# Supplementary material for: De novo design of obligate ABC-type heterotrimeric proteins
Source: Nat Struct Mol Biol. 2022 Dec 15;29(12):1266–76. doi: 10.1038/s41594-022-00879-4 (PMC9758053; doi:10.1038/s41594-022-00879-4)
Supplement: Supplementary file 4 — This compressed file contains all PDB files and scripts used in our design protocols and analyses, as well as the final design model outputs. [file 41594_2022_879_MOESM4_ESM.zip › source_data/pdbs/AF-Monomer for worms fusions/C4-DHT03-02/C4-DHT03-02_chnA_model_3_ptm_seed_0_unrelaxed.pdb]

ATOM      1  N   MET A   1      43.374  -4.677   6.213  1.00 57.56           N  
ATOM      2  CA  MET A   1      43.996  -4.010   7.353  1.00 57.56           C  
ATOM      3  C   MET A   1      45.079  -4.888   7.973  1.00 57.56           C  
ATOM      4  O   MET A   1      44.849  -6.069   8.238  1.00 57.56           O  
ATOM      5  CB  MET A   1      42.947  -3.652   8.406  1.00 57.56           C  
ATOM      6  CG  MET A   1      42.309  -2.288   8.197  1.00 57.56           C  
ATOM      7  SD  MET A   1      41.366  -1.721   9.665  1.00 57.56           S  
ATOM      8  CE  MET A   1      40.227  -0.547   8.880  1.00 57.56           C  
ATOM      9  N   GLY A   2      46.469  -4.795   7.592  1.00 68.98           N  
ATOM     10  CA  GLY A   2      47.594  -5.706   7.728  1.00 68.98           C  
ATOM     11  C   GLY A   2      48.093  -5.827   9.155  1.00 68.98           C  
ATOM     12  O   GLY A   2      47.862  -4.938   9.977  1.00 68.98           O  
ATOM     13  N   THR A   3      47.969  -7.015   9.911  1.00 74.30           N  
ATOM     14  CA  THR A   3      48.570  -7.432  11.173  1.00 74.30           C  
ATOM     15  C   THR A   3      50.030  -7.828  10.972  1.00 74.30           C  
ATOM     16  O   THR A   3      50.369  -8.490   9.988  1.00 74.30           O  
ATOM     17  CB  THR A   3      47.798  -8.608  11.797  1.00 74.30           C  
ATOM     18  CG2 THR A   3      48.258  -8.871  13.228  1.00 74.30           C  
ATOM     19  OG1 THR A   3      46.398  -8.302  11.807  1.00 74.30           O  
ATOM     20  N   THR A   4      50.854  -7.124  11.617  1.00 79.62           N  
ATOM     21  CA  THR A   4      52.266  -7.490  11.622  1.00 79.62           C  
ATOM     22  C   THR A   4      52.596  -8.356  12.834  1.00 79.62           C  
ATOM     23  O   THR A   4      52.207  -8.035  13.958  1.00 79.62           O  
ATOM     24  CB  THR A   4      53.166  -6.240  11.621  1.00 79.62           C  
ATOM     25  CG2 THR A   4      54.631  -6.617  11.427  1.00 79.62           C  
ATOM     26  OG1 THR A   4      52.764  -5.369  10.557  1.00 79.62           O  
ATOM     27  N   ASN A   5      53.182  -9.519  12.559  1.00 76.39           N  
ATOM     28  CA  ASN A   5      53.499 -10.486  13.605  1.00 76.39           C  
ATOM     29  C   ASN A   5      54.989 -10.495  13.928  1.00 76.39           C  
ATOM     30  O   ASN A   5      55.825 -10.510  13.022  1.00 76.39           O  
ATOM     31  CB  ASN A   5      53.034 -11.886  13.201  1.00 76.39           C  
ATOM     32  CG  ASN A   5      51.544 -11.952  12.927  1.00 76.39           C  
ATOM     33  ND2 ASN A   5      51.178 -12.440  11.748  1.00 76.39           N  
ATOM     34  OD1 ASN A   5      50.729 -11.565  13.769  1.00 76.39           O  
ATOM     35  N   PHE A   6      55.325 -10.249  15.181  1.00 79.80           N  
ATOM     36  CA  PHE A   6      56.689 -10.436  15.662  1.00 79.80           C  
ATOM     37  C   PHE A   6      56.816 -11.743  16.435  1.00 79.80           C  
ATOM     38  O   PHE A   6      55.952 -12.077  17.248  1.00 79.80           O  
ATOM     39  CB  PHE A   6      57.113  -9.260  16.547  1.00 79.80           C  
ATOM     40  CG  PHE A   6      57.060  -7.926  15.851  1.00 79.80           C  
ATOM     41  CD1 PHE A   6      58.179  -7.421  15.199  1.00 79.80           C  
ATOM     42  CD2 PHE A   6      55.892  -7.177  15.849  1.00 79.80           C  
ATOM     43  CE1 PHE A   6      58.133  -6.188  14.554  1.00 79.80           C  
ATOM     44  CE2 PHE A   6      55.838  -5.943  15.207  1.00 79.80           C  
ATOM     45  CZ  PHE A   6      56.960  -5.450  14.560  1.00 79.80           C  
ATOM     46  N   HIS A   7      57.859 -12.573  15.884  1.00 76.07           N  
ATOM     47  CA  HIS A   7      58.098 -13.822  16.600  1.00 76.07           C  
ATOM     48  C   HIS A   7      59.417 -13.776  17.363  1.00 76.07           C  
ATOM     49  O   HIS A   7      60.466 -13.488  16.782  1.00 76.07           O  
ATOM     50  CB  HIS A   7      58.094 -15.004  15.629  1.00 76.07           C  
ATOM     51  CG  HIS A   7      56.816 -15.149  14.865  1.00 76.07           C  
ATOM     52  CD2 HIS A   7      56.461 -14.711  13.635  1.00 76.07           C  
ATOM     53  ND1 HIS A   7      55.719 -15.815  15.369  1.00 76.07           N  
ATOM     54  CE1 HIS A   7      54.743 -15.780  14.478  1.00 76.07           C  
ATOM     55  NE2 HIS A   7      55.167 -15.115  13.417  1.00 76.07           N  
ATOM     56  N   LEU A   8      59.223 -13.905  18.646  1.00 70.60           N  
ATOM     57  CA  LEU A   8      60.438 -14.099  19.431  1.00 70.60           C  
ATOM     58  C   LEU A   8      60.563 -15.548  19.889  1.00 70.60           C  
ATOM     59  O   LEU A   8      59.713 -16.045  20.632  1.00 70.60           O  
ATOM     60  CB  LEU A   8      60.446 -13.166  20.644  1.00 70.60           C  
ATOM     61  CG  LEU A   8      61.769 -13.056  21.405  1.00 70.60           C  
ATOM     62  CD1 LEU A   8      62.653 -11.984  20.777  1.00 70.60           C  
ATOM     63  CD2 LEU A   8      61.514 -12.751  22.878  1.00 70.60           C  
ATOM     64  N   ILE A   9      61.612 -16.117  19.352  1.00 65.29           N  
ATOM     65  CA  ILE A   9      61.812 -17.529  19.663  1.00 65.29           C  
ATOM     66  C   ILE A   9      62.988 -17.684  20.624  1.00 65.29           C  
ATOM     67  O   ILE A   9      64.062 -17.124  20.397  1.00 65.29           O  
ATOM     68  CB  ILE A   9      62.052 -18.361  18.383  1.00 65.29           C  
ATOM     69  CG1 ILE A   9      60.900 -18.162  17.393  1.00 65.29           C  
ATOM     70  CG2 ILE A   9      62.230 -19.842  18.727  1.00 65.29           C  
ATOM     71  CD1 ILE A   9      61.156 -18.760  16.016  1.00 65.29           C  
ATOM     72  N   ASN A  10      62.671 -18.305  21.856  1.00 64.15           N  
ATOM     73  CA  ASN A  10      63.702 -18.845  22.736  1.00 64.15           C  
ATOM     74  C   ASN A  10      64.366 -17.749  23.563  1.00 64.15           C  
ATOM     75  O   ASN A  10      65.566 -17.810  23.834  1.00 64.15           O  
ATOM     76  CB  ASN A  10      64.753 -19.608  21.924  1.00 64.15           C  
ATOM     77  CG  ASN A  10      64.238 -20.937  21.406  1.00 64.15           C  
ATOM     78  ND2 ASN A  10      64.782 -21.383  20.279  1.00 64.15           N  
ATOM     79  OD1 ASN A  10      63.361 -21.556  22.012  1.00 64.15           O  
ATOM     80  N   GLY A  11      63.645 -16.638  23.705  1.00 65.86           N  
ATOM     81  CA  GLY A  11      64.191 -15.651  24.623  1.00 65.86           C  
ATOM     82  C   GLY A  11      63.872 -15.948  26.077  1.00 65.86           C  
ATOM     83  O   GLY A  11      63.033 -16.801  26.372  1.00 65.86           O  
ATOM     84  N   SER A  12      64.836 -15.678  27.007  1.00 75.27           N  
ATOM     85  CA  SER A  12      64.551 -15.820  28.431  1.00 75.27           C  
ATOM     86  C   SER A  12      63.237 -15.142  28.802  1.00 75.27           C  
ATOM     87  O   SER A  12      62.733 -14.303  28.054  1.00 75.27           O  
ATOM     88  CB  SER A  12      65.691 -15.236  29.266  1.00 75.27           C  
ATOM     89  OG  SER A  12      65.705 -13.822  29.178  1.00 75.27           O  
ATOM     90  N   GLU A  13      62.539 -15.747  29.799  1.00 83.48           N  
ATOM     91  CA  GLU A  13      61.321 -15.123  30.307  1.00 83.48           C  
ATOM     92  C   GLU A  13      61.511 -13.621  30.503  1.00 83.48           C  
ATOM     93  O   GLU A  13      60.629 -12.829  30.161  1.00 83.48           O  
ATOM     94  CB  GLU A  13      60.892 -15.774  31.624  1.00 83.48           C  
ATOM     95  CG  GLU A  13      59.533 -15.310  32.127  1.00 83.48           C  
ATOM     96  CD  GLU A  13      59.055 -16.070  33.353  1.00 83.48           C  
ATOM     97  OE1 GLU A  13      57.944 -15.780  33.853  1.00 83.48           O  
ATOM     98  OE2 GLU A  13      59.797 -16.963  33.819  1.00 83.48           O1-
ATOM     99  N   GLU A  14      62.643 -13.257  30.963  1.00 81.40           N  
ATOM    100  CA  GLU A  14      62.964 -11.854  31.215  1.00 81.40           C  
ATOM    101  C   GLU A  14      63.012 -11.058  29.915  1.00 81.40           C  
ATOM    102  O   GLU A  14      62.488  -9.944  29.843  1.00 81.40           O  
ATOM    103  CB  GLU A  14      64.298 -11.733  31.956  1.00 81.40           C  
ATOM    104  CG  GLU A  14      64.565 -10.345  32.518  1.00 81.40           C  
ATOM    105  CD  GLU A  14      65.858 -10.258  33.314  1.00 81.40           C  
ATOM    106  OE1 GLU A  14      66.200  -9.154  33.797  1.00 81.40           O  
ATOM    107  OE2 GLU A  14      66.534 -11.301  33.454  1.00 81.40           O1-
ATOM    108  N   ALA A  15      63.646 -11.538  28.860  1.00 80.63           N  
ATOM    109  CA  ALA A  15      63.725 -10.878  27.559  1.00 80.63           C  
ATOM    110  C   ALA A  15      62.337 -10.685  26.956  1.00 80.63           C  
ATOM    111  O   ALA A  15      62.036  -9.625  26.402  1.00 80.63           O  
ATOM    112  CB  ALA A  15      64.608 -11.682  26.608  1.00 80.63           C  
ATOM    113  N   ARG A  16      61.495 -11.681  27.214  1.00 82.11           N  
ATOM    114  CA  ARG A  16      60.139 -11.610  26.678  1.00 82.11           C  
ATOM    115  C   ARG A  16      59.332 -10.522  27.377  1.00 82.11           C  
ATOM    116  O   ARG A  16      58.551  -9.813  26.738  1.00 82.11           O  
ATOM    117  CB  ARG A  16      59.433 -12.960  26.820  1.00 82.11           C  
ATOM    118  CG  ARG A  16      59.927 -14.019  25.848  1.00 82.11           C  
ATOM    119  CD  ARG A  16      59.046 -15.260  25.869  1.00 82.11           C  
ATOM    120  NE  ARG A  16      59.228 -16.029  27.097  1.00 82.11           N  
ATOM    121  CZ  ARG A  16      59.750 -17.251  27.154  1.00 82.11           C  
ATOM    122  NH1 ARG A  16      60.152 -17.870  26.050  1.00 82.11           N1+
ATOM    123  NH2 ARG A  16      59.869 -17.861  28.325  1.00 82.11           N  
ATOM    124  N   GLN A  17      59.481 -10.406  28.670  1.00 83.25           N  
ATOM    125  CA  GLN A  17      58.804  -9.381  29.456  1.00 83.25           C  
ATOM    126  C   GLN A  17      59.247  -7.983  29.035  1.00 83.25           C  
ATOM    127  O   GLN A  17      58.428  -7.065  28.949  1.00 83.25           O  
ATOM    128  CB  GLN A  17      59.067  -9.587  30.949  1.00 83.25           C  
ATOM    129  CG  GLN A  17      58.294 -10.751  31.554  1.00 83.25           C  
ATOM    130  CD  GLN A  17      58.610 -10.965  33.023  1.00 83.25           C  
ATOM    131  NE2 GLN A  17      58.044 -12.017  33.603  1.00 83.25           N  
ATOM    132  OE1 GLN A  17      59.358 -10.192  33.629  1.00 83.25           O  
ATOM    133  N   ILE A  18      60.507  -7.871  28.807  1.00 84.21           N  
ATOM    134  CA  ILE A  18      61.054  -6.582  28.397  1.00 84.21           C  
ATOM    135  C   ILE A  18      60.494  -6.194  27.031  1.00 84.21           C  
ATOM    136  O   ILE A  18      60.066  -5.055  26.828  1.00 84.21           O  
ATOM    137  CB  ILE A  18      62.599  -6.610  28.354  1.00 84.21           C  
ATOM    138  CG1 ILE A  18      63.170  -6.766  29.770  1.00 84.21           C  
ATOM    139  CG2 ILE A  18      63.144  -5.347  27.680  1.00 84.21           C  
ATOM    140  CD1 ILE A  18      64.668  -7.031  29.806  1.00 84.21           C  
ATOM    141  N   ILE A  19      60.487  -7.172  26.158  1.00 85.19           N  
ATOM    142  CA  ILE A  19      59.991  -6.935  24.807  1.00 85.19           C  
ATOM    143  C   ILE A  19      58.506  -6.582  24.857  1.00 85.19           C  
ATOM    144  O   ILE A  19      58.055  -5.667  24.165  1.00 85.19           O  
ATOM    145  CB  ILE A  19      60.220  -8.163  23.897  1.00 85.19           C  
ATOM    146  CG1 ILE A  19      61.719  -8.371  23.649  1.00 85.19           C  
ATOM    147  CG2 ILE A  19      59.464  -8.003  22.574  1.00 85.19           C  
ATOM    148  CD1 ILE A  19      62.052  -9.672  22.932  1.00 85.19           C  
ATOM    149  N   GLU A  20      57.781  -7.296  25.658  1.00 87.39           N  
ATOM    150  CA  GLU A  20      56.361  -7.004  25.832  1.00 87.39           C  
ATOM    151  C   GLU A  20      56.145  -5.555  26.260  1.00 87.39           C  
ATOM    152  O   GLU A  20      55.283  -4.863  25.715  1.00 87.39           O  
ATOM    153  CB  GLU A  20      55.739  -7.954  26.858  1.00 87.39           C  
ATOM    154  CG  GLU A  20      55.524  -9.367  26.336  1.00 87.39           C  
ATOM    155  CD  GLU A  20      54.912 -10.302  27.367  1.00 87.39           C  
ATOM    156  OE1 GLU A  20      54.752 -11.508  27.074  1.00 87.39           O  
ATOM    157  OE2 GLU A  20      54.589  -9.823  28.478  1.00 87.39           O1-
ATOM    158  N   LYS A  21      56.886  -5.165  27.200  1.00 88.29           N  
ATOM    159  CA  LYS A  21      56.773  -3.809  27.728  1.00 88.29           C  
ATOM    160  C   LYS A  21      57.111  -2.772  26.660  1.00 88.29           C  
ATOM    161  O   LYS A  21      56.434  -1.749  26.544  1.00 88.29           O  
ATOM    162  CB  LYS A  21      57.687  -3.628  28.942  1.00 88.29           C  
ATOM    163  CG  LYS A  21      57.185  -4.314  30.203  1.00 88.29           C  
ATOM    164  CD  LYS A  21      58.087  -4.023  31.395  1.00 88.29           C  
ATOM    165  CE  LYS A  21      57.616  -4.753  32.645  1.00 88.29           C  
ATOM    166  NZ  LYS A  21      58.515  -4.494  33.809  1.00 88.29           N1+
ATOM    167  N   ILE A  22      58.138  -3.061  25.844  1.00 86.04           N  
ATOM    168  CA  ILE A  22      58.584  -2.143  24.801  1.00 86.04           C  
ATOM    169  C   ILE A  22      57.512  -2.031  23.719  1.00 86.04           C  
ATOM    170  O   ILE A  22      57.138  -0.925  23.320  1.00 86.04           O  
ATOM    171  CB  ILE A  22      59.924  -2.600  24.182  1.00 86.04           C  
ATOM    172  CG1 ILE A  22      61.062  -2.443  25.197  1.00 86.04           C  
ATOM    173  CG2 ILE A  22      60.222  -1.815  22.900  1.00 86.04           C  
ATOM    174  CD1 ILE A  22      62.385  -3.047  24.743  1.00 86.04           C  
ATOM    175  N   VAL A  23      57.106  -3.238  23.259  1.00 86.09           N  
ATOM    176  CA  VAL A  23      56.104  -3.259  22.198  1.00 86.09           C  
ATOM    177  C   VAL A  23      54.827  -2.575  22.682  1.00 86.09           C  
ATOM    178  O   VAL A  23      54.212  -1.802  21.942  1.00 86.09           O  
ATOM    179  CB  VAL A  23      55.795  -4.700  21.737  1.00 86.09           C  
ATOM    180  CG1 VAL A  23      54.643  -4.712  20.735  1.00 86.09           C  
ATOM    181  CG2 VAL A  23      57.041  -5.344  21.131  1.00 86.09           C  
ATOM    182  N   GLU A  24      54.441  -2.854  23.886  1.00 87.89           N  
ATOM    183  CA  GLU A  24      53.265  -2.214  24.466  1.00 87.89           C  
ATOM    184  C   GLU A  24      53.429  -0.698  24.516  1.00 87.89           C  
ATOM    185  O   GLU A  24      52.502   0.043  24.180  1.00 87.89           O  
ATOM    186  CB  GLU A  24      52.994  -2.761  25.871  1.00 87.89           C  
ATOM    187  CG  GLU A  24      51.655  -2.331  26.450  1.00 87.89           C  
ATOM    188  CD  GLU A  24      51.335  -2.993  27.781  1.00 87.89           C  
ATOM    189  OE1 GLU A  24      50.202  -2.826  28.286  1.00 87.89           O  
ATOM    190  OE2 GLU A  24      52.226  -3.685  28.323  1.00 87.89           O1-
ATOM    191  N   GLU A  25      54.544  -0.305  24.981  1.00 88.61           N  
ATOM    192  CA  GLU A  25      54.820   1.124  25.103  1.00 88.61           C  
ATOM    193  C   GLU A  25      54.794   1.809  23.741  1.00 88.61           C  
ATOM    194  O   GLU A  25      54.192   2.873  23.586  1.00 88.61           O  
ATOM    195  CB  GLU A  25      56.172   1.354  25.782  1.00 88.61           C  
ATOM    196  CG  GLU A  25      56.469   2.817  26.080  1.00 88.61           C  
ATOM    197  CD  GLU A  25      57.805   3.029  26.775  1.00 88.61           C  
ATOM    198  OE1 GLU A  25      58.234   4.195  26.923  1.00 88.61           O  
ATOM    199  OE2 GLU A  25      58.428   2.019  27.175  1.00 88.61           O1-
ATOM    200  N   VAL A  26      55.503   1.226  22.765  1.00 83.59           N  
ATOM    201  CA  VAL A  26      55.563   1.798  21.425  1.00 83.59           C  
ATOM    202  C   VAL A  26      54.169   1.800  20.801  1.00 83.59           C  
ATOM    203  O   VAL A  26      53.771   2.775  20.160  1.00 83.59           O  
ATOM    204  CB  VAL A  26      56.550   1.027  20.521  1.00 83.59           C  
ATOM    205  CG1 VAL A  26      56.498   1.554  19.089  1.00 83.59           C  
ATOM    206  CG2 VAL A  26      57.970   1.124  21.078  1.00 83.59           C  
ATOM    207  N   ALA A  27      53.440   0.674  20.942  1.00 83.60           N  
ATOM    208  CA  ALA A  27      52.079   0.558  20.422  1.00 83.60           C  
ATOM    209  C   ALA A  27      51.153   1.577  21.080  1.00 83.60           C  
ATOM    210  O   ALA A  27      50.299   2.168  20.415  1.00 83.60           O  
ATOM    211  CB  ALA A  27      51.546  -0.856  20.636  1.00 83.60           C  
ATOM    212  N   ARG A  28      51.242   1.800  22.363  1.00 86.79           N  
ATOM    213  CA  ARG A  28      50.439   2.771  23.098  1.00 86.79           C  
ATOM    214  C   ARG A  28      50.683   4.185  22.583  1.00 86.79           C  
ATOM    215  O   ARG A  28      49.737   4.946  22.369  1.00 86.79           O  
ATOM    216  CB  ARG A  28      50.744   2.699  24.597  1.00 86.79           C  
ATOM    217  CG  ARG A  28      49.806   3.530  25.457  1.00 86.79           C  
ATOM    218  CD  ARG A  28      50.110   3.369  26.940  1.00 86.79           C  
ATOM    219  NE  ARG A  28      51.406   3.942  27.289  1.00 86.79           N  
ATOM    220  CZ  ARG A  28      51.877   4.052  28.528  1.00 86.79           C  
ATOM    221  NH1 ARG A  28      51.164   3.629  29.565  1.00 86.79           N1+
ATOM    222  NH2 ARG A  28      53.070   4.590  28.732  1.00 86.79           N  
ATOM    223  N   LYS A  29      51.917   4.523  22.387  1.00 85.52           N  
ATOM    224  CA  LYS A  29      52.279   5.852  21.899  1.00 85.52           C  
ATOM    225  C   LYS A  29      51.757   6.077  20.483  1.00 85.52           C  
ATOM    226  O   LYS A  29      51.413   7.203  20.115  1.00 85.52           O  
ATOM    227  CB  LYS A  29      53.794   6.043  21.938  1.00 85.52           C  
ATOM    228  CG  LYS A  29      54.356   6.263  23.334  1.00 85.52           C  
ATOM    229  CD  LYS A  29      55.854   6.541  23.297  1.00 85.52           C  
ATOM    230  CE  LYS A  29      56.423   6.732  24.696  1.00 85.52           C  
ATOM    231  NZ  LYS A  29      57.895   6.978  24.667  1.00 85.52           N1+
ATOM    232  N   ALA A  30      51.644   5.019  19.747  1.00 83.71           N  
ATOM    233  CA  ALA A  30      51.199   5.110  18.358  1.00 83.71           C  
ATOM    234  C   ALA A  30      49.682   4.980  18.259  1.00 83.71           C  
ATOM    235  O   ALA A  30      49.104   5.188  17.190  1.00 83.71           O  
ATOM    236  CB  ALA A  30      51.879   4.039  17.510  1.00 83.71           C  
ATOM    237  N   GLY A  31      48.989   4.661  19.411  1.00 81.09           N  
ATOM    238  CA  GLY A  31      47.546   4.479  19.408  1.00 81.09           C  
ATOM    239  C   GLY A  31      47.106   3.210  18.702  1.00 81.09           C  
ATOM    240  O   GLY A  31      46.059   3.187  18.052  1.00 81.09           O  
ATOM    241  N   THR A  32      48.022   2.121  18.713  1.00 84.36           N  
ATOM    242  CA  THR A  32      47.738   0.855  18.046  1.00 84.36           C  
ATOM    243  C   THR A  32      47.571  -0.268  19.065  1.00 84.36           C  
ATOM    244  O   THR A  32      48.165  -0.227  20.146  1.00 84.36           O  
ATOM    245  CB  THR A  32      48.853   0.486  17.051  1.00 84.36           C  
ATOM    246  CG2 THR A  32      48.327  -0.424  15.946  1.00 84.36           C  
ATOM    247  OG1 THR A  32      49.375   1.684  16.460  1.00 84.36           O  
ATOM    248  N   GLU A  33      46.592  -1.162  18.838  1.00 83.93           N  
ATOM    249  CA  GLU A  33      46.315  -2.320  19.683  1.00 83.93           C  
ATOM    250  C   GLU A  33      47.370  -3.406  19.495  1.00 83.93           C  
ATOM    251  O   GLU A  33      47.768  -3.704  18.366  1.00 83.93           O  
ATOM    252  CB  GLU A  33      44.923  -2.881  19.386  1.00 83.93           C  
ATOM    253  CG  GLU A  33      43.785  -1.993  19.866  1.00 83.93           C  
ATOM    254  CD  GLU A  33      42.408  -2.568  19.572  1.00 83.93           C  
ATOM    255  OE1 GLU A  33      41.394  -1.896  19.868  1.00 83.93           O  
ATOM    256  OE2 GLU A  33      42.344  -3.699  19.043  1.00 83.93           O1-
ATOM    257  N   VAL A  34      47.840  -3.937  20.625  1.00 84.94           N  
ATOM    258  CA  VAL A  34      48.855  -4.986  20.595  1.00 84.94           C  
ATOM    259  C   VAL A  34      48.360  -6.207  21.365  1.00 84.94           C  
ATOM    260  O   VAL A  34      47.710  -6.072  22.404  1.00 84.94           O  
ATOM    261  CB  VAL A  34      50.197  -4.494  21.182  1.00 84.94           C  
ATOM    262  CG1 VAL A  34      51.233  -5.617  21.176  1.00 84.94           C  
ATOM    263  CG2 VAL A  34      50.710  -3.286  20.399  1.00 84.94           C  
ATOM    264  N   HIS A  35      48.496  -7.367  20.770  1.00 86.59           N  
ATOM    265  CA  HIS A  35      48.145  -8.637  21.396  1.00 86.59           C  
ATOM    266  C   HIS A  35      49.374  -9.522  21.574  1.00 86.59           C  
ATOM    267  O   HIS A  35      50.155  -9.703  20.638  1.00 86.59           O  
ATOM    268  CB  HIS A  35      47.087  -9.368  20.567  1.00 86.59           C  
ATOM    269  CG  HIS A  35      46.528 -10.580  21.242  1.00 86.59           C  
ATOM    270  CD2 HIS A  35      46.470 -11.873  20.842  1.00 86.59           C  
ATOM    271  ND1 HIS A  35      45.937 -10.534  22.487  1.00 86.59           N  
ATOM    272  CE1 HIS A  35      45.539 -11.749  22.823  1.00 86.59           C  
ATOM    273  NE2 HIS A  35      45.850 -12.580  21.843  1.00 86.59           N  
ATOM    274  N   PHE A  36      49.503 -10.071  22.852  1.00 87.07           N  
ATOM    275  CA  PHE A  36      50.629 -10.950  23.149  1.00 87.07           C  
ATOM    276  C   PHE A  36      50.160 -12.388  23.329  1.00 87.07           C  
ATOM    277  O   PHE A  36      49.178 -12.643  24.029  1.00 87.07           O  
ATOM    278  CB  PHE A  36      51.366 -10.477  24.405  1.00 87.07           C  
ATOM    279  CG  PHE A  36      51.870  -9.061  24.316  1.00 87.07           C  
ATOM    280  CD1 PHE A  36      53.136  -8.790  23.812  1.00 87.07           C  
ATOM    281  CD2 PHE A  36      51.077  -8.001  24.736  1.00 87.07           C  
ATOM    282  CE1 PHE A  36      53.606  -7.482  23.728  1.00 87.07           C  
ATOM    283  CE2 PHE A  36      51.539  -6.690  24.655  1.00 87.07           C  
ATOM    284  CZ  PHE A  36      52.804  -6.433  24.152  1.00 87.07           C  
ATOM    285  N   GLU A  37      50.725 -13.256  22.539  1.00 86.96           N  
ATOM    286  CA  GLU A  37      50.487 -14.684  22.726  1.00 86.96           C  
ATOM    287  C   GLU A  37      51.780 -15.417  23.073  1.00 86.96           C  
ATOM    288  O   GLU A  37      52.755 -15.357  22.321  1.00 86.96           O  
ATOM    289  CB  GLU A  37      49.857 -15.294  21.471  1.00 86.96           C  
ATOM    290  CG  GLU A  37      49.283 -16.686  21.685  1.00 86.96           C  
ATOM    291  CD  GLU A  37      48.523 -17.215  20.479  1.00 86.96           C  
ATOM    292  OE1 GLU A  37      48.025 -18.362  20.530  1.00 86.96           O  
ATOM    293  OE2 GLU A  37      48.426 -16.476  19.475  1.00 86.96           O1-
ATOM    294  N   LYS A  38      51.688 -16.150  24.238  1.00 80.75           N  
ATOM    295  CA  LYS A  38      52.838 -16.902  24.730  1.00 80.75           C  
ATOM    296  C   LYS A  38      52.665 -18.398  24.480  1.00 80.75           C  
ATOM    297  O   LYS A  38      51.624 -18.971  24.808  1.00 80.75           O  
ATOM    298  CB  LYS A  38      53.052 -16.642  26.222  1.00 80.75           C  
ATOM    299  CG  LYS A  38      53.334 -15.186  26.562  1.00 80.75           C  
ATOM    300  CD  LYS A  38      53.508 -14.986  28.062  1.00 80.75           C  
ATOM    301  CE  LYS A  38      53.673 -13.513  28.416  1.00 80.75           C  
ATOM    302  NZ  LYS A  38      53.860 -13.314  29.883  1.00 80.75           N1+
ATOM    303  N   SER A  39      53.448 -18.953  23.548  1.00 75.43           N  
ATOM    304  CA  SER A  39      53.433 -20.398  23.343  1.00 75.43           C  
ATOM    305  C   SER A  39      54.845 -20.974  23.365  1.00 75.43           C  
ATOM    306  O   SER A  39      55.786 -20.340  22.882  1.00 75.43           O  
ATOM    307  CB  SER A  39      52.752 -20.745  22.018  1.00 75.43           C  
ATOM    308  OG  SER A  39      53.558 -20.351  20.921  1.00 75.43           O  
ATOM    309  N   ASP A  40      55.027 -22.062  24.267  1.00 70.10           N  
ATOM    310  CA  ASP A  40      56.171 -22.953  24.426  1.00 70.10           C  
ATOM    311  C   ASP A  40      57.453 -22.298  23.920  1.00 70.10           C  
ATOM    312  O   ASP A  40      58.045 -22.753  22.938  1.00 70.10           O  
ATOM    313  CB  ASP A  40      55.929 -24.273  23.690  1.00 70.10           C  
ATOM    314  CG  ASP A  40      54.869 -25.136  24.351  1.00 70.10           C  
ATOM    315  OD1 ASP A  40      54.556 -24.912  25.541  1.00 70.10           O  
ATOM    316  OD2 ASP A  40      54.345 -26.050  23.679  1.00 70.10           O1-
ATOM    317  N   GLY A  41      57.872 -21.177  24.605  1.00 69.87           N  
ATOM    318  CA  GLY A  41      59.185 -20.599  24.371  1.00 69.87           C  
ATOM    319  C   GLY A  41      59.179 -19.514  23.310  1.00 69.87           C  
ATOM    320  O   GLY A  41      60.222 -18.935  22.999  1.00 69.87           O  
ATOM    321  N   THR A  42      57.974 -19.294  22.669  1.00 79.91           N  
ATOM    322  CA  THR A  42      57.846 -18.288  21.620  1.00 79.91           C  
ATOM    323  C   THR A  42      56.854 -17.203  22.029  1.00 79.91           C  
ATOM    324  O   THR A  42      55.796 -17.500  22.589  1.00 79.91           O  
ATOM    325  CB  THR A  42      57.399 -18.922  20.290  1.00 79.91           C  
ATOM    326  CG2 THR A  42      57.408 -17.896  19.162  1.00 79.91           C  
ATOM    327  OG1 THR A  42      58.289 -19.993  19.954  1.00 79.91           O  
ATOM    328  N   LEU A  43      57.304 -15.958  21.983  1.00 82.59           N  
ATOM    329  CA  LEU A  43      56.419 -14.814  22.169  1.00 82.59           C  
ATOM    330  C   LEU A  43      55.971 -14.247  20.826  1.00 82.59           C  
ATOM    331  O   LEU A  43      56.803 -13.885  19.992  1.00 82.59           O  
ATOM    332  CB  LEU A  43      57.116 -13.724  22.988  1.00 82.59           C  
ATOM    333  CG  LEU A  43      56.306 -12.455  23.258  1.00 82.59           C  
ATOM    334  CD1 LEU A  43      55.127 -12.763  24.174  1.00 82.59           C  
ATOM    335  CD2 LEU A  43      57.193 -11.373  23.866  1.00 82.59           C  
ATOM    336  N   GLU A  44      54.571 -14.475  20.595  1.00 83.02           N  
ATOM    337  CA  GLU A  44      53.988 -13.894  19.389  1.00 83.02           C  
ATOM    338  C   GLU A  44      53.337 -12.547  19.685  1.00 83.02           C  
ATOM    339  O   GLU A  44      52.458 -12.451  20.543  1.00 83.02           O  
ATOM    340  CB  GLU A  44      52.963 -14.851  18.773  1.00 83.02           C  
ATOM    341  CG  GLU A  44      52.502 -14.444  17.381  1.00 83.02           C  
ATOM    342  CD  GLU A  44      51.591 -15.471  16.727  1.00 83.02           C  
ATOM    343  OE1 GLU A  44      51.138 -15.240  15.583  1.00 83.02           O  
ATOM    344  OE2 GLU A  44      51.329 -16.516  17.364  1.00 83.02           O1-
ATOM    345  N   ILE A  45      53.852 -11.460  19.003  1.00 84.73           N  
ATOM    346  CA  ILE A  45      53.294 -10.122  19.163  1.00 84.73           C  
ATOM    347  C   ILE A  45      52.525  -9.729  17.904  1.00 84.73           C  
ATOM    348  O   ILE A  45      53.082  -9.734  16.803  1.00 84.73           O  
ATOM    349  CB  ILE A  45      54.396  -9.082  19.465  1.00 84.73           C  
ATOM    350  CG1 ILE A  45      55.238  -9.530  20.665  1.00 84.73           C  
ATOM    351  CG2 ILE A  45      53.782  -7.701  19.712  1.00 84.73           C  
ATOM    352  CD1 ILE A  45      56.522  -8.732  20.852  1.00 84.73           C  
ATOM    353  N   ARG A  46      51.263  -9.517  18.152  1.00 81.07           N  
ATOM    354  CA  ARG A  46      50.435  -9.073  17.035  1.00 81.07           C  
ATOM    355  C   ARG A  46      50.037  -7.610  17.196  1.00 81.07           C  
ATOM    356  O   ARG A  46      49.362  -7.248  18.162  1.00 81.07           O  
ATOM    357  CB  ARG A  46      49.184  -9.946  16.912  1.00 81.07           C  
ATOM    358  CG  ARG A  46      49.475 -11.388  16.528  1.00 81.07           C  
ATOM    359  CD  ARG A  46      48.195 -12.195  16.354  1.00 81.07           C  
ATOM    360  NE  ARG A  46      47.866 -12.949  17.560  1.00 81.07           N  
ATOM    361  CZ  ARG A  46      46.943 -13.904  17.628  1.00 81.07           C  
ATOM    362  NH1 ARG A  46      46.237 -14.243  16.554  1.00 81.07           N1+
ATOM    363  NH2 ARG A  46      46.724 -14.528  18.777  1.00 81.07           N  
ATOM    364  N   VAL A  47      50.512  -6.792  16.213  1.00 80.33           N  
ATOM    365  CA  VAL A  47      50.161  -5.376  16.254  1.00 80.33           C  
ATOM    366  C   VAL A  47      49.227  -5.041  15.092  1.00 80.33           C  
ATOM    367  O   VAL A  47      49.569  -5.266  13.929  1.00 80.33           O  
ATOM    368  CB  VAL A  47      51.416  -4.477  16.205  1.00 80.33           C  
ATOM    369  CG1 VAL A  47      51.035  -3.007  16.370  1.00 80.33           C  
ATOM    370  CG2 VAL A  47      52.416  -4.898  17.281  1.00 80.33           C  
ATOM    371  N   LYS A  48      48.009  -4.603  15.441  1.00 77.18           N  
ATOM    372  CA  LYS A  48      47.040  -4.202  14.425  1.00 77.18           C  
ATOM    373  C   LYS A  48      47.343  -2.803  13.898  1.00 77.18           C  
ATOM    374  O   LYS A  48      47.706  -1.909  14.666  1.00 77.18           O  
ATOM    375  CB  LYS A  48      45.619  -4.254  14.986  1.00 77.18           C  
ATOM    376  CG  LYS A  48      45.094  -5.665  15.213  1.00 77.18           C  
ATOM    377  CD  LYS A  48      43.618  -5.657  15.591  1.00 77.18           C  
ATOM    378  CE  LYS A  48      43.093  -7.068  15.823  1.00 77.18           C  
ATOM    379  NZ  LYS A  48      41.645  -7.066  16.194  1.00 77.18           N1+
ATOM    380  N   ASN A  49      47.350  -2.613  12.613  1.00 72.57           N  
ATOM    381  CA  ASN A  49      47.453  -1.333  11.923  1.00 72.57           C  
ATOM    382  C   ASN A  49      48.840  -0.719  12.085  1.00 72.57           C  
ATOM    383  O   ASN A  49      48.967   0.454  12.443  1.00 72.57           O  
ATOM    384  CB  ASN A  49      46.381  -0.364  12.427  1.00 72.57           C  
ATOM    385  CG  ASN A  49      44.980  -0.783  12.028  1.00 72.57           C  
ATOM    386  ND2 ASN A  49      44.009  -0.505  12.890  1.00 72.57           N  
ATOM    387  OD1 ASN A  49      44.772  -1.353  10.953  1.00 72.57           O  
ATOM    388  N   LEU A  50      49.791  -1.678  11.943  1.00 75.07           N  
ATOM    389  CA  LEU A  50      51.152  -1.197  12.160  1.00 75.07           C  
ATOM    390  C   LEU A  50      51.714  -0.570  10.889  1.00 75.07           C  
ATOM    391  O   LEU A  50      51.746  -1.212   9.836  1.00 75.07           O  
ATOM    392  CB  LEU A  50      52.057  -2.340  12.623  1.00 75.07           C  
ATOM    393  CG  LEU A  50      53.422  -1.939  13.187  1.00 75.07           C  
ATOM    394  CD1 LEU A  50      53.259  -1.309  14.566  1.00 75.07           C  
ATOM    395  CD2 LEU A  50      54.351  -3.147  13.251  1.00 75.07           C  
ATOM    396  N   HIS A  51      51.865   0.659  10.871  1.00 78.39           N  
ATOM    397  CA  HIS A  51      52.593   1.344   9.809  1.00 78.39           C  
ATOM    398  C   HIS A  51      54.053   0.905   9.768  1.00 78.39           C  
ATOM    399  O   HIS A  51      54.611   0.498  10.789  1.00 78.39           O  
ATOM    400  CB  HIS A  51      52.506   2.860   9.992  1.00 78.39           C  
ATOM    401  CG  HIS A  51      52.539   3.623   8.706  1.00 78.39           C  
ATOM    402  CD2 HIS A  51      53.439   4.509   8.220  1.00 78.39           C  
ATOM    403  ND1 HIS A  51      51.550   3.513   7.751  1.00 78.39           N  
ATOM    404  CE1 HIS A  51      51.845   4.301   6.730  1.00 78.39           C  
ATOM    405  NE2 HIS A  51      52.986   4.916   6.989  1.00 78.39           N  
ATOM    406  N   GLU A  52      54.678   0.671   8.543  1.00 81.88           N  
ATOM    407  CA  GLU A  52      56.050   0.228   8.316  1.00 81.88           C  
ATOM    408  C   GLU A  52      57.025   0.952   9.241  1.00 81.88           C  
ATOM    409  O   GLU A  52      57.944   0.339   9.787  1.00 81.88           O  
ATOM    410  CB  GLU A  52      56.451   0.444   6.855  1.00 81.88           C  
ATOM    411  CG  GLU A  52      55.898  -0.606   5.904  1.00 81.88           C  
ATOM    412  CD  GLU A  52      56.343  -0.406   4.463  1.00 81.88           C  
ATOM    413  OE1 GLU A  52      55.878  -1.154   3.574  1.00 81.88           O  
ATOM    414  OE2 GLU A  52      57.165   0.507   4.222  1.00 81.88           O1-
ATOM    415  N   GLU A  53      56.715   2.221   9.443  1.00 80.86           N  
ATOM    416  CA  GLU A  53      57.615   3.022  10.268  1.00 80.86           C  
ATOM    417  C   GLU A  53      57.571   2.576  11.726  1.00 80.86           C  
ATOM    418  O   GLU A  53      58.604   2.529  12.398  1.00 80.86           O  
ATOM    419  CB  GLU A  53      57.261   4.508  10.162  1.00 80.86           C  
ATOM    420  CG  GLU A  53      58.319   5.435  10.745  1.00 80.86           C  
ATOM    421  CD  GLU A  53      58.042   6.905  10.476  1.00 80.86           C  
ATOM    422  OE1 GLU A  53      58.830   7.765  10.933  1.00 80.86           O  
ATOM    423  OE2 GLU A  53      57.027   7.201   9.805  1.00 80.86           O1-
ATOM    424  N   LEU A  54      56.388   2.274  12.200  1.00 82.80           N  
ATOM    425  CA  LEU A  54      56.234   1.795  13.570  1.00 82.80           C  
ATOM    426  C   LEU A  54      56.902   0.437  13.749  1.00 82.80           C  
ATOM    427  O   LEU A  54      57.532   0.181  14.778  1.00 82.80           O  
ATOM    428  CB  LEU A  54      54.751   1.702  13.941  1.00 82.80           C  
ATOM    429  CG  LEU A  54      54.437   1.430  15.413  1.00 82.80           C  
ATOM    430  CD1 LEU A  54      54.907   2.594  16.279  1.00 82.80           C  
ATOM    431  CD2 LEU A  54      52.945   1.182  15.605  1.00 82.80           C  
ATOM    432  N   GLU A  55      56.677  -0.452  12.760  1.00 83.26           N  
ATOM    433  CA  GLU A  55      57.361  -1.742  12.784  1.00 83.26           C  
ATOM    434  C   GLU A  55      58.870  -1.564  12.920  1.00 83.26           C  
ATOM    435  O   GLU A  55      59.513  -2.257  13.711  1.00 83.26           O  
ATOM    436  CB  GLU A  55      57.038  -2.545  11.520  1.00 83.26           C  
ATOM    437  CG  GLU A  55      57.659  -3.935  11.500  1.00 83.26           C  
ATOM    438  CD  GLU A  55      57.352  -4.709  10.229  1.00 83.26           C  
ATOM    439  OE1 GLU A  55      57.914  -5.812  10.039  1.00 83.26           O  
ATOM    440  OE2 GLU A  55      56.544  -4.210   9.414  1.00 83.26           O1-
ATOM    441  N   ARG A  56      59.454  -0.657  12.168  1.00 84.34           N  
ATOM    442  CA  ARG A  56      60.889  -0.392  12.201  1.00 84.34           C  
ATOM    443  C   ARG A  56      61.325   0.095  13.579  1.00 84.34           C  
ATOM    444  O   ARG A  56      62.362  -0.328  14.093  1.00 84.34           O  
ATOM    445  CB  ARG A  56      61.271   0.638  11.136  1.00 84.34           C  
ATOM    446  CG  ARG A  56      61.377   0.062   9.733  1.00 84.34           C  
ATOM    447  CD  ARG A  56      61.878   1.096   8.734  1.00 84.34           C  
ATOM    448  NE  ARG A  56      61.690   0.651   7.357  1.00 84.34           N  
ATOM    449  CZ  ARG A  56      62.150   1.291   6.285  1.00 84.34           C  
ATOM    450  NH1 ARG A  56      62.836   2.421   6.412  1.00 84.34           N1+
ATOM    451  NH2 ARG A  56      61.923   0.796   5.076  1.00 84.34           N  
ATOM    452  N   ARG A  57      60.535   0.879  14.188  1.00 82.87           N  
ATOM    453  CA  ARG A  57      60.849   1.423  15.506  1.00 82.87           C  
ATOM    454  C   ARG A  57      60.817   0.331  16.570  1.00 82.87           C  
ATOM    455  O   ARG A  57      61.680   0.287  17.449  1.00 82.87           O  
ATOM    456  CB  ARG A  57      59.871   2.541  15.873  1.00 82.87           C  
ATOM    457  CG  ARG A  57      60.085   3.827  15.092  1.00 82.87           C  
ATOM    458  CD  ARG A  57      59.093   4.907  15.501  1.00 82.87           C  
ATOM    459  NE  ARG A  57      59.199   6.088  14.647  1.00 82.87           N  
ATOM    460  CZ  ARG A  57      58.430   7.168  14.750  1.00 82.87           C  
ATOM    461  NH1 ARG A  57      57.479   7.239  15.674  1.00 82.87           N1+
ATOM    462  NH2 ARG A  57      58.614   8.187  13.922  1.00 82.87           N  
ATOM    463  N   ILE A  58      59.725  -0.542  16.474  1.00 83.70           N  
ATOM    464  CA  ILE A  58      59.596  -1.642  17.423  1.00 83.70           C  
ATOM    465  C   ILE A  58      60.790  -2.584  17.286  1.00 83.70           C  
ATOM    466  O   ILE A  58      61.396  -2.978  18.285  1.00 83.70           O  
ATOM    467  CB  ILE A  58      58.275  -2.416  17.214  1.00 83.70           C  
ATOM    468  CG1 ILE A  58      57.078  -1.543  17.604  1.00 83.70           C  
ATOM    469  CG2 ILE A  58      58.284  -3.723  18.013  1.00 83.70           C  
ATOM    470  CD1 ILE A  58      55.727  -2.153  17.254  1.00 83.70           C  
ATOM    471  N   LYS A  59      61.164  -2.934  16.033  1.00 85.17           N  
ATOM    472  CA  LYS A  59      62.300  -3.820  15.793  1.00 85.17           C  
ATOM    473  C   LYS A  59      63.587  -3.231  16.362  1.00 85.17           C  
ATOM    474  O   LYS A  59      64.368  -3.936  17.003  1.00 85.17           O  
ATOM    475  CB  LYS A  59      62.463  -4.089  14.296  1.00 85.17           C  
ATOM    476  CG  LYS A  59      61.468  -5.094  13.736  1.00 85.17           C  
ATOM    477  CD  LYS A  59      61.751  -5.403  12.271  1.00 85.17           C  
ATOM    478  CE  LYS A  59      60.748  -6.401  11.705  1.00 85.17           C  
ATOM    479  NZ  LYS A  59      61.035  -6.724  10.275  1.00 85.17           N1+
ATOM    480  N   LYS A  60      63.782  -1.982  16.165  1.00 85.18           N  
ATOM    481  CA  LYS A  60      64.979  -1.310  16.666  1.00 85.18           C  
ATOM    482  C   LYS A  60      64.996  -1.285  18.192  1.00 85.18           C  
ATOM    483  O   LYS A  60      66.041  -1.502  18.809  1.00 85.18           O  
ATOM    484  CB  LYS A  60      65.065   0.114  16.117  1.00 85.18           C  
ATOM    485  CG  LYS A  60      65.529   0.194  14.670  1.00 85.18           C  
ATOM    486  CD  LYS A  60      65.732   1.636  14.227  1.00 85.18           C  
ATOM    487  CE  LYS A  60      66.192   1.717  12.778  1.00 85.18           C  
ATOM    488  NZ  LYS A  60      66.355   3.132  12.326  1.00 85.18           N1+
ATOM    489  N   ALA A  61      63.870  -1.038  18.766  1.00 83.85           N  
ATOM    490  CA  ALA A  61      63.771  -0.995  20.222  1.00 83.85           C  
ATOM    491  C   ALA A  61      64.018  -2.372  20.831  1.00 83.85           C  
ATOM    492  O   ALA A  61      64.692  -2.493  21.856  1.00 83.85           O  
ATOM    493  CB  ALA A  61      62.402  -0.468  20.646  1.00 83.85           C  
ATOM    494  N   ILE A  62      63.411  -3.370  20.151  1.00 84.93           N  
ATOM    495  CA  ILE A  62      63.594  -4.735  20.633  1.00 84.93           C  
ATOM    496  C   ILE A  62      65.067  -5.126  20.529  1.00 84.93           C  
ATOM    497  O   ILE A  62      65.632  -5.696  21.465  1.00 84.93           O  
ATOM    498  CB  ILE A  62      62.718  -5.735  19.847  1.00 84.93           C  
ATOM    499  CG1 ILE A  62      61.233  -5.500  20.155  1.00 84.93           C  
ATOM    500  CG2 ILE A  62      63.122  -7.176  20.168  1.00 84.93           C  
ATOM    501  CD1 ILE A  62      60.286  -6.319  19.289  1.00 84.93           C  
ATOM    502  N   GLU A  63      65.657  -4.813  19.414  1.00 86.08           N  
ATOM    503  CA  GLU A  63      67.071  -5.107  19.207  1.00 86.08           C  
ATOM    504  C   GLU A  63      67.937  -4.430  20.265  1.00 86.08           C  
ATOM    505  O   GLU A  63      68.870  -5.038  20.793  1.00 86.08           O  
ATOM    506  CB  GLU A  63      67.512  -4.668  17.807  1.00 86.08           C  
ATOM    507  CG  GLU A  63      67.006  -5.571  16.692  1.00 86.08           C  
ATOM    508  CD  GLU A  63      67.369  -5.069  15.303  1.00 86.08           C  
ATOM    509  OE1 GLU A  63      67.011  -5.736  14.305  1.00 86.08           O  
ATOM    510  OE2 GLU A  63      68.018  -4.004  15.212  1.00 86.08           O1-
ATOM    511  N   ALA A  64      67.597  -3.226  20.586  1.00 86.42           N  
ATOM    512  CA  ALA A  64      68.356  -2.478  21.585  1.00 86.42           C  
ATOM    513  C   ALA A  64      68.197  -3.097  22.970  1.00 86.42           C  
ATOM    514  O   ALA A  64      69.173  -3.232  23.712  1.00 86.42           O  
ATOM    515  CB  ALA A  64      67.916  -1.017  21.604  1.00 86.42           C  
ATOM    516  N   ALA A  65      66.992  -3.493  23.289  1.00 85.23           N  
ATOM    517  CA  ALA A  65      66.712  -4.091  24.592  1.00 85.23           C  
ATOM    518  C   ALA A  65      67.424  -5.432  24.744  1.00 85.23           C  
ATOM    519  O   ALA A  65      68.019  -5.712  25.787  1.00 85.23           O  
ATOM    520  CB  ALA A  65      65.208  -4.266  24.786  1.00 85.23           C  
ATOM    521  N   LEU A  66      67.280  -6.195  23.699  1.00 86.16           N  
ATOM    522  CA  LEU A  66      67.930  -7.500  23.762  1.00 86.16           C  
ATOM    523  C   LEU A  66      69.445  -7.348  23.857  1.00 86.16           C  
ATOM    524  O   LEU A  66      70.094  -8.042  24.643  1.00 86.16           O  
ATOM    525  CB  LEU A  66      67.565  -8.341  22.535  1.00 86.16           C  
ATOM    526  CG  LEU A  66      66.133  -8.872  22.479  1.00 86.16           C  
ATOM    527  CD1 LEU A  66      65.872  -9.553  21.140  1.00 86.16           C  
ATOM    528  CD2 LEU A  66      65.873  -9.834  23.634  1.00 86.16           C  
ATOM    529  N   ALA A  67      69.942  -6.520  23.052  1.00 88.40           N  
ATOM    530  CA  ALA A  67      71.383  -6.279  23.072  1.00 88.40           C  
ATOM    531  C   ALA A  67      71.831  -5.748  24.431  1.00 88.40           C  
ATOM    532  O   ALA A  67      72.895  -6.120  24.931  1.00 88.40           O  
ATOM    533  CB  ALA A  67      71.774  -5.301  21.967  1.00 88.40           C  
ATOM    534  N   ALA A  68      71.068  -4.860  25.026  1.00 88.61           N  
ATOM    535  CA  ALA A  68      71.388  -4.323  26.347  1.00 88.61           C  
ATOM    536  C   ALA A  68      71.429  -5.431  27.395  1.00 88.61           C  
ATOM    537  O   ALA A  68      72.294  -5.431  28.274  1.00 88.61           O  
ATOM    538  CB  ALA A  68      70.374  -3.254  26.746  1.00 88.61           C  
ATOM    539  N   GLN A  69      70.532  -6.356  27.276  1.00 86.41           N  
ATOM    540  CA  GLN A  69      70.508  -7.490  28.193  1.00 86.41           C  
ATOM    541  C   GLN A  69      71.755  -8.355  28.034  1.00 86.41           C  
ATOM    542  O   GLN A  69      72.335  -8.806  29.024  1.00 86.41           O  
ATOM    543  CB  GLN A  69      69.252  -8.334  27.972  1.00 86.41           C  
ATOM    544  CG  GLN A  69      69.049  -9.421  29.019  1.00 86.41           C  
ATOM    545  CD  GLN A  69      67.747 -10.178  28.834  1.00 86.41           C  
ATOM    546  NE2 GLN A  69      67.350 -10.933  29.853  1.00 86.41           N  
ATOM    547  OE1 GLN A  69      67.102 -10.084  27.784  1.00 86.41           O  
ATOM    548  N   ILE A  70      72.021  -8.580  26.871  1.00 91.01           N  
ATOM    549  CA  ILE A  70      73.223  -9.356  26.587  1.00 91.01           C  
ATOM    550  C   ILE A  70      74.448  -8.629  27.138  1.00 91.01           C  
ATOM    551  O   ILE A  70      75.320  -9.248  27.752  1.00 91.01           O  
ATOM    552  CB  ILE A  70      73.387  -9.611  25.072  1.00 91.01           C  
ATOM    553  CG1 ILE A  70      72.254 -10.504  24.555  1.00 91.01           C  
ATOM    554  CG2 ILE A  70      74.754 -10.233  24.775  1.00 91.01           C  
ATOM    555  CD1 ILE A  70      72.221 -10.648  23.040  1.00 91.01           C  
ATOM    556  N   ALA A  71      74.509  -7.358  26.864  1.00 91.63           N  
ATOM    557  CA  ALA A  71      75.627  -6.556  27.356  1.00 91.63           C  
ATOM    558  C   ALA A  71      75.729  -6.631  28.877  1.00 91.63           C  
ATOM    559  O   ALA A  71      76.826  -6.747  29.427  1.00 91.63           O  
ATOM    560  CB  ALA A  71      75.478  -5.104  26.907  1.00 91.63           C  
ATOM    561  N   LYS A  72      74.598  -6.637  29.566  1.00 91.03           N  
ATOM    562  CA  LYS A  72      74.565  -6.737  31.022  1.00 91.03           C  
ATOM    563  C   LYS A  72      75.103  -8.085  31.494  1.00 91.03           C  
ATOM    564  O   LYS A  72      75.890  -8.148  32.440  1.00 91.03           O  
ATOM    565  CB  LYS A  72      73.142  -6.530  31.542  1.00 91.03           C  
ATOM    566  CG  LYS A  72      73.058  -6.299  33.044  1.00 91.03           C  
ATOM    567  CD  LYS A  72      71.627  -6.034  33.491  1.00 91.03           C  
ATOM    568  CE  LYS A  72      71.524  -5.923  35.006  1.00 91.03           C  
ATOM    569  NZ  LYS A  72      70.121  -5.672  35.449  1.00 91.03           N1+
ATOM    570  N   LYS A  73      74.588  -9.028  30.885  1.00 91.80           N  
ATOM    571  CA  LYS A  73      75.034 -10.367  31.259  1.00 91.80           C  
ATOM    572  C   LYS A  73      76.536 -10.526  31.039  1.00 91.80           C  
ATOM    573  O   LYS A  73      77.231 -11.112  31.871  1.00 91.80           O  
ATOM    574  CB  LYS A  73      74.271 -11.428  30.465  1.00 91.80           C  
ATOM    575  CG  LYS A  73      72.825 -11.607  30.902  1.00 91.80           C  
ATOM    576  CD  LYS A  73      72.146 -12.737  30.137  1.00 91.80           C  
ATOM    577  CE  LYS A  73      70.687 -12.891  30.545  1.00 91.80           C  
ATOM    578  NZ  LYS A  73      70.007 -13.972  29.771  1.00 91.80           N1+
ATOM    579  N   LEU A  74      76.940 -10.015  29.923  1.00 93.72           N  
ATOM    580  CA  LEU A  74      78.367 -10.089  29.632  1.00 93.72           C  
ATOM    581  C   LEU A  74      79.172  -9.295  30.656  1.00 93.72           C  
ATOM    582  O   LEU A  74      80.225  -9.748  31.109  1.00 93.72           O  
ATOM    583  CB  LEU A  74      78.655  -9.564  28.222  1.00 93.72           C  
ATOM    584  CG  LEU A  74      80.075  -9.777  27.696  1.00 93.72           C  
ATOM    585  CD1 LEU A  74      80.416 -11.262  27.676  1.00 93.72           C  
ATOM    586  CD2 LEU A  74      80.227  -9.169  26.305  1.00 93.72           C  
ATOM    587  N   ALA A  75      78.696  -8.148  31.000  1.00 93.52           N  
ATOM    588  CA  ALA A  75      79.369  -7.339  32.013  1.00 93.52           C  
ATOM    589  C   ALA A  75      79.431  -8.074  33.349  1.00 93.52           C  
ATOM    590  O   ALA A  75      80.447  -8.024  34.046  1.00 93.52           O  
ATOM    591  CB  ALA A  75      78.660  -5.997  32.179  1.00 93.52           C  
ATOM    592  N   GLU A  76      78.393  -8.760  33.691  1.00 92.51           N  
ATOM    593  CA  GLU A  76      78.348  -9.548  34.920  1.00 92.51           C  
ATOM    594  C   GLU A  76      79.351 -10.699  34.872  1.00 92.51           C  
ATOM    595  O   GLU A  76      80.016 -10.990  35.869  1.00 92.51           O  
ATOM    596  CB  GLU A  76      76.937 -10.090  35.161  1.00 92.51           C  
ATOM    597  CG  GLU A  76      75.930  -9.023  35.566  1.00 92.51           C  
ATOM    598  CD  GLU A  76      74.503  -9.542  35.639  1.00 92.51           C  
ATOM    599  OE1 GLU A  76      73.594  -8.767  36.014  1.00 92.51           O  
ATOM    600  OE2 GLU A  76      74.293 -10.733  35.318  1.00 92.51           O1-
ATOM    601  N   GLN A  77      79.399 -11.313  33.769  1.00 92.45           N  
ATOM    602  CA  GLN A  77      80.374 -12.385  33.584  1.00 92.45           C  
ATOM    603  C   GLN A  77      81.799 -11.864  33.740  1.00 92.45           C  
ATOM    604  O   GLN A  77      82.641 -12.519  34.360  1.00 92.45           O  
ATOM    605  CB  GLN A  77      80.200 -13.037  32.212  1.00 92.45           C  
ATOM    606  CG  GLN A  77      78.951 -13.900  32.095  1.00 92.45           C  
ATOM    607  CD  GLN A  77      78.774 -14.494  30.710  1.00 92.45           C  
ATOM    608  NE2 GLN A  77      77.889 -15.478  30.595  1.00 92.45           N  
ATOM    609  OE1 GLN A  77      79.428 -14.070  29.751  1.00 92.45           O  
ATOM    610  N   ILE A  78      82.040 -10.754  33.127  1.00 92.52           N  
ATOM    611  CA  ILE A  78      83.356 -10.130  33.223  1.00 92.52           C  
ATOM    612  C   ILE A  78      83.669  -9.810  34.683  1.00 92.52           C  
ATOM    613  O   ILE A  78      84.787 -10.041  35.149  1.00 92.52           O  
ATOM    614  CB  ILE A  78      83.437  -8.848  32.364  1.00 92.52           C  
ATOM    615  CG1 ILE A  78      83.391  -9.202  30.872  1.00 92.52           C  
ATOM    616  CG2 ILE A  78      84.701  -8.053  32.700  1.00 92.52           C  
ATOM    617  CD1 ILE A  78      83.241  -7.996  29.955  1.00 92.52           C  
ATOM    618  N   GLU A  79      82.706  -9.302  35.340  1.00 91.49           N  
ATOM    619  CA  GLU A  79      82.878  -8.996  36.756  1.00 91.49           C  
ATOM    620  C   GLU A  79      83.232 -10.248  37.554  1.00 91.49           C  
ATOM    621  O   GLU A  79      84.094 -10.208  38.434  1.00 91.49           O  
ATOM    622  CB  GLU A  79      81.612  -8.351  37.325  1.00 91.49           C  
ATOM    623  CG  GLU A  79      81.774  -7.817  38.741  1.00 91.49           C  
ATOM    624  CD  GLU A  79      80.523  -7.142  39.276  1.00 91.49           C  
ATOM    625  OE1 GLU A  79      80.606  -6.438  40.307  1.00 91.49           O  
ATOM    626  OE2 GLU A  79      79.448  -7.318  38.658  1.00 91.49           O1-
ATOM    627  N   ARG A  80      82.604 -11.340  37.254  1.00 91.66           N  
ATOM    628  CA  ARG A  80      82.880 -12.597  37.942  1.00 91.66           C  
ATOM    629  C   ARG A  80      84.271 -13.118  37.595  1.00 91.66           C  
ATOM    630  O   ARG A  80      84.997 -13.595  38.470  1.00 91.66           O  
ATOM    631  CB  ARG A  80      81.824 -13.648  37.590  1.00 91.66           C  
ATOM    632  CG  ARG A  80      80.457 -13.374  38.198  1.00 91.66           C  
ATOM    633  CD  ARG A  80      79.501 -14.538  37.980  1.00 91.66           C  
ATOM    634  NE  ARG A  80      79.055 -14.617  36.592  1.00 91.66           N  
ATOM    635  CZ  ARG A  80      77.918 -14.104  36.131  1.00 91.66           C  
ATOM    636  NH1 ARG A  80      77.086 -13.462  36.943  1.00 91.66           N1+
ATOM    637  NH2 ARG A  80      77.609 -14.234  34.849  1.00 91.66           N  
ATOM    638  N   GLN A  81      84.673 -12.876  36.375  1.00 89.33           N  
ATOM    639  CA  GLN A  81      85.941 -13.408  35.886  1.00 89.33           C  
ATOM    640  C   GLN A  81      87.113 -12.552  36.355  1.00 89.33           C  
ATOM    641  O   GLN A  81      88.201 -13.069  36.616  1.00 89.33           O  
ATOM    642  CB  GLN A  81      85.933 -13.498  34.359  1.00 89.33           C  
ATOM    643  CG  GLN A  81      85.026 -14.592  33.812  1.00 89.33           C  
ATOM    644  CD  GLN A  81      85.002 -14.631  32.296  1.00 89.33           C  
ATOM    645  NE2 GLN A  81      84.559 -15.753  31.738  1.00 89.33           N  
ATOM    646  OE1 GLN A  81      85.378 -13.661  31.630  1.00 89.33           O  
ATOM    647  N   LEU A  82      86.908 -11.243  36.497  1.00 87.18           N  
ATOM    648  CA  LEU A  82      88.036 -10.358  36.766  1.00 87.18           C  
ATOM    649  C   LEU A  82      88.035  -9.904  38.222  1.00 87.18           C  
ATOM    650  O   LEU A  82      88.879  -9.102  38.628  1.00 87.18           O  
ATOM    651  CB  LEU A  82      87.992  -9.138  35.841  1.00 87.18           C  
ATOM    652  CG  LEU A  82      88.152  -9.416  34.346  1.00 87.18           C  
ATOM    653  CD1 LEU A  82      88.070  -8.116  33.553  1.00 87.18           C  
ATOM    654  CD2 LEU A  82      89.470 -10.133  34.072  1.00 87.18           C  
ATOM    655  N   SER A  83      87.216 -10.470  39.106  1.00 82.63           N  
ATOM    656  CA  SER A  83      87.222 -10.280  40.553  1.00 82.63           C  
ATOM    657  C   SER A  83      87.067  -8.808  40.918  1.00 82.63           C  
ATOM    658  O   SER A  83      87.812  -8.288  41.751  1.00 82.63           O  
ATOM    659  CB  SER A  83      88.512 -10.832  41.161  1.00 82.63           C  
ATOM    660  OG  SER A  83      88.649 -12.213  40.880  1.00 82.63           O  
ATOM    661  N   ASN A  84      86.239  -7.973  40.438  1.00 76.08           N  
ATOM    662  CA  ASN A  84      85.850  -6.602  40.750  1.00 76.08           C  
ATOM    663  C   ASN A  84      86.978  -5.618  40.452  1.00 76.08           C  
ATOM    664  O   ASN A  84      87.239  -4.709  41.240  1.00 76.08           O  
ATOM    665  CB  ASN A  84      85.418  -6.486  42.213  1.00 76.08           C  
ATOM    666  CG  ASN A  84      84.365  -5.417  42.428  1.00 76.08           C  
ATOM    667  ND2 ASN A  84      84.226  -4.961  43.667  1.00 76.08           N  
ATOM    668  OD1 ASN A  84      83.681  -5.004  41.488  1.00 76.08           O  
ATOM    669  N   THR A  85      87.702  -5.815  39.380  1.00 89.10           N  
ATOM    670  CA  THR A  85      88.729  -4.890  38.910  1.00 89.10           C  
ATOM    671  C   THR A  85      88.097  -3.618  38.356  1.00 89.10           C  
ATOM    672  O   THR A  85      86.879  -3.549  38.175  1.00 89.10           O  
ATOM    673  CB  THR A  85      89.614  -5.541  37.830  1.00 89.10           C  
ATOM    674  CG2 THR A  85      90.299  -6.795  38.363  1.00 89.10           C  
ATOM    675  OG1 THR A  85      88.801  -5.894  36.704  1.00 89.10           O  
ATOM    676  N   GLU A  86      88.873  -2.542  38.292  1.00 90.87           N  
ATOM    677  CA  GLU A  86      88.422  -1.274  37.724  1.00 90.87           C  
ATOM    678  C   GLU A  86      87.815  -1.476  36.339  1.00 90.87           C  
ATOM    679  O   GLU A  86      86.803  -0.857  36.003  1.00 90.87           O  
ATOM    680  CB  GLU A  86      89.581  -0.276  37.651  1.00 90.87           C  
ATOM    681  CG  GLU A  86      89.932   0.357  38.989  1.00 90.87           C  
ATOM    682  CD  GLU A  86      90.918   1.509  38.868  1.00 90.87           C  
ATOM    683  OE1 GLU A  86      91.123   2.240  39.863  1.00 90.87           O  
ATOM    684  OE2 GLU A  86      91.489   1.681  37.768  1.00 90.87           O1-
ATOM    685  N   LEU A  87      88.441  -2.353  35.656  1.00 91.44           N  
ATOM    686  CA  LEU A  87      87.948  -2.681  34.323  1.00 91.44           C  
ATOM    687  C   LEU A  87      86.541  -3.264  34.392  1.00 91.44           C  
ATOM    688  O   LEU A  87      85.664  -2.872  33.617  1.00 91.44           O  
ATOM    689  CB  LEU A  87      88.890  -3.671  33.633  1.00 91.44           C  
ATOM    690  CG  LEU A  87      88.650  -3.908  32.141  1.00 91.44           C  
ATOM    691  CD1 LEU A  87      89.305  -2.804  31.317  1.00 91.44           C  
ATOM    692  CD2 LEU A  87      89.176  -5.277  31.725  1.00 91.44           C  
ATOM    693  N   ALA A  88      86.301  -4.168  35.266  1.00 91.86           N  
ATOM    694  CA  ALA A  88      84.990  -4.786  35.440  1.00 91.86           C  
ATOM    695  C   ALA A  88      83.949  -3.753  35.862  1.00 91.86           C  
ATOM    696  O   ALA A  88      82.819  -3.762  35.367  1.00 91.86           O  
ATOM    697  CB  ALA A  88      85.064  -5.912  36.469  1.00 91.86           C  
ATOM    698  N   LYS A  89      84.323  -2.836  36.747  1.00 91.92           N  
ATOM    699  CA  LYS A  89      83.411  -1.792  37.205  1.00 91.92           C  
ATOM    700  C   LYS A  89      83.016  -0.865  36.058  1.00 91.92           C  
ATOM    701  O   LYS A  89      81.849  -0.490  35.931  1.00 91.92           O  
ATOM    702  CB  LYS A  89      84.048  -0.982  38.336  1.00 91.92           C  
ATOM    703  CG  LYS A  89      84.176  -1.744  39.647  1.00 91.92           C  
ATOM    704  CD  LYS A  89      84.780  -0.874  40.743  1.00 91.92           C  
ATOM    705  CE  LYS A  89      84.965  -1.653  42.037  1.00 91.92           C  
ATOM    706  NZ  LYS A  89      85.593  -0.816  43.103  1.00 91.92           N1+
ATOM    707  N   GLU A  90      84.008  -0.590  35.265  1.00 93.24           N  
ATOM    708  CA  GLU A  90      83.750   0.268  34.112  1.00 93.24           C  
ATOM    709  C   GLU A  90      82.830  -0.421  33.107  1.00 93.24           C  
ATOM    710  O   GLU A  90      81.930   0.209  32.549  1.00 93.24           O  
ATOM    711  CB  GLU A  90      85.062   0.669  33.434  1.00 93.24           C  
ATOM    712  CG  GLU A  90      85.835   1.747  34.182  1.00 93.24           C  
ATOM    713  CD  GLU A  90      87.144   2.124  33.507  1.00 93.24           C  
ATOM    714  OE1 GLU A  90      87.930   2.900  34.096  1.00 93.24           O  
ATOM    715  OE2 GLU A  90      87.385   1.641  32.377  1.00 93.24           O1-
ATOM    716  N   ALA A  91      83.069  -1.678  32.869  1.00 93.56           N  
ATOM    717  CA  ALA A  91      82.233  -2.453  31.958  1.00 93.56           C  
ATOM    718  C   ALA A  91      80.782  -2.476  32.429  1.00 93.56           C  
ATOM    719  O   ALA A  91      79.860  -2.283  31.632  1.00 93.56           O  
ATOM    720  CB  ALA A  91      82.768  -3.877  31.824  1.00 93.56           C  
ATOM    721  N   LYS A  92      80.625  -2.637  33.714  1.00 93.46           N  
ATOM    722  CA  LYS A  92      79.279  -2.654  34.280  1.00 93.46           C  
ATOM    723  C   LYS A  92      78.607  -1.290  34.143  1.00 93.46           C  
ATOM    724  O   LYS A  92      77.431  -1.205  33.786  1.00 93.46           O  
ATOM    725  CB  LYS A  92      79.319  -3.072  35.751  1.00 93.46           C  
ATOM    726  CG  LYS A  92      77.950  -3.344  36.355  1.00 93.46           C  
ATOM    727  CD  LYS A  92      78.062  -3.854  37.786  1.00 93.46           C  
ATOM    728  CE  LYS A  92      76.691  -4.110  38.399  1.00 93.46           C  
ATOM    729  NZ  LYS A  92      76.797  -4.627  39.796  1.00 93.46           N1+
ATOM    730  N   LYS A  93      79.308  -0.331  34.497  1.00 94.39           N  
ATOM    731  CA  LYS A  93      78.796   1.031  34.387  1.00 94.39           C  
ATOM    732  C   LYS A  93      78.355   1.341  32.960  1.00 94.39           C  
ATOM    733  O   LYS A  93      77.268   1.884  32.744  1.00 94.39           O  
ATOM    734  CB  LYS A  93      79.854   2.040  34.838  1.00 94.39           C  
ATOM    735  CG  LYS A  93      79.383   3.486  34.809  1.00 94.39           C  
ATOM    736  CD  LYS A  93      80.499   4.447  35.198  1.00 94.39           C  
ATOM    737  CE  LYS A  93      80.069   5.898  35.043  1.00 94.39           C  
ATOM    738  NZ  LYS A  93      81.179   6.844  35.368  1.00 94.39           N1+
ATOM    739  N   LEU A  94      79.168   1.021  32.024  1.00 94.08           N  
ATOM    740  CA  LEU A  94      78.896   1.306  30.619  1.00 94.08           C  
ATOM    741  C   LEU A  94      77.684   0.521  30.130  1.00 94.08           C  
ATOM    742  O   LEU A  94      76.851   1.053  29.392  1.00 94.08           O  
ATOM    743  CB  LEU A  94      80.118   0.971  29.759  1.00 94.08           C  
ATOM    744  CG  LEU A  94      80.099   1.495  28.322  1.00 94.08           C  
ATOM    745  CD1 LEU A  94      79.929   3.010  28.313  1.00 94.08           C  
ATOM    746  CD2 LEU A  94      81.374   1.090  27.588  1.00 94.08           C  
ATOM    747  N   ALA A  95      77.599  -0.758  30.498  1.00 93.69           N  
ATOM    748  CA  ALA A  95      76.448  -1.580  30.133  1.00 93.69           C  
ATOM    749  C   ALA A  95      75.154  -0.984  30.681  1.00 93.69           C  
ATOM    750  O   ALA A  95      74.132  -0.963  29.991  1.00 93.69           O  
ATOM    751  CB  ALA A  95      76.629  -3.008  30.643  1.00 93.69           C  
ATOM    752  N   THR A  96      75.171  -0.488  31.864  1.00 92.35           N  
ATOM    753  CA  THR A  96      74.007   0.142  32.477  1.00 92.35           C  
ATOM    754  C   THR A  96      73.642   1.431  31.747  1.00 92.35           C  
ATOM    755  O   THR A  96      72.467   1.692  31.485  1.00 92.35           O  
ATOM    756  CB  THR A  96      74.254   0.445  33.966  1.00 92.35           C  
ATOM    757  CG2 THR A  96      73.034   1.101  34.604  1.00 92.35           C  
ATOM    758  OG1 THR A  96      74.539  -0.780  34.655  1.00 92.35           O  
ATOM    759  N   GLU A  97      74.647   2.189  31.434  1.00 91.79           N  
ATOM    760  CA  GLU A  97      74.413   3.438  30.715  1.00 91.79           C  
ATOM    761  C   GLU A  97      73.837   3.176  29.327  1.00 91.79           C  
ATOM    762  O   GLU A  97      72.941   3.893  28.875  1.00 91.79           O  
ATOM    763  CB  GLU A  97      75.709   4.245  30.604  1.00 91.79           C  
ATOM    764  CG  GLU A  97      76.148   4.887  31.911  1.00 91.79           C  
ATOM    765  CD  GLU A  97      77.439   5.680  31.786  1.00 91.79           C  
ATOM    766  OE1 GLU A  97      77.892   6.266  32.796  1.00 91.79           O  
ATOM    767  OE2 GLU A  97      78.002   5.718  30.668  1.00 91.79           O1-
ATOM    768  N   ALA A  98      74.377   2.245  28.674  1.00 88.83           N  
ATOM    769  CA  ALA A  98      73.886   1.905  27.341  1.00 88.83           C  
ATOM    770  C   ALA A  98      72.432   1.447  27.392  1.00 88.83           C  
ATOM    771  O   ALA A  98      71.646   1.755  26.493  1.00 88.83           O  
ATOM    772  CB  ALA A  98      74.761   0.822  26.713  1.00 88.83           C  
ATOM    773  N   GLU A  99      72.096   0.744  28.421  1.00 88.21           N  
ATOM    774  CA  GLU A  99      70.716   0.305  28.612  1.00 88.21           C  
ATOM    775  C   GLU A  99      69.775   1.497  28.764  1.00 88.21           C  
ATOM    776  O   GLU A  99      68.677   1.504  28.202  1.00 88.21           O  
ATOM    777  CB  GLU A  99      70.606  -0.610  29.833  1.00 88.21           C  
ATOM    778  CG  GLU A  99      69.210  -1.176  30.055  1.00 88.21           C  
ATOM    779  CD  GLU A  99      69.114  -2.069  31.281  1.00 88.21           C  
ATOM    780  OE1 GLU A  99      68.016  -2.606  31.555  1.00 88.21           O  
ATOM    781  OE2 GLU A  99      70.142  -2.233  31.974  1.00 88.21           O1-
ATOM    782  N   LYS A 100      70.211   2.440  29.422  1.00 87.25           N  
ATOM    783  CA  LYS A 100      69.395   3.622  29.688  1.00 87.25           C  
ATOM    784  C   LYS A 100      69.231   4.470  28.431  1.00 87.25           C  
ATOM    785  O   LYS A 100      68.208   5.134  28.253  1.00 87.25           O  
ATOM    786  CB  LYS A 100      70.012   4.458  30.809  1.00 87.25           C  
ATOM    787  CG  LYS A 100      69.905   3.823  32.187  1.00 87.25           C  
ATOM    788  CD  LYS A 100      70.476   4.732  33.268  1.00 87.25           C  
ATOM    789  CE  LYS A 100      70.402   4.082  34.643  1.00 87.25           C  
ATOM    790  NZ  LYS A 100      70.991   4.956  35.701  1.00 87.25           N1+
ATOM    791  N   ALA A 101      70.218   4.409  27.574  1.00 84.90           N  
ATOM    792  CA  ALA A 101      70.221   5.230  26.367  1.00 84.90           C  
ATOM    793  C   ALA A 101      69.169   4.748  25.373  1.00 84.90           C  
ATOM    794  O   ALA A 101      68.666   5.531  24.562  1.00 84.90           O  
ATOM    795  CB  ALA A 101      71.603   5.222  25.720  1.00 84.90           C  
ATOM    796  N   ARG A 102      68.647   3.586  25.444  1.00 78.20           N  
ATOM    797  CA  ARG A 102      67.664   2.973  24.557  1.00 78.20           C  
ATOM    798  C   ARG A 102      68.023   3.207  23.094  1.00 78.20           C  
ATOM    799  O   ARG A 102      67.147   3.469  22.267  1.00 78.20           O  
ATOM    800  CB  ARG A 102      66.264   3.520  24.847  1.00 78.20           C  
ATOM    801  CG  ARG A 102      65.762   3.218  26.250  1.00 78.20           C  
ATOM    802  CD  ARG A 102      64.296   3.592  26.417  1.00 78.20           C  
ATOM    803  NE  ARG A 102      63.819   3.310  27.768  1.00 78.20           N  
ATOM    804  CZ  ARG A 102      62.543   3.340  28.142  1.00 78.20           C  
ATOM    805  NH1 ARG A 102      61.586   3.639  27.271  1.00 78.20           N1+
ATOM    806  NH2 ARG A 102      62.220   3.067  29.398  1.00 78.20           N  
ATOM    807  N   ASP A 103      69.273   3.378  22.888  1.00 88.40           N  
ATOM    808  CA  ASP A 103      69.839   3.543  21.552  1.00 88.40           C  
ATOM    809  C   ASP A 103      70.526   2.262  21.085  1.00 88.40           C  
ATOM    810  O   ASP A 103      71.541   1.852  21.654  1.00 88.40           O  
ATOM    811  CB  ASP A 103      70.829   4.710  21.528  1.00 88.40           C  
ATOM    812  CG  ASP A 103      71.333   5.031  20.132  1.00 88.40           C  
ATOM    813  OD1 ASP A 103      71.262   4.157  19.241  1.00 88.40           O  
ATOM    814  OD2 ASP A 103      71.810   6.167  19.922  1.00 88.40           O1-
ATOM    815  N   SER A 104      69.907   1.638  19.991  1.00 89.26           N  
ATOM    816  CA  SER A 104      70.392   0.339  19.535  1.00 89.26           C  
ATOM    817  C   SER A 104      71.859   0.411  19.126  1.00 89.26           C  
ATOM    818  O   SER A 104      72.638  -0.496  19.428  1.00 89.26           O  
ATOM    819  CB  SER A 104      69.551  -0.165  18.361  1.00 89.26           C  
ATOM    820  OG  SER A 104      69.656   0.713  17.254  1.00 89.26           O  
ATOM    821  N   GLU A 105      72.247   1.501  18.522  1.00 91.73           N  
ATOM    822  CA  GLU A 105      73.631   1.653  18.083  1.00 91.73           C  
ATOM    823  C   GLU A 105      74.578   1.765  19.274  1.00 91.73           C  
ATOM    824  O   GLU A 105      75.651   1.159  19.280  1.00 91.73           O  
ATOM    825  CB  GLU A 105      73.777   2.878  17.177  1.00 91.73           C  
ATOM    826  CG  GLU A 105      73.266   2.660  15.761  1.00 91.73           C  
ATOM    827  CD  GLU A 105      73.375   3.899  14.886  1.00 91.73           C  
ATOM    828  OE1 GLU A 105      72.873   3.877  13.739  1.00 91.73           O  
ATOM    829  OE2 GLU A 105      73.967   4.898  15.352  1.00 91.73           O1-
ATOM    830  N   ALA A 106      74.229   2.540  20.255  1.00 92.62           N  
ATOM    831  CA  ALA A 106      75.035   2.698  21.464  1.00 92.62           C  
ATOM    832  C   ALA A 106      75.217   1.362  22.180  1.00 92.62           C  
ATOM    833  O   ALA A 106      76.321   1.030  22.616  1.00 92.62           O  
ATOM    834  CB  ALA A 106      74.393   3.717  22.403  1.00 92.62           C  
ATOM    835  N   VAL A 107      74.164   0.595  22.238  1.00 93.15           N  
ATOM    836  CA  VAL A 107      74.198  -0.702  22.904  1.00 93.15           C  
ATOM    837  C   VAL A 107      75.140  -1.642  22.156  1.00 93.15           C  
ATOM    838  O   VAL A 107      75.912  -2.380  22.774  1.00 93.15           O  
ATOM    839  CB  VAL A 107      72.789  -1.328  23.002  1.00 93.15           C  
ATOM    840  CG1 VAL A 107      72.865  -2.749  23.557  1.00 93.15           C  
ATOM    841  CG2 VAL A 107      71.880  -0.460  23.872  1.00 93.15           C  
ATOM    842  N   GLN A 108      75.083  -1.606  20.863  1.00 92.49           N  
ATOM    843  CA  GLN A 108      75.956  -2.451  20.053  1.00 92.49           C  
ATOM    844  C   GLN A 108      77.424  -2.101  20.279  1.00 92.49           C  
ATOM    845  O   GLN A 108      78.277  -2.989  20.335  1.00 92.49           O  
ATOM    846  CB  GLN A 108      75.606  -2.318  18.570  1.00 92.49           C  
ATOM    847  CG  GLN A 108      74.302  -3.001  18.183  1.00 92.49           C  
ATOM    848  CD  GLN A 108      73.975  -2.850  16.709  1.00 92.49           C  
ATOM    849  NE2 GLN A 108      72.864  -3.441  16.283  1.00 92.49           N  
ATOM    850  OE1 GLN A 108      74.717  -2.208  15.957  1.00 92.49           O  
ATOM    851  N   VAL A 109      77.700  -0.860  20.313  1.00 95.36           N  
ATOM    852  CA  VAL A 109      79.065  -0.409  20.564  1.00 95.36           C  
ATOM    853  C   VAL A 109      79.539  -0.926  21.920  1.00 95.36           C  
ATOM    854  O   VAL A 109      80.647  -1.454  22.039  1.00 95.36           O  
ATOM    855  CB  VAL A 109      79.173   1.131  20.512  1.00 95.36           C  
ATOM    856  CG1 VAL A 109      80.522   1.596  21.058  1.00 95.36           C  
ATOM    857  CG2 VAL A 109      78.971   1.632  19.084  1.00 95.36           C  
ATOM    858  N   VAL A 110      78.690  -0.799  22.934  1.00 95.83           N  
ATOM    859  CA  VAL A 110      79.038  -1.264  24.273  1.00 95.83           C  
ATOM    860  C   VAL A 110      79.225  -2.779  24.262  1.00 95.83           C  
ATOM    861  O   VAL A 110      80.164  -3.299  24.870  1.00 95.83           O  
ATOM    862  CB  VAL A 110      77.963  -0.866  25.309  1.00 95.83           C  
ATOM    863  CG1 VAL A 110      78.224  -1.554  26.649  1.00 95.83           C  
ATOM    864  CG2 VAL A 110      77.925   0.651  25.483  1.00 95.83           C  
ATOM    865  N   LEU A 111      78.384  -3.457  23.633  1.00 95.44           N  
ATOM    866  CA  LEU A 111      78.507  -4.908  23.539  1.00 95.44           C  
ATOM    867  C   LEU A 111      79.843  -5.302  22.920  1.00 95.44           C  
ATOM    868  O   LEU A 111      80.530  -6.189  23.431  1.00 95.44           O  
ATOM    869  CB  LEU A 111      77.357  -5.490  22.712  1.00 95.44           C  
ATOM    870  CG  LEU A 111      77.320  -7.013  22.579  1.00 95.44           C  
ATOM    871  CD1 LEU A 111      77.162  -7.660  23.951  1.00 95.44           C  
ATOM    872  CD2 LEU A 111      76.192  -7.442  21.647  1.00 95.44           C  
ATOM    873  N   LEU A 112      80.227  -4.660  21.857  1.00 96.00           N  
ATOM    874  CA  LEU A 112      81.502  -4.952  21.212  1.00 96.00           C  
ATOM    875  C   LEU A 112      82.666  -4.671  22.155  1.00 96.00           C  
ATOM    876  O   LEU A 112      83.613  -5.456  22.230  1.00 96.00           O  
ATOM    877  CB  LEU A 112      81.656  -4.126  19.931  1.00 96.00           C  
ATOM    878  CG  LEU A 112      80.841  -4.588  18.724  1.00 96.00           C  
ATOM    879  CD1 LEU A 112      80.922  -3.557  17.603  1.00 96.00           C  
ATOM    880  CD2 LEU A 112      81.325  -5.951  18.240  1.00 96.00           C  
ATOM    881  N   ALA A 113      82.566  -3.607  22.848  1.00 96.66           N  
ATOM    882  CA  ALA A 113      83.623  -3.260  23.795  1.00 96.66           C  
ATOM    883  C   ALA A 113      83.748  -4.316  24.889  1.00 96.66           C  
ATOM    884  O   ALA A 113      84.857  -4.707  25.260  1.00 96.66           O  
ATOM    885  CB  ALA A 113      83.358  -1.889  24.411  1.00 96.66           C  
ATOM    886  N   LEU A 114      82.636  -4.778  25.330  1.00 96.25           N  
ATOM    887  CA  LEU A 114      82.639  -5.799  26.370  1.00 96.25           C  
ATOM    888  C   LEU A 114      83.196  -7.116  25.838  1.00 96.25           C  
ATOM    889  O   LEU A 114      83.927  -7.815  26.544  1.00 96.25           O  
ATOM    890  CB  LEU A 114      81.225  -6.014  26.916  1.00 96.25           C  
ATOM    891  CG  LEU A 114      80.605  -4.839  27.675  1.00 96.25           C  
ATOM    892  CD1 LEU A 114      79.183  -5.180  28.110  1.00 96.25           C  
ATOM    893  CD2 LEU A 114      81.463  -4.466  28.878  1.00 96.25           C  
ATOM    894  N   GLU A 115      82.809  -7.436  24.609  1.00 95.24           N  
ATOM    895  CA  GLU A 115      83.355  -8.637  23.984  1.00 95.24           C  
ATOM    896  C   GLU A 115      84.876  -8.563  23.881  1.00 95.24           C  
ATOM    897  O   GLU A 115      85.565  -9.568  24.071  1.00 95.24           O  
ATOM    898  CB  GLU A 115      82.744  -8.846  22.597  1.00 95.24           C  
ATOM    899  CG  GLU A 115      81.291  -9.299  22.626  1.00 95.24           C  
ATOM    900  CD  GLU A 115      80.642  -9.324  21.251  1.00 95.24           C  
ATOM    901  OE1 GLU A 115      79.477  -9.769  21.137  1.00 95.24           O  
ATOM    902  OE2 GLU A 115      81.304  -8.895  20.280  1.00 95.24           O1-
ATOM    903  N   ILE A 116      85.375  -7.420  23.612  1.00 94.66           N  
ATOM    904  CA  ILE A 116      86.817  -7.215  23.516  1.00 94.66           C  
ATOM    905  C   ILE A 116      87.461  -7.442  24.882  1.00 94.66           C  
ATOM    906  O   ILE A 116      88.489  -8.114  24.986  1.00 94.66           O  
ATOM    907  CB  ILE A 116      87.153  -5.800  22.993  1.00 94.66           C  
ATOM    908  CG1 ILE A 116      86.772  -5.675  21.513  1.00 94.66           C  
ATOM    909  CG2 ILE A 116      88.636  -5.485  23.206  1.00 94.66           C  
ATOM    910  CD1 ILE A 116      86.861  -4.255  20.970  1.00 94.66           C  
ATOM    911  N   VAL A 117      86.890  -6.940  25.893  1.00 93.71           N  
ATOM    912  CA  VAL A 117      87.411  -7.090  27.247  1.00 93.71           C  
ATOM    913  C   VAL A 117      87.464  -8.570  27.620  1.00 93.71           C  
ATOM    914  O   VAL A 117      88.441  -9.032  28.213  1.00 93.71           O  
ATOM    915  CB  VAL A 117      86.557  -6.312  28.273  1.00 93.71           C  
ATOM    916  CG1 VAL A 117      87.020  -6.612  29.698  1.00 93.71           C  
ATOM    917  CG2 VAL A 117      86.621  -4.811  27.993  1.00 93.71           C  
ATOM    918  N   GLN A 118      86.498  -9.288  27.154  1.00 91.88           N  
ATOM    919  CA  GLN A 118      86.399 -10.702  27.497  1.00 91.88           C  
ATOM    920  C   GLN A 118      87.424 -11.529  26.724  1.00 91.88           C  
ATOM    921  O   GLN A 118      87.981 -12.490  27.256  1.00 91.88           O  
ATOM    922  CB  GLN A 118      84.988 -11.225  27.223  1.00 91.88           C  
ATOM    923  CG  GLN A 118      84.755 -12.649  27.708  1.00 91.88           C  
ATOM    924  CD  GLN A 118      83.339 -13.131  27.454  1.00 91.88           C  
ATOM    925  NE2 GLN A 118      82.887 -14.092  28.253  1.00 91.88           N  
ATOM    926  OE1 GLN A 118      82.655 -12.642  26.549  1.00 91.88           O  
ATOM    927  N   GLN A 119      87.705 -11.166  25.505  1.00 90.43           N  
ATOM    928  CA  GLN A 119      88.447 -12.028  24.591  1.00 90.43           C  
ATOM    929  C   GLN A 119      89.926 -11.651  24.559  1.00 90.43           C  
ATOM    930  O   GLN A 119      90.782 -12.498  24.293  1.00 90.43           O  
ATOM    931  CB  GLN A 119      87.856 -11.954  23.183  1.00 90.43           C  
ATOM    932  CG  GLN A 119      86.455 -12.541  23.072  1.00 90.43           C  
ATOM    933  CD  GLN A 119      85.830 -12.316  21.708  1.00 90.43           C  
ATOM    934  NE2 GLN A 119      84.646 -12.882  21.497  1.00 90.43           N  
ATOM    935  OE1 GLN A 119      86.406 -11.638  20.851  1.00 90.43           O  
ATOM    936  N   LEU A 120      90.222 -10.322  24.923  1.00 87.52           N  
ATOM    937  CA  LEU A 120      91.591  -9.883  24.680  1.00 87.52           C  
ATOM    938  C   LEU A 120      92.425  -9.968  25.954  1.00 87.52           C  
ATOM    939  O   LEU A 120      91.991  -9.516  27.017  1.00 87.52           O  
ATOM    940  CB  LEU A 120      91.607  -8.449  24.143  1.00 87.52           C  
ATOM    941  CG  LEU A 120      91.196  -8.268  22.681  1.00 87.52           C  
ATOM    942  CD1 LEU A 120      91.060  -6.787  22.347  1.00 87.52           C  
ATOM    943  CD2 LEU A 120      92.204  -8.941  21.755  1.00 87.52           C  
ATOM    944  N   PRO A 121      93.600 -10.485  25.829  1.00 85.89           N  
ATOM    945  CA  PRO A 121      94.515 -10.531  26.972  1.00 85.89           C  
ATOM    946  C   PRO A 121      95.106  -9.165  27.311  1.00 85.89           C  
ATOM    947  O   PRO A 121      95.427  -8.896  28.471  1.00 85.89           O  
ATOM    948  CB  PRO A 121      95.607 -11.500  26.513  1.00 85.89           C  
ATOM    949  CG  PRO A 121      95.503 -11.514  25.021  1.00 85.89           C  
ATOM    950  CD  PRO A 121      94.080 -11.216  24.640  1.00 85.89           C  
ATOM    951  N   ASP A 122      95.132  -8.331  26.344  1.00 90.99           N  
ATOM    952  CA  ASP A 122      95.721  -7.006  26.518  1.00 90.99           C  
ATOM    953  C   ASP A 122      94.767  -6.075  27.264  1.00 90.99           C  
ATOM    954  O   ASP A 122      93.851  -5.507  26.666  1.00 90.99           O  
ATOM    955  CB  ASP A 122      96.092  -6.401  25.162  1.00 90.99           C  
ATOM    956  CG  ASP A 122      96.893  -5.117  25.285  1.00 90.99           C  
ATOM    957  OD1 ASP A 122      96.826  -4.456  26.343  1.00 90.99           O  
ATOM    958  OD2 ASP A 122      97.594  -4.762  24.313  1.00 90.99           O1-
ATOM    959  N   THR A 123      95.057  -5.841  28.528  1.00 90.07           N  
ATOM    960  CA  THR A 123      94.173  -5.083  29.406  1.00 90.07           C  
ATOM    961  C   THR A 123      94.171  -3.606  29.026  1.00 90.07           C  
ATOM    962  O   THR A 123      93.145  -2.932  29.138  1.00 90.07           O  
ATOM    963  CB  THR A 123      94.587  -5.236  30.882  1.00 90.07           C  
ATOM    964  CG2 THR A 123      94.390  -6.671  31.362  1.00 90.07           C  
ATOM    965  OG1 THR A 123      95.968  -4.882  31.024  1.00 90.07           O  
ATOM    966  N   GLU A 124      95.287  -3.139  28.560  1.00 92.45           N  
ATOM    967  CA  GLU A 124      95.368  -1.730  28.186  1.00 92.45           C  
ATOM    968  C   GLU A 124      94.492  -1.431  26.973  1.00 92.45           C  
ATOM    969  O   GLU A 124      93.772  -0.430  26.953  1.00 92.45           O  
ATOM    970  CB  GLU A 124      96.817  -1.331  27.901  1.00 92.45           C  
ATOM    971  CG  GLU A 124      97.694  -1.266  29.143  1.00 92.45           C  
ATOM    972  CD  GLU A 124      97.245  -0.208  30.139  1.00 92.45           C  
ATOM    973  OE1 GLU A 124      97.249  -0.484  31.361  1.00 92.45           O  
ATOM    974  OE2 GLU A 124      96.887   0.905  29.695  1.00 92.45           O1-
ATOM    975  N   LEU A 125      94.605  -2.262  26.001  1.00 93.04           N  
ATOM    976  CA  LEU A 125      93.771  -2.114  24.814  1.00 93.04           C  
ATOM    977  C   LEU A 125      92.293  -2.228  25.171  1.00 93.04           C  
ATOM    978  O   LEU A 125      91.465  -1.470  24.661  1.00 93.04           O  
ATOM    979  CB  LEU A 125      94.138  -3.167  23.766  1.00 93.04           C  
ATOM    980  CG  LEU A 125      93.511  -2.994  22.381  1.00 93.04           C  
ATOM    981  CD1 LEU A 125      93.918  -1.652  21.780  1.00 93.04           C  
ATOM    982  CD2 LEU A 125      93.915  -4.142  21.464  1.00 93.04           C  
ATOM    983  N   ALA A 126      91.942  -3.144  26.026  1.00 93.76           N  
ATOM    984  CA  ALA A 126      90.566  -3.303  26.492  1.00 93.76           C  
ATOM    985  C   ALA A 126      90.069  -2.033  27.176  1.00 93.76           C  
ATOM    986  O   ALA A 126      88.940  -1.596  26.944  1.00 93.76           O  
ATOM    987  CB  ALA A 126      90.460  -4.493  27.442  1.00 93.76           C  
ATOM    988  N   LYS A 127      90.874  -1.460  27.973  1.00 94.54           N  
ATOM    989  CA  LYS A 127      90.534  -0.216  28.657  1.00 94.54           C  
ATOM    990  C   LYS A 127      90.288   0.911  27.660  1.00 94.54           C  
ATOM    991  O   LYS A 127      89.324   1.668  27.795  1.00 94.54           O  
ATOM    992  CB  LYS A 127      91.644   0.181  29.633  1.00 94.54           C  
ATOM    993  CG  LYS A 127      91.293   1.365  30.520  1.00 94.54           C  
ATOM    994  CD  LYS A 127      92.411   1.673  31.509  1.00 94.54           C  
ATOM    995  CE  LYS A 127      92.091   2.900  32.352  1.00 94.54           C  
ATOM    996  NZ  LYS A 127      93.194   3.220  33.307  1.00 94.54           N1+
ATOM    997  N   GLU A 128      91.153   1.037  26.724  1.00 95.14           N  
ATOM    998  CA  GLU A 128      90.999   2.057  25.692  1.00 95.14           C  
ATOM    999  C   GLU A 128      89.697   1.868  24.919  1.00 95.14           C  
ATOM   1000  O   GLU A 128      89.004   2.840  24.610  1.00 95.14           O  
ATOM   1001  CB  GLU A 128      92.189   2.034  24.730  1.00 95.14           C  
ATOM   1002  CG  GLU A 128      93.491   2.520  25.351  1.00 95.14           C  
ATOM   1003  CD  GLU A 128      94.676   2.435  24.403  1.00 95.14           C  
ATOM   1004  OE1 GLU A 128      95.833   2.546  24.866  1.00 95.14           O  
ATOM   1005  OE2 GLU A 128      94.446   2.256  23.185  1.00 95.14           O1-
ATOM   1006  N   ALA A 129      89.372   0.621  24.620  1.00 95.39           N  
ATOM   1007  CA  ALA A 129      88.123   0.318  23.925  1.00 95.39           C  
ATOM   1008  C   ALA A 129      86.916   0.742  24.757  1.00 95.39           C  
ATOM   1009  O   ALA A 129      85.976   1.345  24.234  1.00 95.39           O  
ATOM   1010  CB  ALA A 129      88.044  -1.172  23.600  1.00 95.39           C  
ATOM   1011  N   LEU A 130      86.960   0.478  26.065  1.00 95.79           N  
ATOM   1012  CA  LEU A 130      85.865   0.852  26.952  1.00 95.79           C  
ATOM   1013  C   LEU A 130      85.728   2.368  27.038  1.00 95.79           C  
ATOM   1014  O   LEU A 130      84.616   2.899  27.003  1.00 95.79           O  
ATOM   1015  CB  LEU A 130      86.082   0.268  28.350  1.00 95.79           C  
ATOM   1016  CG  LEU A 130      85.762  -1.218  28.521  1.00 95.79           C  
ATOM   1017  CD1 LEU A 130      86.187  -1.697  29.906  1.00 95.79           C  
ATOM   1018  CD2 LEU A 130      84.277  -1.476  28.294  1.00 95.79           C  
ATOM   1019  N   GLU A 131      86.807   3.029  27.140  1.00 95.07           N  
ATOM   1020  CA  GLU A 131      86.801   4.486  27.226  1.00 95.07           C  
ATOM   1021  C   GLU A 131      86.227   5.110  25.956  1.00 95.07           C  
ATOM   1022  O   GLU A 131      85.446   6.062  26.026  1.00 95.07           O  
ATOM   1023  CB  GLU A 131      88.216   5.015  27.480  1.00 95.07           C  
ATOM   1024  CG  GLU A 131      88.724   4.758  28.891  1.00 95.07           C  
ATOM   1025  CD  GLU A 131      90.150   5.235  29.111  1.00 95.07           C  
ATOM   1026  OE1 GLU A 131      90.682   5.063  30.231  1.00 95.07           O  
ATOM   1027  OE2 GLU A 131      90.741   5.785  28.155  1.00 95.07           O1-
ATOM   1028  N   LEU A 132      86.689   4.602  24.882  1.00 96.01           N  
ATOM   1029  CA  LEU A 132      86.199   5.108  23.604  1.00 96.01           C  
ATOM   1030  C   LEU A 132      84.695   4.890  23.474  1.00 96.01           C  
ATOM   1031  O   LEU A 132      83.968   5.787  23.042  1.00 96.01           O  
ATOM   1032  CB  LEU A 132      86.928   4.428  22.442  1.00 96.01           C  
ATOM   1033  CG  LEU A 132      86.549   4.897  21.036  1.00 96.01           C  
ATOM   1034  CD1 LEU A 132      86.792   6.397  20.896  1.00 96.01           C  
ATOM   1035  CD2 LEU A 132      87.335   4.122  19.984  1.00 96.01           C  
ATOM   1036  N   ALA A 133      84.233   3.671  23.806  1.00 95.64           N  
ATOM   1037  CA  ALA A 133      82.804   3.372  23.776  1.00 95.64           C  
ATOM   1038  C   ALA A 133      82.023   4.331  24.672  1.00 95.64           C  
ATOM   1039  O   ALA A 133      80.955   4.815  24.290  1.00 95.64           O  
ATOM   1040  CB  ALA A 133      82.553   1.927  24.202  1.00 95.64           C  
ATOM   1041  N   GLU A 134      82.530   4.566  25.772  1.00 94.84           N  
ATOM   1042  CA  GLU A 134      81.883   5.486  26.703  1.00 94.84           C  
ATOM   1043  C   GLU A 134      81.748   6.880  26.097  1.00 94.84           C  
ATOM   1044  O   GLU A 134      80.681   7.493  26.171  1.00 94.84           O  
ATOM   1045  CB  GLU A 134      82.664   5.558  28.018  1.00 94.84           C  
ATOM   1046  CG  GLU A 134      82.013   6.442  29.072  1.00 94.84           C  
ATOM   1047  CD  GLU A 134      82.769   6.457  30.392  1.00 94.84           C  
ATOM   1048  OE1 GLU A 134      82.265   7.050  31.373  1.00 94.84           O  
ATOM   1049  OE2 GLU A 134      83.874   5.873  30.444  1.00 94.84           O1-
ATOM   1050  N   GLU A 135      82.796   7.311  25.581  1.00 93.68           N  
ATOM   1051  CA  GLU A 135      82.774   8.631  24.958  1.00 93.68           C  
ATOM   1052  C   GLU A 135      81.740   8.694  23.836  1.00 93.68           C  
ATOM   1053  O   GLU A 135      81.017   9.684  23.707  1.00 93.68           O  
ATOM   1054  CB  GLU A 135      84.159   8.995  24.417  1.00 93.68           C  
ATOM   1055  CG  GLU A 135      85.168   9.348  25.499  1.00 93.68           C  
ATOM   1056  CD  GLU A 135      86.529   9.743  24.946  1.00 93.68           C  
ATOM   1057  OE1 GLU A 135      87.480   9.916  25.741  1.00 93.68           O  
ATOM   1058  OE2 GLU A 135      86.643   9.880  23.708  1.00 93.68           O1-
ATOM   1059  N   ALA A 136      81.714   7.713  23.083  1.00 92.97           N  
ATOM   1060  CA  ALA A 136      80.778   7.673  21.963  1.00 92.97           C  
ATOM   1061  C   ALA A 136      79.334   7.635  22.456  1.00 92.97           C  
ATOM   1062  O   ALA A 136      78.469   8.328  21.916  1.00 92.97           O  
ATOM   1063  CB  ALA A 136      81.065   6.466  21.072  1.00 92.97           C  
ATOM   1064  N   VAL A 137      79.051   6.858  23.468  1.00 92.66           N  
ATOM   1065  CA  VAL A 137      77.709   6.709  24.019  1.00 92.66           C  
ATOM   1066  C   VAL A 137      77.246   8.036  24.618  1.00 92.66           C  
ATOM   1067  O   VAL A 137      76.084   8.420  24.468  1.00 92.66           O  
ATOM   1068  CB  VAL A 137      77.653   5.595  25.087  1.00 92.66           C  
ATOM   1069  CG1 VAL A 137      76.315   5.617  25.823  1.00 92.66           C  
ATOM   1070  CG2 VAL A 137      77.891   4.229  24.444  1.00 92.66           C  
ATOM   1071  N   LYS A 138      78.125   8.773  25.151  1.00 90.99           N  
ATOM   1072  CA  LYS A 138      77.808  10.059  25.765  1.00 90.99           C  
ATOM   1073  C   LYS A 138      77.526  11.120  24.704  1.00 90.99           C  
ATOM   1074  O   LYS A 138      76.750  12.049  24.938  1.00 90.99           O  
ATOM   1075  CB  LYS A 138      78.950  10.517  26.673  1.00 90.99           C  
ATOM   1076  CG  LYS A 138      79.050   9.744  27.980  1.00 90.99           C  
ATOM   1077  CD  LYS A 138      80.155  10.294  28.871  1.00 90.99           C  
ATOM   1078  CE  LYS A 138      80.254   9.522  30.180  1.00 90.99           C  
ATOM   1079  NZ  LYS A 138      81.362  10.033  31.043  1.00 90.99           N1+
ATOM   1080  N   SER A 139      78.095  11.016  23.546  1.00 88.66           N  
ATOM   1081  CA  SER A 139      77.949  12.017  22.493  1.00 88.66           C  
ATOM   1082  C   SER A 139      76.600  11.892  21.794  1.00 88.66           C  
ATOM   1083  O   SER A 139      76.083  12.871  21.251  1.00 88.66           O  
ATOM   1084  CB  SER A 139      79.078  11.887  21.470  1.00 88.66           C  
ATOM   1085  OG  SER A 139      78.887  10.745  20.653  1.00 88.66           O  
ATOM   1086  N   THR A 140      75.873  10.872  21.843  1.00 82.58           N  
ATOM   1087  CA  THR A 140      74.612  10.529  21.195  1.00 82.58           C  
ATOM   1088  C   THR A 140      74.688  10.787  19.692  1.00 82.58           C  
ATOM   1089  O   THR A 140      73.678  10.705  18.992  1.00 82.58           O  
ATOM   1090  CB  THR A 140      73.440  11.328  21.796  1.00 82.58           C  
ATOM   1091  CG2 THR A 140      73.309  11.068  23.293  1.00 82.58           C  
ATOM   1092  OG1 THR A 140      73.663  12.727  21.583  1.00 82.58           O  
ATOM   1093  N   ASP A 141      75.895  11.066  19.210  1.00 91.07           N  
ATOM   1094  CA  ASP A 141      76.134  11.286  17.787  1.00 91.07           C  
ATOM   1095  C   ASP A 141      76.189   9.962  17.028  1.00 91.07           C  
ATOM   1096  O   ASP A 141      77.095   9.154  17.246  1.00 91.07           O  
ATOM   1097  CB  ASP A 141      77.431  12.069  17.574  1.00 91.07           C  
ATOM   1098  CG  ASP A 141      77.646  12.479  16.128  1.00 91.07           C  
ATOM   1099  OD1 ASP A 141      77.073  11.838  15.221  1.00 91.07           O  
ATOM   1100  OD2 ASP A 141      78.399  13.448  15.893  1.00 91.07           O1-
ATOM   1101  N   SER A 142      75.182   9.768  16.094  1.00 91.28           N  
ATOM   1102  CA  SER A 142      75.073   8.503  15.374  1.00 91.28           C  
ATOM   1103  C   SER A 142      76.324   8.229  14.545  1.00 91.28           C  
ATOM   1104  O   SER A 142      76.781   7.088  14.463  1.00 91.28           O  
ATOM   1105  CB  SER A 142      73.841   8.506  14.467  1.00 91.28           C  
ATOM   1106  OG  SER A 142      73.940   9.526  13.487  1.00 91.28           O  
ATOM   1107  N   GLU A 143      76.900   9.246  13.983  1.00 93.97           N  
ATOM   1108  CA  GLU A 143      78.110   9.072  13.185  1.00 93.97           C  
ATOM   1109  C   GLU A 143      79.289   8.644  14.054  1.00 93.97           C  
ATOM   1110  O   GLU A 143      80.076   7.781  13.660  1.00 93.97           O  
ATOM   1111  CB  GLU A 143      78.450  10.364  12.435  1.00 93.97           C  
ATOM   1112  CG  GLU A 143      77.554  10.633  11.236  1.00 93.97           C  
ATOM   1113  CD  GLU A 143      77.903  11.919  10.503  1.00 93.97           C  
ATOM   1114  OE1 GLU A 143      77.191  12.280   9.538  1.00 93.97           O  
ATOM   1115  OE2 GLU A 143      78.897  12.570  10.896  1.00 93.97           O1-
ATOM   1116  N   ALA A 144      79.429   9.252  15.200  1.00 94.72           N  
ATOM   1117  CA  ALA A 144      80.468   8.865  16.150  1.00 94.72           C  
ATOM   1118  C   ALA A 144      80.320   7.402  16.557  1.00 94.72           C  
ATOM   1119  O   ALA A 144      81.309   6.668  16.632  1.00 94.72           O  
ATOM   1120  CB  ALA A 144      80.424   9.763  17.383  1.00 94.72           C  
ATOM   1121  N   LEU A 145      79.093   6.959  16.787  1.00 94.99           N  
ATOM   1122  CA  LEU A 145      78.823   5.576  17.160  1.00 94.99           C  
ATOM   1123  C   LEU A 145      79.247   4.620  16.049  1.00 94.99           C  
ATOM   1124  O   LEU A 145      79.828   3.567  16.319  1.00 94.99           O  
ATOM   1125  CB  LEU A 145      77.337   5.385  17.473  1.00 94.99           C  
ATOM   1126  CG  LEU A 145      76.829   6.024  18.766  1.00 94.99           C  
ATOM   1127  CD1 LEU A 145      75.304   5.984  18.815  1.00 94.99           C  
ATOM   1128  CD2 LEU A 145      77.426   5.324  19.982  1.00 94.99           C  
ATOM   1129  N   LYS A 146      79.037   4.972  14.781  1.00 95.18           N  
ATOM   1130  CA  LYS A 146      79.435   4.143  13.647  1.00 95.18           C  
ATOM   1131  C   LYS A 146      80.953   4.018  13.563  1.00 95.18           C  
ATOM   1132  O   LYS A 146      81.479   2.929  13.319  1.00 95.18           O  
ATOM   1133  CB  LYS A 146      78.883   4.718  12.341  1.00 95.18           C  
ATOM   1134  CG  LYS A 146      77.380   4.549  12.177  1.00 95.18           C  
ATOM   1135  CD  LYS A 146      76.895   5.124  10.852  1.00 95.18           C  
ATOM   1136  CE  LYS A 146      75.380   5.027  10.721  1.00 95.18           C  
ATOM   1137  NZ  LYS A 146      74.894   5.648   9.452  1.00 95.18           N1+
ATOM   1138  N   VAL A 147      81.597   5.105  13.742  1.00 96.43           N  
ATOM   1139  CA  VAL A 147      83.055   5.121  13.687  1.00 96.43           C  
ATOM   1140  C   VAL A 147      83.624   4.262  14.814  1.00 96.43           C  
ATOM   1141  O   VAL A 147      84.515   3.440  14.585  1.00 96.43           O  
ATOM   1142  CB  VAL A 147      83.610   6.561  13.784  1.00 96.43           C  
ATOM   1143  CG1 VAL A 147      85.121   6.543  14.010  1.00 96.43           C  
ATOM   1144  CG2 VAL A 147      83.265   7.351  12.523  1.00 96.43           C  
ATOM   1145  N   VAL A 148      83.118   4.445  15.992  1.00 96.86           N  
ATOM   1146  CA  VAL A 148      83.608   3.700  17.148  1.00 96.86           C  
ATOM   1147  C   VAL A 148      83.298   2.214  16.973  1.00 96.86           C  
ATOM   1148  O   VAL A 148      84.130   1.359  17.289  1.00 96.86           O  
ATOM   1149  CB  VAL A 148      82.989   4.221  18.464  1.00 96.86           C  
ATOM   1150  CG1 VAL A 148      83.326   3.289  19.626  1.00 96.86           C  
ATOM   1151  CG2 VAL A 148      83.475   5.641  18.755  1.00 96.86           C  
ATOM   1152  N   LYS A 149      82.135   1.912  16.506  1.00 96.31           N  
ATOM   1153  CA  LYS A 149      81.809   0.514  16.242  1.00 96.31           C  
ATOM   1154  C   LYS A 149      82.825  -0.117  15.294  1.00 96.31           C  
ATOM   1155  O   LYS A 149      83.310  -1.223  15.542  1.00 96.31           O  
ATOM   1156  CB  LYS A 149      80.401   0.392  15.656  1.00 96.31           C  
ATOM   1157  CG  LYS A 149      79.949  -1.042  15.425  1.00 96.31           C  
ATOM   1158  CD  LYS A 149      78.546  -1.098  14.837  1.00 96.31           C  
ATOM   1159  CE  LYS A 149      78.141  -2.523  14.486  1.00 96.31           C  
ATOM   1160  NZ  LYS A 149      76.781  -2.578  13.871  1.00 96.31           N1+
ATOM   1161  N   LEU A 150      83.106   0.571  14.252  1.00 96.38           N  
ATOM   1162  CA  LEU A 150      84.058   0.058  13.272  1.00 96.38           C  
ATOM   1163  C   LEU A 150      85.438  -0.123  13.896  1.00 96.38           C  
ATOM   1164  O   LEU A 150      86.098  -1.140  13.670  1.00 96.38           O  
ATOM   1165  CB  LEU A 150      84.149   1.000  12.069  1.00 96.38           C  
ATOM   1166  CG  LEU A 150      84.911   0.473  10.852  1.00 96.38           C  
ATOM   1167  CD1 LEU A 150      84.302  -0.841  10.373  1.00 96.38           C  
ATOM   1168  CD2 LEU A 150      84.911   1.507   9.732  1.00 96.38           C  
ATOM   1169  N   ALA A 151      85.871   0.829  14.657  1.00 96.96           N  
ATOM   1170  CA  ALA A 151      87.172   0.742  15.317  1.00 96.96           C  
ATOM   1171  C   ALA A 151      87.237  -0.468  16.244  1.00 96.96           C  
ATOM   1172  O   ALA A 151      88.239  -1.188  16.264  1.00 96.96           O  
ATOM   1173  CB  ALA A 151      87.458   2.023  16.098  1.00 96.96           C  
ATOM   1174  N   LEU A 152      86.185  -0.702  16.937  1.00 96.83           N  
ATOM   1175  CA  LEU A 152      86.137  -1.840  17.848  1.00 96.83           C  
ATOM   1176  C   LEU A 152      86.132  -3.155  17.076  1.00 96.83           C  
ATOM   1177  O   LEU A 152      86.765  -4.128  17.493  1.00 96.83           O  
ATOM   1178  CB  LEU A 152      84.900  -1.757  18.745  1.00 96.83           C  
ATOM   1179  CG  LEU A 152      84.864  -0.602  19.747  1.00 96.83           C  
ATOM   1180  CD1 LEU A 152      83.552  -0.613  20.523  1.00 96.83           C  
ATOM   1181  CD2 LEU A 152      86.055  -0.682  20.697  1.00 96.83           C  
ATOM   1182  N   GLU A 153      85.410  -3.165  15.998  1.00 95.62           N  
ATOM   1183  CA  GLU A 153      85.414  -4.355  15.153  1.00 95.62           C  
ATOM   1184  C   GLU A 153      86.819  -4.664  14.641  1.00 95.62           C  
ATOM   1185  O   GLU A 153      87.210  -5.829  14.552  1.00 95.62           O  
ATOM   1186  CB  GLU A 153      84.451  -4.182  13.976  1.00 95.62           C  
ATOM   1187  CG  GLU A 153      82.982  -4.244  14.369  1.00 95.62           C  
ATOM   1188  CD  GLU A 153      82.040  -3.899  13.227  1.00 95.62           C  
ATOM   1189  OE1 GLU A 153      80.818  -4.141  13.353  1.00 95.62           O  
ATOM   1190  OE2 GLU A 153      82.528  -3.381  12.197  1.00 95.62           O1-
ATOM   1191  N   ILE A 154      87.526  -3.683  14.314  1.00 94.57           N  
ATOM   1192  CA  ILE A 154      88.894  -3.839  13.831  1.00 94.57           C  
ATOM   1193  C   ILE A 154      89.764  -4.440  14.934  1.00 94.57           C  
ATOM   1194  O   ILE A 154      90.567  -5.340  14.678  1.00 94.57           O  
ATOM   1195  CB  ILE A 154      89.484  -2.492  13.359  1.00 94.57           C  
ATOM   1196  CG1 ILE A 154      88.811  -2.041  12.057  1.00 94.57           C  
ATOM   1197  CG2 ILE A 154      91.002  -2.598  13.182  1.00 94.57           C  
ATOM   1198  CD1 ILE A 154      89.158  -0.619  11.640  1.00 94.57           C  
ATOM   1199  N   VAL A 155      89.602  -4.010  16.112  1.00 94.61           N  
ATOM   1200  CA  VAL A 155      90.380  -4.513  17.239  1.00 94.61           C  
ATOM   1201  C   VAL A 155      90.139  -6.011  17.407  1.00 94.61           C  
ATOM   1202  O   VAL A 155      91.075  -6.771  17.667  1.00 94.61           O  
ATOM   1203  CB  VAL A 155      90.031  -3.767  18.547  1.00 94.61           C  
ATOM   1204  CG1 VAL A 155      90.721  -4.422  19.742  1.00 94.61           C  
ATOM   1205  CG2 VAL A 155      90.421  -2.294  18.442  1.00 94.61           C  
ATOM   1206  N   GLN A 156      88.962  -6.455  17.097  1.00 91.63           N  
ATOM   1207  CA  GLN A 156      88.598  -7.858  17.265  1.00 91.63           C  
ATOM   1208  C   GLN A 156      89.178  -8.714  16.143  1.00 91.63           C  
ATOM   1209  O   GLN A 156      89.499  -9.886  16.352  1.00 91.63           O  
ATOM   1210  CB  GLN A 156      87.078  -8.016  17.315  1.00 91.63           C  
ATOM   1211  CG  GLN A 156      86.455  -7.566  18.629  1.00 91.63           C  
ATOM   1212  CD  GLN A 156      84.972  -7.875  18.713  1.00 91.63           C  
ATOM   1213  NE2 GLN A 156      84.479  -8.096  19.927  1.00 91.63           N  
ATOM   1214  OE1 GLN A 156      84.274  -7.915  17.694  1.00 91.63           O  
ATOM   1215  N   GLN A 157      89.294  -8.120  15.023  1.00 90.82           N  
ATOM   1216  CA  GLN A 157      89.568  -8.912  13.828  1.00 90.82           C  
ATOM   1217  C   GLN A 157      91.056  -8.904  13.493  1.00 90.82           C  
ATOM   1218  O   GLN A 157      91.568  -9.851  12.891  1.00 90.82           O  
ATOM   1219  CB  GLN A 157      88.759  -8.390  12.640  1.00 90.82           C  
ATOM   1220  CG  GLN A 157      87.255  -8.580  12.789  1.00 90.82           C  
ATOM   1221  CD  GLN A 157      86.465  -7.872  11.705  1.00 90.82           C  
ATOM   1222  NE2 GLN A 157      85.146  -8.033  11.732  1.00 90.82           N  
ATOM   1223  OE1 GLN A 157      87.034  -7.185  10.851  1.00 90.82           O  
ATOM   1224  N   LEU A 158      91.756  -7.811  14.015  1.00 87.82           N  
ATOM   1225  CA  LEU A 158      93.128  -7.672  13.540  1.00 87.82           C  
ATOM   1226  C   LEU A 158      94.111  -8.292  14.528  1.00 87.82           C  
ATOM   1227  O   LEU A 158      94.032  -8.038  15.732  1.00 87.82           O  
ATOM   1228  CB  LEU A 158      93.471  -6.197  13.318  1.00 87.82           C  
ATOM   1229  CG  LEU A 158      92.896  -5.549  12.058  1.00 87.82           C  
ATOM   1230  CD1 LEU A 158      93.188  -4.052  12.050  1.00 87.82           C  
ATOM   1231  CD2 LEU A 158      93.460  -6.216  10.808  1.00 87.82           C  
ATOM   1232  N   PRO A 159      95.034  -8.990  13.971  1.00 85.79           N  
ATOM   1233  CA  PRO A 159      96.093  -9.528  14.828  1.00 85.79           C  
ATOM   1234  C   PRO A 159      97.112  -8.470  15.243  1.00 85.79           C  
ATOM   1235  O   PRO A 159      97.701  -8.566  16.323  1.00 85.79           O  
ATOM   1236  CB  PRO A 159      96.745 -10.600  13.951  1.00 85.79           C  
ATOM   1237  CG  PRO A 159      96.363 -10.234  12.553  1.00 85.79           C  
ATOM   1238  CD  PRO A 159      95.042  -9.521  12.591  1.00 85.79           C  
ATOM   1239  N   ASP A 160      97.208  -7.483  14.441  1.00 90.99           N  
ATOM   1240  CA  ASP A 160      98.185  -6.426  14.685  1.00 90.99           C  
ATOM   1241  C   ASP A 160      97.674  -5.437  15.729  1.00 90.99           C  
ATOM   1242  O   ASP A 160      96.861  -4.562  15.418  1.00 90.99           O  
ATOM   1243  CB  ASP A 160      98.518  -5.693  13.385  1.00 90.99           C  
ATOM   1244  CG  ASP A 160      99.672  -4.717  13.533  1.00 90.99           C  
ATOM   1245  OD1 ASP A 160      99.941  -4.256  14.663  1.00 90.99           O  
ATOM   1246  OD2 ASP A 160     100.317  -4.403  12.509  1.00 90.99           O1-
ATOM   1247  N   THR A 161      98.259  -5.509  16.919  1.00 90.34           N  
ATOM   1248  CA  THR A 161      97.789  -4.721  18.053  1.00 90.34           C  
ATOM   1249  C   THR A 161      98.128  -3.245  17.864  1.00 90.34           C  
ATOM   1250  O   THR A 161      97.376  -2.369  18.297  1.00 90.34           O  
ATOM   1251  CB  THR A 161      98.399  -5.226  19.374  1.00 90.34           C  
ATOM   1252  CG2 THR A 161      97.901  -6.627  19.710  1.00 90.34           C  
ATOM   1253  OG1 THR A 161      99.826  -5.254  19.255  1.00 90.34           O  
ATOM   1254  N   GLU A 162      99.241  -2.995  17.206  1.00 92.59           N  
ATOM   1255  CA  GLU A 162      99.633  -1.606  16.985  1.00 92.59           C  
ATOM   1256  C   GLU A 162      98.648  -0.895  16.062  1.00 92.59           C  
ATOM   1257  O   GLU A 162      98.242   0.237  16.332  1.00 92.59           O  
ATOM   1258  CB  GLU A 162     101.047  -1.534  16.401  1.00 92.59           C  
ATOM   1259  CG  GLU A 162     102.145  -1.831  17.412  1.00 92.59           C  
ATOM   1260  CD  GLU A 162     103.544  -1.720  16.827  1.00 92.59           C  
ATOM   1261  OE1 GLU A 162     104.530  -1.943  17.566  1.00 92.59           O  
ATOM   1262  OE2 GLU A 162     103.656  -1.407  15.621  1.00 92.59           O1-
ATOM   1263  N   LEU A 163      98.304  -1.546  15.029  1.00 92.98           N  
ATOM   1264  CA  LEU A 163      97.328  -0.985  14.102  1.00 92.98           C  
ATOM   1265  C   LEU A 163      95.976  -0.798  14.781  1.00 92.98           C  
ATOM   1266  O   LEU A 163      95.302   0.212  14.568  1.00 92.98           O  
ATOM   1267  CB  LEU A 163      97.175  -1.888  12.873  1.00 92.98           C  
ATOM   1268  CG  LEU A 163      96.388  -1.305  11.698  1.00 92.98           C  
ATOM   1269  CD1 LEU A 163      97.078  -0.054  11.166  1.00 92.98           C  
ATOM   1270  CD2 LEU A 163      96.229  -2.345  10.594  1.00 92.98           C  
ATOM   1271  N   ALA A 164      95.579  -1.735  15.556  1.00 93.84           N  
ATOM   1272  CA  ALA A 164      94.336  -1.629  16.316  1.00 93.84           C  
ATOM   1273  C   ALA A 164      94.354  -0.406  17.229  1.00 93.84           C  
ATOM   1274  O   ALA A 164      93.368   0.331  17.310  1.00 93.84           O  
ATOM   1275  CB  ALA A 164      94.103  -2.896  17.136  1.00 93.84           C  
ATOM   1276  N   ARG A 165      95.470  -0.140  17.826  1.00 95.22           N  
ATOM   1277  CA  ARG A 165      95.602   1.005  18.721  1.00 95.22           C  
ATOM   1278  C   ARG A 165      95.513   2.317  17.948  1.00 95.22           C  
ATOM   1279  O   ARG A 165      94.892   3.275  18.412  1.00 95.22           O  
ATOM   1280  CB  ARG A 165      96.924   0.938  19.489  1.00 95.22           C  
ATOM   1281  CG  ARG A 165      96.910  -0.039  20.655  1.00 95.22           C  
ATOM   1282  CD  ARG A 165      98.202   0.026  21.458  1.00 95.22           C  
ATOM   1283  NE  ARG A 165      98.284  -1.061  22.431  1.00 95.22           N  
ATOM   1284  CZ  ARG A 165      99.293  -1.243  23.279  1.00 95.22           C  
ATOM   1285  NH1 ARG A 165     100.328  -0.411  23.291  1.00 95.22           N1+
ATOM   1286  NH2 ARG A 165      99.266  -2.264  24.123  1.00 95.22           N  
ATOM   1287  N   GLU A 166      96.199   2.291  16.851  1.00 95.26           N  
ATOM   1288  CA  GLU A 166      96.135   3.481  16.008  1.00 95.26           C  
ATOM   1289  C   GLU A 166      94.701   3.773  15.575  1.00 95.26           C  
ATOM   1290  O   GLU A 166      94.270   4.928  15.575  1.00 95.26           O  
ATOM   1291  CB  GLU A 166      97.034   3.320  14.781  1.00 95.26           C  
ATOM   1292  CG  GLU A 166      98.522   3.356  15.099  1.00 95.26           C  
ATOM   1293  CD  GLU A 166      99.402   3.151  13.876  1.00 95.26           C  
ATOM   1294  OE1 GLU A 166     100.596   2.810  14.038  1.00 95.26           O  
ATOM   1295  OE2 GLU A 166      98.894   3.334  12.747  1.00 95.26           O1-
ATOM   1296  N   ALA A 167      93.987   2.736  15.222  1.00 95.67           N  
ATOM   1297  CA  ALA A 167      92.588   2.899  14.833  1.00 95.67           C  
ATOM   1298  C   ALA A 167      91.760   3.457  15.987  1.00 95.67           C  
ATOM   1299  O   ALA A 167      90.956   4.373  15.797  1.00 95.67           O  
ATOM   1300  CB  ALA A 167      92.008   1.569  14.360  1.00 95.67           C  
ATOM   1301  N   LEU A 168      91.990   2.960  17.192  1.00 96.42           N  
ATOM   1302  CA  LEU A 168      91.260   3.430  18.364  1.00 96.42           C  
ATOM   1303  C   LEU A 168      91.585   4.890  18.660  1.00 96.42           C  
ATOM   1304  O   LEU A 168      90.689   5.682  18.954  1.00 96.42           O  
ATOM   1305  CB  LEU A 168      91.590   2.564  19.584  1.00 96.42           C  
ATOM   1306  CG  LEU A 168      90.948   1.176  19.625  1.00 96.42           C  
ATOM   1307  CD1 LEU A 168      91.448   0.397  20.835  1.00 96.42           C  
ATOM   1308  CD2 LEU A 168      89.427   1.292  19.647  1.00 96.42           C  
ATOM   1309  N   GLU A 169      92.829   5.186  18.574  1.00 95.61           N  
ATOM   1310  CA  GLU A 169      93.269   6.549  18.854  1.00 95.61           C  
ATOM   1311  C   GLU A 169      92.669   7.538  17.858  1.00 95.61           C  
ATOM   1312  O   GLU A 169      92.205   8.611  18.245  1.00 95.61           O  
ATOM   1313  CB  GLU A 169      94.797   6.638  18.828  1.00 95.61           C  
ATOM   1314  CG  GLU A 169      95.343   7.979  19.292  1.00 95.61           C  
ATOM   1315  CD  GLU A 169      96.862   8.020  19.357  1.00 95.61           C  
ATOM   1316  OE1 GLU A 169      97.427   9.085  19.695  1.00 95.61           O  
ATOM   1317  OE2 GLU A 169      97.491   6.978  19.066  1.00 95.61           O1-
ATOM   1318  N   LEU A 170      92.734   7.166  16.665  1.00 96.13           N  
ATOM   1319  CA  LEU A 170      92.182   8.023  15.622  1.00 96.13           C  
ATOM   1320  C   LEU A 170      90.684   8.229  15.822  1.00 96.13           C  
ATOM   1321  O   LEU A 170      90.186   9.351  15.704  1.00 96.13           O  
ATOM   1322  CB  LEU A 170      92.447   7.422  14.238  1.00 96.13           C  
ATOM   1323  CG  LEU A 170      91.999   8.259  13.039  1.00 96.13           C  
ATOM   1324  CD1 LEU A 170      92.671   9.628  13.068  1.00 96.13           C  
ATOM   1325  CD2 LEU A 170      92.310   7.532  11.734  1.00 96.13           C  
ATOM   1326  N   ALA A 171      89.969   7.142  16.078  1.00 96.18           N  
ATOM   1327  CA  ALA A 171      88.538   7.239  16.354  1.00 96.18           C  
ATOM   1328  C   ALA A 171      88.268   8.156  17.543  1.00 96.18           C  
ATOM   1329  O   ALA A 171      87.343   8.971  17.509  1.00 96.18           O  
ATOM   1330  CB  ALA A 171      87.951   5.853  16.610  1.00 96.18           C  
ATOM   1331  N   LYS A 172      89.059   8.020  18.499  1.00 95.23           N  
ATOM   1332  CA  LYS A 172      88.933   8.861  19.686  1.00 95.23           C  
ATOM   1333  C   LYS A 172      89.102  10.336  19.334  1.00 95.23           C  
ATOM   1334  O   LYS A 172      88.318  11.179  19.776  1.00 95.23           O  
ATOM   1335  CB  LYS A 172      89.960   8.454  20.744  1.00 95.23           C  
ATOM   1336  CG  LYS A 172      89.774   9.148  22.085  1.00 95.23           C  
ATOM   1337  CD  LYS A 172      90.758   8.627  23.125  1.00 95.23           C  
ATOM   1338  CE  LYS A 172      90.583   9.331  24.464  1.00 95.23           C  
ATOM   1339  NZ  LYS A 172      91.542   8.821  25.488  1.00 95.23           N1+
ATOM   1340  N   GLU A 173      90.078  10.602  18.631  1.00 94.14           N  
ATOM   1341  CA  GLU A 173      90.327  11.981  18.224  1.00 94.14           C  
ATOM   1342  C   GLU A 173      89.169  12.529  17.394  1.00 94.14           C  
ATOM   1343  O   GLU A 173      88.750  13.673  17.581  1.00 94.14           O  
ATOM   1344  CB  GLU A 173      91.634  12.082  17.434  1.00 94.14           C  
ATOM   1345  CG  GLU A 173      92.883  11.928  18.289  1.00 94.14           C  
ATOM   1346  CD  GLU A 173      94.173  12.023  17.491  1.00 94.14           C  
ATOM   1347  OE1 GLU A 173      95.265  11.856  18.079  1.00 94.14           O  
ATOM   1348  OE2 GLU A 173      94.091  12.266  16.265  1.00 94.14           O1-
ATOM   1349  N   ALA A 174      88.695  11.725  16.545  1.00 93.50           N  
ATOM   1350  CA  ALA A 174      87.593  12.145  15.682  1.00 93.50           C  
ATOM   1351  C   ALA A 174      86.323  12.390  16.493  1.00 93.50           C  
ATOM   1352  O   ALA A 174      85.614  13.372  16.264  1.00 93.50           O  
ATOM   1353  CB  ALA A 174      87.337  11.098  14.600  1.00 93.50           C  
ATOM   1354  N   VAL A 175      86.017  11.567  17.415  1.00 93.72           N  
ATOM   1355  CA  VAL A 175      84.828  11.677  18.255  1.00 93.72           C  
ATOM   1356  C   VAL A 175      84.917  12.937  19.114  1.00 93.72           C  
ATOM   1357  O   VAL A 175      83.926  13.648  19.287  1.00 93.72           O  
ATOM   1358  CB  VAL A 175      84.649  10.433  19.152  1.00 93.72           C  
ATOM   1359  CG1 VAL A 175      83.548  10.665  20.185  1.00 93.72           C  
ATOM   1360  CG2 VAL A 175      84.337   9.203  18.301  1.00 93.72           C  
ATOM   1361  N   LYS A 176      86.090  13.294  19.528  1.00 91.73           N  
ATOM   1362  CA  LYS A 176      86.306  14.470  20.365  1.00 91.73           C  
ATOM   1363  C   LYS A 176      86.170  15.755  19.552  1.00 91.73           C  
ATOM   1364  O   LYS A 176      85.777  16.795  20.087  1.00 91.73           O  
ATOM   1365  CB  LYS A 176      87.681  14.413  21.029  1.00 91.73           C  
ATOM   1366  CG  LYS A 176      87.774  13.418  22.177  1.00 91.73           C  
ATOM   1367  CD  LYS A 176      89.125  13.497  22.877  1.00 91.73           C  
ATOM   1368  CE  LYS A 176      89.197  12.545  24.063  1.00 91.73           C  
ATOM   1369  NZ  LYS A 176      90.523  12.612  24.748  1.00 91.73           N1+
ATOM   1370  N   SER A 177      86.453  15.725  18.344  1.00 89.37           N  
ATOM   1371  CA  SER A 177      86.437  16.918  17.503  1.00 89.37           C  
ATOM   1372  C   SER A 177      85.010  17.336  17.164  1.00 89.37           C  
ATOM   1373  O   SER A 177      84.754  18.505  16.869  1.00 89.37           O  
ATOM   1374  CB  SER A 177      87.226  16.676  16.216  1.00 89.37           C  
ATOM   1375  OG  SER A 177      86.512  15.818  15.341  1.00 89.37           O  
ATOM   1376  N   THR A 178      84.023  16.576  17.286  1.00 83.54           N  
ATOM   1377  CA  THR A 178      82.609  16.759  16.979  1.00 83.54           C  
ATOM   1378  C   THR A 178      82.427  17.235  15.539  1.00 83.54           C  
ATOM   1379  O   THR A 178      81.320  17.598  15.136  1.00 83.54           O  
ATOM   1380  CB  THR A 178      81.954  17.767  17.941  1.00 83.54           C  
ATOM   1381  CG2 THR A 178      82.101  17.318  19.391  1.00 83.54           C  
ATOM   1382  OG1 THR A 178      82.580  19.046  17.784  1.00 83.54           O  
ATOM   1383  N   ASP A 179      83.506  17.206  14.784  1.00 91.25           N  
ATOM   1384  CA  ASP A 179      83.484  17.583  13.374  1.00 91.25           C  
ATOM   1385  C   ASP A 179      82.951  16.443  12.508  1.00 91.25           C  
ATOM   1386  O   ASP A 179      83.602  15.404  12.372  1.00 91.25           O  
ATOM   1387  CB  ASP A 179      84.882  17.992  12.904  1.00 91.25           C  
ATOM   1388  CG  ASP A 179      84.889  18.582  11.506  1.00 91.25           C  
ATOM   1389  OD1 ASP A 179      83.966  18.291  10.716  1.00 91.25           O  
ATOM   1390  OD2 ASP A 179      85.829  19.343  11.190  1.00 91.25           O1-
ATOM   1391  N   SER A 180      81.757  16.683  11.877  1.00 91.84           N  
ATOM   1392  CA  SER A 180      81.101  15.641  11.093  1.00 91.84           C  
ATOM   1393  C   SER A 180      81.975  15.195   9.926  1.00 91.84           C  
ATOM   1394  O   SER A 180      82.040  14.006   9.610  1.00 91.84           O  
ATOM   1395  CB  SER A 180      79.750  16.132  10.572  1.00 91.84           C  
ATOM   1396  OG  SER A 180      79.920  17.215   9.673  1.00 91.84           O  
ATOM   1397  N   GLU A 181      82.657  16.110   9.308  1.00 93.33           N  
ATOM   1398  CA  GLU A 181      83.523  15.768   8.185  1.00 93.33           C  
ATOM   1399  C   GLU A 181      84.705  14.916   8.638  1.00 93.33           C  
ATOM   1400  O   GLU A 181      85.092  13.966   7.954  1.00 93.33           O  
ATOM   1401  CB  GLU A 181      84.024  17.034   7.486  1.00 93.33           C  
ATOM   1402  CG  GLU A 181      84.752  16.768   6.176  1.00 93.33           C  
ATOM   1403  CD  GLU A 181      83.885  16.070   5.140  1.00 93.33           C  
ATOM   1404  OE1 GLU A 181      84.436  15.366   4.263  1.00 93.33           O  
ATOM   1405  OE2 GLU A 181      82.645  16.230   5.205  1.00 93.33           O1-
ATOM   1406  N   ALA A 182      85.318  15.222   9.772  1.00 94.24           N  
ATOM   1407  CA  ALA A 182      86.392  14.406  10.334  1.00 94.24           C  
ATOM   1408  C   ALA A 182      85.916  12.980  10.596  1.00 94.24           C  
ATOM   1409  O   ALA A 182      86.628  12.017  10.298  1.00 94.24           O  
ATOM   1410  CB  ALA A 182      86.918  15.033  11.623  1.00 94.24           C  
ATOM   1411  N   LEU A 183      84.719  12.821  11.148  1.00 95.25           N  
ATOM   1412  CA  LEU A 183      84.151  11.504  11.410  1.00 95.25           C  
ATOM   1413  C   LEU A 183      83.998  10.711  10.117  1.00 95.25           C  
ATOM   1414  O   LEU A 183      84.303   9.517  10.076  1.00 95.25           O  
ATOM   1415  CB  LEU A 183      82.793  11.634  12.106  1.00 95.25           C  
ATOM   1416  CG  LEU A 183      82.820  12.098  13.564  1.00 95.25           C  
ATOM   1417  CD1 LEU A 183      81.410  12.431  14.039  1.00 95.25           C  
ATOM   1418  CD2 LEU A 183      83.452  11.032  14.453  1.00 95.25           C  
ATOM   1419  N   LYS A 184      83.549  11.352   9.035  1.00 95.16           N  
ATOM   1420  CA  LYS A 184      83.385  10.693   7.743  1.00 95.16           C  
ATOM   1421  C   LYS A 184      84.729  10.221   7.193  1.00 95.16           C  
ATOM   1422  O   LYS A 184      84.830   9.119   6.649  1.00 95.16           O  
ATOM   1423  CB  LYS A 184      82.711  11.632   6.742  1.00 95.16           C  
ATOM   1424  CG  LYS A 184      81.234  11.874   7.018  1.00 95.16           C  
ATOM   1425  CD  LYS A 184      80.622  12.822   5.996  1.00 95.16           C  
ATOM   1426  CE  LYS A 184      79.164  13.124   6.314  1.00 95.16           C  
ATOM   1427  NZ  LYS A 184      78.584  14.121   5.366  1.00 95.16           N1+
ATOM   1428  N   VAL A 185      85.719  11.040   7.302  1.00 96.03           N  
ATOM   1429  CA  VAL A 185      87.059  10.692   6.842  1.00 96.03           C  
ATOM   1430  C   VAL A 185      87.585   9.497   7.634  1.00 96.03           C  
ATOM   1431  O   VAL A 185      88.095   8.536   7.054  1.00 96.03           O  
ATOM   1432  CB  VAL A 185      88.032  11.886   6.971  1.00 96.03           C  
ATOM   1433  CG1 VAL A 185      89.473  11.436   6.745  1.00 96.03           C  
ATOM   1434  CG2 VAL A 185      87.652  12.991   5.987  1.00 96.03           C  
ATOM   1435  N   VAL A 186      87.447   9.591   8.926  1.00 96.76           N  
ATOM   1436  CA  VAL A 186      87.927   8.508   9.778  1.00 96.76           C  
ATOM   1437  C   VAL A 186      87.137   7.233   9.489  1.00 96.76           C  
ATOM   1438  O   VAL A 186      87.708   6.140   9.437  1.00 96.76           O  
ATOM   1439  CB  VAL A 186      87.820   8.873  11.275  1.00 96.76           C  
ATOM   1440  CG1 VAL A 186      88.095   7.652  12.150  1.00 96.76           C  
ATOM   1441  CG2 VAL A 186      88.785  10.007  11.617  1.00 96.76           C  
ATOM   1442  N   TYR A 187      85.882   7.324   9.299  1.00 96.73           N  
ATOM   1443  CA  TYR A 187      85.065   6.170   8.939  1.00 96.73           C  
ATOM   1444  C   TYR A 187      85.601   5.492   7.683  1.00 96.73           C  
ATOM   1445  O   TYR A 187      85.774   4.272   7.654  1.00 96.73           O  
ATOM   1446  CB  TYR A 187      83.607   6.588   8.724  1.00 96.73           C  
ATOM   1447  CG  TYR A 187      82.698   5.446   8.340  1.00 96.73           C  
ATOM   1448  CD1 TYR A 187      82.395   5.190   7.005  1.00 96.73           C  
ATOM   1449  CD2 TYR A 187      82.140   4.622   9.311  1.00 96.73           C  
ATOM   1450  CE1 TYR A 187      81.557   4.139   6.647  1.00 96.73           C  
ATOM   1451  CE2 TYR A 187      81.300   3.569   8.964  1.00 96.73           C  
ATOM   1452  CZ  TYR A 187      81.015   3.336   7.632  1.00 96.73           C  
ATOM   1453  OH  TYR A 187      80.185   2.295   7.283  1.00 96.73           O  
ATOM   1454  N   LEU A 188      85.884   6.228   6.698  1.00 96.28           N  
ATOM   1455  CA  LEU A 188      86.383   5.688   5.437  1.00 96.28           C  
ATOM   1456  C   LEU A 188      87.756   5.050   5.625  1.00 96.28           C  
ATOM   1457  O   LEU A 188      88.030   3.983   5.074  1.00 96.28           O  
ATOM   1458  CB  LEU A 188      86.460   6.788   4.375  1.00 96.28           C  
ATOM   1459  CG  LEU A 188      85.126   7.277   3.809  1.00 96.28           C  
ATOM   1460  CD1 LEU A 188      85.333   8.541   2.981  1.00 96.28           C  
ATOM   1461  CD2 LEU A 188      84.468   6.186   2.971  1.00 96.28           C  
ATOM   1462  N   ALA A 189      88.571   5.681   6.355  1.00 96.62           N  
ATOM   1463  CA  ALA A 189      89.896   5.126   6.615  1.00 96.62           C  
ATOM   1464  C   ALA A 189      89.797   3.786   7.339  1.00 96.62           C  
ATOM   1465  O   ALA A 189      90.488   2.829   6.983  1.00 96.62           O  
ATOM   1466  CB  ALA A 189      90.733   6.108   7.432  1.00 96.62           C  
ATOM   1467  N   LEU A 190      88.912   3.717   8.323  1.00 96.65           N  
ATOM   1468  CA  LEU A 190      88.729   2.479   9.073  1.00 96.65           C  
ATOM   1469  C   LEU A 190      88.146   1.385   8.183  1.00 96.65           C  
ATOM   1470  O   LEU A 190      88.497   0.212   8.324  1.00 96.65           O  
ATOM   1471  CB  LEU A 190      87.816   2.711  10.278  1.00 96.65           C  
ATOM   1472  CG  LEU A 190      88.375   3.601  11.390  1.00 96.65           C  
ATOM   1473  CD1 LEU A 190      87.354   3.748  12.515  1.00 96.65           C  
ATOM   1474  CD2 LEU A 190      89.686   3.033  11.922  1.00 96.65           C  
ATOM   1475  N   ARG A 191      87.264   1.738   7.324  1.00 95.32           N  
ATOM   1476  CA  ARG A 191      86.719   0.767   6.380  1.00 95.32           C  
ATOM   1477  C   ARG A 191      87.824   0.157   5.522  1.00 95.32           C  
ATOM   1478  O   ARG A 191      87.794  -1.037   5.220  1.00 95.32           O  
ATOM   1479  CB  ARG A 191      85.664   1.422   5.486  1.00 95.32           C  
ATOM   1480  CG  ARG A 191      84.317   1.616   6.164  1.00 95.32           C  
ATOM   1481  CD  ARG A 191      83.591   0.293   6.368  1.00 95.32           C  
ATOM   1482  NE  ARG A 191      82.705  -0.012   5.249  1.00 95.32           N  
ATOM   1483  CZ  ARG A 191      81.988  -1.128   5.132  1.00 95.32           C  
ATOM   1484  NH1 ARG A 191      82.040  -2.068   6.070  1.00 95.32           N1+
ATOM   1485  NH2 ARG A 191      81.214  -1.304   4.072  1.00 95.32           N  
ATOM   1486  N   ILE A 192      88.735   0.910   5.106  1.00 93.21           N  
ATOM   1487  CA  ILE A 192      89.865   0.413   4.328  1.00 93.21           C  
ATOM   1488  C   ILE A 192      90.677  -0.569   5.169  1.00 93.21           C  
ATOM   1489  O   ILE A 192      91.059  -1.639   4.691  1.00 93.21           O  
ATOM   1490  CB  ILE A 192      90.764   1.568   3.835  1.00 93.21           C  
ATOM   1491  CG1 ILE A 192      90.034   2.396   2.771  1.00 93.21           C  
ATOM   1492  CG2 ILE A 192      92.090   1.027   3.293  1.00 93.21           C  
ATOM   1493  CD1 ILE A 192      90.798   3.631   2.316  1.00 93.21           C  
ATOM   1494  N   VAL A 193      90.915  -0.237   6.398  1.00 93.52           N  
ATOM   1495  CA  VAL A 193      91.669  -1.106   7.294  1.00 93.52           C  
ATOM   1496  C   VAL A 193      90.954  -2.448   7.436  1.00 93.52           C  
ATOM   1497  O   VAL A 193      91.593  -3.504   7.425  1.00 93.52           O  
ATOM   1498  CB  VAL A 193      91.866  -0.459   8.683  1.00 93.52           C  
ATOM   1499  CG1 VAL A 193      92.569  -1.424   9.636  1.00 93.52           C  
ATOM   1500  CG2 VAL A 193      92.655   0.843   8.557  1.00 93.52           C  
ATOM   1501  N   GLN A 194      89.647  -2.375   7.438  1.00 90.96           N  
ATOM   1502  CA  GLN A 194      88.832  -3.569   7.632  1.00 90.96           C  
ATOM   1503  C   GLN A 194      88.838  -4.447   6.383  1.00 90.96           C  
ATOM   1504  O   GLN A 194      88.800  -5.675   6.482  1.00 90.96           O  
ATOM   1505  CB  GLN A 194      87.396  -3.187   7.997  1.00 90.96           C  
ATOM   1506  CG  GLN A 194      86.538  -4.366   8.434  1.00 90.96           C  
ATOM   1507  CD  GLN A 194      85.126  -3.957   8.810  1.00 90.96           C  
ATOM   1508  NE2 GLN A 194      84.441  -4.813   9.560  1.00 90.96           N  
ATOM   1509  OE1 GLN A 194      84.656  -2.880   8.431  1.00 90.96           O  
ATOM   1510  N   GLN A 195      88.893  -3.851   5.232  1.00 87.86           N  
ATOM   1511  CA  GLN A 195      88.649  -4.570   3.987  1.00 87.86           C  
ATOM   1512  C   GLN A 195      89.955  -5.067   3.374  1.00 87.86           C  
ATOM   1513  O   GLN A 195      89.966  -6.066   2.650  1.00 87.86           O  
ATOM   1514  CB  GLN A 195      87.906  -3.681   2.989  1.00 87.86           C  
ATOM   1515  CG  GLN A 195      86.473  -3.363   3.397  1.00 87.86           C  
ATOM   1516  CD  GLN A 195      85.797  -2.386   2.453  1.00 87.86           C  
ATOM   1517  NE2 GLN A 195      84.497  -2.189   2.636  1.00 87.86           N  
ATOM   1518  OE1 GLN A 195      86.439  -1.814   1.567  1.00 87.86           O  
ATOM   1519  N   LEU A 196      91.034  -4.357   3.781  1.00 78.51           N  
ATOM   1520  CA  LEU A 196      92.222  -4.680   2.998  1.00 78.51           C  
ATOM   1521  C   LEU A 196      93.230  -5.461   3.835  1.00 78.51           C  
ATOM   1522  O   LEU A 196      93.489  -5.110   4.988  1.00 78.51           O  
ATOM   1523  CB  LEU A 196      92.870  -3.403   2.457  1.00 78.51           C  
ATOM   1524  CG  LEU A 196      92.068  -2.625   1.413  1.00 78.51           C  
ATOM   1525  CD1 LEU A 196      92.755  -1.300   1.097  1.00 78.51           C  
ATOM   1526  CD2 LEU A 196      91.890  -3.455   0.147  1.00 78.51           C  
ATOM   1527  N   PRO A 197      93.734  -6.503   3.234  1.00 75.56           N  
ATOM   1528  CA  PRO A 197      94.745  -7.305   3.928  1.00 75.56           C  
ATOM   1529  C   PRO A 197      96.089  -6.590   4.043  1.00 75.56           C  
ATOM   1530  O   PRO A 197      96.860  -6.858   4.969  1.00 75.56           O  
ATOM   1531  CB  PRO A 197      94.865  -8.555   3.053  1.00 75.56           C  
ATOM   1532  CG  PRO A 197      94.355  -8.133   1.712  1.00 75.56           C  
ATOM   1533  CD  PRO A 197      93.359  -7.027   1.908  1.00 75.56           C  
ATOM   1534  N   ASP A 198      96.224  -5.541   3.288  1.00 88.05           N  
ATOM   1535  CA  ASP A 198      97.527  -4.889   3.200  1.00 88.05           C  
ATOM   1536  C   ASP A 198      97.725  -3.898   4.346  1.00 88.05           C  
ATOM   1537  O   ASP A 198      97.075  -2.852   4.387  1.00 88.05           O  
ATOM   1538  CB  ASP A 198      97.679  -4.174   1.856  1.00 88.05           C  
ATOM   1539  CG  ASP A 198      99.083  -3.644   1.621  1.00 88.05           C  
ATOM   1540  OD1 ASP A 198      99.692  -3.095   2.563  1.00 88.05           O  
ATOM   1541  OD2 ASP A 198      99.583  -3.775   0.483  1.00 88.05           O1-
ATOM   1542  N   THR A 199      98.713  -4.217   5.184  1.00 88.43           N  
ATOM   1543  CA  THR A 199      98.975  -3.440   6.392  1.00 88.43           C  
ATOM   1544  C   THR A 199      99.528  -2.062   6.039  1.00 88.43           C  
ATOM   1545  O   THR A 199      99.215  -1.073   6.704  1.00 88.43           O  
ATOM   1546  CB  THR A 199      99.960  -4.170   7.322  1.00 88.43           C  
ATOM   1547  CG2 THR A 199      99.323  -5.414   7.933  1.00 88.43           C  
ATOM   1548  OG1 THR A 199     101.118  -4.558   6.573  1.00 88.43           O  
ATOM   1549  N   GLU A 200     100.323  -2.006   4.974  1.00 90.46           N  
ATOM   1550  CA  GLU A 200     100.902  -0.727   4.574  1.00 90.46           C  
ATOM   1551  C   GLU A 200      99.821   0.248   4.115  1.00 90.46           C  
ATOM   1552  O   GLU A 200      99.846   1.426   4.479  1.00 90.46           O  
ATOM   1553  CB  GLU A 200     101.936  -0.928   3.462  1.00 90.46           C  
ATOM   1554  CG  GLU A 200     103.235  -1.563   3.937  1.00 90.46           C  
ATOM   1555  CD  GLU A 200     104.252  -1.751   2.824  1.00 90.46           C  
ATOM   1556  OE1 GLU A 200     105.368  -2.248   3.099  1.00 90.46           O  
ATOM   1557  OE2 GLU A 200     103.931  -1.400   1.667  1.00 90.46           O1-
ATOM   1558  N   LEU A 201      98.924  -0.260   3.401  1.00 91.53           N  
ATOM   1559  CA  LEU A 201      97.820   0.573   2.937  1.00 91.53           C  
ATOM   1560  C   LEU A 201      96.956   1.028   4.108  1.00 91.53           C  
ATOM   1561  O   LEU A 201      96.526   2.183   4.156  1.00 91.53           O  
ATOM   1562  CB  LEU A 201      96.965  -0.187   1.921  1.00 91.53           C  
ATOM   1563  CG  LEU A 201      95.948   0.642   1.136  1.00 91.53           C  
ATOM   1564  CD1 LEU A 201      96.658   1.712   0.314  1.00 91.53           C  
ATOM   1565  CD2 LEU A 201      95.104  -0.256   0.238  1.00 91.53           C  
ATOM   1566  N   ALA A 202      96.689   0.157   4.976  1.00 93.45           N  
ATOM   1567  CA  ALA A 202      95.935   0.504   6.178  1.00 93.45           C  
ATOM   1568  C   ALA A 202      96.611   1.639   6.941  1.00 93.45           C  
ATOM   1569  O   ALA A 202      95.952   2.592   7.361  1.00 93.45           O  
ATOM   1570  CB  ALA A 202      95.775  -0.719   7.078  1.00 93.45           C  
ATOM   1571  N   ARG A 203      97.902   1.565   7.039  1.00 94.30           N  
ATOM   1572  CA  ARG A 203      98.649   2.578   7.775  1.00 94.30           C  
ATOM   1573  C   ARG A 203      98.594   3.925   7.062  1.00 94.30           C  
ATOM   1574  O   ARG A 203      98.464   4.968   7.705  1.00 94.30           O  
ATOM   1575  CB  ARG A 203     100.104   2.144   7.963  1.00 94.30           C  
ATOM   1576  CG  ARG A 203     100.300   1.100   9.052  1.00 94.30           C  
ATOM   1577  CD  ARG A 203     101.775   0.820   9.305  1.00 94.30           C  
ATOM   1578  NE  ARG A 203     101.960  -0.281  10.247  1.00 94.30           N  
ATOM   1579  CZ  ARG A 203     103.117  -0.896  10.475  1.00 94.30           C  
ATOM   1580  NH1 ARG A 203     104.219  -0.529   9.833  1.00 94.30           N1+
ATOM   1581  NH2 ARG A 203     103.172  -1.887  11.354  1.00 94.30           N  
ATOM   1582  N   LEU A 204      98.738   3.828   5.786  1.00 94.00           N  
ATOM   1583  CA  LEU A 204      98.669   5.058   5.005  1.00 94.00           C  
ATOM   1584  C   LEU A 204      97.303   5.720   5.152  1.00 94.00           C  
ATOM   1585  O   LEU A 204      97.213   6.939   5.313  1.00 94.00           O  
ATOM   1586  CB  LEU A 204      98.955   4.772   3.528  1.00 94.00           C  
ATOM   1587  CG  LEU A 204     100.417   4.528   3.155  1.00 94.00           C  
ATOM   1588  CD1 LEU A 204     100.525   4.067   1.705  1.00 94.00           C  
ATOM   1589  CD2 LEU A 204     101.246   5.787   3.384  1.00 94.00           C  
ATOM   1590  N   ALA A 205      96.297   4.905   5.100  1.00 95.46           N  
ATOM   1591  CA  ALA A 205      94.944   5.432   5.257  1.00 95.46           C  
ATOM   1592  C   ALA A 205      94.765   6.086   6.625  1.00 95.46           C  
ATOM   1593  O   ALA A 205      94.226   7.191   6.725  1.00 95.46           O  
ATOM   1594  CB  ALA A 205      93.914   4.321   5.063  1.00 95.46           C  
ATOM   1595  N   LEU A 206      95.232   5.413   7.685  1.00 95.93           N  
ATOM   1596  CA  LEU A 206      95.113   5.944   9.038  1.00 95.93           C  
ATOM   1597  C   LEU A 206      95.925   7.226   9.191  1.00 95.93           C  
ATOM   1598  O   LEU A 206      95.464   8.187   9.812  1.00 95.93           O  
ATOM   1599  CB  LEU A 206      95.579   4.907  10.064  1.00 95.93           C  
ATOM   1600  CG  LEU A 206      94.699   3.666  10.220  1.00 95.93           C  
ATOM   1601  CD1 LEU A 206      95.328   2.691  11.210  1.00 95.93           C  
ATOM   1602  CD2 LEU A 206      93.295   4.058  10.667  1.00 95.93           C  
ATOM   1603  N   GLU A 207      97.093   7.254   8.614  1.00 94.68           N  
ATOM   1604  CA  GLU A 207      97.955   8.430   8.699  1.00 94.68           C  
ATOM   1605  C   GLU A 207      97.331   9.624   7.983  1.00 94.68           C  
ATOM   1606  O   GLU A 207      97.365  10.746   8.490  1.00 94.68           O  
ATOM   1607  CB  GLU A 207      99.337   8.129   8.113  1.00 94.68           C  
ATOM   1608  CG  GLU A 207     100.211   7.266   9.013  1.00 94.68           C  
ATOM   1609  CD  GLU A 207     101.578   6.971   8.416  1.00 94.68           C  
ATOM   1610  OE1 GLU A 207     102.380   6.258   9.061  1.00 94.68           O  
ATOM   1611  OE2 GLU A 207     101.849   7.458   7.296  1.00 94.68           O1-
ATOM   1612  N   LEU A 208      96.869   9.353   6.856  1.00 95.00           N  
ATOM   1613  CA  LEU A 208      96.204  10.417   6.110  1.00 95.00           C  
ATOM   1614  C   LEU A 208      95.030  10.985   6.901  1.00 95.00           C  
ATOM   1615  O   LEU A 208      94.885  12.204   7.015  1.00 95.00           O  
ATOM   1616  CB  LEU A 208      95.718   9.898   4.755  1.00 95.00           C  
ATOM   1617  CG  LEU A 208      94.973  10.900   3.873  1.00 95.00           C  
ATOM   1618  CD1 LEU A 208      95.880  12.077   3.525  1.00 95.00           C  
ATOM   1619  CD2 LEU A 208      94.461  10.223   2.606  1.00 95.00           C  
ATOM   1620  N   ALA A 209      94.177  10.138   7.414  1.00 95.77           N  
ATOM   1621  CA  ALA A 209      93.035  10.577   8.212  1.00 95.77           C  
ATOM   1622  C   ALA A 209      93.493  11.362   9.439  1.00 95.77           C  
ATOM   1623  O   ALA A 209      92.912  12.398   9.772  1.00 95.77           O  
ATOM   1624  CB  ALA A 209      92.190   9.378   8.636  1.00 95.77           C  
ATOM   1625  N   LYS A 210      94.472  10.874  10.109  1.00 94.92           N  
ATOM   1626  CA  LYS A 210      95.009  11.551  11.287  1.00 94.92           C  
ATOM   1627  C   LYS A 210      95.474  12.964  10.945  1.00 94.92           C  
ATOM   1628  O   LYS A 210      95.136  13.920  11.645  1.00 94.92           O  
ATOM   1629  CB  LYS A 210      96.166  10.749  11.885  1.00 94.92           C  
ATOM   1630  CG  LYS A 210      96.689  11.306  13.201  1.00 94.92           C  
ATOM   1631  CD  LYS A 210      97.771  10.413  13.795  1.00 94.92           C  
ATOM   1632  CE  LYS A 210      98.296  10.969  15.112  1.00 94.92           C  
ATOM   1633  NZ  LYS A 210      99.360  10.099  15.697  1.00 94.92           N1+
ATOM   1634  N   LYS A 211      96.196  13.054   9.968  1.00 92.24           N  
ATOM   1635  CA  LYS A 211      96.706  14.358   9.554  1.00 92.24           C  
ATOM   1636  C   LYS A 211      95.567  15.294   9.160  1.00 92.24           C  
ATOM   1637  O   LYS A 211      95.583  16.478   9.502  1.00 92.24           O  
ATOM   1638  CB  LYS A 211      97.686  14.206   8.389  1.00 92.24           C  
ATOM   1639  CG  LYS A 211      99.044  13.650   8.791  1.00 92.24           C  
ATOM   1640  CD  LYS A 211      99.981  13.545   7.596  1.00 92.24           C  
ATOM   1641  CE  LYS A 211     101.323  12.941   7.988  1.00 92.24           C  
ATOM   1642  NZ  LYS A 211     102.229  12.793   6.810  1.00 92.24           N1+
ATOM   1643  N   ALA A 212      94.665  14.739   8.434  1.00 92.33           N  
ATOM   1644  CA  ALA A 212      93.523  15.545   8.012  1.00 92.33           C  
ATOM   1645  C   ALA A 212      92.734  16.053   9.215  1.00 92.33           C  
ATOM   1646  O   ALA A 212      92.343  17.221   9.260  1.00 92.33           O  
ATOM   1647  CB  ALA A 212      92.616  14.738   7.086  1.00 92.33           C  
ATOM   1648  N   VAL A 213      92.490  15.234  10.175  1.00 92.67           N  
ATOM   1649  CA  VAL A 213      91.748  15.582  11.383  1.00 92.67           C  
ATOM   1650  C   VAL A 213      92.533  16.609  12.195  1.00 92.67           C  
ATOM   1651  O   VAL A 213      91.952  17.538  12.762  1.00 92.67           O  
ATOM   1652  CB  VAL A 213      91.451  14.334  12.245  1.00 92.67           C  
ATOM   1653  CG1 VAL A 213      90.895  14.740  13.609  1.00 92.67           C  
ATOM   1654  CG2 VAL A 213      90.476  13.407  11.523  1.00 92.67           C  
ATOM   1655  N   GLU A 214      93.851  16.565  12.278  1.00 90.89           N  
ATOM   1656  CA  GLU A 214      94.713  17.474  13.028  1.00 90.89           C  
ATOM   1657  C   GLU A 214      94.739  18.862  12.393  1.00 90.89           C  
ATOM   1658  O   GLU A 214      94.767  19.873  13.097  1.00 90.89           O  
ATOM   1659  CB  GLU A 214      96.134  16.913  13.125  1.00 90.89           C  
ATOM   1660  CG  GLU A 214      96.274  15.760  14.107  1.00 90.89           C  
ATOM   1661  CD  GLU A 214      97.669  15.153  14.125  1.00 90.89           C  
ATOM   1662  OE1 GLU A 214      97.926  14.248  14.951  1.00 90.89           O  
ATOM   1663  OE2 GLU A 214      98.511  15.589  13.308  1.00 90.89           O1-
ATOM   1664  N   MET A 215      94.647  18.941  11.141  1.00 87.34           N  
ATOM   1665  CA  MET A 215      94.756  20.221  10.445  1.00 87.34           C  
ATOM   1666  C   MET A 215      93.433  20.979  10.491  1.00 87.34           C  
ATOM   1667  O   MET A 215      93.419  22.210  10.513  1.00 87.34           O  
ATOM   1668  CB  MET A 215      95.188  20.009   8.994  1.00 87.34           C  
ATOM   1669  CG  MET A 215      96.607  19.485   8.847  1.00 87.34           C  
ATOM   1670  SD  MET A 215      97.084  19.228   7.094  1.00 87.34           S  
ATOM   1671  CE  MET A 215      97.282  20.951   6.560  1.00 87.34           C  
ATOM   1672  N   THR A 216      92.411  20.412  10.563  1.00 80.86           N  
ATOM   1673  CA  THR A 216      91.047  20.895  10.748  1.00 80.86           C  
ATOM   1674  C   THR A 216      90.607  21.742   9.557  1.00 80.86           C  
ATOM   1675  O   THR A 216      89.496  22.275   9.545  1.00 80.86           O  
ATOM   1676  CB  THR A 216      90.917  21.717  12.043  1.00 80.86           C  
ATOM   1677  CG2 THR A 216      91.299  20.888  13.263  1.00 80.86           C  
ATOM   1678  OG1 THR A 216      91.780  22.859  11.965  1.00 80.86           O  
ATOM   1679  N   ALA A 217      91.492  21.932   8.536  1.00 85.79           N  
ATOM   1680  CA  ALA A 217      91.063  22.667   7.349  1.00 85.79           C  
ATOM   1681  C   ALA A 217      90.072  21.851   6.526  1.00 85.79           C  
ATOM   1682  O   ALA A 217      90.333  20.690   6.200  1.00 85.79           O  
ATOM   1683  CB  ALA A 217      92.271  23.050   6.497  1.00 85.79           C  
ATOM   1684  N   GLN A 218      88.885  22.453   6.243  1.00 88.24           N  
ATOM   1685  CA  GLN A 218      87.821  21.776   5.507  1.00 88.24           C  
ATOM   1686  C   GLN A 218      88.329  21.248   4.168  1.00 88.24           C  
ATOM   1687  O   GLN A 218      87.973  20.143   3.757  1.00 88.24           O  
ATOM   1688  CB  GLN A 218      86.638  22.720   5.284  1.00 88.24           C  
ATOM   1689  CG  GLN A 218      85.412  22.038   4.691  1.00 88.24           C  
ATOM   1690  CD  GLN A 218      84.860  20.942   5.584  1.00 88.24           C  
ATOM   1691  NE2 GLN A 218      84.183  19.971   4.981  1.00 88.24           N  
ATOM   1692  OE1 GLN A 218      85.043  20.967   6.805  1.00 88.24           O  
ATOM   1693  N   GLU A 219      89.169  21.945   3.523  1.00 85.62           N  
ATOM   1694  CA  GLU A 219      89.697  21.545   2.221  1.00 85.62           C  
ATOM   1695  C   GLU A 219      90.546  20.282   2.335  1.00 85.62           C  
ATOM   1696  O   GLU A 219      90.458  19.391   1.488  1.00 85.62           O  
ATOM   1697  CB  GLU A 219      90.521  22.678   1.604  1.00 85.62           C  
ATOM   1698  CG  GLU A 219      89.686  23.864   1.142  1.00 85.62           C  
ATOM   1699  CD  GLU A 219      90.525  25.036   0.656  1.00 85.62           C  
ATOM   1700  OE1 GLU A 219      89.946  26.055   0.216  1.00 85.62           O  
ATOM   1701  OE2 GLU A 219      91.770  24.933   0.716  1.00 85.62           O1-
ATOM   1702  N   VAL A 220      91.306  20.198   3.371  1.00 89.21           N  
ATOM   1703  CA  VAL A 220      92.154  19.031   3.591  1.00 89.21           C  
ATOM   1704  C   VAL A 220      91.286  17.810   3.888  1.00 89.21           C  
ATOM   1705  O   VAL A 220      91.537  16.721   3.366  1.00 89.21           O  
ATOM   1706  CB  VAL A 220      93.154  19.267   4.745  1.00 89.21           C  
ATOM   1707  CG1 VAL A 220      93.932  17.989   5.055  1.00 89.21           C  
ATOM   1708  CG2 VAL A 220      94.110  20.406   4.397  1.00 89.21           C  
ATOM   1709  N   LEU A 221      90.281  18.008   4.666  1.00 91.61           N  
ATOM   1710  CA  LEU A 221      89.359  16.918   4.966  1.00 91.61           C  
ATOM   1711  C   LEU A 221      88.665  16.430   3.699  1.00 91.61           C  
ATOM   1712  O   LEU A 221      88.508  15.223   3.498  1.00 91.61           O  
ATOM   1713  CB  LEU A 221      88.316  17.364   5.994  1.00 91.61           C  
ATOM   1714  CG  LEU A 221      88.819  17.567   7.425  1.00 91.61           C  
ATOM   1715  CD1 LEU A 221      87.761  18.281   8.261  1.00 91.61           C  
ATOM   1716  CD2 LEU A 221      89.192  16.229   8.055  1.00 91.61           C  
ATOM   1717  N   GLU A 222      88.288  17.333   2.824  1.00 90.60           N  
ATOM   1718  CA  GLU A 222      87.626  16.982   1.572  1.00 90.60           C  
ATOM   1719  C   GLU A 222      88.562  16.207   0.649  1.00 90.60           C  
ATOM   1720  O   GLU A 222      88.150  15.237   0.010  1.00 90.60           O  
ATOM   1721  CB  GLU A 222      87.111  18.238   0.865  1.00 90.60           C  
ATOM   1722  CG  GLU A 222      85.917  18.886   1.551  1.00 90.60           C  
ATOM   1723  CD  GLU A 222      85.506  20.207   0.922  1.00 90.60           C  
ATOM   1724  OE1 GLU A 222      84.557  20.850   1.424  1.00 90.60           O  
ATOM   1725  OE2 GLU A 222      86.138  20.602  -0.084  1.00 90.60           O1-
ATOM   1726  N   ILE A 223      89.759  16.592   0.646  1.00 89.80           N  
ATOM   1727  CA  ILE A 223      90.759  15.913  -0.171  1.00 89.80           C  
ATOM   1728  C   ILE A 223      90.989  14.501   0.364  1.00 89.80           C  
ATOM   1729  O   ILE A 223      91.019  13.537  -0.405  1.00 89.80           O  
ATOM   1730  CB  ILE A 223      92.089  16.697  -0.205  1.00 89.80           C  
ATOM   1731  CG1 ILE A 223      91.918  18.006  -0.985  1.00 89.80           C  
ATOM   1732  CG2 ILE A 223      93.206  15.841  -0.810  1.00 89.80           C  
ATOM   1733  CD1 ILE A 223      93.109  18.949  -0.880  1.00 89.80           C  
ATOM   1734  N   ALA A 224      91.212  14.433   1.625  1.00 92.72           N  
ATOM   1735  CA  ALA A 224      91.410  13.126   2.245  1.00 92.72           C  
ATOM   1736  C   ALA A 224      90.222  12.205   1.976  1.00 92.72           C  
ATOM   1737  O   ALA A 224      90.402  11.028   1.657  1.00 92.72           O  
ATOM   1738  CB  ALA A 224      91.632  13.278   3.748  1.00 92.72           C  
ATOM   1739  N   ARG A 225      89.122  12.730   2.112  1.00 93.61           N  
ATOM   1740  CA  ARG A 225      87.917  11.944   1.869  1.00 93.61           C  
ATOM   1741  C   ARG A 225      87.885  11.418   0.438  1.00 93.61           C  
ATOM   1742  O   ARG A 225      87.603  10.240   0.211  1.00 93.61           O  
ATOM   1743  CB  ARG A 225      86.665  12.778   2.149  1.00 93.61           C  
ATOM   1744  CG  ARG A 225      85.367  11.992   2.054  1.00 93.61           C  
ATOM   1745  CD  ARG A 225      84.160  12.854   2.395  1.00 93.61           C  
ATOM   1746  NE  ARG A 225      83.882  13.832   1.348  1.00 93.61           N  
ATOM   1747  CZ  ARG A 225      83.110  14.906   1.500  1.00 93.61           C  
ATOM   1748  NH1 ARG A 225      82.522  15.160   2.663  1.00 93.61           N1+
ATOM   1749  NH2 ARG A 225      82.925  15.731   0.479  1.00 93.61           N  
ATOM   1750  N   ALA A 226      88.051  12.275  -0.476  1.00 90.67           N  
ATOM   1751  CA  ALA A 226      88.059  11.878  -1.881  1.00 90.67           C  
ATOM   1752  C   ALA A 226      89.098  10.790  -2.138  1.00 90.67           C  
ATOM   1753  O   ALA A 226      88.818   9.804  -2.824  1.00 90.67           O  
ATOM   1754  CB  ALA A 226      88.326  13.085  -2.776  1.00 90.67           C  
ATOM   1755  N   ALA A 227      90.204  10.972  -1.628  1.00 91.56           N  
ATOM   1756  CA  ALA A 227      91.278  10.001  -1.828  1.00 91.56           C  
ATOM   1757  C   ALA A 227      90.920   8.652  -1.213  1.00 91.56           C  
ATOM   1758  O   ALA A 227      91.149   7.604  -1.822  1.00 91.56           O  
ATOM   1759  CB  ALA A 227      92.584  10.523  -1.235  1.00 91.56           C  
ATOM   1760  N   LEU A 228      90.371   8.648  -0.017  1.00 94.07           N  
ATOM   1761  CA  LEU A 228      89.984   7.416   0.664  1.00 94.07           C  
ATOM   1762  C   LEU A 228      88.863   6.708  -0.089  1.00 94.07           C  
ATOM   1763  O   LEU A 228      88.880   5.483  -0.229  1.00 94.07           O  
ATOM   1764  CB  LEU A 228      89.542   7.714   2.100  1.00 94.07           C  
ATOM   1765  CG  LEU A 228      90.643   8.128   3.075  1.00 94.07           C  
ATOM   1766  CD1 LEU A 228      90.034   8.730   4.338  1.00 94.07           C  
ATOM   1767  CD2 LEU A 228      91.530   6.937   3.419  1.00 94.07           C  
ATOM   1768  N   LYS A 229      87.911   7.476  -0.515  1.00 92.10           N  
ATOM   1769  CA  LYS A 229      86.857   6.885  -1.335  1.00 92.10           C  
ATOM   1770  C   LYS A 229      87.435   6.242  -2.592  1.00 92.10           C  
ATOM   1771  O   LYS A 229      87.034   5.140  -2.973  1.00 92.10           O  
ATOM   1772  CB  LYS A 229      85.819   7.941  -1.716  1.00 92.10           C  
ATOM   1773  CG  LYS A 229      84.856   8.296  -0.593  1.00 92.10           C  
ATOM   1774  CD  LYS A 229      83.780   9.266  -1.063  1.00 92.10           C  
ATOM   1775  CE  LYS A 229      82.820   9.628   0.062  1.00 92.10           C  
ATOM   1776  NZ  LYS A 229      81.790  10.613  -0.384  1.00 92.10           N1+
ATOM   1777  N   ALA A 230      88.335   6.986  -3.201  1.00 88.51           N  
ATOM   1778  CA  ALA A 230      88.975   6.456  -4.402  1.00 88.51           C  
ATOM   1779  C   ALA A 230      89.760   5.185  -4.090  1.00 88.51           C  
ATOM   1780  O   ALA A 230      89.676   4.200  -4.827  1.00 88.51           O  
ATOM   1781  CB  ALA A 230      89.894   7.507  -5.022  1.00 88.51           C  
ATOM   1782  N   ALA A 231      90.510   5.227  -3.044  1.00 90.25           N  
ATOM   1783  CA  ALA A 231      91.320   4.073  -2.666  1.00 90.25           C  
ATOM   1784  C   ALA A 231      90.447   2.844  -2.432  1.00 90.25           C  
ATOM   1785  O   ALA A 231      90.830   1.726  -2.787  1.00 90.25           O  
ATOM   1786  CB  ALA A 231      92.140   4.385  -1.417  1.00 90.25           C  
ATOM   1787  N   GLN A 232      89.269   3.018  -1.905  1.00 87.80           N  
ATOM   1788  CA  GLN A 232      88.334   1.933  -1.625  1.00 87.80           C  
ATOM   1789  C   GLN A 232      87.735   1.377  -2.915  1.00 87.80           C  
ATOM   1790  O   GLN A 232      87.326   0.215  -2.964  1.00 87.80           O  
ATOM   1791  CB  GLN A 232      87.221   2.409  -0.692  1.00 87.80           C  
ATOM   1792  CG  GLN A 232      87.655   2.551   0.761  1.00 87.80           C  
ATOM   1793  CD  GLN A 232      86.512   2.937   1.680  1.00 87.80           C  
ATOM   1794  NE2 GLN A 232      86.669   2.663   2.971  1.00 87.80           N  
ATOM   1795  OE1 GLN A 232      85.495   3.479   1.234  1.00 87.80           O  
ATOM   1796  N   ALA A 233      87.671   2.254  -3.783  1.00 87.20           N  
ATOM   1797  CA  ALA A 233      87.010   1.870  -5.028  1.00 87.20           C  
ATOM   1798  C   ALA A 233      87.963   1.102  -5.940  1.00 87.20           C  
ATOM   1799  O   ALA A 233      87.527   0.409  -6.862  1.00 87.20           O  
ATOM   1800  CB  ALA A 233      86.469   3.104  -5.747  1.00 87.20           C  
ATOM   1801  N   PHE A 234      89.285   1.162  -5.650  1.00 82.07           N  
ATOM   1802  CA  PHE A 234      90.243   0.531  -6.551  1.00 82.07           C  
ATOM   1803  C   PHE A 234      90.587  -0.875  -6.074  1.00 82.07           C  
ATOM   1804  O   PHE A 234      90.993  -1.066  -4.926  1.00 82.07           O  
ATOM   1805  CB  PHE A 234      91.517   1.375  -6.660  1.00 82.07           C  
ATOM   1806  CG  PHE A 234      91.338   2.643  -7.450  1.00 82.07           C  
ATOM   1807  CD1 PHE A 234      91.095   2.599  -8.817  1.00 82.07           C  
ATOM   1808  CD2 PHE A 234      91.412   3.881  -6.824  1.00 82.07           C  
ATOM   1809  CE1 PHE A 234      90.930   3.772  -9.550  1.00 82.07           C  
ATOM   1810  CE2 PHE A 234      91.247   5.057  -7.550  1.00 82.07           C  
ATOM   1811  CZ  PHE A 234      91.007   5.000  -8.913  1.00 82.07           C  
ATOM   1812  N   PRO A 235      90.310  -1.837  -6.893  1.00 76.33           N  
ATOM   1813  CA  PRO A 235      90.759  -3.191  -6.559  1.00 76.33           C  
ATOM   1814  C   PRO A 235      92.280  -3.311  -6.505  1.00 76.33           C  
ATOM   1815  O   PRO A 235      92.811  -4.138  -5.758  1.00 76.33           O  
ATOM   1816  CB  PRO A 235      90.183  -4.042  -7.693  1.00 76.33           C  
ATOM   1817  CG  PRO A 235      89.812  -3.062  -8.757  1.00 76.33           C  
ATOM   1818  CD  PRO A 235      89.637  -1.712  -8.122  1.00 76.33           C  
ATOM   1819  N   ASN A 236      92.910  -2.437  -7.262  1.00 85.21           N  
ATOM   1820  CA  ASN A 236      94.366  -2.448  -7.357  1.00 85.21           C  
ATOM   1821  C   ASN A 236      95.008  -1.684  -6.204  1.00 85.21           C  
ATOM   1822  O   ASN A 236      94.778  -0.484  -6.043  1.00 85.21           O  
ATOM   1823  CB  ASN A 236      94.820  -1.866  -8.698  1.00 85.21           C  
ATOM   1824  CG  ASN A 236      96.321  -1.951  -8.892  1.00 85.21           C  
ATOM   1825  ND2 ASN A 236      96.756  -2.854  -9.763  1.00 85.21           N  
ATOM   1826  OD1 ASN A 236      97.083  -1.211  -8.265  1.00 85.21           O  
ATOM   1827  N   THR A 237      95.843  -2.403  -5.448  1.00 87.37           N  
ATOM   1828  CA  THR A 237      96.461  -1.853  -4.247  1.00 87.37           C  
ATOM   1829  C   THR A 237      97.400  -0.703  -4.599  1.00 87.37           C  
ATOM   1830  O   THR A 237      97.468   0.295  -3.879  1.00 87.37           O  
ATOM   1831  CB  THR A 237      97.236  -2.934  -3.471  1.00 87.37           C  
ATOM   1832  CG2 THR A 237      97.831  -2.369  -2.185  1.00 87.37           C  
ATOM   1833  OG1 THR A 237      96.348  -4.008  -3.142  1.00 87.37           O  
ATOM   1834  N   GLU A 238      98.119  -0.801  -5.746  1.00 89.13           N  
ATOM   1835  CA  GLU A 238      99.064   0.239  -6.141  1.00 89.13           C  
ATOM   1836  C   GLU A 238      98.348   1.554  -6.434  1.00 89.13           C  
ATOM   1837  O   GLU A 238      98.817   2.624  -6.041  1.00 89.13           O  
ATOM   1838  CB  GLU A 238      99.870  -0.203  -7.365  1.00 89.13           C  
ATOM   1839  CG  GLU A 238     100.848  -1.335  -7.081  1.00 89.13           C  
ATOM   1840  CD  GLU A 238     101.601  -1.801  -8.317  1.00 89.13           C  
ATOM   1841  OE1 GLU A 238     102.378  -2.778  -8.221  1.00 89.13           O  
ATOM   1842  OE2 GLU A 238     101.415  -1.183  -9.389  1.00 89.13           O1-
ATOM   1843  N   LEU A 239      97.210   1.457  -7.096  1.00 88.15           N  
ATOM   1844  CA  LEU A 239      96.436   2.655  -7.403  1.00 88.15           C  
ATOM   1845  C   LEU A 239      95.851   3.265  -6.134  1.00 88.15           C  
ATOM   1846  O   LEU A 239      95.843   4.487  -5.974  1.00 88.15           O  
ATOM   1847  CB  LEU A 239      95.312   2.328  -8.390  1.00 88.15           C  
ATOM   1848  CG  LEU A 239      95.741   2.011  -9.824  1.00 88.15           C  
ATOM   1849  CD1 LEU A 239      94.528   1.630 -10.667  1.00 88.15           C  
ATOM   1850  CD2 LEU A 239      96.474   3.198 -10.438  1.00 88.15           C  
ATOM   1851  N   ALA A 240      95.350   2.398  -5.272  1.00 89.19           N  
ATOM   1852  CA  ALA A 240      94.867   2.889  -3.984  1.00 89.19           C  
ATOM   1853  C   ALA A 240      95.974   3.614  -3.223  1.00 89.19           C  
ATOM   1854  O   ALA A 240      95.758   4.704  -2.690  1.00 89.19           O  
ATOM   1855  CB  ALA A 240      94.317   1.736  -3.147  1.00 89.19           C  
ATOM   1856  N   GLU A 241      97.123   2.935  -3.187  1.00 90.93           N  
ATOM   1857  CA  GLU A 241      98.277   3.543  -2.533  1.00 90.93           C  
ATOM   1858  C   GLU A 241      98.627   4.886  -3.167  1.00 90.93           C  
ATOM   1859  O   GLU A 241      98.906   5.858  -2.462  1.00 90.93           O  
ATOM   1860  CB  GLU A 241      99.484   2.603  -2.592  1.00 90.93           C  
ATOM   1861  CG  GLU A 241     100.711   3.131  -1.861  1.00 90.93           C  
ATOM   1862  CD  GLU A 241     101.896   2.180  -1.913  1.00 90.93           C  
ATOM   1863  OE1 GLU A 241     103.011   2.577  -1.506  1.00 90.93           O  
ATOM   1864  OE2 GLU A 241     101.708   1.029  -2.367  1.00 90.93           O1-
ATOM   1865  N   LEU A 242      98.721   4.920  -4.450  1.00 90.28           N  
ATOM   1866  CA  LEU A 242      99.040   6.155  -5.158  1.00 90.28           C  
ATOM   1867  C   LEU A 242      98.062   7.264  -4.784  1.00 90.28           C  
ATOM   1868  O   LEU A 242      98.474   8.392  -4.502  1.00 90.28           O  
ATOM   1869  CB  LEU A 242      99.016   5.927  -6.671  1.00 90.28           C  
ATOM   1870  CG  LEU A 242      99.328   7.143  -7.545  1.00 90.28           C  
ATOM   1871  CD1 LEU A 242     100.744   7.640  -7.276  1.00 90.28           C  
ATOM   1872  CD2 LEU A 242      99.147   6.801  -9.020  1.00 90.28           C  
ATOM   1873  N   MET A 243      96.742   6.942  -4.704  1.00 89.11           N  
ATOM   1874  CA  MET A 243      95.724   7.922  -4.336  1.00 89.11           C  
ATOM   1875  C   MET A 243      95.958   8.446  -2.923  1.00 89.11           C  
ATOM   1876  O   MET A 243      95.873   9.651  -2.681  1.00 89.11           O  
ATOM   1877  CB  MET A 243      94.325   7.313  -4.444  1.00 89.11           C  
ATOM   1878  CG  MET A 243      93.869   7.071  -5.873  1.00 89.11           C  
ATOM   1879  SD  MET A 243      93.838   8.611  -6.870  1.00 89.11           S  
ATOM   1880  CE  MET A 243      93.776   7.908  -8.542  1.00 89.11           C  
ATOM   1881  N   LEU A 244      96.293   7.589  -2.049  1.00 91.81           N  
ATOM   1882  CA  LEU A 244      96.505   7.979  -0.659  1.00 91.81           C  
ATOM   1883  C   LEU A 244      97.765   8.827  -0.519  1.00 91.81           C  
ATOM   1884  O   LEU A 244      97.766   9.832   0.196  1.00 91.81           O  
ATOM   1885  CB  LEU A 244      96.606   6.741   0.235  1.00 91.81           C  
ATOM   1886  CG  LEU A 244      95.335   5.902   0.379  1.00 91.81           C  
ATOM   1887  CD1 LEU A 244      95.616   4.648   1.199  1.00 91.81           C  
ATOM   1888  CD2 LEU A 244      94.221   6.726   1.018  1.00 91.81           C  
ATOM   1889  N   ARG A 245      98.737   8.411  -1.200  1.00 91.72           N  
ATOM   1890  CA  ARG A 245      99.992   9.153  -1.130  1.00 91.72           C  
ATOM   1891  C   ARG A 245      99.843  10.542  -1.742  1.00 91.72           C  
ATOM   1892  O   ARG A 245     100.399  11.515  -1.229  1.00 91.72           O  
ATOM   1893  CB  ARG A 245     101.111   8.386  -1.837  1.00 91.72           C  
ATOM   1894  CG  ARG A 245     101.601   7.167  -1.072  1.00 91.72           C  
ATOM   1895  CD  ARG A 245     102.785   6.506  -1.764  1.00 91.72           C  
ATOM   1896  NE  ARG A 245     103.229   5.312  -1.049  1.00 91.72           N  
ATOM   1897  CZ  ARG A 245     104.251   5.275  -0.197  1.00 91.72           C  
ATOM   1898  NH1 ARG A 245     104.956   6.370   0.063  1.00 91.72           N1+
ATOM   1899  NH2 ARG A 245     104.570   4.136   0.398  1.00 91.72           N  
ATOM   1900  N   LEU A 246      99.225  10.609  -2.839  1.00 88.42           N  
ATOM   1901  CA  LEU A 246      98.967  11.898  -3.470  1.00 88.42           C  
ATOM   1902  C   LEU A 246      98.180  12.813  -2.538  1.00 88.42           C  
ATOM   1903  O   LEU A 246      98.475  14.006  -2.437  1.00 88.42           O  
ATOM   1904  CB  LEU A 246      98.202  11.709  -4.783  1.00 88.42           C  
ATOM   1905  CG  LEU A 246      99.017  11.210  -5.977  1.00 88.42           C  
ATOM   1906  CD1 LEU A 246      98.097  10.898  -7.153  1.00 88.42           C  
ATOM   1907  CD2 LEU A 246     100.069  12.241  -6.374  1.00 88.42           C  
ATOM   1908  N   ALA A 247      97.177  12.354  -1.874  1.00 89.84           N  
ATOM   1909  CA  ALA A 247      96.403  13.134  -0.911  1.00 89.84           C  
ATOM   1910  C   ALA A 247      97.285  13.623   0.233  1.00 89.84           C  
ATOM   1911  O   ALA A 247      97.129  14.751   0.707  1.00 89.84           O  
ATOM   1912  CB  ALA A 247      95.241  12.305  -0.368  1.00 89.84           C  
ATOM   1913  N   GLU A 248      98.123  12.746   0.619  1.00 89.42           N  
ATOM   1914  CA  GLU A 248      99.063  13.141   1.665  1.00 89.42           C  
ATOM   1915  C   GLU A 248      99.908  14.332   1.227  1.00 89.42           C  
ATOM   1916  O   GLU A 248     100.103  15.278   1.993  1.00 89.42           O  
ATOM   1917  CB  GLU A 248      99.968  11.966   2.047  1.00 89.42           C  
ATOM   1918  CG  GLU A 248     100.901  12.262   3.212  1.00 89.42           C  
ATOM   1919  CD  GLU A 248     101.877  11.134   3.500  1.00 89.42           C  
ATOM   1920  OE1 GLU A 248     102.768  11.307   4.363  1.00 89.42           O  
ATOM   1921  OE2 GLU A 248     101.752  10.068   2.857  1.00 89.42           O1-
ATOM   1922  N   VAL A 249     100.481  14.214   0.107  1.00 87.69           N  
ATOM   1923  CA  VAL A 249     101.297  15.300  -0.426  1.00 87.69           C  
ATOM   1924  C   VAL A 249     100.454  16.566  -0.552  1.00 87.69           C  
ATOM   1925  O   VAL A 249     100.903  17.658  -0.193  1.00 87.69           O  
ATOM   1926  CB  VAL A 249     101.911  14.929  -1.795  1.00 87.69           C  
ATOM   1927  CG1 VAL A 249     102.589  16.142  -2.429  1.00 87.69           C  
ATOM   1928  CG2 VAL A 249     102.904  13.779  -1.640  1.00 87.69           C  
ATOM   1929  N   ALA A 250      99.274  16.446  -1.034  1.00 85.52           N  
ATOM   1930  CA  ALA A 250      98.384  17.595  -1.178  1.00 85.52           C  
ATOM   1931  C   ALA A 250      98.115  18.252   0.174  1.00 85.52           C  
ATOM   1932  O   ALA A 250      98.135  19.480   0.289  1.00 85.52           O  
ATOM   1933  CB  ALA A 250      97.070  17.173  -1.831  1.00 85.52           C  
ATOM   1934  N   ALA A 251      97.821  17.453   1.159  1.00 84.83           N  
ATOM   1935  CA  ALA A 251      97.566  17.969   2.502  1.00 84.83           C  
ATOM   1936  C   ALA A 251      98.782  18.718   3.041  1.00 84.83           C  
ATOM   1937  O   ALA A 251      98.644  19.786   3.643  1.00 84.83           O  
ATOM   1938  CB  ALA A 251      97.184  16.832   3.446  1.00 84.83           C  
ATOM   1939  N   ARG A 252      99.988  18.155   2.807  1.00 85.14           N  
ATOM   1940  CA  ARG A 252     101.223  18.798   3.243  1.00 85.14           C  
ATOM   1941  C   ARG A 252     101.438  20.121   2.516  1.00 85.14           C  
ATOM   1942  O   ARG A 252     101.837  21.115   3.128  1.00 85.14           O  
ATOM   1943  CB  ARG A 252     102.421  17.873   3.015  1.00 85.14           C  
ATOM   1944  CG  ARG A 252     103.724  18.400   3.596  1.00 85.14           C  
ATOM   1945  CD  ARG A 252     104.883  17.450   3.329  1.00 85.14           C  
ATOM   1946  NE  ARG A 252     104.679  16.155   3.973  1.00 85.14           N  
ATOM   1947  CZ  ARG A 252     105.560  15.158   3.968  1.00 85.14           C  
ATOM   1948  NH1 ARG A 252     106.727  15.289   3.348  1.00 85.14           N1+
ATOM   1949  NH2 ARG A 252     105.271  14.022   4.585  1.00 85.14           N  
ATOM   1950  N   VAL A 253     101.226  20.134   1.286  1.00 85.11           N  
ATOM   1951  CA  VAL A 253     101.379  21.344   0.486  1.00 85.11           C  
ATOM   1952  C   VAL A 253     100.400  22.412   0.970  1.00 85.11           C  
ATOM   1953  O   VAL A 253     100.766  23.582   1.107  1.00 85.11           O  
ATOM   1954  CB  VAL A 253     101.161  21.063  -1.017  1.00 85.11           C  
ATOM   1955  CG1 VAL A 253     101.082  22.369  -1.806  1.00 85.11           C  
ATOM   1956  CG2 VAL A 253     102.277  20.172  -1.561  1.00 85.11           C  
ATOM   1957  N   MET A 254      99.220  22.081   1.334  1.00 82.18           N  
ATOM   1958  CA  MET A 254      98.212  23.023   1.809  1.00 82.18           C  
ATOM   1959  C   MET A 254      98.625  23.637   3.143  1.00 82.18           C  
ATOM   1960  O   MET A 254      98.431  24.833   3.367  1.00 82.18           O  
ATOM   1961  CB  MET A 254      96.854  22.332   1.951  1.00 82.18           C  
ATOM   1962  CG  MET A 254      96.141  22.107   0.627  1.00 82.18           C  
ATOM   1963  SD  MET A 254      94.413  21.529   0.849  1.00 82.18           S  
ATOM   1964  CE  MET A 254      93.836  21.574  -0.870  1.00 82.18           C  
ATOM   1965  N   LYS A 255      99.133  22.778   3.985  1.00 82.98           N  
ATOM   1966  CA  LYS A 255      99.629  23.277   5.265  1.00 82.98           C  
ATOM   1967  C   LYS A 255     100.742  24.301   5.062  1.00 82.98           C  
ATOM   1968  O   LYS A 255     100.758  25.346   5.716  1.00 82.98           O  
ATOM   1969  CB  LYS A 255     100.131  22.123   6.133  1.00 82.98           C  
ATOM   1970  CG  LYS A 255     100.486  22.528   7.556  1.00 82.98           C  
ATOM   1971  CD  LYS A 255     100.914  21.326   8.389  1.00 82.98           C  
ATOM   1972  CE  LYS A 255     101.305  21.735   9.802  1.00 82.98           C  
ATOM   1973  NZ  LYS A 255     101.729  20.561  10.622  1.00 82.98           N1+
ATOM   1974  N   GLU A 256     101.606  23.962   4.226  1.00 85.36           N  
ATOM   1975  CA  GLU A 256     102.730  24.853   3.953  1.00 85.36           C  
ATOM   1976  C   GLU A 256     102.261  26.146   3.293  1.00 85.36           C  
ATOM   1977  O   GLU A 256     102.788  27.223   3.584  1.00 85.36           O  
ATOM   1978  CB  GLU A 256     103.766  24.155   3.068  1.00 85.36           C  
ATOM   1979  CG  GLU A 256     104.533  23.048   3.775  1.00 85.36           C  
ATOM   1980  CD  GLU A 256     105.424  23.556   4.897  1.00 85.36           C  
ATOM   1981  OE1 GLU A 256     105.540  22.871   5.938  1.00 85.36           O  
ATOM   1982  OE2 GLU A 256     106.009  24.650   4.734  1.00 85.36           O1-
ATOM   1983  N   LEU A 257     101.310  26.077   2.446  1.00 81.48           N  
ATOM   1984  CA  LEU A 257     100.772  27.252   1.770  1.00 81.48           C  
ATOM   1985  C   LEU A 257     100.104  28.194   2.766  1.00 81.48           C  
ATOM   1986  O   LEU A 257     100.257  29.414   2.672  1.00 81.48           O  
ATOM   1987  CB  LEU A 257      99.769  26.837   0.691  1.00 81.48           C  
ATOM   1988  CG  LEU A 257     100.359  26.273  -0.603  1.00 81.48           C  
ATOM   1989  CD1 LEU A 257      99.247  25.782  -1.524  1.00 81.48           C  
ATOM   1990  CD2 LEU A 257     101.216  27.323  -1.303  1.00 81.48           C  
ATOM   1991  N   GLU A 258      99.392  27.605   3.709  1.00 79.80           N  
ATOM   1992  CA  GLU A 258      98.755  28.409   4.747  1.00 79.80           C  
ATOM   1993  C   GLU A 258      99.793  29.138   5.596  1.00 79.80           C  
ATOM   1994  O   GLU A 258      99.628  30.319   5.910  1.00 79.80           O  
ATOM   1995  CB  GLU A 258      97.868  27.535   5.638  1.00 79.80           C  
ATOM   1996  CG  GLU A 258      96.528  27.179   5.012  1.00 79.80           C  
ATOM   1997  CD  GLU A 258      95.687  26.254   5.878  1.00 79.80           C  
ATOM   1998  OE1 GLU A 258      94.601  25.824   5.430  1.00 79.80           O  
ATOM   1999  OE2 GLU A 258      96.119  25.959   7.014  1.00 79.80           O1-
ATOM   2000  N   ARG A 259     100.814  28.394   5.942  1.00 82.55           N  
ATOM   2001  CA  ARG A 259     101.920  28.984   6.689  1.00 82.55           C  
ATOM   2002  C   ARG A 259     102.575  30.110   5.896  1.00 82.55           C  
ATOM   2003  O   ARG A 259     102.860  31.177   6.444  1.00 82.55           O  
ATOM   2004  CB  ARG A 259     102.959  27.918   7.044  1.00 82.55           C  
ATOM   2005  CG  ARG A 259     104.085  28.426   7.930  1.00 82.55           C  
ATOM   2006  CD  ARG A 259     105.095  27.331   8.243  1.00 82.55           C  
ATOM   2007  NE  ARG A 259     106.305  27.872   8.852  1.00 82.55           N  
ATOM   2008  CZ  ARG A 259     107.305  27.139   9.334  1.00 82.55           C  
ATOM   2009  NH1 ARG A 259     107.257  25.812   9.287  1.00 82.55           N1+
ATOM   2010  NH2 ARG A 259     108.362  27.735   9.867  1.00 82.55           N  
ATOM   2011  N   ASN A 260     102.808  29.839   4.710  1.00 80.96           N  
ATOM   2012  CA  ASN A 260     103.450  30.825   3.847  1.00 80.96           C  
ATOM   2013  C   ASN A 260     102.585  32.071   3.679  1.00 80.96           C  
ATOM   2014  O   ASN A 260     103.098  33.191   3.669  1.00 80.96           O  
ATOM   2015  CB  ASN A 260     103.772  30.214   2.482  1.00 80.96           C  
ATOM   2016  CG  ASN A 260     104.921  29.228   2.541  1.00 80.96           C  
ATOM   2017  ND2 ASN A 260     105.093  28.452   1.476  1.00 80.96           N  
ATOM   2018  OD1 ASN A 260     105.649  29.161   3.535  1.00 80.96           O  
ATOM   2019  N   ASP A 261     101.244  31.774   3.552  1.00 79.54           N  
ATOM   2020  CA  ASP A 261     100.297  32.878   3.447  1.00 79.54           C  
ATOM   2021  C   ASP A 261     100.344  33.763   4.691  1.00 79.54           C  
ATOM   2022  O   ASP A 261     100.338  34.991   4.586  1.00 79.54           O  
ATOM   2023  CB  ASP A 261      98.878  32.349   3.231  1.00 79.54           C  
ATOM   2024  CG  ASP A 261      97.888  33.440   2.860  1.00 79.54           C  
ATOM   2025  OD1 ASP A 261      98.190  34.260   1.966  1.00 79.54           O  
ATOM   2026  OD2 ASP A 261      96.797  33.481   3.470  1.00 79.54           O1-
ATOM   2027  N   GLU A 262     100.430  33.115   5.846  1.00 83.07           N  
ATOM   2028  CA  GLU A 262     100.501  33.834   7.114  1.00 83.07           C  
ATOM   2029  C   GLU A 262     101.814  34.599   7.243  1.00 83.07           C  
ATOM   2030  O   GLU A 262     101.830  35.743   7.703  1.00 83.07           O  
ATOM   2031  CB  GLU A 262     100.338  32.866   8.290  1.00 83.07           C  
ATOM   2032  CG  GLU A 262      98.920  32.343   8.465  1.00 83.07           C  
ATOM   2033  CD  GLU A 262      98.804  31.267   9.532  1.00 83.07           C  
ATOM   2034  OE1 GLU A 262      97.700  30.704   9.711  1.00 83.07           O  
ATOM   2035  OE2 GLU A 262      99.826  30.986  10.199  1.00 83.07           O1-
ATOM   2036  N   GLU A 263     102.904  33.984   6.801  1.00 84.72           N  
ATOM   2037  CA  GLU A 263     104.228  34.593   6.884  1.00 84.72           C  
ATOM   2038  C   GLU A 263     104.353  35.774   5.925  1.00 84.72           C  
ATOM   2039  O   GLU A 263     104.990  36.778   6.249  1.00 84.72           O  
ATOM   2040  CB  GLU A 263     105.316  33.558   6.586  1.00 84.72           C  
ATOM   2041  CG  GLU A 263     105.499  32.524   7.689  1.00 84.72           C  
ATOM   2042  CD  GLU A 263     106.604  31.522   7.393  1.00 84.72           C  
ATOM   2043  OE1 GLU A 263     106.854  30.629   8.235  1.00 84.72           O  
ATOM   2044  OE2 GLU A 263     107.225  31.630   6.313  1.00 84.72           O1-
ATOM   2045  N   ILE A 264     103.727  35.706   4.828  1.00 78.10           N  
ATOM   2046  CA  ILE A 264     103.731  36.775   3.835  1.00 78.10           C  
ATOM   2047  C   ILE A 264     102.930  37.966   4.357  1.00 78.10           C  
ATOM   2048  O   ILE A 264     103.335  39.117   4.182  1.00 78.10           O  
ATOM   2049  CB  ILE A 264     103.156  36.293   2.485  1.00 78.10           C  
ATOM   2050  CG1 ILE A 264     104.110  35.291   1.824  1.00 78.10           C  
ATOM   2051  CG2 ILE A 264     102.885  37.482   1.558  1.00 78.10           C  
ATOM   2052  CD1 ILE A 264     103.523  34.584   0.611  1.00 78.10           C  
ATOM   2053  N   LYS A 265     101.771  37.621   5.033  1.00 76.43           N  
ATOM   2054  CA  LYS A 265     100.933  38.681   5.587  1.00 76.43           C  
ATOM   2055  C   LYS A 265     101.647  39.412   6.721  1.00 76.43           C  
ATOM   2056  O   LYS A 265     101.442  40.611   6.920  1.00 76.43           O  
ATOM   2057  CB  LYS A 265      99.605  38.110   6.087  1.00 76.43           C  
ATOM   2058  CG  LYS A 265      98.646  37.711   4.975  1.00 76.43           C  
ATOM   2059  CD  LYS A 265      97.329  37.188   5.534  1.00 76.43           C  
ATOM   2060  CE  LYS A 265      96.388  36.740   4.424  1.00 76.43           C  
ATOM   2061  NZ  LYS A 265      95.111  36.190   4.968  1.00 76.43           N1+
ATOM   2062  N   LYS A 266     102.593  38.679   7.375  1.00 80.69           N  
ATOM   2063  CA  LYS A 266     103.334  39.260   8.491  1.00 80.69           C  
ATOM   2064  C   LYS A 266     104.601  39.960   8.004  1.00 80.69           C  
ATOM   2065  O   LYS A 266     105.178  40.779   8.721  1.00 80.69           O  
ATOM   2066  CB  LYS A 266     103.692  38.184   9.516  1.00 80.69           C  
ATOM   2067  CG  LYS A 266     102.497  37.642  10.287  1.00 80.69           C  
ATOM   2068  CD  LYS A 266     102.923  36.617  11.331  1.00 80.69           C  
ATOM   2069  CE  LYS A 266     101.724  36.051  12.081  1.00 80.69           C  
ATOM   2070  NZ  LYS A 266     102.135  35.031  13.092  1.00 80.69           N1+
ATOM   2071  N   SER A 267     105.035  39.710   6.862  1.00 67.51           N  
ATOM   2072  CA  SER A 267     106.327  40.205   6.398  1.00 67.51           C  
ATOM   2073  C   SER A 267     106.188  41.564   5.721  1.00 67.51           C  
ATOM   2074  O   SER A 267     105.261  41.782   4.940  1.00 67.51           O  
ATOM   2075  CB  SER A 267     106.968  39.207   5.431  1.00 67.51           C  
ATOM   2076  OG  SER A 267     108.012  39.820   4.696  1.00 67.51           O  
ATOM   2077  N   ASP A 268     106.706  42.654   6.363  1.00 65.96           N  
ATOM   2078  CA  ASP A 268     106.778  44.034   5.892  1.00 65.96           C  
ATOM   2079  C   ASP A 268     107.747  44.164   4.719  1.00 65.96           C  
ATOM   2080  O   ASP A 268     107.934  45.256   4.181  1.00 65.96           O  
ATOM   2081  CB  ASP A 268     107.201  44.967   7.029  1.00 65.96           C  
ATOM   2082  CG  ASP A 268     106.059  45.314   7.968  1.00 65.96           C  
ATOM   2083  OD1 ASP A 268     104.881  45.134   7.588  1.00 65.96           O  
ATOM   2084  OD2 ASP A 268     106.339  45.774   9.097  1.00 65.96           O1-
ATOM   2085  N   GLU A 269     108.239  42.962   4.050  1.00 62.49           N  
ATOM   2086  CA  GLU A 269     109.258  43.075   3.010  1.00 62.49           C  
ATOM   2087  C   GLU A 269     108.664  42.829   1.626  1.00 62.49           C  
ATOM   2088  O   GLU A 269     108.124  41.754   1.358  1.00 62.49           O  
ATOM   2089  CB  GLU A 269     110.404  42.096   3.271  1.00 62.49           C  
ATOM   2090  CG  GLU A 269     111.580  42.710   4.018  1.00 62.49           C  
ATOM   2091  CD  GLU A 269     112.670  41.704   4.351  1.00 62.49           C  
ATOM   2092  OE1 GLU A 269     113.654  42.078   5.031  1.00 62.49           O  
ATOM   2093  OE2 GLU A 269     112.541  40.534   3.928  1.00 62.49           O1-
ATOM   2094  N   LEU A 270     107.879  43.823   1.029  1.00 54.63           N  
ATOM   2095  CA  LEU A 270     107.026  44.122  -0.116  1.00 54.63           C  
ATOM   2096  C   LEU A 270     107.835  44.133  -1.409  1.00 54.63           C  
ATOM   2097  O   LEU A 270     107.266  44.187  -2.501  1.00 54.63           O  
ATOM   2098  CB  LEU A 270     106.330  45.473   0.075  1.00 54.63           C  
ATOM   2099  CG  LEU A 270     104.980  45.443   0.794  1.00 54.63           C  
ATOM   2100  CD1 LEU A 270     104.752  46.751   1.546  1.00 54.63           C  
ATOM   2101  CD2 LEU A 270     103.851  45.187  -0.197  1.00 54.63           C  
ATOM   2102  N   ASP A 271     108.944  43.325  -1.661  1.00 62.13           N  
ATOM   2103  CA  ASP A 271     109.214  43.192  -3.089  1.00 62.13           C  
ATOM   2104  C   ASP A 271     108.998  41.753  -3.556  1.00 62.13           C  
ATOM   2105  O   ASP A 271     108.553  41.521  -4.681  1.00 62.13           O  
ATOM   2106  CB  ASP A 271     110.640  43.641  -3.411  1.00 62.13           C  
ATOM   2107  CG  ASP A 271     110.746  45.133  -3.677  1.00 62.13           C  
ATOM   2108  OD1 ASP A 271     109.703  45.793  -3.872  1.00 62.13           O  
ATOM   2109  OD2 ASP A 271     111.883  45.651  -3.693  1.00 62.13           O1-
ATOM   2110  N   ASP A 272     108.806  40.717  -2.714  1.00 66.69           N  
ATOM   2111  CA  ASP A 272     108.627  39.321  -3.100  1.00 66.69           C  
ATOM   2112  C   ASP A 272     107.254  38.805  -2.675  1.00 66.69           C  
ATOM   2113  O   ASP A 272     106.909  37.653  -2.943  1.00 66.69           O  
ATOM   2114  CB  ASP A 272     109.728  38.450  -2.493  1.00 66.69           C  
ATOM   2115  CG  ASP A 272     111.081  38.657  -3.151  1.00 66.69           C  
ATOM   2116  OD1 ASP A 272     111.131  39.149  -4.299  1.00 66.69           O  
ATOM   2117  OD2 ASP A 272     112.106  38.324  -2.517  1.00 66.69           O1-
ATOM   2118  N   GLU A 273     106.406  39.771  -2.080  1.00 60.28           N  
ATOM   2119  CA  GLU A 273     105.086  39.366  -1.607  1.00 60.28           C  
ATOM   2120  C   GLU A 273     104.166  39.014  -2.772  1.00 60.28           C  
ATOM   2121  O   GLU A 273     103.408  38.043  -2.700  1.00 60.28           O  
ATOM   2122  CB  GLU A 273     104.456  40.473  -0.757  1.00 60.28           C  
ATOM   2123  CG  GLU A 273     104.950  40.498   0.683  1.00 60.28           C  
ATOM   2124  CD  GLU A 273     104.255  41.548   1.536  1.00 60.28           C  
ATOM   2125  OE1 GLU A 273     104.592  41.674   2.736  1.00 60.28           O  
ATOM   2126  OE2 GLU A 273     103.367  42.247   1.002  1.00 60.28           O1-
ATOM   2127  N   SER A 274     104.340  39.814  -3.916  1.00 66.69           N  
ATOM   2128  CA  SER A 274     103.434  39.565  -5.032  1.00 66.69           C  
ATOM   2129  C   SER A 274     103.720  38.218  -5.687  1.00 66.69           C  
ATOM   2130  O   SER A 274     102.794  37.489  -6.048  1.00 66.69           O  
ATOM   2131  CB  SER A 274     103.544  40.680  -6.073  1.00 66.69           C  
ATOM   2132  OG  SER A 274     104.810  40.650  -6.709  1.00 66.69           O  
ATOM   2133  N   LEU A 275     105.031  37.789  -5.786  1.00 74.95           N  
ATOM   2134  CA  LEU A 275     105.419  36.520  -6.392  1.00 74.95           C  
ATOM   2135  C   LEU A 275     104.967  35.345  -5.530  1.00 74.95           C  
ATOM   2136  O   LEU A 275     104.433  34.361  -6.045  1.00 74.95           O  
ATOM   2137  CB  LEU A 275     106.935  36.464  -6.597  1.00 74.95           C  
ATOM   2138  CG  LEU A 275     107.479  35.219  -7.301  1.00 74.95           C  
ATOM   2139  CD1 LEU A 275     107.043  35.204  -8.763  1.00 74.95           C  
ATOM   2140  CD2 LEU A 275     108.999  35.163  -7.190  1.00 74.95           C  
ATOM   2141  N   LEU A 276     105.206  35.509  -4.192  1.00 74.73           N  
ATOM   2142  CA  LEU A 276     104.825  34.442  -3.273  1.00 74.73           C  
ATOM   2143  C   LEU A 276     103.311  34.267  -3.241  1.00 74.73           C  
ATOM   2144  O   LEU A 276     102.813  33.140  -3.191  1.00 74.73           O  
ATOM   2145  CB  LEU A 276     105.346  34.738  -1.864  1.00 74.73           C  
ATOM   2146  CG  LEU A 276     106.839  34.500  -1.628  1.00 74.73           C  
ATOM   2147  CD1 LEU A 276     107.264  35.086  -0.286  1.00 74.73           C  
ATOM   2148  CD2 LEU A 276     107.159  33.010  -1.693  1.00 74.73           C  
ATOM   2149  N   GLU A 277     102.596  35.429  -3.348  1.00 72.26           N  
ATOM   2150  CA  GLU A 277     101.140  35.343  -3.413  1.00 72.26           C  
ATOM   2151  C   GLU A 277     100.686  34.613  -4.674  1.00 72.26           C  
ATOM   2152  O   GLU A 277      99.755  33.807  -4.629  1.00 72.26           O  
ATOM   2153  CB  GLU A 277     100.516  36.740  -3.360  1.00 72.26           C  
ATOM   2154  CG  GLU A 277     100.493  37.350  -1.966  1.00 72.26           C  
ATOM   2155  CD  GLU A 277      99.936  38.765  -1.940  1.00 72.26           C  
ATOM   2156  OE1 GLU A 277      99.956  39.405  -0.864  1.00 72.26           O  
ATOM   2157  OE2 GLU A 277      99.475  39.237  -3.003  1.00 72.26           O1-
ATOM   2158  N   ASP A 278     101.431  34.775  -5.803  1.00 77.01           N  
ATOM   2159  CA  ASP A 278     101.102  34.106  -7.058  1.00 77.01           C  
ATOM   2160  C   ASP A 278     101.363  32.605  -6.967  1.00 77.01           C  
ATOM   2161  O   ASP A 278     100.588  31.801  -7.489  1.00 77.01           O  
ATOM   2162  CB  ASP A 278     101.903  34.710  -8.214  1.00 77.01           C  
ATOM   2163  CG  ASP A 278     101.386  36.071  -8.646  1.00 77.01           C  
ATOM   2164  OD1 ASP A 278     100.261  36.448  -8.256  1.00 77.01           O  
ATOM   2165  OD2 ASP A 278     102.110  36.771  -9.387  1.00 77.01           O1-
ATOM   2166  N   ILE A 279     102.493  32.228  -6.284  1.00 78.76           N  
ATOM   2167  CA  ILE A 279     102.836  30.818  -6.130  1.00 78.76           C  
ATOM   2168  C   ILE A 279     101.781  30.120  -5.276  1.00 78.76           C  
ATOM   2169  O   ILE A 279     101.320  29.029  -5.617  1.00 78.76           O  
ATOM   2170  CB  ILE A 279     104.237  30.642  -5.502  1.00 78.76           C  
ATOM   2171  CG1 ILE A 279     105.323  31.112  -6.478  1.00 78.76           C  
ATOM   2172  CG2 ILE A 279     104.464  29.185  -5.089  1.00 78.76           C  
ATOM   2173  CD1 ILE A 279     106.727  31.101  -5.893  1.00 78.76           C  
ATOM   2174  N   VAL A 280     101.385  30.848  -4.197  1.00 77.54           N  
ATOM   2175  CA  VAL A 280     100.361  30.277  -3.327  1.00 77.54           C  
ATOM   2176  C   VAL A 280      99.063  30.094  -4.110  1.00 77.54           C  
ATOM   2177  O   VAL A 280      98.410  29.053  -4.006  1.00 77.54           O  
ATOM   2178  CB  VAL A 280     100.115  31.161  -2.084  1.00 77.54           C  
ATOM   2179  CG1 VAL A 280      98.885  30.681  -1.316  1.00 77.54           C  
ATOM   2180  CG2 VAL A 280     101.347  31.164  -1.180  1.00 77.54           C  
ATOM   2181  N   GLU A 281      98.741  31.099  -4.933  1.00 80.44           N  
ATOM   2182  CA  GLU A 281      97.520  31.015  -5.729  1.00 80.44           C  
ATOM   2183  C   GLU A 281      97.596  29.873  -6.739  1.00 80.44           C  
ATOM   2184  O   GLU A 281      96.612  29.159  -6.951  1.00 80.44           O  
ATOM   2185  CB  GLU A 281      97.257  32.339  -6.452  1.00 80.44           C  
ATOM   2186  CG  GLU A 281      96.704  33.432  -5.550  1.00 80.44           C  
ATOM   2187  CD  GLU A 281      96.423  34.732  -6.287  1.00 80.44           C  
ATOM   2188  OE1 GLU A 281      95.958  35.704  -5.647  1.00 80.44           O  
ATOM   2189  OE2 GLU A 281      96.671  34.780  -7.512  1.00 80.44           O1-
ATOM   2190  N   LEU A 282      98.760  29.670  -7.356  1.00 79.11           N  
ATOM   2191  CA  LEU A 282      98.952  28.600  -8.330  1.00 79.11           C  
ATOM   2192  C   LEU A 282      98.828  27.233  -7.666  1.00 79.11           C  
ATOM   2193  O   LEU A 282      98.199  26.326  -8.216  1.00 79.11           O  
ATOM   2194  CB  LEU A 282     100.319  28.730  -9.006  1.00 79.11           C  
ATOM   2195  CG  LEU A 282     100.413  29.732 -10.158  1.00 79.11           C  
ATOM   2196  CD1 LEU A 282     101.873  30.024 -10.489  1.00 79.11           C  
ATOM   2197  CD2 LEU A 282      99.675  29.206 -11.385  1.00 79.11           C  
ATOM   2198  N   LEU A 283      99.414  27.171  -6.530  1.00 78.98           N  
ATOM   2199  CA  LEU A 283      99.344  25.908  -5.801  1.00 78.98           C  
ATOM   2200  C   LEU A 283      97.908  25.588  -5.404  1.00 78.98           C  
ATOM   2201  O   LEU A 283      97.482  24.434  -5.470  1.00 78.98           O  
ATOM   2202  CB  LEU A 283     100.232  25.958  -4.555  1.00 78.98           C  
ATOM   2203  CG  LEU A 283     101.741  25.863  -4.792  1.00 78.98           C  
ATOM   2204  CD1 LEU A 283     102.498  26.102  -3.491  1.00 78.98           C  
ATOM   2205  CD2 LEU A 283     102.103  24.507  -5.387  1.00 78.98           C  
ATOM   2206  N   LYS A 284      97.169  26.624  -5.075  1.00 76.12           N  
ATOM   2207  CA  LYS A 284      95.755  26.426  -4.768  1.00 76.12           C  
ATOM   2208  C   LYS A 284      94.991  25.940  -5.996  1.00 76.12           C  
ATOM   2209  O   LYS A 284      94.109  25.086  -5.886  1.00 76.12           O  
ATOM   2210  CB  LYS A 284      95.134  27.721  -4.242  1.00 76.12           C  
ATOM   2211  CG  LYS A 284      95.511  28.048  -2.805  1.00 76.12           C  
ATOM   2212  CD  LYS A 284      94.817  29.315  -2.319  1.00 76.12           C  
ATOM   2213  CE  LYS A 284      95.169  29.626  -0.871  1.00 76.12           C  
ATOM   2214  NZ  LYS A 284      94.541  30.900  -0.410  1.00 76.12           N1+
ATOM   2215  N   GLU A 285      95.395  26.501  -7.137  1.00 83.59           N  
ATOM   2216  CA  GLU A 285      94.763  26.075  -8.383  1.00 83.59           C  
ATOM   2217  C   GLU A 285      95.084  24.616  -8.695  1.00 83.59           C  
ATOM   2218  O   GLU A 285      94.220  23.870  -9.162  1.00 83.59           O  
ATOM   2219  CB  GLU A 285      95.203  26.970  -9.544  1.00 83.59           C  
ATOM   2220  CG  GLU A 285      94.525  28.332  -9.562  1.00 83.59           C  
ATOM   2221  CD  GLU A 285      94.954  29.200 -10.734  1.00 83.59           C  
ATOM   2222  OE1 GLU A 285      94.521  30.373 -10.812  1.00 83.59           O  
ATOM   2223  OE2 GLU A 285      95.729  28.705 -11.582  1.00 83.59           O1-
ATOM   2224  N   ILE A 286      96.356  24.186  -8.464  1.00 78.48           N  
ATOM   2225  CA  ILE A 286      96.770  22.807  -8.702  1.00 78.48           C  
ATOM   2226  C   ILE A 286      95.964  21.865  -7.810  1.00 78.48           C  
ATOM   2227  O   ILE A 286      95.498  20.818  -8.263  1.00 78.48           O  
ATOM   2228  CB  ILE A 286      98.283  22.620  -8.453  1.00 78.48           C  
ATOM   2229  CG1 ILE A 286      99.096  23.352  -9.525  1.00 78.48           C  
ATOM   2230  CG2 ILE A 286      98.643  21.132  -8.413  1.00 78.48           C  
ATOM   2231  CD1 ILE A 286     100.596  23.364  -9.266  1.00 78.48           C  
ATOM   2232  N   ILE A 287      95.695  22.266  -6.607  1.00 78.05           N  
ATOM   2233  CA  ILE A 287      94.921  21.467  -5.664  1.00 78.05           C  
ATOM   2234  C   ILE A 287      93.477  21.355  -6.147  1.00 78.05           C  
ATOM   2235  O   ILE A 287      92.876  20.279  -6.086  1.00 78.05           O  
ATOM   2236  CB  ILE A 287      94.965  22.068  -4.242  1.00 78.05           C  
ATOM   2237  CG1 ILE A 287      96.370  21.926  -3.644  1.00 78.05           C  
ATOM   2238  CG2 ILE A 287      93.917  21.405  -3.342  1.00 78.05           C  
ATOM   2239  CD1 ILE A 287      96.559  22.665  -2.327  1.00 78.05           C  
ATOM   2240  N   LYS A 288      92.954  22.495  -6.646  1.00 79.49           N  
ATOM   2241  CA  LYS A 288      91.608  22.469  -7.210  1.00 79.49           C  
ATOM   2242  C   LYS A 288      91.521  21.494  -8.380  1.00 79.49           C  
ATOM   2243  O   LYS A 288      90.541  20.759  -8.511  1.00 79.49           O  
ATOM   2244  CB  LYS A 288      91.187  23.869  -7.661  1.00 79.49           C  
ATOM   2245  CG  LYS A 288      90.782  24.791  -6.521  1.00 79.49           C  
ATOM   2246  CD  LYS A 288      90.301  26.142  -7.037  1.00 79.49           C  
ATOM   2247  CE  LYS A 288      89.991  27.099  -5.896  1.00 79.49           C  
ATOM   2248  NZ  LYS A 288      89.581  28.445  -6.398  1.00 79.49           N1+
ATOM   2249  N   LEU A 289      92.442  21.512  -9.258  1.00 78.14           N  
ATOM   2250  CA  LEU A 289      92.480  20.641 -10.427  1.00 78.14           C  
ATOM   2251  C   LEU A 289      92.600  19.178 -10.012  1.00 78.14           C  
ATOM   2252  O   LEU A 289      91.988  18.302 -10.628  1.00 78.14           O  
ATOM   2253  CB  LEU A 289      93.648  21.022 -11.342  1.00 78.14           C  
ATOM   2254  CG  LEU A 289      93.512  22.343 -12.100  1.00 78.14           C  
ATOM   2255  CD1 LEU A 289      94.812  22.674 -12.824  1.00 78.14           C  
ATOM   2256  CD2 LEU A 289      92.347  22.279 -13.082  1.00 78.14           C  
ATOM   2257  N   TRP A 290      93.238  18.950  -9.015  1.00 79.04           N  
ATOM   2258  CA  TRP A 290      93.358  17.605  -8.462  1.00 79.04           C  
ATOM   2259  C   TRP A 290      92.005  17.092  -7.980  1.00 79.04           C  
ATOM   2260  O   TRP A 290      91.653  15.934  -8.213  1.00 79.04           O  
ATOM   2261  CB  TRP A 290      94.366  17.583  -7.311  1.00 79.04           C  
ATOM   2262  CG  TRP A 290      94.641  16.213  -6.768  1.00 79.04           C  
ATOM   2263  CD1 TRP A 290      95.532  15.298  -7.255  1.00 79.04           C  
ATOM   2264  CD2 TRP A 290      94.018  15.602  -5.635  1.00 79.04           C  
ATOM   2265  CE2 TRP A 290      94.580  14.314  -5.492  1.00 79.04           C  
ATOM   2266  CE3 TRP A 290      93.036  16.019  -4.725  1.00 79.04           C  
ATOM   2267  NE1 TRP A 290      95.500  14.153  -6.492  1.00 79.04           N  
ATOM   2268  CZ2 TRP A 290      94.191  13.439  -4.474  1.00 79.04           C  
ATOM   2269  CZ3 TRP A 290      92.652  15.148  -3.713  1.00 79.04           C  
ATOM   2270  CH2 TRP A 290      93.230  13.873  -3.598  1.00 79.04           C  
ATOM   2271  N   LYS A 291      91.367  17.914  -7.215  1.00 73.07           N  
ATOM   2272  CA  LYS A 291      90.015  17.561  -6.792  1.00 73.07           C  
ATOM   2273  C   LYS A 291      89.158  17.143  -7.983  1.00 73.07           C  
ATOM   2274  O   LYS A 291      88.403  16.170  -7.900  1.00 73.07           O  
ATOM   2275  CB  LYS A 291      89.359  18.733  -6.059  1.00 73.07           C  
ATOM   2276  CG  LYS A 291      89.782  18.868  -4.605  1.00 73.07           C  
ATOM   2277  CD  LYS A 291      89.036  19.999  -3.908  1.00 73.07           C  
ATOM   2278  CE  LYS A 291      89.508  20.180  -2.472  1.00 73.07           C  
ATOM   2279  NZ  LYS A 291      88.786  21.295  -1.789  1.00 73.07           N1+
ATOM   2280  N   ILE A 292      89.339  17.912  -8.956  1.00 78.02           N  
ATOM   2281  CA  ILE A 292      88.600  17.612 -10.177  1.00 78.02           C  
ATOM   2282  C   ILE A 292      89.020  16.244 -10.711  1.00 78.02           C  
ATOM   2283  O   ILE A 292      88.174  15.440 -11.109  1.00 78.02           O  
ATOM   2284  CB  ILE A 292      88.823  18.698 -11.253  1.00 78.02           C  
ATOM   2285  CG1 ILE A 292      88.205  20.028 -10.805  1.00 78.02           C  
ATOM   2286  CG2 ILE A 292      88.243  18.252 -12.599  1.00 78.02           C  
ATOM   2287  CD1 ILE A 292      88.543  21.205 -11.710  1.00 78.02           C  
ATOM   2288  N   LEU A 293      90.351  15.975 -10.726  1.00 80.16           N  
ATOM   2289  CA  LEU A 293      90.865  14.700 -11.215  1.00 80.16           C  
ATOM   2290  C   LEU A 293      90.297  13.540 -10.405  1.00 80.16           C  
ATOM   2291  O   LEU A 293      89.896  12.519 -10.970  1.00 80.16           O  
ATOM   2292  CB  LEU A 293      92.394  14.679 -11.154  1.00 80.16           C  
ATOM   2293  CG  LEU A 293      93.076  13.412 -11.669  1.00 80.16           C  
ATOM   2294  CD1 LEU A 293      92.837  13.252 -13.167  1.00 80.16           C  
ATOM   2295  CD2 LEU A 293      94.569  13.444 -11.362  1.00 80.16           C  
ATOM   2296  N   VAL A 294      90.262  13.692  -9.063  1.00 75.21           N  
ATOM   2297  CA  VAL A 294      89.734  12.652  -8.184  1.00 75.21           C  
ATOM   2298  C   VAL A 294      88.252  12.428  -8.482  1.00 75.21           C  
ATOM   2299  O   VAL A 294      87.794  11.286  -8.555  1.00 75.21           O  
ATOM   2300  CB  VAL A 294      89.930  13.013  -6.695  1.00 75.21           C  
ATOM   2301  CG1 VAL A 294      89.181  12.031  -5.798  1.00 75.21           C  
ATOM   2302  CG2 VAL A 294      91.417  13.035  -6.344  1.00 75.21           C  
ATOM   2303  N   GLU A 295      87.502  13.520  -8.637  1.00 77.30           N  
ATOM   2304  CA  GLU A 295      86.073  13.436  -8.926  1.00 77.30           C  
ATOM   2305  C   GLU A 295      85.820  12.734 -10.257  1.00 77.30           C  
ATOM   2306  O   GLU A 295      84.903  11.918 -10.369  1.00 77.30           O  
ATOM   2307  CB  GLU A 295      85.445  14.832  -8.938  1.00 77.30           C  
ATOM   2308  CG  GLU A 295      85.329  15.466  -7.560  1.00 77.30           C  
ATOM   2309  CD  GLU A 295      84.814  16.897  -7.600  1.00 77.30           C  
ATOM   2310  OE1 GLU A 295      84.697  17.529  -6.526  1.00 77.30           O  
ATOM   2311  OE2 GLU A 295      84.524  17.387  -8.713  1.00 77.30           O1-
ATOM   2312  N   VAL A 296      86.630  13.082 -11.206  1.00 77.85           N  
ATOM   2313  CA  VAL A 296      86.510  12.468 -12.524  1.00 77.85           C  
ATOM   2314  C   VAL A 296      86.838  10.978 -12.432  1.00 77.85           C  
ATOM   2315  O   VAL A 296      86.166  10.149 -13.050  1.00 77.85           O  
ATOM   2316  CB  VAL A 296      87.434  13.153 -13.555  1.00 77.85           C  
ATOM   2317  CG1 VAL A 296      87.469  12.359 -14.861  1.00 77.85           C  
ATOM   2318  CG2 VAL A 296      86.975  14.588 -13.810  1.00 77.85           C  
ATOM   2319  N   SER A 297      87.822  10.657 -11.651  1.00 76.68           N  
ATOM   2320  CA  SER A 297      88.182   9.255 -11.476  1.00 76.68           C  
ATOM   2321  C   SER A 297      87.039   8.464 -10.848  1.00 76.68           C  
ATOM   2322  O   SER A 297      86.806   7.309 -11.209  1.00 76.68           O  
ATOM   2323  CB  SER A 297      89.437   9.127 -10.610  1.00 76.68           C  
ATOM   2324  OG  SER A 297      90.548   9.739 -11.242  1.00 76.68           O  
ATOM   2325  N   ASP A 298      86.337   9.154  -9.897  1.00 74.43           N  
ATOM   2326  CA  ASP A 298      85.171   8.545  -9.263  1.00 74.43           C  
ATOM   2327  C   ASP A 298      84.088   8.232 -10.292  1.00 74.43           C  
ATOM   2328  O   ASP A 298      83.488   7.155 -10.262  1.00 74.43           O  
ATOM   2329  CB  ASP A 298      84.613   9.462  -8.173  1.00 74.43           C  
ATOM   2330  CG  ASP A 298      83.577   8.780  -7.298  1.00 74.43           C  
ATOM   2331  OD1 ASP A 298      83.823   7.647  -6.831  1.00 74.43           O  
ATOM   2332  OD2 ASP A 298      82.503   9.380  -7.075  1.00 74.43           O1-
ATOM   2333  N   VAL A 299      83.812   9.156 -11.131  1.00 77.66           N  
ATOM   2334  CA  VAL A 299      82.820   8.971 -12.185  1.00 77.66           C  
ATOM   2335  C   VAL A 299      83.253   7.836 -13.109  1.00 77.66           C  
ATOM   2336  O   VAL A 299      82.441   6.984 -13.478  1.00 77.66           O  
ATOM   2337  CB  VAL A 299      82.607  10.268 -12.997  1.00 77.66           C  
ATOM   2338  CG1 VAL A 299      81.696  10.010 -14.196  1.00 77.66           C  
ATOM   2339  CG2 VAL A 299      82.026  11.365 -12.107  1.00 77.66           C  
ATOM   2340  N   MET A 300      84.586   7.815 -13.449  1.00 77.32           N  
ATOM   2341  CA  MET A 300      85.076   6.764 -14.337  1.00 77.32           C  
ATOM   2342  C   MET A 300      84.951   5.394 -13.681  1.00 77.32           C  
ATOM   2343  O   MET A 300      84.586   4.418 -14.338  1.00 77.32           O  
ATOM   2344  CB  MET A 300      86.533   7.026 -14.727  1.00 77.32           C  
ATOM   2345  CG  MET A 300      86.705   8.160 -15.725  1.00 77.32           C  
ATOM   2346  SD  MET A 300      86.027   7.749 -17.380  1.00 77.32           S  
ATOM   2347  CE  MET A 300      87.315   6.623 -17.984  1.00 77.32           C  
ATOM   2348  N   LEU A 301      85.163   5.290 -12.492  1.00 71.77           N  
ATOM   2349  CA  LEU A 301      85.070   4.026 -11.769  1.00 71.77           C  
ATOM   2350  C   LEU A 301      83.630   3.526 -11.734  1.00 71.77           C  
ATOM   2351  O   LEU A 301      83.381   2.328 -11.900  1.00 71.77           O  
ATOM   2352  CB  LEU A 301      85.603   4.184 -10.343  1.00 71.77           C  
ATOM   2353  CG  LEU A 301      87.090   3.892 -10.139  1.00 71.77           C  
ATOM   2354  CD1 LEU A 301      87.651   4.755  -9.013  1.00 71.77           C  
ATOM   2355  CD2 LEU A 301      87.310   2.412  -9.845  1.00 71.77           C  
ATOM   2356  N   LYS A 302      82.690   4.427 -11.464  1.00 73.24           N  
ATOM   2357  CA  LYS A 302      81.274   4.073 -11.477  1.00 73.24           C  
ATOM   2358  C   LYS A 302      80.841   3.586 -12.859  1.00 73.24           C  
ATOM   2359  O   LYS A 302      80.014   2.680 -12.971  1.00 73.24           O  
ATOM   2360  CB  LYS A 302      80.418   5.267 -11.051  1.00 73.24           C  
ATOM   2361  CG  LYS A 302      80.474   5.567  -9.561  1.00 73.24           C  
ATOM   2362  CD  LYS A 302      79.574   6.740  -9.192  1.00 73.24           C  
ATOM   2363  CE  LYS A 302      79.688   7.091  -7.715  1.00 73.24           C  
ATOM   2364  NZ  LYS A 302      78.870   8.290  -7.365  1.00 73.24           N1+
ATOM   2365  N   LEU A 303      81.404   4.244 -13.849  1.00 77.20           N  
ATOM   2366  CA  LEU A 303      81.063   3.853 -15.212  1.00 77.20           C  
ATOM   2367  C   LEU A 303      81.605   2.464 -15.531  1.00 77.20           C  
ATOM   2368  O   LEU A 303      80.926   1.661 -16.177  1.00 77.20           O  
ATOM   2369  CB  LEU A 303      81.612   4.870 -16.216  1.00 77.20           C  
ATOM   2370  CG  LEU A 303      80.841   6.186 -16.339  1.00 77.20           C  
ATOM   2371  CD1 LEU A 303      81.639   7.193 -17.159  1.00 77.20           C  
ATOM   2372  CD2 LEU A 303      79.471   5.946 -16.962  1.00 77.20           C  
ATOM   2373  N   ILE A 304      82.767   2.217 -15.091  1.00 70.37           N  
ATOM   2374  CA  ILE A 304      83.376   0.919 -15.356  1.00 70.37           C  
ATOM   2375  C   ILE A 304      82.679  -0.158 -14.527  1.00 70.37           C  
ATOM   2376  O   ILE A 304      82.454  -1.271 -15.007  1.00 70.37           O  
ATOM   2377  CB  ILE A 304      84.891   0.933 -15.051  1.00 70.37           C  
ATOM   2378  CG1 ILE A 304      85.612   1.925 -15.970  1.00 70.37           C  
ATOM   2379  CG2 ILE A 304      85.483  -0.472 -15.192  1.00 70.37           C  
ATOM   2380  CD1 ILE A 304      87.061   2.189 -15.582  1.00 70.37           C  
ATOM   2381  N   SER A 305      82.390   0.169 -13.254  1.00 64.26           N  
ATOM   2382  CA  SER A 305      81.738  -0.817 -12.398  1.00 64.26           C  
ATOM   2383  C   SER A 305      80.285  -1.031 -12.809  1.00 64.26           C  
ATOM   2384  O   SER A 305      79.732  -2.116 -12.613  1.00 64.26           O  
ATOM   2385  CB  SER A 305      81.803  -0.383 -10.933  1.00 64.26           C  
ATOM   2386  OG  SER A 305      81.208   0.891 -10.760  1.00 64.26           O  
ATOM   2387  N   GLY A 306      79.614   0.016 -13.253  1.00 55.94           N  
ATOM   2388  CA  GLY A 306      78.242  -0.097 -13.722  1.00 55.94           C  
ATOM   2389  C   GLY A 306      78.127  -0.785 -15.069  1.00 55.94           C  
ATOM   2390  O   GLY A 306      77.095  -1.383 -15.379  1.00 55.94           O  
ATOM   2391  N   SER A 307      79.207  -0.863 -15.964  1.00 55.26           N  
ATOM   2392  CA  SER A 307      79.146  -1.485 -17.283  1.00 55.26           C  
ATOM   2393  C   SER A 307      79.392  -2.987 -17.198  1.00 55.26           C  
ATOM   2394  O   SER A 307      79.134  -3.720 -18.155  1.00 55.26           O  
ATOM   2395  CB  SER A 307      80.167  -0.846 -18.225  1.00 55.26           C  
ATOM   2396  OG  SER A 307      81.482  -0.998 -17.720  1.00 55.26           O  
ATOM   2397  N   HIS A 308      79.534  -3.636 -15.910  1.00 42.48           N  
ATOM   2398  CA  HIS A 308      79.617  -5.084 -15.748  1.00 42.48           C  
ATOM   2399  C   HIS A 308      78.261  -5.675 -15.377  1.00 42.48           C  
ATOM   2400  O   HIS A 308      78.039  -6.878 -15.539  1.00 42.48           O  
ATOM   2401  CB  HIS A 308      80.655  -5.444 -14.685  1.00 42.48           C  
ATOM   2402  CG  HIS A 308      81.736  -6.349 -15.184  1.00 42.48           C  
ATOM   2403  CD2 HIS A 308      82.664  -7.078 -14.520  1.00 42.48           C  
ATOM   2404  ND1 HIS A 308      81.953  -6.580 -16.525  1.00 42.48           N  
ATOM   2405  CE1 HIS A 308      82.968  -7.414 -16.665  1.00 42.48           C  
ATOM   2406  NE2 HIS A 308      83.418  -7.732 -15.463  1.00 42.48           N  
ATOM   2407  N   HIS A 309      77.087  -4.880 -15.271  1.00 46.34           N  
ATOM   2408  CA  HIS A 309      75.733  -5.412 -15.185  1.00 46.34           C  
ATOM   2409  C   HIS A 309      75.037  -5.372 -16.541  1.00 46.34           C  
ATOM   2410  O   HIS A 309      74.100  -6.136 -16.786  1.00 46.34           O  
ATOM   2411  CB  HIS A 309      74.915  -4.632 -14.153  1.00 46.34           C  
ATOM   2412  CG  HIS A 309      75.040  -5.166 -12.761  1.00 46.34           C  
ATOM   2413  CD2 HIS A 309      75.344  -4.548 -11.596  1.00 46.34           C  
ATOM   2414  ND1 HIS A 309      74.843  -6.495 -12.453  1.00 46.34           N  
ATOM   2415  CE1 HIS A 309      75.021  -6.670 -11.156  1.00 46.34           C  
ATOM   2416  NE2 HIS A 309      75.326  -5.505 -10.612  1.00 46.34           N  
ATOM   2417  N   HIS A 310      75.746  -5.115 -17.715  1.00 44.88           N  
ATOM   2418  CA  HIS A 310      75.059  -5.246 -18.995  1.00 44.88           C  
ATOM   2419  C   HIS A 310      75.855  -6.118 -19.961  1.00 44.88           C  
ATOM   2420  O   HIS A 310      75.360  -6.479 -21.031  1.00 44.88           O  
ATOM   2421  CB  HIS A 310      74.812  -3.869 -19.614  1.00 44.88           C  
ATOM   2422  CG  HIS A 310      73.491  -3.274 -19.243  1.00 44.88           C  
ATOM   2423  CD2 HIS A 310      73.184  -2.154 -18.547  1.00 44.88           C  
ATOM   2424  ND1 HIS A 310      72.290  -3.850 -19.596  1.00 44.88           N  
ATOM   2425  CE1 HIS A 310      71.298  -3.107 -19.132  1.00 44.88           C  
ATOM   2426  NE2 HIS A 310      71.815  -2.072 -18.492  1.00 44.88           N  
ATOM   2427  N   HIS A 311      76.850  -7.078 -19.511  1.00 38.55           N  
ATOM   2428  CA  HIS A 311      77.290  -8.003 -20.549  1.00 38.55           C  
ATOM   2429  C   HIS A 311      77.202  -9.449 -20.071  1.00 38.55           C  
ATOM   2430  O   HIS A 311      77.556 -10.373 -20.808  1.00 38.55           O  
ATOM   2431  CB  HIS A 311      78.719  -7.679 -20.985  1.00 38.55           C  
ATOM   2432  CG  HIS A 311      78.794  -6.843 -22.223  1.00 38.55           C  
ATOM   2433  CD2 HIS A 311      79.271  -5.592 -22.424  1.00 38.55           C  
ATOM   2434  ND1 HIS A 311      78.337  -7.283 -23.446  1.00 38.55           N  
ATOM   2435  CE1 HIS A 311      78.531  -6.336 -24.348  1.00 38.55           C  
ATOM   2436  NE2 HIS A 311      79.096  -5.299 -23.754  1.00 38.55           N  
ATOM   2437  N   HIS A 312      76.230  -9.829 -19.133  1.00 32.55           N  
ATOM   2438  CA  HIS A 312      75.776 -11.215 -19.130  1.00 32.55           C  
ATOM   2439  C   HIS A 312      74.259 -11.298 -19.252  1.00 32.55           C  
ATOM   2440  O   HIS A 312      73.641 -12.233 -18.738  1.00 32.55           O  
ATOM   2441  CB  HIS A 312      76.241 -11.927 -17.858  1.00 32.55           C  
ATOM   2442  CG  HIS A 312      77.534 -12.662 -18.020  1.00 32.55           C  
ATOM   2443  CD2 HIS A 312      78.788 -12.353 -17.617  1.00 32.55           C  
ATOM   2444  ND1 HIS A 312      77.625 -13.874 -18.671  1.00 32.55           N  
ATOM   2445  CE1 HIS A 312      78.883 -14.280 -18.659  1.00 32.55           C  
ATOM   2446  NE2 HIS A 312      79.610 -13.374 -18.027  1.00 32.55           N  
ATOM   2447  N   HIS A 313      73.618 -10.456 -20.001  1.00 36.09           N  
ATOM   2448  CA  HIS A 313      72.460 -10.882 -20.777  1.00 36.09           C  
ATOM   2449  C   HIS A 313      72.727 -10.766 -22.274  1.00 36.09           C  
ATOM   2450  O   HIS A 313      73.288  -9.768 -22.734  1.00 36.09           O  
ATOM   2451  CB  HIS A 313      71.228 -10.059 -20.398  1.00 36.09           C  
ATOM   2452  CG  HIS A 313      70.364 -10.712 -19.366  1.00 36.09           C  
ATOM   2453  CD2 HIS A 313      70.168 -10.423 -18.058  1.00 36.09           C  
ATOM   2454  ND1 HIS A 313      69.575 -11.807 -19.643  1.00 36.09           N  
ATOM   2455  CE1 HIS A 313      68.929 -12.164 -18.544  1.00 36.09           C  
ATOM   2456  NE2 HIS A 313      69.272 -11.341 -17.569  1.00 36.09           N  
TER   
END
