# Supplementary material for: De novo design of obligate ABC-type heterotrimeric proteins
Source: Nat Struct Mol Biol. 2022 Dec 15;29(12):1266–76. doi: 10.1038/s41594-022-00879-4 (PMC9758053; doi:10.1038/s41594-022-00879-4)
Supplement: Supplementary file 4 — This compressed file contains all PDB files and scripts used in our design protocols and analyses, as well as the final design model outputs. [file 41594_2022_879_MOESM4_ESM.zip › source_data/pdbs/AF-Monomer for worms fusions/C4-DHT03-02/C4-DHT03-02_chnB_model_2_ptm_seed_0_unrelaxed.pdb]

ATOM      1  N   MET A   1      -9.567  48.843 -23.452  1.00 49.97           N  
ATOM      2  CA  MET A   1      -9.616  49.701 -22.271  1.00 49.97           C  
ATOM      3  C   MET A   1      -8.578  49.269 -21.242  1.00 49.97           C  
ATOM      4  O   MET A   1      -8.641  48.155 -20.719  1.00 49.97           O  
ATOM      5  CB  MET A   1     -11.012  49.677 -21.647  1.00 49.97           C  
ATOM      6  CG  MET A   1     -12.034  50.516 -22.397  1.00 49.97           C  
ATOM      7  SD  MET A   1     -13.584  50.755 -21.445  1.00 49.97           S  
ATOM      8  CE  MET A   1     -14.447  51.930 -22.525  1.00 49.97           C  
ATOM      9  N   GLY A   2      -7.349  49.527 -21.480  1.00 55.76           N  
ATOM     10  CA  GLY A   2      -6.174  49.120 -20.723  1.00 55.76           C  
ATOM     11  C   GLY A   2      -6.102  49.756 -19.348  1.00 55.76           C  
ATOM     12  O   GLY A   2      -6.791  50.742 -19.076  1.00 55.76           O  
ATOM     13  N   ASN A   3      -6.170  49.023 -18.102  1.00 65.41           N  
ATOM     14  CA  ASN A   3      -6.034  49.321 -16.679  1.00 65.41           C  
ATOM     15  C   ASN A   3      -4.900  50.308 -16.419  1.00 65.41           C  
ATOM     16  O   ASN A   3      -3.778  50.108 -16.888  1.00 65.41           O  
ATOM     17  CB  ASN A   3      -5.813  48.035 -15.881  1.00 65.41           C  
ATOM     18  CG  ASN A   3      -7.042  47.147 -15.851  1.00 65.41           C  
ATOM     19  ND2 ASN A   3      -6.844  45.870 -15.544  1.00 65.41           N  
ATOM     20  OD1 ASN A   3      -8.159  47.604 -16.104  1.00 65.41           O  
ATOM     21  N   THR A   4      -5.208  51.729 -16.262  1.00 70.26           N  
ATOM     22  CA  THR A   4      -4.256  52.757 -15.862  1.00 70.26           C  
ATOM     23  C   THR A   4      -4.189  52.870 -14.341  1.00 70.26           C  
ATOM     24  O   THR A   4      -5.222  52.920 -13.671  1.00 70.26           O  
ATOM     25  CB  THR A   4      -4.623  54.126 -16.464  1.00 70.26           C  
ATOM     26  CG2 THR A   4      -3.527  55.154 -16.204  1.00 70.26           C  
ATOM     27  OG1 THR A   4      -4.806  53.985 -17.879  1.00 70.26           O  
ATOM     28  N   HIS A   5      -3.019  52.684 -13.723  1.00 71.70           N  
ATOM     29  CA  HIS A   5      -2.774  52.824 -12.292  1.00 71.70           C  
ATOM     30  C   HIS A   5      -2.010  54.107 -11.986  1.00 71.70           C  
ATOM     31  O   HIS A   5      -1.104  54.486 -12.731  1.00 71.70           O  
ATOM     32  CB  HIS A   5      -2.005  51.615 -11.758  1.00 71.70           C  
ATOM     33  CG  HIS A   5      -2.794  50.343 -11.782  1.00 71.70           C  
ATOM     34  CD2 HIS A   5      -3.434  49.676 -10.794  1.00 71.70           C  
ATOM     35  ND1 HIS A   5      -2.987  49.609 -12.932  1.00 71.70           N  
ATOM     36  CE1 HIS A   5      -3.716  48.543 -12.650  1.00 71.70           C  
ATOM     37  NE2 HIS A   5      -4.001  48.560 -11.359  1.00 71.70           N  
ATOM     38  N   PHE A   6      -2.563  54.847 -10.941  1.00 74.43           N  
ATOM     39  CA  PHE A   6      -1.920  56.075 -10.490  1.00 74.43           C  
ATOM     40  C   PHE A   6      -1.282  55.882  -9.120  1.00 74.43           C  
ATOM     41  O   PHE A   6      -1.953  55.477  -8.169  1.00 74.43           O  
ATOM     42  CB  PHE A   6      -2.930  57.227 -10.441  1.00 74.43           C  
ATOM     43  CG  PHE A   6      -3.449  57.637 -11.792  1.00 74.43           C  
ATOM     44  CD1 PHE A   6      -2.805  58.622 -12.531  1.00 74.43           C  
ATOM     45  CD2 PHE A   6      -4.583  57.036 -12.325  1.00 74.43           C  
ATOM     46  CE1 PHE A   6      -3.284  59.003 -13.782  1.00 74.43           C  
ATOM     47  CE2 PHE A   6      -5.067  57.412 -13.575  1.00 74.43           C  
ATOM     48  CZ  PHE A   6      -4.417  58.397 -14.301  1.00 74.43           C  
ATOM     49  N   ILE A   7      -0.009  56.070  -9.108  1.00 71.54           N  
ATOM     50  CA  ILE A   7       0.738  55.941  -7.862  1.00 71.54           C  
ATOM     51  C   ILE A   7       1.321  57.294  -7.466  1.00 71.54           C  
ATOM     52  O   ILE A   7       1.944  57.974  -8.286  1.00 71.54           O  
ATOM     53  CB  ILE A   7       1.862  54.888  -7.984  1.00 71.54           C  
ATOM     54  CG1 ILE A   7       1.286  53.541  -8.436  1.00 71.54           C  
ATOM     55  CG2 ILE A   7       2.614  54.744  -6.658  1.00 71.54           C  
ATOM     56  CD1 ILE A   7       2.339  52.537  -8.886  1.00 71.54           C  
ATOM     57  N   VAL A   8       1.075  57.700  -6.181  1.00 69.15           N  
ATOM     58  CA  VAL A   8       1.613  58.965  -5.691  1.00 69.15           C  
ATOM     59  C   VAL A   8       2.661  58.698  -4.612  1.00 69.15           C  
ATOM     60  O   VAL A   8       2.404  57.962  -3.656  1.00 69.15           O  
ATOM     61  CB  VAL A   8       0.498  59.880  -5.135  1.00 69.15           C  
ATOM     62  CG1 VAL A   8       1.071  61.228  -4.702  1.00 69.15           C  
ATOM     63  CG2 VAL A   8      -0.601  60.073  -6.178  1.00 69.15           C  
ATOM     64  N   VAL A   9       3.873  59.203  -4.833  1.00 70.14           N  
ATOM     65  CA  VAL A   9       4.970  59.045  -3.884  1.00 70.14           C  
ATOM     66  C   VAL A   9       5.205  60.358  -3.142  1.00 70.14           C  
ATOM     67  O   VAL A   9       5.363  61.411  -3.764  1.00 70.14           O  
ATOM     68  CB  VAL A   9       6.269  58.591  -4.588  1.00 70.14           C  
ATOM     69  CG1 VAL A   9       7.389  58.382  -3.571  1.00 70.14           C  
ATOM     70  CG2 VAL A   9       6.023  57.312  -5.387  1.00 70.14           C  
ATOM     71  N   HIS A  10       5.048  60.229  -1.692  1.00 64.64           N  
ATOM     72  CA  HIS A  10       5.345  61.354  -0.814  1.00 64.64           C  
ATOM     73  C   HIS A  10       6.717  61.201  -0.166  1.00 64.64           C  
ATOM     74  O   HIS A  10       7.033  60.144   0.385  1.00 64.64           O  
ATOM     75  CB  HIS A  10       4.269  61.492   0.265  1.00 64.64           C  
ATOM     76  CG  HIS A  10       2.895  61.715  -0.283  1.00 64.64           C  
ATOM     77  CD2 HIS A  10       1.847  60.871  -0.425  1.00 64.64           C  
ATOM     78  ND1 HIS A  10       2.477  62.935  -0.767  1.00 64.64           N  
ATOM     79  CE1 HIS A  10       1.225  62.831  -1.184  1.00 64.64           C  
ATOM     80  NE2 HIS A  10       0.820  61.588  -0.987  1.00 64.64           N  
ATOM     81  N   GLY A  11       7.737  62.095  -0.539  1.00 65.27           N  
ATOM     82  CA  GLY A  11       9.027  61.922   0.110  1.00 65.27           C  
ATOM     83  C   GLY A  11      10.077  62.900  -0.379  1.00 65.27           C  
ATOM     84  O   GLY A  11       9.757  63.870  -1.069  1.00 65.27           O  
ATOM     85  N   GLY A  12      11.339  62.990   0.321  1.00 72.42           N  
ATOM     86  CA  GLY A  12      12.480  63.810  -0.051  1.00 72.42           C  
ATOM     87  C   GLY A  12      12.927  63.598  -1.484  1.00 72.42           C  
ATOM     88  O   GLY A  12      12.412  62.716  -2.175  1.00 72.42           O  
ATOM     89  N   GLU A  13      13.515  64.548  -2.156  1.00 78.03           N  
ATOM     90  CA  GLU A  13      13.946  64.591  -3.550  1.00 78.03           C  
ATOM     91  C   GLU A  13      14.719  63.332  -3.928  1.00 78.03           C  
ATOM     92  O   GLU A  13      14.519  62.775  -5.010  1.00 78.03           O  
ATOM     93  CB  GLU A  13      14.803  65.833  -3.809  1.00 78.03           C  
ATOM     94  CG  GLU A  13      15.138  66.053  -5.278  1.00 78.03           C  
ATOM     95  CD  GLU A  13      15.819  67.386  -5.545  1.00 78.03           C  
ATOM     96  OE1 GLU A  13      16.080  67.708  -6.726  1.00 78.03           O  
ATOM     97  OE2 GLU A  13      16.095  68.112  -4.564  1.00 78.03           O1-
ATOM     98  N   GLU A  14      15.410  62.745  -3.093  1.00 72.36           N  
ATOM     99  CA  GLU A  14      16.236  61.564  -3.328  1.00 72.36           C  
ATOM    100  C   GLU A  14      15.381  60.303  -3.424  1.00 72.36           C  
ATOM    101  O   GLU A  14      15.625  59.445  -4.275  1.00 72.36           O  
ATOM    102  CB  GLU A  14      17.280  61.408  -2.220  1.00 72.36           C  
ATOM    103  CG  GLU A  14      18.392  62.446  -2.274  1.00 72.36           C  
ATOM    104  CD  GLU A  14      19.463  62.231  -1.216  1.00 72.36           C  
ATOM    105  OE1 GLU A  14      20.432  63.023  -1.165  1.00 72.36           O  
ATOM    106  OE2 GLU A  14      19.333  61.264  -0.433  1.00 72.36           O1-
ATOM    107  N   ALA A  15      14.322  60.183  -2.614  1.00 77.15           N  
ATOM    108  CA  ALA A  15      13.388  59.061  -2.642  1.00 77.15           C  
ATOM    109  C   ALA A  15      12.518  59.099  -3.896  1.00 77.15           C  
ATOM    110  O   ALA A  15      12.273  58.065  -4.521  1.00 77.15           O  
ATOM    111  CB  ALA A  15      12.513  59.066  -1.391  1.00 77.15           C  
ATOM    112  N   ARG A  16      12.256  60.330  -4.298  1.00 83.10           N  
ATOM    113  CA  ARG A  16      11.436  60.498  -5.493  1.00 83.10           C  
ATOM    114  C   ARG A  16      12.226  60.154  -6.751  1.00 83.10           C  
ATOM    115  O   ARG A  16      11.703  59.512  -7.664  1.00 83.10           O  
ATOM    116  CB  ARG A  16      10.901  61.928  -5.584  1.00 83.10           C  
ATOM    117  CG  ARG A  16       9.806  62.241  -4.577  1.00 83.10           C  
ATOM    118  CD  ARG A  16       9.091  63.543  -4.909  1.00 83.10           C  
ATOM    119  NE  ARG A  16       9.974  64.697  -4.762  1.00 83.10           N  
ATOM    120  CZ  ARG A  16       9.641  65.834  -4.157  1.00 83.10           C  
ATOM    121  NH1 ARG A  16       8.432  65.993  -3.630  1.00 83.10           N1+
ATOM    122  NH2 ARG A  16      10.523  66.821  -4.080  1.00 83.10           N  
ATOM    123  N   GLN A  17      13.423  60.571  -6.796  1.00 83.58           N  
ATOM    124  CA  GLN A  17      14.294  60.262  -7.925  1.00 83.58           C  
ATOM    125  C   GLN A  17      14.545  58.760  -8.032  1.00 83.58           C  
ATOM    126  O   GLN A  17      14.540  58.202  -9.130  1.00 83.58           O  
ATOM    127  CB  GLN A  17      15.624  61.008  -7.797  1.00 83.58           C  
ATOM    128  CG  GLN A  17      16.487  60.942  -9.050  1.00 83.58           C  
ATOM    129  CD  GLN A  17      17.701  61.850  -8.974  1.00 83.58           C  
ATOM    130  NE2 GLN A  17      18.455  61.924 -10.065  1.00 83.58           N  
ATOM    131  OE1 GLN A  17      17.958  62.480  -7.943  1.00 83.58           O  
ATOM    132  N   LEU A  18      14.761  58.164  -6.936  1.00 82.18           N  
ATOM    133  CA  LEU A  18      14.986  56.725  -6.888  1.00 82.18           C  
ATOM    134  C   LEU A  18      13.744  55.964  -7.343  1.00 82.18           C  
ATOM    135  O   LEU A  18      13.844  55.013  -8.121  1.00 82.18           O  
ATOM    136  CB  LEU A  18      15.374  56.289  -5.472  1.00 82.18           C  
ATOM    137  CG  LEU A  18      15.720  54.811  -5.288  1.00 82.18           C  
ATOM    138  CD1 LEU A  18      16.954  54.450  -6.109  1.00 82.18           C  
ATOM    139  CD2 LEU A  18      15.941  54.493  -3.813  1.00 82.18           C  
ATOM    140  N   ALA A  19      12.604  56.462  -6.918  1.00 84.76           N  
ATOM    141  CA  ALA A  19      11.333  55.852  -7.303  1.00 84.76           C  
ATOM    142  C   ALA A  19      11.086  55.995  -8.801  1.00 84.76           C  
ATOM    143  O   ALA A  19      10.697  55.034  -9.467  1.00 84.76           O  
ATOM    144  CB  ALA A  19      10.184  56.477  -6.515  1.00 84.76           C  
ATOM    145  N   GLU A  20      11.391  57.084  -9.235  1.00 88.76           N  
ATOM    146  CA  GLU A  20      11.213  57.348 -10.659  1.00 88.76           C  
ATOM    147  C   GLU A  20      12.137  56.474 -11.502  1.00 88.76           C  
ATOM    148  O   GLU A  20      11.694  55.829 -12.455  1.00 88.76           O  
ATOM    149  CB  GLU A  20      11.460  58.827 -10.968  1.00 88.76           C  
ATOM    150  CG  GLU A  20      11.260  59.192 -12.432  1.00 88.76           C  
ATOM    151  CD  GLU A  20      11.511  60.662 -12.723  1.00 88.76           C  
ATOM    152  OE1 GLU A  20      11.529  61.050 -13.913  1.00 88.76           O  
ATOM    153  OE2 GLU A  20      11.691  61.432 -11.754  1.00 88.76           O1-
ATOM    154  N   THR A  21      13.359  56.481 -11.203  1.00 88.05           N  
ATOM    155  CA  THR A  21      14.356  55.711 -11.937  1.00 88.05           C  
ATOM    156  C   THR A  21      14.047  54.218 -11.868  1.00 88.05           C  
ATOM    157  O   THR A  21      14.105  53.521 -12.883  1.00 88.05           O  
ATOM    158  CB  THR A  21      15.773  55.970 -11.391  1.00 88.05           C  
ATOM    159  CG2 THR A  21      16.821  55.206 -12.196  1.00 88.05           C  
ATOM    160  OG1 THR A  21      16.059  57.371 -11.464  1.00 88.05           O  
ATOM    161  N   ALA A  22      13.668  53.751 -10.698  1.00 85.80           N  
ATOM    162  CA  ALA A  22      13.400  52.331 -10.486  1.00 85.80           C  
ATOM    163  C   ALA A  22      12.154  51.887 -11.247  1.00 85.80           C  
ATOM    164  O   ALA A  22      12.158  50.842 -11.902  1.00 85.80           O  
ATOM    165  CB  ALA A  22      13.242  52.036  -8.995  1.00 85.80           C  
ATOM    166  N   VAL A  23      11.192  52.710 -11.213  1.00 87.46           N  
ATOM    167  CA  VAL A  23       9.921  52.401 -11.860  1.00 87.46           C  
ATOM    168  C   VAL A  23      10.083  52.469 -13.377  1.00 87.46           C  
ATOM    169  O   VAL A  23       9.542  51.632 -14.104  1.00 87.46           O  
ATOM    170  CB  VAL A  23       8.802  53.363 -11.401  1.00 87.46           C  
ATOM    171  CG1 VAL A  23       7.532  53.144 -12.222  1.00 87.46           C  
ATOM    172  CG2 VAL A  23       8.517  53.176  -9.912  1.00 87.46           C  
ATOM    173  N   ARG A  24      10.866  53.403 -13.780  1.00 88.72           N  
ATOM    174  CA  ARG A  24      11.177  53.499 -15.203  1.00 88.72           C  
ATOM    175  C   ARG A  24      11.885  52.242 -15.694  1.00 88.72           C  
ATOM    176  O   ARG A  24      11.532  51.691 -16.739  1.00 88.72           O  
ATOM    177  CB  ARG A  24      12.040  54.731 -15.482  1.00 88.72           C  
ATOM    178  CG  ARG A  24      12.285  54.989 -16.960  1.00 88.72           C  
ATOM    179  CD  ARG A  24      13.098  56.257 -17.185  1.00 88.72           C  
ATOM    180  NE  ARG A  24      12.331  57.454 -16.853  1.00 88.72           N  
ATOM    181  CZ  ARG A  24      12.784  58.700 -16.967  1.00 88.72           C  
ATOM    182  NH1 ARG A  24      14.015  58.936 -17.407  1.00 88.72           N1+
ATOM    183  NH2 ARG A  24      12.002  59.717 -16.638  1.00 88.72           N  
ATOM    184  N   GLU A  25      12.788  51.761 -15.008  1.00 86.66           N  
ATOM    185  CA  GLU A  25      13.578  50.596 -15.390  1.00 86.66           C  
ATOM    186  C   GLU A  25      12.742  49.320 -15.337  1.00 86.66           C  
ATOM    187  O   GLU A  25      12.861  48.457 -16.210  1.00 86.66           O  
ATOM    188  CB  GLU A  25      14.805  50.456 -14.483  1.00 86.66           C  
ATOM    189  CG  GLU A  25      15.908  51.460 -14.786  1.00 86.66           C  
ATOM    190  CD  GLU A  25      17.202  51.171 -14.041  1.00 86.66           C  
ATOM    191  OE1 GLU A  25      18.127  52.015 -14.079  1.00 86.66           O  
ATOM    192  OE2 GLU A  25      17.294  50.091 -13.415  1.00 86.66           O1-
ATOM    193  N   ILE A  26      11.925  49.230 -14.354  1.00 83.50           N  
ATOM    194  CA  ILE A  26      11.046  48.074 -14.211  1.00 83.50           C  
ATOM    195  C   ILE A  26      10.071  48.019 -15.384  1.00 83.50           C  
ATOM    196  O   ILE A  26       9.833  46.949 -15.952  1.00 83.50           O  
ATOM    197  CB  ILE A  26      10.274  48.114 -12.873  1.00 83.50           C  
ATOM    198  CG1 ILE A  26      11.237  47.932 -11.694  1.00 83.50           C  
ATOM    199  CG2 ILE A  26       9.174  47.049 -12.853  1.00 83.50           C  
ATOM    200  CD1 ILE A  26      10.594  48.147 -10.331  1.00 83.50           C  
ATOM    201  N   SER A  27       9.598  49.212 -15.701  1.00 84.45           N  
ATOM    202  CA  SER A  27       8.612  49.321 -16.773  1.00 84.45           C  
ATOM    203  C   SER A  27       9.235  49.012 -18.129  1.00 84.45           C  
ATOM    204  O   SER A  27       8.604  48.376 -18.978  1.00 84.45           O  
ATOM    205  CB  SER A  27       7.993  50.719 -16.793  1.00 84.45           C  
ATOM    206  OG  SER A  27       7.292  50.976 -15.589  1.00 84.45           O  
ATOM    207  N   LYS A  28      10.454  49.478 -18.409  1.00 85.13           N  
ATOM    208  CA  LYS A  28      11.186  49.173 -19.634  1.00 85.13           C  
ATOM    209  C   LYS A  28      11.358  47.667 -19.812  1.00 85.13           C  
ATOM    210  O   LYS A  28      11.175  47.142 -20.913  1.00 85.13           O  
ATOM    211  CB  LYS A  28      12.553  49.859 -19.627  1.00 85.13           C  
ATOM    212  CG  LYS A  28      13.302  49.762 -20.949  1.00 85.13           C  
ATOM    213  CD  LYS A  28      14.635  50.496 -20.891  1.00 85.13           C  
ATOM    214  CE  LYS A  28      15.414  50.344 -22.191  1.00 85.13           C  
ATOM    215  NZ  LYS A  28      16.732  51.046 -22.132  1.00 85.13           N1+
ATOM    216  N   LYS A  29      11.608  47.041 -18.852  1.00 79.81           N  
ATOM    217  CA  LYS A  29      11.811  45.595 -18.891  1.00 79.81           C  
ATOM    218  C   LYS A  29      10.517  44.868 -19.243  1.00 79.81           C  
ATOM    219  O   LYS A  29      10.533  43.895 -20.001  1.00 79.81           O  
ATOM    220  CB  LYS A  29      12.347  45.093 -17.550  1.00 79.81           C  
ATOM    221  CG  LYS A  29      12.822  43.647 -17.576  1.00 79.81           C  
ATOM    222  CD  LYS A  29      13.380  43.217 -16.224  1.00 79.81           C  
ATOM    223  CE  LYS A  29      13.751  41.741 -16.217  1.00 79.81           C  
ATOM    224  NZ  LYS A  29      14.310  41.318 -14.897  1.00 79.81           N1+
ATOM    225  N   GLU A  30       9.519  45.335 -18.793  1.00 79.03           N  
ATOM    226  CA  GLU A  30       8.233  44.658 -18.926  1.00 79.03           C  
ATOM    227  C   GLU A  30       7.437  45.210 -20.106  1.00 79.03           C  
ATOM    228  O   GLU A  30       6.378  44.681 -20.449  1.00 79.03           O  
ATOM    229  CB  GLU A  30       7.419  44.790 -17.635  1.00 79.03           C  
ATOM    230  CG  GLU A  30       8.022  44.051 -16.450  1.00 79.03           C  
ATOM    231  CD  GLU A  30       7.840  42.543 -16.527  1.00 79.03           C  
ATOM    232  OE1 GLU A  30       8.634  41.803 -15.905  1.00 79.03           O  
ATOM    233  OE2 GLU A  30       6.894  42.100 -17.216  1.00 79.03           O1-
ATOM    234  N   GLY A  31       8.019  46.272 -20.829  1.00 81.92           N  
ATOM    235  CA  GLY A  31       7.422  46.849 -22.021  1.00 81.92           C  
ATOM    236  C   GLY A  31       6.152  47.629 -21.736  1.00 81.92           C  
ATOM    237  O   GLY A  31       5.222  47.628 -22.545  1.00 81.92           O  
ATOM    238  N   THR A  32       6.083  48.255 -20.478  1.00 82.63           N  
ATOM    239  CA  THR A  32       4.905  49.010 -20.066  1.00 82.63           C  
ATOM    240  C   THR A  32       5.168  50.511 -20.152  1.00 82.63           C  
ATOM    241  O   THR A  32       6.305  50.957 -19.987  1.00 82.63           O  
ATOM    242  CB  THR A  32       4.478  48.644 -18.633  1.00 82.63           C  
ATOM    243  CG2 THR A  32       3.927  47.223 -18.570  1.00 82.63           C  
ATOM    244  OG1 THR A  32       5.612  48.743 -17.762  1.00 82.63           O  
ATOM    245  N   GLU A  33       4.125  51.282 -20.634  1.00 83.32           N  
ATOM    246  CA  GLU A  33       4.230  52.733 -20.754  1.00 83.32           C  
ATOM    247  C   GLU A  33       4.002  53.417 -19.410  1.00 83.32           C  
ATOM    248  O   GLU A  33       3.000  53.159 -18.738  1.00 83.32           O  
ATOM    249  CB  GLU A  33       3.233  53.261 -21.788  1.00 83.32           C  
ATOM    250  CG  GLU A  33       3.539  52.829 -23.215  1.00 83.32           C  
ATOM    251  CD  GLU A  33       2.533  53.349 -24.229  1.00 83.32           C  
ATOM    252  OE1 GLU A  33       2.654  53.018 -25.430  1.00 83.32           O  
ATOM    253  OE2 GLU A  33       1.615  54.095 -23.820  1.00 83.32           O1-
ATOM    254  N   VAL A  34       5.039  54.271 -19.037  1.00 85.54           N  
ATOM    255  CA  VAL A  34       4.948  54.950 -17.749  1.00 85.54           C  
ATOM    256  C   VAL A  34       5.117  56.455 -17.946  1.00 85.54           C  
ATOM    257  O   VAL A  34       5.922  56.893 -18.770  1.00 85.54           O  
ATOM    258  CB  VAL A  34       6.003  54.421 -16.752  1.00 85.54           C  
ATOM    259  CG1 VAL A  34       5.860  55.112 -15.398  1.00 85.54           C  
ATOM    260  CG2 VAL A  34       5.879  52.907 -16.599  1.00 85.54           C  
ATOM    261  N   ARG A  35       4.181  57.253 -17.289  1.00 87.66           N  
ATOM    262  CA  ARG A  35       4.295  58.708 -17.273  1.00 87.66           C  
ATOM    263  C   ARG A  35       4.545  59.222 -15.860  1.00 87.66           C  
ATOM    264  O   ARG A  35       3.919  58.758 -14.905  1.00 87.66           O  
ATOM    265  CB  ARG A  35       3.034  59.353 -17.850  1.00 87.66           C  
ATOM    266  CG  ARG A  35       2.859  59.139 -19.344  1.00 87.66           C  
ATOM    267  CD  ARG A  35       1.700  59.956 -19.900  1.00 87.66           C  
ATOM    268  NE  ARG A  35       1.524  59.735 -21.333  1.00 87.66           N  
ATOM    269  CZ  ARG A  35       0.579  60.302 -22.076  1.00 87.66           C  
ATOM    270  NH1 ARG A  35      -0.298  61.140 -21.535  1.00 87.66           N1+
ATOM    271  NH2 ARG A  35       0.509  60.031 -23.371  1.00 87.66           N  
ATOM    272  N   PHE A  36       5.534  60.207 -15.829  1.00 88.72           N  
ATOM    273  CA  PHE A  36       5.880  60.780 -14.533  1.00 88.72           C  
ATOM    274  C   PHE A  36       5.504  62.256 -14.476  1.00 88.72           C  
ATOM    275  O   PHE A  36       5.701  62.990 -15.447  1.00 88.72           O  
ATOM    276  CB  PHE A  36       7.375  60.607 -14.248  1.00 88.72           C  
ATOM    277  CG  PHE A  36       7.833  59.173 -14.260  1.00 88.72           C  
ATOM    278  CD1 PHE A  36       7.755  58.394 -13.112  1.00 88.72           C  
ATOM    279  CD2 PHE A  36       8.342  58.605 -15.421  1.00 88.72           C  
ATOM    280  CE1 PHE A  36       8.178  57.067 -13.121  1.00 88.72           C  
ATOM    281  CE2 PHE A  36       8.767  57.279 -15.436  1.00 88.72           C  
ATOM    282  CZ  PHE A  36       8.685  56.513 -14.285  1.00 88.72           C  
ATOM    283  N   GLU A  37       4.837  62.643 -13.337  1.00 89.34           N  
ATOM    284  CA  GLU A  37       4.571  64.056 -13.083  1.00 89.34           C  
ATOM    285  C   GLU A  37       5.054  64.467 -11.695  1.00 89.34           C  
ATOM    286  O   GLU A  37       4.675  63.855 -10.694  1.00 89.34           O  
ATOM    287  CB  GLU A  37       3.078  64.358 -13.232  1.00 89.34           C  
ATOM    288  CG  GLU A  37       2.744  65.842 -13.202  1.00 89.34           C  
ATOM    289  CD  GLU A  37       1.274  66.133 -13.453  1.00 89.34           C  
ATOM    290  OE1 GLU A  37       0.909  67.317 -13.624  1.00 89.34           O  
ATOM    291  OE2 GLU A  37       0.479  65.167 -13.479  1.00 89.34           O1-
ATOM    292  N   LYS A  38       5.935  65.632 -11.682  1.00 87.11           N  
ATOM    293  CA  LYS A  38       6.426  66.149 -10.408  1.00 87.11           C  
ATOM    294  C   LYS A  38       5.741  67.464 -10.049  1.00 87.11           C  
ATOM    295  O   LYS A  38       5.799  68.429 -10.814  1.00 87.11           O  
ATOM    296  CB  LYS A  38       7.942  66.343 -10.456  1.00 87.11           C  
ATOM    297  CG  LYS A  38       8.727  65.049 -10.620  1.00 87.11           C  
ATOM    298  CD  LYS A  38      10.228  65.307 -10.661  1.00 87.11           C  
ATOM    299  CE  LYS A  38      11.008  64.030 -10.944  1.00 87.11           C  
ATOM    300  NZ  LYS A  38      12.479  64.282 -11.005  1.00 87.11           N1+
ATOM    301  N   LYS A  39       4.829  67.465  -9.016  1.00 84.55           N  
ATOM    302  CA  LYS A  39       4.155  68.691  -8.597  1.00 84.55           C  
ATOM    303  C   LYS A  39       4.161  68.829  -7.077  1.00 84.55           C  
ATOM    304  O   LYS A  39       3.828  67.884  -6.361  1.00 84.55           O  
ATOM    305  CB  LYS A  39       2.718  68.719  -9.120  1.00 84.55           C  
ATOM    306  CG  LYS A  39       2.604  69.045 -10.601  1.00 84.55           C  
ATOM    307  CD  LYS A  39       1.154  69.255 -11.018  1.00 84.55           C  
ATOM    308  CE  LYS A  39       1.031  69.502 -12.515  1.00 84.55           C  
ATOM    309  NZ  LYS A  39      -0.390  69.704 -12.929  1.00 84.55           N1+
ATOM    310  N   ASP A  40       4.603  69.990  -6.511  1.00 80.55           N  
ATOM    311  CA  ASP A  40       4.439  70.372  -5.111  1.00 80.55           C  
ATOM    312  C   ASP A  40       5.101  69.355  -4.184  1.00 80.55           C  
ATOM    313  O   ASP A  40       4.524  68.967  -3.167  1.00 80.55           O  
ATOM    314  CB  ASP A  40       2.956  70.512  -4.764  1.00 80.55           C  
ATOM    315  CG  ASP A  40       2.268  71.623  -5.539  1.00 80.55           C  
ATOM    316  OD1 ASP A  40       2.899  72.672  -5.790  1.00 80.55           O  
ATOM    317  OD2 ASP A  40       1.084  71.448  -5.898  1.00 80.55           O1-
ATOM    318  N   GLY A  41       6.235  68.745  -4.619  1.00 74.33           N  
ATOM    319  CA  GLY A  41       6.929  67.842  -3.715  1.00 74.33           C  
ATOM    320  C   GLY A  41       6.413  66.417  -3.783  1.00 74.33           C  
ATOM    321  O   GLY A  41       6.726  65.595  -2.918  1.00 74.33           O  
ATOM    322  N   LEU A  42       5.450  66.149  -4.848  1.00 80.88           N  
ATOM    323  CA  LEU A  42       4.881  64.825  -5.080  1.00 80.88           C  
ATOM    324  C   LEU A  42       5.294  64.287  -6.446  1.00 80.88           C  
ATOM    325  O   LEU A  42       5.499  65.058  -7.385  1.00 80.88           O  
ATOM    326  CB  LEU A  42       3.354  64.873  -4.977  1.00 80.88           C  
ATOM    327  CG  LEU A  42       2.779  65.333  -3.637  1.00 80.88           C  
ATOM    328  CD1 LEU A  42       1.273  65.544  -3.751  1.00 80.88           C  
ATOM    329  CD2 LEU A  42       3.100  64.323  -2.541  1.00 80.88           C  
ATOM    330  N   LEU A  43       5.597  62.939  -6.491  1.00 82.72           N  
ATOM    331  CA  LEU A  43       5.822  62.235  -7.748  1.00 82.72           C  
ATOM    332  C   LEU A  43       4.623  61.364  -8.106  1.00 82.72           C  
ATOM    333  O   LEU A  43       4.245  60.475  -7.341  1.00 82.72           O  
ATOM    334  CB  LEU A  43       7.085  61.372  -7.660  1.00 82.72           C  
ATOM    335  CG  LEU A  43       7.417  60.530  -8.893  1.00 82.72           C  
ATOM    336  CD1 LEU A  43       7.790  61.430 -10.065  1.00 82.72           C  
ATOM    337  CD2 LEU A  43       8.545  59.551  -8.583  1.00 82.72           C  
ATOM    338  N   SER A  44       3.890  61.836  -9.222  1.00 86.34           N  
ATOM    339  CA  SER A  44       2.769  61.046  -9.721  1.00 86.34           C  
ATOM    340  C   SER A  44       3.204  60.124 -10.855  1.00 86.34           C  
ATOM    341  O   SER A  44       3.816  60.573 -11.826  1.00 86.34           O  
ATOM    342  CB  SER A  44       1.640  61.959 -10.198  1.00 86.34           C  
ATOM    343  OG  SER A  44       1.189  62.795  -9.146  1.00 86.34           O  
ATOM    344  N   ILE A  45       2.940  58.762 -10.686  1.00 85.32           N  
ATOM    345  CA  ILE A  45       3.356  57.757 -11.657  1.00 85.32           C  
ATOM    346  C   ILE A  45       2.125  57.119 -12.298  1.00 85.32           C  
ATOM    347  O   ILE A  45       1.269  56.569 -11.602  1.00 85.32           O  
ATOM    348  CB  ILE A  45       4.243  56.672 -11.005  1.00 85.32           C  
ATOM    349  CG1 ILE A  45       5.434  57.318 -10.288  1.00 85.32           C  
ATOM    350  CG2 ILE A  45       4.718  55.661 -12.053  1.00 85.32           C  
ATOM    351  CD1 ILE A  45       6.205  56.364  -9.386  1.00 85.32           C  
ATOM    352  N   GLU A  46       2.062  57.345 -13.563  1.00 85.75           N  
ATOM    353  CA  GLU A  46       0.999  56.705 -14.331  1.00 85.75           C  
ATOM    354  C   GLU A  46       1.543  55.553 -15.172  1.00 85.75           C  
ATOM    355  O   GLU A  46       2.406  55.756 -16.029  1.00 85.75           O  
ATOM    356  CB  GLU A  46       0.297  57.726 -15.231  1.00 85.75           C  
ATOM    357  CG  GLU A  46      -0.917  57.169 -15.961  1.00 85.75           C  
ATOM    358  CD  GLU A  46      -1.580  58.182 -16.881  1.00 85.75           C  
ATOM    359  OE1 GLU A  46      -2.542  57.816 -17.595  1.00 85.75           O  
ATOM    360  OE2 GLU A  46      -1.134  59.351 -16.890  1.00 85.75           O1-
ATOM    361  N   VAL A  47       0.991  54.296 -14.865  1.00 82.39           N  
ATOM    362  CA  VAL A  47       1.470  53.126 -15.593  1.00 82.39           C  
ATOM    363  C   VAL A  47       0.323  52.510 -16.391  1.00 82.39           C  
ATOM    364  O   VAL A  47      -0.727  52.184 -15.833  1.00 82.39           O  
ATOM    365  CB  VAL A  47       2.080  52.075 -14.639  1.00 82.39           C  
ATOM    366  CG1 VAL A  47       2.721  50.935 -15.430  1.00 82.39           C  
ATOM    367  CG2 VAL A  47       3.103  52.728 -13.711  1.00 82.39           C  
ATOM    368  N   LYS A  48       0.529  52.400 -17.731  1.00 83.40           N  
ATOM    369  CA  LYS A  48      -0.498  51.814 -18.587  1.00 83.40           C  
ATOM    370  C   LYS A  48      -0.274  50.315 -18.767  1.00 83.40           C  
ATOM    371  O   LYS A  48       0.866  49.863 -18.901  1.00 83.40           O  
ATOM    372  CB  LYS A  48      -0.523  52.507 -19.950  1.00 83.40           C  
ATOM    373  CG  LYS A  48      -1.031  53.941 -19.905  1.00 83.40           C  
ATOM    374  CD  LYS A  48      -1.220  54.511 -21.305  1.00 83.40           C  
ATOM    375  CE  LYS A  48      -1.748  55.939 -21.262  1.00 83.40           C  
ATOM    376  NZ  LYS A  48      -1.942  56.499 -22.633  1.00 83.40           N1+
ATOM    377  N   ASN A  49      -1.330  49.429 -18.615  1.00 73.90           N  
ATOM    378  CA  ASN A  49      -1.286  47.999 -18.901  1.00 73.90           C  
ATOM    379  C   ASN A  49      -0.364  47.263 -17.934  1.00 73.90           C  
ATOM    380  O   ASN A  49       0.498  46.490 -18.357  1.00 73.90           O  
ATOM    381  CB  ASN A  49      -0.844  47.755 -20.347  1.00 73.90           C  
ATOM    382  CG  ASN A  49      -1.829  48.304 -21.360  1.00 73.90           C  
ATOM    383  ND2 ASN A  49      -1.313  48.873 -22.441  1.00 73.90           N  
ATOM    384  OD1 ASN A  49      -3.046  48.216 -21.170  1.00 73.90           O  
ATOM    385  N   LEU A  50      -0.599  47.510 -16.591  1.00 75.34           N  
ATOM    386  CA  LEU A  50       0.217  47.001 -15.493  1.00 75.34           C  
ATOM    387  C   LEU A  50      -0.136  45.552 -15.178  1.00 75.34           C  
ATOM    388  O   LEU A  50      -1.292  45.241 -14.879  1.00 75.34           O  
ATOM    389  CB  LEU A  50       0.034  47.867 -14.243  1.00 75.34           C  
ATOM    390  CG  LEU A  50       0.988  47.590 -13.080  1.00 75.34           C  
ATOM    391  CD1 LEU A  50       2.410  47.995 -13.453  1.00 75.34           C  
ATOM    392  CD2 LEU A  50       0.528  48.323 -11.825  1.00 75.34           C  
ATOM    393  N   SER A  51       0.807  44.675 -15.282  1.00 82.10           N  
ATOM    394  CA  SER A  51       0.591  43.308 -14.821  1.00 82.10           C  
ATOM    395  C   SER A  51       0.486  43.247 -13.300  1.00 82.10           C  
ATOM    396  O   SER A  51       0.929  44.164 -12.606  1.00 82.10           O  
ATOM    397  CB  SER A  51       1.721  42.395 -15.298  1.00 82.10           C  
ATOM    398  OG  SER A  51       2.912  42.648 -14.572  1.00 82.10           O  
ATOM    399  N   GLU A  52      -0.221  42.227 -12.739  1.00 83.49           N  
ATOM    400  CA  GLU A  52      -0.404  42.039 -11.303  1.00 83.49           C  
ATOM    401  C   GLU A  52       0.936  41.879 -10.592  1.00 83.49           C  
ATOM    402  O   GLU A  52       1.135  42.420  -9.502  1.00 83.49           O  
ATOM    403  CB  GLU A  52      -1.293  40.823 -11.029  1.00 83.49           C  
ATOM    404  CG  GLU A  52      -2.762  41.048 -11.354  1.00 83.49           C  
ATOM    405  CD  GLU A  52      -3.632  39.832 -11.078  1.00 83.49           C  
ATOM    406  OE1 GLU A  52      -4.865  39.909 -11.281  1.00 83.49           O  
ATOM    407  OE2 GLU A  52      -3.076  38.794 -10.655  1.00 83.49           O1-
ATOM    408  N   GLU A  53       1.777  41.277 -11.251  1.00 83.01           N  
ATOM    409  CA  GLU A  53       3.110  41.054 -10.699  1.00 83.01           C  
ATOM    410  C   GLU A  53       3.908  42.353 -10.645  1.00 83.01           C  
ATOM    411  O   GLU A  53       4.546  42.655  -9.633  1.00 83.01           O  
ATOM    412  CB  GLU A  53       3.865  40.007 -11.523  1.00 83.01           C  
ATOM    413  CG  GLU A  53       5.204  39.603 -10.924  1.00 83.01           C  
ATOM    414  CD  GLU A  53       5.905  38.504 -11.707  1.00 83.01           C  
ATOM    415  OE1 GLU A  53       7.001  38.065 -11.290  1.00 83.01           O  
ATOM    416  OE2 GLU A  53       5.353  38.080 -12.747  1.00 83.01           O1-
ATOM    417  N   LEU A  54       3.865  43.172 -11.695  1.00 79.38           N  
ATOM    418  CA  LEU A  54       4.538  44.464 -11.762  1.00 79.38           C  
ATOM    419  C   LEU A  54       3.933  45.445 -10.762  1.00 79.38           C  
ATOM    420  O   LEU A  54       4.659  46.182 -10.094  1.00 79.38           O  
ATOM    421  CB  LEU A  54       4.452  45.041 -13.177  1.00 79.38           C  
ATOM    422  CG  LEU A  54       5.212  46.346 -13.425  1.00 79.38           C  
ATOM    423  CD1 LEU A  54       6.690  46.170 -13.090  1.00 79.38           C  
ATOM    424  CD2 LEU A  54       5.036  46.801 -14.870  1.00 79.38           C  
ATOM    425  N   GLN A  55       2.648  45.338 -10.649  1.00 81.47           N  
ATOM    426  CA  GLN A  55       1.950  46.162  -9.667  1.00 81.47           C  
ATOM    427  C   GLN A  55       2.416  45.843  -8.249  1.00 81.47           C  
ATOM    428  O   GLN A  55       2.671  46.751  -7.456  1.00 81.47           O  
ATOM    429  CB  GLN A  55       0.437  45.966  -9.779  1.00 81.47           C  
ATOM    430  CG  GLN A  55      -0.369  46.840  -8.827  1.00 81.47           C  
ATOM    431  CD  GLN A  55      -1.863  46.605  -8.938  1.00 81.47           C  
ATOM    432  NE2 GLN A  55      -2.651  47.538  -8.412  1.00 81.47           N  
ATOM    433  OE1 GLN A  55      -2.307  45.594  -9.490  1.00 81.47           O  
ATOM    434  N   ARG A  56       2.568  44.591  -7.942  1.00 85.53           N  
ATOM    435  CA  ARG A  56       3.028  44.157  -6.626  1.00 85.53           C  
ATOM    436  C   ARG A  56       4.455  44.625  -6.363  1.00 85.53           C  
ATOM    437  O   ARG A  56       4.763  45.108  -5.272  1.00 85.53           O  
ATOM    438  CB  ARG A  56       2.945  42.633  -6.504  1.00 85.53           C  
ATOM    439  CG  ARG A  56       1.536  42.110  -6.277  1.00 85.53           C  
ATOM    440  CD  ARG A  56       1.522  40.602  -6.064  1.00 85.53           C  
ATOM    441  NE  ARG A  56       0.163  40.068  -6.071  1.00 85.53           N  
ATOM    442  CZ  ARG A  56      -0.144  38.774  -6.052  1.00 85.53           C  
ATOM    443  NH1 ARG A  56       0.811  37.851  -6.025  1.00 85.53           N1+
ATOM    444  NH2 ARG A  56      -1.415  38.400  -6.061  1.00 85.53           N  
ATOM    445  N   LEU A  57       5.246  44.550  -7.359  1.00 85.84           N  
ATOM    446  CA  LEU A  57       6.644  44.941  -7.220  1.00 85.84           C  
ATOM    447  C   LEU A  57       6.769  46.444  -6.994  1.00 85.84           C  
ATOM    448  O   LEU A  57       7.524  46.884  -6.124  1.00 85.84           O  
ATOM    449  CB  LEU A  57       7.440  44.534  -8.464  1.00 85.84           C  
ATOM    450  CG  LEU A  57       7.755  43.044  -8.609  1.00 85.84           C  
ATOM    451  CD1 LEU A  57       8.416  42.771  -9.956  1.00 85.84           C  
ATOM    452  CD2 LEU A  57       8.646  42.572  -7.465  1.00 85.84           C  
ATOM    453  N   ILE A  58       5.984  47.235  -7.809  1.00 83.93           N  
ATOM    454  CA  ILE A  58       6.020  48.689  -7.703  1.00 83.93           C  
ATOM    455  C   ILE A  58       5.481  49.122  -6.341  1.00 83.93           C  
ATOM    456  O   ILE A  58       6.064  49.986  -5.682  1.00 83.93           O  
ATOM    457  CB  ILE A  58       5.211  49.359  -8.837  1.00 83.93           C  
ATOM    458  CG1 ILE A  58       5.924  49.176 -10.182  1.00 83.93           C  
ATOM    459  CG2 ILE A  58       4.984  50.842  -8.535  1.00 83.93           C  
ATOM    460  CD1 ILE A  58       5.134  49.691 -11.377  1.00 83.93           C  
ATOM    461  N   GLN A  59       4.506  48.442  -5.839  1.00 84.56           N  
ATOM    462  CA  GLN A  59       3.931  48.757  -4.536  1.00 84.56           C  
ATOM    463  C   GLN A  59       4.910  48.435  -3.410  1.00 84.56           C  
ATOM    464  O   GLN A  59       5.070  49.224  -2.476  1.00 84.56           O  
ATOM    465  CB  GLN A  59       2.622  47.993  -4.327  1.00 84.56           C  
ATOM    466  CG  GLN A  59       1.446  48.565  -5.107  1.00 84.56           C  
ATOM    467  CD  GLN A  59       0.170  47.767  -4.911  1.00 84.56           C  
ATOM    468  NE2 GLN A  59      -0.936  48.280  -5.440  1.00 84.56           N  
ATOM    469  OE1 GLN A  59       0.178  46.699  -4.290  1.00 84.56           O  
ATOM    470  N   GLU A  60       5.415  47.273  -3.530  1.00 89.58           N  
ATOM    471  CA  GLU A  60       6.409  46.880  -2.536  1.00 89.58           C  
ATOM    472  C   GLU A  60       7.569  47.871  -2.495  1.00 89.58           C  
ATOM    473  O   GLU A  60       8.036  48.243  -1.416  1.00 89.58           O  
ATOM    474  CB  GLU A  60       6.932  45.471  -2.825  1.00 89.58           C  
ATOM    475  CG  GLU A  60       7.821  44.908  -1.727  1.00 89.58           C  
ATOM    476  CD  GLU A  60       8.215  43.457  -1.959  1.00 89.58           C  
ATOM    477  OE1 GLU A  60       9.064  42.931  -1.204  1.00 89.58           O  
ATOM    478  OE2 GLU A  60       7.670  42.843  -2.902  1.00 89.58           O1-
ATOM    479  N   LEU A  61       8.028  48.274  -3.675  1.00 88.00           N  
ATOM    480  CA  LEU A  61       9.126  49.229  -3.784  1.00 88.00           C  
ATOM    481  C   LEU A  61       8.748  50.565  -3.156  1.00 88.00           C  
ATOM    482  O   LEU A  61       9.491  51.100  -2.330  1.00 88.00           O  
ATOM    483  CB  LEU A  61       9.516  49.432  -5.251  1.00 88.00           C  
ATOM    484  CG  LEU A  61      10.557  50.516  -5.532  1.00 88.00           C  
ATOM    485  CD1 LEU A  61      11.880  50.168  -4.858  1.00 88.00           C  
ATOM    486  CD2 LEU A  61      10.747  50.701  -7.033  1.00 88.00           C  
ATOM    487  N   LEU A  62       7.589  51.078  -3.451  1.00 84.94           N  
ATOM    488  CA  LEU A  62       7.148  52.379  -2.962  1.00 84.94           C  
ATOM    489  C   LEU A  62       6.978  52.362  -1.446  1.00 84.94           C  
ATOM    490  O   LEU A  62       7.315  53.335  -0.768  1.00 84.94           O  
ATOM    491  CB  LEU A  62       5.832  52.785  -3.629  1.00 84.94           C  
ATOM    492  CG  LEU A  62       5.910  53.161  -5.110  1.00 84.94           C  
ATOM    493  CD1 LEU A  62       4.516  53.446  -5.659  1.00 84.94           C  
ATOM    494  CD2 LEU A  62       6.825  54.364  -5.309  1.00 84.94           C  
ATOM    495  N   GLN A  63       6.508  51.231  -0.913  1.00 87.70           N  
ATOM    496  CA  GLN A  63       6.367  51.091   0.532  1.00 87.70           C  
ATOM    497  C   GLN A  63       7.724  51.167   1.226  1.00 87.70           C  
ATOM    498  O   GLN A  63       7.865  51.834   2.253  1.00 87.70           O  
ATOM    499  CB  GLN A  63       5.673  49.774   0.879  1.00 87.70           C  
ATOM    500  CG  GLN A  63       4.181  49.766   0.573  1.00 87.70           C  
ATOM    501  CD  GLN A  63       3.536  48.417   0.829  1.00 87.70           C  
ATOM    502  NE2 GLN A  63       2.209  48.373   0.774  1.00 87.70           N  
ATOM    503  OE1 GLN A  63       4.225  47.421   1.073  1.00 87.70           O  
ATOM    504  N   LEU A  64       8.605  50.513   0.632  1.00 90.64           N  
ATOM    505  CA  LEU A  64       9.943  50.491   1.212  1.00 90.64           C  
ATOM    506  C   LEU A  64      10.602  51.861   1.111  1.00 90.64           C  
ATOM    507  O   LEU A  64      11.294  52.291   2.037  1.00 90.64           O  
ATOM    508  CB  LEU A  64      10.812  49.440   0.515  1.00 90.64           C  
ATOM    509  CG  LEU A  64      10.475  47.977   0.809  1.00 90.64           C  
ATOM    510  CD1 LEU A  64      11.329  47.053  -0.054  1.00 90.64           C  
ATOM    511  CD2 LEU A  64      10.671  47.669   2.289  1.00 90.64           C  
ATOM    512  N   LEU A  65      10.359  52.609   0.046  1.00 85.47           N  
ATOM    513  CA  LEU A  65      10.948  53.929  -0.145  1.00 85.47           C  
ATOM    514  C   LEU A  65      10.365  54.933   0.846  1.00 85.47           C  
ATOM    515  O   LEU A  65      11.080  55.806   1.343  1.00 85.47           O  
ATOM    516  CB  LEU A  65      10.719  54.417  -1.577  1.00 85.47           C  
ATOM    517  CG  LEU A  65      11.528  53.717  -2.670  1.00 85.47           C  
ATOM    518  CD1 LEU A  65      11.205  54.315  -4.035  1.00 85.47           C  
ATOM    519  CD2 LEU A  65      13.021  53.817  -2.376  1.00 85.47           C  
ATOM    520  N   VAL A  66       9.141  54.753   1.120  1.00 85.31           N  
ATOM    521  CA  VAL A  66       8.509  55.613   2.115  1.00 85.31           C  
ATOM    522  C   VAL A  66       9.132  55.362   3.486  1.00 85.31           C  
ATOM    523  O   VAL A  66       9.465  56.306   4.206  1.00 85.31           O  
ATOM    524  CB  VAL A  66       6.982  55.388   2.173  1.00 85.31           C  
ATOM    525  CG1 VAL A  66       6.368  56.147   3.349  1.00 85.31           C  
ATOM    526  CG2 VAL A  66       6.329  55.811   0.860  1.00 85.31           C  
ATOM    527  N   ARG A  67       9.174  54.154   3.819  1.00 89.08           N  
ATOM    528  CA  ARG A  67       9.803  53.779   5.080  1.00 89.08           C  
ATOM    529  C   ARG A  67      11.239  54.290   5.149  1.00 89.08           C  
ATOM    530  O   ARG A  67      11.676  54.789   6.188  1.00 89.08           O  
ATOM    531  CB  ARG A  67       9.779  52.260   5.264  1.00 89.08           C  
ATOM    532  CG  ARG A  67      10.313  51.794   6.609  1.00 89.08           C  
ATOM    533  CD  ARG A  67      10.105  50.299   6.811  1.00 89.08           C  
ATOM    534  NE  ARG A  67      10.665  49.844   8.080  1.00 89.08           N  
ATOM    535  CZ  ARG A  67      10.633  48.587   8.515  1.00 89.08           C  
ATOM    536  NH1 ARG A  67      10.065  47.632   7.788  1.00 89.08           N1+
ATOM    537  NH2 ARG A  67      11.175  48.282   9.685  1.00 89.08           N  
ATOM    538  N   LEU A  68      11.924  54.132   4.123  1.00 87.75           N  
ATOM    539  CA  LEU A  68      13.299  54.612   4.049  1.00 87.75           C  
ATOM    540  C   LEU A  68      13.362  56.118   4.277  1.00 87.75           C  
ATOM    541  O   LEU A  68      14.194  56.599   5.049  1.00 87.75           O  
ATOM    542  CB  LEU A  68      13.917  54.263   2.692  1.00 87.75           C  
ATOM    543  CG  LEU A  68      15.357  54.725   2.465  1.00 87.75           C  
ATOM    544  CD1 LEU A  68      16.278  54.130   3.526  1.00 87.75           C  
ATOM    545  CD2 LEU A  68      15.826  54.340   1.066  1.00 87.75           C  
ATOM    546  N   ALA A  69      12.542  56.868   3.664  1.00 85.06           N  
ATOM    547  CA  ALA A  69      12.509  58.322   3.802  1.00 85.06           C  
ATOM    548  C   ALA A  69      12.263  58.729   5.251  1.00 85.06           C  
ATOM    549  O   ALA A  69      12.914  59.642   5.765  1.00 85.06           O  
ATOM    550  CB  ALA A  69      11.436  58.918   2.894  1.00 85.06           C  
ATOM    551  N   ALA A  70      11.343  58.074   5.884  1.00 87.76           N  
ATOM    552  CA  ALA A  70      11.036  58.358   7.284  1.00 87.76           C  
ATOM    553  C   ALA A  70      12.241  58.081   8.177  1.00 87.76           C  
ATOM    554  O   ALA A  70      12.563  58.877   9.061  1.00 87.76           O  
ATOM    555  CB  ALA A  70       9.836  57.532   7.743  1.00 87.76           C  
ATOM    556  N   LEU A  71      12.815  57.000   7.941  1.00 90.76           N  
ATOM    557  CA  LEU A  71      13.969  56.608   8.742  1.00 90.76           C  
ATOM    558  C   LEU A  71      15.134  57.569   8.523  1.00 90.76           C  
ATOM    559  O   LEU A  71      15.846  57.914   9.470  1.00 90.76           O  
ATOM    560  CB  LEU A  71      14.401  55.180   8.398  1.00 90.76           C  
ATOM    561  CG  LEU A  71      13.483  54.059   8.887  1.00 90.76           C  
ATOM    562  CD1 LEU A  71      13.963  52.712   8.357  1.00 90.76           C  
ATOM    563  CD2 LEU A  71      13.418  54.047  10.411  1.00 90.76           C  
ATOM    564  N   LEU A  72      15.319  58.027   7.303  1.00 88.24           N  
ATOM    565  CA  LEU A  72      16.387  58.976   7.008  1.00 88.24           C  
ATOM    566  C   LEU A  72      16.157  60.296   7.737  1.00 88.24           C  
ATOM    567  O   LEU A  72      17.101  60.895   8.256  1.00 88.24           O  
ATOM    568  CB  LEU A  72      16.484  59.221   5.500  1.00 88.24           C  
ATOM    569  CG  LEU A  72      17.006  58.058   4.656  1.00 88.24           C  
ATOM    570  CD1 LEU A  72      17.008  58.434   3.179  1.00 88.24           C  
ATOM    571  CD2 LEU A  72      18.403  57.651   5.112  1.00 88.24           C  
ATOM    572  N   GLU A  73      14.999  60.712   7.779  1.00 88.26           N  
ATOM    573  CA  GLU A  73      14.662  61.933   8.503  1.00 88.26           C  
ATOM    574  C   GLU A  73      14.903  61.771  10.002  1.00 88.26           C  
ATOM    575  O   GLU A  73      15.424  62.679  10.654  1.00 88.26           O  
ATOM    576  CB  GLU A  73      13.204  62.328   8.245  1.00 88.26           C  
ATOM    577  CG  GLU A  73      12.978  62.996   6.896  1.00 88.26           C  
ATOM    578  CD  GLU A  73      11.523  63.353   6.640  1.00 88.26           C  
ATOM    579  OE1 GLU A  73      11.200  63.822   5.525  1.00 88.26           O  
ATOM    580  OE2 GLU A  73      10.699  63.163   7.563  1.00 88.26           O1-
ATOM    581  N   ALA A  74      14.485  60.654  10.456  1.00 90.85           N  
ATOM    582  CA  ALA A  74      14.694  60.354  11.870  1.00 90.85           C  
ATOM    583  C   ALA A  74      16.180  60.359  12.218  1.00 90.85           C  
ATOM    584  O   ALA A  74      16.576  60.862  13.272  1.00 90.85           O  
ATOM    585  CB  ALA A  74      14.072  59.006  12.225  1.00 90.85           C  
ATOM    586  N   VAL A  75      16.955  59.778  11.381  1.00 92.76           N  
ATOM    587  CA  VAL A  75      18.398  59.733  11.600  1.00 92.76           C  
ATOM    588  C   VAL A  75      18.962  61.152  11.622  1.00 92.76           C  
ATOM    589  O   VAL A  75      19.803  61.478  12.462  1.00 92.76           O  
ATOM    590  CB  VAL A  75      19.111  58.893  10.516  1.00 92.76           C  
ATOM    591  CG1 VAL A  75      20.626  59.054  10.618  1.00 92.76           C  
ATOM    592  CG2 VAL A  75      18.717  57.422  10.638  1.00 92.76           C  
ATOM    593  N   ARG A  76      18.494  62.007  10.694  1.00 90.08           N  
ATOM    594  CA  ARG A  76      18.932  63.399  10.658  1.00 90.08           C  
ATOM    595  C   ARG A  76      18.627  64.104  11.974  1.00 90.08           C  
ATOM    596  O   ARG A  76      19.462  64.847  12.495  1.00 90.08           O  
ATOM    597  CB  ARG A  76      18.265  64.141   9.498  1.00 90.08           C  
ATOM    598  CG  ARG A  76      18.892  63.856   8.142  1.00 90.08           C  
ATOM    599  CD  ARG A  76      18.247  64.683   7.038  1.00 90.08           C  
ATOM    600  NE  ARG A  76      18.622  64.198   5.713  1.00 90.08           N  
ATOM    601  CZ  ARG A  76      18.072  64.606   4.573  1.00 90.08           C  
ATOM    602  NH1 ARG A  76      17.108  65.519   4.574  1.00 90.08           N1+
ATOM    603  NH2 ARG A  76      18.489  64.098   3.423  1.00 90.08           N  
ATOM    604  N   ALA A  77      17.478  63.925  12.488  1.00 91.91           N  
ATOM    605  CA  ALA A  77      17.060  64.530  13.750  1.00 91.91           C  
ATOM    606  C   ALA A  77      17.943  64.059  14.903  1.00 91.91           C  
ATOM    607  O   ALA A  77      18.355  64.861  15.745  1.00 91.91           O  
ATOM    608  CB  ALA A  77      15.597  64.204  14.037  1.00 91.91           C  
ATOM    609  N   VAL A  78      18.206  62.782  14.905  1.00 93.05           N  
ATOM    610  CA  VAL A  78      19.037  62.204  15.955  1.00 93.05           C  
ATOM    611  C   VAL A  78      20.467  62.729  15.829  1.00 93.05           C  
ATOM    612  O   VAL A  78      21.105  63.055  16.832  1.00 93.05           O  
ATOM    613  CB  VAL A  78      19.030  60.660  15.900  1.00 93.05           C  
ATOM    614  CG1 VAL A  78      20.089  60.082  16.836  1.00 93.05           C  
ATOM    615  CG2 VAL A  78      17.646  60.121  16.257  1.00 93.05           C  
ATOM    616  N   GLU A  79      20.959  62.798  14.637  1.00 90.47           N  
ATOM    617  CA  GLU A  79      22.296  63.338  14.403  1.00 90.47           C  
ATOM    618  C   GLU A  79      22.418  64.760  14.943  1.00 90.47           C  
ATOM    619  O   GLU A  79      23.428  65.112  15.556  1.00 90.47           O  
ATOM    620  CB  GLU A  79      22.631  63.312  12.909  1.00 90.47           C  
ATOM    621  CG  GLU A  79      22.967  61.926  12.378  1.00 90.47           C  
ATOM    622  CD  GLU A  79      23.313  61.918  10.898  1.00 90.47           C  
ATOM    623  OE1 GLU A  79      23.713  60.854  10.374  1.00 90.47           O  
ATOM    624  OE2 GLU A  79      23.184  62.985  10.257  1.00 90.47           O1-
ATOM    625  N   GLU A  80      21.469  65.570  14.682  1.00 92.29           N  
ATOM    626  CA  GLU A  80      21.462  66.946  15.168  1.00 92.29           C  
ATOM    627  C   GLU A  80      21.441  66.994  16.693  1.00 92.29           C  
ATOM    628  O   GLU A  80      22.122  67.820  17.303  1.00 92.29           O  
ATOM    629  CB  GLU A  80      20.261  67.710  14.602  1.00 92.29           C  
ATOM    630  CG  GLU A  80      20.407  68.082  13.133  1.00 92.29           C  
ATOM    631  CD  GLU A  80      19.190  68.802  12.574  1.00 92.29           C  
ATOM    632  OE1 GLU A  80      19.195  69.160  11.374  1.00 92.29           O  
ATOM    633  OE2 GLU A  80      18.225  69.012  13.342  1.00 92.29           O1-
ATOM    634  N   ALA A  81      20.693  66.118  17.222  1.00 92.01           N  
ATOM    635  CA  ALA A  81      20.617  66.026  18.678  1.00 92.01           C  
ATOM    636  C   ALA A  81      21.970  65.644  19.274  1.00 92.01           C  
ATOM    637  O   ALA A  81      22.385  66.202  20.292  1.00 92.01           O  
ATOM    638  CB  ALA A  81      19.552  65.014  19.093  1.00 92.01           C  
ATOM    639  N   ILE A  82      22.711  64.659  18.693  1.00 89.94           N  
ATOM    640  CA  ILE A  82      24.008  64.188  19.166  1.00 89.94           C  
ATOM    641  C   ILE A  82      25.049  65.293  19.001  1.00 89.94           C  
ATOM    642  O   ILE A  82      25.895  65.493  19.877  1.00 89.94           O  
ATOM    643  CB  ILE A  82      24.455  62.914  18.415  1.00 89.94           C  
ATOM    644  CG1 ILE A  82      23.557  61.730  18.793  1.00 89.94           C  
ATOM    645  CG2 ILE A  82      25.925  62.603  18.708  1.00 89.94           C  
ATOM    646  CD1 ILE A  82      23.844  60.459  18.005  1.00 89.94           C  
ATOM    647  N   LYS A  83      24.895  66.053  17.907  1.00 89.60           N  
ATOM    648  CA  LYS A  83      25.823  67.152  17.657  1.00 89.60           C  
ATOM    649  C   LYS A  83      25.689  68.237  18.722  1.00 89.60           C  
ATOM    650  O   LYS A  83      26.687  68.812  19.159  1.00 89.60           O  
ATOM    651  CB  LYS A  83      25.589  67.747  16.268  1.00 89.60           C  
ATOM    652  CG  LYS A  83      26.179  66.923  15.133  1.00 89.60           C  
ATOM    653  CD  LYS A  83      25.980  67.604  13.786  1.00 89.60           C  
ATOM    654  CE  LYS A  83      26.514  66.752  12.643  1.00 89.60           C  
ATOM    655  NZ  LYS A  83      26.265  67.387  11.315  1.00 89.60           N1+
ATOM    656  N   ARG A  84      24.543  68.438  19.107  1.00 92.07           N  
ATOM    657  CA  ARG A  84      24.272  69.479  20.094  1.00 92.07           C  
ATOM    658  C   ARG A  84      24.716  69.042  21.486  1.00 92.07           C  
ATOM    659  O   ARG A  84      25.288  69.834  22.238  1.00 92.07           O  
ATOM    660  CB  ARG A  84      22.785  69.836  20.105  1.00 92.07           C  
ATOM    661  CG  ARG A  84      22.331  70.626  18.888  1.00 92.07           C  
ATOM    662  CD  ARG A  84      20.872  71.046  19.000  1.00 92.07           C  
ATOM    663  NE  ARG A  84      20.421  71.755  17.806  1.00 92.07           N  
ATOM    664  CZ  ARG A  84      19.176  72.171  17.596  1.00 92.07           C  
ATOM    665  NH1 ARG A  84      18.228  71.955  18.500  1.00 92.07           N1+
ATOM    666  NH2 ARG A  84      18.875  72.805  16.472  1.00 92.07           N  
ATOM    667  N   ASN A  85      24.556  67.744  21.738  1.00 90.50           N  
ATOM    668  CA  ASN A  85      24.933  67.144  23.014  1.00 90.50           C  
ATOM    669  C   ASN A  85      25.478  65.731  22.828  1.00 90.50           C  
ATOM    670  O   ASN A  85      24.723  64.759  22.881  1.00 90.50           O  
ATOM    671  CB  ASN A  85      23.742  67.132  23.974  1.00 90.50           C  
ATOM    672  CG  ASN A  85      24.125  66.695  25.374  1.00 90.50           C  
ATOM    673  ND2 ASN A  85      23.140  66.611  26.260  1.00 90.50           N  
ATOM    674  OD1 ASN A  85      25.298  66.438  25.658  1.00 90.50           O  
ATOM    675  N   PRO A  86      26.864  65.607  22.763  1.00 86.25           N  
ATOM    676  CA  PRO A  86      27.504  64.320  22.486  1.00 86.25           C  
ATOM    677  C   PRO A  86      27.385  63.339  23.649  1.00 86.25           C  
ATOM    678  O   PRO A  86      27.521  62.128  23.457  1.00 86.25           O  
ATOM    679  CB  PRO A  86      28.968  64.702  22.242  1.00 86.25           C  
ATOM    680  CG  PRO A  86      28.926  66.141  21.841  1.00 86.25           C  
ATOM    681  CD  PRO A  86      27.754  66.790  22.520  1.00 86.25           C  
ATOM    682  N   ASP A  87      26.913  63.774  24.783  1.00 85.86           N  
ATOM    683  CA  ASP A  87      26.820  62.935  25.973  1.00 85.86           C  
ATOM    684  C   ASP A  87      25.393  62.432  26.182  1.00 85.86           C  
ATOM    685  O   ASP A  87      25.086  61.828  27.211  1.00 85.86           O  
ATOM    686  CB  ASP A  87      27.293  63.702  27.209  1.00 85.86           C  
ATOM    687  CG  ASP A  87      28.772  64.042  27.167  1.00 85.86           C  
ATOM    688  OD1 ASP A  87      29.574  63.214  26.683  1.00 85.86           O  
ATOM    689  OD2 ASP A  87      29.140  65.145  27.625  1.00 85.86           O1-
ATOM    690  N   ASN A  88      24.579  62.641  25.129  1.00 90.41           N  
ATOM    691  CA  ASN A  88      23.199  62.173  25.203  1.00 90.41           C  
ATOM    692  C   ASN A  88      23.098  60.677  24.922  1.00 90.41           C  
ATOM    693  O   ASN A  88      23.061  60.258  23.765  1.00 90.41           O  
ATOM    694  CB  ASN A  88      22.315  62.956  24.229  1.00 90.41           C  
ATOM    695  CG  ASN A  88      20.838  62.678  24.430  1.00 90.41           C  
ATOM    696  ND2 ASN A  88      19.995  63.613  24.004  1.00 90.41           N  
ATOM    697  OD1 ASN A  88      20.457  61.633  24.963  1.00 90.41           O  
ATOM    698  N   ASP A  89      23.039  59.821  26.001  1.00 89.40           N  
ATOM    699  CA  ASP A  89      23.074  58.367  25.883  1.00 89.40           C  
ATOM    700  C   ASP A  89      21.841  57.845  25.149  1.00 89.40           C  
ATOM    701  O   ASP A  89      21.930  56.888  24.379  1.00 89.40           O  
ATOM    702  CB  ASP A  89      23.178  57.719  27.265  1.00 89.40           C  
ATOM    703  CG  ASP A  89      24.537  57.919  27.915  1.00 89.40           C  
ATOM    704  OD1 ASP A  89      25.527  58.166  27.193  1.00 89.40           O  
ATOM    705  OD2 ASP A  89      24.617  57.828  29.158  1.00 89.40           O1-
ATOM    706  N   GLU A  90      20.749  58.567  25.258  1.00 91.67           N  
ATOM    707  CA  GLU A  90      19.496  58.190  24.610  1.00 91.67           C  
ATOM    708  C   GLU A  90      19.572  58.399  23.100  1.00 91.67           C  
ATOM    709  O   GLU A  90      19.112  57.555  22.328  1.00 91.67           O  
ATOM    710  CB  GLU A  90      18.327  58.988  25.193  1.00 91.67           C  
ATOM    711  CG  GLU A  90      17.922  58.551  26.593  1.00 91.67           C  
ATOM    712  CD  GLU A  90      16.737  59.328  27.145  1.00 91.67           C  
ATOM    713  OE1 GLU A  90      16.337  59.081  28.305  1.00 91.67           O  
ATOM    714  OE2 GLU A  90      16.204  60.189  26.411  1.00 91.67           O1-
ATOM    715  N   ALA A  91      20.137  59.505  22.715  1.00 92.35           N  
ATOM    716  CA  ALA A  91      20.323  59.831  21.304  1.00 92.35           C  
ATOM    717  C   ALA A  91      21.283  58.849  20.636  1.00 92.35           C  
ATOM    718  O   ALA A  91      21.057  58.425  19.500  1.00 92.35           O  
ATOM    719  CB  ALA A  91      20.838  61.260  21.151  1.00 92.35           C  
ATOM    720  N   VAL A  92      22.276  58.414  21.360  1.00 91.29           N  
ATOM    721  CA  VAL A  92      23.252  57.440  20.885  1.00 91.29           C  
ATOM    722  C   VAL A  92      22.577  56.085  20.689  1.00 91.29           C  
ATOM    723  O   VAL A  92      22.746  55.445  19.649  1.00 91.29           O  
ATOM    724  CB  VAL A  92      24.443  57.307  21.861  1.00 91.29           C  
ATOM    725  CG1 VAL A  92      25.346  56.143  21.456  1.00 91.29           C  
ATOM    726  CG2 VAL A  92      25.237  58.611  21.914  1.00 91.29           C  
ATOM    727  N   GLU A  93      21.751  55.654  21.613  1.00 93.10           N  
ATOM    728  CA  GLU A  93      21.037  54.383  21.521  1.00 93.10           C  
ATOM    729  C   GLU A  93      20.035  54.395  20.370  1.00 93.10           C  
ATOM    730  O   GLU A  93      19.896  53.403  19.652  1.00 93.10           O  
ATOM    731  CB  GLU A  93      20.321  54.072  22.838  1.00 93.10           C  
ATOM    732  CG  GLU A  93      21.259  53.675  23.969  1.00 93.10           C  
ATOM    733  CD  GLU A  93      20.534  53.369  25.270  1.00 93.10           C  
ATOM    734  OE1 GLU A  93      21.202  53.031  26.272  1.00 93.10           O  
ATOM    735  OE2 GLU A  93      19.286  53.470  25.286  1.00 93.10           O1-
ATOM    736  N   THR A  94      19.427  55.551  20.247  1.00 94.90           N  
ATOM    737  CA  THR A  94      18.453  55.704  19.171  1.00 94.90           C  
ATOM    738  C   THR A  94      19.140  55.650  17.809  1.00 94.90           C  
ATOM    739  O   THR A  94      18.604  55.075  16.860  1.00 94.90           O  
ATOM    740  CB  THR A  94      17.675  57.026  19.305  1.00 94.90           C  
ATOM    741  CG2 THR A  94      16.615  57.153  18.217  1.00 94.90           C  
ATOM    742  OG1 THR A  94      17.036  57.069  20.587  1.00 94.90           O  
ATOM    743  N   ALA A  95      20.248  56.234  17.701  1.00 93.84           N  
ATOM    744  CA  ALA A  95      21.035  56.198  16.471  1.00 93.84           C  
ATOM    745  C   ALA A  95      21.347  54.761  16.062  1.00 93.84           C  
ATOM    746  O   ALA A  95      21.218  54.401  14.889  1.00 93.84           O  
ATOM    747  CB  ALA A  95      22.328  56.992  16.644  1.00 93.84           C  
ATOM    748  N   VAL A  96      21.709  53.951  16.995  1.00 94.97           N  
ATOM    749  CA  VAL A  96      22.044  52.556  16.729  1.00 94.97           C  
ATOM    750  C   VAL A  96      20.789  51.796  16.302  1.00 94.97           C  
ATOM    751  O   VAL A  96      20.823  51.015  15.348  1.00 94.97           O  
ATOM    752  CB  VAL A  96      22.683  51.880  17.963  1.00 94.97           C  
ATOM    753  CG1 VAL A  96      22.930  50.396  17.698  1.00 94.97           C  
ATOM    754  CG2 VAL A  96      23.984  52.583  18.342  1.00 94.97           C  
ATOM    755  N   ARG A  97      19.693  52.052  16.974  1.00 96.05           N  
ATOM    756  CA  ARG A  97      18.423  51.417  16.633  1.00 96.05           C  
ATOM    757  C   ARG A  97      18.006  51.760  15.207  1.00 96.05           C  
ATOM    758  O   ARG A  97      17.589  50.883  14.448  1.00 96.05           O  
ATOM    759  CB  ARG A  97      17.329  51.839  17.615  1.00 96.05           C  
ATOM    760  CG  ARG A  97      16.014  51.099  17.427  1.00 96.05           C  
ATOM    761  CD  ARG A  97      14.947  51.592  18.394  1.00 96.05           C  
ATOM    762  NE  ARG A  97      15.329  51.359  19.783  1.00 96.05           N  
ATOM    763  CZ  ARG A  97      14.751  51.934  20.836  1.00 96.05           C  
ATOM    764  NH1 ARG A  97      13.748  52.790  20.674  1.00 96.05           N1+
ATOM    765  NH2 ARG A  97      15.179  51.650  22.057  1.00 96.05           N  
ATOM    766  N   LEU A  98      18.077  53.006  14.932  1.00 96.15           N  
ATOM    767  CA  LEU A  98      17.707  53.475  13.601  1.00 96.15           C  
ATOM    768  C   LEU A  98      18.614  52.865  12.538  1.00 96.15           C  
ATOM    769  O   LEU A  98      18.156  52.525  11.445  1.00 96.15           O  
ATOM    770  CB  LEU A  98      17.776  55.003  13.533  1.00 96.15           C  
ATOM    771  CG  LEU A  98      16.699  55.766  14.304  1.00 96.15           C  
ATOM    772  CD1 LEU A  98      16.962  57.266  14.240  1.00 96.15           C  
ATOM    773  CD2 LEU A  98      15.314  55.436  13.757  1.00 96.15           C  
ATOM    774  N   ALA A  99      19.858  52.750  12.804  1.00 95.10           N  
ATOM    775  CA  ALA A  99      20.798  52.095  11.897  1.00 95.10           C  
ATOM    776  C   ALA A  99      20.375  50.657  11.613  1.00 95.10           C  
ATOM    777  O   ALA A  99      20.429  50.202  10.468  1.00 95.10           O  
ATOM    778  CB  ALA A  99      22.209  52.126  12.480  1.00 95.10           C  
ATOM    779  N   ARG A 100      19.903  49.935  12.560  1.00 96.12           N  
ATOM    780  CA  ARG A 100      19.452  48.558  12.387  1.00 96.12           C  
ATOM    781  C   ARG A 100      18.202  48.496  11.516  1.00 96.12           C  
ATOM    782  O   ARG A 100      18.081  47.620  10.657  1.00 96.12           O  
ATOM    783  CB  ARG A 100      19.177  47.907  13.744  1.00 96.12           C  
ATOM    784  CG  ARG A 100      20.432  47.590  14.541  1.00 96.12           C  
ATOM    785  CD  ARG A 100      20.113  46.812  15.810  1.00 96.12           C  
ATOM    786  NE  ARG A 100      19.634  47.689  16.874  1.00 96.12           N  
ATOM    787  CZ  ARG A 100      19.197  47.273  18.060  1.00 96.12           C  
ATOM    788  NH1 ARG A 100      19.169  45.979  18.357  1.00 96.12           N1+
ATOM    789  NH2 ARG A 100      18.785  48.158  18.956  1.00 96.12           N  
ATOM    790  N   GLU A 101      17.370  49.373  11.798  1.00 96.03           N  
ATOM    791  CA  GLU A 101      16.154  49.440  10.992  1.00 96.03           C  
ATOM    792  C   GLU A 101      16.477  49.748   9.532  1.00 96.03           C  
ATOM    793  O   GLU A 101      15.862  49.186   8.623  1.00 96.03           O  
ATOM    794  CB  GLU A 101      15.194  50.494  11.552  1.00 96.03           C  
ATOM    795  CG  GLU A 101      14.603  50.128  12.905  1.00 96.03           C  
ATOM    796  CD  GLU A 101      13.729  48.884  12.862  1.00 96.03           C  
ATOM    797  OE1 GLU A 101      13.751  48.093  13.832  1.00 96.03           O  
ATOM    798  OE2 GLU A 101      13.018  48.699  11.849  1.00 96.03           O1-
ATOM    799  N   LEU A 102      17.358  50.663   9.409  1.00 95.28           N  
ATOM    800  CA  LEU A 102      17.797  50.998   8.058  1.00 95.28           C  
ATOM    801  C   LEU A 102      18.441  49.793   7.381  1.00 95.28           C  
ATOM    802  O   LEU A 102      18.277  49.591   6.176  1.00 95.28           O  
ATOM    803  CB  LEU A 102      18.782  52.169   8.089  1.00 95.28           C  
ATOM    804  CG  LEU A 102      18.176  53.562   8.265  1.00 95.28           C  
ATOM    805  CD1 LEU A 102      19.273  54.588   8.530  1.00 95.28           C  
ATOM    806  CD2 LEU A 102      17.360  53.948   7.036  1.00 95.28           C  
ATOM    807  N   LYS A 103      19.182  49.055   8.107  1.00 95.60           N  
ATOM    808  CA  LYS A 103      19.749  47.816   7.582  1.00 95.60           C  
ATOM    809  C   LYS A 103      18.656  46.884   7.071  1.00 95.60           C  
ATOM    810  O   LYS A 103      18.784  46.300   5.993  1.00 95.60           O  
ATOM    811  CB  LYS A 103      20.580  47.110   8.656  1.00 95.60           C  
ATOM    812  CG  LYS A 103      21.211  45.806   8.190  1.00 95.60           C  
ATOM    813  CD  LYS A 103      21.849  45.050   9.349  1.00 95.60           C  
ATOM    814  CE  LYS A 103      22.243  43.635   8.944  1.00 95.60           C  
ATOM    815  NZ  LYS A 103      22.707  42.834  10.116  1.00 95.60           N1+
ATOM    816  N   LYS A 104      17.614  46.673   7.820  1.00 96.34           N  
ATOM    817  CA  LYS A 104      16.504  45.806   7.437  1.00 96.34           C  
ATOM    818  C   LYS A 104      15.854  46.281   6.141  1.00 96.34           C  
ATOM    819  O   LYS A 104      15.534  45.473   5.268  1.00 96.34           O  
ATOM    820  CB  LYS A 104      15.461  45.746   8.555  1.00 96.34           C  
ATOM    821  CG  LYS A 104      15.927  44.998   9.796  1.00 96.34           C  
ATOM    822  CD  LYS A 104      14.843  44.964  10.867  1.00 96.34           C  
ATOM    823  CE  LYS A 104      15.342  44.308  12.147  1.00 96.34           C  
ATOM    824  NZ  LYS A 104      14.304  44.329  13.220  1.00 96.34           N1+
ATOM    825  N   VAL A 105      15.677  47.564   6.082  1.00 94.83           N  
ATOM    826  CA  VAL A 105      15.091  48.142   4.877  1.00 94.83           C  
ATOM    827  C   VAL A 105      16.009  47.888   3.682  1.00 94.83           C  
ATOM    828  O   VAL A 105      15.544  47.517   2.602  1.00 94.83           O  
ATOM    829  CB  VAL A 105      14.835  49.656   5.039  1.00 94.83           C  
ATOM    830  CG1 VAL A 105      14.428  50.282   3.707  1.00 94.83           C  
ATOM    831  CG2 VAL A 105      13.764  49.906   6.100  1.00 94.83           C  
ATOM    832  N   ALA A 106      17.245  48.103   3.854  1.00 94.44           N  
ATOM    833  CA  ALA A 106      18.227  47.847   2.804  1.00 94.44           C  
ATOM    834  C   ALA A 106      18.169  46.394   2.341  1.00 94.44           C  
ATOM    835  O   ALA A 106      18.245  46.114   1.142  1.00 94.44           O  
ATOM    836  CB  ALA A 106      19.631  48.191   3.293  1.00 94.44           C  
ATOM    837  N   GLU A 107      18.020  45.445   3.237  1.00 94.99           N  
ATOM    838  CA  GLU A 107      17.924  44.025   2.910  1.00 94.99           C  
ATOM    839  C   GLU A 107      16.682  43.734   2.073  1.00 94.99           C  
ATOM    840  O   GLU A 107      16.739  42.959   1.116  1.00 94.99           O  
ATOM    841  CB  GLU A 107      17.910  43.179   4.186  1.00 94.99           C  
ATOM    842  CG  GLU A 107      19.253  43.119   4.899  1.00 94.99           C  
ATOM    843  CD  GLU A 107      19.185  42.422   6.248  1.00 94.99           C  
ATOM    844  OE1 GLU A 107      20.249  42.171   6.857  1.00 94.99           O  
ATOM    845  OE2 GLU A 107      18.057  42.122   6.701  1.00 94.99           O1-
ATOM    846  N   LEU A 108      15.627  44.359   2.482  1.00 95.47           N  
ATOM    847  CA  LEU A 108      14.387  44.182   1.736  1.00 95.47           C  
ATOM    848  C   LEU A 108      14.509  44.768   0.333  1.00 95.47           C  
ATOM    849  O   LEU A 108      14.032  44.174  -0.636  1.00 95.47           O  
ATOM    850  CB  LEU A 108      13.217  44.836   2.476  1.00 95.47           C  
ATOM    851  CG  LEU A 108      12.798  44.183   3.793  1.00 95.47           C  
ATOM    852  CD1 LEU A 108      11.751  45.038   4.499  1.00 95.47           C  
ATOM    853  CD2 LEU A 108      12.268  42.775   3.546  1.00 95.47           C  
ATOM    854  N   LEU A 109      15.122  45.915   0.244  1.00 93.54           N  
ATOM    855  CA  LEU A 109      15.345  46.541  -1.055  1.00 93.54           C  
ATOM    856  C   LEU A 109      16.245  45.674  -1.929  1.00 93.54           C  
ATOM    857  O   LEU A 109      16.027  45.567  -3.138  1.00 93.54           O  
ATOM    858  CB  LEU A 109      15.965  47.930  -0.882  1.00 93.54           C  
ATOM    859  CG  LEU A 109      15.019  49.044  -0.431  1.00 93.54           C  
ATOM    860  CD1 LEU A 109      15.806  50.309  -0.105  1.00 93.54           C  
ATOM    861  CD2 LEU A 109      13.970  49.322  -1.502  1.00 93.54           C  
ATOM    862  N   GLN A 110      17.265  45.064  -1.338  1.00 92.77           N  
ATOM    863  CA  GLN A 110      18.154  44.159  -2.058  1.00 92.77           C  
ATOM    864  C   GLN A 110      17.389  42.958  -2.607  1.00 92.77           C  
ATOM    865  O   GLN A 110      17.610  42.543  -3.746  1.00 92.77           O  
ATOM    866  CB  GLN A 110      19.291  43.686  -1.150  1.00 92.77           C  
ATOM    867  CG  GLN A 110      20.382  42.916  -1.881  1.00 92.77           C  
ATOM    868  CD  GLN A 110      21.511  42.485  -0.964  1.00 92.77           C  
ATOM    869  NE2 GLN A 110      22.714  42.369  -1.518  1.00 92.77           N  
ATOM    870  OE1 GLN A 110      21.305  42.260   0.233  1.00 92.77           O  
ATOM    871  N   GLU A 111      16.586  42.383  -1.797  1.00 93.87           N  
ATOM    872  CA  GLU A 111      15.770  41.251  -2.226  1.00 93.87           C  
ATOM    873  C   GLU A 111      14.863  41.634  -3.393  1.00 93.87           C  
ATOM    874  O   GLU A 111      14.712  40.867  -4.345  1.00 93.87           O  
ATOM    875  CB  GLU A 111      14.932  40.720  -1.060  1.00 93.87           C  
ATOM    876  CG  GLU A 111      15.743  39.987  -0.003  1.00 93.87           C  
ATOM    877  CD  GLU A 111      14.908  39.521   1.180  1.00 93.87           C  
ATOM    878  OE1 GLU A 111      15.468  38.900   2.111  1.00 93.87           O  
ATOM    879  OE2 GLU A 111      13.684  39.780   1.173  1.00 93.87           O1-
ATOM    880  N   LEU A 112      14.284  42.813  -3.204  1.00 91.56           N  
ATOM    881  CA  LEU A 112      13.417  43.309  -4.267  1.00 91.56           C  
ATOM    882  C   LEU A 112      14.207  43.529  -5.554  1.00 91.56           C  
ATOM    883  O   LEU A 112      13.723  43.218  -6.645  1.00 91.56           O  
ATOM    884  CB  LEU A 112      12.740  44.615  -3.841  1.00 91.56           C  
ATOM    885  CG  LEU A 112      11.686  45.174  -4.797  1.00 91.56           C  
ATOM    886  CD1 LEU A 112      10.557  44.167  -4.991  1.00 91.56           C  
ATOM    887  CD2 LEU A 112      11.142  46.500  -4.277  1.00 91.56           C  
ATOM    888  N   ALA A 113      15.363  44.073  -5.405  1.00 90.78           N  
ATOM    889  CA  ALA A 113      16.240  44.283  -6.554  1.00 90.78           C  
ATOM    890  C   ALA A 113      16.543  42.964  -7.260  1.00 90.78           C  
ATOM    891  O   ALA A 113      16.578  42.906  -8.492  1.00 90.78           O  
ATOM    892  CB  ALA A 113      17.537  44.961  -6.119  1.00 90.78           C  
ATOM    893  N   LYS A 114      16.741  41.899  -6.502  1.00 89.96           N  
ATOM    894  CA  LYS A 114      17.011  40.580  -7.065  1.00 89.96           C  
ATOM    895  C   LYS A 114      15.804  40.054  -7.838  1.00 89.96           C  
ATOM    896  O   LYS A 114      15.953  39.509  -8.934  1.00 89.96           O  
ATOM    897  CB  LYS A 114      17.398  39.594  -5.961  1.00 89.96           C  
ATOM    898  CG  LYS A 114      18.799  39.803  -5.407  1.00 89.96           C  
ATOM    899  CD  LYS A 114      19.149  38.752  -4.362  1.00 89.96           C  
ATOM    900  CE  LYS A 114      20.516  39.012  -3.743  1.00 89.96           C  
ATOM    901  NZ  LYS A 114      20.841  38.013  -2.680  1.00 89.96           N1+
ATOM    902  N   LYS A 115      14.648  40.301  -7.306  1.00 89.52           N  
ATOM    903  CA  LYS A 115      13.411  39.827  -7.918  1.00 89.52           C  
ATOM    904  C   LYS A 115      13.098  40.599  -9.197  1.00 89.52           C  
ATOM    905  O   LYS A 115      12.725  40.007 -10.211  1.00 89.52           O  
ATOM    906  CB  LYS A 115      12.245  39.945  -6.935  1.00 89.52           C  
ATOM    907  CG  LYS A 115      12.296  38.946  -5.790  1.00 89.52           C  
ATOM    908  CD  LYS A 115      11.095  39.092  -4.866  1.00 89.52           C  
ATOM    909  CE  LYS A 115      11.199  38.168  -3.660  1.00 89.52           C  
ATOM    910  NZ  LYS A 115      10.063  38.365  -2.710  1.00 89.52           N1+
ATOM    911  N   ALA A 116      13.419  41.915  -9.056  1.00 85.70           N  
ATOM    912  CA  ALA A 116      12.995  42.814 -10.127  1.00 85.70           C  
ATOM    913  C   ALA A 116      14.087  42.959 -11.183  1.00 85.70           C  
ATOM    914  O   ALA A 116      13.807  43.319 -12.329  1.00 85.70           O  
ATOM    915  CB  ALA A 116      12.623  44.181  -9.559  1.00 85.70           C  
ATOM    916  N   GLY A 117      15.357  42.593 -10.813  1.00 84.78           N  
ATOM    917  CA  GLY A 117      16.504  42.755 -11.693  1.00 84.78           C  
ATOM    918  C   GLY A 117      16.793  44.204 -12.036  1.00 84.78           C  
ATOM    919  O   GLY A 117      17.182  44.514 -13.164  1.00 84.78           O  
ATOM    920  N   VAL A 118      16.475  45.108 -11.181  1.00 86.71           N  
ATOM    921  CA  VAL A 118      16.612  46.541 -11.419  1.00 86.71           C  
ATOM    922  C   VAL A 118      17.737  47.103 -10.555  1.00 86.71           C  
ATOM    923  O   VAL A 118      17.657  47.075  -9.324  1.00 86.71           O  
ATOM    924  CB  VAL A 118      15.293  47.291 -11.133  1.00 86.71           C  
ATOM    925  CG1 VAL A 118      15.447  48.784 -11.423  1.00 86.71           C  
ATOM    926  CG2 VAL A 118      14.152  46.700 -11.959  1.00 86.71           C  
ATOM    927  N   PRO A 119      18.793  47.627 -11.110  1.00 86.62           N  
ATOM    928  CA  PRO A 119      19.963  48.150 -10.402  1.00 86.62           C  
ATOM    929  C   PRO A 119      19.650  49.407  -9.593  1.00 86.62           C  
ATOM    930  O   PRO A 119      20.278  49.653  -8.560  1.00 86.62           O  
ATOM    931  CB  PRO A 119      20.949  48.459 -11.531  1.00 86.62           C  
ATOM    932  CG  PRO A 119      20.528  47.575 -12.660  1.00 86.62           C  
ATOM    933  CD  PRO A 119      19.042  47.374 -12.578  1.00 86.62           C  
ATOM    934  N   ALA A 120      18.731  50.198 -10.055  1.00 87.18           N  
ATOM    935  CA  ALA A 120      18.368  51.437  -9.373  1.00 87.18           C  
ATOM    936  C   ALA A 120      17.903  51.163  -7.946  1.00 87.18           C  
ATOM    937  O   ALA A 120      18.122  51.979  -7.048  1.00 87.18           O  
ATOM    938  CB  ALA A 120      17.280  52.173 -10.152  1.00 87.18           C  
ATOM    939  N   ILE A 121      17.291  50.006  -7.762  1.00 90.76           N  
ATOM    940  CA  ILE A 121      16.812  49.625  -6.437  1.00 90.76           C  
ATOM    941  C   ILE A 121      18.000  49.345  -5.520  1.00 90.76           C  
ATOM    942  O   ILE A 121      17.982  49.707  -4.342  1.00 90.76           O  
ATOM    943  CB  ILE A 121      15.885  48.392  -6.505  1.00 90.76           C  
ATOM    944  CG1 ILE A 121      14.621  48.717  -7.311  1.00 90.76           C  
ATOM    945  CG2 ILE A 121      15.525  47.908  -5.097  1.00 90.76           C  
ATOM    946  CD1 ILE A 121      13.699  47.525  -7.523  1.00 90.76           C  
ATOM    947  N   LEU A 122      19.049  48.793  -6.047  1.00 90.66           N  
ATOM    948  CA  LEU A 122      20.270  48.517  -5.297  1.00 90.66           C  
ATOM    949  C   LEU A 122      20.940  49.814  -4.855  1.00 90.66           C  
ATOM    950  O   LEU A 122      21.546  49.871  -3.782  1.00 90.66           O  
ATOM    951  CB  LEU A 122      21.242  47.690  -6.142  1.00 90.66           C  
ATOM    952  CG  LEU A 122      20.899  46.208  -6.314  1.00 90.66           C  
ATOM    953  CD1 LEU A 122      21.867  45.551  -7.292  1.00 90.66           C  
ATOM    954  CD2 LEU A 122      20.923  45.494  -4.967  1.00 90.66           C  
ATOM    955  N   ARG A 123      20.779  50.846  -5.660  1.00 89.24           N  
ATOM    956  CA  ARG A 123      21.280  52.164  -5.285  1.00 89.24           C  
ATOM    957  C   ARG A 123      20.602  52.666  -4.014  1.00 89.24           C  
ATOM    958  O   ARG A 123      21.260  53.218  -3.130  1.00 89.24           O  
ATOM    959  CB  ARG A 123      21.068  53.165  -6.423  1.00 89.24           C  
ATOM    960  CG  ARG A 123      22.026  52.985  -7.589  1.00 89.24           C  
ATOM    961  CD  ARG A 123      21.817  54.046  -8.661  1.00 89.24           C  
ATOM    962  NE  ARG A 123      22.536  53.720  -9.889  1.00 89.24           N  
ATOM    963  CZ  ARG A 123      22.419  54.386 -11.034  1.00 89.24           C  
ATOM    964  NH1 ARG A 123      21.606  55.431 -11.132  1.00 89.24           N1+
ATOM    965  NH2 ARG A 123      23.121  54.003 -12.092  1.00 89.24           N  
ATOM    966  N   GLY A 124      19.342  52.517  -4.016  1.00 88.86           N  
ATOM    967  CA  GLY A 124      18.589  52.868  -2.823  1.00 88.86           C  
ATOM    968  C   GLY A 124      19.022  52.094  -1.593  1.00 88.86           C  
ATOM    969  O   GLY A 124      19.152  52.664  -0.508  1.00 88.86           O  
ATOM    970  N   ALA A 125      19.248  50.814  -1.746  1.00 92.75           N  
ATOM    971  CA  ALA A 125      19.765  49.978  -0.665  1.00 92.75           C  
ATOM    972  C   ALA A 125      21.116  50.490  -0.175  1.00 92.75           C  
ATOM    973  O   ALA A 125      21.362  50.554   1.031  1.00 92.75           O  
ATOM    974  CB  ALA A 125      19.884  48.528  -1.125  1.00 92.75           C  
ATOM    975  N   LEU A 126      21.955  50.851  -1.111  1.00 93.22           N  
ATOM    976  CA  LEU A 126      23.266  51.392  -0.770  1.00 93.22           C  
ATOM    977  C   LEU A 126      23.130  52.697   0.007  1.00 93.22           C  
ATOM    978  O   LEU A 126      23.827  52.907   1.002  1.00 93.22           O  
ATOM    979  CB  LEU A 126      24.096  51.622  -2.036  1.00 93.22           C  
ATOM    980  CG  LEU A 126      25.493  52.213  -1.833  1.00 93.22           C  
ATOM    981  CD1 LEU A 126      26.321  51.312  -0.922  1.00 93.22           C  
ATOM    982  CD2 LEU A 126      26.190  52.411  -3.175  1.00 93.22           C  
ATOM    983  N   LEU A 127      22.273  53.565  -0.451  1.00 90.23           N  
ATOM    984  CA  LEU A 127      22.024  54.828   0.234  1.00 90.23           C  
ATOM    985  C   LEU A 127      21.586  54.588   1.675  1.00 90.23           C  
ATOM    986  O   LEU A 127      22.091  55.230   2.598  1.00 90.23           O  
ATOM    987  CB  LEU A 127      20.959  55.640  -0.507  1.00 90.23           C  
ATOM    988  CG  LEU A 127      20.596  56.996   0.100  1.00 90.23           C  
ATOM    989  CD1 LEU A 127      21.789  57.942   0.037  1.00 90.23           C  
ATOM    990  CD2 LEU A 127      19.391  57.597  -0.617  1.00 90.23           C  
ATOM    991  N   ALA A 128      20.665  53.713   1.862  1.00 91.94           N  
ATOM    992  CA  ALA A 128      20.177  53.367   3.195  1.00 91.94           C  
ATOM    993  C   ALA A 128      21.316  52.886   4.089  1.00 91.94           C  
ATOM    994  O   ALA A 128      21.439  53.320   5.236  1.00 91.94           O  
ATOM    995  CB  ALA A 128      19.090  52.299   3.103  1.00 91.94           C  
ATOM    996  N   LEU A 129      22.105  52.044   3.577  1.00 95.10           N  
ATOM    997  CA  LEU A 129      23.216  51.482   4.337  1.00 95.10           C  
ATOM    998  C   LEU A 129      24.256  52.551   4.649  1.00 95.10           C  
ATOM    999  O   LEU A 129      24.826  52.569   5.743  1.00 95.10           O  
ATOM   1000  CB  LEU A 129      23.866  50.331   3.565  1.00 95.10           C  
ATOM   1001  CG  LEU A 129      23.048  49.042   3.453  1.00 95.10           C  
ATOM   1002  CD1 LEU A 129      23.746  48.051   2.529  1.00 95.10           C  
ATOM   1003  CD2 LEU A 129      22.823  48.430   4.831  1.00 95.10           C  
ATOM   1004  N   GLU A 130      24.506  53.529   3.749  1.00 93.76           N  
ATOM   1005  CA  GLU A 130      25.442  54.626   3.976  1.00 93.76           C  
ATOM   1006  C   GLU A 130      24.986  55.511   5.133  1.00 93.76           C  
ATOM   1007  O   GLU A 130      25.791  55.890   5.986  1.00 93.76           O  
ATOM   1008  CB  GLU A 130      25.604  55.465   2.706  1.00 93.76           C  
ATOM   1009  CG  GLU A 130      26.444  54.794   1.629  1.00 93.76           C  
ATOM   1010  CD  GLU A 130      26.606  55.642   0.377  1.00 93.76           C  
ATOM   1011  OE1 GLU A 130      27.296  55.201  -0.570  1.00 93.76           O  
ATOM   1012  OE2 GLU A 130      26.038  56.757   0.344  1.00 93.76           O1-
ATOM   1013  N   VAL A 131      23.804  55.750   5.070  1.00 93.23           N  
ATOM   1014  CA  VAL A 131      23.251  56.580   6.135  1.00 93.23           C  
ATOM   1015  C   VAL A 131      23.324  55.832   7.464  1.00 93.23           C  
ATOM   1016  O   VAL A 131      23.624  56.425   8.503  1.00 93.23           O  
ATOM   1017  CB  VAL A 131      21.794  56.992   5.834  1.00 93.23           C  
ATOM   1018  CG1 VAL A 131      21.187  57.740   7.021  1.00 93.23           C  
ATOM   1019  CG2 VAL A 131      21.731  57.849   4.571  1.00 93.23           C  
ATOM   1020  N   ALA A 132      23.028  54.576   7.442  1.00 94.85           N  
ATOM   1021  CA  ALA A 132      23.132  53.739   8.635  1.00 94.85           C  
ATOM   1022  C   ALA A 132      24.542  53.787   9.217  1.00 94.85           C  
ATOM   1023  O   ALA A 132      24.715  53.899  10.433  1.00 94.85           O  
ATOM   1024  CB  ALA A 132      22.742  52.299   8.311  1.00 94.85           C  
ATOM   1025  N   VAL A 133      25.527  53.680   8.378  1.00 95.51           N  
ATOM   1026  CA  VAL A 133      26.921  53.707   8.806  1.00 95.51           C  
ATOM   1027  C   VAL A 133      27.247  55.065   9.423  1.00 95.51           C  
ATOM   1028  O   VAL A 133      27.920  55.140  10.454  1.00 95.51           O  
ATOM   1029  CB  VAL A 133      27.881  53.411   7.632  1.00 95.51           C  
ATOM   1030  CG1 VAL A 133      29.330  53.666   8.042  1.00 95.51           C  
ATOM   1031  CG2 VAL A 133      27.704  51.972   7.149  1.00 95.51           C  
ATOM   1032  N   ARG A 134      26.799  56.122   8.784  1.00 93.81           N  
ATOM   1033  CA  ARG A 134      27.007  57.464   9.318  1.00 93.81           C  
ATOM   1034  C   ARG A 134      26.414  57.595  10.717  1.00 93.81           C  
ATOM   1035  O   ARG A 134      27.033  58.187  11.605  1.00 93.81           O  
ATOM   1036  CB  ARG A 134      26.392  58.513   8.388  1.00 93.81           C  
ATOM   1037  CG  ARG A 134      27.232  58.814   7.157  1.00 93.81           C  
ATOM   1038  CD  ARG A 134      26.668  59.982   6.360  1.00 93.81           C  
ATOM   1039  NE  ARG A 134      25.430  59.620   5.677  1.00 93.81           N  
ATOM   1040  CZ  ARG A 134      24.839  60.355   4.739  1.00 93.81           C  
ATOM   1041  NH1 ARG A 134      25.366  61.512   4.353  1.00 93.81           N1+
ATOM   1042  NH2 ARG A 134      23.713  59.932   4.183  1.00 93.81           N  
ATOM   1043  N   ALA A 135      25.196  57.123  10.913  1.00 92.72           N  
ATOM   1044  CA  ALA A 135      24.541  57.139  12.218  1.00 92.72           C  
ATOM   1045  C   ALA A 135      25.364  56.380  13.254  1.00 92.72           C  
ATOM   1046  O   ALA A 135      25.545  56.851  14.379  1.00 92.72           O  
ATOM   1047  CB  ALA A 135      23.139  56.545  12.117  1.00 92.72           C  
ATOM   1048  N   VAL A 136      25.885  55.262  12.901  1.00 93.98           N  
ATOM   1049  CA  VAL A 136      26.692  54.428  13.786  1.00 93.98           C  
ATOM   1050  C   VAL A 136      28.017  55.124  14.086  1.00 93.98           C  
ATOM   1051  O   VAL A 136      28.501  55.090  15.219  1.00 93.98           O  
ATOM   1052  CB  VAL A 136      26.948  53.033  13.174  1.00 93.98           C  
ATOM   1053  CG1 VAL A 136      27.979  52.264  13.998  1.00 93.98           C  
ATOM   1054  CG2 VAL A 136      25.643  52.245  13.075  1.00 93.98           C  
ATOM   1055  N   GLU A 137      28.570  55.656  13.086  1.00 93.52           N  
ATOM   1056  CA  GLU A 137      29.806  56.407  13.277  1.00 93.52           C  
ATOM   1057  C   GLU A 137      29.635  57.486  14.343  1.00 93.52           C  
ATOM   1058  O   GLU A 137      30.489  57.641  15.220  1.00 93.52           O  
ATOM   1059  CB  GLU A 137      30.262  57.038  11.959  1.00 93.52           C  
ATOM   1060  CG  GLU A 137      31.577  57.799  12.064  1.00 93.52           C  
ATOM   1061  CD  GLU A 137      32.035  58.389  10.739  1.00 93.52           C  
ATOM   1062  OE1 GLU A 137      33.132  58.989  10.691  1.00 93.52           O  
ATOM   1063  OE2 GLU A 137      31.289  58.251   9.744  1.00 93.52           O1-
ATOM   1064  N   LEU A 138      28.629  58.228  14.266  1.00 90.80           N  
ATOM   1065  CA  LEU A 138      28.337  59.274  15.240  1.00 90.80           C  
ATOM   1066  C   LEU A 138      28.170  58.685  16.637  1.00 90.80           C  
ATOM   1067  O   LEU A 138      28.648  59.260  17.619  1.00 90.80           O  
ATOM   1068  CB  LEU A 138      27.073  60.040  14.842  1.00 90.80           C  
ATOM   1069  CG  LEU A 138      27.209  61.009  13.667  1.00 90.80           C  
ATOM   1070  CD1 LEU A 138      25.836  61.514  13.235  1.00 90.80           C  
ATOM   1071  CD2 LEU A 138      28.121  62.174  14.036  1.00 90.80           C  
ATOM   1072  N   ALA A 139      27.502  57.613  16.642  1.00 90.12           N  
ATOM   1073  CA  ALA A 139      27.306  56.919  17.913  1.00 90.12           C  
ATOM   1074  C   ALA A 139      28.641  56.489  18.514  1.00 90.12           C  
ATOM   1075  O   ALA A 139      28.868  56.650  19.716  1.00 90.12           O  
ATOM   1076  CB  ALA A 139      26.397  55.707  17.724  1.00 90.12           C  
ATOM   1077  N   ILE A 140      29.526  55.941  17.712  1.00 90.07           N  
ATOM   1078  CA  ILE A 140      30.824  55.442  18.156  1.00 90.07           C  
ATOM   1079  C   ILE A 140      31.703  56.610  18.596  1.00 90.07           C  
ATOM   1080  O   ILE A 140      32.396  56.525  19.612  1.00 90.07           O  
ATOM   1081  CB  ILE A 140      31.526  54.630  17.044  1.00 90.07           C  
ATOM   1082  CG1 ILE A 140      30.783  53.313  16.794  1.00 90.07           C  
ATOM   1083  CG2 ILE A 140      32.991  54.371  17.409  1.00 90.07           C  
ATOM   1084  CD1 ILE A 140      31.319  52.515  15.614  1.00 90.07           C  
ATOM   1085  N   LYS A 141      31.654  57.717  17.873  1.00 89.49           N  
ATOM   1086  CA  LYS A 141      32.432  58.903  18.218  1.00 89.49           C  
ATOM   1087  C   LYS A 141      32.004  59.467  19.570  1.00 89.49           C  
ATOM   1088  O   LYS A 141      32.842  59.921  20.353  1.00 89.49           O  
ATOM   1089  CB  LYS A 141      32.291  59.973  17.135  1.00 89.49           C  
ATOM   1090  CG  LYS A 141      33.139  59.717  15.897  1.00 89.49           C  
ATOM   1091  CD  LYS A 141      33.048  60.873  14.910  1.00 89.49           C  
ATOM   1092  CE  LYS A 141      33.885  60.613  13.666  1.00 89.49           C  
ATOM   1093  NZ  LYS A 141      33.749  61.714  12.665  1.00 89.49           N1+
ATOM   1094  N   SER A 142      30.801  59.392  19.783  1.00 88.31           N  
ATOM   1095  CA  SER A 142      30.234  59.929  21.016  1.00 88.31           C  
ATOM   1096  C   SER A 142      30.512  59.008  22.199  1.00 88.31           C  
ATOM   1097  O   SER A 142      30.817  59.476  23.299  1.00 88.31           O  
ATOM   1098  CB  SER A 142      28.727  60.140  20.866  1.00 88.31           C  
ATOM   1099  OG  SER A 142      28.454  61.162  19.923  1.00 88.31           O  
ATOM   1100  N   ASN A 143      30.471  57.699  21.965  1.00 86.56           N  
ATOM   1101  CA  ASN A 143      30.747  56.671  22.961  1.00 86.56           C  
ATOM   1102  C   ASN A 143      31.436  55.458  22.341  1.00 86.56           C  
ATOM   1103  O   ASN A 143      30.771  54.512  21.914  1.00 86.56           O  
ATOM   1104  CB  ASN A 143      29.457  56.246  23.666  1.00 86.56           C  
ATOM   1105  CG  ASN A 143      29.708  55.315  24.835  1.00 86.56           C  
ATOM   1106  ND2 ASN A 143      28.644  54.937  25.532  1.00 86.56           N  
ATOM   1107  OD1 ASN A 143      30.850  54.937  25.109  1.00 86.56           O  
ATOM   1108  N   PRO A 144      32.817  55.443  22.370  1.00 83.32           N  
ATOM   1109  CA  PRO A 144      33.605  54.391  21.724  1.00 83.32           C  
ATOM   1110  C   PRO A 144      33.445  53.033  22.404  1.00 83.32           C  
ATOM   1111  O   PRO A 144      33.708  51.995  21.789  1.00 83.32           O  
ATOM   1112  CB  PRO A 144      35.044  54.899  21.851  1.00 83.32           C  
ATOM   1113  CG  PRO A 144      34.911  56.376  22.039  1.00 83.32           C  
ATOM   1114  CD  PRO A 144      33.615  56.653  22.745  1.00 83.32           C  
ATOM   1115  N   ASP A 145      32.849  53.055  23.546  1.00 82.27           N  
ATOM   1116  CA  ASP A 145      32.723  51.828  24.327  1.00 82.27           C  
ATOM   1117  C   ASP A 145      31.334  51.215  24.165  1.00 82.27           C  
ATOM   1118  O   ASP A 145      30.985  50.263  24.866  1.00 82.27           O  
ATOM   1119  CB  ASP A 145      33.010  52.101  25.804  1.00 82.27           C  
ATOM   1120  CG  ASP A 145      34.445  52.524  26.062  1.00 82.27           C  
ATOM   1121  OD1 ASP A 145      35.369  51.968  25.430  1.00 82.27           O  
ATOM   1122  OD2 ASP A 145      34.654  53.421  26.908  1.00 82.27           O1-
ATOM   1123  N   ASN A 146      30.550  51.747  23.183  1.00 86.16           N  
ATOM   1124  CA  ASN A 146      29.218  51.199  22.947  1.00 86.16           C  
ATOM   1125  C   ASN A 146      29.277  49.921  22.115  1.00 86.16           C  
ATOM   1126  O   ASN A 146      29.425  49.976  20.894  1.00 86.16           O  
ATOM   1127  CB  ASN A 146      28.324  52.236  22.264  1.00 86.16           C  
ATOM   1128  CG  ASN A 146      26.868  51.812  22.218  1.00 86.16           C  
ATOM   1129  ND2 ASN A 146      25.965  52.774  22.366  1.00 86.16           N  
ATOM   1130  OD1 ASN A 146      26.559  50.629  22.051  1.00 86.16           O  
ATOM   1131  N   ASP A 147      29.085  48.760  22.761  1.00 84.11           N  
ATOM   1132  CA  ASP A 147      29.264  47.453  22.137  1.00 84.11           C  
ATOM   1133  C   ASP A 147      28.236  47.228  21.031  1.00 84.11           C  
ATOM   1134  O   ASP A 147      28.554  46.657  19.986  1.00 84.11           O  
ATOM   1135  CB  ASP A 147      29.165  46.341  23.182  1.00 84.11           C  
ATOM   1136  CG  ASP A 147      30.333  46.333  24.153  1.00 84.11           C  
ATOM   1137  OD1 ASP A 147      31.420  46.842  23.803  1.00 84.11           O  
ATOM   1138  OD2 ASP A 147      30.166  45.810  25.275  1.00 84.11           O1-
ATOM   1139  N   GLU A 148      27.160  47.795  21.238  1.00 88.03           N  
ATOM   1140  CA  GLU A 148      26.074  47.622  20.277  1.00 88.03           C  
ATOM   1141  C   GLU A 148      26.355  48.382  18.985  1.00 88.03           C  
ATOM   1142  O   GLU A 148      26.085  47.880  17.891  1.00 88.03           O  
ATOM   1143  CB  GLU A 148      24.745  48.082  20.881  1.00 88.03           C  
ATOM   1144  CG  GLU A 148      24.187  47.136  21.933  1.00 88.03           C  
ATOM   1145  CD  GLU A 148      22.854  47.592  22.504  1.00 88.03           C  
ATOM   1146  OE1 GLU A 148      22.323  46.922  23.420  1.00 88.03           O  
ATOM   1147  OE2 GLU A 148      22.334  48.627  22.031  1.00 88.03           O1-
ATOM   1148  N   ALA A 149      26.883  49.573  19.086  1.00 89.78           N  
ATOM   1149  CA  ALA A 149      27.251  50.395  17.935  1.00 89.78           C  
ATOM   1150  C   ALA A 149      28.364  49.737  17.125  1.00 89.78           C  
ATOM   1151  O   ALA A 149      28.302  49.694  15.894  1.00 89.78           O  
ATOM   1152  CB  ALA A 149      27.680  51.787  18.392  1.00 89.78           C  
ATOM   1153  N   VAL A 150      29.317  49.136  17.781  1.00 85.26           N  
ATOM   1154  CA  VAL A 150      30.436  48.451  17.142  1.00 85.26           C  
ATOM   1155  C   VAL A 150      29.933  47.207  16.413  1.00 85.26           C  
ATOM   1156  O   VAL A 150      30.274  46.980  15.250  1.00 85.26           O  
ATOM   1157  CB  VAL A 150      31.525  48.065  18.168  1.00 85.26           C  
ATOM   1158  CG1 VAL A 150      32.608  47.212  17.510  1.00 85.26           C  
ATOM   1159  CG2 VAL A 150      32.135  49.316  18.796  1.00 85.26           C  
ATOM   1160  N   GLU A 151      29.087  46.411  17.041  1.00 84.41           N  
ATOM   1161  CA  GLU A 151      28.514  45.214  16.436  1.00 84.41           C  
ATOM   1162  C   GLU A 151      27.680  45.562  15.205  1.00 84.41           C  
ATOM   1163  O   GLU A 151      27.756  44.877  14.183  1.00 84.41           O  
ATOM   1164  CB  GLU A 151      27.657  44.454  17.451  1.00 84.41           C  
ATOM   1165  CG  GLU A 151      28.466  43.726  18.515  1.00 84.41           C  
ATOM   1166  CD  GLU A 151      27.601  42.994  19.530  1.00 84.41           C  
ATOM   1167  OE1 GLU A 151      28.157  42.382  20.471  1.00 84.41           O  
ATOM   1168  OE2 GLU A 151      26.360  43.033  19.382  1.00 84.41           O1-
ATOM   1169  N   THR A 152      26.956  46.637  15.421  1.00 91.07           N  
ATOM   1170  CA  THR A 152      26.116  47.084  14.316  1.00 91.07           C  
ATOM   1171  C   THR A 152      26.970  47.548  13.139  1.00 91.07           C  
ATOM   1172  O   THR A 152      26.634  47.287  11.982  1.00 91.07           O  
ATOM   1173  CB  THR A 152      25.178  48.224  14.754  1.00 91.07           C  
ATOM   1174  CG2 THR A 152      24.274  48.665  13.607  1.00 91.07           C  
ATOM   1175  OG1 THR A 152      24.363  47.774  15.843  1.00 91.07           O  
ATOM   1176  N   ALA A 153      28.021  48.252  13.339  1.00 88.69           N  
ATOM   1177  CA  ALA A 153      28.959  48.678  12.303  1.00 88.69           C  
ATOM   1178  C   ALA A 153      29.497  47.481  11.524  1.00 88.69           C  
ATOM   1179  O   ALA A 153      29.576  47.519  10.293  1.00 88.69           O  
ATOM   1180  CB  ALA A 153      30.110  49.467  12.922  1.00 88.69           C  
ATOM   1181  N   VAL A 154      29.760  46.463  12.239  1.00 83.29           N  
ATOM   1182  CA  VAL A 154      30.287  45.256  11.612  1.00 83.29           C  
ATOM   1183  C   VAL A 154      29.217  44.623  10.727  1.00 83.29           C  
ATOM   1184  O   VAL A 154      29.493  44.234   9.590  1.00 83.29           O  
ATOM   1185  CB  VAL A 154      30.777  44.237  12.666  1.00 83.29           C  
ATOM   1186  CG1 VAL A 154      31.158  42.915  12.003  1.00 83.29           C  
ATOM   1187  CG2 VAL A 154      31.960  44.807  13.448  1.00 83.29           C  
ATOM   1188  N   ARG A 155      28.047  44.476  11.235  1.00 88.89           N  
ATOM   1189  CA  ARG A 155      26.941  43.899  10.479  1.00 88.89           C  
ATOM   1190  C   ARG A 155      26.643  44.720   9.230  1.00 88.89           C  
ATOM   1191  O   ARG A 155      26.364  44.164   8.166  1.00 88.89           O  
ATOM   1192  CB  ARG A 155      25.688  43.796  11.352  1.00 88.89           C  
ATOM   1193  CG  ARG A 155      25.791  42.760  12.459  1.00 88.89           C  
ATOM   1194  CD  ARG A 155      24.505  42.671  13.270  1.00 88.89           C  
ATOM   1195  NE  ARG A 155      24.628  41.720  14.371  1.00 88.89           N  
ATOM   1196  CZ  ARG A 155      23.682  41.485  15.277  1.00 88.89           C  
ATOM   1197  NH1 ARG A 155      22.521  42.127  15.228  1.00 88.89           N1+
ATOM   1198  NH2 ARG A 155      23.899  40.598  16.237  1.00 88.89           N  
ATOM   1199  N   LEU A 156      26.714  46.027   9.393  1.00 91.96           N  
ATOM   1200  CA  LEU A 156      26.489  46.918   8.260  1.00 91.96           C  
ATOM   1201  C   LEU A 156      27.567  46.730   7.198  1.00 91.96           C  
ATOM   1202  O   LEU A 156      27.276  46.761   6.000  1.00 91.96           O  
ATOM   1203  CB  LEU A 156      26.460  48.377   8.723  1.00 91.96           C  
ATOM   1204  CG  LEU A 156      25.227  48.812   9.515  1.00 91.96           C  
ATOM   1205  CD1 LEU A 156      25.406  50.235  10.035  1.00 91.96           C  
ATOM   1206  CD2 LEU A 156      23.972  48.707   8.655  1.00 91.96           C  
ATOM   1207  N   ALA A 157      28.763  46.549   7.603  1.00 85.81           N  
ATOM   1208  CA  ALA A 157      29.874  46.292   6.690  1.00 85.81           C  
ATOM   1209  C   ALA A 157      29.613  45.046   5.847  1.00 85.81           C  
ATOM   1210  O   ALA A 157      29.826  45.056   4.632  1.00 85.81           O  
ATOM   1211  CB  ALA A 157      31.179  46.140   7.468  1.00 85.81           C  
ATOM   1212  N   ARG A 158      29.074  44.079   6.447  1.00 84.91           N  
ATOM   1213  CA  ARG A 158      28.757  42.840   5.744  1.00 84.91           C  
ATOM   1214  C   ARG A 158      27.656  43.061   4.712  1.00 84.91           C  
ATOM   1215  O   ARG A 158      27.766  42.605   3.573  1.00 84.91           O  
ATOM   1216  CB  ARG A 158      28.335  41.753   6.736  1.00 84.91           C  
ATOM   1217  CG  ARG A 158      28.166  40.378   6.109  1.00 84.91           C  
ATOM   1218  CD  ARG A 158      27.762  39.333   7.138  1.00 84.91           C  
ATOM   1219  NE  ARG A 158      28.886  38.949   7.987  1.00 84.91           N  
ATOM   1220  CZ  ARG A 158      28.817  38.070   8.983  1.00 84.91           C  
ATOM   1221  NH1 ARG A 158      27.672  37.465   9.277  1.00 84.91           N1+
ATOM   1222  NH2 ARG A 158      29.903  37.793   9.691  1.00 84.91           N  
ATOM   1223  N   GLU A 159      26.726  43.662   5.187  1.00 91.14           N  
ATOM   1224  CA  GLU A 159      25.614  43.934   4.281  1.00 91.14           C  
ATOM   1225  C   GLU A 159      26.065  44.776   3.091  1.00 91.14           C  
ATOM   1226  O   GLU A 159      25.638  44.539   1.960  1.00 91.14           O  
ATOM   1227  CB  GLU A 159      24.475  44.639   5.023  1.00 91.14           C  
ATOM   1228  CG  GLU A 159      23.195  44.760   4.211  1.00 91.14           C  
ATOM   1229  CD  GLU A 159      22.632  43.417   3.773  1.00 91.14           C  
ATOM   1230  OE1 GLU A 159      21.962  43.355   2.717  1.00 91.14           O  
ATOM   1231  OE2 GLU A 159      22.862  42.420   4.492  1.00 91.14           O1-
ATOM   1232  N   LEU A 160      26.882  45.748   3.326  1.00 91.54           N  
ATOM   1233  CA  LEU A 160      27.437  46.594   2.275  1.00 91.54           C  
ATOM   1234  C   LEU A 160      28.247  45.766   1.283  1.00 91.54           C  
ATOM   1235  O   LEU A 160      28.177  45.995   0.073  1.00 91.54           O  
ATOM   1236  CB  LEU A 160      28.316  47.692   2.878  1.00 91.54           C  
ATOM   1237  CG  LEU A 160      27.585  48.906   3.454  1.00 91.54           C  
ATOM   1238  CD1 LEU A 160      28.509  49.694   4.376  1.00 91.54           C  
ATOM   1239  CD2 LEU A 160      27.056  49.793   2.333  1.00 91.54           C  
ATOM   1240  N   LEU A 161      28.946  44.839   1.762  1.00 85.87           N  
ATOM   1241  CA  LEU A 161      29.732  43.967   0.894  1.00 85.87           C  
ATOM   1242  C   LEU A 161      28.823  43.101   0.028  1.00 85.87           C  
ATOM   1243  O   LEU A 161      29.129  42.845  -1.138  1.00 85.87           O  
ATOM   1244  CB  LEU A 161      30.662  43.081   1.724  1.00 85.87           C  
ATOM   1245  CG  LEU A 161      31.850  43.778   2.389  1.00 85.87           C  
ATOM   1246  CD1 LEU A 161      32.599  42.806   3.293  1.00 85.87           C  
ATOM   1247  CD2 LEU A 161      32.784  44.364   1.335  1.00 85.87           C  
ATOM   1248  N   LYS A 162      27.710  42.637   0.596  1.00 88.80           N  
ATOM   1249  CA  LYS A 162      26.737  41.880  -0.185  1.00 88.80           C  
ATOM   1250  C   LYS A 162      26.170  42.722  -1.324  1.00 88.80           C  
ATOM   1251  O   LYS A 162      26.033  42.240  -2.451  1.00 88.80           O  
ATOM   1252  CB  LYS A 162      25.603  41.378   0.710  1.00 88.80           C  
ATOM   1253  CG  LYS A 162      26.013  40.267   1.665  1.00 88.80           C  
ATOM   1254  CD  LYS A 162      24.836  39.791   2.508  1.00 88.80           C  
ATOM   1255  CE  LYS A 162      25.265  38.746   3.529  1.00 88.80           C  
ATOM   1256  NZ  LYS A 162      24.128  38.324   4.400  1.00 88.80           N1+
ATOM   1257  N   VAL A 163      25.846  43.954  -0.981  1.00 90.99           N  
ATOM   1258  CA  VAL A 163      25.327  44.869  -1.993  1.00 90.99           C  
ATOM   1259  C   VAL A 163      26.388  45.112  -3.064  1.00 90.99           C  
ATOM   1260  O   VAL A 163      26.088  45.089  -4.260  1.00 90.99           O  
ATOM   1261  CB  VAL A 163      24.883  46.212  -1.370  1.00 90.99           C  
ATOM   1262  CG1 VAL A 163      24.540  47.226  -2.460  1.00 90.99           C  
ATOM   1263  CG2 VAL A 163      23.689  45.999  -0.440  1.00 90.99           C  
ATOM   1264  N   ALA A 164      27.596  45.317  -2.657  1.00 87.46           N  
ATOM   1265  CA  ALA A 164      28.722  45.522  -3.565  1.00 87.46           C  
ATOM   1266  C   ALA A 164      28.902  44.325  -4.495  1.00 87.46           C  
ATOM   1267  O   ALA A 164      29.123  44.493  -5.697  1.00 87.46           O  
ATOM   1268  CB  ALA A 164      30.004  45.774  -2.775  1.00 87.46           C  
ATOM   1269  N   ALA A 165      28.762  43.170  -3.941  1.00 84.26           N  
ATOM   1270  CA  ALA A 165      28.903  41.944  -4.722  1.00 84.26           C  
ATOM   1271  C   ALA A 165      27.820  41.848  -5.791  1.00 84.26           C  
ATOM   1272  O   ALA A 165      28.100  41.492  -6.938  1.00 84.26           O  
ATOM   1273  CB  ALA A 165      28.855  40.722  -3.807  1.00 84.26           C  
ATOM   1274  N   GLU A 166      26.693  42.107  -5.360  1.00 88.89           N  
ATOM   1275  CA  GLU A 166      25.580  42.054  -6.304  1.00 88.89           C  
ATOM   1276  C   GLU A 166      25.752  43.082  -7.418  1.00 88.89           C  
ATOM   1277  O   GLU A 166      25.522  42.779  -8.591  1.00 88.89           O  
ATOM   1278  CB  GLU A 166      24.250  42.279  -5.581  1.00 88.89           C  
ATOM   1279  CG  GLU A 166      23.026  42.038  -6.453  1.00 88.89           C  
ATOM   1280  CD  GLU A 166      21.733  41.946  -5.660  1.00 88.89           C  
ATOM   1281  OE1 GLU A 166      20.643  41.918  -6.277  1.00 88.89           O  
ATOM   1282  OE2 GLU A 166      21.809  41.901  -4.412  1.00 88.89           O1-
ATOM   1283  N   LEU A 167      26.160  44.293  -7.068  1.00 89.65           N  
ATOM   1284  CA  LEU A 167      26.413  45.344  -8.048  1.00 89.65           C  
ATOM   1285  C   LEU A 167      27.543  44.946  -8.992  1.00 89.65           C  
ATOM   1286  O   LEU A 167      27.447  45.154 -10.203  1.00 89.65           O  
ATOM   1287  CB  LEU A 167      26.758  46.660  -7.346  1.00 89.65           C  
ATOM   1288  CG  LEU A 167      25.595  47.396  -6.676  1.00 89.65           C  
ATOM   1289  CD1 LEU A 167      26.122  48.496  -5.761  1.00 89.65           C  
ATOM   1290  CD2 LEU A 167      24.651  47.971  -7.725  1.00 89.65           C  
ATOM   1291  N   ALA A 168      28.552  44.399  -8.453  1.00 83.62           N  
ATOM   1292  CA  ALA A 168      29.710  43.969  -9.233  1.00 83.62           C  
ATOM   1293  C   ALA A 168      29.336  42.846 -10.196  1.00 83.62           C  
ATOM   1294  O   ALA A 168      29.775  42.839 -11.349  1.00 83.62           O  
ATOM   1295  CB  ALA A 168      30.837  43.517  -8.305  1.00 83.62           C  
ATOM   1296  N   GLU A 169      28.592  41.875  -9.690  1.00 85.44           N  
ATOM   1297  CA  GLU A 169      28.124  40.779 -10.534  1.00 85.44           C  
ATOM   1298  C   GLU A 169      27.322  41.302 -11.722  1.00 85.44           C  
ATOM   1299  O   GLU A 169      27.548  40.887 -12.860  1.00 85.44           O  
ATOM   1300  CB  GLU A 169      27.276  39.797  -9.720  1.00 85.44           C  
ATOM   1301  CG  GLU A 169      26.851  38.560 -10.497  1.00 85.44           C  
ATOM   1302  CD  GLU A 169      26.035  37.581  -9.669  1.00 85.44           C  
ATOM   1303  OE1 GLU A 169      25.583  36.552 -10.218  1.00 85.44           O  
ATOM   1304  OE2 GLU A 169      25.845  37.848  -8.460  1.00 85.44           O1-
ATOM   1305  N   ARG A 170      26.569  42.214 -11.456  1.00 86.22           N  
ATOM   1306  CA  ARG A 170      25.735  42.764 -12.520  1.00 86.22           C  
ATOM   1307  C   ARG A 170      26.561  43.617 -13.476  1.00 86.22           C  
ATOM   1308  O   ARG A 170      26.341  43.589 -14.689  1.00 86.22           O  
ATOM   1309  CB  ARG A 170      24.592  43.593 -11.933  1.00 86.22           C  
ATOM   1310  CG  ARG A 170      23.526  42.764 -11.233  1.00 86.22           C  
ATOM   1311  CD  ARG A 170      22.327  43.611 -10.831  1.00 86.22           C  
ATOM   1312  NE  ARG A 170      21.333  42.828 -10.102  1.00 86.22           N  
ATOM   1313  CZ  ARG A 170      20.054  43.166  -9.962  1.00 86.22           C  
ATOM   1314  NH1 ARG A 170      19.586  44.285 -10.503  1.00 86.22           N1+
ATOM   1315  NH2 ARG A 170      19.238  42.379  -9.277  1.00 86.22           N  
ATOM   1316  N   ALA A 171      27.405  44.367 -12.932  1.00 85.57           N  
ATOM   1317  CA  ALA A 171      28.306  45.171 -13.751  1.00 85.57           C  
ATOM   1318  C   ALA A 171      29.106  44.293 -14.710  1.00 85.57           C  
ATOM   1319  O   ALA A 171      29.323  44.664 -15.866  1.00 85.57           O  
ATOM   1320  CB  ALA A 171      29.248  45.984 -12.866  1.00 85.57           C  
ATOM   1321  N   ALA A 172      29.526  43.151 -14.187  1.00 80.17           N  
ATOM   1322  CA  ALA A 172      30.311  42.227 -15.001  1.00 80.17           C  
ATOM   1323  C   ALA A 172      29.492  41.699 -16.175  1.00 80.17           C  
ATOM   1324  O   ALA A 172      30.013  41.541 -17.282  1.00 80.17           O  
ATOM   1325  CB  ALA A 172      30.821  41.068 -14.148  1.00 80.17           C  
ATOM   1326  N   LYS A 173      28.220  41.549 -15.976  1.00 84.92           N  
ATOM   1327  CA  LYS A 173      27.351  41.013 -17.020  1.00 84.92           C  
ATOM   1328  C   LYS A 173      26.961  42.095 -18.022  1.00 84.92           C  
ATOM   1329  O   LYS A 173      26.912  41.844 -19.227  1.00 84.92           O  
ATOM   1330  CB  LYS A 173      26.096  40.390 -16.406  1.00 84.92           C  
ATOM   1331  CG  LYS A 173      26.348  39.080 -15.674  1.00 84.92           C  
ATOM   1332  CD  LYS A 173      25.054  38.479 -15.142  1.00 84.92           C  
ATOM   1333  CE  LYS A 173      25.312  37.194 -14.366  1.00 84.92           C  
ATOM   1334  NZ  LYS A 173      24.050  36.622 -13.807  1.00 84.92           N1+
ATOM   1335  N   THR A 174      26.809  43.291 -17.549  1.00 83.81           N  
ATOM   1336  CA  THR A 174      26.253  44.362 -18.368  1.00 83.81           C  
ATOM   1337  C   THR A 174      27.350  45.317 -18.827  1.00 83.81           C  
ATOM   1338  O   THR A 174      27.119  46.167 -19.689  1.00 83.81           O  
ATOM   1339  CB  THR A 174      25.173  45.148 -17.601  1.00 83.81           C  
ATOM   1340  CG2 THR A 174      24.008  44.244 -17.210  1.00 83.81           C  
ATOM   1341  OG1 THR A 174      25.749  45.706 -16.414  1.00 83.81           O  
ATOM   1342  N   LYS A 175      28.541  45.175 -18.255  1.00 81.85           N  
ATOM   1343  CA  LYS A 175      29.677  46.057 -18.508  1.00 81.85           C  
ATOM   1344  C   LYS A 175      29.314  47.514 -18.233  1.00 81.85           C  
ATOM   1345  O   LYS A 175      29.764  48.416 -18.943  1.00 81.85           O  
ATOM   1346  CB  LYS A 175      30.165  45.902 -19.949  1.00 81.85           C  
ATOM   1347  CG  LYS A 175      30.727  44.524 -20.268  1.00 81.85           C  
ATOM   1348  CD  LYS A 175      31.283  44.461 -21.685  1.00 81.85           C  
ATOM   1349  CE  LYS A 175      31.822  43.076 -22.014  1.00 81.85           C  
ATOM   1350  NZ  LYS A 175      32.379  43.012 -23.398  1.00 81.85           N1+
ATOM   1351  N   ASP A 176      28.363  47.762 -17.333  1.00 83.72           N  
ATOM   1352  CA  ASP A 176      27.922  49.091 -16.924  1.00 83.72           C  
ATOM   1353  C   ASP A 176      28.906  49.718 -15.938  1.00 83.72           C  
ATOM   1354  O   ASP A 176      29.033  49.257 -14.802  1.00 83.72           O  
ATOM   1355  CB  ASP A 176      26.526  49.026 -16.302  1.00 83.72           C  
ATOM   1356  CG  ASP A 176      25.921  50.397 -16.056  1.00 83.72           C  
ATOM   1357  OD1 ASP A 176      26.676  51.390 -15.967  1.00 83.72           O  
ATOM   1358  OD2 ASP A 176      24.679  50.487 -15.948  1.00 83.72           O1-
ATOM   1359  N   GLU A 177      29.556  50.793 -16.349  1.00 83.36           N  
ATOM   1360  CA  GLU A 177      30.589  51.467 -15.569  1.00 83.36           C  
ATOM   1361  C   GLU A 177      29.998  52.132 -14.329  1.00 83.36           C  
ATOM   1362  O   GLU A 177      30.653  52.212 -13.288  1.00 83.36           O  
ATOM   1363  CB  GLU A 177      31.320  52.503 -16.424  1.00 83.36           C  
ATOM   1364  CG  GLU A 177      32.269  51.898 -17.448  1.00 83.36           C  
ATOM   1365  CD  GLU A 177      32.997  52.940 -18.282  1.00 83.36           C  
ATOM   1366  OE1 GLU A 177      33.810  52.559 -19.155  1.00 83.36           O  
ATOM   1367  OE2 GLU A 177      32.752  54.146 -18.062  1.00 83.36           O1-
ATOM   1368  N   GLU A 178      28.781  52.560 -14.413  1.00 86.85           N  
ATOM   1369  CA  GLU A 178      28.105  53.195 -13.286  1.00 86.85           C  
ATOM   1370  C   GLU A 178      27.891  52.208 -12.142  1.00 86.85           C  
ATOM   1371  O   GLU A 178      28.046  52.562 -10.972  1.00 86.85           O  
ATOM   1372  CB  GLU A 178      26.763  53.786 -13.728  1.00 86.85           C  
ATOM   1373  CG  GLU A 178      26.894  55.043 -14.575  1.00 86.85           C  
ATOM   1374  CD  GLU A 178      25.555  55.673 -14.925  1.00 86.85           C  
ATOM   1375  OE1 GLU A 178      25.539  56.772 -15.524  1.00 86.85           O  
ATOM   1376  OE2 GLU A 178      24.513  55.064 -14.596  1.00 86.85           O1-
ATOM   1377  N   LEU A 179      27.643  50.979 -12.462  1.00 87.22           N  
ATOM   1378  CA  LEU A 179      27.454  49.923 -11.475  1.00 87.22           C  
ATOM   1379  C   LEU A 179      28.774  49.569 -10.798  1.00 87.22           C  
ATOM   1380  O   LEU A 179      28.807  49.298  -9.595  1.00 87.22           O  
ATOM   1381  CB  LEU A 179      26.854  48.677 -12.131  1.00 87.22           C  
ATOM   1382  CG  LEU A 179      25.401  48.790 -12.597  1.00 87.22           C  
ATOM   1383  CD1 LEU A 179      24.953  47.489 -13.254  1.00 87.22           C  
ATOM   1384  CD2 LEU A 179      24.489  49.146 -11.428  1.00 87.22           C  
ATOM   1385  N   ILE A 180      29.797  49.681 -11.548  1.00 83.37           N  
ATOM   1386  CA  ILE A 180      31.126  49.440 -10.999  1.00 83.37           C  
ATOM   1387  C   ILE A 180      31.468  50.522  -9.978  1.00 83.37           C  
ATOM   1388  O   ILE A 180      31.969  50.224  -8.892  1.00 83.37           O  
ATOM   1389  CB  ILE A 180      32.198  49.396 -12.112  1.00 83.37           C  
ATOM   1390  CG1 ILE A 180      31.991  48.167 -13.005  1.00 83.37           C  
ATOM   1391  CG2 ILE A 180      33.605  49.404 -11.508  1.00 83.37           C  
ATOM   1392  CD1 ILE A 180      32.883  48.141 -14.239  1.00 83.37           C  
ATOM   1393  N   LYS A 181      31.120  51.821 -10.324  1.00 87.92           N  
ATOM   1394  CA  LYS A 181      31.369  52.940  -9.420  1.00 87.92           C  
ATOM   1395  C   LYS A 181      30.562  52.797  -8.133  1.00 87.92           C  
ATOM   1396  O   LYS A 181      31.069  53.072  -7.043  1.00 87.92           O  
ATOM   1397  CB  LYS A 181      31.034  54.266 -10.104  1.00 87.92           C  
ATOM   1398  CG  LYS A 181      32.021  54.669 -11.190  1.00 87.92           C  
ATOM   1399  CD  LYS A 181      31.655  56.012 -11.807  1.00 87.92           C  
ATOM   1400  CE  LYS A 181      32.600  56.383 -12.943  1.00 87.92           C  
ATOM   1401  NZ  LYS A 181      32.208  57.670 -13.593  1.00 87.92           N1+
ATOM   1402  N   LEU A 182      29.407  52.329  -8.284  1.00 89.52           N  
ATOM   1403  CA  LEU A 182      28.550  52.134  -7.119  1.00 89.52           C  
ATOM   1404  C   LEU A 182      29.066  50.994  -6.249  1.00 89.52           C  
ATOM   1405  O   LEU A 182      29.042  51.086  -5.019  1.00 89.52           O  
ATOM   1406  CB  LEU A 182      27.111  51.846  -7.557  1.00 89.52           C  
ATOM   1407  CG  LEU A 182      26.327  53.028  -8.131  1.00 89.52           C  
ATOM   1408  CD1 LEU A 182      24.974  52.562  -8.656  1.00 89.52           C  
ATOM   1409  CD2 LEU A 182      26.152  54.116  -7.077  1.00 89.52           C  
ATOM   1410  N   ALA A 183      29.500  49.923  -6.846  1.00 86.34           N  
ATOM   1411  CA  ALA A 183      30.104  48.805  -6.127  1.00 86.34           C  
ATOM   1412  C   ALA A 183      31.349  49.250  -5.366  1.00 86.34           C  
ATOM   1413  O   ALA A 183      31.546  48.871  -4.208  1.00 86.34           O  
ATOM   1414  CB  ALA A 183      30.450  47.675  -7.094  1.00 86.34           C  
ATOM   1415  N   GLN A 184      32.087  50.100  -5.972  1.00 84.04           N  
ATOM   1416  CA  GLN A 184      33.285  50.634  -5.332  1.00 84.04           C  
ATOM   1417  C   GLN A 184      32.924  51.515  -4.138  1.00 84.04           C  
ATOM   1418  O   GLN A 184      33.585  51.464  -3.100  1.00 84.04           O  
ATOM   1419  CB  GLN A 184      34.123  51.427  -6.336  1.00 84.04           C  
ATOM   1420  CG  GLN A 184      34.853  50.558  -7.351  1.00 84.04           C  
ATOM   1421  CD  GLN A 184      35.554  51.371  -8.423  1.00 84.04           C  
ATOM   1422  NE2 GLN A 184      36.466  50.732  -9.148  1.00 84.04           N  
ATOM   1423  OE1 GLN A 184      35.278  52.562  -8.598  1.00 84.04           O  
ATOM   1424  N   ARG A 185      32.014  52.284  -4.438  1.00 89.29           N  
ATOM   1425  CA  ARG A 185      31.524  53.126  -3.353  1.00 89.29           C  
ATOM   1426  C   ARG A 185      31.044  52.282  -2.177  1.00 89.29           C  
ATOM   1427  O   ARG A 185      31.346  52.587  -1.022  1.00 89.29           O  
ATOM   1428  CB  ARG A 185      30.392  54.033  -3.843  1.00 89.29           C  
ATOM   1429  CG  ARG A 185      29.898  55.020  -2.799  1.00 89.29           C  
ATOM   1430  CD  ARG A 185      28.915  56.022  -3.390  1.00 89.29           C  
ATOM   1431  NE  ARG A 185      28.458  56.984  -2.391  1.00 89.29           N  
ATOM   1432  CZ  ARG A 185      27.632  57.997  -2.636  1.00 89.29           C  
ATOM   1433  NH1 ARG A 185      27.155  58.202  -3.858  1.00 89.29           N1+
ATOM   1434  NH2 ARG A 185      27.281  58.812  -1.653  1.00 89.29           N  
ATOM   1435  N   ALA A 186      30.269  51.276  -2.386  1.00 89.46           N  
ATOM   1436  CA  ALA A 186      29.788  50.364  -1.352  1.00 89.46           C  
ATOM   1437  C   ALA A 186      30.951  49.740  -0.585  1.00 89.46           C  
ATOM   1438  O   ALA A 186      30.907  49.637   0.643  1.00 89.46           O  
ATOM   1439  CB  ALA A 186      28.917  49.272  -1.970  1.00 89.46           C  
ATOM   1440  N   ILE A 187      31.973  49.396  -1.303  1.00 84.50           N  
ATOM   1441  CA  ILE A 187      33.159  48.802  -0.696  1.00 84.50           C  
ATOM   1442  C   ILE A 187      33.843  49.826   0.209  1.00 84.50           C  
ATOM   1443  O   ILE A 187      34.250  49.501   1.327  1.00 84.50           O  
ATOM   1444  CB  ILE A 187      34.146  48.289  -1.768  1.00 84.50           C  
ATOM   1445  CG1 ILE A 187      33.545  47.096  -2.520  1.00 84.50           C  
ATOM   1446  CG2 ILE A 187      35.488  47.916  -1.132  1.00 84.50           C  
ATOM   1447  CD1 ILE A 187      34.356  46.656  -3.731  1.00 84.50           C  
ATOM   1448  N   GLU A 188      33.911  51.021  -0.291  1.00 86.19           N  
ATOM   1449  CA  GLU A 188      34.534  52.092   0.479  1.00 86.19           C  
ATOM   1450  C   GLU A 188      33.789  52.333   1.790  1.00 86.19           C  
ATOM   1451  O   GLU A 188      34.410  52.485   2.844  1.00 86.19           O  
ATOM   1452  CB  GLU A 188      34.587  53.384  -0.340  1.00 86.19           C  
ATOM   1453  CG  GLU A 188      35.322  54.523   0.354  1.00 86.19           C  
ATOM   1454  CD  GLU A 188      35.377  55.795  -0.476  1.00 86.19           C  
ATOM   1455  OE1 GLU A 188      35.883  56.825   0.024  1.00 86.19           O  
ATOM   1456  OE2 GLU A 188      34.910  55.761  -1.637  1.00 86.19           O1-
ATOM   1457  N   VAL A 189      32.556  52.339   1.688  1.00 90.49           N  
ATOM   1458  CA  VAL A 189      31.728  52.569   2.866  1.00 90.49           C  
ATOM   1459  C   VAL A 189      31.861  51.392   3.829  1.00 90.49           C  
ATOM   1460  O   VAL A 189      31.919  51.580   5.048  1.00 90.49           O  
ATOM   1461  CB  VAL A 189      30.246  52.782   2.487  1.00 90.49           C  
ATOM   1462  CG1 VAL A 189      29.388  52.966   3.738  1.00 90.49           C  
ATOM   1463  CG2 VAL A 189      30.102  53.985   1.555  1.00 90.49           C  
ATOM   1464  N   ALA A 190      31.871  50.199   3.328  1.00 86.02           N  
ATOM   1465  CA  ALA A 190      32.080  49.000   4.134  1.00 86.02           C  
ATOM   1466  C   ALA A 190      33.406  49.070   4.888  1.00 86.02           C  
ATOM   1467  O   ALA A 190      33.474  48.722   6.069  1.00 86.02           O  
ATOM   1468  CB  ALA A 190      32.037  47.753   3.254  1.00 86.02           C  
ATOM   1469  N   GLN A 191      34.399  49.567   4.221  1.00 82.46           N  
ATOM   1470  CA  GLN A 191      35.713  49.719   4.838  1.00 82.46           C  
ATOM   1471  C   GLN A 191      35.675  50.738   5.972  1.00 82.46           C  
ATOM   1472  O   GLN A 191      36.296  50.535   7.018  1.00 82.46           O  
ATOM   1473  CB  GLN A 191      36.751  50.135   3.793  1.00 82.46           C  
ATOM   1474  CG  GLN A 191      37.131  49.022   2.826  1.00 82.46           C  
ATOM   1475  CD  GLN A 191      38.074  49.490   1.733  1.00 82.46           C  
ATOM   1476  NE2 GLN A 191      38.738  48.544   1.078  1.00 82.46           N  
ATOM   1477  OE1 GLN A 191      38.203  50.692   1.480  1.00 82.46           O  
ATOM   1478  N   ARG A 192      35.062  51.728   5.663  1.00 87.24           N  
ATOM   1479  CA  ARG A 192      34.888  52.743   6.697  1.00 87.24           C  
ATOM   1480  C   ARG A 192      34.201  52.159   7.927  1.00 87.24           C  
ATOM   1481  O   ARG A 192      34.598  52.442   9.059  1.00 87.24           O  
ATOM   1482  CB  ARG A 192      34.082  53.926   6.159  1.00 87.24           C  
ATOM   1483  CG  ARG A 192      34.008  55.107   7.115  1.00 87.24           C  
ATOM   1484  CD  ARG A 192      33.216  56.265   6.522  1.00 87.24           C  
ATOM   1485  NE  ARG A 192      33.743  56.666   5.220  1.00 87.24           N  
ATOM   1486  CZ  ARG A 192      33.206  57.602   4.442  1.00 87.24           C  
ATOM   1487  NH1 ARG A 192      32.112  58.252   4.819  1.00 87.24           N1+
ATOM   1488  NH2 ARG A 192      33.768  57.889   3.277  1.00 87.24           N  
ATOM   1489  N   ALA A 193      33.123  51.437   7.732  1.00 86.71           N  
ATOM   1490  CA  ALA A 193      32.397  50.787   8.819  1.00 86.71           C  
ATOM   1491  C   ALA A 193      33.312  49.856   9.610  1.00 86.71           C  
ATOM   1492  O   ALA A 193      33.263  49.826  10.842  1.00 86.71           O  
ATOM   1493  CB  ALA A 193      31.200  50.014   8.272  1.00 86.71           C  
ATOM   1494  N   VAL A 194      34.190  49.128   8.976  1.00 82.82           N  
ATOM   1495  CA  VAL A 194      35.135  48.205   9.595  1.00 82.82           C  
ATOM   1496  C   VAL A 194      36.175  48.988  10.394  1.00 82.82           C  
ATOM   1497  O   VAL A 194      36.514  48.611  11.518  1.00 82.82           O  
ATOM   1498  CB  VAL A 194      35.832  47.314   8.542  1.00 82.82           C  
ATOM   1499  CG1 VAL A 194      36.963  46.510   9.179  1.00 82.82           C  
ATOM   1500  CG2 VAL A 194      34.820  46.385   7.876  1.00 82.82           C  
ATOM   1501  N   GLU A 195      36.609  50.047   9.778  1.00 83.79           N  
ATOM   1502  CA  GLU A 195      37.580  50.894  10.462  1.00 83.79           C  
ATOM   1503  C   GLU A 195      37.004  51.458  11.758  1.00 83.79           C  
ATOM   1504  O   GLU A 195      37.703  51.536  12.771  1.00 83.79           O  
ATOM   1505  CB  GLU A 195      38.036  52.036   9.549  1.00 83.79           C  
ATOM   1506  CG  GLU A 195      39.186  52.855  10.116  1.00 83.79           C  
ATOM   1507  CD  GLU A 195      39.724  53.889   9.139  1.00 83.79           C  
ATOM   1508  OE1 GLU A 195      40.698  54.597   9.482  1.00 83.79           O  
ATOM   1509  OE2 GLU A 195      39.167  53.991   8.024  1.00 83.79           O1-
ATOM   1510  N   LEU A 196      35.805  51.843  11.679  1.00 84.73           N  
ATOM   1511  CA  LEU A 196      35.111  52.361  12.853  1.00 84.73           C  
ATOM   1512  C   LEU A 196      35.013  51.296  13.941  1.00 84.73           C  
ATOM   1513  O   LEU A 196      35.176  51.596  15.125  1.00 84.73           O  
ATOM   1514  CB  LEU A 196      33.711  52.851  12.475  1.00 84.73           C  
ATOM   1515  CG  LEU A 196      33.643  54.141  11.656  1.00 84.73           C  
ATOM   1516  CD1 LEU A 196      32.213  54.400  11.193  1.00 84.73           C  
ATOM   1517  CD2 LEU A 196      34.171  55.319  12.466  1.00 84.73           C  
ATOM   1518  N   ALA A 197      34.798  50.157  13.529  1.00 78.87           N  
ATOM   1519  CA  ALA A 197      34.699  49.031  14.454  1.00 78.87           C  
ATOM   1520  C   ALA A 197      36.048  48.730  15.100  1.00 78.87           C  
ATOM   1521  O   ALA A 197      36.110  48.295  16.252  1.00 78.87           O  
ATOM   1522  CB  ALA A 197      34.171  47.794  13.731  1.00 78.87           C  
ATOM   1523  N   LYS A 198      37.162  49.026  14.469  1.00 76.18           N  
ATOM   1524  CA  LYS A 198      38.512  48.753  14.952  1.00 76.18           C  
ATOM   1525  C   LYS A 198      38.916  49.740  16.044  1.00 76.18           C  
ATOM   1526  O   LYS A 198      39.694  49.400  16.938  1.00 76.18           O  
ATOM   1527  CB  LYS A 198      39.516  48.807  13.801  1.00 76.18           C  
ATOM   1528  CG  LYS A 198      39.489  47.582  12.898  1.00 76.18           C  
ATOM   1529  CD  LYS A 198      40.596  47.635  11.852  1.00 76.18           C  
ATOM   1530  CE  LYS A 198      40.574  46.406  10.952  1.00 76.18           C  
ATOM   1531  NZ  LYS A 198      41.647  46.460   9.916  1.00 76.18           N1+
ATOM   1532  N   LYS A 199      38.471  50.892  16.009  1.00 73.55           N  
ATOM   1533  CA  LYS A 199      38.816  51.986  16.914  1.00 73.55           C  
ATOM   1534  C   LYS A 199      38.199  51.772  18.294  1.00 73.55           C  
ATOM   1535  O   LYS A 199      38.588  52.428  19.261  1.00 73.55           O  
ATOM   1536  CB  LYS A 199      38.356  53.326  16.337  1.00 73.55           C  
ATOM   1537  CG  LYS A 199      39.216  53.832  15.188  1.00 73.55           C  
ATOM   1538  CD  LYS A 199      38.777  55.216  14.729  1.00 73.55           C  
ATOM   1539  CE  LYS A 199      39.621  55.714  13.564  1.00 73.55           C  
ATOM   1540  NZ  LYS A 199      39.177  57.060  13.092  1.00 73.55           N1+
ATOM   1541  N   SER A 200      37.535  50.563  18.551  1.00 68.21           N  
ATOM   1542  CA  SER A 200      36.909  50.268  19.836  1.00 68.21           C  
ATOM   1543  C   SER A 200      37.823  49.423  20.716  1.00 68.21           C  
ATOM   1544  O   SER A 200      38.587  48.597  20.213  1.00 68.21           O  
ATOM   1545  CB  SER A 200      35.576  49.546  19.629  1.00 68.21           C  
ATOM   1546  OG  SER A 200      35.074  49.055  20.860  1.00 68.21           O  
ATOM   1547  N   ASN A 201      38.240  49.783  22.007  1.00 57.20           N  
ATOM   1548  CA  ASN A 201      39.242  49.438  23.009  1.00 57.20           C  
ATOM   1549  C   ASN A 201      38.909  48.123  23.707  1.00 57.20           C  
ATOM   1550  O   ASN A 201      39.658  47.668  24.573  1.00 57.20           O  
ATOM   1551  CB  ASN A 201      39.385  50.564  24.035  1.00 57.20           C  
ATOM   1552  CG  ASN A 201      40.486  51.543  23.679  1.00 57.20           C  
ATOM   1553  ND2 ASN A 201      40.563  52.643  24.420  1.00 57.20           N  
ATOM   1554  OD1 ASN A 201      41.261  51.313  22.748  1.00 57.20           O  
ATOM   1555  N   LYS A 202      38.031  47.079  23.172  1.00 59.44           N  
ATOM   1556  CA  LYS A 202      37.905  45.885  24.002  1.00 59.44           C  
ATOM   1557  C   LYS A 202      38.502  44.666  23.306  1.00 59.44           C  
ATOM   1558  O   LYS A 202      38.327  44.486  22.099  1.00 59.44           O  
ATOM   1559  CB  LYS A 202      36.438  45.624  24.349  1.00 59.44           C  
ATOM   1560  CG  LYS A 202      35.917  46.466  25.505  1.00 59.44           C  
ATOM   1561  CD  LYS A 202      34.541  45.996  25.961  1.00 59.44           C  
ATOM   1562  CE  LYS A 202      33.989  46.878  27.073  1.00 59.44           C  
ATOM   1563  NZ  LYS A 202      32.642  46.420  27.526  1.00 59.44           N1+
ATOM   1564  N   ASP A 203      39.468  43.884  23.825  1.00 54.20           N  
ATOM   1565  CA  ASP A 203      40.380  42.782  23.536  1.00 54.20           C  
ATOM   1566  C   ASP A 203      39.612  41.508  23.194  1.00 54.20           C  
ATOM   1567  O   ASP A 203      40.026  40.743  22.320  1.00 54.20           O  
ATOM   1568  CB  ASP A 203      41.312  42.531  24.724  1.00 54.20           C  
ATOM   1569  CG  ASP A 203      42.377  43.602  24.879  1.00 54.20           C  
ATOM   1570  OD1 ASP A 203      42.668  44.319  23.897  1.00 54.20           O  
ATOM   1571  OD2 ASP A 203      42.933  43.728  25.991  1.00 54.20           O1-
ATOM   1572  N   ASN A 204      38.259  41.263  23.514  1.00 51.51           N  
ATOM   1573  CA  ASN A 204      37.474  40.057  23.275  1.00 51.51           C  
ATOM   1574  C   ASN A 204      36.578  40.207  22.049  1.00 51.51           C  
ATOM   1575  O   ASN A 204      36.291  39.225  21.361  1.00 51.51           O  
ATOM   1576  CB  ASN A 204      36.634  39.709  24.507  1.00 51.51           C  
ATOM   1577  CG  ASN A 204      36.930  38.322  25.042  1.00 51.51           C  
ATOM   1578  ND2 ASN A 204      36.289  37.965  26.149  1.00 51.51           N  
ATOM   1579  OD1 ASN A 204      37.730  37.579  24.467  1.00 51.51           O  
ATOM   1580  N   GLU A 205      36.484  41.309  21.343  1.00 56.62           N  
ATOM   1581  CA  GLU A 205      35.842  41.689  20.089  1.00 56.62           C  
ATOM   1582  C   GLU A 205      36.866  41.853  18.971  1.00 56.62           C  
ATOM   1583  O   GLU A 205      36.503  42.106  17.821  1.00 56.62           O  
ATOM   1584  CB  GLU A 205      35.043  42.984  20.265  1.00 56.62           C  
ATOM   1585  CG  GLU A 205      33.748  42.807  21.045  1.00 56.62           C  
ATOM   1586  CD  GLU A 205      32.939  44.089  21.164  1.00 56.62           C  
ATOM   1587  OE1 GLU A 205      31.831  44.056  21.743  1.00 56.62           O  
ATOM   1588  OE2 GLU A 205      33.419  45.136  20.672  1.00 56.62           O1-
ATOM   1589  N   GLU A 206      38.095  41.676  19.319  1.00 59.42           N  
ATOM   1590  CA  GLU A 206      39.172  41.917  18.363  1.00 59.42           C  
ATOM   1591  C   GLU A 206      39.302  40.762  17.375  1.00 59.42           C  
ATOM   1592  O   GLU A 206      39.507  40.981  16.179  1.00 59.42           O  
ATOM   1593  CB  GLU A 206      40.499  42.138  19.093  1.00 59.42           C  
ATOM   1594  CG  GLU A 206      41.555  42.838  18.249  1.00 59.42           C  
ATOM   1595  CD  GLU A 206      42.769  43.278  19.052  1.00 59.42           C  
ATOM   1596  OE1 GLU A 206      43.714  43.849  18.461  1.00 59.42           O  
ATOM   1597  OE2 GLU A 206      42.775  43.050  20.283  1.00 59.42           O1-
ATOM   1598  N   ALA A 207      39.024  39.549  17.876  1.00 60.10           N  
ATOM   1599  CA  ALA A 207      39.059  38.372  17.013  1.00 60.10           C  
ATOM   1600  C   ALA A 207      37.855  38.344  16.074  1.00 60.10           C  
ATOM   1601  O   ALA A 207      37.991  38.032  14.889  1.00 60.10           O  
ATOM   1602  CB  ALA A 207      39.105  37.096  17.851  1.00 60.10           C  
ATOM   1603  N   GLU A 208      36.668  38.695  16.598  1.00 60.40           N  
ATOM   1604  CA  GLU A 208      35.449  38.782  15.800  1.00 60.40           C  
ATOM   1605  C   GLU A 208      35.488  39.982  14.860  1.00 60.40           C  
ATOM   1606  O   GLU A 208      35.083  39.882  13.699  1.00 60.40           O  
ATOM   1607  CB  GLU A 208      34.219  38.864  16.707  1.00 60.40           C  
ATOM   1608  CG  GLU A 208      32.899  38.659  15.975  1.00 60.40           C  
ATOM   1609  CD  GLU A 208      31.714  38.488  16.911  1.00 60.40           C  
ATOM   1610  OE1 GLU A 208      30.587  38.242  16.424  1.00 60.40           O  
ATOM   1611  OE2 GLU A 208      31.913  38.601  18.141  1.00 60.40           O1-
ATOM   1612  N   LYS A 209      36.126  41.012  15.198  1.00 64.39           N  
ATOM   1613  CA  LYS A 209      36.337  42.211  14.390  1.00 64.39           C  
ATOM   1614  C   LYS A 209      37.312  41.940  13.248  1.00 64.39           C  
ATOM   1615  O   LYS A 209      37.081  42.362  12.114  1.00 64.39           O  
ATOM   1616  CB  LYS A 209      36.854  43.359  15.258  1.00 64.39           C  
ATOM   1617  CG  LYS A 209      35.827  43.902  16.241  1.00 64.39           C  
ATOM   1618  CD  LYS A 209      36.393  45.054  17.062  1.00 64.39           C  
ATOM   1619  CE  LYS A 209      35.414  45.512  18.134  1.00 64.39           C  
ATOM   1620  NZ  LYS A 209      35.984  46.608  18.973  1.00 64.39           N1+
ATOM   1621  N   THR A 210      38.314  41.254  13.631  1.00 67.87           N  
ATOM   1622  CA  THR A 210      39.312  40.854  12.646  1.00 67.87           C  
ATOM   1623  C   THR A 210      38.731  39.834  11.670  1.00 67.87           C  
ATOM   1624  O   THR A 210      38.963  39.920  10.463  1.00 67.87           O  
ATOM   1625  CB  THR A 210      40.562  40.265  13.325  1.00 67.87           C  
ATOM   1626  CG2 THR A 210      41.629  39.907  12.297  1.00 67.87           C  
ATOM   1627  OG1 THR A 210      41.099  41.226  14.241  1.00 67.87           O  
ATOM   1628  N   ARG A 211      37.956  38.928  12.197  1.00 70.53           N  
ATOM   1629  CA  ARG A 211      37.285  37.929  11.372  1.00 70.53           C  
ATOM   1630  C   ARG A 211      36.317  38.585  10.394  1.00 70.53           C  
ATOM   1631  O   ARG A 211      36.315  38.264   9.204  1.00 70.53           O  
ATOM   1632  CB  ARG A 211      36.541  36.920  12.248  1.00 70.53           C  
ATOM   1633  CG  ARG A 211      35.957  35.746  11.478  1.00 70.53           C  
ATOM   1634  CD  ARG A 211      35.194  34.795  12.389  1.00 70.53           C  
ATOM   1635  NE  ARG A 211      34.285  33.938  11.634  1.00 70.53           N  
ATOM   1636  CZ  ARG A 211      33.555  32.959  12.160  1.00 70.53           C  
ATOM   1637  NH1 ARG A 211      33.613  32.692  13.459  1.00 70.53           N1+
ATOM   1638  NH2 ARG A 211      32.759  32.240  11.381  1.00 70.53           N  
ATOM   1639  N   LEU A 212      35.554  39.448  10.830  1.00 65.64           N  
ATOM   1640  CA  LEU A 212      34.568  40.150  10.015  1.00 65.64           C  
ATOM   1641  C   LEU A 212      35.250  41.068   9.007  1.00 65.64           C  
ATOM   1642  O   LEU A 212      34.819  41.160   7.854  1.00 65.64           O  
ATOM   1643  CB  LEU A 212      33.620  40.962  10.902  1.00 65.64           C  
ATOM   1644  CG  LEU A 212      32.587  40.164  11.699  1.00 65.64           C  
ATOM   1645  CD1 LEU A 212      31.857  41.074  12.681  1.00 65.64           C  
ATOM   1646  CD2 LEU A 212      31.597  39.481  10.760  1.00 65.64           C  
ATOM   1647  N   ALA A 213      36.248  41.699   9.467  1.00 65.32           N  
ATOM   1648  CA  ALA A 213      37.076  42.511   8.579  1.00 65.32           C  
ATOM   1649  C   ALA A 213      37.689  41.660   7.471  1.00 65.32           C  
ATOM   1650  O   ALA A 213      37.695  42.059   6.304  1.00 65.32           O  
ATOM   1651  CB  ALA A 213      38.171  43.219   9.372  1.00 65.32           C  
ATOM   1652  N   LEU A 214      38.077  40.532   7.861  1.00 71.08           N  
ATOM   1653  CA  LEU A 214      38.665  39.598   6.907  1.00 71.08           C  
ATOM   1654  C   LEU A 214      37.605  39.053   5.956  1.00 71.08           C  
ATOM   1655  O   LEU A 214      37.858  38.903   4.759  1.00 71.08           O  
ATOM   1656  CB  LEU A 214      39.351  38.443   7.641  1.00 71.08           C  
ATOM   1657  CG  LEU A 214      40.655  38.780   8.366  1.00 71.08           C  
ATOM   1658  CD1 LEU A 214      41.143  37.576   9.166  1.00 71.08           C  
ATOM   1659  CD2 LEU A 214      41.719  39.233   7.372  1.00 71.08           C  
ATOM   1660  N   GLU A 215      36.402  38.798   6.411  1.00 69.27           N  
ATOM   1661  CA  GLU A 215      35.277  38.363   5.589  1.00 69.27           C  
ATOM   1662  C   GLU A 215      34.879  39.440   4.584  1.00 69.27           C  
ATOM   1663  O   GLU A 215      34.635  39.144   3.412  1.00 69.27           O  
ATOM   1664  CB  GLU A 215      34.079  37.996   6.469  1.00 69.27           C  
ATOM   1665  CG  GLU A 215      32.930  37.352   5.706  1.00 69.27           C  
ATOM   1666  CD  GLU A 215      31.763  36.960   6.597  1.00 69.27           C  
ATOM   1667  OE1 GLU A 215      30.713  36.529   6.068  1.00 69.27           O  
ATOM   1668  OE2 GLU A 215      31.899  37.085   7.834  1.00 69.27           O1-
ATOM   1669  N   ALA A 216      34.775  40.600   5.067  1.00 66.21           N  
ATOM   1670  CA  ALA A 216      34.447  41.742   4.216  1.00 66.21           C  
ATOM   1671  C   ALA A 216      35.510  41.946   3.140  1.00 66.21           C  
ATOM   1672  O   ALA A 216      35.185  42.185   1.975  1.00 66.21           O  
ATOM   1673  CB  ALA A 216      34.295  43.006   5.056  1.00 66.21           C  
ATOM   1674  N   MET A 217      36.653  41.796   3.591  1.00 71.27           N  
ATOM   1675  CA  MET A 217      37.794  41.918   2.688  1.00 71.27           C  
ATOM   1676  C   MET A 217      37.785  40.804   1.646  1.00 71.27           C  
ATOM   1677  O   MET A 217      38.045  41.049   0.467  1.00 71.27           O  
ATOM   1678  CB  MET A 217      39.107  41.889   3.473  1.00 71.27           C  
ATOM   1679  CG  MET A 217      40.298  42.424   2.696  1.00 71.27           C  
ATOM   1680  SD  MET A 217      41.806  42.572   3.732  1.00 71.27           S  
ATOM   1681  CE  MET A 217      43.069  42.064   2.534  1.00 71.27           C  
ATOM   1682  N   GLU A 218      37.530  39.610   2.095  1.00 74.39           N  
ATOM   1683  CA  GLU A 218      37.414  38.478   1.180  1.00 74.39           C  
ATOM   1684  C   GLU A 218      36.327  38.721   0.137  1.00 74.39           C  
ATOM   1685  O   GLU A 218      36.543  38.495  -1.056  1.00 74.39           O  
ATOM   1686  CB  GLU A 218      37.123  37.189   1.953  1.00 74.39           C  
ATOM   1687  CG  GLU A 218      37.093  35.943   1.081  1.00 74.39           C  
ATOM   1688  CD  GLU A 218      36.847  34.665   1.868  1.00 74.39           C  
ATOM   1689  OE1 GLU A 218      36.850  33.569   1.263  1.00 74.39           O  
ATOM   1690  OE2 GLU A 218      36.648  34.762   3.100  1.00 74.39           O1-
ATOM   1691  N   LEU A 219      35.218  39.149   0.551  1.00 70.64           N  
ATOM   1692  CA  LEU A 219      34.101  39.421  -0.347  1.00 70.64           C  
ATOM   1693  C   LEU A 219      34.455  40.527  -1.335  1.00 70.64           C  
ATOM   1694  O   LEU A 219      34.140  40.428  -2.523  1.00 70.64           O  
ATOM   1695  CB  LEU A 219      32.855  39.813   0.452  1.00 70.64           C  
ATOM   1696  CG  LEU A 219      32.101  38.672   1.138  1.00 70.64           C  
ATOM   1697  CD1 LEU A 219      31.120  39.226   2.164  1.00 70.64           C  
ATOM   1698  CD2 LEU A 219      31.377  37.814   0.106  1.00 70.64           C  
ATOM   1699  N   ALA A 220      35.085  41.509  -0.786  1.00 67.74           N  
ATOM   1700  CA  ALA A 220      35.546  42.608  -1.632  1.00 67.74           C  
ATOM   1701  C   ALA A 220      36.516  42.110  -2.700  1.00 67.74           C  
ATOM   1702  O   ALA A 220      36.402  42.480  -3.871  1.00 67.74           O  
ATOM   1703  CB  ALA A 220      36.203  43.693  -0.783  1.00 67.74           C  
ATOM   1704  N   LEU A 221      37.435  41.280  -2.317  1.00 73.36           N  
ATOM   1705  CA  LEU A 221      38.424  40.726  -3.235  1.00 73.36           C  
ATOM   1706  C   LEU A 221      37.756  39.838  -4.280  1.00 73.36           C  
ATOM   1707  O   LEU A 221      38.160  39.831  -5.445  1.00 73.36           O  
ATOM   1708  CB  LEU A 221      39.480  39.927  -2.467  1.00 73.36           C  
ATOM   1709  CG  LEU A 221      40.502  40.742  -1.674  1.00 73.36           C  
ATOM   1710  CD1 LEU A 221      41.378  39.819  -0.833  1.00 73.36           C  
ATOM   1711  CD2 LEU A 221      41.355  41.589  -2.612  1.00 73.36           C  
ATOM   1712  N   GLN A 222      36.728  39.093  -3.953  1.00 75.49           N  
ATOM   1713  CA  GLN A 222      35.962  38.277  -4.888  1.00 75.49           C  
ATOM   1714  C   GLN A 222      35.307  39.139  -5.963  1.00 75.49           C  
ATOM   1715  O   GLN A 222      35.279  38.763  -7.137  1.00 75.49           O  
ATOM   1716  CB  GLN A 222      34.899  37.464  -4.147  1.00 75.49           C  
ATOM   1717  CG  GLN A 222      35.463  36.290  -3.358  1.00 75.49           C  
ATOM   1718  CD  GLN A 222      34.390  35.508  -2.623  1.00 75.49           C  
ATOM   1719  NE2 GLN A 222      34.773  34.372  -2.050  1.00 75.49           N  
ATOM   1720  OE1 GLN A 222      33.228  35.923  -2.569  1.00 75.49           O  
ATOM   1721  N   ILE A 223      34.894  40.260  -5.480  1.00 69.73           N  
ATOM   1722  CA  ILE A 223      34.267  41.204  -6.399  1.00 69.73           C  
ATOM   1723  C   ILE A 223      35.314  41.762  -7.358  1.00 69.73           C  
ATOM   1724  O   ILE A 223      35.081  41.835  -8.568  1.00 69.73           O  
ATOM   1725  CB  ILE A 223      33.570  42.354  -5.638  1.00 69.73           C  
ATOM   1726  CG1 ILE A 223      32.414  41.810  -4.790  1.00 69.73           C  
ATOM   1727  CG2 ILE A 223      33.077  43.426  -6.614  1.00 69.73           C  
ATOM   1728  CD1 ILE A 223      31.812  42.833  -3.836  1.00 69.73           C  
ATOM   1729  N   PHE A 224      36.451  42.095  -6.823  1.00 72.78           N  
ATOM   1730  CA  PHE A 224      37.537  42.620  -7.642  1.00 72.78           C  
ATOM   1731  C   PHE A 224      37.973  41.597  -8.683  1.00 72.78           C  
ATOM   1732  O   PHE A 224      38.296  41.957  -9.817  1.00 72.78           O  
ATOM   1733  CB  PHE A 224      38.729  43.017  -6.764  1.00 72.78           C  
ATOM   1734  CG  PHE A 224      38.449  44.178  -5.849  1.00 72.78           C  
ATOM   1735  CD1 PHE A 224      37.442  45.088  -6.146  1.00 72.78           C  
ATOM   1736  CD2 PHE A 224      39.195  44.361  -4.692  1.00 72.78           C  
ATOM   1737  CE1 PHE A 224      37.181  46.165  -5.301  1.00 72.78           C  
ATOM   1738  CE2 PHE A 224      38.941  45.435  -3.843  1.00 72.78           C  
ATOM   1739  CZ  PHE A 224      37.933  46.335  -4.150  1.00 72.78           C  
ATOM   1740  N   ARG A 225      37.977  40.363  -8.169  1.00 77.32           N  
ATOM   1741  CA  ARG A 225      38.316  39.282  -9.088  1.00 77.32           C  
ATOM   1742  C   ARG A 225      37.372  39.264 -10.286  1.00 77.32           C  
ATOM   1743  O   ARG A 225      37.812  39.120 -11.428  1.00 77.32           O  
ATOM   1744  CB  ARG A 225      38.276  37.932  -8.369  1.00 77.32           C  
ATOM   1745  CG  ARG A 225      38.676  36.755  -9.245  1.00 77.32           C  
ATOM   1746  CD  ARG A 225      38.593  35.436  -8.490  1.00 77.32           C  
ATOM   1747  NE  ARG A 225      38.807  34.295  -9.374  1.00 77.32           N  
ATOM   1748  CZ  ARG A 225      38.730  33.020  -9.000  1.00 77.32           C  
ATOM   1749  NH1 ARG A 225      38.441  32.699  -7.744  1.00 77.32           N1+
ATOM   1750  NH2 ARG A 225      38.943  32.060  -9.887  1.00 77.32           N  
ATOM   1751  N   GLN A 226      36.236  39.496 -10.130  1.00 72.31           N  
ATOM   1752  CA  GLN A 226      35.214  39.465 -11.171  1.00 72.31           C  
ATOM   1753  C   GLN A 226      35.366  40.646 -12.126  1.00 72.31           C  
ATOM   1754  O   GLN A 226      35.142  40.510 -13.331  1.00 72.31           O  
ATOM   1755  CB  GLN A 226      33.816  39.469 -10.551  1.00 72.31           C  
ATOM   1756  CG  GLN A 226      33.442  38.160  -9.869  1.00 72.31           C  
ATOM   1757  CD  GLN A 226      32.056  38.193  -9.255  1.00 72.31           C  
ATOM   1758  NE2 GLN A 226      31.580  37.038  -8.802  1.00 72.31           N  
ATOM   1759  OE1 GLN A 226      31.417  39.248  -9.187  1.00 72.31           O  
ATOM   1760  N   LEU A 227      35.834  41.716 -11.642  1.00 69.65           N  
ATOM   1761  CA  LEU A 227      35.854  42.954 -12.413  1.00 69.65           C  
ATOM   1762  C   LEU A 227      37.149  43.079 -13.208  1.00 69.65           C  
ATOM   1763  O   LEU A 227      37.240  43.890 -14.133  1.00 69.65           O  
ATOM   1764  CB  LEU A 227      35.692  44.164 -11.488  1.00 69.65           C  
ATOM   1765  CG  LEU A 227      34.337  44.310 -10.794  1.00 69.65           C  
ATOM   1766  CD1 LEU A 227      34.358  45.496  -9.835  1.00 69.65           C  
ATOM   1767  CD2 LEU A 227      33.223  44.467 -11.823  1.00 69.65           C  
ATOM   1768  N   LYS A 228      38.123  42.208 -13.095  1.00 74.97           N  
ATOM   1769  CA  LYS A 228      39.420  42.200 -13.765  1.00 74.97           C  
ATOM   1770  C   LYS A 228      39.956  43.619 -13.942  1.00 74.97           C  
ATOM   1771  O   LYS A 228      40.321  44.016 -15.051  1.00 74.97           O  
ATOM   1772  CB  LYS A 228      39.318  41.506 -15.124  1.00 74.97           C  
ATOM   1773  CG  LYS A 228      38.964  40.029 -15.038  1.00 74.97           C  
ATOM   1774  CD  LYS A 228      38.967  39.373 -16.413  1.00 74.97           C  
ATOM   1775  CE  LYS A 228      38.589  37.901 -16.332  1.00 74.97           C  
ATOM   1776  NZ  LYS A 228      38.619  37.245 -17.674  1.00 74.97           N1+
ATOM   1777  N   ASN A 229      39.871  44.388 -12.914  1.00 75.52           N  
ATOM   1778  CA  ASN A 229      40.324  45.775 -12.908  1.00 75.52           C  
ATOM   1779  C   ASN A 229      41.638  45.932 -12.148  1.00 75.52           C  
ATOM   1780  O   ASN A 229      41.740  45.534 -10.987  1.00 75.52           O  
ATOM   1781  CB  ASN A 229      39.252  46.688 -12.308  1.00 75.52           C  
ATOM   1782  CG  ASN A 229      39.574  48.159 -12.480  1.00 75.52           C  
ATOM   1783  ND2 ASN A 229      38.804  48.840 -13.319  1.00 75.52           N  
ATOM   1784  OD1 ASN A 229      40.509  48.678 -11.865  1.00 75.52           O  
ATOM   1785  N   THR A 230      42.688  46.606 -12.750  1.00 78.15           N  
ATOM   1786  CA  THR A 230      44.038  46.750 -12.217  1.00 78.15           C  
ATOM   1787  C   THR A 230      44.043  47.666 -10.997  1.00 78.15           C  
ATOM   1788  O   THR A 230      44.746  47.402 -10.019  1.00 78.15           O  
ATOM   1789  CB  THR A 230      45.003  47.302 -13.282  1.00 78.15           C  
ATOM   1790  CG2 THR A 230      46.441  47.308 -12.771  1.00 78.15           C  
ATOM   1791  OG1 THR A 230      44.929  46.485 -14.456  1.00 78.15           O  
ATOM   1792  N   GLU A 231      43.188  48.728 -11.027  1.00 75.94           N  
ATOM   1793  CA  GLU A 231      43.105  49.671  -9.915  1.00 75.94           C  
ATOM   1794  C   GLU A 231      42.500  49.014  -8.678  1.00 75.94           C  
ATOM   1795  O   GLU A 231      42.984  49.216  -7.562  1.00 75.94           O  
ATOM   1796  CB  GLU A 231      42.284  50.900 -10.312  1.00 75.94           C  
ATOM   1797  CG  GLU A 231      42.977  51.801 -11.325  1.00 75.94           C  
ATOM   1798  CD  GLU A 231      42.160  53.030 -11.693  1.00 75.94           C  
ATOM   1799  OE1 GLU A 231      42.656  53.879 -12.467  1.00 75.94           O  
ATOM   1800  OE2 GLU A 231      41.015  53.144 -11.202  1.00 75.94           O1-
ATOM   1801  N   LEU A 232      41.659  48.193  -8.910  1.00 71.65           N  
ATOM   1802  CA  LEU A 232      40.992  47.457  -7.841  1.00 71.65           C  
ATOM   1803  C   LEU A 232      41.905  46.374  -7.276  1.00 71.65           C  
ATOM   1804  O   LEU A 232      41.900  46.119  -6.069  1.00 71.65           O  
ATOM   1805  CB  LEU A 232      39.693  46.831  -8.352  1.00 71.65           C  
ATOM   1806  CG  LEU A 232      38.546  47.797  -8.652  1.00 71.65           C  
ATOM   1807  CD1 LEU A 232      37.359  47.045  -9.244  1.00 71.65           C  
ATOM   1808  CD2 LEU A 232      38.134  48.547  -7.389  1.00 71.65           C  
ATOM   1809  N   ALA A 233      42.692  45.777  -8.128  1.00 76.27           N  
ATOM   1810  CA  ALA A 233      43.675  44.782  -7.706  1.00 76.27           C  
ATOM   1811  C   ALA A 233      44.715  45.398  -6.775  1.00 76.27           C  
ATOM   1812  O   ALA A 233      45.108  44.785  -5.780  1.00 76.27           O  
ATOM   1813  CB  ALA A 233      44.356  44.158  -8.921  1.00 76.27           C  
ATOM   1814  N   ARG A 234      45.020  46.637  -7.086  1.00 82.66           N  
ATOM   1815  CA  ARG A 234      45.959  47.355  -6.231  1.00 82.66           C  
ATOM   1816  C   ARG A 234      45.354  47.622  -4.857  1.00 82.66           C  
ATOM   1817  O   ARG A 234      46.026  47.463  -3.835  1.00 82.66           O  
ATOM   1818  CB  ARG A 234      46.379  48.675  -6.883  1.00 82.66           C  
ATOM   1819  CG  ARG A 234      47.581  49.332  -6.223  1.00 82.66           C  
ATOM   1820  CD  ARG A 234      47.998  50.602  -6.951  1.00 82.66           C  
ATOM   1821  NE  ARG A 234      48.698  50.303  -8.198  1.00 82.66           N  
ATOM   1822  CZ  ARG A 234      48.799  51.138  -9.229  1.00 82.66           C  
ATOM   1823  NH1 ARG A 234      48.245  52.345  -9.181  1.00 82.66           N1+
ATOM   1824  NH2 ARG A 234      49.458  50.764 -10.315  1.00 82.66           N  
ATOM   1825  N   GLU A 235      44.158  48.025  -4.864  1.00 74.49           N  
ATOM   1826  CA  GLU A 235      43.449  48.271  -3.613  1.00 74.49           C  
ATOM   1827  C   GLU A 235      43.306  46.990  -2.797  1.00 74.49           C  
ATOM   1828  O   GLU A 235      43.448  47.006  -1.573  1.00 74.49           O  
ATOM   1829  CB  GLU A 235      42.071  48.878  -3.886  1.00 74.49           C  
ATOM   1830  CG  GLU A 235      42.118  50.320  -4.370  1.00 74.49           C  
ATOM   1831  CD  GLU A 235      40.742  50.911  -4.632  1.00 74.49           C  
ATOM   1832  OE1 GLU A 235      40.654  51.988  -5.264  1.00 74.49           O  
ATOM   1833  OE2 GLU A 235      39.744  50.293  -4.199  1.00 74.49           O1-
ATOM   1834  N   ALA A 236      43.119  45.920  -3.531  1.00 74.39           N  
ATOM   1835  CA  ALA A 236      43.016  44.618  -2.876  1.00 74.39           C  
ATOM   1836  C   ALA A 236      44.326  44.246  -2.186  1.00 74.39           C  
ATOM   1837  O   ALA A 236      44.319  43.753  -1.055  1.00 74.39           O  
ATOM   1838  CB  ALA A 236      42.629  43.542  -3.889  1.00 74.39           C  
ATOM   1839  N   ILE A 237      45.400  44.575  -2.781  1.00 80.96           N  
ATOM   1840  CA  ILE A 237      46.720  44.269  -2.242  1.00 80.96           C  
ATOM   1841  C   ILE A 237      46.983  45.124  -1.004  1.00 80.96           C  
ATOM   1842  O   ILE A 237      47.494  44.629   0.003  1.00 80.96           O  
ATOM   1843  CB  ILE A 237      47.827  44.497  -3.296  1.00 80.96           C  
ATOM   1844  CG1 ILE A 237      47.732  43.443  -4.406  1.00 80.96           C  
ATOM   1845  CG2 ILE A 237      49.210  44.476  -2.639  1.00 80.96           C  
ATOM   1846  CD1 ILE A 237      48.723  43.650  -5.543  1.00 80.96           C  
ATOM   1847  N   GLU A 238      46.617  46.332  -1.126  1.00 81.60           N  
ATOM   1848  CA  GLU A 238      46.794  47.235   0.008  1.00 81.60           C  
ATOM   1849  C   GLU A 238      46.002  46.759   1.222  1.00 81.60           C  
ATOM   1850  O   GLU A 238      46.522  46.740   2.340  1.00 81.60           O  
ATOM   1851  CB  GLU A 238      46.373  48.659  -0.369  1.00 81.60           C  
ATOM   1852  CG  GLU A 238      46.676  49.694   0.704  1.00 81.60           C  
ATOM   1853  CD  GLU A 238      46.291  51.107   0.300  1.00 81.60           C  
ATOM   1854  OE1 GLU A 238      46.429  52.036   1.129  1.00 81.60           O  
ATOM   1855  OE2 GLU A 238      45.846  51.290  -0.856  1.00 81.60           O1-
ATOM   1856  N   LEU A 239      44.831  46.388   0.930  1.00 72.52           N  
ATOM   1857  CA  LEU A 239      43.962  45.896   1.994  1.00 72.52           C  
ATOM   1858  C   LEU A 239      44.497  44.589   2.571  1.00 72.52           C  
ATOM   1859  O   LEU A 239      44.496  44.398   3.789  1.00 72.52           O  
ATOM   1860  CB  LEU A 239      42.538  45.692   1.472  1.00 72.52           C  
ATOM   1861  CG  LEU A 239      41.736  46.961   1.178  1.00 72.52           C  
ATOM   1862  CD1 LEU A 239      40.421  46.608   0.490  1.00 72.52           C  
ATOM   1863  CD2 LEU A 239      41.480  47.740   2.463  1.00 72.52           C  
ATOM   1864  N   ALA A 240      44.975  43.734   1.730  1.00 78.09           N  
ATOM   1865  CA  ALA A 240      45.535  42.450   2.145  1.00 78.09           C  
ATOM   1866  C   ALA A 240      46.815  42.645   2.953  1.00 78.09           C  
ATOM   1867  O   ALA A 240      47.083  41.894   3.894  1.00 78.09           O  
ATOM   1868  CB  ALA A 240      45.806  41.568   0.928  1.00 78.09           C  
ATOM   1869  N   THR A 241      47.552  43.662   2.570  1.00 82.17           N  
ATOM   1870  CA  THR A 241      48.787  43.971   3.283  1.00 82.17           C  
ATOM   1871  C   THR A 241      48.494  44.359   4.729  1.00 82.17           C  
ATOM   1872  O   THR A 241      49.176  43.904   5.650  1.00 82.17           O  
ATOM   1873  CB  THR A 241      49.564  45.105   2.591  1.00 82.17           C  
ATOM   1874  CG2 THR A 241      50.871  45.401   3.319  1.00 82.17           C  
ATOM   1875  OG1 THR A 241      49.857  44.721   1.241  1.00 82.17           O  
ATOM   1876  N   GLU A 242      47.512  45.100   4.882  1.00 75.24           N  
ATOM   1877  CA  GLU A 242      47.106  45.488   6.229  1.00 75.24           C  
ATOM   1878  C   GLU A 242      46.640  44.279   7.035  1.00 75.24           C  
ATOM   1879  O   GLU A 242      46.969  44.149   8.216  1.00 75.24           O  
ATOM   1880  CB  GLU A 242      45.998  46.543   6.175  1.00 75.24           C  
ATOM   1881  CG  GLU A 242      46.481  47.919   5.739  1.00 75.24           C  
ATOM   1882  CD  GLU A 242      45.372  48.960   5.705  1.00 75.24           C  
ATOM   1883  OE1 GLU A 242      45.656  50.138   5.389  1.00 75.24           O  
ATOM   1884  OE2 GLU A 242      44.212  48.595   5.998  1.00 75.24           O1-
ATOM   1885  N   ALA A 243      45.985  43.450   6.339  1.00 69.07           N  
ATOM   1886  CA  ALA A 243      45.497  42.241   6.997  1.00 69.07           C  
ATOM   1887  C   ALA A 243      46.653  41.326   7.390  1.00 69.07           C  
ATOM   1888  O   ALA A 243      46.607  40.670   8.434  1.00 69.07           O  
ATOM   1889  CB  ALA A 243      44.519  41.500   6.091  1.00 69.07           C  
ATOM   1890  N   ALA A 244      47.600  41.216   6.525  1.00 70.92           N  
ATOM   1891  CA  ALA A 244      48.754  40.341   6.723  1.00 70.92           C  
ATOM   1892  C   ALA A 244      49.546  40.748   7.962  1.00 70.92           C  
ATOM   1893  O   ALA A 244      50.231  39.921   8.568  1.00 70.92           O  
ATOM   1894  CB  ALA A 244      49.653  40.360   5.490  1.00 70.92           C  
ATOM   1895  N   LYS A 245      49.406  41.972   8.446  1.00 76.19           N  
ATOM   1896  CA  LYS A 245      50.099  42.445   9.641  1.00 76.19           C  
ATOM   1897  C   LYS A 245      49.519  41.810  10.901  1.00 76.19           C  
ATOM   1898  O   LYS A 245      50.222  41.645  11.900  1.00 76.19           O  
ATOM   1899  CB  LYS A 245      50.023  43.968   9.738  1.00 76.19           C  
ATOM   1900  CG  LYS A 245      50.880  44.698   8.714  1.00 76.19           C  
ATOM   1901  CD  LYS A 245      50.790  46.209   8.886  1.00 76.19           C  
ATOM   1902  CE  LYS A 245      51.612  46.942   7.834  1.00 76.19           C  
ATOM   1903  NZ  LYS A 245      51.481  48.424   7.961  1.00 76.19           N1+
ATOM   1904  N   ALA A 246      48.401  41.351  10.806  1.00 66.53           N  
ATOM   1905  CA  ALA A 246      47.671  40.786  11.939  1.00 66.53           C  
ATOM   1906  C   ALA A 246      48.070  39.333  12.179  1.00 66.53           C  
ATOM   1907  O   ALA A 246      47.888  38.806  13.279  1.00 66.53           O  
ATOM   1908  CB  ALA A 246      46.166  40.889  11.706  1.00 66.53           C  
ATOM   1909  N   THR A 247      48.979  38.714  11.352  1.00 68.13           N  
ATOM   1910  CA  THR A 247      49.676  37.434  11.410  1.00 68.13           C  
ATOM   1911  C   THR A 247      48.733  36.325  11.871  1.00 68.13           C  
ATOM   1912  O   THR A 247      49.168  35.349  12.488  1.00 68.13           O  
ATOM   1913  CB  THR A 247      50.892  37.502  12.353  1.00 68.13           C  
ATOM   1914  CG2 THR A 247      51.959  38.445  11.806  1.00 68.13           C  
ATOM   1915  OG1 THR A 247      50.466  37.973  13.638  1.00 68.13           O  
ATOM   1916  N   ASP A 248      47.419  36.355  11.533  1.00 75.69           N  
ATOM   1917  CA  ASP A 248      46.421  35.325  11.803  1.00 75.69           C  
ATOM   1918  C   ASP A 248      46.135  34.497  10.552  1.00 75.69           C  
ATOM   1919  O   ASP A 248      46.267  34.990   9.431  1.00 75.69           O  
ATOM   1920  CB  ASP A 248      45.128  35.954  12.325  1.00 75.69           C  
ATOM   1921  CG  ASP A 248      44.080  34.924  12.707  1.00 75.69           C  
ATOM   1922  OD1 ASP A 248      44.371  33.710  12.657  1.00 75.69           O  
ATOM   1923  OD2 ASP A 248      42.950  35.331  13.056  1.00 75.69           O1-
ATOM   1924  N   SER A 249      45.995  33.080  10.662  1.00 75.24           N  
ATOM   1925  CA  SER A 249      45.765  32.132   9.576  1.00 75.24           C  
ATOM   1926  C   SER A 249      44.592  32.565   8.703  1.00 75.24           C  
ATOM   1927  O   SER A 249      44.639  32.428   7.479  1.00 75.24           O  
ATOM   1928  CB  SER A 249      45.508  30.731  10.133  1.00 75.24           C  
ATOM   1929  OG  SER A 249      44.333  30.714  10.927  1.00 75.24           O  
ATOM   1930  N   GLU A 250      43.620  33.196   9.188  1.00 74.68           N  
ATOM   1931  CA  GLU A 250      42.468  33.700   8.448  1.00 74.68           C  
ATOM   1932  C   GLU A 250      42.849  34.896   7.581  1.00 74.68           C  
ATOM   1933  O   GLU A 250      42.383  35.020   6.446  1.00 74.68           O  
ATOM   1934  CB  GLU A 250      41.339  34.084   9.408  1.00 74.68           C  
ATOM   1935  CG  GLU A 250      40.634  32.892  10.038  1.00 74.68           C  
ATOM   1936  CD  GLU A 250      39.441  33.283  10.895  1.00 74.68           C  
ATOM   1937  OE1 GLU A 250      38.624  32.398  11.237  1.00 74.68           O  
ATOM   1938  OE2 GLU A 250      39.322  34.483  11.226  1.00 74.68           O1-
ATOM   1939  N   ALA A 251      43.751  35.708   8.107  1.00 78.21           N  
ATOM   1940  CA  ALA A 251      44.280  36.852   7.368  1.00 78.21           C  
ATOM   1941  C   ALA A 251      45.099  36.397   6.164  1.00 78.21           C  
ATOM   1942  O   ALA A 251      45.025  36.999   5.091  1.00 78.21           O  
ATOM   1943  CB  ALA A 251      45.128  37.730   8.284  1.00 78.21           C  
ATOM   1944  N   LEU A 252      45.762  35.296   6.294  1.00 82.69           N  
ATOM   1945  CA  LEU A 252      46.589  34.749   5.224  1.00 82.69           C  
ATOM   1946  C   LEU A 252      45.724  34.178   4.106  1.00 82.69           C  
ATOM   1947  O   LEU A 252      46.103  34.230   2.935  1.00 82.69           O  
ATOM   1948  CB  LEU A 252      47.522  33.665   5.769  1.00 82.69           C  
ATOM   1949  CG  LEU A 252      48.658  34.140   6.676  1.00 82.69           C  
ATOM   1950  CD1 LEU A 252      49.416  32.946   7.246  1.00 82.69           C  
ATOM   1951  CD2 LEU A 252      49.601  35.063   5.914  1.00 82.69           C  
ATOM   1952  N   LYS A 253      44.482  33.641   4.406  1.00 83.61           N  
ATOM   1953  CA  LYS A 253      43.534  33.200   3.386  1.00 83.61           C  
ATOM   1954  C   LYS A 253      43.101  34.363   2.499  1.00 83.61           C  
ATOM   1955  O   LYS A 253      42.982  34.211   1.281  1.00 83.61           O  
ATOM   1956  CB  LYS A 253      42.311  32.552   4.035  1.00 83.61           C  
ATOM   1957  CG  LYS A 253      42.580  31.176   4.629  1.00 83.61           C  
ATOM   1958  CD  LYS A 253      41.312  30.560   5.208  1.00 83.61           C  
ATOM   1959  CE  LYS A 253      41.595  29.218   5.870  1.00 83.61           C  
ATOM   1960  NZ  LYS A 253      40.371  28.645   6.504  1.00 83.61           N1+
ATOM   1961  N   VAL A 254      42.913  35.447   3.106  1.00 80.66           N  
ATOM   1962  CA  VAL A 254      42.514  36.652   2.389  1.00 80.66           C  
ATOM   1963  C   VAL A 254      43.658  37.123   1.493  1.00 80.66           C  
ATOM   1964  O   VAL A 254      43.434  37.516   0.345  1.00 80.66           O  
ATOM   1965  CB  VAL A 254      42.099  37.780   3.360  1.00 80.66           C  
ATOM   1966  CG1 VAL A 254      41.818  39.073   2.598  1.00 80.66           C  
ATOM   1967  CG2 VAL A 254      40.878  37.359   4.175  1.00 80.66           C  
ATOM   1968  N   VAL A 255      44.819  37.086   2.038  1.00 86.19           N  
ATOM   1969  CA  VAL A 255      46.022  37.443   1.293  1.00 86.19           C  
ATOM   1970  C   VAL A 255      46.161  36.539   0.070  1.00 86.19           C  
ATOM   1971  O   VAL A 255      46.443  37.015  -1.032  1.00 86.19           O  
ATOM   1972  CB  VAL A 255      47.287  37.343   2.175  1.00 86.19           C  
ATOM   1973  CG1 VAL A 255      48.546  37.577   1.343  1.00 86.19           C  
ATOM   1974  CG2 VAL A 255      47.211  38.341   3.329  1.00 86.19           C  
ATOM   1975  N   LYS A 256      45.887  35.325   0.226  1.00 88.97           N  
ATOM   1976  CA  LYS A 256      45.934  34.384  -0.890  1.00 88.97           C  
ATOM   1977  C   LYS A 256      44.922  34.758  -1.968  1.00 88.97           C  
ATOM   1978  O   LYS A 256      45.234  34.720  -3.160  1.00 88.97           O  
ATOM   1979  CB  LYS A 256      45.673  32.959  -0.401  1.00 88.97           C  
ATOM   1980  CG  LYS A 256      46.855  32.327   0.323  1.00 88.97           C  
ATOM   1981  CD  LYS A 256      46.576  30.873   0.684  1.00 88.97           C  
ATOM   1982  CE  LYS A 256      47.668  30.300   1.576  1.00 88.97           C  
ATOM   1983  NZ  LYS A 256      47.343  28.915   2.031  1.00 88.97           N1+
ATOM   1984  N   LEU A 257      43.801  35.024  -1.511  1.00 84.33           N  
ATOM   1985  CA  LEU A 257      42.766  35.441  -2.451  1.00 84.33           C  
ATOM   1986  C   LEU A 257      43.207  36.674  -3.233  1.00 84.33           C  
ATOM   1987  O   LEU A 257      43.025  36.739  -4.451  1.00 84.33           O  
ATOM   1988  CB  LEU A 257      41.456  35.732  -1.712  1.00 84.33           C  
ATOM   1989  CG  LEU A 257      40.255  36.101  -2.582  1.00 84.33           C  
ATOM   1990  CD1 LEU A 257      39.931  34.967  -3.549  1.00 84.33           C  
ATOM   1991  CD2 LEU A 257      39.045  36.429  -1.713  1.00 84.33           C  
ATOM   1992  N   ALA A 258      43.733  37.622  -2.569  1.00 84.88           N  
ATOM   1993  CA  ALA A 258      44.232  38.833  -3.217  1.00 84.88           C  
ATOM   1994  C   ALA A 258      45.280  38.498  -4.274  1.00 84.88           C  
ATOM   1995  O   ALA A 258      45.258  39.050  -5.376  1.00 84.88           O  
ATOM   1996  CB  ALA A 258      44.813  39.790  -2.180  1.00 84.88           C  
ATOM   1997  N   LEU A 259      46.180  37.611  -3.933  1.00 88.61           N  
ATOM   1998  CA  LEU A 259      47.240  37.218  -4.854  1.00 88.61           C  
ATOM   1999  C   LEU A 259      46.667  36.481  -6.060  1.00 88.61           C  
ATOM   2000  O   LEU A 259      47.162  36.634  -7.179  1.00 88.61           O  
ATOM   2001  CB  LEU A 259      48.268  36.334  -4.143  1.00 88.61           C  
ATOM   2002  CG  LEU A 259      49.185  37.035  -3.139  1.00 88.61           C  
ATOM   2003  CD1 LEU A 259      50.097  36.020  -2.457  1.00 88.61           C  
ATOM   2004  CD2 LEU A 259      50.006  38.118  -3.830  1.00 88.61           C  
ATOM   2005  N   LYS A 260      45.622  35.683  -5.832  1.00 88.42           N  
ATOM   2006  CA  LYS A 260      44.960  35.005  -6.944  1.00 88.42           C  
ATOM   2007  C   LYS A 260      44.364  36.011  -7.924  1.00 88.42           C  
ATOM   2008  O   LYS A 260      44.372  35.784  -9.136  1.00 88.42           O  
ATOM   2009  CB  LYS A 260      43.870  34.065  -6.427  1.00 88.42           C  
ATOM   2010  CG  LYS A 260      44.399  32.762  -5.847  1.00 88.42           C  
ATOM   2011  CD  LYS A 260      43.265  31.824  -5.454  1.00 88.42           C  
ATOM   2012  CE  LYS A 260      43.793  30.517  -4.879  1.00 88.42           C  
ATOM   2013  NZ  LYS A 260      42.686  29.626  -4.420  1.00 88.42           N1+
ATOM   2014  N   ILE A 261      43.865  37.065  -7.384  1.00 82.63           N  
ATOM   2015  CA  ILE A 261      43.320  38.134  -8.215  1.00 82.63           C  
ATOM   2016  C   ILE A 261      44.429  38.729  -9.080  1.00 82.63           C  
ATOM   2017  O   ILE A 261      44.247  38.925 -10.285  1.00 82.63           O  
ATOM   2018  CB  ILE A 261      42.659  39.236  -7.358  1.00 82.63           C  
ATOM   2019  CG1 ILE A 261      41.443  38.675  -6.612  1.00 82.63           C  
ATOM   2020  CG2 ILE A 261      42.265  40.432  -8.228  1.00 82.63           C  
ATOM   2021  CD1 ILE A 261      40.878  39.613  -5.555  1.00 82.63           C  
ATOM   2022  N   VAL A 262      45.571  38.999  -8.438  1.00 86.33           N  
ATOM   2023  CA  VAL A 262      46.715  39.587  -9.125  1.00 86.33           C  
ATOM   2024  C   VAL A 262      47.211  38.636 -10.211  1.00 86.33           C  
ATOM   2025  O   VAL A 262      47.617  39.074 -11.291  1.00 86.33           O  
ATOM   2026  CB  VAL A 262      47.860  39.916  -8.141  1.00 86.33           C  
ATOM   2027  CG1 VAL A 262      49.109  40.369  -8.897  1.00 86.33           C  
ATOM   2028  CG2 VAL A 262      47.418  40.987  -7.145  1.00 86.33           C  
ATOM   2029  N   GLN A 263      47.154  37.346  -9.883  1.00 86.71           N  
ATOM   2030  CA  GLN A 263      47.626  36.316 -10.802  1.00 86.71           C  
ATOM   2031  C   GLN A 263      46.883  36.385 -12.134  1.00 86.71           C  
ATOM   2032  O   GLN A 263      47.437  36.037 -13.179  1.00 86.71           O  
ATOM   2033  CB  GLN A 263      47.462  34.927 -10.182  1.00 86.71           C  
ATOM   2034  CG  GLN A 263      48.059  33.806 -11.021  1.00 86.71           C  
ATOM   2035  CD  GLN A 263      47.903  32.442 -10.374  1.00 86.71           C  
ATOM   2036  NE2 GLN A 263      48.799  31.520 -10.709  1.00 86.71           N  
ATOM   2037  OE1 GLN A 263      46.984  32.219  -9.578  1.00 86.71           O  
ATOM   2038  N   GLN A 264      45.701  36.856 -12.118  1.00 84.29           N  
ATOM   2039  CA  GLN A 264      44.882  36.895 -13.325  1.00 84.29           C  
ATOM   2040  C   GLN A 264      45.214  38.116 -14.177  1.00 84.29           C  
ATOM   2041  O   GLN A 264      44.772  38.219 -15.323  1.00 84.29           O  
ATOM   2042  CB  GLN A 264      43.396  36.894 -12.965  1.00 84.29           C  
ATOM   2043  CG  GLN A 264      42.932  35.622 -12.267  1.00 84.29           C  
ATOM   2044  CD  GLN A 264      41.463  35.660 -11.891  1.00 84.29           C  
ATOM   2045  NE2 GLN A 264      40.950  34.544 -11.386  1.00 84.29           N  
ATOM   2046  OE1 GLN A 264      40.794  36.686 -12.052  1.00 84.29           O  
ATOM   2047  N   LEU A 265      46.102  39.032 -13.558  1.00 81.96           N  
ATOM   2048  CA  LEU A 265      46.438  40.268 -14.256  1.00 81.96           C  
ATOM   2049  C   LEU A 265      47.925  40.316 -14.594  1.00 81.96           C  
ATOM   2050  O   LEU A 265      48.771  40.150 -13.713  1.00 81.96           O  
ATOM   2051  CB  LEU A 265      46.057  41.484 -13.408  1.00 81.96           C  
ATOM   2052  CG  LEU A 265      44.587  41.588 -12.994  1.00 81.96           C  
ATOM   2053  CD1 LEU A 265      44.406  42.694 -11.960  1.00 81.96           C  
ATOM   2054  CD2 LEU A 265      43.705  41.838 -14.213  1.00 81.96           C  
ATOM   2055  N   PRO A 266      48.298  40.290 -15.864  1.00 78.94           N  
ATOM   2056  CA  PRO A 266      49.722  40.338 -16.205  1.00 78.94           C  
ATOM   2057  C   PRO A 266      50.313  41.741 -16.071  1.00 78.94           C  
ATOM   2058  O   PRO A 266      50.357  42.492 -17.048  1.00 78.94           O  
ATOM   2059  CB  PRO A 266      49.752  39.872 -17.663  1.00 78.94           C  
ATOM   2060  CG  PRO A 266      48.430  40.286 -18.223  1.00 78.94           C  
ATOM   2061  CD  PRO A 266      47.420  40.292 -17.111  1.00 78.94           C  
ATOM   2062  N   ASP A 267      50.493  42.186 -14.780  1.00 88.59           N  
ATOM   2063  CA  ASP A 267      51.020  43.517 -14.494  1.00 88.59           C  
ATOM   2064  C   ASP A 267      52.254  43.438 -13.597  1.00 88.59           C  
ATOM   2065  O   ASP A 267      52.201  42.860 -12.509  1.00 88.59           O  
ATOM   2066  CB  ASP A 267      49.948  44.388 -13.835  1.00 88.59           C  
ATOM   2067  CG  ASP A 267      50.394  45.825 -13.631  1.00 88.59           C  
ATOM   2068  OD1 ASP A 267      50.909  46.155 -12.541  1.00 88.59           O  
ATOM   2069  OD2 ASP A 267      50.227  46.635 -14.568  1.00 88.59           O1-
ATOM   2070  N   THR A 268      53.386  44.035 -14.092  1.00 88.57           N  
ATOM   2071  CA  THR A 268      54.679  43.986 -13.419  1.00 88.57           C  
ATOM   2072  C   THR A 268      54.621  44.723 -12.083  1.00 88.57           C  
ATOM   2073  O   THR A 268      55.177  44.256 -11.086  1.00 88.57           O  
ATOM   2074  CB  THR A 268      55.788  44.596 -14.295  1.00 88.57           C  
ATOM   2075  CG2 THR A 268      57.147  44.500 -13.610  1.00 88.57           C  
ATOM   2076  OG1 THR A 268      55.845  43.891 -15.543  1.00 88.57           O  
ATOM   2077  N   GLU A 269      53.939  45.846 -12.010  1.00 88.89           N  
ATOM   2078  CA  GLU A 269      53.828  46.632 -10.786  1.00 88.89           C  
ATOM   2079  C   GLU A 269      53.041  45.880  -9.717  1.00 88.89           C  
ATOM   2080  O   GLU A 269      53.410  45.895  -8.541  1.00 88.89           O  
ATOM   2081  CB  GLU A 269      53.168  47.984 -11.072  1.00 88.89           C  
ATOM   2082  CG  GLU A 269      54.028  48.924 -11.904  1.00 88.89           C  
ATOM   2083  CD  GLU A 269      55.318  49.330 -11.209  1.00 88.89           C  
ATOM   2084  OE1 GLU A 269      56.381  49.357 -11.870  1.00 88.89           O  
ATOM   2085  OE2 GLU A 269      55.266  49.621  -9.993  1.00 88.89           O1-
ATOM   2086  N   LEU A 270      52.038  45.238 -10.143  1.00 89.04           N  
ATOM   2087  CA  LEU A 270      51.229  44.429  -9.239  1.00 89.04           C  
ATOM   2088  C   LEU A 270      52.022  43.233  -8.723  1.00 89.04           C  
ATOM   2089  O   LEU A 270      51.902  42.861  -7.553  1.00 89.04           O  
ATOM   2090  CB  LEU A 270      49.957  43.949  -9.942  1.00 89.04           C  
ATOM   2091  CG  LEU A 270      48.891  45.010 -10.214  1.00 89.04           C  
ATOM   2092  CD1 LEU A 270      47.727  44.405 -10.993  1.00 89.04           C  
ATOM   2093  CD2 LEU A 270      48.403  45.626  -8.907  1.00 89.04           C  
ATOM   2094  N   ALA A 271      52.817  42.651  -9.564  1.00 89.75           N  
ATOM   2095  CA  ALA A 271      53.689  41.548  -9.172  1.00 89.75           C  
ATOM   2096  C   ALA A 271      54.688  41.991  -8.106  1.00 89.75           C  
ATOM   2097  O   ALA A 271      54.965  41.250  -7.161  1.00 89.75           O  
ATOM   2098  CB  ALA A 271      54.425  40.993 -10.389  1.00 89.75           C  
ATOM   2099  N   LYS A 272      55.189  43.203  -8.252  1.00 92.01           N  
ATOM   2100  CA  LYS A 272      56.088  43.766  -7.250  1.00 92.01           C  
ATOM   2101  C   LYS A 272      55.383  43.931  -5.908  1.00 92.01           C  
ATOM   2102  O   LYS A 272      55.939  43.589  -4.861  1.00 92.01           O  
ATOM   2103  CB  LYS A 272      56.641  45.113  -7.719  1.00 92.01           C  
ATOM   2104  CG  LYS A 272      57.701  45.003  -8.806  1.00 92.01           C  
ATOM   2105  CD  LYS A 272      58.252  46.371  -9.190  1.00 92.01           C  
ATOM   2106  CE  LYS A 272      59.222  46.274 -10.359  1.00 92.01           C  
ATOM   2107  NZ  LYS A 272      59.729  47.618 -10.771  1.00 92.01           N1+
ATOM   2108  N   GLU A 273      54.217  44.444  -5.972  1.00 90.06           N  
ATOM   2109  CA  GLU A 273      53.431  44.632  -4.756  1.00 90.06           C  
ATOM   2110  C   GLU A 273      53.082  43.294  -4.111  1.00 90.06           C  
ATOM   2111  O   GLU A 273      53.084  43.172  -2.884  1.00 90.06           O  
ATOM   2112  CB  GLU A 273      52.154  45.419  -5.059  1.00 90.06           C  
ATOM   2113  CG  GLU A 273      52.400  46.875  -5.426  1.00 90.06           C  
ATOM   2114  CD  GLU A 273      51.124  47.636  -5.752  1.00 90.06           C  
ATOM   2115  OE1 GLU A 273      51.210  48.745  -6.328  1.00 90.06           O  
ATOM   2116  OE2 GLU A 273      50.032  47.120  -5.428  1.00 90.06           O1-
ATOM   2117  N   ALA A 274      52.825  42.298  -4.973  1.00 90.03           N  
ATOM   2118  CA  ALA A 274      52.559  40.950  -4.475  1.00 90.03           C  
ATOM   2119  C   ALA A 274      53.764  40.395  -3.723  1.00 90.03           C  
ATOM   2120  O   ALA A 274      53.612  39.767  -2.673  1.00 90.03           O  
ATOM   2121  CB  ALA A 274      52.181  40.023  -5.628  1.00 90.03           C  
ATOM   2122  N   LEU A 275      54.961  40.660  -4.229  1.00 90.63           N  
ATOM   2123  CA  LEU A 275      56.189  40.209  -3.582  1.00 90.63           C  
ATOM   2124  C   LEU A 275      56.378  40.898  -2.234  1.00 90.63           C  
ATOM   2125  O   LEU A 275      56.789  40.263  -1.261  1.00 90.63           O  
ATOM   2126  CB  LEU A 275      57.399  40.479  -4.481  1.00 90.63           C  
ATOM   2127  CG  LEU A 275      57.575  39.545  -5.678  1.00 90.63           C  
ATOM   2128  CD1 LEU A 275      58.718  40.030  -6.564  1.00 90.63           C  
ATOM   2129  CD2 LEU A 275      57.825  38.116  -5.210  1.00 90.63           C  
ATOM   2130  N   GLU A 276      56.041  42.153  -2.192  1.00 90.58           N  
ATOM   2131  CA  GLU A 276      56.128  42.892  -0.936  1.00 90.58           C  
ATOM   2132  C   GLU A 276      55.166  42.325   0.105  1.00 90.58           C  
ATOM   2133  O   GLU A 276      55.513  42.212   1.282  1.00 90.58           O  
ATOM   2134  CB  GLU A 276      55.840  44.378  -1.163  1.00 90.58           C  
ATOM   2135  CG  GLU A 276      56.959  45.117  -1.884  1.00 90.58           C  
ATOM   2136  CD  GLU A 276      56.651  46.587  -2.122  1.00 90.58           C  
ATOM   2137  OE1 GLU A 276      57.519  47.309  -2.661  1.00 90.58           O  
ATOM   2138  OE2 GLU A 276      55.532  47.019  -1.766  1.00 90.58           O1-
ATOM   2139  N   LEU A 277      54.023  42.057  -0.369  1.00 89.23           N  
ATOM   2140  CA  LEU A 277      53.021  41.433   0.489  1.00 89.23           C  
ATOM   2141  C   LEU A 277      53.517  40.092   1.017  1.00 89.23           C  
ATOM   2142  O   LEU A 277      53.381  39.798   2.207  1.00 89.23           O  
ATOM   2143  CB  LEU A 277      51.707  41.241  -0.273  1.00 89.23           C  
ATOM   2144  CG  LEU A 277      50.570  40.568   0.497  1.00 89.23           C  
ATOM   2145  CD1 LEU A 277      50.185  41.402   1.714  1.00 89.23           C  
ATOM   2146  CD2 LEU A 277      49.365  40.350  -0.412  1.00 89.23           C  
ATOM   2147  N   ALA A 278      54.071  39.273   0.200  1.00 88.86           N  
ATOM   2148  CA  ALA A 278      54.625  37.979   0.586  1.00 88.86           C  
ATOM   2149  C   ALA A 278      55.753  38.145   1.601  1.00 88.86           C  
ATOM   2150  O   ALA A 278      55.895  37.334   2.519  1.00 88.86           O  
ATOM   2151  CB  ALA A 278      55.127  37.227  -0.644  1.00 88.86           C  
ATOM   2152  N   LYS A 279      56.494  39.188   1.424  1.00 88.64           N  
ATOM   2153  CA  LYS A 279      57.576  39.480   2.360  1.00 88.64           C  
ATOM   2154  C   LYS A 279      57.035  39.720   3.767  1.00 88.64           C  
ATOM   2155  O   LYS A 279      57.616  39.252   4.749  1.00 88.64           O  
ATOM   2156  CB  LYS A 279      58.377  40.696   1.893  1.00 88.64           C  
ATOM   2157  CG  LYS A 279      59.662  40.928   2.674  1.00 88.64           C  
ATOM   2158  CD  LYS A 279      60.452  42.104   2.113  1.00 88.64           C  
ATOM   2159  CE  LYS A 279      61.703  42.382   2.937  1.00 88.64           C  
ATOM   2160  NZ  LYS A 279      62.473  43.543   2.400  1.00 88.64           N1+
ATOM   2161  N   GLU A 280      55.986  40.393   3.759  1.00 85.79           N  
ATOM   2162  CA  GLU A 280      55.350  40.658   5.046  1.00 85.79           C  
ATOM   2163  C   GLU A 280      54.757  39.384   5.642  1.00 85.79           C  
ATOM   2164  O   GLU A 280      54.857  39.152   6.848  1.00 85.79           O  
ATOM   2165  CB  GLU A 280      54.263  41.725   4.901  1.00 85.79           C  
ATOM   2166  CG  GLU A 280      53.690  42.205   6.227  1.00 85.79           C  
ATOM   2167  CD  GLU A 280      54.725  42.865   7.124  1.00 85.79           C  
ATOM   2168  OE1 GLU A 280      54.575  42.809   8.366  1.00 85.79           O  
ATOM   2169  OE2 GLU A 280      55.693  43.442   6.582  1.00 85.79           O1-
ATOM   2170  N   ALA A 281      54.230  38.562   4.834  1.00 83.47           N  
ATOM   2171  CA  ALA A 281      53.569  37.335   5.275  1.00 83.47           C  
ATOM   2172  C   ALA A 281      54.581  36.335   5.826  1.00 83.47           C  
ATOM   2173  O   ALA A 281      54.273  35.577   6.749  1.00 83.47           O  
ATOM   2174  CB  ALA A 281      52.782  36.712   4.124  1.00 83.47           C  
ATOM   2175  N   VAL A 282      55.809  36.298   5.294  1.00 83.52           N  
ATOM   2176  CA  VAL A 282      56.834  35.310   5.616  1.00 83.52           C  
ATOM   2177  C   VAL A 282      57.345  35.539   7.037  1.00 83.52           C  
ATOM   2178  O   VAL A 282      57.913  34.633   7.652  1.00 83.52           O  
ATOM   2179  CB  VAL A 282      58.008  35.363   4.612  1.00 83.52           C  
ATOM   2180  CG1 VAL A 282      58.851  36.618   4.832  1.00 83.52           C  
ATOM   2181  CG2 VAL A 282      58.871  34.108   4.734  1.00 83.52           C  
ATOM   2182  N   LYS A 283      57.065  36.734   7.591  1.00 80.97           N  
ATOM   2183  CA  LYS A 283      57.431  37.004   8.978  1.00 80.97           C  
ATOM   2184  C   LYS A 283      56.604  36.154   9.939  1.00 80.97           C  
ATOM   2185  O   LYS A 283      56.997  35.948  11.089  1.00 80.97           O  
ATOM   2186  CB  LYS A 283      57.251  38.487   9.304  1.00 80.97           C  
ATOM   2187  CG  LYS A 283      58.228  39.402   8.582  1.00 80.97           C  
ATOM   2188  CD  LYS A 283      58.017  40.861   8.967  1.00 80.97           C  
ATOM   2189  CE  LYS A 283      58.974  41.782   8.221  1.00 80.97           C  
ATOM   2190  NZ  LYS A 283      58.738  43.217   8.559  1.00 80.97           N1+
ATOM   2191  N   SER A 284      55.622  35.523   9.399  1.00 74.50           N  
ATOM   2192  CA  SER A 284      54.749  34.667  10.196  1.00 74.50           C  
ATOM   2193  C   SER A 284      55.232  33.220  10.183  1.00 74.50           C  
ATOM   2194  O   SER A 284      55.846  32.773   9.212  1.00 74.50           O  
ATOM   2195  CB  SER A 284      53.312  34.738   9.680  1.00 74.50           C  
ATOM   2196  OG  SER A 284      52.498  33.770  10.321  1.00 74.50           O  
ATOM   2197  N   THR A 285      55.245  32.459  11.257  1.00 70.19           N  
ATOM   2198  CA  THR A 285      55.705  31.079  11.361  1.00 70.19           C  
ATOM   2199  C   THR A 285      54.626  30.111  10.885  1.00 70.19           C  
ATOM   2200  O   THR A 285      54.839  28.896  10.863  1.00 70.19           O  
ATOM   2201  CB  THR A 285      56.109  30.731  12.806  1.00 70.19           C  
ATOM   2202  CG2 THR A 285      57.335  31.527  13.241  1.00 70.19           C  
ATOM   2203  OG1 THR A 285      55.019  31.035  13.686  1.00 70.19           O  
ATOM   2204  N   ASP A 286      53.590  30.615  10.279  1.00 74.95           N  
ATOM   2205  CA  ASP A 286      52.456  29.822   9.816  1.00 74.95           C  
ATOM   2206  C   ASP A 286      52.741  29.204   8.448  1.00 74.95           C  
ATOM   2207  O   ASP A 286      53.327  29.851   7.578  1.00 74.95           O  
ATOM   2208  CB  ASP A 286      51.192  30.680   9.752  1.00 74.95           C  
ATOM   2209  CG  ASP A 286      49.925  29.860   9.579  1.00 74.95           C  
ATOM   2210  OD1 ASP A 286      49.983  28.771   8.968  1.00 74.95           O  
ATOM   2211  OD2 ASP A 286      48.861  30.307  10.058  1.00 74.95           O1-
ATOM   2212  N   SER A 287      52.512  27.899   8.344  1.00 77.04           N  
ATOM   2213  CA  SER A 287      52.678  27.169   7.091  1.00 77.04           C  
ATOM   2214  C   SER A 287      51.879  27.814   5.964  1.00 77.04           C  
ATOM   2215  O   SER A 287      52.258  27.721   4.794  1.00 77.04           O  
ATOM   2216  CB  SER A 287      52.252  25.711   7.260  1.00 77.04           C  
ATOM   2217  OG  SER A 287      50.882  25.624   7.614  1.00 77.04           O  
ATOM   2218  N   GLU A 288      50.807  28.530   6.304  1.00 81.43           N  
ATOM   2219  CA  GLU A 288      49.980  29.258   5.345  1.00 81.43           C  
ATOM   2220  C   GLU A 288      50.747  30.427   4.732  1.00 81.43           C  
ATOM   2221  O   GLU A 288      50.517  30.788   3.576  1.00 81.43           O  
ATOM   2222  CB  GLU A 288      48.699  29.763   6.014  1.00 81.43           C  
ATOM   2223  CG  GLU A 288      47.690  28.665   6.317  1.00 81.43           C  
ATOM   2224  CD  GLU A 288      47.122  28.010   5.068  1.00 81.43           C  
ATOM   2225  OE1 GLU A 288      46.943  26.771   5.060  1.00 81.43           O  
ATOM   2226  OE2 GLU A 288      46.855  28.742   4.088  1.00 81.43           O1-
ATOM   2227  N   ALA A 289      51.676  30.937   5.475  1.00 83.04           N  
ATOM   2228  CA  ALA A 289      52.533  32.025   5.009  1.00 83.04           C  
ATOM   2229  C   ALA A 289      53.393  31.582   3.830  1.00 83.04           C  
ATOM   2230  O   ALA A 289      53.583  32.337   2.874  1.00 83.04           O  
ATOM   2231  CB  ALA A 289      53.416  32.531   6.148  1.00 83.04           C  
ATOM   2232  N   LEU A 290      53.828  30.335   3.822  1.00 85.39           N  
ATOM   2233  CA  LEU A 290      54.642  29.792   2.739  1.00 85.39           C  
ATOM   2234  C   LEU A 290      53.813  29.617   1.471  1.00 85.39           C  
ATOM   2235  O   LEU A 290      54.320  29.803   0.362  1.00 85.39           O  
ATOM   2236  CB  LEU A 290      55.254  28.451   3.151  1.00 85.39           C  
ATOM   2237  CG  LEU A 290      56.356  28.506   4.211  1.00 85.39           C  
ATOM   2238  CD1 LEU A 290      56.757  27.097   4.632  1.00 85.39           C  
ATOM   2239  CD2 LEU A 290      57.564  29.277   3.687  1.00 85.39           C  
ATOM   2240  N   LYS A 291      52.531  29.261   1.626  1.00 88.15           N  
ATOM   2241  CA  LYS A 291      51.633  29.161   0.479  1.00 88.15           C  
ATOM   2242  C   LYS A 291      51.434  30.522  -0.185  1.00 88.15           C  
ATOM   2243  O   LYS A 291      51.316  30.610  -1.408  1.00 88.15           O  
ATOM   2244  CB  LYS A 291      50.282  28.583   0.903  1.00 88.15           C  
ATOM   2245  CG  LYS A 291      50.328  27.105   1.263  1.00 88.15           C  
ATOM   2246  CD  LYS A 291      48.944  26.572   1.612  1.00 88.15           C  
ATOM   2247  CE  LYS A 291      48.990  25.098   1.988  1.00 88.15           C  
ATOM   2248  NZ  LYS A 291      47.648  24.588   2.401  1.00 88.15           N1+
ATOM   2249  N   VAL A 292      51.369  31.539   0.621  1.00 89.74           N  
ATOM   2250  CA  VAL A 292      51.275  32.903   0.110  1.00 89.74           C  
ATOM   2251  C   VAL A 292      52.527  33.241  -0.697  1.00 89.74           C  
ATOM   2252  O   VAL A 292      52.436  33.794  -1.795  1.00 89.74           O  
ATOM   2253  CB  VAL A 292      51.083  33.926   1.252  1.00 89.74           C  
ATOM   2254  CG1 VAL A 292      51.196  35.354   0.722  1.00 89.74           C  
ATOM   2255  CG2 VAL A 292      49.735  33.712   1.938  1.00 89.74           C  
ATOM   2256  N   VAL A 293      53.658  32.883  -0.200  1.00 90.73           N  
ATOM   2257  CA  VAL A 293      54.937  33.095  -0.870  1.00 90.73           C  
ATOM   2258  C   VAL A 293      54.966  32.321  -2.185  1.00 90.73           C  
ATOM   2259  O   VAL A 293      55.378  32.854  -3.218  1.00 90.73           O  
ATOM   2260  CB  VAL A 293      56.123  32.671   0.025  1.00 90.73           C  
ATOM   2261  CG1 VAL A 293      57.442  32.779  -0.738  1.00 90.73           C  
ATOM   2262  CG2 VAL A 293      56.164  33.521   1.293  1.00 90.73           C  
ATOM   2263  N   GLU A 294      54.446  31.179  -2.111  1.00 91.10           N  
ATOM   2264  CA  GLU A 294      54.377  30.347  -3.309  1.00 91.10           C  
ATOM   2265  C   GLU A 294      53.551  31.020  -4.402  1.00 91.10           C  
ATOM   2266  O   GLU A 294      53.976  31.086  -5.557  1.00 91.10           O  
ATOM   2267  CB  GLU A 294      53.790  28.973  -2.977  1.00 91.10           C  
ATOM   2268  CG  GLU A 294      53.712  28.032  -4.170  1.00 91.10           C  
ATOM   2269  CD  GLU A 294      53.071  26.694  -3.839  1.00 91.10           C  
ATOM   2270  OE1 GLU A 294      52.720  25.941  -4.776  1.00 91.10           O  
ATOM   2271  OE2 GLU A 294      52.918  26.397  -2.634  1.00 91.10           O1-
ATOM   2272  N   LEU A 295      52.436  31.454  -4.040  1.00 91.97           N  
ATOM   2273  CA  LEU A 295      51.544  32.108  -4.991  1.00 91.97           C  
ATOM   2274  C   LEU A 295      52.196  33.356  -5.578  1.00 91.97           C  
ATOM   2275  O   LEU A 295      52.096  33.606  -6.781  1.00 91.97           O  
ATOM   2276  CB  LEU A 295      50.220  32.479  -4.317  1.00 91.97           C  
ATOM   2277  CG  LEU A 295      49.113  32.996  -5.237  1.00 91.97           C  
ATOM   2278  CD1 LEU A 295      48.743  31.936  -6.269  1.00 91.97           C  
ATOM   2279  CD2 LEU A 295      47.891  33.408  -4.423  1.00 91.97           C  
ATOM   2280  N   ALA A 296      52.823  34.135  -4.776  1.00 91.63           N  
ATOM   2281  CA  ALA A 296      53.516  35.333  -5.244  1.00 91.63           C  
ATOM   2282  C   ALA A 296      54.588  34.981  -6.270  1.00 91.63           C  
ATOM   2283  O   ALA A 296      54.723  35.656  -7.294  1.00 91.63           O  
ATOM   2284  CB  ALA A 296      54.136  36.081  -4.066  1.00 91.63           C  
ATOM   2285  N   LEU A 297      55.334  33.938  -5.994  1.00 92.41           N  
ATOM   2286  CA  LEU A 297      56.378  33.501  -6.915  1.00 92.41           C  
ATOM   2287  C   LEU A 297      55.773  32.989  -8.219  1.00 92.41           C  
ATOM   2288  O   LEU A 297      56.345  33.187  -9.293  1.00 92.41           O  
ATOM   2289  CB  LEU A 297      57.236  32.408  -6.273  1.00 92.41           C  
ATOM   2290  CG  LEU A 297      58.151  32.850  -5.129  1.00 92.41           C  
ATOM   2291  CD1 LEU A 297      58.893  31.649  -4.551  1.00 92.41           C  
ATOM   2292  CD2 LEU A 297      59.135  33.912  -5.611  1.00 92.41           C  
ATOM   2293  N   GLU A 298      54.586  32.336  -8.125  1.00 91.94           N  
ATOM   2294  CA  GLU A 298      53.887  31.895  -9.329  1.00 91.94           C  
ATOM   2295  C   GLU A 298      53.524  33.079 -10.220  1.00 91.94           C  
ATOM   2296  O   GLU A 298      53.606  32.987 -11.446  1.00 91.94           O  
ATOM   2297  CB  GLU A 298      52.628  31.107  -8.960  1.00 91.94           C  
ATOM   2298  CG  GLU A 298      52.911  29.714  -8.415  1.00 91.94           C  
ATOM   2299  CD  GLU A 298      51.656  28.972  -7.986  1.00 91.94           C  
ATOM   2300  OE1 GLU A 298      51.763  27.806  -7.543  1.00 91.94           O  
ATOM   2301  OE2 GLU A 298      50.557  29.561  -8.093  1.00 91.94           O1-
ATOM   2302  N   ILE A 299      53.112  34.143  -9.548  1.00 91.55           N  
ATOM   2303  CA  ILE A 299      52.752  35.358 -10.271  1.00 91.55           C  
ATOM   2304  C   ILE A 299      53.971  35.894 -11.018  1.00 91.55           C  
ATOM   2305  O   ILE A 299      53.878  36.243 -12.197  1.00 91.55           O  
ATOM   2306  CB  ILE A 299      52.191  36.436  -9.318  1.00 91.55           C  
ATOM   2307  CG1 ILE A 299      50.866  35.970  -8.703  1.00 91.55           C  
ATOM   2308  CG2 ILE A 299      52.014  37.768 -10.054  1.00 91.55           C  
ATOM   2309  CD1 ILE A 299      50.362  36.854  -7.571  1.00 91.55           C  
ATOM   2310  N   VAL A 300      55.131  35.931 -10.336  1.00 92.82           N  
ATOM   2311  CA  VAL A 300      56.373  36.449 -10.899  1.00 92.82           C  
ATOM   2312  C   VAL A 300      56.825  35.562 -12.058  1.00 92.82           C  
ATOM   2313  O   VAL A 300      57.340  36.059 -13.063  1.00 92.82           O  
ATOM   2314  CB  VAL A 300      57.487  36.538  -9.831  1.00 92.82           C  
ATOM   2315  CG1 VAL A 300      58.825  36.894 -10.475  1.00 92.82           C  
ATOM   2316  CG2 VAL A 300      57.116  37.561  -8.759  1.00 92.82           C  
ATOM   2317  N   GLN A 301      56.619  34.272 -11.904  1.00 89.92           N  
ATOM   2318  CA  GLN A 301      57.038  33.298 -12.908  1.00 89.92           C  
ATOM   2319  C   GLN A 301      56.408  33.600 -14.264  1.00 89.92           C  
ATOM   2320  O   GLN A 301      56.989  33.292 -15.307  1.00 89.92           O  
ATOM   2321  CB  GLN A 301      56.674  31.880 -12.464  1.00 89.92           C  
ATOM   2322  CG  GLN A 301      57.146  30.796 -13.424  1.00 89.92           C  
ATOM   2323  CD  GLN A 301      56.757  29.402 -12.972  1.00 89.92           C  
ATOM   2324  NE2 GLN A 301      57.460  28.396 -13.480  1.00 89.92           N  
ATOM   2325  OE1 GLN A 301      55.833  29.229 -12.171  1.00 89.92           O  
ATOM   2326  N   GLN A 302      55.312  34.183 -14.248  1.00 88.23           N  
ATOM   2327  CA  GLN A 302      54.578  34.445 -15.481  1.00 88.23           C  
ATOM   2328  C   GLN A 302      55.153  35.651 -16.217  1.00 88.23           C  
ATOM   2329  O   GLN A 302      54.856  35.867 -17.394  1.00 88.23           O  
ATOM   2330  CB  GLN A 302      53.094  34.669 -15.185  1.00 88.23           C  
ATOM   2331  CG  GLN A 302      52.393  33.452 -14.597  1.00 88.23           C  
ATOM   2332  CD  GLN A 302      50.949  33.729 -14.226  1.00 88.23           C  
ATOM   2333  NE2 GLN A 302      50.298  32.752 -13.604  1.00 88.23           N  
ATOM   2334  OE1 GLN A 302      50.421  34.813 -14.496  1.00 88.23           O  
ATOM   2335  N   LEU A 303      56.071  36.407 -15.460  1.00 87.90           N  
ATOM   2336  CA  LEU A 303      56.612  37.637 -16.027  1.00 87.90           C  
ATOM   2337  C   LEU A 303      58.124  37.534 -16.204  1.00 87.90           C  
ATOM   2338  O   LEU A 303      58.839  37.164 -15.270  1.00 87.90           O  
ATOM   2339  CB  LEU A 303      56.271  38.835 -15.137  1.00 87.90           C  
ATOM   2340  CG  LEU A 303      54.785  39.089 -14.883  1.00 87.90           C  
ATOM   2341  CD1 LEU A 303      54.606  40.126 -13.779  1.00 87.90           C  
ATOM   2342  CD2 LEU A 303      54.093  39.542 -16.165  1.00 87.90           C  
ATOM   2343  N   PRO A 304      58.629  37.644 -17.396  1.00 83.65           N  
ATOM   2344  CA  PRO A 304      60.079  37.579 -17.594  1.00 83.65           C  
ATOM   2345  C   PRO A 304      60.783  38.888 -17.244  1.00 83.65           C  
ATOM   2346  O   PRO A 304      60.991  39.734 -18.118  1.00 83.65           O  
ATOM   2347  CB  PRO A 304      60.217  37.266 -19.086  1.00 83.65           C  
ATOM   2348  CG  PRO A 304      59.006  37.876 -19.718  1.00 83.65           C  
ATOM   2349  CD  PRO A 304      57.889  37.863 -18.715  1.00 83.65           C  
ATOM   2350  N   ASP A 305      60.921  39.155 -15.878  1.00 91.19           N  
ATOM   2351  CA  ASP A 305      61.554  40.379 -15.398  1.00 91.19           C  
ATOM   2352  C   ASP A 305      62.692  40.066 -14.428  1.00 91.19           C  
ATOM   2353  O   ASP A 305      62.490  39.368 -13.431  1.00 91.19           O  
ATOM   2354  CB  ASP A 305      60.524  41.287 -14.724  1.00 91.19           C  
ATOM   2355  CG  ASP A 305      61.098  42.631 -14.311  1.00 91.19           C  
ATOM   2356  OD1 ASP A 305      61.478  42.796 -13.131  1.00 91.19           O  
ATOM   2357  OD2 ASP A 305      61.169  43.535 -15.172  1.00 91.19           O1-
ATOM   2358  N   THR A 306      63.886  40.593 -14.755  1.00 88.64           N  
ATOM   2359  CA  THR A 306      65.111  40.322 -14.011  1.00 88.64           C  
ATOM   2360  C   THR A 306      65.024  40.893 -12.599  1.00 88.64           C  
ATOM   2361  O   THR A 306      65.431  40.244 -11.633  1.00 88.64           O  
ATOM   2362  CB  THR A 306      66.342  40.906 -14.728  1.00 88.64           C  
ATOM   2363  CG2 THR A 306      67.626  40.574 -13.975  1.00 88.64           C  
ATOM   2364  OG1 THR A 306      66.421  40.360 -16.050  1.00 88.64           O  
ATOM   2365  N   GLU A 307      64.471  42.084 -12.407  1.00 90.44           N  
ATOM   2366  CA  GLU A 307      64.349  42.721 -11.099  1.00 90.44           C  
ATOM   2367  C   GLU A 307      63.395  41.946 -10.195  1.00 90.44           C  
ATOM   2368  O   GLU A 307      63.668  41.762  -9.007  1.00 90.44           O  
ATOM   2369  CB  GLU A 307      63.873  44.168 -11.249  1.00 90.44           C  
ATOM   2370  CG  GLU A 307      64.916  45.099 -11.849  1.00 90.44           C  
ATOM   2371  CD  GLU A 307      64.472  46.553 -11.884  1.00 90.44           C  
ATOM   2372  OE1 GLU A 307      65.336  47.448 -12.032  1.00 90.44           O  
ATOM   2373  OE2 GLU A 307      63.251  46.800 -11.763  1.00 90.44           O1-
ATOM   2374  N   LEU A 308      62.333  41.494 -10.761  1.00 92.28           N  
ATOM   2375  CA  LEU A 308      61.366  40.690 -10.022  1.00 92.28           C  
ATOM   2376  C   LEU A 308      61.973  39.354  -9.607  1.00 92.28           C  
ATOM   2377  O   LEU A 308      61.740  38.881  -8.493  1.00 92.28           O  
ATOM   2378  CB  LEU A 308      60.111  40.451 -10.867  1.00 92.28           C  
ATOM   2379  CG  LEU A 308      59.218  41.668 -11.112  1.00 92.28           C  
ATOM   2380  CD1 LEU A 308      58.052  41.295 -12.023  1.00 92.28           C  
ATOM   2381  CD2 LEU A 308      58.711  42.234  -9.791  1.00 92.28           C  
ATOM   2382  N   ALA A 309      62.770  38.798 -10.482  1.00 90.13           N  
ATOM   2383  CA  ALA A 309      63.459  37.541 -10.203  1.00 90.13           C  
ATOM   2384  C   ALA A 309      64.423  37.692  -9.029  1.00 90.13           C  
ATOM   2385  O   ALA A 309      64.517  36.806  -8.176  1.00 90.13           O  
ATOM   2386  CB  ALA A 309      64.206  37.055 -11.442  1.00 90.13           C  
ATOM   2387  N   LYS A 310      65.086  38.796  -8.987  1.00 92.44           N  
ATOM   2388  CA  LYS A 310      65.997  39.089  -7.884  1.00 92.44           C  
ATOM   2389  C   LYS A 310      65.246  39.176  -6.559  1.00 92.44           C  
ATOM   2390  O   LYS A 310      65.673  38.598  -5.557  1.00 92.44           O  
ATOM   2391  CB  LYS A 310      66.753  40.392  -8.144  1.00 92.44           C  
ATOM   2392  CG  LYS A 310      67.871  40.669  -7.149  1.00 92.44           C  
ATOM   2393  CD  LYS A 310      68.621  41.949  -7.492  1.00 92.44           C  
ATOM   2394  CE  LYS A 310      69.689  42.268  -6.454  1.00 92.44           C  
ATOM   2395  NZ  LYS A 310      70.417  43.530  -6.779  1.00 92.44           N1+
ATOM   2396  N   GLU A 311      64.179  39.910  -6.565  1.00 91.81           N  
ATOM   2397  CA  GLU A 311      63.371  40.049  -5.355  1.00 91.81           C  
ATOM   2398  C   GLU A 311      62.771  38.710  -4.935  1.00 91.81           C  
ATOM   2399  O   GLU A 311      62.677  38.413  -3.743  1.00 91.81           O  
ATOM   2400  CB  GLU A 311      62.262  41.081  -5.566  1.00 91.81           C  
ATOM   2401  CG  GLU A 311      62.765  42.513  -5.668  1.00 91.81           C  
ATOM   2402  CD  GLU A 311      61.645  43.541  -5.721  1.00 91.81           C  
ATOM   2403  OE1 GLU A 311      61.938  44.757  -5.719  1.00 91.81           O  
ATOM   2404  OE2 GLU A 311      60.466  43.124  -5.763  1.00 91.81           O1-
ATOM   2405  N   ALA A 312      62.374  37.916  -5.928  1.00 90.51           N  
ATOM   2406  CA  ALA A 312      61.831  36.588  -5.658  1.00 90.51           C  
ATOM   2407  C   ALA A 312      62.865  35.702  -4.970  1.00 90.51           C  
ATOM   2408  O   ALA A 312      62.542  34.976  -4.027  1.00 90.51           O  
ATOM   2409  CB  ALA A 312      61.353  35.935  -6.952  1.00 90.51           C  
ATOM   2410  N   LEU A 313      64.121  35.803  -5.388  1.00 89.79           N  
ATOM   2411  CA  LEU A 313      65.204  35.026  -4.797  1.00 89.79           C  
ATOM   2412  C   LEU A 313      65.451  35.450  -3.353  1.00 89.79           C  
ATOM   2413  O   LEU A 313      65.657  34.605  -2.480  1.00 89.79           O  
ATOM   2414  CB  LEU A 313      66.488  35.187  -5.615  1.00 89.79           C  
ATOM   2415  CG  LEU A 313      66.574  34.376  -6.909  1.00 89.79           C  
ATOM   2416  CD1 LEU A 313      67.803  34.789  -7.712  1.00 89.79           C  
ATOM   2417  CD2 LEU A 313      66.603  32.883  -6.604  1.00 89.79           C  
ATOM   2418  N   LYS A 314      65.393  36.719  -3.109  1.00 91.05           N  
ATOM   2419  CA  LYS A 314      65.561  37.235  -1.753  1.00 91.05           C  
ATOM   2420  C   LYS A 314      64.460  36.723  -0.829  1.00 91.05           C  
ATOM   2421  O   LYS A 314      64.729  36.337   0.311  1.00 91.05           O  
ATOM   2422  CB  LYS A 314      65.570  38.764  -1.759  1.00 91.05           C  
ATOM   2423  CG  LYS A 314      66.839  39.375  -2.336  1.00 91.05           C  
ATOM   2424  CD  LYS A 314      66.817  40.896  -2.252  1.00 91.05           C  
ATOM   2425  CE  LYS A 314      68.051  41.510  -2.899  1.00 91.05           C  
ATOM   2426  NZ  LYS A 314      68.008  43.002  -2.870  1.00 91.05           N1+
ATOM   2427  N   LEU A 315      63.296  36.798  -1.335  1.00 90.07           N  
ATOM   2428  CA  LEU A 315      62.147  36.319  -0.575  1.00 90.07           C  
ATOM   2429  C   LEU A 315      62.274  34.829  -0.279  1.00 90.07           C  
ATOM   2430  O   LEU A 315      62.018  34.391   0.846  1.00 90.07           O  
ATOM   2431  CB  LEU A 315      60.849  36.590  -1.341  1.00 90.07           C  
ATOM   2432  CG  LEU A 315      59.551  36.181  -0.641  1.00 90.07           C  
ATOM   2433  CD1 LEU A 315      59.386  36.955   0.663  1.00 90.07           C  
ATOM   2434  CD2 LEU A 315      58.355  36.407  -1.559  1.00 90.07           C  
ATOM   2435  N   ALA A 316      62.677  34.017  -1.246  1.00 87.99           N  
ATOM   2436  CA  ALA A 316      62.878  32.580  -1.079  1.00 87.99           C  
ATOM   2437  C   ALA A 316      63.953  32.293  -0.036  1.00 87.99           C  
ATOM   2438  O   ALA A 316      63.823  31.358   0.758  1.00 87.99           O  
ATOM   2439  CB  ALA A 316      63.250  31.937  -2.413  1.00 87.99           C  
ATOM   2440  N   LYS A 317      64.951  33.079  -0.071  1.00 87.81           N  
ATOM   2441  CA  LYS A 317      66.022  32.935   0.912  1.00 87.81           C  
ATOM   2442  C   LYS A 317      65.496  33.138   2.331  1.00 87.81           C  
ATOM   2443  O   LYS A 317      65.868  32.402   3.247  1.00 87.81           O  
ATOM   2444  CB  LYS A 317      67.151  33.926   0.624  1.00 87.81           C  
ATOM   2445  CG  LYS A 317      68.409  33.686   1.446  1.00 87.81           C  
ATOM   2446  CD  LYS A 317      69.527  34.640   1.047  1.00 87.81           C  
ATOM   2447  CE  LYS A 317      70.774  34.426   1.893  1.00 87.81           C  
ATOM   2448  NZ  LYS A 317      71.877  35.354   1.501  1.00 87.81           N1+
ATOM   2449  N   GLU A 318      64.664  34.095   2.477  1.00 85.97           N  
ATOM   2450  CA  GLU A 318      64.055  34.363   3.777  1.00 85.97           C  
ATOM   2451  C   GLU A 318      63.129  33.226   4.198  1.00 85.97           C  
ATOM   2452  O   GLU A 318      63.092  32.851   5.372  1.00 85.97           O  
ATOM   2453  CB  GLU A 318      63.284  35.685   3.746  1.00 85.97           C  
ATOM   2454  CG  GLU A 318      64.176  36.917   3.717  1.00 85.97           C  
ATOM   2455  CD  GLU A 318      63.398  38.223   3.688  1.00 85.97           C  
ATOM   2456  OE1 GLU A 318      64.026  39.303   3.615  1.00 85.97           O  
ATOM   2457  OE2 GLU A 318      62.149  38.165   3.739  1.00 85.97           O1-
ATOM   2458  N   ALA A 319      62.483  32.692   3.275  1.00 82.38           N  
ATOM   2459  CA  ALA A 319      61.527  31.621   3.545  1.00 82.38           C  
ATOM   2460  C   ALA A 319      62.242  30.344   3.978  1.00 82.38           C  
ATOM   2461  O   ALA A 319      61.717  29.574   4.784  1.00 82.38           O  
ATOM   2462  CB  ALA A 319      60.666  31.354   2.313  1.00 82.38           C  
ATOM   2463  N   VAL A 320      63.418  30.108   3.500  1.00 79.64           N  
ATOM   2464  CA  VAL A 320      64.210  28.903   3.720  1.00 79.64           C  
ATOM   2465  C   VAL A 320      64.765  28.900   5.142  1.00 79.64           C  
ATOM   2466  O   VAL A 320      65.041  27.839   5.706  1.00 79.64           O  
ATOM   2467  CB  VAL A 320      65.364  28.788   2.699  1.00 79.64           C  
ATOM   2468  CG1 VAL A 320      66.294  27.632   3.062  1.00 79.64           C  
ATOM   2469  CG2 VAL A 320      64.809  28.609   1.286  1.00 79.64           C  
ATOM   2470  N   LYS A 321      64.849  30.046   5.704  1.00 76.77           N  
ATOM   2471  CA  LYS A 321      65.271  30.119   7.099  1.00 76.77           C  
ATOM   2472  C   LYS A 321      64.215  29.520   8.025  1.00 76.77           C  
ATOM   2473  O   LYS A 321      64.526  29.109   9.145  1.00 76.77           O  
ATOM   2474  CB  LYS A 321      65.557  31.567   7.499  1.00 76.77           C  
ATOM   2475  CG  LYS A 321      66.813  32.148   6.863  1.00 76.77           C  
ATOM   2476  CD  LYS A 321      67.081  33.566   7.350  1.00 76.77           C  
ATOM   2477  CE  LYS A 321      68.312  34.164   6.682  1.00 76.77           C  
ATOM   2478  NZ  LYS A 321      68.560  35.566   7.132  1.00 76.77           N1+
ATOM   2479  N   SER A 322      63.047  29.207   7.462  1.00 65.94           N  
ATOM   2480  CA  SER A 322      61.918  28.671   8.216  1.00 65.94           C  
ATOM   2481  C   SER A 322      61.849  27.152   8.101  1.00 65.94           C  
ATOM   2482  O   SER A 322      62.312  26.577   7.114  1.00 65.94           O  
ATOM   2483  CB  SER A 322      60.607  29.288   7.728  1.00 65.94           C  
ATOM   2484  OG  SER A 322      60.233  28.748   6.472  1.00 65.94           O  
ATOM   2485  N   THR A 323      62.392  26.208   8.899  1.00 57.75           N  
ATOM   2486  CA  THR A 323      62.628  24.772   8.997  1.00 57.75           C  
ATOM   2487  C   THR A 323      61.439  23.989   8.448  1.00 57.75           C  
ATOM   2488  O   THR A 323      61.425  22.758   8.493  1.00 57.75           O  
ATOM   2489  CB  THR A 323      62.897  24.348  10.453  1.00 57.75           C  
ATOM   2490  CG2 THR A 323      64.291  24.775  10.901  1.00 57.75           C  
ATOM   2491  OG1 THR A 323      61.924  24.958  11.310  1.00 57.75           O  
ATOM   2492  N   ASP A 324      60.583  24.461   7.478  1.00 64.61           N  
ATOM   2493  CA  ASP A 324      59.395  23.772   6.983  1.00 64.61           C  
ATOM   2494  C   ASP A 324      59.641  23.181   5.597  1.00 64.61           C  
ATOM   2495  O   ASP A 324      60.325  23.786   4.770  1.00 64.61           O  
ATOM   2496  CB  ASP A 324      58.199  24.727   6.944  1.00 64.61           C  
ATOM   2497  CG  ASP A 324      56.868  24.005   6.828  1.00 64.61           C  
ATOM   2498  OD1 ASP A 324      56.843  22.840   6.373  1.00 64.61           O  
ATOM   2499  OD2 ASP A 324      55.835  24.606   7.191  1.00 64.61           O1-
ATOM   2500  N   SER A 325      59.451  21.852   5.375  1.00 64.66           N  
ATOM   2501  CA  SER A 325      59.489  21.102   4.124  1.00 64.66           C  
ATOM   2502  C   SER A 325      58.771  21.853   3.008  1.00 64.66           C  
ATOM   2503  O   SER A 325      59.119  21.714   1.834  1.00 64.66           O  
ATOM   2504  CB  SER A 325      58.861  19.720   4.307  1.00 64.66           C  
ATOM   2505  OG  SER A 325      57.494  19.833   4.667  1.00 64.66           O  
ATOM   2506  N   GLU A 326      57.837  22.760   3.256  1.00 71.23           N  
ATOM   2507  CA  GLU A 326      57.113  23.604   2.310  1.00 71.23           C  
ATOM   2508  C   GLU A 326      58.010  24.709   1.759  1.00 71.23           C  
ATOM   2509  O   GLU A 326      57.739  25.261   0.691  1.00 71.23           O  
ATOM   2510  CB  GLU A 326      55.874  24.213   2.972  1.00 71.23           C  
ATOM   2511  CG  GLU A 326      54.758  23.211   3.227  1.00 71.23           C  
ATOM   2512  CD  GLU A 326      53.454  23.862   3.661  1.00 71.23           C  
ATOM   2513  OE1 GLU A 326      52.457  23.139   3.876  1.00 71.23           O  
ATOM   2514  OE2 GLU A 326      53.431  25.107   3.787  1.00 71.23           O1-
ATOM   2515  N   ALA A 327      59.141  24.873   2.348  1.00 75.22           N  
ATOM   2516  CA  ALA A 327      60.148  25.856   1.956  1.00 75.22           C  
ATOM   2517  C   ALA A 327      60.883  25.415   0.694  1.00 75.22           C  
ATOM   2518  O   ALA A 327      61.294  26.250  -0.116  1.00 75.22           O  
ATOM   2519  CB  ALA A 327      61.141  26.083   3.094  1.00 75.22           C  
ATOM   2520  N   LEU A 328      60.912  24.093   0.424  1.00 79.78           N  
ATOM   2521  CA  LEU A 328      61.587  23.563  -0.755  1.00 79.78           C  
ATOM   2522  C   LEU A 328      60.803  23.886  -2.022  1.00 79.78           C  
ATOM   2523  O   LEU A 328      61.393  24.166  -3.068  1.00 79.78           O  
ATOM   2524  CB  LEU A 328      61.773  22.049  -0.629  1.00 79.78           C  
ATOM   2525  CG  LEU A 328      62.829  21.576   0.371  1.00 79.78           C  
ATOM   2526  CD1 LEU A 328      62.777  20.060   0.520  1.00 79.78           C  
ATOM   2527  CD2 LEU A 328      64.219  22.028  -0.064  1.00 79.78           C  
ATOM   2528  N   LYS A 329      59.408  23.842  -1.909  1.00 83.64           N  
ATOM   2529  CA  LYS A 329      58.558  24.232  -3.029  1.00 83.64           C  
ATOM   2530  C   LYS A 329      58.800  25.687  -3.423  1.00 83.64           C  
ATOM   2531  O   LYS A 329      58.841  26.016  -4.611  1.00 83.64           O  
ATOM   2532  CB  LYS A 329      57.083  24.021  -2.683  1.00 83.64           C  
ATOM   2533  CG  LYS A 329      56.652  22.562  -2.674  1.00 83.64           C  
ATOM   2534  CD  LYS A 329      55.167  22.421  -2.364  1.00 83.64           C  
ATOM   2535  CE  LYS A 329      54.757  20.959  -2.243  1.00 83.64           C  
ATOM   2536  NZ  LYS A 329      53.321  20.817  -1.860  1.00 83.64           N1+
ATOM   2537  N   VAL A 330      58.964  26.538  -2.487  1.00 87.15           N  
ATOM   2538  CA  VAL A 330      59.251  27.952  -2.706  1.00 87.15           C  
ATOM   2539  C   VAL A 330      60.598  28.104  -3.408  1.00 87.15           C  
ATOM   2540  O   VAL A 330      60.723  28.871  -4.365  1.00 87.15           O  
ATOM   2541  CB  VAL A 330      59.249  28.743  -1.379  1.00 87.15           C  
ATOM   2542  CG1 VAL A 330      59.742  30.172  -1.601  1.00 87.15           C  
ATOM   2543  CG2 VAL A 330      57.851  28.748  -0.762  1.00 87.15           C  
ATOM   2544  N   VAL A 331      61.576  27.338  -2.974  1.00 87.59           N  
ATOM   2545  CA  VAL A 331      62.910  27.330  -3.565  1.00 87.59           C  
ATOM   2546  C   VAL A 331      62.834  26.834  -5.008  1.00 87.59           C  
ATOM   2547  O   VAL A 331      63.431  27.429  -5.908  1.00 87.59           O  
ATOM   2548  CB  VAL A 331      63.887  26.453  -2.750  1.00 87.59           C  
ATOM   2549  CG1 VAL A 331      65.225  26.321  -3.474  1.00 87.59           C  
ATOM   2550  CG2 VAL A 331      64.086  27.035  -1.352  1.00 87.59           C  
ATOM   2551  N   TYR A 332      62.091  25.846  -5.144  1.00 88.00           N  
ATOM   2552  CA  TYR A 332      61.893  25.300  -6.482  1.00 88.00           C  
ATOM   2553  C   TYR A 332      61.321  26.355  -7.422  1.00 88.00           C  
ATOM   2554  O   TYR A 332      61.838  26.559  -8.524  1.00 88.00           O  
ATOM   2555  CB  TYR A 332      60.964  24.084  -6.435  1.00 88.00           C  
ATOM   2556  CG  TYR A 332      60.615  23.532  -7.797  1.00 88.00           C  
ATOM   2557  CD1 TYR A 332      59.429  23.891  -8.432  1.00 88.00           C  
ATOM   2558  CD2 TYR A 332      61.471  22.653  -8.450  1.00 88.00           C  
ATOM   2559  CE1 TYR A 332      59.102  23.384  -9.686  1.00 88.00           C  
ATOM   2560  CE2 TYR A 332      61.156  22.139  -9.704  1.00 88.00           C  
ATOM   2561  CZ  TYR A 332      59.972  22.511 -10.313  1.00 88.00           C  
ATOM   2562  OH  TYR A 332      59.654  22.007 -11.554  1.00 88.00           O  
ATOM   2563  N   LEU A 333      60.291  27.029  -7.036  1.00 89.55           N  
ATOM   2564  CA  LEU A 333      59.652  28.052  -7.856  1.00 89.55           C  
ATOM   2565  C   LEU A 333      60.615  29.200  -8.141  1.00 89.55           C  
ATOM   2566  O   LEU A 333      60.664  29.710  -9.262  1.00 89.55           O  
ATOM   2567  CB  LEU A 333      58.395  28.585  -7.163  1.00 89.55           C  
ATOM   2568  CG  LEU A 333      57.159  27.686  -7.215  1.00 89.55           C  
ATOM   2569  CD1 LEU A 333      56.086  28.203  -6.263  1.00 89.55           C  
ATOM   2570  CD2 LEU A 333      56.621  27.598  -8.639  1.00 89.55           C  
ATOM   2571  N   ALA A 334      61.398  29.564  -7.229  1.00 88.94           N  
ATOM   2572  CA  ALA A 334      62.378  30.633  -7.398  1.00 88.94           C  
ATOM   2573  C   ALA A 334      63.431  30.252  -8.436  1.00 88.94           C  
ATOM   2574  O   ALA A 334      63.802  31.069  -9.282  1.00 88.94           O  
ATOM   2575  CB  ALA A 334      63.045  30.958  -6.064  1.00 88.94           C  
ATOM   2576  N   LEU A 335      63.873  29.034  -8.348  1.00 89.10           N  
ATOM   2577  CA  LEU A 335      64.862  28.545  -9.302  1.00 89.10           C  
ATOM   2578  C   LEU A 335      64.280  28.502 -10.712  1.00 89.10           C  
ATOM   2579  O   LEU A 335      64.971  28.819 -11.683  1.00 89.10           O  
ATOM   2580  CB  LEU A 335      65.355  27.154  -8.899  1.00 89.10           C  
ATOM   2581  CG  LEU A 335      66.222  27.081  -7.641  1.00 89.10           C  
ATOM   2582  CD1 LEU A 335      66.521  25.628  -7.287  1.00 89.10           C  
ATOM   2583  CD2 LEU A 335      67.515  27.865  -7.836  1.00 89.10           C  
ATOM   2584  N   ARG A 336      62.991  28.145 -10.764  1.00 88.92           N  
ATOM   2585  CA  ARG A 336      62.312  28.122 -12.057  1.00 88.92           C  
ATOM   2586  C   ARG A 336      62.260  29.516 -12.672  1.00 88.92           C  
ATOM   2587  O   ARG A 336      62.418  29.671 -13.885  1.00 88.92           O  
ATOM   2588  CB  ARG A 336      60.896  27.560 -11.909  1.00 88.92           C  
ATOM   2589  CG  ARG A 336      60.214  27.255 -13.233  1.00 88.92           C  
ATOM   2590  CD  ARG A 336      59.090  26.243 -13.068  1.00 88.92           C  
ATOM   2591  NE  ARG A 336      58.428  25.961 -14.340  1.00 88.92           N  
ATOM   2592  CZ  ARG A 336      57.624  24.924 -14.562  1.00 88.92           C  
ATOM   2593  NH1 ARG A 336      57.368  24.046 -13.600  1.00 88.92           N1+
ATOM   2594  NH2 ARG A 336      57.074  24.763 -15.757  1.00 88.92           N  
ATOM   2595  N   ILE A 337      61.979  30.481 -11.880  1.00 88.89           N  
ATOM   2596  CA  ILE A 337      61.923  31.869 -12.328  1.00 88.89           C  
ATOM   2597  C   ILE A 337      63.272  32.276 -12.918  1.00 88.89           C  
ATOM   2598  O   ILE A 337      63.331  32.871 -13.996  1.00 88.89           O  
ATOM   2599  CB  ILE A 337      61.532  32.820 -11.175  1.00 88.89           C  
ATOM   2600  CG1 ILE A 337      60.092  32.550 -10.725  1.00 88.89           C  
ATOM   2601  CG2 ILE A 337      61.709  34.281 -11.597  1.00 88.89           C  
ATOM   2602  CD1 ILE A 337      59.705  33.255  -9.432  1.00 88.89           C  
ATOM   2603  N   VAL A 338      64.361  31.920 -12.250  1.00 88.67           N  
ATOM   2604  CA  VAL A 338      65.718  32.269 -12.655  1.00 88.67           C  
ATOM   2605  C   VAL A 338      66.087  31.518 -13.933  1.00 88.67           C  
ATOM   2606  O   VAL A 338      66.769  32.063 -14.805  1.00 88.67           O  
ATOM   2607  CB  VAL A 338      66.742  31.958 -11.540  1.00 88.67           C  
ATOM   2608  CG1 VAL A 338      68.170  32.133 -12.052  1.00 88.67           C  
ATOM   2609  CG2 VAL A 338      66.493  32.849 -10.324  1.00 88.67           C  
ATOM   2610  N   GLN A 339      65.564  30.264 -14.023  1.00 84.51           N  
ATOM   2611  CA  GLN A 339      65.840  29.438 -15.194  1.00 84.51           C  
ATOM   2612  C   GLN A 339      65.358  30.119 -16.472  1.00 84.51           C  
ATOM   2613  O   GLN A 339      65.915  29.896 -17.549  1.00 84.51           O  
ATOM   2614  CB  GLN A 339      65.180  28.065 -15.051  1.00 84.51           C  
ATOM   2615  CG  GLN A 339      65.467  27.121 -16.210  1.00 84.51           C  
ATOM   2616  CD  GLN A 339      64.725  25.804 -16.092  1.00 84.51           C  
ATOM   2617  NE2 GLN A 339      65.225  24.778 -16.771  1.00 84.51           N  
ATOM   2618  OE1 GLN A 339      63.709  25.709 -15.395  1.00 84.51           O  
ATOM   2619  N   GLN A 340      64.400  30.887 -16.363  1.00 83.84           N  
ATOM   2620  CA  GLN A 340      63.790  31.491 -17.543  1.00 83.84           C  
ATOM   2621  C   GLN A 340      64.590  32.702 -18.017  1.00 83.84           C  
ATOM   2622  O   GLN A 340      64.380  33.195 -19.126  1.00 83.84           O  
ATOM   2623  CB  GLN A 340      62.344  31.898 -17.251  1.00 83.84           C  
ATOM   2624  CG  GLN A 340      61.425  30.724 -16.944  1.00 83.84           C  
ATOM   2625  CD  GLN A 340      60.020  31.161 -16.575  1.00 83.84           C  
ATOM   2626  NE2 GLN A 340      59.154  30.194 -16.289  1.00 83.84           N  
ATOM   2627  OE1 GLN A 340      59.714  32.357 -16.547  1.00 83.84           O  
ATOM   2628  N   LEU A 341      65.636  33.088 -17.159  1.00 83.03           N  
ATOM   2629  CA  LEU A 341      66.383  34.303 -17.468  1.00 83.03           C  
ATOM   2630  C   LEU A 341      67.848  33.984 -17.749  1.00 83.03           C  
ATOM   2631  O   LEU A 341      68.439  33.130 -17.087  1.00 83.03           O  
ATOM   2632  CB  LEU A 341      66.279  35.305 -16.315  1.00 83.03           C  
ATOM   2633  CG  LEU A 341      64.868  35.755 -15.934  1.00 83.03           C  
ATOM   2634  CD1 LEU A 341      64.898  36.542 -14.628  1.00 83.03           C  
ATOM   2635  CD2 LEU A 341      64.252  36.588 -17.052  1.00 83.03           C  
ATOM   2636  N   PRO A 342      68.420  34.448 -18.809  1.00 76.68           N  
ATOM   2637  CA  PRO A 342      69.841  34.211 -19.081  1.00 76.68           C  
ATOM   2638  C   PRO A 342      70.756  35.132 -18.278  1.00 76.68           C  
ATOM   2639  O   PRO A 342      71.369  36.044 -18.840  1.00 76.68           O  
ATOM   2640  CB  PRO A 342      69.962  34.493 -20.581  1.00 76.68           C  
ATOM   2641  CG  PRO A 342      68.905  35.508 -20.867  1.00 76.68           C  
ATOM   2642  CD  PRO A 342      67.770  35.299 -19.907  1.00 76.68           C  
ATOM   2643  N   ASP A 343      70.636  35.137 -16.866  1.00 84.95           N  
ATOM   2644  CA  ASP A 343      71.455  36.013 -16.031  1.00 84.95           C  
ATOM   2645  C   ASP A 343      72.359  35.201 -15.106  1.00 84.95           C  
ATOM   2646  O   ASP A 343      71.873  34.458 -14.251  1.00 84.95           O  
ATOM   2647  CB  ASP A 343      70.570  36.953 -15.211  1.00 84.95           C  
ATOM   2648  CG  ASP A 343      71.362  38.012 -14.464  1.00 84.95           C  
ATOM   2649  OD1 ASP A 343      71.844  37.737 -13.345  1.00 84.95           O  
ATOM   2650  OD2 ASP A 343      71.504  39.133 -15.000  1.00 84.95           O1-
ATOM   2651  N   THR A 344      73.681  35.344 -15.295  1.00 80.87           N  
ATOM   2652  CA  THR A 344      74.710  34.570 -14.609  1.00 80.87           C  
ATOM   2653  C   THR A 344      74.753  34.923 -13.125  1.00 80.87           C  
ATOM   2654  O   THR A 344      74.922  34.043 -12.278  1.00 80.87           O  
ATOM   2655  CB  THR A 344      76.097  34.807 -15.236  1.00 80.87           C  
ATOM   2656  CG2 THR A 344      77.140  33.874 -14.630  1.00 80.87           C  
ATOM   2657  OG1 THR A 344      76.022  34.570 -16.647  1.00 80.87           O  
ATOM   2658  N   GLU A 345      74.559  36.168 -12.751  1.00 85.24           N  
ATOM   2659  CA  GLU A 345      74.579  36.611 -11.360  1.00 85.24           C  
ATOM   2660  C   GLU A 345      73.393  36.045 -10.584  1.00 85.24           C  
ATOM   2661  O   GLU A 345      73.550  35.583  -9.452  1.00 85.24           O  
ATOM   2662  CB  GLU A 345      74.577  38.140 -11.283  1.00 85.24           C  
ATOM   2663  CG  GLU A 345      75.889  38.780 -11.714  1.00 85.24           C  
ATOM   2664  CD  GLU A 345      75.890  40.294 -11.582  1.00 85.24           C  
ATOM   2665  OE1 GLU A 345      76.939  40.926 -11.843  1.00 85.24           O  
ATOM   2666  OE2 GLU A 345      74.834  40.854 -11.214  1.00 85.24           O1-
ATOM   2667  N   LEU A 346      72.276  36.021 -11.196  1.00 86.74           N  
ATOM   2668  CA  LEU A 346      71.070  35.461 -10.594  1.00 86.74           C  
ATOM   2669  C   LEU A 346      71.191  33.949 -10.442  1.00 86.74           C  
ATOM   2670  O   LEU A 346      70.751  33.385  -9.437  1.00 86.74           O  
ATOM   2671  CB  LEU A 346      69.841  35.804 -11.440  1.00 86.74           C  
ATOM   2672  CG  LEU A 346      69.364  37.256 -11.385  1.00 86.74           C  
ATOM   2673  CD1 LEU A 346      68.198  37.467 -12.346  1.00 86.74           C  
ATOM   2674  CD2 LEU A 346      68.966  37.634  -9.962  1.00 86.74           C  
ATOM   2675  N   ALA A 347      71.834  33.341 -11.427  1.00 82.59           N  
ATOM   2676  CA  ALA A 347      72.080  31.902 -11.401  1.00 82.59           C  
ATOM   2677  C   ALA A 347      72.974  31.519 -10.226  1.00 82.59           C  
ATOM   2678  O   ALA A 347      72.735  30.508  -9.560  1.00 82.59           O  
ATOM   2679  CB  ALA A 347      72.711  31.445 -12.716  1.00 82.59           C  
ATOM   2680  N   ARG A 348      73.899  32.368  -9.969  1.00 85.67           N  
ATOM   2681  CA  ARG A 348      74.788  32.147  -8.834  1.00 85.67           C  
ATOM   2682  C   ARG A 348      74.021  32.216  -7.517  1.00 85.67           C  
ATOM   2683  O   ARG A 348      74.180  31.350  -6.654  1.00 85.67           O  
ATOM   2684  CB  ARG A 348      75.925  33.171  -8.832  1.00 85.67           C  
ATOM   2685  CG  ARG A 348      77.002  32.895  -7.795  1.00 85.67           C  
ATOM   2686  CD  ARG A 348      78.107  33.940  -7.839  1.00 85.67           C  
ATOM   2687  NE  ARG A 348      79.359  33.424  -7.293  1.00 85.67           N  
ATOM   2688  CZ  ARG A 348      80.525  34.063  -7.333  1.00 85.67           C  
ATOM   2689  NH1 ARG A 348      80.623  35.261  -7.898  1.00 85.67           N1+
ATOM   2690  NH2 ARG A 348      81.602  33.499  -6.805  1.00 85.67           N  
ATOM   2691  N   GLU A 349      73.257  33.238  -7.368  1.00 86.09           N  
ATOM   2692  CA  GLU A 349      72.464  33.420  -6.157  1.00 86.09           C  
ATOM   2693  C   GLU A 349      71.462  32.282  -5.976  1.00 86.09           C  
ATOM   2694  O   GLU A 349      71.249  31.808  -4.858  1.00 86.09           O  
ATOM   2695  CB  GLU A 349      71.732  34.764  -6.189  1.00 86.09           C  
ATOM   2696  CG  GLU A 349      72.648  35.968  -6.031  1.00 86.09           C  
ATOM   2697  CD  GLU A 349      71.904  37.293  -6.032  1.00 86.09           C  
ATOM   2698  OE1 GLU A 349      72.531  38.342  -6.306  1.00 86.09           O  
ATOM   2699  OE2 GLU A 349      70.684  37.284  -5.754  1.00 86.09           O1-
ATOM   2700  N   ALA A 350      70.915  31.842  -7.040  1.00 85.79           N  
ATOM   2701  CA  ALA A 350      69.956  30.741  -7.006  1.00 85.79           C  
ATOM   2702  C   ALA A 350      70.620  29.450  -6.537  1.00 85.79           C  
ATOM   2703  O   ALA A 350      70.040  28.697  -5.751  1.00 85.79           O  
ATOM   2704  CB  ALA A 350      69.326  30.543  -8.382  1.00 85.79           C  
ATOM   2705  N   LEU A 351      71.841  29.235  -6.978  1.00 83.35           N  
ATOM   2706  CA  LEU A 351      72.592  28.041  -6.608  1.00 83.35           C  
ATOM   2707  C   LEU A 351      72.959  28.068  -5.128  1.00 83.35           C  
ATOM   2708  O   LEU A 351      72.914  27.036  -4.454  1.00 83.35           O  
ATOM   2709  CB  LEU A 351      73.859  27.918  -7.458  1.00 83.35           C  
ATOM   2710  CG  LEU A 351      73.661  27.483  -8.910  1.00 83.35           C  
ATOM   2711  CD1 LEU A 351      74.968  27.612  -9.686  1.00 83.35           C  
ATOM   2712  CD2 LEU A 351      73.136  26.053  -8.973  1.00 83.35           C  
ATOM   2713  N   GLU A 352      73.250  29.211  -4.633  1.00 85.58           N  
ATOM   2714  CA  GLU A 352      73.523  29.363  -3.207  1.00 85.58           C  
ATOM   2715  C   GLU A 352      72.279  29.063  -2.373  1.00 85.58           C  
ATOM   2716  O   GLU A 352      72.368  28.416  -1.328  1.00 85.58           O  
ATOM   2717  CB  GLU A 352      74.032  30.774  -2.903  1.00 85.58           C  
ATOM   2718  CG  GLU A 352      74.538  30.952  -1.479  1.00 85.58           C  
ATOM   2719  CD  GLU A 352      75.188  32.305  -1.238  1.00 85.58           C  
ATOM   2720  OE1 GLU A 352      75.662  32.558  -0.108  1.00 85.58           O  
ATOM   2721  OE2 GLU A 352      75.223  33.120  -2.187  1.00 85.58           O1-
ATOM   2722  N   LEU A 353      71.190  29.607  -2.838  1.00 85.95           N  
ATOM   2723  CA  LEU A 353      69.913  29.340  -2.185  1.00 85.95           C  
ATOM   2724  C   LEU A 353      69.611  27.845  -2.171  1.00 85.95           C  
ATOM   2725  O   LEU A 353      69.197  27.301  -1.146  1.00 85.95           O  
ATOM   2726  CB  LEU A 353      68.783  30.095  -2.889  1.00 85.95           C  
ATOM   2727  CG  LEU A 353      67.377  29.895  -2.321  1.00 85.95           C  
ATOM   2728  CD1 LEU A 353      67.298  30.440  -0.898  1.00 85.95           C  
ATOM   2729  CD2 LEU A 353      66.338  30.565  -3.213  1.00 85.95           C  
ATOM   2730  N   ALA A 354      69.839  27.152  -3.269  1.00 83.45           N  
ATOM   2731  CA  ALA A 354      69.630  25.711  -3.392  1.00 83.45           C  
ATOM   2732  C   ALA A 354      70.513  24.944  -2.411  1.00 83.45           C  
ATOM   2733  O   ALA A 354      70.069  23.969  -1.800  1.00 83.45           O  
ATOM   2734  CB  ALA A 354      69.907  25.254  -4.822  1.00 83.45           C  
ATOM   2735  N   LYS A 355      71.680  25.420  -2.310  1.00 82.99           N  
ATOM   2736  CA  LYS A 355      72.616  24.790  -1.382  1.00 82.99           C  
ATOM   2737  C   LYS A 355      72.098  24.862   0.052  1.00 82.99           C  
ATOM   2738  O   LYS A 355      72.169  23.878   0.793  1.00 82.99           O  
ATOM   2739  CB  LYS A 355      73.992  25.450  -1.477  1.00 82.99           C  
ATOM   2740  CG  LYS A 355      75.067  24.761  -0.647  1.00 82.99           C  
ATOM   2741  CD  LYS A 355      76.408  25.472  -0.768  1.00 82.99           C  
ATOM   2742  CE  LYS A 355      77.458  24.847   0.141  1.00 82.99           C  
ATOM   2743  NZ  LYS A 355      78.763  25.568   0.057  1.00 82.99           N1+
ATOM   2744  N   GLU A 356      71.612  26.000   0.428  1.00 79.91           N  
ATOM   2745  CA  GLU A 356      71.073  26.203   1.771  1.00 79.91           C  
ATOM   2746  C   GLU A 356      69.835  25.341   2.003  1.00 79.91           C  
ATOM   2747  O   GLU A 356      69.631  24.824   3.103  1.00 79.91           O  
ATOM   2748  CB  GLU A 356      70.736  27.680   1.997  1.00 79.91           C  
ATOM   2749  CG  GLU A 356      71.959  28.572   2.151  1.00 79.91           C  
ATOM   2750  CD  GLU A 356      71.609  30.036   2.371  1.00 79.91           C  
ATOM   2751  OE1 GLU A 356      72.534  30.875   2.450  1.00 79.91           O  
ATOM   2752  OE2 GLU A 356      70.400  30.344   2.465  1.00 79.91           O1-
ATOM   2753  N   ALA A 357      69.147  25.137   1.037  1.00 75.64           N  
ATOM   2754  CA  ALA A 357      67.873  24.432   1.155  1.00 75.64           C  
ATOM   2755  C   ALA A 357      68.085  22.923   1.212  1.00 75.64           C  
ATOM   2756  O   ALA A 357      67.290  22.201   1.818  1.00 75.64           O  
ATOM   2757  CB  ALA A 357      66.956  24.793  -0.011  1.00 75.64           C  
ATOM   2758  N   VAL A 358      69.155  22.424   0.675  1.00 73.24           N  
ATOM   2759  CA  VAL A 358      69.490  21.013   0.514  1.00 73.24           C  
ATOM   2760  C   VAL A 358      70.227  20.512   1.753  1.00 73.24           C  
ATOM   2761  O   VAL A 358      70.731  19.386   1.770  1.00 73.24           O  
ATOM   2762  CB  VAL A 358      70.348  20.775  -0.749  1.00 73.24           C  
ATOM   2763  CG1 VAL A 358      70.696  19.294  -0.894  1.00 73.24           C  
ATOM   2764  CG2 VAL A 358      69.619  21.279  -1.993  1.00 73.24           C  
ATOM   2765  N   LYS A 359      69.897  20.835   2.939  1.00 68.28           N  
ATOM   2766  CA  LYS A 359      70.434  20.369   4.214  1.00 68.28           C  
ATOM   2767  C   LYS A 359      69.457  19.425   4.910  1.00 68.28           C  
ATOM   2768  O   LYS A 359      69.799  18.801   5.917  1.00 68.28           O  
ATOM   2769  CB  LYS A 359      70.757  21.555   5.125  1.00 68.28           C  
ATOM   2770  CG  LYS A 359      71.947  22.383   4.666  1.00 68.28           C  
ATOM   2771  CD  LYS A 359      72.270  23.496   5.654  1.00 68.28           C  
ATOM   2772  CE  LYS A 359      73.443  24.342   5.181  1.00 68.28           C  
ATOM   2773  NZ  LYS A 359      73.758  25.441   6.143  1.00 68.28           N1+
ATOM   2774  N   SER A 360      68.262  19.071   4.180  1.00 55.15           N  
ATOM   2775  CA  SER A 360      67.177  18.287   4.760  1.00 55.15           C  
ATOM   2776  C   SER A 360      66.917  17.021   3.950  1.00 55.15           C  
ATOM   2777  O   SER A 360      67.383  16.896   2.816  1.00 55.15           O  
ATOM   2778  CB  SER A 360      65.898  19.120   4.843  1.00 55.15           C  
ATOM   2779  OG  SER A 360      65.203  19.101   3.608  1.00 55.15           O  
ATOM   2780  N   THR A 361      66.674  15.705   4.448  1.00 54.20           N  
ATOM   2781  CA  THR A 361      66.530  14.359   3.902  1.00 54.20           C  
ATOM   2782  C   THR A 361      65.221  14.226   3.130  1.00 54.20           C  
ATOM   2783  O   THR A 361      64.755  13.113   2.877  1.00 54.20           O  
ATOM   2784  CB  THR A 361      66.584  13.298   5.016  1.00 54.20           C  
ATOM   2785  CG2 THR A 361      68.018  13.054   5.476  1.00 54.20           C  
ATOM   2786  OG1 THR A 361      65.805  13.745   6.133  1.00 54.20           O  
ATOM   2787  N   ASP A 362      64.658  15.185   2.369  1.00 59.88           N  
ATOM   2788  CA  ASP A 362      63.359  15.120   1.707  1.00 59.88           C  
ATOM   2789  C   ASP A 362      63.519  14.910   0.203  1.00 59.88           C  
ATOM   2790  O   ASP A 362      64.512  15.339  -0.386  1.00 59.88           O  
ATOM   2791  CB  ASP A 362      62.553  16.392   1.978  1.00 59.88           C  
ATOM   2792  CG  ASP A 362      61.064  16.213   1.743  1.00 59.88           C  
ATOM   2793  OD1 ASP A 362      60.666  15.231   1.079  1.00 59.88           O  
ATOM   2794  OD2 ASP A 362      60.282  17.062   2.222  1.00 59.88           O1-
ATOM   2795  N   SER A 363      62.899  13.895  -0.451  1.00 59.33           N  
ATOM   2796  CA  SER A 363      62.746  13.598  -1.872  1.00 59.33           C  
ATOM   2797  C   SER A 363      62.520  14.871  -2.682  1.00 59.33           C  
ATOM   2798  O   SER A 363      62.885  14.939  -3.857  1.00 59.33           O  
ATOM   2799  CB  SER A 363      61.585  12.629  -2.096  1.00 59.33           C  
ATOM   2800  OG  SER A 363      60.364  13.196  -1.653  1.00 59.33           O  
ATOM   2801  N   GLU A 364      62.023  15.972  -2.222  1.00 65.57           N  
ATOM   2802  CA  GLU A 364      61.808  17.280  -2.834  1.00 65.57           C  
ATOM   2803  C   GLU A 364      63.125  18.033  -3.003  1.00 65.57           C  
ATOM   2804  O   GLU A 364      63.228  18.932  -3.841  1.00 65.57           O  
ATOM   2805  CB  GLU A 364      60.831  18.111  -1.999  1.00 65.57           C  
ATOM   2806  CG  GLU A 364      59.402  17.587  -2.024  1.00 65.57           C  
ATOM   2807  CD  GLU A 364      58.428  18.465  -1.252  1.00 65.57           C  
ATOM   2808  OE1 GLU A 364      57.221  18.138  -1.209  1.00 65.57           O  
ATOM   2809  OE2 GLU A 364      58.878  19.488  -0.688  1.00 65.57           O1-
ATOM   2810  N   GLN A 365      64.244  17.529  -2.461  1.00 69.59           N  
ATOM   2811  CA  GLN A 365      65.602  18.054  -2.551  1.00 69.59           C  
ATOM   2812  C   GLN A 365      66.226  17.735  -3.906  1.00 69.59           C  
ATOM   2813  O   GLN A 365      66.946  18.559  -4.475  1.00 69.59           O  
ATOM   2814  CB  GLN A 365      66.472  17.491  -1.427  1.00 69.59           C  
ATOM   2815  CG  GLN A 365      66.153  18.068  -0.054  1.00 69.59           C  
ATOM   2816  CD  GLN A 365      67.024  17.488   1.044  1.00 69.59           C  
ATOM   2817  NE2 GLN A 365      66.957  18.083   2.230  1.00 69.59           N  
ATOM   2818  OE1 GLN A 365      67.749  16.512   0.829  1.00 69.59           O  
ATOM   2819  N   LEU A 366      65.827  16.593  -4.503  1.00 71.57           N  
ATOM   2820  CA  LEU A 366      66.394  16.139  -5.768  1.00 71.57           C  
ATOM   2821  C   LEU A 366      65.903  17.002  -6.925  1.00 71.57           C  
ATOM   2822  O   LEU A 366      66.663  17.302  -7.848  1.00 71.57           O  
ATOM   2823  CB  LEU A 366      66.033  14.673  -6.021  1.00 71.57           C  
ATOM   2824  CG  LEU A 366      66.778  13.635  -5.179  1.00 71.57           C  
ATOM   2825  CD1 LEU A 366      66.157  12.256  -5.366  1.00 71.57           C  
ATOM   2826  CD2 LEU A 366      68.258  13.615  -5.541  1.00 71.57           C  
ATOM   2827  N   GLU A 367      64.603  17.397  -6.831  1.00 72.74           N  
ATOM   2828  CA  GLU A 367      64.036  18.280  -7.845  1.00 72.74           C  
ATOM   2829  C   GLU A 367      64.721  19.644  -7.836  1.00 72.74           C  
ATOM   2830  O   GLU A 367      64.963  20.230  -8.893  1.00 72.74           O  
ATOM   2831  CB  GLU A 367      62.529  18.449  -7.631  1.00 72.74           C  
ATOM   2832  CG  GLU A 367      61.718  17.206  -7.972  1.00 72.74           C  
ATOM   2833  CD  GLU A 367      60.220  17.406  -7.809  1.00 72.74           C  
ATOM   2834  OE1 GLU A 367      59.448  16.459  -8.081  1.00 72.74           O  
ATOM   2835  OE2 GLU A 367      59.813  18.519  -7.407  1.00 72.74           O1-
ATOM   2836  N   VAL A 368      65.097  20.111  -6.709  1.00 75.61           N  
ATOM   2837  CA  VAL A 368      65.799  21.378  -6.532  1.00 75.61           C  
ATOM   2838  C   VAL A 368      67.214  21.268  -7.093  1.00 75.61           C  
ATOM   2839  O   VAL A 368      67.682  22.166  -7.797  1.00 75.61           O  
ATOM   2840  CB  VAL A 368      65.845  21.798  -5.046  1.00 75.61           C  
ATOM   2841  CG1 VAL A 368      66.748  23.015  -4.856  1.00 75.61           C  
ATOM   2842  CG2 VAL A 368      64.437  22.088  -4.529  1.00 75.61           C  
ATOM   2843  N   VAL A 369      67.827  20.183  -6.890  1.00 76.88           N  
ATOM   2844  CA  VAL A 369      69.171  19.908  -7.387  1.00 76.88           C  
ATOM   2845  C   VAL A 369      69.146  19.794  -8.910  1.00 76.88           C  
ATOM   2846  O   VAL A 369      69.999  20.363  -9.596  1.00 76.88           O  
ATOM   2847  CB  VAL A 369      69.753  18.618  -6.767  1.00 76.88           C  
ATOM   2848  CG1 VAL A 369      71.099  18.273  -7.401  1.00 76.88           C  
ATOM   2849  CG2 VAL A 369      69.895  18.772  -5.254  1.00 76.88           C  
ATOM   2850  N   ARG A 370      68.162  19.089  -9.370  1.00 77.18           N  
ATOM   2851  CA  ARG A 370      68.013  18.961 -10.816  1.00 77.18           C  
ATOM   2852  C   ARG A 370      67.872  20.329 -11.475  1.00 77.18           C  
ATOM   2853  O   ARG A 370      68.533  20.613 -12.475  1.00 77.18           O  
ATOM   2854  CB  ARG A 370      66.803  18.088 -11.157  1.00 77.18           C  
ATOM   2855  CG  ARG A 370      66.628  17.832 -12.645  1.00 77.18           C  
ATOM   2856  CD  ARG A 370      65.368  17.027 -12.936  1.00 77.18           C  
ATOM   2857  NE  ARG A 370      65.102  16.941 -14.368  1.00 77.18           N  
ATOM   2858  CZ  ARG A 370      64.138  16.208 -14.917  1.00 77.18           C  
ATOM   2859  NH1 ARG A 370      63.325  15.480 -14.160  1.00 77.18           N1+
ATOM   2860  NH2 ARG A 370      63.983  16.202 -16.233  1.00 77.18           N  
ATOM   2861  N   LEU A 371      66.977  21.113 -10.923  1.00 77.85           N  
ATOM   2862  CA  LEU A 371      66.735  22.447 -11.463  1.00 77.85           C  
ATOM   2863  C   LEU A 371      67.994  23.304 -11.374  1.00 77.85           C  
ATOM   2864  O   LEU A 371      68.305  24.055 -12.301  1.00 77.85           O  
ATOM   2865  CB  LEU A 371      65.586  23.127 -10.716  1.00 77.85           C  
ATOM   2866  CG  LEU A 371      65.080  24.445 -11.305  1.00 77.85           C  
ATOM   2867  CD1 LEU A 371      64.566  24.227 -12.724  1.00 77.85           C  
ATOM   2868  CD2 LEU A 371      63.990  25.044 -10.422  1.00 77.85           C  
ATOM   2869  N   ALA A 372      68.765  23.217 -10.384  1.00 76.06           N  
ATOM   2870  CA  ALA A 372      70.022  23.939 -10.211  1.00 76.06           C  
ATOM   2871  C   ALA A 372      71.026  23.561 -11.296  1.00 76.06           C  
ATOM   2872  O   ALA A 372      71.717  24.426 -11.840  1.00 76.06           O  
ATOM   2873  CB  ALA A 372      70.608  23.664  -8.829  1.00 76.06           C  
ATOM   2874  N   LEU A 373      71.052  22.322 -11.622  1.00 75.79           N  
ATOM   2875  CA  LEU A 373      71.937  21.840 -12.677  1.00 75.79           C  
ATOM   2876  C   LEU A 373      71.481  22.343 -14.042  1.00 75.79           C  
ATOM   2877  O   LEU A 373      72.308  22.672 -14.895  1.00 75.79           O  
ATOM   2878  CB  LEU A 373      71.990  20.310 -12.675  1.00 75.79           C  
ATOM   2879  CG  LEU A 373      72.773  19.660 -11.533  1.00 75.79           C  
ATOM   2880  CD1 LEU A 373      72.554  18.151 -11.533  1.00 75.79           C  
ATOM   2881  CD2 LEU A 373      74.257  19.991 -11.648  1.00 75.79           C  
ATOM   2882  N   GLU A 374      70.138  22.429 -14.189  1.00 74.37           N  
ATOM   2883  CA  GLU A 374      69.580  22.966 -15.427  1.00 74.37           C  
ATOM   2884  C   GLU A 374      69.926  24.443 -15.592  1.00 74.37           C  
ATOM   2885  O   GLU A 374      70.184  24.905 -16.705  1.00 74.37           O  
ATOM   2886  CB  GLU A 374      68.063  22.774 -15.461  1.00 74.37           C  
ATOM   2887  CG  GLU A 374      67.629  21.332 -15.686  1.00 74.37           C  
ATOM   2888  CD  GLU A 374      66.120  21.153 -15.689  1.00 74.37           C  
ATOM   2889  OE1 GLU A 374      65.647  19.994 -15.700  1.00 74.37           O  
ATOM   2890  OE2 GLU A 374      65.405  22.179 -15.682  1.00 74.37           O1-
ATOM   2891  N   ILE A 375      69.917  25.190 -14.511  1.00 73.21           N  
ATOM   2892  CA  ILE A 375      70.247  26.611 -14.503  1.00 73.21           C  
ATOM   2893  C   ILE A 375      71.694  26.807 -14.950  1.00 73.21           C  
ATOM   2894  O   ILE A 375      71.994  27.724 -15.718  1.00 73.21           O  
ATOM   2895  CB  ILE A 375      70.027  27.233 -13.106  1.00 73.21           C  
ATOM   2896  CG1 ILE A 375      68.532  27.281 -12.772  1.00 73.21           C  
ATOM   2897  CG2 ILE A 375      70.650  28.631 -13.035  1.00 73.21           C  
ATOM   2898  CD1 ILE A 375      68.232  27.706 -11.341  1.00 73.21           C  
ATOM   2899  N   VAL A 376      72.617  25.980 -14.563  1.00 71.08           N  
ATOM   2900  CA  VAL A 376      74.040  26.008 -14.882  1.00 71.08           C  
ATOM   2901  C   VAL A 376      74.240  25.737 -16.372  1.00 71.08           C  
ATOM   2902  O   VAL A 376      75.124  26.322 -17.003  1.00 71.08           O  
ATOM   2903  CB  VAL A 376      74.831  24.980 -14.043  1.00 71.08           C  
ATOM   2904  CG1 VAL A 376      76.284  24.905 -14.508  1.00 71.08           C  
ATOM   2905  CG2 VAL A 376      74.760  25.336 -12.560  1.00 71.08           C  
ATOM   2906  N   GLN A 377      73.287  24.909 -16.966  1.00 67.54           N  
ATOM   2907  CA  GLN A 377      73.328  24.639 -18.399  1.00 67.54           C  
ATOM   2908  C   GLN A 377      73.060  25.906 -19.206  1.00 67.54           C  
ATOM   2909  O   GLN A 377      73.662  26.115 -20.261  1.00 67.54           O  
ATOM   2910  CB  GLN A 377      72.314  23.557 -18.771  1.00 67.54           C  
ATOM   2911  CG  GLN A 377      72.708  22.160 -18.308  1.00 67.54           C  
ATOM   2912  CD  GLN A 377      71.678  21.108 -18.676  1.00 67.54           C  
ATOM   2913  NE2 GLN A 377      72.010  19.844 -18.435  1.00 67.54           N  
ATOM   2914  OE1 GLN A 377      70.592  21.428 -19.170  1.00 67.54           O  
ATOM   2915  N   LEU A 378      72.239  26.657 -18.716  1.00 65.17           N  
ATOM   2916  CA  LEU A 378      71.768  27.832 -19.442  1.00 65.17           C  
ATOM   2917  C   LEU A 378      72.727  29.003 -19.261  1.00 65.17           C  
ATOM   2918  O   LEU A 378      72.821  29.874 -20.129  1.00 65.17           O  
ATOM   2919  CB  LEU A 378      70.367  28.228 -18.970  1.00 65.17           C  
ATOM   2920  CG  LEU A 378      69.223  27.305 -19.393  1.00 65.17           C  
ATOM   2921  CD1 LEU A 378      67.948  27.658 -18.634  1.00 65.17           C  
ATOM   2922  CD2 LEU A 378      68.995  27.391 -20.899  1.00 65.17           C  
ATOM   2923  N   ALA A 379      73.619  29.004 -18.206  1.00 62.27           N  
ATOM   2924  CA  ALA A 379      74.660  29.996 -17.948  1.00 62.27           C  
ATOM   2925  C   ALA A 379      76.034  29.340 -17.858  1.00 62.27           C  
ATOM   2926  O   ALA A 379      76.457  28.916 -16.780  1.00 62.27           O  
ATOM   2927  CB  ALA A 379      74.356  30.765 -16.664  1.00 62.27           C  
ATOM   2928  N   PRO A 380      76.680  28.948 -19.073  1.00 61.88           N  
ATOM   2929  CA  PRO A 380      77.902  28.140 -19.053  1.00 61.88           C  
ATOM   2930  C   PRO A 380      79.058  28.837 -18.339  1.00 61.88           C  
ATOM   2931  O   PRO A 380      79.537  29.876 -18.801  1.00 61.88           O  
ATOM   2932  CB  PRO A 380      78.217  27.941 -20.538  1.00 61.88           C  
ATOM   2933  CG  PRO A 380      77.485  29.042 -21.235  1.00 61.88           C  
ATOM   2934  CD  PRO A 380      76.399  29.542 -20.327  1.00 61.88           C  
ATOM   2935  N   ASP A 381      79.043  28.740 -17.066  1.00 71.59           N  
ATOM   2936  CA  ASP A 381      80.134  29.201 -16.212  1.00 71.59           C  
ATOM   2937  C   ASP A 381      80.696  28.057 -15.373  1.00 71.59           C  
ATOM   2938  O   ASP A 381      79.940  27.294 -14.768  1.00 71.59           O  
ATOM   2939  CB  ASP A 381      79.660  30.337 -15.303  1.00 71.59           C  
ATOM   2940  CG  ASP A 381      80.787  30.963 -14.499  1.00 71.59           C  
ATOM   2941  OD1 ASP A 381      81.051  30.510 -13.365  1.00 71.59           O  
ATOM   2942  OD2 ASP A 381      81.415  31.918 -15.005  1.00 71.59           O1-
ATOM   2943  N   THR A 382      82.039  27.729 -15.523  1.00 65.07           N  
ATOM   2944  CA  THR A 382      82.799  26.644 -14.912  1.00 65.07           C  
ATOM   2945  C   THR A 382      82.710  26.710 -13.390  1.00 65.07           C  
ATOM   2946  O   THR A 382      82.613  25.678 -12.723  1.00 65.07           O  
ATOM   2947  CB  THR A 382      84.276  26.684 -15.344  1.00 65.07           C  
ATOM   2948  CG2 THR A 382      84.431  26.287 -16.809  1.00 65.07           C  
ATOM   2949  OG1 THR A 382      84.785  28.011 -15.164  1.00 65.07           O  
ATOM   2950  N   ARG A 383      82.609  27.881 -12.809  1.00 71.53           N  
ATOM   2951  CA  ARG A 383      82.487  28.083 -11.370  1.00 71.53           C  
ATOM   2952  C   ARG A 383      81.088  27.720 -10.882  1.00 71.53           C  
ATOM   2953  O   ARG A 383      80.934  27.089  -9.834  1.00 71.53           O  
ATOM   2954  CB  ARG A 383      82.810  29.532 -11.000  1.00 71.53           C  
ATOM   2955  CG  ARG A 383      84.279  29.892 -11.149  1.00 71.53           C  
ATOM   2956  CD  ARG A 383      84.558  31.321 -10.702  1.00 71.53           C  
ATOM   2957  NE  ARG A 383      85.926  31.726 -11.011  1.00 71.53           N  
ATOM   2958  CZ  ARG A 383      86.438  32.926 -10.754  1.00 71.53           C  
ATOM   2959  NH1 ARG A 383      85.701  33.868 -10.175  1.00 71.53           N1+
ATOM   2960  NH2 ARG A 383      87.696  33.187 -11.078  1.00 71.53           N  
ATOM   2961  N   LEU A 384      80.109  27.953 -11.621  1.00 69.72           N  
ATOM   2962  CA  LEU A 384      78.711  27.641 -11.346  1.00 69.72           C  
ATOM   2963  C   LEU A 384      78.447  26.148 -11.503  1.00 69.72           C  
ATOM   2964  O   LEU A 384      77.711  25.556 -10.711  1.00 69.72           O  
ATOM   2965  CB  LEU A 384      77.791  28.435 -12.278  1.00 69.72           C  
ATOM   2966  CG  LEU A 384      77.701  29.940 -12.021  1.00 69.72           C  
ATOM   2967  CD1 LEU A 384      76.856  30.612 -13.098  1.00 69.72           C  
ATOM   2968  CD2 LEU A 384      77.126  30.213 -10.635  1.00 69.72           C  
ATOM   2969  N   ALA A 385      79.155  25.535 -12.478  1.00 63.58           N  
ATOM   2970  CA  ALA A 385      79.072  24.098 -12.731  1.00 63.58           C  
ATOM   2971  C   ALA A 385      79.663  23.303 -11.570  1.00 63.58           C  
ATOM   2972  O   ALA A 385      79.104  22.284 -11.159  1.00 63.58           O  
ATOM   2973  CB  ALA A 385      79.786  23.746 -14.034  1.00 63.58           C  
ATOM   2974  N   ARG A 386      80.665  23.838 -11.035  1.00 68.21           N  
ATOM   2975  CA  ARG A 386      81.311  23.216  -9.884  1.00 68.21           C  
ATOM   2976  C   ARG A 386      80.432  23.316  -8.642  1.00 68.21           C  
ATOM   2977  O   ARG A 386      80.296  22.348  -7.891  1.00 68.21           O  
ATOM   2978  CB  ARG A 386      82.672  23.864  -9.615  1.00 68.21           C  
ATOM   2979  CG  ARG A 386      83.750  23.465 -10.611  1.00 68.21           C  
ATOM   2980  CD  ARG A 386      85.099  24.076 -10.256  1.00 68.21           C  
ATOM   2981  NE  ARG A 386      86.047  23.967 -11.361  1.00 68.21           N  
ATOM   2982  CZ  ARG A 386      87.304  24.398 -11.325  1.00 68.21           C  
ATOM   2983  NH1 ARG A 386      87.792  24.979 -10.234  1.00 68.21           N1+
ATOM   2984  NH2 ARG A 386      88.082  24.249 -12.388  1.00 68.21           N  
ATOM   2985  N   ALA A 387      79.931  24.466  -8.421  1.00 68.02           N  
ATOM   2986  CA  ALA A 387      79.025  24.694  -7.297  1.00 68.02           C  
ATOM   2987  C   ALA A 387      77.799  23.790  -7.389  1.00 68.02           C  
ATOM   2988  O   ALA A 387      77.369  23.215  -6.387  1.00 68.02           O  
ATOM   2989  CB  ALA A 387      78.600  26.159  -7.246  1.00 68.02           C  
ATOM   2990  N   ALA A 388      77.261  23.616  -8.572  1.00 65.82           N  
ATOM   2991  CA  ALA A 388      76.102  22.763  -8.822  1.00 65.82           C  
ATOM   2992  C   ALA A 388      76.438  21.294  -8.579  1.00 65.82           C  
ATOM   2993  O   ALA A 388      75.632  20.551  -8.014  1.00 65.82           O  
ATOM   2994  CB  ALA A 388      75.594  22.959 -10.249  1.00 65.82           C  
ATOM   2995  N   LEU A 389      77.627  20.912  -8.963  1.00 67.39           N  
ATOM   2996  CA  LEU A 389      78.128  19.555  -8.778  1.00 67.39           C  
ATOM   2997  C   LEU A 389      78.344  19.251  -7.300  1.00 67.39           C  
ATOM   2998  O   LEU A 389      78.006  18.163  -6.829  1.00 67.39           O  
ATOM   2999  CB  LEU A 389      79.436  19.356  -9.549  1.00 67.39           C  
ATOM   3000  CG  LEU A 389      79.973  17.926  -9.617  1.00 67.39           C  
ATOM   3001  CD1 LEU A 389      79.027  17.043 -10.424  1.00 67.39           C  
ATOM   3002  CD2 LEU A 389      81.374  17.908 -10.219  1.00 67.39           C  
ATOM   3003  N   LYS A 390      78.881  20.171  -6.581  1.00 75.01           N  
ATOM   3004  CA  LYS A 390      79.042  20.030  -5.136  1.00 75.01           C  
ATOM   3005  C   LYS A 390      77.691  19.869  -4.446  1.00 75.01           C  
ATOM   3006  O   LYS A 390      77.540  19.034  -3.552  1.00 75.01           O  
ATOM   3007  CB  LYS A 390      79.785  21.235  -4.560  1.00 75.01           C  
ATOM   3008  CG  LYS A 390      80.216  21.061  -3.111  1.00 75.01           C  
ATOM   3009  CD  LYS A 390      81.045  22.245  -2.627  1.00 75.01           C  
ATOM   3010  CE  LYS A 390      81.453  22.085  -1.169  1.00 75.01           C  
ATOM   3011  NZ  LYS A 390      82.274  23.238  -0.694  1.00 75.01           N1+
ATOM   3012  N   LEU A 391      76.714  20.626  -4.860  1.00 72.10           N  
ATOM   3013  CA  LEU A 391      75.346  20.542  -4.359  1.00 72.10           C  
ATOM   3014  C   LEU A 391      74.738  19.177  -4.666  1.00 72.10           C  
ATOM   3015  O   LEU A 391      74.102  18.569  -3.803  1.00 72.10           O  
ATOM   3016  CB  LEU A 391      74.482  21.648  -4.972  1.00 72.10           C  
ATOM   3017  CG  LEU A 391      73.030  21.716  -4.498  1.00 72.10           C  
ATOM   3018  CD1 LEU A 391      72.971  22.130  -3.032  1.00 72.10           C  
ATOM   3019  CD2 LEU A 391      72.228  22.680  -5.364  1.00 72.10           C  
ATOM   3020  N   ALA A 392      74.954  18.669  -5.828  1.00 66.88           N  
ATOM   3021  CA  ALA A 392      74.463  17.371  -6.284  1.00 66.88           C  
ATOM   3022  C   ALA A 392      75.083  16.235  -5.475  1.00 66.88           C  
ATOM   3023  O   ALA A 392      74.394  15.284  -5.099  1.00 66.88           O  
ATOM   3024  CB  ALA A 392      74.756  17.183  -7.771  1.00 66.88           C  
ATOM   3025  N   LYS A 393      76.321  16.375  -5.204  1.00 70.42           N  
ATOM   3026  CA  LYS A 393      77.052  15.372  -4.435  1.00 70.42           C  
ATOM   3027  C   LYS A 393      76.563  15.325  -2.989  1.00 70.42           C  
ATOM   3028  O   LYS A 393      76.419  14.245  -2.412  1.00 70.42           O  
ATOM   3029  CB  LYS A 393      78.554  15.656  -4.470  1.00 70.42           C  
ATOM   3030  CG  LYS A 393      79.222  15.292  -5.789  1.00 70.42           C  
ATOM   3031  CD  LYS A 393      80.726  15.528  -5.738  1.00 70.42           C  
ATOM   3032  CE  LYS A 393      81.386  15.219  -7.075  1.00 70.42           C  
ATOM   3033  NZ  LYS A 393      82.853  15.499  -7.045  1.00 70.42           N1+
ATOM   3034  N   GLU A 394      76.232  16.489  -2.415  1.00 70.19           N  
ATOM   3035  CA  GLU A 394      75.704  16.618  -1.060  1.00 70.19           C  
ATOM   3036  C   GLU A 394      74.286  16.064  -0.966  1.00 70.19           C  
ATOM   3037  O   GLU A 394      73.927  15.427   0.027  1.00 70.19           O  
ATOM   3038  CB  GLU A 394      75.729  18.081  -0.610  1.00 70.19           C  
ATOM   3039  CG  GLU A 394      77.109  18.575  -0.201  1.00 70.19           C  
ATOM   3040  CD  GLU A 394      77.113  20.020   0.271  1.00 70.19           C  
ATOM   3041  OE1 GLU A 394      78.198  20.543   0.614  1.00 70.19           O  
ATOM   3042  OE2 GLU A 394      76.023  20.633   0.302  1.00 70.19           O1-
ATOM   3043  N   ALA A 395      73.537  16.220  -1.879  1.00 63.80           N  
ATOM   3044  CA  ALA A 395      72.153  15.757  -1.926  1.00 63.80           C  
ATOM   3045  C   ALA A 395      72.086  14.243  -2.094  1.00 63.80           C  
ATOM   3046  O   ALA A 395      71.171  13.595  -1.582  1.00 63.80           O  
ATOM   3047  CB  ALA A 395      71.399  16.449  -3.058  1.00 63.80           C  
ATOM   3048  N   VAL A 396      73.062  13.656  -2.754  1.00 62.31           N  
ATOM   3049  CA  VAL A 396      73.223  12.247  -3.091  1.00 62.31           C  
ATOM   3050  C   VAL A 396      73.620  11.459  -1.844  1.00 62.31           C  
ATOM   3051  O   VAL A 396      73.246  10.293  -1.694  1.00 62.31           O  
ATOM   3052  CB  VAL A 396      74.275  12.046  -4.206  1.00 62.31           C  
ATOM   3053  CG1 VAL A 396      74.528  10.559  -4.448  1.00 62.31           C  
ATOM   3054  CG2 VAL A 396      73.822  12.730  -5.494  1.00 62.31           C  
ATOM   3055  N   LYS A 397      74.125  12.096  -0.824  1.00 63.76           N  
ATOM   3056  CA  LYS A 397      74.495  11.472   0.444  1.00 63.76           C  
ATOM   3057  C   LYS A 397      73.270  11.251   1.325  1.00 63.76           C  
ATOM   3058  O   LYS A 397      73.210  10.279   2.082  1.00 63.76           O  
ATOM   3059  CB  LYS A 397      75.525  12.328   1.182  1.00 63.76           C  
ATOM   3060  CG  LYS A 397      76.942  12.195   0.642  1.00 63.76           C  
ATOM   3061  CD  LYS A 397      77.938  12.975   1.488  1.00 63.76           C  
ATOM   3062  CE  LYS A 397      79.335  12.943   0.882  1.00 63.76           C  
ATOM   3063  NZ  LYS A 397      80.313  13.715   1.704  1.00 63.76           N1+
ATOM   3064  N   SER A 398      72.082  11.852   0.952  1.00 54.38           N  
ATOM   3065  CA  SER A 398      70.941  11.975   1.854  1.00 54.38           C  
ATOM   3066  C   SER A 398      69.645  11.563   1.165  1.00 54.38           C  
ATOM   3067  O   SER A 398      68.594  11.483   1.805  1.00 54.38           O  
ATOM   3068  CB  SER A 398      70.820  13.409   2.372  1.00 54.38           C  
ATOM   3069  OG  SER A 398      70.488  14.297   1.318  1.00 54.38           O  
ATOM   3070  N   THR A 399      69.476  10.539   0.085  1.00 55.29           N  
ATOM   3071  CA  THR A 399      68.158  10.240  -0.461  1.00 55.29           C  
ATOM   3072  C   THR A 399      68.211   9.006  -1.359  1.00 55.29           C  
ATOM   3073  O   THR A 399      69.286   8.604  -1.806  1.00 55.29           O  
ATOM   3074  CB  THR A 399      67.599  11.433  -1.258  1.00 55.29           C  
ATOM   3075  CG2 THR A 399      66.160  11.740  -0.853  1.00 55.29           C  
ATOM   3076  OG1 THR A 399      68.410  12.588  -1.010  1.00 55.29           O  
ATOM   3077  N   ASP A 400      66.975   8.117  -1.554  1.00 59.75           N  
ATOM   3078  CA  ASP A 400      66.374   6.951  -2.193  1.00 59.75           C  
ATOM   3079  C   ASP A 400      66.896   6.772  -3.616  1.00 59.75           C  
ATOM   3080  O   ASP A 400      67.119   7.754  -4.328  1.00 59.75           O  
ATOM   3081  CB  ASP A 400      64.849   7.071  -2.203  1.00 59.75           C  
ATOM   3082  CG  ASP A 400      64.148   5.767  -1.866  1.00 59.75           C  
ATOM   3083  OD1 ASP A 400      64.817   4.712  -1.809  1.00 59.75           O  
ATOM   3084  OD2 ASP A 400      62.915   5.793  -1.658  1.00 59.75           O1-
ATOM   3085  N   GLN A 401      67.328   5.524  -4.265  1.00 55.15           N  
ATOM   3086  CA  GLN A 401      68.171   4.677  -5.103  1.00 55.15           C  
ATOM   3087  C   GLN A 401      67.850   4.871  -6.582  1.00 55.15           C  
ATOM   3088  O   GLN A 401      68.753   4.903  -7.420  1.00 55.15           O  
ATOM   3089  CB  GLN A 401      68.006   3.206  -4.719  1.00 55.15           C  
ATOM   3090  CG  GLN A 401      69.177   2.643  -3.924  1.00 55.15           C  
ATOM   3091  CD  GLN A 401      69.070   1.146  -3.704  1.00 55.15           C  
ATOM   3092  NE2 GLN A 401      70.052   0.577  -3.012  1.00 55.15           N  
ATOM   3093  OE1 GLN A 401      68.113   0.506  -4.150  1.00 55.15           O  
ATOM   3094  N   GLU A 402      66.748   5.448  -7.108  1.00 56.04           N  
ATOM   3095  CA  GLU A 402      66.471   5.496  -8.540  1.00 56.04           C  
ATOM   3096  C   GLU A 402      66.681   6.902  -9.097  1.00 56.04           C  
ATOM   3097  O   GLU A 402      67.263   7.070 -10.170  1.00 56.04           O  
ATOM   3098  CB  GLU A 402      65.043   5.025  -8.828  1.00 56.04           C  
ATOM   3099  CG  GLU A 402      64.845   4.489 -10.238  1.00 56.04           C  
ATOM   3100  CD  GLU A 402      63.477   3.861 -10.454  1.00 56.04           C  
ATOM   3101  OE1 GLU A 402      63.173   3.447 -11.596  1.00 56.04           O  
ATOM   3102  OE2 GLU A 402      62.704   3.780  -9.474  1.00 56.04           O1-
ATOM   3103  N   GLU A 403      66.355   7.965  -8.514  1.00 53.71           N  
ATOM   3104  CA  GLU A 403      66.632   9.368  -8.810  1.00 53.71           C  
ATOM   3105  C   GLU A 403      68.063   9.739  -8.432  1.00 53.71           C  
ATOM   3106  O   GLU A 403      68.708  10.530  -9.124  1.00 53.71           O  
ATOM   3107  CB  GLU A 403      65.641  10.277  -8.078  1.00 53.71           C  
ATOM   3108  CG  GLU A 403      64.253  10.300  -8.700  1.00 53.71           C  
ATOM   3109  CD  GLU A 403      63.302  11.263  -8.008  1.00 53.71           C  
ATOM   3110  OE1 GLU A 403      62.118  11.340  -8.409  1.00 53.71           O  
ATOM   3111  OE2 GLU A 403      63.744  11.947  -7.058  1.00 53.71           O1-
ATOM   3112  N   LEU A 404      68.684   9.014  -7.563  1.00 56.10           N  
ATOM   3113  CA  LEU A 404      70.090   9.032  -7.173  1.00 56.10           C  
ATOM   3114  C   LEU A 404      70.975   8.521  -8.306  1.00 56.10           C  
ATOM   3115  O   LEU A 404      72.071   9.042  -8.526  1.00 56.10           O  
ATOM   3116  CB  LEU A 404      70.310   8.185  -5.918  1.00 56.10           C  
ATOM   3117  CG  LEU A 404      71.559   8.502  -5.094  1.00 56.10           C  
ATOM   3118  CD1 LEU A 404      71.171   9.146  -3.769  1.00 56.10           C  
ATOM   3119  CD2 LEU A 404      72.381   7.239  -4.862  1.00 56.10           C  
ATOM   3120  N   LYS A 405      70.450   7.523  -9.089  1.00 64.47           N  
ATOM   3121  CA  LYS A 405      71.220   6.946 -10.187  1.00 64.47           C  
ATOM   3122  C   LYS A 405      71.428   7.962 -11.307  1.00 64.47           C  
ATOM   3123  O   LYS A 405      72.521   8.060 -11.868  1.00 64.47           O  
ATOM   3124  CB  LYS A 405      70.522   5.699 -10.734  1.00 64.47           C  
ATOM   3125  CG  LYS A 405      70.685   4.465  -9.859  1.00 64.47           C  
ATOM   3126  CD  LYS A 405      70.050   3.238 -10.500  1.00 64.47           C  
ATOM   3127  CE  LYS A 405      70.122   2.025  -9.581  1.00 64.47           C  
ATOM   3128  NZ  LYS A 405      69.477   0.826 -10.195  1.00 64.47           N1+
ATOM   3129  N   LYS A 406      70.439   8.748 -11.458  1.00 62.70           N  
ATOM   3130  CA  LYS A 406      70.492   9.745 -12.524  1.00 62.70           C  
ATOM   3131  C   LYS A 406      71.367  10.929 -12.125  1.00 62.70           C  
ATOM   3132  O   LYS A 406      72.164  11.417 -12.929  1.00 62.70           O  
ATOM   3133  CB  LYS A 406      69.084  10.228 -12.878  1.00 62.70           C  
ATOM   3134  CG  LYS A 406      68.246   9.200 -13.622  1.00 62.70           C  
ATOM   3135  CD  LYS A 406      66.874   9.754 -13.985  1.00 62.70           C  
ATOM   3136  CE  LYS A 406      65.991   8.691 -14.624  1.00 62.70           C  
ATOM   3137  NZ  LYS A 406      64.634   9.220 -14.950  1.00 62.70           N1+
ATOM   3138  N   VAL A 407      71.227  11.357 -10.956  1.00 61.11           N  
ATOM   3139  CA  VAL A 407      72.021  12.447 -10.401  1.00 61.11           C  
ATOM   3140  C   VAL A 407      73.480  12.013 -10.278  1.00 61.11           C  
ATOM   3141  O   VAL A 407      74.392  12.776 -10.608  1.00 61.11           O  
ATOM   3142  CB  VAL A 407      71.482  12.898  -9.025  1.00 61.11           C  
ATOM   3143  CG1 VAL A 407      72.413  13.931  -8.393  1.00 61.11           C  
ATOM   3144  CG2 VAL A 407      70.069  13.461  -9.165  1.00 61.11           C  
ATOM   3145  N   LYS A 408      73.788  10.787  -9.967  1.00 64.13           N  
ATOM   3146  CA  LYS A 408      75.130  10.216  -9.889  1.00 64.13           C  
ATOM   3147  C   LYS A 408      75.782  10.157 -11.267  1.00 64.13           C  
ATOM   3148  O   LYS A 408      76.979  10.418 -11.404  1.00 64.13           O  
ATOM   3149  CB  LYS A 408      75.083   8.818  -9.271  1.00 64.13           C  
ATOM   3150  CG  LYS A 408      74.971   8.815  -7.753  1.00 64.13           C  
ATOM   3151  CD  LYS A 408      75.053   7.403  -7.189  1.00 64.13           C  
ATOM   3152  CE  LYS A 408      74.887   7.395  -5.676  1.00 64.13           C  
ATOM   3153  NZ  LYS A 408      74.931   6.008  -5.121  1.00 64.13           N1+
ATOM   3154  N   ALA A 409      74.915   9.882 -12.167  1.00 65.10           N  
ATOM   3155  CA  ALA A 409      75.406   9.820 -13.542  1.00 65.10           C  
ATOM   3156  C   ALA A 409      75.789  11.206 -14.051  1.00 65.10           C  
ATOM   3157  O   ALA A 409      76.830  11.374 -14.690  1.00 65.10           O  
ATOM   3158  CB  ALA A 409      74.355   9.192 -14.455  1.00 65.10           C  
ATOM   3159  N   ILE A 410      74.942  12.143 -13.694  1.00 65.12           N  
ATOM   3160  CA  ILE A 410      75.176  13.531 -14.078  1.00 65.12           C  
ATOM   3161  C   ILE A 410      76.394  14.074 -13.333  1.00 65.12           C  
ATOM   3162  O   ILE A 410      77.244  14.743 -13.925  1.00 65.12           O  
ATOM   3163  CB  ILE A 410      73.939  14.413 -13.795  1.00 65.12           C  
ATOM   3164  CG1 ILE A 410      72.775  14.008 -14.706  1.00 65.12           C  
ATOM   3165  CG2 ILE A 410      74.281  15.895 -13.969  1.00 65.12           C  
ATOM   3166  CD1 ILE A 410      71.458  14.692 -14.370  1.00 65.12           C  
ATOM   3167  N   LEU A 411      76.559  13.735 -12.105  1.00 65.13           N  
ATOM   3168  CA  LEU A 411      77.704  14.122 -11.287  1.00 65.13           C  
ATOM   3169  C   LEU A 411      78.986  13.483 -11.809  1.00 65.13           C  
ATOM   3170  O   LEU A 411      80.041  14.121 -11.824  1.00 65.13           O  
ATOM   3171  CB  LEU A 411      77.477  13.720  -9.826  1.00 65.13           C  
ATOM   3172  CG  LEU A 411      76.554  14.626  -9.010  1.00 65.13           C  
ATOM   3173  CD1 LEU A 411      76.222  13.974  -7.671  1.00 65.13           C  
ATOM   3174  CD2 LEU A 411      77.195  15.994  -8.800  1.00 65.13           C  
ATOM   3175  N   ARG A 412      78.935  12.260 -12.183  1.00 71.85           N  
ATOM   3176  CA  ARG A 412      80.078  11.549 -12.749  1.00 71.85           C  
ATOM   3177  C   ARG A 412      80.564  12.224 -14.027  1.00 71.85           C  
ATOM   3178  O   ARG A 412      81.765  12.440 -14.204  1.00 71.85           O  
ATOM   3179  CB  ARG A 412      79.719  10.089 -13.031  1.00 71.85           C  
ATOM   3180  CG  ARG A 412      80.892   9.246 -13.505  1.00 71.85           C  
ATOM   3181  CD  ARG A 412      80.465   7.823 -13.838  1.00 71.85           C  
ATOM   3182  NE  ARG A 412      80.194   7.661 -15.263  1.00 71.85           N  
ATOM   3183  CZ  ARG A 412      80.106   6.491 -15.890  1.00 71.85           C  
ATOM   3184  NH1 ARG A 412      80.266   5.352 -15.225  1.00 71.85           N1+
ATOM   3185  NH2 ARG A 412      79.855   6.459 -17.191  1.00 71.85           N  
ATOM   3186  N   VAL A 413      79.622  12.635 -14.754  1.00 68.32           N  
ATOM   3187  CA  VAL A 413      79.931  13.258 -16.037  1.00 68.32           C  
ATOM   3188  C   VAL A 413      80.483  14.664 -15.810  1.00 68.32           C  
ATOM   3189  O   VAL A 413      81.474  15.056 -16.430  1.00 68.32           O  
ATOM   3190  CB  VAL A 413      78.689  13.315 -16.955  1.00 68.32           C  
ATOM   3191  CG1 VAL A 413      78.985  14.130 -18.212  1.00 68.32           C  
ATOM   3192  CG2 VAL A 413      78.235  11.904 -17.324  1.00 68.32           C  
ATOM   3193  N   ALA A 414      79.899  15.385 -14.966  1.00 63.94           N  
ATOM   3194  CA  ALA A 414      80.330  16.740 -14.631  1.00 63.94           C  
ATOM   3195  C   ALA A 414      81.735  16.736 -14.036  1.00 63.94           C  
ATOM   3196  O   ALA A 414      82.559  17.592 -14.366  1.00 63.94           O  
ATOM   3197  CB  ALA A 414      79.346  17.388 -13.661  1.00 63.94           C  
ATOM   3198  N   SER A 415      82.087  15.790 -13.212  1.00 70.66           N  
ATOM   3199  CA  SER A 415      83.401  15.616 -12.601  1.00 70.66           C  
ATOM   3200  C   SER A 415      84.452  15.251 -13.644  1.00 70.66           C  
ATOM   3201  O   SER A 415      85.577  15.755 -13.601  1.00 70.66           O  
ATOM   3202  CB  SER A 415      83.349  14.535 -11.518  1.00 70.66           C  
ATOM   3203  OG  SER A 415      82.564  14.963 -10.419  1.00 70.66           O  
ATOM   3204  N   GLU A 416      84.049  14.452 -14.545  1.00 76.26           N  
ATOM   3205  CA  GLU A 416      84.931  14.047 -15.636  1.00 76.26           C  
ATOM   3206  C   GLU A 416      85.218  15.216 -16.574  1.00 76.26           C  
ATOM   3207  O   GLU A 416      86.344  15.373 -17.052  1.00 76.26           O  
ATOM   3208  CB  GLU A 416      84.319  12.883 -16.419  1.00 76.26           C  
ATOM   3209  CG  GLU A 416      85.309  12.158 -17.318  1.00 76.26           C  
ATOM   3210  CD  GLU A 416      84.770  10.848 -17.872  1.00 76.26           C  
ATOM   3211  OE1 GLU A 416      85.473  10.194 -18.675  1.00 76.26           O  
ATOM   3212  OE2 GLU A 416      83.634  10.476 -17.502  1.00 76.26           O1-
ATOM   3213  N   VAL A 417      84.226  16.027 -16.749  1.00 73.70           N  
ATOM   3214  CA  VAL A 417      84.384  17.213 -17.585  1.00 73.70           C  
ATOM   3215  C   VAL A 417      85.337  18.197 -16.910  1.00 73.70           C  
ATOM   3216  O   VAL A 417      86.228  18.751 -17.559  1.00 73.70           O  
ATOM   3217  CB  VAL A 417      83.026  17.894 -17.865  1.00 73.70           C  
ATOM   3218  CG1 VAL A 417      83.231  19.254 -18.531  1.00 73.70           C  
ATOM   3219  CG2 VAL A 417      82.150  16.996 -18.737  1.00 73.70           C  
ATOM   3220  N   LEU A 418      85.249  18.383 -15.621  1.00 71.71           N  
ATOM   3221  CA  LEU A 418      86.125  19.275 -14.870  1.00 71.71           C  
ATOM   3222  C   LEU A 418      87.559  18.756 -14.872  1.00 71.71           C  
ATOM   3223  O   LEU A 418      88.505  19.535 -15.017  1.00 71.71           O  
ATOM   3224  CB  LEU A 418      85.627  19.429 -13.430  1.00 71.71           C  
ATOM   3225  CG  LEU A 418      84.420  20.344 -13.224  1.00 71.71           C  
ATOM   3226  CD1 LEU A 418      83.896  20.218 -11.798  1.00 71.71           C  
ATOM   3227  CD2 LEU A 418      84.785  21.790 -13.540  1.00 71.71           C  
ATOM   3228  N   LYS A 419      87.712  17.454 -14.702  1.00 78.00           N  
ATOM   3229  CA  LYS A 419      89.027  16.820 -14.740  1.00 78.00           C  
ATOM   3230  C   LYS A 419      89.687  17.004 -16.103  1.00 78.00           C  
ATOM   3231  O   LYS A 419      90.873  17.325 -16.186  1.00 78.00           O  
ATOM   3232  CB  LYS A 419      88.915  15.332 -14.408  1.00 78.00           C  
ATOM   3233  CG  LYS A 419      90.253  14.648 -14.170  1.00 78.00           C  
ATOM   3234  CD  LYS A 419      90.073  13.186 -13.782  1.00 78.00           C  
ATOM   3235  CE  LYS A 419      91.413  12.480 -13.621  1.00 78.00           C  
ATOM   3236  NZ  LYS A 419      91.241  11.039 -13.266  1.00 78.00           N1+
ATOM   3237  N   LEU A 420      88.909  16.873 -17.058  1.00 78.51           N  
ATOM   3238  CA  LEU A 420      89.411  16.970 -18.423  1.00 78.51           C  
ATOM   3239  C   LEU A 420      89.726  18.418 -18.786  1.00 78.51           C  
ATOM   3240  O   LEU A 420      90.692  18.686 -19.504  1.00 78.51           O  
ATOM   3241  CB  LEU A 420      88.392  16.395 -19.411  1.00 78.51           C  
ATOM   3242  CG  LEU A 420      88.248  14.872 -19.428  1.00 78.51           C  
ATOM   3243  CD1 LEU A 420      87.068  14.461 -20.301  1.00 78.51           C  
ATOM   3244  CD2 LEU A 420      89.536  14.218 -19.917  1.00 78.51           C  
ATOM   3245  N   GLU A 421      88.937  19.330 -18.226  1.00 75.07           N  
ATOM   3246  CA  GLU A 421      89.207  20.751 -18.422  1.00 75.07           C  
ATOM   3247  C   GLU A 421      90.509  21.164 -17.741  1.00 75.07           C  
ATOM   3248  O   GLU A 421      91.279  21.954 -18.292  1.00 75.07           O  
ATOM   3249  CB  GLU A 421      88.046  21.597 -17.893  1.00 75.07           C  
ATOM   3250  CG  GLU A 421      86.856  21.668 -18.838  1.00 75.07           C  
ATOM   3251  CD  GLU A 421      85.759  22.603 -18.354  1.00 75.07           C  
ATOM   3252  OE1 GLU A 421      84.792  22.847 -19.110  1.00 75.07           O  
ATOM   3253  OE2 GLU A 421      85.870  23.096 -17.209  1.00 75.07           O1-
ATOM   3254  N   GLU A 422      90.805  20.629 -16.564  1.00 79.92           N  
ATOM   3255  CA  GLU A 422      92.054  20.867 -15.846  1.00 79.92           C  
ATOM   3256  C   GLU A 422      93.244  20.283 -16.600  1.00 79.92           C  
ATOM   3257  O   GLU A 422      94.302  20.910 -16.684  1.00 79.92           O  
ATOM   3258  CB  GLU A 422      91.984  20.277 -14.435  1.00 79.92           C  
ATOM   3259  CG  GLU A 422      93.078  20.778 -13.504  1.00 79.92           C  
ATOM   3260  CD  GLU A 422      92.840  20.411 -12.047  1.00 79.92           C  
ATOM   3261  OE1 GLU A 422      93.654  20.806 -11.182  1.00 79.92           O  
ATOM   3262  OE2 GLU A 422      91.834  19.721 -11.770  1.00 79.92           O1-
ATOM   3263  N   GLU A 423      93.032  19.145 -17.150  1.00 81.23           N  
ATOM   3264  CA  GLU A 423      94.062  18.500 -17.958  1.00 81.23           C  
ATOM   3265  C   GLU A 423      94.341  19.290 -19.233  1.00 81.23           C  
ATOM   3266  O   GLU A 423      95.493  19.410 -19.656  1.00 81.23           O  
ATOM   3267  CB  GLU A 423      93.652  17.066 -18.307  1.00 81.23           C  
ATOM   3268  CG  GLU A 423      93.762  16.094 -17.141  1.00 81.23           C  
ATOM   3269  CD  GLU A 423      93.309  14.685 -17.491  1.00 81.23           C  
ATOM   3270  OE1 GLU A 423      93.244  13.825 -16.582  1.00 81.23           O  
ATOM   3271  OE2 GLU A 423      93.018  14.438 -18.682  1.00 81.23           O1-
ATOM   3272  N   ALA A 424      93.291  19.809 -19.735  1.00 73.79           N  
ATOM   3273  CA  ALA A 424      93.430  20.639 -20.929  1.00 73.79           C  
ATOM   3274  C   ALA A 424      94.203  21.918 -20.621  1.00 73.79           C  
ATOM   3275  O   ALA A 424      95.021  22.366 -21.428  1.00 73.79           O  
ATOM   3276  CB  ALA A 424      92.057  20.976 -21.505  1.00 73.79           C  
ATOM   3277  N   LYS A 425      94.002  22.455 -19.465  1.00 78.72           N  
ATOM   3278  CA  LYS A 425      94.722  23.648 -19.030  1.00 78.72           C  
ATOM   3279  C   LYS A 425      96.202  23.349 -18.815  1.00 78.72           C  
ATOM   3280  O   LYS A 425      97.065  24.137 -19.208  1.00 78.72           O  
ATOM   3281  CB  LYS A 425      94.108  24.208 -17.746  1.00 78.72           C  
ATOM   3282  CG  LYS A 425      94.552  25.625 -17.414  1.00 78.72           C  
ATOM   3283  CD  LYS A 425      93.811  26.172 -16.201  1.00 78.72           C  
ATOM   3284  CE  LYS A 425      94.295  27.569 -15.835  1.00 78.72           C  
ATOM   3285  NZ  LYS A 425      93.578  28.108 -14.639  1.00 78.72           N1+
ATOM   3286  N   LYS A 426      96.546  22.255 -18.199  1.00 80.75           N  
ATOM   3287  CA  LYS A 426      97.927  21.843 -17.969  1.00 80.75           C  
ATOM   3288  C   LYS A 426      98.645  21.569 -19.287  1.00 80.75           C  
ATOM   3289  O   LYS A 426      99.818  21.915 -19.444  1.00 80.75           O  
ATOM   3290  CB  LYS A 426      97.975  20.601 -17.078  1.00 80.75           C  
ATOM   3291  CG  LYS A 426      97.684  20.880 -15.611  1.00 80.75           C  
ATOM   3292  CD  LYS A 426      97.836  19.624 -14.762  1.00 80.75           C  
ATOM   3293  CE  LYS A 426      97.487  19.888 -13.304  1.00 80.75           C  
ATOM   3294  NZ  LYS A 426      97.617  18.655 -12.471  1.00 80.75           N1+
ATOM   3295  N   SER A 427      97.861  21.027 -20.191  1.00 79.04           N  
ATOM   3296  CA  SER A 427      98.399  20.736 -21.516  1.00 79.04           C  
ATOM   3297  C   SER A 427      98.677  22.018 -22.294  1.00 79.04           C  
ATOM   3298  O   SER A 427      99.674  22.110 -23.012  1.00 79.04           O  
ATOM   3299  CB  SER A 427      97.434  19.850 -22.304  1.00 79.04           C  
ATOM   3300  OG  SER A 427      97.342  18.561 -21.721  1.00 79.04           O  
ATOM   3301  N   GLN A 428      97.836  22.971 -22.086  1.00 76.46           N  
ATOM   3302  CA  GLN A 428      98.042  24.279 -22.702  1.00 76.46           C  
ATOM   3303  C   GLN A 428      99.279  24.967 -22.131  1.00 76.46           C  
ATOM   3304  O   GLN A 428     100.041  25.595 -22.868  1.00 76.46           O  
ATOM   3305  CB  GLN A 428      96.810  25.163 -22.504  1.00 76.46           C  
ATOM   3306  CG  GLN A 428      96.804  26.411 -23.376  1.00 76.46           C  
ATOM   3307  CD  GLN A 428      95.480  27.152 -23.332  1.00 76.46           C  
ATOM   3308  NE2 GLN A 428      95.379  28.231 -24.101  1.00 76.46           N  
ATOM   3309  OE1 GLN A 428      94.556  26.757 -22.613  1.00 76.46           O  
ATOM   3310  N   GLU A 429      99.503  24.769 -20.916  1.00 85.19           N  
ATOM   3311  CA  GLU A 429     100.681  25.318 -20.252  1.00 85.19           C  
ATOM   3312  C   GLU A 429     101.957  24.636 -20.739  1.00 85.19           C  
ATOM   3313  O   GLU A 429     102.978  25.295 -20.948  1.00 85.19           O  
ATOM   3314  CB  GLU A 429     100.558  25.177 -18.733  1.00 85.19           C  
ATOM   3315  CG  GLU A 429      99.538  26.120 -18.109  1.00 85.19           C  
ATOM   3316  CD  GLU A 429      99.321  25.871 -16.625  1.00 85.19           C  
ATOM   3317  OE1 GLU A 429      98.487  26.573 -16.008  1.00 85.19           O  
ATOM   3318  OE2 GLU A 429      99.989  24.968 -16.075  1.00 85.19           O1-
ATOM   3319  N   GLU A 430     101.904  23.357 -20.978  1.00 82.99           N  
ATOM   3320  CA  GLU A 430     103.009  22.562 -21.506  1.00 82.99           C  
ATOM   3321  C   GLU A 430     103.328  22.950 -22.948  1.00 82.99           C  
ATOM   3322  O   GLU A 430     104.497  23.025 -23.330  1.00 82.99           O  
ATOM   3323  CB  GLU A 430     102.685  21.068 -21.422  1.00 82.99           C  
ATOM   3324  CG  GLU A 430     103.895  20.164 -21.612  1.00 82.99           C  
ATOM   3325  CD  GLU A 430     103.605  18.703 -21.311  1.00 82.99           C  
ATOM   3326  OE1 GLU A 430     104.527  17.864 -21.434  1.00 82.99           O  
ATOM   3327  OE2 GLU A 430     102.447  18.394 -20.950  1.00 82.99           O1-
ATOM   3328  N   VAL A 431     102.330  23.225 -23.644  1.00 80.25           N  
ATOM   3329  CA  VAL A 431     102.494  23.668 -25.025  1.00 80.25           C  
ATOM   3330  C   VAL A 431     103.186  25.027 -25.054  1.00 80.25           C  
ATOM   3331  O   VAL A 431     104.077  25.260 -25.875  1.00 80.25           O  
ATOM   3332  CB  VAL A 431     101.136  23.745 -25.760  1.00 80.25           C  
ATOM   3333  CG1 VAL A 431     101.297  24.426 -27.118  1.00 80.25           C  
ATOM   3334  CG2 VAL A 431     100.541  22.348 -25.927  1.00 80.25           C  
ATOM   3335  N   GLU A 432     102.796  25.825 -24.162  1.00 83.01           N  
ATOM   3336  CA  GLU A 432     103.407  27.147 -24.069  1.00 83.01           C  
ATOM   3337  C   GLU A 432     104.880  27.048 -23.680  1.00 83.01           C  
ATOM   3338  O   GLU A 432     105.719  27.779 -24.212  1.00 83.01           O  
ATOM   3339  CB  GLU A 432     102.655  28.019 -23.062  1.00 83.01           C  
ATOM   3340  CG  GLU A 432     102.604  29.493 -23.440  1.00 83.01           C  
ATOM   3341  CD  GLU A 432     101.291  30.163 -23.070  1.00 83.01           C  
ATOM   3342  OE1 GLU A 432     101.105  31.356 -23.400  1.00 83.01           O  
ATOM   3343  OE2 GLU A 432     100.442  29.490 -22.443  1.00 83.01           O1-
ATOM   3344  N   ARG A 433     105.221  26.171 -22.873  1.00 85.67           N  
ATOM   3345  CA  ARG A 433     106.598  25.906 -22.472  1.00 85.67           C  
ATOM   3346  C   ARG A 433     107.406  25.335 -23.633  1.00 85.67           C  
ATOM   3347  O   ARG A 433     108.559  25.720 -23.842  1.00 85.67           O  
ATOM   3348  CB  ARG A 433     106.636  24.943 -21.284  1.00 85.67           C  
ATOM   3349  CG  ARG A 433     106.260  25.586 -19.957  1.00 85.67           C  
ATOM   3350  CD  ARG A 433     106.418  24.615 -18.795  1.00 85.67           C  
ATOM   3351  NE  ARG A 433     105.813  25.135 -17.573  1.00 85.67           N  
ATOM   3352  CZ  ARG A 433     105.705  24.458 -16.433  1.00 85.67           C  
ATOM   3353  NH1 ARG A 433     106.162  23.215 -16.337  1.00 85.67           N1+
ATOM   3354  NH2 ARG A 433     105.136  25.028 -15.381  1.00 85.67           N  
ATOM   3355  N   LEU A 434     106.789  24.439 -24.389  1.00 83.16           N  
ATOM   3356  CA  LEU A 434     107.435  23.826 -25.544  1.00 83.16           C  
ATOM   3357  C   LEU A 434     107.669  24.854 -26.646  1.00 83.16           C  
ATOM   3358  O   LEU A 434     108.693  24.816 -27.330  1.00 83.16           O  
ATOM   3359  CB  LEU A 434     106.590  22.667 -26.080  1.00 83.16           C  
ATOM   3360  CG  LEU A 434     106.962  21.270 -25.581  1.00 83.16           C  
ATOM   3361  CD1 LEU A 434     105.704  20.436 -25.360  1.00 83.16           C  
ATOM   3362  CD2 LEU A 434     107.900  20.582 -26.565  1.00 83.16           C  
ATOM   3363  N   LYS A 435     106.790  25.760 -26.735  1.00 82.27           N  
ATOM   3364  CA  LYS A 435     106.945  26.838 -27.707  1.00 82.27           C  
ATOM   3365  C   LYS A 435     108.201  27.657 -27.425  1.00 82.27           C  
ATOM   3366  O   LYS A 435     108.936  28.015 -28.348  1.00 82.27           O  
ATOM   3367  CB  LYS A 435     105.714  27.747 -27.700  1.00 82.27           C  
ATOM   3368  CG  LYS A 435     105.612  28.660 -28.913  1.00 82.27           C  
ATOM   3369  CD  LYS A 435     104.333  29.486 -28.885  1.00 82.27           C  
ATOM   3370  CE  LYS A 435     104.282  30.478 -30.039  1.00 82.27           C  
ATOM   3371  NZ  LYS A 435     103.042  31.310 -29.999  1.00 82.27           N1+
ATOM   3372  N   GLN A 436     108.481  27.875 -26.171  1.00 85.12           N  
ATOM   3373  CA  GLN A 436     109.654  28.635 -25.752  1.00 85.12           C  
ATOM   3374  C   GLN A 436     110.937  27.845 -25.999  1.00 85.12           C  
ATOM   3375  O   GLN A 436     111.946  28.409 -26.428  1.00 85.12           O  
ATOM   3376  CB  GLN A 436     109.548  29.016 -24.276  1.00 85.12           C  
ATOM   3377  CG  GLN A 436     108.490  30.073 -23.988  1.00 85.12           C  
ATOM   3378  CD  GLN A 436     108.401  30.430 -22.516  1.00 85.12           C  
ATOM   3379  NE2 GLN A 436     107.583  31.427 -22.196  1.00 85.12           N  
ATOM   3380  OE1 GLN A 436     109.061  29.814 -21.673  1.00 85.12           O  
ATOM   3381  N   GLU A 437     110.876  26.578 -25.785  1.00 81.14           N  
ATOM   3382  CA  GLU A 437     112.004  25.676 -26.003  1.00 81.14           C  
ATOM   3383  C   GLU A 437     112.339  25.562 -27.488  1.00 81.14           C  
ATOM   3384  O   GLU A 437     113.513  25.519 -27.863  1.00 81.14           O  
ATOM   3385  CB  GLU A 437     111.704  24.291 -25.424  1.00 81.14           C  
ATOM   3386  CG  GLU A 437     111.737  24.241 -23.903  1.00 81.14           C  
ATOM   3387  CD  GLU A 437     111.490  22.849 -23.344  1.00 81.14           C  
ATOM   3388  OE1 GLU A 437     111.358  22.706 -22.107  1.00 81.14           O  
ATOM   3389  OE2 GLU A 437     111.429  21.892 -24.149  1.00 81.14           O1-
ATOM   3390  N   VAL A 438     111.358  25.549 -28.244  1.00 80.41           N  
ATOM   3391  CA  VAL A 438     111.533  25.478 -29.690  1.00 80.41           C  
ATOM   3392  C   VAL A 438     112.145  26.780 -30.203  1.00 80.41           C  
ATOM   3393  O   VAL A 438     113.042  26.760 -31.049  1.00 80.41           O  
ATOM   3394  CB  VAL A 438     110.194  25.201 -30.411  1.00 80.41           C  
ATOM   3395  CG1 VAL A 438     110.350  25.363 -31.922  1.00 80.41           C  
ATOM   3396  CG2 VAL A 438     109.686  23.800 -30.070  1.00 80.41           C  
ATOM   3397  N   GLU A 439     111.682  27.835 -29.651  1.00 81.44           N  
ATOM   3398  CA  GLU A 439     112.190  29.146 -30.044  1.00 81.44           C  
ATOM   3399  C   GLU A 439     113.654  29.313 -29.645  1.00 81.44           C  
ATOM   3400  O   GLU A 439     114.452  29.863 -30.406  1.00 81.44           O  
ATOM   3401  CB  GLU A 439     111.344  30.259 -29.418  1.00 81.44           C  
ATOM   3402  CG  GLU A 439     110.085  30.590 -30.206  1.00 81.44           C  
ATOM   3403  CD  GLU A 439     109.253  31.693 -29.571  1.00 81.44           C  
ATOM   3404  OE1 GLU A 439     108.183  32.039 -30.120  1.00 81.44           O  
ATOM   3405  OE2 GLU A 439     109.675  32.215 -28.514  1.00 81.44           O1-
ATOM   3406  N   LYS A 440     114.010  28.822 -28.552  1.00 80.60           N  
ATOM   3407  CA  LYS A 440     115.383  28.859 -28.057  1.00 80.60           C  
ATOM   3408  C   LYS A 440     116.290  27.953 -28.885  1.00 80.60           C  
ATOM   3409  O   LYS A 440     117.425  28.319 -29.199  1.00 80.60           O  
ATOM   3410  CB  LYS A 440     115.435  28.449 -26.585  1.00 80.60           C  
ATOM   3411  CG  LYS A 440     114.994  29.541 -25.623  1.00 80.60           C  
ATOM   3412  CD  LYS A 440     115.175  29.115 -24.171  1.00 80.60           C  
ATOM   3413  CE  LYS A 440     114.632  30.162 -23.208  1.00 80.60           C  
ATOM   3414  NZ  LYS A 440     114.789  29.739 -21.784  1.00 80.60           N1+
ATOM   3415  N   ALA A 441     115.804  26.827 -29.212  1.00 70.30           N  
ATOM   3416  CA  ALA A 441     116.542  25.843 -30.000  1.00 70.30           C  
ATOM   3417  C   ALA A 441     116.701  26.304 -31.446  1.00 70.30           C  
ATOM   3418  O   ALA A 441     117.729  26.048 -32.076  1.00 70.30           O  
ATOM   3419  CB  ALA A 441     115.839  24.489 -29.951  1.00 70.30           C  
ATOM   3420  N   SER A 442     115.736  27.010 -31.967  1.00 72.80           N  
ATOM   3421  CA  SER A 442     115.757  27.572 -33.313  1.00 72.80           C  
ATOM   3422  C   SER A 442     116.799  28.680 -33.432  1.00 72.80           C  
ATOM   3423  O   SER A 442     117.486  28.787 -34.451  1.00 72.80           O  
ATOM   3424  CB  SER A 442     114.379  28.114 -33.691  1.00 72.80           C  
ATOM   3425  OG  SER A 442     114.396  28.672 -34.993  1.00 72.80           O  
ATOM   3426  N   LYS A 443     117.165  29.361 -32.392  1.00 77.26           N  
ATOM   3427  CA  LYS A 443     118.153  30.436 -32.356  1.00 77.26           C  
ATOM   3428  C   LYS A 443     119.564  29.882 -32.181  1.00 77.26           C  
ATOM   3429  O   LYS A 443     120.528  30.453 -32.695  1.00 77.26           O  
ATOM   3430  CB  LYS A 443     117.833  31.420 -31.229  1.00 77.26           C  
ATOM   3431  CG  LYS A 443     116.704  32.387 -31.553  1.00 77.26           C  
ATOM   3432  CD  LYS A 443     116.484  33.388 -30.426  1.00 77.26           C  
ATOM   3433  CE  LYS A 443     115.308  34.311 -30.719  1.00 77.26           C  
ATOM   3434  NZ  LYS A 443     115.056  35.260 -29.594  1.00 77.26           N1+
ATOM   3435  N   ALA A 444     119.789  28.680 -31.667  1.00 70.63           N  
ATOM   3436  CA  ALA A 444     121.046  28.024 -31.311  1.00 70.63           C  
ATOM   3437  C   ALA A 444     121.478  27.042 -32.396  1.00 70.63           C  
ATOM   3438  O   ALA A 444     122.666  26.731 -32.523  1.00 70.63           O  
ATOM   3439  CB  ALA A 444     120.910  27.305 -29.971  1.00 70.63           C  
ATOM   3440  N   GLY A 445     120.831  26.929 -33.583  1.00 65.34           N  
ATOM   3441  CA  GLY A 445     121.125  26.017 -34.676  1.00 65.34           C  
ATOM   3442  C   GLY A 445     121.384  24.595 -34.214  1.00 65.34           C  
ATOM   3443  O   GLY A 445     122.491  24.271 -33.777  1.00 65.34           O  
ATOM   3444  N   LEU A 446     120.253  23.874 -34.038  1.00 67.19           N  
ATOM   3445  CA  LEU A 446     120.272  22.514 -33.512  1.00 67.19           C  
ATOM   3446  C   LEU A 446     120.584  21.508 -34.614  1.00 67.19           C  
ATOM   3447  O   LEU A 446     120.231  21.725 -35.776  1.00 67.19           O  
ATOM   3448  CB  LEU A 446     118.930  22.173 -32.858  1.00 67.19           C  
ATOM   3449  CG  LEU A 446     118.720  22.688 -31.433  1.00 67.19           C  
ATOM   3450  CD1 LEU A 446     117.241  22.960 -31.182  1.00 67.19           C  
ATOM   3451  CD2 LEU A 446     119.265  21.690 -30.417  1.00 67.19           C  
ATOM   3452  N   ASP A 447     121.612  20.514 -34.377  1.00 72.40           N  
ATOM   3453  CA  ASP A 447     121.955  19.353 -35.193  1.00 72.40           C  
ATOM   3454  C   ASP A 447     120.782  18.381 -35.286  1.00 72.40           C  
ATOM   3455  O   ASP A 447     119.761  18.566 -34.620  1.00 72.40           O  
ATOM   3456  CB  ASP A 447     123.185  18.642 -34.624  1.00 72.40           C  
ATOM   3457  CG  ASP A 447     122.961  18.100 -33.223  1.00 72.40           C  
ATOM   3458  OD1 ASP A 447     121.856  18.284 -32.668  1.00 72.40           O  
ATOM   3459  OD2 ASP A 447     123.898  17.489 -32.668  1.00 72.40           O1-
ATOM   3460  N   HIS A 448     120.457  17.657 -36.316  1.00 72.20           N  
ATOM   3461  CA  HIS A 448     119.426  16.696 -36.688  1.00 72.20           C  
ATOM   3462  C   HIS A 448     119.001  15.853 -35.491  1.00 72.20           C  
ATOM   3463  O   HIS A 448     117.815  15.559 -35.322  1.00 72.20           O  
ATOM   3464  CB  HIS A 448     119.919  15.791 -37.818  1.00 72.20           C  
ATOM   3465  CG  HIS A 448     119.051  15.822 -39.035  1.00 72.20           C  
ATOM   3466  CD2 HIS A 448     119.352  16.038 -40.337  1.00 72.20           C  
ATOM   3467  ND1 HIS A 448     117.690  15.617 -38.983  1.00 72.20           N  
ATOM   3468  CE1 HIS A 448     117.189  15.705 -40.205  1.00 72.20           C  
ATOM   3469  NE2 HIS A 448     118.178  15.960 -41.045  1.00 72.20           N  
ATOM   3470  N   GLU A 449     119.818  15.601 -34.552  1.00 72.23           N  
ATOM   3471  CA  GLU A 449     119.495  14.833 -33.354  1.00 72.23           C  
ATOM   3472  C   GLU A 449     118.702  15.672 -32.357  1.00 72.23           C  
ATOM   3473  O   GLU A 449     117.755  15.182 -31.738  1.00 72.23           O  
ATOM   3474  CB  GLU A 449     120.770  14.300 -32.696  1.00 72.23           C  
ATOM   3475  CG  GLU A 449     120.659  12.860 -32.215  1.00 72.23           C  
ATOM   3476  CD  GLU A 449     121.985  12.277 -31.757  1.00 72.23           C  
ATOM   3477  OE1 GLU A 449     122.014  11.104 -31.317  1.00 72.23           O  
ATOM   3478  OE2 GLU A 449     123.005  12.997 -31.838  1.00 72.23           O1-
ATOM   3479  N   GLY A 450     119.033  16.913 -32.342  1.00 71.75           N  
ATOM   3480  CA  GLY A 450     118.329  17.874 -31.506  1.00 71.75           C  
ATOM   3481  C   GLY A 450     116.939  18.202 -32.017  1.00 71.75           C  
ATOM   3482  O   GLY A 450     115.994  18.307 -31.232  1.00 71.75           O  
ATOM   3483  N   ASP A 451     116.782  18.145 -33.370  1.00 72.84           N  
ATOM   3484  CA  ASP A 451     115.505  18.355 -34.046  1.00 72.84           C  
ATOM   3485  C   ASP A 451     114.573  17.162 -33.840  1.00 72.84           C  
ATOM   3486  O   ASP A 451     113.375  17.337 -33.607  1.00 72.84           O  
ATOM   3487  CB  ASP A 451     115.723  18.600 -35.540  1.00 72.84           C  
ATOM   3488  CG  ASP A 451     116.210  20.006 -35.846  1.00 72.84           C  
ATOM   3489  OD1 ASP A 451     116.086  20.896 -34.977  1.00 72.84           O  
ATOM   3490  OD2 ASP A 451     116.719  20.225 -36.966  1.00 72.84           O1-
ATOM   3491  N   SER A 452     115.117  16.011 -33.738  1.00 77.21           N  
ATOM   3492  CA  SER A 452     114.367  14.774 -33.546  1.00 77.21           C  
ATOM   3493  C   SER A 452     113.826  14.671 -32.124  1.00 77.21           C  
ATOM   3494  O   SER A 452     112.697  14.224 -31.914  1.00 77.21           O  
ATOM   3495  CB  SER A 452     115.243  13.561 -33.857  1.00 77.21           C  
ATOM   3496  OG  SER A 452     115.396  13.397 -35.257  1.00 77.21           O  
ATOM   3497  N   ARG A 453     114.470  15.217 -31.143  1.00 80.44           N  
ATOM   3498  CA  ARG A 453     114.047  15.201 -29.746  1.00 80.44           C  
ATOM   3499  C   ARG A 453     112.914  16.193 -29.506  1.00 80.44           C  
ATOM   3500  O   ARG A 453     111.945  15.881 -28.811  1.00 80.44           O  
ATOM   3501  CB  ARG A 453     115.226  15.518 -28.824  1.00 80.44           C  
ATOM   3502  CG  ARG A 453     116.158  14.341 -28.587  1.00 80.44           C  
ATOM   3503  CD  ARG A 453     117.268  14.689 -27.606  1.00 80.44           C  
ATOM   3504  NE  ARG A 453     118.320  13.677 -27.601  1.00 80.44           N  
ATOM   3505  CZ  ARG A 453     119.397  13.706 -26.820  1.00 80.44           C  
ATOM   3506  NH1 ARG A 453     119.585  14.702 -25.962  1.00 80.44           N1+
ATOM   3507  NH2 ARG A 453     120.292  12.732 -26.898  1.00 80.44           N  
ATOM   3508  N   ILE A 454     112.950  17.310 -30.117  1.00 79.54           N  
ATOM   3509  CA  ILE A 454     111.941  18.357 -29.990  1.00 79.54           C  
ATOM   3510  C   ILE A 454     110.653  17.918 -30.683  1.00 79.54           C  
ATOM   3511  O   ILE A 454     109.559  18.082 -30.136  1.00 79.54           O  
ATOM   3512  CB  ILE A 454     112.437  19.696 -30.581  1.00 79.54           C  
ATOM   3513  CG1 ILE A 454     113.582  20.262 -29.732  1.00 79.54           C  
ATOM   3514  CG2 ILE A 454     111.286  20.700 -30.686  1.00 79.54           C  
ATOM   3515  CD1 ILE A 454     114.231  21.507 -30.320  1.00 79.54           C  
ATOM   3516  N   PHE A 455     110.818  17.321 -31.813  1.00 79.68           N  
ATOM   3517  CA  PHE A 455     109.679  16.786 -32.551  1.00 79.68           C  
ATOM   3518  C   PHE A 455     108.967  15.710 -31.740  1.00 79.68           C  
ATOM   3519  O   PHE A 455     107.735  15.670 -31.699  1.00 79.68           O  
ATOM   3520  CB  PHE A 455     110.130  16.216 -33.899  1.00 79.68           C  
ATOM   3521  CG  PHE A 455     108.993  15.789 -34.788  1.00 79.68           C  
ATOM   3522  CD1 PHE A 455     108.600  14.458 -34.845  1.00 79.68           C  
ATOM   3523  CD2 PHE A 455     108.318  16.720 -35.567  1.00 79.68           C  
ATOM   3524  CE1 PHE A 455     107.548  14.060 -35.667  1.00 79.68           C  
ATOM   3525  CE2 PHE A 455     107.266  16.330 -36.391  1.00 79.68           C  
ATOM   3526  CZ  PHE A 455     106.883  15.000 -36.440  1.00 79.68           C  
ATOM   3527  N   LYS A 456     109.727  14.844 -31.172  1.00 84.65           N  
ATOM   3528  CA  LYS A 456     109.131  13.800 -30.344  1.00 84.65           C  
ATOM   3529  C   LYS A 456     108.361  14.401 -29.172  1.00 84.65           C  
ATOM   3530  O   LYS A 456     107.276  13.929 -28.828  1.00 84.65           O  
ATOM   3531  CB  LYS A 456     110.208  12.844 -29.829  1.00 84.65           C  
ATOM   3532  CG  LYS A 456     109.657  11.585 -29.174  1.00 84.65           C  
ATOM   3533  CD  LYS A 456     110.773  10.629 -28.777  1.00 84.65           C  
ATOM   3534  CE  LYS A 456     110.224   9.379 -28.098  1.00 84.65           C  
ATOM   3535  NZ  LYS A 456     111.315   8.440 -27.701  1.00 84.65           N1+
ATOM   3536  N   LYS A 457     108.774  15.439 -28.607  1.00 84.53           N  
ATOM   3537  CA  LYS A 457     108.126  16.109 -27.482  1.00 84.53           C  
ATOM   3538  C   LYS A 457     106.828  16.782 -27.916  1.00 84.53           C  
ATOM   3539  O   LYS A 457     105.819  16.710 -27.211  1.00 84.53           O  
ATOM   3540  CB  LYS A 457     109.068  17.139 -26.857  1.00 84.53           C  
ATOM   3541  CG  LYS A 457     110.125  16.538 -25.943  1.00 84.53           C  
ATOM   3542  CD  LYS A 457     110.980  17.618 -25.291  1.00 84.53           C  
ATOM   3543  CE  LYS A 457     112.116  17.015 -24.475  1.00 84.53           C  
ATOM   3544  NZ  LYS A 457     112.970  18.071 -23.853  1.00 84.53           N1+
ATOM   3545  N   ILE A 458     106.918  17.349 -29.088  1.00 81.36           N  
ATOM   3546  CA  ILE A 458     105.728  17.974 -29.656  1.00 81.36           C  
ATOM   3547  C   ILE A 458     104.675  16.908 -29.947  1.00 81.36           C  
ATOM   3548  O   ILE A 458     103.499  17.081 -29.618  1.00 81.36           O  
ATOM   3549  CB  ILE A 458     106.063  18.762 -30.942  1.00 81.36           C  
ATOM   3550  CG1 ILE A 458     106.912  19.994 -30.607  1.00 81.36           C  
ATOM   3551  CG2 ILE A 458     104.781  19.165 -31.677  1.00 81.36           C  
ATOM   3552  CD1 ILE A 458     107.434  20.736 -31.830  1.00 81.36           C  
ATOM   3553  N   HIS A 459     105.190  15.952 -30.601  1.00 85.57           N  
ATOM   3554  CA  HIS A 459     104.304  14.838 -30.922  1.00 85.57           C  
ATOM   3555  C   HIS A 459     103.662  14.266 -29.662  1.00 85.57           C  
ATOM   3556  O   HIS A 459     102.460  13.990 -29.644  1.00 85.57           O  
ATOM   3557  CB  HIS A 459     105.070  13.742 -31.665  1.00 85.57           C  
ATOM   3558  CG  HIS A 459     104.208  12.601 -32.105  1.00 85.57           C  
ATOM   3559  CD2 HIS A 459     103.546  12.383 -33.266  1.00 85.57           C  
ATOM   3560  ND1 HIS A 459     103.946  11.514 -31.300  1.00 85.57           N  
ATOM   3561  CE1 HIS A 459     103.159  10.672 -31.950  1.00 85.57           C  
ATOM   3562  NE2 HIS A 459     102.902  11.177 -33.145  1.00 85.57           N  
ATOM   3563  N   ASP A 460     104.359  14.107 -28.625  1.00 86.55           N  
ATOM   3564  CA  ASP A 460     103.858  13.564 -27.366  1.00 86.55           C  
ATOM   3565  C   ASP A 460     102.815  14.490 -26.745  1.00 86.55           C  
ATOM   3566  O   ASP A 460     101.777  14.031 -26.263  1.00 86.55           O  
ATOM   3567  CB  ASP A 460     105.009  13.335 -26.384  1.00 86.55           C  
ATOM   3568  CG  ASP A 460     105.872  12.140 -26.751  1.00 86.55           C  
ATOM   3569  OD1 ASP A 460     105.454  11.323 -27.598  1.00 86.55           O  
ATOM   3570  OD2 ASP A 460     106.979  12.014 -26.183  1.00 86.55           O1-
ATOM   3571  N   VAL A 461     102.959  15.748 -26.823  1.00 82.85           N  
ATOM   3572  CA  VAL A 461     102.051  16.729 -26.241  1.00 82.85           C  
ATOM   3573  C   VAL A 461     100.754  16.774 -27.045  1.00 82.85           C  
ATOM   3574  O   VAL A 461      99.661  16.785 -26.472  1.00 82.85           O  
ATOM   3575  CB  VAL A 461     102.692  18.134 -26.187  1.00 82.85           C  
ATOM   3576  CG1 VAL A 461     101.651  19.190 -25.820  1.00 82.85           C  
ATOM   3577  CG2 VAL A 461     103.851  18.154 -25.191  1.00 82.85           C  
ATOM   3578  N   VAL A 462     100.881  16.773 -28.367  1.00 81.75           N  
ATOM   3579  CA  VAL A 462      99.727  16.814 -29.259  1.00 81.75           C  
ATOM   3580  C   VAL A 462      98.885  15.555 -29.073  1.00 81.75           C  
ATOM   3581  O   VAL A 462      97.654  15.627 -29.013  1.00 81.75           O  
ATOM   3582  CB  VAL A 462     100.158  16.954 -30.737  1.00 81.75           C  
ATOM   3583  CG1 VAL A 462      98.962  16.759 -31.668  1.00 81.75           C  
ATOM   3584  CG2 VAL A 462     100.809  18.315 -30.976  1.00 81.75           C  
ATOM   3585  N   THR A 463      99.569  14.461 -29.035  1.00 85.95           N  
ATOM   3586  CA  THR A 463      98.881  13.191 -28.827  1.00 85.95           C  
ATOM   3587  C   THR A 463      98.116  13.200 -27.507  1.00 85.95           C  
ATOM   3588  O   THR A 463      96.970  12.750 -27.444  1.00 85.95           O  
ATOM   3589  CB  THR A 463      99.870  12.010 -28.843  1.00 85.95           C  
ATOM   3590  CG2 THR A 463      99.142  10.681 -28.677  1.00 85.95           C  
ATOM   3591  OG1 THR A 463     100.577  12.002 -30.089  1.00 85.95           O  
ATOM   3592  N   LYS A 464      98.693  13.755 -26.501  1.00 83.29           N  
ATOM   3593  CA  LYS A 464      98.042  13.894 -25.202  1.00 83.29           C  
ATOM   3594  C   LYS A 464      96.823  14.807 -25.292  1.00 83.29           C  
ATOM   3595  O   LYS A 464      95.770  14.504 -24.727  1.00 83.29           O  
ATOM   3596  CB  LYS A 464      99.025  14.434 -24.163  1.00 83.29           C  
ATOM   3597  CG  LYS A 464      99.988  13.388 -23.619  1.00 83.29           C  
ATOM   3598  CD  LYS A 464     100.910  13.976 -22.558  1.00 83.29           C  
ATOM   3599  CE  LYS A 464     101.997  12.989 -22.153  1.00 83.29           C  
ATOM   3600  NZ  LYS A 464     102.942  13.583 -21.160  1.00 83.29           N1+
ATOM   3601  N   GLN A 465      96.873  15.891 -26.052  1.00 76.94           N  
ATOM   3602  CA  GLN A 465      95.791  16.856 -26.208  1.00 76.94           C  
ATOM   3603  C   GLN A 465      94.635  16.264 -27.008  1.00 76.94           C  
ATOM   3604  O   GLN A 465      93.468  16.487 -26.682  1.00 76.94           O  
ATOM   3605  CB  GLN A 465      96.300  18.129 -26.885  1.00 76.94           C  
ATOM   3606  CG  GLN A 465      97.092  19.044 -25.960  1.00 76.94           C  
ATOM   3607  CD  GLN A 465      97.242  20.450 -26.512  1.00 76.94           C  
ATOM   3608  NE2 GLN A 465      97.615  21.389 -25.649  1.00 76.94           N  
ATOM   3609  OE1 GLN A 465      97.026  20.689 -27.704  1.00 76.94           O  
ATOM   3610  N   ILE A 466      94.959  15.501 -28.049  1.00 79.23           N  
ATOM   3611  CA  ILE A 466      93.938  14.858 -28.868  1.00 79.23           C  
ATOM   3612  C   ILE A 466      93.167  13.841 -28.029  1.00 79.23           C  
ATOM   3613  O   ILE A 466      91.939  13.761 -28.114  1.00 79.23           O  
ATOM   3614  CB  ILE A 466      94.556  14.173 -30.108  1.00 79.23           C  
ATOM   3615  CG1 ILE A 466      95.057  15.224 -31.104  1.00 79.23           C  
ATOM   3616  CG2 ILE A 466      93.543  13.232 -30.766  1.00 79.23           C  
ATOM   3617  CD1 ILE A 466      95.841  14.644 -32.273  1.00 79.23           C  
ATOM   3618  N   LYS A 467      93.865  13.202 -27.178  1.00 85.38           N  
ATOM   3619  CA  LYS A 467      93.235  12.211 -26.310  1.00 85.38           C  
ATOM   3620  C   LYS A 467      92.287  12.874 -25.315  1.00 85.38           C  
ATOM   3621  O   LYS A 467      91.186  12.375 -25.073  1.00 85.38           O  
ATOM   3622  CB  LYS A 467      94.296  11.400 -25.564  1.00 85.38           C  
ATOM   3623  CG  LYS A 467      94.990  10.351 -26.420  1.00 85.38           C  
ATOM   3624  CD  LYS A 467      95.981   9.530 -25.605  1.00 85.38           C  
ATOM   3625  CE  LYS A 467      96.760   8.560 -26.482  1.00 85.38           C  
ATOM   3626  NZ  LYS A 467      97.786   7.809 -25.700  1.00 85.38           N1+
ATOM   3627  N   VAL A 468      92.648  13.976 -24.812  1.00 79.43           N  
ATOM   3628  CA  VAL A 468      91.838  14.730 -23.860  1.00 79.43           C  
ATOM   3629  C   VAL A 468      90.577  15.245 -24.551  1.00 79.43           C  
ATOM   3630  O   VAL A 468      89.474  15.126 -24.012  1.00 79.43           O  
ATOM   3631  CB  VAL A 468      92.629  15.908 -23.249  1.00 79.43           C  
ATOM   3632  CG1 VAL A 468      91.706  16.813 -22.436  1.00 79.43           C  
ATOM   3633  CG2 VAL A 468      93.773  15.387 -22.381  1.00 79.43           C  
ATOM   3634  N   ILE A 469      90.703  15.766 -25.745  1.00 74.84           N  
ATOM   3635  CA  ILE A 469      89.587  16.307 -26.513  1.00 74.84           C  
ATOM   3636  C   ILE A 469      88.601  15.190 -26.847  1.00 74.84           C  
ATOM   3637  O   ILE A 469      87.387  15.365 -26.716  1.00 74.84           O  
ATOM   3638  CB  ILE A 469      90.074  16.997 -27.807  1.00 74.84           C  
ATOM   3639  CG1 ILE A 469      90.829  18.289 -27.471  1.00 74.84           C  
ATOM   3640  CG2 ILE A 469      88.895  17.280 -28.743  1.00 74.84           C  
ATOM   3641  CD1 ILE A 469      91.494  18.946 -28.673  1.00 74.84           C  
ATOM   3642  N   LEU A 470      89.130  14.098 -27.338  1.00 79.24           N  
ATOM   3643  CA  LEU A 470      88.276  12.964 -27.677  1.00 79.24           C  
ATOM   3644  C   LEU A 470      87.521  12.467 -26.448  1.00 79.24           C  
ATOM   3645  O   LEU A 470      86.344  12.110 -26.541  1.00 79.24           O  
ATOM   3646  CB  LEU A 470      89.107  11.827 -28.275  1.00 79.24           C  
ATOM   3647  CG  LEU A 470      89.602  12.028 -29.708  1.00 79.24           C  
ATOM   3648  CD1 LEU A 470      90.561  10.909 -30.101  1.00 79.24           C  
ATOM   3649  CD2 LEU A 470      88.424  12.094 -30.675  1.00 79.24           C  
ATOM   3650  N   ARG A 471      88.140  12.468 -25.289  1.00 81.73           N  
ATOM   3651  CA  ARG A 471      87.511  12.088 -24.027  1.00 81.73           C  
ATOM   3652  C   ARG A 471      86.442  13.098 -23.623  1.00 81.73           C  
ATOM   3653  O   ARG A 471      85.382  12.720 -23.124  1.00 81.73           O  
ATOM   3654  CB  ARG A 471      88.560  11.963 -22.920  1.00 81.73           C  
ATOM   3655  CG  ARG A 471      89.406  10.703 -23.013  1.00 81.73           C  
ATOM   3656  CD  ARG A 471      90.404  10.608 -21.868  1.00 81.73           C  
ATOM   3657  NE  ARG A 471      91.396   9.561 -22.102  1.00 81.73           N  
ATOM   3658  CZ  ARG A 471      92.528   9.424 -21.418  1.00 81.73           C  
ATOM   3659  NH1 ARG A 471      92.836  10.267 -20.440  1.00 81.73           N1+
ATOM   3660  NH2 ARG A 471      93.359   8.435 -21.714  1.00 81.73           N  
ATOM   3661  N   LEU A 472      86.700  14.374 -23.916  1.00 75.43           N  
ATOM   3662  CA  LEU A 472      85.728  15.422 -23.625  1.00 75.43           C  
ATOM   3663  C   LEU A 472      84.480  15.258 -24.485  1.00 75.43           C  
ATOM   3664  O   LEU A 472      83.358  15.386 -23.988  1.00 75.43           O  
ATOM   3665  CB  LEU A 472      86.344  16.804 -23.856  1.00 75.43           C  
ATOM   3666  CG  LEU A 472      87.089  17.422 -22.673  1.00 75.43           C  
ATOM   3667  CD1 LEU A 472      87.985  18.562 -23.147  1.00 75.43           C  
ATOM   3668  CD2 LEU A 472      86.104  17.913 -21.617  1.00 75.43           C  
ATOM   3669  N   ILE A 473      84.661  14.985 -25.707  1.00 73.31           N  
ATOM   3670  CA  ILE A 473      83.561  14.765 -26.639  1.00 73.31           C  
ATOM   3671  C   ILE A 473      82.733  13.565 -26.186  1.00 73.31           C  
ATOM   3672  O   ILE A 473      81.501  13.612 -26.198  1.00 73.31           O  
ATOM   3673  CB  ILE A 473      84.074  14.548 -28.080  1.00 73.31           C  
ATOM   3674  CG1 ILE A 473      84.672  15.846 -28.635  1.00 73.31           C  
ATOM   3675  CG2 ILE A 473      82.950  14.032 -28.982  1.00 73.31           C  
ATOM   3676  CD1 ILE A 473      85.369  15.682 -29.979  1.00 73.31           C  
ATOM   3677  N   ALA A 474      83.344  12.557 -25.810  1.00 73.08           N  
ATOM   3678  CA  ALA A 474      82.687  11.339 -25.342  1.00 73.08           C  
ATOM   3679  C   ALA A 474      81.865  11.610 -24.084  1.00 73.08           C  
ATOM   3680  O   ALA A 474      80.739  11.126 -23.957  1.00 73.08           O  
ATOM   3681  CB  ALA A 474      83.720  10.248 -25.073  1.00 73.08           C  
ATOM   3682  N   VAL A 475      82.417  12.372 -23.247  1.00 73.80           N  
ATOM   3683  CA  VAL A 475      81.760  12.730 -21.995  1.00 73.80           C  
ATOM   3684  C   VAL A 475      80.542  13.605 -22.283  1.00 73.80           C  
ATOM   3685  O   VAL A 475      79.468  13.393 -21.712  1.00 73.80           O  
ATOM   3686  CB  VAL A 475      82.726  13.461 -21.035  1.00 73.80           C  
ATOM   3687  CG1 VAL A 475      81.974  13.994 -19.816  1.00 73.80           C  
ATOM   3688  CG2 VAL A 475      83.856  12.529 -20.604  1.00 73.80           C  
ATOM   3689  N   TYR A 476      80.642  14.560 -23.186  1.00 71.24           N  
ATOM   3690  CA  TYR A 476      79.528  15.422 -23.564  1.00 71.24           C  
ATOM   3691  C   TYR A 476      78.423  14.619 -24.239  1.00 71.24           C  
ATOM   3692  O   TYR A 476      77.236  14.881 -24.022  1.00 71.24           O  
ATOM   3693  CB  TYR A 476      80.006  16.539 -24.497  1.00 71.24           C  
ATOM   3694  CG  TYR A 476      80.485  17.773 -23.770  1.00 71.24           C  
ATOM   3695  CD1 TYR A 476      79.615  18.524 -22.984  1.00 71.24           C  
ATOM   3696  CD2 TYR A 476      81.809  18.188 -23.869  1.00 71.24           C  
ATOM   3697  CE1 TYR A 476      80.052  19.663 -22.314  1.00 71.24           C  
ATOM   3698  CE2 TYR A 476      82.256  19.326 -23.203  1.00 71.24           C  
ATOM   3699  CZ  TYR A 476      81.372  20.054 -22.429  1.00 71.24           C  
ATOM   3700  OH  TYR A 476      81.810  21.181 -21.769  1.00 71.24           O  
ATOM   3701  N   ALA A 477      78.820  13.616 -25.058  1.00 68.82           N  
ATOM   3702  CA  ALA A 477      77.864  12.716 -25.695  1.00 68.82           C  
ATOM   3703  C   ALA A 477      77.104  11.898 -24.655  1.00 68.82           C  
ATOM   3704  O   ALA A 477      75.895  11.687 -24.783  1.00 68.82           O  
ATOM   3705  CB  ALA A 477      78.576  11.791 -26.678  1.00 68.82           C  
ATOM   3706  N   GLU A 478      77.774  11.462 -23.616  1.00 68.87           N  
ATOM   3707  CA  GLU A 478      77.190  10.747 -22.484  1.00 68.87           C  
ATOM   3708  C   GLU A 478      76.229  11.639 -21.704  1.00 68.87           C  
ATOM   3709  O   GLU A 478      75.157  11.192 -21.290  1.00 68.87           O  
ATOM   3710  CB  GLU A 478      78.288  10.220 -21.557  1.00 68.87           C  
ATOM   3711  CG  GLU A 478      77.789   9.236 -20.509  1.00 68.87           C  
ATOM   3712  CD  GLU A 478      78.903   8.647 -19.659  1.00 68.87           C  
ATOM   3713  OE1 GLU A 478      78.606   7.885 -18.712  1.00 68.87           O  
ATOM   3714  OE2 GLU A 478      80.084   8.950 -19.943  1.00 68.87           O1-
ATOM   3715  N   LEU A 479      76.572  12.844 -21.546  1.00 65.97           N  
ATOM   3716  CA  LEU A 479      75.756  13.830 -20.845  1.00 65.97           C  
ATOM   3717  C   LEU A 479      74.472  14.119 -21.616  1.00 65.97           C  
ATOM   3718  O   LEU A 479      73.389  14.173 -21.029  1.00 65.97           O  
ATOM   3719  CB  LEU A 479      76.543  15.126 -20.636  1.00 65.97           C  
ATOM   3720  CG  LEU A 479      75.878  16.188 -19.759  1.00 65.97           C  
ATOM   3721  CD1 LEU A 479      75.832  15.724 -18.307  1.00 65.97           C  
ATOM   3722  CD2 LEU A 479      76.615  17.518 -19.877  1.00 65.97           C  
ATOM   3723  N   VAL A 480      74.571  14.256 -22.847  1.00 62.43           N  
ATOM   3724  CA  VAL A 480      73.430  14.501 -23.723  1.00 62.43           C  
ATOM   3725  C   VAL A 480      72.510  13.283 -23.726  1.00 62.43           C  
ATOM   3726  O   VAL A 480      71.284  13.423 -23.701  1.00 62.43           O  
ATOM   3727  CB  VAL A 480      73.881  14.833 -25.163  1.00 62.43           C  
ATOM   3728  CG1 VAL A 480      72.682  14.875 -26.108  1.00 62.43           C  
ATOM   3729  CG2 VAL A 480      74.635  16.161 -25.192  1.00 62.43           C  
ATOM   3730  N   ALA A 481      72.961  12.119 -23.705  1.00 65.36           N  
ATOM   3731  CA  ALA A 481      72.233  10.853 -23.652  1.00 65.36           C  
ATOM   3732  C   ALA A 481      71.484  10.705 -22.331  1.00 65.36           C  
ATOM   3733  O   ALA A 481      70.349  10.224 -22.304  1.00 65.36           O  
ATOM   3734  CB  ALA A 481      73.189   9.680 -23.854  1.00 65.36           C  
ATOM   3735  N   ILE A 482      72.052  11.097 -21.290  1.00 63.48           N  
ATOM   3736  CA  ILE A 482      71.477  11.050 -19.950  1.00 63.48           C  
ATOM   3737  C   ILE A 482      70.353  12.078 -19.835  1.00 63.48           C  
ATOM   3738  O   ILE A 482      69.265  11.764 -19.346  1.00 63.48           O  
ATOM   3739  CB  ILE A 482      72.548  11.304 -18.866  1.00 63.48           C  
ATOM   3740  CG1 ILE A 482      73.579  10.169 -18.856  1.00 63.48           C  
ATOM   3741  CG2 ILE A 482      71.896  11.463 -17.489  1.00 63.48           C  
ATOM   3742  CD1 ILE A 482      74.788  10.438 -17.972  1.00 63.48           C  
ATOM   3743  N   ILE A 483      70.515  13.190 -20.486  1.00 58.41           N  
ATOM   3744  CA  ILE A 483      69.579  14.303 -20.364  1.00 58.41           C  
ATOM   3745  C   ILE A 483      68.542  14.231 -21.482  1.00 58.41           C  
ATOM   3746  O   ILE A 483      67.357  14.485 -21.256  1.00 58.41           O  
ATOM   3747  CB  ILE A 483      70.311  15.664 -20.399  1.00 58.41           C  
ATOM   3748  CG1 ILE A 483      71.252  15.795 -19.197  1.00 58.41           C  
ATOM   3749  CG2 ILE A 483      69.303  16.818 -20.434  1.00 58.41           C  
ATOM   3750  CD1 ILE A 483      72.126  17.041 -19.228  1.00 58.41           C  
ATOM   3751  N   GLY A 484      68.890  13.928 -22.809  1.00 48.60           N  
ATOM   3752  CA  GLY A 484      68.063  13.785 -23.996  1.00 48.60           C  
ATOM   3753  C   GLY A 484      67.215  12.527 -23.985  1.00 48.60           C  
ATOM   3754  O   GLY A 484      66.210  12.443 -24.694  1.00 48.60           O  
ATOM   3755  N   GLY A 485      67.388  11.589 -23.181  1.00 47.63           N  
ATOM   3756  CA  GLY A 485      66.581  10.392 -23.001  1.00 47.63           C  
ATOM   3757  C   GLY A 485      65.427  10.590 -22.036  1.00 47.63           C  
ATOM   3758  O   GLY A 485      64.658   9.661 -21.781  1.00 47.63           O  
ATOM   3759  N   SER A 486      65.049  11.863 -21.552  1.00 46.04           N  
ATOM   3760  CA  SER A 486      63.932  12.171 -20.666  1.00 46.04           C  
ATOM   3761  C   SER A 486      62.764  12.773 -21.439  1.00 46.04           C  
ATOM   3762  O   SER A 486      61.692  13.004 -20.874  1.00 46.04           O  
ATOM   3763  CB  SER A 486      64.373  13.134 -19.562  1.00 46.04           C  
ATOM   3764  OG  SER A 486      65.012  14.272 -20.113  1.00 46.04           O  
ATOM   3765  N   HIS A 487      62.623  12.621 -22.797  1.00 38.51           N  
ATOM   3766  CA  HIS A 487      61.373  12.916 -23.489  1.00 38.51           C  
ATOM   3767  C   HIS A 487      60.880  11.707 -24.276  1.00 38.51           C  
ATOM   3768  O   HIS A 487      59.785  11.734 -24.842  1.00 38.51           O  
ATOM   3769  CB  HIS A 487      61.547  14.116 -24.422  1.00 38.51           C  
ATOM   3770  CG  HIS A 487      61.028  15.398 -23.852  1.00 38.51           C  
ATOM   3771  CD2 HIS A 487      60.990  16.649 -24.370  1.00 38.51           C  
ATOM   3772  ND1 HIS A 487      60.463  15.481 -22.598  1.00 38.51           N  
ATOM   3773  CE1 HIS A 487      60.100  16.732 -22.368  1.00 38.51           C  
ATOM   3774  NE2 HIS A 487      60.409  17.461 -23.427  1.00 38.51           N  
ATOM   3775  N   HIS A 488      61.277  10.427 -23.887  1.00 36.92           N  
ATOM   3776  CA  HIS A 488      60.621   9.316 -24.568  1.00 36.92           C  
ATOM   3777  C   HIS A 488      60.220   8.226 -23.581  1.00 36.92           C  
ATOM   3778  O   HIS A 488      59.698   7.182 -23.980  1.00 36.92           O  
ATOM   3779  CB  HIS A 488      61.534   8.736 -25.649  1.00 36.92           C  
ATOM   3780  CG  HIS A 488      61.372   9.390 -26.985  1.00 36.92           C  
ATOM   3781  CD2 HIS A 488      62.289   9.865 -27.860  1.00 36.92           C  
ATOM   3782  ND1 HIS A 488      60.139   9.619 -27.557  1.00 36.92           N  
ATOM   3783  CE1 HIS A 488      60.307  10.209 -28.728  1.00 36.92           C  
ATOM   3784  NE2 HIS A 488      61.603  10.369 -28.936  1.00 36.92           N  
ATOM   3785  N   HIS A 489      59.847   8.580 -22.221  1.00 38.69           N  
ATOM   3786  CA  HIS A 489      59.206   7.433 -21.589  1.00 38.69           C  
ATOM   3787  C   HIS A 489      57.835   7.804 -21.033  1.00 38.69           C  
ATOM   3788  O   HIS A 489      57.738   8.458 -19.992  1.00 38.69           O  
ATOM   3789  CB  HIS A 489      60.091   6.874 -20.473  1.00 38.69           C  
ATOM   3790  CG  HIS A 489      60.974   5.750 -20.914  1.00 38.69           C  
ATOM   3791  CD2 HIS A 489      62.312   5.573 -20.799  1.00 38.69           C  
ATOM   3792  ND1 HIS A 489      60.492   4.636 -21.564  1.00 38.69           N  
ATOM   3793  CE1 HIS A 489      61.497   3.818 -21.830  1.00 38.69           C  
ATOM   3794  NE2 HIS A 489      62.612   4.364 -21.376  1.00 38.69           N  
ATOM   3795  N   HIS A 490      56.953   8.632 -21.769  1.00 32.57           N  
ATOM   3796  CA  HIS A 490      55.528   8.580 -21.467  1.00 32.57           C  
ATOM   3797  C   HIS A 490      54.750   7.909 -22.594  1.00 32.57           C  
ATOM   3798  O   HIS A 490      54.738   8.401 -23.725  1.00 32.57           O  
ATOM   3799  CB  HIS A 490      54.982   9.988 -21.218  1.00 32.57           C  
ATOM   3800  CG  HIS A 490      54.990  10.387 -19.776  1.00 32.57           C  
ATOM   3801  CD2 HIS A 490      55.635  11.388 -19.135  1.00 32.57           C  
ATOM   3802  ND1 HIS A 490      54.266   9.715 -18.815  1.00 32.57           N  
ATOM   3803  CE1 HIS A 490      54.468  10.290 -17.641  1.00 32.57           C  
ATOM   3804  NE2 HIS A 490      55.294  11.307 -17.807  1.00 32.57           N  
ATOM   3805  N   HIS A 491      54.965   6.699 -23.023  1.00 26.93           N  
ATOM   3806  CA  HIS A 491      53.876   5.858 -23.509  1.00 26.93           C  
ATOM   3807  C   HIS A 491      54.236   4.380 -23.410  1.00 26.93           C  
ATOM   3808  O   HIS A 491      55.223   3.935 -24.001  1.00 26.93           O  
ATOM   3809  CB  HIS A 491      53.525   6.218 -24.954  1.00 26.93           C  
ATOM   3810  CG  HIS A 491      52.355   7.141 -25.075  1.00 26.93           C  
ATOM   3811  CD2 HIS A 491      52.280   8.431 -25.478  1.00 26.93           C  
ATOM   3812  ND1 HIS A 491      51.070   6.759 -24.757  1.00 26.93           N  
ATOM   3813  CE1 HIS A 491      50.252   7.778 -24.960  1.00 26.93           C  
ATOM   3814  NE2 HIS A 491      50.960   8.805 -25.398  1.00 26.93           N  
ATOM   3815  N   HIS A 492      54.313   3.889 -22.270  1.00 30.94           N  
ATOM   3816  CA  HIS A 492      53.709   2.598 -21.960  1.00 30.94           C  
ATOM   3817  C   HIS A 492      53.341   2.502 -20.484  1.00 30.94           C  
ATOM   3818  O   HIS A 492      54.156   2.820 -19.614  1.00 30.94           O  
ATOM   3819  CB  HIS A 492      54.657   1.459 -22.340  1.00 30.94           C  
ATOM   3820  CG  HIS A 492      54.359   0.850 -23.674  1.00 30.94           C  
ATOM   3821  CD2 HIS A 492      55.089   0.803 -24.813  1.00 30.94           C  
ATOM   3822  ND1 HIS A 492      53.178   0.192 -23.945  1.00 30.94           N  
ATOM   3823  CE1 HIS A 492      53.196  -0.234 -25.196  1.00 30.94           C  
ATOM   3824  NE2 HIS A 492      54.344   0.123 -25.745  1.00 30.94           N  
TER   
END
