# Supplementary material for: De novo design of obligate ABC-type heterotrimeric proteins
Source: Nat Struct Mol Biol. 2022 Dec 15;29(12):1266–76. doi: 10.1038/s41594-022-00879-4 (PMC9758053; doi:10.1038/s41594-022-00879-4)
Supplement: Supplementary file 4 — This compressed file contains all PDB files and scripts used in our design protocols and analyses, as well as the final design model outputs. [file 41594_2022_879_MOESM4_ESM.zip › source_data/pdbs/AF-Monomer for worms fusions/C4-DHT03-02/C4-DHT03-02_chnB_model_3_ptm_seed_0_unrelaxed.pdb]

ATOM      1  N   MET A   1      -9.689  48.064  -0.574  1.00 48.40           N  
ATOM      2  CA  MET A   1      -9.092  48.146   0.756  1.00 48.40           C  
ATOM      3  C   MET A   1      -7.571  48.097   0.673  1.00 48.40           C  
ATOM      4  O   MET A   1      -6.997  47.068   0.314  1.00 48.40           O  
ATOM      5  CB  MET A   1      -9.604  47.014   1.647  1.00 48.40           C  
ATOM      6  CG  MET A   1     -10.931  47.318   2.324  1.00 48.40           C  
ATOM      7  SD  MET A   1     -11.383  46.061   3.583  1.00 48.40           S  
ATOM      8  CE  MET A   1     -13.018  46.674   4.074  1.00 48.40           C  
ATOM      9  N   GLY A   2      -6.845  49.168   0.124  1.00 56.54           N  
ATOM     10  CA  GLY A   2      -5.414  49.187  -0.133  1.00 56.54           C  
ATOM     11  C   GLY A   2      -4.606  49.718   1.034  1.00 56.54           C  
ATOM     12  O   GLY A   2      -5.095  50.539   1.814  1.00 56.54           O  
ATOM     13  N   ASN A   3      -3.927  48.951   2.005  1.00 63.07           N  
ATOM     14  CA  ASN A   3      -2.998  49.317   3.070  1.00 63.07           C  
ATOM     15  C   ASN A   3      -2.046  50.426   2.626  1.00 63.07           C  
ATOM     16  O   ASN A   3      -1.384  50.305   1.594  1.00 63.07           O  
ATOM     17  CB  ASN A   3      -2.207  48.094   3.537  1.00 63.07           C  
ATOM     18  CG  ASN A   3      -3.033  47.161   4.400  1.00 63.07           C  
ATOM     19  ND2 ASN A   3      -2.558  45.932   4.567  1.00 63.07           N  
ATOM     20  OD1 ASN A   3      -4.089  47.541   4.913  1.00 63.07           O  
ATOM     21  N   THR A   4      -2.389  51.784   2.823  1.00 68.64           N  
ATOM     22  CA  THR A   4      -1.496  52.916   2.600  1.00 68.64           C  
ATOM     23  C   THR A   4      -0.615  53.158   3.822  1.00 68.64           C  
ATOM     24  O   THR A   4      -1.109  53.211   4.951  1.00 68.64           O  
ATOM     25  CB  THR A   4      -2.287  54.196   2.272  1.00 68.64           C  
ATOM     26  CG2 THR A   4      -1.351  55.340   1.898  1.00 68.64           C  
ATOM     27  OG1 THR A   4      -3.171  53.937   1.175  1.00 68.64           O  
ATOM     28  N   HIS A   5       0.702  53.106   3.687  1.00 68.61           N  
ATOM     29  CA  HIS A   5       1.686  53.359   4.734  1.00 68.61           C  
ATOM     30  C   HIS A   5       2.443  54.658   4.477  1.00 68.61           C  
ATOM     31  O   HIS A   5       2.812  54.951   3.338  1.00 68.61           O  
ATOM     32  CB  HIS A   5       2.668  52.192   4.842  1.00 68.61           C  
ATOM     33  CG  HIS A   5       2.042  50.925   5.330  1.00 68.61           C  
ATOM     34  CD2 HIS A   5       1.564  49.852   4.655  1.00 68.61           C  
ATOM     35  ND1 HIS A   5       1.848  50.658   6.668  1.00 68.61           N  
ATOM     36  CE1 HIS A   5       1.277  49.471   6.796  1.00 68.61           C  
ATOM     37  NE2 HIS A   5       1.093  48.962   5.589  1.00 68.61           N  
ATOM     38  N   PHE A   6       2.468  55.442   5.637  1.00 76.02           N  
ATOM     39  CA  PHE A   6       3.190  56.708   5.592  1.00 76.02           C  
ATOM     40  C   PHE A   6       4.491  56.617   6.382  1.00 76.02           C  
ATOM     41  O   PHE A   6       4.480  56.285   7.568  1.00 76.02           O  
ATOM     42  CB  PHE A   6       2.321  57.844   6.140  1.00 76.02           C  
ATOM     43  CG  PHE A   6       1.114  58.147   5.294  1.00 76.02           C  
ATOM     44  CD1 PHE A   6       1.175  59.103   4.287  1.00 76.02           C  
ATOM     45  CD2 PHE A   6      -0.083  57.475   5.506  1.00 76.02           C  
ATOM     46  CE1 PHE A   6       0.059  59.385   3.503  1.00 76.02           C  
ATOM     47  CE2 PHE A   6      -1.203  57.751   4.726  1.00 76.02           C  
ATOM     48  CZ  PHE A   6      -1.130  58.707   3.726  1.00 76.02           C  
ATOM     49  N   ILE A   7       5.562  56.792   5.678  1.00 74.50           N  
ATOM     50  CA  ILE A   7       6.854  56.779   6.357  1.00 74.50           C  
ATOM     51  C   ILE A   7       7.504  58.157   6.254  1.00 74.50           C  
ATOM     52  O   ILE A   7       7.518  58.765   5.181  1.00 74.50           O  
ATOM     53  CB  ILE A   7       7.789  55.699   5.770  1.00 74.50           C  
ATOM     54  CG1 ILE A   7       7.111  54.325   5.810  1.00 74.50           C  
ATOM     55  CG2 ILE A   7       9.123  55.673   6.522  1.00 74.50           C  
ATOM     56  CD1 ILE A   7       7.821  53.259   4.988  1.00 74.50           C  
ATOM     57  N   VAL A   8       7.982  58.721   7.358  1.00 70.87           N  
ATOM     58  CA  VAL A   8       8.694  59.994   7.371  1.00 70.87           C  
ATOM     59  C   VAL A   8      10.175  59.756   7.657  1.00 70.87           C  
ATOM     60  O   VAL A   8      10.525  59.082   8.629  1.00 70.87           O  
ATOM     61  CB  VAL A   8       8.099  60.966   8.415  1.00 70.87           C  
ATOM     62  CG1 VAL A   8       8.825  62.311   8.378  1.00 70.87           C  
ATOM     63  CG2 VAL A   8       6.603  61.156   8.176  1.00 70.87           C  
ATOM     64  N   VAL A   9      11.028  60.150   6.770  1.00 74.46           N  
ATOM     65  CA  VAL A   9      12.474  60.054   6.937  1.00 74.46           C  
ATOM     66  C   VAL A   9      13.033  61.401   7.387  1.00 74.46           C  
ATOM     67  O   VAL A   9      12.791  62.427   6.745  1.00 74.46           O  
ATOM     68  CB  VAL A   9      13.167  59.598   5.634  1.00 74.46           C  
ATOM     69  CG1 VAL A   9      14.671  59.439   5.849  1.00 74.46           C  
ATOM     70  CG2 VAL A   9      12.556  58.290   5.134  1.00 74.46           C  
ATOM     71  N   HIS A  10      13.635  61.306   8.661  1.00 67.41           N  
ATOM     72  CA  HIS A  10      14.356  62.450   9.206  1.00 67.41           C  
ATOM     73  C   HIS A  10      15.853  62.337   8.939  1.00 67.41           C  
ATOM     74  O   HIS A  10      16.424  61.248   9.034  1.00 67.41           O  
ATOM     75  CB  HIS A  10      14.100  62.577  10.710  1.00 67.41           C  
ATOM     76  CG  HIS A  10      12.651  62.683  11.064  1.00 67.41           C  
ATOM     77  CD2 HIS A  10      11.809  61.793  11.642  1.00 67.41           C  
ATOM     78  ND1 HIS A  10      11.905  63.817  10.822  1.00 67.41           N  
ATOM     79  CE1 HIS A  10      10.666  63.619  11.237  1.00 67.41           C  
ATOM     80  NE2 HIS A  10      10.580  62.399  11.737  1.00 67.41           N  
ATOM     81  N   GLY A  11      16.481  63.453   8.181  1.00 64.54           N  
ATOM     82  CA  GLY A  11      17.931  63.367   8.106  1.00 64.54           C  
ATOM     83  C   GLY A  11      18.526  64.246   7.023  1.00 64.54           C  
ATOM     84  O   GLY A  11      17.860  65.151   6.515  1.00 64.54           O  
ATOM     85  N   GLY A  12      19.920  64.251   6.850  1.00 75.55           N  
ATOM     86  CA  GLY A  12      20.632  64.974   5.809  1.00 75.55           C  
ATOM     87  C   GLY A  12      20.111  64.682   4.415  1.00 75.55           C  
ATOM     88  O   GLY A  12      19.303  63.770   4.227  1.00 75.55           O  
ATOM     89  N   GLU A  13      20.203  65.579   3.464  1.00 85.25           N  
ATOM     90  CA  GLU A  13      19.762  65.503   2.074  1.00 85.25           C  
ATOM     91  C   GLU A  13      20.180  64.181   1.435  1.00 85.25           C  
ATOM     92  O   GLU A  13      19.392  63.552   0.727  1.00 85.25           O  
ATOM     93  CB  GLU A  13      20.322  66.678   1.267  1.00 85.25           C  
ATOM     94  CG  GLU A  13      19.805  66.742  -0.163  1.00 85.25           C  
ATOM     95  CD  GLU A  13      20.001  68.103  -0.810  1.00 85.25           C  
ATOM     96  OE1 GLU A  13      19.491  68.321  -1.933  1.00 85.25           O  
ATOM     97  OE2 GLU A  13      20.672  68.960  -0.190  1.00 85.25           O1-
ATOM     98  N   GLU A  14      21.282  63.644   1.807  1.00 83.88           N  
ATOM     99  CA  GLU A  14      21.812  62.424   1.208  1.00 83.88           C  
ATOM    100  C   GLU A  14      21.015  61.200   1.651  1.00 83.88           C  
ATOM    101  O   GLU A  14      20.690  60.335   0.835  1.00 83.88           O  
ATOM    102  CB  GLU A  14      23.290  62.247   1.566  1.00 83.88           C  
ATOM    103  CG  GLU A  14      24.233  63.094   0.724  1.00 83.88           C  
ATOM    104  CD  GLU A  14      25.697  62.906   1.088  1.00 83.88           C  
ATOM    105  OE1 GLU A  14      26.557  63.628   0.537  1.00 83.88           O  
ATOM    106  OE2 GLU A  14      25.986  62.026   1.930  1.00 83.88           O1-
ATOM    107  N   ALA A  15      20.685  61.115   2.970  1.00 85.01           N  
ATOM    108  CA  ALA A  15      19.909  59.993   3.492  1.00 85.01           C  
ATOM    109  C   ALA A  15      18.501  59.979   2.903  1.00 85.01           C  
ATOM    110  O   ALA A  15      17.975  58.917   2.563  1.00 85.01           O  
ATOM    111  CB  ALA A  15      19.845  60.056   5.017  1.00 85.01           C  
ATOM    112  N   ARG A  16      18.019  61.160   2.676  1.00 86.89           N  
ATOM    113  CA  ARG A  16      16.676  61.255   2.113  1.00 86.89           C  
ATOM    114  C   ARG A  16      16.659  60.805   0.656  1.00 86.89           C  
ATOM    115  O   ARG A  16      15.734  60.113   0.224  1.00 86.89           O  
ATOM    116  CB  ARG A  16      16.144  62.685   2.226  1.00 86.89           C  
ATOM    117  CG  ARG A  16      15.802  63.105   3.646  1.00 86.89           C  
ATOM    118  CD  ARG A  16      14.974  64.383   3.672  1.00 86.89           C  
ATOM    119  NE  ARG A  16      15.706  65.511   3.105  1.00 86.89           N  
ATOM    120  CZ  ARG A  16      16.371  66.418   3.816  1.00 86.89           C  
ATOM    121  NH1 ARG A  16      16.407  66.347   5.142  1.00 86.89           N1+
ATOM    122  NH2 ARG A  16      17.003  67.405   3.198  1.00 86.89           N  
ATOM    123  N   GLN A  17      17.605  61.230  -0.069  1.00 88.93           N  
ATOM    124  CA  GLN A  17      17.719  60.828  -1.467  1.00 88.93           C  
ATOM    125  C   GLN A  17      17.916  59.319  -1.591  1.00 88.93           C  
ATOM    126  O   GLN A  17      17.313  58.679  -2.453  1.00 88.93           O  
ATOM    127  CB  GLN A  17      18.874  61.565  -2.146  1.00 88.93           C  
ATOM    128  CG  GLN A  17      18.567  63.020  -2.475  1.00 88.93           C  
ATOM    129  CD  GLN A  17      19.734  63.732  -3.132  1.00 88.93           C  
ATOM    130  NE2 GLN A  17      19.523  64.988  -3.512  1.00 88.93           N  
ATOM    131  OE1 GLN A  17      20.815  63.160  -3.295  1.00 88.93           O  
ATOM    132  N   LEU A  18      18.728  58.784  -0.701  1.00 89.90           N  
ATOM    133  CA  LEU A  18      18.960  57.344  -0.690  1.00 89.90           C  
ATOM    134  C   LEU A  18      17.681  56.588  -0.347  1.00 89.90           C  
ATOM    135  O   LEU A  18      17.370  55.570  -0.969  1.00 89.90           O  
ATOM    136  CB  LEU A  18      20.062  56.987   0.311  1.00 89.90           C  
ATOM    137  CG  LEU A  18      21.498  57.273  -0.131  1.00 89.90           C  
ATOM    138  CD1 LEU A  18      22.458  57.096   1.041  1.00 89.90           C  
ATOM    139  CD2 LEU A  18      21.892  56.366  -1.292  1.00 89.90           C  
ATOM    140  N   ALA A  19      16.993  57.161   0.658  1.00 90.30           N  
ATOM    141  CA  ALA A  19      15.727  56.544   1.046  1.00 90.30           C  
ATOM    142  C   ALA A  19      14.728  56.573  -0.106  1.00 90.30           C  
ATOM    143  O   ALA A  19      14.072  55.569  -0.393  1.00 90.30           O  
ATOM    144  CB  ALA A  19      15.145  57.249   2.270  1.00 90.30           C  
ATOM    145  N   GLU A  20      14.617  57.689  -0.697  1.00 92.17           N  
ATOM    146  CA  GLU A  20      13.698  57.846  -1.821  1.00 92.17           C  
ATOM    147  C   GLU A  20      14.036  56.878  -2.949  1.00 92.17           C  
ATOM    148  O   GLU A  20      13.159  56.174  -3.455  1.00 92.17           O  
ATOM    149  CB  GLU A  20      13.722  59.286  -2.338  1.00 92.17           C  
ATOM    150  CG  GLU A  20      12.769  59.539  -3.498  1.00 92.17           C  
ATOM    151  CD  GLU A  20      12.792  60.978  -3.990  1.00 92.17           C  
ATOM    152  OE1 GLU A  20      12.220  61.260  -5.067  1.00 92.17           O  
ATOM    153  OE2 GLU A  20      13.385  61.829  -3.292  1.00 92.17           O1-
ATOM    154  N   THR A  21      15.291  56.899  -3.394  1.00 91.89           N  
ATOM    155  CA  THR A  21      15.731  56.048  -4.494  1.00 91.89           C  
ATOM    156  C   THR A  21      15.540  54.575  -4.146  1.00 91.89           C  
ATOM    157  O   THR A  21      15.048  53.796  -4.966  1.00 91.89           O  
ATOM    158  CB  THR A  21      17.208  56.308  -4.845  1.00 91.89           C  
ATOM    159  CG2 THR A  21      17.652  55.451  -6.025  1.00 91.89           C  
ATOM    160  OG1 THR A  21      17.376  57.691  -5.182  1.00 91.89           O  
ATOM    161  N   ALA A  22      15.836  54.179  -2.899  1.00 91.60           N  
ATOM    162  CA  ALA A  22      15.728  52.784  -2.476  1.00 91.60           C  
ATOM    163  C   ALA A  22      14.269  52.337  -2.434  1.00 91.60           C  
ATOM    164  O   ALA A  22      13.931  51.257  -2.925  1.00 91.60           O  
ATOM    165  CB  ALA A  22      16.381  52.590  -1.110  1.00 91.60           C  
ATOM    166  N   VAL A  23      13.435  53.167  -1.855  1.00 91.25           N  
ATOM    167  CA  VAL A  23      12.019  52.831  -1.738  1.00 91.25           C  
ATOM    168  C   VAL A  23      11.388  52.759  -3.127  1.00 91.25           C  
ATOM    169  O   VAL A  23      10.565  51.882  -3.397  1.00 91.25           O  
ATOM    170  CB  VAL A  23      11.263  53.854  -0.862  1.00 91.25           C  
ATOM    171  CG1 VAL A  23       9.762  53.574  -0.878  1.00 91.25           C  
ATOM    172  CG2 VAL A  23      11.799  53.828   0.569  1.00 91.25           C  
ATOM    173  N   ARG A  24      11.770  53.669  -4.011  1.00 92.04           N  
ATOM    174  CA  ARG A  24      11.283  53.646  -5.386  1.00 92.04           C  
ATOM    175  C   ARG A  24      11.674  52.346  -6.084  1.00 92.04           C  
ATOM    176  O   ARG A  24      10.850  51.724  -6.756  1.00 92.04           O  
ATOM    177  CB  ARG A  24      11.825  54.843  -6.169  1.00 92.04           C  
ATOM    178  CG  ARG A  24      11.209  55.006  -7.551  1.00 92.04           C  
ATOM    179  CD  ARG A  24      11.696  56.273  -8.239  1.00 92.04           C  
ATOM    180  NE  ARG A  24      11.118  57.471  -7.637  1.00 92.04           N  
ATOM    181  CZ  ARG A  24      10.480  58.425  -8.309  1.00 92.04           C  
ATOM    182  NH1 ARG A  24      10.326  58.339  -9.626  1.00 92.04           N1+
ATOM    183  NH2 ARG A  24       9.992  59.473  -7.662  1.00 92.04           N  
ATOM    184  N   GLU A  25      12.848  51.951  -5.866  1.00 91.07           N  
ATOM    185  CA  GLU A  25      13.349  50.738  -6.504  1.00 91.07           C  
ATOM    186  C   GLU A  25      12.680  49.493  -5.927  1.00 91.07           C  
ATOM    187  O   GLU A  25      12.328  48.571  -6.666  1.00 91.07           O  
ATOM    188  CB  GLU A  25      14.869  50.637  -6.351  1.00 91.07           C  
ATOM    189  CG  GLU A  25      15.641  51.626  -7.211  1.00 91.07           C  
ATOM    190  CD  GLU A  25      17.147  51.431  -7.146  1.00 91.07           C  
ATOM    191  OE1 GLU A  25      17.892  52.257  -7.721  1.00 91.07           O  
ATOM    192  OE2 GLU A  25      17.586  50.444  -6.514  1.00 91.07           O1-
ATOM    193  N   ILE A  26      12.541  49.475  -4.668  1.00 88.58           N  
ATOM    194  CA  ILE A  26      11.869  48.357  -4.013  1.00 88.58           C  
ATOM    195  C   ILE A  26      10.426  48.264  -4.502  1.00 88.58           C  
ATOM    196  O   ILE A  26       9.934  47.173  -4.801  1.00 88.58           O  
ATOM    197  CB  ILE A  26      11.907  48.499  -2.475  1.00 88.58           C  
ATOM    198  CG1 ILE A  26      13.340  48.337  -1.958  1.00 88.58           C  
ATOM    199  CG2 ILE A  26      10.968  47.483  -1.816  1.00 88.58           C  
ATOM    200  CD1 ILE A  26      13.511  48.685  -0.486  1.00 88.58           C  
ATOM    201  N   SER A  27       9.785  49.436  -4.549  1.00 89.10           N  
ATOM    202  CA  SER A  27       8.389  49.483  -4.972  1.00 89.10           C  
ATOM    203  C   SER A  27       8.235  49.045  -6.425  1.00 89.10           C  
ATOM    204  O   SER A  27       7.286  48.338  -6.768  1.00 89.10           O  
ATOM    205  CB  SER A  27       7.822  50.893  -4.794  1.00 89.10           C  
ATOM    206  OG  SER A  27       7.825  51.267  -3.428  1.00 89.10           O  
ATOM    207  N   LYS A  28       9.112  49.532  -7.333  1.00 88.69           N  
ATOM    208  CA  LYS A  28       9.100  49.152  -8.743  1.00 88.69           C  
ATOM    209  C   LYS A  28       9.228  47.641  -8.906  1.00 88.69           C  
ATOM    210  O   LYS A  28       8.508  47.033  -9.701  1.00 88.69           O  
ATOM    211  CB  LYS A  28      10.229  49.857  -9.498  1.00 88.69           C  
ATOM    212  CG  LYS A  28      10.184  49.656 -11.005  1.00 88.69           C  
ATOM    213  CD  LYS A  28      11.301  50.420 -11.704  1.00 88.69           C  
ATOM    214  CE  LYS A  28      11.292  50.176 -13.207  1.00 88.69           C  
ATOM    215  NZ  LYS A  28      12.396  50.910 -13.895  1.00 88.69           N1+
ATOM    216  N   LYS A  29      10.066  46.997  -8.189  1.00 84.49           N  
ATOM    217  CA  LYS A  29      10.296  45.556  -8.259  1.00 84.49           C  
ATOM    218  C   LYS A  29       9.062  44.780  -7.810  1.00 84.49           C  
ATOM    219  O   LYS A  29       8.727  43.747  -8.392  1.00 84.49           O  
ATOM    220  CB  LYS A  29      11.502  45.164  -7.403  1.00 84.49           C  
ATOM    221  CG  LYS A  29      12.019  43.758  -7.673  1.00 84.49           C  
ATOM    222  CD  LYS A  29      13.299  43.477  -6.897  1.00 84.49           C  
ATOM    223  CE  LYS A  29      13.747  42.029  -7.062  1.00 84.49           C  
ATOM    224  NZ  LYS A  29      15.003  41.748  -6.302  1.00 84.49           N1+
ATOM    225  N   GLU A  30       8.359  45.348  -6.951  1.00 84.40           N  
ATOM    226  CA  GLU A  30       7.244  44.629  -6.341  1.00 84.40           C  
ATOM    227  C   GLU A  30       5.912  45.056  -6.952  1.00 84.40           C  
ATOM    228  O   GLU A  30       4.867  44.487  -6.634  1.00 84.40           O  
ATOM    229  CB  GLU A  30       7.223  44.853  -4.827  1.00 84.40           C  
ATOM    230  CG  GLU A  30       8.422  44.259  -4.101  1.00 84.40           C  
ATOM    231  CD  GLU A  30       8.454  42.740  -4.140  1.00 84.40           C  
ATOM    232  OE1 GLU A  30       9.560  42.154  -4.091  1.00 84.40           O  
ATOM    233  OE2 GLU A  30       7.365  42.129  -4.220  1.00 84.40           O1-
ATOM    234  N   GLY A  31       5.929  46.149  -7.833  1.00 83.97           N  
ATOM    235  CA  GLY A  31       4.730  46.612  -8.513  1.00 83.97           C  
ATOM    236  C   GLY A  31       3.791  47.386  -7.608  1.00 83.97           C  
ATOM    237  O   GLY A  31       2.571  47.246  -7.705  1.00 83.97           O  
ATOM    238  N   THR A  32       4.420  48.127  -6.597  1.00 85.98           N  
ATOM    239  CA  THR A  32       3.627  48.923  -5.667  1.00 85.98           C  
ATOM    240  C   THR A  32       3.751  50.411  -5.985  1.00 85.98           C  
ATOM    241  O   THR A  32       4.746  50.845  -6.568  1.00 85.98           O  
ATOM    242  CB  THR A  32       4.054  48.671  -4.209  1.00 85.98           C  
ATOM    243  CG2 THR A  32       3.799  47.222  -3.804  1.00 85.98           C  
ATOM    244  OG1 THR A  32       5.453  48.954  -4.071  1.00 85.98           O  
ATOM    245  N   GLU A  33       2.652  51.159  -5.791  1.00 87.26           N  
ATOM    246  CA  GLU A  33       2.619  52.602  -6.007  1.00 87.26           C  
ATOM    247  C   GLU A  33       3.238  53.352  -4.831  1.00 87.26           C  
ATOM    248  O   GLU A  33       2.921  53.070  -3.674  1.00 87.26           O  
ATOM    249  CB  GLU A  33       1.182  53.079  -6.237  1.00 87.26           C  
ATOM    250  CG  GLU A  33       0.576  52.596  -7.547  1.00 87.26           C  
ATOM    251  CD  GLU A  33      -0.856  53.064  -7.754  1.00 87.26           C  
ATOM    252  OE1 GLU A  33      -1.484  52.669  -8.762  1.00 87.26           O  
ATOM    253  OE2 GLU A  33      -1.353  53.832  -6.900  1.00 87.26           O1-
ATOM    254  N   VAL A  34       4.151  54.276  -5.194  1.00 89.69           N  
ATOM    255  CA  VAL A  34       4.825  55.035  -4.146  1.00 89.69           C  
ATOM    256  C   VAL A  34       4.757  56.527  -4.463  1.00 89.69           C  
ATOM    257  O   VAL A  34       4.826  56.923  -5.629  1.00 89.69           O  
ATOM    258  CB  VAL A  34       6.295  54.591  -3.980  1.00 89.69           C  
ATOM    259  CG1 VAL A  34       7.091  54.873  -5.253  1.00 89.69           C  
ATOM    260  CG2 VAL A  34       6.932  55.295  -2.782  1.00 89.69           C  
ATOM    261  N   ARG A  35       4.467  57.278  -3.435  1.00 89.97           N  
ATOM    262  CA  ARG A  35       4.479  58.733  -3.543  1.00 89.97           C  
ATOM    263  C   ARG A  35       5.461  59.348  -2.550  1.00 89.97           C  
ATOM    264  O   ARG A  35       5.533  58.922  -1.396  1.00 89.97           O  
ATOM    265  CB  ARG A  35       3.077  59.302  -3.313  1.00 89.97           C  
ATOM    266  CG  ARG A  35       2.947  60.778  -3.655  1.00 89.97           C  
ATOM    267  CD  ARG A  35       1.510  61.262  -3.523  1.00 89.97           C  
ATOM    268  NE  ARG A  35       1.410  62.708  -3.704  1.00 89.97           N  
ATOM    269  CZ  ARG A  35       0.272  63.397  -3.690  1.00 89.97           C  
ATOM    270  NH1 ARG A  35      -0.891  62.782  -3.502  1.00 89.97           N1+
ATOM    271  NH2 ARG A  35       0.296  64.710  -3.865  1.00 89.97           N  
ATOM    272  N   PHE A  36       6.134  60.414  -3.089  1.00 90.99           N  
ATOM    273  CA  PHE A  36       7.116  61.096  -2.254  1.00 90.99           C  
ATOM    274  C   PHE A  36       6.742  62.561  -2.064  1.00 90.99           C  
ATOM    275  O   PHE A  36       6.346  63.235  -3.018  1.00 90.99           O  
ATOM    276  CB  PHE A  36       8.515  60.988  -2.870  1.00 90.99           C  
ATOM    277  CG  PHE A  36       8.978  59.571  -3.080  1.00 90.99           C  
ATOM    278  CD1 PHE A  36       9.700  58.908  -2.095  1.00 90.99           C  
ATOM    279  CD2 PHE A  36       8.690  58.902  -4.262  1.00 90.99           C  
ATOM    280  CE1 PHE A  36      10.129  57.596  -2.286  1.00 90.99           C  
ATOM    281  CE2 PHE A  36       9.115  57.591  -4.460  1.00 90.99           C  
ATOM    282  CZ  PHE A  36       9.836  56.940  -3.471  1.00 90.99           C  
ATOM    283  N   GLU A  37       6.789  62.983  -0.833  1.00 91.58           N  
ATOM    284  CA  GLU A  37       6.617  64.401  -0.530  1.00 91.58           C  
ATOM    285  C   GLU A  37       7.749  64.918   0.353  1.00 91.58           C  
ATOM    286  O   GLU A  37       7.989  64.387   1.440  1.00 91.58           O  
ATOM    287  CB  GLU A  37       5.267  64.645   0.150  1.00 91.58           C  
ATOM    288  CG  GLU A  37       4.905  66.116   0.291  1.00 91.58           C  
ATOM    289  CD  GLU A  37       3.508  66.340   0.846  1.00 91.58           C  
ATOM    290  OE1 GLU A  37       2.982  67.470   0.728  1.00 91.58           O  
ATOM    291  OE2 GLU A  37       2.934  65.378   1.403  1.00 91.58           O1-
ATOM    292  N   LYS A  38       8.396  66.062  -0.143  1.00 87.34           N  
ATOM    293  CA  LYS A  38       9.475  66.696   0.609  1.00 87.34           C  
ATOM    294  C   LYS A  38       9.005  67.994   1.259  1.00 87.34           C  
ATOM    295  O   LYS A  38       8.579  68.921   0.568  1.00 87.34           O  
ATOM    296  CB  LYS A  38      10.674  66.971  -0.301  1.00 87.34           C  
ATOM    297  CG  LYS A  38      11.333  65.715  -0.852  1.00 87.34           C  
ATOM    298  CD  LYS A  38      12.525  66.053  -1.739  1.00 87.34           C  
ATOM    299  CE  LYS A  38      13.130  64.803  -2.363  1.00 87.34           C  
ATOM    300  NZ  LYS A  38      14.307  65.127  -3.224  1.00 87.34           N1+
ATOM    301  N   LYS A  39       8.841  68.032   2.616  1.00 84.04           N  
ATOM    302  CA  LYS A  39       8.441  69.249   3.319  1.00 84.04           C  
ATOM    303  C   LYS A  39       9.321  69.492   4.541  1.00 84.04           C  
ATOM    304  O   LYS A  39       9.503  68.598   5.369  1.00 84.04           O  
ATOM    305  CB  LYS A  39       6.973  69.169   3.737  1.00 84.04           C  
ATOM    306  CG  LYS A  39       5.990  69.367   2.593  1.00 84.04           C  
ATOM    307  CD  LYS A  39       4.557  69.471   3.098  1.00 84.04           C  
ATOM    308  CE  LYS A  39       3.567  69.613   1.950  1.00 84.04           C  
ATOM    309  NZ  LYS A  39       2.161  69.731   2.441  1.00 84.04           N1+
ATOM    310  N   ASP A  40       9.881  70.746   4.712  1.00 84.35           N  
ATOM    311  CA  ASP A  40      10.550  71.231   5.916  1.00 84.35           C  
ATOM    312  C   ASP A  40      11.730  70.337   6.287  1.00 84.35           C  
ATOM    313  O   ASP A  40      11.914  69.996   7.457  1.00 84.35           O  
ATOM    314  CB  ASP A  40       9.563  71.312   7.083  1.00 84.35           C  
ATOM    315  CG  ASP A  40       8.421  72.280   6.829  1.00 84.35           C  
ATOM    316  OD1 ASP A  40       8.657  73.365   6.255  1.00 84.35           O  
ATOM    317  OD2 ASP A  40       7.275  71.955   7.209  1.00 84.35           O1-
ATOM    318  N   GLY A  41      12.395  69.828   5.334  1.00 78.35           N  
ATOM    319  CA  GLY A  41      13.531  68.989   5.682  1.00 78.35           C  
ATOM    320  C   GLY A  41      13.151  67.542   5.927  1.00 78.35           C  
ATOM    321  O   GLY A  41      13.949  66.764   6.453  1.00 78.35           O  
ATOM    322  N   LEU A  42      11.794  67.192   5.664  1.00 84.18           N  
ATOM    323  CA  LEU A  42      11.288  65.837   5.857  1.00 84.18           C  
ATOM    324  C   LEU A  42      10.892  65.210   4.525  1.00 84.18           C  
ATOM    325  O   LEU A  42      10.499  65.917   3.594  1.00 84.18           O  
ATOM    326  CB  LEU A  42      10.090  65.843   6.809  1.00 84.18           C  
ATOM    327  CG  LEU A  42      10.332  66.429   8.201  1.00 84.18           C  
ATOM    328  CD1 LEU A  42       9.012  66.579   8.951  1.00 84.18           C  
ATOM    329  CD2 LEU A  42      11.304  65.555   8.987  1.00 84.18           C  
ATOM    330  N   LEU A  43      11.186  63.843   4.408  1.00 88.25           N  
ATOM    331  CA  LEU A  43      10.697  63.073   3.269  1.00 88.25           C  
ATOM    332  C   LEU A  43       9.553  62.155   3.684  1.00 88.25           C  
ATOM    333  O   LEU A  43       9.730  61.282   4.538  1.00 88.25           O  
ATOM    334  CB  LEU A  43      11.832  62.249   2.654  1.00 88.25           C  
ATOM    335  CG  LEU A  43      11.461  61.373   1.456  1.00 88.25           C  
ATOM    336  CD1 LEU A  43      11.095  62.243   0.258  1.00 88.25           C  
ATOM    337  CD2 LEU A  43      12.607  60.430   1.108  1.00 88.25           C  
ATOM    338  N   SER A  44       8.347  62.541   3.196  1.00 88.86           N  
ATOM    339  CA  SER A  44       7.187  61.691   3.443  1.00 88.86           C  
ATOM    340  C   SER A  44       6.978  60.698   2.304  1.00 88.86           C  
ATOM    341  O   SER A  44       6.866  61.094   1.141  1.00 88.86           O  
ATOM    342  CB  SER A  44       5.929  62.540   3.628  1.00 88.86           C  
ATOM    343  OG  SER A  44       6.062  63.399   4.747  1.00 88.86           O  
ATOM    344  N   ILE A  45       6.938  59.414   2.623  1.00 88.82           N  
ATOM    345  CA  ILE A  45       6.799  58.351   1.633  1.00 88.82           C  
ATOM    346  C   ILE A  45       5.474  57.621   1.842  1.00 88.82           C  
ATOM    347  O   ILE A  45       5.193  57.134   2.939  1.00 88.82           O  
ATOM    348  CB  ILE A  45       7.978  57.354   1.704  1.00 88.82           C  
ATOM    349  CG1 ILE A  45       9.313  58.095   1.567  1.00 88.82           C  
ATOM    350  CG2 ILE A  45       7.837  56.275   0.627  1.00 88.82           C  
ATOM    351  CD1 ILE A  45      10.530  57.241   1.890  1.00 88.82           C  
ATOM    352  N   GLU A  46       4.750  57.657   0.818  1.00 87.19           N  
ATOM    353  CA  GLU A  46       3.498  56.907   0.819  1.00 87.19           C  
ATOM    354  C   GLU A  46       3.566  55.717  -0.133  1.00 87.19           C  
ATOM    355  O   GLU A  46       3.765  55.889  -1.337  1.00 87.19           O  
ATOM    356  CB  GLU A  46       2.326  57.817   0.440  1.00 87.19           C  
ATOM    357  CG  GLU A  46       0.964  57.144   0.548  1.00 87.19           C  
ATOM    358  CD  GLU A  46      -0.184  58.042   0.117  1.00 87.19           C  
ATOM    359  OE1 GLU A  46      -1.348  57.582   0.123  1.00 87.19           O  
ATOM    360  OE2 GLU A  46       0.082  59.215  -0.229  1.00 87.19           O1-
ATOM    361  N   VAL A  47       3.390  54.505   0.477  1.00 84.27           N  
ATOM    362  CA  VAL A  47       3.405  53.303  -0.350  1.00 84.27           C  
ATOM    363  C   VAL A  47       2.054  52.598  -0.262  1.00 84.27           C  
ATOM    364  O   VAL A  47       1.585  52.277   0.833  1.00 84.27           O  
ATOM    365  CB  VAL A  47       4.538  52.340   0.069  1.00 84.27           C  
ATOM    366  CG1 VAL A  47       4.644  51.172  -0.911  1.00 84.27           C  
ATOM    367  CG2 VAL A  47       5.867  53.086   0.160  1.00 84.27           C  
ATOM    368  N   LYS A  48       1.378  52.396  -1.405  1.00 84.63           N  
ATOM    369  CA  LYS A  48       0.082  51.727  -1.455  1.00 84.63           C  
ATOM    370  C   LYS A  48       0.240  50.245  -1.780  1.00 84.63           C  
ATOM    371  O   LYS A  48       1.103  49.867  -2.574  1.00 84.63           O  
ATOM    372  CB  LYS A  48      -0.827  52.395  -2.488  1.00 84.63           C  
ATOM    373  CG  LYS A  48      -1.228  53.819  -2.132  1.00 84.63           C  
ATOM    374  CD  LYS A  48      -2.237  54.381  -3.126  1.00 84.63           C  
ATOM    375  CE  LYS A  48      -2.642  55.805  -2.767  1.00 84.63           C  
ATOM    376  NZ  LYS A  48      -3.629  56.361  -3.740  1.00 84.63           N1+
ATOM    377  N   ASN A  49      -0.409  49.295  -1.035  1.00 80.91           N  
ATOM    378  CA  ASN A  49      -0.485  47.862  -1.299  1.00 80.91           C  
ATOM    379  C   ASN A  49       0.835  47.164  -0.984  1.00 80.91           C  
ATOM    380  O   ASN A  49       1.315  46.348  -1.773  1.00 80.91           O  
ATOM    381  CB  ASN A  49      -0.887  47.605  -2.752  1.00 80.91           C  
ATOM    382  CG  ASN A  49      -2.271  48.132  -3.077  1.00 80.91           C  
ATOM    383  ND2 ASN A  49      -2.421  48.712  -4.263  1.00 80.91           N  
ATOM    384  OD1 ASN A  49      -3.197  48.021  -2.270  1.00 80.91           O  
ATOM    385  N   LEU A  50       1.391  47.515   0.184  1.00 81.82           N  
ATOM    386  CA  LEU A  50       2.692  46.970   0.558  1.00 81.82           C  
ATOM    387  C   LEU A  50       2.533  45.665   1.330  1.00 81.82           C  
ATOM    388  O   LEU A  50       1.762  45.597   2.289  1.00 81.82           O  
ATOM    389  CB  LEU A  50       3.476  47.982   1.398  1.00 81.82           C  
ATOM    390  CG  LEU A  50       4.975  47.721   1.550  1.00 81.82           C  
ATOM    391  CD1 LEU A  50       5.709  48.084   0.265  1.00 81.82           C  
ATOM    392  CD2 LEU A  50       5.537  48.503   2.732  1.00 81.82           C  
ATOM    393  N   SER A  51       3.193  44.667   0.885  1.00 85.22           N  
ATOM    394  CA  SER A  51       3.228  43.445   1.683  1.00 85.22           C  
ATOM    395  C   SER A  51       3.907  43.682   3.027  1.00 85.22           C  
ATOM    396  O   SER A  51       4.671  44.638   3.184  1.00 85.22           O  
ATOM    397  CB  SER A  51       3.954  42.332   0.926  1.00 85.22           C  
ATOM    398  OG  SER A  51       5.348  42.580   0.881  1.00 85.22           O  
ATOM    399  N   GLU A  52       3.609  42.891   4.081  1.00 87.68           N  
ATOM    400  CA  GLU A  52       4.180  42.997   5.420  1.00 87.68           C  
ATOM    401  C   GLU A  52       5.700  42.859   5.385  1.00 87.68           C  
ATOM    402  O   GLU A  52       6.411  43.587   6.081  1.00 87.68           O  
ATOM    403  CB  GLU A  52       3.578  41.939   6.348  1.00 87.68           C  
ATOM    404  CG  GLU A  52       2.145  42.232   6.767  1.00 87.68           C  
ATOM    405  CD  GLU A  52       1.570  41.189   7.712  1.00 87.68           C  
ATOM    406  OE1 GLU A  52       0.398  41.326   8.127  1.00 87.68           O  
ATOM    407  OE2 GLU A  52       2.300  40.226   8.039  1.00 87.68           O1-
ATOM    408  N   GLU A  53       6.114  41.953   4.577  1.00 88.02           N  
ATOM    409  CA  GLU A  53       7.553  41.737   4.454  1.00 88.02           C  
ATOM    410  C   GLU A  53       8.248  42.971   3.884  1.00 88.02           C  
ATOM    411  O   GLU A  53       9.288  43.395   4.393  1.00 88.02           O  
ATOM    412  CB  GLU A  53       7.841  40.517   3.575  1.00 88.02           C  
ATOM    413  CG  GLU A  53       9.310  40.124   3.532  1.00 88.02           C  
ATOM    414  CD  GLU A  53       9.573  38.873   2.709  1.00 88.02           C  
ATOM    415  OE1 GLU A  53      10.751  38.474   2.570  1.00 88.02           O  
ATOM    416  OE2 GLU A  53       8.592  38.288   2.198  1.00 88.02           O1-
ATOM    417  N   LEU A  54       7.655  43.601   2.892  1.00 83.73           N  
ATOM    418  CA  LEU A  54       8.214  44.790   2.259  1.00 83.73           C  
ATOM    419  C   LEU A  54       8.162  45.985   3.206  1.00 83.73           C  
ATOM    420  O   LEU A  54       9.092  46.795   3.241  1.00 83.73           O  
ATOM    421  CB  LEU A  54       7.461  45.114   0.966  1.00 83.73           C  
ATOM    422  CG  LEU A  54       7.757  44.214  -0.234  1.00 83.73           C  
ATOM    423  CD1 LEU A  54       6.859  44.586  -1.410  1.00 83.73           C  
ATOM    424  CD2 LEU A  54       9.227  44.309  -0.626  1.00 83.73           C  
ATOM    425  N   GLN A  55       7.081  45.945   3.889  1.00 84.41           N  
ATOM    426  CA  GLN A  55       6.960  47.003   4.886  1.00 84.41           C  
ATOM    427  C   GLN A  55       8.093  46.929   5.906  1.00 84.41           C  
ATOM    428  O   GLN A  55       8.687  47.950   6.257  1.00 84.41           O  
ATOM    429  CB  GLN A  55       5.608  46.922   5.596  1.00 84.41           C  
ATOM    430  CG  GLN A  55       5.365  48.050   6.589  1.00 84.41           C  
ATOM    431  CD  GLN A  55       4.034  47.924   7.306  1.00 84.41           C  
ATOM    432  NE2 GLN A  55       3.729  48.892   8.165  1.00 84.41           N  
ATOM    433  OE1 GLN A  55       3.284  46.968   7.088  1.00 84.41           O  
ATOM    434  N   ARG A  56       8.397  45.747   6.346  1.00 89.39           N  
ATOM    435  CA  ARG A  56       9.460  45.536   7.322  1.00 89.39           C  
ATOM    436  C   ARG A  56      10.820  45.907   6.740  1.00 89.39           C  
ATOM    437  O   ARG A  56      11.641  46.531   7.416  1.00 89.39           O  
ATOM    438  CB  ARG A  56       9.473  44.081   7.796  1.00 89.39           C  
ATOM    439  CG  ARG A  56       8.349  43.737   8.760  1.00 89.39           C  
ATOM    440  CD  ARG A  56       8.463  42.308   9.273  1.00 89.39           C  
ATOM    441  NE  ARG A  56       7.233  41.870   9.925  1.00 89.39           N  
ATOM    442  CZ  ARG A  56       7.010  40.637  10.374  1.00 89.39           C  
ATOM    443  NH1 ARG A  56       7.936  39.693  10.249  1.00 89.39           N1+
ATOM    444  NH2 ARG A  56       5.854  40.347  10.952  1.00 89.39           N  
ATOM    445  N   LEU A  57      10.966  45.529   5.540  1.00 90.34           N  
ATOM    446  CA  LEU A  57      12.228  45.831   4.873  1.00 90.34           C  
ATOM    447  C   LEU A  57      12.439  47.337   4.765  1.00 90.34           C  
ATOM    448  O   LEU A  57      13.520  47.841   5.078  1.00 90.34           O  
ATOM    449  CB  LEU A  57      12.264  45.197   3.481  1.00 90.34           C  
ATOM    450  CG  LEU A  57      13.604  45.250   2.745  1.00 90.34           C  
ATOM    451  CD1 LEU A  57      13.899  43.908   2.085  1.00 90.34           C  
ATOM    452  CD2 LEU A  57      13.605  46.372   1.713  1.00 90.34           C  
ATOM    453  N   ILE A  58      11.385  48.105   4.284  1.00 88.72           N  
ATOM    454  CA  ILE A  58      11.470  49.551   4.103  1.00 88.72           C  
ATOM    455  C   ILE A  58      11.688  50.227   5.455  1.00 88.72           C  
ATOM    456  O   ILE A  58      12.503  51.145   5.572  1.00 88.72           O  
ATOM    457  CB  ILE A  58      10.201  50.110   3.421  1.00 88.72           C  
ATOM    458  CG1 ILE A  58      10.136  49.656   1.959  1.00 88.72           C  
ATOM    459  CG2 ILE A  58      10.162  51.638   3.523  1.00 88.72           C  
ATOM    460  CD1 ILE A  58       8.838  50.024   1.253  1.00 88.72           C  
ATOM    461  N   GLN A  59      11.048  49.719   6.481  1.00 88.42           N  
ATOM    462  CA  GLN A  59      11.216  50.270   7.822  1.00 88.42           C  
ATOM    463  C   GLN A  59      12.639  50.055   8.329  1.00 88.42           C  
ATOM    464  O   GLN A  59      13.235  50.956   8.922  1.00 88.42           O  
ATOM    465  CB  GLN A  59      10.212  49.641   8.790  1.00 88.42           C  
ATOM    466  CG  GLN A  59       8.793  50.169   8.633  1.00 88.42           C  
ATOM    467  CD  GLN A  59       7.806  49.486   9.561  1.00 88.42           C  
ATOM    468  NE2 GLN A  59       6.583  50.002   9.611  1.00 88.42           N  
ATOM    469  OE1 GLN A  59       8.140  48.499  10.225  1.00 88.42           O  
ATOM    470  N   GLU A  60      13.072  48.832   8.125  1.00 92.68           N  
ATOM    471  CA  GLU A  60      14.442  48.534   8.532  1.00 92.68           C  
ATOM    472  C   GLU A  60      15.439  49.440   7.815  1.00 92.68           C  
ATOM    473  O   GLU A  60      16.377  49.950   8.432  1.00 92.68           O  
ATOM    474  CB  GLU A  60      14.776  47.065   8.259  1.00 92.68           C  
ATOM    475  CG  GLU A  60      14.099  46.093   9.214  1.00 92.68           C  
ATOM    476  CD  GLU A  60      14.452  44.640   8.940  1.00 92.68           C  
ATOM    477  OE1 GLU A  60      13.782  43.738   9.492  1.00 92.68           O  
ATOM    478  OE2 GLU A  60      15.409  44.400   8.170  1.00 92.68           O1-
ATOM    479  N   LEU A  61      15.214  49.619   6.543  1.00 92.87           N  
ATOM    480  CA  LEU A  61      16.071  50.485   5.741  1.00 92.87           C  
ATOM    481  C   LEU A  61      16.042  51.916   6.267  1.00 92.87           C  
ATOM    482  O   LEU A  61      17.094  52.523   6.483  1.00 92.87           O  
ATOM    483  CB  LEU A  61      15.636  50.461   4.274  1.00 92.87           C  
ATOM    484  CG  LEU A  61      16.308  51.477   3.349  1.00 92.87           C  
ATOM    485  CD1 LEU A  61      17.810  51.222   3.286  1.00 92.87           C  
ATOM    486  CD2 LEU A  61      15.692  51.422   1.955  1.00 92.87           C  
ATOM    487  N   LEU A  62      14.890  52.436   6.499  1.00 90.05           N  
ATOM    488  CA  LEU A  62      14.738  53.819   6.937  1.00 90.05           C  
ATOM    489  C   LEU A  62      15.392  54.033   8.299  1.00 90.05           C  
ATOM    490  O   LEU A  62      15.999  55.077   8.544  1.00 90.05           O  
ATOM    491  CB  LEU A  62      13.258  54.201   7.003  1.00 90.05           C  
ATOM    492  CG  LEU A  62      12.518  54.279   5.666  1.00 90.05           C  
ATOM    493  CD1 LEU A  62      11.038  54.562   5.896  1.00 90.05           C  
ATOM    494  CD2 LEU A  62      13.139  55.347   4.773  1.00 90.05           C  
ATOM    495  N   GLN A  63      15.263  53.013   9.157  1.00 91.41           N  
ATOM    496  CA  GLN A  63      15.909  53.093  10.463  1.00 91.41           C  
ATOM    497  C   GLN A  63      17.426  53.171  10.321  1.00 91.41           C  
ATOM    498  O   GLN A  63      18.082  53.947  11.020  1.00 91.41           O  
ATOM    499  CB  GLN A  63      15.522  51.892  11.327  1.00 91.41           C  
ATOM    500  CG  GLN A  63      14.095  51.948  11.855  1.00 91.41           C  
ATOM    501  CD  GLN A  63      13.703  50.697  12.620  1.00 91.41           C  
ATOM    502  NE2 GLN A  63      12.514  50.714  13.212  1.00 91.41           N  
ATOM    503  OE1 GLN A  63      14.463  49.726  12.679  1.00 91.41           O  
ATOM    504  N   LEU A  64      17.899  52.404   9.460  1.00 94.24           N  
ATOM    505  CA  LEU A  64      19.342  52.389   9.249  1.00 94.24           C  
ATOM    506  C   LEU A  64      19.815  53.702   8.633  1.00 94.24           C  
ATOM    507  O   LEU A  64      20.878  54.214   8.993  1.00 94.24           O  
ATOM    508  CB  LEU A  64      19.741  51.218   8.346  1.00 94.24           C  
ATOM    509  CG  LEU A  64      19.613  49.820   8.955  1.00 94.24           C  
ATOM    510  CD1 LEU A  64      19.905  48.756   7.904  1.00 94.24           C  
ATOM    511  CD2 LEU A  64      20.549  49.670  10.149  1.00 94.24           C  
ATOM    512  N   LEU A  65      19.046  54.295   7.741  1.00 92.18           N  
ATOM    513  CA  LEU A  65      19.413  55.549   7.092  1.00 92.18           C  
ATOM    514  C   LEU A  65      19.380  56.705   8.087  1.00 92.18           C  
ATOM    515  O   LEU A  65      20.199  57.622   8.007  1.00 92.18           O  
ATOM    516  CB  LEU A  65      18.473  55.843   5.920  1.00 92.18           C  
ATOM    517  CG  LEU A  65      18.625  54.947   4.689  1.00 92.18           C  
ATOM    518  CD1 LEU A  65      17.626  55.355   3.612  1.00 92.18           C  
ATOM    519  CD2 LEU A  65      20.051  55.008   4.155  1.00 92.18           C  
ATOM    520  N   VAL A  66      18.462  56.657   8.918  1.00 89.94           N  
ATOM    521  CA  VAL A  66      18.420  57.666   9.971  1.00 89.94           C  
ATOM    522  C   VAL A  66      19.665  57.553  10.848  1.00 89.94           C  
ATOM    523  O   VAL A  66      20.296  58.561  11.176  1.00 89.94           O  
ATOM    524  CB  VAL A  66      17.146  57.531  10.835  1.00 89.94           C  
ATOM    525  CG1 VAL A  66      17.208  58.469  12.040  1.00 89.94           C  
ATOM    526  CG2 VAL A  66      15.901  57.816   9.997  1.00 89.94           C  
ATOM    527  N   ARG A  67      19.957  56.339  11.270  1.00 93.10           N  
ATOM    528  CA  ARG A  67      21.172  56.111  12.045  1.00 93.10           C  
ATOM    529  C   ARG A  67      22.405  56.583  11.282  1.00 93.10           C  
ATOM    530  O   ARG A  67      23.309  57.187  11.863  1.00 93.10           O  
ATOM    531  CB  ARG A  67      21.312  54.630  12.401  1.00 93.10           C  
ATOM    532  CG  ARG A  67      22.476  54.328  13.333  1.00 93.10           C  
ATOM    533  CD  ARG A  67      22.458  52.880  13.805  1.00 93.10           C  
ATOM    534  NE  ARG A  67      23.611  52.575  14.647  1.00 93.10           N  
ATOM    535  CZ  ARG A  67      23.846  51.393  15.211  1.00 93.10           C  
ATOM    536  NH1 ARG A  67      23.008  50.378  15.032  1.00 93.10           N1+
ATOM    537  NH2 ARG A  67      24.926  51.224  15.959  1.00 93.10           N  
ATOM    538  N   LEU A  68      22.466  56.245  10.088  1.00 93.41           N  
ATOM    539  CA  LEU A  68      23.563  56.703   9.242  1.00 93.41           C  
ATOM    540  C   LEU A  68      23.661  58.225   9.256  1.00 93.41           C  
ATOM    541  O   LEU A  68      24.752  58.779   9.418  1.00 93.41           O  
ATOM    542  CB  LEU A  68      23.377  56.205   7.806  1.00 93.41           C  
ATOM    543  CG  LEU A  68      24.416  56.673   6.787  1.00 93.41           C  
ATOM    544  CD1 LEU A  68      25.816  56.262   7.230  1.00 93.41           C  
ATOM    545  CD2 LEU A  68      24.100  56.111   5.405  1.00 93.41           C  
ATOM    546  N   ALA A  69      22.613  58.928   9.069  1.00 91.42           N  
ATOM    547  CA  ALA A  69      22.593  60.389   9.059  1.00 91.42           C  
ATOM    548  C   ALA A  69      23.132  60.955  10.369  1.00 91.42           C  
ATOM    549  O   ALA A  69      23.904  61.916  10.366  1.00 91.42           O  
ATOM    550  CB  ALA A  69      21.176  60.899   8.805  1.00 91.42           C  
ATOM    551  N   ALA A  70      22.702  60.392  11.517  1.00 92.08           N  
ATOM    552  CA  ALA A  70      23.189  60.823  12.825  1.00 92.08           C  
ATOM    553  C   ALA A  70      24.698  60.626  12.941  1.00 92.08           C  
ATOM    554  O   ALA A  70      25.409  61.506  13.433  1.00 92.08           O  
ATOM    555  CB  ALA A  70      22.470  60.063  13.937  1.00 92.08           C  
ATOM    556  N   LEU A  71      25.122  59.503  12.504  1.00 94.25           N  
ATOM    557  CA  LEU A  71      26.546  59.196  12.592  1.00 94.25           C  
ATOM    558  C   LEU A  71      27.355  60.106  11.674  1.00 94.25           C  
ATOM    559  O   LEU A  71      28.476  60.495  12.011  1.00 94.25           O  
ATOM    560  CB  LEU A  71      26.802  57.730  12.230  1.00 94.25           C  
ATOM    561  CG  LEU A  71      26.335  56.690  13.250  1.00 94.25           C  
ATOM    562  CD1 LEU A  71      26.492  55.283  12.681  1.00 94.25           C  
ATOM    563  CD2 LEU A  71      27.111  56.833  14.555  1.00 94.25           C  
ATOM    564  N   LEU A  72      26.792  60.448  10.522  1.00 92.67           N  
ATOM    565  CA  LEU A  72      27.461  61.380   9.621  1.00 92.67           C  
ATOM    566  C   LEU A  72      27.640  62.742  10.283  1.00 92.67           C  
ATOM    567  O   LEU A  72      28.696  63.366  10.154  1.00 92.67           O  
ATOM    568  CB  LEU A  72      26.667  61.531   8.321  1.00 92.67           C  
ATOM    569  CG  LEU A  72      26.624  60.307   7.406  1.00 92.67           C  
ATOM    570  CD1 LEU A  72      25.781  60.598   6.169  1.00 92.67           C  
ATOM    571  CD2 LEU A  72      28.036  59.887   7.009  1.00 92.67           C  
ATOM    572  N   GLU A  73      26.646  63.157  10.924  1.00 93.23           N  
ATOM    573  CA  GLU A  73      26.734  64.422  11.645  1.00 93.23           C  
ATOM    574  C   GLU A  73      27.779  64.353  12.756  1.00 93.23           C  
ATOM    575  O   GLU A  73      28.529  65.308  12.970  1.00 93.23           O  
ATOM    576  CB  GLU A  73      25.371  64.806  12.229  1.00 93.23           C  
ATOM    577  CG  GLU A  73      24.353  65.233  11.183  1.00 93.23           C  
ATOM    578  CD  GLU A  73      22.980  65.527  11.767  1.00 93.23           C  
ATOM    579  OE1 GLU A  73      22.052  65.861  10.996  1.00 93.23           O  
ATOM    580  OE2 GLU A  73      22.832  65.422  13.004  1.00 93.23           O1-
ATOM    581  N   ALA A  74      27.809  63.277  13.476  1.00 94.37           N  
ATOM    582  CA  ALA A  74      28.788  63.072  14.541  1.00 94.37           C  
ATOM    583  C   ALA A  74      30.210  63.106  13.992  1.00 94.37           C  
ATOM    584  O   ALA A  74      31.107  63.688  14.608  1.00 94.37           O  
ATOM    585  CB  ALA A  74      28.528  61.749  15.255  1.00 94.37           C  
ATOM    586  N   VAL A  75      30.428  62.449  12.861  1.00 94.74           N  
ATOM    587  CA  VAL A  75      31.750  62.429  12.244  1.00 94.74           C  
ATOM    588  C   VAL A  75      32.162  63.847  11.857  1.00 94.74           C  
ATOM    589  O   VAL A  75      33.317  64.236  12.042  1.00 94.74           O  
ATOM    590  CB  VAL A  75      31.783  61.508  11.004  1.00 94.74           C  
ATOM    591  CG1 VAL A  75      33.079  61.703  10.221  1.00 94.74           C  
ATOM    592  CG2 VAL A  75      31.621  60.047  11.421  1.00 94.74           C  
ATOM    593  N   ARG A  76      31.229  64.655  11.307  1.00 94.57           N  
ATOM    594  CA  ARG A  76      31.511  66.046  10.964  1.00 94.57           C  
ATOM    595  C   ARG A  76      31.951  66.834  12.192  1.00 94.57           C  
ATOM    596  O   ARG A  76      32.888  67.631  12.121  1.00 94.57           O  
ATOM    597  CB  ARG A  76      30.282  66.703  10.332  1.00 94.57           C  
ATOM    598  CG  ARG A  76      30.047  66.304   8.883  1.00 94.57           C  
ATOM    599  CD  ARG A  76      28.863  67.048   8.279  1.00 94.57           C  
ATOM    600  NE  ARG A  76      28.464  66.474   6.997  1.00 94.57           N  
ATOM    601  CZ  ARG A  76      27.286  66.672   6.412  1.00 94.57           C  
ATOM    602  NH1 ARG A  76      26.365  67.438   6.984  1.00 94.57           N1+
ATOM    603  NH2 ARG A  76      27.027  66.101   5.245  1.00 94.57           N  
ATOM    604  N   ALA A  77      31.293  66.665  13.307  1.00 95.13           N  
ATOM    605  CA  ALA A  77      31.628  67.350  14.553  1.00 95.13           C  
ATOM    606  C   ALA A  77      33.024  66.964  15.033  1.00 95.13           C  
ATOM    607  O   ALA A  77      33.804  67.823  15.453  1.00 95.13           O  
ATOM    608  CB  ALA A  77      30.593  67.034  15.629  1.00 95.13           C  
ATOM    609  N   VAL A  78      33.282  65.650  14.961  1.00 95.57           N  
ATOM    610  CA  VAL A  78      34.588  65.165  15.394  1.00 95.57           C  
ATOM    611  C   VAL A  78      35.671  65.687  14.452  1.00 95.57           C  
ATOM    612  O   VAL A  78      36.764  66.048  14.893  1.00 95.57           O  
ATOM    613  CB  VAL A  78      34.630  63.622  15.452  1.00 95.57           C  
ATOM    614  CG1 VAL A  78      36.063  63.127  15.633  1.00 95.57           C  
ATOM    615  CG2 VAL A  78      33.736  63.107  16.579  1.00 95.57           C  
ATOM    616  N   GLU A  79      35.354  65.693  13.173  1.00 93.41           N  
ATOM    617  CA  GLU A  79      36.284  66.254  12.198  1.00 93.41           C  
ATOM    618  C   GLU A  79      36.634  67.700  12.538  1.00 93.41           C  
ATOM    619  O   GLU A  79      37.803  68.087  12.501  1.00 93.41           O  
ATOM    620  CB  GLU A  79      35.699  66.172  10.786  1.00 93.41           C  
ATOM    621  CG  GLU A  79      36.670  66.592   9.692  1.00 93.41           C  
ATOM    622  CD  GLU A  79      36.105  66.425   8.291  1.00 93.41           C  
ATOM    623  OE1 GLU A  79      36.769  66.843   7.315  1.00 93.41           O  
ATOM    624  OE2 GLU A  79      34.989  65.872   8.169  1.00 93.41           O1-
ATOM    625  N   GLU A  80      35.669  68.453  12.777  1.00 95.37           N  
ATOM    626  CA  GLU A  80      35.886  69.851  13.137  1.00 95.37           C  
ATOM    627  C   GLU A  80      36.723  69.970  14.408  1.00 95.37           C  
ATOM    628  O   GLU A  80      37.608  70.825  14.496  1.00 95.37           O  
ATOM    629  CB  GLU A  80      34.548  70.573  13.319  1.00 95.37           C  
ATOM    630  CG  GLU A  80      33.824  70.865  12.013  1.00 95.37           C  
ATOM    631  CD  GLU A  80      32.471  71.528  12.213  1.00 95.37           C  
ATOM    632  OE1 GLU A  80      31.796  71.847  11.208  1.00 95.37           O  
ATOM    633  OE2 GLU A  80      32.083  71.734  13.385  1.00 95.37           O1-
ATOM    634  N   ALA A  81      36.501  69.146  15.387  1.00 95.06           N  
ATOM    635  CA  ALA A  81      37.247  69.132  16.643  1.00 95.06           C  
ATOM    636  C   ALA A  81      38.713  68.777  16.408  1.00 95.06           C  
ATOM    637  O   ALA A  81      39.607  69.385  16.997  1.00 95.06           O  
ATOM    638  CB  ALA A  81      36.615  68.149  17.625  1.00 95.06           C  
ATOM    639  N   ILE A  82      39.013  67.756  15.529  1.00 93.57           N  
ATOM    640  CA  ILE A  82      40.374  67.322  15.236  1.00 93.57           C  
ATOM    641  C   ILE A  82      41.109  68.416  14.464  1.00 93.57           C  
ATOM    642  O   ILE A  82      42.284  68.686  14.724  1.00 93.57           O  
ATOM    643  CB  ILE A  82      40.386  66.001  14.435  1.00 93.57           C  
ATOM    644  CG1 ILE A  82      39.891  64.843  15.309  1.00 93.57           C  
ATOM    645  CG2 ILE A  82      41.787  65.715  13.887  1.00 93.57           C  
ATOM    646  CD1 ILE A  82      39.750  63.523  14.564  1.00 93.57           C  
ATOM    647  N   LYS A  83      40.393  69.048  13.522  1.00 92.41           N  
ATOM    648  CA  LYS A  83      40.988  70.132  12.748  1.00 92.41           C  
ATOM    649  C   LYS A  83      41.398  71.292  13.651  1.00 92.41           C  
ATOM    650  O   LYS A  83      42.440  71.915  13.437  1.00 92.41           O  
ATOM    651  CB  LYS A  83      40.016  70.623  11.674  1.00 92.41           C  
ATOM    652  CG  LYS A  83      39.911  69.703  10.467  1.00 92.41           C  
ATOM    653  CD  LYS A  83      38.981  70.277   9.406  1.00 92.41           C  
ATOM    654  CE  LYS A  83      38.861  69.349   8.205  1.00 92.41           C  
ATOM    655  NZ  LYS A  83      37.910  69.883   7.184  1.00 92.41           N1+
ATOM    656  N   ARG A  84      40.647  71.563  14.676  1.00 94.64           N  
ATOM    657  CA  ARG A  84      40.931  72.661  15.595  1.00 94.64           C  
ATOM    658  C   ARG A  84      42.048  72.288  16.564  1.00 94.64           C  
ATOM    659  O   ARG A  84      42.880  73.127  16.912  1.00 94.64           O  
ATOM    660  CB  ARG A  84      39.672  73.050  16.371  1.00 94.64           C  
ATOM    661  CG  ARG A  84      38.606  73.721  15.520  1.00 94.64           C  
ATOM    662  CD  ARG A  84      37.442  74.221  16.364  1.00 94.64           C  
ATOM    663  NE  ARG A  84      36.416  74.859  15.544  1.00 94.64           N  
ATOM    664  CZ  ARG A  84      35.287  75.384  16.014  1.00 94.64           C  
ATOM    665  NH1 ARG A  84      35.017  75.357  17.314  1.00 94.64           N1+
ATOM    666  NH2 ARG A  84      34.423  75.940  15.178  1.00 94.64           N  
ATOM    667  N   ASN A  85      42.125  70.976  16.945  1.00 92.77           N  
ATOM    668  CA  ASN A  85      43.129  70.439  17.858  1.00 92.77           C  
ATOM    669  C   ASN A  85      43.538  69.021  17.471  1.00 92.77           C  
ATOM    670  O   ASN A  85      42.981  68.048  17.983  1.00 92.77           O  
ATOM    671  CB  ASN A  85      42.615  70.470  19.299  1.00 92.77           C  
ATOM    672  CG  ASN A  85      43.687  70.113  20.310  1.00 92.77           C  
ATOM    673  ND2 ASN A  85      43.329  70.138  21.587  1.00 92.77           N  
ATOM    674  OD1 ASN A  85      44.829  69.821  19.944  1.00 92.77           O  
ATOM    675  N   PRO A  86      44.542  68.973  16.581  1.00 90.39           N  
ATOM    676  CA  PRO A  86      44.985  67.674  16.072  1.00 90.39           C  
ATOM    677  C   PRO A  86      45.572  66.782  17.164  1.00 90.39           C  
ATOM    678  O   PRO A  86      45.632  65.560  17.003  1.00 90.39           O  
ATOM    679  CB  PRO A  86      46.052  68.045  15.039  1.00 90.39           C  
ATOM    680  CG  PRO A  86      45.719  69.443  14.631  1.00 90.39           C  
ATOM    681  CD  PRO A  86      45.101  70.149  15.804  1.00 90.39           C  
ATOM    682  N   ASP A  87      45.851  67.331  18.317  1.00 90.74           N  
ATOM    683  CA  ASP A  87      46.444  66.573  19.414  1.00 90.74           C  
ATOM    684  C   ASP A  87      45.374  66.093  20.392  1.00 90.74           C  
ATOM    685  O   ASP A  87      45.693  65.595  21.474  1.00 90.74           O  
ATOM    686  CB  ASP A  87      47.487  67.417  20.148  1.00 90.74           C  
ATOM    687  CG  ASP A  87      48.678  67.780  19.278  1.00 90.74           C  
ATOM    688  OD1 ASP A  87      49.135  66.928  18.485  1.00 90.74           O  
ATOM    689  OD2 ASP A  87      49.165  68.925  19.387  1.00 90.74           O1-
ATOM    690  N   ASN A  88      44.164  66.265  20.017  1.00 93.39           N  
ATOM    691  CA  ASN A  88      43.059  65.826  20.863  1.00 93.39           C  
ATOM    692  C   ASN A  88      42.879  64.311  20.809  1.00 93.39           C  
ATOM    693  O   ASN A  88      42.235  63.791  19.895  1.00 93.39           O  
ATOM    694  CB  ASN A  88      41.762  66.530  20.461  1.00 93.39           C  
ATOM    695  CG  ASN A  88      40.633  66.279  21.442  1.00 93.39           C  
ATOM    696  ND2 ASN A  88      39.670  67.193  21.482  1.00 93.39           N  
ATOM    697  OD1 ASN A  88      40.628  65.275  22.157  1.00 93.39           O  
ATOM    698  N   ASP A  89      43.449  63.598  21.804  1.00 93.96           N  
ATOM    699  CA  ASP A  89      43.434  62.139  21.821  1.00 93.96           C  
ATOM    700  C   ASP A  89      42.006  61.604  21.905  1.00 93.96           C  
ATOM    701  O   ASP A  89      41.690  60.570  21.316  1.00 93.96           O  
ATOM    702  CB  ASP A  89      44.264  61.608  22.992  1.00 93.96           C  
ATOM    703  CG  ASP A  89      45.757  61.808  22.799  1.00 93.96           C  
ATOM    704  OD1 ASP A  89      46.221  61.863  21.640  1.00 93.96           O  
ATOM    705  OD2 ASP A  89      46.477  61.909  23.817  1.00 93.96           O1-
ATOM    706  N   GLU A  90      41.182  62.377  22.578  1.00 95.63           N  
ATOM    707  CA  GLU A  90      39.787  61.973  22.728  1.00 95.63           C  
ATOM    708  C   GLU A  90      39.050  62.025  21.393  1.00 95.63           C  
ATOM    709  O   GLU A  90      38.278  61.120  21.068  1.00 95.63           O  
ATOM    710  CB  GLU A  90      39.078  62.858  23.755  1.00 95.63           C  
ATOM    711  CG  GLU A  90      37.704  62.347  24.163  1.00 95.63           C  
ATOM    712  CD  GLU A  90      37.049  63.189  25.247  1.00 95.63           C  
ATOM    713  OE1 GLU A  90      35.891  62.896  25.626  1.00 95.63           O  
ATOM    714  OE2 GLU A  90      37.697  64.149  25.721  1.00 95.63           O1-
ATOM    715  N   ALA A  91      39.236  63.112  20.638  1.00 95.93           N  
ATOM    716  CA  ALA A  91      38.612  63.257  19.325  1.00 95.93           C  
ATOM    717  C   ALA A  91      39.092  62.172  18.366  1.00 95.93           C  
ATOM    718  O   ALA A  91      38.302  61.618  17.599  1.00 95.93           O  
ATOM    719  CB  ALA A  91      38.903  64.640  18.748  1.00 95.93           C  
ATOM    720  N   VAL A  92      40.365  61.891  18.428  1.00 94.45           N  
ATOM    721  CA  VAL A  92      40.956  60.851  17.593  1.00 94.45           C  
ATOM    722  C   VAL A  92      40.329  59.500  17.927  1.00 94.45           C  
ATOM    723  O   VAL A  92      39.948  58.746  17.029  1.00 94.45           O  
ATOM    724  CB  VAL A  92      42.490  60.785  17.771  1.00 94.45           C  
ATOM    725  CG1 VAL A  92      43.064  59.560  17.060  1.00 94.45           C  
ATOM    726  CG2 VAL A  92      43.143  62.064  17.250  1.00 94.45           C  
ATOM    727  N   GLU A  93      40.162  59.125  19.228  1.00 95.55           N  
ATOM    728  CA  GLU A  93      39.542  57.878  19.668  1.00 95.55           C  
ATOM    729  C   GLU A  93      38.085  57.799  19.221  1.00 95.55           C  
ATOM    730  O   GLU A  93      37.609  56.734  18.821  1.00 95.55           O  
ATOM    731  CB  GLU A  93      39.634  57.739  21.190  1.00 95.55           C  
ATOM    732  CG  GLU A  93      41.038  57.438  21.695  1.00 95.55           C  
ATOM    733  CD  GLU A  93      41.124  57.360  23.211  1.00 95.55           C  
ATOM    734  OE1 GLU A  93      42.240  57.167  23.747  1.00 95.55           O  
ATOM    735  OE2 GLU A  93      40.069  57.493  23.870  1.00 95.55           O1-
ATOM    736  N   THR A  94      37.409  58.916  19.330  1.00 96.99           N  
ATOM    737  CA  THR A  94      36.010  58.979  18.920  1.00 96.99           C  
ATOM    738  C   THR A  94      35.877  58.763  17.415  1.00 96.99           C  
ATOM    739  O   THR A  94      34.942  58.103  16.958  1.00 96.99           O  
ATOM    740  CB  THR A  94      35.375  60.328  19.305  1.00 96.99           C  
ATOM    741  CG2 THR A  94      33.904  60.376  18.908  1.00 96.99           C  
ATOM    742  OG1 THR A  94      35.482  60.512  20.722  1.00 96.99           O  
ATOM    743  N   ALA A  95      36.797  59.372  16.654  1.00 96.52           N  
ATOM    744  CA  ALA A  95      36.787  59.183  15.207  1.00 96.52           C  
ATOM    745  C   ALA A  95      36.874  57.703  14.845  1.00 96.52           C  
ATOM    746  O   ALA A  95      36.130  57.222  13.988  1.00 96.52           O  
ATOM    747  CB  ALA A  95      37.937  59.952  14.561  1.00 96.52           C  
ATOM    748  N   VAL A  96      37.776  56.987  15.500  1.00 96.34           N  
ATOM    749  CA  VAL A  96      37.948  55.562  15.237  1.00 96.34           C  
ATOM    750  C   VAL A  96      36.683  54.806  15.638  1.00 96.34           C  
ATOM    751  O   VAL A  96      36.221  53.924  14.910  1.00 96.34           O  
ATOM    752  CB  VAL A  96      39.171  54.990  15.988  1.00 96.34           C  
ATOM    753  CG1 VAL A  96      39.271  53.479  15.785  1.00 96.34           C  
ATOM    754  CG2 VAL A  96      40.452  55.681  15.524  1.00 96.34           C  
ATOM    755  N   ARG A  97      36.084  55.115  16.791  1.00 97.43           N  
ATOM    756  CA  ARG A  97      34.845  54.499  17.256  1.00 97.43           C  
ATOM    757  C   ARG A  97      33.715  54.715  16.255  1.00 97.43           C  
ATOM    758  O   ARG A  97      32.961  53.789  15.953  1.00 97.43           O  
ATOM    759  CB  ARG A  97      34.447  55.057  18.624  1.00 97.43           C  
ATOM    760  CG  ARG A  97      33.240  54.371  19.242  1.00 97.43           C  
ATOM    761  CD  ARG A  97      32.917  54.929  20.621  1.00 97.43           C  
ATOM    762  NE  ARG A  97      32.563  56.344  20.561  1.00 97.43           N  
ATOM    763  CZ  ARG A  97      32.087  57.051  21.582  1.00 97.43           C  
ATOM    764  NH1 ARG A  97      31.898  56.483  22.769  1.00 97.43           N1+
ATOM    765  NH2 ARG A  97      31.797  58.333  21.418  1.00 97.43           N  
ATOM    766  N   LEU A  98      33.531  55.944  15.831  1.00 97.55           N  
ATOM    767  CA  LEU A  98      32.488  56.283  14.869  1.00 97.55           C  
ATOM    768  C   LEU A  98      32.683  55.519  13.565  1.00 97.55           C  
ATOM    769  O   LEU A  98      31.710  55.083  12.944  1.00 97.55           O  
ATOM    770  CB  LEU A  98      32.479  57.789  14.596  1.00 97.55           C  
ATOM    771  CG  LEU A  98      31.964  58.681  15.727  1.00 97.55           C  
ATOM    772  CD1 LEU A  98      32.135  60.152  15.363  1.00 97.55           C  
ATOM    773  CD2 LEU A  98      30.502  58.367  16.031  1.00 97.55           C  
ATOM    774  N   ALA A  99      33.923  55.414  13.119  1.00 97.23           N  
ATOM    775  CA  ALA A  99      34.210  54.625  11.925  1.00 97.23           C  
ATOM    776  C   ALA A  99      33.725  53.187  12.088  1.00 97.23           C  
ATOM    777  O   ALA A  99      33.141  52.614  11.166  1.00 97.23           O  
ATOM    778  CB  ALA A  99      35.706  54.647  11.619  1.00 97.23           C  
ATOM    779  N   ARG A 100      33.876  52.566  13.259  1.00 97.18           N  
ATOM    780  CA  ARG A 100      33.427  51.202  13.518  1.00 97.18           C  
ATOM    781  C   ARG A 100      31.905  51.115  13.505  1.00 97.18           C  
ATOM    782  O   ARG A 100      31.339  50.145  12.995  1.00 97.18           O  
ATOM    783  CB  ARG A 100      33.969  50.704  14.860  1.00 97.18           C  
ATOM    784  CG  ARG A 100      35.461  50.412  14.852  1.00 97.18           C  
ATOM    785  CD  ARG A 100      35.924  49.806  16.168  1.00 97.18           C  
ATOM    786  NE  ARG A 100      36.289  50.836  17.138  1.00 97.18           N  
ATOM    787  CZ  ARG A 100      36.671  50.598  18.389  1.00 97.18           C  
ATOM    788  NH1 ARG A 100      36.746  49.355  18.851  1.00 97.18           N1+
ATOM    789  NH2 ARG A 100      36.980  51.611  19.186  1.00 97.18           N  
ATOM    790  N   GLU A 101      31.328  52.096  14.051  1.00 97.49           N  
ATOM    791  CA  GLU A 101      29.868  52.130  14.048  1.00 97.49           C  
ATOM    792  C   GLU A 101      29.323  52.248  12.627  1.00 97.49           C  
ATOM    793  O   GLU A 101      28.335  51.597  12.279  1.00 97.49           O  
ATOM    794  CB  GLU A 101      29.355  53.288  14.907  1.00 97.49           C  
ATOM    795  CG  GLU A 101      29.647  53.128  16.392  1.00 97.49           C  
ATOM    796  CD  GLU A 101      28.992  51.900  17.003  1.00 97.49           C  
ATOM    797  OE1 GLU A 101      29.538  51.346  17.985  1.00 97.49           O  
ATOM    798  OE2 GLU A 101      27.925  51.487  16.496  1.00 97.49           O1-
ATOM    799  N   LEU A 102      29.971  53.114  11.903  1.00 97.65           N  
ATOM    800  CA  LEU A 102      29.573  53.270  10.507  1.00 97.65           C  
ATOM    801  C   LEU A 102      29.767  51.967   9.739  1.00 97.65           C  
ATOM    802  O   LEU A 102      28.972  51.638   8.855  1.00 97.65           O  
ATOM    803  CB  LEU A 102      30.372  54.392   9.843  1.00 97.65           C  
ATOM    804  CG  LEU A 102      29.931  55.821  10.164  1.00 97.65           C  
ATOM    805  CD1 LEU A 102      31.010  56.816   9.748  1.00 97.65           C  
ATOM    806  CD2 LEU A 102      28.608  56.141   9.473  1.00 97.65           C  
ATOM    807  N   LYS A 103      30.866  51.298  10.024  1.00 96.97           N  
ATOM    808  CA  LYS A 103      31.083  49.986   9.420  1.00 96.97           C  
ATOM    809  C   LYS A 103      29.921  49.044   9.721  1.00 96.97           C  
ATOM    810  O   LYS A 103      29.466  48.311   8.841  1.00 96.97           O  
ATOM    811  CB  LYS A 103      32.395  49.377   9.917  1.00 96.97           C  
ATOM    812  CG  LYS A 103      32.691  47.997   9.346  1.00 96.97           C  
ATOM    813  CD  LYS A 103      33.885  47.352  10.038  1.00 96.97           C  
ATOM    814  CE  LYS A 103      34.007  45.876   9.681  1.00 96.97           C  
ATOM    815  NZ  LYS A 103      34.946  45.161  10.597  1.00 96.97           N1+
ATOM    816  N   LYS A 104      29.406  49.011  10.975  1.00 97.08           N  
ATOM    817  CA  LYS A 104      28.288  48.159  11.368  1.00 97.08           C  
ATOM    818  C   LYS A 104      27.027  48.512  10.583  1.00 97.08           C  
ATOM    819  O   LYS A 104      26.295  47.622  10.143  1.00 97.08           O  
ATOM    820  CB  LYS A 104      28.021  48.281  12.869  1.00 97.08           C  
ATOM    821  CG  LYS A 104      29.108  47.671  13.742  1.00 97.08           C  
ATOM    822  CD  LYS A 104      28.781  47.817  15.223  1.00 97.08           C  
ATOM    823  CE  LYS A 104      29.902  47.272  16.099  1.00 97.08           C  
ATOM    824  NZ  LYS A 104      29.617  47.472  17.551  1.00 97.08           N1+
ATOM    825  N   VAL A 105      26.759  49.811  10.460  1.00 96.71           N  
ATOM    826  CA  VAL A 105      25.615  50.270   9.678  1.00 96.71           C  
ATOM    827  C   VAL A 105      25.755  49.799   8.232  1.00 96.71           C  
ATOM    828  O   VAL A 105      24.791  49.311   7.636  1.00 96.71           O  
ATOM    829  CB  VAL A 105      25.475  51.807   9.726  1.00 96.71           C  
ATOM    830  CG1 VAL A 105      24.413  52.284   8.737  1.00 96.71           C  
ATOM    831  CG2 VAL A 105      25.134  52.267  11.143  1.00 96.71           C  
ATOM    832  N   ALA A 106      26.925  49.964   7.655  1.00 96.64           N  
ATOM    833  CA  ALA A 106      27.182  49.523   6.286  1.00 96.64           C  
ATOM    834  C   ALA A 106      26.917  48.027   6.134  1.00 96.64           C  
ATOM    835  O   ALA A 106      26.340  47.592   5.134  1.00 96.64           O  
ATOM    836  CB  ALA A 106      28.618  49.850   5.882  1.00 96.64           C  
ATOM    837  N   GLU A 107      27.288  47.247   7.086  1.00 95.90           N  
ATOM    838  CA  GLU A 107      27.068  45.804   7.068  1.00 95.90           C  
ATOM    839  C   GLU A 107      25.579  45.472   7.052  1.00 95.90           C  
ATOM    840  O   GLU A 107      25.142  44.594   6.305  1.00 95.90           O  
ATOM    841  CB  GLU A 107      27.741  45.143   8.275  1.00 95.90           C  
ATOM    842  CG  GLU A 107      29.258  45.088   8.179  1.00 95.90           C  
ATOM    843  CD  GLU A 107      29.920  44.544   9.436  1.00 95.90           C  
ATOM    844  OE1 GLU A 107      31.152  44.321   9.426  1.00 95.90           O  
ATOM    845  OE2 GLU A 107      29.199  44.335  10.437  1.00 95.90           O1-
ATOM    846  N   LEU A 108      24.880  46.161   7.881  1.00 96.75           N  
ATOM    847  CA  LEU A 108      23.439  45.944   7.939  1.00 96.75           C  
ATOM    848  C   LEU A 108      22.774  46.368   6.634  1.00 96.75           C  
ATOM    849  O   LEU A 108      21.864  45.691   6.148  1.00 96.75           O  
ATOM    850  CB  LEU A 108      22.827  46.715   9.112  1.00 96.75           C  
ATOM    851  CG  LEU A 108      23.231  46.251  10.512  1.00 96.75           C  
ATOM    852  CD1 LEU A 108      22.703  47.220  11.565  1.00 96.75           C  
ATOM    853  CD2 LEU A 108      22.723  44.838  10.776  1.00 96.75           C  
ATOM    854  N   LEU A 109      23.240  47.471   6.098  1.00 95.71           N  
ATOM    855  CA  LEU A 109      22.709  47.927   4.818  1.00 95.71           C  
ATOM    856  C   LEU A 109      23.023  46.926   3.711  1.00 95.71           C  
ATOM    857  O   LEU A 109      22.189  46.678   2.838  1.00 95.71           O  
ATOM    858  CB  LEU A 109      23.282  49.301   4.458  1.00 95.71           C  
ATOM    859  CG  LEU A 109      22.698  50.498   5.210  1.00 95.71           C  
ATOM    860  CD1 LEU A 109      23.527  51.748   4.942  1.00 95.71           C  
ATOM    861  CD2 LEU A 109      21.242  50.720   4.811  1.00 95.71           C  
ATOM    862  N   GLN A 110      24.234  46.295   3.716  1.00 94.45           N  
ATOM    863  CA  GLN A 110      24.607  45.277   2.739  1.00 94.45           C  
ATOM    864  C   GLN A 110      23.713  44.047   2.860  1.00 94.45           C  
ATOM    865  O   GLN A 110      23.313  43.461   1.851  1.00 94.45           O  
ATOM    866  CB  GLN A 110      26.074  44.880   2.909  1.00 94.45           C  
ATOM    867  CG  GLN A 110      27.056  45.925   2.399  1.00 94.45           C  
ATOM    868  CD  GLN A 110      28.504  45.506   2.579  1.00 94.45           C  
ATOM    869  NE2 GLN A 110      29.295  46.363   3.217  1.00 94.45           N  
ATOM    870  OE1 GLN A 110      28.908  44.421   2.149  1.00 94.45           O  
ATOM    871  N   GLU A 111      23.484  43.703   4.055  1.00 94.84           N  
ATOM    872  CA  GLU A 111      22.590  42.570   4.272  1.00 94.84           C  
ATOM    873  C   GLU A 111      21.195  42.854   3.719  1.00 94.84           C  
ATOM    874  O   GLU A 111      20.590  41.994   3.077  1.00 94.84           O  
ATOM    875  CB  GLU A 111      22.505  42.229   5.761  1.00 94.84           C  
ATOM    876  CG  GLU A 111      23.765  41.580   6.316  1.00 94.84           C  
ATOM    877  CD  GLU A 111      23.685  41.293   7.807  1.00 94.84           C  
ATOM    878  OE1 GLU A 111      24.650  40.727   8.369  1.00 94.84           O  
ATOM    879  OE2 GLU A 111      22.649  41.637   8.419  1.00 94.84           O1-
ATOM    880  N   LEU A 112      20.752  44.037   4.028  1.00 93.97           N  
ATOM    881  CA  LEU A 112      19.443  44.439   3.525  1.00 93.97           C  
ATOM    882  C   LEU A 112      19.437  44.480   2.000  1.00 93.97           C  
ATOM    883  O   LEU A 112      18.456  44.081   1.368  1.00 93.97           O  
ATOM    884  CB  LEU A 112      19.051  45.810   4.084  1.00 93.97           C  
ATOM    885  CG  LEU A 112      17.595  46.232   3.884  1.00 93.97           C  
ATOM    886  CD1 LEU A 112      16.657  45.238   4.561  1.00 93.97           C  
ATOM    887  CD2 LEU A 112      17.368  47.640   4.423  1.00 93.97           C  
ATOM    888  N   ALA A 113      20.506  45.002   1.449  1.00 93.33           N  
ATOM    889  CA  ALA A 113      20.644  45.057  -0.005  1.00 93.33           C  
ATOM    890  C   ALA A 113      20.561  43.662  -0.617  1.00 93.33           C  
ATOM    891  O   ALA A 113      19.958  43.477  -1.677  1.00 93.33           O  
ATOM    892  CB  ALA A 113      21.961  45.726  -0.389  1.00 93.33           C  
ATOM    893  N   LYS A 114      21.108  42.638   0.038  1.00 91.99           N  
ATOM    894  CA  LYS A 114      21.055  41.261  -0.442  1.00 91.99           C  
ATOM    895  C   LYS A 114      19.626  40.727  -0.424  1.00 91.99           C  
ATOM    896  O   LYS A 114      19.205  40.032  -1.351  1.00 91.99           O  
ATOM    897  CB  LYS A 114      21.961  40.363   0.401  1.00 91.99           C  
ATOM    898  CG  LYS A 114      23.447  40.613   0.195  1.00 91.99           C  
ATOM    899  CD  LYS A 114      24.295  39.697   1.066  1.00 91.99           C  
ATOM    900  CE  LYS A 114      25.779  40.013   0.934  1.00 91.99           C  
ATOM    901  NZ  LYS A 114      26.611  39.152   1.827  1.00 91.99           N1+
ATOM    902  N   LYS A 115      18.880  41.116   0.597  1.00 91.29           N  
ATOM    903  CA  LYS A 115      17.505  40.647   0.743  1.00 91.29           C  
ATOM    904  C   LYS A 115      16.578  41.346  -0.248  1.00 91.29           C  
ATOM    905  O   LYS A 115      15.716  40.707  -0.856  1.00 91.29           O  
ATOM    906  CB  LYS A 115      17.010  40.872   2.173  1.00 91.29           C  
ATOM    907  CG  LYS A 115      17.689  39.989   3.208  1.00 91.29           C  
ATOM    908  CD  LYS A 115      17.157  40.260   4.609  1.00 91.29           C  
ATOM    909  CE  LYS A 115      17.908  39.454   5.660  1.00 91.29           C  
ATOM    910  NZ  LYS A 115      17.430  39.762   7.042  1.00 91.29           N1+
ATOM    911  N   ALA A 116      16.933  42.680  -0.481  1.00 89.66           N  
ATOM    912  CA  ALA A 116      16.025  43.510  -1.269  1.00 89.66           C  
ATOM    913  C   ALA A 116      16.399  43.479  -2.748  1.00 89.66           C  
ATOM    914  O   ALA A 116      15.546  43.683  -3.615  1.00 89.66           O  
ATOM    915  CB  ALA A 116      16.032  44.946  -0.750  1.00 89.66           C  
ATOM    916  N   GLY A 117      17.669  43.174  -3.026  1.00 86.86           N  
ATOM    917  CA  GLY A 117      18.166  43.197  -4.392  1.00 86.86           C  
ATOM    918  C   GLY A 117      18.181  44.589  -4.998  1.00 86.86           C  
ATOM    919  O   GLY A 117      17.899  44.756  -6.186  1.00 86.86           O  
ATOM    920  N   VAL A 118      18.315  45.593  -4.186  1.00 89.57           N  
ATOM    921  CA  VAL A 118      18.240  46.978  -4.641  1.00 89.57           C  
ATOM    922  C   VAL A 118      19.613  47.635  -4.522  1.00 89.57           C  
ATOM    923  O   VAL A 118      20.182  47.703  -3.430  1.00 89.57           O  
ATOM    924  CB  VAL A 118      17.191  47.782  -3.840  1.00 89.57           C  
ATOM    925  CG1 VAL A 118      17.154  49.235  -4.308  1.00 89.57           C  
ATOM    926  CG2 VAL A 118      15.812  47.139  -3.972  1.00 89.57           C  
ATOM    927  N   PRO A 119      20.216  48.154  -5.585  1.00 89.78           N  
ATOM    928  CA  PRO A 119      21.537  48.785  -5.630  1.00 89.78           C  
ATOM    929  C   PRO A 119      21.609  50.066  -4.802  1.00 89.78           C  
ATOM    930  O   PRO A 119      22.675  50.416  -4.290  1.00 89.78           O  
ATOM    931  CB  PRO A 119      21.733  49.086  -7.118  1.00 89.78           C  
ATOM    932  CG  PRO A 119      20.852  48.108  -7.825  1.00 89.78           C  
ATOM    933  CD  PRO A 119      19.652  47.836  -6.962  1.00 89.78           C  
ATOM    934  N   ALA A 120      20.507  50.824  -4.705  1.00 91.50           N  
ATOM    935  CA  ALA A 120      20.504  52.069  -3.942  1.00 91.50           C  
ATOM    936  C   ALA A 120      20.916  51.828  -2.493  1.00 91.50           C  
ATOM    937  O   ALA A 120      21.535  52.690  -1.865  1.00 91.50           O  
ATOM    938  CB  ALA A 120      19.125  52.723  -3.998  1.00 91.50           C  
ATOM    939  N   ILE A 121      20.537  50.655  -1.954  1.00 92.89           N  
ATOM    940  CA  ILE A 121      20.897  50.319  -0.582  1.00 92.89           C  
ATOM    941  C   ILE A 121      22.405  50.098  -0.483  1.00 92.89           C  
ATOM    942  O   ILE A 121      23.039  50.522   0.486  1.00 92.89           O  
ATOM    943  CB  ILE A 121      20.139  49.066  -0.089  1.00 92.89           C  
ATOM    944  CG1 ILE A 121      18.626  49.320  -0.096  1.00 92.89           C  
ATOM    945  CG2 ILE A 121      20.619  48.659   1.308  1.00 92.89           C  
ATOM    946  CD1 ILE A 121      17.792  48.103   0.280  1.00 92.89           C  
ATOM    947  N   LEU A 122      23.011  49.450  -1.512  1.00 93.67           N  
ATOM    948  CA  LEU A 122      24.457  49.267  -1.540  1.00 93.67           C  
ATOM    949  C   LEU A 122      25.175  50.610  -1.622  1.00 93.67           C  
ATOM    950  O   LEU A 122      26.273  50.767  -1.085  1.00 93.67           O  
ATOM    951  CB  LEU A 122      24.864  48.385  -2.724  1.00 93.67           C  
ATOM    952  CG  LEU A 122      24.591  46.887  -2.578  1.00 93.67           C  
ATOM    953  CD1 LEU A 122      24.926  46.160  -3.877  1.00 93.67           C  
ATOM    954  CD2 LEU A 122      25.389  46.309  -1.415  1.00 93.67           C  
ATOM    955  N   ARG A 123      24.513  51.551  -2.323  1.00 93.90           N  
ATOM    956  CA  ARG A 123      25.051  52.907  -2.366  1.00 93.90           C  
ATOM    957  C   ARG A 123      25.129  53.509  -0.967  1.00 93.90           C  
ATOM    958  O   ARG A 123      26.104  54.182  -0.630  1.00 93.90           O  
ATOM    959  CB  ARG A 123      24.195  53.796  -3.272  1.00 93.90           C  
ATOM    960  CG  ARG A 123      24.763  55.190  -3.482  1.00 93.90           C  
ATOM    961  CD  ARG A 123      23.858  56.043  -4.358  1.00 93.90           C  
ATOM    962  NE  ARG A 123      23.812  55.546  -5.731  1.00 93.90           N  
ATOM    963  CZ  ARG A 123      23.055  56.058  -6.698  1.00 93.90           C  
ATOM    964  NH1 ARG A 123      22.264  57.097  -6.461  1.00 93.90           N1+
ATOM    965  NH2 ARG A 123      23.092  55.526  -7.912  1.00 93.90           N  
ATOM    966  N   GLY A 124      24.106  53.343  -0.241  1.00 93.46           N  
ATOM    967  CA  GLY A 124      24.130  53.772   1.148  1.00 93.46           C  
ATOM    968  C   GLY A 124      25.239  53.122   1.955  1.00 93.46           C  
ATOM    969  O   GLY A 124      25.918  53.790   2.737  1.00 93.46           O  
ATOM    970  N   ALA A 125      25.414  51.808   1.784  1.00 95.51           N  
ATOM    971  CA  ALA A 125      26.507  51.100   2.445  1.00 95.51           C  
ATOM    972  C   ALA A 125      27.858  51.694   2.059  1.00 95.51           C  
ATOM    973  O   ALA A 125      28.727  51.883   2.914  1.00 95.51           O  
ATOM    974  CB  ALA A 125      26.464  49.613   2.098  1.00 95.51           C  
ATOM    975  N   LEU A 126      28.053  51.934   0.768  1.00 96.14           N  
ATOM    976  CA  LEU A 126      29.280  52.554   0.279  1.00 96.14           C  
ATOM    977  C   LEU A 126      29.492  53.920   0.925  1.00 96.14           C  
ATOM    978  O   LEU A 126      30.602  54.241   1.356  1.00 96.14           O  
ATOM    979  CB  LEU A 126      29.238  52.697  -1.244  1.00 96.14           C  
ATOM    980  CG  LEU A 126      30.418  53.426  -1.890  1.00 96.14           C  
ATOM    981  CD1 LEU A 126      31.729  52.737  -1.524  1.00 96.14           C  
ATOM    982  CD2 LEU A 126      30.245  53.489  -3.403  1.00 96.14           C  
ATOM    983  N   LEU A 127      28.457  54.746   0.953  1.00 94.97           N  
ATOM    984  CA  LEU A 127      28.542  56.061   1.581  1.00 94.97           C  
ATOM    985  C   LEU A 127      28.991  55.941   3.033  1.00 94.97           C  
ATOM    986  O   LEU A 127      29.871  56.682   3.478  1.00 94.97           O  
ATOM    987  CB  LEU A 127      27.191  56.778   1.509  1.00 94.97           C  
ATOM    988  CG  LEU A 127      27.122  58.160   2.158  1.00 94.97           C  
ATOM    989  CD1 LEU A 127      28.052  59.131   1.437  1.00 94.97           C  
ATOM    990  CD2 LEU A 127      25.689  58.682   2.155  1.00 94.97           C  
ATOM    991  N   ALA A 128      28.359  55.081   3.805  1.00 95.74           N  
ATOM    992  CA  ALA A 128      28.732  54.851   5.198  1.00 95.74           C  
ATOM    993  C   ALA A 128      30.205  54.476   5.319  1.00 95.74           C  
ATOM    994  O   ALA A 128      30.926  55.021   6.158  1.00 95.74           O  
ATOM    995  CB  ALA A 128      27.856  53.761   5.811  1.00 95.74           C  
ATOM    996  N   LEU A 129      30.677  53.572   4.471  1.00 97.65           N  
ATOM    997  CA  LEU A 129      32.063  53.121   4.523  1.00 97.65           C  
ATOM    998  C   LEU A 129      33.014  54.234   4.098  1.00 97.65           C  
ATOM    999  O   LEU A 129      34.113  54.360   4.643  1.00 97.65           O  
ATOM   1000  CB  LEU A 129      32.262  51.894   3.630  1.00 97.65           C  
ATOM   1001  CG  LEU A 129      31.630  50.589   4.117  1.00 97.65           C  
ATOM   1002  CD1 LEU A 129      31.750  49.510   3.047  1.00 97.65           C  
ATOM   1003  CD2 LEU A 129      32.280  50.134   5.419  1.00 97.65           C  
ATOM   1004  N   GLU A 130      32.607  55.065   3.096  1.00 96.77           N  
ATOM   1005  CA  GLU A 130      33.427  56.198   2.677  1.00 96.77           C  
ATOM   1006  C   GLU A 130      33.652  57.172   3.831  1.00 96.77           C  
ATOM   1007  O   GLU A 130      34.775  57.633   4.051  1.00 96.77           O  
ATOM   1008  CB  GLU A 130      32.779  56.923   1.496  1.00 96.77           C  
ATOM   1009  CG  GLU A 130      32.899  56.177   0.175  1.00 96.77           C  
ATOM   1010  CD  GLU A 130      32.229  56.897  -0.984  1.00 96.77           C  
ATOM   1011  OE1 GLU A 130      32.393  56.460  -2.146  1.00 96.77           O  
ATOM   1012  OE2 GLU A 130      31.538  57.908  -0.729  1.00 96.77           O1-
ATOM   1013  N   VAL A 131      32.669  57.423   4.469  1.00 95.83           N  
ATOM   1014  CA  VAL A 131      32.761  58.343   5.597  1.00 95.83           C  
ATOM   1015  C   VAL A 131      33.593  57.713   6.712  1.00 95.83           C  
ATOM   1016  O   VAL A 131      34.371  58.400   7.378  1.00 95.83           O  
ATOM   1017  CB  VAL A 131      31.364  58.730   6.130  1.00 95.83           C  
ATOM   1018  CG1 VAL A 131      31.483  59.601   7.379  1.00 95.83           C  
ATOM   1019  CG2 VAL A 131      30.561  59.451   5.048  1.00 95.83           C  
ATOM   1020  N   ALA A 132      33.386  56.445   6.963  1.00 96.97           N  
ATOM   1021  CA  ALA A 132      34.197  55.728   7.943  1.00 96.97           C  
ATOM   1022  C   ALA A 132      35.684  55.862   7.627  1.00 96.97           C  
ATOM   1023  O   ALA A 132      36.497  56.096   8.525  1.00 96.97           O  
ATOM   1024  CB  ALA A 132      33.798  54.255   7.989  1.00 96.97           C  
ATOM   1025  N   VAL A 133      36.074  55.682   6.378  1.00 97.06           N  
ATOM   1026  CA  VAL A 133      37.464  55.800   5.948  1.00 97.06           C  
ATOM   1027  C   VAL A 133      37.962  57.223   6.193  1.00 97.06           C  
ATOM   1028  O   VAL A 133      39.094  57.423   6.638  1.00 97.06           O  
ATOM   1029  CB  VAL A 133      37.631  55.426   4.459  1.00 97.06           C  
ATOM   1030  CG1 VAL A 133      39.030  55.787   3.964  1.00 97.06           C  
ATOM   1031  CG2 VAL A 133      37.353  53.939   4.248  1.00 97.06           C  
ATOM   1032  N   ARG A 134      37.123  58.222   5.856  1.00 95.98           N  
ATOM   1033  CA  ARG A 134      37.498  59.611   6.105  1.00 95.98           C  
ATOM   1034  C   ARG A 134      37.778  59.846   7.586  1.00 95.98           C  
ATOM   1035  O   ARG A 134      38.724  60.551   7.940  1.00 95.98           O  
ATOM   1036  CB  ARG A 134      36.400  60.561   5.622  1.00 95.98           C  
ATOM   1037  CG  ARG A 134      36.388  60.774   4.117  1.00 95.98           C  
ATOM   1038  CD  ARG A 134      35.391  61.849   3.707  1.00 95.98           C  
ATOM   1039  NE  ARG A 134      34.014  61.424   3.943  1.00 95.98           N  
ATOM   1040  CZ  ARG A 134      32.941  61.997   3.405  1.00 95.98           C  
ATOM   1041  NH1 ARG A 134      33.066  63.035   2.586  1.00 95.98           N1+
ATOM   1042  NH2 ARG A 134      31.734  61.530   3.688  1.00 95.98           N  
ATOM   1043  N   ALA A 135      36.931  59.355   8.518  1.00 95.65           N  
ATOM   1044  CA  ALA A 135      37.121  59.468   9.962  1.00 95.65           C  
ATOM   1045  C   ALA A 135      38.442  58.836  10.393  1.00 95.65           C  
ATOM   1046  O   ALA A 135      39.196  59.428  11.169  1.00 95.65           O  
ATOM   1047  CB  ALA A 135      35.956  58.817  10.705  1.00 95.65           C  
ATOM   1048  N   VAL A 136      38.734  57.655   9.885  1.00 95.56           N  
ATOM   1049  CA  VAL A 136      39.969  56.957  10.229  1.00 95.56           C  
ATOM   1050  C   VAL A 136      41.165  57.701   9.642  1.00 95.56           C  
ATOM   1051  O   VAL A 136      42.236  57.747  10.252  1.00 95.56           O  
ATOM   1052  CB  VAL A 136      39.953  55.494   9.730  1.00 95.56           C  
ATOM   1053  CG1 VAL A 136      41.329  54.852   9.894  1.00 95.56           C  
ATOM   1054  CG2 VAL A 136      38.891  54.688  10.476  1.00 95.56           C  
ATOM   1055  N   GLU A 137      40.975  58.176   8.432  1.00 95.04           N  
ATOM   1056  CA  GLU A 137      42.035  58.976   7.826  1.00 95.04           C  
ATOM   1057  C   GLU A 137      42.432  60.141   8.728  1.00 95.04           C  
ATOM   1058  O   GLU A 137      43.620  60.398   8.934  1.00 95.04           O  
ATOM   1059  CB  GLU A 137      41.597  59.499   6.455  1.00 95.04           C  
ATOM   1060  CG  GLU A 137      42.664  60.313   5.738  1.00 95.04           C  
ATOM   1061  CD  GLU A 137      42.228  60.794   4.363  1.00 95.04           C  
ATOM   1062  OE1 GLU A 137      43.037  61.444   3.662  1.00 95.04           O  
ATOM   1063  OE2 GLU A 137      41.066  60.521   3.984  1.00 95.04           O1-
ATOM   1064  N   LEU A 138      41.518  60.861   9.234  1.00 93.97           N  
ATOM   1065  CA  LEU A 138      41.782  61.985  10.124  1.00 93.97           C  
ATOM   1066  C   LEU A 138      42.509  61.525  11.383  1.00 93.97           C  
ATOM   1067  O   LEU A 138      43.437  62.190  11.848  1.00 93.97           O  
ATOM   1068  CB  LEU A 138      40.476  62.689  10.503  1.00 93.97           C  
ATOM   1069  CG  LEU A 138      39.799  63.502   9.400  1.00 93.97           C  
ATOM   1070  CD1 LEU A 138      38.416  63.961   9.851  1.00 93.97           C  
ATOM   1071  CD2 LEU A 138      40.663  64.697   9.009  1.00 93.97           C  
ATOM   1072  N   ALA A 139      42.057  60.442  11.921  1.00 93.71           N  
ATOM   1073  CA  ALA A 139      42.685  59.872  13.110  1.00 93.71           C  
ATOM   1074  C   ALA A 139      44.139  59.496  12.835  1.00 93.71           C  
ATOM   1075  O   ALA A 139      45.023  59.772  13.650  1.00 93.71           O  
ATOM   1076  CB  ALA A 139      41.904  58.653  13.592  1.00 93.71           C  
ATOM   1077  N   ILE A 140      44.449  58.869  11.700  1.00 93.35           N  
ATOM   1078  CA  ILE A 140      45.788  58.422  11.331  1.00 93.35           C  
ATOM   1079  C   ILE A 140      46.683  59.633  11.073  1.00 93.35           C  
ATOM   1080  O   ILE A 140      47.844  59.655  11.489  1.00 93.35           O  
ATOM   1081  CB  ILE A 140      45.756  57.505  10.088  1.00 93.35           C  
ATOM   1082  CG1 ILE A 140      45.101  56.162  10.432  1.00 93.35           C  
ATOM   1083  CG2 ILE A 140      47.167  57.299   9.531  1.00 93.35           C  
ATOM   1084  CD1 ILE A 140      44.908  55.242   9.234  1.00 93.35           C  
ATOM   1085  N   LYS A 141      46.185  60.620  10.376  1.00 92.54           N  
ATOM   1086  CA  LYS A 141      46.951  61.836  10.113  1.00 92.54           C  
ATOM   1087  C   LYS A 141      47.340  62.532  11.414  1.00 92.54           C  
ATOM   1088  O   LYS A 141      48.439  63.080  11.526  1.00 92.54           O  
ATOM   1089  CB  LYS A 141      46.153  62.792   9.226  1.00 92.54           C  
ATOM   1090  CG  LYS A 141      46.110  62.385   7.759  1.00 92.54           C  
ATOM   1091  CD  LYS A 141      45.389  63.426   6.912  1.00 92.54           C  
ATOM   1092  CE  LYS A 141      45.385  63.041   5.438  1.00 92.54           C  
ATOM   1093  NZ  LYS A 141      44.643  64.037   4.609  1.00 92.54           N1+
ATOM   1094  N   SER A 142      46.469  62.505  12.367  1.00 92.83           N  
ATOM   1095  CA  SER A 142      46.714  63.136  13.659  1.00 92.83           C  
ATOM   1096  C   SER A 142      47.673  62.304  14.507  1.00 92.83           C  
ATOM   1097  O   SER A 142      48.551  62.852  15.177  1.00 92.83           O  
ATOM   1098  CB  SER A 142      45.401  63.342  14.415  1.00 92.83           C  
ATOM   1099  OG  SER A 142      45.629  63.989  15.655  1.00 92.83           O  
ATOM   1100  N   ASN A 143      47.522  60.967  14.460  1.00 91.08           N  
ATOM   1101  CA  ASN A 143      48.348  60.015  15.195  1.00 91.08           C  
ATOM   1102  C   ASN A 143      48.628  58.763  14.368  1.00 91.08           C  
ATOM   1103  O   ASN A 143      47.914  57.766  14.484  1.00 91.08           O  
ATOM   1104  CB  ASN A 143      47.683  59.639  16.520  1.00 91.08           C  
ATOM   1105  CG  ASN A 143      48.596  58.831  17.423  1.00 91.08           C  
ATOM   1106  ND2 ASN A 143      48.137  58.556  18.638  1.00 91.08           N  
ATOM   1107  OD1 ASN A 143      49.704  58.457  17.031  1.00 91.08           O  
ATOM   1108  N   PRO A 144      49.708  58.849  13.509  1.00 90.37           N  
ATOM   1109  CA  PRO A 144      50.045  57.757  12.593  1.00 90.37           C  
ATOM   1110  C   PRO A 144      50.451  56.478  13.322  1.00 90.37           C  
ATOM   1111  O   PRO A 144      50.387  55.389  12.748  1.00 90.37           O  
ATOM   1112  CB  PRO A 144      51.219  58.322  11.789  1.00 90.37           C  
ATOM   1113  CG  PRO A 144      51.093  59.805  11.921  1.00 90.37           C  
ATOM   1114  CD  PRO A 144      50.456  60.114  13.245  1.00 90.37           C  
ATOM   1115  N   ASP A 145      50.703  56.621  14.622  1.00 89.31           N  
ATOM   1116  CA  ASP A 145      51.143  55.470  15.403  1.00 89.31           C  
ATOM   1117  C   ASP A 145      49.960  54.781  16.079  1.00 89.31           C  
ATOM   1118  O   ASP A 145      50.144  53.870  16.889  1.00 89.31           O  
ATOM   1119  CB  ASP A 145      52.173  55.892  16.451  1.00 89.31           C  
ATOM   1120  CG  ASP A 145      53.461  56.415  15.839  1.00 89.31           C  
ATOM   1121  OD1 ASP A 145      53.931  55.848  14.829  1.00 89.31           O  
ATOM   1122  OD2 ASP A 145      54.013  57.401  16.374  1.00 89.31           O1-
ATOM   1123  N   ASN A 146      48.778  55.236  15.780  1.00 91.04           N  
ATOM   1124  CA  ASN A 146      47.592  54.618  16.363  1.00 91.04           C  
ATOM   1125  C   ASN A 146      47.292  53.266  15.723  1.00 91.04           C  
ATOM   1126  O   ASN A 146      46.745  53.203  14.620  1.00 91.04           O  
ATOM   1127  CB  ASN A 146      46.383  55.547  16.232  1.00 91.04           C  
ATOM   1128  CG  ASN A 146      45.182  55.055  17.016  1.00 91.04           C  
ATOM   1129  ND2 ASN A 146      44.437  55.984  17.604  1.00 91.04           N  
ATOM   1130  OD1 ASN A 146      44.926  53.851  17.093  1.00 91.04           O  
ATOM   1131  N   ASP A 147      47.564  52.159  16.431  1.00 91.70           N  
ATOM   1132  CA  ASP A 147      47.434  50.806  15.902  1.00 91.70           C  
ATOM   1133  C   ASP A 147      45.978  50.477  15.585  1.00 91.70           C  
ATOM   1134  O   ASP A 147      45.686  49.834  14.575  1.00 91.70           O  
ATOM   1135  CB  ASP A 147      48.001  49.785  16.891  1.00 91.70           C  
ATOM   1136  CG  ASP A 147      49.514  49.848  17.007  1.00 91.70           C  
ATOM   1137  OD1 ASP A 147      50.184  50.248  16.031  1.00 91.70           O  
ATOM   1138  OD2 ASP A 147      50.040  49.490  18.083  1.00 91.70           O1-
ATOM   1139  N   GLU A 148      45.198  51.040  16.420  1.00 93.92           N  
ATOM   1140  CA  GLU A 148      43.776  50.767  16.237  1.00 93.92           C  
ATOM   1141  C   GLU A 148      43.249  51.417  14.960  1.00 93.92           C  
ATOM   1142  O   GLU A 148      42.475  50.807  14.220  1.00 93.92           O  
ATOM   1143  CB  GLU A 148      42.973  51.255  17.445  1.00 93.92           C  
ATOM   1144  CG  GLU A 148      41.514  50.823  17.429  1.00 93.92           C  
ATOM   1145  CD  GLU A 148      40.755  51.226  18.684  1.00 93.92           C  
ATOM   1146  OE1 GLU A 148      39.545  50.922  18.786  1.00 93.92           O  
ATOM   1147  OE2 GLU A 148      41.376  51.852  19.572  1.00 93.92           O1-
ATOM   1148  N   ALA A 149      43.622  52.675  14.678  1.00 94.36           N  
ATOM   1149  CA  ALA A 149      43.197  53.381  13.472  1.00 94.36           C  
ATOM   1150  C   ALA A 149      43.704  52.677  12.217  1.00 94.36           C  
ATOM   1151  O   ALA A 149      42.960  52.504  11.250  1.00 94.36           O  
ATOM   1152  CB  ALA A 149      43.685  54.827  13.501  1.00 94.36           C  
ATOM   1153  N   VAL A 150      44.989  52.260  12.272  1.00 93.73           N  
ATOM   1154  CA  VAL A 150      45.606  51.577  11.139  1.00 93.73           C  
ATOM   1155  C   VAL A 150      44.889  50.254  10.880  1.00 93.73           C  
ATOM   1156  O   VAL A 150      44.549  49.939   9.738  1.00 93.73           O  
ATOM   1157  CB  VAL A 150      47.113  51.330  11.377  1.00 93.73           C  
ATOM   1158  CG1 VAL A 150      47.701  50.465  10.263  1.00 93.73           C  
ATOM   1159  CG2 VAL A 150      47.861  52.658  11.480  1.00 93.73           C  
ATOM   1160  N   GLU A 151      44.564  49.434  11.926  1.00 93.77           N  
ATOM   1161  CA  GLU A 151      43.853  48.165  11.798  1.00 93.77           C  
ATOM   1162  C   GLU A 151      42.444  48.374  11.249  1.00 93.77           C  
ATOM   1163  O   GLU A 151      41.974  47.593  10.419  1.00 93.77           O  
ATOM   1164  CB  GLU A 151      43.790  47.446  13.148  1.00 93.77           C  
ATOM   1165  CG  GLU A 151      45.120  46.855  13.593  1.00 93.77           C  
ATOM   1166  CD  GLU A 151      45.058  46.204  14.965  1.00 93.77           C  
ATOM   1167  OE1 GLU A 151      46.103  45.720  15.455  1.00 93.77           O  
ATOM   1168  OE2 GLU A 151      43.955  46.176  15.555  1.00 93.77           O1-
ATOM   1169  N   THR A 152      41.802  49.421  11.755  1.00 95.79           N  
ATOM   1170  CA  THR A 152      40.455  49.741  11.299  1.00 95.79           C  
ATOM   1171  C   THR A 152      40.459  50.120   9.821  1.00 95.79           C  
ATOM   1172  O   THR A 152      39.550  49.747   9.076  1.00 95.79           O  
ATOM   1173  CB  THR A 152      39.843  50.888  12.124  1.00 95.79           C  
ATOM   1174  CG2 THR A 152      38.423  51.200  11.664  1.00 95.79           C  
ATOM   1175  OG1 THR A 152      39.813  50.511  13.506  1.00 95.79           O  
ATOM   1176  N   ALA A 153      41.489  50.863   9.393  1.00 95.53           N  
ATOM   1177  CA  ALA A 153      41.610  51.232   7.985  1.00 95.53           C  
ATOM   1178  C   ALA A 153      41.687  49.992   7.098  1.00 95.53           C  
ATOM   1179  O   ALA A 153      41.024  49.922   6.061  1.00 95.53           O  
ATOM   1180  CB  ALA A 153      42.839  52.113   7.770  1.00 95.53           C  
ATOM   1181  N   VAL A 154      42.532  49.007   7.492  1.00 94.73           N  
ATOM   1182  CA  VAL A 154      42.687  47.778   6.721  1.00 94.73           C  
ATOM   1183  C   VAL A 154      41.357  47.030   6.667  1.00 94.73           C  
ATOM   1184  O   VAL A 154      40.951  46.547   5.607  1.00 94.73           O  
ATOM   1185  CB  VAL A 154      43.786  46.869   7.317  1.00 94.73           C  
ATOM   1186  CG1 VAL A 154      43.824  45.524   6.595  1.00 94.73           C  
ATOM   1187  CG2 VAL A 154      45.146  47.559   7.240  1.00 94.73           C  
ATOM   1188  N   ARG A 155      40.606  46.942   7.808  1.00 95.54           N  
ATOM   1189  CA  ARG A 155      39.317  46.261   7.857  1.00 95.54           C  
ATOM   1190  C   ARG A 155      38.297  46.955   6.960  1.00 95.54           C  
ATOM   1191  O   ARG A 155      37.500  46.294   6.292  1.00 95.54           O  
ATOM   1192  CB  ARG A 155      38.794  46.200   9.294  1.00 95.54           C  
ATOM   1193  CG  ARG A 155      39.584  45.268  10.198  1.00 95.54           C  
ATOM   1194  CD  ARG A 155      39.008  45.225  11.607  1.00 95.54           C  
ATOM   1195  NE  ARG A 155      39.823  44.404  12.498  1.00 95.54           N  
ATOM   1196  CZ  ARG A 155      39.716  44.390  13.824  1.00 95.54           C  
ATOM   1197  NH1 ARG A 155      38.823  45.155  14.441  1.00 95.54           N1+
ATOM   1198  NH2 ARG A 155      40.509  43.604  14.539  1.00 95.54           N  
ATOM   1199  N   LEU A 156      38.326  48.271   6.987  1.00 96.96           N  
ATOM   1200  CA  LEU A 156      37.407  49.037   6.152  1.00 96.96           C  
ATOM   1201  C   LEU A 156      37.697  48.804   4.673  1.00 96.96           C  
ATOM   1202  O   LEU A 156      36.772  48.713   3.861  1.00 96.96           O  
ATOM   1203  CB  LEU A 156      37.507  50.530   6.474  1.00 96.96           C  
ATOM   1204  CG  LEU A 156      36.933  50.971   7.821  1.00 96.96           C  
ATOM   1205  CD1 LEU A 156      37.241  52.445   8.072  1.00 96.96           C  
ATOM   1206  CD2 LEU A 156      35.431  50.719   7.873  1.00 96.96           C  
ATOM   1207  N   ALA A 157      38.974  48.762   4.301  1.00 96.25           N  
ATOM   1208  CA  ALA A 157      39.347  48.467   2.919  1.00 96.25           C  
ATOM   1209  C   ALA A 157      38.764  47.132   2.467  1.00 96.25           C  
ATOM   1210  O   ALA A 157      38.239  47.020   1.356  1.00 96.25           O  
ATOM   1211  CB  ALA A 157      40.867  48.460   2.768  1.00 96.25           C  
ATOM   1212  N   ARG A 158      38.733  46.176   3.341  1.00 94.65           N  
ATOM   1213  CA  ARG A 158      38.192  44.861   3.011  1.00 94.65           C  
ATOM   1214  C   ARG A 158      36.679  44.919   2.835  1.00 94.65           C  
ATOM   1215  O   ARG A 158      36.128  44.280   1.937  1.00 94.65           O  
ATOM   1216  CB  ARG A 158      38.557  43.843   4.093  1.00 94.65           C  
ATOM   1217  CG  ARG A 158      39.333  42.643   3.575  1.00 94.65           C  
ATOM   1218  CD  ARG A 158      39.942  41.832   4.710  1.00 94.65           C  
ATOM   1219  NE  ARG A 158      40.769  40.738   4.209  1.00 94.65           N  
ATOM   1220  CZ  ARG A 158      41.531  39.954   4.966  1.00 94.65           C  
ATOM   1221  NH1 ARG A 158      41.585  40.129   6.282  1.00 94.65           N1+
ATOM   1222  NH2 ARG A 158      42.244  38.989   4.405  1.00 94.65           N  
ATOM   1223  N   GLU A 159      36.137  45.614   3.726  1.00 95.78           N  
ATOM   1224  CA  GLU A 159      34.689  45.767   3.619  1.00 95.78           C  
ATOM   1225  C   GLU A 159      34.302  46.461   2.316  1.00 95.78           C  
ATOM   1226  O   GLU A 159      33.331  46.072   1.664  1.00 95.78           O  
ATOM   1227  CB  GLU A 159      34.140  46.548   4.815  1.00 95.78           C  
ATOM   1228  CG  GLU A 159      34.244  45.801   6.137  1.00 95.78           C  
ATOM   1229  CD  GLU A 159      33.543  44.451   6.121  1.00 95.78           C  
ATOM   1230  OE1 GLU A 159      34.092  43.476   6.681  1.00 95.78           O  
ATOM   1231  OE2 GLU A 159      32.437  44.369   5.540  1.00 95.78           O1-
ATOM   1232  N   LEU A 160      35.034  47.465   1.968  1.00 97.38           N  
ATOM   1233  CA  LEU A 160      34.805  48.178   0.717  1.00 97.38           C  
ATOM   1234  C   LEU A 160      35.019  47.257  -0.480  1.00 97.38           C  
ATOM   1235  O   LEU A 160      34.306  47.358  -1.481  1.00 97.38           O  
ATOM   1236  CB  LEU A 160      35.731  49.392   0.615  1.00 97.38           C  
ATOM   1237  CG  LEU A 160      35.316  50.631   1.409  1.00 97.38           C  
ATOM   1238  CD1 LEU A 160      36.503  51.572   1.583  1.00 97.38           C  
ATOM   1239  CD2 LEU A 160      34.157  51.345   0.720  1.00 97.38           C  
ATOM   1240  N   LEU A 161      36.040  46.415  -0.404  1.00 96.16           N  
ATOM   1241  CA  LEU A 161      36.282  45.429  -1.452  1.00 96.16           C  
ATOM   1242  C   LEU A 161      35.088  44.490  -1.602  1.00 96.16           C  
ATOM   1243  O   LEU A 161      34.704  44.142  -2.720  1.00 96.16           O  
ATOM   1244  CB  LEU A 161      37.546  44.621  -1.148  1.00 96.16           C  
ATOM   1245  CG  LEU A 161      37.932  43.554  -2.174  1.00 96.16           C  
ATOM   1246  CD1 LEU A 161      38.140  44.189  -3.545  1.00 96.16           C  
ATOM   1247  CD2 LEU A 161      39.187  42.812  -1.727  1.00 96.16           C  
ATOM   1248  N   LYS A 162      34.437  44.091  -0.471  1.00 94.44           N  
ATOM   1249  CA  LYS A 162      33.244  43.250  -0.524  1.00 94.44           C  
ATOM   1250  C   LYS A 162      32.100  43.961  -1.240  1.00 94.44           C  
ATOM   1251  O   LYS A 162      31.396  43.354  -2.050  1.00 94.44           O  
ATOM   1252  CB  LYS A 162      32.810  42.847   0.887  1.00 94.44           C  
ATOM   1253  CG  LYS A 162      33.761  41.880   1.576  1.00 94.44           C  
ATOM   1254  CD  LYS A 162      33.279  41.524   2.976  1.00 94.44           C  
ATOM   1255  CE  LYS A 162      34.278  40.633   3.702  1.00 94.44           C  
ATOM   1256  NZ  LYS A 162      33.837  40.330   5.097  1.00 94.44           N1+
ATOM   1257  N   VAL A 163      31.956  45.242  -0.908  1.00 95.47           N  
ATOM   1258  CA  VAL A 163      30.925  46.043  -1.561  1.00 95.47           C  
ATOM   1259  C   VAL A 163      31.230  46.162  -3.052  1.00 95.47           C  
ATOM   1260  O   VAL A 163      30.342  45.989  -3.889  1.00 95.47           O  
ATOM   1261  CB  VAL A 163      30.811  47.447  -0.925  1.00 95.47           C  
ATOM   1262  CG1 VAL A 163      29.859  48.327  -1.732  1.00 95.47           C  
ATOM   1263  CG2 VAL A 163      30.344  47.339   0.525  1.00 95.47           C  
ATOM   1264  N   ALA A 164      32.491  46.447  -3.368  1.00 95.78           N  
ATOM   1265  CA  ALA A 164      32.906  46.543  -4.766  1.00 95.78           C  
ATOM   1266  C   ALA A 164      32.633  45.238  -5.509  1.00 95.78           C  
ATOM   1267  O   ALA A 164      32.125  45.252  -6.633  1.00 95.78           O  
ATOM   1268  CB  ALA A 164      34.386  46.905  -4.857  1.00 95.78           C  
ATOM   1269  N   ALA A 165      32.928  44.148  -4.899  1.00 94.37           N  
ATOM   1270  CA  ALA A 165      32.715  42.832  -5.494  1.00 94.37           C  
ATOM   1271  C   ALA A 165      31.232  42.579  -5.749  1.00 94.37           C  
ATOM   1272  O   ALA A 165      30.854  42.087  -6.814  1.00 94.37           O  
ATOM   1273  CB  ALA A 165      33.291  41.741  -4.594  1.00 94.37           C  
ATOM   1274  N   GLU A 166      30.421  42.890  -4.787  1.00 94.26           N  
ATOM   1275  CA  GLU A 166      28.983  42.700  -4.942  1.00 94.26           C  
ATOM   1276  C   GLU A 166      28.425  43.584  -6.052  1.00 94.26           C  
ATOM   1277  O   GLU A 166      27.633  43.126  -6.880  1.00 94.26           O  
ATOM   1278  CB  GLU A 166      28.258  42.990  -3.625  1.00 94.26           C  
ATOM   1279  CG  GLU A 166      26.773  42.657  -3.653  1.00 94.26           C  
ATOM   1280  CD  GLU A 166      26.124  42.688  -2.279  1.00 94.26           C  
ATOM   1281  OE1 GLU A 166      24.877  42.612  -2.195  1.00 94.26           O  
ATOM   1282  OE2 GLU A 166      26.869  42.790  -1.279  1.00 94.26           O1-
ATOM   1283  N   LEU A 167      28.839  44.848  -6.039  1.00 94.99           N  
ATOM   1284  CA  LEU A 167      28.403  45.778  -7.074  1.00 94.99           C  
ATOM   1285  C   LEU A 167      28.862  45.313  -8.452  1.00 94.99           C  
ATOM   1286  O   LEU A 167      28.093  45.353  -9.414  1.00 94.99           O  
ATOM   1287  CB  LEU A 167      28.938  47.185  -6.793  1.00 94.99           C  
ATOM   1288  CG  LEU A 167      28.274  47.945  -5.644  1.00 94.99           C  
ATOM   1289  CD1 LEU A 167      29.103  49.169  -5.270  1.00 94.99           C  
ATOM   1290  CD2 LEU A 167      26.854  48.350  -6.022  1.00 94.99           C  
ATOM   1291  N   ALA A 168      30.073  44.898  -8.509  1.00 93.76           N  
ATOM   1292  CA  ALA A 168      30.639  44.420  -9.767  1.00 93.76           C  
ATOM   1293  C   ALA A 168      29.901  43.182 -10.266  1.00 93.76           C  
ATOM   1294  O   ALA A 168      29.617  43.060 -11.460  1.00 93.76           O  
ATOM   1295  CB  ALA A 168      32.126  44.117  -9.600  1.00 93.76           C  
ATOM   1296  N   GLU A 169      29.597  42.257  -9.417  1.00 92.96           N  
ATOM   1297  CA  GLU A 169      28.855  41.055  -9.789  1.00 92.96           C  
ATOM   1298  C   GLU A 169      27.470  41.406 -10.324  1.00 92.96           C  
ATOM   1299  O   GLU A 169      27.035  40.859 -11.339  1.00 92.96           O  
ATOM   1300  CB  GLU A 169      28.732  40.108  -8.592  1.00 92.96           C  
ATOM   1301  CG  GLU A 169      28.241  38.715  -8.960  1.00 92.96           C  
ATOM   1302  CD  GLU A 169      28.241  37.750  -7.785  1.00 92.96           C  
ATOM   1303  OE1 GLU A 169      27.891  36.563  -7.975  1.00 92.96           O  
ATOM   1304  OE2 GLU A 169      28.592  38.185  -6.665  1.00 92.96           O1-
ATOM   1305  N   ARG A 170      26.840  42.302  -9.659  1.00 92.52           N  
ATOM   1306  CA  ARG A 170      25.510  42.710 -10.103  1.00 92.52           C  
ATOM   1307  C   ARG A 170      25.580  43.440 -11.440  1.00 92.52           C  
ATOM   1308  O   ARG A 170      24.728  43.239 -12.308  1.00 92.52           O  
ATOM   1309  CB  ARG A 170      24.844  43.604  -9.053  1.00 92.52           C  
ATOM   1310  CG  ARG A 170      24.414  42.863  -7.797  1.00 92.52           C  
ATOM   1311  CD  ARG A 170      23.687  43.778  -6.823  1.00 92.52           C  
ATOM   1312  NE  ARG A 170      23.383  43.098  -5.567  1.00 92.52           N  
ATOM   1313  CZ  ARG A 170      22.372  43.410  -4.762  1.00 92.52           C  
ATOM   1314  NH1 ARG A 170      21.543  44.402  -5.066  1.00 92.52           N1+
ATOM   1315  NH2 ARG A 170      22.187  42.724  -3.643  1.00 92.52           N  
ATOM   1316  N   ALA A 171      26.560  44.268 -11.508  1.00 91.66           N  
ATOM   1317  CA  ALA A 171      26.761  44.991 -12.762  1.00 91.66           C  
ATOM   1318  C   ALA A 171      26.972  44.025 -13.924  1.00 91.66           C  
ATOM   1319  O   ALA A 171      26.460  44.245 -15.024  1.00 91.66           O  
ATOM   1320  CB  ALA A 171      27.947  45.944 -12.644  1.00 91.66           C  
ATOM   1321  N   ALA A 172      27.713  42.979 -13.621  1.00 90.27           N  
ATOM   1322  CA  ALA A 172      28.006  41.979 -14.644  1.00 90.27           C  
ATOM   1323  C   ALA A 172      26.735  41.261 -15.089  1.00 90.27           C  
ATOM   1324  O   ALA A 172      26.590  40.915 -16.264  1.00 90.27           O  
ATOM   1325  CB  ALA A 172      29.029  40.971 -14.124  1.00 90.27           C  
ATOM   1326  N   LYS A 173      25.711  41.170 -14.239  1.00 90.36           N  
ATOM   1327  CA  LYS A 173      24.468  40.467 -14.541  1.00 90.36           C  
ATOM   1328  C   LYS A 173      23.445  41.406 -15.174  1.00 90.36           C  
ATOM   1329  O   LYS A 173      22.681  40.999 -16.052  1.00 90.36           O  
ATOM   1330  CB  LYS A 173      23.885  39.836 -13.274  1.00 90.36           C  
ATOM   1331  CG  LYS A 173      24.712  38.684 -12.721  1.00 90.36           C  
ATOM   1332  CD  LYS A 173      24.075  38.090 -11.471  1.00 90.36           C  
ATOM   1333  CE  LYS A 173      24.937  36.983 -10.877  1.00 90.36           C  
ATOM   1334  NZ  LYS A 173      24.347  36.438  -9.618  1.00 90.36           N1+
ATOM   1335  N   THR A 174      23.472  42.652 -14.796  1.00 89.02           N  
ATOM   1336  CA  THR A 174      22.439  43.590 -15.220  1.00 89.02           C  
ATOM   1337  C   THR A 174      22.968  44.524 -16.305  1.00 89.02           C  
ATOM   1338  O   THR A 174      22.197  45.251 -16.935  1.00 89.02           O  
ATOM   1339  CB  THR A 174      21.917  44.421 -14.033  1.00 89.02           C  
ATOM   1340  CG2 THR A 174      21.331  43.523 -12.948  1.00 89.02           C  
ATOM   1341  OG1 THR A 174      22.999  45.179 -13.476  1.00 89.02           O  
ATOM   1342  N   LYS A 175      24.133  44.623 -16.486  1.00 86.01           N  
ATOM   1343  CA  LYS A 175      24.776  45.518 -17.444  1.00 86.01           C  
ATOM   1344  C   LYS A 175      24.557  46.980 -17.066  1.00 86.01           C  
ATOM   1345  O   LYS A 175      24.388  47.833 -17.938  1.00 86.01           O  
ATOM   1346  CB  LYS A 175      24.251  45.258 -18.857  1.00 86.01           C  
ATOM   1347  CG  LYS A 175      24.529  43.853 -19.373  1.00 86.01           C  
ATOM   1348  CD  LYS A 175      24.015  43.667 -20.794  1.00 86.01           C  
ATOM   1349  CE  LYS A 175      24.230  42.242 -21.285  1.00 86.01           C  
ATOM   1350  NZ  LYS A 175      23.717  42.052 -22.675  1.00 86.01           N1+
ATOM   1351  N   ASP A 176      24.376  47.166 -15.784  1.00 89.53           N  
ATOM   1352  CA  ASP A 176      24.157  48.512 -15.265  1.00 89.53           C  
ATOM   1353  C   ASP A 176      25.480  49.255 -15.092  1.00 89.53           C  
ATOM   1354  O   ASP A 176      26.240  48.972 -14.163  1.00 89.53           O  
ATOM   1355  CB  ASP A 176      23.407  48.457 -13.933  1.00 89.53           C  
ATOM   1356  CG  ASP A 176      22.960  49.826 -13.448  1.00 89.53           C  
ATOM   1357  OD1 ASP A 176      23.526  50.846 -13.895  1.00 89.53           O  
ATOM   1358  OD2 ASP A 176      22.035  49.883 -12.608  1.00 89.53           O1-
ATOM   1359  N   GLU A 177      25.698  50.248 -15.964  1.00 90.17           N  
ATOM   1360  CA  GLU A 177      26.940  51.013 -15.970  1.00 90.17           C  
ATOM   1361  C   GLU A 177      27.095  51.825 -14.688  1.00 90.17           C  
ATOM   1362  O   GLU A 177      28.214  52.074 -14.235  1.00 90.17           O  
ATOM   1363  CB  GLU A 177      26.996  51.939 -17.189  1.00 90.17           C  
ATOM   1364  CG  GLU A 177      27.247  51.212 -18.502  1.00 90.17           C  
ATOM   1365  CD  GLU A 177      28.678  50.720 -18.651  1.00 90.17           C  
ATOM   1366  OE1 GLU A 177      28.965  49.974 -19.614  1.00 90.17           O  
ATOM   1367  OE2 GLU A 177      29.517  51.083 -17.797  1.00 90.17           O1-
ATOM   1368  N   GLU A 178      26.024  52.205 -14.177  1.00 91.84           N  
ATOM   1369  CA  GLU A 178      26.070  52.965 -12.933  1.00 91.84           C  
ATOM   1370  C   GLU A 178      26.652  52.129 -11.796  1.00 91.84           C  
ATOM   1371  O   GLU A 178      27.416  52.635 -10.973  1.00 91.84           O  
ATOM   1372  CB  GLU A 178      24.674  53.465 -12.554  1.00 91.84           C  
ATOM   1373  CG  GLU A 178      24.157  54.582 -13.451  1.00 91.84           C  
ATOM   1374  CD  GLU A 178      25.018  55.834 -13.406  1.00 91.84           C  
ATOM   1375  OE1 GLU A 178      25.290  56.423 -14.477  1.00 91.84           O  
ATOM   1376  OE2 GLU A 178      25.425  56.230 -12.290  1.00 91.84           O1-
ATOM   1377  N   LEU A 179      26.376  50.890 -11.829  1.00 93.31           N  
ATOM   1378  CA  LEU A 179      26.890  49.991 -10.802  1.00 93.31           C  
ATOM   1379  C   LEU A 179      28.396  49.801 -10.951  1.00 93.31           C  
ATOM   1380  O   LEU A 179      29.113  49.690  -9.954  1.00 93.31           O  
ATOM   1381  CB  LEU A 179      26.183  48.636 -10.874  1.00 93.31           C  
ATOM   1382  CG  LEU A 179      24.713  48.614 -10.452  1.00 93.31           C  
ATOM   1383  CD1 LEU A 179      24.146  47.204 -10.577  1.00 93.31           C  
ATOM   1384  CD2 LEU A 179      24.559  49.133  -9.026  1.00 93.31           C  
ATOM   1385  N   ILE A 180      28.835  49.772 -12.089  1.00 92.43           N  
ATOM   1386  CA  ILE A 180      30.265  49.654 -12.347  1.00 92.43           C  
ATOM   1387  C   ILE A 180      30.991  50.885 -11.806  1.00 92.43           C  
ATOM   1388  O   ILE A 180      32.051  50.765 -11.187  1.00 92.43           O  
ATOM   1389  CB  ILE A 180      30.556  49.481 -13.855  1.00 92.43           C  
ATOM   1390  CG1 ILE A 180      29.989  48.149 -14.358  1.00 92.43           C  
ATOM   1391  CG2 ILE A 180      32.061  49.575 -14.130  1.00 92.43           C  
ATOM   1392  CD1 ILE A 180      30.594  46.924 -13.685  1.00 92.43           C  
ATOM   1393  N   LYS A 181      30.403  52.102 -12.045  1.00 93.77           N  
ATOM   1394  CA  LYS A 181      30.984  53.337 -11.525  1.00 93.77           C  
ATOM   1395  C   LYS A 181      31.051  53.312 -10.001  1.00 93.77           C  
ATOM   1396  O   LYS A 181      32.047  53.739  -9.412  1.00 93.77           O  
ATOM   1397  CB  LYS A 181      30.180  54.549 -11.995  1.00 93.77           C  
ATOM   1398  CG  LYS A 181      30.336  54.859 -13.477  1.00 93.77           C  
ATOM   1399  CD  LYS A 181      29.551  56.103 -13.873  1.00 93.77           C  
ATOM   1400  CE  LYS A 181      29.642  56.370 -15.369  1.00 93.77           C  
ATOM   1401  NZ  LYS A 181      28.833  57.560 -15.771  1.00 93.77           N1+
ATOM   1402  N   LEU A 182      30.013  52.773  -9.434  1.00 94.99           N  
ATOM   1403  CA  LEU A 182      29.983  52.678  -7.979  1.00 94.99           C  
ATOM   1404  C   LEU A 182      31.020  51.677  -7.478  1.00 94.99           C  
ATOM   1405  O   LEU A 182      31.666  51.908  -6.454  1.00 94.99           O  
ATOM   1406  CB  LEU A 182      28.588  52.268  -7.498  1.00 94.99           C  
ATOM   1407  CG  LEU A 182      27.492  53.327  -7.620  1.00 94.99           C  
ATOM   1408  CD1 LEU A 182      26.140  52.737  -7.230  1.00 94.99           C  
ATOM   1409  CD2 LEU A 182      27.820  54.540  -6.757  1.00 94.99           C  
ATOM   1410  N   ALA A 183      31.125  50.537  -8.120  1.00 95.69           N  
ATOM   1411  CA  ALA A 183      32.148  49.560  -7.759  1.00 95.69           C  
ATOM   1412  C   ALA A 183      33.544  50.174  -7.838  1.00 95.69           C  
ATOM   1413  O   ALA A 183      34.374  49.957  -6.952  1.00 95.69           O  
ATOM   1414  CB  ALA A 183      32.058  48.335  -8.665  1.00 95.69           C  
ATOM   1415  N   GLN A 184      33.827  50.938  -8.875  1.00 96.07           N  
ATOM   1416  CA  GLN A 184      35.109  51.614  -9.037  1.00 96.07           C  
ATOM   1417  C   GLN A 184      35.348  52.620  -7.915  1.00 96.07           C  
ATOM   1418  O   GLN A 184      36.468  52.748  -7.417  1.00 96.07           O  
ATOM   1419  CB  GLN A 184      35.180  52.314 -10.395  1.00 96.07           C  
ATOM   1420  CG  GLN A 184      35.408  51.367 -11.565  1.00 96.07           C  
ATOM   1421  CD  GLN A 184      35.308  52.061 -12.911  1.00 96.07           C  
ATOM   1422  NE2 GLN A 184      35.675  51.351 -13.972  1.00 96.07           N  
ATOM   1423  OE1 GLN A 184      34.904  53.225 -12.995  1.00 96.07           O  
ATOM   1424  N   ARG A 185      34.327  53.313  -7.684  1.00 96.41           N  
ATOM   1425  CA  ARG A 185      34.426  54.251  -6.571  1.00 96.41           C  
ATOM   1426  C   ARG A 185      34.767  53.527  -5.273  1.00 96.41           C  
ATOM   1427  O   ARG A 185      35.617  53.985  -4.506  1.00 96.41           O  
ATOM   1428  CB  ARG A 185      33.119  55.031  -6.408  1.00 96.41           C  
ATOM   1429  CG  ARG A 185      33.166  56.090  -5.317  1.00 96.41           C  
ATOM   1430  CD  ARG A 185      31.908  56.946  -5.309  1.00 96.41           C  
ATOM   1431  NE  ARG A 185      31.928  57.921  -4.223  1.00 96.41           N  
ATOM   1432  CZ  ARG A 185      30.983  58.834  -4.005  1.00 96.41           C  
ATOM   1433  NH1 ARG A 185      29.922  58.913  -4.799  1.00 96.41           N1+
ATOM   1434  NH2 ARG A 185      31.101  59.672  -2.986  1.00 96.41           N  
ATOM   1435  N   ALA A 186      34.113  52.476  -4.948  1.00 96.89           N  
ATOM   1436  CA  ALA A 186      34.410  51.675  -3.764  1.00 96.89           C  
ATOM   1437  C   ALA A 186      35.869  51.229  -3.753  1.00 96.89           C  
ATOM   1438  O   ALA A 186      36.531  51.275  -2.714  1.00 96.89           O  
ATOM   1439  CB  ALA A 186      33.485  50.461  -3.699  1.00 96.89           C  
ATOM   1440  N   ILE A 187      36.375  50.819  -4.915  1.00 96.92           N  
ATOM   1441  CA  ILE A 187      37.757  50.368  -5.035  1.00 96.92           C  
ATOM   1442  C   ILE A 187      38.706  51.528  -4.743  1.00 96.92           C  
ATOM   1443  O   ILE A 187      39.708  51.358  -4.044  1.00 96.92           O  
ATOM   1444  CB  ILE A 187      38.042  49.785  -6.438  1.00 96.92           C  
ATOM   1445  CG1 ILE A 187      37.294  48.459  -6.627  1.00 96.92           C  
ATOM   1446  CG2 ILE A 187      39.546  49.600  -6.652  1.00 96.92           C  
ATOM   1447  CD1 ILE A 187      37.358  47.908  -8.044  1.00 96.92           C  
ATOM   1448  N   GLU A 188      38.368  52.706  -5.257  1.00 96.43           N  
ATOM   1449  CA  GLU A 188      39.202  53.883  -5.033  1.00 96.43           C  
ATOM   1450  C   GLU A 188      39.291  54.223  -3.548  1.00 96.43           C  
ATOM   1451  O   GLU A 188      40.373  54.519  -3.036  1.00 96.43           O  
ATOM   1452  CB  GLU A 188      38.660  55.083  -5.815  1.00 96.43           C  
ATOM   1453  CG  GLU A 188      38.875  54.984  -7.318  1.00 96.43           C  
ATOM   1454  CD  GLU A 188      38.229  56.122  -8.092  1.00 96.43           C  
ATOM   1455  OE1 GLU A 188      38.309  56.129  -9.342  1.00 96.43           O  
ATOM   1456  OE2 GLU A 188      37.638  57.014  -7.444  1.00 96.43           O1-
ATOM   1457  N   VAL A 189      38.220  54.163  -2.952  1.00 97.09           N  
ATOM   1458  CA  VAL A 189      38.182  54.460  -1.525  1.00 97.09           C  
ATOM   1459  C   VAL A 189      38.942  53.384  -0.753  1.00 97.09           C  
ATOM   1460  O   VAL A 189      39.676  53.689   0.190  1.00 97.09           O  
ATOM   1461  CB  VAL A 189      36.730  54.563  -1.006  1.00 97.09           C  
ATOM   1462  CG1 VAL A 189      36.713  54.836   0.498  1.00 97.09           C  
ATOM   1463  CG2 VAL A 189      35.971  55.654  -1.758  1.00 97.09           C  
ATOM   1464  N   ALA A 190      38.731  52.155  -1.071  1.00 96.81           N  
ATOM   1465  CA  ALA A 190      39.449  51.045  -0.450  1.00 96.81           C  
ATOM   1466  C   ALA A 190      40.958  51.215  -0.604  1.00 96.81           C  
ATOM   1467  O   ALA A 190      41.716  50.966   0.337  1.00 96.81           O  
ATOM   1468  CB  ALA A 190      39.002  49.717  -1.055  1.00 96.81           C  
ATOM   1469  N   GLN A 191      41.416  51.628  -1.748  1.00 96.24           N  
ATOM   1470  CA  GLN A 191      42.831  51.857  -2.013  1.00 96.24           C  
ATOM   1471  C   GLN A 191      43.387  52.961  -1.118  1.00 96.24           C  
ATOM   1472  O   GLN A 191      44.512  52.860  -0.624  1.00 96.24           O  
ATOM   1473  CB  GLN A 191      43.053  52.212  -3.483  1.00 96.24           C  
ATOM   1474  CG  GLN A 191      42.904  51.028  -4.431  1.00 96.24           C  
ATOM   1475  CD  GLN A 191      42.953  51.436  -5.892  1.00 96.24           C  
ATOM   1476  NE2 GLN A 191      43.222  50.474  -6.768  1.00 96.24           N  
ATOM   1477  OE1 GLN A 191      42.749  52.607  -6.230  1.00 96.24           O  
ATOM   1478  N   ARG A 192      42.624  53.953  -1.048  1.00 95.55           N  
ATOM   1479  CA  ARG A 192      43.034  55.029  -0.152  1.00 95.55           C  
ATOM   1480  C   ARG A 192      43.205  54.518   1.275  1.00 95.55           C  
ATOM   1481  O   ARG A 192      44.166  54.880   1.958  1.00 95.55           O  
ATOM   1482  CB  ARG A 192      42.017  56.172  -0.181  1.00 95.55           C  
ATOM   1483  CG  ARG A 192      42.454  57.406   0.593  1.00 95.55           C  
ATOM   1484  CD  ARG A 192      41.418  58.519   0.511  1.00 95.55           C  
ATOM   1485  NE  ARG A 192      41.072  58.831  -0.873  1.00 95.55           N  
ATOM   1486  CZ  ARG A 192      40.131  59.697  -1.242  1.00 95.55           C  
ATOM   1487  NH1 ARG A 192      39.422  60.356  -0.332  1.00 95.55           N1+
ATOM   1488  NH2 ARG A 192      39.899  59.907  -2.529  1.00 95.55           N  
ATOM   1489  N   ALA A 193      42.290  53.741   1.800  1.00 95.20           N  
ATOM   1490  CA  ALA A 193      42.371  53.158   3.137  1.00 95.20           C  
ATOM   1491  C   ALA A 193      43.623  52.297   3.284  1.00 95.20           C  
ATOM   1492  O   ALA A 193      44.305  52.352   4.311  1.00 95.20           O  
ATOM   1493  CB  ALA A 193      41.122  52.332   3.435  1.00 95.20           C  
ATOM   1494  N   VAL A 194      43.929  51.454   2.300  1.00 94.81           N  
ATOM   1495  CA  VAL A 194      45.117  50.606   2.316  1.00 94.81           C  
ATOM   1496  C   VAL A 194      46.372  51.477   2.334  1.00 94.81           C  
ATOM   1497  O   VAL A 194      47.325  51.187   3.062  1.00 94.81           O  
ATOM   1498  CB  VAL A 194      45.149  49.651   1.102  1.00 94.81           C  
ATOM   1499  CG1 VAL A 194      46.507  48.958   0.996  1.00 94.81           C  
ATOM   1500  CG2 VAL A 194      44.026  48.620   1.206  1.00 94.81           C  
ATOM   1501  N   GLU A 195      46.365  52.570   1.499  1.00 93.54           N  
ATOM   1502  CA  GLU A 195      47.497  53.491   1.452  1.00 93.54           C  
ATOM   1503  C   GLU A 195      47.730  54.148   2.809  1.00 93.54           C  
ATOM   1504  O   GLU A 195      48.875  54.329   3.228  1.00 93.54           O  
ATOM   1505  CB  GLU A 195      47.276  54.560   0.380  1.00 93.54           C  
ATOM   1506  CG  GLU A 195      47.441  54.048  -1.043  1.00 93.54           C  
ATOM   1507  CD  GLU A 195      47.117  55.093  -2.099  1.00 93.54           C  
ATOM   1508  OE1 GLU A 195      47.221  54.787  -3.308  1.00 93.54           O  
ATOM   1509  OE2 GLU A 195      46.756  56.228  -1.713  1.00 93.54           O1-
ATOM   1510  N   LEU A 196      46.682  54.466   3.462  1.00 92.03           N  
ATOM   1511  CA  LEU A 196      46.782  55.063   4.789  1.00 92.03           C  
ATOM   1512  C   LEU A 196      47.407  54.086   5.780  1.00 92.03           C  
ATOM   1513  O   LEU A 196      48.228  54.479   6.612  1.00 92.03           O  
ATOM   1514  CB  LEU A 196      45.402  55.499   5.287  1.00 92.03           C  
ATOM   1515  CG  LEU A 196      44.773  56.699   4.578  1.00 92.03           C  
ATOM   1516  CD1 LEU A 196      43.332  56.891   5.036  1.00 92.03           C  
ATOM   1517  CD2 LEU A 196      45.593  57.960   4.832  1.00 92.03           C  
ATOM   1518  N   ALA A 197      47.028  52.893   5.696  1.00 89.97           N  
ATOM   1519  CA  ALA A 197      47.552  51.847   6.571  1.00 89.97           C  
ATOM   1520  C   ALA A 197      49.036  51.606   6.310  1.00 89.97           C  
ATOM   1521  O   ALA A 197      49.797  51.314   7.235  1.00 89.97           O  
ATOM   1522  CB  ALA A 197      46.765  50.553   6.386  1.00 89.97           C  
ATOM   1523  N   LYS A 198      49.522  51.719   5.069  1.00 87.49           N  
ATOM   1524  CA  LYS A 198      50.917  51.489   4.702  1.00 87.49           C  
ATOM   1525  C   LYS A 198      51.812  52.615   5.210  1.00 87.49           C  
ATOM   1526  O   LYS A 198      53.002  52.408   5.454  1.00 87.49           O  
ATOM   1527  CB  LYS A 198      51.056  51.352   3.185  1.00 87.49           C  
ATOM   1528  CG  LYS A 198      50.598  50.008   2.639  1.00 87.49           C  
ATOM   1529  CD  LYS A 198      50.950  49.853   1.165  1.00 87.49           C  
ATOM   1530  CE  LYS A 198      50.636  48.452   0.660  1.00 87.49           C  
ATOM   1531  NZ  LYS A 198      50.993  48.291  -0.781  1.00 87.49           N1+
ATOM   1532  N   LYS A 199      51.291  53.793   5.296  1.00 82.69           N  
ATOM   1533  CA  LYS A 199      52.055  54.940   5.775  1.00 82.69           C  
ATOM   1534  C   LYS A 199      52.442  54.769   7.242  1.00 82.69           C  
ATOM   1535  O   LYS A 199      53.374  55.416   7.724  1.00 82.69           O  
ATOM   1536  CB  LYS A 199      51.259  56.232   5.591  1.00 82.69           C  
ATOM   1537  CG  LYS A 199      51.161  56.699   4.146  1.00 82.69           C  
ATOM   1538  CD  LYS A 199      50.436  58.033   4.038  1.00 82.69           C  
ATOM   1539  CE  LYS A 199      50.323  58.494   2.591  1.00 82.69           C  
ATOM   1540  NZ  LYS A 199      49.591  59.791   2.476  1.00 82.69           N1+
ATOM   1541  N   SER A 200      51.834  53.768   7.887  1.00 74.31           N  
ATOM   1542  CA  SER A 200      52.136  53.427   9.273  1.00 74.31           C  
ATOM   1543  C   SER A 200      53.279  52.422   9.358  1.00 74.31           C  
ATOM   1544  O   SER A 200      53.408  51.547   8.500  1.00 74.31           O  
ATOM   1545  CB  SER A 200      50.897  52.864   9.969  1.00 74.31           C  
ATOM   1546  OG  SER A 200      51.259  51.870  10.913  1.00 74.31           O  
ATOM   1547  N   ASN A 201      54.599  52.771   9.300  1.00 59.86           N  
ATOM   1548  CA  ASN A 201      55.866  52.048   9.295  1.00 59.86           C  
ATOM   1549  C   ASN A 201      55.677  50.583   9.681  1.00 59.86           C  
ATOM   1550  O   ASN A 201      56.653  49.860   9.887  1.00 59.86           O  
ATOM   1551  CB  ASN A 201      56.870  52.719  10.235  1.00 59.86           C  
ATOM   1552  CG  ASN A 201      57.765  53.712   9.521  1.00 59.86           C  
ATOM   1553  ND2 ASN A 201      58.556  54.455  10.286  1.00 59.86           N  
ATOM   1554  OD1 ASN A 201      57.744  53.813   8.291  1.00 59.86           O  
ATOM   1555  N   LYS A 202      54.482  49.952   9.610  1.00 68.85           N  
ATOM   1556  CA  LYS A 202      54.316  48.559  10.014  1.00 68.85           C  
ATOM   1557  C   LYS A 202      53.958  47.679   8.820  1.00 68.85           C  
ATOM   1558  O   LYS A 202      53.207  48.098   7.936  1.00 68.85           O  
ATOM   1559  CB  LYS A 202      53.243  48.438  11.097  1.00 68.85           C  
ATOM   1560  CG  LYS A 202      53.626  49.075  12.424  1.00 68.85           C  
ATOM   1561  CD  LYS A 202      52.565  48.833  13.488  1.00 68.85           C  
ATOM   1562  CE  LYS A 202      52.929  49.503  14.806  1.00 68.85           C  
ATOM   1563  NZ  LYS A 202      51.881  49.286  15.847  1.00 68.85           N1+
ATOM   1564  N   ASP A 203      54.915  46.821   8.395  1.00 75.25           N  
ATOM   1565  CA  ASP A 203      54.651  45.753   7.435  1.00 75.25           C  
ATOM   1566  C   ASP A 203      53.344  45.033   7.760  1.00 75.25           C  
ATOM   1567  O   ASP A 203      53.233  44.373   8.795  1.00 75.25           O  
ATOM   1568  CB  ASP A 203      55.809  44.754   7.410  1.00 75.25           C  
ATOM   1569  CG  ASP A 203      57.033  45.281   6.684  1.00 75.25           C  
ATOM   1570  OD1 ASP A 203      56.898  46.210   5.857  1.00 75.25           O  
ATOM   1571  OD2 ASP A 203      58.142  44.764   6.937  1.00 75.25           O1-
ATOM   1572  N   ASN A 204      52.319  45.473   7.155  1.00 82.25           N  
ATOM   1573  CA  ASN A 204      51.015  44.860   7.385  1.00 82.25           C  
ATOM   1574  C   ASN A 204      50.656  43.875   6.277  1.00 82.25           C  
ATOM   1575  O   ASN A 204      50.237  44.282   5.191  1.00 82.25           O  
ATOM   1576  CB  ASN A 204      49.932  45.932   7.515  1.00 82.25           C  
ATOM   1577  CG  ASN A 204      48.627  45.381   8.057  1.00 82.25           C  
ATOM   1578  ND2 ASN A 204      47.885  46.214   8.777  1.00 82.25           N  
ATOM   1579  OD1 ASN A 204      48.290  44.215   7.831  1.00 82.25           O  
ATOM   1580  N   GLU A 205      50.944  42.582   6.461  1.00 89.30           N  
ATOM   1581  CA  GLU A 205      50.648  41.511   5.514  1.00 89.30           C  
ATOM   1582  C   GLU A 205      49.201  41.582   5.036  1.00 89.30           C  
ATOM   1583  O   GLU A 205      48.920  41.365   3.856  1.00 89.30           O  
ATOM   1584  CB  GLU A 205      50.928  40.144   6.143  1.00 89.30           C  
ATOM   1585  CG  GLU A 205      52.409  39.820   6.277  1.00 89.30           C  
ATOM   1586  CD  GLU A 205      52.671  38.428   6.829  1.00 89.30           C  
ATOM   1587  OE1 GLU A 205      53.854  38.037   6.953  1.00 89.30           O  
ATOM   1588  OE2 GLU A 205      51.686  37.721   7.138  1.00 89.30           O1-
ATOM   1589  N   GLU A 206      48.325  41.968   5.964  1.00 90.90           N  
ATOM   1590  CA  GLU A 206      46.911  42.062   5.613  1.00 90.90           C  
ATOM   1591  C   GLU A 206      46.662  43.191   4.617  1.00 90.90           C  
ATOM   1592  O   GLU A 206      45.844  43.052   3.705  1.00 90.90           O  
ATOM   1593  CB  GLU A 206      46.059  42.269   6.868  1.00 90.90           C  
ATOM   1594  CG  GLU A 206      44.561  42.177   6.615  1.00 90.90           C  
ATOM   1595  CD  GLU A 206      44.125  40.829   6.067  1.00 90.90           C  
ATOM   1596  OE1 GLU A 206      43.063  40.754   5.410  1.00 90.90           O  
ATOM   1597  OE2 GLU A 206      44.853  39.836   6.297  1.00 90.90           O1-
ATOM   1598  N   ALA A 207      47.363  44.321   4.816  1.00 91.91           N  
ATOM   1599  CA  ALA A 207      47.258  45.436   3.878  1.00 91.91           C  
ATOM   1600  C   ALA A 207      47.724  45.026   2.484  1.00 91.91           C  
ATOM   1601  O   ALA A 207      47.102  45.392   1.483  1.00 91.91           O  
ATOM   1602  CB  ALA A 207      48.068  46.630   4.378  1.00 91.91           C  
ATOM   1603  N   GLU A 208      48.801  44.277   2.448  1.00 92.39           N  
ATOM   1604  CA  GLU A 208      49.313  43.807   1.165  1.00 92.39           C  
ATOM   1605  C   GLU A 208      48.320  42.869   0.484  1.00 92.39           C  
ATOM   1606  O   GLU A 208      48.084  42.975  -0.721  1.00 92.39           O  
ATOM   1607  CB  GLU A 208      50.660  43.103   1.348  1.00 92.39           C  
ATOM   1608  CG  GLU A 208      51.283  42.618   0.047  1.00 92.39           C  
ATOM   1609  CD  GLU A 208      51.587  43.743  -0.930  1.00 92.39           C  
ATOM   1610  OE1 GLU A 208      51.766  43.467  -2.137  1.00 92.39           O  
ATOM   1611  OE2 GLU A 208      51.648  44.911  -0.482  1.00 92.39           O1-
ATOM   1612  N   LYS A 209      47.707  41.976   1.235  1.00 92.90           N  
ATOM   1613  CA  LYS A 209      46.709  41.066   0.682  1.00 92.90           C  
ATOM   1614  C   LYS A 209      45.512  41.833   0.128  1.00 92.90           C  
ATOM   1615  O   LYS A 209      45.023  41.528  -0.963  1.00 92.90           O  
ATOM   1616  CB  LYS A 209      46.247  40.066   1.743  1.00 92.90           C  
ATOM   1617  CG  LYS A 209      47.318  39.072   2.166  1.00 92.90           C  
ATOM   1618  CD  LYS A 209      46.812  38.134   3.253  1.00 92.90           C  
ATOM   1619  CE  LYS A 209      47.926  37.246   3.791  1.00 92.90           C  
ATOM   1620  NZ  LYS A 209      47.452  36.377   4.909  1.00 92.90           N1+
ATOM   1621  N   THR A 210      45.069  42.742   0.913  1.00 94.45           N  
ATOM   1622  CA  THR A 210      43.947  43.567   0.481  1.00 94.45           C  
ATOM   1623  C   THR A 210      44.310  44.361  -0.771  1.00 94.45           C  
ATOM   1624  O   THR A 210      43.498  44.489  -1.688  1.00 94.45           O  
ATOM   1625  CB  THR A 210      43.504  44.534   1.595  1.00 94.45           C  
ATOM   1626  CG2 THR A 210      42.296  45.358   1.159  1.00 94.45           C  
ATOM   1627  OG1 THR A 210      43.157  43.781   2.764  1.00 94.45           O  
ATOM   1628  N   ARG A 211      45.520  44.888  -0.809  1.00 95.10           N  
ATOM   1629  CA  ARG A 211      45.985  45.622  -1.981  1.00 95.10           C  
ATOM   1630  C   ARG A 211      45.936  44.749  -3.230  1.00 95.10           C  
ATOM   1631  O   ARG A 211      45.449  45.180  -4.277  1.00 95.10           O  
ATOM   1632  CB  ARG A 211      47.407  46.142  -1.760  1.00 95.10           C  
ATOM   1633  CG  ARG A 211      47.933  47.001  -2.900  1.00 95.10           C  
ATOM   1634  CD  ARG A 211      49.412  47.318  -2.731  1.00 95.10           C  
ATOM   1635  NE  ARG A 211      50.243  46.131  -2.917  1.00 95.10           N  
ATOM   1636  CZ  ARG A 211      50.825  45.785  -4.062  1.00 95.10           C  
ATOM   1637  NH1 ARG A 211      50.677  46.532  -5.149  1.00 95.10           N1+
ATOM   1638  NH2 ARG A 211      51.559  44.684  -4.120  1.00 95.10           N  
ATOM   1639  N   LEU A 212      46.524  43.592  -3.124  1.00 94.91           N  
ATOM   1640  CA  LEU A 212      46.537  42.662  -4.248  1.00 94.91           C  
ATOM   1641  C   LEU A 212      45.118  42.335  -4.699  1.00 94.91           C  
ATOM   1642  O   LEU A 212      44.839  42.289  -5.899  1.00 94.91           O  
ATOM   1643  CB  LEU A 212      47.275  41.375  -3.870  1.00 94.91           C  
ATOM   1644  CG  LEU A 212      48.792  41.484  -3.708  1.00 94.91           C  
ATOM   1645  CD1 LEU A 212      49.355  40.202  -3.105  1.00 94.91           C  
ATOM   1646  CD2 LEU A 212      49.452  41.785  -5.049  1.00 94.91           C  
ATOM   1647  N   ALA A 213      44.218  42.077  -3.770  1.00 95.19           N  
ATOM   1648  CA  ALA A 213      42.824  41.797  -4.107  1.00 95.19           C  
ATOM   1649  C   ALA A 213      42.186  42.980  -4.827  1.00 95.19           C  
ATOM   1650  O   ALA A 213      41.435  42.798  -5.789  1.00 95.19           O  
ATOM   1651  CB  ALA A 213      42.032  41.454  -2.848  1.00 95.19           C  
ATOM   1652  N   LEU A 214      42.485  44.184  -4.349  1.00 96.18           N  
ATOM   1653  CA  LEU A 214      41.959  45.393  -4.974  1.00 96.18           C  
ATOM   1654  C   LEU A 214      42.474  45.534  -6.403  1.00 96.18           C  
ATOM   1655  O   LEU A 214      41.715  45.893  -7.306  1.00 96.18           O  
ATOM   1656  CB  LEU A 214      42.345  46.629  -4.157  1.00 96.18           C  
ATOM   1657  CG  LEU A 214      41.591  46.835  -2.842  1.00 96.18           C  
ATOM   1658  CD1 LEU A 214      42.267  47.916  -2.006  1.00 96.18           C  
ATOM   1659  CD2 LEU A 214      40.133  47.194  -3.112  1.00 96.18           C  
ATOM   1660  N   GLU A 215      43.682  45.305  -6.573  1.00 96.01           N  
ATOM   1661  CA  GLU A 215      44.267  45.378  -7.908  1.00 96.01           C  
ATOM   1662  C   GLU A 215      43.598  44.392  -8.860  1.00 96.01           C  
ATOM   1663  O   GLU A 215      43.316  44.726 -10.012  1.00 96.01           O  
ATOM   1664  CB  GLU A 215      45.775  45.114  -7.851  1.00 96.01           C  
ATOM   1665  CG  GLU A 215      46.571  46.237  -7.203  1.00 96.01           C  
ATOM   1666  CD  GLU A 215      48.059  45.937  -7.104  1.00 96.01           C  
ATOM   1667  OE1 GLU A 215      48.811  46.771  -6.551  1.00 96.01           O  
ATOM   1668  OE2 GLU A 215      48.476  44.859  -7.584  1.00 96.01           O1-
ATOM   1669  N   ALA A 216      43.409  43.181  -8.384  1.00 95.67           N  
ATOM   1670  CA  ALA A 216      42.734  42.171  -9.197  1.00 95.67           C  
ATOM   1671  C   ALA A 216      41.330  42.628  -9.580  1.00 95.67           C  
ATOM   1672  O   ALA A 216      40.916  42.481 -10.732  1.00 95.67           O  
ATOM   1673  CB  ALA A 216      42.674  40.841  -8.450  1.00 95.67           C  
ATOM   1674  N   MET A 217      40.575  43.101  -8.578  1.00 96.68           N  
ATOM   1675  CA  MET A 217      39.222  43.587  -8.837  1.00 96.68           C  
ATOM   1676  C   MET A 217      39.238  44.731  -9.845  1.00 96.68           C  
ATOM   1677  O   MET A 217      38.396  44.784 -10.743  1.00 96.68           O  
ATOM   1678  CB  MET A 217      38.557  44.045  -7.537  1.00 96.68           C  
ATOM   1679  CG  MET A 217      37.106  44.465  -7.706  1.00 96.68           C  
ATOM   1680  SD  MET A 217      36.068  43.134  -8.426  1.00 96.68           S  
ATOM   1681  CE  MET A 217      35.918  42.034  -6.991  1.00 96.68           C  
ATOM   1682  N   GLU A 218      40.127  45.691  -9.679  1.00 96.28           N  
ATOM   1683  CA  GLU A 218      40.263  46.813 -10.603  1.00 96.28           C  
ATOM   1684  C   GLU A 218      40.525  46.328 -12.026  1.00 96.28           C  
ATOM   1685  O   GLU A 218      39.915  46.821 -12.978  1.00 96.28           O  
ATOM   1686  CB  GLU A 218      41.387  47.749 -10.151  1.00 96.28           C  
ATOM   1687  CG  GLU A 218      41.509  49.013 -10.991  1.00 96.28           C  
ATOM   1688  CD  GLU A 218      42.581  49.966 -10.487  1.00 96.28           C  
ATOM   1689  OE1 GLU A 218      42.631  51.126 -10.957  1.00 96.28           O  
ATOM   1690  OE2 GLU A 218      43.377  49.550  -9.616  1.00 96.28           O1-
ATOM   1691  N   LEU A 219      41.419  45.409 -12.156  1.00 96.57           N  
ATOM   1692  CA  LEU A 219      41.723  44.844 -13.466  1.00 96.57           C  
ATOM   1693  C   LEU A 219      40.492  44.178 -14.070  1.00 96.57           C  
ATOM   1694  O   LEU A 219      40.206  44.353 -15.258  1.00 96.57           O  
ATOM   1695  CB  LEU A 219      42.865  43.830 -13.361  1.00 96.57           C  
ATOM   1696  CG  LEU A 219      44.271  44.408 -13.184  1.00 96.57           C  
ATOM   1697  CD1 LEU A 219      45.268  43.293 -12.886  1.00 96.57           C  
ATOM   1698  CD2 LEU A 219      44.689  45.189 -14.425  1.00 96.57           C  
ATOM   1699  N   ALA A 220      39.801  43.425 -13.246  1.00 95.76           N  
ATOM   1700  CA  ALA A 220      38.593  42.749 -13.714  1.00 95.76           C  
ATOM   1701  C   ALA A 220      37.566  43.755 -14.229  1.00 95.76           C  
ATOM   1702  O   ALA A 220      36.934  43.531 -15.264  1.00 95.76           O  
ATOM   1703  CB  ALA A 220      37.989  41.903 -12.596  1.00 95.76           C  
ATOM   1704  N   LEU A 221      37.380  44.865 -13.553  1.00 94.77           N  
ATOM   1705  CA  LEU A 221      36.438  45.894 -13.980  1.00 94.77           C  
ATOM   1706  C   LEU A 221      36.890  46.536 -15.288  1.00 94.77           C  
ATOM   1707  O   LEU A 221      36.065  46.844 -16.151  1.00 94.77           O  
ATOM   1708  CB  LEU A 221      36.288  46.967 -12.897  1.00 94.77           C  
ATOM   1709  CG  LEU A 221      35.472  46.576 -11.665  1.00 94.77           C  
ATOM   1710  CD1 LEU A 221      35.560  47.667 -10.603  1.00 94.77           C  
ATOM   1711  CD2 LEU A 221      34.020  46.309 -12.046  1.00 94.77           C  
ATOM   1712  N   GLN A 222      38.151  46.760 -15.411  1.00 94.13           N  
ATOM   1713  CA  GLN A 222      38.696  47.307 -16.649  1.00 94.13           C  
ATOM   1714  C   GLN A 222      38.432  46.371 -17.826  1.00 94.13           C  
ATOM   1715  O   GLN A 222      38.071  46.821 -18.915  1.00 94.13           O  
ATOM   1716  CB  GLN A 222      40.197  47.565 -16.509  1.00 94.13           C  
ATOM   1717  CG  GLN A 222      40.536  48.758 -15.626  1.00 94.13           C  
ATOM   1718  CD  GLN A 222      42.029  48.930 -15.421  1.00 94.13           C  
ATOM   1719  NE2 GLN A 222      42.411  49.973 -14.692  1.00 94.13           N  
ATOM   1720  OE1 GLN A 222      42.833  48.133 -15.913  1.00 94.13           O  
ATOM   1721  N   ILE A 223      38.653  45.065 -17.562  1.00 94.03           N  
ATOM   1722  CA  ILE A 223      38.391  44.052 -18.579  1.00 94.03           C  
ATOM   1723  C   ILE A 223      36.913  44.075 -18.961  1.00 94.03           C  
ATOM   1724  O   ILE A 223      36.570  44.009 -20.144  1.00 94.03           O  
ATOM   1725  CB  ILE A 223      38.797  42.642 -18.092  1.00 94.03           C  
ATOM   1726  CG1 ILE A 223      40.321  42.545 -17.952  1.00 94.03           C  
ATOM   1727  CG2 ILE A 223      38.264  41.568 -19.045  1.00 94.03           C  
ATOM   1728  CD1 ILE A 223      40.796  41.299 -17.216  1.00 94.03           C  
ATOM   1729  N   PHE A 224      36.065  44.135 -17.939  1.00 93.11           N  
ATOM   1730  CA  PHE A 224      34.624  44.190 -18.158  1.00 93.11           C  
ATOM   1731  C   PHE A 224      34.254  45.387 -19.026  1.00 93.11           C  
ATOM   1732  O   PHE A 224      33.450  45.263 -19.951  1.00 93.11           O  
ATOM   1733  CB  PHE A 224      33.878  44.258 -16.822  1.00 93.11           C  
ATOM   1734  CG  PHE A 224      32.384  44.137 -16.955  1.00 93.11           C  
ATOM   1735  CD1 PHE A 224      31.582  45.271 -17.001  1.00 93.11           C  
ATOM   1736  CD2 PHE A 224      31.781  42.889 -17.032  1.00 93.11           C  
ATOM   1737  CE1 PHE A 224      30.199  45.161 -17.124  1.00 93.11           C  
ATOM   1738  CE2 PHE A 224      30.399  42.771 -17.155  1.00 93.11           C  
ATOM   1739  CZ  PHE A 224      29.610  43.909 -17.200  1.00 93.11           C  
ATOM   1740  N   ARG A 225      34.859  46.513 -18.864  1.00 90.98           N  
ATOM   1741  CA  ARG A 225      34.602  47.715 -19.652  1.00 90.98           C  
ATOM   1742  C   ARG A 225      35.103  47.548 -21.083  1.00 90.98           C  
ATOM   1743  O   ARG A 225      34.400  47.890 -22.037  1.00 90.98           O  
ATOM   1744  CB  ARG A 225      35.262  48.935 -19.005  1.00 90.98           C  
ATOM   1745  CG  ARG A 225      34.908  50.253 -19.673  1.00 90.98           C  
ATOM   1746  CD  ARG A 225      35.605  51.430 -19.004  1.00 90.98           C  
ATOM   1747  NE  ARG A 225      35.316  52.687 -19.687  1.00 90.98           N  
ATOM   1748  CZ  ARG A 225      35.629  53.893 -19.221  1.00 90.98           C  
ATOM   1749  NH1 ARG A 225      36.250  54.028 -18.055  1.00 90.98           N1+
ATOM   1750  NH2 ARG A 225      35.319  54.972 -19.924  1.00 90.98           N  
ATOM   1751  N   GLN A 226      36.238  46.974 -21.212  1.00 90.69           N  
ATOM   1752  CA  GLN A 226      36.907  46.835 -22.501  1.00 90.69           C  
ATOM   1753  C   GLN A 226      36.197  45.811 -23.381  1.00 90.69           C  
ATOM   1754  O   GLN A 226      36.065  46.010 -24.591  1.00 90.69           O  
ATOM   1755  CB  GLN A 226      38.370  46.436 -22.306  1.00 90.69           C  
ATOM   1756  CG  GLN A 226      39.250  47.560 -21.777  1.00 90.69           C  
ATOM   1757  CD  GLN A 226      40.681  47.119 -21.533  1.00 90.69           C  
ATOM   1758  NE2 GLN A 226      41.539  48.067 -21.165  1.00 90.69           N  
ATOM   1759  OE1 GLN A 226      41.015  45.939 -21.674  1.00 90.69           O  
ATOM   1760  N   LEU A 227      35.669  44.744 -22.718  1.00 87.70           N  
ATOM   1761  CA  LEU A 227      35.127  43.646 -23.512  1.00 87.70           C  
ATOM   1762  C   LEU A 227      33.606  43.723 -23.580  1.00 87.70           C  
ATOM   1763  O   LEU A 227      32.959  42.833 -24.137  1.00 87.70           O  
ATOM   1764  CB  LEU A 227      35.557  42.298 -22.925  1.00 87.70           C  
ATOM   1765  CG  LEU A 227      37.056  41.999 -22.939  1.00 87.70           C  
ATOM   1766  CD1 LEU A 227      37.329  40.627 -22.331  1.00 87.70           C  
ATOM   1767  CD2 LEU A 227      37.606  42.079 -24.359  1.00 87.70           C  
ATOM   1768  N   LYS A 228      33.040  44.831 -23.122  1.00 84.92           N  
ATOM   1769  CA  LYS A 228      31.613  45.128 -23.211  1.00 84.92           C  
ATOM   1770  C   LYS A 228      30.775  43.948 -22.728  1.00 84.92           C  
ATOM   1771  O   LYS A 228      29.843  43.520 -23.414  1.00 84.92           O  
ATOM   1772  CB  LYS A 228      31.229  45.493 -24.646  1.00 84.92           C  
ATOM   1773  CG  LYS A 228      31.883  46.766 -25.158  1.00 84.92           C  
ATOM   1774  CD  LYS A 228      31.394  47.125 -26.555  1.00 84.92           C  
ATOM   1775  CE  LYS A 228      32.090  48.369 -27.090  1.00 84.92           C  
ATOM   1776  NZ  LYS A 228      31.599  48.735 -28.453  1.00 84.92           N1+
ATOM   1777  N   ASN A 229      31.043  43.341 -21.582  1.00 78.44           N  
ATOM   1778  CA  ASN A 229      30.274  42.341 -20.848  1.00 78.44           C  
ATOM   1779  C   ASN A 229      30.254  41.001 -21.579  1.00 78.44           C  
ATOM   1780  O   ASN A 229      29.205  40.363 -21.686  1.00 78.44           O  
ATOM   1781  CB  ASN A 229      28.847  42.834 -20.604  1.00 78.44           C  
ATOM   1782  CG  ASN A 229      28.128  42.036 -19.535  1.00 78.44           C  
ATOM   1783  ND2 ASN A 229      26.810  42.185 -19.468  1.00 78.44           N  
ATOM   1784  OD1 ASN A 229      28.751  41.292 -18.774  1.00 78.44           O  
ATOM   1785  N   THR A 230      31.365  40.592 -22.148  1.00 86.35           N  
ATOM   1786  CA  THR A 230      31.515  39.253 -22.704  1.00 86.35           C  
ATOM   1787  C   THR A 230      31.592  38.210 -21.593  1.00 86.35           C  
ATOM   1788  O   THR A 230      31.722  38.557 -20.417  1.00 86.35           O  
ATOM   1789  CB  THR A 230      32.770  39.154 -23.593  1.00 86.35           C  
ATOM   1790  CG2 THR A 230      32.719  40.168 -24.731  1.00 86.35           C  
ATOM   1791  OG1 THR A 230      33.933  39.405 -22.796  1.00 86.35           O  
ATOM   1792  N   GLU A 231      31.319  36.931 -21.938  1.00 90.08           N  
ATOM   1793  CA  GLU A 231      31.432  35.833 -20.983  1.00 90.08           C  
ATOM   1794  C   GLU A 231      32.781  35.855 -20.272  1.00 90.08           C  
ATOM   1795  O   GLU A 231      32.853  35.647 -19.059  1.00 90.08           O  
ATOM   1796  CB  GLU A 231      31.230  34.487 -21.684  1.00 90.08           C  
ATOM   1797  CG  GLU A 231      31.112  33.308 -20.730  1.00 90.08           C  
ATOM   1798  CD  GLU A 231      30.843  31.989 -21.437  1.00 90.08           C  
ATOM   1799  OE1 GLU A 231      30.771  30.940 -20.757  1.00 90.08           O  
ATOM   1800  OE2 GLU A 231      30.704  32.004 -22.681  1.00 90.08           O1-
ATOM   1801  N   LEU A 232      33.771  36.093 -21.007  1.00 91.74           N  
ATOM   1802  CA  LEU A 232      35.119  36.182 -20.459  1.00 91.74           C  
ATOM   1803  C   LEU A 232      35.209  37.281 -19.406  1.00 91.74           C  
ATOM   1804  O   LEU A 232      35.800  37.082 -18.343  1.00 91.74           O  
ATOM   1805  CB  LEU A 232      36.135  36.444 -21.574  1.00 91.74           C  
ATOM   1806  CG  LEU A 232      37.610  36.418 -21.169  1.00 91.74           C  
ATOM   1807  CD1 LEU A 232      37.999  35.029 -20.673  1.00 91.74           C  
ATOM   1808  CD2 LEU A 232      38.494  36.842 -22.337  1.00 91.74           C  
ATOM   1809  N   ALA A 233      34.670  38.484 -19.652  1.00 91.53           N  
ATOM   1810  CA  ALA A 233      34.681  39.591 -18.699  1.00 91.53           C  
ATOM   1811  C   ALA A 233      33.930  39.223 -17.423  1.00 91.53           C  
ATOM   1812  O   ALA A 233      34.373  39.547 -16.319  1.00 91.53           O  
ATOM   1813  CB  ALA A 233      34.072  40.841 -19.330  1.00 91.53           C  
ATOM   1814  N   ARG A 234      32.849  38.485 -17.592  1.00 93.37           N  
ATOM   1815  CA  ARG A 234      32.069  38.056 -16.436  1.00 93.37           C  
ATOM   1816  C   ARG A 234      32.849  37.055 -15.591  1.00 93.37           C  
ATOM   1817  O   ARG A 234      32.801  37.104 -14.360  1.00 93.37           O  
ATOM   1818  CB  ARG A 234      30.740  37.442 -16.882  1.00 93.37           C  
ATOM   1819  CG  ARG A 234      29.764  38.447 -17.471  1.00 93.37           C  
ATOM   1820  CD  ARG A 234      28.431  37.800 -17.823  1.00 93.37           C  
ATOM   1821  NE  ARG A 234      28.474  37.154 -19.131  1.00 93.37           N  
ATOM   1822  CZ  ARG A 234      27.449  36.527 -19.701  1.00 93.37           C  
ATOM   1823  NH1 ARG A 234      26.275  36.448 -19.086  1.00 93.37           N1+
ATOM   1824  NH2 ARG A 234      27.597  35.974 -20.896  1.00 93.37           N  
ATOM   1825  N   GLU A 235      33.494  36.218 -16.299  1.00 94.20           N  
ATOM   1826  CA  GLU A 235      34.330  35.244 -15.604  1.00 94.20           C  
ATOM   1827  C   GLU A 235      35.467  35.929 -14.852  1.00 94.20           C  
ATOM   1828  O   GLU A 235      35.824  35.518 -13.746  1.00 94.20           O  
ATOM   1829  CB  GLU A 235      34.895  34.218 -16.590  1.00 94.20           C  
ATOM   1830  CG  GLU A 235      33.858  33.237 -17.118  1.00 94.20           C  
ATOM   1831  CD  GLU A 235      34.437  32.214 -18.083  1.00 94.20           C  
ATOM   1832  OE1 GLU A 235      33.655  31.485 -18.735  1.00 94.20           O  
ATOM   1833  OE2 GLU A 235      35.681  32.141 -18.186  1.00 94.20           O1-
ATOM   1834  N   ALA A 236      36.029  36.949 -15.423  1.00 94.69           N  
ATOM   1835  CA  ALA A 236      37.088  37.709 -14.763  1.00 94.69           C  
ATOM   1836  C   ALA A 236      36.588  38.333 -13.463  1.00 94.69           C  
ATOM   1837  O   ALA A 236      37.281  38.297 -12.443  1.00 94.69           O  
ATOM   1838  CB  ALA A 236      37.627  38.791 -15.696  1.00 94.69           C  
ATOM   1839  N   ILE A 237      35.357  38.902 -13.522  1.00 95.28           N  
ATOM   1840  CA  ILE A 237      34.765  39.498 -12.329  1.00 95.28           C  
ATOM   1841  C   ILE A 237      34.513  38.416 -11.282  1.00 95.28           C  
ATOM   1842  O   ILE A 237      34.790  38.614 -10.096  1.00 95.28           O  
ATOM   1843  CB  ILE A 237      33.451  40.240 -12.660  1.00 95.28           C  
ATOM   1844  CG1 ILE A 237      33.743  41.500 -13.484  1.00 95.28           C  
ATOM   1845  CG2 ILE A 237      32.690  40.589 -11.378  1.00 95.28           C  
ATOM   1846  CD1 ILE A 237      32.496  42.262 -13.911  1.00 95.28           C  
ATOM   1847  N   GLU A 238      34.029  37.284 -11.733  1.00 94.35           N  
ATOM   1848  CA  GLU A 238      33.787  36.172 -10.818  1.00 94.35           C  
ATOM   1849  C   GLU A 238      35.079  35.723 -10.142  1.00 94.35           C  
ATOM   1850  O   GLU A 238      35.104  35.495  -8.931  1.00 94.35           O  
ATOM   1851  CB  GLU A 238      33.145  34.996 -11.559  1.00 94.35           C  
ATOM   1852  CG  GLU A 238      32.749  33.840 -10.652  1.00 94.35           C  
ATOM   1853  CD  GLU A 238      32.097  32.687 -11.399  1.00 94.35           C  
ATOM   1854  OE1 GLU A 238      31.802  31.646 -10.770  1.00 94.35           O  
ATOM   1855  OE2 GLU A 238      31.881  32.826 -12.624  1.00 94.35           O1-
ATOM   1856  N   LEU A 239      36.064  35.545 -10.930  1.00 95.43           N  
ATOM   1857  CA  LEU A 239      37.359  35.130 -10.405  1.00 95.43           C  
ATOM   1858  C   LEU A 239      37.886  36.144  -9.394  1.00 95.43           C  
ATOM   1859  O   LEU A 239      38.347  35.769  -8.314  1.00 95.43           O  
ATOM   1860  CB  LEU A 239      38.369  34.956 -11.543  1.00 95.43           C  
ATOM   1861  CG  LEU A 239      39.771  34.494 -11.141  1.00 95.43           C  
ATOM   1862  CD1 LEU A 239      39.704  33.138 -10.447  1.00 95.43           C  
ATOM   1863  CD2 LEU A 239      40.684  34.431 -12.362  1.00 95.43           C  
ATOM   1864  N   ALA A 240      37.864  37.469  -9.738  1.00 95.42           N  
ATOM   1865  CA  ALA A 240      38.334  38.518  -8.837  1.00 95.42           C  
ATOM   1866  C   ALA A 240      37.512  38.544  -7.550  1.00 95.42           C  
ATOM   1867  O   ALA A 240      38.050  38.783  -6.467  1.00 95.42           O  
ATOM   1868  CB  ALA A 240      38.279  39.879  -9.527  1.00 95.42           C  
ATOM   1869  N   THR A 241      36.206  38.307  -7.705  1.00 94.25           N  
ATOM   1870  CA  THR A 241      35.333  38.255  -6.537  1.00 94.25           C  
ATOM   1871  C   THR A 241      35.714  37.090  -5.628  1.00 94.25           C  
ATOM   1872  O   THR A 241      35.766  37.241  -4.406  1.00 94.25           O  
ATOM   1873  CB  THR A 241      33.856  38.126  -6.950  1.00 94.25           C  
ATOM   1874  CG2 THR A 241      32.947  38.048  -5.727  1.00 94.25           C  
ATOM   1875  OG1 THR A 241      33.484  39.264  -7.737  1.00 94.25           O  
ATOM   1876  N   GLU A 242      35.926  35.960  -6.256  1.00 92.98           N  
ATOM   1877  CA  GLU A 242      36.364  34.801  -5.483  1.00 92.98           C  
ATOM   1878  C   GLU A 242      37.720  35.052  -4.832  1.00 92.98           C  
ATOM   1879  O   GLU A 242      37.936  34.688  -3.674  1.00 92.98           O  
ATOM   1880  CB  GLU A 242      36.428  33.556  -6.372  1.00 92.98           C  
ATOM   1881  CG  GLU A 242      36.623  32.259  -5.599  1.00 92.98           C  
ATOM   1882  CD  GLU A 242      36.513  31.019  -6.472  1.00 92.98           C  
ATOM   1883  OE1 GLU A 242      36.702  29.894  -5.955  1.00 92.98           O  
ATOM   1884  OE2 GLU A 242      36.237  31.173  -7.682  1.00 92.98           O1-
ATOM   1885  N   ALA A 243      38.570  35.669  -5.532  1.00 91.08           N  
ATOM   1886  CA  ALA A 243      39.903  35.978  -5.022  1.00 91.08           C  
ATOM   1887  C   ALA A 243      39.829  36.967  -3.862  1.00 91.08           C  
ATOM   1888  O   ALA A 243      40.642  36.909  -2.936  1.00 91.08           O  
ATOM   1889  CB  ALA A 243      40.784  36.536  -6.137  1.00 91.08           C  
ATOM   1890  N   ALA A 244      38.922  37.897  -3.968  1.00 90.25           N  
ATOM   1891  CA  ALA A 244      38.742  38.896  -2.918  1.00 90.25           C  
ATOM   1892  C   ALA A 244      38.416  38.236  -1.582  1.00 90.25           C  
ATOM   1893  O   ALA A 244      38.654  38.817  -0.521  1.00 90.25           O  
ATOM   1894  CB  ALA A 244      37.642  39.882  -3.304  1.00 90.25           C  
ATOM   1895  N   LYS A 245      37.982  36.968  -1.658  1.00 89.55           N  
ATOM   1896  CA  LYS A 245      37.645  36.225  -0.448  1.00 89.55           C  
ATOM   1897  C   LYS A 245      38.837  35.412   0.049  1.00 89.55           C  
ATOM   1898  O   LYS A 245      38.843  34.940   1.188  1.00 89.55           O  
ATOM   1899  CB  LYS A 245      36.450  35.303  -0.698  1.00 89.55           C  
ATOM   1900  CG  LYS A 245      35.168  36.038  -1.064  1.00 89.55           C  
ATOM   1901  CD  LYS A 245      34.032  35.067  -1.359  1.00 89.55           C  
ATOM   1902  CE  LYS A 245      32.769  35.798  -1.793  1.00 89.55           C  
ATOM   1903  NZ  LYS A 245      31.671  34.847  -2.143  1.00 89.55           N1+
ATOM   1904  N   ALA A 246      39.769  35.346  -0.776  1.00 86.42           N  
ATOM   1905  CA  ALA A 246      40.924  34.510  -0.461  1.00 86.42           C  
ATOM   1906  C   ALA A 246      41.888  35.235   0.474  1.00 86.42           C  
ATOM   1907  O   ALA A 246      42.017  36.459   0.414  1.00 86.42           O  
ATOM   1908  CB  ALA A 246      41.643  34.091  -1.741  1.00 86.42           C  
ATOM   1909  N   THR A 247      42.534  34.490   1.398  1.00 84.22           N  
ATOM   1910  CA  THR A 247      43.460  35.068   2.365  1.00 84.22           C  
ATOM   1911  C   THR A 247      44.905  34.766   1.977  1.00 84.22           C  
ATOM   1912  O   THR A 247      45.839  35.298   2.581  1.00 84.22           O  
ATOM   1913  CB  THR A 247      43.186  34.542   3.786  1.00 84.22           C  
ATOM   1914  CG2 THR A 247      41.809  34.977   4.278  1.00 84.22           C  
ATOM   1915  OG1 THR A 247      43.248  33.110   3.779  1.00 84.22           O  
ATOM   1916  N   ASP A 248      45.045  34.041   0.946  1.00 90.18           N  
ATOM   1917  CA  ASP A 248      46.378  33.638   0.509  1.00 90.18           C  
ATOM   1918  C   ASP A 248      46.938  34.616  -0.522  1.00 90.18           C  
ATOM   1919  O   ASP A 248      46.388  34.755  -1.616  1.00 90.18           O  
ATOM   1920  CB  ASP A 248      46.347  32.222  -0.072  1.00 90.18           C  
ATOM   1921  CG  ASP A 248      47.732  31.666  -0.353  1.00 90.18           C  
ATOM   1922  OD1 ASP A 248      48.651  32.452  -0.674  1.00 90.18           O  
ATOM   1923  OD2 ASP A 248      47.905  30.432  -0.257  1.00 90.18           O1-
ATOM   1924  N   SER A 249      48.080  35.302  -0.235  1.00 91.58           N  
ATOM   1925  CA  SER A 249      48.688  36.296  -1.112  1.00 91.58           C  
ATOM   1926  C   SER A 249      49.162  35.666  -2.418  1.00 91.58           C  
ATOM   1927  O   SER A 249      49.055  36.277  -3.483  1.00 91.58           O  
ATOM   1928  CB  SER A 249      49.862  36.983  -0.412  1.00 91.58           C  
ATOM   1929  OG  SER A 249      50.831  36.031  -0.008  1.00 91.58           O  
ATOM   1930  N   GLU A 250      49.587  34.477  -2.297  1.00 92.66           N  
ATOM   1931  CA  GLU A 250      50.056  33.786  -3.495  1.00 92.66           C  
ATOM   1932  C   GLU A 250      48.917  33.557  -4.484  1.00 92.66           C  
ATOM   1933  O   GLU A 250      49.086  33.747  -5.690  1.00 92.66           O  
ATOM   1934  CB  GLU A 250      50.709  32.452  -3.126  1.00 92.66           C  
ATOM   1935  CG  GLU A 250      52.080  32.595  -2.481  1.00 92.66           C  
ATOM   1936  CD  GLU A 250      52.686  31.265  -2.060  1.00 92.66           C  
ATOM   1937  OE1 GLU A 250      53.782  31.262  -1.455  1.00 92.66           O  
ATOM   1938  OE2 GLU A 250      52.061  30.218  -2.340  1.00 92.66           O1-
ATOM   1939  N   ALA A 251      47.782  33.156  -3.986  1.00 92.57           N  
ATOM   1940  CA  ALA A 251      46.606  32.970  -4.832  1.00 92.57           C  
ATOM   1941  C   ALA A 251      46.196  34.280  -5.497  1.00 92.57           C  
ATOM   1942  O   ALA A 251      45.858  34.304  -6.683  1.00 92.57           O  
ATOM   1943  CB  ALA A 251      45.446  32.406  -4.015  1.00 92.57           C  
ATOM   1944  N   LEU A 252      46.265  35.365  -4.740  1.00 94.17           N  
ATOM   1945  CA  LEU A 252      45.905  36.682  -5.255  1.00 94.17           C  
ATOM   1946  C   LEU A 252      46.858  37.112  -6.364  1.00 94.17           C  
ATOM   1947  O   LEU A 252      46.433  37.701  -7.360  1.00 94.17           O  
ATOM   1948  CB  LEU A 252      45.914  37.719  -4.128  1.00 94.17           C  
ATOM   1949  CG  LEU A 252      44.838  37.562  -3.052  1.00 94.17           C  
ATOM   1950  CD1 LEU A 252      45.097  38.524  -1.898  1.00 94.17           C  
ATOM   1951  CD2 LEU A 252      43.451  37.790  -3.645  1.00 94.17           C  
ATOM   1952  N   LYS A 253      48.142  36.806  -6.254  1.00 94.60           N  
ATOM   1953  CA  LYS A 253      49.122  37.113  -7.292  1.00 94.60           C  
ATOM   1954  C   LYS A 253      48.814  36.358  -8.581  1.00 94.60           C  
ATOM   1955  O   LYS A 253      48.914  36.919  -9.674  1.00 94.60           O  
ATOM   1956  CB  LYS A 253      50.535  36.775  -6.813  1.00 94.60           C  
ATOM   1957  CG  LYS A 253      51.085  37.744  -5.775  1.00 94.60           C  
ATOM   1958  CD  LYS A 253      52.499  37.366  -5.352  1.00 94.60           C  
ATOM   1959  CE  LYS A 253      53.017  38.281  -4.251  1.00 94.60           C  
ATOM   1960  NZ  LYS A 253      54.374  37.869  -3.780  1.00 94.60           N1+
ATOM   1961  N   VAL A 254      48.439  35.126  -8.397  1.00 95.39           N  
ATOM   1962  CA  VAL A 254      48.091  34.289  -9.540  1.00 95.39           C  
ATOM   1963  C   VAL A 254      46.885  34.881 -10.267  1.00 95.39           C  
ATOM   1964  O   VAL A 254      46.885  34.990 -11.496  1.00 95.39           O  
ATOM   1965  CB  VAL A 254      47.792  32.835  -9.111  1.00 95.39           C  
ATOM   1966  CG1 VAL A 254      47.166  32.050 -10.261  1.00 95.39           C  
ATOM   1967  CG2 VAL A 254      49.069  32.150  -8.626  1.00 95.39           C  
ATOM   1968  N   VAL A 255      45.857  35.231  -9.525  1.00 96.25           N  
ATOM   1969  CA  VAL A 255      44.650  35.812 -10.103  1.00 96.25           C  
ATOM   1970  C   VAL A 255      44.999  37.104 -10.837  1.00 96.25           C  
ATOM   1971  O   VAL A 255      44.550  37.325 -11.964  1.00 96.25           O  
ATOM   1972  CB  VAL A 255      43.578  36.083  -9.024  1.00 96.25           C  
ATOM   1973  CG1 VAL A 255      42.423  36.897  -9.604  1.00 96.25           C  
ATOM   1974  CG2 VAL A 255      43.068  34.769  -8.436  1.00 96.25           C  
ATOM   1975  N   LYS A 256      45.773  37.944 -10.195  1.00 96.26           N  
ATOM   1976  CA  LYS A 256      46.187  39.191 -10.833  1.00 96.26           C  
ATOM   1977  C   LYS A 256      46.890  38.923 -12.159  1.00 96.26           C  
ATOM   1978  O   LYS A 256      46.599  39.572 -13.166  1.00 96.26           O  
ATOM   1979  CB  LYS A 256      47.104  39.989  -9.905  1.00 96.26           C  
ATOM   1980  CG  LYS A 256      47.525  41.341 -10.465  1.00 96.26           C  
ATOM   1981  CD  LYS A 256      48.458  42.075  -9.510  1.00 96.26           C  
ATOM   1982  CE  LYS A 256      49.031  43.335 -10.145  1.00 96.26           C  
ATOM   1983  NZ  LYS A 256      50.017  44.008  -9.246  1.00 96.26           N1+
ATOM   1984  N   LEU A 257      47.812  38.037 -12.150  1.00 96.25           N  
ATOM   1985  CA  LEU A 257      48.547  37.703 -13.365  1.00 96.25           C  
ATOM   1986  C   LEU A 257      47.604  37.190 -14.448  1.00 96.25           C  
ATOM   1987  O   LEU A 257      47.711  37.587 -15.610  1.00 96.25           O  
ATOM   1988  CB  LEU A 257      49.623  36.655 -13.070  1.00 96.25           C  
ATOM   1989  CG  LEU A 257      50.629  36.383 -14.190  1.00 96.25           C  
ATOM   1990  CD1 LEU A 257      51.391  37.657 -14.541  1.00 96.25           C  
ATOM   1991  CD2 LEU A 257      51.592  35.272 -13.785  1.00 96.25           C  
ATOM   1992  N   ALA A 258      46.728  36.318 -14.083  1.00 96.18           N  
ATOM   1993  CA  ALA A 258      45.764  35.774 -15.036  1.00 96.18           C  
ATOM   1994  C   ALA A 258      44.914  36.883 -15.650  1.00 96.18           C  
ATOM   1995  O   ALA A 258      44.675  36.893 -16.860  1.00 96.18           O  
ATOM   1996  CB  ALA A 258      44.872  34.737 -14.359  1.00 96.18           C  
ATOM   1997  N   LEU A 259      44.491  37.784 -14.826  1.00 96.83           N  
ATOM   1998  CA  LEU A 259      43.671  38.889 -15.310  1.00 96.83           C  
ATOM   1999  C   LEU A 259      44.476  39.798 -16.233  1.00 96.83           C  
ATOM   2000  O   LEU A 259      43.948  40.307 -17.225  1.00 96.83           O  
ATOM   2001  CB  LEU A 259      43.113  39.698 -14.137  1.00 96.83           C  
ATOM   2002  CG  LEU A 259      42.073  38.995 -13.263  1.00 96.83           C  
ATOM   2003  CD1 LEU A 259      41.680  39.884 -12.087  1.00 96.83           C  
ATOM   2004  CD2 LEU A 259      40.846  38.619 -14.088  1.00 96.83           C  
ATOM   2005  N   LYS A 260      45.701  40.029 -15.905  1.00 96.27           N  
ATOM   2006  CA  LYS A 260      46.565  40.813 -16.784  1.00 96.27           C  
ATOM   2007  C   LYS A 260      46.680  40.167 -18.163  1.00 96.27           C  
ATOM   2008  O   LYS A 260      46.688  40.861 -19.180  1.00 96.27           O  
ATOM   2009  CB  LYS A 260      47.954  40.976 -16.165  1.00 96.27           C  
ATOM   2010  CG  LYS A 260      48.022  42.027 -15.066  1.00 96.27           C  
ATOM   2011  CD  LYS A 260      49.456  42.268 -14.612  1.00 96.27           C  
ATOM   2012  CE  LYS A 260      49.531  43.353 -13.545  1.00 96.27           C  
ATOM   2013  NZ  LYS A 260      50.927  43.554 -13.057  1.00 96.27           N1+
ATOM   2014  N   ILE A 261      46.795  38.901 -18.180  1.00 94.85           N  
ATOM   2015  CA  ILE A 261      46.872  38.161 -19.434  1.00 94.85           C  
ATOM   2016  C   ILE A 261      45.576  38.346 -20.222  1.00 94.85           C  
ATOM   2017  O   ILE A 261      45.607  38.606 -21.427  1.00 94.85           O  
ATOM   2018  CB  ILE A 261      47.141  36.660 -19.189  1.00 94.85           C  
ATOM   2019  CG1 ILE A 261      48.561  36.452 -18.653  1.00 94.85           C  
ATOM   2020  CG2 ILE A 261      46.916  35.855 -20.473  1.00 94.85           C  
ATOM   2021  CD1 ILE A 261      48.829  35.043 -18.138  1.00 94.85           C  
ATOM   2022  N   VAL A 262      44.445  38.223 -19.565  1.00 94.59           N  
ATOM   2023  CA  VAL A 262      43.153  38.402 -20.218  1.00 94.59           C  
ATOM   2024  C   VAL A 262      43.051  39.816 -20.785  1.00 94.59           C  
ATOM   2025  O   VAL A 262      42.548  40.013 -21.893  1.00 94.59           O  
ATOM   2026  CB  VAL A 262      41.983  38.132 -19.245  1.00 94.59           C  
ATOM   2027  CG1 VAL A 262      40.644  38.444 -19.911  1.00 94.59           C  
ATOM   2028  CG2 VAL A 262      42.018  36.685 -18.759  1.00 94.59           C  
ATOM   2029  N   GLN A 263      43.537  40.740 -20.024  1.00 94.24           N  
ATOM   2030  CA  GLN A 263      43.526  42.129 -20.468  1.00 94.24           C  
ATOM   2031  C   GLN A 263      44.377  42.313 -21.721  1.00 94.24           C  
ATOM   2032  O   GLN A 263      43.998  43.050 -22.634  1.00 94.24           O  
ATOM   2033  CB  GLN A 263      44.022  43.053 -19.356  1.00 94.24           C  
ATOM   2034  CG  GLN A 263      43.938  44.534 -19.703  1.00 94.24           C  
ATOM   2035  CD  GLN A 263      44.429  45.429 -18.579  1.00 94.24           C  
ATOM   2036  NE2 GLN A 263      43.729  46.536 -18.355  1.00 94.24           N  
ATOM   2037  OE1 GLN A 263      45.428  45.126 -17.919  1.00 94.24           O  
ATOM   2038  N   GLN A 264      45.532  41.684 -21.812  1.00 92.03           N  
ATOM   2039  CA  GLN A 264      46.479  41.857 -22.908  1.00 92.03           C  
ATOM   2040  C   GLN A 264      46.060  41.044 -24.130  1.00 92.03           C  
ATOM   2041  O   GLN A 264      46.323  41.442 -25.267  1.00 92.03           O  
ATOM   2042  CB  GLN A 264      47.888  41.458 -22.470  1.00 92.03           C  
ATOM   2043  CG  GLN A 264      48.503  42.400 -21.444  1.00 92.03           C  
ATOM   2044  CD  GLN A 264      49.840  41.908 -20.922  1.00 92.03           C  
ATOM   2045  NE2 GLN A 264      50.502  42.731 -20.116  1.00 92.03           N  
ATOM   2046  OE1 GLN A 264      50.275  40.796 -21.240  1.00 92.03           O  
ATOM   2047  N   LEU A 265      45.442  39.902 -23.833  1.00 90.16           N  
ATOM   2048  CA  LEU A 265      45.019  39.024 -24.919  1.00 90.16           C  
ATOM   2049  C   LEU A 265      43.533  38.702 -24.810  1.00 90.16           C  
ATOM   2050  O   LEU A 265      43.158  37.551 -24.579  1.00 90.16           O  
ATOM   2051  CB  LEU A 265      45.836  37.729 -24.909  1.00 90.16           C  
ATOM   2052  CG  LEU A 265      47.356  37.884 -24.971  1.00 90.16           C  
ATOM   2053  CD1 LEU A 265      48.037  36.547 -24.696  1.00 90.16           C  
ATOM   2054  CD2 LEU A 265      47.782  38.440 -26.326  1.00 90.16           C  
ATOM   2055  N   PRO A 266      42.732  39.788 -25.126  1.00 83.72           N  
ATOM   2056  CA  PRO A 266      41.298  39.537 -24.953  1.00 83.72           C  
ATOM   2057  C   PRO A 266      40.731  38.601 -26.017  1.00 83.72           C  
ATOM   2058  O   PRO A 266      41.203  38.598 -27.157  1.00 83.72           O  
ATOM   2059  CB  PRO A 266      40.680  40.932 -25.067  1.00 83.72           C  
ATOM   2060  CG  PRO A 266      41.648  41.713 -25.896  1.00 83.72           C  
ATOM   2061  CD  PRO A 266      43.027  41.166 -25.660  1.00 83.72           C  
ATOM   2062  N   ASP A 267      40.071  37.519 -25.706  1.00 81.28           N  
ATOM   2063  CA  ASP A 267      39.302  36.693 -26.631  1.00 81.28           C  
ATOM   2064  C   ASP A 267      40.179  35.615 -27.263  1.00 81.28           C  
ATOM   2065  O   ASP A 267      40.075  35.347 -28.463  1.00 81.28           O  
ATOM   2066  CB  ASP A 267      38.665  37.559 -27.721  1.00 81.28           C  
ATOM   2067  CG  ASP A 267      37.580  38.479 -27.188  1.00 81.28           C  
ATOM   2068  OD1 ASP A 267      36.863  38.093 -26.241  1.00 81.28           O  
ATOM   2069  OD2 ASP A 267      37.440  39.600 -27.723  1.00 81.28           O1-
ATOM   2070  N   THR A 268      41.208  35.169 -26.515  1.00 86.95           N  
ATOM   2071  CA  THR A 268      42.058  34.071 -26.962  1.00 86.95           C  
ATOM   2072  C   THR A 268      41.854  32.838 -26.086  1.00 86.95           C  
ATOM   2073  O   THR A 268      41.362  32.944 -24.961  1.00 86.95           O  
ATOM   2074  CB  THR A 268      43.543  34.475 -26.948  1.00 86.95           C  
ATOM   2075  CG2 THR A 268      43.784  35.719 -27.796  1.00 86.95           C  
ATOM   2076  OG1 THR A 268      43.948  34.743 -25.600  1.00 86.95           O  
ATOM   2077  N   GLU A 269      42.008  31.698 -26.726  1.00 90.20           N  
ATOM   2078  CA  GLU A 269      41.955  30.438 -25.990  1.00 90.20           C  
ATOM   2079  C   GLU A 269      42.925  30.447 -24.812  1.00 90.20           C  
ATOM   2080  O   GLU A 269      42.612  29.926 -23.739  1.00 90.20           O  
ATOM   2081  CB  GLU A 269      42.263  29.260 -26.918  1.00 90.20           C  
ATOM   2082  CG  GLU A 269      41.138  28.929 -27.887  1.00 90.20           C  
ATOM   2083  CD  GLU A 269      39.888  28.405 -27.199  1.00 90.20           C  
ATOM   2084  OE1 GLU A 269      38.770  28.637 -27.712  1.00 90.20           O  
ATOM   2085  OE2 GLU A 269      40.028  27.756 -26.138  1.00 90.20           O1-
ATOM   2086  N   LEU A 270      43.999  31.103 -24.997  1.00 91.39           N  
ATOM   2087  CA  LEU A 270      45.006  31.212 -23.948  1.00 91.39           C  
ATOM   2088  C   LEU A 270      44.456  31.971 -22.744  1.00 91.39           C  
ATOM   2089  O   LEU A 270      44.684  31.575 -21.599  1.00 91.39           O  
ATOM   2090  CB  LEU A 270      46.260  31.912 -24.477  1.00 91.39           C  
ATOM   2091  CG  LEU A 270      47.206  31.059 -25.325  1.00 91.39           C  
ATOM   2092  CD1 LEU A 270      48.279  31.934 -25.965  1.00 91.39           C  
ATOM   2093  CD2 LEU A 270      47.839  29.961 -24.479  1.00 91.39           C  
ATOM   2094  N   ALA A 271      43.775  33.037 -22.991  1.00 92.01           N  
ATOM   2095  CA  ALA A 271      43.175  33.814 -21.910  1.00 92.01           C  
ATOM   2096  C   ALA A 271      42.171  32.978 -21.124  1.00 92.01           C  
ATOM   2097  O   ALA A 271      42.159  33.008 -19.891  1.00 92.01           O  
ATOM   2098  CB  ALA A 271      42.501  35.066 -22.467  1.00 92.01           C  
ATOM   2099  N   LYS A 272      41.417  32.214 -21.842  1.00 93.14           N  
ATOM   2100  CA  LYS A 272      40.427  31.349 -21.208  1.00 93.14           C  
ATOM   2101  C   LYS A 272      41.099  30.274 -20.357  1.00 93.14           C  
ATOM   2102  O   LYS A 272      40.669  30.006 -19.234  1.00 93.14           O  
ATOM   2103  CB  LYS A 272      39.529  30.698 -22.261  1.00 93.14           C  
ATOM   2104  CG  LYS A 272      38.607  31.673 -22.977  1.00 93.14           C  
ATOM   2105  CD  LYS A 272      37.750  30.968 -24.020  1.00 93.14           C  
ATOM   2106  CE  LYS A 272      36.910  31.958 -24.816  1.00 93.14           C  
ATOM   2107  NZ  LYS A 272      36.096  31.276 -25.866  1.00 93.14           N1+
ATOM   2108  N   GLU A 273      42.134  29.698 -20.882  1.00 93.36           N  
ATOM   2109  CA  GLU A 273      42.869  28.671 -20.152  1.00 93.36           C  
ATOM   2110  C   GLU A 273      43.557  29.254 -18.920  1.00 93.36           C  
ATOM   2111  O   GLU A 273      43.580  28.626 -17.860  1.00 93.36           O  
ATOM   2112  CB  GLU A 273      43.902  27.999 -21.062  1.00 93.36           C  
ATOM   2113  CG  GLU A 273      43.292  27.092 -22.119  1.00 93.36           C  
ATOM   2114  CD  GLU A 273      44.329  26.416 -23.002  1.00 93.36           C  
ATOM   2115  OE1 GLU A 273      43.949  25.794 -24.020  1.00 93.36           O  
ATOM   2116  OE2 GLU A 273      45.532  26.508 -22.672  1.00 93.36           O1-
ATOM   2117  N   ALA A 274      44.131  30.438 -19.088  1.00 94.03           N  
ATOM   2118  CA  ALA A 274      44.766  31.107 -17.956  1.00 94.03           C  
ATOM   2119  C   ALA A 274      43.761  31.359 -16.834  1.00 94.03           C  
ATOM   2120  O   ALA A 274      44.059  31.121 -15.661  1.00 94.03           O  
ATOM   2121  CB  ALA A 274      45.402  32.422 -18.400  1.00 94.03           C  
ATOM   2122  N   LEU A 275      42.586  31.844 -17.199  1.00 94.73           N  
ATOM   2123  CA  LEU A 275      41.542  32.106 -16.214  1.00 94.73           C  
ATOM   2124  C   LEU A 275      41.113  30.818 -15.520  1.00 94.73           C  
ATOM   2125  O   LEU A 275      40.937  30.795 -14.301  1.00 94.73           O  
ATOM   2126  CB  LEU A 275      40.331  32.768 -16.879  1.00 94.73           C  
ATOM   2127  CG  LEU A 275      39.335  33.454 -15.943  1.00 94.73           C  
ATOM   2128  CD1 LEU A 275      39.039  34.868 -16.430  1.00 94.73           C  
ATOM   2129  CD2 LEU A 275      38.050  32.638 -15.841  1.00 94.73           C  
ATOM   2130  N   GLU A 276      40.933  29.763 -16.278  1.00 94.11           N  
ATOM   2131  CA  GLU A 276      40.538  28.472 -15.724  1.00 94.11           C  
ATOM   2132  C   GLU A 276      41.591  27.940 -14.756  1.00 94.11           C  
ATOM   2133  O   GLU A 276      41.257  27.427 -13.686  1.00 94.11           O  
ATOM   2134  CB  GLU A 276      40.293  27.457 -16.845  1.00 94.11           C  
ATOM   2135  CG  GLU A 276      39.700  26.141 -16.364  1.00 94.11           C  
ATOM   2136  CD  GLU A 276      39.392  25.174 -17.496  1.00 94.11           C  
ATOM   2137  OE1 GLU A 276      38.902  24.054 -17.222  1.00 94.11           O  
ATOM   2138  OE2 GLU A 276      39.641  25.538 -18.667  1.00 94.11           O1-
ATOM   2139  N   LEU A 277      42.793  28.004 -15.203  1.00 94.82           N  
ATOM   2140  CA  LEU A 277      43.889  27.561 -14.348  1.00 94.82           C  
ATOM   2141  C   LEU A 277      43.914  28.347 -13.042  1.00 94.82           C  
ATOM   2142  O   LEU A 277      44.095  27.769 -11.968  1.00 94.82           O  
ATOM   2143  CB  LEU A 277      45.229  27.710 -15.075  1.00 94.82           C  
ATOM   2144  CG  LEU A 277      46.457  27.148 -14.356  1.00 94.82           C  
ATOM   2145  CD1 LEU A 277      46.271  25.660 -14.077  1.00 94.82           C  
ATOM   2146  CD2 LEU A 277      47.716  27.389 -15.180  1.00 94.82           C  
ATOM   2147  N   ALA A 278      43.751  29.657 -13.125  1.00 94.27           N  
ATOM   2148  CA  ALA A 278      43.725  30.501 -11.933  1.00 94.27           C  
ATOM   2149  C   ALA A 278      42.557  30.128 -11.023  1.00 94.27           C  
ATOM   2150  O   ALA A 278      42.698  30.114  -9.798  1.00 94.27           O  
ATOM   2151  CB  ALA A 278      43.640  31.975 -12.324  1.00 94.27           C  
ATOM   2152  N   LYS A 279      41.455  29.805 -11.595  1.00 93.66           N  
ATOM   2153  CA  LYS A 279      40.293  29.378 -10.822  1.00 93.66           C  
ATOM   2154  C   LYS A 279      40.594  28.110 -10.029  1.00 93.66           C  
ATOM   2155  O   LYS A 279      40.216  27.996  -8.862  1.00 93.66           O  
ATOM   2156  CB  LYS A 279      39.091  29.151 -11.741  1.00 93.66           C  
ATOM   2157  CG  LYS A 279      38.411  30.431 -12.200  1.00 93.66           C  
ATOM   2158  CD  LYS A 279      37.196  30.138 -13.070  1.00 93.66           C  
ATOM   2159  CE  LYS A 279      36.564  31.418 -13.600  1.00 93.66           C  
ATOM   2160  NZ  LYS A 279      35.402  31.134 -14.493  1.00 93.66           N1+
ATOM   2161  N   GLU A 280      41.217  27.269 -10.706  1.00 91.27           N  
ATOM   2162  CA  GLU A 280      41.587  26.026 -10.036  1.00 91.27           C  
ATOM   2163  C   GLU A 280      42.623  26.276  -8.943  1.00 91.27           C  
ATOM   2164  O   GLU A 280      42.548  25.686  -7.864  1.00 91.27           O  
ATOM   2165  CB  GLU A 280      42.125  25.009 -11.046  1.00 91.27           C  
ATOM   2166  CG  GLU A 280      41.061  24.447 -11.978  1.00 91.27           C  
ATOM   2167  CD  GLU A 280      41.607  23.430 -12.968  1.00 91.27           C  
ATOM   2168  OE1 GLU A 280      40.857  23.002 -13.874  1.00 91.27           O  
ATOM   2169  OE2 GLU A 280      42.795  23.058 -12.836  1.00 91.27           O1-
ATOM   2170  N   ALA A 281      43.492  27.145  -9.246  1.00 89.02           N  
ATOM   2171  CA  ALA A 281      44.582  27.439  -8.319  1.00 89.02           C  
ATOM   2172  C   ALA A 281      44.061  28.125  -7.060  1.00 89.02           C  
ATOM   2173  O   ALA A 281      44.551  27.868  -5.958  1.00 89.02           O  
ATOM   2174  CB  ALA A 281      45.636  28.309  -8.998  1.00 89.02           C  
ATOM   2175  N   VAL A 282      43.076  28.994  -7.190  1.00 89.45           N  
ATOM   2176  CA  VAL A 282      42.552  29.756  -6.062  1.00 89.45           C  
ATOM   2177  C   VAL A 282      41.898  28.810  -5.058  1.00 89.45           C  
ATOM   2178  O   VAL A 282      41.783  29.135  -3.874  1.00 89.45           O  
ATOM   2179  CB  VAL A 282      41.539  30.829  -6.523  1.00 89.45           C  
ATOM   2180  CG1 VAL A 282      40.867  31.487  -5.320  1.00 89.45           C  
ATOM   2181  CG2 VAL A 282      42.231  31.877  -7.392  1.00 89.45           C  
ATOM   2182  N   LYS A 283      41.565  27.612  -5.507  1.00 87.94           N  
ATOM   2183  CA  LYS A 283      40.925  26.624  -4.643  1.00 87.94           C  
ATOM   2184  C   LYS A 283      41.962  25.763  -3.928  1.00 87.94           C  
ATOM   2185  O   LYS A 283      41.639  25.062  -2.967  1.00 87.94           O  
ATOM   2186  CB  LYS A 283      39.976  25.738  -5.452  1.00 87.94           C  
ATOM   2187  CG  LYS A 283      38.805  26.487  -6.070  1.00 87.94           C  
ATOM   2188  CD  LYS A 283      37.905  25.555  -6.873  1.00 87.94           C  
ATOM   2189  CE  LYS A 283      36.765  26.313  -7.538  1.00 87.94           C  
ATOM   2190  NZ  LYS A 283      35.913  25.413  -8.371  1.00 87.94           N1+
ATOM   2191  N   SER A 284      43.205  25.936  -4.316  1.00 85.85           N  
ATOM   2192  CA  SER A 284      44.258  25.094  -3.759  1.00 85.85           C  
ATOM   2193  C   SER A 284      44.977  25.796  -2.612  1.00 85.85           C  
ATOM   2194  O   SER A 284      45.219  27.004  -2.670  1.00 85.85           O  
ATOM   2195  CB  SER A 284      45.266  24.708  -4.842  1.00 85.85           C  
ATOM   2196  OG  SER A 284      46.363  24.007  -4.282  1.00 85.85           O  
ATOM   2197  N   THR A 285      45.219  25.077  -1.542  1.00 84.82           N  
ATOM   2198  CA  THR A 285      45.979  25.629  -0.427  1.00 84.82           C  
ATOM   2199  C   THR A 285      47.448  25.228  -0.523  1.00 84.82           C  
ATOM   2200  O   THR A 285      48.255  25.598   0.333  1.00 84.82           O  
ATOM   2201  CB  THR A 285      45.404  25.166   0.925  1.00 84.82           C  
ATOM   2202  CG2 THR A 285      43.989  25.695   1.132  1.00 84.82           C  
ATOM   2203  OG1 THR A 285      45.377  23.733   0.960  1.00 84.82           O  
ATOM   2204  N   ASP A 286      47.719  24.537  -1.573  1.00 89.87           N  
ATOM   2205  CA  ASP A 286      49.089  24.075  -1.774  1.00 89.87           C  
ATOM   2206  C   ASP A 286      49.960  25.178  -2.370  1.00 89.87           C  
ATOM   2207  O   ASP A 286      49.808  25.529  -3.542  1.00 89.87           O  
ATOM   2208  CB  ASP A 286      49.113  22.840  -2.676  1.00 89.87           C  
ATOM   2209  CG  ASP A 286      50.482  22.189  -2.754  1.00 89.87           C  
ATOM   2210  OD1 ASP A 286      51.501  22.883  -2.547  1.00 89.87           O  
ATOM   2211  OD2 ASP A 286      50.544  20.970  -3.029  1.00 89.87           O1-
ATOM   2212  N   SER A 287      50.951  25.669  -1.600  1.00 89.71           N  
ATOM   2213  CA  SER A 287      51.804  26.783  -2.005  1.00 89.71           C  
ATOM   2214  C   SER A 287      52.654  26.416  -3.215  1.00 89.71           C  
ATOM   2215  O   SER A 287      52.869  27.243  -4.104  1.00 89.71           O  
ATOM   2216  CB  SER A 287      52.707  27.214  -0.849  1.00 89.71           C  
ATOM   2217  OG  SER A 287      53.573  26.160  -0.467  1.00 89.71           O  
ATOM   2218  N   GLU A 288      53.053  25.174  -3.294  1.00 91.54           N  
ATOM   2219  CA  GLU A 288      53.867  24.734  -4.423  1.00 91.54           C  
ATOM   2220  C   GLU A 288      53.064  24.743  -5.720  1.00 91.54           C  
ATOM   2221  O   GLU A 288      53.568  25.159  -6.766  1.00 91.54           O  
ATOM   2222  CB  GLU A 288      54.432  23.334  -4.164  1.00 91.54           C  
ATOM   2223  CG  GLU A 288      55.564  23.306  -3.147  1.00 91.54           C  
ATOM   2224  CD  GLU A 288      56.128  21.914  -2.917  1.00 91.54           C  
ATOM   2225  OE1 GLU A 288      57.044  21.761  -2.077  1.00 91.54           O  
ATOM   2226  OE2 GLU A 288      55.654  20.967  -3.583  1.00 91.54           O1-
ATOM   2227  N   ALA A 289      51.841  24.290  -5.651  1.00 92.23           N  
ATOM   2228  CA  ALA A 289      50.959  24.325  -6.815  1.00 92.23           C  
ATOM   2229  C   ALA A 289      50.748  25.756  -7.300  1.00 92.23           C  
ATOM   2230  O   ALA A 289      50.774  26.021  -8.504  1.00 92.23           O  
ATOM   2231  CB  ALA A 289      49.619  23.674  -6.487  1.00 92.23           C  
ATOM   2232  N   LEU A 290      50.566  26.684  -6.357  1.00 93.69           N  
ATOM   2233  CA  LEU A 290      50.359  28.089  -6.693  1.00 93.69           C  
ATOM   2234  C   LEU A 290      51.588  28.669  -7.384  1.00 93.69           C  
ATOM   2235  O   LEU A 290      51.463  29.449  -8.331  1.00 93.69           O  
ATOM   2236  CB  LEU A 290      50.036  28.899  -5.434  1.00 93.69           C  
ATOM   2237  CG  LEU A 290      48.699  28.594  -4.755  1.00 93.69           C  
ATOM   2238  CD1 LEU A 290      48.580  29.369  -3.448  1.00 93.69           C  
ATOM   2239  CD2 LEU A 290      47.538  28.924  -5.687  1.00 93.69           C  
ATOM   2240  N   LYS A 291      52.803  28.285  -6.964  1.00 93.97           N  
ATOM   2241  CA  LYS A 291      54.039  28.758  -7.579  1.00 93.97           C  
ATOM   2242  C   LYS A 291      54.164  28.261  -9.016  1.00 93.97           C  
ATOM   2243  O   LYS A 291      54.605  29.001  -9.898  1.00 93.97           O  
ATOM   2244  CB  LYS A 291      55.252  28.307  -6.762  1.00 93.97           C  
ATOM   2245  CG  LYS A 291      55.420  29.049  -5.445  1.00 93.97           C  
ATOM   2246  CD  LYS A 291      56.650  28.567  -4.685  1.00 93.97           C  
ATOM   2247  CE  LYS A 291      56.788  29.269  -3.340  1.00 93.97           C  
ATOM   2248  NZ  LYS A 291      57.955  28.755  -2.564  1.00 93.97           N1+
ATOM   2249  N   VAL A 292      53.766  26.998  -9.207  1.00 95.17           N  
ATOM   2250  CA  VAL A 292      53.797  26.416 -10.544  1.00 95.17           C  
ATOM   2251  C   VAL A 292      52.846  27.180 -11.463  1.00 95.17           C  
ATOM   2252  O   VAL A 292      53.218  27.553 -12.579  1.00 95.17           O  
ATOM   2253  CB  VAL A 292      53.421  24.917 -10.518  1.00 95.17           C  
ATOM   2254  CG1 VAL A 292      53.179  24.396 -11.933  1.00 95.17           C  
ATOM   2255  CG2 VAL A 292      54.515  24.106  -9.827  1.00 95.17           C  
ATOM   2256  N   VAL A 293      51.634  27.412 -10.976  1.00 95.96           N  
ATOM   2257  CA  VAL A 293      50.646  28.137 -11.768  1.00 95.96           C  
ATOM   2258  C   VAL A 293      51.150  29.549 -12.058  1.00 95.96           C  
ATOM   2259  O   VAL A 293      51.046  30.033 -13.188  1.00 95.96           O  
ATOM   2260  CB  VAL A 293      49.277  28.196 -11.054  1.00 95.96           C  
ATOM   2261  CG1 VAL A 293      48.315  29.115 -11.804  1.00 95.96           C  
ATOM   2262  CG2 VAL A 293      48.686  26.794 -10.918  1.00 95.96           C  
ATOM   2263  N   GLU A 294      51.688  30.204 -11.056  1.00 95.64           N  
ATOM   2264  CA  GLU A 294      52.216  31.553 -11.231  1.00 95.64           C  
ATOM   2265  C   GLU A 294      53.286  31.591 -12.318  1.00 95.64           C  
ATOM   2266  O   GLU A 294      53.262  32.461 -13.191  1.00 95.64           O  
ATOM   2267  CB  GLU A 294      52.787  32.082  -9.912  1.00 95.64           C  
ATOM   2268  CG  GLU A 294      53.312  33.509  -9.997  1.00 95.64           C  
ATOM   2269  CD  GLU A 294      53.862  34.025  -8.678  1.00 95.64           C  
ATOM   2270  OE1 GLU A 294      54.321  35.189  -8.625  1.00 95.64           O  
ATOM   2271  OE2 GLU A 294      53.836  33.259  -7.688  1.00 95.64           O1-
ATOM   2272  N   LEU A 295      54.220  30.666 -12.260  1.00 95.78           N  
ATOM   2273  CA  LEU A 295      55.301  30.628 -13.240  1.00 95.78           C  
ATOM   2274  C   LEU A 295      54.753  30.394 -14.644  1.00 95.78           C  
ATOM   2275  O   LEU A 295      55.194  31.031 -15.602  1.00 95.78           O  
ATOM   2276  CB  LEU A 295      56.310  29.534 -12.883  1.00 95.78           C  
ATOM   2277  CG  LEU A 295      57.620  29.537 -13.673  1.00 95.78           C  
ATOM   2278  CD1 LEU A 295      58.330  30.877 -13.515  1.00 95.78           C  
ATOM   2279  CD2 LEU A 295      58.520  28.393 -13.220  1.00 95.78           C  
ATOM   2280  N   ALA A 296      53.829  29.463 -14.764  1.00 95.93           N  
ATOM   2281  CA  ALA A 296      53.223  29.183 -16.063  1.00 95.93           C  
ATOM   2282  C   ALA A 296      52.554  30.430 -16.636  1.00 95.93           C  
ATOM   2283  O   ALA A 296      52.700  30.731 -17.823  1.00 95.93           O  
ATOM   2284  CB  ALA A 296      52.210  28.047 -15.944  1.00 95.93           C  
ATOM   2285  N   LEU A 297      51.851  31.154 -15.788  1.00 96.31           N  
ATOM   2286  CA  LEU A 297      51.177  32.369 -16.232  1.00 96.31           C  
ATOM   2287  C   LEU A 297      52.189  33.450 -16.592  1.00 96.31           C  
ATOM   2288  O   LEU A 297      51.976  34.218 -17.533  1.00 96.31           O  
ATOM   2289  CB  LEU A 297      50.227  32.883 -15.146  1.00 96.31           C  
ATOM   2290  CG  LEU A 297      48.994  32.025 -14.863  1.00 96.31           C  
ATOM   2291  CD1 LEU A 297      48.193  32.614 -13.706  1.00 96.31           C  
ATOM   2292  CD2 LEU A 297      48.129  31.903 -16.112  1.00 96.31           C  
ATOM   2293  N   GLU A 298      53.304  33.538 -15.832  1.00 95.68           N  
ATOM   2294  CA  GLU A 298      54.366  34.479 -16.175  1.00 95.68           C  
ATOM   2295  C   GLU A 298      54.932  34.191 -17.562  1.00 95.68           C  
ATOM   2296  O   GLU A 298      55.225  35.116 -18.324  1.00 95.68           O  
ATOM   2297  CB  GLU A 298      55.484  34.431 -15.129  1.00 95.68           C  
ATOM   2298  CG  GLU A 298      55.119  35.091 -13.809  1.00 95.68           C  
ATOM   2299  CD  GLU A 298      56.204  34.958 -12.751  1.00 95.68           C  
ATOM   2300  OE1 GLU A 298      56.058  35.543 -11.654  1.00 95.68           O  
ATOM   2301  OE2 GLU A 298      57.209  34.263 -13.024  1.00 95.68           O1-
ATOM   2302  N   ILE A 299      55.066  32.931 -17.855  1.00 94.43           N  
ATOM   2303  CA  ILE A 299      55.572  32.524 -19.163  1.00 94.43           C  
ATOM   2304  C   ILE A 299      54.594  32.956 -20.252  1.00 94.43           C  
ATOM   2305  O   ILE A 299      55.002  33.493 -21.284  1.00 94.43           O  
ATOM   2306  CB  ILE A 299      55.806  30.998 -19.227  1.00 94.43           C  
ATOM   2307  CG1 ILE A 299      56.985  30.600 -18.331  1.00 94.43           C  
ATOM   2308  CG2 ILE A 299      56.041  30.549 -20.673  1.00 94.43           C  
ATOM   2309  CD1 ILE A 299      57.133  29.097 -18.135  1.00 94.43           C  
ATOM   2310  N   VAL A 300      53.327  32.745 -20.041  1.00 94.31           N  
ATOM   2311  CA  VAL A 300      52.308  33.133 -21.009  1.00 94.31           C  
ATOM   2312  C   VAL A 300      52.353  34.643 -21.231  1.00 94.31           C  
ATOM   2313  O   VAL A 300      52.247  35.114 -22.366  1.00 94.31           O  
ATOM   2314  CB  VAL A 300      50.896  32.704 -20.550  1.00 94.31           C  
ATOM   2315  CG1 VAL A 300      49.831  33.234 -21.509  1.00 94.31           C  
ATOM   2316  CG2 VAL A 300      50.810  31.183 -20.440  1.00 94.31           C  
ATOM   2317  N   GLN A 301      52.562  35.339 -20.134  1.00 92.78           N  
ATOM   2318  CA  GLN A 301      52.642  36.794 -20.222  1.00 92.78           C  
ATOM   2319  C   GLN A 301      53.857  37.229 -21.036  1.00 92.78           C  
ATOM   2320  O   GLN A 301      53.786  38.192 -21.802  1.00 92.78           O  
ATOM   2321  CB  GLN A 301      52.693  37.415 -18.826  1.00 92.78           C  
ATOM   2322  CG  GLN A 301      52.628  38.936 -18.828  1.00 92.78           C  
ATOM   2323  CD  GLN A 301      52.617  39.525 -17.429  1.00 92.78           C  
ATOM   2324  NE2 GLN A 301      51.831  40.579 -17.235  1.00 92.78           N  
ATOM   2325  OE1 GLN A 301      53.307  39.035 -16.530  1.00 92.78           O  
ATOM   2326  N   GLN A 302      54.978  36.578 -20.886  1.00 90.96           N  
ATOM   2327  CA  GLN A 302      56.224  36.956 -21.546  1.00 90.96           C  
ATOM   2328  C   GLN A 302      56.236  36.496 -23.001  1.00 90.96           C  
ATOM   2329  O   GLN A 302      56.804  37.169 -23.864  1.00 90.96           O  
ATOM   2330  CB  GLN A 302      57.425  36.373 -20.800  1.00 90.96           C  
ATOM   2331  CG  GLN A 302      57.659  36.993 -19.430  1.00 90.96           C  
ATOM   2332  CD  GLN A 302      58.733  36.275 -18.636  1.00 90.96           C  
ATOM   2333  NE2 GLN A 302      59.058  36.806 -17.461  1.00 90.96           N  
ATOM   2334  OE1 GLN A 302      59.266  35.251 -19.072  1.00 90.96           O  
ATOM   2335  N   LEU A 303      55.590  35.345 -23.225  1.00 88.81           N  
ATOM   2336  CA  LEU A 303      55.563  34.784 -24.572  1.00 88.81           C  
ATOM   2337  C   LEU A 303      54.131  34.518 -25.022  1.00 88.81           C  
ATOM   2338  O   LEU A 303      53.728  33.362 -25.171  1.00 88.81           O  
ATOM   2339  CB  LEU A 303      56.378  33.488 -24.628  1.00 88.81           C  
ATOM   2340  CG  LEU A 303      57.833  33.581 -24.166  1.00 88.81           C  
ATOM   2341  CD1 LEU A 303      58.438  32.187 -24.036  1.00 88.81           C  
ATOM   2342  CD2 LEU A 303      58.648  34.435 -25.131  1.00 88.81           C  
ATOM   2343  N   PRO A 304      53.404  35.682 -25.308  1.00 81.44           N  
ATOM   2344  CA  PRO A 304      52.002  35.461 -25.671  1.00 81.44           C  
ATOM   2345  C   PRO A 304      51.843  34.818 -27.046  1.00 81.44           C  
ATOM   2346  O   PRO A 304      52.643  35.077 -27.949  1.00 81.44           O  
ATOM   2347  CB  PRO A 304      51.407  36.872 -25.656  1.00 81.44           C  
ATOM   2348  CG  PRO A 304      52.570  37.780 -25.894  1.00 81.44           C  
ATOM   2349  CD  PRO A 304      53.809  37.116 -25.365  1.00 81.44           C  
ATOM   2350  N   ASP A 305      51.203  33.673 -27.222  1.00 78.51           N  
ATOM   2351  CA  ASP A 305      50.790  33.108 -28.503  1.00 78.51           C  
ATOM   2352  C   ASP A 305      51.854  32.162 -29.055  1.00 78.51           C  
ATOM   2353  O   ASP A 305      52.175  32.206 -30.243  1.00 78.51           O  
ATOM   2354  CB  ASP A 305      50.501  34.221 -29.513  1.00 78.51           C  
ATOM   2355  CG  ASP A 305      49.665  33.751 -30.690  1.00 78.51           C  
ATOM   2356  OD1 ASP A 305      49.041  32.672 -30.603  1.00 78.51           O  
ATOM   2357  OD2 ASP A 305      49.632  34.466 -31.715  1.00 78.51           O1-
ATOM   2358  N   THR A 306      52.579  31.476 -28.112  1.00 85.86           N  
ATOM   2359  CA  THR A 306      53.560  30.471 -28.506  1.00 85.86           C  
ATOM   2360  C   THR A 306      53.123  29.081 -28.054  1.00 85.86           C  
ATOM   2361  O   THR A 306      52.293  28.947 -27.152  1.00 85.86           O  
ATOM   2362  CB  THR A 306      54.950  30.790 -27.923  1.00 85.86           C  
ATOM   2363  CG2 THR A 306      55.421  32.176 -28.348  1.00 85.86           C  
ATOM   2364  OG1 THR A 306      54.884  30.739 -26.492  1.00 85.86           O  
ATOM   2365  N   GLU A 307      53.474  28.106 -28.833  1.00 90.54           N  
ATOM   2366  CA  GLU A 307      53.222  26.715 -28.472  1.00 90.54           C  
ATOM   2367  C   GLU A 307      53.787  26.392 -27.092  1.00 90.54           C  
ATOM   2368  O   GLU A 307      53.184  25.633 -26.331  1.00 90.54           O  
ATOM   2369  CB  GLU A 307      53.822  25.771 -29.519  1.00 90.54           C  
ATOM   2370  CG  GLU A 307      53.065  25.759 -30.840  1.00 90.54           C  
ATOM   2371  CD  GLU A 307      51.622  25.303 -30.701  1.00 90.54           C  
ATOM   2372  OE1 GLU A 307      50.719  25.965 -31.261  1.00 90.54           O  
ATOM   2373  OE2 GLU A 307      51.390  24.276 -30.024  1.00 90.54           O1-
ATOM   2374  N   LEU A 308      54.860  27.044 -26.799  1.00 91.58           N  
ATOM   2375  CA  LEU A 308      55.498  26.849 -25.502  1.00 91.58           C  
ATOM   2376  C   LEU A 308      54.584  27.311 -24.372  1.00 91.58           C  
ATOM   2377  O   LEU A 308      54.461  26.632 -23.350  1.00 91.58           O  
ATOM   2378  CB  LEU A 308      56.828  27.604 -25.440  1.00 91.58           C  
ATOM   2379  CG  LEU A 308      58.016  26.944 -26.141  1.00 91.58           C  
ATOM   2380  CD1 LEU A 308      59.205  27.898 -26.180  1.00 91.58           C  
ATOM   2381  CD2 LEU A 308      58.392  25.641 -25.444  1.00 91.58           C  
ATOM   2382  N   ALA A 309      53.958  28.426 -24.531  1.00 92.05           N  
ATOM   2383  CA  ALA A 309      53.033  28.947 -23.527  1.00 92.05           C  
ATOM   2384  C   ALA A 309      51.865  27.989 -23.309  1.00 92.05           C  
ATOM   2385  O   ALA A 309      51.487  27.712 -22.168  1.00 92.05           O  
ATOM   2386  CB  ALA A 309      52.517  30.323 -23.942  1.00 92.05           C  
ATOM   2387  N   LYS A 310      51.366  27.442 -24.417  1.00 92.84           N  
ATOM   2388  CA  LYS A 310      50.259  26.491 -24.345  1.00 92.84           C  
ATOM   2389  C   LYS A 310      50.676  25.217 -23.619  1.00 92.84           C  
ATOM   2390  O   LYS A 310      49.933  24.701 -22.782  1.00 92.84           O  
ATOM   2391  CB  LYS A 310      49.751  26.153 -25.747  1.00 92.84           C  
ATOM   2392  CG  LYS A 310      49.051  27.309 -26.448  1.00 92.84           C  
ATOM   2393  CD  LYS A 310      48.582  26.916 -27.843  1.00 92.84           C  
ATOM   2394  CE  LYS A 310      47.988  28.104 -28.589  1.00 92.84           C  
ATOM   2395  NZ  LYS A 310      47.567  27.733 -29.973  1.00 92.84           N1+
ATOM   2396  N   GLU A 311      51.884  24.759 -23.909  1.00 93.65           N  
ATOM   2397  CA  GLU A 311      52.392  23.550 -23.267  1.00 93.65           C  
ATOM   2398  C   GLU A 311      52.644  23.780 -21.780  1.00 93.65           C  
ATOM   2399  O   GLU A 311      52.367  22.909 -20.955  1.00 93.65           O  
ATOM   2400  CB  GLU A 311      53.676  23.076 -23.952  1.00 93.65           C  
ATOM   2401  CG  GLU A 311      53.451  22.483 -25.336  1.00 93.65           C  
ATOM   2402  CD  GLU A 311      54.729  21.980 -25.987  1.00 93.65           C  
ATOM   2403  OE1 GLU A 311      54.681  21.537 -27.157  1.00 93.65           O  
ATOM   2404  OE2 GLU A 311      55.788  22.027 -25.321  1.00 93.65           O1-
ATOM   2405  N   ALA A 312      53.133  24.938 -21.481  1.00 94.13           N  
ATOM   2406  CA  ALA A 312      53.369  25.278 -20.080  1.00 94.13           C  
ATOM   2407  C   ALA A 312      52.061  25.294 -19.293  1.00 94.13           C  
ATOM   2408  O   ALA A 312      51.995  24.774 -18.177  1.00 94.13           O  
ATOM   2409  CB  ALA A 312      54.069  26.630 -19.971  1.00 94.13           C  
ATOM   2410  N   LEU A 313      51.000  25.874 -19.861  1.00 94.80           N  
ATOM   2411  CA  LEU A 313      49.698  25.930 -19.204  1.00 94.80           C  
ATOM   2412  C   LEU A 313      49.128  24.529 -19.006  1.00 94.80           C  
ATOM   2413  O   LEU A 313      48.602  24.214 -17.936  1.00 94.80           O  
ATOM   2414  CB  LEU A 313      48.721  26.780 -20.021  1.00 94.80           C  
ATOM   2415  CG  LEU A 313      48.875  28.297 -19.898  1.00 94.80           C  
ATOM   2416  CD1 LEU A 313      47.940  29.005 -20.873  1.00 94.80           C  
ATOM   2417  CD2 LEU A 313      48.606  28.747 -18.466  1.00 94.80           C  
ATOM   2418  N   LYS A 314      49.257  23.740 -20.026  1.00 93.92           N  
ATOM   2419  CA  LYS A 314      48.757  22.370 -19.957  1.00 93.92           C  
ATOM   2420  C   LYS A 314      49.477  21.577 -18.869  1.00 93.92           C  
ATOM   2421  O   LYS A 314      48.846  20.838 -18.111  1.00 93.92           O  
ATOM   2422  CB  LYS A 314      48.916  21.671 -21.308  1.00 93.92           C  
ATOM   2423  CG  LYS A 314      47.921  22.130 -22.363  1.00 93.92           C  
ATOM   2424  CD  LYS A 314      48.084  21.352 -23.662  1.00 93.92           C  
ATOM   2425  CE  LYS A 314      47.152  21.872 -24.747  1.00 93.92           C  
ATOM   2426  NZ  LYS A 314      47.351  21.151 -26.040  1.00 93.92           N1+
ATOM   2427  N   LEU A 315      50.767  21.687 -18.859  1.00 94.89           N  
ATOM   2428  CA  LEU A 315      51.564  20.998 -17.850  1.00 94.89           C  
ATOM   2429  C   LEU A 315      51.180  21.456 -16.447  1.00 94.89           C  
ATOM   2430  O   LEU A 315      51.020  20.633 -15.543  1.00 94.89           O  
ATOM   2431  CB  LEU A 315      53.057  21.241 -18.089  1.00 94.89           C  
ATOM   2432  CG  LEU A 315      54.020  20.529 -17.137  1.00 94.89           C  
ATOM   2433  CD1 LEU A 315      53.825  19.018 -17.217  1.00 94.89           C  
ATOM   2434  CD2 LEU A 315      55.462  20.904 -17.456  1.00 94.89           C  
ATOM   2435  N   ALA A 316      51.035  22.754 -16.265  1.00 94.52           N  
ATOM   2436  CA  ALA A 316      50.637  23.293 -14.967  1.00 94.52           C  
ATOM   2437  C   ALA A 316      49.263  22.773 -14.555  1.00 94.52           C  
ATOM   2438  O   ALA A 316      49.046  22.433 -13.389  1.00 94.52           O  
ATOM   2439  CB  ALA A 316      50.635  24.820 -15.003  1.00 94.52           C  
ATOM   2440  N   LYS A 317      48.399  22.748 -15.487  1.00 93.36           N  
ATOM   2441  CA  LYS A 317      47.062  22.221 -15.229  1.00 93.36           C  
ATOM   2442  C   LYS A 317      47.124  20.774 -14.750  1.00 93.36           C  
ATOM   2443  O   LYS A 317      46.435  20.397 -13.801  1.00 93.36           O  
ATOM   2444  CB  LYS A 317      46.195  22.321 -16.485  1.00 93.36           C  
ATOM   2445  CG  LYS A 317      44.721  22.030 -16.243  1.00 93.36           C  
ATOM   2446  CD  LYS A 317      43.892  22.266 -17.500  1.00 93.36           C  
ATOM   2447  CE  LYS A 317      42.417  21.972 -17.260  1.00 93.36           C  
ATOM   2448  NZ  LYS A 317      41.598  22.211 -18.486  1.00 93.36           N1+
ATOM   2449  N   GLU A 318      47.899  20.008 -15.378  1.00 92.24           N  
ATOM   2450  CA  GLU A 318      48.061  18.610 -14.989  1.00 92.24           C  
ATOM   2451  C   GLU A 318      48.756  18.491 -13.636  1.00 92.24           C  
ATOM   2452  O   GLU A 318      48.371  17.666 -12.804  1.00 92.24           O  
ATOM   2453  CB  GLU A 318      48.849  17.843 -16.055  1.00 92.24           C  
ATOM   2454  CG  GLU A 318      48.074  17.614 -17.345  1.00 92.24           C  
ATOM   2455  CD  GLU A 318      48.874  16.865 -18.399  1.00 92.24           C  
ATOM   2456  OE1 GLU A 318      48.379  16.706 -19.538  1.00 92.24           O  
ATOM   2457  OE2 GLU A 318      50.005  16.433 -18.084  1.00 92.24           O1-
ATOM   2458  N   ALA A 319      49.677  19.321 -13.438  1.00 91.26           N  
ATOM   2459  CA  ALA A 319      50.495  19.263 -12.230  1.00 91.26           C  
ATOM   2460  C   ALA A 319      49.688  19.671 -11.000  1.00 91.26           C  
ATOM   2461  O   ALA A 319      49.848  19.090  -9.924  1.00 91.26           O  
ATOM   2462  CB  ALA A 319      51.725  20.158 -12.375  1.00 91.26           C  
ATOM   2463  N   VAL A 320      48.787  20.636 -11.114  1.00 90.32           N  
ATOM   2464  CA  VAL A 320      48.049  21.166  -9.972  1.00 90.32           C  
ATOM   2465  C   VAL A 320      47.058  20.120  -9.467  1.00 90.32           C  
ATOM   2466  O   VAL A 320      46.579  20.206  -8.333  1.00 90.32           O  
ATOM   2467  CB  VAL A 320      47.306  22.472 -10.334  1.00 90.32           C  
ATOM   2468  CG1 VAL A 320      48.299  23.602 -10.596  1.00 90.32           C  
ATOM   2469  CG2 VAL A 320      46.406  22.254 -11.548  1.00 90.32           C  
ATOM   2470  N   LYS A 321      46.825  19.139 -10.295  1.00 88.17           N  
ATOM   2471  CA  LYS A 321      45.944  18.046  -9.897  1.00 88.17           C  
ATOM   2472  C   LYS A 321      46.703  16.991  -9.097  1.00 88.17           C  
ATOM   2473  O   LYS A 321      46.094  16.158  -8.422  1.00 88.17           O  
ATOM   2474  CB  LYS A 321      45.293  17.406 -11.124  1.00 88.17           C  
ATOM   2475  CG  LYS A 321      44.357  18.334 -11.883  1.00 88.17           C  
ATOM   2476  CD  LYS A 321      43.747  17.643 -13.097  1.00 88.17           C  
ATOM   2477  CE  LYS A 321      42.854  18.589 -13.888  1.00 88.17           C  
ATOM   2478  NZ  LYS A 321      42.299  17.932 -15.111  1.00 88.17           N1+
ATOM   2479  N   SER A 322      48.019  17.148  -9.067  1.00 84.47           N  
ATOM   2480  CA  SER A 322      48.860  16.170  -8.384  1.00 84.47           C  
ATOM   2481  C   SER A 322      49.127  16.582  -6.940  1.00 84.47           C  
ATOM   2482  O   SER A 322      49.348  17.761  -6.656  1.00 84.47           O  
ATOM   2483  CB  SER A 322      50.187  15.992  -9.125  1.00 84.47           C  
ATOM   2484  OG  SER A 322      51.065  15.159  -8.389  1.00 84.47           O  
ATOM   2485  N   THR A 323      48.932  15.667  -6.023  1.00 84.25           N  
ATOM   2486  CA  THR A 323      49.213  15.960  -4.622  1.00 84.25           C  
ATOM   2487  C   THR A 323      50.670  15.651  -4.287  1.00 84.25           C  
ATOM   2488  O   THR A 323      51.114  15.881  -3.161  1.00 84.25           O  
ATOM   2489  CB  THR A 323      48.287  15.159  -3.688  1.00 84.25           C  
ATOM   2490  CG2 THR A 323      46.828  15.563  -3.880  1.00 84.25           C  
ATOM   2491  OG1 THR A 323      48.425  13.761  -3.971  1.00 84.25           O  
ATOM   2492  N   ASP A 324      51.382  15.239  -5.287  1.00 89.07           N  
ATOM   2493  CA  ASP A 324      52.781  14.877  -5.082  1.00 89.07           C  
ATOM   2494  C   ASP A 324      53.682  16.109  -5.146  1.00 89.07           C  
ATOM   2495  O   ASP A 324      53.875  16.688  -6.217  1.00 89.07           O  
ATOM   2496  CB  ASP A 324      53.227  13.845  -6.120  1.00 89.07           C  
ATOM   2497  CG  ASP A 324      54.597  13.261  -5.824  1.00 89.07           C  
ATOM   2498  OD1 ASP A 324      55.454  13.972  -5.256  1.00 89.07           O  
ATOM   2499  OD2 ASP A 324      54.822  12.079  -6.165  1.00 89.07           O1-
ATOM   2500  N   SER A 325      54.308  16.454  -4.045  1.00 89.37           N  
ATOM   2501  CA  SER A 325      55.154  17.638  -3.936  1.00 89.37           C  
ATOM   2502  C   SER A 325      56.380  17.528  -4.836  1.00 89.37           C  
ATOM   2503  O   SER A 325      56.807  18.517  -5.435  1.00 89.37           O  
ATOM   2504  CB  SER A 325      55.593  17.851  -2.485  1.00 89.37           C  
ATOM   2505  OG  SER A 325      56.413  16.782  -2.046  1.00 89.37           O  
ATOM   2506  N   GLU A 326      56.878  16.311  -4.987  1.00 90.99           N  
ATOM   2507  CA  GLU A 326      58.055  16.111  -5.828  1.00 90.99           C  
ATOM   2508  C   GLU A 326      57.732  16.362  -7.298  1.00 90.99           C  
ATOM   2509  O   GLU A 326      58.523  16.979  -8.016  1.00 90.99           O  
ATOM   2510  CB  GLU A 326      58.610  14.696  -5.647  1.00 90.99           C  
ATOM   2511  CG  GLU A 326      59.972  14.482  -6.293  1.00 90.99           C  
ATOM   2512  CD  GLU A 326      61.053  15.388  -5.728  1.00 90.99           C  
ATOM   2513  OE1 GLU A 326      62.039  15.677  -6.444  1.00 90.99           O  
ATOM   2514  OE2 GLU A 326      60.914  15.814  -4.560  1.00 90.99           O1-
ATOM   2515  N   ALA A 327      56.600  15.907  -7.755  1.00 92.08           N  
ATOM   2516  CA  ALA A 327      56.163  16.169  -9.124  1.00 92.08           C  
ATOM   2517  C   ALA A 327      56.026  17.667  -9.379  1.00 92.08           C  
ATOM   2518  O   ALA A 327      56.421  18.162 -10.436  1.00 92.08           O  
ATOM   2519  CB  ALA A 327      54.840  15.460  -9.405  1.00 92.08           C  
ATOM   2520  N   LEU A 328      55.461  18.419  -8.397  1.00 93.18           N  
ATOM   2521  CA  LEU A 328      55.299  19.864  -8.517  1.00 93.18           C  
ATOM   2522  C   LEU A 328      56.653  20.557  -8.615  1.00 93.18           C  
ATOM   2523  O   LEU A 328      56.814  21.507  -9.384  1.00 93.18           O  
ATOM   2524  CB  LEU A 328      54.515  20.416  -7.322  1.00 93.18           C  
ATOM   2525  CG  LEU A 328      53.044  20.009  -7.230  1.00 93.18           C  
ATOM   2526  CD1 LEU A 328      52.437  20.508  -5.923  1.00 93.18           C  
ATOM   2527  CD2 LEU A 328      52.265  20.544  -8.427  1.00 93.18           C  
ATOM   2528  N   LYS A 329      57.696  20.074  -7.866  1.00 92.74           N  
ATOM   2529  CA  LYS A 329      59.045  20.628  -7.929  1.00 92.74           C  
ATOM   2530  C   LYS A 329      59.661  20.421  -9.310  1.00 92.74           C  
ATOM   2531  O   LYS A 329      60.342  21.307  -9.830  1.00 92.74           O  
ATOM   2532  CB  LYS A 329      59.935  19.996  -6.858  1.00 92.74           C  
ATOM   2533  CG  LYS A 329      59.627  20.463  -5.443  1.00 92.74           C  
ATOM   2534  CD  LYS A 329      60.560  19.819  -4.426  1.00 92.74           C  
ATOM   2535  CE  LYS A 329      60.211  20.234  -3.003  1.00 92.74           C  
ATOM   2536  NZ  LYS A 329      61.082  19.554  -1.998  1.00 92.74           N1+
ATOM   2537  N   VAL A 330      59.406  19.237  -9.851  1.00 94.88           N  
ATOM   2538  CA  VAL A 330      59.899  18.927 -11.189  1.00 94.88           C  
ATOM   2539  C   VAL A 330      59.277  19.886 -12.202  1.00 94.88           C  
ATOM   2540  O   VAL A 330      59.982  20.464 -13.033  1.00 94.88           O  
ATOM   2541  CB  VAL A 330      59.594  17.465 -11.582  1.00 94.88           C  
ATOM   2542  CG1 VAL A 330      59.865  17.238 -13.069  1.00 94.88           C  
ATOM   2543  CG2 VAL A 330      60.421  16.501 -10.732  1.00 94.88           C  
ATOM   2544  N   VAL A 331      57.974  20.033 -12.110  1.00 95.82           N  
ATOM   2545  CA  VAL A 331      57.279  20.924 -13.031  1.00 95.82           C  
ATOM   2546  C   VAL A 331      57.768  22.357 -12.832  1.00 95.82           C  
ATOM   2547  O   VAL A 331      57.986  23.086 -13.803  1.00 95.82           O  
ATOM   2548  CB  VAL A 331      55.746  20.854 -12.843  1.00 95.82           C  
ATOM   2549  CG1 VAL A 331      55.049  21.919 -13.686  1.00 95.82           C  
ATOM   2550  CG2 VAL A 331      55.230  19.462 -13.201  1.00 95.82           C  
ATOM   2551  N   TYR A 332      57.915  22.768 -11.612  1.00 95.52           N  
ATOM   2552  CA  TYR A 332      58.433  24.099 -11.316  1.00 95.52           C  
ATOM   2553  C   TYR A 332      59.776  24.326 -12.000  1.00 95.52           C  
ATOM   2554  O   TYR A 332      59.978  25.347 -12.662  1.00 95.52           O  
ATOM   2555  CB  TYR A 332      58.577  24.297  -9.804  1.00 95.52           C  
ATOM   2556  CG  TYR A 332      59.110  25.655  -9.418  1.00 95.52           C  
ATOM   2557  CD1 TYR A 332      60.472  25.853  -9.196  1.00 95.52           C  
ATOM   2558  CD2 TYR A 332      58.256  26.742  -9.273  1.00 95.52           C  
ATOM   2559  CE1 TYR A 332      60.967  27.102  -8.836  1.00 95.52           C  
ATOM   2560  CE2 TYR A 332      58.739  27.995  -8.915  1.00 95.52           C  
ATOM   2561  CZ  TYR A 332      60.095  28.166  -8.699  1.00 95.52           C  
ATOM   2562  OH  TYR A 332      60.580  29.405  -8.345  1.00 95.52           O  
ATOM   2563  N   LEU A 333      60.708  23.381 -11.873  1.00 95.16           N  
ATOM   2564  CA  LEU A 333      62.029  23.493 -12.482  1.00 95.16           C  
ATOM   2565  C   LEU A 333      61.923  23.549 -14.002  1.00 95.16           C  
ATOM   2566  O   LEU A 333      62.606  24.347 -14.647  1.00 95.16           O  
ATOM   2567  CB  LEU A 333      62.914  22.315 -12.064  1.00 95.16           C  
ATOM   2568  CG  LEU A 333      63.512  22.383 -10.658  1.00 95.16           C  
ATOM   2569  CD1 LEU A 333      64.184  21.060 -10.304  1.00 95.16           C  
ATOM   2570  CD2 LEU A 333      64.502  23.537 -10.553  1.00 95.16           C  
ATOM   2571  N   ALA A 334      61.106  22.718 -14.537  1.00 95.81           N  
ATOM   2572  CA  ALA A 334      60.935  22.695 -15.986  1.00 95.81           C  
ATOM   2573  C   ALA A 334      60.420  24.037 -16.500  1.00 95.81           C  
ATOM   2574  O   ALA A 334      60.903  24.548 -17.514  1.00 95.81           O  
ATOM   2575  CB  ALA A 334      59.983  21.572 -16.392  1.00 95.81           C  
ATOM   2576  N   LEU A 335      59.433  24.606 -15.803  1.00 95.89           N  
ATOM   2577  CA  LEU A 335      58.886  25.896 -16.209  1.00 95.89           C  
ATOM   2578  C   LEU A 335      59.926  27.001 -16.053  1.00 95.89           C  
ATOM   2579  O   LEU A 335      59.998  27.913 -16.879  1.00 95.89           O  
ATOM   2580  CB  LEU A 335      57.640  26.233 -15.387  1.00 95.89           C  
ATOM   2581  CG  LEU A 335      56.404  25.369 -15.644  1.00 95.89           C  
ATOM   2582  CD1 LEU A 335      55.279  25.756 -14.689  1.00 95.89           C  
ATOM   2583  CD2 LEU A 335      55.951  25.501 -17.094  1.00 95.89           C  
ATOM   2584  N   ARG A 336      60.719  26.909 -15.021  1.00 95.09           N  
ATOM   2585  CA  ARG A 336      61.801  27.872 -14.840  1.00 95.09           C  
ATOM   2586  C   ARG A 336      62.787  27.813 -16.001  1.00 95.09           C  
ATOM   2587  O   ARG A 336      63.285  28.847 -16.453  1.00 95.09           O  
ATOM   2588  CB  ARG A 336      62.530  27.620 -13.518  1.00 95.09           C  
ATOM   2589  CG  ARG A 336      61.837  28.222 -12.306  1.00 95.09           C  
ATOM   2590  CD  ARG A 336      61.961  29.738 -12.282  1.00 95.09           C  
ATOM   2591  NE  ARG A 336      61.867  30.265 -10.923  1.00 95.09           N  
ATOM   2592  CZ  ARG A 336      61.836  31.557 -10.611  1.00 95.09           C  
ATOM   2593  NH1 ARG A 336      61.891  32.485 -11.560  1.00 95.09           N1+
ATOM   2594  NH2 ARG A 336      61.750  31.926  -9.341  1.00 95.09           N  
ATOM   2595  N   ILE A 337      63.066  26.665 -16.428  1.00 93.33           N  
ATOM   2596  CA  ILE A 337      63.963  26.479 -17.562  1.00 93.33           C  
ATOM   2597  C   ILE A 337      63.369  27.141 -18.804  1.00 93.33           C  
ATOM   2598  O   ILE A 337      64.074  27.830 -19.545  1.00 93.33           O  
ATOM   2599  CB  ILE A 337      64.233  24.981 -17.831  1.00 93.33           C  
ATOM   2600  CG1 ILE A 337      65.098  24.386 -16.715  1.00 93.33           C  
ATOM   2601  CG2 ILE A 337      64.893  24.788 -19.199  1.00 93.33           C  
ATOM   2602  CD1 ILE A 337      65.202  22.868 -16.754  1.00 93.33           C  
ATOM   2603  N   VAL A 338      62.126  26.986 -19.028  1.00 92.99           N  
ATOM   2604  CA  VAL A 338      61.453  27.595 -20.171  1.00 92.99           C  
ATOM   2605  C   VAL A 338      61.586  29.114 -20.098  1.00 92.99           C  
ATOM   2606  O   VAL A 338      61.834  29.771 -21.112  1.00 92.99           O  
ATOM   2607  CB  VAL A 338      59.963  27.192 -20.231  1.00 92.99           C  
ATOM   2608  CG1 VAL A 338      59.240  27.963 -21.334  1.00 92.99           C  
ATOM   2609  CG2 VAL A 338      59.826  25.686 -20.450  1.00 92.99           C  
ATOM   2610  N   GLN A 339      61.593  29.624 -18.883  1.00 90.21           N  
ATOM   2611  CA  GLN A 339      61.655  31.067 -18.666  1.00 90.21           C  
ATOM   2612  C   GLN A 339      63.062  31.600 -18.912  1.00 90.21           C  
ATOM   2613  O   GLN A 339      63.231  32.724 -19.392  1.00 90.21           O  
ATOM   2614  CB  GLN A 339      61.199  31.417 -17.249  1.00 90.21           C  
ATOM   2615  CG  GLN A 339      61.000  32.909 -17.018  1.00 90.21           C  
ATOM   2616  CD  GLN A 339      60.500  33.225 -15.621  1.00 90.21           C  
ATOM   2617  NE2 GLN A 339      60.068  34.464 -15.412  1.00 90.21           N  
ATOM   2618  OE1 GLN A 339      60.501  32.362 -14.737  1.00 90.21           O  
ATOM   2619  N   GLN A 340      64.067  30.830 -18.648  1.00 88.55           N  
ATOM   2620  CA  GLN A 340      65.427  31.350 -18.558  1.00 88.55           C  
ATOM   2621  C   GLN A 340      66.216  31.048 -19.829  1.00 88.55           C  
ATOM   2622  O   GLN A 340      67.148  31.777 -20.175  1.00 88.55           O  
ATOM   2623  CB  GLN A 340      66.146  30.764 -17.342  1.00 88.55           C  
ATOM   2624  CG  GLN A 340      65.572  31.221 -16.008  1.00 88.55           C  
ATOM   2625  CD  GLN A 340      66.215  30.526 -14.822  1.00 88.55           C  
ATOM   2626  NE2 GLN A 340      66.017  31.080 -13.631  1.00 88.55           N  
ATOM   2627  OE1 GLN A 340      66.884  29.499 -14.976  1.00 88.55           O  
ATOM   2628  N   LEU A 341      65.733  29.946 -20.540  1.00 84.14           N  
ATOM   2629  CA  LEU A 341      66.624  29.530 -21.617  1.00 84.14           C  
ATOM   2630  C   LEU A 341      66.125  30.042 -22.964  1.00 84.14           C  
ATOM   2631  O   LEU A 341      64.930  29.962 -23.259  1.00 84.14           O  
ATOM   2632  CB  LEU A 341      66.747  28.004 -21.651  1.00 84.14           C  
ATOM   2633  CG  LEU A 341      67.546  27.363 -20.516  1.00 84.14           C  
ATOM   2634  CD1 LEU A 341      67.431  25.844 -20.580  1.00 84.14           C  
ATOM   2635  CD2 LEU A 341      69.006  27.797 -20.576  1.00 84.14           C  
ATOM   2636  N   PRO A 342      67.094  30.497 -23.755  1.00 81.59           N  
ATOM   2637  CA  PRO A 342      66.739  30.948 -25.102  1.00 81.59           C  
ATOM   2638  C   PRO A 342      66.440  29.792 -26.053  1.00 81.59           C  
ATOM   2639  O   PRO A 342      65.658  29.948 -26.993  1.00 81.59           O  
ATOM   2640  CB  PRO A 342      67.980  31.721 -25.553  1.00 81.59           C  
ATOM   2641  CG  PRO A 342      69.087  31.203 -24.691  1.00 81.59           C  
ATOM   2642  CD  PRO A 342      68.501  30.756 -23.383  1.00 81.59           C  
ATOM   2643  N   ASP A 343      66.975  28.633 -25.701  1.00 89.72           N  
ATOM   2644  CA  ASP A 343      66.828  27.470 -26.571  1.00 89.72           C  
ATOM   2645  C   ASP A 343      65.453  26.828 -26.401  1.00 89.72           C  
ATOM   2646  O   ASP A 343      65.215  26.105 -25.432  1.00 89.72           O  
ATOM   2647  CB  ASP A 343      67.926  26.443 -26.284  1.00 89.72           C  
ATOM   2648  CG  ASP A 343      67.944  25.300 -27.284  1.00 89.72           C  
ATOM   2649  OD1 ASP A 343      66.904  25.032 -27.923  1.00 89.72           O  
ATOM   2650  OD2 ASP A 343      69.007  24.660 -27.431  1.00 89.72           O1-
ATOM   2651  N   THR A 344      64.579  27.014 -27.424  1.00 88.38           N  
ATOM   2652  CA  THR A 344      63.188  26.577 -27.375  1.00 88.38           C  
ATOM   2653  C   THR A 344      63.098  25.056 -27.444  1.00 88.38           C  
ATOM   2654  O   THR A 344      62.222  24.452 -26.820  1.00 88.38           O  
ATOM   2655  CB  THR A 344      62.367  27.196 -28.522  1.00 88.38           C  
ATOM   2656  CG2 THR A 344      62.233  28.705 -28.349  1.00 88.38           C  
ATOM   2657  OG1 THR A 344      63.019  26.924 -29.769  1.00 88.38           O  
ATOM   2658  N   GLU A 345      64.048  24.423 -28.195  1.00 91.40           N  
ATOM   2659  CA  GLU A 345      64.024  22.969 -28.317  1.00 91.40           C  
ATOM   2660  C   GLU A 345      64.338  22.298 -26.984  1.00 91.40           C  
ATOM   2661  O   GLU A 345      63.678  21.328 -26.601  1.00 91.40           O  
ATOM   2662  CB  GLU A 345      65.016  22.503 -29.387  1.00 91.40           C  
ATOM   2663  CG  GLU A 345      64.567  22.795 -30.812  1.00 91.40           C  
ATOM   2664  CD  GLU A 345      65.530  22.272 -31.864  1.00 91.40           C  
ATOM   2665  OE1 GLU A 345      65.226  22.379 -33.073  1.00 91.40           O  
ATOM   2666  OE2 GLU A 345      66.598  21.747 -31.476  1.00 91.40           O1-
ATOM   2667  N   LEU A 346      65.312  22.816 -26.309  1.00 92.25           N  
ATOM   2668  CA  LEU A 346      65.656  22.317 -24.982  1.00 92.25           C  
ATOM   2669  C   LEU A 346      64.506  22.535 -24.004  1.00 92.25           C  
ATOM   2670  O   LEU A 346      64.205  21.661 -23.189  1.00 92.25           O  
ATOM   2671  CB  LEU A 346      66.921  23.005 -24.462  1.00 92.25           C  
ATOM   2672  CG  LEU A 346      67.543  22.413 -23.197  1.00 92.25           C  
ATOM   2673  CD1 LEU A 346      67.992  20.977 -23.448  1.00 92.25           C  
ATOM   2674  CD2 LEU A 346      68.713  23.270 -22.724  1.00 92.25           C  
ATOM   2675  N   ALA A 347      63.876  23.659 -24.077  1.00 92.60           N  
ATOM   2676  CA  ALA A 347      62.722  23.950 -23.233  1.00 92.60           C  
ATOM   2677  C   ALA A 347      61.599  22.944 -23.471  1.00 92.60           C  
ATOM   2678  O   ALA A 347      60.986  22.452 -22.521  1.00 92.60           O  
ATOM   2679  CB  ALA A 347      62.222  25.370 -23.486  1.00 92.60           C  
ATOM   2680  N   ARG A 348      61.374  22.590 -24.729  1.00 93.95           N  
ATOM   2681  CA  ARG A 348      60.338  21.625 -25.081  1.00 93.95           C  
ATOM   2682  C   ARG A 348      60.669  20.241 -24.535  1.00 93.95           C  
ATOM   2683  O   ARG A 348      59.788  19.535 -24.039  1.00 93.95           O  
ATOM   2684  CB  ARG A 348      60.157  21.560 -26.599  1.00 93.95           C  
ATOM   2685  CG  ARG A 348      59.414  22.751 -27.182  1.00 93.95           C  
ATOM   2686  CD  ARG A 348      59.172  22.589 -28.677  1.00 93.95           C  
ATOM   2687  NE  ARG A 348      58.670  23.820 -29.279  1.00 93.95           N  
ATOM   2688  CZ  ARG A 348      58.699  24.095 -30.580  1.00 93.95           C  
ATOM   2689  NH1 ARG A 348      59.210  23.227 -31.445  1.00 93.95           N1+
ATOM   2690  NH2 ARG A 348      58.214  25.247 -31.020  1.00 93.95           N  
ATOM   2691  N   GLU A 349      61.952  19.887 -24.686  1.00 94.25           N  
ATOM   2692  CA  GLU A 349      62.381  18.597 -24.156  1.00 94.25           C  
ATOM   2693  C   GLU A 349      62.205  18.537 -22.641  1.00 94.25           C  
ATOM   2694  O   GLU A 349      61.763  17.520 -22.101  1.00 94.25           O  
ATOM   2695  CB  GLU A 349      63.841  18.322 -24.527  1.00 94.25           C  
ATOM   2696  CG  GLU A 349      64.055  18.035 -26.006  1.00 94.25           C  
ATOM   2697  CD  GLU A 349      65.515  17.805 -26.366  1.00 94.25           C  
ATOM   2698  OE1 GLU A 349      65.878  17.960 -27.555  1.00 94.25           O  
ATOM   2699  OE2 GLU A 349      66.301  17.467 -25.454  1.00 94.25           O1-
ATOM   2700  N   ALA A 350      62.518  19.619 -22.007  1.00 94.36           N  
ATOM   2701  CA  ALA A 350      62.340  19.682 -20.558  1.00 94.36           C  
ATOM   2702  C   ALA A 350      60.868  19.543 -20.181  1.00 94.36           C  
ATOM   2703  O   ALA A 350      60.527  18.822 -19.240  1.00 94.36           O  
ATOM   2704  CB  ALA A 350      62.906  20.988 -20.009  1.00 94.36           C  
ATOM   2705  N   LEU A 351      59.978  20.246 -20.905  1.00 94.83           N  
ATOM   2706  CA  LEU A 351      58.544  20.173 -20.645  1.00 94.83           C  
ATOM   2707  C   LEU A 351      58.023  18.758 -20.873  1.00 94.83           C  
ATOM   2708  O   LEU A 351      57.197  18.265 -20.100  1.00 94.83           O  
ATOM   2709  CB  LEU A 351      57.786  21.158 -21.538  1.00 94.83           C  
ATOM   2710  CG  LEU A 351      57.912  22.638 -21.174  1.00 94.83           C  
ATOM   2711  CD1 LEU A 351      57.215  23.503 -22.220  1.00 94.83           C  
ATOM   2712  CD2 LEU A 351      57.334  22.899 -19.787  1.00 94.83           C  
ATOM   2713  N   GLU A 352      58.515  18.146 -21.910  1.00 94.05           N  
ATOM   2714  CA  GLU A 352      58.098  16.781 -22.216  1.00 94.05           C  
ATOM   2715  C   GLU A 352      58.510  15.817 -21.107  1.00 94.05           C  
ATOM   2716  O   GLU A 352      57.728  14.952 -20.707  1.00 94.05           O  
ATOM   2717  CB  GLU A 352      58.687  16.327 -23.554  1.00 94.05           C  
ATOM   2718  CG  GLU A 352      58.169  14.975 -24.026  1.00 94.05           C  
ATOM   2719  CD  GLU A 352      58.708  14.569 -25.389  1.00 94.05           C  
ATOM   2720  OE1 GLU A 352      58.332  13.486 -25.892  1.00 94.05           O  
ATOM   2721  OE2 GLU A 352      59.513  15.339 -25.957  1.00 94.05           O1-
ATOM   2722  N   LEU A 353      59.692  15.920 -20.682  1.00 94.63           N  
ATOM   2723  CA  LEU A 353      60.174  15.080 -19.591  1.00 94.63           C  
ATOM   2724  C   LEU A 353      59.348  15.301 -18.328  1.00 94.63           C  
ATOM   2725  O   LEU A 353      58.983  14.343 -17.644  1.00 94.63           O  
ATOM   2726  CB  LEU A 353      61.651  15.367 -19.305  1.00 94.63           C  
ATOM   2727  CG  LEU A 353      62.352  14.412 -18.338  1.00 94.63           C  
ATOM   2728  CD1 LEU A 353      62.280  12.981 -18.860  1.00 94.63           C  
ATOM   2729  CD2 LEU A 353      63.801  14.837 -18.123  1.00 94.63           C  
ATOM   2730  N   ALA A 354      59.064  16.548 -18.024  1.00 94.17           N  
ATOM   2731  CA  ALA A 354      58.250  16.880 -16.858  1.00 94.17           C  
ATOM   2732  C   ALA A 354      56.846  16.297 -16.986  1.00 94.17           C  
ATOM   2733  O   ALA A 354      56.266  15.836 -16.000  1.00 94.17           O  
ATOM   2734  CB  ALA A 354      58.180  18.393 -16.671  1.00 94.17           C  
ATOM   2735  N   LYS A 355      56.322  16.354 -18.151  1.00 93.50           N  
ATOM   2736  CA  LYS A 355      55.007  15.772 -18.410  1.00 93.50           C  
ATOM   2737  C   LYS A 355      54.990  14.282 -18.079  1.00 93.50           C  
ATOM   2738  O   LYS A 355      54.039  13.787 -17.474  1.00 93.50           O  
ATOM   2739  CB  LYS A 355      54.602  15.989 -19.869  1.00 93.50           C  
ATOM   2740  CG  LYS A 355      53.167  15.591 -20.179  1.00 93.50           C  
ATOM   2741  CD  LYS A 355      52.802  15.898 -21.626  1.00 93.50           C  
ATOM   2742  CE  LYS A 355      51.381  15.456 -21.950  1.00 93.50           C  
ATOM   2743  NZ  LYS A 355      51.026  15.735 -23.374  1.00 93.50           N1+
ATOM   2744  N   GLU A 356      55.996  13.628 -18.476  1.00 91.18           N  
ATOM   2745  CA  GLU A 356      56.101  12.207 -18.159  1.00 91.18           C  
ATOM   2746  C   GLU A 356      56.258  11.986 -16.657  1.00 91.18           C  
ATOM   2747  O   GLU A 356      55.688  11.046 -16.099  1.00 91.18           O  
ATOM   2748  CB  GLU A 356      57.276  11.574 -18.909  1.00 91.18           C  
ATOM   2749  CG  GLU A 356      57.068  11.484 -20.414  1.00 91.18           C  
ATOM   2750  CD  GLU A 356      58.256  10.886 -21.149  1.00 91.18           C  
ATOM   2751  OE1 GLU A 356      58.238  10.845 -22.400  1.00 91.18           O  
ATOM   2752  OE2 GLU A 356      59.213  10.454 -20.468  1.00 91.18           O1-
ATOM   2753  N   ALA A 357      56.946  12.876 -16.075  1.00 88.89           N  
ATOM   2754  CA  ALA A 357      57.225  12.773 -14.646  1.00 88.89           C  
ATOM   2755  C   ALA A 357      55.959  12.990 -13.823  1.00 88.89           C  
ATOM   2756  O   ALA A 357      55.779  12.367 -12.773  1.00 88.89           O  
ATOM   2757  CB  ALA A 357      58.300  13.778 -14.238  1.00 88.89           C  
ATOM   2758  N   VAL A 358      55.098  13.856 -14.259  1.00 90.66           N  
ATOM   2759  CA  VAL A 358      53.870  14.178 -13.541  1.00 90.66           C  
ATOM   2760  C   VAL A 358      52.980  12.939 -13.458  1.00 90.66           C  
ATOM   2761  O   VAL A 358      52.194  12.794 -12.520  1.00 90.66           O  
ATOM   2762  CB  VAL A 358      53.105  15.338 -14.217  1.00 90.66           C  
ATOM   2763  CG1 VAL A 358      51.723  15.511 -13.590  1.00 90.66           C  
ATOM   2764  CG2 VAL A 358      53.907  16.635 -14.114  1.00 90.66           C  
ATOM   2765  N   LYS A 359      53.159  11.972 -14.366  1.00 89.61           N  
ATOM   2766  CA  LYS A 359      52.350  10.758 -14.416  1.00 89.61           C  
ATOM   2767  C   LYS A 359      52.975   9.645 -13.578  1.00 89.61           C  
ATOM   2768  O   LYS A 359      52.332   8.629 -13.309  1.00 89.61           O  
ATOM   2769  CB  LYS A 359      52.173  10.288 -15.862  1.00 89.61           C  
ATOM   2770  CG  LYS A 359      51.425  11.275 -16.745  1.00 89.61           C  
ATOM   2771  CD  LYS A 359      51.311  10.767 -18.177  1.00 89.61           C  
ATOM   2772  CE  LYS A 359      50.624  11.784 -19.079  1.00 89.61           C  
ATOM   2773  NZ  LYS A 359      50.558  11.314 -20.495  1.00 89.61           N1+
ATOM   2774  N   SER A 360      54.118   9.925 -13.066  1.00 87.80           N  
ATOM   2775  CA  SER A 360      54.839   8.879 -12.348  1.00 87.80           C  
ATOM   2776  C   SER A 360      54.625   8.993 -10.843  1.00 87.80           C  
ATOM   2777  O   SER A 360      54.625  10.095 -10.292  1.00 87.80           O  
ATOM   2778  CB  SER A 360      56.334   8.945 -12.666  1.00 87.80           C  
ATOM   2779  OG  SER A 360      57.057   8.019 -11.873  1.00 87.80           O  
ATOM   2780  N   THR A 361      54.388   7.900 -10.198  1.00 86.75           N  
ATOM   2781  CA  THR A 361      54.269   7.892  -8.745  1.00 86.75           C  
ATOM   2782  C   THR A 361      55.552   7.378  -8.099  1.00 86.75           C  
ATOM   2783  O   THR A 361      55.671   7.358  -6.872  1.00 86.75           O  
ATOM   2784  CB  THR A 361      53.079   7.029  -8.287  1.00 86.75           C  
ATOM   2785  CG2 THR A 361      51.757   7.607  -8.781  1.00 86.75           C  
ATOM   2786  OG1 THR A 361      53.231   5.701  -8.805  1.00 86.75           O  
ATOM   2787  N   ASP A 362      56.455   7.039  -8.911  1.00 89.86           N  
ATOM   2788  CA  ASP A 362      57.737   6.530  -8.432  1.00 89.86           C  
ATOM   2789  C   ASP A 362      58.675   7.673  -8.053  1.00 89.86           C  
ATOM   2790  O   ASP A 362      59.110   8.439  -8.916  1.00 89.86           O  
ATOM   2791  CB  ASP A 362      58.390   5.642  -9.493  1.00 89.86           C  
ATOM   2792  CG  ASP A 362      59.645   4.948  -8.994  1.00 89.86           C  
ATOM   2793  OD1 ASP A 362      60.307   5.472  -8.073  1.00 89.86           O  
ATOM   2794  OD2 ASP A 362      59.976   3.867  -9.528  1.00 89.86           O1-
ATOM   2795  N   SER A 363      59.048   7.703  -6.780  1.00 89.73           N  
ATOM   2796  CA  SER A 363      59.867   8.788  -6.246  1.00 89.73           C  
ATOM   2797  C   SER A 363      61.255   8.794  -6.874  1.00 89.73           C  
ATOM   2798  O   SER A 363      61.838   9.857  -7.097  1.00 89.73           O  
ATOM   2799  CB  SER A 363      59.986   8.671  -4.726  1.00 89.73           C  
ATOM   2800  OG  SER A 363      60.633   7.464  -4.363  1.00 89.73           O  
ATOM   2801  N   GLU A 364      61.754   7.612  -7.193  1.00 90.45           N  
ATOM   2802  CA  GLU A 364      63.080   7.531  -7.797  1.00 90.45           C  
ATOM   2803  C   GLU A 364      63.080   8.108  -9.209  1.00 90.45           C  
ATOM   2804  O   GLU A 364      64.006   8.826  -9.593  1.00 90.45           O  
ATOM   2805  CB  GLU A 364      63.573   6.081  -7.820  1.00 90.45           C  
ATOM   2806  CG  GLU A 364      63.802   5.487  -6.439  1.00 90.45           C  
ATOM   2807  CD  GLU A 364      64.999   6.087  -5.718  1.00 90.45           C  
ATOM   2808  OE1 GLU A 364      65.077   5.975  -4.473  1.00 90.45           O  
ATOM   2809  OE2 GLU A 364      65.865   6.675  -6.404  1.00 90.45           O1-
ATOM   2810  N   GLN A 365      62.027   7.832  -9.977  1.00 91.41           N  
ATOM   2811  CA  GLN A 365      61.884   8.394 -11.315  1.00 91.41           C  
ATOM   2812  C   GLN A 365      61.764   9.914 -11.266  1.00 91.41           C  
ATOM   2813  O   GLN A 365      62.368  10.617 -12.080  1.00 91.41           O  
ATOM   2814  CB  GLN A 365      60.667   7.794 -12.022  1.00 91.41           C  
ATOM   2815  CG  GLN A 365      60.854   6.343 -12.445  1.00 91.41           C  
ATOM   2816  CD  GLN A 365      59.626   5.766 -13.124  1.00 91.41           C  
ATOM   2817  NE2 GLN A 365      59.735   4.530 -13.597  1.00 91.41           N  
ATOM   2818  OE1 GLN A 365      58.586   6.427 -13.221  1.00 91.41           O  
ATOM   2819  N   LEU A 366      61.021  10.396 -10.320  1.00 92.86           N  
ATOM   2820  CA  LEU A 366      60.838  11.835 -10.164  1.00 92.86           C  
ATOM   2821  C   LEU A 366      62.154  12.515  -9.802  1.00 92.86           C  
ATOM   2822  O   LEU A 366      62.460  13.596 -10.309  1.00 92.86           O  
ATOM   2823  CB  LEU A 366      59.786  12.130  -9.091  1.00 92.86           C  
ATOM   2824  CG  LEU A 366      58.351  11.714  -9.417  1.00 92.86           C  
ATOM   2825  CD1 LEU A 366      57.443  11.958  -8.216  1.00 92.86           C  
ATOM   2826  CD2 LEU A 366      57.841  12.468 -10.641  1.00 92.86           C  
ATOM   2827  N   GLU A 367      62.925  11.843  -8.915  1.00 93.49           N  
ATOM   2828  CA  GLU A 367      64.220  12.390  -8.523  1.00 93.49           C  
ATOM   2829  C   GLU A 367      65.175  12.453  -9.712  1.00 93.49           C  
ATOM   2830  O   GLU A 367      65.888  13.442  -9.891  1.00 93.49           O  
ATOM   2831  CB  GLU A 367      64.838  11.558  -7.396  1.00 93.49           C  
ATOM   2832  CG  GLU A 367      66.097  12.170  -6.799  1.00 93.49           C  
ATOM   2833  CD  GLU A 367      66.555  11.476  -5.526  1.00 93.49           C  
ATOM   2834  OE1 GLU A 367      67.566  11.910  -4.929  1.00 93.49           O  
ATOM   2835  OE2 GLU A 367      65.899  10.490  -5.124  1.00 93.49           O1-
ATOM   2836  N   VAL A 368      65.234  11.401 -10.509  1.00 94.91           N  
ATOM   2837  CA  VAL A 368      66.084  11.365 -11.694  1.00 94.91           C  
ATOM   2838  C   VAL A 368      65.720  12.518 -12.627  1.00 94.91           C  
ATOM   2839  O   VAL A 368      66.599  13.225 -13.125  1.00 94.91           O  
ATOM   2840  CB  VAL A 368      65.962  10.017 -12.439  1.00 94.91           C  
ATOM   2841  CG1 VAL A 368      66.627  10.097 -13.813  1.00 94.91           C  
ATOM   2842  CG2 VAL A 368      66.577   8.892 -11.610  1.00 94.91           C  
ATOM   2843  N   VAL A 369      64.437  12.695 -12.856  1.00 95.75           N  
ATOM   2844  CA  VAL A 369      63.980  13.775 -13.723  1.00 95.75           C  
ATOM   2845  C   VAL A 369      64.368  15.123 -13.121  1.00 95.75           C  
ATOM   2846  O   VAL A 369      64.851  16.011 -13.827  1.00 95.75           O  
ATOM   2847  CB  VAL A 369      62.453  13.713 -13.950  1.00 95.75           C  
ATOM   2848  CG1 VAL A 369      61.973  14.936 -14.730  1.00 95.75           C  
ATOM   2849  CG2 VAL A 369      62.074  12.427 -14.682  1.00 95.75           C  
ATOM   2850  N   ARG A 370      64.109  15.275 -11.850  1.00 95.98           N  
ATOM   2851  CA  ARG A 370      64.468  16.519 -11.179  1.00 95.98           C  
ATOM   2852  C   ARG A 370      65.951  16.830 -11.359  1.00 95.98           C  
ATOM   2853  O   ARG A 370      66.318  17.958 -11.692  1.00 95.98           O  
ATOM   2854  CB  ARG A 370      64.125  16.446  -9.690  1.00 95.98           C  
ATOM   2855  CG  ARG A 370      64.374  17.743  -8.936  1.00 95.98           C  
ATOM   2856  CD  ARG A 370      64.190  17.566  -7.435  1.00 95.98           C  
ATOM   2857  NE  ARG A 370      65.181  16.652  -6.874  1.00 95.98           N  
ATOM   2858  CZ  ARG A 370      66.355  17.021  -6.372  1.00 95.98           C  
ATOM   2859  NH1 ARG A 370      66.710  18.302  -6.351  1.00 95.98           N1+
ATOM   2860  NH2 ARG A 370      67.181  16.106  -5.888  1.00 95.98           N  
ATOM   2861  N   LEU A 371      66.839  15.850 -11.078  1.00 95.65           N  
ATOM   2862  CA  LEU A 371      68.281  16.032 -11.203  1.00 95.65           C  
ATOM   2863  C   LEU A 371      68.660  16.404 -12.633  1.00 95.65           C  
ATOM   2864  O   LEU A 371      69.501  17.280 -12.848  1.00 95.65           O  
ATOM   2865  CB  LEU A 371      69.021  14.760 -10.780  1.00 95.65           C  
ATOM   2866  CG  LEU A 371      69.028  14.445  -9.283  1.00 95.65           C  
ATOM   2867  CD1 LEU A 371      69.558  13.036  -9.041  1.00 95.65           C  
ATOM   2868  CD2 LEU A 371      69.860  15.473  -8.525  1.00 95.65           C  
ATOM   2869  N   ALA A 372      68.076  15.760 -13.568  1.00 96.13           N  
ATOM   2870  CA  ALA A 372      68.352  16.078 -14.967  1.00 96.13           C  
ATOM   2871  C   ALA A 372      67.965  17.519 -15.289  1.00 96.13           C  
ATOM   2872  O   ALA A 372      68.710  18.232 -15.964  1.00 96.13           O  
ATOM   2873  CB  ALA A 372      67.610  15.113 -15.889  1.00 96.13           C  
ATOM   2874  N   LEU A 373      66.806  17.960 -14.817  1.00 95.89           N  
ATOM   2875  CA  LEU A 373      66.349  19.323 -15.061  1.00 95.89           C  
ATOM   2876  C   LEU A 373      67.241  20.333 -14.346  1.00 95.89           C  
ATOM   2877  O   LEU A 373      67.473  21.432 -14.853  1.00 95.89           O  
ATOM   2878  CB  LEU A 373      64.899  19.493 -14.604  1.00 95.89           C  
ATOM   2879  CG  LEU A 373      63.839  18.752 -15.421  1.00 95.89           C  
ATOM   2880  CD1 LEU A 373      62.460  18.944 -14.800  1.00 95.89           C  
ATOM   2881  CD2 LEU A 373      63.850  19.230 -16.869  1.00 95.89           C  
ATOM   2882  N   GLU A 374      67.716  19.978 -13.191  1.00 94.59           N  
ATOM   2883  CA  GLU A 374      68.665  20.839 -12.492  1.00 94.59           C  
ATOM   2884  C   GLU A 374      69.932  21.048 -13.317  1.00 94.59           C  
ATOM   2885  O   GLU A 374      70.462  22.160 -13.381  1.00 94.59           O  
ATOM   2886  CB  GLU A 374      69.020  20.250 -11.124  1.00 94.59           C  
ATOM   2887  CG  GLU A 374      67.931  20.429 -10.077  1.00 94.59           C  
ATOM   2888  CD  GLU A 374      68.295  19.835  -8.725  1.00 94.59           C  
ATOM   2889  OE1 GLU A 374      67.477  19.928  -7.782  1.00 94.59           O  
ATOM   2890  OE2 GLU A 374      69.407  19.274  -8.609  1.00 94.59           O1-
ATOM   2891  N   ILE A 375      70.360  20.006 -13.902  1.00 94.91           N  
ATOM   2892  CA  ILE A 375      71.554  20.087 -14.736  1.00 94.91           C  
ATOM   2893  C   ILE A 375      71.292  21.013 -15.922  1.00 94.91           C  
ATOM   2894  O   ILE A 375      72.128  21.855 -16.258  1.00 94.91           O  
ATOM   2895  CB  ILE A 375      71.992  18.691 -15.232  1.00 94.91           C  
ATOM   2896  CG1 ILE A 375      72.519  17.851 -14.063  1.00 94.91           C  
ATOM   2897  CG2 ILE A 375      73.048  18.817 -16.335  1.00 94.91           C  
ATOM   2898  CD1 ILE A 375      72.781  16.393 -14.417  1.00 94.91           C  
ATOM   2899  N   VAL A 376      70.165  20.881 -16.538  1.00 94.55           N  
ATOM   2900  CA  VAL A 376      69.810  21.724 -17.675  1.00 94.55           C  
ATOM   2901  C   VAL A 376      69.856  23.194 -17.264  1.00 94.55           C  
ATOM   2902  O   VAL A 376      70.365  24.037 -18.006  1.00 94.55           O  
ATOM   2903  CB  VAL A 376      68.412  21.369 -18.230  1.00 94.55           C  
ATOM   2904  CG1 VAL A 376      68.007  22.342 -19.335  1.00 94.55           C  
ATOM   2905  CG2 VAL A 376      68.392  19.932 -18.746  1.00 94.55           C  
ATOM   2906  N   GLN A 377      69.407  23.496 -16.094  1.00 91.20           N  
ATOM   2907  CA  GLN A 377      69.365  24.863 -15.586  1.00 91.20           C  
ATOM   2908  C   GLN A 377      70.770  25.392 -15.313  1.00 91.20           C  
ATOM   2909  O   GLN A 377      71.046  26.575 -15.523  1.00 91.20           O  
ATOM   2910  CB  GLN A 377      68.520  24.938 -14.314  1.00 91.20           C  
ATOM   2911  CG  GLN A 377      68.338  26.351 -13.778  1.00 91.20           C  
ATOM   2912  CD  GLN A 377      67.493  26.398 -12.520  1.00 91.20           C  
ATOM   2913  NE2 GLN A 377      67.055  27.595 -12.143  1.00 91.20           N  
ATOM   2914  OE1 GLN A 377      67.233  25.367 -11.891  1.00 91.20           O  
ATOM   2915  N   LEU A 378      71.615  24.497 -14.883  1.00 91.20           N  
ATOM   2916  CA  LEU A 378      72.924  24.923 -14.401  1.00 91.20           C  
ATOM   2917  C   LEU A 378      73.945  24.924 -15.533  1.00 91.20           C  
ATOM   2918  O   LEU A 378      74.904  25.700 -15.509  1.00 91.20           O  
ATOM   2919  CB  LEU A 378      73.402  24.009 -13.269  1.00 91.20           C  
ATOM   2920  CG  LEU A 378      72.620  24.091 -11.956  1.00 91.20           C  
ATOM   2921  CD1 LEU A 378      73.058  22.980 -11.009  1.00 91.20           C  
ATOM   2922  CD2 LEU A 378      72.805  25.459 -11.307  1.00 91.20           C  
ATOM   2923  N   ALA A 379      73.702  24.040 -16.522  1.00 87.92           N  
ATOM   2924  CA  ALA A 379      74.751  23.789 -17.507  1.00 87.92           C  
ATOM   2925  C   ALA A 379      74.758  24.866 -18.587  1.00 87.92           C  
ATOM   2926  O   ALA A 379      73.726  25.142 -19.204  1.00 87.92           O  
ATOM   2927  CB  ALA A 379      74.572  22.410 -18.136  1.00 87.92           C  
ATOM   2928  N   PRO A 380      75.879  25.499 -18.804  1.00 77.13           N  
ATOM   2929  CA  PRO A 380      76.007  26.431 -19.926  1.00 77.13           C  
ATOM   2930  C   PRO A 380      75.954  25.732 -21.283  1.00 77.13           C  
ATOM   2931  O   PRO A 380      75.511  26.324 -22.270  1.00 77.13           O  
ATOM   2932  CB  PRO A 380      77.377  27.075 -19.696  1.00 77.13           C  
ATOM   2933  CG  PRO A 380      78.109  26.111 -18.820  1.00 77.13           C  
ATOM   2934  CD  PRO A 380      77.103  25.337 -18.017  1.00 77.13           C  
ATOM   2935  N   ASP A 381      76.417  24.495 -21.271  1.00 87.24           N  
ATOM   2936  CA  ASP A 381      76.559  23.682 -22.475  1.00 87.24           C  
ATOM   2937  C   ASP A 381      75.277  22.906 -22.768  1.00 87.24           C  
ATOM   2938  O   ASP A 381      74.852  22.074 -21.964  1.00 87.24           O  
ATOM   2939  CB  ASP A 381      77.738  22.716 -22.333  1.00 87.24           C  
ATOM   2940  CG  ASP A 381      78.013  21.927 -23.602  1.00 87.24           C  
ATOM   2941  OD1 ASP A 381      77.146  21.898 -24.502  1.00 87.24           O  
ATOM   2942  OD2 ASP A 381      79.106  21.328 -23.700  1.00 87.24           O1-
ATOM   2943  N   THR A 382      74.750  23.094 -24.022  1.00 88.50           N  
ATOM   2944  CA  THR A 382      73.510  22.449 -24.441  1.00 88.50           C  
ATOM   2945  C   THR A 382      73.711  20.944 -24.601  1.00 88.50           C  
ATOM   2946  O   THR A 382      72.783  20.163 -24.378  1.00 88.50           O  
ATOM   2947  CB  THR A 382      72.992  23.043 -25.763  1.00 88.50           C  
ATOM   2948  CG2 THR A 382      72.509  24.477 -25.570  1.00 88.50           C  
ATOM   2949  OG1 THR A 382      74.047  23.033 -26.732  1.00 88.50           O  
ATOM   2950  N   ARG A 383      74.926  20.517 -24.922  1.00 91.86           N  
ATOM   2951  CA  ARG A 383      75.193  19.095 -25.112  1.00 91.86           C  
ATOM   2952  C   ARG A 383      75.019  18.327 -23.806  1.00 91.86           C  
ATOM   2953  O   ARG A 383      74.405  17.257 -23.786  1.00 91.86           O  
ATOM   2954  CB  ARG A 383      76.604  18.882 -25.660  1.00 91.86           C  
ATOM   2955  CG  ARG A 383      76.764  19.279 -27.119  1.00 91.86           C  
ATOM   2956  CD  ARG A 383      78.161  18.968 -27.639  1.00 91.86           C  
ATOM   2957  NE  ARG A 383      78.372  19.511 -28.978  1.00 91.86           N  
ATOM   2958  CZ  ARG A 383      79.492  19.378 -29.683  1.00 91.86           C  
ATOM   2959  NH1 ARG A 383      80.530  18.713 -29.187  1.00 91.86           N1+
ATOM   2960  NH2 ARG A 383      79.576  19.913 -30.892  1.00 91.86           N  
ATOM   2961  N   LEU A 384      75.561  18.846 -22.770  1.00 91.42           N  
ATOM   2962  CA  LEU A 384      75.418  18.239 -21.451  1.00 91.42           C  
ATOM   2963  C   LEU A 384      73.958  18.228 -21.011  1.00 91.42           C  
ATOM   2964  O   LEU A 384      73.473  17.226 -20.481  1.00 91.42           O  
ATOM   2965  CB  LEU A 384      76.268  18.987 -20.421  1.00 91.42           C  
ATOM   2966  CG  LEU A 384      76.253  18.430 -18.997  1.00 91.42           C  
ATOM   2967  CD1 LEU A 384      76.805  17.009 -18.978  1.00 91.42           C  
ATOM   2968  CD2 LEU A 384      77.051  19.332 -18.062  1.00 91.42           C  
ATOM   2969  N   ALA A 385      73.285  19.320 -21.220  1.00 92.95           N  
ATOM   2970  CA  ALA A 385      71.864  19.401 -20.888  1.00 92.95           C  
ATOM   2971  C   ALA A 385      71.068  18.327 -21.623  1.00 92.95           C  
ATOM   2972  O   ALA A 385      70.249  17.630 -21.019  1.00 92.95           O  
ATOM   2973  CB  ALA A 385      71.318  20.786 -21.221  1.00 92.95           C  
ATOM   2974  N   ARG A 386      71.334  18.140 -22.888  1.00 94.37           N  
ATOM   2975  CA  ARG A 386      70.618  17.156 -23.694  1.00 94.37           C  
ATOM   2976  C   ARG A 386      70.956  15.736 -23.252  1.00 94.37           C  
ATOM   2977  O   ARG A 386      70.084  14.865 -23.222  1.00 94.37           O  
ATOM   2978  CB  ARG A 386      70.945  17.335 -25.178  1.00 94.37           C  
ATOM   2979  CG  ARG A 386      70.265  18.535 -25.818  1.00 94.37           C  
ATOM   2980  CD  ARG A 386      70.595  18.646 -27.300  1.00 94.37           C  
ATOM   2981  NE  ARG A 386      70.076  19.882 -27.877  1.00 94.37           N  
ATOM   2982  CZ  ARG A 386      70.391  20.347 -29.083  1.00 94.37           C  
ATOM   2983  NH1 ARG A 386      71.232  19.682 -29.867  1.00 94.37           N1+
ATOM   2984  NH2 ARG A 386      69.860  21.484 -29.509  1.00 94.37           N  
ATOM   2985  N   ALA A 387      72.254  15.540 -22.976  1.00 94.14           N  
ATOM   2986  CA  ALA A 387      72.659  14.222 -22.493  1.00 94.14           C  
ATOM   2987  C   ALA A 387      71.929  13.862 -21.203  1.00 94.14           C  
ATOM   2988  O   ALA A 387      71.455  12.734 -21.044  1.00 94.14           O  
ATOM   2989  CB  ALA A 387      74.169  14.176 -22.277  1.00 94.14           C  
ATOM   2990  N   ALA A 388      71.842  14.843 -20.329  1.00 94.96           N  
ATOM   2991  CA  ALA A 388      71.148  14.611 -19.064  1.00 94.96           C  
ATOM   2992  C   ALA A 388      69.675  14.286 -19.299  1.00 94.96           C  
ATOM   2993  O   ALA A 388      69.128  13.375 -18.675  1.00 94.96           O  
ATOM   2994  CB  ALA A 388      71.283  15.828 -18.152  1.00 94.96           C  
ATOM   2995  N   LEU A 389      69.044  15.037 -20.210  1.00 95.20           N  
ATOM   2996  CA  LEU A 389      67.638  14.804 -20.521  1.00 95.20           C  
ATOM   2997  C   LEU A 389      67.438  13.426 -21.142  1.00 95.20           C  
ATOM   2998  O   LEU A 389      66.485  12.721 -20.805  1.00 95.20           O  
ATOM   2999  CB  LEU A 389      67.113  15.886 -21.469  1.00 95.20           C  
ATOM   3000  CG  LEU A 389      66.968  17.291 -20.882  1.00 95.20           C  
ATOM   3001  CD1 LEU A 389      66.575  18.282 -21.972  1.00 95.20           C  
ATOM   3002  CD2 LEU A 389      65.944  17.295 -19.752  1.00 95.20           C  
ATOM   3003  N   LYS A 390      68.301  13.089 -22.016  1.00 94.73           N  
ATOM   3004  CA  LYS A 390      68.235  11.783 -22.668  1.00 94.73           C  
ATOM   3005  C   LYS A 390      68.387  10.654 -21.653  1.00 94.73           C  
ATOM   3006  O   LYS A 390      67.638   9.675 -21.688  1.00 94.73           O  
ATOM   3007  CB  LYS A 390      69.310  11.666 -23.748  1.00 94.73           C  
ATOM   3008  CG  LYS A 390      69.203  10.408 -24.596  1.00 94.73           C  
ATOM   3009  CD  LYS A 390      70.269  10.372 -25.683  1.00 94.73           C  
ATOM   3010  CE  LYS A 390      70.195   9.090 -26.500  1.00 94.73           C  
ATOM   3011  NZ  LYS A 390      71.248   9.045 -27.558  1.00 94.73           N1+
ATOM   3012  N   LEU A 391      69.343  10.739 -20.787  1.00 94.01           N  
ATOM   3013  CA  LEU A 391      69.573   9.730 -19.759  1.00 94.01           C  
ATOM   3014  C   LEU A 391      68.350   9.584 -18.859  1.00 94.01           C  
ATOM   3015  O   LEU A 391      67.937   8.466 -18.542  1.00 94.01           O  
ATOM   3016  CB  LEU A 391      70.799  10.092 -18.918  1.00 94.01           C  
ATOM   3017  CG  LEU A 391      72.163   9.810 -19.551  1.00 94.01           C  
ATOM   3018  CD1 LEU A 391      73.278  10.395 -18.690  1.00 94.01           C  
ATOM   3019  CD2 LEU A 391      72.362   8.311 -19.748  1.00 94.01           C  
ATOM   3020  N   ALA A 392      67.813  10.686 -18.500  1.00 94.06           N  
ATOM   3021  CA  ALA A 392      66.627  10.677 -17.646  1.00 94.06           C  
ATOM   3022  C   ALA A 392      65.437  10.053 -18.368  1.00 94.06           C  
ATOM   3023  O   ALA A 392      64.690   9.267 -17.779  1.00 94.06           O  
ATOM   3024  CB  ALA A 392      66.288  12.096 -17.194  1.00 94.06           C  
ATOM   3025  N   LYS A 393      65.267  10.408 -19.622  1.00 93.44           N  
ATOM   3026  CA  LYS A 393      64.177   9.852 -20.420  1.00 93.44           C  
ATOM   3027  C   LYS A 393      64.284   8.332 -20.511  1.00 93.44           C  
ATOM   3028  O   LYS A 393      63.285   7.625 -20.363  1.00 93.44           O  
ATOM   3029  CB  LYS A 393      64.173  10.463 -21.822  1.00 93.44           C  
ATOM   3030  CG  LYS A 393      62.912  10.168 -22.621  1.00 93.44           C  
ATOM   3031  CD  LYS A 393      62.903  10.916 -23.949  1.00 93.44           C  
ATOM   3032  CE  LYS A 393      61.656  10.598 -24.761  1.00 93.44           C  
ATOM   3033  NZ  LYS A 393      61.643  11.331 -26.063  1.00 93.44           N1+
ATOM   3034  N   GLU A 394      65.443   7.869 -20.747  1.00 92.33           N  
ATOM   3035  CA  GLU A 394      65.665   6.430 -20.839  1.00 92.33           C  
ATOM   3036  C   GLU A 394      65.450   5.752 -19.489  1.00 92.33           C  
ATOM   3037  O   GLU A 394      64.871   4.665 -19.420  1.00 92.33           O  
ATOM   3038  CB  GLU A 394      67.075   6.135 -21.357  1.00 92.33           C  
ATOM   3039  CG  GLU A 394      67.277   6.483 -22.825  1.00 92.33           C  
ATOM   3040  CD  GLU A 394      68.707   6.283 -23.299  1.00 92.33           C  
ATOM   3041  OE1 GLU A 394      68.997   6.556 -24.485  1.00 92.33           O  
ATOM   3042  OE2 GLU A 394      69.544   5.849 -22.477  1.00 92.33           O1-
ATOM   3043  N   ALA A 395      65.865   6.428 -18.471  1.00 89.78           N  
ATOM   3044  CA  ALA A 395      65.760   5.876 -17.122  1.00 89.78           C  
ATOM   3045  C   ALA A 395      64.306   5.815 -16.665  1.00 89.78           C  
ATOM   3046  O   ALA A 395      63.890   4.847 -16.024  1.00 89.78           O  
ATOM   3047  CB  ALA A 395      66.589   6.705 -16.143  1.00 89.78           C  
ATOM   3048  N   VAL A 396      63.545   6.799 -17.007  1.00 89.66           N  
ATOM   3049  CA  VAL A 396      62.150   6.868 -16.587  1.00 89.66           C  
ATOM   3050  C   VAL A 396      61.339   5.795 -17.311  1.00 89.66           C  
ATOM   3051  O   VAL A 396      60.315   5.334 -16.802  1.00 89.66           O  
ATOM   3052  CB  VAL A 396      61.545   8.265 -16.855  1.00 89.66           C  
ATOM   3053  CG1 VAL A 396      60.048   8.273 -16.545  1.00 89.66           C  
ATOM   3054  CG2 VAL A 396      62.269   9.327 -16.031  1.00 89.66           C  
ATOM   3055  N   LYS A 397      61.798   5.327 -18.487  1.00 88.13           N  
ATOM   3056  CA  LYS A 397      61.128   4.280 -19.253  1.00 88.13           C  
ATOM   3057  C   LYS A 397      61.606   2.895 -18.826  1.00 88.13           C  
ATOM   3058  O   LYS A 397      60.981   1.887 -19.161  1.00 88.13           O  
ATOM   3059  CB  LYS A 397      61.364   4.477 -20.751  1.00 88.13           C  
ATOM   3060  CG  LYS A 397      60.669   5.699 -21.332  1.00 88.13           C  
ATOM   3061  CD  LYS A 397      60.922   5.828 -22.828  1.00 88.13           C  
ATOM   3062  CE  LYS A 397      60.266   7.078 -23.402  1.00 88.13           C  
ATOM   3063  NZ  LYS A 397      60.544   7.229 -24.861  1.00 88.13           N1+
ATOM   3064  N   SER A 398      62.606   2.849 -18.008  1.00 84.79           N  
ATOM   3065  CA  SER A 398      63.206   1.575 -17.628  1.00 84.79           C  
ATOM   3066  C   SER A 398      62.566   1.018 -16.361  1.00 84.79           C  
ATOM   3067  O   SER A 398      62.246   1.771 -15.439  1.00 84.79           O  
ATOM   3068  CB  SER A 398      64.714   1.731 -17.422  1.00 84.79           C  
ATOM   3069  OG  SER A 398      65.276   0.541 -16.897  1.00 84.79           O  
ATOM   3070  N   THR A 399      62.174  -0.208 -16.389  1.00 83.58           N  
ATOM   3071  CA  THR A 399      61.631  -0.889 -15.219  1.00 83.58           C  
ATOM   3072  C   THR A 399      62.753  -1.444 -14.346  1.00 83.58           C  
ATOM   3073  O   THR A 399      62.503  -1.943 -13.247  1.00 83.58           O  
ATOM   3074  CB  THR A 399      60.684  -2.033 -15.629  1.00 83.58           C  
ATOM   3075  CG2 THR A 399      59.464  -1.497 -16.372  1.00 83.58           C  
ATOM   3076  OG1 THR A 399      61.387  -2.946 -16.482  1.00 83.58           O  
ATOM   3077  N   ASP A 400      63.916  -1.208 -14.781  1.00 88.80           N  
ATOM   3078  CA  ASP A 400      65.081  -1.718 -14.066  1.00 88.80           C  
ATOM   3079  C   ASP A 400      65.506  -0.759 -12.955  1.00 88.80           C  
ATOM   3080  O   ASP A 400      66.040   0.318 -13.228  1.00 88.80           O  
ATOM   3081  CB  ASP A 400      66.244  -1.952 -15.032  1.00 88.80           C  
ATOM   3082  CG  ASP A 400      67.441  -2.613 -14.370  1.00 88.80           C  
ATOM   3083  OD1 ASP A 400      67.511  -2.639 -13.122  1.00 88.80           O  
ATOM   3084  OD2 ASP A 400      68.324  -3.109 -15.102  1.00 88.80           O1-
ATOM   3085  N   GLN A 401      65.304  -1.178 -11.695  1.00 86.54           N  
ATOM   3086  CA  GLN A 401      65.613  -0.355 -10.530  1.00 86.54           C  
ATOM   3087  C   GLN A 401      67.116  -0.116 -10.408  1.00 86.54           C  
ATOM   3088  O   GLN A 401      67.545   0.944  -9.949  1.00 86.54           O  
ATOM   3089  CB  GLN A 401      65.080  -1.009  -9.254  1.00 86.54           C  
ATOM   3090  CG  GLN A 401      63.566  -0.938  -9.112  1.00 86.54           C  
ATOM   3091  CD  GLN A 401      63.044   0.487  -9.103  1.00 86.54           C  
ATOM   3092  NE2 GLN A 401      61.901   0.703  -9.746  1.00 86.54           N  
ATOM   3093  OE1 GLN A 401      63.663   1.385  -8.524  1.00 86.54           O  
ATOM   3094  N   GLU A 402      67.940  -1.066 -10.822  1.00 88.64           N  
ATOM   3095  CA  GLU A 402      69.390  -0.903 -10.764  1.00 88.64           C  
ATOM   3096  C   GLU A 402      69.864   0.172 -11.737  1.00 88.64           C  
ATOM   3097  O   GLU A 402      70.727   0.985 -11.400  1.00 88.64           O  
ATOM   3098  CB  GLU A 402      70.092  -2.229 -11.062  1.00 88.64           C  
ATOM   3099  CG  GLU A 402      70.028  -3.230  -9.917  1.00 88.64           C  
ATOM   3100  CD  GLU A 402      70.812  -4.504 -10.189  1.00 88.64           C  
ATOM   3101  OE1 GLU A 402      70.875  -5.380  -9.297  1.00 88.64           O  
ATOM   3102  OE2 GLU A 402      71.370  -4.627 -11.302  1.00 88.64           O1-
ATOM   3103  N   GLU A 403      69.277   0.166 -12.909  1.00 89.69           N  
ATOM   3104  CA  GLU A 403      69.578   1.197 -13.898  1.00 89.69           C  
ATOM   3105  C   GLU A 403      69.179   2.580 -13.392  1.00 89.69           C  
ATOM   3106  O   GLU A 403      69.933   3.544 -13.542  1.00 89.69           O  
ATOM   3107  CB  GLU A 403      68.871   0.896 -15.222  1.00 89.69           C  
ATOM   3108  CG  GLU A 403      69.246   1.847 -16.349  1.00 89.69           C  
ATOM   3109  CD  GLU A 403      68.585   1.497 -17.674  1.00 89.69           C  
ATOM   3110  OE1 GLU A 403      68.760   2.252 -18.656  1.00 89.69           O  
ATOM   3111  OE2 GLU A 403      67.886   0.461 -17.728  1.00 89.69           O1-
ATOM   3112  N   LEU A 404      67.999   2.704 -12.803  1.00 90.08           N  
ATOM   3113  CA  LEU A 404      67.515   3.963 -12.246  1.00 90.08           C  
ATOM   3114  C   LEU A 404      68.465   4.481 -11.172  1.00 90.08           C  
ATOM   3115  O   LEU A 404      68.793   5.670 -11.147  1.00 90.08           O  
ATOM   3116  CB  LEU A 404      66.112   3.787 -11.662  1.00 90.08           C  
ATOM   3117  CG  LEU A 404      64.961   3.732 -12.669  1.00 90.08           C  
ATOM   3118  CD1 LEU A 404      63.666   3.327 -11.971  1.00 90.08           C  
ATOM   3119  CD2 LEU A 404      64.799   5.076 -13.370  1.00 90.08           C  
ATOM   3120  N   LYS A 405      68.944   3.584 -10.344  1.00 90.32           N  
ATOM   3121  CA  LYS A 405      69.869   3.957  -9.276  1.00 90.32           C  
ATOM   3122  C   LYS A 405      71.196   4.449  -9.846  1.00 90.32           C  
ATOM   3123  O   LYS A 405      71.771   5.419  -9.347  1.00 90.32           O  
ATOM   3124  CB  LYS A 405      70.108   2.774  -8.336  1.00 90.32           C  
ATOM   3125  CG  LYS A 405      68.935   2.469  -7.416  1.00 90.32           C  
ATOM   3126  CD  LYS A 405      69.251   1.314  -6.472  1.00 90.32           C  
ATOM   3127  CE  LYS A 405      68.057   0.965  -5.595  1.00 90.32           C  
ATOM   3128  NZ  LYS A 405      68.345  -0.198  -4.704  1.00 90.32           N1+
ATOM   3129  N   LYS A 406      71.578   3.778 -10.879  1.00 89.65           N  
ATOM   3130  CA  LYS A 406      72.836   4.173 -11.508  1.00 89.65           C  
ATOM   3131  C   LYS A 406      72.715   5.545 -12.163  1.00 89.65           C  
ATOM   3132  O   LYS A 406      73.585   6.400 -11.990  1.00 89.65           O  
ATOM   3133  CB  LYS A 406      73.267   3.134 -12.543  1.00 89.65           C  
ATOM   3134  CG  LYS A 406      73.840   1.859 -11.939  1.00 89.65           C  
ATOM   3135  CD  LYS A 406      74.294   0.884 -13.019  1.00 89.65           C  
ATOM   3136  CE  LYS A 406      74.771  -0.432 -12.421  1.00 89.65           C  
ATOM   3137  NZ  LYS A 406      75.188  -1.402 -13.476  1.00 89.65           N1+
ATOM   3138  N   VAL A 407      71.723   5.703 -12.923  1.00 93.08           N  
ATOM   3139  CA  VAL A 407      71.494   6.973 -13.603  1.00 93.08           C  
ATOM   3140  C   VAL A 407      71.312   8.086 -12.574  1.00 93.08           C  
ATOM   3141  O   VAL A 407      71.850   9.183 -12.735  1.00 93.08           O  
ATOM   3142  CB  VAL A 407      70.264   6.903 -14.535  1.00 93.08           C  
ATOM   3143  CG1 VAL A 407      69.919   8.289 -15.079  1.00 93.08           C  
ATOM   3144  CG2 VAL A 407      70.517   5.924 -15.680  1.00 93.08           C  
ATOM   3145  N   LYS A 408      70.580   7.812 -11.588  1.00 93.13           N  
ATOM   3146  CA  LYS A 408      70.409   8.776 -10.505  1.00 93.13           C  
ATOM   3147  C   LYS A 408      71.756   9.193  -9.922  1.00 93.13           C  
ATOM   3148  O   LYS A 408      72.001  10.380  -9.698  1.00 93.13           O  
ATOM   3149  CB  LYS A 408      69.518   8.196  -9.406  1.00 93.13           C  
ATOM   3150  CG  LYS A 408      69.197   9.176  -8.288  1.00 93.13           C  
ATOM   3151  CD  LYS A 408      68.330   8.533  -7.213  1.00 93.13           C  
ATOM   3152  CE  LYS A 408      68.368   9.326  -5.913  1.00 93.13           C  
ATOM   3153  NZ  LYS A 408      67.574   8.663  -4.836  1.00 93.13           N1+
ATOM   3154  N   ALA A 409      72.594   8.218  -9.610  1.00 91.60           N  
ATOM   3155  CA  ALA A 409      73.915   8.501  -9.051  1.00 91.60           C  
ATOM   3156  C   ALA A 409      74.735   9.372  -9.998  1.00 91.60           C  
ATOM   3157  O   ALA A 409      75.384  10.328  -9.566  1.00 91.60           O  
ATOM   3158  CB  ALA A 409      74.655   7.201  -8.752  1.00 91.60           C  
ATOM   3159  N   ILE A 410      74.650   9.041 -11.256  1.00 92.68           N  
ATOM   3160  CA  ILE A 410      75.403   9.797 -12.251  1.00 92.68           C  
ATOM   3161  C   ILE A 410      74.878  11.231 -12.315  1.00 92.68           C  
ATOM   3162  O   ILE A 410      75.659  12.186 -12.299  1.00 92.68           O  
ATOM   3163  CB  ILE A 410      75.323   9.134 -13.644  1.00 92.68           C  
ATOM   3164  CG1 ILE A 410      76.087   7.805 -13.647  1.00 92.68           C  
ATOM   3165  CG2 ILE A 410      75.863  10.078 -14.722  1.00 92.68           C  
ATOM   3166  CD1 ILE A 410      75.867   6.968 -14.900  1.00 92.68           C  
ATOM   3167  N   LEU A 411      73.591  11.393 -12.395  1.00 94.62           N  
ATOM   3168  CA  LEU A 411      72.988  12.718 -12.489  1.00 94.62           C  
ATOM   3169  C   LEU A 411      73.242  13.522 -11.218  1.00 94.62           C  
ATOM   3170  O   LEU A 411      73.475  14.730 -11.280  1.00 94.62           O  
ATOM   3171  CB  LEU A 411      71.483  12.604 -12.743  1.00 94.62           C  
ATOM   3172  CG  LEU A 411      71.064  12.096 -14.123  1.00 94.62           C  
ATOM   3173  CD1 LEU A 411      69.553  11.894 -14.178  1.00 94.62           C  
ATOM   3174  CD2 LEU A 411      71.519  13.062 -15.211  1.00 94.62           C  
ATOM   3175  N   ARG A 412      73.199  12.846 -10.091  1.00 94.89           N  
ATOM   3176  CA  ARG A 412      73.477  13.519  -8.825  1.00 94.89           C  
ATOM   3177  C   ARG A 412      74.892  14.084  -8.804  1.00 94.89           C  
ATOM   3178  O   ARG A 412      75.098  15.241  -8.432  1.00 94.89           O  
ATOM   3179  CB  ARG A 412      73.278  12.557  -7.652  1.00 94.89           C  
ATOM   3180  CG  ARG A 412      73.480  13.199  -6.288  1.00 94.89           C  
ATOM   3181  CD  ARG A 412      73.355  12.183  -5.161  1.00 94.89           C  
ATOM   3182  NE  ARG A 412      73.726  12.759  -3.872  1.00 94.89           N  
ATOM   3183  CZ  ARG A 412      73.556  12.160  -2.697  1.00 94.89           C  
ATOM   3184  NH1 ARG A 412      73.016  10.949  -2.625  1.00 94.89           N1+
ATOM   3185  NH2 ARG A 412      73.929  12.776  -1.584  1.00 94.89           N  
ATOM   3186  N   VAL A 413      75.802  13.231  -9.162  1.00 92.92           N  
ATOM   3187  CA  VAL A 413      77.194  13.664  -9.175  1.00 92.92           C  
ATOM   3188  C   VAL A 413      77.372  14.803 -10.176  1.00 92.92           C  
ATOM   3189  O   VAL A 413      78.022  15.807  -9.875  1.00 92.92           O  
ATOM   3190  CB  VAL A 413      78.148  12.498  -9.519  1.00 92.92           C  
ATOM   3191  CG1 VAL A 413      79.570  13.011  -9.742  1.00 92.92           C  
ATOM   3192  CG2 VAL A 413      78.124  11.445  -8.412  1.00 92.92           C  
ATOM   3193  N   ALA A 414      76.863  14.675 -11.335  1.00 92.41           N  
ATOM   3194  CA  ALA A 414      76.977  15.706 -12.364  1.00 92.41           C  
ATOM   3195  C   ALA A 414      76.405  17.034 -11.878  1.00 92.41           C  
ATOM   3196  O   ALA A 414      77.006  18.091 -12.088  1.00 92.41           O  
ATOM   3197  CB  ALA A 414      76.269  15.262 -13.643  1.00 92.41           C  
ATOM   3198  N   SER A 415      75.220  17.006 -11.316  1.00 93.97           N  
ATOM   3199  CA  SER A 415      74.601  18.212 -10.776  1.00 93.97           C  
ATOM   3200  C   SER A 415      75.483  18.858  -9.712  1.00 93.97           C  
ATOM   3201  O   SER A 415      75.663  20.077  -9.705  1.00 93.97           O  
ATOM   3202  CB  SER A 415      73.228  17.891 -10.184  1.00 93.97           C  
ATOM   3203  OG  SER A 415      72.629  19.055  -9.641  1.00 93.97           O  
ATOM   3204  N   GLU A 416      75.971  18.067  -8.811  1.00 93.16           N  
ATOM   3205  CA  GLU A 416      76.847  18.572  -7.758  1.00 93.16           C  
ATOM   3206  C   GLU A 416      78.112  19.194  -8.344  1.00 93.16           C  
ATOM   3207  O   GLU A 416      78.569  20.240  -7.878  1.00 93.16           O  
ATOM   3208  CB  GLU A 416      77.216  17.453  -6.781  1.00 93.16           C  
ATOM   3209  CG  GLU A 416      77.968  17.934  -5.549  1.00 93.16           C  
ATOM   3210  CD  GLU A 416      78.158  16.851  -4.499  1.00 93.16           C  
ATOM   3211  OE1 GLU A 416      78.729  17.141  -3.423  1.00 93.16           O  
ATOM   3212  OE2 GLU A 416      77.733  15.702  -4.756  1.00 93.16           O1-
ATOM   3213  N   VAL A 417      78.647  18.558  -9.318  1.00 92.59           N  
ATOM   3214  CA  VAL A 417      79.844  19.090  -9.962  1.00 92.59           C  
ATOM   3215  C   VAL A 417      79.545  20.465 -10.553  1.00 92.59           C  
ATOM   3216  O   VAL A 417      80.321  21.408 -10.376  1.00 92.59           O  
ATOM   3217  CB  VAL A 417      80.368  18.139 -11.062  1.00 92.59           C  
ATOM   3218  CG1 VAL A 417      81.426  18.834 -11.917  1.00 92.59           C  
ATOM   3219  CG2 VAL A 417      80.931  16.864 -10.440  1.00 92.59           C  
ATOM   3220  N   LEU A 418      78.447  20.571 -11.242  1.00 93.15           N  
ATOM   3221  CA  LEU A 418      78.084  21.839 -11.864  1.00 93.15           C  
ATOM   3222  C   LEU A 418      77.877  22.923 -10.810  1.00 93.15           C  
ATOM   3223  O   LEU A 418      78.289  24.068 -11.004  1.00 93.15           O  
ATOM   3224  CB  LEU A 418      76.815  21.679 -12.705  1.00 93.15           C  
ATOM   3225  CG  LEU A 418      76.958  20.891 -14.008  1.00 93.15           C  
ATOM   3226  CD1 LEU A 418      75.588  20.635 -14.626  1.00 93.15           C  
ATOM   3227  CD2 LEU A 418      77.862  21.634 -14.985  1.00 93.15           C  
ATOM   3228  N   LYS A 419      77.245  22.572  -9.697  1.00 92.16           N  
ATOM   3229  CA  LYS A 419      77.029  23.524  -8.612  1.00 92.16           C  
ATOM   3230  C   LYS A 419      78.355  23.988  -8.015  1.00 92.16           C  
ATOM   3231  O   LYS A 419      78.544  25.180  -7.761  1.00 92.16           O  
ATOM   3232  CB  LYS A 419      76.151  22.906  -7.522  1.00 92.16           C  
ATOM   3233  CG  LYS A 419      74.688  22.764  -7.912  1.00 92.16           C  
ATOM   3234  CD  LYS A 419      73.869  22.137  -6.792  1.00 92.16           C  
ATOM   3235  CE  LYS A 419      72.426  21.903  -7.216  1.00 92.16           C  
ATOM   3236  NZ  LYS A 419      71.633  21.234  -6.142  1.00 92.16           N1+
ATOM   3237  N   LEU A 420      79.210  23.073  -7.861  1.00 93.08           N  
ATOM   3238  CA  LEU A 420      80.513  23.404  -7.296  1.00 93.08           C  
ATOM   3239  C   LEU A 420      81.339  24.226  -8.280  1.00 93.08           C  
ATOM   3240  O   LEU A 420      82.070  25.134  -7.877  1.00 93.08           O  
ATOM   3241  CB  LEU A 420      81.270  22.129  -6.915  1.00 93.08           C  
ATOM   3242  CG  LEU A 420      80.736  21.357  -5.708  1.00 93.08           C  
ATOM   3243  CD1 LEU A 420      81.438  20.009  -5.587  1.00 93.08           C  
ATOM   3244  CD2 LEU A 420      80.910  22.174  -4.431  1.00 93.08           C  
ATOM   3245  N   GLU A 421      81.227  23.894  -9.532  1.00 90.92           N  
ATOM   3246  CA  GLU A 421      81.934  24.672 -10.544  1.00 90.92           C  
ATOM   3247  C   GLU A 421      81.446  26.118 -10.569  1.00 90.92           C  
ATOM   3248  O   GLU A 421      82.242  27.044 -10.743  1.00 90.92           O  
ATOM   3249  CB  GLU A 421      81.764  24.037 -11.927  1.00 90.92           C  
ATOM   3250  CG  GLU A 421      82.571  22.761 -12.121  1.00 90.92           C  
ATOM   3251  CD  GLU A 421      82.409  22.153 -13.505  1.00 90.92           C  
ATOM   3252  OE1 GLU A 421      83.179  21.230 -13.856  1.00 90.92           O  
ATOM   3253  OE2 GLU A 421      81.505  22.603 -14.243  1.00 90.92           O1-
ATOM   3254  N   GLU A 422      80.131  26.279 -10.433  1.00 90.95           N  
ATOM   3255  CA  GLU A 422      79.568  27.625 -10.370  1.00 90.95           C  
ATOM   3256  C   GLU A 422      80.079  28.380  -9.146  1.00 90.95           C  
ATOM   3257  O   GLU A 422      80.411  29.563  -9.236  1.00 90.95           O  
ATOM   3258  CB  GLU A 422      78.038  27.567 -10.353  1.00 90.95           C  
ATOM   3259  CG  GLU A 422      77.372  28.935 -10.365  1.00 90.95           C  
ATOM   3260  CD  GLU A 422      77.591  29.697 -11.662  1.00 90.95           C  
ATOM   3261  OE1 GLU A 422      77.409  30.937 -11.676  1.00 90.95           O  
ATOM   3262  OE2 GLU A 422      77.944  29.050 -12.673  1.00 90.95           O1-
ATOM   3263  N   GLU A 423      80.085  27.686  -8.078  1.00 91.21           N  
ATOM   3264  CA  GLU A 423      80.626  28.292  -6.864  1.00 91.21           C  
ATOM   3265  C   GLU A 423      82.085  28.695  -7.053  1.00 91.21           C  
ATOM   3266  O   GLU A 423      82.500  29.770  -6.613  1.00 91.21           O  
ATOM   3267  CB  GLU A 423      80.494  27.331  -5.679  1.00 91.21           C  
ATOM   3268  CG  GLU A 423      80.868  27.951  -4.341  1.00 91.21           C  
ATOM   3269  CD  GLU A 423      80.642  27.018  -3.163  1.00 91.21           C  
ATOM   3270  OE1 GLU A 423      81.054  27.359  -2.030  1.00 91.21           O  
ATOM   3271  OE2 GLU A 423      80.050  25.936  -3.374  1.00 91.21           O1-
ATOM   3272  N   ALA A 424      82.867  27.890  -7.642  1.00 89.88           N  
ATOM   3273  CA  ALA A 424      84.271  28.176  -7.918  1.00 89.88           C  
ATOM   3274  C   ALA A 424      84.414  29.385  -8.838  1.00 89.88           C  
ATOM   3275  O   ALA A 424      85.293  30.227  -8.636  1.00 89.88           O  
ATOM   3276  CB  ALA A 424      84.951  26.957  -8.537  1.00 89.88           C  
ATOM   3277  N   LYS A 425      83.524  29.443  -9.836  1.00 90.04           N  
ATOM   3278  CA  LYS A 425      83.541  30.579 -10.752  1.00 90.04           C  
ATOM   3279  C   LYS A 425      83.255  31.885 -10.016  1.00 90.04           C  
ATOM   3280  O   LYS A 425      83.936  32.889 -10.233  1.00 90.04           O  
ATOM   3281  CB  LYS A 425      82.523  30.378 -11.876  1.00 90.04           C  
ATOM   3282  CG  LYS A 425      82.621  31.408 -12.992  1.00 90.04           C  
ATOM   3283  CD  LYS A 425      81.622  31.123 -14.105  1.00 90.04           C  
ATOM   3284  CE  LYS A 425      81.676  32.188 -15.193  1.00 90.04           C  
ATOM   3285  NZ  LYS A 425      80.678  31.927 -16.273  1.00 90.04           N1+
ATOM   3286  N   LYS A 426      82.229  31.905  -9.144  1.00 90.16           N  
ATOM   3287  CA  LYS A 426      81.881  33.085  -8.358  1.00 90.16           C  
ATOM   3288  C   LYS A 426      83.026  33.484  -7.431  1.00 90.16           C  
ATOM   3289  O   LYS A 426      83.319  34.671  -7.275  1.00 90.16           O  
ATOM   3290  CB  LYS A 426      80.611  32.833  -7.543  1.00 90.16           C  
ATOM   3291  CG  LYS A 426      79.337  32.810  -8.374  1.00 90.16           C  
ATOM   3292  CD  LYS A 426      78.102  32.628  -7.500  1.00 90.16           C  
ATOM   3293  CE  LYS A 426      76.829  32.569  -8.334  1.00 90.16           C  
ATOM   3294  NZ  LYS A 426      75.620  32.363  -7.483  1.00 90.16           N1+
ATOM   3295  N   SER A 427      83.557  32.500  -6.908  1.00 90.30           N  
ATOM   3296  CA  SER A 427      84.687  32.763  -6.023  1.00 90.30           C  
ATOM   3297  C   SER A 427      85.864  33.356  -6.790  1.00 90.30           C  
ATOM   3298  O   SER A 427      86.532  34.271  -6.303  1.00 90.30           O  
ATOM   3299  CB  SER A 427      85.124  31.480  -5.315  1.00 90.30           C  
ATOM   3300  OG  SER A 427      84.119  31.031  -4.422  1.00 90.30           O  
ATOM   3301  N   GLN A 428      86.121  32.892  -7.946  1.00 89.41           N  
ATOM   3302  CA  GLN A 428      87.183  33.422  -8.794  1.00 89.41           C  
ATOM   3303  C   GLN A 428      86.904  34.871  -9.184  1.00 89.41           C  
ATOM   3304  O   GLN A 428      87.815  35.703  -9.195  1.00 89.41           O  
ATOM   3305  CB  GLN A 428      87.346  32.563 -10.049  1.00 89.41           C  
ATOM   3306  CG  GLN A 428      88.514  32.980 -10.933  1.00 89.41           C  
ATOM   3307  CD  GLN A 428      89.859  32.787 -10.257  1.00 89.41           C  
ATOM   3308  NE2 GLN A 428      90.828  33.625 -10.613  1.00 89.41           N  
ATOM   3309  OE1 GLN A 428      90.026  31.894  -9.420  1.00 89.41           O  
ATOM   3310  N   GLU A 429      85.645  35.093  -9.526  1.00 90.79           N  
ATOM   3311  CA  GLU A 429      85.248  36.460  -9.854  1.00 90.79           C  
ATOM   3312  C   GLU A 429      85.484  37.400  -8.674  1.00 90.79           C  
ATOM   3313  O   GLU A 429      85.936  38.531  -8.857  1.00 90.79           O  
ATOM   3314  CB  GLU A 429      83.778  36.507 -10.277  1.00 90.79           C  
ATOM   3315  CG  GLU A 429      83.510  35.875 -11.636  1.00 90.79           C  
ATOM   3316  CD  GLU A 429      82.031  35.788 -11.976  1.00 90.79           C  
ATOM   3317  OE1 GLU A 429      81.688  35.312 -13.082  1.00 90.79           O  
ATOM   3318  OE2 GLU A 429      81.207  36.200 -11.129  1.00 90.79           O1-
ATOM   3319  N   GLU A 430      85.187  36.957  -7.460  1.00 91.94           N  
ATOM   3320  CA  GLU A 430      85.403  37.724  -6.237  1.00 91.94           C  
ATOM   3321  C   GLU A 430      86.886  38.020  -6.027  1.00 91.94           C  
ATOM   3322  O   GLU A 430      87.255  39.135  -5.653  1.00 91.94           O  
ATOM   3323  CB  GLU A 430      84.841  36.975  -5.026  1.00 91.94           C  
ATOM   3324  CG  GLU A 430      84.860  37.786  -3.738  1.00 91.94           C  
ATOM   3325  CD  GLU A 430      84.209  37.067  -2.567  1.00 91.94           C  
ATOM   3326  OE1 GLU A 430      84.231  37.606  -1.437  1.00 91.94           O  
ATOM   3327  OE2 GLU A 430      83.676  35.956  -2.781  1.00 91.94           O1-
ATOM   3328  N   VAL A 431      87.708  37.082  -6.268  1.00 88.23           N  
ATOM   3329  CA  VAL A 431      89.149  37.263  -6.123  1.00 88.23           C  
ATOM   3330  C   VAL A 431      89.643  38.300  -7.128  1.00 88.23           C  
ATOM   3331  O   VAL A 431      90.454  39.166  -6.790  1.00 88.23           O  
ATOM   3332  CB  VAL A 431      89.910  35.932  -6.312  1.00 88.23           C  
ATOM   3333  CG1 VAL A 431      91.414  36.180  -6.419  1.00 88.23           C  
ATOM   3334  CG2 VAL A 431      89.604  34.975  -5.161  1.00 88.23           C  
ATOM   3335  N   GLU A 432      89.069  38.151  -8.318  1.00 89.96           N  
ATOM   3336  CA  GLU A 432      89.485  39.097  -9.349  1.00 89.96           C  
ATOM   3337  C   GLU A 432      89.086  40.523  -8.983  1.00 89.96           C  
ATOM   3338  O   GLU A 432      89.853  41.463  -9.199  1.00 89.96           O  
ATOM   3339  CB  GLU A 432      88.884  38.713 -10.704  1.00 89.96           C  
ATOM   3340  CG  GLU A 432      89.565  37.521 -11.363  1.00 89.96           C  
ATOM   3341  CD  GLU A 432      88.865  37.057 -12.631  1.00 89.96           C  
ATOM   3342  OE1 GLU A 432      89.313  36.061 -13.241  1.00 89.96           O  
ATOM   3343  OE2 GLU A 432      87.862  37.697 -13.018  1.00 89.96           O1-
ATOM   3344  N   ARG A 433      87.922  40.652  -8.455  1.00 91.18           N  
ATOM   3345  CA  ARG A 433      87.463  41.954  -7.982  1.00 91.18           C  
ATOM   3346  C   ARG A 433      88.353  42.472  -6.857  1.00 91.18           C  
ATOM   3347  O   ARG A 433      88.720  43.648  -6.840  1.00 91.18           O  
ATOM   3348  CB  ARG A 433      86.011  41.873  -7.506  1.00 91.18           C  
ATOM   3349  CG  ARG A 433      85.398  43.221  -7.166  1.00 91.18           C  
ATOM   3350  CD  ARG A 433      83.983  43.076  -6.622  1.00 91.18           C  
ATOM   3351  NE  ARG A 433      83.972  42.418  -5.319  1.00 91.18           N  
ATOM   3352  CZ  ARG A 433      82.875  42.143  -4.618  1.00 91.18           C  
ATOM   3353  NH1 ARG A 433      81.674  42.463  -5.086  1.00 91.18           N1+
ATOM   3354  NH2 ARG A 433      82.979  41.541  -3.442  1.00 91.18           N  
ATOM   3355  N   LEU A 434      88.697  41.637  -5.940  1.00 89.50           N  
ATOM   3356  CA  LEU A 434      89.529  42.016  -4.805  1.00 89.50           C  
ATOM   3357  C   LEU A 434      90.943  42.366  -5.260  1.00 89.50           C  
ATOM   3358  O   LEU A 434      91.564  43.283  -4.717  1.00 89.50           O  
ATOM   3359  CB  LEU A 434      89.579  40.886  -3.774  1.00 89.50           C  
ATOM   3360  CG  LEU A 434      88.309  40.661  -2.952  1.00 89.50           C  
ATOM   3361  CD1 LEU A 434      88.441  39.402  -2.102  1.00 89.50           C  
ATOM   3362  CD2 LEU A 434      88.018  41.875  -2.075  1.00 89.50           C  
ATOM   3363  N   LYS A 435      91.412  41.668  -6.322  1.00 87.01           N  
ATOM   3364  CA  LYS A 435      92.726  41.977  -6.879  1.00 87.01           C  
ATOM   3365  C   LYS A 435      92.753  43.380  -7.478  1.00 87.01           C  
ATOM   3366  O   LYS A 435      93.731  44.112  -7.315  1.00 87.01           O  
ATOM   3367  CB  LYS A 435      93.115  40.946  -7.940  1.00 87.01           C  
ATOM   3368  CG  LYS A 435      93.663  39.647  -7.369  1.00 87.01           C  
ATOM   3369  CD  LYS A 435      94.144  38.711  -8.470  1.00 87.01           C  
ATOM   3370  CE  LYS A 435      94.660  37.396  -7.902  1.00 87.01           C  
ATOM   3371  NZ  LYS A 435      95.131  36.474  -8.977  1.00 87.01           N1+
ATOM   3372  N   GLN A 436      91.605  43.727  -8.104  1.00 88.75           N  
ATOM   3373  CA  GLN A 436      91.491  45.059  -8.687  1.00 88.75           C  
ATOM   3374  C   GLN A 436      91.444  46.133  -7.604  1.00 88.75           C  
ATOM   3375  O   GLN A 436      92.027  47.207  -7.762  1.00 88.75           O  
ATOM   3376  CB  GLN A 436      90.248  45.153  -9.574  1.00 88.75           C  
ATOM   3377  CG  GLN A 436      90.355  44.361 -10.870  1.00 88.75           C  
ATOM   3378  CD  GLN A 436      89.112  44.474 -11.731  1.00 88.75           C  
ATOM   3379  NE2 GLN A 436      89.129  43.818 -12.886  1.00 88.75           N  
ATOM   3380  OE1 GLN A 436      88.142  45.144 -11.362  1.00 88.75           O  
ATOM   3381  N   GLU A 437      90.778  45.806  -6.529  1.00 86.92           N  
ATOM   3382  CA  GLU A 437      90.697  46.726  -5.399  1.00 86.92           C  
ATOM   3383  C   GLU A 437      92.069  46.943  -4.765  1.00 86.92           C  
ATOM   3384  O   GLU A 437      92.402  48.060  -4.363  1.00 86.92           O  
ATOM   3385  CB  GLU A 437      89.711  46.204  -4.350  1.00 86.92           C  
ATOM   3386  CG  GLU A 437      88.252  46.320  -4.767  1.00 86.92           C  
ATOM   3387  CD  GLU A 437      87.282  45.858  -3.691  1.00 86.92           C  
ATOM   3388  OE1 GLU A 437      86.061  45.792  -3.963  1.00 86.92           O  
ATOM   3389  OE2 GLU A 437      87.746  45.562  -2.567  1.00 86.92           O1-
ATOM   3390  N   VAL A 438      92.793  45.912  -4.761  1.00 84.50           N  
ATOM   3391  CA  VAL A 438      94.138  46.007  -4.201  1.00 84.50           C  
ATOM   3392  C   VAL A 438      95.011  46.880  -5.100  1.00 84.50           C  
ATOM   3393  O   VAL A 438      95.770  47.720  -4.611  1.00 84.50           O  
ATOM   3394  CB  VAL A 438      94.779  44.612  -4.027  1.00 84.50           C  
ATOM   3395  CG1 VAL A 438      96.262  44.739  -3.683  1.00 84.50           C  
ATOM   3396  CG2 VAL A 438      94.044  43.817  -2.949  1.00 84.50           C  
ATOM   3397  N   GLU A 439      94.889  46.642  -6.383  1.00 85.58           N  
ATOM   3398  CA  GLU A 439      95.677  47.425  -7.331  1.00 85.58           C  
ATOM   3399  C   GLU A 439      95.340  48.910  -7.237  1.00 85.58           C  
ATOM   3400  O   GLU A 439      96.233  49.759  -7.282  1.00 85.58           O  
ATOM   3401  CB  GLU A 439      95.450  46.923  -8.761  1.00 85.58           C  
ATOM   3402  CG  GLU A 439      96.136  45.599  -9.064  1.00 85.58           C  
ATOM   3403  CD  GLU A 439      95.845  45.079 -10.462  1.00 85.58           C  
ATOM   3404  OE1 GLU A 439      96.377  44.009 -10.835  1.00 85.58           O  
ATOM   3405  OE2 GLU A 439      95.077  45.747 -11.191  1.00 85.58           O1-
ATOM   3406  N   LYS A 440      94.023  49.186  -7.067  1.00 85.08           N  
ATOM   3407  CA  LYS A 440      93.579  50.571  -6.930  1.00 85.08           C  
ATOM   3408  C   LYS A 440      94.066  51.176  -5.617  1.00 85.08           C  
ATOM   3409  O   LYS A 440      94.494  52.332  -5.582  1.00 85.08           O  
ATOM   3410  CB  LYS A 440      92.055  50.657  -7.014  1.00 85.08           C  
ATOM   3411  CG  LYS A 440      91.501  50.475  -8.420  1.00 85.08           C  
ATOM   3412  CD  LYS A 440      89.989  50.658  -8.453  1.00 85.08           C  
ATOM   3413  CE  LYS A 440      89.423  50.393  -9.842  1.00 85.08           C  
ATOM   3414  NZ  LYS A 440      87.939  50.552  -9.875  1.00 85.08           N1+
ATOM   3415  N   ALA A 441      93.943  50.375  -4.616  1.00 80.48           N  
ATOM   3416  CA  ALA A 441      94.375  50.842  -3.302  1.00 80.48           C  
ATOM   3417  C   ALA A 441      95.885  51.059  -3.267  1.00 80.48           C  
ATOM   3418  O   ALA A 441      96.369  52.002  -2.637  1.00 80.48           O  
ATOM   3419  CB  ALA A 441      93.959  49.848  -2.221  1.00 80.48           C  
ATOM   3420  N   SER A 442      96.661  50.144  -3.893  1.00 77.63           N  
ATOM   3421  CA  SER A 442      98.111  50.285  -3.967  1.00 77.63           C  
ATOM   3422  C   SER A 442      98.506  51.566  -4.693  1.00 77.63           C  
ATOM   3423  O   SER A 442      99.450  52.249  -4.291  1.00 77.63           O  
ATOM   3424  CB  SER A 442      98.732  49.078  -4.673  1.00 77.63           C  
ATOM   3425  OG  SER A 442     100.145  49.179  -4.692  1.00 77.63           O  
ATOM   3426  N   LYS A 443      97.742  51.985  -5.695  1.00 81.42           N  
ATOM   3427  CA  LYS A 443      98.016  53.206  -6.445  1.00 81.42           C  
ATOM   3428  C   LYS A 443      97.621  54.444  -5.644  1.00 81.42           C  
ATOM   3429  O   LYS A 443      98.242  55.500  -5.777  1.00 81.42           O  
ATOM   3430  CB  LYS A 443      97.279  53.192  -7.784  1.00 81.42           C  
ATOM   3431  CG  LYS A 443      97.883  52.247  -8.813  1.00 81.42           C  
ATOM   3432  CD  LYS A 443      97.159  52.341 -10.150  1.00 81.42           C  
ATOM   3433  CE  LYS A 443      97.738  51.369 -11.170  1.00 81.42           C  
ATOM   3434  NZ  LYS A 443      97.007  51.429 -12.471  1.00 81.42           N1+
ATOM   3435  N   ALA A 444      96.698  54.331  -4.690  1.00 80.14           N  
ATOM   3436  CA  ALA A 444      96.195  55.447  -3.893  1.00 80.14           C  
ATOM   3437  C   ALA A 444      96.987  55.597  -2.597  1.00 80.14           C  
ATOM   3438  O   ALA A 444      96.856  56.602  -1.894  1.00 80.14           O  
ATOM   3439  CB  ALA A 444      94.712  55.255  -3.586  1.00 80.14           C  
ATOM   3440  N   GLY A 445      98.024  54.844  -2.272  1.00 74.06           N  
ATOM   3441  CA  GLY A 445      98.874  55.003  -1.103  1.00 74.06           C  
ATOM   3442  C   GLY A 445      98.200  54.580   0.188  1.00 74.06           C  
ATOM   3443  O   GLY A 445      98.279  55.286   1.196  1.00 74.06           O  
ATOM   3444  N   LEU A 446      97.553  53.320   0.275  1.00 59.86           N  
ATOM   3445  CA  LEU A 446      96.802  52.966   1.475  1.00 59.86           C  
ATOM   3446  C   LEU A 446      97.744  52.628   2.625  1.00 59.86           C  
ATOM   3447  O   LEU A 446      98.859  52.151   2.401  1.00 59.86           O  
ATOM   3448  CB  LEU A 446      95.872  51.782   1.196  1.00 59.86           C  
ATOM   3449  CG  LEU A 446      94.518  52.117   0.568  1.00 59.86           C  
ATOM   3450  CD1 LEU A 446      93.990  50.923  -0.221  1.00 59.86           C  
ATOM   3451  CD2 LEU A 446      93.520  52.538   1.642  1.00 59.86           C  
ATOM   3452  N   ASP A 447      97.388  53.024   3.928  1.00 66.67           N  
ATOM   3453  CA  ASP A 447      97.922  52.695   5.246  1.00 66.67           C  
ATOM   3454  C   ASP A 447      97.644  51.236   5.603  1.00 66.67           C  
ATOM   3455  O   ASP A 447      96.839  50.573   4.944  1.00 66.67           O  
ATOM   3456  CB  ASP A 447      97.329  53.619   6.311  1.00 66.67           C  
ATOM   3457  CG  ASP A 447      95.823  53.481   6.445  1.00 66.67           C  
ATOM   3458  OD1 ASP A 447      95.223  52.637   5.743  1.00 66.67           O  
ATOM   3459  OD2 ASP A 447      95.229  54.226   7.255  1.00 66.67           O1-
ATOM   3460  N   HIS A 448      98.595  50.441   6.035  1.00 67.19           N  
ATOM   3461  CA  HIS A 448      98.761  49.076   6.522  1.00 67.19           C  
ATOM   3462  C   HIS A 448      97.445  48.515   7.048  1.00 67.19           C  
ATOM   3463  O   HIS A 448      97.159  47.327   6.876  1.00 67.19           O  
ATOM   3464  CB  HIS A 448      99.830  49.023   7.615  1.00 67.19           C  
ATOM   3465  CG  HIS A 448     101.226  49.154   7.096  1.00 67.19           C  
ATOM   3466  CD2 HIS A 448     102.159  50.117   7.286  1.00 67.19           C  
ATOM   3467  ND1 HIS A 448     101.804  48.215   6.270  1.00 67.19           N  
ATOM   3468  CE1 HIS A 448     103.035  48.595   5.973  1.00 67.19           C  
ATOM   3469  NE2 HIS A 448     103.275  49.747   6.577  1.00 67.19           N  
ATOM   3470  N   GLU A 449      96.494  49.461   7.477  1.00 72.69           N  
ATOM   3471  CA  GLU A 449      95.228  48.938   7.983  1.00 72.69           C  
ATOM   3472  C   GLU A 449      94.307  48.521   6.840  1.00 72.69           C  
ATOM   3473  O   GLU A 449      93.654  47.478   6.910  1.00 72.69           O  
ATOM   3474  CB  GLU A 449      94.532  49.974   8.868  1.00 72.69           C  
ATOM   3475  CG  GLU A 449      94.984  49.946  10.321  1.00 72.69           C  
ATOM   3476  CD  GLU A 449      94.177  50.869  11.219  1.00 72.69           C  
ATOM   3477  OE1 GLU A 449      94.453  50.924  12.439  1.00 72.69           O  
ATOM   3478  OE2 GLU A 449      93.260  51.543  10.699  1.00 72.69           O1-
ATOM   3479  N   GLY A 450      94.343  49.323   5.714  1.00 71.33           N  
ATOM   3480  CA  GLY A 450      93.563  48.991   4.533  1.00 71.33           C  
ATOM   3481  C   GLY A 450      94.075  47.762   3.806  1.00 71.33           C  
ATOM   3482  O   GLY A 450      93.288  46.909   3.388  1.00 71.33           O  
ATOM   3483  N   ASP A 451      95.466  47.524   3.876  1.00 74.19           N  
ATOM   3484  CA  ASP A 451      96.080  46.359   3.247  1.00 74.19           C  
ATOM   3485  C   ASP A 451      95.727  45.079   4.001  1.00 74.19           C  
ATOM   3486  O   ASP A 451      95.446  44.048   3.385  1.00 74.19           O  
ATOM   3487  CB  ASP A 451      97.600  46.525   3.175  1.00 74.19           C  
ATOM   3488  CG  ASP A 451      98.039  47.519   2.115  1.00 74.19           C  
ATOM   3489  OD1 ASP A 451      97.227  47.864   1.229  1.00 74.19           O  
ATOM   3490  OD2 ASP A 451      99.207  47.960   2.164  1.00 74.19           O1-
ATOM   3491  N   SER A 452      95.690  45.177   5.389  1.00 82.07           N  
ATOM   3492  CA  SER A 452      95.397  44.013   6.219  1.00 82.07           C  
ATOM   3493  C   SER A 452      93.965  43.533   6.012  1.00 82.07           C  
ATOM   3494  O   SER A 452      93.712  42.328   5.949  1.00 82.07           O  
ATOM   3495  CB  SER A 452      95.628  44.336   7.696  1.00 82.07           C  
ATOM   3496  OG  SER A 452      97.010  44.476   7.971  1.00 82.07           O  
ATOM   3497  N   ARG A 453      93.005  44.463   5.800  1.00 84.14           N  
ATOM   3498  CA  ARG A 453      91.606  44.100   5.600  1.00 84.14           C  
ATOM   3499  C   ARG A 453      91.407  43.408   4.255  1.00 84.14           C  
ATOM   3500  O   ARG A 453      90.677  42.420   4.161  1.00 84.14           O  
ATOM   3501  CB  ARG A 453      90.710  45.337   5.690  1.00 84.14           C  
ATOM   3502  CG  ARG A 453      90.498  45.843   7.108  1.00 84.14           C  
ATOM   3503  CD  ARG A 453      89.495  46.986   7.155  1.00 84.14           C  
ATOM   3504  NE  ARG A 453      89.846  47.970   8.176  1.00 84.14           N  
ATOM   3505  CZ  ARG A 453      89.120  49.044   8.475  1.00 84.14           C  
ATOM   3506  NH1 ARG A 453      87.985  49.295   7.834  1.00 84.14           N1+
ATOM   3507  NH2 ARG A 453      89.533  49.874   9.422  1.00 84.14           N  
ATOM   3508  N   ILE A 454      92.079  43.935   3.228  1.00 83.51           N  
ATOM   3509  CA  ILE A 454      91.943  43.363   1.893  1.00 83.51           C  
ATOM   3510  C   ILE A 454      92.575  41.974   1.860  1.00 83.51           C  
ATOM   3511  O   ILE A 454      92.007  41.040   1.290  1.00 83.51           O  
ATOM   3512  CB  ILE A 454      92.588  44.271   0.822  1.00 83.51           C  
ATOM   3513  CG1 ILE A 454      91.827  45.597   0.717  1.00 83.51           C  
ATOM   3514  CG2 ILE A 454      92.634  43.558  -0.533  1.00 83.51           C  
ATOM   3515  CD1 ILE A 454      92.481  46.616  -0.206  1.00 83.51           C  
ATOM   3516  N   PHE A 455      93.810  41.833   2.496  1.00 85.86           N  
ATOM   3517  CA  PHE A 455      94.472  40.536   2.579  1.00 85.86           C  
ATOM   3518  C   PHE A 455      93.569  39.509   3.250  1.00 85.86           C  
ATOM   3519  O   PHE A 455      93.485  38.363   2.805  1.00 85.86           O  
ATOM   3520  CB  PHE A 455      95.793  40.654   3.346  1.00 85.86           C  
ATOM   3521  CG  PHE A 455      96.622  39.399   3.324  1.00 85.86           C  
ATOM   3522  CD1 PHE A 455      96.592  38.511   4.394  1.00 85.86           C  
ATOM   3523  CD2 PHE A 455      97.430  39.105   2.235  1.00 85.86           C  
ATOM   3524  CE1 PHE A 455      97.357  37.348   4.377  1.00 85.86           C  
ATOM   3525  CE2 PHE A 455      98.199  37.944   2.211  1.00 85.86           C  
ATOM   3526  CZ  PHE A 455      98.161  37.067   3.284  1.00 85.86           C  
ATOM   3527  N   LYS A 456      92.890  39.900   4.364  1.00 89.47           N  
ATOM   3528  CA  LYS A 456      91.973  38.996   5.052  1.00 89.47           C  
ATOM   3529  C   LYS A 456      90.834  38.564   4.134  1.00 89.47           C  
ATOM   3530  O   LYS A 456      90.440  37.395   4.133  1.00 89.47           O  
ATOM   3531  CB  LYS A 456      91.409  39.661   6.309  1.00 89.47           C  
ATOM   3532  CG  LYS A 456      90.616  38.718   7.204  1.00 89.47           C  
ATOM   3533  CD  LYS A 456      90.161  39.412   8.482  1.00 89.47           C  
ATOM   3534  CE  LYS A 456      89.341  38.479   9.363  1.00 89.47           C  
ATOM   3535  NZ  LYS A 456      88.884  39.157  10.613  1.00 89.47           N1+
ATOM   3536  N   LYS A 457      90.345  39.439   3.320  1.00 89.99           N  
ATOM   3537  CA  LYS A 457      89.252  39.127   2.404  1.00 89.99           C  
ATOM   3538  C   LYS A 457      89.698  38.133   1.335  1.00 89.99           C  
ATOM   3539  O   LYS A 457      88.962  37.200   1.004  1.00 89.99           O  
ATOM   3540  CB  LYS A 457      88.723  40.401   1.746  1.00 89.99           C  
ATOM   3541  CG  LYS A 457      87.872  41.266   2.666  1.00 89.99           C  
ATOM   3542  CD  LYS A 457      87.292  42.465   1.926  1.00 89.99           C  
ATOM   3543  CE  LYS A 457      86.479  43.357   2.857  1.00 89.99           C  
ATOM   3544  NZ  LYS A 457      85.921  44.541   2.140  1.00 89.99           N1+
ATOM   3545  N   ILE A 458      90.956  38.389   0.818  1.00 88.00           N  
ATOM   3546  CA  ILE A 458      91.489  37.481  -0.190  1.00 88.00           C  
ATOM   3547  C   ILE A 458      91.675  36.091   0.413  1.00 88.00           C  
ATOM   3548  O   ILE A 458      91.316  35.086  -0.204  1.00 88.00           O  
ATOM   3549  CB  ILE A 458      92.827  37.998  -0.765  1.00 88.00           C  
ATOM   3550  CG1 ILE A 458      92.596  39.266  -1.596  1.00 88.00           C  
ATOM   3551  CG2 ILE A 458      93.510  36.913  -1.602  1.00 88.00           C  
ATOM   3552  CD1 ILE A 458      93.878  39.933  -2.076  1.00 88.00           C  
ATOM   3553  N   HIS A 459      92.291  36.052   1.586  1.00 89.69           N  
ATOM   3554  CA  HIS A 459      92.495  34.784   2.278  1.00 89.69           C  
ATOM   3555  C   HIS A 459      91.174  34.053   2.488  1.00 89.69           C  
ATOM   3556  O   HIS A 459      91.094  32.837   2.298  1.00 89.69           O  
ATOM   3557  CB  HIS A 459      93.188  35.013   3.622  1.00 89.69           C  
ATOM   3558  CG  HIS A 459      93.516  33.749   4.352  1.00 89.69           C  
ATOM   3559  CD2 HIS A 459      94.640  32.995   4.362  1.00 89.69           C  
ATOM   3560  ND1 HIS A 459      92.621  33.121   5.191  1.00 89.69           N  
ATOM   3561  CE1 HIS A 459      93.184  32.032   5.689  1.00 89.69           C  
ATOM   3562  NE2 HIS A 459      94.409  31.933   5.201  1.00 89.69           N  
ATOM   3563  N   ASP A 460      90.067  34.800   2.902  1.00 92.07           N  
ATOM   3564  CA  ASP A 460      88.757  34.189   3.104  1.00 92.07           C  
ATOM   3565  C   ASP A 460      88.228  33.581   1.807  1.00 92.07           C  
ATOM   3566  O   ASP A 460      87.679  32.477   1.811  1.00 92.07           O  
ATOM   3567  CB  ASP A 460      87.762  35.218   3.646  1.00 92.07           C  
ATOM   3568  CG  ASP A 460      88.014  35.576   5.100  1.00 92.07           C  
ATOM   3569  OD1 ASP A 460      88.771  34.855   5.784  1.00 92.07           O  
ATOM   3570  OD2 ASP A 460      87.446  36.587   5.568  1.00 92.07           O1-
ATOM   3571  N   VAL A 461      88.463  34.274   0.743  1.00 90.40           N  
ATOM   3572  CA  VAL A 461      87.982  33.803  -0.552  1.00 90.40           C  
ATOM   3573  C   VAL A 461      88.772  32.568  -0.978  1.00 90.40           C  
ATOM   3574  O   VAL A 461      88.197  31.597  -1.476  1.00 90.40           O  
ATOM   3575  CB  VAL A 461      88.088  34.903  -1.632  1.00 90.40           C  
ATOM   3576  CG1 VAL A 461      87.723  34.346  -3.007  1.00 90.40           C  
ATOM   3577  CG2 VAL A 461      87.191  36.087  -1.276  1.00 90.40           C  
ATOM   3578  N   VAL A 462      90.165  32.595  -0.800  1.00 90.17           N  
ATOM   3579  CA  VAL A 462      91.017  31.468  -1.165  1.00 90.17           C  
ATOM   3580  C   VAL A 462      90.608  30.231  -0.368  1.00 90.17           C  
ATOM   3581  O   VAL A 462      90.543  29.126  -0.914  1.00 90.17           O  
ATOM   3582  CB  VAL A 462      92.510  31.785  -0.927  1.00 90.17           C  
ATOM   3583  CG1 VAL A 462      93.360  30.523  -1.065  1.00 90.17           C  
ATOM   3584  CG2 VAL A 462      92.987  32.864  -1.898  1.00 90.17           C  
ATOM   3585  N   THR A 463      90.451  30.406   0.981  1.00 92.20           N  
ATOM   3586  CA  THR A 463      90.017  29.305   1.834  1.00 92.20           C  
ATOM   3587  C   THR A 463      88.711  28.706   1.319  1.00 92.20           C  
ATOM   3588  O   THR A 463      88.560  27.484   1.270  1.00 92.20           O  
ATOM   3589  CB  THR A 463      89.835  29.766   3.291  1.00 92.20           C  
ATOM   3590  CG2 THR A 463      89.393  28.610   4.182  1.00 92.20           C  
ATOM   3591  OG1 THR A 463      91.077  30.285   3.781  1.00 92.20           O  
ATOM   3592  N   LYS A 464      87.773  29.600   0.942  1.00 90.85           N  
ATOM   3593  CA  LYS A 464      86.513  29.137   0.367  1.00 90.85           C  
ATOM   3594  C   LYS A 464      86.751  28.347  -0.916  1.00 90.85           C  
ATOM   3595  O   LYS A 464      86.138  27.300  -1.131  1.00 90.85           O  
ATOM   3596  CB  LYS A 464      85.581  30.318   0.092  1.00 90.85           C  
ATOM   3597  CG  LYS A 464      84.171  29.913  -0.311  1.00 90.85           C  
ATOM   3598  CD  LYS A 464      83.278  31.130  -0.517  1.00 90.85           C  
ATOM   3599  CE  LYS A 464      81.892  30.731  -1.006  1.00 90.85           C  
ATOM   3600  NZ  LYS A 464      81.017  31.922  -1.221  1.00 90.85           N1+
ATOM   3601  N   GLN A 465      87.703  28.805  -1.784  1.00 89.69           N  
ATOM   3602  CA  GLN A 465      88.006  28.126  -3.039  1.00 89.69           C  
ATOM   3603  C   GLN A 465      88.618  26.750  -2.787  1.00 89.69           C  
ATOM   3604  O   GLN A 465      88.297  25.784  -3.482  1.00 89.69           O  
ATOM   3605  CB  GLN A 465      88.950  28.972  -3.895  1.00 89.69           C  
ATOM   3606  CG  GLN A 465      88.264  30.133  -4.602  1.00 89.69           C  
ATOM   3607  CD  GLN A 465      89.202  30.901  -5.514  1.00 89.69           C  
ATOM   3608  NE2 GLN A 465      88.635  31.694  -6.416  1.00 89.69           N  
ATOM   3609  OE1 GLN A 465      90.427  30.782  -5.408  1.00 89.69           O  
ATOM   3610  N   ILE A 466      89.619  26.661  -1.834  1.00 92.22           N  
ATOM   3611  CA  ILE A 466      90.248  25.386  -1.507  1.00 92.22           C  
ATOM   3612  C   ILE A 466      89.185  24.383  -1.067  1.00 92.22           C  
ATOM   3613  O   ILE A 466      89.204  23.223  -1.487  1.00 92.22           O  
ATOM   3614  CB  ILE A 466      91.320  25.550  -0.405  1.00 92.22           C  
ATOM   3615  CG1 ILE A 466      92.521  26.337  -0.942  1.00 92.22           C  
ATOM   3616  CG2 ILE A 466      91.755  24.184   0.133  1.00 92.22           C  
ATOM   3617  CD1 ILE A 466      93.537  26.719   0.126  1.00 92.22           C  
ATOM   3618  N   LYS A 467      88.169  24.870  -0.249  1.00 92.36           N  
ATOM   3619  CA  LYS A 467      87.092  23.999   0.211  1.00 92.36           C  
ATOM   3620  C   LYS A 467      86.261  23.485  -0.962  1.00 92.36           C  
ATOM   3621  O   LYS A 467      85.905  22.307  -1.007  1.00 92.36           O  
ATOM   3622  CB  LYS A 467      86.193  24.737   1.206  1.00 92.36           C  
ATOM   3623  CG  LYS A 467      86.822  24.937   2.576  1.00 92.36           C  
ATOM   3624  CD  LYS A 467      85.860  25.622   3.538  1.00 92.36           C  
ATOM   3625  CE  LYS A 467      86.509  25.878   4.892  1.00 92.36           C  
ATOM   3626  NZ  LYS A 467      85.592  26.610   5.816  1.00 92.36           N1+
ATOM   3627  N   VAL A 468      86.005  24.349  -1.926  1.00 92.53           N  
ATOM   3628  CA  VAL A 468      85.221  23.974  -3.097  1.00 92.53           C  
ATOM   3629  C   VAL A 468      85.992  22.952  -3.931  1.00 92.53           C  
ATOM   3630  O   VAL A 468      85.425  21.952  -4.376  1.00 92.53           O  
ATOM   3631  CB  VAL A 468      84.865  25.205  -3.961  1.00 92.53           C  
ATOM   3632  CG1 VAL A 468      84.238  24.774  -5.285  1.00 92.53           C  
ATOM   3633  CG2 VAL A 468      83.923  26.137  -3.199  1.00 92.53           C  
ATOM   3634  N   ILE A 469      87.310  23.160  -4.182  1.00 91.87           N  
ATOM   3635  CA  ILE A 469      88.150  22.270  -4.977  1.00 91.87           C  
ATOM   3636  C   ILE A 469      88.195  20.888  -4.328  1.00 91.87           C  
ATOM   3637  O   ILE A 469      88.073  19.870  -5.012  1.00 91.87           O  
ATOM   3638  CB  ILE A 469      89.579  22.834  -5.137  1.00 91.87           C  
ATOM   3639  CG1 ILE A 469      89.565  24.079  -6.031  1.00 91.87           C  
ATOM   3640  CG2 ILE A 469      90.521  21.766  -5.701  1.00 91.87           C  
ATOM   3641  CD1 ILE A 469      90.894  24.820  -6.082  1.00 91.87           C  
ATOM   3642  N   LEU A 470      88.407  20.852  -2.980  1.00 91.91           N  
ATOM   3643  CA  LEU A 470      88.451  19.576  -2.275  1.00 91.91           C  
ATOM   3644  C   LEU A 470      87.133  18.823  -2.430  1.00 91.91           C  
ATOM   3645  O   LEU A 470      87.128  17.604  -2.614  1.00 91.91           O  
ATOM   3646  CB  LEU A 470      88.756  19.793  -0.791  1.00 91.91           C  
ATOM   3647  CG  LEU A 470      90.178  20.240  -0.450  1.00 91.91           C  
ATOM   3648  CD1 LEU A 470      90.290  20.564   1.036  1.00 91.91           C  
ATOM   3649  CD2 LEU A 470      91.186  19.168  -0.846  1.00 91.91           C  
ATOM   3650  N   ARG A 471      85.995  19.553  -2.408  1.00 94.65           N  
ATOM   3651  CA  ARG A 471      84.690  18.936  -2.619  1.00 94.65           C  
ATOM   3652  C   ARG A 471      84.542  18.444  -4.054  1.00 94.65           C  
ATOM   3653  O   ARG A 471      83.961  17.385  -4.296  1.00 94.65           O  
ATOM   3654  CB  ARG A 471      83.568  19.922  -2.285  1.00 94.65           C  
ATOM   3655  CG  ARG A 471      83.372  20.151  -0.795  1.00 94.65           C  
ATOM   3656  CD  ARG A 471      82.127  20.977  -0.509  1.00 94.65           C  
ATOM   3657  NE  ARG A 471      82.335  22.390  -0.817  1.00 94.65           N  
ATOM   3658  CZ  ARG A 471      81.390  23.325  -0.764  1.00 94.65           C  
ATOM   3659  NH1 ARG A 471      80.147  23.013  -0.413  1.00 94.65           N1+
ATOM   3660  NH2 ARG A 471      81.689  24.580  -1.062  1.00 94.65           N  
ATOM   3661  N   LEU A 472      85.098  19.241  -5.025  1.00 92.63           N  
ATOM   3662  CA  LEU A 472      85.074  18.816  -6.420  1.00 92.63           C  
ATOM   3663  C   LEU A 472      85.846  17.513  -6.605  1.00 92.63           C  
ATOM   3664  O   LEU A 472      85.384  16.606  -7.300  1.00 92.63           O  
ATOM   3665  CB  LEU A 472      85.663  19.904  -7.322  1.00 92.63           C  
ATOM   3666  CG  LEU A 472      84.713  21.031  -7.731  1.00 92.63           C  
ATOM   3667  CD1 LEU A 472      85.493  22.169  -8.382  1.00 92.63           C  
ATOM   3668  CD2 LEU A 472      83.636  20.508  -8.674  1.00 92.63           C  
ATOM   3669  N   ILE A 473      86.987  17.397  -6.026  1.00 91.60           N  
ATOM   3670  CA  ILE A 473      87.808  16.194  -6.108  1.00 91.60           C  
ATOM   3671  C   ILE A 473      87.037  15.004  -5.540  1.00 91.60           C  
ATOM   3672  O   ILE A 473      87.019  13.926  -6.137  1.00 91.60           O  
ATOM   3673  CB  ILE A 473      89.147  16.372  -5.358  1.00 91.60           C  
ATOM   3674  CG1 ILE A 473      90.032  17.396  -6.081  1.00 91.60           C  
ATOM   3675  CG2 ILE A 473      89.869  15.029  -5.215  1.00 91.60           C  
ATOM   3676  CD1 ILE A 473      91.287  17.782  -5.311  1.00 91.60           C  
ATOM   3677  N   ALA A 474      86.458  15.178  -4.432  1.00 90.43           N  
ATOM   3678  CA  ALA A 474      85.684  14.123  -3.783  1.00 90.43           C  
ATOM   3679  C   ALA A 474      84.534  13.660  -4.672  1.00 90.43           C  
ATOM   3680  O   ALA A 474      84.277  12.460  -4.792  1.00 90.43           O  
ATOM   3681  CB  ALA A 474      85.150  14.606  -2.437  1.00 90.43           C  
ATOM   3682  N   VAL A 475      83.875  14.637  -5.271  1.00 90.98           N  
ATOM   3683  CA  VAL A 475      82.732  14.337  -6.127  1.00 90.98           C  
ATOM   3684  C   VAL A 475      83.202  13.585  -7.371  1.00 90.98           C  
ATOM   3685  O   VAL A 475      82.568  12.616  -7.794  1.00 90.98           O  
ATOM   3686  CB  VAL A 475      81.974  15.620  -6.533  1.00 90.98           C  
ATOM   3687  CG1 VAL A 475      80.897  15.306  -7.570  1.00 90.98           C  
ATOM   3688  CG2 VAL A 475      81.359  16.287  -5.305  1.00 90.98           C  
ATOM   3689  N   TYR A 476      84.318  14.014  -8.022  1.00 90.33           N  
ATOM   3690  CA  TYR A 476      84.882  13.320  -9.174  1.00 90.33           C  
ATOM   3691  C   TYR A 476      85.278  11.893  -8.812  1.00 90.33           C  
ATOM   3692  O   TYR A 476      85.086  10.968  -9.604  1.00 90.33           O  
ATOM   3693  CB  TYR A 476      86.097  14.077  -9.718  1.00 90.33           C  
ATOM   3694  CG  TYR A 476      85.737  15.252 -10.595  1.00 90.33           C  
ATOM   3695  CD1 TYR A 476      84.911  15.090 -11.706  1.00 90.33           C  
ATOM   3696  CD2 TYR A 476      86.224  16.525 -10.317  1.00 90.33           C  
ATOM   3697  CE1 TYR A 476      84.578  16.170 -12.517  1.00 90.33           C  
ATOM   3698  CE2 TYR A 476      85.897  17.612 -11.121  1.00 90.33           C  
ATOM   3699  CZ  TYR A 476      85.076  17.424 -12.218  1.00 90.33           C  
ATOM   3700  OH  TYR A 476      84.749  18.496 -13.018  1.00 90.33           O  
ATOM   3701  N   ALA A 477      85.886  11.682  -7.642  1.00 88.19           N  
ATOM   3702  CA  ALA A 477      86.241  10.344  -7.175  1.00 88.19           C  
ATOM   3703  C   ALA A 477      85.001   9.462  -7.048  1.00 88.19           C  
ATOM   3704  O   ALA A 477      85.035   8.280  -7.394  1.00 88.19           O  
ATOM   3705  CB  ALA A 477      86.973  10.424  -5.839  1.00 88.19           C  
ATOM   3706  N   GLU A 478      83.875  10.031  -6.583  1.00 88.69           N  
ATOM   3707  CA  GLU A 478      82.609   9.310  -6.495  1.00 88.69           C  
ATOM   3708  C   GLU A 478      82.119   8.881  -7.875  1.00 88.69           C  
ATOM   3709  O   GLU A 478      81.614   7.770  -8.043  1.00 88.69           O  
ATOM   3710  CB  GLU A 478      81.547  10.169  -5.803  1.00 88.69           C  
ATOM   3711  CG  GLU A 478      80.232   9.444  -5.557  1.00 88.69           C  
ATOM   3712  CD  GLU A 478      79.203  10.296  -4.832  1.00 88.69           C  
ATOM   3713  OE1 GLU A 478      78.027   9.878  -4.739  1.00 88.69           O  
ATOM   3714  OE2 GLU A 478      79.576  11.390  -4.354  1.00 88.69           O1-
ATOM   3715  N   LEU A 479      82.247   9.766  -8.845  1.00 88.18           N  
ATOM   3716  CA  LEU A 479      81.839   9.467 -10.213  1.00 88.18           C  
ATOM   3717  C   LEU A 479      82.633   8.290 -10.772  1.00 88.18           C  
ATOM   3718  O   LEU A 479      82.063   7.394 -11.397  1.00 88.18           O  
ATOM   3719  CB  LEU A 479      82.025  10.694 -11.108  1.00 88.18           C  
ATOM   3720  CG  LEU A 479      81.604  10.538 -12.570  1.00 88.18           C  
ATOM   3721  CD1 LEU A 479      80.112  10.235 -12.663  1.00 88.18           C  
ATOM   3722  CD2 LEU A 479      81.951  11.792 -13.365  1.00 88.18           C  
ATOM   3723  N   VAL A 480      83.951   8.340 -10.586  1.00 87.25           N  
ATOM   3724  CA  VAL A 480      84.821   7.270 -11.067  1.00 87.25           C  
ATOM   3725  C   VAL A 480      84.415   5.946 -10.425  1.00 87.25           C  
ATOM   3726  O   VAL A 480      84.380   4.910 -11.093  1.00 87.25           O  
ATOM   3727  CB  VAL A 480      86.307   7.572 -10.773  1.00 87.25           C  
ATOM   3728  CG1 VAL A 480      87.179   6.363 -11.107  1.00 87.25           C  
ATOM   3729  CG2 VAL A 480      86.767   8.800 -11.557  1.00 87.25           C  
ATOM   3730  N   ALA A 481      84.040   5.912  -9.207  1.00 85.75           N  
ATOM   3731  CA  ALA A 481      83.600   4.715  -8.496  1.00 85.75           C  
ATOM   3732  C   ALA A 481      82.295   4.179  -9.079  1.00 85.75           C  
ATOM   3733  O   ALA A 481      82.109   2.965  -9.186  1.00 85.75           O  
ATOM   3734  CB  ALA A 481      83.431   5.012  -7.008  1.00 85.75           C  
ATOM   3735  N   ILE A 482      81.453   5.057  -9.466  1.00 85.26           N  
ATOM   3736  CA  ILE A 482      80.163   4.684 -10.035  1.00 85.26           C  
ATOM   3737  C   ILE A 482      80.370   4.041 -11.405  1.00 85.26           C  
ATOM   3738  O   ILE A 482      79.787   2.996 -11.701  1.00 85.26           O  
ATOM   3739  CB  ILE A 482      79.222   5.903 -10.152  1.00 85.26           C  
ATOM   3740  CG1 ILE A 482      78.865   6.438  -8.759  1.00 85.26           C  
ATOM   3741  CG2 ILE A 482      77.961   5.539 -10.938  1.00 85.26           C  
ATOM   3742  CD1 ILE A 482      78.129   7.771  -8.778  1.00 85.26           C  
ATOM   3743  N   ILE A 483      81.319   4.656 -12.214  1.00 82.25           N  
ATOM   3744  CA  ILE A 483      81.579   4.167 -13.565  1.00 82.25           C  
ATOM   3745  C   ILE A 483      82.466   2.926 -13.503  1.00 82.25           C  
ATOM   3746  O   ILE A 483      82.283   1.987 -14.281  1.00 82.25           O  
ATOM   3747  CB  ILE A 483      82.237   5.255 -14.442  1.00 82.25           C  
ATOM   3748  CG1 ILE A 483      81.301   6.459 -14.595  1.00 82.25           C  
ATOM   3749  CG2 ILE A 483      82.623   4.685 -15.810  1.00 82.25           C  
ATOM   3750  CD1 ILE A 483      81.950   7.669 -15.251  1.00 82.25           C  
ATOM   3751  N   GLY A 484      83.493   2.882 -12.554  1.00 74.90           N  
ATOM   3752  CA  GLY A 484      84.470   1.811 -12.446  1.00 74.90           C  
ATOM   3753  C   GLY A 484      83.922   0.569 -11.771  1.00 74.90           C  
ATOM   3754  O   GLY A 484      84.415  -0.538 -12.002  1.00 74.90           O  
ATOM   3755  N   GLY A 485      82.870   0.689 -10.926  1.00 60.45           N  
ATOM   3756  CA  GLY A 485      82.302  -0.446 -10.218  1.00 60.45           C  
ATOM   3757  C   GLY A 485      81.301  -1.227 -11.049  1.00 60.45           C  
ATOM   3758  O   GLY A 485      80.866  -2.310 -10.650  1.00 60.45           O  
ATOM   3759  N   SER A 486      81.136  -0.972 -12.404  1.00 50.53           N  
ATOM   3760  CA  SER A 486      80.224  -1.720 -13.263  1.00 50.53           C  
ATOM   3761  C   SER A 486      80.936  -2.885 -13.943  1.00 50.53           C  
ATOM   3762  O   SER A 486      80.291  -3.762 -14.521  1.00 50.53           O  
ATOM   3763  CB  SER A 486      79.606  -0.803 -14.319  1.00 50.53           C  
ATOM   3764  OG  SER A 486      80.614  -0.102 -15.028  1.00 50.53           O  
ATOM   3765  N   HIS A 487      82.111  -3.467 -13.418  1.00 37.83           N  
ATOM   3766  CA  HIS A 487      82.653  -4.737 -13.888  1.00 37.83           C  
ATOM   3767  C   HIS A 487      82.830  -5.721 -12.737  1.00 37.83           C  
ATOM   3768  O   HIS A 487      83.755  -6.537 -12.749  1.00 37.83           O  
ATOM   3769  CB  HIS A 487      83.989  -4.518 -14.601  1.00 37.83           C  
ATOM   3770  CG  HIS A 487      83.892  -4.589 -16.092  1.00 37.83           C  
ATOM   3771  CD2 HIS A 487      84.603  -5.302 -16.996  1.00 37.83           C  
ATOM   3772  ND1 HIS A 487      82.972  -3.859 -16.813  1.00 37.83           N  
ATOM   3773  CE1 HIS A 487      83.122  -4.123 -18.101  1.00 37.83           C  
ATOM   3774  NE2 HIS A 487      84.106  -4.995 -18.239  1.00 37.83           N  
ATOM   3775  N   HIS A 488      81.884  -5.812 -11.669  1.00 38.41           N  
ATOM   3776  CA  HIS A 488      82.006  -7.007 -10.842  1.00 38.41           C  
ATOM   3777  C   HIS A 488      80.645  -7.652 -10.602  1.00 38.41           C  
ATOM   3778  O   HIS A 488      79.809  -7.096  -9.886  1.00 38.41           O  
ATOM   3779  CB  HIS A 488      82.670  -6.669  -9.506  1.00 38.41           C  
ATOM   3780  CG  HIS A 488      84.147  -6.905  -9.493  1.00 38.41           C  
ATOM   3781  CD2 HIS A 488      85.174  -6.091  -9.150  1.00 38.41           C  
ATOM   3782  ND1 HIS A 488      84.712  -8.103  -9.869  1.00 38.41           N  
ATOM   3783  CE1 HIS A 488      86.028  -8.017  -9.759  1.00 38.41           C  
ATOM   3784  NE2 HIS A 488      86.333  -6.807  -9.324  1.00 38.41           N  
ATOM   3785  N   HIS A 489      79.736  -7.959 -11.667  1.00 37.03           N  
ATOM   3786  CA  HIS A 489      78.867  -9.100 -11.399  1.00 37.03           C  
ATOM   3787  C   HIS A 489      78.683  -9.958 -12.646  1.00 37.03           C  
ATOM   3788  O   HIS A 489      78.011  -9.544 -13.594  1.00 37.03           O  
ATOM   3789  CB  HIS A 489      77.508  -8.629 -10.880  1.00 37.03           C  
ATOM   3790  CG  HIS A 489      77.374  -8.704  -9.392  1.00 37.03           C  
ATOM   3791  CD2 HIS A 489      77.107  -7.746  -8.474  1.00 37.03           C  
ATOM   3792  ND1 HIS A 489      77.525  -9.880  -8.690  1.00 37.03           N  
ATOM   3793  CE1 HIS A 489      77.354  -9.641  -7.401  1.00 37.03           C  
ATOM   3794  NE2 HIS A 489      77.100  -8.353  -7.242  1.00 37.03           N  
ATOM   3795  N   HIS A 490      79.762 -10.489 -13.405  1.00 27.73           N  
ATOM   3796  CA  HIS A 490      79.624 -11.799 -14.033  1.00 27.73           C  
ATOM   3797  C   HIS A 490      80.936 -12.574 -13.983  1.00 27.73           C  
ATOM   3798  O   HIS A 490      81.438 -13.019 -15.017  1.00 27.73           O  
ATOM   3799  CB  HIS A 490      79.155 -11.652 -15.481  1.00 27.73           C  
ATOM   3800  CG  HIS A 490      77.698 -11.931 -15.671  1.00 27.73           C  
ATOM   3801  CD2 HIS A 490      76.698 -11.152 -16.147  1.00 27.73           C  
ATOM   3802  ND1 HIS A 490      77.123 -13.142 -15.351  1.00 27.73           N  
ATOM   3803  CE1 HIS A 490      75.831 -13.095 -15.622  1.00 27.73           C  
ATOM   3804  NE2 HIS A 490      75.547 -11.898 -16.107  1.00 27.73           N  
ATOM   3805  N   HIS A 491      81.568 -12.687 -12.849  1.00 25.21           N  
ATOM   3806  CA  HIS A 491      82.291 -13.940 -12.660  1.00 25.21           C  
ATOM   3807  C   HIS A 491      82.153 -14.445 -11.228  1.00 25.21           C  
ATOM   3808  O   HIS A 491      82.536 -13.753 -10.281  1.00 25.21           O  
ATOM   3809  CB  HIS A 491      83.769 -13.765 -13.016  1.00 25.21           C  
ATOM   3810  CG  HIS A 491      84.165 -14.446 -14.286  1.00 25.21           C  
ATOM   3811  CD2 HIS A 491      84.504 -13.942 -15.497  1.00 25.21           C  
ATOM   3812  ND1 HIS A 491      84.242 -15.816 -14.404  1.00 25.21           N  
ATOM   3813  CE1 HIS A 491      84.613 -16.127 -15.635  1.00 25.21           C  
ATOM   3814  NE2 HIS A 491      84.778 -15.008 -16.318  1.00 25.21           N  
ATOM   3815  N   HIS A 492      80.933 -14.807 -10.828  1.00 31.19           N  
ATOM   3816  CA  HIS A 492      80.554 -15.993 -10.067  1.00 31.19           C  
ATOM   3817  C   HIS A 492      79.039 -16.116  -9.956  1.00 31.19           C  
ATOM   3818  O   HIS A 492      78.354 -15.141  -9.636  1.00 31.19           O  
ATOM   3819  CB  HIS A 492      81.181 -15.956  -8.672  1.00 31.19           C  
ATOM   3820  CG  HIS A 492      82.111 -17.096  -8.402  1.00 31.19           C  
ATOM   3821  CD2 HIS A 492      83.442 -17.118  -8.152  1.00 31.19           C  
ATOM   3822  ND1 HIS A 492      81.691 -18.408  -8.374  1.00 31.19           N  
ATOM   3823  CE1 HIS A 492      82.726 -19.190  -8.115  1.00 31.19           C  
ATOM   3824  NE2 HIS A 492      83.801 -18.432  -7.976  1.00 31.19           N  
TER   
END
