# Supplementary material for: De novo design of obligate ABC-type heterotrimeric proteins
Source: Nat Struct Mol Biol. 2022 Dec 15;29(12):1266–76. doi: 10.1038/s41594-022-00879-4 (PMC9758053; doi:10.1038/s41594-022-00879-4)
Supplement: Supplementary file 4 — This compressed file contains all PDB files and scripts used in our design protocols and analyses, as well as the final design model outputs. [file 41594_2022_879_MOESM4_ESM.zip › source_data/pdbs/AF-Monomer for worms fusions/C4-DHT03-02/C4-DHT03-02_chnA_model_2_ptm_seed_0_unrelaxed.pdb]

ATOM      1  N   MET A   1      41.979  -5.554   7.442  1.00 56.55           N  
ATOM      2  CA  MET A   1      42.627  -5.108   8.674  1.00 56.55           C  
ATOM      3  C   MET A   1      43.810  -6.005   9.020  1.00 56.55           C  
ATOM      4  O   MET A   1      43.678  -7.229   9.058  1.00 56.55           O  
ATOM      5  CB  MET A   1      41.627  -5.091   9.830  1.00 56.55           C  
ATOM      6  CG  MET A   1      40.776  -3.833   9.887  1.00 56.55           C  
ATOM      7  SD  MET A   1      39.857  -3.675  11.467  1.00 56.55           S  
ATOM      8  CE  MET A   1      38.515  -2.569  10.949  1.00 56.55           C  
ATOM      9  N   GLY A   2      45.074  -5.717   8.538  1.00 59.66           N  
ATOM     10  CA  GLY A   2      46.263  -6.552   8.485  1.00 59.66           C  
ATOM     11  C   GLY A   2      46.927  -6.733   9.836  1.00 59.66           C  
ATOM     12  O   GLY A   2      46.759  -5.903  10.732  1.00 59.66           O  
ATOM     13  N   THR A   3      46.992  -7.914  10.535  1.00 67.72           N  
ATOM     14  CA  THR A   3      47.715  -8.327  11.733  1.00 67.72           C  
ATOM     15  C   THR A   3      49.127  -8.788  11.380  1.00 67.72           C  
ATOM     16  O   THR A   3      49.336  -9.434  10.351  1.00 67.72           O  
ATOM     17  CB  THR A   3      46.974  -9.456  12.471  1.00 67.72           C  
ATOM     18  CG2 THR A   3      45.696  -8.939  13.124  1.00 67.72           C  
ATOM     19  OG1 THR A   3      46.637 -10.490  11.538  1.00 67.72           O  
ATOM     20  N   THR A   4      50.142  -8.113  11.936  1.00 72.80           N  
ATOM     21  CA  THR A   4      51.534  -8.527  11.797  1.00 72.80           C  
ATOM     22  C   THR A   4      51.962  -9.384  12.985  1.00 72.80           C  
ATOM     23  O   THR A   4      51.661  -9.055  14.135  1.00 72.80           O  
ATOM     24  CB  THR A   4      52.469  -7.310  11.674  1.00 72.80           C  
ATOM     25  CG2 THR A   4      53.897  -7.744  11.357  1.00 72.80           C  
ATOM     26  OG1 THR A   4      51.997  -6.456  10.625  1.00 72.80           O  
ATOM     27  N   ASN A   5      52.597 -10.529  12.668  1.00 72.44           N  
ATOM     28  CA  ASN A   5      53.001 -11.502  13.677  1.00 72.44           C  
ATOM     29  C   ASN A   5      54.510 -11.478  13.906  1.00 72.44           C  
ATOM     30  O   ASN A   5      55.287 -11.479  12.950  1.00 72.44           O  
ATOM     31  CB  ASN A   5      52.547 -12.907  13.279  1.00 72.44           C  
ATOM     32  CG  ASN A   5      51.042 -13.014  13.127  1.00 72.44           C  
ATOM     33  ND2 ASN A   5      50.598 -13.576  12.010  1.00 72.44           N  
ATOM     34  OD1 ASN A   5      50.286 -12.593  14.006  1.00 72.44           O  
ATOM     35  N   PHE A   6      54.914 -11.266  15.181  1.00 73.00           N  
ATOM     36  CA  PHE A   6      56.298 -11.453  15.602  1.00 73.00           C  
ATOM     37  C   PHE A   6      56.476 -12.797  16.298  1.00 73.00           C  
ATOM     38  O   PHE A   6      55.616 -13.219  17.075  1.00 73.00           O  
ATOM     39  CB  PHE A   6      56.735 -10.317  16.533  1.00 73.00           C  
ATOM     40  CG  PHE A   6      56.656  -8.952  15.904  1.00 73.00           C  
ATOM     41  CD1 PHE A   6      57.764  -8.397  15.274  1.00 73.00           C  
ATOM     42  CD2 PHE A   6      55.475  -8.224  15.944  1.00 73.00           C  
ATOM     43  CE1 PHE A   6      57.693  -7.135  14.691  1.00 73.00           C  
ATOM     44  CE2 PHE A   6      55.397  -6.961  15.363  1.00 73.00           C  
ATOM     45  CZ  PHE A   6      56.508  -6.418  14.738  1.00 73.00           C  
ATOM     46  N   HIS A   7      57.577 -13.530  15.722  1.00 74.99           N  
ATOM     47  CA  HIS A   7      57.877 -14.795  16.382  1.00 74.99           C  
ATOM     48  C   HIS A   7      59.217 -14.733  17.109  1.00 74.99           C  
ATOM     49  O   HIS A   7      60.220 -14.304  16.535  1.00 74.99           O  
ATOM     50  CB  HIS A   7      57.883 -15.941  15.369  1.00 74.99           C  
ATOM     51  CG  HIS A   7      56.591 -16.097  14.632  1.00 74.99           C  
ATOM     52  CD2 HIS A   7      56.204 -15.659  13.411  1.00 74.99           C  
ATOM     53  ND1 HIS A   7      55.513 -16.776  15.158  1.00 74.99           N  
ATOM     54  CE1 HIS A   7      54.517 -16.749  14.288  1.00 74.99           C  
ATOM     55  NE2 HIS A   7      54.911 -16.077  13.220  1.00 74.99           N  
ATOM     56  N   LEU A   8      59.086 -15.036  18.349  1.00 68.42           N  
ATOM     57  CA  LEU A   8      60.324 -15.279  19.081  1.00 68.42           C  
ATOM     58  C   LEU A   8      60.502 -16.766  19.369  1.00 68.42           C  
ATOM     59  O   LEU A   8      59.649 -17.384  20.009  1.00 68.42           O  
ATOM     60  CB  LEU A   8      60.337 -14.487  20.391  1.00 68.42           C  
ATOM     61  CG  LEU A   8      61.672 -14.429  21.134  1.00 68.42           C  
ATOM     62  CD1 LEU A   8      62.442 -13.172  20.743  1.00 68.42           C  
ATOM     63  CD2 LEU A   8      61.448 -14.476  22.641  1.00 68.42           C  
ATOM     64  N   ILE A   9      61.636 -17.314  18.833  1.00 67.74           N  
ATOM     65  CA  ILE A   9      61.829 -18.755  18.953  1.00 67.74           C  
ATOM     66  C   ILE A   9      62.925 -19.046  19.975  1.00 67.74           C  
ATOM     67  O   ILE A   9      64.035 -18.519  19.870  1.00 67.74           O  
ATOM     68  CB  ILE A   9      62.181 -19.394  17.591  1.00 67.74           C  
ATOM     69  CG1 ILE A   9      61.097 -19.076  16.555  1.00 67.74           C  
ATOM     70  CG2 ILE A   9      62.372 -20.906  17.738  1.00 67.74           C  
ATOM     71  CD1 ILE A   9      61.471 -19.460  15.130  1.00 67.74           C  
ATOM     72  N   ASN A  10      62.583 -19.752  21.070  1.00 62.11           N  
ATOM     73  CA  ASN A  10      63.521 -20.330  22.027  1.00 62.11           C  
ATOM     74  C   ASN A  10      64.234 -19.249  22.835  1.00 62.11           C  
ATOM     75  O   ASN A  10      65.442 -19.332  23.060  1.00 62.11           O  
ATOM     76  CB  ASN A  10      64.541 -21.217  21.311  1.00 62.11           C  
ATOM     77  CG  ASN A  10      63.921 -22.482  20.748  1.00 62.11           C  
ATOM     78  ND2 ASN A  10      64.424 -22.930  19.604  1.00 62.11           N  
ATOM     79  OD1 ASN A  10      62.999 -23.051  21.338  1.00 62.11           O  
ATOM     80  N   GLY A  11      63.567 -18.192  23.138  1.00 67.79           N  
ATOM     81  CA  GLY A  11      64.143 -17.160  23.987  1.00 67.79           C  
ATOM     82  C   GLY A  11      63.950 -17.429  25.467  1.00 67.79           C  
ATOM     83  O   GLY A  11      63.141 -18.276  25.849  1.00 67.79           O  
ATOM     84  N   SER A  12      64.981 -17.078  26.303  1.00 80.30           N  
ATOM     85  CA  SER A  12      64.851 -17.155  27.754  1.00 80.30           C  
ATOM     86  C   SER A  12      63.603 -16.422  28.237  1.00 80.30           C  
ATOM     87  O   SER A  12      63.053 -15.583  27.521  1.00 80.30           O  
ATOM     88  CB  SER A  12      66.090 -16.573  28.436  1.00 80.30           C  
ATOM     89  OG  SER A  12      66.120 -15.162  28.305  1.00 80.30           O  
ATOM     90  N   GLU A  13      62.997 -16.948  29.281  1.00 81.72           N  
ATOM     91  CA  GLU A  13      61.841 -16.307  29.900  1.00 81.72           C  
ATOM     92  C   GLU A  13      62.100 -14.825  30.151  1.00 81.72           C  
ATOM     93  O   GLU A  13      61.219 -13.990  29.937  1.00 81.72           O  
ATOM     94  CB  GLU A  13      61.474 -17.007  31.210  1.00 81.72           C  
ATOM     95  CG  GLU A  13      60.195 -16.487  31.849  1.00 81.72           C  
ATOM     96  CD  GLU A  13      58.947 -16.806  31.040  1.00 81.72           C  
ATOM     97  OE1 GLU A  13      57.889 -16.184  31.286  1.00 81.72           O  
ATOM     98  OE2 GLU A  13      59.029 -17.685  30.153  1.00 81.72           O1-
ATOM     99  N   GLU A  14      63.281 -14.542  30.441  1.00 79.89           N  
ATOM    100  CA  GLU A  14      63.687 -13.163  30.695  1.00 79.89           C  
ATOM    101  C   GLU A  14      63.649 -12.331  29.416  1.00 79.89           C  
ATOM    102  O   GLU A  14      63.165 -11.198  29.420  1.00 79.89           O  
ATOM    103  CB  GLU A  14      65.088 -13.119  31.311  1.00 79.89           C  
ATOM    104  CG  GLU A  14      65.499 -11.741  31.806  1.00 79.89           C  
ATOM    105  CD  GLU A  14      66.877 -11.721  32.449  1.00 79.89           C  
ATOM    106  OE1 GLU A  14      67.307 -10.647  32.929  1.00 79.89           O  
ATOM    107  OE2 GLU A  14      67.531 -12.787  32.473  1.00 79.89           O1-
ATOM    108  N   ALA A  15      64.134 -12.872  28.319  1.00 77.36           N  
ATOM    109  CA  ALA A  15      64.119 -12.198  27.024  1.00 77.36           C  
ATOM    110  C   ALA A  15      62.690 -11.970  26.538  1.00 77.36           C  
ATOM    111  O   ALA A  15      62.368 -10.900  26.019  1.00 77.36           O  
ATOM    112  CB  ALA A  15      64.905 -13.007  25.994  1.00 77.36           C  
ATOM    113  N   ARG A  16      61.873 -12.878  26.840  1.00 82.83           N  
ATOM    114  CA  ARG A  16      60.473 -12.788  26.438  1.00 82.83           C  
ATOM    115  C   ARG A  16      59.759 -11.668  27.188  1.00 82.83           C  
ATOM    116  O   ARG A  16      58.973 -10.923  26.600  1.00 82.83           O  
ATOM    117  CB  ARG A  16      59.757 -14.118  26.677  1.00 82.83           C  
ATOM    118  CG  ARG A  16      60.116 -15.200  25.672  1.00 82.83           C  
ATOM    119  CD  ARG A  16      59.254 -16.443  25.848  1.00 82.83           C  
ATOM    120  NE  ARG A  16      59.840 -17.374  26.808  1.00 82.83           N  
ATOM    121  CZ  ARG A  16      59.322 -18.557  27.129  1.00 82.83           C  
ATOM    122  NH1 ARG A  16      58.193 -18.977  26.570  1.00 82.83           N1+
ATOM    123  NH2 ARG A  16      59.938 -19.325  28.015  1.00 82.83           N  
ATOM    124  N   GLN A  17      59.966 -11.560  28.424  1.00 83.52           N  
ATOM    125  CA  GLN A  17      59.365 -10.527  29.261  1.00 83.52           C  
ATOM    126  C   GLN A  17      59.778  -9.133  28.798  1.00 83.52           C  
ATOM    127  O   GLN A  17      58.957  -8.214  28.770  1.00 83.52           O  
ATOM    128  CB  GLN A  17      59.754 -10.730  30.727  1.00 83.52           C  
ATOM    129  CG  GLN A  17      59.058 -11.911  31.390  1.00 83.52           C  
ATOM    130  CD  GLN A  17      59.530 -12.148  32.812  1.00 83.52           C  
ATOM    131  NE2 GLN A  17      58.937 -13.133  33.477  1.00 83.52           N  
ATOM    132  OE1 GLN A  17      60.420 -11.450  33.309  1.00 83.52           O  
ATOM    133  N   ILE A  18      60.981  -9.032  28.419  1.00 82.11           N  
ATOM    134  CA  ILE A  18      61.522  -7.757  27.960  1.00 82.11           C  
ATOM    135  C   ILE A  18      60.848  -7.353  26.650  1.00 82.11           C  
ATOM    136  O   ILE A  18      60.402  -6.213  26.500  1.00 82.11           O  
ATOM    137  CB  ILE A  18      63.055  -7.828  27.774  1.00 82.11           C  
ATOM    138  CG1 ILE A  18      63.748  -8.010  29.128  1.00 82.11           C  
ATOM    139  CG2 ILE A  18      63.569  -6.575  27.059  1.00 82.11           C  
ATOM    140  CD1 ILE A  18      65.237  -8.309  29.026  1.00 82.11           C  
ATOM    141  N   ILE A  19      60.744  -8.322  25.802  1.00 84.19           N  
ATOM    142  CA  ILE A  19      60.157  -8.080  24.488  1.00 84.19           C  
ATOM    143  C   ILE A  19      58.679  -7.726  24.640  1.00 84.19           C  
ATOM    144  O   ILE A  19      58.192  -6.787  24.008  1.00 84.19           O  
ATOM    145  CB  ILE A  19      60.322  -9.306  23.562  1.00 84.19           C  
ATOM    146  CG1 ILE A  19      61.800  -9.519  23.215  1.00 84.19           C  
ATOM    147  CG2 ILE A  19      59.480  -9.142  22.293  1.00 84.19           C  
ATOM    148  CD1 ILE A  19      62.083 -10.823  22.481  1.00 84.19           C  
ATOM    149  N   GLU A  20      58.033  -8.347  25.494  1.00 86.28           N  
ATOM    150  CA  GLU A  20      56.629  -8.062  25.769  1.00 86.28           C  
ATOM    151  C   GLU A  20      56.441  -6.624  26.243  1.00 86.28           C  
ATOM    152  O   GLU A  20      55.545  -5.920  25.769  1.00 86.28           O  
ATOM    153  CB  GLU A  20      56.075  -9.036  26.812  1.00 86.28           C  
ATOM    154  CG  GLU A  20      55.841 -10.442  26.277  1.00 86.28           C  
ATOM    155  CD  GLU A  20      55.322 -11.405  27.333  1.00 86.28           C  
ATOM    156  OE1 GLU A  20      55.161 -12.609  27.028  1.00 86.28           O  
ATOM    157  OE2 GLU A  20      55.073 -10.954  28.472  1.00 86.28           O1-
ATOM    158  N   LYS A  21      57.223  -6.276  27.118  1.00 87.92           N  
ATOM    159  CA  LYS A  21      57.137  -4.934  27.687  1.00 87.92           C  
ATOM    160  C   LYS A  21      57.384  -3.868  26.623  1.00 87.92           C  
ATOM    161  O   LYS A  21      56.675  -2.862  26.569  1.00 87.92           O  
ATOM    162  CB  LYS A  21      58.136  -4.772  28.833  1.00 87.92           C  
ATOM    163  CG  LYS A  21      57.712  -5.452  30.126  1.00 87.92           C  
ATOM    164  CD  LYS A  21      58.685  -5.155  31.260  1.00 87.92           C  
ATOM    165  CE  LYS A  21      58.311  -5.907  32.530  1.00 87.92           C  
ATOM    166  NZ  LYS A  21      59.284  -5.648  33.634  1.00 87.92           N1+
ATOM    167  N   ILE A  22      58.324  -4.082  25.787  1.00 85.46           N  
ATOM    168  CA  ILE A  22      58.711  -3.127  24.754  1.00 85.46           C  
ATOM    169  C   ILE A  22      57.585  -2.988  23.732  1.00 85.46           C  
ATOM    170  O   ILE A  22      57.182  -1.874  23.390  1.00 85.46           O  
ATOM    171  CB  ILE A  22      60.021  -3.552  24.053  1.00 85.46           C  
ATOM    172  CG1 ILE A  22      61.206  -3.428  25.019  1.00 85.46           C  
ATOM    173  CG2 ILE A  22      60.253  -2.718  22.791  1.00 85.46           C  
ATOM    174  CD1 ILE A  22      62.511  -3.991  24.471  1.00 85.46           C  
ATOM    175  N   VAL A  23      57.198  -4.148  23.285  1.00 85.67           N  
ATOM    176  CA  VAL A  23      56.151  -4.168  22.269  1.00 85.67           C  
ATOM    177  C   VAL A  23      54.883  -3.520  22.819  1.00 85.67           C  
ATOM    178  O   VAL A  23      54.240  -2.720  22.135  1.00 85.67           O  
ATOM    179  CB  VAL A  23      55.849  -5.607  21.792  1.00 85.67           C  
ATOM    180  CG1 VAL A  23      54.629  -5.627  20.873  1.00 85.67           C  
ATOM    181  CG2 VAL A  23      57.066  -6.200  21.083  1.00 85.67           C  
ATOM    182  N   GLU A  24      54.608  -3.746  24.065  1.00 86.99           N  
ATOM    183  CA  GLU A  24      53.457  -3.134  24.720  1.00 86.99           C  
ATOM    184  C   GLU A  24      53.614  -1.618  24.808  1.00 86.99           C  
ATOM    185  O   GLU A  24      52.672  -0.874  24.529  1.00 86.99           O  
ATOM    186  CB  GLU A  24      53.257  -3.723  26.118  1.00 86.99           C  
ATOM    187  CG  GLU A  24      51.944  -3.319  26.774  1.00 86.99           C  
ATOM    188  CD  GLU A  24      51.686  -4.035  28.090  1.00 86.99           C  
ATOM    189  OE1 GLU A  24      50.565  -3.919  28.635  1.00 86.99           O  
ATOM    190  OE2 GLU A  24      52.613  -4.717  28.582  1.00 86.99           O1-
ATOM    191  N   GLU A  25      54.764  -1.236  25.209  1.00 87.13           N  
ATOM    192  CA  GLU A  25      55.048   0.187  25.376  1.00 87.13           C  
ATOM    193  C   GLU A  25      54.975   0.924  24.042  1.00 87.13           C  
ATOM    194  O   GLU A  25      54.377   1.998  23.952  1.00 87.13           O  
ATOM    195  CB  GLU A  25      56.425   0.390  26.014  1.00 87.13           C  
ATOM    196  CG  GLU A  25      56.719   1.833  26.397  1.00 87.13           C  
ATOM    197  CD  GLU A  25      58.061   2.008  27.090  1.00 87.13           C  
ATOM    198  OE1 GLU A  25      58.476   3.166  27.323  1.00 87.13           O  
ATOM    199  OE2 GLU A  25      58.701   0.980  27.403  1.00 87.13           O1-
ATOM    200  N   VAL A  26      55.584   0.414  23.046  1.00 84.21           N  
ATOM    201  CA  VAL A  26      55.614   1.044  21.731  1.00 84.21           C  
ATOM    202  C   VAL A  26      54.205   1.073  21.140  1.00 84.21           C  
ATOM    203  O   VAL A  26      53.792   2.076  20.555  1.00 84.21           O  
ATOM    204  CB  VAL A  26      56.578   0.311  20.771  1.00 84.21           C  
ATOM    205  CG1 VAL A  26      56.485   0.893  19.362  1.00 84.21           C  
ATOM    206  CG2 VAL A  26      58.012   0.393  21.293  1.00 84.21           C  
ATOM    207  N   ALA A  27      53.468  -0.018  21.235  1.00 81.67           N  
ATOM    208  CA  ALA A  27      52.095  -0.120  20.748  1.00 81.67           C  
ATOM    209  C   ALA A  27      51.178   0.853  21.484  1.00 81.67           C  
ATOM    210  O   ALA A  27      50.311   1.482  20.873  1.00 81.67           O  
ATOM    211  CB  ALA A  27      51.582  -1.549  20.899  1.00 81.67           C  
ATOM    212  N   ARG A  28      51.357   0.980  22.800  1.00 86.62           N  
ATOM    213  CA  ARG A  28      50.592   1.935  23.595  1.00 86.62           C  
ATOM    214  C   ARG A  28      50.794   3.358  23.084  1.00 86.62           C  
ATOM    215  O   ARG A  28      49.830   4.113  22.935  1.00 86.62           O  
ATOM    216  CB  ARG A  28      50.988   1.847  25.070  1.00 86.62           C  
ATOM    217  CG  ARG A  28      50.134   2.705  25.990  1.00 86.62           C  
ATOM    218  CD  ARG A  28      50.580   2.594  27.441  1.00 86.62           C  
ATOM    219  NE  ARG A  28      49.446   2.642  28.359  1.00 86.62           N  
ATOM    220  CZ  ARG A  28      49.530   2.479  29.677  1.00 86.62           C  
ATOM    221  NH1 ARG A  28      50.702   2.254  30.258  1.00 86.62           N1+
ATOM    222  NH2 ARG A  28      48.434   2.544  30.418  1.00 86.62           N  
ATOM    223  N   LYS A  29      51.973   3.741  22.777  1.00 85.99           N  
ATOM    224  CA  LYS A  29      52.297   5.077  22.287  1.00 85.99           C  
ATOM    225  C   LYS A  29      51.675   5.327  20.917  1.00 85.99           C  
ATOM    226  O   LYS A  29      51.271   6.451  20.607  1.00 85.99           O  
ATOM    227  CB  LYS A  29      53.812   5.271  22.218  1.00 85.99           C  
ATOM    228  CG  LYS A  29      54.470   5.502  23.571  1.00 85.99           C  
ATOM    229  CD  LYS A  29      55.960   5.783  23.428  1.00 85.99           C  
ATOM    230  CE  LYS A  29      56.625   5.980  24.784  1.00 85.99           C  
ATOM    231  NZ  LYS A  29      58.096   6.202  24.651  1.00 85.99           N1+
ATOM    232  N   ALA A  30      51.539   4.314  20.212  1.00 81.88           N  
ATOM    233  CA  ALA A  30      51.060   4.416  18.836  1.00 81.88           C  
ATOM    234  C   ALA A  30      49.551   4.200  18.762  1.00 81.88           C  
ATOM    235  O   ALA A  30      48.946   4.353  17.698  1.00 81.88           O  
ATOM    236  CB  ALA A  30      51.783   3.408  17.946  1.00 81.88           C  
ATOM    237  N   GLY A  31      48.895   3.884  19.968  1.00 82.94           N  
ATOM    238  CA  GLY A  31      47.458   3.680  20.052  1.00 82.94           C  
ATOM    239  C   GLY A  31      46.996   2.406  19.368  1.00 82.94           C  
ATOM    240  O   GLY A  31      45.911   2.368  18.784  1.00 82.94           O  
ATOM    241  N   THR A  32      47.881   1.341  19.290  1.00 84.24           N  
ATOM    242  CA  THR A  32      47.557   0.080  18.633  1.00 84.24           C  
ATOM    243  C   THR A  32      47.452  -1.050  19.653  1.00 84.24           C  
ATOM    244  O   THR A  32      48.099  -1.009  20.701  1.00 84.24           O  
ATOM    245  CB  THR A  32      48.609  -0.282  17.568  1.00 84.24           C  
ATOM    246  CG2 THR A  32      48.187  -1.513  16.773  1.00 84.24           C  
ATOM    247  OG1 THR A  32      48.772   0.822  16.670  1.00 84.24           O  
ATOM    248  N   GLU A  33      46.527  -1.993  19.453  1.00 83.72           N  
ATOM    249  CA  GLU A  33      46.297  -3.140  20.325  1.00 83.72           C  
ATOM    250  C   GLU A  33      47.307  -4.251  20.055  1.00 83.72           C  
ATOM    251  O   GLU A  33      47.624  -4.541  18.899  1.00 83.72           O  
ATOM    252  CB  GLU A  33      44.871  -3.670  20.152  1.00 83.72           C  
ATOM    253  CG  GLU A  33      43.794  -2.705  20.625  1.00 83.72           C  
ATOM    254  CD  GLU A  33      42.383  -3.234  20.421  1.00 83.72           C  
ATOM    255  OE1 GLU A  33      41.413  -2.520  20.758  1.00 83.72           O  
ATOM    256  OE2 GLU A  33      42.248  -4.375  19.923  1.00 83.72           O1-
ATOM    257  N   VAL A  34      47.865  -4.810  21.197  1.00 84.97           N  
ATOM    258  CA  VAL A  34      48.844  -5.886  21.087  1.00 84.97           C  
ATOM    259  C   VAL A  34      48.335  -7.125  21.822  1.00 84.97           C  
ATOM    260  O   VAL A  34      47.760  -7.018  22.907  1.00 84.97           O  
ATOM    261  CB  VAL A  34      50.219  -5.461  21.648  1.00 84.97           C  
ATOM    262  CG1 VAL A  34      51.231  -6.598  21.513  1.00 84.97           C  
ATOM    263  CG2 VAL A  34      50.722  -4.208  20.934  1.00 84.97           C  
ATOM    264  N   HIS A  35      48.397  -8.289  21.152  1.00 86.33           N  
ATOM    265  CA  HIS A  35      48.046  -9.576  21.744  1.00 86.33           C  
ATOM    266  C   HIS A  35      49.254 -10.504  21.803  1.00 86.33           C  
ATOM    267  O   HIS A  35      49.956 -10.680  20.803  1.00 86.33           O  
ATOM    268  CB  HIS A  35      46.913 -10.237  20.957  1.00 86.33           C  
ATOM    269  CG  HIS A  35      45.603  -9.524  21.077  1.00 86.33           C  
ATOM    270  CD2 HIS A  35      44.490  -9.823  21.786  1.00 86.33           C  
ATOM    271  ND1 HIS A  35      45.331  -8.349  20.409  1.00 86.33           N  
ATOM    272  CE1 HIS A  35      44.104  -7.956  20.705  1.00 86.33           C  
ATOM    273  NE2 HIS A  35      43.572  -8.833  21.538  1.00 86.33           N  
ATOM    274  N   PHE A  36      49.453 -11.121  23.066  1.00 84.97           N  
ATOM    275  CA  PHE A  36      50.566 -12.044  23.247  1.00 84.97           C  
ATOM    276  C   PHE A  36      50.064 -13.473  23.418  1.00 84.97           C  
ATOM    277  O   PHE A  36      49.117 -13.717  24.167  1.00 84.97           O  
ATOM    278  CB  PHE A  36      51.412 -11.637  24.458  1.00 84.97           C  
ATOM    279  CG  PHE A  36      51.981 -10.246  24.361  1.00 84.97           C  
ATOM    280  CD1 PHE A  36      53.179 -10.015  23.697  1.00 84.97           C  
ATOM    281  CD2 PHE A  36      51.315  -9.170  24.933  1.00 84.97           C  
ATOM    282  CE1 PHE A  36      53.708  -8.730  23.607  1.00 84.97           C  
ATOM    283  CE2 PHE A  36      51.837  -7.882  24.846  1.00 84.97           C  
ATOM    284  CZ  PHE A  36      53.034  -7.665  24.184  1.00 84.97           C  
ATOM    285  N   GLU A  37      50.581 -14.351  22.596  1.00 84.83           N  
ATOM    286  CA  GLU A  37      50.293 -15.772  22.762  1.00 84.83           C  
ATOM    287  C   GLU A  37      51.567 -16.564  23.044  1.00 84.83           C  
ATOM    288  O   GLU A  37      52.530 -16.494  22.275  1.00 84.83           O  
ATOM    289  CB  GLU A  37      49.592 -16.328  21.520  1.00 84.83           C  
ATOM    290  CG  GLU A  37      49.010 -17.721  21.715  1.00 84.83           C  
ATOM    291  CD  GLU A  37      48.206 -18.206  20.520  1.00 84.83           C  
ATOM    292  OE1 GLU A  37      47.670 -19.337  20.567  1.00 84.83           O  
ATOM    293  OE2 GLU A  37      48.111 -17.451  19.526  1.00 84.83           O1-
ATOM    294  N   LYS A  38      51.537 -17.324  24.216  1.00 80.80           N  
ATOM    295  CA  LYS A  38      52.711 -18.096  24.613  1.00 80.80           C  
ATOM    296  C   LYS A  38      52.524 -19.579  24.308  1.00 80.80           C  
ATOM    297  O   LYS A  38      51.488 -20.161  24.639  1.00 80.80           O  
ATOM    298  CB  LYS A  38      53.004 -17.902  26.102  1.00 80.80           C  
ATOM    299  CG  LYS A  38      53.328 -16.465  26.486  1.00 80.80           C  
ATOM    300  CD  LYS A  38      53.584 -16.331  27.982  1.00 80.80           C  
ATOM    301  CE  LYS A  38      53.784 -14.877  28.388  1.00 80.80           C  
ATOM    302  NZ  LYS A  38      54.026 -14.739  29.855  1.00 80.80           N1+
ATOM    303  N   SER A  39      53.387 -20.097  23.366  1.00 76.33           N  
ATOM    304  CA  SER A  39      53.372 -21.536  23.123  1.00 76.33           C  
ATOM    305  C   SER A  39      54.769 -22.133  23.257  1.00 76.33           C  
ATOM    306  O   SER A  39      55.768 -21.417  23.156  1.00 76.33           O  
ATOM    307  CB  SER A  39      52.809 -21.839  21.735  1.00 76.33           C  
ATOM    308  OG  SER A  39      53.694 -21.387  20.723  1.00 76.33           O  
ATOM    309  N   ASP A  40      54.963 -23.409  23.889  1.00 71.29           N  
ATOM    310  CA  ASP A  40      56.169 -24.199  24.117  1.00 71.29           C  
ATOM    311  C   ASP A  40      57.345 -23.652  23.310  1.00 71.29           C  
ATOM    312  O   ASP A  40      57.535 -24.024  22.150  1.00 71.29           O  
ATOM    313  CB  ASP A  40      55.925 -25.667  23.763  1.00 71.29           C  
ATOM    314  CG  ASP A  40      56.898 -26.612  24.444  1.00 71.29           C  
ATOM    315  OD1 ASP A  40      57.684 -26.161  25.305  1.00 71.29           O  
ATOM    316  OD2 ASP A  40      56.881 -27.817  24.115  1.00 71.29           O1-
ATOM    317  N   GLY A  41      58.018 -22.551  23.872  1.00 65.35           N  
ATOM    318  CA  GLY A  41      59.310 -22.085  23.392  1.00 65.35           C  
ATOM    319  C   GLY A  41      59.197 -20.982  22.356  1.00 65.35           C  
ATOM    320  O   GLY A  41      60.210 -20.491  21.854  1.00 65.35           O  
ATOM    321  N   THR A  42      57.872 -20.536  22.041  1.00 77.30           N  
ATOM    322  CA  THR A  42      57.658 -19.484  21.054  1.00 77.30           C  
ATOM    323  C   THR A  42      56.718 -18.413  21.600  1.00 77.30           C  
ATOM    324  O   THR A  42      55.706 -18.730  22.229  1.00 77.30           O  
ATOM    325  CB  THR A  42      57.085 -20.055  19.744  1.00 77.30           C  
ATOM    326  CG2 THR A  42      57.010 -18.982  18.663  1.00 77.30           C  
ATOM    327  OG1 THR A  42      57.925 -21.121  19.286  1.00 77.30           O  
ATOM    328  N   LEU A  43      57.127 -17.125  21.561  1.00 78.55           N  
ATOM    329  CA  LEU A  43      56.284 -15.972  21.856  1.00 78.55           C  
ATOM    330  C   LEU A  43      55.749 -15.347  20.572  1.00 78.55           C  
ATOM    331  O   LEU A  43      56.525 -14.971  19.690  1.00 78.55           O  
ATOM    332  CB  LEU A  43      57.065 -14.929  22.658  1.00 78.55           C  
ATOM    333  CG  LEU A  43      56.316 -13.641  23.006  1.00 78.55           C  
ATOM    334  CD1 LEU A  43      55.174 -13.936  23.973  1.00 78.55           C  
ATOM    335  CD2 LEU A  43      57.272 -12.610  23.599  1.00 78.55           C  
ATOM    336  N   GLU A  44      54.336 -15.511  20.397  1.00 81.09           N  
ATOM    337  CA  GLU A  44      53.689 -14.877  19.251  1.00 81.09           C  
ATOM    338  C   GLU A  44      53.077 -13.534  19.636  1.00 81.09           C  
ATOM    339  O   GLU A  44      52.298 -13.451  20.589  1.00 81.09           O  
ATOM    340  CB  GLU A  44      52.614 -15.796  18.665  1.00 81.09           C  
ATOM    341  CG  GLU A  44      53.170 -17.052  18.007  1.00 81.09           C  
ATOM    342  CD  GLU A  44      52.092 -17.943  17.411  1.00 81.09           C  
ATOM    343  OE1 GLU A  44      52.428 -19.023  16.873  1.00 81.09           O  
ATOM    344  OE2 GLU A  44      50.904 -17.558  17.480  1.00 81.09           O1-
ATOM    345  N   ILE A  45      53.548 -12.465  18.881  1.00 82.37           N  
ATOM    346  CA  ILE A  45      53.064 -11.114  19.145  1.00 82.37           C  
ATOM    347  C   ILE A  45      52.212 -10.634  17.971  1.00 82.37           C  
ATOM    348  O   ILE A  45      52.681 -10.590  16.832  1.00 82.37           O  
ATOM    349  CB  ILE A  45      54.231 -10.134  19.396  1.00 82.37           C  
ATOM    350  CG1 ILE A  45      55.146 -10.666  20.506  1.00 82.37           C  
ATOM    351  CG2 ILE A  45      53.702  -8.740  19.744  1.00 82.37           C  
ATOM    352  CD1 ILE A  45      56.481  -9.941  20.608  1.00 82.37           C  
ATOM    353  N   ARG A  46      50.962 -10.370  18.346  1.00 82.57           N  
ATOM    354  CA  ARG A  46      50.065  -9.850  17.319  1.00 82.57           C  
ATOM    355  C   ARG A  46      49.764  -8.373  17.554  1.00 82.57           C  
ATOM    356  O   ARG A  46      49.262  -7.998  18.615  1.00 82.57           O  
ATOM    357  CB  ARG A  46      48.763 -10.652  17.284  1.00 82.57           C  
ATOM    358  CG  ARG A  46      48.941 -12.097  16.845  1.00 82.57           C  
ATOM    359  CD  ARG A  46      47.619 -12.850  16.832  1.00 82.57           C  
ATOM    360  NE  ARG A  46      47.820 -14.295  16.883  1.00 82.57           N  
ATOM    361  CZ  ARG A  46      46.843 -15.194  16.960  1.00 82.57           C  
ATOM    362  NH1 ARG A  46      45.572 -14.813  16.998  1.00 82.57           N1+
ATOM    363  NH2 ARG A  46      47.140 -16.485  17.000  1.00 82.57           N  
ATOM    364  N   VAL A  47      50.176  -7.541  16.494  1.00 80.69           N  
ATOM    365  CA  VAL A  47      49.920  -6.108  16.605  1.00 80.69           C  
ATOM    366  C   VAL A  47      48.901  -5.682  15.551  1.00 80.69           C  
ATOM    367  O   VAL A  47      49.077  -5.958  14.362  1.00 80.69           O  
ATOM    368  CB  VAL A  47      51.219  -5.287  16.454  1.00 80.69           C  
ATOM    369  CG1 VAL A  47      50.944  -3.799  16.659  1.00 80.69           C  
ATOM    370  CG2 VAL A  47      52.279  -5.777  17.440  1.00 80.69           C  
ATOM    371  N   LYS A  48      47.781  -5.044  16.026  1.00 79.47           N  
ATOM    372  CA  LYS A  48      46.753  -4.589  15.094  1.00 79.47           C  
ATOM    373  C   LYS A  48      47.172  -3.293  14.404  1.00 79.47           C  
ATOM    374  O   LYS A  48      47.759  -2.411  15.032  1.00 79.47           O  
ATOM    375  CB  LYS A  48      45.422  -4.390  15.819  1.00 79.47           C  
ATOM    376  CG  LYS A  48      44.709  -5.688  16.172  1.00 79.47           C  
ATOM    377  CD  LYS A  48      43.291  -5.430  16.665  1.00 79.47           C  
ATOM    378  CE  LYS A  48      42.576  -6.729  17.017  1.00 79.47           C  
ATOM    379  NZ  LYS A  48      41.184  -6.481  17.500  1.00 79.47           N1+
ATOM    380  N   ASN A  49      47.008  -3.177  13.033  1.00 71.36           N  
ATOM    381  CA  ASN A  49      47.200  -1.943  12.278  1.00 71.36           C  
ATOM    382  C   ASN A  49      48.658  -1.491  12.302  1.00 71.36           C  
ATOM    383  O   ASN A  49      48.947  -0.327  12.584  1.00 71.36           O  
ATOM    384  CB  ASN A  49      46.293  -0.836  12.819  1.00 71.36           C  
ATOM    385  CG  ASN A  49      44.821  -1.132  12.610  1.00 71.36           C  
ATOM    386  ND2 ASN A  49      43.993  -0.738  13.570  1.00 71.36           N  
ATOM    387  OD1 ASN A  49      44.431  -1.713  11.593  1.00 71.36           O  
ATOM    388  N   LEU A  50      49.547  -2.538  12.157  1.00 75.44           N  
ATOM    389  CA  LEU A  50      50.976  -2.249  12.160  1.00 75.44           C  
ATOM    390  C   LEU A  50      51.418  -1.674  10.819  1.00 75.44           C  
ATOM    391  O   LEU A  50      51.271  -2.323   9.781  1.00 75.44           O  
ATOM    392  CB  LEU A  50      51.779  -3.514  12.475  1.00 75.44           C  
ATOM    393  CG  LEU A  50      53.272  -3.321  12.744  1.00 75.44           C  
ATOM    394  CD1 LEU A  50      53.484  -2.620  14.082  1.00 75.44           C  
ATOM    395  CD2 LEU A  50      53.998  -4.662  12.717  1.00 75.44           C  
ATOM    396  N   HIS A  51      51.711  -0.414  10.774  1.00 80.75           N  
ATOM    397  CA  HIS A  51      52.304   0.151   9.568  1.00 80.75           C  
ATOM    398  C   HIS A  51      53.810  -0.084   9.532  1.00 80.75           C  
ATOM    399  O   HIS A  51      54.408  -0.460  10.544  1.00 80.75           O  
ATOM    400  CB  HIS A  51      52.004   1.649   9.473  1.00 80.75           C  
ATOM    401  CG  HIS A  51      50.553   1.980   9.618  1.00 80.75           C  
ATOM    402  CD2 HIS A  51      49.891   2.672  10.575  1.00 80.75           C  
ATOM    403  ND1 HIS A  51      49.603   1.580   8.705  1.00 80.75           N  
ATOM    404  CE1 HIS A  51      48.415   2.014   9.094  1.00 80.75           C  
ATOM    405  NE2 HIS A  51      48.563   2.680  10.226  1.00 80.75           N  
ATOM    406  N   GLU A  52      54.430  -0.146   8.364  1.00 81.14           N  
ATOM    407  CA  GLU A  52      55.836  -0.453   8.118  1.00 81.14           C  
ATOM    408  C   GLU A  52      56.746   0.353   9.041  1.00 81.14           C  
ATOM    409  O   GLU A  52      57.713  -0.181   9.589  1.00 81.14           O  
ATOM    410  CB  GLU A  52      56.198  -0.182   6.655  1.00 81.14           C  
ATOM    411  CG  GLU A  52      57.563  -0.719   6.250  1.00 81.14           C  
ATOM    412  CD  GLU A  52      57.854  -0.557   4.766  1.00 81.14           C  
ATOM    413  OE1 GLU A  52      58.929  -1.004   4.306  1.00 81.14           O  
ATOM    414  OE2 GLU A  52      57.001   0.023   4.058  1.00 81.14           O1-
ATOM    415  N   GLU A  53      56.449   1.515   9.330  1.00 80.21           N  
ATOM    416  CA  GLU A  53      57.263   2.397  10.162  1.00 80.21           C  
ATOM    417  C   GLU A  53      57.207   1.979  11.628  1.00 80.21           C  
ATOM    418  O   GLU A  53      58.227   1.991  12.322  1.00 80.21           O  
ATOM    419  CB  GLU A  53      56.807   3.850  10.011  1.00 80.21           C  
ATOM    420  CG  GLU A  53      57.773   4.863  10.610  1.00 80.21           C  
ATOM    421  CD  GLU A  53      57.384   6.304  10.323  1.00 80.21           C  
ATOM    422  OE1 GLU A  53      58.086   7.227  10.794  1.00 80.21           O  
ATOM    423  OE2 GLU A  53      56.369   6.513   9.623  1.00 80.21           O1-
ATOM    424  N   LEU A  54      56.080   1.597  12.165  1.00 80.63           N  
ATOM    425  CA  LEU A  54      55.891   1.098  13.522  1.00 80.63           C  
ATOM    426  C   LEU A  54      56.584  -0.248  13.708  1.00 80.63           C  
ATOM    427  O   LEU A  54      57.230  -0.482  14.733  1.00 80.63           O  
ATOM    428  CB  LEU A  54      54.399   0.965  13.842  1.00 80.63           C  
ATOM    429  CG  LEU A  54      54.046   0.531  15.265  1.00 80.63           C  
ATOM    430  CD1 LEU A  54      54.611   1.522  16.277  1.00 80.63           C  
ATOM    431  CD2 LEU A  54      52.535   0.397  15.425  1.00 80.63           C  
ATOM    432  N   GLU A  55      56.503  -1.091  12.715  1.00 81.54           N  
ATOM    433  CA  GLU A  55      57.219  -2.363  12.724  1.00 81.54           C  
ATOM    434  C   GLU A  55      58.725  -2.149  12.845  1.00 81.54           C  
ATOM    435  O   GLU A  55      59.391  -2.813  13.643  1.00 81.54           O  
ATOM    436  CB  GLU A  55      56.903  -3.168  11.461  1.00 81.54           C  
ATOM    437  CG  GLU A  55      57.556  -4.542  11.427  1.00 81.54           C  
ATOM    438  CD  GLU A  55      57.253  -5.320  10.155  1.00 81.54           C  
ATOM    439  OE1 GLU A  55      57.790  -6.437   9.986  1.00 81.54           O  
ATOM    440  OE2 GLU A  55      56.472  -4.806   9.323  1.00 81.54           O1-
ATOM    441  N   ARG A  56      59.227  -1.226  12.073  1.00 84.23           N  
ATOM    442  CA  ARG A  56      60.652  -0.915  12.101  1.00 84.23           C  
ATOM    443  C   ARG A  56      61.067  -0.373  13.466  1.00 84.23           C  
ATOM    444  O   ARG A  56      62.106  -0.761  14.004  1.00 84.23           O  
ATOM    445  CB  ARG A  56      61.005   0.095  11.007  1.00 84.23           C  
ATOM    446  CG  ARG A  56      61.151  -0.522   9.625  1.00 84.23           C  
ATOM    447  CD  ARG A  56      61.645   0.494   8.604  1.00 84.23           C  
ATOM    448  NE  ARG A  56      61.314   0.092   7.240  1.00 84.23           N  
ATOM    449  CZ  ARG A  56      61.776   0.684   6.142  1.00 84.23           C  
ATOM    450  NH1 ARG A  56      62.601   1.721   6.226  1.00 84.23           N1+
ATOM    451  NH2 ARG A  56      61.410   0.236   4.950  1.00 84.23           N  
ATOM    452  N   ARG A  57      60.327   0.401  14.041  1.00 82.72           N  
ATOM    453  CA  ARG A  57      60.615   0.984  15.348  1.00 82.72           C  
ATOM    454  C   ARG A  57      60.629  -0.087  16.434  1.00 82.72           C  
ATOM    455  O   ARG A  57      61.504  -0.087  17.302  1.00 82.72           O  
ATOM    456  CB  ARG A  57      59.590   2.067  15.692  1.00 82.72           C  
ATOM    457  CG  ARG A  57      59.757   3.349  14.891  1.00 82.72           C  
ATOM    458  CD  ARG A  57      58.672   4.364  15.222  1.00 82.72           C  
ATOM    459  NE  ARG A  57      58.776   4.836  16.600  1.00 82.72           N  
ATOM    460  CZ  ARG A  57      57.940   5.696  17.172  1.00 82.72           C  
ATOM    461  NH1 ARG A  57      56.915   6.200  16.494  1.00 82.72           N1+
ATOM    462  NH2 ARG A  57      58.129   6.058  18.433  1.00 82.72           N  
ATOM    463  N   ILE A  58      59.555  -0.993  16.368  1.00 82.58           N  
ATOM    464  CA  ILE A  58      59.457  -2.081  17.336  1.00 82.58           C  
ATOM    465  C   ILE A  58      60.678  -2.991  17.213  1.00 82.58           C  
ATOM    466  O   ILE A  58      61.309  -3.331  18.217  1.00 82.58           O  
ATOM    467  CB  ILE A  58      58.159  -2.896  17.140  1.00 82.58           C  
ATOM    468  CG1 ILE A  58      56.938  -2.059  17.539  1.00 82.58           C  
ATOM    469  CG2 ILE A  58      58.215  -4.200  17.942  1.00 82.58           C  
ATOM    470  CD1 ILE A  58      55.604  -2.723  17.226  1.00 82.58           C  
ATOM    471  N   LYS A  59      61.101  -3.306  16.039  1.00 84.52           N  
ATOM    472  CA  LYS A  59      62.259  -4.166  15.812  1.00 84.52           C  
ATOM    473  C   LYS A  59      63.536  -3.519  16.339  1.00 84.52           C  
ATOM    474  O   LYS A  59      64.345  -4.178  16.997  1.00 84.52           O  
ATOM    475  CB  LYS A  59      62.409  -4.482  14.322  1.00 84.52           C  
ATOM    476  CG  LYS A  59      61.432  -5.530  13.810  1.00 84.52           C  
ATOM    477  CD  LYS A  59      61.698  -5.876  12.351  1.00 84.52           C  
ATOM    478  CE  LYS A  59      60.706  -6.909  11.831  1.00 84.52           C  
ATOM    479  NZ  LYS A  59      60.950  -7.236  10.395  1.00 84.52           N1+
ATOM    480  N   LYS A  60      63.679  -2.297  16.074  1.00 85.18           N  
ATOM    481  CA  LYS A  60      64.869  -1.580  16.525  1.00 85.18           C  
ATOM    482  C   LYS A  60      64.914  -1.492  18.048  1.00 85.18           C  
ATOM    483  O   LYS A  60      65.974  -1.662  18.653  1.00 85.18           O  
ATOM    484  CB  LYS A  60      64.913  -0.178  15.916  1.00 85.18           C  
ATOM    485  CG  LYS A  60      65.339  -0.149  14.456  1.00 85.18           C  
ATOM    486  CD  LYS A  60      65.499   1.278  13.949  1.00 85.18           C  
ATOM    487  CE  LYS A  60      65.926   1.308  12.487  1.00 85.18           C  
ATOM    488  NZ  LYS A  60      66.039   2.705  11.971  1.00 85.18           N1+
ATOM    489  N   ALA A  61      63.798  -1.283  18.629  1.00 82.55           N  
ATOM    490  CA  ALA A  61      63.707  -1.181  20.082  1.00 82.55           C  
ATOM    491  C   ALA A  61      64.020  -2.518  20.747  1.00 82.55           C  
ATOM    492  O   ALA A  61      64.719  -2.564  21.763  1.00 82.55           O  
ATOM    493  CB  ALA A  61      62.318  -0.696  20.496  1.00 82.55           C  
ATOM    494  N   ILE A  62      63.528  -3.541  20.131  1.00 83.86           N  
ATOM    495  CA  ILE A  62      63.780  -4.874  20.666  1.00 83.86           C  
ATOM    496  C   ILE A  62      65.267  -5.201  20.557  1.00 83.86           C  
ATOM    497  O   ILE A  62      65.876  -5.683  21.516  1.00 83.86           O  
ATOM    498  CB  ILE A  62      62.941  -5.945  19.933  1.00 83.86           C  
ATOM    499  CG1 ILE A  62      61.451  -5.761  20.243  1.00 83.86           C  
ATOM    500  CG2 ILE A  62      63.409  -7.352  20.315  1.00 83.86           C  
ATOM    501  CD1 ILE A  62      60.533  -6.654  19.421  1.00 83.86           C  
ATOM    502  N   GLU A  63      65.880  -4.899  19.439  1.00 84.20           N  
ATOM    503  CA  GLU A  63      67.300  -5.142  19.209  1.00 84.20           C  
ATOM    504  C   GLU A  63      68.161  -4.384  20.216  1.00 84.20           C  
ATOM    505  O   GLU A  63      69.116  -4.938  20.766  1.00 84.20           O  
ATOM    506  CB  GLU A  63      67.689  -4.748  17.782  1.00 84.20           C  
ATOM    507  CG  GLU A  63      67.204  -5.724  16.720  1.00 84.20           C  
ATOM    508  CD  GLU A  63      67.519  -5.274  15.303  1.00 84.20           C  
ATOM    509  OE1 GLU A  63      67.141  -5.984  14.343  1.00 84.20           O  
ATOM    510  OE2 GLU A  63      68.149  -4.205  15.151  1.00 84.20           O1-
ATOM    511  N   ALA A  64      67.745  -3.216  20.484  1.00 84.05           N  
ATOM    512  CA  ALA A  64      68.499  -2.388  21.422  1.00 84.05           C  
ATOM    513  C   ALA A  64      68.381  -2.926  22.846  1.00 84.05           C  
ATOM    514  O   ALA A  64      69.372  -2.988  23.576  1.00 84.05           O  
ATOM    515  CB  ALA A  64      68.017  -0.941  21.361  1.00 84.05           C  
ATOM    516  N   ALA A  65      67.199  -3.325  23.195  1.00 83.97           N  
ATOM    517  CA  ALA A  65      66.943  -3.831  24.541  1.00 83.97           C  
ATOM    518  C   ALA A  65      67.675  -5.148  24.779  1.00 83.97           C  
ATOM    519  O   ALA A  65      68.275  -5.349  25.838  1.00 83.97           O  
ATOM    520  CB  ALA A  65      65.444  -4.011  24.765  1.00 83.97           C  
ATOM    521  N   LEU A  66      67.585  -5.938  23.814  1.00 85.68           N  
ATOM    522  CA  LEU A  66      68.264  -7.221  23.954  1.00 85.68           C  
ATOM    523  C   LEU A  66      69.776  -7.033  24.014  1.00 85.68           C  
ATOM    524  O   LEU A  66      70.454  -7.672  24.823  1.00 85.68           O  
ATOM    525  CB  LEU A  66      67.900  -8.150  22.792  1.00 85.68           C  
ATOM    526  CG  LEU A  66      66.478  -8.711  22.793  1.00 85.68           C  
ATOM    527  CD1 LEU A  66      66.223  -9.513  21.520  1.00 85.68           C  
ATOM    528  CD2 LEU A  66      66.244  -9.574  24.030  1.00 85.68           C  
ATOM    529  N   ALA A  67      70.289  -6.255  23.144  1.00 86.92           N  
ATOM    530  CA  ALA A  67      71.719  -5.958  23.152  1.00 86.92           C  
ATOM    531  C   ALA A  67      72.149  -5.369  24.491  1.00 86.92           C  
ATOM    532  O   ALA A  67      73.222  -5.696  25.005  1.00 86.92           O  
ATOM    533  CB  ALA A  67      72.070  -5.000  22.016  1.00 86.92           C  
ATOM    534  N   ALA A  68      71.345  -4.504  25.064  1.00 87.69           N  
ATOM    535  CA  ALA A  68      71.645  -3.902  26.361  1.00 87.69           C  
ATOM    536  C   ALA A  68      71.717  -4.964  27.454  1.00 87.69           C  
ATOM    537  O   ALA A  68      72.579  -4.901  28.334  1.00 87.69           O  
ATOM    538  CB  ALA A  68      70.597  -2.850  26.714  1.00 87.69           C  
ATOM    539  N   GLN A  69      70.816  -5.890  27.335  1.00 87.80           N  
ATOM    540  CA  GLN A  69      70.810  -6.982  28.304  1.00 87.80           C  
ATOM    541  C   GLN A  69      72.077  -7.825  28.188  1.00 87.80           C  
ATOM    542  O   GLN A  69      72.661  -8.219  29.200  1.00 87.80           O  
ATOM    543  CB  GLN A  69      69.574  -7.861  28.114  1.00 87.80           C  
ATOM    544  CG  GLN A  69      69.390  -8.908  29.205  1.00 87.80           C  
ATOM    545  CD  GLN A  69      68.101  -9.694  29.054  1.00 87.80           C  
ATOM    546  NE2 GLN A  69      67.807 -10.545  30.031  1.00 87.80           N  
ATOM    547  OE1 GLN A  69      67.376  -9.536  28.067  1.00 87.80           O  
ATOM    548  N   ILE A  70      72.402  -8.062  27.013  1.00 90.16           N  
ATOM    549  CA  ILE A  70      73.623  -8.821  26.760  1.00 90.16           C  
ATOM    550  C   ILE A  70      74.829  -8.053  27.294  1.00 90.16           C  
ATOM    551  O   ILE A  70      75.714  -8.635  27.925  1.00 90.16           O  
ATOM    552  CB  ILE A  70      73.801  -9.120  25.255  1.00 90.16           C  
ATOM    553  CG1 ILE A  70      72.685 -10.045  24.758  1.00 90.16           C  
ATOM    554  CG2 ILE A  70      75.179  -9.729  24.984  1.00 90.16           C  
ATOM    555  CD1 ILE A  70      72.669 -10.240  23.247  1.00 90.16           C  
ATOM    556  N   ALA A  71      74.814  -6.826  27.027  1.00 90.97           N  
ATOM    557  CA  ALA A  71      75.899  -5.978  27.513  1.00 90.97           C  
ATOM    558  C   ALA A  71      75.998  -6.032  29.034  1.00 90.97           C  
ATOM    559  O   ALA A  71      77.098  -6.103  29.590  1.00 90.97           O  
ATOM    560  CB  ALA A  71      75.698  -4.538  27.047  1.00 90.97           C  
ATOM    561  N   LYS A  72      74.870  -6.029  29.683  1.00 92.03           N  
ATOM    562  CA  LYS A  72      74.814  -6.107  31.140  1.00 92.03           C  
ATOM    563  C   LYS A  72      75.411  -7.418  31.643  1.00 92.03           C  
ATOM    564  O   LYS A  72      76.215  -7.423  32.577  1.00 92.03           O  
ATOM    565  CB  LYS A  72      73.372  -5.966  31.631  1.00 92.03           C  
ATOM    566  CG  LYS A  72      73.240  -5.871  33.143  1.00 92.03           C  
ATOM    567  CD  LYS A  72      71.785  -5.721  33.569  1.00 92.03           C  
ATOM    568  CE  LYS A  72      71.643  -5.710  35.085  1.00 92.03           C  
ATOM    569  NZ  LYS A  72      70.216  -5.583  35.507  1.00 92.03           N1+
ATOM    570  N   LYS A  73      74.961  -8.405  31.054  1.00 92.61           N  
ATOM    571  CA  LYS A  73      75.458  -9.716  31.462  1.00 92.61           C  
ATOM    572  C   LYS A  73      76.962  -9.830  31.227  1.00 92.61           C  
ATOM    573  O   LYS A  73      77.688 -10.369  32.065  1.00 92.61           O  
ATOM    574  CB  LYS A  73      74.724 -10.826  30.709  1.00 92.61           C  
ATOM    575  CG  LYS A  73      73.299 -11.060  31.189  1.00 92.61           C  
ATOM    576  CD  LYS A  73      72.660 -12.249  30.482  1.00 92.61           C  
ATOM    577  CE  LYS A  73      71.225 -12.468  30.941  1.00 92.61           C  
ATOM    578  NZ  LYS A  73      70.576 -13.598  30.211  1.00 92.61           N1+
ATOM    579  N   LEU A  74      77.334  -9.345  30.118  1.00 94.15           N  
ATOM    580  CA  LEU A  74      78.756  -9.373  29.795  1.00 94.15           C  
ATOM    581  C   LEU A  74      79.556  -8.539  30.791  1.00 94.15           C  
ATOM    582  O   LEU A  74      80.624  -8.958  31.242  1.00 94.15           O  
ATOM    583  CB  LEU A  74      78.993  -8.858  28.374  1.00 94.15           C  
ATOM    584  CG  LEU A  74      80.425  -8.959  27.844  1.00 94.15           C  
ATOM    585  CD1 LEU A  74      80.895 -10.410  27.866  1.00 94.15           C  
ATOM    586  CD2 LEU A  74      80.517  -8.384  26.436  1.00 94.15           C  
ATOM    587  N   ALA A  75      79.075  -7.400  31.104  1.00 93.77           N  
ATOM    588  CA  ALA A  75      79.732  -6.532  32.078  1.00 93.77           C  
ATOM    589  C   ALA A  75      79.859  -7.223  33.433  1.00 93.77           C  
ATOM    590  O   ALA A  75      80.886  -7.104  34.104  1.00 93.77           O  
ATOM    591  CB  ALA A  75      78.966  -5.219  32.224  1.00 93.77           C  
ATOM    592  N   GLU A  76      78.842  -7.958  33.857  1.00 93.50           N  
ATOM    593  CA  GLU A  76      78.864  -8.713  35.106  1.00 93.50           C  
ATOM    594  C   GLU A  76      79.929  -9.805  35.073  1.00 93.50           C  
ATOM    595  O   GLU A  76      80.641 -10.014  36.057  1.00 93.50           O  
ATOM    596  CB  GLU A  76      77.490  -9.327  35.387  1.00 93.50           C  
ATOM    597  CG  GLU A  76      76.432  -8.310  35.792  1.00 93.50           C  
ATOM    598  CD  GLU A  76      75.029  -8.894  35.850  1.00 93.50           C  
ATOM    599  OE1 GLU A  76      74.077  -8.152  36.180  1.00 93.50           O  
ATOM    600  OE2 GLU A  76      74.882 -10.104  35.564  1.00 93.50           O1-
ATOM    601  N   GLN A  77      79.967 -10.436  33.958  1.00 93.78           N  
ATOM    602  CA  GLN A  77      80.983 -11.468  33.783  1.00 93.78           C  
ATOM    603  C   GLN A  77      82.387 -10.882  33.893  1.00 93.78           C  
ATOM    604  O   GLN A  77      83.268 -11.480  34.513  1.00 93.78           O  
ATOM    605  CB  GLN A  77      80.811 -12.168  32.435  1.00 93.78           C  
ATOM    606  CG  GLN A  77      79.590 -13.077  32.365  1.00 93.78           C  
ATOM    607  CD  GLN A  77      79.424 -13.734  31.008  1.00 93.78           C  
ATOM    608  NE2 GLN A  77      78.539 -14.722  30.932  1.00 93.78           N  
ATOM    609  OE1 GLN A  77      80.086 -13.357  30.035  1.00 93.78           O  
ATOM    610  N   ILE A  78      82.591  -9.768  33.229  1.00 93.79           N  
ATOM    611  CA  ILE A  78      83.877  -9.079  33.263  1.00 93.79           C  
ATOM    612  C   ILE A  78      84.225  -8.705  34.703  1.00 93.79           C  
ATOM    613  O   ILE A  78      85.367  -8.872  35.135  1.00 93.79           O  
ATOM    614  CB  ILE A  78      83.867  -7.818  32.369  1.00 93.79           C  
ATOM    615  CG1 ILE A  78      83.769  -8.212  30.891  1.00 93.79           C  
ATOM    616  CG2 ILE A  78      85.111  -6.964  32.628  1.00 93.79           C  
ATOM    617  CD1 ILE A  78      83.548  -7.035  29.951  1.00 93.79           C  
ATOM    618  N   GLU A  79      83.283  -8.199  35.406  1.00 92.42           N  
ATOM    619  CA  GLU A  79      83.473  -7.837  36.808  1.00 92.42           C  
ATOM    620  C   GLU A  79      83.918  -9.042  37.633  1.00 92.42           C  
ATOM    621  O   GLU A  79      84.812  -8.927  38.475  1.00 92.42           O  
ATOM    622  CB  GLU A  79      82.184  -7.249  37.391  1.00 92.42           C  
ATOM    623  CG  GLU A  79      82.341  -6.701  38.802  1.00 92.42           C  
ATOM    624  CD  GLU A  79      81.059  -6.106  39.360  1.00 92.42           C  
ATOM    625  OE1 GLU A  79      81.113  -5.424  40.409  1.00 92.42           O  
ATOM    626  OE2 GLU A  79      79.992  -6.323  38.745  1.00 92.42           O1-
ATOM    627  N   ARG A  80      83.246 -10.155  37.374  1.00 92.72           N  
ATOM    628  CA  ARG A  80      83.608 -11.377  38.084  1.00 92.72           C  
ATOM    629  C   ARG A  80      85.034 -11.803  37.748  1.00 92.72           C  
ATOM    630  O   ARG A  80      85.789 -12.213  38.632  1.00 92.72           O  
ATOM    631  CB  ARG A  80      82.631 -12.505  37.748  1.00 92.72           C  
ATOM    632  CG  ARG A  80      81.261 -12.345  38.387  1.00 92.72           C  
ATOM    633  CD  ARG A  80      80.339 -13.506  38.044  1.00 92.72           C  
ATOM    634  NE  ARG A  80      78.958 -13.230  38.431  1.00 92.72           N  
ATOM    635  CZ  ARG A  80      77.922 -14.017  38.155  1.00 92.72           C  
ATOM    636  NH1 ARG A  80      78.091 -15.149  37.481  1.00 92.72           N1+
ATOM    637  NH2 ARG A  80      76.708 -13.671  38.556  1.00 92.72           N  
ATOM    638  N   GLN A  81      85.405 -11.574  36.523  1.00 91.79           N  
ATOM    639  CA  GLN A  81      86.705 -12.005  36.021  1.00 91.79           C  
ATOM    640  C   GLN A  81      87.817 -11.080  36.508  1.00 91.79           C  
ATOM    641  O   GLN A  81      88.904 -11.540  36.863  1.00 91.79           O  
ATOM    642  CB  GLN A  81      86.700 -12.061  34.493  1.00 91.79           C  
ATOM    643  CG  GLN A  81      87.968 -12.654  33.895  1.00 91.79           C  
ATOM    644  CD  GLN A  81      87.917 -12.745  32.381  1.00 91.79           C  
ATOM    645  NE2 GLN A  81      88.981 -13.269  31.781  1.00 91.79           N  
ATOM    646  OE1 GLN A  81      86.928 -12.348  31.755  1.00 91.79           O  
ATOM    647  N   LEU A  82      87.596  -9.811  36.615  1.00 90.55           N  
ATOM    648  CA  LEU A  82      88.659  -8.842  36.854  1.00 90.55           C  
ATOM    649  C   LEU A  82      88.634  -8.351  38.297  1.00 90.55           C  
ATOM    650  O   LEU A  82      89.445  -7.507  38.685  1.00 90.55           O  
ATOM    651  CB  LEU A  82      88.528  -7.654  35.897  1.00 90.55           C  
ATOM    652  CG  LEU A  82      88.744  -7.953  34.413  1.00 90.55           C  
ATOM    653  CD1 LEU A  82      88.522  -6.694  33.581  1.00 90.55           C  
ATOM    654  CD2 LEU A  82      90.142  -8.516  34.177  1.00 90.55           C  
ATOM    655  N   SER A  83      87.850  -8.986  39.161  1.00 86.14           N  
ATOM    656  CA  SER A  83      87.824  -8.813  40.611  1.00 86.14           C  
ATOM    657  C   SER A  83      87.760  -7.337  40.990  1.00 86.14           C  
ATOM    658  O   SER A  83      88.603  -6.849  41.745  1.00 86.14           O  
ATOM    659  CB  SER A  83      89.054  -9.460  41.249  1.00 86.14           C  
ATOM    660  OG  SER A  83      89.099 -10.846  40.963  1.00 86.14           O  
ATOM    661  N   ASN A  84      86.894  -6.426  40.686  1.00 80.85           N  
ATOM    662  CA  ASN A  84      86.535  -5.051  41.014  1.00 80.85           C  
ATOM    663  C   ASN A  84      87.634  -4.073  40.607  1.00 80.85           C  
ATOM    664  O   ASN A  84      87.910  -3.110  41.325  1.00 80.85           O  
ATOM    665  CB  ASN A  84      86.232  -4.917  42.507  1.00 80.85           C  
ATOM    666  CG  ASN A  84      84.906  -5.546  42.893  1.00 80.85           C  
ATOM    667  ND2 ASN A  84      84.864  -6.170  44.064  1.00 80.85           N  
ATOM    668  OD1 ASN A  84      83.929  -5.471  42.143  1.00 80.85           O  
ATOM    669  N   THR A  85      88.269  -4.283  39.542  1.00 91.49           N  
ATOM    670  CA  THR A  85      89.226  -3.336  38.980  1.00 91.49           C  
ATOM    671  C   THR A  85      88.510  -2.101  38.439  1.00 91.49           C  
ATOM    672  O   THR A  85      87.282  -2.085  38.332  1.00 91.49           O  
ATOM    673  CB  THR A  85      90.058  -3.982  37.857  1.00 91.49           C  
ATOM    674  CG2 THR A  85      90.791  -5.222  38.360  1.00 91.49           C  
ATOM    675  OG1 THR A  85      89.189  -4.359  36.781  1.00 91.49           O  
ATOM    676  N   GLU A  86      89.305  -0.981  38.245  1.00 90.18           N  
ATOM    677  CA  GLU A  86      88.766   0.242  37.657  1.00 90.18           C  
ATOM    678  C   GLU A  86      88.149  -0.028  36.288  1.00 90.18           C  
ATOM    679  O   GLU A  86      87.098   0.522  35.956  1.00 90.18           O  
ATOM    680  CB  GLU A  86      89.858   1.309  37.541  1.00 90.18           C  
ATOM    681  CG  GLU A  86      90.234   1.952  38.868  1.00 90.18           C  
ATOM    682  CD  GLU A  86      91.202   3.115  38.718  1.00 90.18           C  
ATOM    683  OE1 GLU A  86      91.451   3.830  39.716  1.00 90.18           O  
ATOM    684  OE2 GLU A  86      91.713   3.315  37.594  1.00 90.18           O1-
ATOM    685  N   LEU A  87      88.795  -0.869  35.621  1.00 90.90           N  
ATOM    686  CA  LEU A  87      88.321  -1.252  34.296  1.00 90.90           C  
ATOM    687  C   LEU A  87      86.970  -1.955  34.384  1.00 90.90           C  
ATOM    688  O   LEU A  87      86.058  -1.656  33.610  1.00 90.90           O  
ATOM    689  CB  LEU A  87      89.338  -2.163  33.604  1.00 90.90           C  
ATOM    690  CG  LEU A  87      89.032  -2.545  32.155  1.00 90.90           C  
ATOM    691  CD1 LEU A  87      89.057  -1.309  31.264  1.00 90.90           C  
ATOM    692  CD2 LEU A  87      90.024  -3.591  31.656  1.00 90.90           C  
ATOM    693  N   ALA A  88      86.764  -2.868  35.330  1.00 91.70           N  
ATOM    694  CA  ALA A  88      85.504  -3.565  35.567  1.00 91.70           C  
ATOM    695  C   ALA A  88      84.403  -2.588  35.971  1.00 91.70           C  
ATOM    696  O   ALA A  88      83.265  -2.700  35.510  1.00 91.70           O  
ATOM    697  CB  ALA A  88      85.681  -4.635  36.642  1.00 91.70           C  
ATOM    698  N   LYS A  89      84.757  -1.605  36.774  1.00 92.63           N  
ATOM    699  CA  LYS A  89      83.799  -0.594  37.212  1.00 92.63           C  
ATOM    700  C   LYS A  89      83.339   0.272  36.042  1.00 92.63           C  
ATOM    701  O   LYS A  89      82.150   0.572  35.915  1.00 92.63           O  
ATOM    702  CB  LYS A  89      84.408   0.284  38.306  1.00 92.63           C  
ATOM    703  CG  LYS A  89      84.612  -0.433  39.633  1.00 92.63           C  
ATOM    704  CD  LYS A  89      85.191   0.501  40.688  1.00 92.63           C  
ATOM    705  CE  LYS A  89      85.464  -0.233  41.994  1.00 92.63           C  
ATOM    706  NZ  LYS A  89      86.075   0.667  43.018  1.00 92.63           N1+
ATOM    707  N   GLU A  90      84.283   0.593  35.186  1.00 93.08           N  
ATOM    708  CA  GLU A  90      83.966   1.404  34.015  1.00 93.08           C  
ATOM    709  C   GLU A  90      83.085   0.635  33.034  1.00 93.08           C  
ATOM    710  O   GLU A  90      82.171   1.205  32.434  1.00 93.08           O  
ATOM    711  CB  GLU A  90      85.248   1.867  33.318  1.00 93.08           C  
ATOM    712  CG  GLU A  90      86.022   2.924  34.092  1.00 93.08           C  
ATOM    713  CD  GLU A  90      87.268   3.407  33.366  1.00 93.08           C  
ATOM    714  OE1 GLU A  90      88.007   4.249  33.926  1.00 93.08           O  
ATOM    715  OE2 GLU A  90      87.505   2.942  32.230  1.00 93.08           O1-
ATOM    716  N   ALA A  91      83.382  -0.657  32.880  1.00 93.20           N  
ATOM    717  CA  ALA A  91      82.568  -1.512  32.018  1.00 93.20           C  
ATOM    718  C   ALA A  91      81.128  -1.582  32.517  1.00 93.20           C  
ATOM    719  O   ALA A  91      80.185  -1.482  31.728  1.00 93.20           O  
ATOM    720  CB  ALA A  91      83.170  -2.912  31.938  1.00 93.20           C  
ATOM    721  N   LYS A  92      80.946  -1.634  33.801  1.00 93.74           N  
ATOM    722  CA  LYS A  92      79.616  -1.676  34.401  1.00 93.74           C  
ATOM    723  C   LYS A  92      78.881  -0.353  34.204  1.00 93.74           C  
ATOM    724  O   LYS A  92      77.692  -0.340  33.881  1.00 93.74           O  
ATOM    725  CB  LYS A  92      79.710  -2.006  35.891  1.00 93.74           C  
ATOM    726  CG  LYS A  92      78.371  -2.324  36.541  1.00 93.74           C  
ATOM    727  CD  LYS A  92      78.538  -2.725  38.000  1.00 93.74           C  
ATOM    728  CE  LYS A  92      77.195  -2.990  38.666  1.00 93.74           C  
ATOM    729  NZ  LYS A  92      77.355  -3.398  40.094  1.00 93.74           N1+
ATOM    730  N   LYS A  93      79.625   0.629  34.481  1.00 93.94           N  
ATOM    731  CA  LYS A  93      79.050   1.959  34.301  1.00 93.94           C  
ATOM    732  C   LYS A  93      78.575   2.163  32.865  1.00 93.94           C  
ATOM    733  O   LYS A  93      77.471   2.661  32.636  1.00 93.94           O  
ATOM    734  CB  LYS A  93      80.066   3.039  34.675  1.00 93.94           C  
ATOM    735  CG  LYS A  93      79.519   4.456  34.602  1.00 93.94           C  
ATOM    736  CD  LYS A  93      80.588   5.487  34.944  1.00 93.94           C  
ATOM    737  CE  LYS A  93      80.072   6.909  34.769  1.00 93.94           C  
ATOM    738  NZ  LYS A  93      81.135   7.921  35.042  1.00 93.94           N1+
ATOM    739  N   LEU A  94      79.372   1.826  31.950  1.00 93.47           N  
ATOM    740  CA  LEU A  94      79.054   1.997  30.536  1.00 93.47           C  
ATOM    741  C   LEU A  94      77.855   1.143  30.141  1.00 93.47           C  
ATOM    742  O   LEU A  94      76.988   1.592  29.388  1.00 93.47           O  
ATOM    743  CB  LEU A  94      80.262   1.634  29.668  1.00 93.47           C  
ATOM    744  CG  LEU A  94      80.139   1.938  28.174  1.00 93.47           C  
ATOM    745  CD1 LEU A  94      79.864   3.422  27.955  1.00 93.47           C  
ATOM    746  CD2 LEU A  94      81.401   1.508  27.435  1.00 93.47           C  
ATOM    747  N   ALA A  95      77.764  -0.101  30.611  1.00 92.53           N  
ATOM    748  CA  ALA A  95      76.629  -0.982  30.350  1.00 92.53           C  
ATOM    749  C   ALA A  95      75.328  -0.367  30.860  1.00 92.53           C  
ATOM    750  O   ALA A  95      74.291  -0.455  30.199  1.00 92.53           O  
ATOM    751  CB  ALA A  95      76.856  -2.347  30.993  1.00 92.53           C  
ATOM    752  N   THR A  96      75.363   0.317  31.976  1.00 91.68           N  
ATOM    753  CA  THR A  96      74.193   0.982  32.537  1.00 91.68           C  
ATOM    754  C   THR A  96      73.777   2.167  31.671  1.00 91.68           C  
ATOM    755  O   THR A  96      72.586   2.382  31.432  1.00 91.68           O  
ATOM    756  CB  THR A  96      74.459   1.463  33.976  1.00 91.68           C  
ATOM    757  CG2 THR A  96      73.224   2.132  34.569  1.00 91.68           C  
ATOM    758  OG1 THR A  96      74.819   0.340  34.789  1.00 91.68           O  
ATOM    759  N   GLU A  97      74.780   2.830  31.207  1.00 89.81           N  
ATOM    760  CA  GLU A  97      74.512   3.978  30.346  1.00 89.81           C  
ATOM    761  C   GLU A  97      73.894   3.542  29.021  1.00 89.81           C  
ATOM    762  O   GLU A  97      73.007   4.216  28.492  1.00 89.81           O  
ATOM    763  CB  GLU A  97      75.797   4.770  30.092  1.00 89.81           C  
ATOM    764  CG  GLU A  97      76.277   5.566  31.296  1.00 89.81           C  
ATOM    765  CD  GLU A  97      77.541   6.366  31.022  1.00 89.81           C  
ATOM    766  OE1 GLU A  97      78.020   7.076  31.935  1.00 89.81           O  
ATOM    767  OE2 GLU A  97      78.056   6.283  29.884  1.00 89.81           O1-
ATOM    768  N   ALA A  98      74.371   2.498  28.511  1.00 86.56           N  
ATOM    769  CA  ALA A  98      73.831   1.967  27.261  1.00 86.56           C  
ATOM    770  C   ALA A  98      72.355   1.612  27.411  1.00 86.56           C  
ATOM    771  O   ALA A  98      71.561   1.831  26.493  1.00 86.56           O  
ATOM    772  CB  ALA A  98      74.627   0.744  26.815  1.00 86.56           C  
ATOM    773  N   GLU A  99      71.956   1.152  28.536  1.00 84.56           N  
ATOM    774  CA  GLU A  99      70.567   0.804  28.820  1.00 84.56           C  
ATOM    775  C   GLU A  99      69.672   2.039  28.795  1.00 84.56           C  
ATOM    776  O   GLU A  99      68.533   1.977  28.328  1.00 84.56           O  
ATOM    777  CB  GLU A  99      70.456   0.100  30.175  1.00 84.56           C  
ATOM    778  CG  GLU A  99      69.094  -0.528  30.431  1.00 84.56           C  
ATOM    779  CD  GLU A  99      69.028  -1.303  31.738  1.00 84.56           C  
ATOM    780  OE1 GLU A  99      67.948  -1.846  32.068  1.00 84.56           O  
ATOM    781  OE2 GLU A  99      70.063  -1.368  32.438  1.00 84.56           O1-
ATOM    782  N   LYS A 100      70.271   3.085  29.145  1.00 86.60           N  
ATOM    783  CA  LYS A 100      69.501   4.323  29.230  1.00 86.60           C  
ATOM    784  C   LYS A 100      69.389   4.997  27.866  1.00 86.60           C  
ATOM    785  O   LYS A 100      68.425   5.718  27.601  1.00 86.60           O  
ATOM    786  CB  LYS A 100      70.136   5.283  30.237  1.00 86.60           C  
ATOM    787  CG  LYS A 100      70.041   4.815  31.683  1.00 86.60           C  
ATOM    788  CD  LYS A 100      70.671   5.821  32.638  1.00 86.60           C  
ATOM    789  CE  LYS A 100      70.643   5.321  34.075  1.00 86.60           C  
ATOM    790  NZ  LYS A 100      71.303   6.282  35.009  1.00 86.60           N1+
ATOM    791  N   ALA A 101      70.317   4.827  26.975  1.00 79.56           N  
ATOM    792  CA  ALA A 101      70.511   5.540  25.715  1.00 79.56           C  
ATOM    793  C   ALA A 101      69.448   5.148  24.693  1.00 79.56           C  
ATOM    794  O   ALA A 101      69.073   5.952  23.837  1.00 79.56           O  
ATOM    795  CB  ALA A 101      71.906   5.267  25.158  1.00 79.56           C  
ATOM    796  N   ARG A 102      68.579   4.209  24.840  1.00 75.93           N  
ATOM    797  CA  ARG A 102      67.509   3.733  23.969  1.00 75.93           C  
ATOM    798  C   ARG A 102      67.927   3.800  22.503  1.00 75.93           C  
ATOM    799  O   ARG A 102      67.080   3.930  21.617  1.00 75.93           O  
ATOM    800  CB  ARG A 102      66.235   4.551  24.187  1.00 75.93           C  
ATOM    801  CG  ARG A 102      65.669   4.446  25.595  1.00 75.93           C  
ATOM    802  CD  ARG A 102      64.334   5.165  25.722  1.00 75.93           C  
ATOM    803  NE  ARG A 102      63.800   5.076  27.078  1.00 75.93           N  
ATOM    804  CZ  ARG A 102      62.577   5.456  27.438  1.00 75.93           C  
ATOM    805  NH1 ARG A 102      61.735   5.962  26.545  1.00 75.93           N1+
ATOM    806  NH2 ARG A 102      62.193   5.330  28.701  1.00 75.93           N  
ATOM    807  N   ASP A 103      69.168   4.011  22.218  1.00 85.83           N  
ATOM    808  CA  ASP A 103      69.754   4.080  20.882  1.00 85.83           C  
ATOM    809  C   ASP A 103      70.480   2.783  20.533  1.00 85.83           C  
ATOM    810  O   ASP A 103      71.444   2.405  21.201  1.00 85.83           O  
ATOM    811  CB  ASP A 103      70.718   5.265  20.780  1.00 85.83           C  
ATOM    812  CG  ASP A 103      71.247   5.479  19.373  1.00 85.83           C  
ATOM    813  OD1 ASP A 103      71.362   4.497  18.609  1.00 85.83           O  
ATOM    814  OD2 ASP A 103      71.555   6.640  19.026  1.00 85.83           O1-
ATOM    815  N   SER A 104      69.935   2.138  19.486  1.00 86.96           N  
ATOM    816  CA  SER A 104      70.421   0.816  19.110  1.00 86.96           C  
ATOM    817  C   SER A 104      71.893   0.861  18.712  1.00 86.96           C  
ATOM    818  O   SER A 104      72.660  -0.046  19.046  1.00 86.96           O  
ATOM    819  CB  SER A 104      69.592   0.246  17.959  1.00 86.96           C  
ATOM    820  OG  SER A 104      69.686   1.075  16.812  1.00 86.96           O  
ATOM    821  N   GLU A 105      72.280   1.940  18.135  1.00 90.60           N  
ATOM    822  CA  GLU A 105      73.667   2.083  17.702  1.00 90.60           C  
ATOM    823  C   GLU A 105      74.603   2.258  18.895  1.00 90.60           C  
ATOM    824  O   GLU A 105      75.683   1.664  18.935  1.00 90.60           O  
ATOM    825  CB  GLU A 105      73.811   3.266  16.742  1.00 90.60           C  
ATOM    826  CG  GLU A 105      75.115   3.267  15.958  1.00 90.60           C  
ATOM    827  CD  GLU A 105      75.075   4.156  14.726  1.00 90.60           C  
ATOM    828  OE1 GLU A 105      76.028   4.114  13.914  1.00 90.60           O  
ATOM    829  OE2 GLU A 105      74.082   4.901  14.570  1.00 90.60           O1-
ATOM    830  N   ALA A 106      74.203   3.027  19.793  1.00 92.10           N  
ATOM    831  CA  ALA A 106      74.964   3.256  21.019  1.00 92.10           C  
ATOM    832  C   ALA A 106      75.145   1.959  21.803  1.00 92.10           C  
ATOM    833  O   ALA A 106      76.240   1.670  22.292  1.00 92.10           O  
ATOM    834  CB  ALA A 106      74.275   4.306  21.886  1.00 92.10           C  
ATOM    835  N   VAL A 107      74.113   1.206  21.844  1.00 93.04           N  
ATOM    836  CA  VAL A 107      74.143  -0.056  22.576  1.00 93.04           C  
ATOM    837  C   VAL A 107      75.123  -1.018  21.908  1.00 93.04           C  
ATOM    838  O   VAL A 107      75.894  -1.700  22.588  1.00 93.04           O  
ATOM    839  CB  VAL A 107      72.739  -0.697  22.658  1.00 93.04           C  
ATOM    840  CG1 VAL A 107      72.822  -2.105  23.243  1.00 93.04           C  
ATOM    841  CG2 VAL A 107      71.802   0.177  23.489  1.00 93.04           C  
ATOM    842  N   GLN A 108      75.113  -1.015  20.635  1.00 92.43           N  
ATOM    843  CA  GLN A 108      76.019  -1.883  19.890  1.00 92.43           C  
ATOM    844  C   GLN A 108      77.475  -1.493  20.127  1.00 92.43           C  
ATOM    845  O   GLN A 108      78.343  -2.360  20.247  1.00 92.43           O  
ATOM    846  CB  GLN A 108      75.699  -1.837  18.394  1.00 92.43           C  
ATOM    847  CG  GLN A 108      74.423  -2.577  18.015  1.00 92.43           C  
ATOM    848  CD  GLN A 108      74.130  -2.517  16.528  1.00 92.43           C  
ATOM    849  NE2 GLN A 108      73.055  -3.173  16.108  1.00 92.43           N  
ATOM    850  OE1 GLN A 108      74.866  -1.885  15.761  1.00 92.43           O  
ATOM    851  N   VAL A 109      77.700  -0.253  20.112  1.00 96.32           N  
ATOM    852  CA  VAL A 109      79.048   0.242  20.371  1.00 96.32           C  
ATOM    853  C   VAL A 109      79.510  -0.219  21.751  1.00 96.32           C  
ATOM    854  O   VAL A 109      80.629  -0.718  21.904  1.00 96.32           O  
ATOM    855  CB  VAL A 109      79.117   1.781  20.272  1.00 96.32           C  
ATOM    856  CG1 VAL A 109      80.445   2.299  20.821  1.00 96.32           C  
ATOM    857  CG2 VAL A 109      78.920   2.233  18.827  1.00 96.32           C  
ATOM    858  N   VAL A 110      78.663  -0.115  22.717  1.00 96.27           N  
ATOM    859  CA  VAL A 110      78.973  -0.529  24.082  1.00 96.27           C  
ATOM    860  C   VAL A 110      79.230  -2.034  24.121  1.00 96.27           C  
ATOM    861  O   VAL A 110      80.197  -2.489  24.735  1.00 96.27           O  
ATOM    862  CB  VAL A 110      77.835  -0.157  25.059  1.00 96.27           C  
ATOM    863  CG1 VAL A 110      78.076  -0.782  26.431  1.00 96.27           C  
ATOM    864  CG2 VAL A 110      77.706   1.361  25.175  1.00 96.27           C  
ATOM    865  N   LEU A 111      78.385  -2.732  23.530  1.00 95.48           N  
ATOM    866  CA  LEU A 111      78.551  -4.181  23.495  1.00 95.48           C  
ATOM    867  C   LEU A 111      79.901  -4.560  22.893  1.00 95.48           C  
ATOM    868  O   LEU A 111      80.615  -5.402  23.441  1.00 95.48           O  
ATOM    869  CB  LEU A 111      77.421  -4.831  22.692  1.00 95.48           C  
ATOM    870  CG  LEU A 111      77.437  -6.358  22.611  1.00 95.48           C  
ATOM    871  CD1 LEU A 111      77.310  -6.963  24.005  1.00 95.48           C  
ATOM    872  CD2 LEU A 111      76.321  -6.858  21.701  1.00 95.48           C  
ATOM    873  N   LEU A 112      80.273  -3.935  21.806  1.00 96.72           N  
ATOM    874  CA  LEU A 112      81.554  -4.217  21.165  1.00 96.72           C  
ATOM    875  C   LEU A 112      82.714  -3.892  22.100  1.00 96.72           C  
ATOM    876  O   LEU A 112      83.669  -4.665  22.201  1.00 96.72           O  
ATOM    877  CB  LEU A 112      81.690  -3.416  19.867  1.00 96.72           C  
ATOM    878  CG  LEU A 112      80.918  -3.947  18.658  1.00 96.72           C  
ATOM    879  CD1 LEU A 112      80.910  -2.911  17.538  1.00 96.72           C  
ATOM    880  CD2 LEU A 112      81.523  -5.261  18.173  1.00 96.72           C  
ATOM    881  N   ALA A 113      82.627  -2.820  22.732  1.00 96.97           N  
ATOM    882  CA  ALA A 113      83.670  -2.418  23.671  1.00 96.97           C  
ATOM    883  C   ALA A 113      83.828  -3.444  24.789  1.00 96.97           C  
ATOM    884  O   ALA A 113      84.949  -3.805  25.155  1.00 96.97           O  
ATOM    885  CB  ALA A 113      83.357  -1.042  24.258  1.00 96.97           C  
ATOM    886  N   LEU A 114      82.719  -3.905  25.317  1.00 96.65           N  
ATOM    887  CA  LEU A 114      82.750  -4.901  26.382  1.00 96.65           C  
ATOM    888  C   LEU A 114      83.344  -6.214  25.882  1.00 96.65           C  
ATOM    889  O   LEU A 114      84.097  -6.874  26.603  1.00 96.65           O  
ATOM    890  CB  LEU A 114      81.342  -5.143  26.931  1.00 96.65           C  
ATOM    891  CG  LEU A 114      80.709  -3.986  27.708  1.00 96.65           C  
ATOM    892  CD1 LEU A 114      79.284  -4.341  28.121  1.00 96.65           C  
ATOM    893  CD2 LEU A 114      81.553  -3.636  28.928  1.00 96.65           C  
ATOM    894  N   GLU A 115      82.997  -6.556  24.662  1.00 95.96           N  
ATOM    895  CA  GLU A 115      83.567  -7.761  24.065  1.00 95.96           C  
ATOM    896  C   GLU A 115      85.085  -7.656  23.956  1.00 95.96           C  
ATOM    897  O   GLU A 115      85.799  -8.636  24.182  1.00 95.96           O  
ATOM    898  CB  GLU A 115      82.957  -8.019  22.685  1.00 95.96           C  
ATOM    899  CG  GLU A 115      81.513  -8.499  22.733  1.00 95.96           C  
ATOM    900  CD  GLU A 115      80.870  -8.598  21.359  1.00 95.96           C  
ATOM    901  OE1 GLU A 115      79.714  -9.072  21.263  1.00 95.96           O  
ATOM    902  OE2 GLU A 115      81.526  -8.201  20.370  1.00 95.96           O1-
ATOM    903  N   ILE A 116      85.526  -6.516  23.608  1.00 96.40           N  
ATOM    904  CA  ILE A 116      86.962  -6.280  23.506  1.00 96.40           C  
ATOM    905  C   ILE A 116      87.609  -6.430  24.881  1.00 96.40           C  
ATOM    906  O   ILE A 116      88.662  -7.058  25.014  1.00 96.40           O  
ATOM    907  CB  ILE A 116      87.265  -4.882  22.921  1.00 96.40           C  
ATOM    908  CG1 ILE A 116      86.844  -4.817  21.448  1.00 96.40           C  
ATOM    909  CG2 ILE A 116      88.748  -4.539  23.082  1.00 96.40           C  
ATOM    910  CD1 ILE A 116      86.890  -3.417  20.853  1.00 96.40           C  
ATOM    911  N   VAL A 117      87.017  -5.874  25.891  1.00 96.22           N  
ATOM    912  CA  VAL A 117      87.521  -5.974  27.256  1.00 96.22           C  
ATOM    913  C   VAL A 117      87.601  -7.441  27.671  1.00 96.22           C  
ATOM    914  O   VAL A 117      88.582  -7.866  28.286  1.00 96.22           O  
ATOM    915  CB  VAL A 117      86.633  -5.188  28.248  1.00 96.22           C  
ATOM    916  CG1 VAL A 117      87.056  -5.467  29.689  1.00 96.22           C  
ATOM    917  CG2 VAL A 117      86.698  -3.691  27.948  1.00 96.22           C  
ATOM    918  N   GLN A 118      86.548  -8.112  27.327  1.00 94.51           N  
ATOM    919  CA  GLN A 118      86.529  -9.535  27.650  1.00 94.51           C  
ATOM    920  C   GLN A 118      87.672 -10.271  26.958  1.00 94.51           C  
ATOM    921  O   GLN A 118      88.293 -11.158  27.546  1.00 94.51           O  
ATOM    922  CB  GLN A 118      85.189 -10.157  27.258  1.00 94.51           C  
ATOM    923  CG  GLN A 118      85.043 -11.615  27.673  1.00 94.51           C  
ATOM    924  CD  GLN A 118      83.689 -12.195  27.310  1.00 94.51           C  
ATOM    925  NE2 GLN A 118      83.095 -12.939  28.236  1.00 94.51           N  
ATOM    926  OE1 GLN A 118      83.180 -11.976  26.205  1.00 94.51           O  
ATOM    927  N   GLN A 119      87.957  -9.950  25.726  1.00 93.94           N  
ATOM    928  CA  GLN A 119      88.974 -10.620  24.922  1.00 93.94           C  
ATOM    929  C   GLN A 119      90.378 -10.215  25.363  1.00 93.94           C  
ATOM    930  O   GLN A 119      91.299 -11.035  25.351  1.00 93.94           O  
ATOM    931  CB  GLN A 119      88.779 -10.306  23.438  1.00 93.94           C  
ATOM    932  CG  GLN A 119      87.550 -10.966  22.827  1.00 93.94           C  
ATOM    933  CD  GLN A 119      87.335 -10.575  21.377  1.00 93.94           C  
ATOM    934  NE2 GLN A 119      86.312 -11.151  20.753  1.00 93.94           N  
ATOM    935  OE1 GLN A 119      88.080  -9.762  20.822  1.00 93.94           O  
ATOM    936  N   LEU A 120      90.508  -8.921  25.723  1.00 92.45           N  
ATOM    937  CA  LEU A 120      91.801  -8.377  26.122  1.00 92.45           C  
ATOM    938  C   LEU A 120      91.742  -7.822  27.542  1.00 92.45           C  
ATOM    939  O   LEU A 120      91.794  -6.607  27.740  1.00 92.45           O  
ATOM    940  CB  LEU A 120      92.245  -7.280  25.151  1.00 92.45           C  
ATOM    941  CG  LEU A 120      92.321  -7.672  23.675  1.00 92.45           C  
ATOM    942  CD1 LEU A 120      92.549  -6.437  22.810  1.00 92.45           C  
ATOM    943  CD2 LEU A 120      93.425  -8.700  23.451  1.00 92.45           C  
ATOM    944  N   PRO A 121      91.763  -8.742  28.497  1.00 89.59           N  
ATOM    945  CA  PRO A 121      91.580  -8.258  29.868  1.00 89.59           C  
ATOM    946  C   PRO A 121      92.798  -7.502  30.393  1.00 89.59           C  
ATOM    947  O   PRO A 121      93.936  -7.912  30.149  1.00 89.59           O  
ATOM    948  CB  PRO A 121      91.347  -9.543  30.666  1.00 89.59           C  
ATOM    949  CG  PRO A 121      91.988 -10.621  29.854  1.00 89.59           C  
ATOM    950  CD  PRO A 121      91.946 -10.216  28.408  1.00 89.59           C  
ATOM    951  N   ASP A 122      92.619  -6.297  30.887  1.00 86.21           N  
ATOM    952  CA  ASP A 122      93.615  -5.529  31.626  1.00 86.21           C  
ATOM    953  C   ASP A 122      94.654  -4.923  30.685  1.00 86.21           C  
ATOM    954  O   ASP A 122      95.847  -4.907  30.995  1.00 86.21           O  
ATOM    955  CB  ASP A 122      94.304  -6.409  32.671  1.00 86.21           C  
ATOM    956  CG  ASP A 122      95.033  -5.608  33.736  1.00 86.21           C  
ATOM    957  OD1 ASP A 122      94.737  -4.405  33.903  1.00 86.21           O  
ATOM    958  OD2 ASP A 122      95.912  -6.184  34.412  1.00 86.21           O1-
ATOM    959  N   THR A 123      94.272  -4.608  29.466  1.00 91.81           N  
ATOM    960  CA  THR A 123      95.167  -3.943  28.525  1.00 91.81           C  
ATOM    961  C   THR A 123      94.779  -2.477  28.352  1.00 91.81           C  
ATOM    962  O   THR A 123      93.640  -2.095  28.629  1.00 91.81           O  
ATOM    963  CB  THR A 123      95.157  -4.644  27.154  1.00 91.81           C  
ATOM    964  CG2 THR A 123      95.490  -6.126  27.291  1.00 91.81           C  
ATOM    965  OG1 THR A 123      93.858  -4.510  26.564  1.00 91.81           O  
ATOM    966  N   GLU A 124      95.808  -1.670  27.970  1.00 92.01           N  
ATOM    967  CA  GLU A 124      95.560  -0.263  27.669  1.00 92.01           C  
ATOM    968  C   GLU A 124      94.565  -0.111  26.522  1.00 92.01           C  
ATOM    969  O   GLU A 124      93.725   0.790  26.539  1.00 92.01           O  
ATOM    970  CB  GLU A 124      96.870   0.453  27.328  1.00 92.01           C  
ATOM    971  CG  GLU A 124      96.740   1.966  27.245  1.00 92.01           C  
ATOM    972  CD  GLU A 124      98.064   2.670  26.996  1.00 92.01           C  
ATOM    973  OE1 GLU A 124      98.080   3.919  26.900  1.00 92.01           O  
ATOM    974  OE2 GLU A 124      99.095   1.967  26.899  1.00 92.01           O1-
ATOM    975  N   LEU A 125      94.705  -0.974  25.624  1.00 93.44           N  
ATOM    976  CA  LEU A 125      93.814  -0.959  24.470  1.00 93.44           C  
ATOM    977  C   LEU A 125      92.364  -1.159  24.900  1.00 93.44           C  
ATOM    978  O   LEU A 125      91.467  -0.466  24.414  1.00 93.44           O  
ATOM    979  CB  LEU A 125      94.215  -2.045  23.469  1.00 93.44           C  
ATOM    980  CG  LEU A 125      93.446  -2.066  22.146  1.00 93.44           C  
ATOM    981  CD1 LEU A 125      93.632  -0.746  21.404  1.00 93.44           C  
ATOM    982  CD2 LEU A 125      93.898  -3.238  21.283  1.00 93.44           C  
ATOM    983  N   ALA A 126      92.052  -2.054  25.788  1.00 93.87           N  
ATOM    984  CA  ALA A 126      90.718  -2.287  26.333  1.00 93.87           C  
ATOM    985  C   ALA A 126      90.196  -1.047  27.055  1.00 93.87           C  
ATOM    986  O   ALA A 126      89.032  -0.673  26.897  1.00 93.87           O  
ATOM    987  CB  ALA A 126      90.732  -3.484  27.281  1.00 93.87           C  
ATOM    988  N   LYS A 127      91.039  -0.450  27.777  1.00 94.68           N  
ATOM    989  CA  LYS A 127      90.679   0.776  28.484  1.00 94.68           C  
ATOM    990  C   LYS A 127      90.321   1.890  27.505  1.00 94.68           C  
ATOM    991  O   LYS A 127      89.309   2.573  27.677  1.00 94.68           O  
ATOM    992  CB  LYS A 127      91.823   1.226  29.394  1.00 94.68           C  
ATOM    993  CG  LYS A 127      92.048   0.323  30.597  1.00 94.68           C  
ATOM    994  CD  LYS A 127      93.205   0.815  31.457  1.00 94.68           C  
ATOM    995  CE  LYS A 127      93.534  -0.170  32.571  1.00 94.68           C  
ATOM    996  NZ  LYS A 127      94.686   0.296  33.399  1.00 94.68           N1+
ATOM    997  N   GLU A 128      91.139   2.021  26.514  1.00 94.94           N  
ATOM    998  CA  GLU A 128      90.910   3.054  25.507  1.00 94.94           C  
ATOM    999  C   GLU A 128      89.622   2.794  24.732  1.00 94.94           C  
ATOM   1000  O   GLU A 128      88.888   3.729  24.405  1.00 94.94           O  
ATOM   1001  CB  GLU A 128      92.097   3.138  24.543  1.00 94.94           C  
ATOM   1002  CG  GLU A 128      93.361   3.706  25.171  1.00 94.94           C  
ATOM   1003  CD  GLU A 128      94.521   3.814  24.194  1.00 94.94           C  
ATOM   1004  OE1 GLU A 128      95.653   4.122  24.628  1.00 94.94           O  
ATOM   1005  OE2 GLU A 128      94.294   3.589  22.985  1.00 94.94           O1-
ATOM   1006  N   ALA A 129      89.344   1.526  24.466  1.00 95.94           N  
ATOM   1007  CA  ALA A 129      88.109   1.153  23.782  1.00 95.94           C  
ATOM   1008  C   ALA A 129      86.886   1.539  24.608  1.00 95.94           C  
ATOM   1009  O   ALA A 129      85.920   2.094  24.079  1.00 95.94           O  
ATOM   1010  CB  ALA A 129      88.097  -0.345  23.485  1.00 95.94           C  
ATOM   1011  N   LEU A 130      86.951   1.337  25.918  1.00 95.94           N  
ATOM   1012  CA  LEU A 130      85.848   1.683  26.809  1.00 95.94           C  
ATOM   1013  C   LEU A 130      85.649   3.194  26.865  1.00 95.94           C  
ATOM   1014  O   LEU A 130      84.516   3.677  26.811  1.00 95.94           O  
ATOM   1015  CB  LEU A 130      86.106   1.138  28.217  1.00 95.94           C  
ATOM   1016  CG  LEU A 130      85.824  -0.350  28.429  1.00 95.94           C  
ATOM   1017  CD1 LEU A 130      86.262  -0.778  29.826  1.00 95.94           C  
ATOM   1018  CD2 LEU A 130      84.344  -0.650  28.212  1.00 95.94           C  
ATOM   1019  N   GLU A 131      86.717   3.887  26.921  1.00 95.34           N  
ATOM   1020  CA  GLU A 131      86.662   5.344  26.984  1.00 95.34           C  
ATOM   1021  C   GLU A 131      86.061   5.929  25.709  1.00 95.34           C  
ATOM   1022  O   GLU A 131      85.238   6.846  25.767  1.00 95.34           O  
ATOM   1023  CB  GLU A 131      88.057   5.926  27.223  1.00 95.34           C  
ATOM   1024  CG  GLU A 131      88.589   5.690  28.629  1.00 95.34           C  
ATOM   1025  CD  GLU A 131      90.012   6.186  28.823  1.00 95.34           C  
ATOM   1026  OE1 GLU A 131      90.575   6.000  29.927  1.00 95.34           O  
ATOM   1027  OE2 GLU A 131      90.570   6.767  27.865  1.00 95.34           O1-
ATOM   1028  N   LEU A 132      86.533   5.444  24.648  1.00 96.04           N  
ATOM   1029  CA  LEU A 132      86.028   5.913  23.362  1.00 96.04           C  
ATOM   1030  C   LEU A 132      84.533   5.642  23.233  1.00 96.04           C  
ATOM   1031  O   LEU A 132      83.777   6.508  22.789  1.00 96.04           O  
ATOM   1032  CB  LEU A 132      86.782   5.239  22.212  1.00 96.04           C  
ATOM   1033  CG  LEU A 132      86.394   5.677  20.799  1.00 96.04           C  
ATOM   1034  CD1 LEU A 132      86.591   7.180  20.637  1.00 96.04           C  
ATOM   1035  CD2 LEU A 132      87.205   4.911  19.760  1.00 96.04           C  
ATOM   1036  N   ALA A 133      84.082   4.442  23.597  1.00 95.70           N  
ATOM   1037  CA  ALA A 133      82.663   4.096  23.578  1.00 95.70           C  
ATOM   1038  C   ALA A 133      81.856   5.044  24.460  1.00 95.70           C  
ATOM   1039  O   ALA A 133      80.785   5.510  24.065  1.00 95.70           O  
ATOM   1040  CB  ALA A 133      82.461   2.652  24.030  1.00 95.70           C  
ATOM   1041  N   GLU A 134      82.365   5.311  25.574  1.00 94.46           N  
ATOM   1042  CA  GLU A 134      81.695   6.226  26.495  1.00 94.46           C  
ATOM   1043  C   GLU A 134      81.540   7.613  25.879  1.00 94.46           C  
ATOM   1044  O   GLU A 134      80.458   8.201  25.926  1.00 94.46           O  
ATOM   1045  CB  GLU A 134      82.466   6.320  27.815  1.00 94.46           C  
ATOM   1046  CG  GLU A 134      81.802   7.214  28.853  1.00 94.46           C  
ATOM   1047  CD  GLU A 134      82.560   7.269  30.170  1.00 94.46           C  
ATOM   1048  OE1 GLU A 134      82.041   7.861  31.144  1.00 94.46           O  
ATOM   1049  OE2 GLU A 134      83.680   6.715  30.228  1.00 94.46           O1-
ATOM   1050  N   GLU A 135      82.580   8.081  25.326  1.00 93.19           N  
ATOM   1051  CA  GLU A 135      82.546   9.400  24.700  1.00 93.19           C  
ATOM   1052  C   GLU A 135      81.525   9.445  23.566  1.00 93.19           C  
ATOM   1053  O   GLU A 135      80.787  10.422  23.427  1.00 93.19           O  
ATOM   1054  CB  GLU A 135      83.932   9.782  24.175  1.00 93.19           C  
ATOM   1055  CG  GLU A 135      84.929  10.133  25.270  1.00 93.19           C  
ATOM   1056  CD  GLU A 135      86.310  10.479  24.737  1.00 93.19           C  
ATOM   1057  OE1 GLU A 135      87.243  10.672  25.548  1.00 93.19           O  
ATOM   1058  OE2 GLU A 135      86.459  10.559  23.496  1.00 93.19           O1-
ATOM   1059  N   ALA A 136      81.534   8.436  22.803  1.00 92.60           N  
ATOM   1060  CA  ALA A 136      80.628   8.386  21.658  1.00 92.60           C  
ATOM   1061  C   ALA A 136      79.172   8.346  22.112  1.00 92.60           C  
ATOM   1062  O   ALA A 136      78.317   9.022  21.536  1.00 92.60           O  
ATOM   1063  CB  ALA A 136      80.943   7.175  20.784  1.00 92.60           C  
ATOM   1064  N   VAL A 137      78.871   7.595  23.120  1.00 92.49           N  
ATOM   1065  CA  VAL A 137      77.515   7.429  23.634  1.00 92.49           C  
ATOM   1066  C   VAL A 137      77.024   8.746  24.229  1.00 92.49           C  
ATOM   1067  O   VAL A 137      75.857   9.112  24.064  1.00 92.49           O  
ATOM   1068  CB  VAL A 137      77.443   6.305  24.691  1.00 92.49           C  
ATOM   1069  CG1 VAL A 137      76.078   6.297  25.377  1.00 92.49           C  
ATOM   1070  CG2 VAL A 137      77.729   4.949  24.048  1.00 92.49           C  
ATOM   1071  N   LYS A 138      77.909   9.513  24.793  1.00 90.23           N  
ATOM   1072  CA  LYS A 138      77.558  10.783  25.424  1.00 90.23           C  
ATOM   1073  C   LYS A 138      77.291  11.861  24.377  1.00 90.23           C  
ATOM   1074  O   LYS A 138      76.464  12.749  24.590  1.00 90.23           O  
ATOM   1075  CB  LYS A 138      78.667  11.236  26.373  1.00 90.23           C  
ATOM   1076  CG  LYS A 138      78.714  10.464  27.683  1.00 90.23           C  
ATOM   1077  CD  LYS A 138      79.788  11.010  28.616  1.00 90.23           C  
ATOM   1078  CE  LYS A 138      79.853  10.222  29.917  1.00 90.23           C  
ATOM   1079  NZ  LYS A 138      80.937  10.725  30.815  1.00 90.23           N1+
ATOM   1080  N   SER A 139      77.911  11.791  23.239  1.00 86.99           N  
ATOM   1081  CA  SER A 139      77.820  12.807  22.196  1.00 86.99           C  
ATOM   1082  C   SER A 139      76.515  12.683  21.416  1.00 86.99           C  
ATOM   1083  O   SER A 139      76.035  13.661  20.839  1.00 86.99           O  
ATOM   1084  CB  SER A 139      79.007  12.702  21.238  1.00 86.99           C  
ATOM   1085  OG  SER A 139      78.852  11.599  20.362  1.00 86.99           O  
ATOM   1086  N   THR A 140      75.801  11.628  21.422  1.00 83.11           N  
ATOM   1087  CA  THR A 140      74.574  11.281  20.715  1.00 83.11           C  
ATOM   1088  C   THR A 140      74.698  11.598  19.228  1.00 83.11           C  
ATOM   1089  O   THR A 140      73.701  11.597  18.502  1.00 83.11           O  
ATOM   1090  CB  THR A 140      73.361  12.028  21.303  1.00 83.11           C  
ATOM   1091  CG2 THR A 140      73.141  11.657  22.766  1.00 83.11           C  
ATOM   1092  OG1 THR A 140      73.585  13.440  21.208  1.00 83.11           O  
ATOM   1093  N   ASP A 141      75.925  11.807  18.726  1.00 91.02           N  
ATOM   1094  CA  ASP A 141      76.201  12.039  17.312  1.00 91.02           C  
ATOM   1095  C   ASP A 141      76.241  10.724  16.537  1.00 91.02           C  
ATOM   1096  O   ASP A 141      77.127   9.896  16.755  1.00 91.02           O  
ATOM   1097  CB  ASP A 141      77.523  12.791  17.140  1.00 91.02           C  
ATOM   1098  CG  ASP A 141      77.782  13.213  15.705  1.00 91.02           C  
ATOM   1099  OD1 ASP A 141      77.216  12.598  14.776  1.00 91.02           O  
ATOM   1100  OD2 ASP A 141      78.561  14.169  15.500  1.00 91.02           O1-
ATOM   1101  N   SER A 142      75.293  10.603  15.626  1.00 91.05           N  
ATOM   1102  CA  SER A 142      75.134   9.344  14.906  1.00 91.05           C  
ATOM   1103  C   SER A 142      76.376   9.018  14.082  1.00 91.05           C  
ATOM   1104  O   SER A 142      76.792   7.860  14.008  1.00 91.05           O  
ATOM   1105  CB  SER A 142      73.907   9.397  13.995  1.00 91.05           C  
ATOM   1106  OG  SER A 142      74.054  10.409  13.013  1.00 91.05           O  
ATOM   1107  N   GLU A 143      77.025  10.014  13.547  1.00 93.61           N  
ATOM   1108  CA  GLU A 143      78.227   9.797  12.747  1.00 93.61           C  
ATOM   1109  C   GLU A 143      79.393   9.334  13.615  1.00 93.61           C  
ATOM   1110  O   GLU A 143      80.155   8.449  13.220  1.00 93.61           O  
ATOM   1111  CB  GLU A 143      78.608  11.074  11.992  1.00 93.61           C  
ATOM   1112  CG  GLU A 143      77.679  11.403  10.833  1.00 93.61           C  
ATOM   1113  CD  GLU A 143      78.083  12.659  10.078  1.00 93.61           C  
ATOM   1114  OE1 GLU A 143      77.415  13.009   9.079  1.00 93.61           O  
ATOM   1115  OE2 GLU A 143      79.079  13.298  10.488  1.00 93.61           O1-
ATOM   1116  N   ALA A 144      79.480   9.951  14.723  1.00 94.77           N  
ATOM   1117  CA  ALA A 144      80.505   9.557  15.686  1.00 94.77           C  
ATOM   1118  C   ALA A 144      80.320   8.106  16.120  1.00 94.77           C  
ATOM   1119  O   ALA A 144      81.293   7.353  16.219  1.00 94.77           O  
ATOM   1120  CB  ALA A 144      80.473  10.480  16.903  1.00 94.77           C  
ATOM   1121  N   LEU A 145      79.097   7.703  16.346  1.00 94.92           N  
ATOM   1122  CA  LEU A 145      78.787   6.337  16.751  1.00 94.92           C  
ATOM   1123  C   LEU A 145      79.188   5.343  15.666  1.00 94.92           C  
ATOM   1124  O   LEU A 145      79.730   4.277  15.964  1.00 94.92           O  
ATOM   1125  CB  LEU A 145      77.295   6.196  17.063  1.00 94.92           C  
ATOM   1126  CG  LEU A 145      76.814   6.823  18.372  1.00 94.92           C  
ATOM   1127  CD1 LEU A 145      75.290   6.840  18.423  1.00 94.92           C  
ATOM   1128  CD2 LEU A 145      77.386   6.070  19.569  1.00 94.92           C  
ATOM   1129  N   LYS A 146      79.006   5.733  14.386  1.00 96.03           N  
ATOM   1130  CA  LYS A 146      79.384   4.872  13.270  1.00 96.03           C  
ATOM   1131  C   LYS A 146      80.898   4.694  13.200  1.00 96.03           C  
ATOM   1132  O   LYS A 146      81.390   3.583  12.992  1.00 96.03           O  
ATOM   1133  CB  LYS A 146      78.863   5.443  11.949  1.00 96.03           C  
ATOM   1134  CG  LYS A 146      77.356   5.316  11.773  1.00 96.03           C  
ATOM   1135  CD  LYS A 146      76.901   5.888  10.437  1.00 96.03           C  
ATOM   1136  CE  LYS A 146      75.388   5.812  10.282  1.00 96.03           C  
ATOM   1137  NZ  LYS A 146      74.929   6.442   9.008  1.00 96.03           N1+
ATOM   1138  N   VAL A 147      81.547   5.748  13.384  1.00 97.45           N  
ATOM   1139  CA  VAL A 147      83.005   5.723  13.332  1.00 97.45           C  
ATOM   1140  C   VAL A 147      83.549   4.876  14.479  1.00 97.45           C  
ATOM   1141  O   VAL A 147      84.405   4.012  14.270  1.00 97.45           O  
ATOM   1142  CB  VAL A 147      83.600   7.147  13.392  1.00 97.45           C  
ATOM   1143  CG1 VAL A 147      85.110   7.094  13.609  1.00 97.45           C  
ATOM   1144  CG2 VAL A 147      83.267   7.919  12.115  1.00 97.45           C  
ATOM   1145  N   VAL A 148      83.065   5.113  15.639  1.00 97.75           N  
ATOM   1146  CA  VAL A 148      83.515   4.391  16.824  1.00 97.75           C  
ATOM   1147  C   VAL A 148      83.196   2.905  16.676  1.00 97.75           C  
ATOM   1148  O   VAL A 148      84.028   2.051  16.992  1.00 97.75           O  
ATOM   1149  CB  VAL A 148      82.867   4.950  18.110  1.00 97.75           C  
ATOM   1150  CG1 VAL A 148      83.170   4.046  19.304  1.00 97.75           C  
ATOM   1151  CG2 VAL A 148      83.353   6.374  18.376  1.00 97.75           C  
ATOM   1152  N   LYS A 149      82.028   2.663  16.236  1.00 97.24           N  
ATOM   1153  CA  LYS A 149      81.671   1.265  16.013  1.00 97.24           C  
ATOM   1154  C   LYS A 149      82.672   0.584  15.085  1.00 97.24           C  
ATOM   1155  O   LYS A 149      83.156  -0.511  15.380  1.00 97.24           O  
ATOM   1156  CB  LYS A 149      80.260   1.157  15.432  1.00 97.24           C  
ATOM   1157  CG  LYS A 149      79.792  -0.273  15.206  1.00 97.24           C  
ATOM   1158  CD  LYS A 149      78.398  -0.314  14.592  1.00 97.24           C  
ATOM   1159  CE  LYS A 149      77.971  -1.739  14.266  1.00 97.24           C  
ATOM   1160  NZ  LYS A 149      76.629  -1.779  13.611  1.00 97.24           N1+
ATOM   1161  N   LEU A 150      82.939   1.203  13.995  1.00 97.83           N  
ATOM   1162  CA  LEU A 150      83.866   0.635  13.022  1.00 97.83           C  
ATOM   1163  C   LEU A 150      85.251   0.450  13.635  1.00 97.83           C  
ATOM   1164  O   LEU A 150      85.884  -0.591  13.445  1.00 97.83           O  
ATOM   1165  CB  LEU A 150      83.959   1.528  11.783  1.00 97.83           C  
ATOM   1166  CG  LEU A 150      84.781   0.984  10.614  1.00 97.83           C  
ATOM   1167  CD1 LEU A 150      84.254  -0.381  10.186  1.00 97.83           C  
ATOM   1168  CD2 LEU A 150      84.759   1.961   9.444  1.00 97.83           C  
ATOM   1169  N   ALA A 151      85.732   1.410  14.337  1.00 97.84           N  
ATOM   1170  CA  ALA A 151      87.034   1.325  14.994  1.00 97.84           C  
ATOM   1171  C   ALA A 151      87.087   0.141  15.956  1.00 97.84           C  
ATOM   1172  O   ALA A 151      88.067  -0.605  15.976  1.00 97.84           O  
ATOM   1173  CB  ALA A 151      87.340   2.623  15.738  1.00 97.84           C  
ATOM   1174  N   LEU A 152      86.063  -0.013  16.729  1.00 97.91           N  
ATOM   1175  CA  LEU A 152      86.003  -1.113  17.685  1.00 97.91           C  
ATOM   1176  C   LEU A 152      85.948  -2.456  16.966  1.00 97.91           C  
ATOM   1177  O   LEU A 152      86.544  -3.435  17.420  1.00 97.91           O  
ATOM   1178  CB  LEU A 152      84.787  -0.961  18.602  1.00 97.91           C  
ATOM   1179  CG  LEU A 152      84.820   0.211  19.583  1.00 97.91           C  
ATOM   1180  CD1 LEU A 152      83.527   0.263  20.391  1.00 97.91           C  
ATOM   1181  CD2 LEU A 152      86.028   0.101  20.508  1.00 97.91           C  
ATOM   1182  N   GLU A 153      85.221  -2.488  15.857  1.00 97.19           N  
ATOM   1183  CA  GLU A 153      85.180  -3.710  15.058  1.00 97.19           C  
ATOM   1184  C   GLU A 153      86.572  -4.093  14.565  1.00 97.19           C  
ATOM   1185  O   GLU A 153      86.927  -5.274  14.549  1.00 97.19           O  
ATOM   1186  CB  GLU A 153      84.229  -3.544  13.870  1.00 97.19           C  
ATOM   1187  CG  GLU A 153      82.757  -3.541  14.256  1.00 97.19           C  
ATOM   1188  CD  GLU A 153      81.832  -3.234  13.090  1.00 97.19           C  
ATOM   1189  OE1 GLU A 153      80.598  -3.395  13.234  1.00 97.19           O  
ATOM   1190  OE2 GLU A 153      82.344  -2.828  12.023  1.00 97.19           O1-
ATOM   1191  N   ILE A 154      87.303  -3.105  14.180  1.00 97.02           N  
ATOM   1192  CA  ILE A 154      88.671  -3.334  13.722  1.00 97.02           C  
ATOM   1193  C   ILE A 154      89.515  -3.878  14.873  1.00 97.02           C  
ATOM   1194  O   ILE A 154      90.272  -4.836  14.696  1.00 97.02           O  
ATOM   1195  CB  ILE A 154      89.302  -2.042  13.159  1.00 97.02           C  
ATOM   1196  CG1 ILE A 154      88.617  -1.640  11.848  1.00 97.02           C  
ATOM   1197  CG2 ILE A 154      90.809  -2.221  12.957  1.00 97.02           C  
ATOM   1198  CD1 ILE A 154      89.009  -0.259  11.341  1.00 97.02           C  
ATOM   1199  N   VAL A 155      89.387  -3.293  16.030  1.00 97.02           N  
ATOM   1200  CA  VAL A 155      90.129  -3.738  17.205  1.00 97.02           C  
ATOM   1201  C   VAL A 155      89.781  -5.191  17.517  1.00 97.02           C  
ATOM   1202  O   VAL A 155      90.662  -5.993  17.835  1.00 97.02           O  
ATOM   1203  CB  VAL A 155      89.838  -2.845  18.432  1.00 97.02           C  
ATOM   1204  CG1 VAL A 155      90.463  -3.439  19.692  1.00 97.02           C  
ATOM   1205  CG2 VAL A 155      90.354  -1.427  18.193  1.00 97.02           C  
ATOM   1206  N   GLN A 156      88.547  -5.460  17.418  1.00 95.25           N  
ATOM   1207  CA  GLN A 156      88.092  -6.823  17.673  1.00 95.25           C  
ATOM   1208  C   GLN A 156      88.692  -7.801  16.667  1.00 95.25           C  
ATOM   1209  O   GLN A 156      89.061  -8.921  17.027  1.00 95.25           O  
ATOM   1210  CB  GLN A 156      86.565  -6.896  17.629  1.00 95.25           C  
ATOM   1211  CG  GLN A 156      86.001  -8.248  18.047  1.00 95.25           C  
ATOM   1212  CD  GLN A 156      84.485  -8.288  18.015  1.00 95.25           C  
ATOM   1213  NE2 GLN A 156      83.883  -8.831  19.067  1.00 95.25           N  
ATOM   1214  OE1 GLN A 156      83.860  -7.833  17.052  1.00 95.25           O  
ATOM   1215  N   GLN A 157      88.779  -7.416  15.416  1.00 94.63           N  
ATOM   1216  CA  GLN A 157      89.272  -8.275  14.345  1.00 94.63           C  
ATOM   1217  C   GLN A 157      90.787  -8.436  14.423  1.00 94.63           C  
ATOM   1218  O   GLN A 157      91.318  -9.509  14.132  1.00 94.63           O  
ATOM   1219  CB  GLN A 157      88.873  -7.713  12.980  1.00 94.63           C  
ATOM   1220  CG  GLN A 157      87.385  -7.827  12.679  1.00 94.63           C  
ATOM   1221  CD  GLN A 157      86.997  -7.157  11.373  1.00 94.63           C  
ATOM   1222  NE2 GLN A 157      85.719  -7.244  11.019  1.00 94.63           N  
ATOM   1223  OE1 GLN A 157      87.839  -6.566  10.690  1.00 94.63           O  
ATOM   1224  N   LEU A 158      91.440  -7.331  14.833  1.00 93.34           N  
ATOM   1225  CA  LEU A 158      92.898  -7.325  14.905  1.00 93.34           C  
ATOM   1226  C   LEU A 158      93.370  -7.026  16.324  1.00 93.34           C  
ATOM   1227  O   LEU A 158      93.950  -5.968  16.580  1.00 93.34           O  
ATOM   1228  CB  LEU A 158      93.478  -6.295  13.934  1.00 93.34           C  
ATOM   1229  CG  LEU A 158      93.045  -6.421  12.473  1.00 93.34           C  
ATOM   1230  CD1 LEU A 158      93.521  -5.213  11.672  1.00 93.34           C  
ATOM   1231  CD2 LEU A 158      93.579  -7.715  11.866  1.00 93.34           C  
ATOM   1232  N   PRO A 159      93.229  -8.024  17.189  1.00 90.65           N  
ATOM   1233  CA  PRO A 159      93.550  -7.736  18.590  1.00 90.65           C  
ATOM   1234  C   PRO A 159      95.048  -7.571  18.830  1.00 90.65           C  
ATOM   1235  O   PRO A 159      95.853  -8.323  18.273  1.00 90.65           O  
ATOM   1236  CB  PRO A 159      93.008  -8.960  19.333  1.00 90.65           C  
ATOM   1237  CG  PRO A 159      92.978 -10.048  18.309  1.00 90.65           C  
ATOM   1238  CD  PRO A 159      92.787  -9.424  16.956  1.00 90.65           C  
ATOM   1239  N   ASP A 160      95.473  -6.490  19.379  1.00 86.10           N  
ATOM   1240  CA  ASP A 160      96.830  -6.268  19.867  1.00 86.10           C  
ATOM   1241  C   ASP A 160      97.771  -5.896  18.723  1.00 86.10           C  
ATOM   1242  O   ASP A 160      98.920  -6.343  18.687  1.00 86.10           O  
ATOM   1243  CB  ASP A 160      97.350  -7.512  20.591  1.00 86.10           C  
ATOM   1244  CG  ASP A 160      98.560  -7.228  21.463  1.00 86.10           C  
ATOM   1245  OD1 ASP A 160      98.788  -6.055  21.827  1.00 86.10           O  
ATOM   1246  OD2 ASP A 160      99.294  -8.188  21.788  1.00 86.10           O1-
ATOM   1247  N   THR A 161      97.263  -5.260  17.698  1.00 92.29           N  
ATOM   1248  CA  THR A 161      98.101  -4.779  16.604  1.00 92.29           C  
ATOM   1249  C   THR A 161      98.247  -3.261  16.663  1.00 92.29           C  
ATOM   1250  O   THR A 161      97.423  -2.576  17.273  1.00 92.29           O  
ATOM   1251  CB  THR A 161      97.526  -5.190  15.237  1.00 92.29           C  
ATOM   1252  CG2 THR A 161      97.293  -6.695  15.169  1.00 92.29           C  
ATOM   1253  OG1 THR A 161      96.279  -4.515  15.027  1.00 92.29           O  
ATOM   1254  N   GLU A 162      99.376  -2.772  16.094  1.00 92.58           N  
ATOM   1255  CA  GLU A 162      99.601  -1.333  15.986  1.00 92.58           C  
ATOM   1256  C   GLU A 162      98.497  -0.661  15.175  1.00 92.58           C  
ATOM   1257  O   GLU A 162      98.065   0.446  15.502  1.00 92.58           O  
ATOM   1258  CB  GLU A 162     100.966  -1.048  15.355  1.00 92.58           C  
ATOM   1259  CG  GLU A 162     101.382   0.414  15.423  1.00 92.58           C  
ATOM   1260  CD  GLU A 162     102.781   0.666  14.885  1.00 92.58           C  
ATOM   1261  OE1 GLU A 162     103.215   1.839  14.848  1.00 92.58           O  
ATOM   1262  OE2 GLU A 162     103.448  -0.319  14.495  1.00 92.58           O1-
ATOM   1263  N   LEU A 163      98.128  -1.334  14.210  1.00 93.59           N  
ATOM   1264  CA  LEU A 163      97.066  -0.826  13.348  1.00 93.59           C  
ATOM   1265  C   LEU A 163      95.779  -0.616  14.137  1.00 93.59           C  
ATOM   1266  O   LEU A 163      95.107   0.406  13.977  1.00 93.59           O  
ATOM   1267  CB  LEU A 163      96.814  -1.787  12.183  1.00 93.59           C  
ATOM   1268  CG  LEU A 163      95.859  -1.297  11.094  1.00 93.59           C  
ATOM   1269  CD1 LEU A 163      96.414  -0.041  10.429  1.00 93.59           C  
ATOM   1270  CD2 LEU A 163      95.616  -2.392  10.061  1.00 93.59           C  
ATOM   1271  N   ALA A 164      95.367  -1.520  14.972  1.00 94.20           N  
ATOM   1272  CA  ALA A 164      94.193  -1.399  15.834  1.00 94.20           C  
ATOM   1273  C   ALA A 164      94.322  -0.202  16.773  1.00 94.20           C  
ATOM   1274  O   ALA A 164      93.369   0.558  16.954  1.00 94.20           O  
ATOM   1275  CB  ALA A 164      93.987  -2.681  16.637  1.00 94.20           C  
ATOM   1276  N   ARG A 165      95.471  -0.024  17.290  1.00 95.27           N  
ATOM   1277  CA  ARG A 165      95.731   1.100  18.184  1.00 95.27           C  
ATOM   1278  C   ARG A 165      95.611   2.428  17.445  1.00 95.27           C  
ATOM   1279  O   ARG A 165      95.008   3.375  17.953  1.00 95.27           O  
ATOM   1280  CB  ARG A 165      97.120   0.974  18.815  1.00 95.27           C  
ATOM   1281  CG  ARG A 165      97.235  -0.149  19.834  1.00 95.27           C  
ATOM   1282  CD  ARG A 165      98.627  -0.212  20.448  1.00 95.27           C  
ATOM   1283  NE  ARG A 165      98.807  -1.420  21.249  1.00 95.27           N  
ATOM   1284  CZ  ARG A 165      99.891  -2.191  21.223  1.00 95.27           C  
ATOM   1285  NH1 ARG A 165     100.916  -1.893  20.434  1.00 95.27           N1+
ATOM   1286  NH2 ARG A 165      99.950  -3.266  21.994  1.00 95.27           N  
ATOM   1287  N   GLU A 166      96.180   2.422  16.277  1.00 95.56           N  
ATOM   1288  CA  GLU A 166      96.129   3.636  15.467  1.00 95.56           C  
ATOM   1289  C   GLU A 166      94.698   3.960  15.048  1.00 95.56           C  
ATOM   1290  O   GLU A 166      94.296   5.126  15.042  1.00 95.56           O  
ATOM   1291  CB  GLU A 166      97.020   3.493  14.230  1.00 95.56           C  
ATOM   1292  CG  GLU A 166      98.509   3.505  14.541  1.00 95.56           C  
ATOM   1293  CD  GLU A 166      99.381   3.361  13.303  1.00 95.56           C  
ATOM   1294  OE1 GLU A 166     100.605   3.139  13.446  1.00 95.56           O  
ATOM   1295  OE2 GLU A 166      98.837   3.471  12.182  1.00 95.56           O1-
ATOM   1296  N   ALA A 167      93.970   2.935  14.683  1.00 96.36           N  
ATOM   1297  CA  ALA A 167      92.568   3.126  14.320  1.00 96.36           C  
ATOM   1298  C   ALA A 167      91.773   3.709  15.484  1.00 96.36           C  
ATOM   1299  O   ALA A 167      90.994   4.647  15.304  1.00 96.36           O  
ATOM   1300  CB  ALA A 167      91.952   1.805  13.867  1.00 96.36           C  
ATOM   1301  N   LEU A 168      92.001   3.223  16.657  1.00 96.70           N  
ATOM   1302  CA  LEU A 168      91.312   3.688  17.855  1.00 96.70           C  
ATOM   1303  C   LEU A 168      91.679   5.135  18.167  1.00 96.70           C  
ATOM   1304  O   LEU A 168      90.805   5.951  18.469  1.00 96.70           O  
ATOM   1305  CB  LEU A 168      91.651   2.794  19.050  1.00 96.70           C  
ATOM   1306  CG  LEU A 168      90.797   2.984  20.304  1.00 96.70           C  
ATOM   1307  CD1 LEU A 168      89.352   2.583  20.026  1.00 96.70           C  
ATOM   1308  CD2 LEU A 168      91.366   2.178  21.467  1.00 96.70           C  
ATOM   1309  N   GLU A 169      92.933   5.425  18.065  1.00 95.87           N  
ATOM   1310  CA  GLU A 169      93.409   6.781  18.322  1.00 95.87           C  
ATOM   1311  C   GLU A 169      92.804   7.775  17.333  1.00 95.87           C  
ATOM   1312  O   GLU A 169      92.393   8.871  17.720  1.00 95.87           O  
ATOM   1313  CB  GLU A 169      94.937   6.838  18.255  1.00 95.87           C  
ATOM   1314  CG  GLU A 169      95.522   8.178  18.675  1.00 95.87           C  
ATOM   1315  CD  GLU A 169      97.042   8.191  18.691  1.00 95.87           C  
ATOM   1316  OE1 GLU A 169      97.637   9.247  19.004  1.00 95.87           O  
ATOM   1317  OE2 GLU A 169      97.643   7.136  18.389  1.00 95.87           O1-
ATOM   1318  N   LEU A 170      92.844   7.420  16.126  1.00 96.23           N  
ATOM   1319  CA  LEU A 170      92.270   8.271  15.090  1.00 96.23           C  
ATOM   1320  C   LEU A 170      90.791   8.531  15.358  1.00 96.23           C  
ATOM   1321  O   LEU A 170      90.327   9.668  15.252  1.00 96.23           O  
ATOM   1322  CB  LEU A 170      92.445   7.630  13.711  1.00 96.23           C  
ATOM   1323  CG  LEU A 170      91.932   8.438  12.518  1.00 96.23           C  
ATOM   1324  CD1 LEU A 170      92.634   9.791  12.452  1.00 96.23           C  
ATOM   1325  CD2 LEU A 170      92.135   7.663  11.220  1.00 96.23           C  
ATOM   1326  N   ALA A 171      90.026   7.522  15.666  1.00 96.50           N  
ATOM   1327  CA  ALA A 171      88.612   7.672  15.998  1.00 96.50           C  
ATOM   1328  C   ALA A 171      88.424   8.612  17.186  1.00 96.50           C  
ATOM   1329  O   ALA A 171      87.531   9.462  17.177  1.00 96.50           O  
ATOM   1330  CB  ALA A 171      87.989   6.310  16.298  1.00 96.50           C  
ATOM   1331  N   LYS A 172      89.255   8.426  18.120  1.00 95.24           N  
ATOM   1332  CA  LYS A 172      89.200   9.275  19.306  1.00 95.24           C  
ATOM   1333  C   LYS A 172      89.403  10.743  18.941  1.00 95.24           C  
ATOM   1334  O   LYS A 172      88.656  11.611  19.399  1.00 95.24           O  
ATOM   1335  CB  LYS A 172      90.253   8.840  20.327  1.00 95.24           C  
ATOM   1336  CG  LYS A 172      90.157   9.565  21.662  1.00 95.24           C  
ATOM   1337  CD  LYS A 172      91.201   9.059  22.649  1.00 95.24           C  
ATOM   1338  CE  LYS A 172      91.142   9.820  23.967  1.00 95.24           C  
ATOM   1339  NZ  LYS A 172      92.168   9.333  24.935  1.00 95.24           N1+
ATOM   1340  N   GLU A 173      90.332  11.011  18.175  1.00 93.57           N  
ATOM   1341  CA  GLU A 173      90.619  12.375  17.745  1.00 93.57           C  
ATOM   1342  C   GLU A 173      89.464  12.952  16.932  1.00 93.57           C  
ATOM   1343  O   GLU A 173      89.100  14.118  17.103  1.00 93.57           O  
ATOM   1344  CB  GLU A 173      91.912  12.420  16.925  1.00 93.57           C  
ATOM   1345  CG  GLU A 173      93.172  12.204  17.752  1.00 93.57           C  
ATOM   1346  CD  GLU A 173      94.444  12.216  16.920  1.00 93.57           C  
ATOM   1347  OE1 GLU A 173      95.543  12.022  17.488  1.00 93.57           O  
ATOM   1348  OE2 GLU A 173      94.342  12.422  15.690  1.00 93.57           O1-
ATOM   1349  N   ALA A 174      88.958  12.130  16.125  1.00 92.79           N  
ATOM   1350  CA  ALA A 174      87.871  12.575  15.256  1.00 92.79           C  
ATOM   1351  C   ALA A 174      86.622  12.909  16.066  1.00 92.79           C  
ATOM   1352  O   ALA A 174      85.948  13.906  15.798  1.00 92.79           O  
ATOM   1353  CB  ALA A 174      87.555  11.508  14.212  1.00 92.79           C  
ATOM   1354  N   VAL A 175      86.299  12.145  17.018  1.00 93.84           N  
ATOM   1355  CA  VAL A 175      85.111  12.323  17.847  1.00 93.84           C  
ATOM   1356  C   VAL A 175      85.247  13.596  18.680  1.00 93.84           C  
ATOM   1357  O   VAL A 175      84.262  14.302  18.910  1.00 93.84           O  
ATOM   1358  CB  VAL A 175      84.876  11.106  18.769  1.00 93.84           C  
ATOM   1359  CG1 VAL A 175      83.784  11.406  19.793  1.00 93.84           C  
ATOM   1360  CG2 VAL A 175      84.514   9.872  17.943  1.00 93.84           C  
ATOM   1361  N   LYS A 176      86.442  13.977  19.010  1.00 90.48           N  
ATOM   1362  CA  LYS A 176      86.701  15.176  19.801  1.00 90.48           C  
ATOM   1363  C   LYS A 176      86.529  16.437  18.958  1.00 90.48           C  
ATOM   1364  O   LYS A 176      86.119  17.481  19.471  1.00 90.48           O  
ATOM   1365  CB  LYS A 176      88.109  15.133  20.397  1.00 90.48           C  
ATOM   1366  CG  LYS A 176      88.251  14.183  21.578  1.00 90.48           C  
ATOM   1367  CD  LYS A 176      89.646  14.252  22.186  1.00 90.48           C  
ATOM   1368  CE  LYS A 176      89.799  13.281  23.348  1.00 90.48           C  
ATOM   1369  NZ  LYS A 176      91.182  13.306  23.912  1.00 90.48           N1+
ATOM   1370  N   SER A 177      86.770  16.389  17.697  1.00 85.82           N  
ATOM   1371  CA  SER A 177      86.758  17.533  16.792  1.00 85.82           C  
ATOM   1372  C   SER A 177      85.334  17.926  16.415  1.00 85.82           C  
ATOM   1373  O   SER A 177      85.072  19.084  16.080  1.00 85.82           O  
ATOM   1374  CB  SER A 177      87.564  17.226  15.529  1.00 85.82           C  
ATOM   1375  OG  SER A 177      86.831  16.376  14.661  1.00 85.82           O  
ATOM   1376  N   THR A 178      84.321  17.149  16.572  1.00 82.00           N  
ATOM   1377  CA  THR A 178      82.908  17.306  16.251  1.00 82.00           C  
ATOM   1378  C   THR A 178      82.730  17.798  14.817  1.00 82.00           C  
ATOM   1379  O   THR A 178      81.625  18.173  14.417  1.00 82.00           O  
ATOM   1380  CB  THR A 178      82.219  18.285  17.220  1.00 82.00           C  
ATOM   1381  CG2 THR A 178      82.289  17.776  18.656  1.00 82.00           C  
ATOM   1382  OG1 THR A 178      82.870  19.560  17.146  1.00 82.00           O  
ATOM   1383  N   ASP A 179      83.785  17.750  14.017  1.00 90.65           N  
ATOM   1384  CA  ASP A 179      83.729  18.127  12.608  1.00 90.65           C  
ATOM   1385  C   ASP A 179      83.182  16.984  11.755  1.00 90.65           C  
ATOM   1386  O   ASP A 179      83.831  15.947  11.607  1.00 90.65           O  
ATOM   1387  CB  ASP A 179      85.116  18.539  12.108  1.00 90.65           C  
ATOM   1388  CG  ASP A 179      85.092  19.115  10.703  1.00 90.65           C  
ATOM   1389  OD1 ASP A 179      84.146  18.822   9.940  1.00 90.65           O  
ATOM   1390  OD2 ASP A 179      86.029  19.865  10.355  1.00 90.65           O1-
ATOM   1391  N   SER A 180      82.023  17.246  11.158  1.00 90.98           N  
ATOM   1392  CA  SER A 180      81.326  16.201  10.415  1.00 90.98           C  
ATOM   1393  C   SER A 180      82.165  15.702   9.243  1.00 90.98           C  
ATOM   1394  O   SER A 180      82.194  14.503   8.959  1.00 90.98           O  
ATOM   1395  CB  SER A 180      79.977  16.713   9.906  1.00 90.98           C  
ATOM   1396  OG  SER A 180      80.158  17.759   8.968  1.00 90.98           O  
ATOM   1397  N   GLU A 181      82.923  16.552   8.638  1.00 92.04           N  
ATOM   1398  CA  GLU A 181      83.755  16.166   7.501  1.00 92.04           C  
ATOM   1399  C   GLU A 181      84.928  15.296   7.946  1.00 92.04           C  
ATOM   1400  O   GLU A 181      85.286  14.333   7.265  1.00 92.04           O  
ATOM   1401  CB  GLU A 181      84.269  17.405   6.766  1.00 92.04           C  
ATOM   1402  CG  GLU A 181      83.195  18.148   5.986  1.00 92.04           C  
ATOM   1403  CD  GLU A 181      82.542  17.299   4.906  1.00 92.04           C  
ATOM   1404  OE1 GLU A 181      81.299  17.348   4.766  1.00 92.04           O  
ATOM   1405  OE2 GLU A 181      83.279  16.579   4.198  1.00 92.04           O1-
ATOM   1406  N   ALA A 182      85.464  15.649   9.034  1.00 93.85           N  
ATOM   1407  CA  ALA A 182      86.533  14.839   9.614  1.00 93.85           C  
ATOM   1408  C   ALA A 182      86.042  13.430   9.934  1.00 93.85           C  
ATOM   1409  O   ALA A 182      86.737  12.447   9.663  1.00 93.85           O  
ATOM   1410  CB  ALA A 182      87.083  15.506  10.872  1.00 93.85           C  
ATOM   1411  N   LEU A 183      84.851  13.298  10.474  1.00 95.25           N  
ATOM   1412  CA  LEU A 183      84.257  12.006  10.802  1.00 95.25           C  
ATOM   1413  C   LEU A 183      84.059  11.164   9.546  1.00 95.25           C  
ATOM   1414  O   LEU A 183      84.316   9.958   9.556  1.00 95.25           O  
ATOM   1415  CB  LEU A 183      82.918  12.199  11.519  1.00 95.25           C  
ATOM   1416  CG  LEU A 183      82.987  12.719  12.955  1.00 95.25           C  
ATOM   1417  CD1 LEU A 183      81.593  13.093  13.451  1.00 95.25           C  
ATOM   1418  CD2 LEU A 183      83.624  11.680  13.871  1.00 95.25           C  
ATOM   1419  N   LYS A 184      83.651  11.809   8.429  1.00 95.39           N  
ATOM   1420  CA  LYS A 184      83.460  11.105   7.163  1.00 95.39           C  
ATOM   1421  C   LYS A 184      84.786  10.577   6.622  1.00 95.39           C  
ATOM   1422  O   LYS A 184      84.855   9.450   6.126  1.00 95.39           O  
ATOM   1423  CB  LYS A 184      82.802  12.023   6.133  1.00 95.39           C  
ATOM   1424  CG  LYS A 184      81.337  12.321   6.415  1.00 95.39           C  
ATOM   1425  CD  LYS A 184      80.744  13.255   5.368  1.00 95.39           C  
ATOM   1426  CE  LYS A 184      79.298  13.609   5.688  1.00 95.39           C  
ATOM   1427  NZ  LYS A 184      78.744  14.604   4.722  1.00 95.39           N1+
ATOM   1428  N   VAL A 185      85.771  11.380   6.726  1.00 96.52           N  
ATOM   1429  CA  VAL A 185      87.098  10.984   6.263  1.00 96.52           C  
ATOM   1430  C   VAL A 185      87.604   9.805   7.090  1.00 96.52           C  
ATOM   1431  O   VAL A 185      88.087   8.814   6.537  1.00 96.52           O  
ATOM   1432  CB  VAL A 185      88.099  12.159   6.340  1.00 96.52           C  
ATOM   1433  CG1 VAL A 185      89.527  11.667   6.105  1.00 96.52           C  
ATOM   1434  CG2 VAL A 185      87.730  13.242   5.329  1.00 96.52           C  
ATOM   1435  N   VAL A 186      87.445   9.915   8.379  1.00 97.60           N  
ATOM   1436  CA  VAL A 186      87.895   8.859   9.280  1.00 97.60           C  
ATOM   1437  C   VAL A 186      87.102   7.581   9.016  1.00 97.60           C  
ATOM   1438  O   VAL A 186      87.671   6.488   8.970  1.00 97.60           O  
ATOM   1439  CB  VAL A 186      87.753   9.277  10.761  1.00 97.60           C  
ATOM   1440  CG1 VAL A 186      87.994   8.084  11.684  1.00 97.60           C  
ATOM   1441  CG2 VAL A 186      88.719  10.415  11.088  1.00 97.60           C  
ATOM   1442  N   TYR A 187      85.879   7.727   8.806  1.00 97.45           N  
ATOM   1443  CA  TYR A 187      85.044   6.572   8.493  1.00 97.45           C  
ATOM   1444  C   TYR A 187      85.552   5.852   7.250  1.00 97.45           C  
ATOM   1445  O   TYR A 187      85.728   4.631   7.260  1.00 97.45           O  
ATOM   1446  CB  TYR A 187      83.587   7.000   8.290  1.00 97.45           C  
ATOM   1447  CG  TYR A 187      82.667   5.863   7.920  1.00 97.45           C  
ATOM   1448  CD1 TYR A 187      82.295   5.646   6.595  1.00 97.45           C  
ATOM   1449  CD2 TYR A 187      82.165   5.006   8.893  1.00 97.45           C  
ATOM   1450  CE1 TYR A 187      81.445   4.600   6.250  1.00 97.45           C  
ATOM   1451  CE2 TYR A 187      81.314   3.957   8.559  1.00 97.45           C  
ATOM   1452  CZ  TYR A 187      80.960   3.762   7.236  1.00 97.45           C  
ATOM   1453  OH  TYR A 187      80.119   2.726   6.899  1.00 97.45           O  
ATOM   1454  N   LEU A 188      85.845   6.558   6.231  1.00 97.15           N  
ATOM   1455  CA  LEU A 188      86.329   5.971   4.987  1.00 97.15           C  
ATOM   1456  C   LEU A 188      87.667   5.272   5.200  1.00 97.15           C  
ATOM   1457  O   LEU A 188      87.883   4.167   4.697  1.00 97.15           O  
ATOM   1458  CB  LEU A 188      86.469   7.046   3.906  1.00 97.15           C  
ATOM   1459  CG  LEU A 188      85.166   7.587   3.315  1.00 97.15           C  
ATOM   1460  CD1 LEU A 188      85.448   8.795   2.427  1.00 97.15           C  
ATOM   1461  CD2 LEU A 188      84.442   6.498   2.531  1.00 97.15           C  
ATOM   1462  N   ALA A 189      88.515   5.922   5.898  1.00 97.40           N  
ATOM   1463  CA  ALA A 189      89.824   5.338   6.179  1.00 97.40           C  
ATOM   1464  C   ALA A 189      89.687   4.026   6.944  1.00 97.40           C  
ATOM   1465  O   ALA A 189      90.338   3.033   6.609  1.00 97.40           O  
ATOM   1466  CB  ALA A 189      90.687   6.322   6.965  1.00 97.40           C  
ATOM   1467  N   LEU A 190      88.841   4.031   7.970  1.00 97.81           N  
ATOM   1468  CA  LEU A 190      88.634   2.834   8.779  1.00 97.81           C  
ATOM   1469  C   LEU A 190      88.014   1.716   7.947  1.00 97.81           C  
ATOM   1470  O   LEU A 190      88.333   0.541   8.139  1.00 97.81           O  
ATOM   1471  CB  LEU A 190      87.742   3.146   9.982  1.00 97.81           C  
ATOM   1472  CG  LEU A 190      88.349   4.044  11.062  1.00 97.81           C  
ATOM   1473  CD1 LEU A 190      87.339   4.287  12.178  1.00 97.81           C  
ATOM   1474  CD2 LEU A 190      89.628   3.424  11.615  1.00 97.81           C  
ATOM   1475  N   ARG A 191      87.143   2.076   7.082  1.00 97.26           N  
ATOM   1476  CA  ARG A 191      86.553   1.077   6.199  1.00 97.26           C  
ATOM   1477  C   ARG A 191      87.624   0.381   5.365  1.00 97.26           C  
ATOM   1478  O   ARG A 191      87.575  -0.835   5.171  1.00 97.26           O  
ATOM   1479  CB  ARG A 191      85.510   1.719   5.281  1.00 97.26           C  
ATOM   1480  CG  ARG A 191      84.161   1.947   5.944  1.00 97.26           C  
ATOM   1481  CD  ARG A 191      83.491   0.634   6.324  1.00 97.26           C  
ATOM   1482  NE  ARG A 191      82.103   0.836   6.732  1.00 97.26           N  
ATOM   1483  CZ  ARG A 191      81.285  -0.131   7.138  1.00 97.26           C  
ATOM   1484  NH1 ARG A 191      81.701  -1.390   7.201  1.00 97.26           N1+
ATOM   1485  NH2 ARG A 191      80.041   0.164   7.487  1.00 97.26           N  
ATOM   1486  N   ILE A 192      88.528   1.137   4.817  1.00 95.76           N  
ATOM   1487  CA  ILE A 192      89.638   0.579   4.052  1.00 95.76           C  
ATOM   1488  C   ILE A 192      90.456  -0.357   4.939  1.00 95.76           C  
ATOM   1489  O   ILE A 192      90.813  -1.462   4.524  1.00 95.76           O  
ATOM   1490  CB  ILE A 192      90.539   1.690   3.469  1.00 95.76           C  
ATOM   1491  CG1 ILE A 192      89.783   2.482   2.395  1.00 95.76           C  
ATOM   1492  CG2 ILE A 192      91.831   1.095   2.903  1.00 95.76           C  
ATOM   1493  CD1 ILE A 192      90.523   3.718   1.903  1.00 95.76           C  
ATOM   1494  N   VAL A 193      90.710   0.056   6.172  1.00 96.84           N  
ATOM   1495  CA  VAL A 193      91.465  -0.759   7.117  1.00 96.84           C  
ATOM   1496  C   VAL A 193      90.731  -2.075   7.366  1.00 96.84           C  
ATOM   1497  O   VAL A 193      91.347  -3.143   7.377  1.00 96.84           O  
ATOM   1498  CB  VAL A 193      91.694  -0.015   8.453  1.00 96.84           C  
ATOM   1499  CG1 VAL A 193      92.317  -0.947   9.490  1.00 96.84           C  
ATOM   1500  CG2 VAL A 193      92.575   1.212   8.235  1.00 96.84           C  
ATOM   1501  N   GLN A 194      89.481  -1.957   7.522  1.00 95.62           N  
ATOM   1502  CA  GLN A 194      88.665  -3.139   7.775  1.00 95.62           C  
ATOM   1503  C   GLN A 194      88.700  -4.098   6.588  1.00 95.62           C  
ATOM   1504  O   GLN A 194      88.764  -5.315   6.768  1.00 95.62           O  
ATOM   1505  CB  GLN A 194      87.221  -2.740   8.085  1.00 95.62           C  
ATOM   1506  CG  GLN A 194      86.332  -3.909   8.487  1.00 95.62           C  
ATOM   1507  CD  GLN A 194      84.899  -3.490   8.759  1.00 95.62           C  
ATOM   1508  NE2 GLN A 194      84.352  -3.944   9.881  1.00 95.62           N  
ATOM   1509  OE1 GLN A 194      84.290  -2.765   7.968  1.00 95.62           O  
ATOM   1510  N   GLN A 195      88.693  -3.629   5.386  1.00 93.62           N  
ATOM   1511  CA  GLN A 195      88.607  -4.439   4.176  1.00 93.62           C  
ATOM   1512  C   GLN A 195      89.959  -5.059   3.832  1.00 93.62           C  
ATOM   1513  O   GLN A 195      90.025  -6.194   3.357  1.00 93.62           O  
ATOM   1514  CB  GLN A 195      88.100  -3.599   3.002  1.00 93.62           C  
ATOM   1515  CG  GLN A 195      86.630  -3.217   3.109  1.00 93.62           C  
ATOM   1516  CD  GLN A 195      86.174  -2.313   1.979  1.00 93.62           C  
ATOM   1517  NE2 GLN A 195      84.880  -2.018   1.941  1.00 93.62           N  
ATOM   1518  OE1 GLN A 195      86.980  -1.885   1.146  1.00 93.62           O  
ATOM   1519  N   LEU A 196      90.963  -4.271   4.124  1.00 92.57           N  
ATOM   1520  CA  LEU A 196      92.299  -4.721   3.744  1.00 92.57           C  
ATOM   1521  C   LEU A 196      93.244  -4.686   4.940  1.00 92.57           C  
ATOM   1522  O   LEU A 196      94.185  -3.890   4.971  1.00 92.57           O  
ATOM   1523  CB  LEU A 196      92.855  -3.851   2.614  1.00 92.57           C  
ATOM   1524  CG  LEU A 196      92.005  -3.762   1.345  1.00 92.57           C  
ATOM   1525  CD1 LEU A 196      92.528  -2.657   0.433  1.00 92.57           C  
ATOM   1526  CD2 LEU A 196      91.989  -5.102   0.617  1.00 92.57           C  
ATOM   1527  N   PRO A 197      92.953  -5.671   5.832  1.00 88.25           N  
ATOM   1528  CA  PRO A 197      93.763  -5.653   7.053  1.00 88.25           C  
ATOM   1529  C   PRO A 197      95.194  -6.129   6.817  1.00 88.25           C  
ATOM   1530  O   PRO A 197      95.439  -6.949   5.929  1.00 88.25           O  
ATOM   1531  CB  PRO A 197      93.016  -6.611   7.985  1.00 88.25           C  
ATOM   1532  CG  PRO A 197      92.280  -7.537   7.071  1.00 88.25           C  
ATOM   1533  CD  PRO A 197      91.931  -6.791   5.816  1.00 88.25           C  
ATOM   1534  N   ASP A 198      96.208  -5.395   6.925  1.00 86.45           N  
ATOM   1535  CA  ASP A 198      97.609  -5.803   6.883  1.00 86.45           C  
ATOM   1536  C   ASP A 198      98.272  -5.357   5.581  1.00 86.45           C  
ATOM   1537  O   ASP A 198      99.175  -6.029   5.077  1.00 86.45           O  
ATOM   1538  CB  ASP A 198      97.731  -7.319   7.044  1.00 86.45           C  
ATOM   1539  CG  ASP A 198      97.235  -7.815   8.390  1.00 86.45           C  
ATOM   1540  OD1 ASP A 198      97.522  -7.170   9.422  1.00 86.45           O  
ATOM   1541  OD2 ASP A 198      96.553  -8.862   8.420  1.00 86.45           O1-
ATOM   1542  N   THR A 199      97.678  -4.343   4.976  1.00 90.66           N  
ATOM   1543  CA  THR A 199      98.266  -3.816   3.749  1.00 90.66           C  
ATOM   1544  C   THR A 199      98.831  -2.417   3.977  1.00 90.66           C  
ATOM   1545  O   THR A 199      98.481  -1.754   4.955  1.00 90.66           O  
ATOM   1546  CB  THR A 199      97.234  -3.777   2.607  1.00 90.66           C  
ATOM   1547  CG2 THR A 199      96.585  -5.142   2.405  1.00 90.66           C  
ATOM   1548  OG1 THR A 199      96.216  -2.819   2.925  1.00 90.66           O  
ATOM   1549  N   GLU A 200      99.823  -2.061   3.114  1.00 88.87           N  
ATOM   1550  CA  GLU A 200     100.381  -0.712   3.105  1.00 88.87           C  
ATOM   1551  C   GLU A 200      99.296   0.332   2.851  1.00 88.87           C  
ATOM   1552  O   GLU A 200      99.344   1.431   3.408  1.00 88.87           O  
ATOM   1553  CB  GLU A 200     101.483  -0.594   2.050  1.00 88.87           C  
ATOM   1554  CG  GLU A 200     102.191   0.753   2.050  1.00 88.87           C  
ATOM   1555  CD  GLU A 200     102.949   1.033   3.338  1.00 88.87           C  
ATOM   1556  OE1 GLU A 200     103.366   2.193   3.557  1.00 88.87           O  
ATOM   1557  OE2 GLU A 200     103.128   0.085   4.134  1.00 88.87           O1-
ATOM   1558  N   LEU A 201      98.417  -0.101   2.146  1.00 91.00           N  
ATOM   1559  CA  LEU A 201      97.297   0.775   1.815  1.00 91.00           C  
ATOM   1560  C   LEU A 201      96.518   1.156   3.069  1.00 91.00           C  
ATOM   1561  O   LEU A 201      96.135   2.317   3.238  1.00 91.00           O  
ATOM   1562  CB  LEU A 201      96.366   0.097   0.808  1.00 91.00           C  
ATOM   1563  CG  LEU A 201      95.260   0.969   0.213  1.00 91.00           C  
ATOM   1564  CD1 LEU A 201      95.864   2.123  -0.580  1.00 91.00           C  
ATOM   1565  CD2 LEU A 201      94.334   0.136  -0.668  1.00 91.00           C  
ATOM   1566  N   ALA A 202      96.222   0.272   3.973  1.00 93.62           N  
ATOM   1567  CA  ALA A 202      95.548   0.522   5.245  1.00 93.62           C  
ATOM   1568  C   ALA A 202      96.328   1.525   6.092  1.00 93.62           C  
ATOM   1569  O   ALA A 202      95.748   2.460   6.650  1.00 93.62           O  
ATOM   1570  CB  ALA A 202      95.358  -0.783   6.013  1.00 93.62           C  
ATOM   1571  N   ARG A 203      97.586   1.364   6.068  1.00 93.85           N  
ATOM   1572  CA  ARG A 203      98.447   2.257   6.836  1.00 93.85           C  
ATOM   1573  C   ARG A 203      98.452   3.661   6.238  1.00 93.85           C  
ATOM   1574  O   ARG A 203      98.366   4.652   6.966  1.00 93.85           O  
ATOM   1575  CB  ARG A 203      99.874   1.709   6.896  1.00 93.85           C  
ATOM   1576  CG  ARG A 203     100.014   0.445   7.730  1.00 93.85           C  
ATOM   1577  CD  ARG A 203     101.450  -0.057   7.758  1.00 93.85           C  
ATOM   1578  NE  ARG A 203     101.549  -1.372   8.384  1.00 93.85           N  
ATOM   1579  CZ  ARG A 203     102.556  -2.223   8.205  1.00 93.85           C  
ATOM   1580  NH1 ARG A 203     103.574  -1.911   7.412  1.00 93.85           N1+
ATOM   1581  NH2 ARG A 203     102.545  -3.394   8.824  1.00 93.85           N  
ATOM   1582  N   LEU A 204      98.541   3.718   4.927  1.00 92.45           N  
ATOM   1583  CA  LEU A 204      98.539   5.000   4.232  1.00 92.45           C  
ATOM   1584  C   LEU A 204      97.210   5.722   4.427  1.00 92.45           C  
ATOM   1585  O   LEU A 204      97.183   6.938   4.633  1.00 92.45           O  
ATOM   1586  CB  LEU A 204      98.809   4.801   2.738  1.00 92.45           C  
ATOM   1587  CG  LEU A 204     100.246   4.445   2.351  1.00 92.45           C  
ATOM   1588  CD1 LEU A 204     100.323   4.093   0.869  1.00 92.45           C  
ATOM   1589  CD2 LEU A 204     101.190   5.594   2.684  1.00 92.45           C  
ATOM   1590  N   ALA A 205      96.179   4.964   4.392  1.00 95.12           N  
ATOM   1591  CA  ALA A 205      94.852   5.538   4.596  1.00 95.12           C  
ATOM   1592  C   ALA A 205      94.730   6.158   5.986  1.00 95.12           C  
ATOM   1593  O   ALA A 205      94.233   7.277   6.132  1.00 95.12           O  
ATOM   1594  CB  ALA A 205      93.776   4.474   4.396  1.00 95.12           C  
ATOM   1595  N   LEU A 206      95.202   5.494   7.005  1.00 95.87           N  
ATOM   1596  CA  LEU A 206      95.134   5.998   8.373  1.00 95.87           C  
ATOM   1597  C   LEU A 206      95.979   7.257   8.530  1.00 95.87           C  
ATOM   1598  O   LEU A 206      95.549   8.225   9.163  1.00 95.87           O  
ATOM   1599  CB  LEU A 206      95.600   4.928   9.363  1.00 95.87           C  
ATOM   1600  CG  LEU A 206      94.632   3.772   9.618  1.00 95.87           C  
ATOM   1601  CD1 LEU A 206      95.247   2.769  10.589  1.00 95.87           C  
ATOM   1602  CD2 LEU A 206      93.302   4.295  10.152  1.00 95.87           C  
ATOM   1603  N   GLU A 207      97.125   7.201   7.953  1.00 93.98           N  
ATOM   1604  CA  GLU A 207      98.035   8.341   8.035  1.00 93.98           C  
ATOM   1605  C   GLU A 207      97.429   9.580   7.383  1.00 93.98           C  
ATOM   1606  O   GLU A 207      97.503  10.678   7.937  1.00 93.98           O  
ATOM   1607  CB  GLU A 207      99.378   8.005   7.379  1.00 93.98           C  
ATOM   1608  CG  GLU A 207     100.446   9.068   7.587  1.00 93.98           C  
ATOM   1609  CD  GLU A 207     101.805   8.670   7.032  1.00 93.98           C  
ATOM   1610  OE1 GLU A 207     102.720   9.523   6.997  1.00 93.98           O  
ATOM   1611  OE2 GLU A 207     101.954   7.494   6.628  1.00 93.98           O1-
ATOM   1612  N   LEU A 208      96.963   9.385   6.249  1.00 93.98           N  
ATOM   1613  CA  LEU A 208      96.326  10.490   5.539  1.00 93.98           C  
ATOM   1614  C   LEU A 208      95.169  11.063   6.352  1.00 93.98           C  
ATOM   1615  O   LEU A 208      95.051  12.281   6.498  1.00 93.98           O  
ATOM   1616  CB  LEU A 208      95.823  10.027   4.169  1.00 93.98           C  
ATOM   1617  CG  LEU A 208      95.079  11.069   3.333  1.00 93.98           C  
ATOM   1618  CD1 LEU A 208      95.993  12.250   3.021  1.00 93.98           C  
ATOM   1619  CD2 LEU A 208      94.547  10.444   2.048  1.00 93.98           C  
ATOM   1620  N   ALA A 209      94.277  10.227   6.862  1.00 95.15           N  
ATOM   1621  CA  ALA A 209      93.150  10.665   7.681  1.00 95.15           C  
ATOM   1622  C   ALA A 209      93.631  11.430   8.910  1.00 95.15           C  
ATOM   1623  O   ALA A 209      93.061  12.464   9.269  1.00 95.15           O  
ATOM   1624  CB  ALA A 209      92.299   9.469   8.100  1.00 95.15           C  
ATOM   1625  N   LYS A 210      94.619  10.912   9.522  1.00 94.35           N  
ATOM   1626  CA  LYS A 210      95.179  11.563  10.702  1.00 94.35           C  
ATOM   1627  C   LYS A 210      95.656  12.976  10.376  1.00 94.35           C  
ATOM   1628  O   LYS A 210      95.333  13.927  11.092  1.00 94.35           O  
ATOM   1629  CB  LYS A 210      96.334  10.740  11.274  1.00 94.35           C  
ATOM   1630  CG  LYS A 210      96.894  11.282  12.581  1.00 94.35           C  
ATOM   1631  CD  LYS A 210      98.004  10.392  13.125  1.00 94.35           C  
ATOM   1632  CE  LYS A 210      98.587  10.950  14.416  1.00 94.35           C  
ATOM   1633  NZ  LYS A 210      99.686  10.089  14.945  1.00 94.35           N1+
ATOM   1634  N   LYS A 211      96.313  13.105   9.384  1.00 90.32           N  
ATOM   1635  CA  LYS A 211      96.835  14.406   8.977  1.00 90.32           C  
ATOM   1636  C   LYS A 211      95.704  15.364   8.617  1.00 90.32           C  
ATOM   1637  O   LYS A 211      95.741  16.542   8.980  1.00 90.32           O  
ATOM   1638  CB  LYS A 211      97.790  14.255   7.792  1.00 90.32           C  
ATOM   1639  CG  LYS A 211      99.152  13.686   8.162  1.00 90.32           C  
ATOM   1640  CD  LYS A 211     100.073  13.606   6.952  1.00 90.32           C  
ATOM   1641  CE  LYS A 211     101.415  12.983   7.309  1.00 90.32           C  
ATOM   1642  NZ  LYS A 211     102.312  12.879   6.120  1.00 90.32           N1+
ATOM   1643  N   ALA A 212      94.855  14.792   7.887  1.00 90.25           N  
ATOM   1644  CA  ALA A 212      93.723  15.614   7.465  1.00 90.25           C  
ATOM   1645  C   ALA A 212      92.944  16.136   8.668  1.00 90.25           C  
ATOM   1646  O   ALA A 212      92.555  17.305   8.704  1.00 90.25           O  
ATOM   1647  CB  ALA A 212      92.803  14.817   6.543  1.00 90.25           C  
ATOM   1648  N   VAL A 213      92.707  15.331   9.665  1.00 91.83           N  
ATOM   1649  CA  VAL A 213      91.952  15.685  10.863  1.00 91.83           C  
ATOM   1650  C   VAL A 213      92.733  16.713  11.679  1.00 91.83           C  
ATOM   1651  O   VAL A 213      92.148  17.643  12.240  1.00 91.83           O  
ATOM   1652  CB  VAL A 213      91.643  14.442  11.726  1.00 91.83           C  
ATOM   1653  CG1 VAL A 213      91.056  14.854  13.075  1.00 91.83           C  
ATOM   1654  CG2 VAL A 213      90.689  13.505  10.988  1.00 91.83           C  
ATOM   1655  N   GLU A 214      94.029  16.697  11.710  1.00 89.37           N  
ATOM   1656  CA  GLU A 214      94.887  17.612  12.457  1.00 89.37           C  
ATOM   1657  C   GLU A 214      94.884  19.004  11.833  1.00 89.37           C  
ATOM   1658  O   GLU A 214      94.875  20.011  12.546  1.00 89.37           O  
ATOM   1659  CB  GLU A 214      96.317  17.071  12.528  1.00 89.37           C  
ATOM   1660  CG  GLU A 214      96.483  15.896  13.482  1.00 89.37           C  
ATOM   1661  CD  GLU A 214      97.877  15.288  13.448  1.00 89.37           C  
ATOM   1662  OE1 GLU A 214      98.135  14.322  14.201  1.00 89.37           O  
ATOM   1663  OE2 GLU A 214      98.716  15.783  12.663  1.00 89.37           O1-
ATOM   1664  N   MET A 215      94.740  19.111  10.627  1.00 83.27           N  
ATOM   1665  CA  MET A 215      94.862  20.372   9.902  1.00 83.27           C  
ATOM   1666  C   MET A 215      93.537  21.128   9.898  1.00 83.27           C  
ATOM   1667  O   MET A 215      93.520  22.359   9.949  1.00 83.27           O  
ATOM   1668  CB  MET A 215      95.327  20.125   8.465  1.00 83.27           C  
ATOM   1669  CG  MET A 215      96.766  19.646   8.361  1.00 83.27           C  
ATOM   1670  SD  MET A 215      97.311  19.433   6.622  1.00 83.27           S  
ATOM   1671  CE  MET A 215      97.421  21.169   6.105  1.00 83.27           C  
ATOM   1672  N   THR A 216      92.500  20.501   9.956  1.00 77.60           N  
ATOM   1673  CA  THR A 216      91.129  20.987  10.067  1.00 77.60           C  
ATOM   1674  C   THR A 216      90.790  21.922   8.909  1.00 77.60           C  
ATOM   1675  O   THR A 216      89.770  22.614   8.941  1.00 77.60           O  
ATOM   1676  CB  THR A 216      90.902  21.718  11.403  1.00 77.60           C  
ATOM   1677  CG2 THR A 216      91.135  20.785  12.587  1.00 77.60           C  
ATOM   1678  OG1 THR A 216      91.807  22.824  11.495  1.00 77.60           O  
ATOM   1679  N   ALA A 217      91.699  22.004   7.855  1.00 83.08           N  
ATOM   1680  CA  ALA A 217      91.370  22.770   6.655  1.00 83.08           C  
ATOM   1681  C   ALA A 217      90.389  22.008   5.770  1.00 83.08           C  
ATOM   1682  O   ALA A 217      90.606  20.834   5.457  1.00 83.08           O  
ATOM   1683  CB  ALA A 217      92.639  23.103   5.873  1.00 83.08           C  
ATOM   1684  N   GLN A 218      89.307  22.698   5.421  1.00 84.97           N  
ATOM   1685  CA  GLN A 218      88.243  22.075   4.641  1.00 84.97           C  
ATOM   1686  C   GLN A 218      88.781  21.512   3.329  1.00 84.97           C  
ATOM   1687  O   GLN A 218      88.395  20.418   2.912  1.00 84.97           O  
ATOM   1688  CB  GLN A 218      87.124  23.079   4.361  1.00 84.97           C  
ATOM   1689  CG  GLN A 218      85.886  22.460   3.726  1.00 84.97           C  
ATOM   1690  CD  GLN A 218      85.172  21.494   4.653  1.00 84.97           C  
ATOM   1691  NE2 GLN A 218      84.297  20.669   4.089  1.00 84.97           N  
ATOM   1692  OE1 GLN A 218      85.405  21.490   5.866  1.00 84.97           O  
ATOM   1693  N   GLU A 219      89.625  22.118   2.706  1.00 82.10           N  
ATOM   1694  CA  GLU A 219      90.176  21.697   1.422  1.00 82.10           C  
ATOM   1695  C   GLU A 219      90.981  20.408   1.562  1.00 82.10           C  
ATOM   1696  O   GLU A 219      90.896  19.520   0.711  1.00 82.10           O  
ATOM   1697  CB  GLU A 219      91.052  22.801   0.824  1.00 82.10           C  
ATOM   1698  CG  GLU A 219      90.272  24.028   0.374  1.00 82.10           C  
ATOM   1699  CD  GLU A 219      90.374  25.193   1.346  1.00 82.10           C  
ATOM   1700  OE1 GLU A 219      89.823  26.277   1.053  1.00 82.10           O  
ATOM   1701  OE2 GLU A 219      91.011  25.019   2.409  1.00 82.10           O1-
ATOM   1702  N   VAL A 220      91.639  20.292   2.598  1.00 86.73           N  
ATOM   1703  CA  VAL A 220      92.452  19.110   2.861  1.00 86.73           C  
ATOM   1704  C   VAL A 220      91.548  17.917   3.161  1.00 86.73           C  
ATOM   1705  O   VAL A 220      91.783  16.812   2.667  1.00 86.73           O  
ATOM   1706  CB  VAL A 220      93.432  19.344   4.032  1.00 86.73           C  
ATOM   1707  CG1 VAL A 220      94.182  18.057   4.375  1.00 86.73           C  
ATOM   1708  CG2 VAL A 220      94.414  20.464   3.691  1.00 86.73           C  
ATOM   1709  N   LEU A 221      90.542  18.140   3.860  1.00 89.30           N  
ATOM   1710  CA  LEU A 221      89.571  17.095   4.165  1.00 89.30           C  
ATOM   1711  C   LEU A 221      88.884  16.604   2.895  1.00 89.30           C  
ATOM   1712  O   LEU A 221      88.680  15.401   2.720  1.00 89.30           O  
ATOM   1713  CB  LEU A 221      88.525  17.609   5.158  1.00 89.30           C  
ATOM   1714  CG  LEU A 221      89.007  17.836   6.592  1.00 89.30           C  
ATOM   1715  CD1 LEU A 221      87.935  18.558   7.403  1.00 89.30           C  
ATOM   1716  CD2 LEU A 221      89.378  16.510   7.248  1.00 89.30           C  
ATOM   1717  N   GLU A 222      88.653  17.494   1.961  1.00 88.37           N  
ATOM   1718  CA  GLU A 222      88.001  17.148   0.701  1.00 88.37           C  
ATOM   1719  C   GLU A 222      88.919  16.308  -0.183  1.00 88.37           C  
ATOM   1720  O   GLU A 222      88.482  15.323  -0.782  1.00 88.37           O  
ATOM   1721  CB  GLU A 222      87.565  18.412  -0.045  1.00 88.37           C  
ATOM   1722  CG  GLU A 222      86.386  19.129   0.596  1.00 88.37           C  
ATOM   1723  CD  GLU A 222      85.997  20.409  -0.125  1.00 88.37           C  
ATOM   1724  OE1 GLU A 222      85.033  21.080   0.306  1.00 88.37           O  
ATOM   1725  OE2 GLU A 222      86.662  20.743  -1.131  1.00 88.37           O1-
ATOM   1726  N   ILE A 223      90.125  16.725  -0.164  1.00 85.28           N  
ATOM   1727  CA  ILE A 223      91.110  15.995  -0.955  1.00 85.28           C  
ATOM   1728  C   ILE A 223      91.305  14.597  -0.374  1.00 85.28           C  
ATOM   1729  O   ILE A 223      91.328  13.609  -1.113  1.00 85.28           O  
ATOM   1730  CB  ILE A 223      92.459  16.746  -1.009  1.00 85.28           C  
ATOM   1731  CG1 ILE A 223      92.316  18.046  -1.810  1.00 85.28           C  
ATOM   1732  CG2 ILE A 223      93.551  15.853  -1.606  1.00 85.28           C  
ATOM   1733  CD1 ILE A 223      93.531  18.960  -1.731  1.00 85.28           C  
ATOM   1734  N   ALA A 224      91.453  14.537   0.883  1.00 90.11           N  
ATOM   1735  CA  ALA A 224      91.617  13.256   1.564  1.00 90.11           C  
ATOM   1736  C   ALA A 224      90.412  12.350   1.327  1.00 90.11           C  
ATOM   1737  O   ALA A 224      90.567  11.158   1.054  1.00 90.11           O  
ATOM   1738  CB  ALA A 224      91.830  13.471   3.061  1.00 90.11           C  
ATOM   1739  N   ARG A 225      89.329  12.919   1.422  1.00 92.37           N  
ATOM   1740  CA  ARG A 225      88.110  12.148   1.202  1.00 92.37           C  
ATOM   1741  C   ARG A 225      88.079  11.564  -0.207  1.00 92.37           C  
ATOM   1742  O   ARG A 225      87.788  10.380  -0.387  1.00 92.37           O  
ATOM   1743  CB  ARG A 225      86.873  13.018   1.436  1.00 92.37           C  
ATOM   1744  CG  ARG A 225      85.561  12.255   1.365  1.00 92.37           C  
ATOM   1745  CD  ARG A 225      84.369  13.153   1.663  1.00 92.37           C  
ATOM   1746  NE  ARG A 225      84.165  14.146   0.612  1.00 92.37           N  
ATOM   1747  CZ  ARG A 225      83.229  15.091   0.633  1.00 92.37           C  
ATOM   1748  NH1 ARG A 225      82.388  15.190   1.655  1.00 92.37           N1+
ATOM   1749  NH2 ARG A 225      83.133  15.943  -0.377  1.00 92.37           N  
ATOM   1750  N   ALA A 226      88.299  12.363  -1.209  1.00 87.23           N  
ATOM   1751  CA  ALA A 226      88.314  11.911  -2.597  1.00 87.23           C  
ATOM   1752  C   ALA A 226      89.327  10.786  -2.796  1.00 87.23           C  
ATOM   1753  O   ALA A 226      89.029   9.782  -3.448  1.00 87.23           O  
ATOM   1754  CB  ALA A 226      88.626  13.075  -3.533  1.00 87.23           C  
ATOM   1755  N   ALA A 227      90.431  10.979  -2.247  1.00 87.68           N  
ATOM   1756  CA  ALA A 227      91.483   9.975  -2.382  1.00 87.68           C  
ATOM   1757  C   ALA A 227      91.075   8.661  -1.724  1.00 87.68           C  
ATOM   1758  O   ALA A 227      91.277   7.585  -2.293  1.00 87.68           O  
ATOM   1759  CB  ALA A 227      92.787  10.487  -1.776  1.00 87.68           C  
ATOM   1760  N   LEU A 228      90.499   8.723  -0.537  1.00 93.86           N  
ATOM   1761  CA  LEU A 228      90.069   7.539   0.200  1.00 93.86           C  
ATOM   1762  C   LEU A 228      88.928   6.833  -0.522  1.00 93.86           C  
ATOM   1763  O   LEU A 228      88.896   5.602  -0.587  1.00 93.86           O  
ATOM   1764  CB  LEU A 228      89.635   7.920   1.618  1.00 93.86           C  
ATOM   1765  CG  LEU A 228      90.748   8.337   2.580  1.00 93.86           C  
ATOM   1766  CD1 LEU A 228      90.155   8.980   3.830  1.00 93.86           C  
ATOM   1767  CD2 LEU A 228      91.614   7.138   2.948  1.00 93.86           C  
ATOM   1768  N   LYS A 229      88.011   7.606  -1.066  1.00 91.66           N  
ATOM   1769  CA  LYS A 229      86.935   7.009  -1.852  1.00 91.66           C  
ATOM   1770  C   LYS A 229      87.488   6.257  -3.059  1.00 91.66           C  
ATOM   1771  O   LYS A 229      87.030   5.157  -3.374  1.00 91.66           O  
ATOM   1772  CB  LYS A 229      85.946   8.081  -2.311  1.00 91.66           C  
ATOM   1773  CG  LYS A 229      84.985   8.542  -1.225  1.00 91.66           C  
ATOM   1774  CD  LYS A 229      83.946   9.512  -1.772  1.00 91.66           C  
ATOM   1775  CE  LYS A 229      82.963   9.947  -0.694  1.00 91.66           C  
ATOM   1776  NZ  LYS A 229      81.969  10.932  -1.217  1.00 91.66           N1+
ATOM   1777  N   ALA A 230      88.417   6.900  -3.664  1.00 84.64           N  
ATOM   1778  CA  ALA A 230      89.051   6.264  -4.815  1.00 84.64           C  
ATOM   1779  C   ALA A 230      89.754   4.972  -4.410  1.00 84.64           C  
ATOM   1780  O   ALA A 230      89.631   3.951  -5.091  1.00 84.64           O  
ATOM   1781  CB  ALA A 230      90.042   7.221  -5.474  1.00 84.64           C  
ATOM   1782  N   ALA A 231      90.477   5.069  -3.316  1.00 89.13           N  
ATOM   1783  CA  ALA A 231      91.205   3.900  -2.830  1.00 89.13           C  
ATOM   1784  C   ALA A 231      90.248   2.765  -2.478  1.00 89.13           C  
ATOM   1785  O   ALA A 231      90.558   1.592  -2.698  1.00 89.13           O  
ATOM   1786  CB  ALA A 231      92.056   4.269  -1.617  1.00 89.13           C  
ATOM   1787  N   GLN A 232      89.134   3.127  -1.989  1.00 89.56           N  
ATOM   1788  CA  GLN A 232      88.123   2.138  -1.631  1.00 89.56           C  
ATOM   1789  C   GLN A 232      87.524   1.488  -2.875  1.00 89.56           C  
ATOM   1790  O   GLN A 232      87.195   0.300  -2.863  1.00 89.56           O  
ATOM   1791  CB  GLN A 232      87.018   2.780  -0.790  1.00 89.56           C  
ATOM   1792  CG  GLN A 232      86.027   1.781  -0.209  1.00 89.56           C  
ATOM   1793  CD  GLN A 232      84.977   2.436   0.668  1.00 89.56           C  
ATOM   1794  NE2 GLN A 232      84.557   1.733   1.715  1.00 89.56           N  
ATOM   1795  OE1 GLN A 232      84.549   3.564   0.409  1.00 89.56           O  
ATOM   1796  N   ALA A 233      87.348   2.211  -3.868  1.00 86.64           N  
ATOM   1797  CA  ALA A 233      86.728   1.716  -5.093  1.00 86.64           C  
ATOM   1798  C   ALA A 233      87.670   0.781  -5.846  1.00 86.64           C  
ATOM   1799  O   ALA A 233      87.221  -0.134  -6.541  1.00 86.64           O  
ATOM   1800  CB  ALA A 233      86.311   2.881  -5.987  1.00 86.64           C  
ATOM   1801  N   PHE A 234      88.865   0.940  -5.663  1.00 85.19           N  
ATOM   1802  CA  PHE A 234      89.847   0.105  -6.345  1.00 85.19           C  
ATOM   1803  C   PHE A 234      90.839  -0.485  -5.350  1.00 85.19           C  
ATOM   1804  O   PHE A 234      92.023  -0.141  -5.367  1.00 85.19           O  
ATOM   1805  CB  PHE A 234      90.591   0.911  -7.413  1.00 85.19           C  
ATOM   1806  CG  PHE A 234      89.683   1.607  -8.391  1.00 85.19           C  
ATOM   1807  CD1 PHE A 234      89.151   0.921  -9.476  1.00 85.19           C  
ATOM   1808  CD2 PHE A 234      89.360   2.947  -8.225  1.00 85.19           C  
ATOM   1809  CE1 PHE A 234      88.310   1.562 -10.382  1.00 85.19           C  
ATOM   1810  CE2 PHE A 234      88.520   3.595  -9.127  1.00 85.19           C  
ATOM   1811  CZ  PHE A 234      87.998   2.901 -10.206  1.00 85.19           C  
ATOM   1812  N   PRO A 235      90.289  -1.424  -4.601  1.00 78.92           N  
ATOM   1813  CA  PRO A 235      91.141  -1.999  -3.558  1.00 78.92           C  
ATOM   1814  C   PRO A 235      92.205  -2.942  -4.117  1.00 78.92           C  
ATOM   1815  O   PRO A 235      92.021  -3.518  -5.193  1.00 78.92           O  
ATOM   1816  CB  PRO A 235      90.150  -2.759  -2.673  1.00 78.92           C  
ATOM   1817  CG  PRO A 235      89.007  -3.091  -3.577  1.00 78.92           C  
ATOM   1818  CD  PRO A 235      88.921  -2.036  -4.642  1.00 78.92           C  
ATOM   1819  N   ASN A 236      93.442  -2.767  -4.076  1.00 79.03           N  
ATOM   1820  CA  ASN A 236      94.521  -3.677  -4.442  1.00 79.03           C  
ATOM   1821  C   ASN A 236      95.224  -3.229  -5.720  1.00 79.03           C  
ATOM   1822  O   ASN A 236      95.730  -4.057  -6.479  1.00 79.03           O  
ATOM   1823  CB  ASN A 236      93.991  -5.103  -4.600  1.00 79.03           C  
ATOM   1824  CG  ASN A 236      93.428  -5.663  -3.308  1.00 79.03           C  
ATOM   1825  ND2 ASN A 236      92.253  -6.277  -3.389  1.00 79.03           N  
ATOM   1826  OD1 ASN A 236      94.044  -5.545  -2.245  1.00 79.03           O  
ATOM   1827  N   THR A 237      95.100  -1.964  -5.961  1.00 81.82           N  
ATOM   1828  CA  THR A 237      95.789  -1.424  -7.128  1.00 81.82           C  
ATOM   1829  C   THR A 237      96.877  -0.441  -6.707  1.00 81.82           C  
ATOM   1830  O   THR A 237      96.814   0.135  -5.618  1.00 81.82           O  
ATOM   1831  CB  THR A 237      94.805  -0.726  -8.085  1.00 81.82           C  
ATOM   1832  CG2 THR A 237      93.652  -1.652  -8.461  1.00 81.82           C  
ATOM   1833  OG1 THR A 237      94.276   0.443  -7.448  1.00 81.82           O  
ATOM   1834  N   GLU A 238      97.975  -0.410  -7.469  1.00 80.74           N  
ATOM   1835  CA  GLU A 238      99.024   0.587  -7.279  1.00 80.74           C  
ATOM   1836  C   GLU A 238      98.468   2.004  -7.391  1.00 80.74           C  
ATOM   1837  O   GLU A 238      98.987   2.932  -6.767  1.00 80.74           O  
ATOM   1838  CB  GLU A 238     100.152   0.383  -8.296  1.00 80.74           C  
ATOM   1839  CG  GLU A 238     100.959  -0.888  -8.072  1.00 80.74           C  
ATOM   1840  CD  GLU A 238     102.079  -1.071  -9.083  1.00 80.74           C  
ATOM   1841  OE1 GLU A 238     102.836  -2.064  -8.977  1.00 80.74           O  
ATOM   1842  OE2 GLU A 238     102.203  -0.216  -9.988  1.00 80.74           O1-
ATOM   1843  N   LEU A 239      97.409   2.047  -8.098  1.00 79.29           N  
ATOM   1844  CA  LEU A 239      96.733   3.322  -8.317  1.00 79.29           C  
ATOM   1845  C   LEU A 239      96.143   3.855  -7.015  1.00 79.29           C  
ATOM   1846  O   LEU A 239      96.255   5.047  -6.721  1.00 79.29           O  
ATOM   1847  CB  LEU A 239      95.629   3.170  -9.366  1.00 79.29           C  
ATOM   1848  CG  LEU A 239      94.849   4.438  -9.719  1.00 79.29           C  
ATOM   1849  CD1 LEU A 239      95.788   5.496 -10.289  1.00 79.29           C  
ATOM   1850  CD2 LEU A 239      93.730   4.121 -10.706  1.00 79.29           C  
ATOM   1851  N   ALA A 240      95.565   3.041  -6.205  1.00 82.86           N  
ATOM   1852  CA  ALA A 240      95.028   3.421  -4.900  1.00 82.86           C  
ATOM   1853  C   ALA A 240      96.128   3.962  -3.992  1.00 82.86           C  
ATOM   1854  O   ALA A 240      95.957   5.001  -3.350  1.00 82.86           O  
ATOM   1855  CB  ALA A 240      94.337   2.229  -4.242  1.00 82.86           C  
ATOM   1856  N   GLU A 241      97.190   3.284  -4.008  1.00 83.79           N  
ATOM   1857  CA  GLU A 241      98.337   3.722  -3.219  1.00 83.79           C  
ATOM   1858  C   GLU A 241      98.854   5.075  -3.700  1.00 83.79           C  
ATOM   1859  O   GLU A 241      99.146   5.957  -2.889  1.00 83.79           O  
ATOM   1860  CB  GLU A 241      99.459   2.681  -3.277  1.00 83.79           C  
ATOM   1861  CG  GLU A 241     100.637   2.995  -2.367  1.00 83.79           C  
ATOM   1862  CD  GLU A 241     101.683   1.892  -2.338  1.00 83.79           C  
ATOM   1863  OE1 GLU A 241     102.777   2.108  -1.769  1.00 83.79           O  
ATOM   1864  OE2 GLU A 241     101.406   0.803  -2.889  1.00 83.79           O1-
ATOM   1865  N   LEU A 242      99.012   5.162  -4.983  1.00 80.66           N  
ATOM   1866  CA  LEU A 242      99.486   6.407  -5.580  1.00 80.66           C  
ATOM   1867  C   LEU A 242      98.559   7.565  -5.228  1.00 80.66           C  
ATOM   1868  O   LEU A 242      99.022   8.644  -4.849  1.00 80.66           O  
ATOM   1869  CB  LEU A 242      99.593   6.266  -7.100  1.00 80.66           C  
ATOM   1870  CG  LEU A 242     100.099   7.493  -7.861  1.00 80.66           C  
ATOM   1871  CD1 LEU A 242     101.526   7.828  -7.438  1.00 80.66           C  
ATOM   1872  CD2 LEU A 242     100.022   7.260  -9.365  1.00 80.66           C  
ATOM   1873  N   MET A 243      97.309   7.329  -5.282  1.00 83.54           N  
ATOM   1874  CA  MET A 243      96.314   8.352  -4.969  1.00 83.54           C  
ATOM   1875  C   MET A 243      96.425   8.794  -3.514  1.00 83.54           C  
ATOM   1876  O   MET A 243      96.369   9.988  -3.218  1.00 83.54           O  
ATOM   1877  CB  MET A 243      94.903   7.832  -5.252  1.00 83.54           C  
ATOM   1878  CG  MET A 243      94.589   7.683  -6.732  1.00 83.54           C  
ATOM   1879  SD  MET A 243      94.653   9.282  -7.629  1.00 83.54           S  
ATOM   1880  CE  MET A 243      93.119  10.046  -7.032  1.00 83.54           C  
ATOM   1881  N   LEU A 244      96.574   7.870  -2.639  1.00 88.20           N  
ATOM   1882  CA  LEU A 244      96.699   8.192  -1.222  1.00 88.20           C  
ATOM   1883  C   LEU A 244      97.993   8.953  -0.949  1.00 88.20           C  
ATOM   1884  O   LEU A 244      97.999   9.922  -0.186  1.00 88.20           O  
ATOM   1885  CB  LEU A 244      96.655   6.917  -0.376  1.00 88.20           C  
ATOM   1886  CG  LEU A 244      95.307   6.198  -0.304  1.00 88.20           C  
ATOM   1887  CD1 LEU A 244      95.431   4.921   0.522  1.00 88.20           C  
ATOM   1888  CD2 LEU A 244      94.241   7.118   0.281  1.00 88.20           C  
ATOM   1889  N   ARG A 245      99.006   8.554  -1.578  1.00 83.34           N  
ATOM   1890  CA  ARG A 245     100.295   9.218  -1.405  1.00 83.34           C  
ATOM   1891  C   ARG A 245     100.245  10.653  -1.922  1.00 83.34           C  
ATOM   1892  O   ARG A 245     100.785  11.564  -1.292  1.00 83.34           O  
ATOM   1893  CB  ARG A 245     101.402   8.442  -2.120  1.00 83.34           C  
ATOM   1894  CG  ARG A 245     101.796   7.149  -1.423  1.00 83.34           C  
ATOM   1895  CD  ARG A 245     102.969   6.470  -2.116  1.00 83.34           C  
ATOM   1896  NE  ARG A 245     103.313   5.203  -1.477  1.00 83.34           N  
ATOM   1897  CZ  ARG A 245     104.543   4.844  -1.120  1.00 83.34           C  
ATOM   1898  NH1 ARG A 245     105.575   5.652  -1.334  1.00 83.34           N1+
ATOM   1899  NH2 ARG A 245     104.744   3.667  -0.545  1.00 83.34           N  
ATOM   1900  N   LEU A 246      99.718  10.789  -3.077  1.00 82.66           N  
ATOM   1901  CA  LEU A 246      99.565  12.118  -3.656  1.00 82.66           C  
ATOM   1902  C   LEU A 246      98.737  13.017  -2.743  1.00 82.66           C  
ATOM   1903  O   LEU A 246      99.075  14.187  -2.544  1.00 82.66           O  
ATOM   1904  CB  LEU A 246      98.908  12.030  -5.036  1.00 82.66           C  
ATOM   1905  CG  LEU A 246      99.809  11.588  -6.189  1.00 82.66           C  
ATOM   1906  CD1 LEU A 246      98.986  11.377  -7.455  1.00 82.66           C  
ATOM   1907  CD2 LEU A 246     100.913  12.613  -6.428  1.00 82.66           C  
ATOM   1908  N   ALA A 247      97.687  12.531  -2.223  1.00 84.70           N  
ATOM   1909  CA  ALA A 247      96.861  13.284  -1.282  1.00 84.70           C  
ATOM   1910  C   ALA A 247      97.658  13.668  -0.038  1.00 84.70           C  
ATOM   1911  O   ALA A 247      97.522  14.781   0.475  1.00 84.70           O  
ATOM   1912  CB  ALA A 247      95.627  12.475  -0.891  1.00 84.70           C  
ATOM   1913  N   GLU A 248      98.390  12.758   0.375  1.00 83.98           N  
ATOM   1914  CA  GLU A 248      99.240  13.045   1.526  1.00 83.98           C  
ATOM   1915  C   GLU A 248     100.188  14.206   1.238  1.00 83.98           C  
ATOM   1916  O   GLU A 248     100.351  15.102   2.067  1.00 83.98           O  
ATOM   1917  CB  GLU A 248     100.037  11.802   1.929  1.00 83.98           C  
ATOM   1918  CG  GLU A 248     100.880  11.991   3.182  1.00 83.98           C  
ATOM   1919  CD  GLU A 248     101.724  10.774   3.528  1.00 83.98           C  
ATOM   1920  OE1 GLU A 248     102.516  10.840   4.495  1.00 83.98           O  
ATOM   1921  OE2 GLU A 248     101.591   9.748   2.826  1.00 83.98           O1-
ATOM   1922  N   VAL A 249     100.853  14.125   0.154  1.00 80.70           N  
ATOM   1923  CA  VAL A 249     101.774  15.184  -0.244  1.00 80.70           C  
ATOM   1924  C   VAL A 249     101.024  16.511  -0.343  1.00 80.70           C  
ATOM   1925  O   VAL A 249     101.503  17.540   0.138  1.00 80.70           O  
ATOM   1926  CB  VAL A 249     102.465  14.861  -1.587  1.00 80.70           C  
ATOM   1927  CG1 VAL A 249     103.265  16.064  -2.086  1.00 80.70           C  
ATOM   1928  CG2 VAL A 249     103.368  13.637  -1.441  1.00 80.70           C  
ATOM   1929  N   ALA A 250      99.936  16.456  -0.948  1.00 78.95           N  
ATOM   1930  CA  ALA A 250      99.115  17.659  -1.064  1.00 78.95           C  
ATOM   1931  C   ALA A 250      98.794  18.239   0.311  1.00 78.95           C  
ATOM   1932  O   ALA A 250      98.883  19.452   0.516  1.00 78.95           O  
ATOM   1933  CB  ALA A 250      97.826  17.353  -1.822  1.00 78.95           C  
ATOM   1934  N   ALA A 251      98.367  17.382   1.213  1.00 78.87           N  
ATOM   1935  CA  ALA A 251      98.053  17.811   2.573  1.00 78.87           C  
ATOM   1936  C   ALA A 251      99.269  18.443   3.245  1.00 78.87           C  
ATOM   1937  O   ALA A 251      99.151  19.472   3.914  1.00 78.87           O  
ATOM   1938  CB  ALA A 251      97.545  16.632   3.400  1.00 78.87           C  
ATOM   1939  N   ARG A 252     100.403  17.844   3.056  1.00 78.76           N  
ATOM   1940  CA  ARG A 252     101.647  18.359   3.619  1.00 78.76           C  
ATOM   1941  C   ARG A 252     101.978  19.734   3.049  1.00 78.76           C  
ATOM   1942  O   ARG A 252     102.364  20.641   3.789  1.00 78.76           O  
ATOM   1943  CB  ARG A 252     102.800  17.389   3.354  1.00 78.76           C  
ATOM   1944  CG  ARG A 252     104.103  17.781   4.033  1.00 78.76           C  
ATOM   1945  CD  ARG A 252     105.229  16.814   3.693  1.00 78.76           C  
ATOM   1946  NE  ARG A 252     104.977  15.481   4.233  1.00 78.76           N  
ATOM   1947  CZ  ARG A 252     105.794  14.441   4.097  1.00 78.76           C  
ATOM   1948  NH1 ARG A 252     106.937  14.560   3.431  1.00 78.76           N1+
ATOM   1949  NH2 ARG A 252     105.467  13.272   4.630  1.00 78.76           N  
ATOM   1950  N   VAL A 253     101.920  19.876   1.843  1.00 77.75           N  
ATOM   1951  CA  VAL A 253     102.203  21.140   1.171  1.00 77.75           C  
ATOM   1952  C   VAL A 253     101.258  22.222   1.688  1.00 77.75           C  
ATOM   1953  O   VAL A 253     101.690  23.333   2.006  1.00 77.75           O  
ATOM   1954  CB  VAL A 253     102.075  21.009  -0.362  1.00 77.75           C  
ATOM   1955  CG1 VAL A 253     102.156  22.381  -1.030  1.00 77.75           C  
ATOM   1956  CG2 VAL A 253     103.158  20.081  -0.910  1.00 77.75           C  
ATOM   1957  N   MET A 254     100.037  21.922   1.834  1.00 77.25           N  
ATOM   1958  CA  MET A 254      99.050  22.875   2.333  1.00 77.25           C  
ATOM   1959  C   MET A 254      99.383  23.309   3.756  1.00 77.25           C  
ATOM   1960  O   MET A 254      99.250  24.485   4.098  1.00 77.25           O  
ATOM   1961  CB  MET A 254      97.646  22.271   2.285  1.00 77.25           C  
ATOM   1962  CG  MET A 254      97.061  22.187   0.884  1.00 77.25           C  
ATOM   1963  SD  MET A 254      96.672  23.839   0.185  1.00 77.25           S  
ATOM   1964  CE  MET A 254      95.184  24.249   1.141  1.00 77.25           C  
ATOM   1965  N   LYS A 255      99.805  22.432   4.516  1.00 74.90           N  
ATOM   1966  CA  LYS A 255     100.193  22.731   5.891  1.00 74.90           C  
ATOM   1967  C   LYS A 255     101.370  23.701   5.930  1.00 74.90           C  
ATOM   1968  O   LYS A 255     101.374  24.650   6.717  1.00 74.90           O  
ATOM   1969  CB  LYS A 255     100.546  21.447   6.642  1.00 74.90           C  
ATOM   1970  CG  LYS A 255     100.785  21.646   8.131  1.00 74.90           C  
ATOM   1971  CD  LYS A 255     101.019  20.320   8.842  1.00 74.90           C  
ATOM   1972  CE  LYS A 255     101.247  20.517  10.335  1.00 74.90           C  
ATOM   1973  NZ  LYS A 255     101.483  19.219  11.035  1.00 74.90           N1+
ATOM   1974  N   GLU A 256     102.276  23.424   5.178  1.00 78.16           N  
ATOM   1975  CA  GLU A 256     103.460  24.277   5.131  1.00 78.16           C  
ATOM   1976  C   GLU A 256     103.110  25.679   4.641  1.00 78.16           C  
ATOM   1977  O   GLU A 256     103.646  26.669   5.143  1.00 78.16           O  
ATOM   1978  CB  GLU A 256     104.534  23.658   4.233  1.00 78.16           C  
ATOM   1979  CG  GLU A 256     105.283  22.501   4.878  1.00 78.16           C  
ATOM   1980  CD  GLU A 256     106.041  22.903   6.133  1.00 78.16           C  
ATOM   1981  OE1 GLU A 256     106.028  22.135   7.122  1.00 78.16           O  
ATOM   1982  OE2 GLU A 256     106.654  23.993   6.128  1.00 78.16           O1-
ATOM   1983  N   LEU A 257     102.330  25.759   3.741  1.00 75.42           N  
ATOM   1984  CA  LEU A 257     101.876  27.050   3.234  1.00 75.42           C  
ATOM   1985  C   LEU A 257     101.156  27.838   4.324  1.00 75.42           C  
ATOM   1986  O   LEU A 257     101.340  29.051   4.443  1.00 75.42           O  
ATOM   1987  CB  LEU A 257     100.951  26.859   2.030  1.00 75.42           C  
ATOM   1988  CG  LEU A 257     101.624  26.464   0.714  1.00 75.42           C  
ATOM   1989  CD1 LEU A 257     100.575  26.207  -0.362  1.00 75.42           C  
ATOM   1990  CD2 LEU A 257     102.602  27.545   0.268  1.00 75.42           C  
ATOM   1991  N   GLU A 258     100.280  27.146   5.049  1.00 72.66           N  
ATOM   1992  CA  GLU A 258      99.576  27.794   6.152  1.00 72.66           C  
ATOM   1993  C   GLU A 258     100.556  28.340   7.186  1.00 72.66           C  
ATOM   1994  O   GLU A 258     100.377  29.450   7.694  1.00 72.66           O  
ATOM   1995  CB  GLU A 258      98.600  26.819   6.816  1.00 72.66           C  
ATOM   1996  CG  GLU A 258      97.303  26.626   6.043  1.00 72.66           C  
ATOM   1997  CD  GLU A 258      96.360  25.627   6.694  1.00 72.66           C  
ATOM   1998  OE1 GLU A 258      95.286  25.342   6.118  1.00 72.66           O  
ATOM   1999  OE2 GLU A 258      96.699  25.124   7.789  1.00 72.66           O1-
ATOM   2000  N   ARG A 259     101.516  27.495   7.523  1.00 75.40           N  
ATOM   2001  CA  ARG A 259     102.545  27.903   8.472  1.00 75.40           C  
ATOM   2002  C   ARG A 259     103.276  29.149   7.986  1.00 75.40           C  
ATOM   2003  O   ARG A 259     103.495  30.088   8.754  1.00 75.40           O  
ATOM   2004  CB  ARG A 259     103.544  26.767   8.704  1.00 75.40           C  
ATOM   2005  CG  ARG A 259     104.558  27.052   9.802  1.00 75.40           C  
ATOM   2006  CD  ARG A 259     105.536  25.900   9.979  1.00 75.40           C  
ATOM   2007  NE  ARG A 259     106.914  26.322   9.746  1.00 75.40           N  
ATOM   2008  CZ  ARG A 259     107.990  25.606  10.062  1.00 75.40           C  
ATOM   2009  NH1 ARG A 259     107.866  24.412  10.632  1.00 75.40           N1+
ATOM   2010  NH2 ARG A 259     109.198  26.085   9.807  1.00 75.40           N  
ATOM   2011  N   ASN A 260     103.619  29.128   6.863  1.00 74.77           N  
ATOM   2012  CA  ASN A 260     104.353  30.240   6.271  1.00 74.77           C  
ATOM   2013  C   ASN A 260     103.503  31.507   6.217  1.00 74.77           C  
ATOM   2014  O   ASN A 260     104.009  32.609   6.433  1.00 74.77           O  
ATOM   2015  CB  ASN A 260     104.847  29.873   4.870  1.00 74.77           C  
ATOM   2016  CG  ASN A 260     106.033  28.929   4.898  1.00 74.77           C  
ATOM   2017  ND2 ASN A 260     106.289  28.264   3.778  1.00 74.77           N  
ATOM   2018  OD1 ASN A 260     106.713  28.798   5.919  1.00 74.77           O  
ATOM   2019  N   ASP A 261     102.263  31.377   5.866  1.00 74.55           N  
ATOM   2020  CA  ASP A 261     101.326  32.496   5.865  1.00 74.55           C  
ATOM   2021  C   ASP A 261     101.242  33.144   7.245  1.00 74.55           C  
ATOM   2022  O   ASP A 261     101.230  34.371   7.360  1.00 74.55           O  
ATOM   2023  CB  ASP A 261      99.939  32.034   5.417  1.00 74.55           C  
ATOM   2024  CG  ASP A 261      98.991  33.186   5.136  1.00 74.55           C  
ATOM   2025  OD1 ASP A 261      99.369  34.121   4.398  1.00 74.55           O  
ATOM   2026  OD2 ASP A 261      97.856  33.160   5.660  1.00 74.55           O1-
ATOM   2027  N   GLU A 262     101.182  32.331   8.348  1.00 78.85           N  
ATOM   2028  CA  GLU A 262     101.119  32.817   9.723  1.00 78.85           C  
ATOM   2029  C   GLU A 262     102.404  33.545  10.110  1.00 78.85           C  
ATOM   2030  O   GLU A 262     102.361  34.572  10.789  1.00 78.85           O  
ATOM   2031  CB  GLU A 262     100.858  31.661  10.691  1.00 78.85           C  
ATOM   2032  CG  GLU A 262      99.437  31.116  10.628  1.00 78.85           C  
ATOM   2033  CD  GLU A 262      99.232  29.877  11.484  1.00 78.85           C  
ATOM   2034  OE1 GLU A 262      98.098  29.348  11.525  1.00 78.85           O  
ATOM   2035  OE2 GLU A 262     100.213  29.432  12.120  1.00 78.85           O1-
ATOM   2036  N   GLU A 263     103.494  33.022   9.677  1.00 77.94           N  
ATOM   2037  CA  GLU A 263     104.800  33.605   9.975  1.00 77.94           C  
ATOM   2038  C   GLU A 263     104.975  34.951   9.277  1.00 77.94           C  
ATOM   2039  O   GLU A 263     105.535  35.887   9.852  1.00 77.94           O  
ATOM   2040  CB  GLU A 263     105.923  32.649   9.564  1.00 77.94           C  
ATOM   2041  CG  GLU A 263     106.059  31.435  10.471  1.00 77.94           C  
ATOM   2042  CD  GLU A 263     107.164  30.484  10.039  1.00 77.94           C  
ATOM   2043  OE1 GLU A 263     107.391  29.464  10.728  1.00 77.94           O  
ATOM   2044  OE2 GLU A 263     107.809  30.763   9.004  1.00 77.94           O1-
ATOM   2045  N   ILE A 264     104.467  35.071   8.149  1.00 67.72           N  
ATOM   2046  CA  ILE A 264     104.543  36.289   7.349  1.00 67.72           C  
ATOM   2047  C   ILE A 264     103.618  37.352   7.939  1.00 67.72           C  
ATOM   2048  O   ILE A 264     103.974  38.531   7.994  1.00 67.72           O  
ATOM   2049  CB  ILE A 264     104.177  36.019   5.872  1.00 67.72           C  
ATOM   2050  CG1 ILE A 264     105.241  35.137   5.211  1.00 67.72           C  
ATOM   2051  CG2 ILE A 264     104.006  37.336   5.110  1.00 67.72           C  
ATOM   2052  CD1 ILE A 264     104.868  34.659   3.814  1.00 67.72           C  
ATOM   2053  N   LYS A 265     102.471  37.002   8.385  1.00 70.61           N  
ATOM   2054  CA  LYS A 265     101.533  37.914   9.035  1.00 70.61           C  
ATOM   2055  C   LYS A 265     102.114  38.465  10.335  1.00 70.61           C  
ATOM   2056  O   LYS A 265     101.861  39.616  10.695  1.00 70.61           O  
ATOM   2057  CB  LYS A 265     100.203  37.211   9.311  1.00 70.61           C  
ATOM   2058  CG  LYS A 265      99.317  37.060   8.084  1.00 70.61           C  
ATOM   2059  CD  LYS A 265      97.984  36.410   8.434  1.00 70.61           C  
ATOM   2060  CE  LYS A 265      97.124  36.196   7.196  1.00 70.61           C  
ATOM   2061  NZ  LYS A 265      95.832  35.523   7.529  1.00 70.61           N1+
ATOM   2062  N   LYS A 266     102.974  37.755  10.996  1.00 73.99           N  
ATOM   2063  CA  LYS A 266     103.566  38.127  12.278  1.00 73.99           C  
ATOM   2064  C   LYS A 266     104.822  38.971  12.079  1.00 73.99           C  
ATOM   2065  O   LYS A 266     105.152  39.809  12.920  1.00 73.99           O  
ATOM   2066  CB  LYS A 266     103.898  36.879  13.097  1.00 73.99           C  
ATOM   2067  CG  LYS A 266     102.682  36.194  13.702  1.00 73.99           C  
ATOM   2068  CD  LYS A 266     103.082  35.004  14.566  1.00 73.99           C  
ATOM   2069  CE  LYS A 266     101.863  34.279  15.119  1.00 73.99           C  
ATOM   2070  NZ  LYS A 266     102.250  33.094  15.943  1.00 73.99           N1+
ATOM   2071  N   SER A 267     105.396  38.969  10.936  1.00 63.24           N  
ATOM   2072  CA  SER A 267     106.647  39.682  10.705  1.00 63.24           C  
ATOM   2073  C   SER A 267     106.418  40.946   9.883  1.00 63.24           C  
ATOM   2074  O   SER A 267     105.642  40.938   8.925  1.00 63.24           O  
ATOM   2075  CB  SER A 267     107.657  38.780   9.996  1.00 63.24           C  
ATOM   2076  OG  SER A 267     107.302  38.598   8.636  1.00 63.24           O  
ATOM   2077  N   ASP A 268     105.985  42.163  10.443  1.00 61.47           N  
ATOM   2078  CA  ASP A 268     105.899  43.484   9.830  1.00 61.47           C  
ATOM   2079  C   ASP A 268     107.082  43.736   8.897  1.00 61.47           C  
ATOM   2080  O   ASP A 268     107.290  44.862   8.439  1.00 61.47           O  
ATOM   2081  CB  ASP A 268     105.838  44.572  10.905  1.00 61.47           C  
ATOM   2082  CG  ASP A 268     104.438  45.120  11.114  1.00 61.47           C  
ATOM   2083  OD1 ASP A 268     103.517  44.749  10.354  1.00 61.47           O  
ATOM   2084  OD2 ASP A 268     104.253  45.934  12.046  1.00 61.47           O1-
ATOM   2085  N   GLU A 269     107.699  42.694   8.150  1.00 56.96           N  
ATOM   2086  CA  GLU A 269     108.806  42.930   7.227  1.00 56.96           C  
ATOM   2087  C   GLU A 269     108.476  42.423   5.826  1.00 56.96           C  
ATOM   2088  O   GLU A 269     108.084  41.266   5.657  1.00 56.96           O  
ATOM   2089  CB  GLU A 269     110.085  42.263   7.740  1.00 56.96           C  
ATOM   2090  CG  GLU A 269     110.983  43.193   8.545  1.00 56.96           C  
ATOM   2091  CD  GLU A 269     112.257  42.521   9.033  1.00 56.96           C  
ATOM   2092  OE1 GLU A 269     113.081  43.192   9.695  1.00 56.96           O  
ATOM   2093  OE2 GLU A 269     112.432  41.315   8.750  1.00 56.96           O1-
ATOM   2094  N   LEU A 270     107.858  43.229   4.834  1.00 53.65           N  
ATOM   2095  CA  LEU A 270     107.296  42.709   3.592  1.00 53.65           C  
ATOM   2096  C   LEU A 270     108.088  43.203   2.387  1.00 53.65           C  
ATOM   2097  O   LEU A 270     108.014  44.381   2.031  1.00 53.65           O  
ATOM   2098  CB  LEU A 270     105.827  43.119   3.456  1.00 53.65           C  
ATOM   2099  CG  LEU A 270     104.797  42.163   4.059  1.00 53.65           C  
ATOM   2100  CD1 LEU A 270     103.563  42.934   4.516  1.00 53.65           C  
ATOM   2101  CD2 LEU A 270     104.416  41.082   3.053  1.00 53.65           C  
ATOM   2102  N   ASP A 271     109.084  42.325   1.747  1.00 55.19           N  
ATOM   2103  CA  ASP A 271     109.171  42.159   0.299  1.00 55.19           C  
ATOM   2104  C   ASP A 271     109.057  40.687  -0.092  1.00 55.19           C  
ATOM   2105  O   ASP A 271     109.229  40.335  -1.261  1.00 55.19           O  
ATOM   2106  CB  ASP A 271     110.481  42.744  -0.230  1.00 55.19           C  
ATOM   2107  CG  ASP A 271     110.268  43.824  -1.276  1.00 55.19           C  
ATOM   2108  OD1 ASP A 271     109.107  44.080  -1.661  1.00 55.19           O  
ATOM   2109  OD2 ASP A 271     111.271  44.422  -1.722  1.00 55.19           O1-
ATOM   2110  N   ASP A 272     108.393  39.668   0.496  1.00 58.64           N  
ATOM   2111  CA  ASP A 272     108.245  38.245   0.205  1.00 58.64           C  
ATOM   2112  C   ASP A 272     106.771  37.852   0.121  1.00 58.64           C  
ATOM   2113  O   ASP A 272     106.444  36.667   0.028  1.00 58.64           O  
ATOM   2114  CB  ASP A 272     108.954  37.402   1.268  1.00 58.64           C  
ATOM   2115  CG  ASP A 272     110.462  37.374   1.092  1.00 58.64           C  
ATOM   2116  OD1 ASP A 272     110.956  37.716  -0.004  1.00 58.64           O  
ATOM   2117  OD2 ASP A 272     111.163  37.003   2.057  1.00 58.64           O1-
ATOM   2118  N   GLU A 273     105.809  38.640   0.022  1.00 55.91           N  
ATOM   2119  CA  GLU A 273     104.369  38.453  -0.130  1.00 55.91           C  
ATOM   2120  C   GLU A 273     104.020  37.960  -1.532  1.00 55.91           C  
ATOM   2121  O   GLU A 273     103.130  37.124  -1.698  1.00 55.91           O  
ATOM   2122  CB  GLU A 273     103.623  39.755   0.171  1.00 55.91           C  
ATOM   2123  CG  GLU A 273     103.242  39.923   1.635  1.00 55.91           C  
ATOM   2124  CD  GLU A 273     102.454  41.193   1.908  1.00 55.91           C  
ATOM   2125  OE1 GLU A 273     102.094  41.443   3.081  1.00 55.91           O  
ATOM   2126  OE2 GLU A 273     102.192  41.944   0.942  1.00 55.91           O1-
ATOM   2127  N   SER A 274     104.932  38.070  -2.548  1.00 57.41           N  
ATOM   2128  CA  SER A 274     104.675  37.729  -3.943  1.00 57.41           C  
ATOM   2129  C   SER A 274     105.080  36.290  -4.244  1.00 57.41           C  
ATOM   2130  O   SER A 274     104.379  35.580  -4.968  1.00 57.41           O  
ATOM   2131  CB  SER A 274     105.423  38.683  -4.875  1.00 57.41           C  
ATOM   2132  OG  SER A 274     105.958  37.985  -5.986  1.00 57.41           O  
ATOM   2133  N   LEU A 275     105.983  35.639  -3.564  1.00 58.29           N  
ATOM   2134  CA  LEU A 275     106.495  34.287  -3.761  1.00 58.29           C  
ATOM   2135  C   LEU A 275     105.604  33.262  -3.066  1.00 58.29           C  
ATOM   2136  O   LEU A 275     105.275  32.226  -3.647  1.00 58.29           O  
ATOM   2137  CB  LEU A 275     107.928  34.175  -3.236  1.00 58.29           C  
ATOM   2138  CG  LEU A 275     108.715  32.937  -3.670  1.00 58.29           C  
ATOM   2139  CD1 LEU A 275     109.624  33.272  -4.847  1.00 58.29           C  
ATOM   2140  CD2 LEU A 275     109.525  32.382  -2.504  1.00 58.29           C  
ATOM   2141  N   LEU A 276     105.092  33.602  -1.933  1.00 62.93           N  
ATOM   2142  CA  LEU A 276     104.159  32.723  -1.235  1.00 62.93           C  
ATOM   2143  C   LEU A 276     102.797  32.722  -1.921  1.00 62.93           C  
ATOM   2144  O   LEU A 276     102.167  31.672  -2.057  1.00 62.93           O  
ATOM   2145  CB  LEU A 276     104.007  33.155   0.226  1.00 62.93           C  
ATOM   2146  CG  LEU A 276     103.657  32.052   1.226  1.00 62.93           C  
ATOM   2147  CD1 LEU A 276     104.908  31.588   1.963  1.00 62.93           C  
ATOM   2148  CD2 LEU A 276     102.600  32.539   2.211  1.00 62.93           C  
ATOM   2149  N   GLU A 277     102.429  33.803  -2.472  1.00 61.53           N  
ATOM   2150  CA  GLU A 277     101.184  33.897  -3.229  1.00 61.53           C  
ATOM   2151  C   GLU A 277     101.258  33.083  -4.518  1.00 61.53           C  
ATOM   2152  O   GLU A 277     100.299  32.399  -4.882  1.00 61.53           O  
ATOM   2153  CB  GLU A 277     100.857  35.358  -3.547  1.00 61.53           C  
ATOM   2154  CG  GLU A 277      99.412  35.588  -3.970  1.00 61.53           C  
ATOM   2155  CD  GLU A 277      99.048  37.059  -4.086  1.00 61.53           C  
ATOM   2156  OE1 GLU A 277      97.866  37.372  -4.355  1.00 61.53           O  
ATOM   2157  OE2 GLU A 277      99.953  37.905  -3.908  1.00 61.53           O1-
ATOM   2158  N   ASP A 278     102.420  32.883  -5.091  1.00 57.78           N  
ATOM   2159  CA  ASP A 278     102.650  32.139  -6.326  1.00 57.78           C  
ATOM   2160  C   ASP A 278     102.724  30.638  -6.057  1.00 57.78           C  
ATOM   2161  O   ASP A 278     102.192  29.837  -6.830  1.00 57.78           O  
ATOM   2162  CB  ASP A 278     103.934  32.616  -7.008  1.00 57.78           C  
ATOM   2163  CG  ASP A 278     103.787  33.974  -7.668  1.00 57.78           C  
ATOM   2164  OD1 ASP A 278     102.642  34.440  -7.856  1.00 57.78           O  
ATOM   2165  OD2 ASP A 278     104.824  34.584  -8.009  1.00 57.78           O1-
ATOM   2166  N   ILE A 279     103.284  30.254  -4.955  1.00 60.59           N  
ATOM   2167  CA  ILE A 279     103.343  28.856  -4.541  1.00 60.59           C  
ATOM   2168  C   ILE A 279     101.948  28.374  -4.151  1.00 60.59           C  
ATOM   2169  O   ILE A 279     101.519  27.294  -4.562  1.00 60.59           O  
ATOM   2170  CB  ILE A 279     104.327  28.655  -3.368  1.00 60.59           C  
ATOM   2171  CG1 ILE A 279     105.769  28.888  -3.834  1.00 60.59           C  
ATOM   2172  CG2 ILE A 279     104.167  27.257  -2.762  1.00 60.59           C  
ATOM   2173  CD1 ILE A 279     106.800  28.822  -2.716  1.00 60.59           C  
ATOM   2174  N   VAL A 280     101.255  29.238  -3.518  1.00 62.87           N  
ATOM   2175  CA  VAL A 280      99.887  28.910  -3.131  1.00 62.87           C  
ATOM   2176  C   VAL A 280      99.006  28.816  -4.375  1.00 62.87           C  
ATOM   2177  O   VAL A 280      98.205  27.887  -4.506  1.00 62.87           O  
ATOM   2178  CB  VAL A 280      99.310  29.952  -2.147  1.00 62.87           C  
ATOM   2179  CG1 VAL A 280      97.820  29.709  -1.915  1.00 62.87           C  
ATOM   2180  CG2 VAL A 280     100.073  29.916  -0.824  1.00 62.87           C  
ATOM   2181  N   GLU A 281      99.205  29.672  -5.291  1.00 61.91           N  
ATOM   2182  CA  GLU A 281      98.476  29.660  -6.556  1.00 61.91           C  
ATOM   2183  C   GLU A 281      98.817  28.419  -7.377  1.00 61.91           C  
ATOM   2184  O   GLU A 281      97.935  27.806  -7.981  1.00 61.91           O  
ATOM   2185  CB  GLU A 281      98.778  30.924  -7.363  1.00 61.91           C  
ATOM   2186  CG  GLU A 281      97.731  31.243  -8.422  1.00 61.91           C  
ATOM   2187  CD  GLU A 281      97.882  32.635  -9.014  1.00 61.91           C  
ATOM   2188  OE1 GLU A 281      97.080  33.007  -9.901  1.00 61.91           O  
ATOM   2189  OE2 GLU A 281      98.809  33.359  -8.589  1.00 61.91           O1-
ATOM   2190  N   LEU A 282     100.001  27.943  -7.338  1.00 59.05           N  
ATOM   2191  CA  LEU A 282     100.430  26.746  -8.054  1.00 59.05           C  
ATOM   2192  C   LEU A 282      99.883  25.488  -7.387  1.00 59.05           C  
ATOM   2193  O   LEU A 282      99.422  24.570  -8.070  1.00 59.05           O  
ATOM   2194  CB  LEU A 282     101.959  26.678  -8.118  1.00 59.05           C  
ATOM   2195  CG  LEU A 282     102.601  27.101  -9.441  1.00 59.05           C  
ATOM   2196  CD1 LEU A 282     103.885  27.882  -9.181  1.00 59.05           C  
ATOM   2197  CD2 LEU A 282     102.877  25.882 -10.314  1.00 59.05           C  
ATOM   2198  N   LEU A 283      99.782  25.578  -6.177  1.00 66.52           N  
ATOM   2199  CA  LEU A 283      99.201  24.464  -5.435  1.00 66.52           C  
ATOM   2200  C   LEU A 283      97.697  24.377  -5.676  1.00 66.52           C  
ATOM   2201  O   LEU A 283      97.151  23.282  -5.829  1.00 66.52           O  
ATOM   2202  CB  LEU A 283      99.482  24.611  -3.937  1.00 66.52           C  
ATOM   2203  CG  LEU A 283     100.831  24.086  -3.447  1.00 66.52           C  
ATOM   2204  CD1 LEU A 283     101.102  24.568  -2.025  1.00 66.52           C  
ATOM   2205  CD2 LEU A 283     100.872  22.563  -3.517  1.00 66.52           C  
ATOM   2206  N   LYS A 284      97.177  25.545  -5.757  1.00 65.39           N  
ATOM   2207  CA  LYS A 284      95.753  25.583  -6.080  1.00 65.39           C  
ATOM   2208  C   LYS A 284      95.488  25.001  -7.466  1.00 65.39           C  
ATOM   2209  O   LYS A 284      94.505  24.284  -7.667  1.00 65.39           O  
ATOM   2210  CB  LYS A 284      95.221  27.014  -6.002  1.00 65.39           C  
ATOM   2211  CG  LYS A 284      94.982  27.509  -4.583  1.00 65.39           C  
ATOM   2212  CD  LYS A 284      94.377  28.907  -4.573  1.00 65.39           C  
ATOM   2213  CE  LYS A 284      94.145  29.407  -3.154  1.00 65.39           C  
ATOM   2214  NZ  LYS A 284      93.608  30.801  -3.138  1.00 65.39           N1+
ATOM   2215  N   GLU A 285      96.429  25.185  -8.325  1.00 62.66           N  
ATOM   2216  CA  GLU A 285      96.327  24.655  -9.681  1.00 62.66           C  
ATOM   2217  C   GLU A 285      96.560  23.146  -9.703  1.00 62.66           C  
ATOM   2218  O   GLU A 285      95.878  22.418 -10.427  1.00 62.66           O  
ATOM   2219  CB  GLU A 285      97.326  25.354 -10.608  1.00 62.66           C  
ATOM   2220  CG  GLU A 285      96.906  26.759 -11.015  1.00 62.66           C  
ATOM   2221  CD  GLU A 285      97.826  27.384 -12.051  1.00 62.66           C  
ATOM   2222  OE1 GLU A 285      97.522  28.495 -12.542  1.00 62.66           O  
ATOM   2223  OE2 GLU A 285      98.860  26.758 -12.375  1.00 62.66           O1-
ATOM   2224  N   ILE A 286      97.421  22.609  -8.876  1.00 63.67           N  
ATOM   2225  CA  ILE A 286      97.680  21.179  -8.743  1.00 63.67           C  
ATOM   2226  C   ILE A 286      96.460  20.488  -8.139  1.00 63.67           C  
ATOM   2227  O   ILE A 286      96.042  19.428  -8.610  1.00 63.67           O  
ATOM   2228  CB  ILE A 286      98.932  20.910  -7.879  1.00 63.67           C  
ATOM   2229  CG1 ILE A 286     100.198  21.358  -8.619  1.00 63.67           C  
ATOM   2230  CG2 ILE A 286      99.017  19.430  -7.498  1.00 63.67           C  
ATOM   2231  CD1 ILE A 286     101.471  21.251  -7.791  1.00 63.67           C  
ATOM   2232  N   ILE A 287      95.843  21.190  -7.247  1.00 66.99           N  
ATOM   2233  CA  ILE A 287      94.625  20.665  -6.639  1.00 66.99           C  
ATOM   2234  C   ILE A 287      93.503  20.635  -7.673  1.00 66.99           C  
ATOM   2235  O   ILE A 287      92.748  19.663  -7.753  1.00 66.99           O  
ATOM   2236  CB  ILE A 287      94.200  21.503  -5.412  1.00 66.99           C  
ATOM   2237  CG1 ILE A 287      95.204  21.320  -4.267  1.00 66.99           C  
ATOM   2238  CG2 ILE A 287      92.786  21.125  -4.965  1.00 66.99           C  
ATOM   2239  CD1 ILE A 287      94.960  22.238  -3.077  1.00 66.99           C  
ATOM   2240  N   LYS A 288      93.496  21.707  -8.503  1.00 69.34           N  
ATOM   2241  CA  LYS A 288      92.520  21.766  -9.587  1.00 69.34           C  
ATOM   2242  C   LYS A 288      92.725  20.620 -10.574  1.00 69.34           C  
ATOM   2243  O   LYS A 288      91.760  19.986 -11.007  1.00 69.34           O  
ATOM   2244  CB  LYS A 288      92.606  23.108 -10.316  1.00 69.34           C  
ATOM   2245  CG  LYS A 288      91.855  24.236  -9.625  1.00 69.34           C  
ATOM   2246  CD  LYS A 288      91.913  25.525 -10.435  1.00 69.34           C  
ATOM   2247  CE  LYS A 288      91.314  26.696  -9.669  1.00 69.34           C  
ATOM   2248  NZ  LYS A 288      91.428  27.975 -10.434  1.00 69.34           N1+
ATOM   2249  N   LEU A 289      93.907  20.338 -10.855  1.00 64.83           N  
ATOM   2250  CA  LEU A 289      94.241  19.278 -11.800  1.00 64.83           C  
ATOM   2251  C   LEU A 289      93.956  17.905 -11.201  1.00 64.83           C  
ATOM   2252  O   LEU A 289      93.445  17.017 -11.886  1.00 64.83           O  
ATOM   2253  CB  LEU A 289      95.712  19.372 -12.214  1.00 64.83           C  
ATOM   2254  CG  LEU A 289      96.075  20.505 -13.175  1.00 64.83           C  
ATOM   2255  CD1 LEU A 289      97.589  20.611 -13.323  1.00 64.83           C  
ATOM   2256  CD2 LEU A 289      95.413  20.287 -14.532  1.00 64.83           C  
ATOM   2257  N   TRP A 290      94.074  17.808 -10.009  1.00 74.51           N  
ATOM   2258  CA  TRP A 290      93.733  16.588  -9.283  1.00 74.51           C  
ATOM   2259  C   TRP A 290      92.223  16.374  -9.258  1.00 74.51           C  
ATOM   2260  O   TRP A 290      91.746  15.251  -9.436  1.00 74.51           O  
ATOM   2261  CB  TRP A 290      94.277  16.643  -7.853  1.00 74.51           C  
ATOM   2262  CG  TRP A 290      94.200  15.336  -7.122  1.00 74.51           C  
ATOM   2263  CD1 TRP A 290      95.005  14.245  -7.297  1.00 74.51           C  
ATOM   2264  CD2 TRP A 290      93.260  14.983  -6.101  1.00 74.51           C  
ATOM   2265  CE2 TRP A 290      93.555  13.660  -5.702  1.00 74.51           C  
ATOM   2266  CE3 TRP A 290      92.198  15.658  -5.486  1.00 74.51           C  
ATOM   2267  NE1 TRP A 290      94.622  13.234  -6.446  1.00 74.51           N  
ATOM   2268  CZ2 TRP A 290      92.823  13.000  -4.712  1.00 74.51           C  
ATOM   2269  CZ3 TRP A 290      91.471  14.997  -4.501  1.00 74.51           C  
ATOM   2270  CH2 TRP A 290      91.790  13.681  -4.126  1.00 74.51           C  
ATOM   2271  N   LYS A 291      91.529  17.414  -9.006  1.00 68.04           N  
ATOM   2272  CA  LYS A 291      90.072  17.343  -9.027  1.00 68.04           C  
ATOM   2273  C   LYS A 291      89.564  16.838 -10.374  1.00 68.04           C  
ATOM   2274  O   LYS A 291      88.633  16.033 -10.431  1.00 68.04           O  
ATOM   2275  CB  LYS A 291      89.463  18.712  -8.718  1.00 68.04           C  
ATOM   2276  CG  LYS A 291      87.979  18.669  -8.385  1.00 68.04           C  
ATOM   2277  CD  LYS A 291      87.461  20.037  -7.959  1.00 68.04           C  
ATOM   2278  CE  LYS A 291      85.958  20.018  -7.722  1.00 68.04           C  
ATOM   2279  NZ  LYS A 291      85.449  21.351  -7.284  1.00 68.04           N1+
ATOM   2280  N   ILE A 292      90.274  17.228 -11.371  1.00 70.62           N  
ATOM   2281  CA  ILE A 292      89.936  16.769 -12.714  1.00 70.62           C  
ATOM   2282  C   ILE A 292      90.224  15.275 -12.837  1.00 70.62           C  
ATOM   2283  O   ILE A 292      89.402  14.518 -13.358  1.00 70.62           O  
ATOM   2284  CB  ILE A 292      90.714  17.556 -13.792  1.00 70.62           C  
ATOM   2285  CG1 ILE A 292      90.277  19.025 -13.802  1.00 70.62           C  
ATOM   2286  CG2 ILE A 292      90.521  16.918 -15.171  1.00 70.62           C  
ATOM   2287  CD1 ILE A 292      91.124  19.917 -14.698  1.00 70.62           C  
ATOM   2288  N   LEU A 293      91.243  14.901 -12.343  1.00 71.95           N  
ATOM   2289  CA  LEU A 293      91.625  13.494 -12.409  1.00 71.95           C  
ATOM   2290  C   LEU A 293      90.650  12.629 -11.618  1.00 71.95           C  
ATOM   2291  O   LEU A 293      90.254  11.554 -12.075  1.00 71.95           O  
ATOM   2292  CB  LEU A 293      93.047  13.299 -11.877  1.00 71.95           C  
ATOM   2293  CG  LEU A 293      94.178  13.431 -12.899  1.00 71.95           C  
ATOM   2294  CD1 LEU A 293      95.470  13.851 -12.208  1.00 71.95           C  
ATOM   2295  CD2 LEU A 293      94.370  12.119 -13.654  1.00 71.95           C  
ATOM   2296  N   VAL A 294      90.214  13.129 -10.485  1.00 70.18           N  
ATOM   2297  CA  VAL A 294      89.245  12.427  -9.650  1.00 70.18           C  
ATOM   2298  C   VAL A 294      87.897  12.361 -10.365  1.00 70.18           C  
ATOM   2299  O   VAL A 294      87.246  11.315 -10.380  1.00 70.18           O  
ATOM   2300  CB  VAL A 294      89.086  13.106  -8.272  1.00 70.18           C  
ATOM   2301  CG1 VAL A 294      87.910  12.503  -7.506  1.00 70.18           C  
ATOM   2302  CG2 VAL A 294      90.376  12.981  -7.464  1.00 70.18           C  
ATOM   2303  N   GLU A 295      87.548  13.477 -10.978  1.00 73.01           N  
ATOM   2304  CA  GLU A 295      86.289  13.530 -11.717  1.00 73.01           C  
ATOM   2305  C   GLU A 295      86.304  12.565 -12.899  1.00 73.01           C  
ATOM   2306  O   GLU A 295      85.312  11.883 -13.163  1.00 73.01           O  
ATOM   2307  CB  GLU A 295      86.011  14.954 -12.203  1.00 73.01           C  
ATOM   2308  CG  GLU A 295      85.574  15.906 -11.099  1.00 73.01           C  
ATOM   2309  CD  GLU A 295      85.369  17.332 -11.583  1.00 73.01           C  
ATOM   2310  OE1 GLU A 295      85.003  18.205 -10.764  1.00 73.01           O  
ATOM   2311  OE2 GLU A 295      85.574  17.579 -12.792  1.00 73.01           O1-
ATOM   2312  N   VAL A 296      87.382  12.542 -13.514  1.00 71.19           N  
ATOM   2313  CA  VAL A 296      87.535  11.616 -14.633  1.00 71.19           C  
ATOM   2314  C   VAL A 296      87.477  10.177 -14.124  1.00 71.19           C  
ATOM   2315  O   VAL A 296      86.844   9.319 -14.743  1.00 71.19           O  
ATOM   2316  CB  VAL A 296      88.857  11.860 -15.394  1.00 71.19           C  
ATOM   2317  CG1 VAL A 296      89.094  10.762 -16.430  1.00 71.19           C  
ATOM   2318  CG2 VAL A 296      88.843  13.234 -16.060  1.00 71.19           C  
ATOM   2319  N   SER A 297      88.043   9.931 -13.010  1.00 72.62           N  
ATOM   2320  CA  SER A 297      88.024   8.599 -12.415  1.00 72.62           C  
ATOM   2321  C   SER A 297      86.611   8.192 -12.013  1.00 72.62           C  
ATOM   2322  O   SER A 297      86.228   7.030 -12.162  1.00 72.62           O  
ATOM   2323  CB  SER A 297      88.945   8.544 -11.194  1.00 72.62           C  
ATOM   2324  OG  SER A 297      90.294   8.753 -11.573  1.00 72.62           O  
ATOM   2325  N   ASP A 298      85.792   9.153 -11.595  1.00 72.49           N  
ATOM   2326  CA  ASP A 298      84.394   8.950 -11.228  1.00 72.49           C  
ATOM   2327  C   ASP A 298      83.559   8.552 -12.442  1.00 72.49           C  
ATOM   2328  O   ASP A 298      82.726   7.647 -12.360  1.00 72.49           O  
ATOM   2329  CB  ASP A 298      83.819  10.214 -10.585  1.00 72.49           C  
ATOM   2330  CG  ASP A 298      82.689   9.923  -9.613  1.00 72.49           C  
ATOM   2331  OD1 ASP A 298      82.651   8.815  -9.035  1.00 72.49           O  
ATOM   2332  OD2 ASP A 298      81.825  10.807  -9.428  1.00 72.49           O1-
ATOM   2333  N   VAL A 299      83.725   9.224 -13.534  1.00 71.59           N  
ATOM   2334  CA  VAL A 299      83.084   8.876 -14.798  1.00 71.59           C  
ATOM   2335  C   VAL A 299      83.509   7.472 -15.224  1.00 71.59           C  
ATOM   2336  O   VAL A 299      82.676   6.665 -15.642  1.00 71.59           O  
ATOM   2337  CB  VAL A 299      83.426   9.896 -15.908  1.00 71.59           C  
ATOM   2338  CG1 VAL A 299      82.885   9.427 -17.257  1.00 71.59           C  
ATOM   2339  CG2 VAL A 299      82.869  11.274 -15.554  1.00 71.59           C  
ATOM   2340  N   MET A 300      84.790   7.216 -15.140  1.00 72.29           N  
ATOM   2341  CA  MET A 300      85.286   5.891 -15.501  1.00 72.29           C  
ATOM   2342  C   MET A 300      84.675   4.819 -14.605  1.00 72.29           C  
ATOM   2343  O   MET A 300      84.285   3.752 -15.083  1.00 72.29           O  
ATOM   2344  CB  MET A 300      86.812   5.844 -15.408  1.00 72.29           C  
ATOM   2345  CG  MET A 300      87.518   6.528 -16.568  1.00 72.29           C  
ATOM   2346  SD  MET A 300      87.230   5.676 -18.167  1.00 72.29           S  
ATOM   2347  CE  MET A 300      88.499   4.383 -18.075  1.00 72.29           C  
ATOM   2348  N   LEU A 301      84.471   5.084 -13.363  1.00 62.32           N  
ATOM   2349  CA  LEU A 301      83.847   4.200 -12.384  1.00 62.32           C  
ATOM   2350  C   LEU A 301      82.378   3.965 -12.722  1.00 62.32           C  
ATOM   2351  O   LEU A 301      81.882   2.843 -12.603  1.00 62.32           O  
ATOM   2352  CB  LEU A 301      83.971   4.789 -10.975  1.00 62.32           C  
ATOM   2353  CG  LEU A 301      85.305   4.565 -10.262  1.00 62.32           C  
ATOM   2354  CD1 LEU A 301      85.400   5.453  -9.025  1.00 62.32           C  
ATOM   2355  CD2 LEU A 301      85.471   3.096  -9.886  1.00 62.32           C  
ATOM   2356  N   LYS A 302      81.635   4.934 -13.164  1.00 72.82           N  
ATOM   2357  CA  LYS A 302      80.246   4.838 -13.603  1.00 72.82           C  
ATOM   2358  C   LYS A 302      80.129   4.017 -14.884  1.00 72.82           C  
ATOM   2359  O   LYS A 302      79.178   3.252 -15.052  1.00 72.82           O  
ATOM   2360  CB  LYS A 302      79.653   6.232 -13.817  1.00 72.82           C  
ATOM   2361  CG  LYS A 302      79.231   6.929 -12.532  1.00 72.82           C  
ATOM   2362  CD  LYS A 302      78.623   8.297 -12.813  1.00 72.82           C  
ATOM   2363  CE  LYS A 302      78.328   9.055 -11.526  1.00 72.82           C  
ATOM   2364  NZ  LYS A 302      77.821  10.432 -11.797  1.00 72.82           N1+
ATOM   2365  N   LEU A 303      81.082   4.084 -15.718  1.00 71.59           N  
ATOM   2366  CA  LEU A 303      81.111   3.361 -16.986  1.00 71.59           C  
ATOM   2367  C   LEU A 303      81.402   1.881 -16.760  1.00 71.59           C  
ATOM   2368  O   LEU A 303      80.809   1.021 -17.416  1.00 71.59           O  
ATOM   2369  CB  LEU A 303      82.162   3.963 -17.921  1.00 71.59           C  
ATOM   2370  CG  LEU A 303      81.764   5.245 -18.653  1.00 71.59           C  
ATOM   2371  CD1 LEU A 303      82.987   5.888 -19.300  1.00 71.59           C  
ATOM   2372  CD2 LEU A 303      80.692   4.955 -19.697  1.00 71.59           C  
ATOM   2373  N   ILE A 304      82.221   1.548 -15.855  1.00 65.87           N  
ATOM   2374  CA  ILE A 304      82.548   0.167 -15.513  1.00 65.87           C  
ATOM   2375  C   ILE A 304      81.427  -0.437 -14.673  1.00 65.87           C  
ATOM   2376  O   ILE A 304      81.070  -1.604 -14.850  1.00 65.87           O  
ATOM   2377  CB  ILE A 304      83.894   0.076 -14.758  1.00 65.87           C  
ATOM   2378  CG1 ILE A 304      85.048   0.515 -15.666  1.00 65.87           C  
ATOM   2379  CG2 ILE A 304      84.121  -1.344 -14.231  1.00 65.87           C  
ATOM   2380  CD1 ILE A 304      86.377   0.679 -14.943  1.00 65.87           C  
ATOM   2381  N   SER A 305      80.795   0.288 -13.900  1.00 57.94           N  
ATOM   2382  CA  SER A 305      79.707  -0.161 -13.036  1.00 57.94           C  
ATOM   2383  C   SER A 305      78.374  -0.150 -13.778  1.00 57.94           C  
ATOM   2384  O   SER A 305      77.465  -0.911 -13.441  1.00 57.94           O  
ATOM   2385  CB  SER A 305      79.615   0.717 -11.789  1.00 57.94           C  
ATOM   2386  OG  SER A 305      79.464   2.081 -12.144  1.00 57.94           O  
ATOM   2387  N   GLY A 306      78.056   0.686 -14.734  1.00 50.31           N  
ATOM   2388  CA  GLY A 306      76.922   0.717 -15.645  1.00 50.31           C  
ATOM   2389  C   GLY A 306      77.007  -0.329 -16.740  1.00 50.31           C  
ATOM   2390  O   GLY A 306      76.002  -0.655 -17.374  1.00 50.31           O  
ATOM   2391  N   SER A 307      78.088  -1.074 -16.955  1.00 52.15           N  
ATOM   2392  CA  SER A 307      78.228  -2.193 -17.881  1.00 52.15           C  
ATOM   2393  C   SER A 307      77.917  -3.520 -17.196  1.00 52.15           C  
ATOM   2394  O   SER A 307      77.772  -4.548 -17.859  1.00 52.15           O  
ATOM   2395  CB  SER A 307      79.640  -2.232 -18.466  1.00 52.15           C  
ATOM   2396  OG  SER A 307      80.613  -2.204 -17.436  1.00 52.15           O  
ATOM   2397  N   HIS A 308      77.418  -3.609 -15.807  1.00 47.02           N  
ATOM   2398  CA  HIS A 308      76.983  -4.825 -15.127  1.00 47.02           C  
ATOM   2399  C   HIS A 308      75.473  -4.826 -14.914  1.00 47.02           C  
ATOM   2400  O   HIS A 308      74.897  -5.847 -14.532  1.00 47.02           O  
ATOM   2401  CB  HIS A 308      77.703  -4.976 -13.787  1.00 47.02           C  
ATOM   2402  CG  HIS A 308      78.643  -6.137 -13.736  1.00 47.02           C  
ATOM   2403  CD2 HIS A 308      78.944  -6.995 -12.733  1.00 47.02           C  
ATOM   2404  ND1 HIS A 308      79.405  -6.525 -14.816  1.00 47.02           N  
ATOM   2405  CE1 HIS A 308      80.136  -7.573 -14.479  1.00 47.02           C  
ATOM   2406  NE2 HIS A 308      79.874  -7.879 -13.220  1.00 47.02           N  
ATOM   2407  N   HIS A 309      74.569  -3.912 -15.442  1.00 49.59           N  
ATOM   2408  CA  HIS A 309      73.112  -3.958 -15.471  1.00 49.59           C  
ATOM   2409  C   HIS A 309      72.594  -4.169 -16.889  1.00 49.59           C  
ATOM   2410  O   HIS A 309      71.412  -4.458 -17.087  1.00 49.59           O  
ATOM   2411  CB  HIS A 309      72.524  -2.673 -14.884  1.00 49.59           C  
ATOM   2412  CG  HIS A 309      72.226  -2.763 -13.421  1.00 49.59           C  
ATOM   2413  CD2 HIS A 309      72.328  -1.842 -12.435  1.00 49.59           C  
ATOM   2414  ND1 HIS A 309      71.763  -3.917 -12.826  1.00 49.59           N  
ATOM   2415  CE1 HIS A 309      71.592  -3.700 -11.533  1.00 49.59           C  
ATOM   2416  NE2 HIS A 309      71.927  -2.449 -11.269  1.00 49.59           N  
ATOM   2417  N   HIS A 310      73.417  -4.611 -17.915  1.00 51.75           N  
ATOM   2418  CA  HIS A 310      72.867  -5.012 -19.205  1.00 51.75           C  
ATOM   2419  C   HIS A 310      73.262  -6.442 -19.553  1.00 51.75           C  
ATOM   2420  O   HIS A 310      72.954  -6.928 -20.644  1.00 51.75           O  
ATOM   2421  CB  HIS A 310      73.332  -4.055 -20.305  1.00 51.75           C  
ATOM   2422  CG  HIS A 310      72.361  -2.955 -20.594  1.00 51.75           C  
ATOM   2423  CD2 HIS A 310      72.522  -1.611 -20.617  1.00 51.75           C  
ATOM   2424  ND1 HIS A 310      71.039  -3.191 -20.902  1.00 51.75           N  
ATOM   2425  CE1 HIS A 310      70.428  -2.035 -21.104  1.00 51.75           C  
ATOM   2426  NE2 HIS A 310      71.306  -1.062 -20.937  1.00 51.75           N  
ATOM   2427  N   HIS A 311      73.472  -7.452 -18.495  1.00 44.51           N  
ATOM   2428  CA  HIS A 311      73.533  -8.818 -19.002  1.00 44.51           C  
ATOM   2429  C   HIS A 311      72.514  -9.712 -18.303  1.00 44.51           C  
ATOM   2430  O   HIS A 311      72.887 -10.657 -17.604  1.00 44.51           O  
ATOM   2431  CB  HIS A 311      74.941  -9.391 -18.827  1.00 44.51           C  
ATOM   2432  CG  HIS A 311      75.796  -9.265 -20.048  1.00 44.51           C  
ATOM   2433  CD2 HIS A 311      77.016  -8.704 -20.223  1.00 44.51           C  
ATOM   2434  ND1 HIS A 311      75.412  -9.749 -21.278  1.00 44.51           N  
ATOM   2435  CE1 HIS A 311      76.362  -9.493 -22.162  1.00 44.51           C  
ATOM   2436  NE2 HIS A 311      77.346  -8.860 -21.547  1.00 44.51           N  
ATOM   2437  N   HIS A 312      71.237  -9.324 -17.878  1.00 41.21           N  
ATOM   2438  CA  HIS A 312      70.089 -10.222 -17.932  1.00 41.21           C  
ATOM   2439  C   HIS A 312      69.229  -9.944 -19.160  1.00 41.21           C  
ATOM   2440  O   HIS A 312      68.635  -8.871 -19.277  1.00 41.21           O  
ATOM   2441  CB  HIS A 312      69.247 -10.093 -16.661  1.00 41.21           C  
ATOM   2442  CG  HIS A 312      69.596 -11.092 -15.605  1.00 41.21           C  
ATOM   2443  CD2 HIS A 312      70.228 -10.945 -14.416  1.00 41.21           C  
ATOM   2444  ND1 HIS A 312      69.293 -12.431 -15.718  1.00 41.21           N  
ATOM   2445  CE1 HIS A 312      69.723 -13.067 -14.640  1.00 41.21           C  
ATOM   2446  NE2 HIS A 312      70.294 -12.187 -13.835  1.00 41.21           N  
ATOM   2447  N   HIS A 313      69.721 -10.247 -20.304  1.00 36.51           N  
ATOM   2448  CA  HIS A 313      69.140 -10.851 -21.497  1.00 36.51           C  
ATOM   2449  C   HIS A 313      70.209 -11.535 -22.344  1.00 36.51           C  
ATOM   2450  O   HIS A 313      71.261 -10.951 -22.615  1.00 36.51           O  
ATOM   2451  CB  HIS A 313      68.407  -9.797 -22.329  1.00 36.51           C  
ATOM   2452  CG  HIS A 313      66.952  -9.683 -22.005  1.00 36.51           C  
ATOM   2453  CD2 HIS A 313      66.250  -8.695 -21.401  1.00 36.51           C  
ATOM   2454  ND1 HIS A 313      66.042 -10.673 -22.308  1.00 36.51           N  
ATOM   2455  CE1 HIS A 313      64.840 -10.297 -21.904  1.00 36.51           C  
ATOM   2456  NE2 HIS A 313      64.940  -9.101 -21.350  1.00 36.51           N  
TER   
END
