# Supplementary material for: De novo design of obligate ABC-type heterotrimeric proteins
Source: Nat Struct Mol Biol. 2022 Dec 15;29(12):1266–76. doi: 10.1038/s41594-022-00879-4 (PMC9758053; doi:10.1038/s41594-022-00879-4)
Supplement: Supplementary file 4 — This compressed file contains all PDB files and scripts used in our design protocols and analyses, as well as the final design model outputs. [file 41594_2022_879_MOESM4_ESM.zip › source_data/pdbs/AF-Monomer for worms fusions/C4-DHT03-02/C4-DHT03-02_chnB_model_5_ptm_seed_0_unrelaxed.pdb]

ATOM      1  N   MET A   1      -5.876  45.569   3.081  1.00 50.16           N  
ATOM      2  CA  MET A   1      -4.693  46.063   2.382  1.00 50.16           C  
ATOM      3  C   MET A   1      -4.553  47.573   2.549  1.00 50.16           C  
ATOM      4  O   MET A   1      -5.420  48.333   2.110  1.00 50.16           O  
ATOM      5  CB  MET A   1      -4.756  45.704   0.897  1.00 50.16           C  
ATOM      6  CG  MET A   1      -4.097  44.377   0.559  1.00 50.16           C  
ATOM      7  SD  MET A   1      -4.181  43.986  -1.232  1.00 50.16           S  
ATOM      8  CE  MET A   1      -2.938  42.668  -1.331  1.00 50.16           C  
ATOM      9  N   GLY A   2      -4.008  48.166   3.628  1.00 61.38           N  
ATOM     10  CA  GLY A   2      -3.917  49.491   4.219  1.00 61.38           C  
ATOM     11  C   GLY A   2      -2.743  50.298   3.697  1.00 61.38           C  
ATOM     12  O   GLY A   2      -1.891  49.771   2.977  1.00 61.38           O  
ATOM     13  N   ASN A   3      -2.956  51.566   3.310  1.00 67.16           N  
ATOM     14  CA  ASN A   3      -1.937  52.586   3.084  1.00 67.16           C  
ATOM     15  C   ASN A   3      -0.949  52.658   4.244  1.00 67.16           C  
ATOM     16  O   ASN A   3      -1.352  52.682   5.409  1.00 67.16           O  
ATOM     17  CB  ASN A   3      -2.587  53.952   2.855  1.00 67.16           C  
ATOM     18  CG  ASN A   3      -3.393  54.006   1.572  1.00 67.16           C  
ATOM     19  ND2 ASN A   3      -4.323  54.952   1.495  1.00 67.16           N  
ATOM     20  OD1 ASN A   3      -3.184  53.204   0.657  1.00 67.16           O  
ATOM     21  N   THR A   4       0.274  52.352   4.099  1.00 77.61           N  
ATOM     22  CA  THR A   4       1.307  52.548   5.111  1.00 77.61           C  
ATOM     23  C   THR A   4       2.026  53.877   4.901  1.00 77.61           C  
ATOM     24  O   THR A   4       2.411  54.209   3.778  1.00 77.61           O  
ATOM     25  CB  THR A   4       2.332  51.398   5.092  1.00 77.61           C  
ATOM     26  CG2 THR A   4       3.223  51.434   6.329  1.00 77.61           C  
ATOM     27  OG1 THR A   4       1.637  50.146   5.054  1.00 77.61           O  
ATOM     28  N   HIS A   5       1.914  54.645   5.926  1.00 73.76           N  
ATOM     29  CA  HIS A   5       2.567  55.950   5.942  1.00 73.76           C  
ATOM     30  C   HIS A   5       3.829  55.924   6.799  1.00 73.76           C  
ATOM     31  O   HIS A   5       3.778  55.558   7.976  1.00 73.76           O  
ATOM     32  CB  HIS A   5       1.607  57.025   6.454  1.00 73.76           C  
ATOM     33  CG  HIS A   5       2.063  58.421   6.172  1.00 73.76           C  
ATOM     34  CD2 HIS A   5       2.621  59.353   6.979  1.00 73.76           C  
ATOM     35  ND1 HIS A   5       1.961  58.999   4.925  1.00 73.76           N  
ATOM     36  CE1 HIS A   5       2.439  60.231   4.978  1.00 73.76           C  
ATOM     37  NE2 HIS A   5       2.846  60.471   6.213  1.00 73.76           N  
ATOM     38  N   PHE A   6       5.047  56.188   6.248  1.00 77.04           N  
ATOM     39  CA  PHE A   6       6.302  56.329   6.978  1.00 77.04           C  
ATOM     40  C   PHE A   6       6.687  57.797   7.116  1.00 77.04           C  
ATOM     41  O   PHE A   6       6.596  58.561   6.154  1.00 77.04           O  
ATOM     42  CB  PHE A   6       7.423  55.555   6.275  1.00 77.04           C  
ATOM     43  CG  PHE A   6       7.142  54.086   6.120  1.00 77.04           C  
ATOM     44  CD1 PHE A   6       7.461  53.192   7.135  1.00 77.04           C  
ATOM     45  CD2 PHE A   6       6.560  53.597   4.958  1.00 77.04           C  
ATOM     46  CE1 PHE A   6       7.202  51.831   6.994  1.00 77.04           C  
ATOM     47  CE2 PHE A   6       6.298  52.238   4.810  1.00 77.04           C  
ATOM     48  CZ  PHE A   6       6.621  51.357   5.829  1.00 77.04           C  
ATOM     49  N   ILE A   7       6.860  58.309   8.369  1.00 68.66           N  
ATOM     50  CA  ILE A   7       7.470  59.621   8.549  1.00 68.66           C  
ATOM     51  C   ILE A   7       8.922  59.459   8.991  1.00 68.66           C  
ATOM     52  O   ILE A   7       9.203  58.793   9.991  1.00 68.66           O  
ATOM     53  CB  ILE A   7       6.689  60.471   9.576  1.00 68.66           C  
ATOM     54  CG1 ILE A   7       5.228  60.629   9.139  1.00 68.66           C  
ATOM     55  CG2 ILE A   7       7.354  61.837   9.766  1.00 68.66           C  
ATOM     56  CD1 ILE A   7       4.334  61.279  10.186  1.00 68.66           C  
ATOM     57  N   VAL A   8       9.832  59.945   8.195  1.00 67.63           N  
ATOM     58  CA  VAL A   8      11.244  59.867   8.558  1.00 67.63           C  
ATOM     59  C   VAL A   8      11.801  61.274   8.769  1.00 67.63           C  
ATOM     60  O   VAL A   8      11.549  62.175   7.967  1.00 67.63           O  
ATOM     61  CB  VAL A   8      12.067  59.124   7.482  1.00 67.63           C  
ATOM     62  CG1 VAL A   8      13.517  58.954   7.933  1.00 67.63           C  
ATOM     63  CG2 VAL A   8      11.438  57.767   7.172  1.00 67.63           C  
ATOM     64  N   VAL A   9      12.469  61.562   9.966  1.00 58.56           N  
ATOM     65  CA  VAL A   9      13.229  62.783  10.215  1.00 58.56           C  
ATOM     66  C   VAL A   9      14.648  62.627   9.673  1.00 58.56           C  
ATOM     67  O   VAL A   9      15.336  61.652   9.984  1.00 58.56           O  
ATOM     68  CB  VAL A   9      13.270  63.128  11.720  1.00 58.56           C  
ATOM     69  CG1 VAL A   9      14.014  64.442  11.954  1.00 58.56           C  
ATOM     70  CG2 VAL A   9      11.853  63.204  12.288  1.00 58.56           C  
ATOM     71  N   HIS A  10      15.071  63.357   8.541  1.00 55.61           N  
ATOM     72  CA  HIS A  10      16.350  63.030   7.922  1.00 55.61           C  
ATOM     73  C   HIS A  10      17.443  63.991   8.376  1.00 55.61           C  
ATOM     74  O   HIS A  10      17.171  65.162   8.651  1.00 55.61           O  
ATOM     75  CB  HIS A  10      16.230  63.054   6.397  1.00 55.61           C  
ATOM     76  CG  HIS A  10      15.485  64.240   5.872  1.00 55.61           C  
ATOM     77  CD2 HIS A  10      14.583  64.350   4.870  1.00 55.61           C  
ATOM     78  ND1 HIS A  10      15.640  65.506   6.394  1.00 55.61           N  
ATOM     79  CE1 HIS A  10      14.862  66.346   5.733  1.00 55.61           C  
ATOM     80  NE2 HIS A  10      14.209  65.671   4.802  1.00 55.61           N  
ATOM     81  N   GLY A  11      18.587  63.492   8.856  1.00 58.04           N  
ATOM     82  CA  GLY A  11      19.739  64.314   9.192  1.00 58.04           C  
ATOM     83  C   GLY A  11      20.564  64.708   7.981  1.00 58.04           C  
ATOM     84  O   GLY A  11      21.464  65.543   8.082  1.00 58.04           O  
ATOM     85  N   GLY A  12      20.131  64.575   6.628  1.00 72.87           N  
ATOM     86  CA  GLY A  12      20.927  65.029   5.498  1.00 72.87           C  
ATOM     87  C   GLY A  12      20.298  64.704   4.157  1.00 72.87           C  
ATOM     88  O   GLY A  12      19.343  63.928   4.085  1.00 72.87           O  
ATOM     89  N   GLU A  13      20.514  65.570   3.071  1.00 79.21           N  
ATOM     90  CA  GLU A  13      20.017  65.499   1.701  1.00 79.21           C  
ATOM     91  C   GLU A  13      20.402  64.178   1.042  1.00 79.21           C  
ATOM     92  O   GLU A  13      19.592  63.568   0.342  1.00 79.21           O  
ATOM     93  CB  GLU A  13      20.549  66.673   0.874  1.00 79.21           C  
ATOM     94  CG  GLU A  13      19.949  66.765  -0.522  1.00 79.21           C  
ATOM     95  CD  GLU A  13      18.447  66.996  -0.515  1.00 79.21           C  
ATOM     96  OE1 GLU A  13      17.782  66.700  -1.533  1.00 79.21           O  
ATOM     97  OE2 GLU A  13      17.930  67.479   0.517  1.00 79.21           O1-
ATOM     98  N   GLU A  14      21.528  63.616   1.416  1.00 82.15           N  
ATOM     99  CA  GLU A  14      22.040  62.399   0.792  1.00 82.15           C  
ATOM    100  C   GLU A  14      21.261  61.172   1.255  1.00 82.15           C  
ATOM    101  O   GLU A  14      20.903  60.315   0.444  1.00 82.15           O  
ATOM    102  CB  GLU A  14      23.530  62.223   1.099  1.00 82.15           C  
ATOM    103  CG  GLU A  14      24.441  63.080   0.231  1.00 82.15           C  
ATOM    104  CD  GLU A  14      25.906  62.987   0.628  1.00 82.15           C  
ATOM    105  OE1 GLU A  14      26.750  63.661  -0.007  1.00 82.15           O  
ATOM    106  OE2 GLU A  14      26.213  62.235   1.578  1.00 82.15           O1-
ATOM    107  N   ALA A  15      20.992  61.031   2.621  1.00 81.04           N  
ATOM    108  CA  ALA A  15      20.241  59.910   3.182  1.00 81.04           C  
ATOM    109  C   ALA A  15      18.801  59.909   2.678  1.00 81.04           C  
ATOM    110  O   ALA A  15      18.237  58.849   2.394  1.00 81.04           O  
ATOM    111  CB  ALA A  15      20.267  59.962   4.708  1.00 81.04           C  
ATOM    112  N   ARG A  16      18.347  61.052   2.432  1.00 83.18           N  
ATOM    113  CA  ARG A  16      16.992  61.186   1.905  1.00 83.18           C  
ATOM    114  C   ARG A  16      16.907  60.662   0.476  1.00 83.18           C  
ATOM    115  O   ARG A  16      15.997  59.902   0.140  1.00 83.18           O  
ATOM    116  CB  ARG A  16      16.536  62.645   1.957  1.00 83.18           C  
ATOM    117  CG  ARG A  16      15.083  62.852   1.563  1.00 83.18           C  
ATOM    118  CD  ARG A  16      14.717  64.328   1.507  1.00 83.18           C  
ATOM    119  NE  ARG A  16      15.464  65.030   0.468  1.00 83.18           N  
ATOM    120  CZ  ARG A  16      14.953  65.435  -0.691  1.00 83.18           C  
ATOM    121  NH1 ARG A  16      13.675  65.216  -0.981  1.00 83.18           N1+
ATOM    122  NH2 ARG A  16      15.723  66.066  -1.565  1.00 83.18           N  
ATOM    123  N   GLN A  17      17.736  61.219  -0.357  1.00 85.42           N  
ATOM    124  CA  GLN A  17      17.766  60.793  -1.753  1.00 85.42           C  
ATOM    125  C   GLN A  17      17.922  59.280  -1.863  1.00 85.42           C  
ATOM    126  O   GLN A  17      17.277  58.643  -2.699  1.00 85.42           O  
ATOM    127  CB  GLN A  17      18.900  61.494  -2.503  1.00 85.42           C  
ATOM    128  CG  GLN A  17      18.634  62.967  -2.783  1.00 85.42           C  
ATOM    129  CD  GLN A  17      19.789  63.647  -3.494  1.00 85.42           C  
ATOM    130  NE2 GLN A  17      19.588  64.901  -3.885  1.00 85.42           N  
ATOM    131  OE1 GLN A  17      20.853  63.051  -3.689  1.00 85.42           O  
ATOM    132  N   LEU A  18      18.729  58.729  -0.900  1.00 87.22           N  
ATOM    133  CA  LEU A  18      18.963  57.289  -0.898  1.00 87.22           C  
ATOM    134  C   LEU A  18      17.699  56.533  -0.504  1.00 87.22           C  
ATOM    135  O   LEU A  18      17.363  55.515  -1.113  1.00 87.22           O  
ATOM    136  CB  LEU A  18      20.104  56.933   0.058  1.00 87.22           C  
ATOM    137  CG  LEU A  18      21.523  57.181  -0.457  1.00 87.22           C  
ATOM    138  CD1 LEU A  18      22.529  57.052   0.682  1.00 87.22           C  
ATOM    139  CD2 LEU A  18      21.859  56.213  -1.586  1.00 87.22           C  
ATOM    140  N   ALA A  19      17.079  57.130   0.489  1.00 87.37           N  
ATOM    141  CA  ALA A  19      15.834  56.520   0.948  1.00 87.37           C  
ATOM    142  C   ALA A  19      14.773  56.551  -0.148  1.00 87.37           C  
ATOM    143  O   ALA A  19      14.116  55.542  -0.413  1.00 87.37           O  
ATOM    144  CB  ALA A  19      15.324  57.232   2.199  1.00 87.37           C  
ATOM    145  N   GLU A  20      14.669  57.720  -0.828  1.00 89.56           N  
ATOM    146  CA  GLU A  20      13.682  57.871  -1.894  1.00 89.56           C  
ATOM    147  C   GLU A  20      13.961  56.907  -3.044  1.00 89.56           C  
ATOM    148  O   GLU A  20      13.053  56.222  -3.519  1.00 89.56           O  
ATOM    149  CB  GLU A  20      13.663  59.313  -2.407  1.00 89.56           C  
ATOM    150  CG  GLU A  20      13.035  60.303  -1.438  1.00 89.56           C  
ATOM    151  CD  GLU A  20      13.034  61.731  -1.957  1.00 89.56           C  
ATOM    152  OE1 GLU A  20      12.590  62.644  -1.223  1.00 89.56           O  
ATOM    153  OE2 GLU A  20      13.480  61.941  -3.107  1.00 89.56           O1-
ATOM    154  N   THR A  21      15.159  56.891  -3.445  1.00 90.13           N  
ATOM    155  CA  THR A  21      15.552  56.041  -4.564  1.00 90.13           C  
ATOM    156  C   THR A  21      15.358  54.567  -4.217  1.00 90.13           C  
ATOM    157  O   THR A  21      14.827  53.799  -5.021  1.00 90.13           O  
ATOM    158  CB  THR A  21      17.018  56.289  -4.965  1.00 90.13           C  
ATOM    159  CG2 THR A  21      17.413  55.430  -6.162  1.00 90.13           C  
ATOM    160  OG1 THR A  21      17.186  57.670  -5.305  1.00 90.13           O  
ATOM    161  N   ALA A  22      15.732  54.187  -2.990  1.00 88.98           N  
ATOM    162  CA  ALA A  22      15.638  52.792  -2.565  1.00 88.98           C  
ATOM    163  C   ALA A  22      14.183  52.341  -2.482  1.00 88.98           C  
ATOM    164  O   ALA A  22      13.830  51.269  -2.981  1.00 88.98           O  
ATOM    165  CB  ALA A  22      16.330  52.600  -1.218  1.00 88.98           C  
ATOM    166  N   VAL A  23      13.364  53.175  -1.893  1.00 89.62           N  
ATOM    167  CA  VAL A  23      11.953  52.845  -1.716  1.00 89.62           C  
ATOM    168  C   VAL A  23      11.257  52.807  -3.074  1.00 89.62           C  
ATOM    169  O   VAL A  23      10.429  51.929  -3.330  1.00 89.62           O  
ATOM    170  CB  VAL A  23      11.249  53.854  -0.783  1.00 89.62           C  
ATOM    171  CG1 VAL A  23       9.742  53.604  -0.758  1.00 89.62           C  
ATOM    172  CG2 VAL A  23      11.830  53.774   0.627  1.00 89.62           C  
ATOM    173  N   ARG A  24      11.611  53.746  -3.956  1.00 89.99           N  
ATOM    174  CA  ARG A  24      11.057  53.761  -5.306  1.00 89.99           C  
ATOM    175  C   ARG A  24      11.403  52.477  -6.053  1.00 89.99           C  
ATOM    176  O   ARG A  24      10.547  51.887  -6.713  1.00 89.99           O  
ATOM    177  CB  ARG A  24      11.568  54.975  -6.084  1.00 89.99           C  
ATOM    178  CG  ARG A  24      10.872  55.188  -7.419  1.00 89.99           C  
ATOM    179  CD  ARG A  24      11.323  56.476  -8.092  1.00 89.99           C  
ATOM    180  NE  ARG A  24      10.787  57.653  -7.415  1.00 89.99           N  
ATOM    181  CZ  ARG A  24      11.101  58.911  -7.716  1.00 89.99           C  
ATOM    182  NH1 ARG A  24      11.960  59.179  -8.693  1.00 89.99           N1+
ATOM    183  NH2 ARG A  24      10.553  59.907  -7.036  1.00 89.99           N  
ATOM    184  N   GLU A  25      12.619  52.015  -5.916  1.00 89.89           N  
ATOM    185  CA  GLU A  25      13.079  50.822  -6.622  1.00 89.89           C  
ATOM    186  C   GLU A  25      12.435  49.562  -6.052  1.00 89.89           C  
ATOM    187  O   GLU A  25      12.072  48.652  -6.800  1.00 89.89           O  
ATOM    188  CB  GLU A  25      14.605  50.712  -6.551  1.00 89.89           C  
ATOM    189  CG  GLU A  25      15.335  51.709  -7.439  1.00 89.89           C  
ATOM    190  CD  GLU A  25      16.834  51.468  -7.504  1.00 89.89           C  
ATOM    191  OE1 GLU A  25      17.538  52.208  -8.229  1.00 89.89           O  
ATOM    192  OE2 GLU A  25      17.310  50.531  -6.825  1.00 89.89           O1-
ATOM    193  N   ILE A  26      12.312  49.566  -4.749  1.00 86.23           N  
ATOM    194  CA  ILE A  26      11.670  48.434  -4.089  1.00 86.23           C  
ATOM    195  C   ILE A  26      10.205  48.352  -4.515  1.00 86.23           C  
ATOM    196  O   ILE A  26       9.700  47.269  -4.819  1.00 86.23           O  
ATOM    197  CB  ILE A  26      11.775  48.541  -2.552  1.00 86.23           C  
ATOM    198  CG1 ILE A  26      13.232  48.375  -2.105  1.00 86.23           C  
ATOM    199  CG2 ILE A  26      10.873  47.506  -1.875  1.00 86.23           C  
ATOM    200  CD1 ILE A  26      13.466  48.680  -0.631  1.00 86.23           C  
ATOM    201  N   SER A  27       9.548  49.524  -4.542  1.00 87.00           N  
ATOM    202  CA  SER A  27       8.138  49.607  -4.904  1.00 87.00           C  
ATOM    203  C   SER A  27       7.919  49.229  -6.366  1.00 87.00           C  
ATOM    204  O   SER A  27       6.947  48.548  -6.697  1.00 87.00           O  
ATOM    205  CB  SER A  27       7.599  51.015  -4.647  1.00 87.00           C  
ATOM    206  OG  SER A  27       7.632  51.321  -3.264  1.00 87.00           O  
ATOM    207  N   LYS A  28       8.787  49.701  -7.314  1.00 86.86           N  
ATOM    208  CA  LYS A  28       8.721  49.371  -8.735  1.00 86.86           C  
ATOM    209  C   LYS A  28       8.810  47.864  -8.955  1.00 86.86           C  
ATOM    210  O   LYS A  28       8.067  47.304  -9.764  1.00 86.86           O  
ATOM    211  CB  LYS A  28       9.839  50.080  -9.502  1.00 86.86           C  
ATOM    212  CG  LYS A  28       9.730  49.951 -11.015  1.00 86.86           C  
ATOM    213  CD  LYS A  28      10.841  50.713 -11.723  1.00 86.86           C  
ATOM    214  CE  LYS A  28      10.772  50.531 -13.233  1.00 86.86           C  
ATOM    215  NZ  LYS A  28      11.859  51.280 -13.932  1.00 86.86           N1+
ATOM    216  N   LYS A  29       9.649  47.157  -8.258  1.00 82.23           N  
ATOM    217  CA  LYS A  29       9.849  45.717  -8.388  1.00 82.23           C  
ATOM    218  C   LYS A  29       8.594  44.950  -7.982  1.00 82.23           C  
ATOM    219  O   LYS A  29       8.240  43.951  -8.612  1.00 82.23           O  
ATOM    220  CB  LYS A  29      11.039  45.262  -7.541  1.00 82.23           C  
ATOM    221  CG  LYS A  29      11.495  43.839  -7.830  1.00 82.23           C  
ATOM    222  CD  LYS A  29      12.751  43.484  -7.045  1.00 82.23           C  
ATOM    223  CE  LYS A  29      13.149  42.029  -7.252  1.00 82.23           C  
ATOM    224  NZ  LYS A  29      14.388  41.680  -6.496  1.00 82.23           N1+
ATOM    225  N   GLU A  30       7.942  45.473  -7.053  1.00 81.85           N  
ATOM    226  CA  GLU A  30       6.798  44.753  -6.502  1.00 81.85           C  
ATOM    227  C   GLU A  30       5.486  45.272  -7.084  1.00 81.85           C  
ATOM    228  O   GLU A  30       4.418  44.724  -6.806  1.00 81.85           O  
ATOM    229  CB  GLU A  30       6.777  44.864  -4.976  1.00 81.85           C  
ATOM    230  CG  GLU A  30       7.931  44.148  -4.291  1.00 81.85           C  
ATOM    231  CD  GLU A  30       7.829  42.633  -4.369  1.00 81.85           C  
ATOM    232  OE1 GLU A  30       8.880  41.955  -4.417  1.00 81.85           O  
ATOM    233  OE2 GLU A  30       6.688  42.120  -4.382  1.00 81.85           O1-
ATOM    234  N   GLY A  31       5.568  46.410  -7.923  1.00 82.96           N  
ATOM    235  CA  GLY A  31       4.417  47.002  -8.588  1.00 82.96           C  
ATOM    236  C   GLY A  31       3.573  47.862  -7.666  1.00 82.96           C  
ATOM    237  O   GLY A  31       2.348  47.902  -7.794  1.00 82.96           O  
ATOM    238  N   THR A  32       4.149  48.499  -6.572  1.00 85.87           N  
ATOM    239  CA  THR A  32       3.394  49.332  -5.643  1.00 85.87           C  
ATOM    240  C   THR A  32       3.597  50.811  -5.957  1.00 85.87           C  
ATOM    241  O   THR A  32       4.603  51.192  -6.558  1.00 85.87           O  
ATOM    242  CB  THR A  32       3.802  49.053  -4.185  1.00 85.87           C  
ATOM    243  CG2 THR A  32       3.447  47.626  -3.778  1.00 85.87           C  
ATOM    244  OG1 THR A  32       5.216  49.239  -4.046  1.00 85.87           O  
ATOM    245  N   GLU A  33       2.569  51.651  -5.747  1.00 87.70           N  
ATOM    246  CA  GLU A  33       2.621  53.096  -5.956  1.00 87.70           C  
ATOM    247  C   GLU A  33       3.183  53.810  -4.729  1.00 87.70           C  
ATOM    248  O   GLU A  33       2.808  53.499  -3.597  1.00 87.70           O  
ATOM    249  CB  GLU A  33       1.231  53.641  -6.291  1.00 87.70           C  
ATOM    250  CG  GLU A  33       0.728  53.237  -7.669  1.00 87.70           C  
ATOM    251  CD  GLU A  33      -0.648  53.799  -7.994  1.00 87.70           C  
ATOM    252  OE1 GLU A  33      -1.108  53.645  -9.148  1.00 87.70           O  
ATOM    253  OE2 GLU A  33      -1.268  54.399  -7.088  1.00 87.70           O1-
ATOM    254  N   VAL A  34       4.187  54.625  -4.911  1.00 90.07           N  
ATOM    255  CA  VAL A  34       4.839  55.333  -3.815  1.00 90.07           C  
ATOM    256  C   VAL A  34       4.749  56.840  -4.048  1.00 90.07           C  
ATOM    257  O   VAL A  34       4.880  57.308  -5.181  1.00 90.07           O  
ATOM    258  CB  VAL A  34       6.317  54.906  -3.661  1.00 90.07           C  
ATOM    259  CG1 VAL A  34       7.129  55.323  -4.886  1.00 90.07           C  
ATOM    260  CG2 VAL A  34       6.915  55.504  -2.389  1.00 90.07           C  
ATOM    261  N   ARG A  35       4.364  57.605  -3.008  1.00 89.46           N  
ATOM    262  CA  ARG A  35       4.344  59.064  -3.035  1.00 89.46           C  
ATOM    263  C   ARG A  35       5.268  59.643  -1.968  1.00 89.46           C  
ATOM    264  O   ARG A  35       5.274  59.178  -0.826  1.00 89.46           O  
ATOM    265  CB  ARG A  35       2.920  59.587  -2.835  1.00 89.46           C  
ATOM    266  CG  ARG A  35       2.772  61.081  -3.076  1.00 89.46           C  
ATOM    267  CD  ARG A  35       1.327  61.535  -2.930  1.00 89.46           C  
ATOM    268  NE  ARG A  35       1.198  62.980  -3.092  1.00 89.46           N  
ATOM    269  CZ  ARG A  35       0.053  63.652  -3.014  1.00 89.46           C  
ATOM    270  NH1 ARG A  35      -1.090  63.019  -2.773  1.00 89.46           N1+
ATOM    271  NH2 ARG A  35       0.049  64.967  -3.176  1.00 89.46           N  
ATOM    272  N   PHE A  36       6.045  60.643  -2.380  1.00 88.92           N  
ATOM    273  CA  PHE A  36       6.976  61.298  -1.467  1.00 88.92           C  
ATOM    274  C   PHE A  36       6.565  62.743  -1.219  1.00 88.92           C  
ATOM    275  O   PHE A  36       6.196  63.458  -2.153  1.00 88.92           O  
ATOM    276  CB  PHE A  36       8.402  61.244  -2.023  1.00 88.92           C  
ATOM    277  CG  PHE A  36       8.902  59.848  -2.281  1.00 88.92           C  
ATOM    278  CD1 PHE A  36       9.492  59.108  -1.264  1.00 88.92           C  
ATOM    279  CD2 PHE A  36       8.782  59.277  -3.541  1.00 88.92           C  
ATOM    280  CE1 PHE A  36       9.957  57.816  -1.499  1.00 88.92           C  
ATOM    281  CE2 PHE A  36       9.244  57.986  -3.783  1.00 88.92           C  
ATOM    282  CZ  PHE A  36       9.830  57.258  -2.762  1.00 88.92           C  
ATOM    283  N   GLU A  37       6.387  63.187   0.050  1.00 89.09           N  
ATOM    284  CA  GLU A  37       6.165  64.582   0.416  1.00 89.09           C  
ATOM    285  C   GLU A  37       7.246  65.080   1.372  1.00 89.09           C  
ATOM    286  O   GLU A  37       7.535  64.433   2.381  1.00 89.09           O  
ATOM    287  CB  GLU A  37       4.782  64.760   1.047  1.00 89.09           C  
ATOM    288  CG  GLU A  37       4.333  66.210   1.147  1.00 89.09           C  
ATOM    289  CD  GLU A  37       2.895  66.362   1.616  1.00 89.09           C  
ATOM    290  OE1 GLU A  37       2.379  67.503   1.630  1.00 89.09           O  
ATOM    291  OE2 GLU A  37       2.280  65.332   1.973  1.00 89.09           O1-
ATOM    292  N   LYS A  38       7.682  66.300   0.967  1.00 82.10           N  
ATOM    293  CA  LYS A  38       8.705  66.962   1.771  1.00 82.10           C  
ATOM    294  C   LYS A  38       8.119  68.135   2.552  1.00 82.10           C  
ATOM    295  O   LYS A  38       7.503  69.029   1.970  1.00 82.10           O  
ATOM    296  CB  LYS A  38       9.854  67.446   0.884  1.00 82.10           C  
ATOM    297  CG  LYS A  38      11.000  68.089   1.651  1.00 82.10           C  
ATOM    298  CD  LYS A  38      12.080  68.609   0.711  1.00 82.10           C  
ATOM    299  CE  LYS A  38      13.165  69.365   1.468  1.00 82.10           C  
ATOM    300  NZ  LYS A  38      14.204  69.911   0.546  1.00 82.10           N1+
ATOM    301  N   LYS A  39       8.211  68.055   3.957  1.00 80.75           N  
ATOM    302  CA  LYS A  39       7.842  69.200   4.783  1.00 80.75           C  
ATOM    303  C   LYS A  39       8.851  69.416   5.907  1.00 80.75           C  
ATOM    304  O   LYS A  39       9.116  68.504   6.693  1.00 80.75           O  
ATOM    305  CB  LYS A  39       6.440  69.013   5.365  1.00 80.75           C  
ATOM    306  CG  LYS A  39       5.792  70.303   5.846  1.00 80.75           C  
ATOM    307  CD  LYS A  39       4.361  70.068   6.314  1.00 80.75           C  
ATOM    308  CE  LYS A  39       3.741  71.339   6.876  1.00 80.75           C  
ATOM    309  NZ  LYS A  39       2.341  71.112   7.346  1.00 80.75           N1+
ATOM    310  N   ASP A  40       9.539  70.618   6.010  1.00 78.77           N  
ATOM    311  CA  ASP A  40      10.301  71.123   7.148  1.00 78.77           C  
ATOM    312  C   ASP A  40      11.375  70.126   7.576  1.00 78.77           C  
ATOM    313  O   ASP A  40      11.552  69.870   8.770  1.00 78.77           O  
ATOM    314  CB  ASP A  40       9.369  71.429   8.323  1.00 78.77           C  
ATOM    315  CG  ASP A  40       8.408  72.569   8.036  1.00 78.77           C  
ATOM    316  OD1 ASP A  40       8.780  73.511   7.302  1.00 78.77           O  
ATOM    317  OD2 ASP A  40       7.269  72.528   8.550  1.00 78.77           O1-
ATOM    318  N   GLY A  41      12.084  69.386   6.653  1.00 73.52           N  
ATOM    319  CA  GLY A  41      13.147  68.466   7.025  1.00 73.52           C  
ATOM    320  C   GLY A  41      12.660  67.044   7.232  1.00 73.52           C  
ATOM    321  O   GLY A  41      13.443  66.161   7.591  1.00 73.52           O  
ATOM    322  N   LEU A  42      11.289  66.779   7.173  1.00 79.25           N  
ATOM    323  CA  LEU A  42      10.687  65.455   7.291  1.00 79.25           C  
ATOM    324  C   LEU A  42      10.323  64.899   5.917  1.00 79.25           C  
ATOM    325  O   LEU A  42       9.926  65.652   5.024  1.00 79.25           O  
ATOM    326  CB  LEU A  42       9.441  65.509   8.179  1.00 79.25           C  
ATOM    327  CG  LEU A  42       9.662  65.938   9.630  1.00 79.25           C  
ATOM    328  CD1 LEU A  42       8.332  66.295  10.286  1.00 79.25           C  
ATOM    329  CD2 LEU A  42      10.371  64.836  10.412  1.00 79.25           C  
ATOM    330  N   LEU A  43      10.689  63.644   5.657  1.00 83.12           N  
ATOM    331  CA  LEU A  43      10.300  62.934   4.444  1.00 83.12           C  
ATOM    332  C   LEU A  43       9.131  61.993   4.716  1.00 83.12           C  
ATOM    333  O   LEU A  43       9.215  61.128   5.590  1.00 83.12           O  
ATOM    334  CB  LEU A  43      11.485  62.144   3.881  1.00 83.12           C  
ATOM    335  CG  LEU A  43      11.218  61.327   2.617  1.00 83.12           C  
ATOM    336  CD1 LEU A  43      10.956  62.253   1.433  1.00 83.12           C  
ATOM    337  CD2 LEU A  43      12.387  60.394   2.325  1.00 83.12           C  
ATOM    338  N   SER A  44       7.986  62.383   4.189  1.00 84.72           N  
ATOM    339  CA  SER A  44       6.829  61.500   4.289  1.00 84.72           C  
ATOM    340  C   SER A  44       6.737  60.569   3.086  1.00 84.72           C  
ATOM    341  O   SER A  44       6.795  61.020   1.939  1.00 84.72           O  
ATOM    342  CB  SER A  44       5.540  62.316   4.412  1.00 84.72           C  
ATOM    343  OG  SER A  44       5.562  63.116   5.581  1.00 84.72           O  
ATOM    344  N   ILE A  45       6.723  59.286   3.369  1.00 86.31           N  
ATOM    345  CA  ILE A  45       6.627  58.277   2.319  1.00 86.31           C  
ATOM    346  C   ILE A  45       5.298  57.534   2.437  1.00 86.31           C  
ATOM    347  O   ILE A  45       4.989  56.967   3.489  1.00 86.31           O  
ATOM    348  CB  ILE A  45       7.806  57.281   2.383  1.00 86.31           C  
ATOM    349  CG1 ILE A  45       9.142  58.033   2.364  1.00 86.31           C  
ATOM    350  CG2 ILE A  45       7.727  56.276   1.229  1.00 86.31           C  
ATOM    351  CD1 ILE A  45      10.346  57.162   2.694  1.00 86.31           C  
ATOM    352  N   GLU A  46       4.555  57.749   1.380  1.00 88.68           N  
ATOM    353  CA  GLU A  46       3.322  56.970   1.317  1.00 88.68           C  
ATOM    354  C   GLU A  46       3.422  55.859   0.278  1.00 88.68           C  
ATOM    355  O   GLU A  46       3.719  56.119  -0.890  1.00 88.68           O  
ATOM    356  CB  GLU A  46       2.130  57.878   1.003  1.00 88.68           C  
ATOM    357  CG  GLU A  46       0.779  57.189   1.139  1.00 88.68           C  
ATOM    358  CD  GLU A  46      -0.395  58.105   0.835  1.00 88.68           C  
ATOM    359  OE1 GLU A  46      -1.555  57.632   0.856  1.00 88.68           O  
ATOM    360  OE2 GLU A  46      -0.155  59.305   0.573  1.00 88.68           O1-
ATOM    361  N   VAL A  47       3.182  54.583   0.787  1.00 84.23           N  
ATOM    362  CA  VAL A  47       3.196  53.452  -0.136  1.00 84.23           C  
ATOM    363  C   VAL A  47       1.847  52.738  -0.100  1.00 84.23           C  
ATOM    364  O   VAL A  47       1.359  52.375   0.973  1.00 84.23           O  
ATOM    365  CB  VAL A  47       4.333  52.462   0.199  1.00 84.23           C  
ATOM    366  CG1 VAL A  47       4.451  51.389  -0.883  1.00 84.23           C  
ATOM    367  CG2 VAL A  47       5.657  53.205   0.365  1.00 84.23           C  
ATOM    368  N   LYS A  48       1.201  52.627  -1.332  1.00 84.30           N  
ATOM    369  CA  LYS A  48      -0.091  51.951  -1.407  1.00 84.30           C  
ATOM    370  C   LYS A  48       0.082  50.458  -1.670  1.00 84.30           C  
ATOM    371  O   LYS A  48       0.946  50.057  -2.453  1.00 84.30           O  
ATOM    372  CB  LYS A  48      -0.963  52.577  -2.498  1.00 84.30           C  
ATOM    373  CG  LYS A  48      -1.437  53.987  -2.177  1.00 84.30           C  
ATOM    374  CD  LYS A  48      -2.418  54.498  -3.225  1.00 84.30           C  
ATOM    375  CE  LYS A  48      -2.901  55.905  -2.901  1.00 84.30           C  
ATOM    376  NZ  LYS A  48      -3.858  56.413  -3.929  1.00 84.30           N1+
ATOM    377  N   ASN A  49      -0.522  49.545  -0.872  1.00 81.16           N  
ATOM    378  CA  ASN A  49      -0.663  48.117  -1.139  1.00 81.16           C  
ATOM    379  C   ASN A  49       0.623  47.358  -0.822  1.00 81.16           C  
ATOM    380  O   ASN A  49       1.085  46.547  -1.626  1.00 81.16           O  
ATOM    381  CB  ASN A  49      -1.074  47.880  -2.593  1.00 81.16           C  
ATOM    382  CG  ASN A  49      -2.448  48.437  -2.909  1.00 81.16           C  
ATOM    383  ND2 ASN A  49      -2.625  48.920  -4.133  1.00 81.16           N  
ATOM    384  OD1 ASN A  49      -3.343  48.434  -2.059  1.00 81.16           O  
ATOM    385  N   LEU A  50       1.200  47.638   0.396  1.00 83.84           N  
ATOM    386  CA  LEU A  50       2.465  46.976   0.700  1.00 83.84           C  
ATOM    387  C   LEU A  50       2.225  45.619   1.352  1.00 83.84           C  
ATOM    388  O   LEU A  50       1.405  45.501   2.266  1.00 83.84           O  
ATOM    389  CB  LEU A  50       3.321  47.853   1.618  1.00 83.84           C  
ATOM    390  CG  LEU A  50       4.237  48.865   0.928  1.00 83.84           C  
ATOM    391  CD1 LEU A  50       4.147  50.220   1.623  1.00 83.84           C  
ATOM    392  CD2 LEU A  50       5.675  48.360   0.911  1.00 83.84           C  
ATOM    393  N   SER A  51       2.938  44.661   0.920  1.00 86.44           N  
ATOM    394  CA  SER A  51       2.973  43.407   1.666  1.00 86.44           C  
ATOM    395  C   SER A  51       3.705  43.573   2.993  1.00 86.44           C  
ATOM    396  O   SER A  51       4.511  44.491   3.152  1.00 86.44           O  
ATOM    397  CB  SER A  51       3.642  42.308   0.838  1.00 86.44           C  
ATOM    398  OG  SER A  51       5.035  42.549   0.718  1.00 86.44           O  
ATOM    399  N   GLU A  52       3.448  42.769   4.022  1.00 86.76           N  
ATOM    400  CA  GLU A  52       4.081  42.815   5.337  1.00 86.76           C  
ATOM    401  C   GLU A  52       5.594  42.656   5.228  1.00 86.76           C  
ATOM    402  O   GLU A  52       6.348  43.336   5.927  1.00 86.76           O  
ATOM    403  CB  GLU A  52       3.501  41.733   6.251  1.00 86.76           C  
ATOM    404  CG  GLU A  52       2.117  42.061   6.791  1.00 86.76           C  
ATOM    405  CD  GLU A  52       1.570  40.994   7.727  1.00 86.76           C  
ATOM    406  OE1 GLU A  52       0.446  41.164   8.252  1.00 86.76           O  
ATOM    407  OE2 GLU A  52       2.272  39.979   7.938  1.00 86.76           O1-
ATOM    408  N   GLU A  53       5.991  41.798   4.348  1.00 88.20           N  
ATOM    409  CA  GLU A  53       7.417  41.556   4.155  1.00 88.20           C  
ATOM    410  C   GLU A  53       8.122  42.803   3.628  1.00 88.20           C  
ATOM    411  O   GLU A  53       9.194  43.170   4.115  1.00 88.20           O  
ATOM    412  CB  GLU A  53       7.639  40.383   3.198  1.00 88.20           C  
ATOM    413  CG  GLU A  53       9.095  39.953   3.078  1.00 88.20           C  
ATOM    414  CD  GLU A  53       9.287  38.725   2.203  1.00 88.20           C  
ATOM    415  OE1 GLU A  53      10.446  38.295   2.008  1.00 88.20           O  
ATOM    416  OE2 GLU A  53       8.271  38.189   1.707  1.00 88.20           O1-
ATOM    417  N   LEU A  54       7.520  43.501   2.673  1.00 84.85           N  
ATOM    418  CA  LEU A  54       8.079  44.709   2.074  1.00 84.85           C  
ATOM    419  C   LEU A  54       8.075  45.862   3.072  1.00 84.85           C  
ATOM    420  O   LEU A  54       9.027  46.644   3.128  1.00 84.85           O  
ATOM    421  CB  LEU A  54       7.293  45.099   0.821  1.00 84.85           C  
ATOM    422  CG  LEU A  54       7.916  46.180  -0.062  1.00 84.85           C  
ATOM    423  CD1 LEU A  54       9.259  45.707  -0.610  1.00 84.85           C  
ATOM    424  CD2 LEU A  54       6.972  46.555  -1.198  1.00 84.85           C  
ATOM    425  N   GLN A  55       6.975  45.859   3.755  1.00 85.22           N  
ATOM    426  CA  GLN A  55       6.889  46.873   4.800  1.00 85.22           C  
ATOM    427  C   GLN A  55       8.041  46.744   5.790  1.00 85.22           C  
ATOM    428  O   GLN A  55       8.650  47.744   6.178  1.00 85.22           O  
ATOM    429  CB  GLN A  55       5.551  46.774   5.535  1.00 85.22           C  
ATOM    430  CG  GLN A  55       5.343  47.861   6.582  1.00 85.22           C  
ATOM    431  CD  GLN A  55       4.004  47.747   7.286  1.00 85.22           C  
ATOM    432  NE2 GLN A  55       3.728  48.683   8.189  1.00 85.22           N  
ATOM    433  OE1 GLN A  55       3.224  46.828   7.021  1.00 85.22           O  
ATOM    434  N   ARG A  56       8.360  45.537   6.131  1.00 88.77           N  
ATOM    435  CA  ARG A  56       9.449  45.271   7.067  1.00 88.77           C  
ATOM    436  C   ARG A  56      10.795  45.659   6.466  1.00 88.77           C  
ATOM    437  O   ARG A  56      11.644  46.234   7.150  1.00 88.77           O  
ATOM    438  CB  ARG A  56       9.461  43.795   7.472  1.00 88.77           C  
ATOM    439  CG  ARG A  56       8.373  43.421   8.466  1.00 88.77           C  
ATOM    440  CD  ARG A  56       8.484  41.965   8.900  1.00 88.77           C  
ATOM    441  NE  ARG A  56       7.312  41.540   9.661  1.00 88.77           N  
ATOM    442  CZ  ARG A  56       7.086  40.294  10.071  1.00 88.77           C  
ATOM    443  NH1 ARG A  56       7.950  39.324   9.800  1.00 88.77           N1+
ATOM    444  NH2 ARG A  56       5.987  40.017  10.757  1.00 88.77           N  
ATOM    445  N   LEU A  57      10.964  45.415   5.202  1.00 89.99           N  
ATOM    446  CA  LEU A  57      12.217  45.736   4.527  1.00 89.99           C  
ATOM    447  C   LEU A  57      12.429  47.244   4.461  1.00 89.99           C  
ATOM    448  O   LEU A  57      13.524  47.735   4.743  1.00 89.99           O  
ATOM    449  CB  LEU A  57      12.232  45.144   3.116  1.00 89.99           C  
ATOM    450  CG  LEU A  57      12.502  43.641   3.014  1.00 89.99           C  
ATOM    451  CD1 LEU A  57      12.273  43.157   1.586  1.00 89.99           C  
ATOM    452  CD2 LEU A  57      13.920  43.319   3.472  1.00 89.99           C  
ATOM    453  N   ILE A  58      11.339  47.969   4.087  1.00 89.75           N  
ATOM    454  CA  ILE A  58      11.407  49.421   3.957  1.00 89.75           C  
ATOM    455  C   ILE A  58      11.661  50.050   5.325  1.00 89.75           C  
ATOM    456  O   ILE A  58      12.488  50.955   5.456  1.00 89.75           O  
ATOM    457  CB  ILE A  58      10.113  49.993   3.335  1.00 89.75           C  
ATOM    458  CG1 ILE A  58      10.013  49.600   1.856  1.00 89.75           C  
ATOM    459  CG2 ILE A  58      10.062  51.515   3.501  1.00 89.75           C  
ATOM    460  CD1 ILE A  58       8.699  49.998   1.199  1.00 89.75           C  
ATOM    461  N   GLN A  59      11.013  49.469   6.379  1.00 90.35           N  
ATOM    462  CA  GLN A  59      11.213  49.972   7.735  1.00 90.35           C  
ATOM    463  C   GLN A  59      12.654  49.766   8.191  1.00 90.35           C  
ATOM    464  O   GLN A  59      13.259  50.664   8.781  1.00 90.35           O  
ATOM    465  CB  GLN A  59      10.250  49.291   8.708  1.00 90.35           C  
ATOM    466  CG  GLN A  59       8.817  49.796   8.612  1.00 90.35           C  
ATOM    467  CD  GLN A  59       7.866  49.042   9.521  1.00 90.35           C  
ATOM    468  NE2 GLN A  59       6.679  49.599   9.731  1.00 90.35           N  
ATOM    469  OE1 GLN A  59       8.196  47.966  10.029  1.00 90.35           O  
ATOM    470  N   GLU A  60      13.106  48.614   7.937  1.00 93.17           N  
ATOM    471  CA  GLU A  60      14.486  48.310   8.304  1.00 93.17           C  
ATOM    472  C   GLU A  60      15.465  49.233   7.586  1.00 93.17           C  
ATOM    473  O   GLU A  60      16.426  49.717   8.188  1.00 93.17           O  
ATOM    474  CB  GLU A  60      14.815  46.848   7.992  1.00 93.17           C  
ATOM    475  CG  GLU A  60      16.151  46.385   8.557  1.00 93.17           C  
ATOM    476  CD  GLU A  60      16.404  44.899   8.357  1.00 93.17           C  
ATOM    477  OE1 GLU A  60      17.488  44.410   8.750  1.00 93.17           O  
ATOM    478  OE2 GLU A  60      15.514  44.219   7.800  1.00 93.17           O1-
ATOM    479  N   LEU A  61      15.227  49.487   6.318  1.00 92.25           N  
ATOM    480  CA  LEU A  61      16.066  50.368   5.514  1.00 92.25           C  
ATOM    481  C   LEU A  61      16.049  51.788   6.068  1.00 92.25           C  
ATOM    482  O   LEU A  61      17.105  52.387   6.286  1.00 92.25           O  
ATOM    483  CB  LEU A  61      15.599  50.370   4.056  1.00 92.25           C  
ATOM    484  CG  LEU A  61      16.255  51.399   3.135  1.00 92.25           C  
ATOM    485  CD1 LEU A  61      17.741  51.093   2.972  1.00 92.25           C  
ATOM    486  CD2 LEU A  61      15.558  51.428   1.780  1.00 92.25           C  
ATOM    487  N   LEU A  62      14.842  52.302   6.292  1.00 90.73           N  
ATOM    488  CA  LEU A  62      14.700  53.673   6.770  1.00 90.73           C  
ATOM    489  C   LEU A  62      15.371  53.848   8.128  1.00 90.73           C  
ATOM    490  O   LEU A  62      16.003  54.875   8.386  1.00 90.73           O  
ATOM    491  CB  LEU A  62      13.221  54.057   6.866  1.00 90.73           C  
ATOM    492  CG  LEU A  62      12.474  54.212   5.541  1.00 90.73           C  
ATOM    493  CD1 LEU A  62      10.987  54.441   5.794  1.00 90.73           C  
ATOM    494  CD2 LEU A  62      13.065  55.356   4.724  1.00 90.73           C  
ATOM    495  N   GLN A  63      15.269  52.803   9.014  1.00 91.36           N  
ATOM    496  CA  GLN A  63      15.921  52.853  10.318  1.00 91.36           C  
ATOM    497  C   GLN A  63      17.439  52.922  10.172  1.00 91.36           C  
ATOM    498  O   GLN A  63      18.101  53.686  10.878  1.00 91.36           O  
ATOM    499  CB  GLN A  63      15.530  51.639  11.162  1.00 91.36           C  
ATOM    500  CG  GLN A  63      14.108  51.699  11.705  1.00 91.36           C  
ATOM    501  CD  GLN A  63      13.699  50.426  12.421  1.00 91.36           C  
ATOM    502  NE2 GLN A  63      12.572  50.478  13.123  1.00 91.36           N  
ATOM    503  OE1 GLN A  63      14.387  49.404  12.341  1.00 91.36           O  
ATOM    504  N   LEU A  64      17.931  52.163   9.253  1.00 93.77           N  
ATOM    505  CA  LEU A  64      19.374  52.134   9.042  1.00 93.77           C  
ATOM    506  C   LEU A  64      19.863  53.451   8.450  1.00 93.77           C  
ATOM    507  O   LEU A  64      20.948  53.926   8.794  1.00 93.77           O  
ATOM    508  CB  LEU A  64      19.757  50.973   8.120  1.00 93.77           C  
ATOM    509  CG  LEU A  64      19.631  49.568   8.712  1.00 93.77           C  
ATOM    510  CD1 LEU A  64      19.894  48.516   7.639  1.00 93.77           C  
ATOM    511  CD2 LEU A  64      20.590  49.394   9.885  1.00 93.77           C  
ATOM    512  N   LEU A  65      19.101  54.082   7.574  1.00 90.96           N  
ATOM    513  CA  LEU A  65      19.477  55.346   6.952  1.00 90.96           C  
ATOM    514  C   LEU A  65      19.470  56.478   7.975  1.00 90.96           C  
ATOM    515  O   LEU A  65      20.295  57.392   7.903  1.00 90.96           O  
ATOM    516  CB  LEU A  65      18.526  55.680   5.799  1.00 90.96           C  
ATOM    517  CG  LEU A  65      18.669  54.829   4.536  1.00 90.96           C  
ATOM    518  CD1 LEU A  65      17.623  55.235   3.503  1.00 90.96           C  
ATOM    519  CD2 LEU A  65      20.076  54.959   3.960  1.00 90.96           C  
ATOM    520  N   VAL A  66      18.487  56.376   8.877  1.00 88.75           N  
ATOM    521  CA  VAL A  66      18.455  57.352   9.961  1.00 88.75           C  
ATOM    522  C   VAL A  66      19.697  57.195  10.835  1.00 88.75           C  
ATOM    523  O   VAL A  66      20.323  58.186  11.219  1.00 88.75           O  
ATOM    524  CB  VAL A  66      17.178  57.206  10.820  1.00 88.75           C  
ATOM    525  CG1 VAL A  66      17.290  58.035  12.099  1.00 88.75           C  
ATOM    526  CG2 VAL A  66      15.946  57.621  10.017  1.00 88.75           C  
ATOM    527  N   ARG A  67      20.013  56.001  11.193  1.00 92.03           N  
ATOM    528  CA  ARG A  67      21.225  55.727  11.958  1.00 92.03           C  
ATOM    529  C   ARG A  67      22.462  56.229  11.222  1.00 92.03           C  
ATOM    530  O   ARG A  67      23.375  56.785  11.836  1.00 92.03           O  
ATOM    531  CB  ARG A  67      21.356  54.230  12.243  1.00 92.03           C  
ATOM    532  CG  ARG A  67      22.502  53.877  13.178  1.00 92.03           C  
ATOM    533  CD  ARG A  67      22.477  52.407  13.572  1.00 92.03           C  
ATOM    534  NE  ARG A  67      23.591  52.065  14.450  1.00 92.03           N  
ATOM    535  CZ  ARG A  67      23.811  50.858  14.962  1.00 92.03           C  
ATOM    536  NH1 ARG A  67      22.994  49.847  14.690  1.00 92.03           N1+
ATOM    537  NH2 ARG A  67      24.857  50.657  15.750  1.00 92.03           N  
ATOM    538  N   LEU A  68      22.556  56.003   9.957  1.00 92.63           N  
ATOM    539  CA  LEU A  68      23.665  56.476   9.134  1.00 92.63           C  
ATOM    540  C   LEU A  68      23.772  57.996   9.189  1.00 92.63           C  
ATOM    541  O   LEU A  68      24.864  58.540   9.367  1.00 92.63           O  
ATOM    542  CB  LEU A  68      23.490  56.017   7.685  1.00 92.63           C  
ATOM    543  CG  LEU A  68      24.545  56.501   6.689  1.00 92.63           C  
ATOM    544  CD1 LEU A  68      25.933  56.039   7.121  1.00 92.63           C  
ATOM    545  CD2 LEU A  68      24.224  56.001   5.284  1.00 92.63           C  
ATOM    546  N   ALA A  69      22.679  58.640   9.035  1.00 88.88           N  
ATOM    547  CA  ALA A  69      22.660  60.101   9.069  1.00 88.88           C  
ATOM    548  C   ALA A  69      23.177  60.624  10.407  1.00 88.88           C  
ATOM    549  O   ALA A  69      23.938  61.593  10.449  1.00 88.88           O  
ATOM    550  CB  ALA A  69      21.249  60.622   8.808  1.00 88.88           C  
ATOM    551  N   ALA A  70      22.741  60.006  11.562  1.00 90.91           N  
ATOM    552  CA  ALA A  70      23.204  60.390  12.893  1.00 90.91           C  
ATOM    553  C   ALA A  70      24.712  60.195  13.026  1.00 90.91           C  
ATOM    554  O   ALA A  70      25.408  61.050  13.579  1.00 90.91           O  
ATOM    555  CB  ALA A  70      22.469  59.588  13.964  1.00 90.91           C  
ATOM    556  N   LEU A  71      25.209  59.145  12.467  1.00 93.47           N  
ATOM    557  CA  LEU A  71      26.633  58.842  12.550  1.00 93.47           C  
ATOM    558  C   LEU A  71      27.442  59.788  11.670  1.00 93.47           C  
ATOM    559  O   LEU A  71      28.578  60.134  12.003  1.00 93.47           O  
ATOM    560  CB  LEU A  71      26.898  57.391  12.139  1.00 93.47           C  
ATOM    561  CG  LEU A  71      26.445  56.313  13.124  1.00 93.47           C  
ATOM    562  CD1 LEU A  71      26.591  54.929  12.501  1.00 93.47           C  
ATOM    563  CD2 LEU A  71      27.241  56.407  14.422  1.00 93.47           C  
ATOM    564  N   LEU A  72      26.865  60.240  10.568  1.00 92.06           N  
ATOM    565  CA  LEU A  72      27.514  61.219   9.702  1.00 92.06           C  
ATOM    566  C   LEU A  72      27.722  62.540  10.437  1.00 92.06           C  
ATOM    567  O   LEU A  72      28.797  63.139  10.354  1.00 92.06           O  
ATOM    568  CB  LEU A  72      26.682  61.451   8.438  1.00 92.06           C  
ATOM    569  CG  LEU A  72      26.739  60.350   7.379  1.00 92.06           C  
ATOM    570  CD1 LEU A  72      25.715  60.617   6.280  1.00 92.06           C  
ATOM    571  CD2 LEU A  72      28.142  60.243   6.792  1.00 92.06           C  
ATOM    572  N   GLU A  73      26.716  62.930  11.102  1.00 91.80           N  
ATOM    573  CA  GLU A  73      26.822  64.158  11.885  1.00 91.80           C  
ATOM    574  C   GLU A  73      27.849  64.012  13.004  1.00 91.80           C  
ATOM    575  O   GLU A  73      28.612  64.941  13.278  1.00 91.80           O  
ATOM    576  CB  GLU A  73      25.459  64.541  12.469  1.00 91.80           C  
ATOM    577  CG  GLU A  73      24.488  65.108  11.444  1.00 91.80           C  
ATOM    578  CD  GLU A  73      23.124  65.440  12.028  1.00 91.80           C  
ATOM    579  OE1 GLU A  73      22.226  65.866  11.267  1.00 91.80           O  
ATOM    580  OE2 GLU A  73      22.953  65.271  13.256  1.00 91.80           O1-
ATOM    581  N   ALA A  74      27.868  62.859  13.677  1.00 93.77           N  
ATOM    582  CA  ALA A  74      28.830  62.587  14.741  1.00 93.77           C  
ATOM    583  C   ALA A  74      30.261  62.643  14.216  1.00 93.77           C  
ATOM    584  O   ALA A  74      31.154  63.173  14.882  1.00 93.77           O  
ATOM    585  CB  ALA A  74      28.553  61.225  15.374  1.00 93.77           C  
ATOM    586  N   VAL A  75      30.517  62.092  13.039  1.00 94.94           N  
ATOM    587  CA  VAL A  75      31.849  62.095  12.445  1.00 94.94           C  
ATOM    588  C   VAL A  75      32.266  63.528  12.120  1.00 94.94           C  
ATOM    589  O   VAL A  75      33.423  63.907  12.326  1.00 94.94           O  
ATOM    590  CB  VAL A  75      31.906  61.223  11.171  1.00 94.94           C  
ATOM    591  CG1 VAL A  75      33.205  61.468  10.406  1.00 94.94           C  
ATOM    592  CG2 VAL A  75      31.765  59.745  11.531  1.00 94.94           C  
ATOM    593  N   ARG A  76      31.318  64.327  11.611  1.00 93.94           N  
ATOM    594  CA  ARG A  76      31.600  65.732  11.337  1.00 93.94           C  
ATOM    595  C   ARG A  76      32.005  66.468  12.609  1.00 93.94           C  
ATOM    596  O   ARG A  76      32.934  67.278  12.596  1.00 93.94           O  
ATOM    597  CB  ARG A  76      30.384  66.411  10.703  1.00 93.94           C  
ATOM    598  CG  ARG A  76      30.191  66.079   9.232  1.00 93.94           C  
ATOM    599  CD  ARG A  76      28.996  66.814   8.640  1.00 93.94           C  
ATOM    600  NE  ARG A  76      28.648  66.301   7.318  1.00 93.94           N  
ATOM    601  CZ  ARG A  76      27.563  66.650   6.631  1.00 93.94           C  
ATOM    602  NH1 ARG A  76      26.696  67.523   7.130  1.00 93.94           N1+
ATOM    603  NH2 ARG A  76      27.345  66.122   5.436  1.00 93.94           N  
ATOM    604  N   ALA A  77      31.319  66.210  13.711  1.00 93.80           N  
ATOM    605  CA  ALA A  77      31.631  66.816  15.003  1.00 93.80           C  
ATOM    606  C   ALA A  77      33.027  66.418  15.473  1.00 93.80           C  
ATOM    607  O   ALA A  77      33.784  67.257  15.969  1.00 93.80           O  
ATOM    608  CB  ALA A  77      30.588  66.417  16.044  1.00 93.80           C  
ATOM    609  N   VAL A  78      33.331  65.125  15.284  1.00 94.69           N  
ATOM    610  CA  VAL A  78      34.645  64.636  15.688  1.00 94.69           C  
ATOM    611  C   VAL A  78      35.722  65.247  14.794  1.00 94.69           C  
ATOM    612  O   VAL A  78      36.803  65.602  15.269  1.00 94.69           O  
ATOM    613  CB  VAL A  78      34.718  63.093  15.632  1.00 94.69           C  
ATOM    614  CG1 VAL A  78      36.159  62.614  15.805  1.00 94.69           C  
ATOM    615  CG2 VAL A  78      33.815  62.478  16.699  1.00 94.69           C  
ATOM    616  N   GLU A  79      35.464  65.289  13.502  1.00 94.57           N  
ATOM    617  CA  GLU A  79      36.377  65.925  12.557  1.00 94.57           C  
ATOM    618  C   GLU A  79      36.699  67.356  12.978  1.00 94.57           C  
ATOM    619  O   GLU A  79      37.861  67.766  12.963  1.00 94.57           O  
ATOM    620  CB  GLU A  79      35.785  65.912  11.145  1.00 94.57           C  
ATOM    621  CG  GLU A  79      36.732  66.436  10.077  1.00 94.57           C  
ATOM    622  CD  GLU A  79      36.154  66.357   8.672  1.00 94.57           C  
ATOM    623  OE1 GLU A  79      36.863  66.713   7.703  1.00 94.57           O  
ATOM    624  OE2 GLU A  79      34.983  65.936   8.540  1.00 94.57           O1-
ATOM    625  N   GLU A  80      35.664  68.145  13.335  1.00 95.00           N  
ATOM    626  CA  GLU A  80      35.845  69.520  13.791  1.00 95.00           C  
ATOM    627  C   GLU A  80      36.651  69.570  15.086  1.00 95.00           C  
ATOM    628  O   GLU A  80      37.502  70.445  15.259  1.00 95.00           O  
ATOM    629  CB  GLU A  80      34.489  70.203  13.988  1.00 95.00           C  
ATOM    630  CG  GLU A  80      33.786  70.561  12.687  1.00 95.00           C  
ATOM    631  CD  GLU A  80      32.459  71.273  12.899  1.00 95.00           C  
ATOM    632  OE1 GLU A  80      31.825  71.686  11.901  1.00 95.00           O  
ATOM    633  OE2 GLU A  80      32.049  71.420  14.072  1.00 95.00           O1-
ATOM    634  N   ALA A  81      36.414  68.611  15.970  1.00 93.94           N  
ATOM    635  CA  ALA A  81      37.140  68.525  17.234  1.00 93.94           C  
ATOM    636  C   ALA A  81      38.619  68.231  16.999  1.00 93.94           C  
ATOM    637  O   ALA A  81      39.485  68.810  17.658  1.00 93.94           O  
ATOM    638  CB  ALA A  81      36.523  67.453  18.130  1.00 93.94           C  
ATOM    639  N   ILE A  82      38.962  67.291  16.024  1.00 93.26           N  
ATOM    640  CA  ILE A  82      40.335  66.905  15.714  1.00 93.26           C  
ATOM    641  C   ILE A  82      41.055  68.067  15.033  1.00 93.26           C  
ATOM    642  O   ILE A  82      42.236  68.311  15.293  1.00 93.26           O  
ATOM    643  CB  ILE A  82      40.380  65.647  14.818  1.00 93.26           C  
ATOM    644  CG1 ILE A  82      39.917  64.415  15.604  1.00 93.26           C  
ATOM    645  CG2 ILE A  82      41.787  65.439  14.250  1.00 93.26           C  
ATOM    646  CD1 ILE A  82      39.825  63.146  14.767  1.00 93.26           C  
ATOM    647  N   LYS A  83      40.373  68.794  14.179  1.00 92.81           N  
ATOM    648  CA  LYS A  83      40.945  69.952  13.497  1.00 92.81           C  
ATOM    649  C   LYS A  83      41.354  71.031  14.494  1.00 92.81           C  
ATOM    650  O   LYS A  83      42.397  71.668  14.335  1.00 92.81           O  
ATOM    651  CB  LYS A  83      39.952  70.523  12.484  1.00 92.81           C  
ATOM    652  CG  LYS A  83      39.861  69.727  11.189  1.00 92.81           C  
ATOM    653  CD  LYS A  83      38.934  70.399  10.184  1.00 92.81           C  
ATOM    654  CE  LYS A  83      38.827  69.593   8.896  1.00 92.81           C  
ATOM    655  NZ  LYS A  83      37.887  70.227   7.924  1.00 92.81           N1+
ATOM    656  N   ARG A  84      40.621  71.166  15.568  1.00 94.35           N  
ATOM    657  CA  ARG A  84      40.914  72.188  16.568  1.00 94.35           C  
ATOM    658  C   ARG A  84      42.051  71.746  17.485  1.00 94.35           C  
ATOM    659  O   ARG A  84      42.893  72.558  17.873  1.00 94.35           O  
ATOM    660  CB  ARG A  84      39.667  72.504  17.395  1.00 94.35           C  
ATOM    661  CG  ARG A  84      38.592  73.254  16.625  1.00 94.35           C  
ATOM    662  CD  ARG A  84      37.414  73.622  17.516  1.00 94.35           C  
ATOM    663  NE  ARG A  84      36.371  74.322  16.770  1.00 94.35           N  
ATOM    664  CZ  ARG A  84      35.235  74.772  17.295  1.00 94.35           C  
ATOM    665  NH1 ARG A  84      34.971  74.603  18.585  1.00 94.35           N1+
ATOM    666  NH2 ARG A  84      34.356  75.395  16.525  1.00 94.35           N  
ATOM    667  N   ASN A  85      42.077  70.323  17.651  1.00 91.98           N  
ATOM    668  CA  ASN A  85      43.099  69.727  18.506  1.00 91.98           C  
ATOM    669  C   ASN A  85      43.490  68.334  18.025  1.00 91.98           C  
ATOM    670  O   ASN A  85      42.911  67.337  18.460  1.00 91.98           O  
ATOM    671  CB  ASN A  85      42.620  69.673  19.958  1.00 91.98           C  
ATOM    672  CG  ASN A  85      43.727  69.304  20.926  1.00 91.98           C  
ATOM    673  ND2 ASN A  85      43.439  69.395  22.219  1.00 91.98           N  
ATOM    674  OD1 ASN A  85      44.832  68.942  20.514  1.00 91.98           O  
ATOM    675  N   PRO A  86      44.516  68.328  17.138  1.00 86.75           N  
ATOM    676  CA  PRO A  86      44.933  67.045  16.569  1.00 86.75           C  
ATOM    677  C   PRO A  86      45.489  66.086  17.620  1.00 86.75           C  
ATOM    678  O   PRO A  86      45.493  64.871  17.412  1.00 86.75           O  
ATOM    679  CB  PRO A  86      46.017  67.441  15.562  1.00 86.75           C  
ATOM    680  CG  PRO A  86      45.732  68.872  15.238  1.00 86.75           C  
ATOM    681  CD  PRO A  86      45.106  69.518  16.441  1.00 86.75           C  
ATOM    682  N   ASP A  87      45.862  66.584  18.837  1.00 89.99           N  
ATOM    683  CA  ASP A  87      46.449  65.754  19.885  1.00 89.99           C  
ATOM    684  C   ASP A  87      45.378  65.238  20.842  1.00 89.99           C  
ATOM    685  O   ASP A  87      45.694  64.649  21.877  1.00 89.99           O  
ATOM    686  CB  ASP A  87      47.513  66.535  20.658  1.00 89.99           C  
ATOM    687  CG  ASP A  87      48.722  66.889  19.810  1.00 89.99           C  
ATOM    688  OD1 ASP A  87      49.126  66.074  18.954  1.00 89.99           O  
ATOM    689  OD2 ASP A  87      49.278  67.992  20.002  1.00 89.99           O1-
ATOM    690  N   ASN A  88      44.159  65.439  20.510  1.00 92.68           N  
ATOM    691  CA  ASN A  88      43.060  64.957  21.341  1.00 92.68           C  
ATOM    692  C   ASN A  88      42.882  63.446  21.214  1.00 92.68           C  
ATOM    693  O   ASN A  88      42.244  62.969  20.274  1.00 92.68           O  
ATOM    694  CB  ASN A  88      41.759  65.677  20.979  1.00 92.68           C  
ATOM    695  CG  ASN A  88      40.637  65.379  21.953  1.00 92.68           C  
ATOM    696  ND2 ASN A  88      39.638  66.254  21.993  1.00 92.68           N  
ATOM    697  OD1 ASN A  88      40.667  64.372  22.666  1.00 92.68           O  
ATOM    698  N   ASP A  89      43.464  62.681  22.108  1.00 91.92           N  
ATOM    699  CA  ASP A  89      43.437  61.223  22.043  1.00 91.92           C  
ATOM    700  C   ASP A  89      42.007  60.695  22.113  1.00 91.92           C  
ATOM    701  O   ASP A  89      41.676  59.697  21.471  1.00 91.92           O  
ATOM    702  CB  ASP A  89      44.275  60.621  23.174  1.00 91.92           C  
ATOM    703  CG  ASP A  89      45.768  60.818  22.976  1.00 91.92           C  
ATOM    704  OD1 ASP A  89      46.212  60.992  21.820  1.00 91.92           O  
ATOM    705  OD2 ASP A  89      46.506  60.797  23.984  1.00 91.92           O1-
ATOM    706  N   GLU A  90      41.116  61.404  22.845  1.00 93.70           N  
ATOM    707  CA  GLU A  90      39.719  61.005  22.991  1.00 93.70           C  
ATOM    708  C   GLU A  90      38.969  61.124  21.667  1.00 93.70           C  
ATOM    709  O   GLU A  90      38.186  60.242  21.309  1.00 93.70           O  
ATOM    710  CB  GLU A  90      39.028  61.850  24.064  1.00 93.70           C  
ATOM    711  CG  GLU A  90      38.064  61.063  24.940  1.00 93.70           C  
ATOM    712  CD  GLU A  90      37.488  61.881  26.085  1.00 93.70           C  
ATOM    713  OE1 GLU A  90      36.701  61.331  26.888  1.00 93.70           O  
ATOM    714  OE2 GLU A  90      37.826  63.082  26.178  1.00 93.70           O1-
ATOM    715  N   ALA A  91      39.240  62.287  20.959  1.00 93.15           N  
ATOM    716  CA  ALA A  91      38.609  62.490  19.656  1.00 93.15           C  
ATOM    717  C   ALA A  91      39.070  61.435  18.654  1.00 93.15           C  
ATOM    718  O   ALA A  91      38.269  60.929  17.863  1.00 93.15           O  
ATOM    719  CB  ALA A  91      38.916  63.889  19.129  1.00 93.15           C  
ATOM    720  N   VAL A  92      40.344  61.103  18.706  1.00 91.34           N  
ATOM    721  CA  VAL A  92      40.917  60.099  17.815  1.00 91.34           C  
ATOM    722  C   VAL A  92      40.274  58.741  18.088  1.00 91.34           C  
ATOM    723  O   VAL A  92      39.867  58.042  17.156  1.00 91.34           O  
ATOM    724  CB  VAL A  92      42.451  60.005  17.978  1.00 91.34           C  
ATOM    725  CG1 VAL A  92      43.004  58.811  17.202  1.00 91.34           C  
ATOM    726  CG2 VAL A  92      43.115  61.301  17.517  1.00 91.34           C  
ATOM    727  N   GLU A  93      40.126  58.318  19.371  1.00 94.35           N  
ATOM    728  CA  GLU A  93      39.509  57.053  19.760  1.00 94.35           C  
ATOM    729  C   GLU A  93      38.044  57.001  19.338  1.00 94.35           C  
ATOM    730  O   GLU A  93      37.556  55.957  18.898  1.00 94.35           O  
ATOM    731  CB  GLU A  93      39.630  56.839  21.271  1.00 94.35           C  
ATOM    732  CG  GLU A  93      41.043  56.516  21.735  1.00 94.35           C  
ATOM    733  CD  GLU A  93      41.155  56.347  23.241  1.00 94.35           C  
ATOM    734  OE1 GLU A  93      42.276  56.105  23.744  1.00 94.35           O  
ATOM    735  OE2 GLU A  93      40.113  56.458  23.926  1.00 94.35           O1-
ATOM    736  N   THR A  94      37.393  58.183  19.496  1.00 95.92           N  
ATOM    737  CA  THR A  94      35.991  58.268  19.100  1.00 95.92           C  
ATOM    738  C   THR A  94      35.845  58.095  17.591  1.00 95.92           C  
ATOM    739  O   THR A  94      34.894  57.465  17.122  1.00 95.92           O  
ATOM    740  CB  THR A  94      35.371  59.611  19.527  1.00 95.92           C  
ATOM    741  CG2 THR A  94      33.898  59.685  19.139  1.00 95.92           C  
ATOM    742  OG1 THR A  94      35.486  59.753  20.948  1.00 95.92           O  
ATOM    743  N   ALA A  95      36.773  58.684  16.843  1.00 95.05           N  
ATOM    744  CA  ALA A  95      36.742  58.535  15.391  1.00 95.05           C  
ATOM    745  C   ALA A  95      36.816  57.064  14.989  1.00 95.05           C  
ATOM    746  O   ALA A  95      36.072  56.616  14.114  1.00 95.05           O  
ATOM    747  CB  ALA A  95      37.889  59.316  14.752  1.00 95.05           C  
ATOM    748  N   VAL A  96      37.669  56.307  15.610  1.00 95.43           N  
ATOM    749  CA  VAL A  96      37.838  54.890  15.305  1.00 95.43           C  
ATOM    750  C   VAL A  96      36.572  54.125  15.685  1.00 95.43           C  
ATOM    751  O   VAL A  96      36.107  53.267  14.930  1.00 95.43           O  
ATOM    752  CB  VAL A  96      39.061  54.293  16.037  1.00 95.43           C  
ATOM    753  CG1 VAL A  96      39.146  52.785  15.803  1.00 95.43           C  
ATOM    754  CG2 VAL A  96      40.344  54.981  15.577  1.00 95.43           C  
ATOM    755  N   ARG A  97      36.032  54.469  16.814  1.00 97.29           N  
ATOM    756  CA  ARG A  97      34.800  53.831  17.263  1.00 97.29           C  
ATOM    757  C   ARG A  97      33.663  54.078  16.276  1.00 97.29           C  
ATOM    758  O   ARG A  97      32.907  53.161  15.949  1.00 97.29           O  
ATOM    759  CB  ARG A  97      34.406  54.337  18.653  1.00 97.29           C  
ATOM    760  CG  ARG A  97      33.242  53.584  19.277  1.00 97.29           C  
ATOM    761  CD  ARG A  97      32.894  54.126  20.656  1.00 97.29           C  
ATOM    762  NE  ARG A  97      34.066  54.178  21.526  1.00 97.29           N  
ATOM    763  CZ  ARG A  97      34.078  54.698  22.750  1.00 97.29           C  
ATOM    764  NH1 ARG A  97      32.976  55.221  23.276  1.00 97.29           N1+
ATOM    765  NH2 ARG A  97      35.200  54.694  23.455  1.00 97.29           N  
ATOM    766  N   LEU A  98      33.514  55.387  15.870  1.00 97.26           N  
ATOM    767  CA  LEU A  98      32.479  55.754  14.911  1.00 97.26           C  
ATOM    768  C   LEU A  98      32.665  55.005  13.595  1.00 97.26           C  
ATOM    769  O   LEU A  98      31.688  54.595  12.966  1.00 97.26           O  
ATOM    770  CB  LEU A  98      32.493  57.264  14.658  1.00 97.26           C  
ATOM    771  CG  LEU A  98      31.993  58.147  15.802  1.00 97.26           C  
ATOM    772  CD1 LEU A  98      32.184  59.620  15.457  1.00 97.26           C  
ATOM    773  CD2 LEU A  98      30.530  57.849  16.109  1.00 97.26           C  
ATOM    774  N   ALA A  99      33.904  54.853  13.176  1.00 97.12           N  
ATOM    775  CA  ALA A  99      34.191  54.102  11.957  1.00 97.12           C  
ATOM    776  C   ALA A  99      33.696  52.663  12.070  1.00 97.12           C  
ATOM    777  O   ALA A  99      33.107  52.127  11.128  1.00 97.12           O  
ATOM    778  CB  ALA A  99      35.689  54.124  11.659  1.00 97.12           C  
ATOM    779  N   ARG A 100      33.830  52.020  13.159  1.00 97.05           N  
ATOM    780  CA  ARG A 100      33.390  50.644  13.375  1.00 97.05           C  
ATOM    781  C   ARG A 100      31.868  50.549  13.363  1.00 97.05           C  
ATOM    782  O   ARG A 100      31.305  49.595  12.821  1.00 97.05           O  
ATOM    783  CB  ARG A 100      33.938  50.106  14.698  1.00 97.05           C  
ATOM    784  CG  ARG A 100      35.439  49.857  14.686  1.00 97.05           C  
ATOM    785  CD  ARG A 100      35.927  49.291  16.014  1.00 97.05           C  
ATOM    786  NE  ARG A 100      37.379  49.150  16.038  1.00 97.05           N  
ATOM    787  CZ  ARG A 100      38.091  48.817  17.111  1.00 97.05           C  
ATOM    788  NH1 ARG A 100      37.494  48.582  18.273  1.00 97.05           N1+
ATOM    789  NH2 ARG A 100      39.409  48.717  17.021  1.00 97.05           N  
ATOM    790  N   GLU A 101      31.329  51.534  13.978  1.00 97.79           N  
ATOM    791  CA  GLU A 101      29.870  51.571  13.969  1.00 97.79           C  
ATOM    792  C   GLU A 101      29.330  51.731  12.551  1.00 97.79           C  
ATOM    793  O   GLU A 101      28.329  51.108  12.187  1.00 97.79           O  
ATOM    794  CB  GLU A 101      29.354  52.704  14.860  1.00 97.79           C  
ATOM    795  CG  GLU A 101      29.555  52.457  16.348  1.00 97.79           C  
ATOM    796  CD  GLU A 101      28.739  51.288  16.877  1.00 97.79           C  
ATOM    797  OE1 GLU A 101      29.208  50.591  17.805  1.00 97.79           O  
ATOM    798  OE2 GLU A 101      27.621  51.067  16.359  1.00 97.79           O1-
ATOM    799  N   LEU A 102      29.992  52.630  11.778  1.00 97.73           N  
ATOM    800  CA  LEU A 102      29.606  52.829  10.385  1.00 97.73           C  
ATOM    801  C   LEU A 102      29.796  51.547   9.581  1.00 97.73           C  
ATOM    802  O   LEU A 102      29.007  51.252   8.680  1.00 97.73           O  
ATOM    803  CB  LEU A 102      30.422  53.963   9.759  1.00 97.73           C  
ATOM    804  CG  LEU A 102      29.983  55.386  10.110  1.00 97.73           C  
ATOM    805  CD1 LEU A 102      31.088  56.380   9.766  1.00 97.73           C  
ATOM    806  CD2 LEU A 102      28.691  55.743   9.384  1.00 97.73           C  
ATOM    807  N   LYS A 103      30.820  50.872   9.923  1.00 97.14           N  
ATOM    808  CA  LYS A 103      31.048  49.574   9.294  1.00 97.14           C  
ATOM    809  C   LYS A 103      29.884  48.623   9.561  1.00 97.14           C  
ATOM    810  O   LYS A 103      29.430  47.921   8.655  1.00 97.14           O  
ATOM    811  CB  LYS A 103      32.354  48.956   9.796  1.00 97.14           C  
ATOM    812  CG  LYS A 103      32.654  47.583   9.213  1.00 97.14           C  
ATOM    813  CD  LYS A 103      33.774  46.885   9.975  1.00 97.14           C  
ATOM    814  CE  LYS A 103      33.916  45.429   9.551  1.00 97.14           C  
ATOM    815  NZ  LYS A 103      34.885  44.693  10.416  1.00 97.14           N1+
ATOM    816  N   LYS A 104      29.403  48.536  10.774  1.00 96.06           N  
ATOM    817  CA  LYS A 104      28.276  47.681  11.135  1.00 96.06           C  
ATOM    818  C   LYS A 104      27.026  48.058  10.345  1.00 96.06           C  
ATOM    819  O   LYS A 104      26.297  47.184   9.872  1.00 96.06           O  
ATOM    820  CB  LYS A 104      27.994  47.769  12.635  1.00 96.06           C  
ATOM    821  CG  LYS A 104      29.079  47.152  13.507  1.00 96.06           C  
ATOM    822  CD  LYS A 104      28.744  47.278  14.987  1.00 96.06           C  
ATOM    823  CE  LYS A 104      29.871  46.742  15.862  1.00 96.06           C  
ATOM    824  NZ  LYS A 104      29.577  46.924  17.315  1.00 96.06           N1+
ATOM    825  N   VAL A 105      26.784  49.381  10.255  1.00 96.29           N  
ATOM    826  CA  VAL A 105      25.641  49.873   9.491  1.00 96.29           C  
ATOM    827  C   VAL A 105      25.774  49.448   8.031  1.00 96.29           C  
ATOM    828  O   VAL A 105      24.803  49.002   7.417  1.00 96.29           O  
ATOM    829  CB  VAL A 105      25.511  51.409   9.590  1.00 96.29           C  
ATOM    830  CG1 VAL A 105      24.469  51.927   8.601  1.00 96.29           C  
ATOM    831  CG2 VAL A 105      25.152  51.823  11.016  1.00 96.29           C  
ATOM    832  N   ALA A 106      26.976  49.588   7.458  1.00 96.41           N  
ATOM    833  CA  ALA A 106      27.227  49.193   6.074  1.00 96.41           C  
ATOM    834  C   ALA A 106      26.956  47.706   5.870  1.00 96.41           C  
ATOM    835  O   ALA A 106      26.371  47.308   4.859  1.00 96.41           O  
ATOM    836  CB  ALA A 106      28.662  49.529   5.677  1.00 96.41           C  
ATOM    837  N   GLU A 107      27.351  46.873   6.795  1.00 96.19           N  
ATOM    838  CA  GLU A 107      27.124  45.432   6.724  1.00 96.19           C  
ATOM    839  C   GLU A 107      25.633  45.108   6.711  1.00 96.19           C  
ATOM    840  O   GLU A 107      25.189  44.235   5.962  1.00 96.19           O  
ATOM    841  CB  GLU A 107      27.806  44.723   7.898  1.00 96.19           C  
ATOM    842  CG  GLU A 107      29.322  44.663   7.783  1.00 96.19           C  
ATOM    843  CD  GLU A 107      29.994  44.072   9.012  1.00 96.19           C  
ATOM    844  OE1 GLU A 107      31.220  43.822   8.972  1.00 96.19           O  
ATOM    845  OE2 GLU A 107      29.288  43.856  10.022  1.00 96.19           O1-
ATOM    846  N   LEU A 108      24.937  45.819   7.587  1.00 96.53           N  
ATOM    847  CA  LEU A 108      23.494  45.612   7.658  1.00 96.53           C  
ATOM    848  C   LEU A 108      22.818  46.049   6.362  1.00 96.53           C  
ATOM    849  O   LEU A 108      21.896  45.385   5.884  1.00 96.53           O  
ATOM    850  CB  LEU A 108      22.899  46.380   8.841  1.00 96.53           C  
ATOM    851  CG  LEU A 108      23.294  45.888  10.236  1.00 96.53           C  
ATOM    852  CD1 LEU A 108      22.780  46.851  11.301  1.00 96.53           C  
ATOM    853  CD2 LEU A 108      22.759  44.481  10.478  1.00 96.53           C  
ATOM    854  N   LEU A 109      23.296  47.181   5.785  1.00 95.84           N  
ATOM    855  CA  LEU A 109      22.750  47.653   4.517  1.00 95.84           C  
ATOM    856  C   LEU A 109      23.056  46.667   3.394  1.00 95.84           C  
ATOM    857  O   LEU A 109      22.224  46.451   2.510  1.00 95.84           O  
ATOM    858  CB  LEU A 109      23.318  49.031   4.170  1.00 95.84           C  
ATOM    859  CG  LEU A 109      22.727  50.219   4.931  1.00 95.84           C  
ATOM    860  CD1 LEU A 109      23.570  51.469   4.700  1.00 95.84           C  
ATOM    861  CD2 LEU A 109      21.281  50.458   4.512  1.00 95.84           C  
ATOM    862  N   GLN A 110      24.203  45.996   3.422  1.00 94.55           N  
ATOM    863  CA  GLN A 110      24.568  44.998   2.423  1.00 94.55           C  
ATOM    864  C   GLN A 110      23.652  43.780   2.501  1.00 94.55           C  
ATOM    865  O   GLN A 110      23.238  43.240   1.473  1.00 94.55           O  
ATOM    866  CB  GLN A 110      26.026  44.570   2.598  1.00 94.55           C  
ATOM    867  CG  GLN A 110      27.031  45.566   2.034  1.00 94.55           C  
ATOM    868  CD  GLN A 110      28.468  45.102   2.192  1.00 94.55           C  
ATOM    869  NE2 GLN A 110      29.409  46.028   2.041  1.00 94.55           N  
ATOM    870  OE1 GLN A 110      28.729  43.923   2.448  1.00 94.55           O  
ATOM    871  N   GLU A 111      23.417  43.405   3.713  1.00 94.96           N  
ATOM    872  CA  GLU A 111      22.514  42.276   3.918  1.00 94.96           C  
ATOM    873  C   GLU A 111      21.116  42.587   3.394  1.00 94.96           C  
ATOM    874  O   GLU A 111      20.483  41.741   2.757  1.00 94.96           O  
ATOM    875  CB  GLU A 111      22.449  41.901   5.401  1.00 94.96           C  
ATOM    876  CG  GLU A 111      23.705  41.213   5.917  1.00 94.96           C  
ATOM    877  CD  GLU A 111      23.639  40.877   7.398  1.00 94.96           C  
ATOM    878  OE1 GLU A 111      24.591  40.256   7.923  1.00 94.96           O  
ATOM    879  OE2 GLU A 111      22.626  41.237   8.039  1.00 94.96           O1-
ATOM    880  N   LEU A 112      20.724  43.813   3.722  1.00 93.78           N  
ATOM    881  CA  LEU A 112      19.422  44.252   3.234  1.00 93.78           C  
ATOM    882  C   LEU A 112      19.403  44.310   1.709  1.00 93.78           C  
ATOM    883  O   LEU A 112      18.411  43.934   1.082  1.00 93.78           O  
ATOM    884  CB  LEU A 112      19.067  45.625   3.812  1.00 93.78           C  
ATOM    885  CG  LEU A 112      17.644  46.123   3.555  1.00 93.78           C  
ATOM    886  CD1 LEU A 112      16.631  45.180   4.194  1.00 93.78           C  
ATOM    887  CD2 LEU A 112      17.471  47.543   4.084  1.00 93.78           C  
ATOM    888  N   ALA A 113      20.480  44.766   1.154  1.00 92.33           N  
ATOM    889  CA  ALA A 113      20.606  44.846  -0.299  1.00 92.33           C  
ATOM    890  C   ALA A 113      20.513  43.462  -0.935  1.00 92.33           C  
ATOM    891  O   ALA A 113      19.923  43.302  -2.005  1.00 92.33           O  
ATOM    892  CB  ALA A 113      21.923  45.517  -0.682  1.00 92.33           C  
ATOM    893  N   LYS A 114      21.044  42.432  -0.290  1.00 91.05           N  
ATOM    894  CA  LYS A 114      20.970  41.063  -0.792  1.00 91.05           C  
ATOM    895  C   LYS A 114      19.532  40.551  -0.787  1.00 91.05           C  
ATOM    896  O   LYS A 114      19.103  39.880  -1.726  1.00 91.05           O  
ATOM    897  CB  LYS A 114      21.860  40.137   0.040  1.00 91.05           C  
ATOM    898  CG  LYS A 114      23.350  40.341  -0.188  1.00 91.05           C  
ATOM    899  CD  LYS A 114      24.181  39.387   0.662  1.00 91.05           C  
ATOM    900  CE  LYS A 114      25.671  39.658   0.510  1.00 91.05           C  
ATOM    901  NZ  LYS A 114      26.487  38.771   1.393  1.00 91.05           N1+
ATOM    902  N   LYS A 115      18.807  40.931   0.217  1.00 90.16           N  
ATOM    903  CA  LYS A 115      17.426  40.478   0.365  1.00 90.16           C  
ATOM    904  C   LYS A 115      16.501  41.215  -0.599  1.00 90.16           C  
ATOM    905  O   LYS A 115      15.610  40.608  -1.199  1.00 90.16           O  
ATOM    906  CB  LYS A 115      16.948  40.677   1.805  1.00 90.16           C  
ATOM    907  CG  LYS A 115      17.627  39.763   2.813  1.00 90.16           C  
ATOM    908  CD  LYS A 115      17.122  40.019   4.228  1.00 90.16           C  
ATOM    909  CE  LYS A 115      17.874  39.179   5.252  1.00 90.16           C  
ATOM    910  NZ  LYS A 115      17.424  39.470   6.645  1.00 90.16           N1+
ATOM    911  N   ALA A 116      16.876  42.536  -0.779  1.00 88.42           N  
ATOM    912  CA  ALA A 116      15.966  43.387  -1.542  1.00 88.42           C  
ATOM    913  C   ALA A 116      16.335  43.396  -3.023  1.00 88.42           C  
ATOM    914  O   ALA A 116      15.479  43.624  -3.880  1.00 88.42           O  
ATOM    915  CB  ALA A 116      15.975  44.809  -0.986  1.00 88.42           C  
ATOM    916  N   GLY A 117      17.620  43.095  -3.280  1.00 85.52           N  
ATOM    917  CA  GLY A 117      18.117  43.123  -4.647  1.00 85.52           C  
ATOM    918  C   GLY A 117      18.134  44.516  -5.248  1.00 85.52           C  
ATOM    919  O   GLY A 117      17.960  44.678  -6.457  1.00 85.52           O  
ATOM    920  N   VAL A 118      18.111  45.560  -4.426  1.00 88.53           N  
ATOM    921  CA  VAL A 118      18.064  46.943  -4.889  1.00 88.53           C  
ATOM    922  C   VAL A 118      19.450  47.574  -4.775  1.00 88.53           C  
ATOM    923  O   VAL A 118      20.038  47.603  -3.692  1.00 88.53           O  
ATOM    924  CB  VAL A 118      17.034  47.773  -4.091  1.00 88.53           C  
ATOM    925  CG1 VAL A 118      16.966  49.204  -4.622  1.00 88.53           C  
ATOM    926  CG2 VAL A 118      15.657  47.113  -4.150  1.00 88.53           C  
ATOM    927  N   PRO A 119      20.039  48.099  -5.802  1.00 89.01           N  
ATOM    928  CA  PRO A 119      21.371  48.707  -5.849  1.00 89.01           C  
ATOM    929  C   PRO A 119      21.477  49.963  -4.988  1.00 89.01           C  
ATOM    930  O   PRO A 119      22.555  50.276  -4.477  1.00 89.01           O  
ATOM    931  CB  PRO A 119      21.553  49.043  -7.332  1.00 89.01           C  
ATOM    932  CG  PRO A 119      20.630  48.112  -8.050  1.00 89.01           C  
ATOM    933  CD  PRO A 119      19.455  47.824  -7.161  1.00 89.01           C  
ATOM    934  N   ALA A 120      20.389  50.703  -4.914  1.00 89.36           N  
ATOM    935  CA  ALA A 120      20.383  51.933  -4.125  1.00 89.36           C  
ATOM    936  C   ALA A 120      20.791  51.661  -2.681  1.00 89.36           C  
ATOM    937  O   ALA A 120      21.403  52.512  -2.031  1.00 89.36           O  
ATOM    938  CB  ALA A 120      19.003  52.586  -4.171  1.00 89.36           C  
ATOM    939  N   ILE A 121      20.468  50.498  -2.159  1.00 92.50           N  
ATOM    940  CA  ILE A 121      20.822  50.128  -0.794  1.00 92.50           C  
ATOM    941  C   ILE A 121      22.333  49.930  -0.689  1.00 92.50           C  
ATOM    942  O   ILE A 121      22.952  50.334   0.297  1.00 92.50           O  
ATOM    943  CB  ILE A 121      20.082  48.849  -0.344  1.00 92.50           C  
ATOM    944  CG1 ILE A 121      18.567  49.086  -0.334  1.00 92.50           C  
ATOM    945  CG2 ILE A 121      20.574  48.396   1.034  1.00 92.50           C  
ATOM    946  CD1 ILE A 121      17.749  47.843  -0.004  1.00 92.50           C  
ATOM    947  N   LEU A 122      22.955  49.374  -1.729  1.00 93.80           N  
ATOM    948  CA  LEU A 122      24.402  49.192  -1.760  1.00 93.80           C  
ATOM    949  C   LEU A 122      25.118  50.537  -1.831  1.00 93.80           C  
ATOM    950  O   LEU A 122      26.232  50.680  -1.321  1.00 93.80           O  
ATOM    951  CB  LEU A 122      24.807  48.321  -2.952  1.00 93.80           C  
ATOM    952  CG  LEU A 122      24.554  46.819  -2.812  1.00 93.80           C  
ATOM    953  CD1 LEU A 122      24.873  46.104  -4.120  1.00 93.80           C  
ATOM    954  CD2 LEU A 122      25.380  46.242  -1.666  1.00 93.80           C  
ATOM    955  N   ARG A 123      24.438  51.498  -2.528  1.00 93.23           N  
ATOM    956  CA  ARG A 123      24.969  52.857  -2.543  1.00 93.23           C  
ATOM    957  C   ARG A 123      25.066  53.423  -1.130  1.00 93.23           C  
ATOM    958  O   ARG A 123      26.048  54.085  -0.787  1.00 93.23           O  
ATOM    959  CB  ARG A 123      24.097  53.765  -3.412  1.00 93.23           C  
ATOM    960  CG  ARG A 123      24.674  55.156  -3.622  1.00 93.23           C  
ATOM    961  CD  ARG A 123      23.754  56.026  -4.469  1.00 93.23           C  
ATOM    962  NE  ARG A 123      23.899  55.739  -5.893  1.00 93.23           N  
ATOM    963  CZ  ARG A 123      23.252  56.377  -6.865  1.00 93.23           C  
ATOM    964  NH1 ARG A 123      22.400  57.355  -6.583  1.00 93.23           N1+
ATOM    965  NH2 ARG A 123      23.460  56.033  -8.128  1.00 93.23           N  
ATOM    966  N   GLY A 124      24.015  53.195  -0.339  1.00 93.15           N  
ATOM    967  CA  GLY A 124      24.037  53.594   1.059  1.00 93.15           C  
ATOM    968  C   GLY A 124      25.149  52.931   1.851  1.00 93.15           C  
ATOM    969  O   GLY A 124      25.813  53.581   2.661  1.00 93.15           O  
ATOM    970  N   ALA A 125      25.372  51.618   1.607  1.00 95.32           N  
ATOM    971  CA  ALA A 125      26.471  50.904   2.252  1.00 95.32           C  
ATOM    972  C   ALA A 125      27.817  51.521   1.881  1.00 95.32           C  
ATOM    973  O   ALA A 125      28.688  51.684   2.738  1.00 95.32           O  
ATOM    974  CB  ALA A 125      26.444  49.426   1.868  1.00 95.32           C  
ATOM    975  N   LEU A 126      28.001  51.838   0.626  1.00 96.39           N  
ATOM    976  CA  LEU A 126      29.224  52.472   0.146  1.00 96.39           C  
ATOM    977  C   LEU A 126      29.441  53.820   0.827  1.00 96.39           C  
ATOM    978  O   LEU A 126      30.556  54.134   1.249  1.00 96.39           O  
ATOM    979  CB  LEU A 126      29.169  52.658  -1.373  1.00 96.39           C  
ATOM    980  CG  LEU A 126      30.347  53.398  -2.009  1.00 96.39           C  
ATOM    981  CD1 LEU A 126      31.655  52.682  -1.692  1.00 96.39           C  
ATOM    982  CD2 LEU A 126      30.150  53.524  -3.516  1.00 96.39           C  
ATOM    983  N   LEU A 127      28.364  54.615   0.889  1.00 94.58           N  
ATOM    984  CA  LEU A 127      28.442  55.904   1.568  1.00 94.58           C  
ATOM    985  C   LEU A 127      28.886  55.729   3.017  1.00 94.58           C  
ATOM    986  O   LEU A 127      29.749  56.466   3.499  1.00 94.58           O  
ATOM    987  CB  LEU A 127      27.089  56.618   1.520  1.00 94.58           C  
ATOM    988  CG  LEU A 127      27.015  57.978   2.215  1.00 94.58           C  
ATOM    989  CD1 LEU A 127      27.975  58.963   1.556  1.00 94.58           C  
ATOM    990  CD2 LEU A 127      25.588  58.515   2.189  1.00 94.58           C  
ATOM    991  N   ALA A 128      28.295  54.816   3.733  1.00 95.82           N  
ATOM    992  CA  ALA A 128      28.660  54.533   5.119  1.00 95.82           C  
ATOM    993  C   ALA A 128      30.140  54.177   5.235  1.00 95.82           C  
ATOM    994  O   ALA A 128      30.837  54.677   6.121  1.00 95.82           O  
ATOM    995  CB  ALA A 128      27.799  53.402   5.677  1.00 95.82           C  
ATOM    996  N   LEU A 129      30.654  53.359   4.350  1.00 97.88           N  
ATOM    997  CA  LEU A 129      32.047  52.923   4.383  1.00 97.88           C  
ATOM    998  C   LEU A 129      32.982  54.067   4.003  1.00 97.88           C  
ATOM    999  O   LEU A 129      34.090  54.170   4.534  1.00 97.88           O  
ATOM   1000  CB  LEU A 129      32.260  51.739   3.437  1.00 97.88           C  
ATOM   1001  CG  LEU A 129      31.693  50.394   3.897  1.00 97.88           C  
ATOM   1002  CD1 LEU A 129      31.821  49.357   2.785  1.00 97.88           C  
ATOM   1003  CD2 LEU A 129      32.400  49.920   5.162  1.00 97.88           C  
ATOM   1004  N   GLU A 130      32.571  54.926   3.068  1.00 97.57           N  
ATOM   1005  CA  GLU A 130      33.355  56.104   2.708  1.00 97.57           C  
ATOM   1006  C   GLU A 130      33.575  57.010   3.917  1.00 97.57           C  
ATOM   1007  O   GLU A 130      34.693  57.469   4.160  1.00 97.57           O  
ATOM   1008  CB  GLU A 130      32.669  56.884   1.585  1.00 97.57           C  
ATOM   1009  CG  GLU A 130      32.800  56.233   0.215  1.00 97.57           C  
ATOM   1010  CD  GLU A 130      32.119  57.022  -0.892  1.00 97.57           C  
ATOM   1011  OE1 GLU A 130      32.382  56.745  -2.085  1.00 97.57           O  
ATOM   1012  OE2 GLU A 130      31.317  57.925  -0.565  1.00 97.57           O1-
ATOM   1013  N   VAL A 131      32.521  57.192   4.579  1.00 95.64           N  
ATOM   1014  CA  VAL A 131      32.597  58.041   5.763  1.00 95.64           C  
ATOM   1015  C   VAL A 131      33.431  57.353   6.840  1.00 95.64           C  
ATOM   1016  O   VAL A 131      34.181  58.009   7.568  1.00 95.64           O  
ATOM   1017  CB  VAL A 131      31.192  58.378   6.310  1.00 95.64           C  
ATOM   1018  CG1 VAL A 131      31.296  59.176   7.609  1.00 95.64           C  
ATOM   1019  CG2 VAL A 131      30.385  59.151   5.268  1.00 95.64           C  
ATOM   1020  N   ALA A 132      33.280  56.085   6.986  1.00 97.08           N  
ATOM   1021  CA  ALA A 132      34.087  55.322   7.934  1.00 97.08           C  
ATOM   1022  C   ALA A 132      35.576  55.490   7.646  1.00 97.08           C  
ATOM   1023  O   ALA A 132      36.377  55.666   8.567  1.00 97.08           O  
ATOM   1024  CB  ALA A 132      33.703  53.844   7.892  1.00 97.08           C  
ATOM   1025  N   VAL A 133      35.970  55.385   6.393  1.00 97.88           N  
ATOM   1026  CA  VAL A 133      37.366  55.528   5.990  1.00 97.88           C  
ATOM   1027  C   VAL A 133      37.852  56.940   6.306  1.00 97.88           C  
ATOM   1028  O   VAL A 133      38.985  57.127   6.754  1.00 97.88           O  
ATOM   1029  CB  VAL A 133      37.556  55.220   4.488  1.00 97.88           C  
ATOM   1030  CG1 VAL A 133      38.946  55.651   4.022  1.00 97.88           C  
ATOM   1031  CG2 VAL A 133      37.335  53.734   4.216  1.00 97.88           C  
ATOM   1032  N   ARG A 134      36.995  57.940   6.030  1.00 96.91           N  
ATOM   1033  CA  ARG A 134      37.337  59.317   6.374  1.00 96.91           C  
ATOM   1034  C   ARG A 134      37.615  59.456   7.867  1.00 96.91           C  
ATOM   1035  O   ARG A 134      38.557  60.142   8.268  1.00 96.91           O  
ATOM   1036  CB  ARG A 134      36.214  60.270   5.959  1.00 96.91           C  
ATOM   1037  CG  ARG A 134      36.569  61.741   6.107  1.00 96.91           C  
ATOM   1038  CD  ARG A 134      35.420  62.644   5.678  1.00 96.91           C  
ATOM   1039  NE  ARG A 134      35.265  62.665   4.227  1.00 96.91           N  
ATOM   1040  CZ  ARG A 134      34.352  63.378   3.573  1.00 96.91           C  
ATOM   1041  NH1 ARG A 134      33.492  64.146   4.230  1.00 96.91           N1+
ATOM   1042  NH2 ARG A 134      34.298  63.322   2.249  1.00 96.91           N  
ATOM   1043  N   ALA A 135      36.795  58.884   8.721  1.00 95.50           N  
ATOM   1044  CA  ALA A 135      36.980  58.906  10.171  1.00 95.50           C  
ATOM   1045  C   ALA A 135      38.317  58.282  10.561  1.00 95.50           C  
ATOM   1046  O   ALA A 135      39.049  58.831  11.388  1.00 95.50           O  
ATOM   1047  CB  ALA A 135      35.833  58.179  10.865  1.00 95.50           C  
ATOM   1048  N   VAL A 136      38.649  57.140   9.951  1.00 96.08           N  
ATOM   1049  CA  VAL A 136      39.899  56.448  10.248  1.00 96.08           C  
ATOM   1050  C   VAL A 136      41.080  57.268   9.730  1.00 96.08           C  
ATOM   1051  O   VAL A 136      42.137  57.311  10.362  1.00 96.08           O  
ATOM   1052  CB  VAL A 136      39.923  55.032   9.633  1.00 96.08           C  
ATOM   1053  CG1 VAL A 136      41.322  54.424   9.731  1.00 96.08           C  
ATOM   1054  CG2 VAL A 136      38.899  54.133  10.322  1.00 96.08           C  
ATOM   1055  N   GLU A 137      40.908  57.771   8.584  1.00 95.96           N  
ATOM   1056  CA  GLU A 137      41.937  58.635   8.013  1.00 95.96           C  
ATOM   1057  C   GLU A 137      42.311  59.759   8.975  1.00 95.96           C  
ATOM   1058  O   GLU A 137      43.494  60.042   9.178  1.00 95.96           O  
ATOM   1059  CB  GLU A 137      41.469  59.220   6.678  1.00 95.96           C  
ATOM   1060  CG  GLU A 137      42.507  60.096   5.993  1.00 95.96           C  
ATOM   1061  CD  GLU A 137      42.045  60.632   4.647  1.00 95.96           C  
ATOM   1062  OE1 GLU A 137      42.877  61.197   3.901  1.00 95.96           O  
ATOM   1063  OE2 GLU A 137      40.842  60.486   4.335  1.00 95.96           O1-
ATOM   1064  N   LEU A 138      41.270  60.438   9.560  1.00 94.07           N  
ATOM   1065  CA  LEU A 138      41.495  61.502  10.533  1.00 94.07           C  
ATOM   1066  C   LEU A 138      42.262  60.979  11.742  1.00 94.07           C  
ATOM   1067  O   LEU A 138      43.167  61.647  12.245  1.00 94.07           O  
ATOM   1068  CB  LEU A 138      40.163  62.109  10.980  1.00 94.07           C  
ATOM   1069  CG  LEU A 138      39.420  62.954   9.945  1.00 94.07           C  
ATOM   1070  CD1 LEU A 138      38.006  63.261  10.426  1.00 94.07           C  
ATOM   1071  CD2 LEU A 138      40.184  64.244   9.660  1.00 94.07           C  
ATOM   1072  N   ALA A 139      41.966  59.816  12.162  1.00 93.42           N  
ATOM   1073  CA  ALA A 139      42.625  59.194  13.308  1.00 93.42           C  
ATOM   1074  C   ALA A 139      44.088  58.889  12.999  1.00 93.42           C  
ATOM   1075  O   ALA A 139      44.969  59.142  13.823  1.00 93.42           O  
ATOM   1076  CB  ALA A 139      41.893  57.918  13.715  1.00 93.42           C  
ATOM   1077  N   ILE A 140      44.381  58.351  11.796  1.00 93.52           N  
ATOM   1078  CA  ILE A 140      45.725  57.954  11.392  1.00 93.52           C  
ATOM   1079  C   ILE A 140      46.584  59.197  11.167  1.00 93.52           C  
ATOM   1080  O   ILE A 140      47.761  59.220  11.534  1.00 93.52           O  
ATOM   1081  CB  ILE A 140      45.697  57.084  10.115  1.00 93.52           C  
ATOM   1082  CG1 ILE A 140      45.077  55.714  10.417  1.00 93.52           C  
ATOM   1083  CG2 ILE A 140      47.106  56.931   9.535  1.00 93.52           C  
ATOM   1084  CD1 ILE A 140      44.921  54.822   9.192  1.00 93.52           C  
ATOM   1085  N   LYS A 141      46.069  60.226  10.583  1.00 91.64           N  
ATOM   1086  CA  LYS A 141      46.790  61.474  10.351  1.00 91.64           C  
ATOM   1087  C   LYS A 141      47.203  62.123  11.669  1.00 91.64           C  
ATOM   1088  O   LYS A 141      48.293  62.687  11.774  1.00 91.64           O  
ATOM   1089  CB  LYS A 141      45.935  62.443   9.534  1.00 91.64           C  
ATOM   1090  CG  LYS A 141      45.868  62.111   8.051  1.00 91.64           C  
ATOM   1091  CD  LYS A 141      45.085  63.162   7.277  1.00 91.64           C  
ATOM   1092  CE  LYS A 141      45.046  62.849   5.787  1.00 91.64           C  
ATOM   1093  NZ  LYS A 141      44.248  63.858   5.029  1.00 91.64           N1+
ATOM   1094  N   SER A 142      46.400  61.986  12.629  1.00 92.58           N  
ATOM   1095  CA  SER A 142      46.690  62.571  13.933  1.00 92.58           C  
ATOM   1096  C   SER A 142      47.700  61.729  14.706  1.00 92.58           C  
ATOM   1097  O   SER A 142      48.592  62.269  15.365  1.00 92.58           O  
ATOM   1098  CB  SER A 142      45.406  62.718  14.752  1.00 92.58           C  
ATOM   1099  OG  SER A 142      44.518  63.634  14.135  1.00 92.58           O  
ATOM   1100  N   ASN A 143      47.484  60.360  14.548  1.00 91.02           N  
ATOM   1101  CA  ASN A 143      48.374  59.402  15.197  1.00 91.02           C  
ATOM   1102  C   ASN A 143      48.629  58.186  14.313  1.00 91.02           C  
ATOM   1103  O   ASN A 143      47.913  57.186  14.401  1.00 91.02           O  
ATOM   1104  CB  ASN A 143      47.799  58.966  16.546  1.00 91.02           C  
ATOM   1105  CG  ASN A 143      48.786  58.159  17.368  1.00 91.02           C  
ATOM   1106  ND2 ASN A 143      48.429  57.878  18.616  1.00 91.02           N  
ATOM   1107  OD1 ASN A 143      49.860  57.790  16.885  1.00 91.02           O  
ATOM   1108  N   PRO A 144      49.717  58.274  13.476  1.00 87.96           N  
ATOM   1109  CA  PRO A 144      50.022  57.200  12.527  1.00 87.96           C  
ATOM   1110  C   PRO A 144      50.390  55.889  13.218  1.00 87.96           C  
ATOM   1111  O   PRO A 144      50.285  54.818  12.614  1.00 87.96           O  
ATOM   1112  CB  PRO A 144      51.212  57.753  11.738  1.00 87.96           C  
ATOM   1113  CG  PRO A 144      51.096  59.238  11.865  1.00 87.96           C  
ATOM   1114  CD  PRO A 144      50.486  59.557  13.199  1.00 87.96           C  
ATOM   1115  N   ASP A 145      50.724  55.971  14.524  1.00 89.19           N  
ATOM   1116  CA  ASP A 145      51.164  54.787  15.257  1.00 89.19           C  
ATOM   1117  C   ASP A 145      49.989  54.105  15.955  1.00 89.19           C  
ATOM   1118  O   ASP A 145      50.181  53.165  16.728  1.00 89.19           O  
ATOM   1119  CB  ASP A 145      52.240  55.157  16.279  1.00 89.19           C  
ATOM   1120  CG  ASP A 145      53.524  55.650  15.636  1.00 89.19           C  
ATOM   1121  OD1 ASP A 145      53.933  55.099  14.592  1.00 89.19           O  
ATOM   1122  OD2 ASP A 145      54.136  56.594  16.182  1.00 89.19           O1-
ATOM   1123  N   ASN A 146      48.785  54.598  15.682  1.00 91.51           N  
ATOM   1124  CA  ASN A 146      47.615  53.971  16.287  1.00 91.51           C  
ATOM   1125  C   ASN A 146      47.295  52.630  15.633  1.00 91.51           C  
ATOM   1126  O   ASN A 146      46.729  52.587  14.540  1.00 91.51           O  
ATOM   1127  CB  ASN A 146      46.403  54.903  16.206  1.00 91.51           C  
ATOM   1128  CG  ASN A 146      45.220  54.396  17.006  1.00 91.51           C  
ATOM   1129  ND2 ASN A 146      44.450  55.315  17.574  1.00 91.51           N  
ATOM   1130  OD1 ASN A 146      45.002  53.186  17.116  1.00 91.51           O  
ATOM   1131  N   ASP A 147      47.575  51.496  16.316  1.00 91.91           N  
ATOM   1132  CA  ASP A 147      47.427  50.154  15.761  1.00 91.91           C  
ATOM   1133  C   ASP A 147      45.963  49.843  15.460  1.00 91.91           C  
ATOM   1134  O   ASP A 147      45.652  49.211  14.448  1.00 91.91           O  
ATOM   1135  CB  ASP A 147      47.999  49.110  16.722  1.00 91.91           C  
ATOM   1136  CG  ASP A 147      49.514  49.158  16.815  1.00 91.91           C  
ATOM   1137  OD1 ASP A 147      50.170  49.636  15.864  1.00 91.91           O  
ATOM   1138  OD2 ASP A 147      50.058  48.713  17.849  1.00 91.91           O1-
ATOM   1139  N   GLU A 148      45.150  50.356  16.319  1.00 93.48           N  
ATOM   1140  CA  GLU A 148      43.723  50.094  16.160  1.00 93.48           C  
ATOM   1141  C   GLU A 148      43.177  50.754  14.897  1.00 93.48           C  
ATOM   1142  O   GLU A 148      42.392  50.151  14.164  1.00 93.48           O  
ATOM   1143  CB  GLU A 148      42.947  50.582  17.385  1.00 93.48           C  
ATOM   1144  CG  GLU A 148      41.490  50.141  17.407  1.00 93.48           C  
ATOM   1145  CD  GLU A 148      40.769  50.517  18.692  1.00 93.48           C  
ATOM   1146  OE1 GLU A 148      39.580  50.157  18.847  1.00 93.48           O  
ATOM   1147  OE2 GLU A 148      41.397  51.177  19.549  1.00 93.48           O1-
ATOM   1148  N   ALA A 149      43.596  52.030  14.633  1.00 93.62           N  
ATOM   1149  CA  ALA A 149      43.153  52.753  13.443  1.00 93.62           C  
ATOM   1150  C   ALA A 149      43.653  52.074  12.172  1.00 93.62           C  
ATOM   1151  O   ALA A 149      42.906  51.933  11.200  1.00 93.62           O  
ATOM   1152  CB  ALA A 149      43.629  54.203  13.493  1.00 93.62           C  
ATOM   1153  N   VAL A 150      44.936  51.644  12.194  1.00 93.18           N  
ATOM   1154  CA  VAL A 150      45.547  50.993  11.040  1.00 93.18           C  
ATOM   1155  C   VAL A 150      44.825  49.680  10.745  1.00 93.18           C  
ATOM   1156  O   VAL A 150      44.468  49.404   9.597  1.00 93.18           O  
ATOM   1157  CB  VAL A 150      47.053  50.734  11.265  1.00 93.18           C  
ATOM   1158  CG1 VAL A 150      47.633  49.896  10.129  1.00 93.18           C  
ATOM   1159  CG2 VAL A 150      47.808  52.056  11.397  1.00 93.18           C  
ATOM   1160  N   GLU A 151      44.510  48.842  11.775  1.00 93.87           N  
ATOM   1161  CA  GLU A 151      43.795  47.579  11.616  1.00 93.87           C  
ATOM   1162  C   GLU A 151      42.387  47.807  11.076  1.00 93.87           C  
ATOM   1163  O   GLU A 151      41.915  47.055  10.221  1.00 93.87           O  
ATOM   1164  CB  GLU A 151      43.733  46.825  12.947  1.00 93.87           C  
ATOM   1165  CG  GLU A 151      45.067  46.236  13.382  1.00 93.87           C  
ATOM   1166  CD  GLU A 151      45.005  45.550  14.739  1.00 93.87           C  
ATOM   1167  OE1 GLU A 151      46.048  45.043  15.211  1.00 93.87           O  
ATOM   1168  OE2 GLU A 151      43.905  45.519  15.334  1.00 93.87           O1-
ATOM   1169  N   THR A 152      41.759  48.888  11.628  1.00 95.69           N  
ATOM   1170  CA  THR A 152      40.410  49.220  11.182  1.00 95.69           C  
ATOM   1171  C   THR A 152      40.416  49.644   9.716  1.00 95.69           C  
ATOM   1172  O   THR A 152      39.496  49.314   8.966  1.00 95.69           O  
ATOM   1173  CB  THR A 152      39.798  50.341  12.041  1.00 95.69           C  
ATOM   1174  CG2 THR A 152      38.380  50.671  11.587  1.00 95.69           C  
ATOM   1175  OG1 THR A 152      39.762  49.920  13.411  1.00 95.69           O  
ATOM   1176  N   ALA A 153      41.423  50.386   9.279  1.00 95.55           N  
ATOM   1177  CA  ALA A 153      41.548  50.798   7.883  1.00 95.55           C  
ATOM   1178  C   ALA A 153      41.604  49.586   6.957  1.00 95.55           C  
ATOM   1179  O   ALA A 153      40.942  49.560   5.916  1.00 95.55           O  
ATOM   1180  CB  ALA A 153      42.788  51.668   7.692  1.00 95.55           C  
ATOM   1181  N   VAL A 154      42.400  48.572   7.336  1.00 95.08           N  
ATOM   1182  CA  VAL A 154      42.544  47.366   6.527  1.00 95.08           C  
ATOM   1183  C   VAL A 154      41.210  46.627   6.457  1.00 95.08           C  
ATOM   1184  O   VAL A 154      40.797  46.178   5.386  1.00 95.08           O  
ATOM   1185  CB  VAL A 154      43.641  46.434   7.088  1.00 95.08           C  
ATOM   1186  CG1 VAL A 154      43.666  45.110   6.326  1.00 95.08           C  
ATOM   1187  CG2 VAL A 154      45.006  47.117   7.022  1.00 95.08           C  
ATOM   1188  N   ARG A 155      40.502  46.545   7.567  1.00 96.26           N  
ATOM   1189  CA  ARG A 155      39.205  45.877   7.606  1.00 96.26           C  
ATOM   1190  C   ARG A 155      38.190  46.599   6.726  1.00 96.26           C  
ATOM   1191  O   ARG A 155      37.383  45.961   6.048  1.00 96.26           O  
ATOM   1192  CB  ARG A 155      38.686  45.792   9.043  1.00 96.26           C  
ATOM   1193  CG  ARG A 155      39.454  44.815   9.919  1.00 96.26           C  
ATOM   1194  CD  ARG A 155      38.866  44.730  11.320  1.00 96.26           C  
ATOM   1195  NE  ARG A 155      39.672  43.882  12.193  1.00 96.26           N  
ATOM   1196  CZ  ARG A 155      39.566  43.840  13.518  1.00 96.26           C  
ATOM   1197  NH1 ARG A 155      38.682  44.601  14.152  1.00 96.26           N1+
ATOM   1198  NH2 ARG A 155      40.350  43.032  14.216  1.00 96.26           N  
ATOM   1199  N   LEU A 156      38.242  47.954   6.790  1.00 97.12           N  
ATOM   1200  CA  LEU A 156      37.339  48.750   5.966  1.00 97.12           C  
ATOM   1201  C   LEU A 156      37.631  48.544   4.484  1.00 97.12           C  
ATOM   1202  O   LEU A 156      36.709  48.484   3.668  1.00 97.12           O  
ATOM   1203  CB  LEU A 156      37.457  50.235   6.321  1.00 97.12           C  
ATOM   1204  CG  LEU A 156      36.891  50.656   7.678  1.00 97.12           C  
ATOM   1205  CD1 LEU A 156      37.202  52.123   7.951  1.00 97.12           C  
ATOM   1206  CD2 LEU A 156      35.388  50.403   7.732  1.00 97.12           C  
ATOM   1207  N   ALA A 157      38.897  48.503   4.142  1.00 96.42           N  
ATOM   1208  CA  ALA A 157      39.277  48.243   2.756  1.00 96.42           C  
ATOM   1209  C   ALA A 157      38.699  46.919   2.267  1.00 96.42           C  
ATOM   1210  O   ALA A 157      38.176  46.837   1.153  1.00 96.42           O  
ATOM   1211  CB  ALA A 157      40.798  48.241   2.614  1.00 96.42           C  
ATOM   1212  N   ARG A 158      38.689  45.931   3.079  1.00 95.64           N  
ATOM   1213  CA  ARG A 158      38.158  44.621   2.719  1.00 95.64           C  
ATOM   1214  C   ARG A 158      36.642  44.673   2.550  1.00 95.64           C  
ATOM   1215  O   ARG A 158      36.092  44.037   1.648  1.00 95.64           O  
ATOM   1216  CB  ARG A 158      38.530  43.581   3.777  1.00 95.64           C  
ATOM   1217  CG  ARG A 158      39.973  43.110   3.696  1.00 95.64           C  
ATOM   1218  CD  ARG A 158      40.221  41.895   4.580  1.00 95.64           C  
ATOM   1219  NE  ARG A 158      41.405  41.153   4.157  1.00 95.64           N  
ATOM   1220  CZ  ARG A 158      41.941  40.135   4.825  1.00 95.64           C  
ATOM   1221  NH1 ARG A 158      41.405  39.716   5.966  1.00 95.64           N1+
ATOM   1222  NH2 ARG A 158      43.018  39.530   4.349  1.00 95.64           N  
ATOM   1223  N   GLU A 159      36.117  45.370   3.482  1.00 97.26           N  
ATOM   1224  CA  GLU A 159      34.669  45.520   3.376  1.00 97.26           C  
ATOM   1225  C   GLU A 159      34.281  46.240   2.088  1.00 97.26           C  
ATOM   1226  O   GLU A 159      33.294  45.880   1.443  1.00 97.26           O  
ATOM   1227  CB  GLU A 159      34.116  46.276   4.588  1.00 97.26           C  
ATOM   1228  CG  GLU A 159      34.039  45.434   5.853  1.00 97.26           C  
ATOM   1229  CD  GLU A 159      33.179  44.190   5.695  1.00 97.26           C  
ATOM   1230  OE1 GLU A 159      33.535  43.131   6.259  1.00 97.26           O  
ATOM   1231  OE2 GLU A 159      32.141  44.276   5.001  1.00 97.26           O1-
ATOM   1232  N   LEU A 160      35.002  47.290   1.699  1.00 97.91           N  
ATOM   1233  CA  LEU A 160      34.781  48.017   0.453  1.00 97.91           C  
ATOM   1234  C   LEU A 160      35.002  47.109  -0.752  1.00 97.91           C  
ATOM   1235  O   LEU A 160      34.299  47.225  -1.759  1.00 97.91           O  
ATOM   1236  CB  LEU A 160      35.710  49.231   0.370  1.00 97.91           C  
ATOM   1237  CG  LEU A 160      35.285  50.467   1.164  1.00 97.91           C  
ATOM   1238  CD1 LEU A 160      36.469  51.408   1.354  1.00 97.91           C  
ATOM   1239  CD2 LEU A 160      34.133  51.182   0.465  1.00 97.91           C  
ATOM   1240  N   LEU A 161      36.007  46.260  -0.654  1.00 97.02           N  
ATOM   1241  CA  LEU A 161      36.267  45.292  -1.713  1.00 97.02           C  
ATOM   1242  C   LEU A 161      35.083  44.349  -1.891  1.00 97.02           C  
ATOM   1243  O   LEU A 161      34.714  44.013  -3.018  1.00 97.02           O  
ATOM   1244  CB  LEU A 161      37.533  44.487  -1.405  1.00 97.02           C  
ATOM   1245  CG  LEU A 161      37.950  43.453  -2.451  1.00 97.02           C  
ATOM   1246  CD1 LEU A 161      38.202  44.130  -3.794  1.00 97.02           C  
ATOM   1247  CD2 LEU A 161      39.190  42.695  -1.988  1.00 97.02           C  
ATOM   1248  N   LYS A 162      34.437  43.918  -0.769  1.00 94.85           N  
ATOM   1249  CA  LYS A 162      33.252  43.067  -0.828  1.00 94.85           C  
ATOM   1250  C   LYS A 162      32.098  43.779  -1.530  1.00 94.85           C  
ATOM   1251  O   LYS A 162      31.396  43.179  -2.346  1.00 94.85           O  
ATOM   1252  CB  LYS A 162      32.827  42.640   0.577  1.00 94.85           C  
ATOM   1253  CG  LYS A 162      33.783  41.661   1.242  1.00 94.85           C  
ATOM   1254  CD  LYS A 162      33.305  41.270   2.635  1.00 94.85           C  
ATOM   1255  CE  LYS A 162      34.311  40.372   3.341  1.00 94.85           C  
ATOM   1256  NZ  LYS A 162      33.874  40.035   4.729  1.00 94.85           N1+
ATOM   1257  N   VAL A 163      31.934  45.052  -1.144  1.00 95.13           N  
ATOM   1258  CA  VAL A 163      30.893  45.862  -1.768  1.00 95.13           C  
ATOM   1259  C   VAL A 163      31.183  46.017  -3.259  1.00 95.13           C  
ATOM   1260  O   VAL A 163      30.283  45.874  -4.090  1.00 95.13           O  
ATOM   1261  CB  VAL A 163      30.779  47.251  -1.101  1.00 95.13           C  
ATOM   1262  CG1 VAL A 163      29.844  48.158  -1.898  1.00 95.13           C  
ATOM   1263  CG2 VAL A 163      30.292  47.111   0.341  1.00 95.13           C  
ATOM   1264  N   ALA A 164      32.401  46.311  -3.614  1.00 95.81           N  
ATOM   1265  CA  ALA A 164      32.806  46.436  -5.012  1.00 95.81           C  
ATOM   1266  C   ALA A 164      32.527  45.148  -5.781  1.00 95.81           C  
ATOM   1267  O   ALA A 164      32.027  45.186  -6.907  1.00 95.81           O  
ATOM   1268  CB  ALA A 164      34.286  46.799  -5.107  1.00 95.81           C  
ATOM   1269  N   ALA A 165      32.855  44.053  -5.177  1.00 94.52           N  
ATOM   1270  CA  ALA A 165      32.635  42.750  -5.798  1.00 94.52           C  
ATOM   1271  C   ALA A 165      31.151  42.508  -6.057  1.00 94.52           C  
ATOM   1272  O   ALA A 165      30.768  42.051  -7.136  1.00 94.52           O  
ATOM   1273  CB  ALA A 165      33.207  41.639  -4.921  1.00 94.52           C  
ATOM   1274  N   GLU A 166      30.389  42.799  -5.080  1.00 94.61           N  
ATOM   1275  CA  GLU A 166      28.947  42.628  -5.223  1.00 94.61           C  
ATOM   1276  C   GLU A 166      28.389  43.541  -6.312  1.00 94.61           C  
ATOM   1277  O   GLU A 166      27.566  43.114  -7.124  1.00 94.61           O  
ATOM   1278  CB  GLU A 166      28.238  42.899  -3.895  1.00 94.61           C  
ATOM   1279  CG  GLU A 166      26.769  42.501  -3.889  1.00 94.61           C  
ATOM   1280  CD  GLU A 166      26.162  42.467  -2.495  1.00 94.61           C  
ATOM   1281  OE1 GLU A 166      24.943  42.209  -2.370  1.00 94.61           O  
ATOM   1282  OE2 GLU A 166      26.911  42.700  -1.521  1.00 94.61           O1-
ATOM   1283  N   LEU A 167      28.800  44.833  -6.310  1.00 94.87           N  
ATOM   1284  CA  LEU A 167      28.367  45.787  -7.326  1.00 94.87           C  
ATOM   1285  C   LEU A 167      28.812  45.340  -8.714  1.00 94.87           C  
ATOM   1286  O   LEU A 167      28.039  45.411  -9.673  1.00 94.87           O  
ATOM   1287  CB  LEU A 167      28.921  47.180  -7.023  1.00 94.87           C  
ATOM   1288  CG  LEU A 167      28.270  47.931  -5.859  1.00 94.87           C  
ATOM   1289  CD1 LEU A 167      29.116  49.137  -5.468  1.00 94.87           C  
ATOM   1290  CD2 LEU A 167      26.853  48.360  -6.224  1.00 94.87           C  
ATOM   1291  N   ALA A 168      29.987  44.867  -8.767  1.00 93.59           N  
ATOM   1292  CA  ALA A 168      30.548  44.411 -10.037  1.00 93.59           C  
ATOM   1293  C   ALA A 168      29.792  43.196 -10.566  1.00 93.59           C  
ATOM   1294  O   ALA A 168      29.502  43.110 -11.761  1.00 93.59           O  
ATOM   1295  CB  ALA A 168      32.031  44.084  -9.877  1.00 93.59           C  
ATOM   1296  N   GLU A 169      29.457  42.277  -9.741  1.00 93.07           N  
ATOM   1297  CA  GLU A 169      28.710  41.087 -10.133  1.00 93.07           C  
ATOM   1298  C   GLU A 169      27.327  41.453 -10.665  1.00 93.07           C  
ATOM   1299  O   GLU A 169      26.889  40.923 -11.688  1.00 93.07           O  
ATOM   1300  CB  GLU A 169      28.579  40.121  -8.953  1.00 93.07           C  
ATOM   1301  CG  GLU A 169      29.815  39.265  -8.720  1.00 93.07           C  
ATOM   1302  CD  GLU A 169      29.658  38.283  -7.569  1.00 93.07           C  
ATOM   1303  OE1 GLU A 169      30.557  37.437  -7.365  1.00 93.07           O  
ATOM   1304  OE2 GLU A 169      28.624  38.360  -6.867  1.00 93.07           O1-
ATOM   1305  N   ARG A 170      26.691  42.339  -9.953  1.00 92.06           N  
ATOM   1306  CA  ARG A 170      25.370  42.780 -10.388  1.00 92.06           C  
ATOM   1307  C   ARG A 170      25.453  43.540 -11.707  1.00 92.06           C  
ATOM   1308  O   ARG A 170      24.588  43.391 -12.572  1.00 92.06           O  
ATOM   1309  CB  ARG A 170      24.716  43.656  -9.317  1.00 92.06           C  
ATOM   1310  CG  ARG A 170      24.277  42.891  -8.079  1.00 92.06           C  
ATOM   1311  CD  ARG A 170      23.498  43.778  -7.116  1.00 92.06           C  
ATOM   1312  NE  ARG A 170      23.164  43.070  -5.884  1.00 92.06           N  
ATOM   1313  CZ  ARG A 170      22.340  43.529  -4.945  1.00 92.06           C  
ATOM   1314  NH1 ARG A 170      21.748  44.711  -5.081  1.00 92.06           N1+
ATOM   1315  NH2 ARG A 170      22.106  42.802  -3.863  1.00 92.06           N  
ATOM   1316  N   ALA A 171      26.453  44.356 -11.766  1.00 90.92           N  
ATOM   1317  CA  ALA A 171      26.670  45.103 -13.001  1.00 90.92           C  
ATOM   1318  C   ALA A 171      26.870  44.162 -14.185  1.00 90.92           C  
ATOM   1319  O   ALA A 171      26.355  44.410 -15.277  1.00 90.92           O  
ATOM   1320  CB  ALA A 171      27.872  46.034 -12.856  1.00 90.92           C  
ATOM   1321  N   ALA A 172      27.568  43.072 -13.903  1.00 89.16           N  
ATOM   1322  CA  ALA A 172      27.857  42.102 -14.955  1.00 89.16           C  
ATOM   1323  C   ALA A 172      26.586  41.390 -15.409  1.00 89.16           C  
ATOM   1324  O   ALA A 172      26.414  41.110 -16.598  1.00 89.16           O  
ATOM   1325  CB  ALA A 172      28.889  41.086 -14.474  1.00 89.16           C  
ATOM   1326  N   LYS A 173      25.576  41.264 -14.556  1.00 89.19           N  
ATOM   1327  CA  LYS A 173      24.339  40.553 -14.863  1.00 89.19           C  
ATOM   1328  C   LYS A 173      23.313  41.485 -15.501  1.00 89.19           C  
ATOM   1329  O   LYS A 173      22.591  41.088 -16.419  1.00 89.19           O  
ATOM   1330  CB  LYS A 173      23.755  39.918 -13.599  1.00 89.19           C  
ATOM   1331  CG  LYS A 173      24.561  38.740 -13.070  1.00 89.19           C  
ATOM   1332  CD  LYS A 173      23.913  38.133 -11.832  1.00 89.19           C  
ATOM   1333  CE  LYS A 173      24.754  37.001 -11.260  1.00 89.19           C  
ATOM   1334  NZ  LYS A 173      24.146  36.430 -10.020  1.00 89.19           N1+
ATOM   1335  N   THR A 174      23.311  42.743 -15.017  1.00 89.02           N  
ATOM   1336  CA  THR A 174      22.258  43.663 -15.432  1.00 89.02           C  
ATOM   1337  C   THR A 174      22.761  44.606 -16.521  1.00 89.02           C  
ATOM   1338  O   THR A 174      21.976  45.339 -17.126  1.00 89.02           O  
ATOM   1339  CB  THR A 174      21.733  44.485 -14.240  1.00 89.02           C  
ATOM   1340  CG2 THR A 174      21.183  43.576 -13.145  1.00 89.02           C  
ATOM   1341  OG1 THR A 174      22.803  45.271 -13.701  1.00 89.02           O  
ATOM   1342  N   LYS A 175      23.962  44.695 -16.687  1.00 87.66           N  
ATOM   1343  CA  LYS A 175      24.580  45.588 -17.663  1.00 87.66           C  
ATOM   1344  C   LYS A 175      24.392  47.050 -17.270  1.00 87.66           C  
ATOM   1345  O   LYS A 175      24.186  47.909 -18.129  1.00 87.66           O  
ATOM   1346  CB  LYS A 175      24.001  45.342 -19.058  1.00 87.66           C  
ATOM   1347  CG  LYS A 175      24.215  43.928 -19.576  1.00 87.66           C  
ATOM   1348  CD  LYS A 175      23.629  43.750 -20.971  1.00 87.66           C  
ATOM   1349  CE  LYS A 175      23.797  42.321 -21.471  1.00 87.66           C  
ATOM   1350  NZ  LYS A 175      23.198  42.134 -22.826  1.00 87.66           N1+
ATOM   1351  N   ASP A 176      24.269  47.233 -15.993  1.00 90.10           N  
ATOM   1352  CA  ASP A 176      24.073  48.574 -15.450  1.00 90.10           C  
ATOM   1353  C   ASP A 176      25.404  49.307 -15.302  1.00 90.10           C  
ATOM   1354  O   ASP A 176      26.185  49.010 -14.394  1.00 90.10           O  
ATOM   1355  CB  ASP A 176      23.356  48.508 -14.101  1.00 90.10           C  
ATOM   1356  CG  ASP A 176      22.929  49.873 -13.589  1.00 90.10           C  
ATOM   1357  OD1 ASP A 176      23.488  50.896 -14.039  1.00 90.10           O  
ATOM   1358  OD2 ASP A 176      22.027  49.924 -12.724  1.00 90.10           O1-
ATOM   1359  N   GLU A 177      25.674  50.364 -16.173  1.00 90.41           N  
ATOM   1360  CA  GLU A 177      26.916  51.133 -16.188  1.00 90.41           C  
ATOM   1361  C   GLU A 177      27.069  51.955 -14.912  1.00 90.41           C  
ATOM   1362  O   GLU A 177      28.190  52.239 -14.482  1.00 90.41           O  
ATOM   1363  CB  GLU A 177      26.967  52.047 -17.414  1.00 90.41           C  
ATOM   1364  CG  GLU A 177      27.194  51.308 -18.724  1.00 90.41           C  
ATOM   1365  CD  GLU A 177      28.561  50.648 -18.811  1.00 90.41           C  
ATOM   1366  OE1 GLU A 177      28.669  49.550 -19.404  1.00 90.41           O  
ATOM   1367  OE2 GLU A 177      29.532  51.232 -18.281  1.00 90.41           O1-
ATOM   1368  N   GLU A 178      25.994  52.352 -14.416  1.00 92.27           N  
ATOM   1369  CA  GLU A 178      26.040  53.107 -13.168  1.00 92.27           C  
ATOM   1370  C   GLU A 178      26.621  52.266 -12.034  1.00 92.27           C  
ATOM   1371  O   GLU A 178      27.363  52.777 -11.193  1.00 92.27           O  
ATOM   1372  CB  GLU A 178      24.643  53.606 -12.789  1.00 92.27           C  
ATOM   1373  CG  GLU A 178      24.147  54.758 -13.651  1.00 92.27           C  
ATOM   1374  CD  GLU A 178      25.023  55.997 -13.559  1.00 92.27           C  
ATOM   1375  OE1 GLU A 178      25.378  56.569 -14.615  1.00 92.27           O  
ATOM   1376  OE2 GLU A 178      25.359  56.397 -12.423  1.00 92.27           O1-
ATOM   1377  N   LEU A 179      26.322  50.974 -12.010  1.00 93.01           N  
ATOM   1378  CA  LEU A 179      26.841  50.071 -10.989  1.00 93.01           C  
ATOM   1379  C   LEU A 179      28.347  49.882 -11.144  1.00 93.01           C  
ATOM   1380  O   LEU A 179      29.067  49.761 -10.150  1.00 93.01           O  
ATOM   1381  CB  LEU A 179      26.135  48.714 -11.064  1.00 93.01           C  
ATOM   1382  CG  LEU A 179      24.673  48.685 -10.619  1.00 93.01           C  
ATOM   1383  CD1 LEU A 179      24.099  47.280 -10.774  1.00 93.01           C  
ATOM   1384  CD2 LEU A 179      24.543  49.164  -9.177  1.00 93.01           C  
ATOM   1385  N   ILE A 180      28.805  49.872 -12.298  1.00 92.67           N  
ATOM   1386  CA  ILE A 180      30.232  49.747 -12.570  1.00 92.67           C  
ATOM   1387  C   ILE A 180      30.971  50.964 -12.017  1.00 92.67           C  
ATOM   1388  O   ILE A 180      32.032  50.829 -11.404  1.00 92.67           O  
ATOM   1389  CB  ILE A 180      30.509  49.593 -14.082  1.00 92.67           C  
ATOM   1390  CG1 ILE A 180      29.976  48.247 -14.588  1.00 92.67           C  
ATOM   1391  CG2 ILE A 180      32.006  49.734 -14.374  1.00 92.67           C  
ATOM   1392  CD1 ILE A 180      30.060  48.077 -16.098  1.00 92.67           C  
ATOM   1393  N   LYS A 181      30.370  52.186 -12.285  1.00 94.25           N  
ATOM   1394  CA  LYS A 181      30.955  53.418 -11.762  1.00 94.25           C  
ATOM   1395  C   LYS A 181      31.013  53.395 -10.238  1.00 94.25           C  
ATOM   1396  O   LYS A 181      32.005  53.824  -9.642  1.00 94.25           O  
ATOM   1397  CB  LYS A 181      30.160  54.634 -12.238  1.00 94.25           C  
ATOM   1398  CG  LYS A 181      30.307  54.927 -13.724  1.00 94.25           C  
ATOM   1399  CD  LYS A 181      29.521  56.167 -14.130  1.00 94.25           C  
ATOM   1400  CE  LYS A 181      29.605  56.416 -15.630  1.00 94.25           C  
ATOM   1401  NZ  LYS A 181      28.786  57.597 -16.041  1.00 94.25           N1+
ATOM   1402  N   LEU A 182      30.010  52.863  -9.651  1.00 95.02           N  
ATOM   1403  CA  LEU A 182      29.964  52.758  -8.198  1.00 95.02           C  
ATOM   1404  C   LEU A 182      31.004  51.763  -7.691  1.00 95.02           C  
ATOM   1405  O   LEU A 182      31.634  51.990  -6.657  1.00 95.02           O  
ATOM   1406  CB  LEU A 182      28.568  52.335  -7.733  1.00 95.02           C  
ATOM   1407  CG  LEU A 182      27.465  53.388  -7.855  1.00 95.02           C  
ATOM   1408  CD1 LEU A 182      26.115  52.789  -7.475  1.00 95.02           C  
ATOM   1409  CD2 LEU A 182      27.783  54.598  -6.984  1.00 95.02           C  
ATOM   1410  N   ALA A 183      31.124  50.650  -8.315  1.00 95.81           N  
ATOM   1411  CA  ALA A 183      32.153  49.676  -7.959  1.00 95.81           C  
ATOM   1412  C   ALA A 183      33.545  50.296  -8.038  1.00 95.81           C  
ATOM   1413  O   ALA A 183      34.384  50.066  -7.164  1.00 95.81           O  
ATOM   1414  CB  ALA A 183      32.066  48.452  -8.868  1.00 95.81           C  
ATOM   1415  N   GLN A 184      33.835  51.056  -9.056  1.00 96.35           N  
ATOM   1416  CA  GLN A 184      35.116  51.735  -9.216  1.00 96.35           C  
ATOM   1417  C   GLN A 184      35.360  52.723  -8.078  1.00 96.35           C  
ATOM   1418  O   GLN A 184      36.486  52.852  -7.593  1.00 96.35           O  
ATOM   1419  CB  GLN A 184      35.175  52.460 -10.562  1.00 96.35           C  
ATOM   1420  CG  GLN A 184      35.371  51.531 -11.752  1.00 96.35           C  
ATOM   1421  CD  GLN A 184      35.289  52.256 -13.082  1.00 96.35           C  
ATOM   1422  NE2 GLN A 184      35.780  51.616 -14.138  1.00 96.35           N  
ATOM   1423  OE1 GLN A 184      34.787  53.382 -13.160  1.00 96.35           O  
ATOM   1424  N   ARG A 185      34.287  53.411  -7.854  1.00 96.60           N  
ATOM   1425  CA  ARG A 185      34.391  54.321  -6.718  1.00 96.60           C  
ATOM   1426  C   ARG A 185      34.720  53.560  -5.437  1.00 96.60           C  
ATOM   1427  O   ARG A 185      35.552  54.003  -4.643  1.00 96.60           O  
ATOM   1428  CB  ARG A 185      33.093  55.111  -6.540  1.00 96.60           C  
ATOM   1429  CG  ARG A 185      33.117  56.077  -5.367  1.00 96.60           C  
ATOM   1430  CD  ARG A 185      34.159  57.170  -5.556  1.00 96.60           C  
ATOM   1431  NE  ARG A 185      34.108  58.157  -4.480  1.00 96.60           N  
ATOM   1432  CZ  ARG A 185      35.038  59.079  -4.254  1.00 96.60           C  
ATOM   1433  NH1 ARG A 185      36.115  59.161  -5.026  1.00 96.60           N1+
ATOM   1434  NH2 ARG A 185      34.892  59.927  -3.246  1.00 96.60           N  
ATOM   1435  N   ALA A 186      34.100  52.499  -5.133  1.00 96.65           N  
ATOM   1436  CA  ALA A 186      34.388  51.669  -3.966  1.00 96.65           C  
ATOM   1437  C   ALA A 186      35.847  51.227  -3.953  1.00 96.65           C  
ATOM   1438  O   ALA A 186      36.499  51.246  -2.905  1.00 96.65           O  
ATOM   1439  CB  ALA A 186      33.466  50.452  -3.939  1.00 96.65           C  
ATOM   1440  N   ILE A 187      36.365  50.853  -5.110  1.00 97.32           N  
ATOM   1441  CA  ILE A 187      37.748  50.410  -5.241  1.00 97.32           C  
ATOM   1442  C   ILE A 187      38.693  51.566  -4.916  1.00 97.32           C  
ATOM   1443  O   ILE A 187      39.696  51.380  -4.224  1.00 97.32           O  
ATOM   1444  CB  ILE A 187      38.035  49.864  -6.656  1.00 97.32           C  
ATOM   1445  CG1 ILE A 187      37.293  48.541  -6.880  1.00 97.32           C  
ATOM   1446  CG2 ILE A 187      39.542  49.689  -6.873  1.00 97.32           C  
ATOM   1447  CD1 ILE A 187      37.349  48.034  -8.315  1.00 97.32           C  
ATOM   1448  N   GLU A 188      38.355  52.749  -5.382  1.00 97.48           N  
ATOM   1449  CA  GLU A 188      39.175  53.933  -5.141  1.00 97.48           C  
ATOM   1450  C   GLU A 188      39.270  54.245  -3.650  1.00 97.48           C  
ATOM   1451  O   GLU A 188      40.354  54.533  -3.139  1.00 97.48           O  
ATOM   1452  CB  GLU A 188      38.613  55.139  -5.896  1.00 97.48           C  
ATOM   1453  CG  GLU A 188      38.821  55.074  -7.402  1.00 97.48           C  
ATOM   1454  CD  GLU A 188      38.147  56.212  -8.152  1.00 97.48           C  
ATOM   1455  OE1 GLU A 188      38.211  56.237  -9.402  1.00 97.48           O  
ATOM   1456  OE2 GLU A 188      37.549  57.084  -7.483  1.00 97.48           O1-
ATOM   1457  N   VAL A 189      38.188  54.165  -3.048  1.00 97.40           N  
ATOM   1458  CA  VAL A 189      38.143  54.436  -1.616  1.00 97.40           C  
ATOM   1459  C   VAL A 189      38.889  53.340  -0.857  1.00 97.40           C  
ATOM   1460  O   VAL A 189      39.610  53.620   0.103  1.00 97.40           O  
ATOM   1461  CB  VAL A 189      36.689  54.543  -1.103  1.00 97.40           C  
ATOM   1462  CG1 VAL A 189      36.664  54.770   0.407  1.00 97.40           C  
ATOM   1463  CG2 VAL A 189      35.950  55.666  -1.828  1.00 97.40           C  
ATOM   1464  N   ALA A 190      38.725  52.129  -1.229  1.00 96.77           N  
ATOM   1465  CA  ALA A 190      39.439  51.010  -0.621  1.00 96.77           C  
ATOM   1466  C   ALA A 190      40.949  51.178  -0.765  1.00 96.77           C  
ATOM   1467  O   ALA A 190      41.704  50.886   0.165  1.00 96.77           O  
ATOM   1468  CB  ALA A 190      38.991  49.691  -1.246  1.00 96.77           C  
ATOM   1469  N   GLN A 191      41.412  51.623  -1.896  1.00 97.05           N  
ATOM   1470  CA  GLN A 191      42.830  51.860  -2.142  1.00 97.05           C  
ATOM   1471  C   GLN A 191      43.382  52.923  -1.197  1.00 97.05           C  
ATOM   1472  O   GLN A 191      44.513  52.810  -0.718  1.00 97.05           O  
ATOM   1473  CB  GLN A 191      43.062  52.278  -3.595  1.00 97.05           C  
ATOM   1474  CG  GLN A 191      42.903  51.142  -4.595  1.00 97.05           C  
ATOM   1475  CD  GLN A 191      42.975  51.612  -6.035  1.00 97.05           C  
ATOM   1476  NE2 GLN A 191      43.264  50.689  -6.947  1.00 97.05           N  
ATOM   1477  OE1 GLN A 191      42.773  52.795  -6.326  1.00 97.05           O  
ATOM   1478  N   ARG A 192      42.569  53.890  -1.060  1.00 96.28           N  
ATOM   1479  CA  ARG A 192      42.964  54.929  -0.114  1.00 96.28           C  
ATOM   1480  C   ARG A 192      43.127  54.358   1.291  1.00 96.28           C  
ATOM   1481  O   ARG A 192      44.069  54.709   2.004  1.00 96.28           O  
ATOM   1482  CB  ARG A 192      41.939  56.066  -0.103  1.00 96.28           C  
ATOM   1483  CG  ARG A 192      42.018  56.978  -1.317  1.00 96.28           C  
ATOM   1484  CD  ARG A 192      41.150  58.216  -1.147  1.00 96.28           C  
ATOM   1485  NE  ARG A 192      39.736  57.873  -1.035  1.00 96.28           N  
ATOM   1486  CZ  ARG A 192      38.753  58.751  -0.859  1.00 96.28           C  
ATOM   1487  NH1 ARG A 192      39.014  60.051  -0.772  1.00 96.28           N1+
ATOM   1488  NH2 ARG A 192      37.500  58.330  -0.770  1.00 96.28           N  
ATOM   1489  N   ALA A 193      42.246  53.551   1.742  1.00 95.23           N  
ATOM   1490  CA  ALA A 193      42.315  52.910   3.052  1.00 95.23           C  
ATOM   1491  C   ALA A 193      43.576  52.061   3.181  1.00 95.23           C  
ATOM   1492  O   ALA A 193      44.235  52.071   4.224  1.00 95.23           O  
ATOM   1493  CB  ALA A 193      41.074  52.053   3.291  1.00 95.23           C  
ATOM   1494  N   VAL A 194      43.942  51.307   2.149  1.00 95.47           N  
ATOM   1495  CA  VAL A 194      45.133  50.465   2.146  1.00 95.47           C  
ATOM   1496  C   VAL A 194      46.383  51.338   2.223  1.00 95.47           C  
ATOM   1497  O   VAL A 194      47.332  51.012   2.942  1.00 95.47           O  
ATOM   1498  CB  VAL A 194      45.188  49.564   0.891  1.00 95.47           C  
ATOM   1499  CG1 VAL A 194      46.562  48.910   0.756  1.00 95.47           C  
ATOM   1500  CG2 VAL A 194      44.091  48.504   0.947  1.00 95.47           C  
ATOM   1501  N   GLU A 195      46.352  52.397   1.507  1.00 94.62           N  
ATOM   1502  CA  GLU A 195      47.476  53.328   1.505  1.00 94.62           C  
ATOM   1503  C   GLU A 195      47.698  53.930   2.890  1.00 94.62           C  
ATOM   1504  O   GLU A 195      48.839  54.115   3.317  1.00 94.62           O  
ATOM   1505  CB  GLU A 195      47.251  54.440   0.477  1.00 94.62           C  
ATOM   1506  CG  GLU A 195      47.429  53.991  -0.966  1.00 94.62           C  
ATOM   1507  CD  GLU A 195      47.191  55.102  -1.975  1.00 94.62           C  
ATOM   1508  OE1 GLU A 195      47.361  54.864  -3.192  1.00 94.62           O  
ATOM   1509  OE2 GLU A 195      46.832  56.221  -1.545  1.00 94.62           O1-
ATOM   1510  N   LEU A 196      46.574  54.258   3.536  1.00 92.26           N  
ATOM   1511  CA  LEU A 196      46.652  54.777   4.898  1.00 92.26           C  
ATOM   1512  C   LEU A 196      47.280  53.751   5.835  1.00 92.26           C  
ATOM   1513  O   LEU A 196      48.089  54.104   6.695  1.00 92.26           O  
ATOM   1514  CB  LEU A 196      45.260  55.164   5.404  1.00 92.26           C  
ATOM   1515  CG  LEU A 196      44.622  56.395   4.760  1.00 92.26           C  
ATOM   1516  CD1 LEU A 196      43.161  56.518   5.182  1.00 92.26           C  
ATOM   1517  CD2 LEU A 196      45.398  57.655   5.130  1.00 92.26           C  
ATOM   1518  N   ALA A 197      47.018  52.546   5.670  1.00 90.74           N  
ATOM   1519  CA  ALA A 197      47.563  51.461   6.484  1.00 90.74           C  
ATOM   1520  C   ALA A 197      49.053  51.272   6.216  1.00 90.74           C  
ATOM   1521  O   ALA A 197      49.818  50.950   7.129  1.00 90.74           O  
ATOM   1522  CB  ALA A 197      46.808  50.163   6.214  1.00 90.74           C  
ATOM   1523  N   LYS A 198      49.534  51.499   5.026  1.00 89.16           N  
ATOM   1524  CA  LYS A 198      50.931  51.330   4.636  1.00 89.16           C  
ATOM   1525  C   LYS A 198      51.800  52.450   5.201  1.00 89.16           C  
ATOM   1526  O   LYS A 198      53.001  52.266   5.408  1.00 89.16           O  
ATOM   1527  CB  LYS A 198      51.061  51.282   3.113  1.00 89.16           C  
ATOM   1528  CG  LYS A 198      50.603  49.971   2.493  1.00 89.16           C  
ATOM   1529  CD  LYS A 198      50.924  49.914   1.005  1.00 89.16           C  
ATOM   1530  CE  LYS A 198      50.602  48.547   0.415  1.00 89.16           C  
ATOM   1531  NZ  LYS A 198      50.927  48.482  -1.041  1.00 89.16           N1+
ATOM   1532  N   LYS A 199      51.247  53.595   5.443  1.00 86.77           N  
ATOM   1533  CA  LYS A 199      51.985  54.736   5.978  1.00 86.77           C  
ATOM   1534  C   LYS A 199      52.450  54.467   7.407  1.00 86.77           C  
ATOM   1535  O   LYS A 199      53.423  55.066   7.872  1.00 86.77           O  
ATOM   1536  CB  LYS A 199      51.128  56.000   5.936  1.00 86.77           C  
ATOM   1537  CG  LYS A 199      50.954  56.584   4.541  1.00 86.77           C  
ATOM   1538  CD  LYS A 199      50.150  57.877   4.572  1.00 86.77           C  
ATOM   1539  CE  LYS A 199      49.957  58.451   3.174  1.00 86.77           C  
ATOM   1540  NZ  LYS A 199      49.140  59.701   3.197  1.00 86.77           N1+
ATOM   1541  N   SER A 200      51.895  53.459   8.095  1.00 81.97           N  
ATOM   1542  CA  SER A 200      52.273  53.123   9.464  1.00 81.97           C  
ATOM   1543  C   SER A 200      53.464  52.172   9.490  1.00 81.97           C  
ATOM   1544  O   SER A 200      54.055  51.937  10.546  1.00 81.97           O  
ATOM   1545  CB  SER A 200      51.093  52.496  10.208  1.00 81.97           C  
ATOM   1546  OG  SER A 200      51.067  51.092  10.017  1.00 81.97           O  
ATOM   1547  N   ASN A 201      54.608  52.374   8.726  1.00 73.14           N  
ATOM   1548  CA  ASN A 201      55.868  51.668   8.522  1.00 73.14           C  
ATOM   1549  C   ASN A 201      55.787  50.225   9.008  1.00 73.14           C  
ATOM   1550  O   ASN A 201      56.809  49.546   9.128  1.00 73.14           O  
ATOM   1551  CB  ASN A 201      57.015  52.401   9.223  1.00 73.14           C  
ATOM   1552  CG  ASN A 201      57.611  53.504   8.371  1.00 73.14           C  
ATOM   1553  ND2 ASN A 201      58.348  54.409   9.005  1.00 73.14           N  
ATOM   1554  OD1 ASN A 201      57.410  53.543   7.156  1.00 73.14           O  
ATOM   1555  N   LYS A 202      54.642  49.585   9.339  1.00 77.04           N  
ATOM   1556  CA  LYS A 202      54.552  48.183   9.733  1.00 77.04           C  
ATOM   1557  C   LYS A 202      54.209  47.298   8.538  1.00 77.04           C  
ATOM   1558  O   LYS A 202      53.461  47.710   7.648  1.00 77.04           O  
ATOM   1559  CB  LYS A 202      53.508  48.001  10.836  1.00 77.04           C  
ATOM   1560  CG  LYS A 202      53.914  48.599  12.175  1.00 77.04           C  
ATOM   1561  CD  LYS A 202      52.899  48.274  13.263  1.00 77.04           C  
ATOM   1562  CE  LYS A 202      53.289  48.895  14.598  1.00 77.04           C  
ATOM   1563  NZ  LYS A 202      52.291  48.588  15.665  1.00 77.04           N1+
ATOM   1564  N   ASP A 203      55.172  46.429   8.165  1.00 79.92           N  
ATOM   1565  CA  ASP A 203      54.846  45.385   7.198  1.00 79.92           C  
ATOM   1566  C   ASP A 203      53.514  44.720   7.536  1.00 79.92           C  
ATOM   1567  O   ASP A 203      53.386  44.064   8.571  1.00 79.92           O  
ATOM   1568  CB  ASP A 203      55.958  44.336   7.144  1.00 79.92           C  
ATOM   1569  CG  ASP A 203      55.903  43.477   5.894  1.00 79.92           C  
ATOM   1570  OD1 ASP A 203      55.037  43.719   5.025  1.00 79.92           O  
ATOM   1571  OD2 ASP A 203      56.730  42.546   5.777  1.00 79.92           O1-
ATOM   1572  N   ASN A 204      52.483  45.200   6.885  1.00 87.19           N  
ATOM   1573  CA  ASN A 204      51.185  44.568   7.102  1.00 87.19           C  
ATOM   1574  C   ASN A 204      50.832  43.610   5.968  1.00 87.19           C  
ATOM   1575  O   ASN A 204      50.422  44.042   4.890  1.00 87.19           O  
ATOM   1576  CB  ASN A 204      50.093  45.628   7.262  1.00 87.19           C  
ATOM   1577  CG  ASN A 204      48.783  45.046   7.757  1.00 87.19           C  
ATOM   1578  ND2 ASN A 204      47.970  45.877   8.399  1.00 87.19           N  
ATOM   1579  OD1 ASN A 204      48.504  43.860   7.566  1.00 87.19           O  
ATOM   1580  N   GLU A 205      51.075  42.347   6.122  1.00 90.71           N  
ATOM   1581  CA  GLU A 205      50.806  41.308   5.132  1.00 90.71           C  
ATOM   1582  C   GLU A 205      49.353  41.353   4.665  1.00 90.71           C  
ATOM   1583  O   GLU A 205      49.071  41.163   3.480  1.00 90.71           O  
ATOM   1584  CB  GLU A 205      51.132  39.925   5.703  1.00 90.71           C  
ATOM   1585  CG  GLU A 205      51.157  38.819   4.658  1.00 90.71           C  
ATOM   1586  CD  GLU A 205      51.502  37.456   5.235  1.00 90.71           C  
ATOM   1587  OE1 GLU A 205      51.445  36.450   4.492  1.00 90.71           O  
ATOM   1588  OE2 GLU A 205      51.830  37.393   6.441  1.00 90.71           O1-
ATOM   1589  N   GLU A 206      48.419  41.693   5.627  1.00 91.46           N  
ATOM   1590  CA  GLU A 206      46.998  41.756   5.296  1.00 91.46           C  
ATOM   1591  C   GLU A 206      46.710  42.894   4.321  1.00 91.46           C  
ATOM   1592  O   GLU A 206      45.888  42.747   3.413  1.00 91.46           O  
ATOM   1593  CB  GLU A 206      46.157  41.923   6.563  1.00 91.46           C  
ATOM   1594  CG  GLU A 206      44.662  41.751   6.336  1.00 91.46           C  
ATOM   1595  CD  GLU A 206      44.284  40.351   5.877  1.00 91.46           C  
ATOM   1596  OE1 GLU A 206      43.192  40.181   5.288  1.00 91.46           O  
ATOM   1597  OE2 GLU A 206      45.083  39.418   6.109  1.00 91.46           O1-
ATOM   1598  N   ALA A 207      47.416  44.060   4.514  1.00 91.85           N  
ATOM   1599  CA  ALA A 207      47.273  45.197   3.609  1.00 91.85           C  
ATOM   1600  C   ALA A 207      47.747  44.841   2.203  1.00 91.85           C  
ATOM   1601  O   ALA A 207      47.120  45.228   1.214  1.00 91.85           O  
ATOM   1602  CB  ALA A 207      48.048  46.400   4.141  1.00 91.85           C  
ATOM   1603  N   GLU A 208      48.848  44.123   2.152  1.00 93.93           N  
ATOM   1604  CA  GLU A 208      49.372  43.708   0.854  1.00 93.93           C  
ATOM   1605  C   GLU A 208      48.399  42.774   0.139  1.00 93.93           C  
ATOM   1606  O   GLU A 208      48.168  42.914  -1.064  1.00 93.93           O  
ATOM   1607  CB  GLU A 208      50.732  43.025   1.016  1.00 93.93           C  
ATOM   1608  CG  GLU A 208      51.373  42.611  -0.301  1.00 93.93           C  
ATOM   1609  CD  GLU A 208      51.668  43.784  -1.221  1.00 93.93           C  
ATOM   1610  OE1 GLU A 208      51.887  43.564  -2.434  1.00 93.93           O  
ATOM   1611  OE2 GLU A 208      51.679  44.933  -0.726  1.00 93.93           O1-
ATOM   1612  N   LYS A 209      47.753  41.882   0.857  1.00 94.16           N  
ATOM   1613  CA  LYS A 209      46.774  40.965   0.283  1.00 94.16           C  
ATOM   1614  C   LYS A 209      45.555  41.719  -0.242  1.00 94.16           C  
ATOM   1615  O   LYS A 209      45.070  41.438  -1.340  1.00 94.16           O  
ATOM   1616  CB  LYS A 209      46.341  39.925   1.318  1.00 94.16           C  
ATOM   1617  CG  LYS A 209      47.440  38.949   1.713  1.00 94.16           C  
ATOM   1618  CD  LYS A 209      46.961  37.967   2.774  1.00 94.16           C  
ATOM   1619  CE  LYS A 209      48.102  37.100   3.290  1.00 94.16           C  
ATOM   1620  NZ  LYS A 209      47.655  36.196   4.392  1.00 94.16           N1+
ATOM   1621  N   THR A 210      45.108  42.629   0.552  1.00 95.27           N  
ATOM   1622  CA  THR A 210      43.961  43.437   0.149  1.00 95.27           C  
ATOM   1623  C   THR A 210      44.298  44.279  -1.079  1.00 95.27           C  
ATOM   1624  O   THR A 210      43.472  44.426  -1.982  1.00 95.27           O  
ATOM   1625  CB  THR A 210      43.496  44.356   1.293  1.00 95.27           C  
ATOM   1626  CG2 THR A 210      42.263  45.156   0.889  1.00 95.27           C  
ATOM   1627  OG1 THR A 210      43.180  43.557   2.441  1.00 95.27           O  
ATOM   1628  N   ARG A 211      45.536  44.831  -1.106  1.00 96.05           N  
ATOM   1629  CA  ARG A 211      45.988  45.605  -2.258  1.00 96.05           C  
ATOM   1630  C   ARG A 211      45.941  44.769  -3.532  1.00 96.05           C  
ATOM   1631  O   ARG A 211      45.443  45.227  -4.564  1.00 96.05           O  
ATOM   1632  CB  ARG A 211      47.408  46.130  -2.029  1.00 96.05           C  
ATOM   1633  CG  ARG A 211      47.927  47.012  -3.152  1.00 96.05           C  
ATOM   1634  CD  ARG A 211      49.396  47.364  -2.961  1.00 96.05           C  
ATOM   1635  NE  ARG A 211      50.262  46.218  -3.221  1.00 96.05           N  
ATOM   1636  CZ  ARG A 211      51.103  46.120  -4.246  1.00 96.05           C  
ATOM   1637  NH1 ARG A 211      51.208  47.103  -5.134  1.00 96.05           N1+
ATOM   1638  NH2 ARG A 211      51.846  45.031  -4.387  1.00 96.05           N  
ATOM   1639  N   LEU A 212      46.509  43.576  -3.472  1.00 95.76           N  
ATOM   1640  CA  LEU A 212      46.526  42.676  -4.619  1.00 95.76           C  
ATOM   1641  C   LEU A 212      45.108  42.346  -5.073  1.00 95.76           C  
ATOM   1642  O   LEU A 212      44.829  42.309  -6.274  1.00 95.76           O  
ATOM   1643  CB  LEU A 212      47.278  41.386  -4.276  1.00 95.76           C  
ATOM   1644  CG  LEU A 212      48.794  41.505  -4.124  1.00 95.76           C  
ATOM   1645  CD1 LEU A 212      49.372  40.217  -3.548  1.00 95.76           C  
ATOM   1646  CD2 LEU A 212      49.443  41.836  -5.463  1.00 95.76           C  
ATOM   1647  N   ALA A 213      44.197  42.080  -4.186  1.00 95.54           N  
ATOM   1648  CA  ALA A 213      42.803  41.800  -4.515  1.00 95.54           C  
ATOM   1649  C   ALA A 213      42.152  42.994  -5.206  1.00 95.54           C  
ATOM   1650  O   ALA A 213      41.383  42.826  -6.156  1.00 95.54           O  
ATOM   1651  CB  ALA A 213      42.023  41.427  -3.256  1.00 95.54           C  
ATOM   1652  N   LEU A 214      42.446  44.187  -4.705  1.00 96.99           N  
ATOM   1653  CA  LEU A 214      41.918  45.407  -5.304  1.00 96.99           C  
ATOM   1654  C   LEU A 214      42.414  45.568  -6.737  1.00 96.99           C  
ATOM   1655  O   LEU A 214      41.647  45.945  -7.626  1.00 96.99           O  
ATOM   1656  CB  LEU A 214      42.318  46.628  -4.473  1.00 96.99           C  
ATOM   1657  CG  LEU A 214      41.564  46.832  -3.158  1.00 96.99           C  
ATOM   1658  CD1 LEU A 214      42.231  47.922  -2.327  1.00 96.99           C  
ATOM   1659  CD2 LEU A 214      40.102  47.176  -3.427  1.00 96.99           C  
ATOM   1660  N   GLU A 215      43.682  45.347  -6.892  1.00 97.10           N  
ATOM   1661  CA  GLU A 215      44.255  45.434  -8.232  1.00 97.10           C  
ATOM   1662  C   GLU A 215      43.584  44.450  -9.184  1.00 97.10           C  
ATOM   1663  O   GLU A 215      43.308  44.785 -10.339  1.00 97.10           O  
ATOM   1664  CB  GLU A 215      45.764  45.179  -8.188  1.00 97.10           C  
ATOM   1665  CG  GLU A 215      46.556  46.288  -7.511  1.00 97.10           C  
ATOM   1666  CD  GLU A 215      48.042  45.984  -7.404  1.00 97.10           C  
ATOM   1667  OE1 GLU A 215      48.803  46.845  -6.905  1.00 97.10           O  
ATOM   1668  OE2 GLU A 215      48.448  44.877  -7.824  1.00 97.10           O1-
ATOM   1669  N   ALA A 216      43.344  43.269  -8.693  1.00 96.35           N  
ATOM   1670  CA  ALA A 216      42.659  42.264  -9.502  1.00 96.35           C  
ATOM   1671  C   ALA A 216      41.256  42.728  -9.880  1.00 96.35           C  
ATOM   1672  O   ALA A 216      40.842  42.601 -11.035  1.00 96.35           O  
ATOM   1673  CB  ALA A 216      42.594  40.934  -8.757  1.00 96.35           C  
ATOM   1674  N   MET A 217      40.497  43.183  -8.892  1.00 97.65           N  
ATOM   1675  CA  MET A 217      39.148  43.684  -9.140  1.00 97.65           C  
ATOM   1676  C   MET A 217      39.172  44.839 -10.136  1.00 97.65           C  
ATOM   1677  O   MET A 217      38.328  44.908 -11.032  1.00 97.65           O  
ATOM   1678  CB  MET A 217      38.494  44.134  -7.833  1.00 97.65           C  
ATOM   1679  CG  MET A 217      37.043  44.561  -7.989  1.00 97.65           C  
ATOM   1680  SD  MET A 217      35.983  43.216  -8.649  1.00 97.65           S  
ATOM   1681  CE  MET A 217      35.826  42.177  -7.170  1.00 97.65           C  
ATOM   1682  N   GLU A 218      40.032  45.762  -9.980  1.00 97.70           N  
ATOM   1683  CA  GLU A 218      40.178  46.887 -10.901  1.00 97.70           C  
ATOM   1684  C   GLU A 218      40.441  46.406 -12.324  1.00 97.70           C  
ATOM   1685  O   GLU A 218      39.827  46.896 -13.274  1.00 97.70           O  
ATOM   1686  CB  GLU A 218      41.306  47.815 -10.441  1.00 97.70           C  
ATOM   1687  CG  GLU A 218      41.431  49.085 -11.268  1.00 97.70           C  
ATOM   1688  CD  GLU A 218      42.460  50.061 -10.718  1.00 97.70           C  
ATOM   1689  OE1 GLU A 218      42.430  51.254 -11.097  1.00 97.70           O  
ATOM   1690  OE2 GLU A 218      43.304  49.627  -9.902  1.00 97.70           O1-
ATOM   1691  N   LEU A 219      41.355  45.483 -12.449  1.00 97.04           N  
ATOM   1692  CA  LEU A 219      41.667  44.923 -13.760  1.00 97.04           C  
ATOM   1693  C   LEU A 219      40.444  44.245 -14.366  1.00 97.04           C  
ATOM   1694  O   LEU A 219      40.170  44.400 -15.558  1.00 97.04           O  
ATOM   1695  CB  LEU A 219      42.820  43.921 -13.654  1.00 97.04           C  
ATOM   1696  CG  LEU A 219      44.220  44.514 -13.490  1.00 97.04           C  
ATOM   1697  CD1 LEU A 219      45.228  43.414 -13.174  1.00 97.04           C  
ATOM   1698  CD2 LEU A 219      44.630  45.275 -14.747  1.00 97.04           C  
ATOM   1699  N   ALA A 220      39.739  43.500 -13.545  1.00 95.84           N  
ATOM   1700  CA  ALA A 220      38.536  42.813 -14.007  1.00 95.84           C  
ATOM   1701  C   ALA A 220      37.507  43.807 -14.537  1.00 95.84           C  
ATOM   1702  O   ALA A 220      36.872  43.565 -15.567  1.00 95.84           O  
ATOM   1703  CB  ALA A 220      37.934  41.976 -12.881  1.00 95.84           C  
ATOM   1704  N   LEU A 221      37.305  44.915 -13.849  1.00 95.26           N  
ATOM   1705  CA  LEU A 221      36.358  45.938 -14.280  1.00 95.26           C  
ATOM   1706  C   LEU A 221      36.803  46.571 -15.594  1.00 95.26           C  
ATOM   1707  O   LEU A 221      35.974  46.866 -16.458  1.00 95.26           O  
ATOM   1708  CB  LEU A 221      36.206  47.017 -13.206  1.00 95.26           C  
ATOM   1709  CG  LEU A 221      35.379  46.638 -11.976  1.00 95.26           C  
ATOM   1710  CD1 LEU A 221      35.417  47.761 -10.945  1.00 95.26           C  
ATOM   1711  CD2 LEU A 221      33.942  46.322 -12.375  1.00 95.26           C  
ATOM   1712  N   GLN A 222      38.084  46.812 -15.719  1.00 95.50           N  
ATOM   1713  CA  GLN A 222      38.632  47.336 -16.965  1.00 95.50           C  
ATOM   1714  C   GLN A 222      38.357  46.388 -18.129  1.00 95.50           C  
ATOM   1715  O   GLN A 222      37.997  46.827 -19.223  1.00 95.50           O  
ATOM   1716  CB  GLN A 222      40.135  47.580 -16.831  1.00 95.50           C  
ATOM   1717  CG  GLN A 222      40.488  48.769 -15.948  1.00 95.50           C  
ATOM   1718  CD  GLN A 222      41.984  48.928 -15.746  1.00 95.50           C  
ATOM   1719  NE2 GLN A 222      42.385  50.032 -15.125  1.00 95.50           N  
ATOM   1720  OE1 GLN A 222      42.772  48.064 -16.145  1.00 95.50           O  
ATOM   1721  N   ILE A 223      38.578  45.100 -17.843  1.00 95.27           N  
ATOM   1722  CA  ILE A 223      38.317  44.075 -18.847  1.00 95.27           C  
ATOM   1723  C   ILE A 223      36.835  44.079 -19.215  1.00 95.27           C  
ATOM   1724  O   ILE A 223      36.481  43.998 -20.394  1.00 95.27           O  
ATOM   1725  CB  ILE A 223      38.742  42.675 -18.348  1.00 95.27           C  
ATOM   1726  CG1 ILE A 223      40.268  42.588 -18.236  1.00 95.27           C  
ATOM   1727  CG2 ILE A 223      38.197  41.583 -19.274  1.00 95.27           C  
ATOM   1728  CD1 ILE A 223      40.766  41.363 -17.482  1.00 95.27           C  
ATOM   1729  N   PHE A 224      35.950  44.099 -18.218  1.00 93.33           N  
ATOM   1730  CA  PHE A 224      34.509  44.143 -18.425  1.00 93.33           C  
ATOM   1731  C   PHE A 224      34.123  45.330 -19.301  1.00 93.33           C  
ATOM   1732  O   PHE A 224      33.314  45.191 -20.221  1.00 93.33           O  
ATOM   1733  CB  PHE A 224      33.774  44.221 -17.083  1.00 93.33           C  
ATOM   1734  CG  PHE A 224      32.275  44.151 -17.206  1.00 93.33           C  
ATOM   1735  CD1 PHE A 224      31.511  45.311 -17.230  1.00 93.33           C  
ATOM   1736  CD2 PHE A 224      31.631  42.924 -17.296  1.00 93.33           C  
ATOM   1737  CE1 PHE A 224      30.124  45.249 -17.343  1.00 93.33           C  
ATOM   1738  CE2 PHE A 224      30.246  42.854 -17.410  1.00 93.33           C  
ATOM   1739  CZ  PHE A 224      29.494  44.018 -17.433  1.00 93.33           C  
ATOM   1740  N   ARG A 225      34.731  46.465 -19.136  1.00 91.69           N  
ATOM   1741  CA  ARG A 225      34.466  47.659 -19.932  1.00 91.69           C  
ATOM   1742  C   ARG A 225      34.969  47.486 -21.361  1.00 91.69           C  
ATOM   1743  O   ARG A 225      34.275  47.839 -22.317  1.00 91.69           O  
ATOM   1744  CB  ARG A 225      35.117  48.887 -19.291  1.00 91.69           C  
ATOM   1745  CG  ARG A 225      34.756  50.199 -19.970  1.00 91.69           C  
ATOM   1746  CD  ARG A 225      35.360  51.394 -19.244  1.00 91.69           C  
ATOM   1747  NE  ARG A 225      35.035  52.651 -19.913  1.00 91.69           N  
ATOM   1748  CZ  ARG A 225      35.319  53.859 -19.435  1.00 91.69           C  
ATOM   1749  NH1 ARG A 225      35.942  53.997 -18.270  1.00 91.69           N1+
ATOM   1750  NH2 ARG A 225      34.978  54.936 -20.125  1.00 91.69           N  
ATOM   1751  N   GLN A 226      36.129  46.918 -21.549  1.00 92.33           N  
ATOM   1752  CA  GLN A 226      36.795  46.764 -22.838  1.00 92.33           C  
ATOM   1753  C   GLN A 226      36.078  45.736 -23.709  1.00 92.33           C  
ATOM   1754  O   GLN A 226      35.928  45.935 -24.916  1.00 92.33           O  
ATOM   1755  CB  GLN A 226      38.257  46.359 -22.643  1.00 92.33           C  
ATOM   1756  CG  GLN A 226      39.146  47.487 -22.135  1.00 92.33           C  
ATOM   1757  CD  GLN A 226      40.577  47.045 -21.897  1.00 92.33           C  
ATOM   1758  NE2 GLN A 226      41.449  47.998 -21.586  1.00 92.33           N  
ATOM   1759  OE1 GLN A 226      40.898  45.856 -21.992  1.00 92.33           O  
ATOM   1760  N   LEU A 227      35.619  44.603 -23.133  1.00 89.86           N  
ATOM   1761  CA  LEU A 227      35.105  43.486 -23.918  1.00 89.86           C  
ATOM   1762  C   LEU A 227      33.584  43.542 -24.010  1.00 89.86           C  
ATOM   1763  O   LEU A 227      32.962  42.664 -24.614  1.00 89.86           O  
ATOM   1764  CB  LEU A 227      35.542  42.154 -23.304  1.00 89.86           C  
ATOM   1765  CG  LEU A 227      37.041  41.853 -23.334  1.00 89.86           C  
ATOM   1766  CD1 LEU A 227      37.324  40.505 -22.679  1.00 89.86           C  
ATOM   1767  CD2 LEU A 227      37.563  41.877 -24.767  1.00 89.86           C  
ATOM   1768  N   LYS A 228      32.978  44.626 -23.607  1.00 84.30           N  
ATOM   1769  CA  LYS A 228      31.558  44.949 -23.710  1.00 84.30           C  
ATOM   1770  C   LYS A 228      30.693  43.753 -23.323  1.00 84.30           C  
ATOM   1771  O   LYS A 228      29.768  43.387 -24.052  1.00 84.30           O  
ATOM   1772  CB  LYS A 228      31.214  45.407 -25.129  1.00 84.30           C  
ATOM   1773  CG  LYS A 228      31.872  46.718 -25.532  1.00 84.30           C  
ATOM   1774  CD  LYS A 228      31.422  47.167 -26.916  1.00 84.30           C  
ATOM   1775  CE  LYS A 228      32.109  48.460 -27.337  1.00 84.30           C  
ATOM   1776  NZ  LYS A 228      31.649  48.918 -28.682  1.00 84.30           N1+
ATOM   1777  N   ASN A 229      30.913  43.037 -22.268  1.00 71.55           N  
ATOM   1778  CA  ASN A 229      30.069  42.054 -21.596  1.00 71.55           C  
ATOM   1779  C   ASN A 229      30.151  40.689 -22.273  1.00 71.55           C  
ATOM   1780  O   ASN A 229      29.126  40.052 -22.521  1.00 71.55           O  
ATOM   1781  CB  ASN A 229      28.619  42.536 -21.546  1.00 71.55           C  
ATOM   1782  CG  ASN A 229      27.816  41.863 -20.449  1.00 71.55           C  
ATOM   1783  ND2 ASN A 229      26.558  42.260 -20.307  1.00 71.55           N  
ATOM   1784  OD1 ASN A 229      28.324  40.994 -19.737  1.00 71.55           O  
ATOM   1785  N   THR A 230      31.318  40.232 -22.642  1.00 88.56           N  
ATOM   1786  CA  THR A 230      31.553  38.886 -23.154  1.00 88.56           C  
ATOM   1787  C   THR A 230      31.623  37.878 -22.011  1.00 88.56           C  
ATOM   1788  O   THR A 230      31.678  38.260 -20.840  1.00 88.56           O  
ATOM   1789  CB  THR A 230      32.851  38.821 -23.980  1.00 88.56           C  
ATOM   1790  CG2 THR A 230      32.823  39.827 -25.126  1.00 88.56           C  
ATOM   1791  OG1 THR A 230      33.967  39.110 -23.130  1.00 88.56           O  
ATOM   1792  N   GLU A 231      31.356  36.600 -22.288  1.00 90.46           N  
ATOM   1793  CA  GLU A 231      31.490  35.518 -21.318  1.00 90.46           C  
ATOM   1794  C   GLU A 231      32.827  35.593 -20.587  1.00 90.46           C  
ATOM   1795  O   GLU A 231      32.893  35.367 -19.376  1.00 90.46           O  
ATOM   1796  CB  GLU A 231      31.342  34.158 -22.005  1.00 90.46           C  
ATOM   1797  CG  GLU A 231      31.161  32.996 -21.038  1.00 90.46           C  
ATOM   1798  CD  GLU A 231      30.932  31.666 -21.736  1.00 90.46           C  
ATOM   1799  OE1 GLU A 231      30.870  30.622 -21.047  1.00 90.46           O  
ATOM   1800  OE2 GLU A 231      30.816  31.666 -22.981  1.00 90.46           O1-
ATOM   1801  N   LEU A 232      33.809  35.969 -21.334  1.00 91.42           N  
ATOM   1802  CA  LEU A 232      35.149  36.102 -20.772  1.00 91.42           C  
ATOM   1803  C   LEU A 232      35.192  37.214 -19.729  1.00 91.42           C  
ATOM   1804  O   LEU A 232      35.810  37.055 -18.672  1.00 91.42           O  
ATOM   1805  CB  LEU A 232      36.169  36.383 -21.878  1.00 91.42           C  
ATOM   1806  CG  LEU A 232      37.643  36.327 -21.471  1.00 91.42           C  
ATOM   1807  CD1 LEU A 232      38.021  34.914 -21.043  1.00 91.42           C  
ATOM   1808  CD2 LEU A 232      38.532  36.803 -22.615  1.00 91.42           C  
ATOM   1809  N   ALA A 233      34.620  38.386 -20.014  1.00 92.13           N  
ATOM   1810  CA  ALA A 233      34.552  39.493 -19.064  1.00 92.13           C  
ATOM   1811  C   ALA A 233      33.824  39.079 -17.789  1.00 92.13           C  
ATOM   1812  O   ALA A 233      34.254  39.416 -16.683  1.00 92.13           O  
ATOM   1813  CB  ALA A 233      33.860  40.697 -19.699  1.00 92.13           C  
ATOM   1814  N   ARG A 234      32.784  38.344 -17.870  1.00 92.44           N  
ATOM   1815  CA  ARG A 234      32.025  37.868 -16.718  1.00 92.44           C  
ATOM   1816  C   ARG A 234      32.856  36.907 -15.874  1.00 92.44           C  
ATOM   1817  O   ARG A 234      32.824  36.967 -14.643  1.00 92.44           O  
ATOM   1818  CB  ARG A 234      30.732  37.186 -17.169  1.00 92.44           C  
ATOM   1819  CG  ARG A 234      29.704  38.140 -17.753  1.00 92.44           C  
ATOM   1820  CD  ARG A 234      28.449  37.408 -18.210  1.00 92.44           C  
ATOM   1821  NE  ARG A 234      27.523  38.302 -18.897  1.00 92.44           N  
ATOM   1822  CZ  ARG A 234      26.423  37.910 -19.535  1.00 92.44           C  
ATOM   1823  NH1 ARG A 234      26.092  36.625 -19.587  1.00 92.44           N1+
ATOM   1824  NH2 ARG A 234      25.650  38.809 -20.128  1.00 92.44           N  
ATOM   1825  N   GLU A 235      33.518  36.040 -16.594  1.00 94.80           N  
ATOM   1826  CA  GLU A 235      34.397  35.109 -15.895  1.00 94.80           C  
ATOM   1827  C   GLU A 235      35.504  35.849 -15.148  1.00 94.80           C  
ATOM   1828  O   GLU A 235      35.889  35.453 -14.046  1.00 94.80           O  
ATOM   1829  CB  GLU A 235      35.006  34.103 -16.876  1.00 94.80           C  
ATOM   1830  CG  GLU A 235      34.018  33.061 -17.379  1.00 94.80           C  
ATOM   1831  CD  GLU A 235      34.656  32.016 -18.280  1.00 94.80           C  
ATOM   1832  OE1 GLU A 235      33.917  31.231 -18.918  1.00 94.80           O  
ATOM   1833  OE2 GLU A 235      35.905  31.981 -18.349  1.00 94.80           O1-
ATOM   1834  N   ALA A 236      35.995  36.918 -15.740  1.00 95.31           N  
ATOM   1835  CA  ALA A 236      37.015  37.734 -15.085  1.00 95.31           C  
ATOM   1836  C   ALA A 236      36.484  38.339 -13.790  1.00 95.31           C  
ATOM   1837  O   ALA A 236      37.171  38.331 -12.765  1.00 95.31           O  
ATOM   1838  CB  ALA A 236      37.499  38.836 -16.024  1.00 95.31           C  
ATOM   1839  N   ILE A 237      35.260  38.892 -13.849  1.00 95.63           N  
ATOM   1840  CA  ILE A 237      34.628  39.476 -12.671  1.00 95.63           C  
ATOM   1841  C   ILE A 237      34.418  38.397 -11.610  1.00 95.63           C  
ATOM   1842  O   ILE A 237      34.668  38.627 -10.424  1.00 95.63           O  
ATOM   1843  CB  ILE A 237      33.283  40.148 -13.025  1.00 95.63           C  
ATOM   1844  CG1 ILE A 237      33.521  41.409 -13.864  1.00 95.63           C  
ATOM   1845  CG2 ILE A 237      32.492  40.476 -11.756  1.00 95.63           C  
ATOM   1846  CD1 ILE A 237      32.274  42.256 -14.076  1.00 95.63           C  
ATOM   1847  N   GLU A 238      33.962  37.295 -12.067  1.00 95.86           N  
ATOM   1848  CA  GLU A 238      33.765  36.178 -11.149  1.00 95.86           C  
ATOM   1849  C   GLU A 238      35.070  35.793 -10.459  1.00 95.86           C  
ATOM   1850  O   GLU A 238      35.091  35.547  -9.251  1.00 95.86           O  
ATOM   1851  CB  GLU A 238      33.185  34.969 -11.888  1.00 95.86           C  
ATOM   1852  CG  GLU A 238      32.814  33.809 -10.975  1.00 95.86           C  
ATOM   1853  CD  GLU A 238      32.210  32.629 -11.720  1.00 95.86           C  
ATOM   1854  OE1 GLU A 238      31.894  31.602 -11.077  1.00 95.86           O  
ATOM   1855  OE2 GLU A 238      32.051  32.732 -12.957  1.00 95.86           O1-
ATOM   1856  N   LEU A 239      36.138  35.663 -11.227  1.00 96.30           N  
ATOM   1857  CA  LEU A 239      37.453  35.328 -10.691  1.00 96.30           C  
ATOM   1858  C   LEU A 239      37.918  36.381  -9.693  1.00 96.30           C  
ATOM   1859  O   LEU A 239      38.438  36.046  -8.626  1.00 96.30           O  
ATOM   1860  CB  LEU A 239      38.475  35.195 -11.824  1.00 96.30           C  
ATOM   1861  CG  LEU A 239      39.891  34.789 -11.415  1.00 96.30           C  
ATOM   1862  CD1 LEU A 239      39.870  33.446 -10.694  1.00 96.30           C  
ATOM   1863  CD2 LEU A 239      40.805  34.733 -12.635  1.00 96.30           C  
ATOM   1864  N   ALA A 240      37.776  37.654 -10.022  1.00 95.64           N  
ATOM   1865  CA  ALA A 240      38.151  38.739  -9.119  1.00 95.64           C  
ATOM   1866  C   ALA A 240      37.338  38.684  -7.829  1.00 95.64           C  
ATOM   1867  O   ALA A 240      37.852  38.991  -6.751  1.00 95.64           O  
ATOM   1868  CB  ALA A 240      37.964  40.090  -9.805  1.00 95.64           C  
ATOM   1869  N   THR A 241      36.096  38.356  -7.929  1.00 95.39           N  
ATOM   1870  CA  THR A 241      35.237  38.211  -6.759  1.00 95.39           C  
ATOM   1871  C   THR A 241      35.741  37.089  -5.855  1.00 95.39           C  
ATOM   1872  O   THR A 241      35.772  37.236  -4.632  1.00 95.39           O  
ATOM   1873  CB  THR A 241      33.779  37.930  -7.166  1.00 95.39           C  
ATOM   1874  CG2 THR A 241      32.885  37.781  -5.940  1.00 95.39           C  
ATOM   1875  OG1 THR A 241      33.296  39.015  -7.967  1.00 95.39           O  
ATOM   1876  N   GLU A 242      36.105  35.971  -6.490  1.00 94.82           N  
ATOM   1877  CA  GLU A 242      36.678  34.866  -5.728  1.00 94.82           C  
ATOM   1878  C   GLU A 242      38.001  35.269  -5.081  1.00 94.82           C  
ATOM   1879  O   GLU A 242      38.285  34.882  -3.945  1.00 94.82           O  
ATOM   1880  CB  GLU A 242      36.883  33.643  -6.625  1.00 94.82           C  
ATOM   1881  CG  GLU A 242      35.588  32.957  -7.034  1.00 94.82           C  
ATOM   1882  CD  GLU A 242      35.808  31.742  -7.922  1.00 94.82           C  
ATOM   1883  OE1 GLU A 242      34.812  31.117  -8.352  1.00 94.82           O  
ATOM   1884  OE2 GLU A 242      36.985  31.412  -8.189  1.00 94.82           O1-
ATOM   1885  N   ALA A 243      38.748  36.063  -5.801  1.00 92.30           N  
ATOM   1886  CA  ALA A 243      40.026  36.558  -5.295  1.00 92.30           C  
ATOM   1887  C   ALA A 243      39.824  37.451  -4.074  1.00 92.30           C  
ATOM   1888  O   ALA A 243      40.665  37.481  -3.173  1.00 92.30           O  
ATOM   1889  CB  ALA A 243      40.773  37.318  -6.389  1.00 92.30           C  
ATOM   1890  N   ALA A 244      38.731  38.196  -4.114  1.00 91.11           N  
ATOM   1891  CA  ALA A 244      38.416  39.091  -3.003  1.00 91.11           C  
ATOM   1892  C   ALA A 244      38.213  38.309  -1.709  1.00 91.11           C  
ATOM   1893  O   ALA A 244      38.388  38.850  -0.615  1.00 91.11           O  
ATOM   1894  CB  ALA A 244      37.173  39.919  -3.322  1.00 91.11           C  
ATOM   1895  N   LYS A 245      37.910  37.029  -1.835  1.00 91.94           N  
ATOM   1896  CA  LYS A 245      37.673  36.169  -0.679  1.00 91.94           C  
ATOM   1897  C   LYS A 245      38.927  35.382  -0.312  1.00 91.94           C  
ATOM   1898  O   LYS A 245      39.001  34.786   0.765  1.00 91.94           O  
ATOM   1899  CB  LYS A 245      36.514  35.209  -0.952  1.00 91.94           C  
ATOM   1900  CG  LYS A 245      35.188  35.903  -1.231  1.00 91.94           C  
ATOM   1901  CD  LYS A 245      34.097  34.901  -1.585  1.00 91.94           C  
ATOM   1902  CE  LYS A 245      32.795  35.599  -1.953  1.00 91.94           C  
ATOM   1903  NZ  LYS A 245      31.740  34.623  -2.363  1.00 91.94           N1+
ATOM   1904  N   ALA A 246      39.884  35.403  -1.107  1.00 90.38           N  
ATOM   1905  CA  ALA A 246      41.084  34.587  -0.935  1.00 90.38           C  
ATOM   1906  C   ALA A 246      42.032  35.216   0.082  1.00 90.38           C  
ATOM   1907  O   ALA A 246      42.132  36.442   0.172  1.00 90.38           O  
ATOM   1908  CB  ALA A 246      41.794  34.397  -2.273  1.00 90.38           C  
ATOM   1909  N   THR A 247      42.693  34.347   0.904  1.00 90.27           N  
ATOM   1910  CA  THR A 247      43.572  34.831   1.962  1.00 90.27           C  
ATOM   1911  C   THR A 247      45.036  34.611   1.592  1.00 90.27           C  
ATOM   1912  O   THR A 247      45.934  35.153   2.240  1.00 90.27           O  
ATOM   1913  CB  THR A 247      43.269  34.134   3.303  1.00 90.27           C  
ATOM   1914  CG2 THR A 247      41.870  34.482   3.799  1.00 90.27           C  
ATOM   1915  OG1 THR A 247      43.362  32.714   3.127  1.00 90.27           O  
ATOM   1916  N   ASP A 248      45.311  33.875   0.446  1.00 93.87           N  
ATOM   1917  CA  ASP A 248      46.667  33.532   0.031  1.00 93.87           C  
ATOM   1918  C   ASP A 248      47.209  34.550  -0.969  1.00 93.87           C  
ATOM   1919  O   ASP A 248      46.650  34.720  -2.055  1.00 93.87           O  
ATOM   1920  CB  ASP A 248      46.704  32.127  -0.576  1.00 93.87           C  
ATOM   1921  CG  ASP A 248      48.116  31.621  -0.814  1.00 93.87           C  
ATOM   1922  OD1 ASP A 248      48.908  32.318  -1.483  1.00 93.87           O  
ATOM   1923  OD2 ASP A 248      48.437  30.513  -0.332  1.00 93.87           O1-
ATOM   1924  N   SER A 249      48.366  35.258  -0.697  1.00 94.41           N  
ATOM   1925  CA  SER A 249      48.950  36.289  -1.548  1.00 94.41           C  
ATOM   1926  C   SER A 249      49.409  35.712  -2.883  1.00 94.41           C  
ATOM   1927  O   SER A 249      49.293  36.365  -3.921  1.00 94.41           O  
ATOM   1928  CB  SER A 249      50.127  36.964  -0.843  1.00 94.41           C  
ATOM   1929  OG  SER A 249      51.119  36.012  -0.498  1.00 94.41           O  
ATOM   1930  N   GLU A 250      49.922  34.496  -2.783  1.00 95.02           N  
ATOM   1931  CA  GLU A 250      50.383  33.859  -4.012  1.00 95.02           C  
ATOM   1932  C   GLU A 250      49.228  33.626  -4.982  1.00 95.02           C  
ATOM   1933  O   GLU A 250      49.369  33.840  -6.187  1.00 95.02           O  
ATOM   1934  CB  GLU A 250      51.083  32.533  -3.700  1.00 95.02           C  
ATOM   1935  CG  GLU A 250      52.458  32.697  -3.072  1.00 95.02           C  
ATOM   1936  CD  GLU A 250      52.416  32.828  -1.557  1.00 95.02           C  
ATOM   1937  OE1 GLU A 250      53.491  32.945  -0.928  1.00 95.02           O  
ATOM   1938  OE2 GLU A 250      51.297  32.812  -0.997  1.00 95.02           O1-
ATOM   1939  N   ALA A 251      48.072  33.183  -4.479  1.00 94.77           N  
ATOM   1940  CA  ALA A 251      46.877  33.000  -5.296  1.00 94.77           C  
ATOM   1941  C   ALA A 251      46.431  34.319  -5.919  1.00 94.77           C  
ATOM   1942  O   ALA A 251      46.069  34.365  -7.098  1.00 94.77           O  
ATOM   1943  CB  ALA A 251      45.747  32.402  -4.460  1.00 94.77           C  
ATOM   1944  N   LEU A 252      46.503  35.356  -5.147  1.00 95.74           N  
ATOM   1945  CA  LEU A 252      46.098  36.677  -5.615  1.00 95.74           C  
ATOM   1946  C   LEU A 252      47.016  37.164  -6.730  1.00 95.74           C  
ATOM   1947  O   LEU A 252      46.555  37.778  -7.696  1.00 95.74           O  
ATOM   1948  CB  LEU A 252      46.104  37.680  -4.459  1.00 95.74           C  
ATOM   1949  CG  LEU A 252      45.036  37.481  -3.381  1.00 95.74           C  
ATOM   1950  CD1 LEU A 252      45.293  38.412  -2.202  1.00 95.74           C  
ATOM   1951  CD2 LEU A 252      43.644  37.711  -3.959  1.00 95.74           C  
ATOM   1952  N   LYS A 253      48.348  36.911  -6.609  1.00 96.72           N  
ATOM   1953  CA  LYS A 253      49.298  37.259  -7.662  1.00 96.72           C  
ATOM   1954  C   LYS A 253      48.975  36.524  -8.959  1.00 96.72           C  
ATOM   1955  O   LYS A 253      49.079  37.096 -10.046  1.00 96.72           O  
ATOM   1956  CB  LYS A 253      50.728  36.941  -7.221  1.00 96.72           C  
ATOM   1957  CG  LYS A 253      51.270  37.879  -6.152  1.00 96.72           C  
ATOM   1958  CD  LYS A 253      52.698  37.519  -5.764  1.00 96.72           C  
ATOM   1959  CE  LYS A 253      53.208  38.398  -4.631  1.00 96.72           C  
ATOM   1960  NZ  LYS A 253      54.576  37.993  -4.188  1.00 96.72           N1+
ATOM   1961  N   VAL A 254      48.584  35.310  -8.816  1.00 97.38           N  
ATOM   1962  CA  VAL A 254      48.222  34.492  -9.968  1.00 97.38           C  
ATOM   1963  C   VAL A 254      46.991  35.081 -10.655  1.00 97.38           C  
ATOM   1964  O   VAL A 254      46.958  35.207 -11.881  1.00 97.38           O  
ATOM   1965  CB  VAL A 254      47.955  33.025  -9.562  1.00 97.38           C  
ATOM   1966  CG1 VAL A 254      47.306  32.255 -10.711  1.00 97.38           C  
ATOM   1967  CG2 VAL A 254      49.252  32.348  -9.126  1.00 97.38           C  
ATOM   1968  N   VAL A 255      45.980  35.417  -9.868  1.00 97.35           N  
ATOM   1969  CA  VAL A 255      44.755  36.000 -10.405  1.00 97.35           C  
ATOM   1970  C   VAL A 255      45.080  37.298 -11.140  1.00 97.35           C  
ATOM   1971  O   VAL A 255      44.600  37.525 -12.255  1.00 97.35           O  
ATOM   1972  CB  VAL A 255      43.716  36.264  -9.293  1.00 97.35           C  
ATOM   1973  CG1 VAL A 255      42.538  37.073  -9.834  1.00 97.35           C  
ATOM   1974  CG2 VAL A 255      43.231  34.945  -8.692  1.00 97.35           C  
ATOM   1975  N   LYS A 256      45.851  38.068 -10.498  1.00 97.58           N  
ATOM   1976  CA  LYS A 256      46.249  39.328 -11.119  1.00 97.58           C  
ATOM   1977  C   LYS A 256      46.935  39.086 -12.460  1.00 97.58           C  
ATOM   1978  O   LYS A 256      46.612  39.739 -13.456  1.00 97.58           O  
ATOM   1979  CB  LYS A 256      47.175  40.115 -10.191  1.00 97.58           C  
ATOM   1980  CG  LYS A 256      47.614  41.460 -10.751  1.00 97.58           C  
ATOM   1981  CD  LYS A 256      48.582  42.167  -9.810  1.00 97.58           C  
ATOM   1982  CE  LYS A 256      49.131  43.446 -10.429  1.00 97.58           C  
ATOM   1983  NZ  LYS A 256      50.142  44.099  -9.546  1.00 97.58           N1+
ATOM   1984  N   LEU A 257      47.894  38.228 -12.480  1.00 97.68           N  
ATOM   1985  CA  LEU A 257      48.632  37.909 -13.697  1.00 97.68           C  
ATOM   1986  C   LEU A 257      47.694  37.386 -14.780  1.00 97.68           C  
ATOM   1987  O   LEU A 257      47.811  37.769 -15.946  1.00 97.68           O  
ATOM   1988  CB  LEU A 257      49.723  36.875 -13.407  1.00 97.68           C  
ATOM   1989  CG  LEU A 257      50.713  36.598 -14.540  1.00 97.68           C  
ATOM   1990  CD1 LEU A 257      51.419  37.885 -14.953  1.00 97.68           C  
ATOM   1991  CD2 LEU A 257      51.725  35.539 -14.119  1.00 97.68           C  
ATOM   1992  N   ALA A 258      46.790  36.513 -14.387  1.00 97.21           N  
ATOM   1993  CA  ALA A 258      45.823  35.961 -15.332  1.00 97.21           C  
ATOM   1994  C   ALA A 258      44.970  37.065 -15.951  1.00 97.21           C  
ATOM   1995  O   ALA A 258      44.731  37.068 -17.161  1.00 97.21           O  
ATOM   1996  CB  ALA A 258      44.934  34.929 -14.642  1.00 97.21           C  
ATOM   1997  N   LEU A 259      44.513  37.956 -15.144  1.00 97.68           N  
ATOM   1998  CA  LEU A 259      43.683  39.054 -15.626  1.00 97.68           C  
ATOM   1999  C   LEU A 259      44.482  39.981 -16.537  1.00 97.68           C  
ATOM   2000  O   LEU A 259      43.950  40.504 -17.517  1.00 97.68           O  
ATOM   2001  CB  LEU A 259      43.107  39.847 -14.450  1.00 97.68           C  
ATOM   2002  CG  LEU A 259      42.052  39.134 -13.602  1.00 97.68           C  
ATOM   2003  CD1 LEU A 259      41.653  40.000 -12.413  1.00 97.68           C  
ATOM   2004  CD2 LEU A 259      40.833  38.784 -14.449  1.00 97.68           C  
ATOM   2005  N   LYS A 260      45.710  40.220 -16.173  1.00 97.19           N  
ATOM   2006  CA  LYS A 260      46.578  41.008 -17.045  1.00 97.19           C  
ATOM   2007  C   LYS A 260      46.696  40.370 -18.426  1.00 97.19           C  
ATOM   2008  O   LYS A 260      46.684  41.068 -19.442  1.00 97.19           O  
ATOM   2009  CB  LYS A 260      47.965  41.167 -16.421  1.00 97.19           C  
ATOM   2010  CG  LYS A 260      48.034  42.220 -15.325  1.00 97.19           C  
ATOM   2011  CD  LYS A 260      49.465  42.446 -14.855  1.00 97.19           C  
ATOM   2012  CE  LYS A 260      49.542  43.536 -13.795  1.00 97.19           C  
ATOM   2013  NZ  LYS A 260      50.938  43.734 -13.303  1.00 97.19           N1+
ATOM   2014  N   ILE A 261      46.861  39.107 -18.464  1.00 96.07           N  
ATOM   2015  CA  ILE A 261      46.946  38.363 -19.717  1.00 96.07           C  
ATOM   2016  C   ILE A 261      45.649  38.529 -20.505  1.00 96.07           C  
ATOM   2017  O   ILE A 261      45.677  38.773 -21.714  1.00 96.07           O  
ATOM   2018  CB  ILE A 261      47.233  36.865 -19.466  1.00 96.07           C  
ATOM   2019  CG1 ILE A 261      48.657  36.676 -18.931  1.00 96.07           C  
ATOM   2020  CG2 ILE A 261      47.016  36.052 -20.746  1.00 96.07           C  
ATOM   2021  CD1 ILE A 261      48.942  35.275 -18.408  1.00 96.07           C  
ATOM   2022  N   VAL A 262      44.502  38.401 -19.877  1.00 95.89           N  
ATOM   2023  CA  VAL A 262      43.203  38.555 -20.526  1.00 95.89           C  
ATOM   2024  C   VAL A 262      43.081  39.962 -21.107  1.00 95.89           C  
ATOM   2025  O   VAL A 262      42.574  40.139 -22.218  1.00 95.89           O  
ATOM   2026  CB  VAL A 262      42.042  38.281 -19.545  1.00 95.89           C  
ATOM   2027  CG1 VAL A 262      40.698  38.600 -20.197  1.00 95.89           C  
ATOM   2028  CG2 VAL A 262      42.077  36.828 -19.071  1.00 95.89           C  
ATOM   2029  N   GLN A 263      43.528  40.883 -20.325  1.00 95.28           N  
ATOM   2030  CA  GLN A 263      43.488  42.270 -20.777  1.00 95.28           C  
ATOM   2031  C   GLN A 263      44.334  42.463 -22.032  1.00 95.28           C  
ATOM   2032  O   GLN A 263      43.926  43.166 -22.959  1.00 95.28           O  
ATOM   2033  CB  GLN A 263      43.968  43.209 -19.670  1.00 95.28           C  
ATOM   2034  CG  GLN A 263      43.878  44.685 -20.035  1.00 95.28           C  
ATOM   2035  CD  GLN A 263      44.330  45.596 -18.909  1.00 95.28           C  
ATOM   2036  NE2 GLN A 263      43.704  46.764 -18.804  1.00 95.28           N  
ATOM   2037  OE1 GLN A 263      45.232  45.254 -18.139  1.00 95.28           O  
ATOM   2038  N   GLN A 264      45.498  41.879 -22.126  1.00 94.13           N  
ATOM   2039  CA  GLN A 264      46.446  42.042 -23.223  1.00 94.13           C  
ATOM   2040  C   GLN A 264      46.034  41.209 -24.434  1.00 94.13           C  
ATOM   2041  O   GLN A 264      46.271  41.607 -25.576  1.00 94.13           O  
ATOM   2042  CB  GLN A 264      47.857  41.657 -22.775  1.00 94.13           C  
ATOM   2043  CG  GLN A 264      48.475  42.630 -21.782  1.00 94.13           C  
ATOM   2044  CD  GLN A 264      49.840  42.183 -21.293  1.00 94.13           C  
ATOM   2045  NE2 GLN A 264      50.474  43.009 -20.468  1.00 94.13           N  
ATOM   2046  OE1 GLN A 264      50.319  41.103 -21.653  1.00 94.13           O  
ATOM   2047  N   LEU A 265      45.503  40.043 -24.140  1.00 91.27           N  
ATOM   2048  CA  LEU A 265      45.095  39.145 -25.216  1.00 91.27           C  
ATOM   2049  C   LEU A 265      43.601  38.851 -25.142  1.00 91.27           C  
ATOM   2050  O   LEU A 265      43.200  37.742 -24.777  1.00 91.27           O  
ATOM   2051  CB  LEU A 265      45.890  37.838 -25.153  1.00 91.27           C  
ATOM   2052  CG  LEU A 265      47.412  37.966 -25.217  1.00 91.27           C  
ATOM   2053  CD1 LEU A 265      48.070  36.628 -24.896  1.00 91.27           C  
ATOM   2054  CD2 LEU A 265      47.850  38.468 -26.589  1.00 91.27           C  
ATOM   2055  N   PRO A 266      42.807  39.931 -25.565  1.00 83.45           N  
ATOM   2056  CA  PRO A 266      41.361  39.720 -25.466  1.00 83.45           C  
ATOM   2057  C   PRO A 266      40.833  38.747 -26.516  1.00 83.45           C  
ATOM   2058  O   PRO A 266      41.326  38.725 -27.647  1.00 83.45           O  
ATOM   2059  CB  PRO A 266      40.785  41.122 -25.681  1.00 83.45           C  
ATOM   2060  CG  PRO A 266      41.875  41.883 -26.364  1.00 83.45           C  
ATOM   2061  CD  PRO A 266      43.186  41.224 -26.047  1.00 83.45           C  
ATOM   2062  N   ASP A 267      40.217  37.613 -26.095  1.00 80.16           N  
ATOM   2063  CA  ASP A 267      39.408  36.766 -26.966  1.00 80.16           C  
ATOM   2064  C   ASP A 267      40.246  35.640 -27.570  1.00 80.16           C  
ATOM   2065  O   ASP A 267      40.129  35.343 -28.760  1.00 80.16           O  
ATOM   2066  CB  ASP A 267      38.766  37.598 -28.078  1.00 80.16           C  
ATOM   2067  CG  ASP A 267      37.716  38.567 -27.563  1.00 80.16           C  
ATOM   2068  OD1 ASP A 267      36.994  38.229 -26.600  1.00 80.16           O  
ATOM   2069  OD2 ASP A 267      37.607  39.676 -28.127  1.00 80.16           O1-
ATOM   2070  N   THR A 268      41.290  35.221 -26.841  1.00 88.61           N  
ATOM   2071  CA  THR A 268      42.115  34.100 -27.279  1.00 88.61           C  
ATOM   2072  C   THR A 268      41.861  32.871 -26.412  1.00 88.61           C  
ATOM   2073  O   THR A 268      41.341  32.985 -25.301  1.00 88.61           O  
ATOM   2074  CB  THR A 268      43.611  34.460 -27.240  1.00 88.61           C  
ATOM   2075  CG2 THR A 268      43.899  35.710 -28.064  1.00 88.61           C  
ATOM   2076  OG1 THR A 268      44.004  34.696 -25.882  1.00 88.61           O  
ATOM   2077  N   GLU A 269      42.046  31.775 -27.045  1.00 91.23           N  
ATOM   2078  CA  GLU A 269      41.973  30.516 -26.309  1.00 91.23           C  
ATOM   2079  C   GLU A 269      42.916  30.522 -25.110  1.00 91.23           C  
ATOM   2080  O   GLU A 269      42.589  29.975 -24.054  1.00 91.23           O  
ATOM   2081  CB  GLU A 269      42.300  29.336 -27.229  1.00 91.23           C  
ATOM   2082  CG  GLU A 269      41.165  28.957 -28.170  1.00 91.23           C  
ATOM   2083  CD  GLU A 269      41.407  27.648 -28.904  1.00 91.23           C  
ATOM   2084  OE1 GLU A 269      40.422  26.978 -29.290  1.00 91.23           O  
ATOM   2085  OE2 GLU A 269      42.590  27.289 -29.094  1.00 91.23           O1-
ATOM   2086  N   LEU A 270      43.972  31.212 -25.263  1.00 91.57           N  
ATOM   2087  CA  LEU A 270      44.966  31.311 -24.200  1.00 91.57           C  
ATOM   2088  C   LEU A 270      44.409  32.076 -23.004  1.00 91.57           C  
ATOM   2089  O   LEU A 270      44.652  31.700 -21.854  1.00 91.57           O  
ATOM   2090  CB  LEU A 270      46.234  31.998 -24.714  1.00 91.57           C  
ATOM   2091  CG  LEU A 270      47.179  31.135 -25.553  1.00 91.57           C  
ATOM   2092  CD1 LEU A 270      48.303  31.989 -26.130  1.00 91.57           C  
ATOM   2093  CD2 LEU A 270      47.745  29.993 -24.716  1.00 91.57           C  
ATOM   2094  N   ALA A 271      43.752  33.106 -23.276  1.00 93.35           N  
ATOM   2095  CA  ALA A 271      43.126  33.883 -22.209  1.00 93.35           C  
ATOM   2096  C   ALA A 271      42.136  33.033 -21.419  1.00 93.35           C  
ATOM   2097  O   ALA A 271      42.107  33.086 -20.187  1.00 93.35           O  
ATOM   2098  CB  ALA A 271      42.426  35.110 -22.788  1.00 93.35           C  
ATOM   2099  N   LYS A 272      41.334  32.282 -22.121  1.00 93.69           N  
ATOM   2100  CA  LYS A 272      40.358  31.401 -21.486  1.00 93.69           C  
ATOM   2101  C   LYS A 272      41.047  30.355 -20.614  1.00 93.69           C  
ATOM   2102  O   LYS A 272      40.617  30.098 -19.487  1.00 93.69           O  
ATOM   2103  CB  LYS A 272      39.490  30.714 -22.540  1.00 93.69           C  
ATOM   2104  CG  LYS A 272      38.530  31.651 -23.258  1.00 93.69           C  
ATOM   2105  CD  LYS A 272      37.685  30.908 -24.285  1.00 93.69           C  
ATOM   2106  CE  LYS A 272      36.791  31.859 -25.069  1.00 93.69           C  
ATOM   2107  NZ  LYS A 272      36.011  31.144 -26.122  1.00 93.69           N1+
ATOM   2108  N   GLU A 273      42.112  29.796 -21.156  1.00 94.67           N  
ATOM   2109  CA  GLU A 273      42.866  28.788 -20.415  1.00 94.67           C  
ATOM   2110  C   GLU A 273      43.544  29.397 -19.190  1.00 94.67           C  
ATOM   2111  O   GLU A 273      43.587  28.776 -18.126  1.00 94.67           O  
ATOM   2112  CB  GLU A 273      43.908  28.123 -21.318  1.00 94.67           C  
ATOM   2113  CG  GLU A 273      43.312  27.171 -22.345  1.00 94.67           C  
ATOM   2114  CD  GLU A 273      44.363  26.417 -23.144  1.00 94.67           C  
ATOM   2115  OE1 GLU A 273      43.993  25.632 -24.046  1.00 94.67           O  
ATOM   2116  OE2 GLU A 273      45.568  26.614 -22.865  1.00 94.67           O1-
ATOM   2117  N   ALA A 274      44.078  30.604 -19.363  1.00 95.65           N  
ATOM   2118  CA  ALA A 274      44.697  31.300 -18.238  1.00 95.65           C  
ATOM   2119  C   ALA A 274      43.689  31.538 -17.118  1.00 95.65           C  
ATOM   2120  O   ALA A 274      43.994  31.325 -15.942  1.00 95.65           O  
ATOM   2121  CB  ALA A 274      45.299  32.626 -18.697  1.00 95.65           C  
ATOM   2122  N   LEU A 275      42.476  32.002 -17.467  1.00 95.91           N  
ATOM   2123  CA  LEU A 275      41.420  32.253 -16.493  1.00 95.91           C  
ATOM   2124  C   LEU A 275      41.021  30.967 -15.779  1.00 95.91           C  
ATOM   2125  O   LEU A 275      40.832  30.961 -14.561  1.00 95.91           O  
ATOM   2126  CB  LEU A 275      40.198  32.873 -17.176  1.00 95.91           C  
ATOM   2127  CG  LEU A 275      40.246  34.382 -17.416  1.00 95.91           C  
ATOM   2128  CD1 LEU A 275      39.030  34.831 -18.218  1.00 95.91           C  
ATOM   2129  CD2 LEU A 275      40.328  35.133 -16.091  1.00 95.91           C  
ATOM   2130  N   GLU A 276      40.841  29.959 -16.518  1.00 95.97           N  
ATOM   2131  CA  GLU A 276      40.481  28.667 -15.943  1.00 95.97           C  
ATOM   2132  C   GLU A 276      41.545  28.186 -14.958  1.00 95.97           C  
ATOM   2133  O   GLU A 276      41.218  27.675 -13.885  1.00 95.97           O  
ATOM   2134  CB  GLU A 276      40.277  27.625 -17.045  1.00 95.97           C  
ATOM   2135  CG  GLU A 276      39.695  26.310 -16.548  1.00 95.97           C  
ATOM   2136  CD  GLU A 276      39.408  25.319 -17.666  1.00 95.97           C  
ATOM   2137  OE1 GLU A 276      38.979  24.180 -17.373  1.00 95.97           O  
ATOM   2138  OE2 GLU A 276      39.613  25.686 -18.844  1.00 95.97           O1-
ATOM   2139  N   LEU A 277      42.769  28.277 -15.388  1.00 96.03           N  
ATOM   2140  CA  LEU A 277      43.879  27.884 -14.526  1.00 96.03           C  
ATOM   2141  C   LEU A 277      43.895  28.713 -13.248  1.00 96.03           C  
ATOM   2142  O   LEU A 277      44.125  28.181 -12.159  1.00 96.03           O  
ATOM   2143  CB  LEU A 277      45.211  28.035 -15.264  1.00 96.03           C  
ATOM   2144  CG  LEU A 277      46.452  27.519 -14.535  1.00 96.03           C  
ATOM   2145  CD1 LEU A 277      46.285  26.045 -14.179  1.00 96.03           C  
ATOM   2146  CD2 LEU A 277      47.700  27.730 -15.387  1.00 96.03           C  
ATOM   2147  N   ALA A 278      43.691  29.973 -13.355  1.00 96.09           N  
ATOM   2148  CA  ALA A 278      43.635  30.855 -12.192  1.00 96.09           C  
ATOM   2149  C   ALA A 278      42.495  30.461 -11.258  1.00 96.09           C  
ATOM   2150  O   ALA A 278      42.629  30.542 -10.035  1.00 96.09           O  
ATOM   2151  CB  ALA A 278      43.480  32.308 -12.633  1.00 96.09           C  
ATOM   2152  N   LYS A 279      41.405  30.034 -11.763  1.00 95.53           N  
ATOM   2153  CA  LYS A 279      40.275  29.571 -10.963  1.00 95.53           C  
ATOM   2154  C   LYS A 279      40.656  28.351 -10.129  1.00 95.53           C  
ATOM   2155  O   LYS A 279      40.277  28.249  -8.961  1.00 95.53           O  
ATOM   2156  CB  LYS A 279      39.081  29.241 -11.860  1.00 95.53           C  
ATOM   2157  CG  LYS A 279      38.326  30.463 -12.361  1.00 95.53           C  
ATOM   2158  CD  LYS A 279      37.113  30.068 -13.193  1.00 95.53           C  
ATOM   2159  CE  LYS A 279      36.386  31.290 -13.736  1.00 95.53           C  
ATOM   2160  NZ  LYS A 279      35.219  30.909 -14.588  1.00 95.53           N1+
ATOM   2161  N   GLU A 280      41.358  27.518 -10.757  1.00 94.52           N  
ATOM   2162  CA  GLU A 280      41.828  26.339 -10.037  1.00 94.52           C  
ATOM   2163  C   GLU A 280      42.872  26.713  -8.987  1.00 94.52           C  
ATOM   2164  O   GLU A 280      42.877  26.160  -7.885  1.00 94.52           O  
ATOM   2165  CB  GLU A 280      42.408  25.309 -11.011  1.00 94.52           C  
ATOM   2166  CG  GLU A 280      41.365  24.652 -11.904  1.00 94.52           C  
ATOM   2167  CD  GLU A 280      41.952  23.616 -12.849  1.00 94.52           C  
ATOM   2168  OE1 GLU A 280      41.192  23.022 -13.646  1.00 94.52           O  
ATOM   2169  OE2 GLU A 280      43.182  23.395 -12.790  1.00 94.52           O1-
ATOM   2170  N   ALA A 281      43.652  27.680  -9.347  1.00 92.67           N  
ATOM   2171  CA  ALA A 281      44.723  28.123  -8.458  1.00 92.67           C  
ATOM   2172  C   ALA A 281      44.158  28.772  -7.198  1.00 92.67           C  
ATOM   2173  O   ALA A 281      44.692  28.583  -6.102  1.00 92.67           O  
ATOM   2174  CB  ALA A 281      45.649  29.096  -9.184  1.00 92.67           C  
ATOM   2175  N   VAL A 282      43.082  29.509  -7.359  1.00 93.29           N  
ATOM   2176  CA  VAL A 282      42.513  30.241  -6.232  1.00 93.29           C  
ATOM   2177  C   VAL A 282      41.943  29.258  -5.212  1.00 93.29           C  
ATOM   2178  O   VAL A 282      41.838  29.577  -4.026  1.00 93.29           O  
ATOM   2179  CB  VAL A 282      41.417  31.228  -6.692  1.00 93.29           C  
ATOM   2180  CG1 VAL A 282      40.117  30.487  -6.996  1.00 93.29           C  
ATOM   2181  CG2 VAL A 282      41.187  32.302  -5.630  1.00 93.29           C  
ATOM   2182  N   LYS A 283      41.620  28.123  -5.642  1.00 91.76           N  
ATOM   2183  CA  LYS A 283      41.054  27.089  -4.780  1.00 91.76           C  
ATOM   2184  C   LYS A 283      42.152  26.248  -4.135  1.00 91.76           C  
ATOM   2185  O   LYS A 283      41.900  25.521  -3.172  1.00 91.76           O  
ATOM   2186  CB  LYS A 283      40.104  26.190  -5.572  1.00 91.76           C  
ATOM   2187  CG  LYS A 283      38.891  26.916  -6.136  1.00 91.76           C  
ATOM   2188  CD  LYS A 283      38.015  25.983  -6.961  1.00 91.76           C  
ATOM   2189  CE  LYS A 283      36.842  26.725  -7.589  1.00 91.76           C  
ATOM   2190  NZ  LYS A 283      36.019  25.829  -8.454  1.00 91.76           N1+
ATOM   2191  N   SER A 284      43.338  26.390  -4.578  1.00 91.13           N  
ATOM   2192  CA  SER A 284      44.450  25.571  -4.106  1.00 91.13           C  
ATOM   2193  C   SER A 284      45.156  26.227  -2.924  1.00 91.13           C  
ATOM   2194  O   SER A 284      45.342  27.446  -2.903  1.00 91.13           O  
ATOM   2195  CB  SER A 284      45.451  25.323  -5.234  1.00 91.13           C  
ATOM   2196  OG  SER A 284      46.557  24.568  -4.769  1.00 91.13           O  
ATOM   2197  N   THR A 285      45.497  25.433  -1.915  1.00 90.22           N  
ATOM   2198  CA  THR A 285      46.244  25.938  -0.769  1.00 90.22           C  
ATOM   2199  C   THR A 285      47.713  25.532  -0.861  1.00 90.22           C  
ATOM   2200  O   THR A 285      48.518  25.902  -0.003  1.00 90.22           O  
ATOM   2201  CB  THR A 285      45.650  25.426   0.556  1.00 90.22           C  
ATOM   2202  CG2 THR A 285      44.235  25.957   0.765  1.00 90.22           C  
ATOM   2203  OG1 THR A 285      45.612  23.993   0.533  1.00 90.22           O  
ATOM   2204  N   ASP A 286      48.065  24.806  -1.992  1.00 94.49           N  
ATOM   2205  CA  ASP A 286      49.427  24.317  -2.180  1.00 94.49           C  
ATOM   2206  C   ASP A 286      50.319  25.397  -2.787  1.00 94.49           C  
ATOM   2207  O   ASP A 286      50.178  25.737  -3.964  1.00 94.49           O  
ATOM   2208  CB  ASP A 286      49.431  23.070  -3.068  1.00 94.49           C  
ATOM   2209  CG  ASP A 286      50.785  22.384  -3.121  1.00 94.49           C  
ATOM   2210  OD1 ASP A 286      51.823  23.078  -3.056  1.00 94.49           O  
ATOM   2211  OD2 ASP A 286      50.814  21.140  -3.230  1.00 94.49           O1-
ATOM   2212  N   SER A 287      51.317  25.867  -2.002  1.00 93.22           N  
ATOM   2213  CA  SER A 287      52.173  26.973  -2.419  1.00 93.22           C  
ATOM   2214  C   SER A 287      52.995  26.603  -3.648  1.00 93.22           C  
ATOM   2215  O   SER A 287      53.198  27.432  -4.539  1.00 93.22           O  
ATOM   2216  CB  SER A 287      53.104  27.390  -1.279  1.00 93.22           C  
ATOM   2217  OG  SER A 287      53.954  26.317  -0.907  1.00 93.22           O  
ATOM   2218  N   GLU A 288      53.462  25.374  -3.706  1.00 94.50           N  
ATOM   2219  CA  GLU A 288      54.253  24.920  -4.845  1.00 94.50           C  
ATOM   2220  C   GLU A 288      53.426  24.921  -6.127  1.00 94.50           C  
ATOM   2221  O   GLU A 288      53.910  25.332  -7.185  1.00 94.50           O  
ATOM   2222  CB  GLU A 288      54.818  23.521  -4.585  1.00 94.50           C  
ATOM   2223  CG  GLU A 288      55.937  23.491  -3.555  1.00 94.50           C  
ATOM   2224  CD  GLU A 288      56.298  22.086  -3.102  1.00 94.50           C  
ATOM   2225  OE1 GLU A 288      57.285  21.925  -2.348  1.00 94.50           O  
ATOM   2226  OE2 GLU A 288      55.589  21.137  -3.504  1.00 94.50           O1-
ATOM   2227  N   ALA A 289      52.202  24.445  -6.022  1.00 95.04           N  
ATOM   2228  CA  ALA A 289      51.294  24.469  -7.166  1.00 95.04           C  
ATOM   2229  C   ALA A 289      51.061  25.896  -7.653  1.00 95.04           C  
ATOM   2230  O   ALA A 289      51.072  26.157  -8.858  1.00 95.04           O  
ATOM   2231  CB  ALA A 289      49.965  23.810  -6.804  1.00 95.04           C  
ATOM   2232  N   LEU A 290      50.888  26.824  -6.724  1.00 96.08           N  
ATOM   2233  CA  LEU A 290      50.644  28.223  -7.060  1.00 96.08           C  
ATOM   2234  C   LEU A 290      51.850  28.831  -7.768  1.00 96.08           C  
ATOM   2235  O   LEU A 290      51.694  29.622  -8.702  1.00 96.08           O  
ATOM   2236  CB  LEU A 290      50.317  29.029  -5.800  1.00 96.08           C  
ATOM   2237  CG  LEU A 290      48.987  28.709  -5.117  1.00 96.08           C  
ATOM   2238  CD1 LEU A 290      48.859  29.489  -3.813  1.00 96.08           C  
ATOM   2239  CD2 LEU A 290      47.819  29.019  -6.048  1.00 96.08           C  
ATOM   2240  N   LYS A 291      53.074  28.458  -7.362  1.00 96.48           N  
ATOM   2241  CA  LYS A 291      54.292  28.940  -8.008  1.00 96.48           C  
ATOM   2242  C   LYS A 291      54.385  28.441  -9.447  1.00 96.48           C  
ATOM   2243  O   LYS A 291      54.823  29.174 -10.336  1.00 96.48           O  
ATOM   2244  CB  LYS A 291      55.527  28.501  -7.220  1.00 96.48           C  
ATOM   2245  CG  LYS A 291      55.706  29.228  -5.895  1.00 96.48           C  
ATOM   2246  CD  LYS A 291      56.964  28.765  -5.170  1.00 96.48           C  
ATOM   2247  CE  LYS A 291      57.124  29.463  -3.827  1.00 96.48           C  
ATOM   2248  NZ  LYS A 291      58.313  28.956  -3.078  1.00 96.48           N1+
ATOM   2249  N   VAL A 292      53.970  27.223  -9.648  1.00 97.38           N  
ATOM   2250  CA  VAL A 292      53.967  26.638 -10.984  1.00 97.38           C  
ATOM   2251  C   VAL A 292      52.995  27.402 -11.880  1.00 97.38           C  
ATOM   2252  O   VAL A 292      53.338  27.773 -13.005  1.00 97.38           O  
ATOM   2253  CB  VAL A 292      53.592  25.139 -10.947  1.00 97.38           C  
ATOM   2254  CG1 VAL A 292      53.324  24.614 -12.356  1.00 97.38           C  
ATOM   2255  CG2 VAL A 292      54.699  24.330 -10.273  1.00 97.38           C  
ATOM   2256  N   VAL A 293      51.807  27.634 -11.342  1.00 97.68           N  
ATOM   2257  CA  VAL A 293      50.790  28.346 -12.109  1.00 97.68           C  
ATOM   2258  C   VAL A 293      51.274  29.760 -12.424  1.00 97.68           C  
ATOM   2259  O   VAL A 293      51.138  30.233 -13.555  1.00 97.68           O  
ATOM   2260  CB  VAL A 293      49.443  28.400 -11.354  1.00 97.68           C  
ATOM   2261  CG1 VAL A 293      48.444  29.288 -12.093  1.00 97.68           C  
ATOM   2262  CG2 VAL A 293      48.879  26.993 -11.170  1.00 97.68           C  
ATOM   2263  N   GLU A 294      51.807  30.364 -11.431  1.00 98.01           N  
ATOM   2264  CA  GLU A 294      52.314  31.720 -11.613  1.00 98.01           C  
ATOM   2265  C   GLU A 294      53.370  31.772 -12.714  1.00 98.01           C  
ATOM   2266  O   GLU A 294      53.323  32.642 -13.585  1.00 98.01           O  
ATOM   2267  CB  GLU A 294      52.892  32.260 -10.303  1.00 98.01           C  
ATOM   2268  CG  GLU A 294      53.374  33.701 -10.390  1.00 98.01           C  
ATOM   2269  CD  GLU A 294      53.937  34.226  -9.079  1.00 98.01           C  
ATOM   2270  OE1 GLU A 294      54.171  35.450  -8.966  1.00 98.01           O  
ATOM   2271  OE2 GLU A 294      54.148  33.405  -8.158  1.00 98.01           O1-
ATOM   2272  N   LEU A 295      54.319  30.884 -12.647  1.00 97.66           N  
ATOM   2273  CA  LEU A 295      55.391  30.847 -13.635  1.00 97.66           C  
ATOM   2274  C   LEU A 295      54.836  30.583 -15.030  1.00 97.66           C  
ATOM   2275  O   LEU A 295      55.275  31.197 -16.006  1.00 97.66           O  
ATOM   2276  CB  LEU A 295      56.420  29.774 -13.271  1.00 97.66           C  
ATOM   2277  CG  LEU A 295      57.685  29.727 -14.130  1.00 97.66           C  
ATOM   2278  CD1 LEU A 295      58.380  31.083 -14.124  1.00 97.66           C  
ATOM   2279  CD2 LEU A 295      58.626  28.635 -13.636  1.00 97.66           C  
ATOM   2280  N   ALA A 296      53.906  29.623 -15.129  1.00 97.62           N  
ATOM   2281  CA  ALA A 296      53.276  29.333 -16.414  1.00 97.62           C  
ATOM   2282  C   ALA A 296      52.618  30.580 -16.997  1.00 97.62           C  
ATOM   2283  O   ALA A 296      52.754  30.861 -18.191  1.00 97.62           O  
ATOM   2284  CB  ALA A 296      52.246  28.216 -16.262  1.00 97.62           C  
ATOM   2285  N   LEU A 297      51.920  31.323 -16.187  1.00 97.95           N  
ATOM   2286  CA  LEU A 297      51.253  32.539 -16.637  1.00 97.95           C  
ATOM   2287  C   LEU A 297      52.272  33.609 -17.017  1.00 97.95           C  
ATOM   2288  O   LEU A 297      52.055  34.370 -17.964  1.00 97.95           O  
ATOM   2289  CB  LEU A 297      50.319  33.073 -15.547  1.00 97.95           C  
ATOM   2290  CG  LEU A 297      49.068  32.241 -15.260  1.00 97.95           C  
ATOM   2291  CD1 LEU A 297      48.282  32.849 -14.103  1.00 97.95           C  
ATOM   2292  CD2 LEU A 297      48.197  32.134 -16.507  1.00 97.95           C  
ATOM   2293  N   GLU A 298      53.375  33.677 -16.236  1.00 97.85           N  
ATOM   2294  CA  GLU A 298      54.444  34.605 -16.591  1.00 97.85           C  
ATOM   2295  C   GLU A 298      54.989  34.313 -17.985  1.00 97.85           C  
ATOM   2296  O   GLU A 298      55.283  35.234 -18.750  1.00 97.85           O  
ATOM   2297  CB  GLU A 298      55.575  34.541 -15.560  1.00 97.85           C  
ATOM   2298  CG  GLU A 298      55.234  35.200 -14.231  1.00 97.85           C  
ATOM   2299  CD  GLU A 298      56.339  35.068 -13.195  1.00 97.85           C  
ATOM   2300  OE1 GLU A 298      56.313  35.804 -12.183  1.00 97.85           O  
ATOM   2301  OE2 GLU A 298      57.237  34.220 -13.397  1.00 97.85           O1-
ATOM   2302  N   ILE A 299      55.125  33.052 -18.283  1.00 96.23           N  
ATOM   2303  CA  ILE A 299      55.599  32.627 -19.595  1.00 96.23           C  
ATOM   2304  C   ILE A 299      54.609  33.069 -20.671  1.00 96.23           C  
ATOM   2305  O   ILE A 299      55.008  33.582 -21.718  1.00 96.23           O  
ATOM   2306  CB  ILE A 299      55.806  31.097 -19.654  1.00 96.23           C  
ATOM   2307  CG1 ILE A 299      56.993  30.685 -18.775  1.00 96.23           C  
ATOM   2308  CG2 ILE A 299      56.008  30.634 -21.099  1.00 96.23           C  
ATOM   2309  CD1 ILE A 299      57.123  29.181 -18.577  1.00 96.23           C  
ATOM   2310  N   VAL A 300      53.329  32.890 -20.467  1.00 96.07           N  
ATOM   2311  CA  VAL A 300      52.302  33.289 -21.423  1.00 96.07           C  
ATOM   2312  C   VAL A 300      52.371  34.795 -21.661  1.00 96.07           C  
ATOM   2313  O   VAL A 300      52.257  35.257 -22.798  1.00 96.07           O  
ATOM   2314  CB  VAL A 300      50.890  32.891 -20.937  1.00 96.07           C  
ATOM   2315  CG1 VAL A 300      49.818  33.459 -21.867  1.00 96.07           C  
ATOM   2316  CG2 VAL A 300      50.767  31.371 -20.842  1.00 96.07           C  
ATOM   2317  N   GLN A 301      52.555  35.508 -20.593  1.00 95.08           N  
ATOM   2318  CA  GLN A 301      52.651  36.960 -20.702  1.00 95.08           C  
ATOM   2319  C   GLN A 301      53.857  37.370 -21.542  1.00 95.08           C  
ATOM   2320  O   GLN A 301      53.772  38.299 -22.347  1.00 95.08           O  
ATOM   2321  CB  GLN A 301      52.738  37.597 -19.314  1.00 95.08           C  
ATOM   2322  CG  GLN A 301      52.719  39.119 -19.334  1.00 95.08           C  
ATOM   2323  CD  GLN A 301      52.714  39.725 -17.943  1.00 95.08           C  
ATOM   2324  NE2 GLN A 301      52.067  40.878 -17.801  1.00 95.08           N  
ATOM   2325  OE1 GLN A 301      53.283  39.162 -17.003  1.00 95.08           O  
ATOM   2326  N   GLN A 302      54.941  36.704 -21.406  1.00 93.81           N  
ATOM   2327  CA  GLN A 302      56.183  37.032 -22.098  1.00 93.81           C  
ATOM   2328  C   GLN A 302      56.156  36.540 -23.542  1.00 93.81           C  
ATOM   2329  O   GLN A 302      56.703  37.189 -24.435  1.00 93.81           O  
ATOM   2330  CB  GLN A 302      57.382  36.433 -21.361  1.00 93.81           C  
ATOM   2331  CG  GLN A 302      57.680  37.102 -20.025  1.00 93.81           C  
ATOM   2332  CD  GLN A 302      58.818  36.435 -19.276  1.00 93.81           C  
ATOM   2333  NE2 GLN A 302      59.113  36.933 -18.079  1.00 93.81           N  
ATOM   2334  OE1 GLN A 302      59.425  35.478 -19.766  1.00 93.81           O  
ATOM   2335  N   LEU A 303      55.565  35.382 -23.729  1.00 91.37           N  
ATOM   2336  CA  LEU A 303      55.510  34.785 -25.059  1.00 91.37           C  
ATOM   2337  C   LEU A 303      54.064  34.562 -25.492  1.00 91.37           C  
ATOM   2338  O   LEU A 303      53.584  33.427 -25.506  1.00 91.37           O  
ATOM   2339  CB  LEU A 303      56.273  33.459 -25.084  1.00 91.37           C  
ATOM   2340  CG  LEU A 303      57.741  33.513 -24.659  1.00 91.37           C  
ATOM   2341  CD1 LEU A 303      58.298  32.103 -24.495  1.00 91.37           C  
ATOM   2342  CD2 LEU A 303      58.562  34.304 -25.672  1.00 91.37           C  
ATOM   2343  N   PRO A 304      53.417  35.744 -25.880  1.00 85.31           N  
ATOM   2344  CA  PRO A 304      52.015  35.598 -26.278  1.00 85.31           C  
ATOM   2345  C   PRO A 304      51.855  34.908 -27.631  1.00 85.31           C  
ATOM   2346  O   PRO A 304      52.676  35.107 -28.530  1.00 85.31           O  
ATOM   2347  CB  PRO A 304      51.513  37.043 -26.338  1.00 85.31           C  
ATOM   2348  CG  PRO A 304      52.751  37.872 -26.463  1.00 85.31           C  
ATOM   2349  CD  PRO A 304      53.908  37.088 -25.917  1.00 85.31           C  
ATOM   2350  N   ASP A 305      51.281  33.700 -27.690  1.00 82.51           N  
ATOM   2351  CA  ASP A 305      50.802  33.101 -28.931  1.00 82.51           C  
ATOM   2352  C   ASP A 305      51.782  32.050 -29.449  1.00 82.51           C  
ATOM   2353  O   ASP A 305      52.081  32.007 -30.643  1.00 82.51           O  
ATOM   2354  CB  ASP A 305      50.576  34.178 -29.995  1.00 82.51           C  
ATOM   2355  CG  ASP A 305      49.734  33.691 -31.162  1.00 82.51           C  
ATOM   2356  OD1 ASP A 305      49.119  32.607 -31.060  1.00 82.51           O  
ATOM   2357  OD2 ASP A 305      49.688  34.395 -32.193  1.00 82.51           O1-
ATOM   2358  N   THR A 306      52.526  31.455 -28.544  1.00 89.25           N  
ATOM   2359  CA  THR A 306      53.438  30.379 -28.916  1.00 89.25           C  
ATOM   2360  C   THR A 306      52.886  29.026 -28.475  1.00 89.25           C  
ATOM   2361  O   THR A 306      52.051  28.955 -27.571  1.00 89.25           O  
ATOM   2362  CB  THR A 306      54.833  30.592 -28.300  1.00 89.25           C  
ATOM   2363  CG2 THR A 306      55.404  31.952 -28.688  1.00 89.25           C  
ATOM   2364  OG1 THR A 306      54.736  30.517 -26.872  1.00 89.25           O  
ATOM   2365  N   GLU A 307      53.266  28.068 -29.264  1.00 91.19           N  
ATOM   2366  CA  GLU A 307      52.920  26.697 -28.900  1.00 91.19           C  
ATOM   2367  C   GLU A 307      53.457  26.340 -27.517  1.00 91.19           C  
ATOM   2368  O   GLU A 307      52.814  25.604 -26.766  1.00 91.19           O  
ATOM   2369  CB  GLU A 307      53.455  25.712 -29.943  1.00 91.19           C  
ATOM   2370  CG  GLU A 307      52.657  25.695 -31.239  1.00 91.19           C  
ATOM   2371  CD  GLU A 307      51.200  25.312 -31.041  1.00 91.19           C  
ATOM   2372  OE1 GLU A 307      50.310  26.017 -31.571  1.00 91.19           O  
ATOM   2373  OE2 GLU A 307      50.945  24.301 -30.351  1.00 91.19           O1-
ATOM   2374  N   LEU A 308      54.534  26.943 -27.219  1.00 91.84           N  
ATOM   2375  CA  LEU A 308      55.171  26.702 -25.929  1.00 91.84           C  
ATOM   2376  C   LEU A 308      54.311  27.236 -24.789  1.00 91.84           C  
ATOM   2377  O   LEU A 308      54.186  26.593 -23.744  1.00 91.84           O  
ATOM   2378  CB  LEU A 308      56.556  27.351 -25.886  1.00 91.84           C  
ATOM   2379  CG  LEU A 308      57.684  26.589 -26.581  1.00 91.84           C  
ATOM   2380  CD1 LEU A 308      58.950  27.439 -26.625  1.00 91.84           C  
ATOM   2381  CD2 LEU A 308      57.949  25.263 -25.875  1.00 91.84           C  
ATOM   2382  N   ALA A 309      53.779  28.356 -24.926  1.00 93.29           N  
ATOM   2383  CA  ALA A 309      52.892  28.936 -23.921  1.00 93.29           C  
ATOM   2384  C   ALA A 309      51.686  28.036 -23.669  1.00 93.29           C  
ATOM   2385  O   ALA A 309      51.295  27.819 -22.519  1.00 93.29           O  
ATOM   2386  CB  ALA A 309      52.434  30.325 -24.355  1.00 93.29           C  
ATOM   2387  N   LYS A 310      51.125  27.524 -24.748  1.00 93.33           N  
ATOM   2388  CA  LYS A 310      49.984  26.617 -24.651  1.00 93.33           C  
ATOM   2389  C   LYS A 310      50.357  25.343 -23.898  1.00 93.33           C  
ATOM   2390  O   LYS A 310      49.609  24.887 -23.031  1.00 93.33           O  
ATOM   2391  CB  LYS A 310      49.458  26.267 -26.043  1.00 93.33           C  
ATOM   2392  CG  LYS A 310      48.785  27.428 -26.761  1.00 93.33           C  
ATOM   2393  CD  LYS A 310      48.277  27.016 -28.137  1.00 93.33           C  
ATOM   2394  CE  LYS A 310      47.696  28.201 -28.897  1.00 93.33           C  
ATOM   2395  NZ  LYS A 310      47.259  27.816 -30.273  1.00 93.33           N1+
ATOM   2396  N   GLU A 311      51.517  24.851 -24.217  1.00 94.68           N  
ATOM   2397  CA  GLU A 311      51.993  23.639 -23.557  1.00 94.68           C  
ATOM   2398  C   GLU A 311      52.286  23.892 -22.081  1.00 94.68           C  
ATOM   2399  O   GLU A 311      52.002  23.044 -21.232  1.00 94.68           O  
ATOM   2400  CB  GLU A 311      53.245  23.102 -24.256  1.00 94.68           C  
ATOM   2401  CG  GLU A 311      52.970  22.489 -25.622  1.00 94.68           C  
ATOM   2402  CD  GLU A 311      54.198  21.847 -26.248  1.00 94.68           C  
ATOM   2403  OE1 GLU A 311      54.082  21.264 -27.351  1.00 94.68           O  
ATOM   2404  OE2 GLU A 311      55.284  21.925 -25.632  1.00 94.68           O1-
ATOM   2405  N   ALA A 312      52.854  25.064 -21.791  1.00 95.99           N  
ATOM   2406  CA  ALA A 312      53.126  25.424 -20.403  1.00 95.99           C  
ATOM   2407  C   ALA A 312      51.836  25.489 -19.589  1.00 95.99           C  
ATOM   2408  O   ALA A 312      51.781  24.993 -18.462  1.00 95.99           O  
ATOM   2409  CB  ALA A 312      53.862  26.760 -20.333  1.00 95.99           C  
ATOM   2410  N   LEU A 313      50.770  26.067 -20.127  1.00 96.11           N  
ATOM   2411  CA  LEU A 313      49.483  26.176 -19.450  1.00 96.11           C  
ATOM   2412  C   LEU A 313      48.870  24.798 -19.222  1.00 96.11           C  
ATOM   2413  O   LEU A 313      48.337  24.522 -18.145  1.00 96.11           O  
ATOM   2414  CB  LEU A 313      48.520  27.046 -20.264  1.00 96.11           C  
ATOM   2415  CG  LEU A 313      48.748  28.557 -20.194  1.00 96.11           C  
ATOM   2416  CD1 LEU A 313      47.807  29.280 -21.151  1.00 96.11           C  
ATOM   2417  CD2 LEU A 313      48.558  29.060 -18.767  1.00 96.11           C  
ATOM   2418  N   LYS A 314      48.937  24.046 -20.249  1.00 95.40           N  
ATOM   2419  CA  LYS A 314      48.407  22.690 -20.140  1.00 95.40           C  
ATOM   2420  C   LYS A 314      49.126  21.905 -19.045  1.00 95.40           C  
ATOM   2421  O   LYS A 314      48.488  21.201 -18.259  1.00 95.40           O  
ATOM   2422  CB  LYS A 314      48.531  21.956 -21.477  1.00 95.40           C  
ATOM   2423  CG  LYS A 314      47.533  22.416 -22.530  1.00 95.40           C  
ATOM   2424  CD  LYS A 314      47.666  21.610 -23.815  1.00 95.40           C  
ATOM   2425  CE  LYS A 314      46.725  22.125 -24.898  1.00 95.40           C  
ATOM   2426  NZ  LYS A 314      46.882  21.365 -26.174  1.00 95.40           N1+
ATOM   2427  N   LEU A 315      50.418  22.013 -19.056  1.00 96.00           N  
ATOM   2428  CA  LEU A 315      51.225  21.335 -18.048  1.00 96.00           C  
ATOM   2429  C   LEU A 315      50.892  21.846 -16.650  1.00 96.00           C  
ATOM   2430  O   LEU A 315      50.769  21.058 -15.710  1.00 96.00           O  
ATOM   2431  CB  LEU A 315      52.716  21.533 -18.334  1.00 96.00           C  
ATOM   2432  CG  LEU A 315      53.689  20.842 -17.376  1.00 96.00           C  
ATOM   2433  CD1 LEU A 315      53.442  19.337 -17.367  1.00 96.00           C  
ATOM   2434  CD2 LEU A 315      55.131  21.151 -17.763  1.00 96.00           C  
ATOM   2435  N   ALA A 316      50.776  23.112 -16.503  1.00 96.52           N  
ATOM   2436  CA  ALA A 316      50.411  23.701 -15.217  1.00 96.52           C  
ATOM   2437  C   ALA A 316      49.049  23.197 -14.751  1.00 96.52           C  
ATOM   2438  O   ALA A 316      48.846  22.945 -13.560  1.00 96.52           O  
ATOM   2439  CB  ALA A 316      50.408  25.225 -15.311  1.00 96.52           C  
ATOM   2440  N   LYS A 317      48.145  23.080 -15.619  1.00 95.14           N  
ATOM   2441  CA  LYS A 317      46.816  22.561 -15.308  1.00 95.14           C  
ATOM   2442  C   LYS A 317      46.896  21.144 -14.748  1.00 95.14           C  
ATOM   2443  O   LYS A 317      46.221  20.819 -13.769  1.00 95.14           O  
ATOM   2444  CB  LYS A 317      45.927  22.584 -16.552  1.00 95.14           C  
ATOM   2445  CG  LYS A 317      44.460  22.293 -16.270  1.00 95.14           C  
ATOM   2446  CD  LYS A 317      43.609  22.446 -17.524  1.00 95.14           C  
ATOM   2447  CE  LYS A 317      42.142  22.146 -17.245  1.00 95.14           C  
ATOM   2448  NZ  LYS A 317      41.300  22.314 -18.467  1.00 95.14           N1+
ATOM   2449  N   GLU A 318      47.695  20.369 -15.341  1.00 94.33           N  
ATOM   2450  CA  GLU A 318      47.892  19.001 -14.871  1.00 94.33           C  
ATOM   2451  C   GLU A 318      48.633  18.976 -13.538  1.00 94.33           C  
ATOM   2452  O   GLU A 318      48.300  18.187 -12.651  1.00 94.33           O  
ATOM   2453  CB  GLU A 318      48.655  18.178 -15.912  1.00 94.33           C  
ATOM   2454  CG  GLU A 318      47.856  17.890 -17.174  1.00 94.33           C  
ATOM   2455  CD  GLU A 318      48.631  17.085 -18.205  1.00 94.33           C  
ATOM   2456  OE1 GLU A 318      48.088  16.818 -19.300  1.00 94.33           O  
ATOM   2457  OE2 GLU A 318      49.792  16.718 -17.914  1.00 94.33           O1-
ATOM   2458  N   ALA A 319      49.536  19.876 -13.451  1.00 93.56           N  
ATOM   2459  CA  ALA A 319      50.378  19.934 -12.258  1.00 93.56           C  
ATOM   2460  C   ALA A 319      49.565  20.346 -11.034  1.00 93.56           C  
ATOM   2461  O   ALA A 319      49.796  19.845  -9.930  1.00 93.56           O  
ATOM   2462  CB  ALA A 319      51.538  20.901 -12.473  1.00 93.56           C  
ATOM   2463  N   VAL A 320      48.606  21.213 -11.187  1.00 92.69           N  
ATOM   2464  CA  VAL A 320      47.832  21.741 -10.069  1.00 92.69           C  
ATOM   2465  C   VAL A 320      46.957  20.639  -9.479  1.00 92.69           C  
ATOM   2466  O   VAL A 320      46.546  20.718  -8.319  1.00 92.69           O  
ATOM   2467  CB  VAL A 320      46.959  22.942 -10.500  1.00 92.69           C  
ATOM   2468  CG1 VAL A 320      45.764  22.472 -11.327  1.00 92.69           C  
ATOM   2469  CG2 VAL A 320      46.489  23.726  -9.276  1.00 92.69           C  
ATOM   2470  N   LYS A 321      46.721  19.652 -10.277  1.00 91.05           N  
ATOM   2471  CA  LYS A 321      45.907  18.526  -9.830  1.00 91.05           C  
ATOM   2472  C   LYS A 321      46.753  17.499  -9.083  1.00 91.05           C  
ATOM   2473  O   LYS A 321      46.218  16.634  -8.386  1.00 91.05           O  
ATOM   2474  CB  LYS A 321      45.209  17.863 -11.019  1.00 91.05           C  
ATOM   2475  CG  LYS A 321      44.214  18.766 -11.733  1.00 91.05           C  
ATOM   2476  CD  LYS A 321      43.584  18.065 -12.930  1.00 91.05           C  
ATOM   2477  CE  LYS A 321      42.641  18.990 -13.687  1.00 91.05           C  
ATOM   2478  NZ  LYS A 321      42.073  18.330 -14.901  1.00 91.05           N1+
ATOM   2479  N   SER A 322      48.025  17.643  -9.140  1.00 90.77           N  
ATOM   2480  CA  SER A 322      48.943  16.701  -8.508  1.00 90.77           C  
ATOM   2481  C   SER A 322      49.191  17.065  -7.048  1.00 90.77           C  
ATOM   2482  O   SER A 322      49.320  18.244  -6.709  1.00 90.77           O  
ATOM   2483  CB  SER A 322      50.273  16.659  -9.263  1.00 90.77           C  
ATOM   2484  OG  SER A 322      51.190  15.791  -8.619  1.00 90.77           O  
ATOM   2485  N   THR A 323      49.191  16.052  -6.190  1.00 89.75           N  
ATOM   2486  CA  THR A 323      49.474  16.284  -4.778  1.00 89.75           C  
ATOM   2487  C   THR A 323      50.936  15.978  -4.462  1.00 89.75           C  
ATOM   2488  O   THR A 323      51.397  16.215  -3.344  1.00 89.75           O  
ATOM   2489  CB  THR A 323      48.562  15.432  -3.877  1.00 89.75           C  
ATOM   2490  CG2 THR A 323      47.099  15.833  -4.038  1.00 89.75           C  
ATOM   2491  OG1 THR A 323      48.708  14.051  -4.229  1.00 89.75           O  
ATOM   2492  N   ASP A 324      51.676  15.558  -5.514  1.00 93.73           N  
ATOM   2493  CA  ASP A 324      53.071  15.174  -5.318  1.00 93.73           C  
ATOM   2494  C   ASP A 324      53.993  16.387  -5.416  1.00 93.73           C  
ATOM   2495  O   ASP A 324      54.179  16.946  -6.498  1.00 93.73           O  
ATOM   2496  CB  ASP A 324      53.484  14.114  -6.341  1.00 93.73           C  
ATOM   2497  CG  ASP A 324      54.829  13.482  -6.029  1.00 93.73           C  
ATOM   2498  OD1 ASP A 324      55.779  14.212  -5.673  1.00 93.73           O  
ATOM   2499  OD2 ASP A 324      54.941  12.242  -6.141  1.00 93.73           O1-
ATOM   2500  N   SER A 325      54.659  16.725  -4.311  1.00 93.41           N  
ATOM   2501  CA  SER A 325      55.498  17.917  -4.239  1.00 93.41           C  
ATOM   2502  C   SER A 325      56.699  17.804  -5.173  1.00 93.41           C  
ATOM   2503  O   SER A 325      57.108  18.791  -5.788  1.00 93.41           O  
ATOM   2504  CB  SER A 325      55.977  18.150  -2.805  1.00 93.41           C  
ATOM   2505  OG  SER A 325      56.796  17.079  -2.368  1.00 93.41           O  
ATOM   2506  N   GLU A 326      57.219  16.614  -5.290  1.00 94.05           N  
ATOM   2507  CA  GLU A 326      58.375  16.402  -6.156  1.00 94.05           C  
ATOM   2508  C   GLU A 326      58.015  16.620  -7.622  1.00 94.05           C  
ATOM   2509  O   GLU A 326      58.783  17.223  -8.374  1.00 94.05           O  
ATOM   2510  CB  GLU A 326      58.944  14.995  -5.958  1.00 94.05           C  
ATOM   2511  CG  GLU A 326      60.307  14.786  -6.603  1.00 94.05           C  
ATOM   2512  CD  GLU A 326      61.385  15.694  -6.033  1.00 94.05           C  
ATOM   2513  OE1 GLU A 326      62.365  15.997  -6.751  1.00 94.05           O  
ATOM   2514  OE2 GLU A 326      61.250  16.105  -4.859  1.00 94.05           O1-
ATOM   2515  N   ALA A 327      56.882  16.133  -8.016  1.00 95.12           N  
ATOM   2516  CA  ALA A 327      56.401  16.360  -9.376  1.00 95.12           C  
ATOM   2517  C   ALA A 327      56.244  17.851  -9.660  1.00 95.12           C  
ATOM   2518  O   ALA A 327      56.618  18.327 -10.735  1.00 95.12           O  
ATOM   2519  CB  ALA A 327      55.075  15.637  -9.598  1.00 95.12           C  
ATOM   2520  N   LEU A 328      55.717  18.617  -8.705  1.00 95.80           N  
ATOM   2521  CA  LEU A 328      55.521  20.055  -8.856  1.00 95.80           C  
ATOM   2522  C   LEU A 328      56.857  20.772  -9.016  1.00 95.80           C  
ATOM   2523  O   LEU A 328      56.972  21.709  -9.809  1.00 95.80           O  
ATOM   2524  CB  LEU A 328      54.764  20.621  -7.651  1.00 95.80           C  
ATOM   2525  CG  LEU A 328      53.303  20.196  -7.508  1.00 95.80           C  
ATOM   2526  CD1 LEU A 328      52.727  20.715  -6.194  1.00 95.80           C  
ATOM   2527  CD2 LEU A 328      52.481  20.696  -8.691  1.00 95.80           C  
ATOM   2528  N   LYS A 329      57.880  20.313  -8.265  1.00 96.15           N  
ATOM   2529  CA  LYS A 329      59.219  20.884  -8.378  1.00 96.15           C  
ATOM   2530  C   LYS A 329      59.800  20.652  -9.770  1.00 96.15           C  
ATOM   2531  O   LYS A 329      60.470  21.528 -10.322  1.00 96.15           O  
ATOM   2532  CB  LYS A 329      60.148  20.288  -7.318  1.00 96.15           C  
ATOM   2533  CG  LYS A 329      59.853  20.760  -5.902  1.00 96.15           C  
ATOM   2534  CD  LYS A 329      60.815  20.143  -4.895  1.00 96.15           C  
ATOM   2535  CE  LYS A 329      60.472  20.553  -3.469  1.00 96.15           C  
ATOM   2536  NZ  LYS A 329      61.363  19.885  -2.473  1.00 96.15           N1+
ATOM   2537  N   VAL A 330      59.555  19.479 -10.300  1.00 97.30           N  
ATOM   2538  CA  VAL A 330      60.011  19.150 -11.647  1.00 97.30           C  
ATOM   2539  C   VAL A 330      59.350  20.084 -12.659  1.00 97.30           C  
ATOM   2540  O   VAL A 330      60.022  20.645 -13.526  1.00 97.30           O  
ATOM   2541  CB  VAL A 330      59.710  17.677 -12.004  1.00 97.30           C  
ATOM   2542  CG1 VAL A 330      59.947  17.424 -13.493  1.00 97.30           C  
ATOM   2543  CG2 VAL A 330      60.566  16.737 -11.157  1.00 97.30           C  
ATOM   2544  N   VAL A 331      58.055  20.228 -12.491  1.00 97.86           N  
ATOM   2545  CA  VAL A 331      57.313  21.085 -13.409  1.00 97.86           C  
ATOM   2546  C   VAL A 331      57.812  22.523 -13.292  1.00 97.86           C  
ATOM   2547  O   VAL A 331      58.006  23.204 -14.303  1.00 97.86           O  
ATOM   2548  CB  VAL A 331      55.793  21.025 -13.139  1.00 97.86           C  
ATOM   2549  CG1 VAL A 331      55.051  22.047 -14.000  1.00 97.86           C  
ATOM   2550  CG2 VAL A 331      55.261  19.617 -13.399  1.00 97.86           C  
ATOM   2551  N   TYR A 332      57.973  22.946 -12.108  1.00 97.68           N  
ATOM   2552  CA  TYR A 332      58.475  24.296 -11.884  1.00 97.68           C  
ATOM   2553  C   TYR A 332      59.812  24.504 -12.586  1.00 97.68           C  
ATOM   2554  O   TYR A 332      60.003  25.499 -13.290  1.00 97.68           O  
ATOM   2555  CB  TYR A 332      58.624  24.574 -10.385  1.00 97.68           C  
ATOM   2556  CG  TYR A 332      59.163  25.949 -10.072  1.00 97.68           C  
ATOM   2557  CD1 TYR A 332      60.515  26.143  -9.800  1.00 97.68           C  
ATOM   2558  CD2 TYR A 332      58.323  27.056 -10.047  1.00 97.68           C  
ATOM   2559  CE1 TYR A 332      61.017  27.407  -9.509  1.00 97.68           C  
ATOM   2560  CE2 TYR A 332      58.812  28.326  -9.758  1.00 97.68           C  
ATOM   2561  CZ  TYR A 332      60.159  28.490  -9.492  1.00 97.68           C  
ATOM   2562  OH  TYR A 332      60.650  29.745  -9.204  1.00 97.68           O  
ATOM   2563  N   LEU A 333      60.742  23.605 -12.415  1.00 97.25           N  
ATOM   2564  CA  LEU A 333      62.061  23.689 -13.034  1.00 97.25           C  
ATOM   2565  C   LEU A 333      61.948  23.696 -14.554  1.00 97.25           C  
ATOM   2566  O   LEU A 333      62.651  24.451 -15.230  1.00 97.25           O  
ATOM   2567  CB  LEU A 333      62.940  22.521 -12.581  1.00 97.25           C  
ATOM   2568  CG  LEU A 333      63.558  22.638 -11.187  1.00 97.25           C  
ATOM   2569  CD1 LEU A 333      64.177  21.308 -10.769  1.00 97.25           C  
ATOM   2570  CD2 LEU A 333      64.598  23.751 -11.154  1.00 97.25           C  
ATOM   2571  N   ALA A 334      61.112  22.817 -15.056  1.00 97.69           N  
ATOM   2572  CA  ALA A 334      60.913  22.767 -16.502  1.00 97.69           C  
ATOM   2573  C   ALA A 334      60.409  24.107 -17.032  1.00 97.69           C  
ATOM   2574  O   ALA A 334      60.891  24.597 -18.056  1.00 97.69           O  
ATOM   2575  CB  ALA A 334      59.935  21.653 -16.866  1.00 97.69           C  
ATOM   2576  N   LEU A 335      59.451  24.693 -16.342  1.00 97.91           N  
ATOM   2577  CA  LEU A 335      58.907  25.982 -16.756  1.00 97.91           C  
ATOM   2578  C   LEU A 335      59.959  27.079 -16.639  1.00 97.91           C  
ATOM   2579  O   LEU A 335      60.011  27.988 -17.471  1.00 97.91           O  
ATOM   2580  CB  LEU A 335      57.681  26.343 -15.911  1.00 97.91           C  
ATOM   2581  CG  LEU A 335      56.426  25.502 -16.144  1.00 97.91           C  
ATOM   2582  CD1 LEU A 335      55.320  25.922 -15.182  1.00 97.91           C  
ATOM   2583  CD2 LEU A 335      55.960  25.626 -17.590  1.00 97.91           C  
ATOM   2584  N   ARG A 336      60.696  26.969 -15.599  1.00 97.49           N  
ATOM   2585  CA  ARG A 336      61.788  27.925 -15.451  1.00 97.49           C  
ATOM   2586  C   ARG A 336      62.734  27.865 -16.644  1.00 97.49           C  
ATOM   2587  O   ARG A 336      63.203  28.899 -17.124  1.00 97.49           O  
ATOM   2588  CB  ARG A 336      62.560  27.663 -14.155  1.00 97.49           C  
ATOM   2589  CG  ARG A 336      63.609  28.718 -13.840  1.00 97.49           C  
ATOM   2590  CD  ARG A 336      62.975  30.041 -13.435  1.00 97.49           C  
ATOM   2591  NE  ARG A 336      63.977  31.003 -12.985  1.00 97.49           N  
ATOM   2592  CZ  ARG A 336      63.731  32.281 -12.708  1.00 97.49           C  
ATOM   2593  NH1 ARG A 336      62.505  32.777 -12.831  1.00 97.49           N1+
ATOM   2594  NH2 ARG A 336      64.717  33.067 -12.305  1.00 97.49           N  
ATOM   2595  N   ILE A 337      63.054  26.740 -17.118  1.00 95.87           N  
ATOM   2596  CA  ILE A 337      63.897  26.539 -18.291  1.00 95.87           C  
ATOM   2597  C   ILE A 337      63.235  27.164 -19.516  1.00 95.87           C  
ATOM   2598  O   ILE A 337      63.894  27.837 -20.311  1.00 95.87           O  
ATOM   2599  CB  ILE A 337      64.173  25.038 -18.537  1.00 95.87           C  
ATOM   2600  CG1 ILE A 337      65.082  24.474 -17.438  1.00 95.87           C  
ATOM   2601  CG2 ILE A 337      64.791  24.823 -19.922  1.00 95.87           C  
ATOM   2602  CD1 ILE A 337      65.188  22.956 -17.441  1.00 95.87           C  
ATOM   2603  N   VAL A 338      61.978  26.959 -19.670  1.00 95.82           N  
ATOM   2604  CA  VAL A 338      61.245  27.541 -20.789  1.00 95.82           C  
ATOM   2605  C   VAL A 338      61.344  29.063 -20.738  1.00 95.82           C  
ATOM   2606  O   VAL A 338      61.542  29.714 -21.767  1.00 95.82           O  
ATOM   2607  CB  VAL A 338      59.763  27.104 -20.785  1.00 95.82           C  
ATOM   2608  CG1 VAL A 338      58.974  27.856 -21.856  1.00 95.82           C  
ATOM   2609  CG2 VAL A 338      59.652  25.595 -20.997  1.00 95.82           C  
ATOM   2610  N   GLN A 339      61.215  29.590 -19.549  1.00 95.53           N  
ATOM   2611  CA  GLN A 339      61.290  31.036 -19.373  1.00 95.53           C  
ATOM   2612  C   GLN A 339      62.670  31.565 -19.750  1.00 95.53           C  
ATOM   2613  O   GLN A 339      62.787  32.623 -20.371  1.00 95.53           O  
ATOM   2614  CB  GLN A 339      60.957  31.419 -17.930  1.00 95.53           C  
ATOM   2615  CG  GLN A 339      60.903  32.923 -17.690  1.00 95.53           C  
ATOM   2616  CD  GLN A 339      60.596  33.276 -16.247  1.00 95.53           C  
ATOM   2617  NE2 GLN A 339      59.775  34.302 -16.050  1.00 95.53           N  
ATOM   2618  OE1 GLN A 339      61.091  32.631 -15.317  1.00 95.53           O  
ATOM   2619  N   GLN A 340      63.705  30.872 -19.472  1.00 93.87           N  
ATOM   2620  CA  GLN A 340      65.082  31.304 -19.699  1.00 93.87           C  
ATOM   2621  C   GLN A 340      65.499  31.069 -21.147  1.00 93.87           C  
ATOM   2622  O   GLN A 340      66.290  31.836 -21.702  1.00 93.87           O  
ATOM   2623  CB  GLN A 340      66.035  30.574 -18.752  1.00 93.87           C  
ATOM   2624  CG  GLN A 340      65.896  30.994 -17.294  1.00 93.87           C  
ATOM   2625  CD  GLN A 340      66.789  30.193 -16.365  1.00 93.87           C  
ATOM   2626  NE2 GLN A 340      66.850  30.602 -15.103  1.00 93.87           N  
ATOM   2627  OE1 GLN A 340      67.419  29.214 -16.779  1.00 93.87           O  
ATOM   2628  N   LEU A 341      65.018  29.992 -21.662  1.00 90.59           N  
ATOM   2629  CA  LEU A 341      65.375  29.640 -23.031  1.00 90.59           C  
ATOM   2630  C   LEU A 341      64.131  29.531 -23.906  1.00 90.59           C  
ATOM   2631  O   LEU A 341      63.713  28.428 -24.264  1.00 90.59           O  
ATOM   2632  CB  LEU A 341      66.152  28.320 -23.062  1.00 90.59           C  
ATOM   2633  CG  LEU A 341      67.431  28.266 -22.224  1.00 90.59           C  
ATOM   2634  CD1 LEU A 341      67.950  26.835 -22.142  1.00 90.59           C  
ATOM   2635  CD2 LEU A 341      68.492  29.193 -22.808  1.00 90.59           C  
ATOM   2636  N   PRO A 342      63.599  30.772 -24.262  1.00 84.13           N  
ATOM   2637  CA  PRO A 342      62.371  30.705 -25.060  1.00 84.13           C  
ATOM   2638  C   PRO A 342      62.623  30.236 -26.492  1.00 84.13           C  
ATOM   2639  O   PRO A 342      63.656  30.565 -27.080  1.00 84.13           O  
ATOM   2640  CB  PRO A 342      61.860  32.148 -25.041  1.00 84.13           C  
ATOM   2641  CG  PRO A 342      63.054  32.973 -24.683  1.00 84.13           C  
ATOM   2642  CD  PRO A 342      64.033  32.101 -23.951  1.00 84.13           C  
ATOM   2643  N   ASP A 343      62.013  29.103 -26.956  1.00 81.69           N  
ATOM   2644  CA  ASP A 343      61.914  28.716 -28.360  1.00 81.69           C  
ATOM   2645  C   ASP A 343      63.057  27.783 -28.754  1.00 81.69           C  
ATOM   2646  O   ASP A 343      63.655  27.942 -29.820  1.00 81.69           O  
ATOM   2647  CB  ASP A 343      61.910  29.953 -29.260  1.00 81.69           C  
ATOM   2648  CG  ASP A 343      60.665  30.805 -29.091  1.00 81.69           C  
ATOM   2649  OD1 ASP A 343      59.567  30.246 -28.873  1.00 81.69           O  
ATOM   2650  OD2 ASP A 343      60.780  32.047 -29.180  1.00 81.69           O1-
ATOM   2651  N   THR A 344      63.534  27.026 -27.767  1.00 89.42           N  
ATOM   2652  CA  THR A 344      64.589  26.054 -28.037  1.00 89.42           C  
ATOM   2653  C   THR A 344      64.042  24.631 -27.975  1.00 89.42           C  
ATOM   2654  O   THR A 344      62.983  24.392 -27.391  1.00 89.42           O  
ATOM   2655  CB  THR A 344      65.754  26.204 -27.040  1.00 89.42           C  
ATOM   2656  CG2 THR A 344      66.302  27.626 -27.044  1.00 89.42           C  
ATOM   2657  OG1 THR A 344      65.291  25.885 -25.722  1.00 89.42           O  
ATOM   2658  N   GLU A 345      64.705  23.816 -28.762  1.00 90.96           N  
ATOM   2659  CA  GLU A 345      64.397  22.390 -28.707  1.00 90.96           C  
ATOM   2660  C   GLU A 345      64.534  21.850 -27.287  1.00 90.96           C  
ATOM   2661  O   GLU A 345      63.755  20.993 -26.865  1.00 90.96           O  
ATOM   2662  CB  GLU A 345      65.304  21.607 -29.660  1.00 90.96           C  
ATOM   2663  CG  GLU A 345      64.900  21.714 -31.123  1.00 90.96           C  
ATOM   2664  CD  GLU A 345      65.750  20.855 -32.045  1.00 90.96           C  
ATOM   2665  OE1 GLU A 345      65.475  20.818 -33.266  1.00 90.96           O  
ATOM   2666  OE2 GLU A 345      66.699  20.213 -31.542  1.00 90.96           O1-
ATOM   2667  N   LEU A 346      65.428  22.447 -26.586  1.00 91.58           N  
ATOM   2668  CA  LEU A 346      65.669  22.055 -25.202  1.00 91.58           C  
ATOM   2669  C   LEU A 346      64.452  22.352 -24.332  1.00 91.58           C  
ATOM   2670  O   LEU A 346      64.078  21.541 -23.482  1.00 91.58           O  
ATOM   2671  CB  LEU A 346      66.897  22.780 -24.644  1.00 91.58           C  
ATOM   2672  CG  LEU A 346      68.259  22.207 -25.039  1.00 91.58           C  
ATOM   2673  CD1 LEU A 346      69.373  23.178 -24.657  1.00 91.58           C  
ATOM   2674  CD2 LEU A 346      68.478  20.849 -24.384  1.00 91.58           C  
ATOM   2675  N   ALA A 347      63.858  23.449 -24.467  1.00 93.59           N  
ATOM   2676  CA  ALA A 347      62.655  23.826 -23.730  1.00 93.59           C  
ATOM   2677  C   ALA A 347      61.513  22.851 -24.008  1.00 93.59           C  
ATOM   2678  O   ALA A 347      60.808  22.434 -23.087  1.00 93.59           O  
ATOM   2679  CB  ALA A 347      62.234  25.249 -24.090  1.00 93.59           C  
ATOM   2680  N   ARG A 348      61.355  22.500 -25.258  1.00 93.82           N  
ATOM   2681  CA  ARG A 348      60.311  21.561 -25.655  1.00 93.82           C  
ATOM   2682  C   ARG A 348      60.539  20.190 -25.027  1.00 93.82           C  
ATOM   2683  O   ARG A 348      59.598  19.561 -24.538  1.00 93.82           O  
ATOM   2684  CB  ARG A 348      60.250  21.436 -27.179  1.00 93.82           C  
ATOM   2685  CG  ARG A 348      59.744  22.686 -27.880  1.00 93.82           C  
ATOM   2686  CD  ARG A 348      59.702  22.507 -29.391  1.00 93.82           C  
ATOM   2687  NE  ARG A 348      59.328  23.745 -30.070  1.00 93.82           N  
ATOM   2688  CZ  ARG A 348      59.391  23.937 -31.384  1.00 93.82           C  
ATOM   2689  NH1 ARG A 348      59.817  22.971 -32.192  1.00 93.82           N1+
ATOM   2690  NH2 ARG A 348      59.025  25.102 -31.897  1.00 93.82           N  
ATOM   2691  N   GLU A 349      61.815  19.825 -25.030  1.00 94.43           N  
ATOM   2692  CA  GLU A 349      62.166  18.539 -24.435  1.00 94.43           C  
ATOM   2693  C   GLU A 349      61.949  18.552 -22.924  1.00 94.43           C  
ATOM   2694  O   GLU A 349      61.459  17.577 -22.354  1.00 94.43           O  
ATOM   2695  CB  GLU A 349      63.618  18.176 -24.755  1.00 94.43           C  
ATOM   2696  CG  GLU A 349      63.851  17.796 -26.210  1.00 94.43           C  
ATOM   2697  CD  GLU A 349      65.300  17.453 -26.515  1.00 94.43           C  
ATOM   2698  OE1 GLU A 349      65.713  17.558 -27.693  1.00 94.43           O  
ATOM   2699  OE2 GLU A 349      66.028  17.076 -25.572  1.00 94.43           O1-
ATOM   2700  N   ALA A 350      62.298  19.656 -22.292  1.00 95.81           N  
ATOM   2701  CA  ALA A 350      62.087  19.792 -20.854  1.00 95.81           C  
ATOM   2702  C   ALA A 350      60.605  19.689 -20.505  1.00 95.81           C  
ATOM   2703  O   ALA A 350      60.232  19.016 -19.541  1.00 95.81           O  
ATOM   2704  CB  ALA A 350      62.658  21.117 -20.355  1.00 95.81           C  
ATOM   2705  N   LEU A 351      59.722  20.319 -21.259  1.00 96.01           N  
ATOM   2706  CA  LEU A 351      58.280  20.284 -21.036  1.00 96.01           C  
ATOM   2707  C   LEU A 351      57.735  18.872 -21.220  1.00 96.01           C  
ATOM   2708  O   LEU A 351      56.885  18.425 -20.446  1.00 96.01           O  
ATOM   2709  CB  LEU A 351      57.568  21.247 -21.988  1.00 96.01           C  
ATOM   2710  CG  LEU A 351      57.639  22.732 -21.630  1.00 96.01           C  
ATOM   2711  CD1 LEU A 351      56.969  23.572 -22.713  1.00 96.01           C  
ATOM   2712  CD2 LEU A 351      56.992  22.987 -20.272  1.00 96.01           C  
ATOM   2713  N   GLU A 352      58.195  18.267 -22.249  1.00 95.75           N  
ATOM   2714  CA  GLU A 352      57.763  16.897 -22.508  1.00 95.75           C  
ATOM   2715  C   GLU A 352      58.136  15.973 -21.353  1.00 95.75           C  
ATOM   2716  O   GLU A 352      57.331  15.136 -20.937  1.00 95.75           O  
ATOM   2717  CB  GLU A 352      58.372  16.379 -23.814  1.00 95.75           C  
ATOM   2718  CG  GLU A 352      57.820  15.033 -24.259  1.00 95.75           C  
ATOM   2719  CD  GLU A 352      58.329  14.595 -25.623  1.00 95.75           C  
ATOM   2720  OE1 GLU A 352      57.923  13.513 -26.104  1.00 95.75           O  
ATOM   2721  OE2 GLU A 352      59.141  15.341 -26.215  1.00 95.75           O1-
ATOM   2722  N   LEU A 353      59.332  16.125 -20.891  1.00 95.43           N  
ATOM   2723  CA  LEU A 353      59.793  15.326 -19.760  1.00 95.43           C  
ATOM   2724  C   LEU A 353      58.961  15.615 -18.516  1.00 95.43           C  
ATOM   2725  O   LEU A 353      58.606  14.696 -17.774  1.00 95.43           O  
ATOM   2726  CB  LEU A 353      61.272  15.602 -19.475  1.00 95.43           C  
ATOM   2727  CG  LEU A 353      61.977  14.618 -18.540  1.00 95.43           C  
ATOM   2728  CD1 LEU A 353      61.946  13.212 -19.130  1.00 95.43           C  
ATOM   2729  CD2 LEU A 353      63.413  15.062 -18.280  1.00 95.43           C  
ATOM   2730  N   ALA A 354      58.714  16.855 -18.280  1.00 96.29           N  
ATOM   2731  CA  ALA A 354      57.889  17.245 -17.140  1.00 96.29           C  
ATOM   2732  C   ALA A 354      56.488  16.649 -17.248  1.00 96.29           C  
ATOM   2733  O   ALA A 354      55.895  16.255 -16.240  1.00 96.29           O  
ATOM   2734  CB  ALA A 354      57.810  18.766 -17.035  1.00 96.29           C  
ATOM   2735  N   LYS A 355      55.949  16.565 -18.408  1.00 95.33           N  
ATOM   2736  CA  LYS A 355      54.639  15.966 -18.645  1.00 95.33           C  
ATOM   2737  C   LYS A 355      54.620  14.500 -18.226  1.00 95.33           C  
ATOM   2738  O   LYS A 355      53.664  14.040 -17.598  1.00 95.33           O  
ATOM   2739  CB  LYS A 355      54.249  16.096 -20.119  1.00 95.33           C  
ATOM   2740  CG  LYS A 355      53.717  17.468 -20.500  1.00 95.33           C  
ATOM   2741  CD  LYS A 355      53.269  17.510 -21.955  1.00 95.33           C  
ATOM   2742  CE  LYS A 355      52.818  18.906 -22.363  1.00 95.33           C  
ATOM   2743  NZ  LYS A 355      52.416  18.961 -23.801  1.00 95.33           N1+
ATOM   2744  N   GLU A 356      55.663  13.832 -18.550  1.00 93.98           N  
ATOM   2745  CA  GLU A 356      55.781  12.429 -18.165  1.00 93.98           C  
ATOM   2746  C   GLU A 356      55.994  12.286 -16.661  1.00 93.98           C  
ATOM   2747  O   GLU A 356      55.444  11.378 -16.034  1.00 93.98           O  
ATOM   2748  CB  GLU A 356      56.928  11.757 -18.925  1.00 93.98           C  
ATOM   2749  CG  GLU A 356      56.674  11.612 -20.419  1.00 93.98           C  
ATOM   2750  CD  GLU A 356      57.796  10.893 -21.150  1.00 93.98           C  
ATOM   2751  OE1 GLU A 356      57.647  10.609 -22.361  1.00 93.98           O  
ATOM   2752  OE2 GLU A 356      58.833  10.611 -20.508  1.00 93.98           O1-
ATOM   2753  N   ALA A 357      56.702  13.269 -16.145  1.00 92.10           N  
ATOM   2754  CA  ALA A 357      57.034  13.235 -14.723  1.00 92.10           C  
ATOM   2755  C   ALA A 357      55.789  13.447 -13.865  1.00 92.10           C  
ATOM   2756  O   ALA A 357      55.647  12.834 -12.805  1.00 92.10           O  
ATOM   2757  CB  ALA A 357      58.087  14.290 -14.396  1.00 92.10           C  
ATOM   2758  N   VAL A 358      54.887  14.258 -14.291  1.00 93.52           N  
ATOM   2759  CA  VAL A 358      53.699  14.594 -13.513  1.00 93.52           C  
ATOM   2760  C   VAL A 358      52.781  13.378 -13.417  1.00 93.52           C  
ATOM   2761  O   VAL A 358      51.986  13.266 -12.481  1.00 93.52           O  
ATOM   2762  CB  VAL A 358      52.938  15.790 -14.129  1.00 93.52           C  
ATOM   2763  CG1 VAL A 358      52.129  15.345 -15.346  1.00 93.52           C  
ATOM   2764  CG2 VAL A 358      52.029  16.437 -13.086  1.00 93.52           C  
ATOM   2765  N   LYS A 359      52.921  12.466 -14.351  1.00 92.48           N  
ATOM   2766  CA  LYS A 359      52.101  11.259 -14.389  1.00 92.48           C  
ATOM   2767  C   LYS A 359      52.734  10.138 -13.568  1.00 92.48           C  
ATOM   2768  O   LYS A 359      52.076   9.144 -13.254  1.00 92.48           O  
ATOM   2769  CB  LYS A 359      51.892  10.795 -15.831  1.00 92.48           C  
ATOM   2770  CG  LYS A 359      51.132  11.790 -16.696  1.00 92.48           C  
ATOM   2771  CD  LYS A 359      51.001  11.296 -18.132  1.00 92.48           C  
ATOM   2772  CE  LYS A 359      50.307  12.323 -19.015  1.00 92.48           C  
ATOM   2773  NZ  LYS A 359      50.239  11.874 -20.439  1.00 92.48           N1+
ATOM   2774  N   SER A 360      53.937  10.315 -13.159  1.00 91.89           N  
ATOM   2775  CA  SER A 360      54.678   9.278 -12.448  1.00 91.89           C  
ATOM   2776  C   SER A 360      54.513   9.417 -10.938  1.00 91.89           C  
ATOM   2777  O   SER A 360      54.499  10.531 -10.410  1.00 91.89           O  
ATOM   2778  CB  SER A 360      56.161   9.331 -12.814  1.00 91.89           C  
ATOM   2779  OG  SER A 360      56.893   8.352 -12.096  1.00 91.89           O  
ATOM   2780  N   THR A 361      54.365   8.273 -10.301  1.00 90.83           N  
ATOM   2781  CA  THR A 361      54.284   8.271  -8.845  1.00 90.83           C  
ATOM   2782  C   THR A 361      55.570   7.723  -8.232  1.00 90.83           C  
ATOM   2783  O   THR A 361      55.725   7.712  -7.009  1.00 90.83           O  
ATOM   2784  CB  THR A 361      53.084   7.440  -8.354  1.00 90.83           C  
ATOM   2785  CG2 THR A 361      51.764   8.066  -8.792  1.00 90.83           C  
ATOM   2786  OG1 THR A 361      53.175   6.115  -8.893  1.00 90.83           O  
ATOM   2787  N   ASP A 362      56.524   7.358  -9.108  1.00 94.58           N  
ATOM   2788  CA  ASP A 362      57.796   6.796  -8.662  1.00 94.58           C  
ATOM   2789  C   ASP A 362      58.779   7.899  -8.276  1.00 94.58           C  
ATOM   2790  O   ASP A 362      59.229   8.663  -9.132  1.00 94.58           O  
ATOM   2791  CB  ASP A 362      58.402   5.909  -9.752  1.00 94.58           C  
ATOM   2792  CG  ASP A 362      59.614   5.128  -9.275  1.00 94.58           C  
ATOM   2793  OD1 ASP A 362      60.435   5.682  -8.512  1.00 94.58           O  
ATOM   2794  OD2 ASP A 362      59.752   3.949  -9.668  1.00 94.58           O1-
ATOM   2795  N   SER A 363      59.197   7.903  -7.008  1.00 93.49           N  
ATOM   2796  CA  SER A 363      60.042   8.962  -6.469  1.00 93.49           C  
ATOM   2797  C   SER A 363      61.411   8.975  -7.142  1.00 93.49           C  
ATOM   2798  O   SER A 363      61.988  10.041  -7.368  1.00 93.49           O  
ATOM   2799  CB  SER A 363      60.208   8.800  -4.958  1.00 93.49           C  
ATOM   2800  OG  SER A 363      60.845   7.571  -4.652  1.00 93.49           O  
ATOM   2801  N   GLU A 364      61.900   7.777  -7.493  1.00 94.11           N  
ATOM   2802  CA  GLU A 364      63.208   7.694  -8.136  1.00 94.11           C  
ATOM   2803  C   GLU A 364      63.173   8.299  -9.537  1.00 94.11           C  
ATOM   2804  O   GLU A 364      64.089   9.027  -9.927  1.00 94.11           O  
ATOM   2805  CB  GLU A 364      63.682   6.239  -8.203  1.00 94.11           C  
ATOM   2806  CG  GLU A 364      64.003   5.634  -6.845  1.00 94.11           C  
ATOM   2807  CD  GLU A 364      65.195   6.287  -6.164  1.00 94.11           C  
ATOM   2808  OE1 GLU A 364      65.270   6.259  -4.914  1.00 94.11           O  
ATOM   2809  OE2 GLU A 364      66.060   6.832  -6.885  1.00 94.11           O1-
ATOM   2810  N   GLN A 365      62.092   7.994 -10.260  1.00 95.72           N  
ATOM   2811  CA  GLN A 365      61.925   8.570 -11.590  1.00 95.72           C  
ATOM   2812  C   GLN A 365      61.846  10.092 -11.526  1.00 95.72           C  
ATOM   2813  O   GLN A 365      62.479  10.786 -12.323  1.00 95.72           O  
ATOM   2814  CB  GLN A 365      60.673   8.008 -12.266  1.00 95.72           C  
ATOM   2815  CG  GLN A 365      60.798   6.546 -12.673  1.00 95.72           C  
ATOM   2816  CD  GLN A 365      59.520   5.992 -13.273  1.00 95.72           C  
ATOM   2817  NE2 GLN A 365      59.613   4.818 -13.888  1.00 95.72           N  
ATOM   2818  OE1 GLN A 365      58.456   6.614 -13.185  1.00 95.72           O  
ATOM   2819  N   LEU A 366      61.089  10.633 -10.553  1.00 95.71           N  
ATOM   2820  CA  LEU A 366      60.898  12.071 -10.402  1.00 95.71           C  
ATOM   2821  C   LEU A 366      62.214  12.763 -10.064  1.00 95.71           C  
ATOM   2822  O   LEU A 366      62.512  13.834 -10.598  1.00 95.71           O  
ATOM   2823  CB  LEU A 366      59.861  12.362  -9.312  1.00 95.71           C  
ATOM   2824  CG  LEU A 366      58.417  11.971  -9.629  1.00 95.71           C  
ATOM   2825  CD1 LEU A 366      57.525  12.209  -8.415  1.00 95.71           C  
ATOM   2826  CD2 LEU A 366      57.904  12.750 -10.836  1.00 95.71           C  
ATOM   2827  N   GLU A 367      62.981  12.132  -9.209  1.00 96.07           N  
ATOM   2828  CA  GLU A 367      64.273  12.692  -8.822  1.00 96.07           C  
ATOM   2829  C   GLU A 367      65.231  12.739 -10.008  1.00 96.07           C  
ATOM   2830  O   GLU A 367      65.964  13.715 -10.181  1.00 96.07           O  
ATOM   2831  CB  GLU A 367      64.889  11.881  -7.679  1.00 96.07           C  
ATOM   2832  CG  GLU A 367      66.097  12.547  -7.034  1.00 96.07           C  
ATOM   2833  CD  GLU A 367      66.499  11.910  -5.714  1.00 96.07           C  
ATOM   2834  OE1 GLU A 367      67.408  12.441  -5.036  1.00 96.07           O  
ATOM   2835  OE2 GLU A 367      65.901  10.872  -5.354  1.00 96.07           O1-
ATOM   2836  N   VAL A 368      65.296  11.663 -10.801  1.00 96.79           N  
ATOM   2837  CA  VAL A 368      66.146  11.621 -11.986  1.00 96.79           C  
ATOM   2838  C   VAL A 368      65.777  12.764 -12.929  1.00 96.79           C  
ATOM   2839  O   VAL A 368      66.654  13.473 -13.427  1.00 96.79           O  
ATOM   2840  CB  VAL A 368      66.031  10.266 -12.720  1.00 96.79           C  
ATOM   2841  CG1 VAL A 368      66.707  10.333 -14.088  1.00 96.79           C  
ATOM   2842  CG2 VAL A 368      66.638   9.148 -11.874  1.00 96.79           C  
ATOM   2843  N   VAL A 369      64.501  12.945 -13.144  1.00 97.35           N  
ATOM   2844  CA  VAL A 369      64.039  14.006 -14.033  1.00 97.35           C  
ATOM   2845  C   VAL A 369      64.411  15.368 -13.450  1.00 97.35           C  
ATOM   2846  O   VAL A 369      64.887  16.249 -14.169  1.00 97.35           O  
ATOM   2847  CB  VAL A 369      62.515  13.926 -14.268  1.00 97.35           C  
ATOM   2848  CG1 VAL A 369      62.028  15.128 -15.077  1.00 97.35           C  
ATOM   2849  CG2 VAL A 369      62.152  12.621 -14.973  1.00 97.35           C  
ATOM   2850  N   ARG A 370      64.144  15.509 -12.212  1.00 97.35           N  
ATOM   2851  CA  ARG A 370      64.490  16.766 -11.555  1.00 97.35           C  
ATOM   2852  C   ARG A 370      65.968  17.092 -11.738  1.00 97.35           C  
ATOM   2853  O   ARG A 370      66.320  18.214 -12.110  1.00 97.35           O  
ATOM   2854  CB  ARG A 370      64.147  16.706 -10.064  1.00 97.35           C  
ATOM   2855  CG  ARG A 370      64.414  18.003  -9.318  1.00 97.35           C  
ATOM   2856  CD  ARG A 370      64.274  17.827  -7.813  1.00 97.35           C  
ATOM   2857  NE  ARG A 370      65.381  17.054  -7.255  1.00 97.35           N  
ATOM   2858  CZ  ARG A 370      66.387  17.569  -6.554  1.00 97.35           C  
ATOM   2859  NH1 ARG A 370      66.445  18.873  -6.308  1.00 97.35           N1+
ATOM   2860  NH2 ARG A 370      67.342  16.774  -6.093  1.00 97.35           N  
ATOM   2861  N   LEU A 371      66.862  16.148 -11.443  1.00 96.68           N  
ATOM   2862  CA  LEU A 371      68.304  16.340 -11.555  1.00 96.68           C  
ATOM   2863  C   LEU A 371      68.698  16.665 -12.991  1.00 96.68           C  
ATOM   2864  O   LEU A 371      69.554  17.521 -13.226  1.00 96.68           O  
ATOM   2865  CB  LEU A 371      69.050  15.091 -11.079  1.00 96.68           C  
ATOM   2866  CG  LEU A 371      69.041  14.830  -9.571  1.00 96.68           C  
ATOM   2867  CD1 LEU A 371      69.563  13.428  -9.273  1.00 96.68           C  
ATOM   2868  CD2 LEU A 371      69.871  15.881  -8.842  1.00 96.68           C  
ATOM   2869  N   ALA A 372      68.092  15.947 -13.912  1.00 97.11           N  
ATOM   2870  CA  ALA A 372      68.369  16.228 -15.318  1.00 97.11           C  
ATOM   2871  C   ALA A 372      68.005  17.668 -15.671  1.00 97.11           C  
ATOM   2872  O   ALA A 372      68.771  18.361 -16.345  1.00 97.11           O  
ATOM   2873  CB  ALA A 372      67.610  15.255 -16.215  1.00 97.11           C  
ATOM   2874  N   LEU A 373      66.863  18.137 -15.208  1.00 97.22           N  
ATOM   2875  CA  LEU A 373      66.419  19.497 -15.491  1.00 97.22           C  
ATOM   2876  C   LEU A 373      67.303  20.517 -14.780  1.00 97.22           C  
ATOM   2877  O   LEU A 373      67.546  21.606 -15.305  1.00 97.22           O  
ATOM   2878  CB  LEU A 373      64.960  19.684 -15.065  1.00 97.22           C  
ATOM   2879  CG  LEU A 373      63.911  18.945 -15.897  1.00 97.22           C  
ATOM   2880  CD1 LEU A 373      62.517  19.182 -15.324  1.00 97.22           C  
ATOM   2881  CD2 LEU A 373      63.977  19.386 -17.356  1.00 97.22           C  
ATOM   2882  N   GLU A 374      67.696  20.168 -13.574  1.00 96.51           N  
ATOM   2883  CA  GLU A 374      68.634  21.031 -12.863  1.00 96.51           C  
ATOM   2884  C   GLU A 374      69.919  21.226 -13.662  1.00 96.51           C  
ATOM   2885  O   GLU A 374      70.459  22.333 -13.717  1.00 96.51           O  
ATOM   2886  CB  GLU A 374      68.956  20.452 -11.483  1.00 96.51           C  
ATOM   2887  CG  GLU A 374      69.721  21.408 -10.578  1.00 96.51           C  
ATOM   2888  CD  GLU A 374      69.925  20.870  -9.171  1.00 96.51           C  
ATOM   2889  OE1 GLU A 374      70.523  21.579  -8.330  1.00 96.51           O  
ATOM   2890  OE2 GLU A 374      69.484  19.729  -8.908  1.00 96.51           O1-
ATOM   2891  N   ILE A 375      70.395  20.183 -14.301  1.00 95.53           N  
ATOM   2892  CA  ILE A 375      71.590  20.241 -15.135  1.00 95.53           C  
ATOM   2893  C   ILE A 375      71.337  21.152 -16.335  1.00 95.53           C  
ATOM   2894  O   ILE A 375      72.179  21.987 -16.676  1.00 95.53           O  
ATOM   2895  CB  ILE A 375      72.017  18.834 -15.611  1.00 95.53           C  
ATOM   2896  CG1 ILE A 375      72.532  18.006 -14.429  1.00 95.53           C  
ATOM   2897  CG2 ILE A 375      73.076  18.935 -16.712  1.00 95.53           C  
ATOM   2898  CD1 ILE A 375      72.795  16.545 -14.765  1.00 95.53           C  
ATOM   2899  N   VAL A 376      70.225  20.991 -16.938  1.00 95.51           N  
ATOM   2900  CA  VAL A 376      69.877  21.820 -18.087  1.00 95.51           C  
ATOM   2901  C   VAL A 376      69.866  23.291 -17.678  1.00 95.51           C  
ATOM   2902  O   VAL A 376      70.373  24.149 -18.406  1.00 95.51           O  
ATOM   2903  CB  VAL A 376      68.507  21.422 -18.681  1.00 95.51           C  
ATOM   2904  CG1 VAL A 376      68.105  22.380 -19.801  1.00 95.51           C  
ATOM   2905  CG2 VAL A 376      68.546  19.983 -19.192  1.00 95.51           C  
ATOM   2906  N   GLN A 377      69.327  23.599 -16.560  1.00 94.07           N  
ATOM   2907  CA  GLN A 377      69.255  24.971 -16.068  1.00 94.07           C  
ATOM   2908  C   GLN A 377      70.649  25.537 -15.811  1.00 94.07           C  
ATOM   2909  O   GLN A 377      70.915  26.704 -16.107  1.00 94.07           O  
ATOM   2910  CB  GLN A 377      68.416  25.041 -14.792  1.00 94.07           C  
ATOM   2911  CG  GLN A 377      68.224  26.455 -14.259  1.00 94.07           C  
ATOM   2912  CD  GLN A 377      67.415  26.494 -12.976  1.00 94.07           C  
ATOM   2913  NE2 GLN A 377      66.751  27.618 -12.728  1.00 94.07           N  
ATOM   2914  OE1 GLN A 377      67.386  25.521 -12.215  1.00 94.07           O  
ATOM   2915  N   LEU A 378      71.479  24.740 -15.304  1.00 91.09           N  
ATOM   2916  CA  LEU A 378      72.814  25.184 -14.917  1.00 91.09           C  
ATOM   2917  C   LEU A 378      73.722  25.303 -16.137  1.00 91.09           C  
ATOM   2918  O   LEU A 378      74.574  26.192 -16.198  1.00 91.09           O  
ATOM   2919  CB  LEU A 378      73.428  24.217 -13.902  1.00 91.09           C  
ATOM   2920  CG  LEU A 378      72.805  24.215 -12.504  1.00 91.09           C  
ATOM   2921  CD1 LEU A 378      73.360  23.060 -11.678  1.00 91.09           C  
ATOM   2922  CD2 LEU A 378      73.054  25.547 -11.806  1.00 91.09           C  
ATOM   2923  N   ALA A 379      73.392  24.396 -17.121  1.00 90.53           N  
ATOM   2924  CA  ALA A 379      74.237  24.376 -18.312  1.00 90.53           C  
ATOM   2925  C   ALA A 379      73.402  24.164 -19.573  1.00 90.53           C  
ATOM   2926  O   ALA A 379      73.410  23.075 -20.154  1.00 90.53           O  
ATOM   2927  CB  ALA A 379      75.300  23.287 -18.193  1.00 90.53           C  
ATOM   2928  N   PRO A 380      72.646  25.209 -20.113  1.00 86.07           N  
ATOM   2929  CA  PRO A 380      71.663  25.046 -21.186  1.00 86.07           C  
ATOM   2930  C   PRO A 380      72.310  24.751 -22.538  1.00 86.07           C  
ATOM   2931  O   PRO A 380      71.688  24.126 -23.401  1.00 86.07           O  
ATOM   2932  CB  PRO A 380      70.939  26.394 -21.209  1.00 86.07           C  
ATOM   2933  CG  PRO A 380      71.316  27.052 -19.921  1.00 86.07           C  
ATOM   2934  CD  PRO A 380      72.565  26.402 -19.401  1.00 86.07           C  
ATOM   2935  N   ASP A 381      73.601  25.014 -22.765  1.00 77.63           N  
ATOM   2936  CA  ASP A 381      74.188  24.958 -24.100  1.00 77.63           C  
ATOM   2937  C   ASP A 381      75.243  23.858 -24.190  1.00 77.63           C  
ATOM   2938  O   ASP A 381      76.207  23.974 -24.950  1.00 77.63           O  
ATOM   2939  CB  ASP A 381      74.803  26.308 -24.473  1.00 77.63           C  
ATOM   2940  CG  ASP A 381      73.770  27.410 -24.625  1.00 77.63           C  
ATOM   2941  OD1 ASP A 381      72.676  27.150 -25.172  1.00 77.63           O  
ATOM   2942  OD2 ASP A 381      74.051  28.549 -24.194  1.00 77.63           O1-
ATOM   2943  N   THR A 382      74.891  22.711 -23.557  1.00 81.60           N  
ATOM   2944  CA  THR A 382      75.994  21.755 -23.528  1.00 81.60           C  
ATOM   2945  C   THR A 382      75.529  20.379 -23.995  1.00 81.60           C  
ATOM   2946  O   THR A 382      74.328  20.107 -24.042  1.00 81.60           O  
ATOM   2947  CB  THR A 382      76.599  21.645 -22.117  1.00 81.60           C  
ATOM   2948  CG2 THR A 382      77.065  23.005 -21.609  1.00 81.60           C  
ATOM   2949  OG1 THR A 382      75.609  21.125 -21.219  1.00 81.60           O  
ATOM   2950  N   ARG A 383      76.433  19.683 -24.603  1.00 90.06           N  
ATOM   2951  CA  ARG A 383      76.306  18.256 -24.873  1.00 90.06           C  
ATOM   2952  C   ARG A 383      75.827  17.504 -23.636  1.00 90.06           C  
ATOM   2953  O   ARG A 383      75.082  16.527 -23.745  1.00 90.06           O  
ATOM   2954  CB  ARG A 383      77.639  17.679 -25.354  1.00 90.06           C  
ATOM   2955  CG  ARG A 383      78.026  18.110 -26.759  1.00 90.06           C  
ATOM   2956  CD  ARG A 383      79.320  17.450 -27.216  1.00 90.06           C  
ATOM   2957  NE  ARG A 383      79.726  17.916 -28.539  1.00 90.06           N  
ATOM   2958  CZ  ARG A 383      80.802  17.491 -29.195  1.00 90.06           C  
ATOM   2959  NH1 ARG A 383      81.605  16.578 -28.661  1.00 90.06           N1+
ATOM   2960  NH2 ARG A 383      81.077  17.982 -30.394  1.00 90.06           N  
ATOM   2961  N   LEU A 384      76.167  18.069 -22.513  1.00 89.06           N  
ATOM   2962  CA  LEU A 384      75.817  17.464 -21.233  1.00 89.06           C  
ATOM   2963  C   LEU A 384      74.319  17.578 -20.969  1.00 89.06           C  
ATOM   2964  O   LEU A 384      73.698  16.634 -20.477  1.00 89.06           O  
ATOM   2965  CB  LEU A 384      76.600  18.126 -20.096  1.00 89.06           C  
ATOM   2966  CG  LEU A 384      76.394  17.536 -18.699  1.00 89.06           C  
ATOM   2967  CD1 LEU A 384      76.835  16.077 -18.669  1.00 89.06           C  
ATOM   2968  CD2 LEU A 384      77.154  18.351 -17.658  1.00 89.06           C  
ATOM   2969  N   ALA A 385      73.702  18.712 -21.225  1.00 92.42           N  
ATOM   2970  CA  ALA A 385      72.270  18.929 -21.039  1.00 92.42           C  
ATOM   2971  C   ALA A 385      71.453  17.944 -21.870  1.00 92.42           C  
ATOM   2972  O   ALA A 385      70.507  17.334 -21.369  1.00 92.42           O  
ATOM   2973  CB  ALA A 385      71.897  20.364 -21.402  1.00 92.42           C  
ATOM   2974  N   ARG A 386      71.910  17.785 -23.106  1.00 92.06           N  
ATOM   2975  CA  ARG A 386      71.202  16.874 -24.000  1.00 92.06           C  
ATOM   2976  C   ARG A 386      71.330  15.431 -23.523  1.00 92.06           C  
ATOM   2977  O   ARG A 386      70.355  14.674 -23.548  1.00 92.06           O  
ATOM   2978  CB  ARG A 386      71.733  17.002 -25.429  1.00 92.06           C  
ATOM   2979  CG  ARG A 386      71.398  18.328 -26.094  1.00 92.06           C  
ATOM   2980  CD  ARG A 386      71.854  18.362 -27.546  1.00 92.06           C  
ATOM   2981  NE  ARG A 386      71.582  19.655 -28.167  1.00 92.06           N  
ATOM   2982  CZ  ARG A 386      71.291  19.833 -29.453  1.00 92.06           C  
ATOM   2983  NH1 ARG A 386      71.233  18.797 -30.283  1.00 92.06           N1+
ATOM   2984  NH2 ARG A 386      71.060  21.053 -29.912  1.00 92.06           N  
ATOM   2985  N   ALA A 387      72.528  15.099 -23.073  1.00 93.77           N  
ATOM   2986  CA  ALA A 387      72.764  13.753 -22.556  1.00 93.77           C  
ATOM   2987  C   ALA A 387      71.925  13.489 -21.309  1.00 93.77           C  
ATOM   2988  O   ALA A 387      71.340  12.413 -21.163  1.00 93.77           O  
ATOM   2989  CB  ALA A 387      74.246  13.552 -22.248  1.00 93.77           C  
ATOM   2990  N   ALA A 388      71.848  14.519 -20.464  1.00 95.28           N  
ATOM   2991  CA  ALA A 388      71.067  14.383 -19.237  1.00 95.28           C  
ATOM   2992  C   ALA A 388      69.587  14.179 -19.549  1.00 95.28           C  
ATOM   2993  O   ALA A 388      68.925  13.345 -18.926  1.00 95.28           O  
ATOM   2994  CB  ALA A 388      71.255  15.610 -18.348  1.00 95.28           C  
ATOM   2995  N   LEU A 389      69.047  14.897 -20.504  1.00 94.56           N  
ATOM   2996  CA  LEU A 389      67.643  14.781 -20.882  1.00 94.56           C  
ATOM   2997  C   LEU A 389      67.355  13.414 -21.495  1.00 94.56           C  
ATOM   2998  O   LEU A 389      66.313  12.814 -21.223  1.00 94.56           O  
ATOM   2999  CB  LEU A 389      67.260  15.886 -21.870  1.00 94.56           C  
ATOM   3000  CG  LEU A 389      67.131  17.297 -21.292  1.00 94.56           C  
ATOM   3001  CD1 LEU A 389      66.847  18.301 -22.405  1.00 94.56           C  
ATOM   3002  CD2 LEU A 389      66.037  17.342 -20.232  1.00 94.56           C  
ATOM   3003  N   LYS A 390      68.304  13.030 -22.308  1.00 95.09           N  
ATOM   3004  CA  LYS A 390      68.171  11.707 -22.912  1.00 95.09           C  
ATOM   3005  C   LYS A 390      68.127  10.617 -21.846  1.00 95.09           C  
ATOM   3006  O   LYS A 390      67.287   9.717 -21.906  1.00 95.09           O  
ATOM   3007  CB  LYS A 390      69.320  11.443 -23.886  1.00 95.09           C  
ATOM   3008  CG  LYS A 390      69.166  10.163 -24.693  1.00 95.09           C  
ATOM   3009  CD  LYS A 390      70.303   9.992 -25.692  1.00 95.09           C  
ATOM   3010  CE  LYS A 390      70.170   8.692 -26.475  1.00 95.09           C  
ATOM   3011  NZ  LYS A 390      71.293   8.512 -27.444  1.00 95.09           N1+
ATOM   3012  N   LEU A 391      69.000  10.661 -20.904  1.00 93.86           N  
ATOM   3013  CA  LEU A 391      69.045   9.709 -19.799  1.00 93.86           C  
ATOM   3014  C   LEU A 391      67.755   9.756 -18.988  1.00 93.86           C  
ATOM   3015  O   LEU A 391      67.225   8.715 -18.594  1.00 93.86           O  
ATOM   3016  CB  LEU A 391      70.244   9.997 -18.892  1.00 93.86           C  
ATOM   3017  CG  LEU A 391      71.615   9.580 -19.425  1.00 93.86           C  
ATOM   3018  CD1 LEU A 391      72.714  10.028 -18.469  1.00 93.86           C  
ATOM   3019  CD2 LEU A 391      71.668   8.071 -19.640  1.00 93.86           C  
ATOM   3020  N   ALA A 392      67.280  10.927 -18.754  1.00 95.58           N  
ATOM   3021  CA  ALA A 392      66.041  11.098 -17.999  1.00 95.58           C  
ATOM   3022  C   ALA A 392      64.852  10.516 -18.759  1.00 95.58           C  
ATOM   3023  O   ALA A 392      63.968   9.898 -18.161  1.00 95.58           O  
ATOM   3024  CB  ALA A 392      65.804  12.575 -17.694  1.00 95.58           C  
ATOM   3025  N   LYS A 393      64.805  10.660 -20.059  1.00 95.00           N  
ATOM   3026  CA  LYS A 393      63.733  10.118 -20.889  1.00 95.00           C  
ATOM   3027  C   LYS A 393      63.695   8.594 -20.812  1.00 95.00           C  
ATOM   3028  O   LYS A 393      62.622   8.001 -20.692  1.00 95.00           O  
ATOM   3029  CB  LYS A 393      63.900  10.566 -22.341  1.00 95.00           C  
ATOM   3030  CG  LYS A 393      63.410  11.980 -22.614  1.00 95.00           C  
ATOM   3031  CD  LYS A 393      63.533  12.341 -24.088  1.00 95.00           C  
ATOM   3032  CE  LYS A 393      63.097  13.776 -24.353  1.00 95.00           C  
ATOM   3033  NZ  LYS A 393      63.266  14.150 -25.788  1.00 95.00           N1+
ATOM   3034  N   GLU A 394      64.871   8.043 -20.840  1.00 94.28           N  
ATOM   3035  CA  GLU A 394      64.969   6.590 -20.731  1.00 94.28           C  
ATOM   3036  C   GLU A 394      64.623   6.118 -19.322  1.00 94.28           C  
ATOM   3037  O   GLU A 394      63.965   5.089 -19.151  1.00 94.28           O  
ATOM   3038  CB  GLU A 394      66.374   6.115 -21.115  1.00 94.28           C  
ATOM   3039  CG  GLU A 394      66.688   6.260 -22.597  1.00 94.28           C  
ATOM   3040  CD  GLU A 394      68.104   5.838 -22.954  1.00 94.28           C  
ATOM   3041  OE1 GLU A 394      68.471   5.894 -24.150  1.00 94.28           O  
ATOM   3042  OE2 GLU A 394      68.852   5.445 -22.031  1.00 94.28           O1-
ATOM   3043  N   ALA A 395      65.014   6.945 -18.385  1.00 92.48           N  
ATOM   3044  CA  ALA A 395      64.790   6.602 -16.983  1.00 92.48           C  
ATOM   3045  C   ALA A 395      63.303   6.613 -16.646  1.00 92.48           C  
ATOM   3046  O   ALA A 395      62.831   5.785 -15.862  1.00 92.48           O  
ATOM   3047  CB  ALA A 395      65.546   7.568 -16.073  1.00 92.48           C  
ATOM   3048  N   VAL A 396      62.521   7.465 -17.240  1.00 92.11           N  
ATOM   3049  CA  VAL A 396      61.098   7.584 -16.933  1.00 92.11           C  
ATOM   3050  C   VAL A 396      60.344   6.387 -17.509  1.00 92.11           C  
ATOM   3051  O   VAL A 396      59.248   6.058 -17.050  1.00 92.11           O  
ATOM   3052  CB  VAL A 396      60.508   8.901 -17.485  1.00 92.11           C  
ATOM   3053  CG1 VAL A 396      60.986  10.094 -16.660  1.00 92.11           C  
ATOM   3054  CG2 VAL A 396      60.883   9.080 -18.955  1.00 92.11           C  
ATOM   3055  N   LYS A 397      60.940   5.729 -18.514  1.00 91.74           N  
ATOM   3056  CA  LYS A 397      60.330   4.567 -19.154  1.00 91.74           C  
ATOM   3057  C   LYS A 397      60.780   3.272 -18.485  1.00 91.74           C  
ATOM   3058  O   LYS A 397      60.191   2.212 -18.711  1.00 91.74           O  
ATOM   3059  CB  LYS A 397      60.672   4.534 -20.644  1.00 91.74           C  
ATOM   3060  CG  LYS A 397      60.105   5.703 -21.435  1.00 91.74           C  
ATOM   3061  CD  LYS A 397      60.514   5.637 -22.901  1.00 91.74           C  
ATOM   3062  CE  LYS A 397      60.015   6.848 -23.678  1.00 91.74           C  
ATOM   3063  NZ  LYS A 397      60.468   6.820 -25.100  1.00 91.74           N1+
ATOM   3064  N   SER A 398      61.749   3.352 -17.627  1.00 91.56           N  
ATOM   3065  CA  SER A 398      62.335   2.176 -16.993  1.00 91.56           C  
ATOM   3066  C   SER A 398      61.641   1.857 -15.672  1.00 91.56           C  
ATOM   3067  O   SER A 398      61.311   2.763 -14.904  1.00 91.56           O  
ATOM   3068  CB  SER A 398      63.831   2.384 -16.756  1.00 91.56           C  
ATOM   3069  OG  SER A 398      64.389   1.280 -16.066  1.00 91.56           O  
ATOM   3070  N   THR A 399      61.354   0.571 -15.497  1.00 91.89           N  
ATOM   3071  CA  THR A 399      60.792   0.102 -14.235  1.00 91.89           C  
ATOM   3072  C   THR A 399      61.865  -0.562 -13.378  1.00 91.89           C  
ATOM   3073  O   THR A 399      61.594  -0.987 -12.253  1.00 91.89           O  
ATOM   3074  CB  THR A 399      59.636  -0.887 -14.472  1.00 91.89           C  
ATOM   3075  CG2 THR A 399      58.469  -0.208 -15.183  1.00 91.89           C  
ATOM   3076  OG1 THR A 399      60.103  -1.976 -15.279  1.00 91.89           O  
ATOM   3077  N   ASP A 400      63.095  -0.550 -13.879  1.00 94.97           N  
ATOM   3078  CA  ASP A 400      64.223  -1.156 -13.176  1.00 94.97           C  
ATOM   3079  C   ASP A 400      64.779  -0.210 -12.114  1.00 94.97           C  
ATOM   3080  O   ASP A 400      65.499   0.738 -12.434  1.00 94.97           O  
ATOM   3081  CB  ASP A 400      65.324  -1.544 -14.164  1.00 94.97           C  
ATOM   3082  CG  ASP A 400      66.443  -2.343 -13.520  1.00 94.97           C  
ATOM   3083  OD1 ASP A 400      66.557  -2.340 -12.275  1.00 94.97           O  
ATOM   3084  OD2 ASP A 400      67.220  -2.982 -14.264  1.00 94.97           O1-
ATOM   3085  N   GLN A 401      64.553  -0.521 -10.848  1.00 92.79           N  
ATOM   3086  CA  GLN A 401      64.907   0.353  -9.734  1.00 92.79           C  
ATOM   3087  C   GLN A 401      66.422   0.483  -9.596  1.00 92.79           C  
ATOM   3088  O   GLN A 401      66.930   1.553  -9.258  1.00 92.79           O  
ATOM   3089  CB  GLN A 401      64.304  -0.168  -8.428  1.00 92.79           C  
ATOM   3090  CG  GLN A 401      62.797   0.019  -8.329  1.00 92.79           C  
ATOM   3091  CD  GLN A 401      62.381   1.476  -8.397  1.00 92.79           C  
ATOM   3092  NE2 GLN A 401      61.270   1.745  -9.075  1.00 92.79           N  
ATOM   3093  OE1 GLN A 401      63.051   2.353  -7.843  1.00 92.79           O  
ATOM   3094  N   GLU A 402      67.139  -0.569  -9.860  1.00 91.89           N  
ATOM   3095  CA  GLU A 402      68.595  -0.538  -9.768  1.00 91.89           C  
ATOM   3096  C   GLU A 402      69.197   0.377 -10.831  1.00 91.89           C  
ATOM   3097  O   GLU A 402      70.116   1.148 -10.546  1.00 91.89           O  
ATOM   3098  CB  GLU A 402      69.174  -1.949  -9.899  1.00 91.89           C  
ATOM   3099  CG  GLU A 402      70.619  -2.066  -9.438  1.00 91.89           C  
ATOM   3100  CD  GLU A 402      71.157  -3.487  -9.506  1.00 91.89           C  
ATOM   3101  OE1 GLU A 402      72.370  -3.689  -9.277  1.00 91.89           O  
ATOM   3102  OE2 GLU A 402      70.357  -4.407  -9.793  1.00 91.89           O1-
ATOM   3103  N   GLU A 403      68.622   0.303 -12.020  1.00 91.80           N  
ATOM   3104  CA  GLU A 403      69.060   1.182 -13.100  1.00 91.80           C  
ATOM   3105  C   GLU A 403      68.766   2.644 -12.777  1.00 91.80           C  
ATOM   3106  O   GLU A 403      69.604   3.517 -13.009  1.00 91.80           O  
ATOM   3107  CB  GLU A 403      68.389   0.790 -14.418  1.00 91.80           C  
ATOM   3108  CG  GLU A 403      68.909   1.556 -15.626  1.00 91.80           C  
ATOM   3109  CD  GLU A 403      68.274   1.116 -16.936  1.00 91.80           C  
ATOM   3110  OE1 GLU A 403      68.610   1.689 -17.996  1.00 91.80           O  
ATOM   3111  OE2 GLU A 403      67.432   0.191 -16.901  1.00 91.80           O1-
ATOM   3112  N   LEU A 404      67.636   2.939 -12.232  1.00 91.70           N  
ATOM   3113  CA  LEU A 404      67.226   4.293 -11.876  1.00 91.70           C  
ATOM   3114  C   LEU A 404      68.154   4.881 -10.818  1.00 91.70           C  
ATOM   3115  O   LEU A 404      68.530   6.053 -10.898  1.00 91.70           O  
ATOM   3116  CB  LEU A 404      65.783   4.302 -11.366  1.00 91.70           C  
ATOM   3117  CG  LEU A 404      64.694   4.055 -12.411  1.00 91.70           C  
ATOM   3118  CD1 LEU A 404      63.334   3.911 -11.735  1.00 91.70           C  
ATOM   3119  CD2 LEU A 404      64.670   5.184 -13.436  1.00 91.70           C  
ATOM   3120  N   LYS A 405      68.570   4.058  -9.884  1.00 91.09           N  
ATOM   3121  CA  LYS A 405      69.475   4.501  -8.827  1.00 91.09           C  
ATOM   3122  C   LYS A 405      70.841   4.875  -9.393  1.00 91.09           C  
ATOM   3123  O   LYS A 405      71.455   5.851  -8.958  1.00 91.09           O  
ATOM   3124  CB  LYS A 405      69.629   3.415  -7.762  1.00 91.09           C  
ATOM   3125  CG  LYS A 405      68.415   3.255  -6.859  1.00 91.09           C  
ATOM   3126  CD  LYS A 405      68.643   2.187  -5.797  1.00 91.09           C  
ATOM   3127  CE  LYS A 405      67.404   1.978  -4.937  1.00 91.09           C  
ATOM   3128  NZ  LYS A 405      67.599   0.881  -3.942  1.00 91.09           N1+
ATOM   3129  N   LYS A 406      71.199   4.134 -10.436  1.00 90.48           N  
ATOM   3130  CA  LYS A 406      72.487   4.408 -11.066  1.00 90.48           C  
ATOM   3131  C   LYS A 406      72.453   5.726 -11.836  1.00 90.48           C  
ATOM   3132  O   LYS A 406      73.377   6.536 -11.732  1.00 90.48           O  
ATOM   3133  CB  LYS A 406      72.881   3.265 -12.002  1.00 90.48           C  
ATOM   3134  CG  LYS A 406      73.318   1.998 -11.282  1.00 90.48           C  
ATOM   3135  CD  LYS A 406      73.763   0.921 -12.264  1.00 90.48           C  
ATOM   3136  CE  LYS A 406      74.113  -0.377 -11.551  1.00 90.48           C  
ATOM   3137  NZ  LYS A 406      74.492  -1.453 -12.515  1.00 90.48           N1+
ATOM   3138  N   VAL A 407      71.438   5.806 -12.571  1.00 93.21           N  
ATOM   3139  CA  VAL A 407      71.283   7.028 -13.353  1.00 93.21           C  
ATOM   3140  C   VAL A 407      71.153   8.228 -12.417  1.00 93.21           C  
ATOM   3141  O   VAL A 407      71.750   9.279 -12.660  1.00 93.21           O  
ATOM   3142  CB  VAL A 407      70.059   6.949 -14.293  1.00 93.21           C  
ATOM   3143  CG1 VAL A 407      69.828   8.288 -14.991  1.00 93.21           C  
ATOM   3144  CG2 VAL A 407      70.245   5.833 -15.318  1.00 93.21           C  
ATOM   3145  N   LYS A 408      70.384   8.108 -11.420  1.00 93.51           N  
ATOM   3146  CA  LYS A 408      70.237   9.159 -10.416  1.00 93.51           C  
ATOM   3147  C   LYS A 408      71.592   9.572  -9.849  1.00 93.51           C  
ATOM   3148  O   LYS A 408      71.884  10.764  -9.731  1.00 93.51           O  
ATOM   3149  CB  LYS A 408      69.315   8.696  -9.287  1.00 93.51           C  
ATOM   3150  CG  LYS A 408      69.124   9.725  -8.183  1.00 93.51           C  
ATOM   3151  CD  LYS A 408      68.301   9.164  -7.031  1.00 93.51           C  
ATOM   3152  CE  LYS A 408      68.325  10.089  -5.822  1.00 93.51           C  
ATOM   3153  NZ  LYS A 408      67.600   9.497  -4.657  1.00 93.51           N1+
ATOM   3154  N   ALA A 409      72.418   8.598  -9.428  1.00 89.84           N  
ATOM   3155  CA  ALA A 409      73.738   8.859  -8.859  1.00 89.84           C  
ATOM   3156  C   ALA A 409      74.619   9.622  -9.845  1.00 89.84           C  
ATOM   3157  O   ALA A 409      75.310  10.570  -9.465  1.00 89.84           O  
ATOM   3158  CB  ALA A 409      74.411   7.550  -8.451  1.00 89.84           C  
ATOM   3159  N   ILE A 410      74.505   9.236 -11.095  1.00 89.88           N  
ATOM   3160  CA  ILE A 410      75.303   9.883 -12.131  1.00 89.88           C  
ATOM   3161  C   ILE A 410      74.861  11.336 -12.291  1.00 89.88           C  
ATOM   3162  O   ILE A 410      75.694  12.244 -12.325  1.00 89.88           O  
ATOM   3163  CB  ILE A 410      75.190   9.137 -13.480  1.00 89.88           C  
ATOM   3164  CG1 ILE A 410      75.855   7.760 -13.384  1.00 89.88           C  
ATOM   3165  CG2 ILE A 410      75.809   9.967 -14.608  1.00 89.88           C  
ATOM   3166  CD1 ILE A 410      75.597   6.863 -14.588  1.00 89.88           C  
ATOM   3167  N   LEU A 411      73.596  11.549 -12.358  1.00 93.91           N  
ATOM   3168  CA  LEU A 411      73.064  12.893 -12.563  1.00 93.91           C  
ATOM   3169  C   LEU A 411      73.300  13.765 -11.334  1.00 93.91           C  
ATOM   3170  O   LEU A 411      73.539  14.968 -11.457  1.00 93.91           O  
ATOM   3171  CB  LEU A 411      71.568  12.834 -12.883  1.00 93.91           C  
ATOM   3172  CG  LEU A 411      71.191  12.297 -14.264  1.00 93.91           C  
ATOM   3173  CD1 LEU A 411      69.675  12.212 -14.403  1.00 93.91           C  
ATOM   3174  CD2 LEU A 411      71.786  13.173 -15.360  1.00 93.91           C  
ATOM   3175  N   ARG A 412      73.201  13.160 -10.190  1.00 93.18           N  
ATOM   3176  CA  ARG A 412      73.476  13.891  -8.958  1.00 93.18           C  
ATOM   3177  C   ARG A 412      74.902  14.430  -8.947  1.00 93.18           C  
ATOM   3178  O   ARG A 412      75.127  15.599  -8.625  1.00 93.18           O  
ATOM   3179  CB  ARG A 412      73.245  12.996  -7.738  1.00 93.18           C  
ATOM   3180  CG  ARG A 412      73.426  13.709  -6.408  1.00 93.18           C  
ATOM   3181  CD  ARG A 412      73.106  12.798  -5.231  1.00 93.18           C  
ATOM   3182  NE  ARG A 412      73.318  13.473  -3.953  1.00 93.18           N  
ATOM   3183  CZ  ARG A 412      73.018  12.956  -2.765  1.00 93.18           C  
ATOM   3184  NH1 ARG A 412      72.485  11.743  -2.667  1.00 93.18           N1+
ATOM   3185  NH2 ARG A 412      73.252  13.657  -1.665  1.00 93.18           N  
ATOM   3186  N   VAL A 413      75.783  13.545  -9.302  1.00 89.74           N  
ATOM   3187  CA  VAL A 413      77.188  13.940  -9.336  1.00 89.74           C  
ATOM   3188  C   VAL A 413      77.393  15.027 -10.389  1.00 89.74           C  
ATOM   3189  O   VAL A 413      78.064  16.030 -10.131  1.00 89.74           O  
ATOM   3190  CB  VAL A 413      78.110  12.735  -9.629  1.00 89.74           C  
ATOM   3191  CG1 VAL A 413      79.548  13.198  -9.852  1.00 89.74           C  
ATOM   3192  CG2 VAL A 413      78.042  11.722  -8.487  1.00 89.74           C  
ATOM   3193  N   ALA A 414      76.795  14.831 -11.537  1.00 90.42           N  
ATOM   3194  CA  ALA A 414      76.922  15.809 -12.615  1.00 90.42           C  
ATOM   3195  C   ALA A 414      76.394  17.174 -12.181  1.00 90.42           C  
ATOM   3196  O   ALA A 414      77.027  18.201 -12.440  1.00 90.42           O  
ATOM   3197  CB  ALA A 414      76.184  15.327 -13.860  1.00 90.42           C  
ATOM   3198  N   SER A 415      75.260  17.203 -11.542  1.00 93.00           N  
ATOM   3199  CA  SER A 415      74.668  18.459 -11.092  1.00 93.00           C  
ATOM   3200  C   SER A 415      75.548  19.143 -10.051  1.00 93.00           C  
ATOM   3201  O   SER A 415      75.753  20.357 -10.106  1.00 93.00           O  
ATOM   3202  CB  SER A 415      73.273  18.216 -10.514  1.00 93.00           C  
ATOM   3203  OG  SER A 415      72.727  19.419 -10.000  1.00 93.00           O  
ATOM   3204  N   GLU A 416      76.020  18.377  -9.118  1.00 91.81           N  
ATOM   3205  CA  GLU A 416      76.883  18.917  -8.071  1.00 91.81           C  
ATOM   3206  C   GLU A 416      78.172  19.486  -8.657  1.00 91.81           C  
ATOM   3207  O   GLU A 416      78.648  20.535  -8.219  1.00 91.81           O  
ATOM   3208  CB  GLU A 416      77.208  17.839  -7.033  1.00 91.81           C  
ATOM   3209  CG  GLU A 416      77.844  18.382  -5.762  1.00 91.81           C  
ATOM   3210  CD  GLU A 416      78.006  17.331  -4.676  1.00 91.81           C  
ATOM   3211  OE1 GLU A 416      78.581  17.643  -3.609  1.00 91.81           O  
ATOM   3212  OE2 GLU A 416      77.555  16.184  -4.894  1.00 91.81           O1-
ATOM   3213  N   VAL A 417      78.775  18.812  -9.680  1.00 89.53           N  
ATOM   3214  CA  VAL A 417      79.986  19.297 -10.333  1.00 89.53           C  
ATOM   3215  C   VAL A 417      79.712  20.646 -10.994  1.00 89.53           C  
ATOM   3216  O   VAL A 417      80.506  21.581 -10.866  1.00 89.53           O  
ATOM   3217  CB  VAL A 417      80.510  18.288 -11.379  1.00 89.53           C  
ATOM   3218  CG1 VAL A 417      81.601  18.921 -12.241  1.00 89.53           C  
ATOM   3219  CG2 VAL A 417      81.033  17.029 -10.689  1.00 89.53           C  
ATOM   3220  N   LEU A 418      78.560  20.756 -11.647  1.00 89.98           N  
ATOM   3221  CA  LEU A 418      78.213  21.998 -12.329  1.00 89.98           C  
ATOM   3222  C   LEU A 418      78.020  23.132 -11.327  1.00 89.98           C  
ATOM   3223  O   LEU A 418      78.430  24.266 -11.581  1.00 89.98           O  
ATOM   3224  CB  LEU A 418      76.941  21.815 -13.162  1.00 89.98           C  
ATOM   3225  CG  LEU A 418      77.093  21.032 -14.467  1.00 89.98           C  
ATOM   3226  CD1 LEU A 418      75.725  20.770 -15.090  1.00 89.98           C  
ATOM   3227  CD2 LEU A 418      77.995  21.784 -15.439  1.00 89.98           C  
ATOM   3228  N   LYS A 419      77.376  22.828 -10.177  1.00 89.64           N  
ATOM   3229  CA  LYS A 419      77.181  23.832  -9.135  1.00 89.64           C  
ATOM   3230  C   LYS A 419      78.518  24.308  -8.574  1.00 89.64           C  
ATOM   3231  O   LYS A 419      78.722  25.507  -8.374  1.00 89.64           O  
ATOM   3232  CB  LYS A 419      76.308  23.276  -8.010  1.00 89.64           C  
ATOM   3233  CG  LYS A 419      74.835  23.154  -8.370  1.00 89.64           C  
ATOM   3234  CD  LYS A 419      74.021  22.586  -7.215  1.00 89.64           C  
ATOM   3235  CE  LYS A 419      72.571  22.349  -7.615  1.00 89.64           C  
ATOM   3236  NZ  LYS A 419      71.782  21.742  -6.502  1.00 89.64           N1+
ATOM   3237  N   LEU A 420      79.383  23.395  -8.411  1.00 89.10           N  
ATOM   3238  CA  LEU A 420      80.702  23.725  -7.882  1.00 89.10           C  
ATOM   3239  C   LEU A 420      81.520  24.502  -8.908  1.00 89.10           C  
ATOM   3240  O   LEU A 420      82.276  25.408  -8.548  1.00 89.10           O  
ATOM   3241  CB  LEU A 420      81.449  22.452  -7.474  1.00 89.10           C  
ATOM   3242  CG  LEU A 420      80.937  21.737  -6.223  1.00 89.10           C  
ATOM   3243  CD1 LEU A 420      81.656  20.403  -6.044  1.00 89.10           C  
ATOM   3244  CD2 LEU A 420      81.119  22.618  -4.991  1.00 89.10           C  
ATOM   3245  N   GLU A 421      81.359  24.180 -10.172  1.00 87.49           N  
ATOM   3246  CA  GLU A 421      82.048  24.919 -11.226  1.00 87.49           C  
ATOM   3247  C   GLU A 421      81.593  26.374 -11.268  1.00 87.49           C  
ATOM   3248  O   GLU A 421      82.407  27.280 -11.459  1.00 87.49           O  
ATOM   3249  CB  GLU A 421      81.819  24.256 -12.587  1.00 87.49           C  
ATOM   3250  CG  GLU A 421      82.631  22.987 -12.797  1.00 87.49           C  
ATOM   3251  CD  GLU A 421      82.463  22.391 -14.186  1.00 87.49           C  
ATOM   3252  OE1 GLU A 421      83.225  21.465 -14.546  1.00 87.49           O  
ATOM   3253  OE2 GLU A 421      81.563  22.855 -14.922  1.00 87.49           O1-
ATOM   3254  N   GLU A 422      80.303  26.592 -11.068  1.00 87.89           N  
ATOM   3255  CA  GLU A 422      79.763  27.949 -11.056  1.00 87.89           C  
ATOM   3256  C   GLU A 422      80.286  28.741  -9.861  1.00 87.89           C  
ATOM   3257  O   GLU A 422      80.635  29.915  -9.993  1.00 87.89           O  
ATOM   3258  CB  GLU A 422      78.233  27.918 -11.039  1.00 87.89           C  
ATOM   3259  CG  GLU A 422      77.588  29.277 -11.265  1.00 87.89           C  
ATOM   3260  CD  GLU A 422      76.868  29.384 -12.600  1.00 87.89           C  
ATOM   3261  OE1 GLU A 422      76.445  30.501 -12.974  1.00 87.89           O  
ATOM   3262  OE2 GLU A 422      76.723  28.341 -13.277  1.00 87.89           O1-
ATOM   3263  N   GLU A 423      80.308  28.069  -8.725  1.00 88.50           N  
ATOM   3264  CA  GLU A 423      80.860  28.700  -7.530  1.00 88.50           C  
ATOM   3265  C   GLU A 423      82.330  29.058  -7.725  1.00 88.50           C  
ATOM   3266  O   GLU A 423      82.774  30.129  -7.307  1.00 88.50           O  
ATOM   3267  CB  GLU A 423      80.698  27.783  -6.314  1.00 88.50           C  
ATOM   3268  CG  GLU A 423      81.056  28.447  -4.992  1.00 88.50           C  
ATOM   3269  CD  GLU A 423      80.824  27.548  -3.788  1.00 88.50           C  
ATOM   3270  OE1 GLU A 423      81.224  27.925  -2.663  1.00 88.50           O  
ATOM   3271  OE2 GLU A 423      80.238  26.457  -3.971  1.00 88.50           O1-
ATOM   3272  N   ALA A 424      83.129  28.177  -8.378  1.00 86.55           N  
ATOM   3273  CA  ALA A 424      84.540  28.423  -8.665  1.00 86.55           C  
ATOM   3274  C   ALA A 424      84.708  29.615  -9.603  1.00 86.55           C  
ATOM   3275  O   ALA A 424      85.605  30.439  -9.415  1.00 86.55           O  
ATOM   3276  CB  ALA A 424      85.185  27.179  -9.269  1.00 86.55           C  
ATOM   3277  N   LYS A 425      83.766  29.732 -10.560  1.00 87.17           N  
ATOM   3278  CA  LYS A 425      83.804  30.853 -11.496  1.00 87.17           C  
ATOM   3279  C   LYS A 425      83.556  32.176 -10.779  1.00 87.17           C  
ATOM   3280  O   LYS A 425      84.248  33.165 -11.033  1.00 87.17           O  
ATOM   3281  CB  LYS A 425      82.772  30.658 -12.609  1.00 87.17           C  
ATOM   3282  CG  LYS A 425      82.922  31.631 -13.768  1.00 87.17           C  
ATOM   3283  CD  LYS A 425      81.920  31.337 -14.878  1.00 87.17           C  
ATOM   3284  CE  LYS A 425      82.014  32.358 -16.003  1.00 87.17           C  
ATOM   3285  NZ  LYS A 425      81.007  32.096 -17.075  1.00 87.17           N1+
ATOM   3286  N   LYS A 426      82.560  32.232  -9.852  1.00 87.45           N  
ATOM   3287  CA  LYS A 426      82.244  33.432  -9.082  1.00 87.45           C  
ATOM   3288  C   LYS A 426      83.402  33.819  -8.168  1.00 87.45           C  
ATOM   3289  O   LYS A 426      83.722  35.002  -8.029  1.00 87.45           O  
ATOM   3290  CB  LYS A 426      80.974  33.222  -8.257  1.00 87.45           C  
ATOM   3291  CG  LYS A 426      79.695  33.205  -9.082  1.00 87.45           C  
ATOM   3292  CD  LYS A 426      78.464  33.034  -8.202  1.00 87.45           C  
ATOM   3293  CE  LYS A 426      77.189  32.957  -9.031  1.00 87.45           C  
ATOM   3294  NZ  LYS A 426      75.982  32.750  -8.175  1.00 87.45           N1+
ATOM   3295  N   SER A 427      84.007  32.832  -7.678  1.00 86.67           N  
ATOM   3296  CA  SER A 427      85.159  33.066  -6.811  1.00 86.67           C  
ATOM   3297  C   SER A 427      86.340  33.622  -7.601  1.00 86.67           C  
ATOM   3298  O   SER A 427      87.055  34.502  -7.120  1.00 86.67           O  
ATOM   3299  CB  SER A 427      85.569  31.775  -6.103  1.00 86.67           C  
ATOM   3300  OG  SER A 427      84.562  31.354  -5.200  1.00 86.67           O  
ATOM   3301  N   GLN A 428      86.513  33.156  -8.758  1.00 87.57           N  
ATOM   3302  CA  GLN A 428      87.560  33.675  -9.633  1.00 87.57           C  
ATOM   3303  C   GLN A 428      87.306  35.137  -9.989  1.00 87.57           C  
ATOM   3304  O   GLN A 428      88.238  35.942 -10.027  1.00 87.57           O  
ATOM   3305  CB  GLN A 428      87.660  32.834 -10.907  1.00 87.57           C  
ATOM   3306  CG  GLN A 428      88.870  33.168 -11.770  1.00 87.57           C  
ATOM   3307  CD  GLN A 428      89.032  32.219 -12.944  1.00 87.57           C  
ATOM   3308  NE2 GLN A 428      90.090  32.417 -13.723  1.00 87.57           N  
ATOM   3309  OE1 GLN A 428      88.215  31.316 -13.147  1.00 87.57           O  
ATOM   3310  N   GLU A 429      86.017  35.426 -10.204  1.00 88.62           N  
ATOM   3311  CA  GLU A 429      85.651  36.804 -10.520  1.00 88.62           C  
ATOM   3312  C   GLU A 429      85.904  37.728  -9.332  1.00 88.62           C  
ATOM   3313  O   GLU A 429      86.356  38.861  -9.507  1.00 88.62           O  
ATOM   3314  CB  GLU A 429      84.183  36.886 -10.947  1.00 88.62           C  
ATOM   3315  CG  GLU A 429      83.906  36.290 -12.319  1.00 88.62           C  
ATOM   3316  CD  GLU A 429      82.427  36.238 -12.665  1.00 88.62           C  
ATOM   3317  OE1 GLU A 429      82.081  35.825 -13.795  1.00 88.62           O  
ATOM   3318  OE2 GLU A 429      81.606  36.613 -11.798  1.00 88.62           O1-
ATOM   3319  N   GLU A 430      85.634  37.271  -8.158  1.00 89.72           N  
ATOM   3320  CA  GLU A 430      85.882  38.023  -6.932  1.00 89.72           C  
ATOM   3321  C   GLU A 430      87.371  38.286  -6.737  1.00 89.72           C  
ATOM   3322  O   GLU A 430      87.765  39.377  -6.318  1.00 89.72           O  
ATOM   3323  CB  GLU A 430      85.316  37.278  -5.720  1.00 89.72           C  
ATOM   3324  CG  GLU A 430      85.319  38.097  -4.438  1.00 89.72           C  
ATOM   3325  CD  GLU A 430      84.658  37.385  -3.268  1.00 89.72           C  
ATOM   3326  OE1 GLU A 430      84.654  37.937  -2.145  1.00 89.72           O  
ATOM   3327  OE2 GLU A 430      84.140  36.266  -3.478  1.00 89.72           O1-
ATOM   3328  N   VAL A 431      88.171  37.338  -7.054  1.00 85.87           N  
ATOM   3329  CA  VAL A 431      89.620  37.469  -6.940  1.00 85.87           C  
ATOM   3330  C   VAL A 431      90.122  38.530  -7.917  1.00 85.87           C  
ATOM   3331  O   VAL A 431      90.967  39.356  -7.566  1.00 85.87           O  
ATOM   3332  CB  VAL A 431      90.333  36.123  -7.203  1.00 85.87           C  
ATOM   3333  CG1 VAL A 431      91.839  36.330  -7.353  1.00 85.87           C  
ATOM   3334  CG2 VAL A 431      90.035  35.133  -6.078  1.00 85.87           C  
ATOM   3335  N   GLU A 432      89.515  38.525  -9.060  1.00 88.26           N  
ATOM   3336  CA  GLU A 432      89.910  39.510 -10.062  1.00 88.26           C  
ATOM   3337  C   GLU A 432      89.539  40.923  -9.623  1.00 88.26           C  
ATOM   3338  O   GLU A 432      90.310  41.865  -9.825  1.00 88.26           O  
ATOM   3339  CB  GLU A 432      89.264  39.192 -11.413  1.00 88.26           C  
ATOM   3340  CG  GLU A 432      89.914  38.027 -12.147  1.00 88.26           C  
ATOM   3341  CD  GLU A 432      89.274  37.734 -13.494  1.00 88.26           C  
ATOM   3342  OE1 GLU A 432      89.819  36.907 -14.258  1.00 88.26           O  
ATOM   3343  OE2 GLU A 432      88.218  38.339 -13.788  1.00 88.26           O1-
ATOM   3344  N   ARG A 433      88.373  41.064  -9.002  1.00 89.01           N  
ATOM   3345  CA  ARG A 433      87.932  42.353  -8.478  1.00 89.01           C  
ATOM   3346  C   ARG A 433      88.833  42.817  -7.339  1.00 89.01           C  
ATOM   3347  O   ARG A 433      89.197  43.993  -7.269  1.00 89.01           O  
ATOM   3348  CB  ARG A 433      86.482  42.271  -7.999  1.00 89.01           C  
ATOM   3349  CG  ARG A 433      85.456  42.392  -9.115  1.00 89.01           C  
ATOM   3350  CD  ARG A 433      84.038  42.489  -8.570  1.00 89.01           C  
ATOM   3351  NE  ARG A 433      83.071  41.862  -9.467  1.00 89.01           N  
ATOM   3352  CZ  ARG A 433      81.751  41.929  -9.323  1.00 89.01           C  
ATOM   3353  NH1 ARG A 433      81.211  42.600  -8.313  1.00 89.01           N1+
ATOM   3354  NH2 ARG A 433      80.963  41.320 -10.197  1.00 89.01           N  
ATOM   3355  N   LEU A 434      89.205  41.911  -6.492  1.00 86.64           N  
ATOM   3356  CA  LEU A 434      90.055  42.219  -5.348  1.00 86.64           C  
ATOM   3357  C   LEU A 434      91.457  42.614  -5.803  1.00 86.64           C  
ATOM   3358  O   LEU A 434      92.082  43.494  -5.208  1.00 86.64           O  
ATOM   3359  CB  LEU A 434      90.133  41.020  -4.398  1.00 86.64           C  
ATOM   3360  CG  LEU A 434      88.946  40.826  -3.454  1.00 86.64           C  
ATOM   3361  CD1 LEU A 434      89.024  39.461  -2.779  1.00 86.64           C  
ATOM   3362  CD2 LEU A 434      88.901  41.940  -2.414  1.00 86.64           C  
ATOM   3363  N   LYS A 435      91.936  41.990  -6.886  1.00 87.12           N  
ATOM   3364  CA  LYS A 435      93.226  42.348  -7.467  1.00 87.12           C  
ATOM   3365  C   LYS A 435      93.244  43.810  -7.906  1.00 87.12           C  
ATOM   3366  O   LYS A 435      94.230  44.517  -7.686  1.00 87.12           O  
ATOM   3367  CB  LYS A 435      93.553  41.440  -8.654  1.00 87.12           C  
ATOM   3368  CG  LYS A 435      94.993  41.539  -9.131  1.00 87.12           C  
ATOM   3369  CD  LYS A 435      95.278  40.555 -10.258  1.00 87.12           C  
ATOM   3370  CE  LYS A 435      96.687  40.725 -10.809  1.00 87.12           C  
ATOM   3371  NZ  LYS A 435      96.955  39.793 -11.945  1.00 87.12           N1+
ATOM   3372  N   GLN A 436      92.047  44.267  -8.444  1.00 89.11           N  
ATOM   3373  CA  GLN A 436      91.926  45.643  -8.914  1.00 89.11           C  
ATOM   3374  C   GLN A 436      91.896  46.623  -7.745  1.00 89.11           C  
ATOM   3375  O   GLN A 436      92.505  47.693  -7.809  1.00 89.11           O  
ATOM   3376  CB  GLN A 436      90.672  45.809  -9.773  1.00 89.11           C  
ATOM   3377  CG  GLN A 436      90.752  45.109 -11.123  1.00 89.11           C  
ATOM   3378  CD  GLN A 436      89.520  45.338 -11.978  1.00 89.11           C  
ATOM   3379  NE2 GLN A 436      89.547  44.829 -13.204  1.00 89.11           N  
ATOM   3380  OE1 GLN A 436      88.552  45.969 -11.539  1.00 89.11           O  
ATOM   3381  N   GLU A 437      91.175  46.228  -6.680  1.00 85.44           N  
ATOM   3382  CA  GLU A 437      91.070  47.060  -5.485  1.00 85.44           C  
ATOM   3383  C   GLU A 437      92.425  47.214  -4.798  1.00 85.44           C  
ATOM   3384  O   GLU A 437      92.754  48.291  -4.298  1.00 85.44           O  
ATOM   3385  CB  GLU A 437      90.050  46.472  -4.507  1.00 85.44           C  
ATOM   3386  CG  GLU A 437      88.608  46.589  -4.979  1.00 85.44           C  
ATOM   3387  CD  GLU A 437      87.602  46.052  -3.973  1.00 85.44           C  
ATOM   3388  OE1 GLU A 437      86.380  46.120  -4.241  1.00 85.44           O  
ATOM   3389  OE2 GLU A 437      88.038  45.562  -2.908  1.00 85.44           O1-
ATOM   3390  N   VAL A 438      93.171  46.129  -4.846  1.00 83.33           N  
ATOM   3391  CA  VAL A 438      94.498  46.129  -4.240  1.00 83.33           C  
ATOM   3392  C   VAL A 438      95.426  47.051  -5.027  1.00 83.33           C  
ATOM   3393  O   VAL A 438      96.193  47.818  -4.440  1.00 83.33           O  
ATOM   3394  CB  VAL A 438      95.092  44.704  -4.176  1.00 83.33           C  
ATOM   3395  CG1 VAL A 438      96.570  44.751  -3.792  1.00 83.33           C  
ATOM   3396  CG2 VAL A 438      94.308  43.843  -3.188  1.00 83.33           C  
ATOM   3397  N   GLU A 439      95.289  46.981  -6.309  1.00 85.38           N  
ATOM   3398  CA  GLU A 439      96.121  47.814  -7.173  1.00 85.38           C  
ATOM   3399  C   GLU A 439      95.814  49.295  -6.972  1.00 85.38           C  
ATOM   3400  O   GLU A 439      96.725  50.126  -6.949  1.00 85.38           O  
ATOM   3401  CB  GLU A 439      95.923  47.430  -8.641  1.00 85.38           C  
ATOM   3402  CG  GLU A 439      96.627  46.141  -9.040  1.00 85.38           C  
ATOM   3403  CD  GLU A 439      96.390  45.753 -10.492  1.00 85.38           C  
ATOM   3404  OE1 GLU A 439      96.965  44.739 -10.949  1.00 85.38           O  
ATOM   3405  OE2 GLU A 439      95.626  46.469 -11.176  1.00 85.38           O1-
ATOM   3406  N   LYS A 440      94.505  49.547  -6.877  1.00 84.06           N  
ATOM   3407  CA  LYS A 440      94.070  50.923  -6.656  1.00 84.06           C  
ATOM   3408  C   LYS A 440      94.551  51.440  -5.302  1.00 84.06           C  
ATOM   3409  O   LYS A 440      95.005  52.581  -5.194  1.00 84.06           O  
ATOM   3410  CB  LYS A 440      92.547  51.024  -6.743  1.00 84.06           C  
ATOM   3411  CG  LYS A 440      92.027  52.450  -6.854  1.00 84.06           C  
ATOM   3412  CD  LYS A 440      90.510  52.484  -6.984  1.00 84.06           C  
ATOM   3413  CE  LYS A 440      89.983  53.912  -7.021  1.00 84.06           C  
ATOM   3414  NZ  LYS A 440      88.499  53.951  -7.186  1.00 84.06           N1+
ATOM   3415  N   ALA A 441      94.336  50.574  -4.341  1.00 81.14           N  
ATOM   3416  CA  ALA A 441      94.742  50.941  -2.986  1.00 81.14           C  
ATOM   3417  C   ALA A 441      96.256  51.107  -2.894  1.00 81.14           C  
ATOM   3418  O   ALA A 441      96.750  51.955  -2.149  1.00 81.14           O  
ATOM   3419  CB  ALA A 441      94.263  49.893  -1.985  1.00 81.14           C  
ATOM   3420  N   SER A 442      97.032  50.365  -3.518  1.00 80.83           N  
ATOM   3421  CA  SER A 442      98.488  50.464  -3.549  1.00 80.83           C  
ATOM   3422  C   SER A 442      98.940  51.805  -4.118  1.00 80.83           C  
ATOM   3423  O   SER A 442      99.912  52.393  -3.639  1.00 80.83           O  
ATOM   3424  CB  SER A 442      99.085  49.324  -4.375  1.00 80.83           C  
ATOM   3425  OG  SER A 442     100.501  49.391  -4.375  1.00 80.83           O  
ATOM   3426  N   LYS A 443      98.102  52.397  -5.002  1.00 81.38           N  
ATOM   3427  CA  LYS A 443      98.420  53.681  -5.620  1.00 81.38           C  
ATOM   3428  C   LYS A 443      98.122  54.836  -4.669  1.00 81.38           C  
ATOM   3429  O   LYS A 443      98.815  55.856  -4.685  1.00 81.38           O  
ATOM   3430  CB  LYS A 443      97.639  53.859  -6.922  1.00 81.38           C  
ATOM   3431  CG  LYS A 443      98.161  53.017  -8.077  1.00 81.38           C  
ATOM   3432  CD  LYS A 443      97.387  53.288  -9.361  1.00 81.38           C  
ATOM   3433  CE  LYS A 443      97.876  52.410 -10.505  1.00 81.38           C  
ATOM   3434  NZ  LYS A 443      97.086  52.635 -11.752  1.00 81.38           N1+
ATOM   3435  N   ALA A 444      97.224  54.623  -3.702  1.00 79.39           N  
ATOM   3436  CA  ALA A 444      96.751  55.670  -2.798  1.00 79.39           C  
ATOM   3437  C   ALA A 444      97.564  55.687  -1.507  1.00 79.39           C  
ATOM   3438  O   ALA A 444      97.627  56.708  -0.819  1.00 79.39           O  
ATOM   3439  CB  ALA A 444      95.269  55.474  -2.487  1.00 79.39           C  
ATOM   3440  N   GLY A 445      98.508  54.823  -1.271  1.00 76.50           N  
ATOM   3441  CA  GLY A 445      99.278  54.709  -0.042  1.00 76.50           C  
ATOM   3442  C   GLY A 445      98.466  54.176   1.123  1.00 76.50           C  
ATOM   3443  O   GLY A 445      97.527  54.828   1.582  1.00 76.50           O  
ATOM   3444  N   LEU A 446      98.383  52.921   1.385  1.00 59.77           N  
ATOM   3445  CA  LEU A 446      97.556  52.312   2.422  1.00 59.77           C  
ATOM   3446  C   LEU A 446      98.274  52.327   3.767  1.00 59.77           C  
ATOM   3447  O   LEU A 446      99.489  52.125   3.830  1.00 59.77           O  
ATOM   3448  CB  LEU A 446      97.191  50.875   2.041  1.00 59.77           C  
ATOM   3449  CG  LEU A 446      95.921  50.697   1.206  1.00 59.77           C  
ATOM   3450  CD1 LEU A 446      96.122  49.603   0.163  1.00 59.77           C  
ATOM   3451  CD2 LEU A 446      94.731  50.376   2.103  1.00 59.77           C  
ATOM   3452  N   ASP A 447      97.605  52.755   4.881  1.00 78.98           N  
ATOM   3453  CA  ASP A 447      98.071  52.531   6.247  1.00 78.98           C  
ATOM   3454  C   ASP A 447      97.913  51.067   6.648  1.00 78.98           C  
ATOM   3455  O   ASP A 447      97.370  50.264   5.886  1.00 78.98           O  
ATOM   3456  CB  ASP A 447      97.312  53.430   7.226  1.00 78.98           C  
ATOM   3457  CG  ASP A 447      95.820  53.146   7.257  1.00 78.98           C  
ATOM   3458  OD1 ASP A 447      95.375  52.154   6.640  1.00 78.98           O  
ATOM   3459  OD2 ASP A 447      95.083  53.923   7.901  1.00 78.98           O1-
ATOM   3460  N   HIS A 448      98.648  50.453   7.497  1.00 74.23           N  
ATOM   3461  CA  HIS A 448      98.724  49.085   8.001  1.00 74.23           C  
ATOM   3462  C   HIS A 448      97.334  48.522   8.276  1.00 74.23           C  
ATOM   3463  O   HIS A 448      97.067  47.352   7.991  1.00 74.23           O  
ATOM   3464  CB  HIS A 448      99.574  49.029   9.272  1.00 74.23           C  
ATOM   3465  CG  HIS A 448     101.029  48.798   9.011  1.00 74.23           C  
ATOM   3466  CD2 HIS A 448     102.096  49.620   9.133  1.00 74.23           C  
ATOM   3467  ND1 HIS A 448     101.520  47.591   8.563  1.00 74.23           N  
ATOM   3468  CE1 HIS A 448     102.832  47.682   8.422  1.00 74.23           C  
ATOM   3469  NE2 HIS A 448     103.207  48.903   8.761  1.00 74.23           N  
ATOM   3470  N   GLU A 449      96.386  49.457   8.588  1.00 75.26           N  
ATOM   3471  CA  GLU A 449      95.036  48.963   8.842  1.00 75.26           C  
ATOM   3472  C   GLU A 449      94.338  48.569   7.543  1.00 75.26           C  
ATOM   3473  O   GLU A 449      93.652  47.546   7.487  1.00 75.26           O  
ATOM   3474  CB  GLU A 449      94.209  50.015   9.585  1.00 75.26           C  
ATOM   3475  CG  GLU A 449      93.352  49.445  10.707  1.00 75.26           C  
ATOM   3476  CD  GLU A 449      92.665  50.516  11.540  1.00 75.26           C  
ATOM   3477  OE1 GLU A 449      91.921  50.164  12.484  1.00 75.26           O  
ATOM   3478  OE2 GLU A 449      92.873  51.713  11.247  1.00 75.26           O1-
ATOM   3479  N   GLY A 450      94.617  49.355   6.454  1.00 75.76           N  
ATOM   3480  CA  GLY A 450      94.040  49.053   5.154  1.00 75.76           C  
ATOM   3481  C   GLY A 450      94.581  47.775   4.542  1.00 75.76           C  
ATOM   3482  O   GLY A 450      93.822  46.973   3.995  1.00 75.76           O  
ATOM   3483  N   ASP A 451      95.906  47.400   4.832  1.00 78.73           N  
ATOM   3484  CA  ASP A 451      96.538  46.185   4.325  1.00 78.73           C  
ATOM   3485  C   ASP A 451      95.949  44.943   4.990  1.00 78.73           C  
ATOM   3486  O   ASP A 451      95.722  43.929   4.328  1.00 78.73           O  
ATOM   3487  CB  ASP A 451      98.051  46.234   4.548  1.00 78.73           C  
ATOM   3488  CG  ASP A 451      98.771  47.118   3.544  1.00 78.73           C  
ATOM   3489  OD1 ASP A 451      98.166  47.486   2.513  1.00 78.73           O  
ATOM   3490  OD2 ASP A 451      99.953  47.446   3.784  1.00 78.73           O1-
ATOM   3491  N   SER A 452      95.648  45.073   6.312  1.00 84.63           N  
ATOM   3492  CA  SER A 452      95.095  43.940   7.048  1.00 84.63           C  
ATOM   3493  C   SER A 452      93.694  43.591   6.555  1.00 84.63           C  
ATOM   3494  O   SER A 452      93.350  42.414   6.426  1.00 84.63           O  
ATOM   3495  CB  SER A 452      95.058  44.240   8.547  1.00 84.63           C  
ATOM   3496  OG  SER A 452      96.366  44.242   9.092  1.00 84.63           O  
ATOM   3497  N   ARG A 453      92.926  44.618   6.122  1.00 84.22           N  
ATOM   3498  CA  ARG A 453      91.576  44.382   5.622  1.00 84.22           C  
ATOM   3499  C   ARG A 453      91.609  43.698   4.259  1.00 84.22           C  
ATOM   3500  O   ARG A 453      90.830  42.778   4.002  1.00 84.22           O  
ATOM   3501  CB  ARG A 453      90.799  45.698   5.529  1.00 84.22           C  
ATOM   3502  CG  ARG A 453      90.309  46.219   6.871  1.00 84.22           C  
ATOM   3503  CD  ARG A 453      89.470  47.481   6.713  1.00 84.22           C  
ATOM   3504  NE  ARG A 453      89.250  48.144   7.994  1.00 84.22           N  
ATOM   3505  CZ  ARG A 453      88.599  49.293   8.150  1.00 84.22           C  
ATOM   3506  NH1 ARG A 453      88.088  49.931   7.103  1.00 84.22           N1+
ATOM   3507  NH2 ARG A 453      88.455  49.809   9.362  1.00 84.22           N  
ATOM   3508  N   ILE A 454      92.536  44.062   3.421  1.00 83.15           N  
ATOM   3509  CA  ILE A 454      92.657  43.489   2.086  1.00 83.15           C  
ATOM   3510  C   ILE A 454      93.127  42.039   2.187  1.00 83.15           C  
ATOM   3511  O   ILE A 454      92.598  41.159   1.503  1.00 83.15           O  
ATOM   3512  CB  ILE A 454      93.629  44.306   1.204  1.00 83.15           C  
ATOM   3513  CG1 ILE A 454      93.042  45.691   0.905  1.00 83.15           C  
ATOM   3514  CG2 ILE A 454      93.946  43.554  -0.091  1.00 83.15           C  
ATOM   3515  CD1 ILE A 454      94.000  46.624   0.179  1.00 83.15           C  
ATOM   3516  N   PHE A 455      94.134  41.837   3.072  1.00 84.08           N  
ATOM   3517  CA  PHE A 455      94.639  40.486   3.285  1.00 84.08           C  
ATOM   3518  C   PHE A 455      93.525  39.561   3.758  1.00 84.08           C  
ATOM   3519  O   PHE A 455      93.423  38.419   3.303  1.00 84.08           O  
ATOM   3520  CB  PHE A 455      95.784  40.493   4.303  1.00 84.08           C  
ATOM   3521  CG  PHE A 455      96.450  39.155   4.477  1.00 84.08           C  
ATOM   3522  CD1 PHE A 455      96.119  38.333   5.547  1.00 84.08           C  
ATOM   3523  CD2 PHE A 455      97.406  38.719   3.569  1.00 84.08           C  
ATOM   3524  CE1 PHE A 455      96.734  37.093   5.711  1.00 84.08           C  
ATOM   3525  CE2 PHE A 455      98.025  37.482   3.726  1.00 84.08           C  
ATOM   3526  CZ  PHE A 455      97.687  36.671   4.798  1.00 84.08           C  
ATOM   3527  N   LYS A 456      92.728  40.045   4.689  1.00 86.61           N  
ATOM   3528  CA  LYS A 456      91.619  39.236   5.187  1.00 86.61           C  
ATOM   3529  C   LYS A 456      90.648  38.884   4.065  1.00 86.61           C  
ATOM   3530  O   LYS A 456      90.161  37.754   3.990  1.00 86.61           O  
ATOM   3531  CB  LYS A 456      90.881  39.971   6.308  1.00 86.61           C  
ATOM   3532  CG  LYS A 456      89.852  39.118   7.034  1.00 86.61           C  
ATOM   3533  CD  LYS A 456      89.220  39.872   8.197  1.00 86.61           C  
ATOM   3534  CE  LYS A 456      88.176  39.025   8.912  1.00 86.61           C  
ATOM   3535  NZ  LYS A 456      87.559  39.758  10.058  1.00 86.61           N1+
ATOM   3536  N   LYS A 457      90.422  39.744   3.122  1.00 88.30           N  
ATOM   3537  CA  LYS A 457      89.503  39.510   2.012  1.00 88.30           C  
ATOM   3538  C   LYS A 457      90.056  38.460   1.052  1.00 88.30           C  
ATOM   3539  O   LYS A 457      89.319  37.585   0.592  1.00 88.30           O  
ATOM   3540  CB  LYS A 457      89.227  40.813   1.260  1.00 88.30           C  
ATOM   3541  CG  LYS A 457      88.289  41.764   1.991  1.00 88.30           C  
ATOM   3542  CD  LYS A 457      87.999  43.009   1.164  1.00 88.30           C  
ATOM   3543  CE  LYS A 457      87.133  44.000   1.929  1.00 88.30           C  
ATOM   3544  NZ  LYS A 457      86.852  45.227   1.125  1.00 88.30           N1+
ATOM   3545  N   ILE A 458      91.427  38.663   0.805  1.00 84.95           N  
ATOM   3546  CA  ILE A 458      92.085  37.704  -0.077  1.00 84.95           C  
ATOM   3547  C   ILE A 458      92.040  36.312   0.550  1.00 84.95           C  
ATOM   3548  O   ILE A 458      91.719  35.331  -0.125  1.00 84.95           O  
ATOM   3549  CB  ILE A 458      93.546  38.114  -0.369  1.00 84.95           C  
ATOM   3550  CG1 ILE A 458      93.582  39.388  -1.221  1.00 84.95           C  
ATOM   3551  CG2 ILE A 458      94.299  36.973  -1.057  1.00 84.95           C  
ATOM   3552  CD1 ILE A 458      94.983  39.945  -1.441  1.00 84.95           C  
ATOM   3553  N   HIS A 459      92.427  36.236   1.789  1.00 86.15           N  
ATOM   3554  CA  HIS A 459      92.405  34.979   2.528  1.00 86.15           C  
ATOM   3555  C   HIS A 459      91.015  34.354   2.512  1.00 86.15           C  
ATOM   3556  O   HIS A 459      90.875  33.143   2.325  1.00 86.15           O  
ATOM   3557  CB  HIS A 459      92.867  35.197   3.970  1.00 86.15           C  
ATOM   3558  CG  HIS A 459      92.913  33.942   4.782  1.00 86.15           C  
ATOM   3559  CD2 HIS A 459      93.929  33.087   5.041  1.00 86.15           C  
ATOM   3560  ND1 HIS A 459      91.809  33.439   5.437  1.00 86.15           N  
ATOM   3561  CE1 HIS A 459      92.147  32.326   6.066  1.00 86.15           C  
ATOM   3562  NE2 HIS A 459      93.428  32.090   5.843  1.00 86.15           N  
ATOM   3563  N   ASP A 460      89.901  35.170   2.752  1.00 90.36           N  
ATOM   3564  CA  ASP A 460      88.528  34.673   2.740  1.00 90.36           C  
ATOM   3565  C   ASP A 460      88.179  34.058   1.388  1.00 90.36           C  
ATOM   3566  O   ASP A 460      87.551  32.999   1.326  1.00 90.36           O  
ATOM   3567  CB  ASP A 460      87.549  35.800   3.075  1.00 90.36           C  
ATOM   3568  CG  ASP A 460      87.568  36.186   4.544  1.00 90.36           C  
ATOM   3569  OD1 ASP A 460      88.128  35.428   5.367  1.00 90.36           O  
ATOM   3570  OD2 ASP A 460      87.016  37.255   4.882  1.00 90.36           O1-
ATOM   3571  N   VAL A 461      88.652  34.663   0.329  1.00 85.64           N  
ATOM   3572  CA  VAL A 461      88.325  34.184  -1.010  1.00 85.64           C  
ATOM   3573  C   VAL A 461      89.079  32.886  -1.294  1.00 85.64           C  
ATOM   3574  O   VAL A 461      88.511  31.938  -1.840  1.00 85.64           O  
ATOM   3575  CB  VAL A 461      88.659  35.241  -2.087  1.00 85.64           C  
ATOM   3576  CG1 VAL A 461      88.495  34.654  -3.488  1.00 85.64           C  
ATOM   3577  CG2 VAL A 461      87.776  36.475  -1.914  1.00 85.64           C  
ATOM   3578  N   VAL A 462      90.484  32.845  -0.906  1.00 85.84           N  
ATOM   3579  CA  VAL A 462      91.299  31.652  -1.113  1.00 85.84           C  
ATOM   3580  C   VAL A 462      90.698  30.477  -0.345  1.00 85.84           C  
ATOM   3581  O   VAL A 462      90.628  29.359  -0.863  1.00 85.84           O  
ATOM   3582  CB  VAL A 462      92.763  31.883  -0.677  1.00 85.84           C  
ATOM   3583  CG1 VAL A 462      93.543  30.569  -0.689  1.00 85.84           C  
ATOM   3584  CG2 VAL A 462      93.433  32.914  -1.582  1.00 85.84           C  
ATOM   3585  N   THR A 463      90.333  30.774   0.941  1.00 88.24           N  
ATOM   3586  CA  THR A 463      89.721  29.738   1.765  1.00 88.24           C  
ATOM   3587  C   THR A 463      88.454  29.199   1.105  1.00 88.24           C  
ATOM   3588  O   THR A 463      88.229  27.988   1.080  1.00 88.24           O  
ATOM   3589  CB  THR A 463      89.383  30.270   3.171  1.00 88.24           C  
ATOM   3590  CG2 THR A 463      88.790  29.171   4.047  1.00 88.24           C  
ATOM   3591  OG1 THR A 463      90.578  30.763   3.787  1.00 88.24           O  
ATOM   3592  N   LYS A 464      87.683  30.069   0.563  1.00 86.97           N  
ATOM   3593  CA  LYS A 464      86.464  29.665  -0.132  1.00 86.97           C  
ATOM   3594  C   LYS A 464      86.784  28.782  -1.335  1.00 86.97           C  
ATOM   3595  O   LYS A 464      86.121  27.768  -1.561  1.00 86.97           O  
ATOM   3596  CB  LYS A 464      85.668  30.892  -0.579  1.00 86.97           C  
ATOM   3597  CG  LYS A 464      84.268  30.574  -1.079  1.00 86.97           C  
ATOM   3598  CD  LYS A 464      83.501  31.840  -1.438  1.00 86.97           C  
ATOM   3599  CE  LYS A 464      82.119  31.520  -1.991  1.00 86.97           C  
ATOM   3600  NZ  LYS A 464      81.358  32.758  -2.334  1.00 86.97           N1+
ATOM   3601  N   GLN A 465      87.893  29.033  -2.091  1.00 86.77           N  
ATOM   3602  CA  GLN A 465      88.284  28.267  -3.269  1.00 86.77           C  
ATOM   3603  C   GLN A 465      88.776  26.875  -2.882  1.00 86.77           C  
ATOM   3604  O   GLN A 465      88.466  25.892  -3.558  1.00 86.77           O  
ATOM   3605  CB  GLN A 465      89.369  29.006  -4.056  1.00 86.77           C  
ATOM   3606  CG  GLN A 465      88.841  30.168  -4.886  1.00 86.77           C  
ATOM   3607  CD  GLN A 465      89.642  30.394  -6.154  1.00 86.77           C  
ATOM   3608  NE2 GLN A 465      89.105  31.207  -7.059  1.00 86.77           N  
ATOM   3609  OE1 GLN A 465      90.736  29.844  -6.320  1.00 86.77           O  
ATOM   3610  N   ILE A 466      89.626  26.835  -1.800  1.00 87.21           N  
ATOM   3611  CA  ILE A 466      90.144  25.556  -1.328  1.00 87.21           C  
ATOM   3612  C   ILE A 466      88.984  24.638  -0.946  1.00 87.21           C  
ATOM   3613  O   ILE A 466      88.984  23.454  -1.286  1.00 87.21           O  
ATOM   3614  CB  ILE A 466      91.098  25.741  -0.127  1.00 87.21           C  
ATOM   3615  CG1 ILE A 466      92.401  26.412  -0.578  1.00 87.21           C  
ATOM   3616  CG2 ILE A 466      91.382  24.397   0.550  1.00 87.21           C  
ATOM   3617  CD1 ILE A 466      93.335  26.785   0.565  1.00 87.21           C  
ATOM   3618  N   LYS A 467      87.845  25.268  -0.314  1.00 88.45           N  
ATOM   3619  CA  LYS A 467      86.677  24.490   0.092  1.00 88.45           C  
ATOM   3620  C   LYS A 467      85.939  23.934  -1.123  1.00 88.45           C  
ATOM   3621  O   LYS A 467      85.503  22.781  -1.116  1.00 88.45           O  
ATOM   3622  CB  LYS A 467      85.729  25.344   0.935  1.00 88.45           C  
ATOM   3623  CG  LYS A 467      86.216  25.588   2.356  1.00 88.45           C  
ATOM   3624  CD  LYS A 467      85.204  26.391   3.163  1.00 88.45           C  
ATOM   3625  CE  LYS A 467      85.722  26.705   4.560  1.00 88.45           C  
ATOM   3626  NZ  LYS A 467      84.761  27.546   5.332  1.00 88.45           N1+
ATOM   3627  N   VAL A 468      85.868  24.700  -2.188  1.00 86.12           N  
ATOM   3628  CA  VAL A 468      85.179  24.276  -3.402  1.00 86.12           C  
ATOM   3629  C   VAL A 468      85.954  23.141  -4.067  1.00 86.12           C  
ATOM   3630  O   VAL A 468      85.366  22.141  -4.485  1.00 86.12           O  
ATOM   3631  CB  VAL A 468      84.998  25.450  -4.391  1.00 86.12           C  
ATOM   3632  CG1 VAL A 468      84.492  24.945  -5.741  1.00 86.12           C  
ATOM   3633  CG2 VAL A 468      84.041  26.491  -3.813  1.00 86.12           C  
ATOM   3634  N   ILE A 469      87.339  23.219  -4.165  1.00 85.85           N  
ATOM   3635  CA  ILE A 469      88.194  22.222  -4.801  1.00 85.85           C  
ATOM   3636  C   ILE A 469      88.077  20.894  -4.056  1.00 85.85           C  
ATOM   3637  O   ILE A 469      87.960  19.836  -4.679  1.00 85.85           O  
ATOM   3638  CB  ILE A 469      89.668  22.686  -4.842  1.00 85.85           C  
ATOM   3639  CG1 ILE A 469      89.831  23.858  -5.817  1.00 85.85           C  
ATOM   3640  CG2 ILE A 469      90.588  21.523  -5.224  1.00 85.85           C  
ATOM   3641  CD1 ILE A 469      91.208  24.506  -5.779  1.00 85.85           C  
ATOM   3642  N   LEU A 470      88.077  20.985  -2.707  1.00 86.83           N  
ATOM   3643  CA  LEU A 470      87.966  19.780  -1.891  1.00 86.83           C  
ATOM   3644  C   LEU A 470      86.620  19.097  -2.110  1.00 86.83           C  
ATOM   3645  O   LEU A 470      86.545  17.868  -2.168  1.00 86.83           O  
ATOM   3646  CB  LEU A 470      88.144  20.118  -0.408  1.00 86.83           C  
ATOM   3647  CG  LEU A 470      89.554  20.513   0.032  1.00 86.83           C  
ATOM   3648  CD1 LEU A 470      89.552  20.941   1.496  1.00 86.83           C  
ATOM   3649  CD2 LEU A 470      90.527  19.361  -0.193  1.00 86.83           C  
ATOM   3650  N   ARG A 471      85.558  19.886  -2.250  1.00 89.37           N  
ATOM   3651  CA  ARG A 471      84.237  19.322  -2.507  1.00 89.37           C  
ATOM   3652  C   ARG A 471      84.170  18.698  -3.898  1.00 89.37           C  
ATOM   3653  O   ARG A 471      83.531  17.661  -4.088  1.00 89.37           O  
ATOM   3654  CB  ARG A 471      83.157  20.396  -2.364  1.00 89.37           C  
ATOM   3655  CG  ARG A 471      82.858  20.779  -0.922  1.00 89.37           C  
ATOM   3656  CD  ARG A 471      81.710  21.774  -0.830  1.00 89.37           C  
ATOM   3657  NE  ARG A 471      82.129  23.025  -0.205  1.00 89.37           N  
ATOM   3658  CZ  ARG A 471      81.392  24.131  -0.152  1.00 89.37           C  
ATOM   3659  NH1 ARG A 471      80.178  24.163  -0.689  1.00 89.37           N1+
ATOM   3660  NH2 ARG A 471      81.872  25.213   0.443  1.00 89.37           N  
ATOM   3661  N   LEU A 472      84.860  19.352  -4.902  1.00 86.29           N  
ATOM   3662  CA  LEU A 472      84.903  18.821  -6.260  1.00 86.29           C  
ATOM   3663  C   LEU A 472      85.603  17.466  -6.292  1.00 86.29           C  
ATOM   3664  O   LEU A 472      85.137  16.538  -6.956  1.00 86.29           O  
ATOM   3665  CB  LEU A 472      85.616  19.800  -7.196  1.00 86.29           C  
ATOM   3666  CG  LEU A 472      85.503  19.510  -8.694  1.00 86.29           C  
ATOM   3667  CD1 LEU A 472      84.068  19.718  -9.166  1.00 86.29           C  
ATOM   3668  CD2 LEU A 472      86.464  20.391  -9.483  1.00 86.29           C  
ATOM   3669  N   ILE A 473      86.748  17.342  -5.564  1.00 86.32           N  
ATOM   3670  CA  ILE A 473      87.501  16.094  -5.493  1.00 86.32           C  
ATOM   3671  C   ILE A 473      86.634  15.004  -4.866  1.00 86.32           C  
ATOM   3672  O   ILE A 473      86.614  13.868  -5.345  1.00 86.32           O  
ATOM   3673  CB  ILE A 473      88.808  16.268  -4.689  1.00 86.32           C  
ATOM   3674  CG1 ILE A 473      89.790  17.165  -5.452  1.00 86.32           C  
ATOM   3675  CG2 ILE A 473      89.437  14.906  -4.379  1.00 86.32           C  
ATOM   3676  CD1 ILE A 473      91.034  17.539  -4.658  1.00 86.32           C  
ATOM   3677  N   ALA A 474      85.919  15.365  -3.796  1.00 87.38           N  
ATOM   3678  CA  ALA A 474      85.026  14.430  -3.115  1.00 87.38           C  
ATOM   3679  C   ALA A 474      83.943  13.919  -4.061  1.00 87.38           C  
ATOM   3680  O   ALA A 474      83.626  12.727  -4.067  1.00 87.38           O  
ATOM   3681  CB  ALA A 474      84.393  15.092  -1.893  1.00 87.38           C  
ATOM   3682  N   VAL A 475      83.384  14.840  -4.852  1.00 85.61           N  
ATOM   3683  CA  VAL A 475      82.314  14.488  -5.780  1.00 85.61           C  
ATOM   3684  C   VAL A 475      82.858  13.567  -6.870  1.00 85.61           C  
ATOM   3685  O   VAL A 475      82.217  12.578  -7.233  1.00 85.61           O  
ATOM   3686  CB  VAL A 475      81.676  15.745  -6.413  1.00 85.61           C  
ATOM   3687  CG1 VAL A 475      80.704  15.354  -7.525  1.00 85.61           C  
ATOM   3688  CG2 VAL A 475      80.966  16.577  -5.347  1.00 85.61           C  
ATOM   3689  N   TYR A 476      84.085  13.849  -7.419  1.00 84.41           N  
ATOM   3690  CA  TYR A 476      84.716  13.017  -8.438  1.00 84.41           C  
ATOM   3691  C   TYR A 476      84.992  11.617  -7.906  1.00 84.41           C  
ATOM   3692  O   TYR A 476      84.813  10.628  -8.621  1.00 84.41           O  
ATOM   3693  CB  TYR A 476      86.021  13.658  -8.923  1.00 84.41           C  
ATOM   3694  CG  TYR A 476      85.822  14.704  -9.993  1.00 84.41           C  
ATOM   3695  CD1 TYR A 476      85.230  14.377 -11.212  1.00 84.41           C  
ATOM   3696  CD2 TYR A 476      86.225  16.019  -9.789  1.00 84.41           C  
ATOM   3697  CE1 TYR A 476      85.048  15.337 -12.202  1.00 84.41           C  
ATOM   3698  CE2 TYR A 476      86.047  16.987 -10.772  1.00 84.41           C  
ATOM   3699  CZ  TYR A 476      85.458  16.637 -11.974  1.00 84.41           C  
ATOM   3700  OH  TYR A 476      85.279  17.591 -12.949  1.00 84.41           O  
ATOM   3701  N   ALA A 477      85.469  11.507  -6.592  1.00 85.14           N  
ATOM   3702  CA  ALA A 477      85.724  10.219  -5.953  1.00 85.14           C  
ATOM   3703  C   ALA A 477      84.446   9.387  -5.869  1.00 85.14           C  
ATOM   3704  O   ALA A 477      84.473   8.174  -6.092  1.00 85.14           O  
ATOM   3705  CB  ALA A 477      86.314  10.423  -4.560  1.00 85.14           C  
ATOM   3706  N   GLU A 478      83.328  10.110  -5.554  1.00 79.81           N  
ATOM   3707  CA  GLU A 478      82.034   9.437  -5.491  1.00 79.81           C  
ATOM   3708  C   GLU A 478      81.638   8.871  -6.852  1.00 79.81           C  
ATOM   3709  O   GLU A 478      81.082   7.774  -6.936  1.00 79.81           O  
ATOM   3710  CB  GLU A 478      80.952  10.395  -4.985  1.00 79.81           C  
ATOM   3711  CG  GLU A 478      79.655   9.706  -4.591  1.00 79.81           C  
ATOM   3712  CD  GLU A 478      78.617  10.660  -4.020  1.00 79.81           C  
ATOM   3713  OE1 GLU A 478      77.493  10.213  -3.700  1.00 79.81           O  
ATOM   3714  OE2 GLU A 478      78.931  11.865  -3.894  1.00 79.81           O1-
ATOM   3715  N   LEU A 479      81.895   9.635  -7.918  1.00 82.36           N  
ATOM   3716  CA  LEU A 479      81.585   9.222  -9.282  1.00 82.36           C  
ATOM   3717  C   LEU A 479      82.367   7.968  -9.660  1.00 82.36           C  
ATOM   3718  O   LEU A 479      81.810   7.037 -10.246  1.00 82.36           O  
ATOM   3719  CB  LEU A 479      81.897  10.350 -10.268  1.00 82.36           C  
ATOM   3720  CG  LEU A 479      81.574  10.074 -11.738  1.00 82.36           C  
ATOM   3721  CD1 LEU A 479      80.076   9.860 -11.920  1.00 82.36           C  
ATOM   3722  CD2 LEU A 479      82.068  11.217 -12.617  1.00 82.36           C  
ATOM   3723  N   VAL A 480      83.690   7.941  -9.379  1.00 80.67           N  
ATOM   3724  CA  VAL A 480      84.553   6.799  -9.661  1.00 80.67           C  
ATOM   3725  C   VAL A 480      84.038   5.566  -8.922  1.00 80.67           C  
ATOM   3726  O   VAL A 480      84.046   4.459  -9.465  1.00 80.67           O  
ATOM   3727  CB  VAL A 480      86.019   7.084  -9.264  1.00 80.67           C  
ATOM   3728  CG1 VAL A 480      86.865   5.817  -9.375  1.00 80.67           C  
ATOM   3729  CG2 VAL A 480      86.600   8.196 -10.135  1.00 80.67           C  
ATOM   3730  N   ALA A 481      83.581   5.699  -7.694  1.00 81.79           N  
ATOM   3731  CA  ALA A 481      83.028   4.608  -6.895  1.00 81.79           C  
ATOM   3732  C   ALA A 481      81.768   4.037  -7.542  1.00 81.79           C  
ATOM   3733  O   ALA A 481      81.537   2.827  -7.504  1.00 81.79           O  
ATOM   3734  CB  ALA A 481      82.725   5.086  -5.478  1.00 81.79           C  
ATOM   3735  N   ILE A 482      80.978   4.900  -8.118  1.00 78.67           N  
ATOM   3736  CA  ILE A 482      79.730   4.494  -8.755  1.00 78.67           C  
ATOM   3737  C   ILE A 482      80.034   3.696 -10.021  1.00 78.67           C  
ATOM   3738  O   ILE A 482      79.431   2.648 -10.261  1.00 78.67           O  
ATOM   3739  CB  ILE A 482      78.844   5.715  -9.091  1.00 78.67           C  
ATOM   3740  CG1 ILE A 482      78.380   6.407  -7.805  1.00 78.67           C  
ATOM   3741  CG2 ILE A 482      77.648   5.293  -9.948  1.00 78.67           C  
ATOM   3742  CD1 ILE A 482      77.698   7.750  -8.035  1.00 78.67           C  
ATOM   3743  N   ILE A 483      81.131   4.211 -10.820  1.00 78.56           N  
ATOM   3744  CA  ILE A 483      81.489   3.581 -12.086  1.00 78.56           C  
ATOM   3745  C   ILE A 483      82.309   2.320 -11.821  1.00 78.56           C  
ATOM   3746  O   ILE A 483      82.163   1.318 -12.523  1.00 78.56           O  
ATOM   3747  CB  ILE A 483      82.275   4.549 -12.997  1.00 78.56           C  
ATOM   3748  CG1 ILE A 483      81.405   5.754 -13.374  1.00 78.56           C  
ATOM   3749  CG2 ILE A 483      82.778   3.825 -14.249  1.00 78.56           C  
ATOM   3750  CD1 ILE A 483      82.153   6.850 -14.119  1.00 78.56           C  
ATOM   3751  N   GLY A 484      83.227   2.298 -10.728  1.00 72.91           N  
ATOM   3752  CA  GLY A 484      84.117   1.180 -10.457  1.00 72.91           C  
ATOM   3753  C   GLY A 484      83.451   0.063  -9.676  1.00 72.91           C  
ATOM   3754  O   GLY A 484      83.972  -1.053  -9.612  1.00 72.91           O  
ATOM   3755  N   GLY A 485      82.409   0.205  -8.916  1.00 54.63           N  
ATOM   3756  CA  GLY A 485      81.783  -0.864  -8.154  1.00 54.63           C  
ATOM   3757  C   GLY A 485      80.932  -1.785  -9.007  1.00 54.63           C  
ATOM   3758  O   GLY A 485      80.375  -2.765  -8.506  1.00 54.63           O  
ATOM   3759  N   SER A 486      81.002  -1.836 -10.393  1.00 48.40           N  
ATOM   3760  CA  SER A 486      80.438  -2.877 -11.246  1.00 48.40           C  
ATOM   3761  C   SER A 486      81.481  -3.933 -11.593  1.00 48.40           C  
ATOM   3762  O   SER A 486      81.169  -4.931 -12.248  1.00 48.40           O  
ATOM   3763  CB  SER A 486      79.868  -2.270 -12.528  1.00 48.40           C  
ATOM   3764  OG  SER A 486      78.702  -1.513 -12.251  1.00 48.40           O  
ATOM   3765  N   HIS A 487      82.605  -4.036 -10.826  1.00 35.95           N  
ATOM   3766  CA  HIS A 487      83.388  -5.263 -10.915  1.00 35.95           C  
ATOM   3767  C   HIS A 487      83.427  -5.991  -9.574  1.00 35.95           C  
ATOM   3768  O   HIS A 487      84.495  -6.145  -8.978  1.00 35.95           O  
ATOM   3769  CB  HIS A 487      84.811  -4.959 -11.387  1.00 35.95           C  
ATOM   3770  CG  HIS A 487      85.056  -5.314 -12.819  1.00 35.95           C  
ATOM   3771  CD2 HIS A 487      85.265  -4.534 -13.905  1.00 35.95           C  
ATOM   3772  ND1 HIS A 487      85.105  -6.618 -13.263  1.00 35.95           N  
ATOM   3773  CE1 HIS A 487      85.334  -6.624 -14.566  1.00 35.95           C  
ATOM   3774  NE2 HIS A 487      85.435  -5.373 -14.981  1.00 35.95           N  
ATOM   3775  N   HIS A 488      82.408  -5.946  -8.697  1.00 41.02           N  
ATOM   3776  CA  HIS A 488      82.411  -6.984  -7.673  1.00 41.02           C  
ATOM   3777  C   HIS A 488      81.967  -8.326  -8.247  1.00 41.02           C  
ATOM   3778  O   HIS A 488      80.908  -8.417  -8.874  1.00 41.02           O  
ATOM   3779  CB  HIS A 488      81.506  -6.588  -6.505  1.00 41.02           C  
ATOM   3780  CG  HIS A 488      82.239  -5.949  -5.369  1.00 41.02           C  
ATOM   3781  CD2 HIS A 488      82.211  -4.682  -4.893  1.00 41.02           C  
ATOM   3782  ND1 HIS A 488      83.132  -6.638  -4.577  1.00 41.02           N  
ATOM   3783  CE1 HIS A 488      83.623  -5.820  -3.662  1.00 41.02           C  
ATOM   3784  NE2 HIS A 488      83.080  -4.627  -3.832  1.00 41.02           N  
ATOM   3785  N   HIS A 489      82.808  -9.000  -9.009  1.00 37.34           N  
ATOM   3786  CA  HIS A 489      83.204 -10.404  -8.988  1.00 37.34           C  
ATOM   3787  C   HIS A 489      82.234 -11.237  -8.157  1.00 37.34           C  
ATOM   3788  O   HIS A 489      82.012 -10.949  -6.980  1.00 37.34           O  
ATOM   3789  CB  HIS A 489      84.625 -10.552  -8.441  1.00 37.34           C  
ATOM   3790  CG  HIS A 489      85.688 -10.390  -9.481  1.00 37.34           C  
ATOM   3791  CD2 HIS A 489      86.641  -9.441  -9.638  1.00 37.34           C  
ATOM   3792  ND1 HIS A 489      85.851 -11.277 -10.522  1.00 37.34           N  
ATOM   3793  CE1 HIS A 489      86.861 -10.879 -11.278  1.00 37.34           C  
ATOM   3794  NE2 HIS A 489      87.357  -9.768 -10.762  1.00 37.34           N  
ATOM   3795  N   HIS A 490      80.989 -11.401  -8.591  1.00 30.75           N  
ATOM   3796  CA  HIS A 490      80.367 -12.666  -8.218  1.00 30.75           C  
ATOM   3797  C   HIS A 490      81.388 -13.799  -8.207  1.00 30.75           C  
ATOM   3798  O   HIS A 490      81.837 -14.245  -9.264  1.00 30.75           O  
ATOM   3799  CB  HIS A 490      79.221 -13.002  -9.174  1.00 30.75           C  
ATOM   3800  CG  HIS A 490      77.928 -12.340  -8.816  1.00 30.75           C  
ATOM   3801  CD2 HIS A 490      77.194 -11.411  -9.471  1.00 30.75           C  
ATOM   3802  ND1 HIS A 490      77.247 -12.619  -7.650  1.00 30.75           N  
ATOM   3803  CE1 HIS A 490      76.148 -11.887  -7.604  1.00 30.75           C  
ATOM   3804  NE2 HIS A 490      76.091 -11.145  -8.697  1.00 30.75           N  
ATOM   3805  N   HIS A 491      82.423 -13.620  -7.458  1.00 27.88           N  
ATOM   3806  CA  HIS A 491      83.028 -14.895  -7.092  1.00 27.88           C  
ATOM   3807  C   HIS A 491      82.344 -15.498  -5.870  1.00 27.88           C  
ATOM   3808  O   HIS A 491      82.346 -14.898  -4.792  1.00 27.88           O  
ATOM   3809  CB  HIS A 491      84.524 -14.720  -6.824  1.00 27.88           C  
ATOM   3810  CG  HIS A 491      85.377 -14.900  -8.039  1.00 27.88           C  
ATOM   3811  CD2 HIS A 491      86.029 -13.998  -8.809  1.00 27.88           C  
ATOM   3812  ND1 HIS A 491      85.632 -16.137  -8.592  1.00 27.88           N  
ATOM   3813  CE1 HIS A 491      86.409 -15.986  -9.653  1.00 27.88           C  
ATOM   3814  NE2 HIS A 491      86.664 -14.697  -9.805  1.00 27.88           N  
ATOM   3815  N   HIS A 492      81.250 -16.005  -6.094  1.00 32.78           N  
ATOM   3816  CA  HIS A 492      80.643 -17.305  -5.832  1.00 32.78           C  
ATOM   3817  C   HIS A 492      79.224 -17.373  -6.387  1.00 32.78           C  
ATOM   3818  O   HIS A 492      78.404 -16.493  -6.116  1.00 32.78           O  
ATOM   3819  CB  HIS A 492      80.634 -17.599  -4.331  1.00 32.78           C  
ATOM   3820  CG  HIS A 492      81.841 -18.344  -3.858  1.00 32.78           C  
ATOM   3821  CD2 HIS A 492      82.891 -17.948  -3.102  1.00 32.78           C  
ATOM   3822  ND1 HIS A 492      82.065 -19.669  -4.165  1.00 32.78           N  
ATOM   3823  CE1 HIS A 492      83.205 -20.055  -3.616  1.00 32.78           C  
ATOM   3824  NE2 HIS A 492      83.726 -19.030  -2.965  1.00 32.78           N  
TER   
END
