# Supplementary material for: De novo design of obligate ABC-type heterotrimeric proteins
Source: Nat Struct Mol Biol. 2022 Dec 15;29(12):1266–76. doi: 10.1038/s41594-022-00879-4 (PMC9758053; doi:10.1038/s41594-022-00879-4)
Supplement: Supplementary file 4 — This compressed file contains all PDB files and scripts used in our design protocols and analyses, as well as the final design model outputs. [file 41594_2022_879_MOESM4_ESM.zip › source_data/pdbs/AF-Monomer for worms fusions/C4-DHT03-02/C4-DHT03-02_chnA_model_4_ptm_seed_0_unrelaxed.pdb]

ATOM      1  N   MET A   1      42.673  -5.034   8.950  1.00 52.86           N  
ATOM      2  CA  MET A   1      42.983  -4.963  10.374  1.00 52.86           C  
ATOM      3  C   MET A   1      44.257  -5.738  10.694  1.00 52.86           C  
ATOM      4  O   MET A   1      44.354  -6.930  10.398  1.00 52.86           O  
ATOM      5  CB  MET A   1      41.819  -5.504  11.207  1.00 52.86           C  
ATOM      6  CG  MET A   1      40.855  -4.430  11.684  1.00 52.86           C  
ATOM      7  SD  MET A   1      39.755  -5.020  13.029  1.00 52.86           S  
ATOM      8  CE  MET A   1      38.325  -3.934  12.773  1.00 52.86           C  
ATOM      9  N   GLY A   2      45.524  -5.228  10.609  1.00 51.17           N  
ATOM     10  CA  GLY A   2      46.787  -5.950  10.590  1.00 51.17           C  
ATOM     11  C   GLY A   2      47.296  -6.300  11.975  1.00 51.17           C  
ATOM     12  O   GLY A   2      46.952  -5.635  12.955  1.00 51.17           O  
ATOM     13  N   THR A   3      47.206  -7.555  12.406  1.00 61.00           N  
ATOM     14  CA  THR A   3      47.898  -8.155  13.542  1.00 61.00           C  
ATOM     15  C   THR A   3      49.355  -8.450  13.194  1.00 61.00           C  
ATOM     16  O   THR A   3      49.660  -8.858  12.072  1.00 61.00           O  
ATOM     17  CB  THR A   3      47.203  -9.453  13.996  1.00 61.00           C  
ATOM     18  CG2 THR A   3      45.880  -9.153  14.693  1.00 61.00           C  
ATOM     19  OG1 THR A   3      46.952 -10.279  12.853  1.00 61.00           O  
ATOM     20  N   THR A   4      50.254  -7.812  13.981  1.00 66.19           N  
ATOM     21  CA  THR A   4      51.682  -8.103  13.930  1.00 66.19           C  
ATOM     22  C   THR A   4      52.083  -9.049  15.058  1.00 66.19           C  
ATOM     23  O   THR A   4      51.633  -8.893  16.196  1.00 66.19           O  
ATOM     24  CB  THR A   4      52.518  -6.813  14.017  1.00 66.19           C  
ATOM     25  CG2 THR A   4      53.984  -7.084  13.691  1.00 66.19           C  
ATOM     26  OG1 THR A   4      52.003  -5.853  13.086  1.00 66.19           O  
ATOM     27  N   ASN A   5      52.785 -10.132  14.576  1.00 63.96           N  
ATOM     28  CA  ASN A   5      53.221 -11.190  15.481  1.00 63.96           C  
ATOM     29  C   ASN A   5      54.718 -11.104  15.765  1.00 63.96           C  
ATOM     30  O   ASN A   5      55.516 -10.884  14.853  1.00 63.96           O  
ATOM     31  CB  ASN A   5      52.869 -12.565  14.908  1.00 63.96           C  
ATOM     32  CG  ASN A   5      51.380 -12.739  14.682  1.00 63.96           C  
ATOM     33  ND2 ASN A   5      51.013 -13.246  13.511  1.00 63.96           N  
ATOM     34  OD1 ASN A   5      50.565 -12.419  15.553  1.00 63.96           O  
ATOM     35  N   PHE A   6      55.070 -10.994  17.049  1.00 69.42           N  
ATOM     36  CA  PHE A   6      56.449 -11.158  17.492  1.00 69.42           C  
ATOM     37  C   PHE A   6      56.684 -12.568  18.020  1.00 69.42           C  
ATOM     38  O   PHE A   6      55.834 -13.125  18.718  1.00 69.42           O  
ATOM     39  CB  PHE A   6      56.795 -10.127  18.571  1.00 69.42           C  
ATOM     40  CG  PHE A   6      56.637  -8.701  18.121  1.00 69.42           C  
ATOM     41  CD1 PHE A   6      57.701  -8.018  17.543  1.00 69.42           C  
ATOM     42  CD2 PHE A   6      55.425  -8.041  18.275  1.00 69.42           C  
ATOM     43  CE1 PHE A   6      57.558  -6.696  17.125  1.00 69.42           C  
ATOM     44  CE2 PHE A   6      55.274  -6.721  17.860  1.00 69.42           C  
ATOM     45  CZ  PHE A   6      56.343  -6.050  17.286  1.00 69.42           C  
ATOM     46  N   HIS A   7      57.828 -13.172  17.366  1.00 67.67           N  
ATOM     47  CA  HIS A   7      58.169 -14.532  17.769  1.00 67.67           C  
ATOM     48  C   HIS A   7      59.518 -14.574  18.478  1.00 67.67           C  
ATOM     49  O   HIS A   7      60.514 -14.066  17.959  1.00 67.67           O  
ATOM     50  CB  HIS A   7      58.184 -15.462  16.555  1.00 67.67           C  
ATOM     51  CG  HIS A   7      56.829 -15.724  15.981  1.00 67.67           C  
ATOM     52  CD2 HIS A   7      56.446 -16.423  14.888  1.00 67.67           C  
ATOM     53  ND1 HIS A   7      55.673 -15.232  16.549  1.00 67.67           N  
ATOM     54  CE1 HIS A   7      54.635 -15.620  15.827  1.00 67.67           C  
ATOM     55  NE2 HIS A   7      55.077 -16.344  14.813  1.00 67.67           N  
ATOM     56  N   LEU A   8      59.469 -15.007  19.716  1.00 65.28           N  
ATOM     57  CA  LEU A   8      60.716 -15.335  20.399  1.00 65.28           C  
ATOM     58  C   LEU A   8      60.817 -16.835  20.657  1.00 65.28           C  
ATOM     59  O   LEU A   8      59.959 -17.413  21.328  1.00 65.28           O  
ATOM     60  CB  LEU A   8      60.820 -14.570  21.721  1.00 65.28           C  
ATOM     61  CG  LEU A   8      62.186 -14.583  22.407  1.00 65.28           C  
ATOM     62  CD1 LEU A   8      63.085 -13.500  21.819  1.00 65.28           C  
ATOM     63  CD2 LEU A   8      62.030 -14.397  23.913  1.00 65.28           C  
ATOM     64  N   ILE A   9      61.882 -17.409  20.013  1.00 54.63           N  
ATOM     65  CA  ILE A   9      62.121 -18.843  20.138  1.00 54.63           C  
ATOM     66  C   ILE A   9      63.357 -19.086  21.001  1.00 54.63           C  
ATOM     67  O   ILE A   9      64.416 -18.502  20.759  1.00 54.63           O  
ATOM     68  CB  ILE A   9      62.292 -19.511  18.755  1.00 54.63           C  
ATOM     69  CG1 ILE A   9      61.059 -19.254  17.881  1.00 54.63           C  
ATOM     70  CG2 ILE A   9      62.551 -21.012  18.909  1.00 54.63           C  
ATOM     71  CD1 ILE A   9      61.214 -19.719  16.440  1.00 54.63           C  
ATOM     72  N   ASN A  10      63.199 -19.740  22.248  1.00 55.71           N  
ATOM     73  CA  ASN A  10      64.274 -20.299  23.061  1.00 55.71           C  
ATOM     74  C   ASN A  10      64.947 -19.226  23.913  1.00 55.71           C  
ATOM     75  O   ASN A  10      66.147 -19.306  24.182  1.00 55.71           O  
ATOM     76  CB  ASN A  10      65.306 -21.002  22.178  1.00 55.71           C  
ATOM     77  CG  ASN A  10      64.780 -22.292  21.578  1.00 55.71           C  
ATOM     78  ND2 ASN A  10      65.298 -22.657  20.411  1.00 55.71           N  
ATOM     79  OD1 ASN A  10      63.915 -22.953  22.157  1.00 55.71           O  
ATOM     80  N   GLY A  11      64.255 -18.117  24.225  1.00 63.43           N  
ATOM     81  CA  GLY A  11      64.844 -17.150  25.138  1.00 63.43           C  
ATOM     82  C   GLY A  11      64.659 -17.518  26.597  1.00 63.43           C  
ATOM     83  O   GLY A  11      63.896 -18.431  26.921  1.00 63.43           O  
ATOM     84  N   SER A  12      65.751 -17.233  27.491  1.00 72.03           N  
ATOM     85  CA  SER A  12      65.639 -17.409  28.936  1.00 72.03           C  
ATOM     86  C   SER A  12      64.362 -16.772  29.472  1.00 72.03           C  
ATOM     87  O   SER A  12      63.771 -15.908  28.821  1.00 72.03           O  
ATOM     88  CB  SER A  12      66.853 -16.809  29.644  1.00 72.03           C  
ATOM     89  OG  SER A  12      66.845 -15.395  29.547  1.00 72.03           O  
ATOM     90  N   GLU A  13      63.724 -17.441  30.449  1.00 79.83           N  
ATOM     91  CA  GLU A  13      62.545 -16.899  31.116  1.00 79.83           C  
ATOM     92  C   GLU A  13      62.712 -15.411  31.409  1.00 79.83           C  
ATOM     93  O   GLU A  13      61.777 -14.627  31.229  1.00 79.83           O  
ATOM     94  CB  GLU A  13      62.260 -17.662  32.412  1.00 79.83           C  
ATOM     95  CG  GLU A  13      60.912 -17.332  33.037  1.00 79.83           C  
ATOM     96  CD  GLU A  13      60.575 -18.210  34.232  1.00 79.83           C  
ATOM     97  OE1 GLU A  13      59.486 -18.037  34.823  1.00 79.83           O  
ATOM     98  OE2 GLU A  13      61.408 -19.077  34.581  1.00 79.83           O1-
ATOM     99  N   GLU A  14      63.884 -15.053  31.727  1.00 75.66           N  
ATOM    100  CA  GLU A  14      64.205 -13.660  32.027  1.00 75.66           C  
ATOM    101  C   GLU A  14      64.067 -12.782  30.786  1.00 75.66           C  
ATOM    102  O   GLU A  14      63.512 -11.684  30.855  1.00 75.66           O  
ATOM    103  CB  GLU A  14      65.620 -13.545  32.599  1.00 75.66           C  
ATOM    104  CG  GLU A  14      65.736 -13.990  34.050  1.00 75.66           C  
ATOM    105  CD  GLU A  14      67.151 -13.892  34.596  1.00 75.66           C  
ATOM    106  OE1 GLU A  14      67.393 -14.342  35.740  1.00 75.66           O  
ATOM    107  OE2 GLU A  14      68.026 -13.361  33.876  1.00 75.66           O1-
ATOM    108  N   ALA A  15      64.557 -13.223  29.621  1.00 75.12           N  
ATOM    109  CA  ALA A  15      64.458 -12.486  28.364  1.00 75.12           C  
ATOM    110  C   ALA A  15      62.999 -12.293  27.955  1.00 75.12           C  
ATOM    111  O   ALA A  15      62.609 -11.206  27.521  1.00 75.12           O  
ATOM    112  CB  ALA A  15      65.224 -13.210  27.260  1.00 75.12           C  
ATOM    113  N   ARG A  16      62.236 -13.292  28.250  1.00 78.15           N  
ATOM    114  CA  ARG A  16      60.825 -13.234  27.881  1.00 78.15           C  
ATOM    115  C   ARG A  16      60.077 -12.214  28.733  1.00 78.15           C  
ATOM    116  O   ARG A  16      59.230 -11.476  28.226  1.00 78.15           O  
ATOM    117  CB  ARG A  16      60.176 -14.612  28.022  1.00 78.15           C  
ATOM    118  CG  ARG A  16      60.565 -15.592  26.927  1.00 78.15           C  
ATOM    119  CD  ARG A  16      59.723 -16.860  26.977  1.00 78.15           C  
ATOM    120  NE  ARG A  16      60.161 -17.755  28.044  1.00 78.15           N  
ATOM    121  CZ  ARG A  16      59.954 -19.069  28.063  1.00 78.15           C  
ATOM    122  NH1 ARG A  16      59.308 -19.669  27.068  1.00 78.15           N1+
ATOM    123  NH2 ARG A  16      60.396 -19.790  29.083  1.00 78.15           N  
ATOM    124  N   GLN A  17      60.325 -12.152  29.990  1.00 80.56           N  
ATOM    125  CA  GLN A  17      59.706 -11.201  30.908  1.00 80.56           C  
ATOM    126  C   GLN A  17      60.045  -9.764  30.522  1.00 80.56           C  
ATOM    127  O   GLN A  17      59.191  -8.879  30.596  1.00 80.56           O  
ATOM    128  CB  GLN A  17      60.147 -11.478  32.346  1.00 80.56           C  
ATOM    129  CG  GLN A  17      59.489 -12.703  32.966  1.00 80.56           C  
ATOM    130  CD  GLN A  17      60.011 -13.007  34.358  1.00 80.56           C  
ATOM    131  NE2 GLN A  17      59.448 -14.031  34.991  1.00 80.56           N  
ATOM    132  OE1 GLN A  17      60.913 -12.328  34.860  1.00 80.56           O  
ATOM    133  N   ILE A  18      61.189  -9.596  30.119  1.00 80.15           N  
ATOM    134  CA  ILE A  18      61.653  -8.270  29.726  1.00 80.15           C  
ATOM    135  C   ILE A  18      60.903  -7.810  28.478  1.00 80.15           C  
ATOM    136  O   ILE A  18      60.401  -6.685  28.426  1.00 80.15           O  
ATOM    137  CB  ILE A  18      63.176  -8.256  29.471  1.00 80.15           C  
ATOM    138  CG1 ILE A  18      63.938  -8.497  30.779  1.00 80.15           C  
ATOM    139  CG2 ILE A  18      63.603  -6.935  28.824  1.00 80.15           C  
ATOM    140  CD1 ILE A  18      65.435  -8.707  30.594  1.00 80.15           C  
ATOM    141  N   ILE A  19      60.872  -8.727  27.563  1.00 81.37           N  
ATOM    142  CA  ILE A  19      60.204  -8.407  26.306  1.00 81.37           C  
ATOM    143  C   ILE A  19      58.731  -8.100  26.568  1.00 81.37           C  
ATOM    144  O   ILE A  19      58.188  -7.132  26.032  1.00 81.37           O  
ATOM    145  CB  ILE A  19      60.338  -9.559  25.286  1.00 81.37           C  
ATOM    146  CG1 ILE A  19      61.798  -9.713  24.843  1.00 81.37           C  
ATOM    147  CG2 ILE A  19      59.422  -9.323  24.081  1.00 81.37           C  
ATOM    148  CD1 ILE A  19      62.059 -10.946  23.988  1.00 81.37           C  
ATOM    149  N   GLU A  20      58.167  -8.860  27.390  1.00 83.54           N  
ATOM    150  CA  GLU A  20      56.765  -8.652  27.740  1.00 83.54           C  
ATOM    151  C   GLU A  20      56.544  -7.262  28.332  1.00 83.54           C  
ATOM    152  O   GLU A  20      55.604  -6.562  27.951  1.00 83.54           O  
ATOM    153  CB  GLU A  20      56.290  -9.725  28.723  1.00 83.54           C  
ATOM    154  CG  GLU A  20      56.103 -11.097  28.094  1.00 83.54           C  
ATOM    155  CD  GLU A  20      55.676 -12.162  29.091  1.00 83.54           C  
ATOM    156  OE1 GLU A  20      55.525 -13.339  28.694  1.00 83.54           O  
ATOM    157  OE2 GLU A  20      55.492 -11.816  30.280  1.00 83.54           O1-
ATOM    158  N   LYS A  21      57.329  -6.964  29.212  1.00 84.40           N  
ATOM    159  CA  LYS A  21      57.218  -5.668  29.877  1.00 84.40           C  
ATOM    160  C   LYS A  21      57.382  -4.524  28.880  1.00 84.40           C  
ATOM    161  O   LYS A  21      56.640  -3.541  28.928  1.00 84.40           O  
ATOM    162  CB  LYS A  21      58.258  -5.545  30.991  1.00 84.40           C  
ATOM    163  CG  LYS A  21      58.031  -4.361  31.921  1.00 84.40           C  
ATOM    164  CD  LYS A  21      59.030  -4.355  33.071  1.00 84.40           C  
ATOM    165  CE  LYS A  21      58.857  -3.128  33.956  1.00 84.40           C  
ATOM    166  NZ  LYS A  21      59.849  -3.106  35.073  1.00 84.40           N1+
ATOM    167  N   ILE A  22      58.251  -4.720  27.947  1.00 83.01           N  
ATOM    168  CA  ILE A  22      58.546  -3.688  26.958  1.00 83.01           C  
ATOM    169  C   ILE A  22      57.355  -3.519  26.018  1.00 83.01           C  
ATOM    170  O   ILE A  22      56.895  -2.399  25.785  1.00 83.01           O  
ATOM    171  CB  ILE A  22      59.821  -4.026  26.152  1.00 83.01           C  
ATOM    172  CG1 ILE A  22      61.062  -3.910  27.044  1.00 83.01           C  
ATOM    173  CG2 ILE A  22      59.940  -3.118  24.925  1.00 83.01           C  
ATOM    174  CD1 ILE A  22      62.347  -4.386  26.380  1.00 83.01           C  
ATOM    175  N   VAL A  23      57.011  -4.648  25.482  1.00 81.68           N  
ATOM    176  CA  VAL A  23      55.895  -4.609  24.542  1.00 81.68           C  
ATOM    177  C   VAL A  23      54.667  -4.011  25.222  1.00 81.68           C  
ATOM    178  O   VAL A  23      53.964  -3.184  24.635  1.00 81.68           O  
ATOM    179  CB  VAL A  23      55.568  -6.015  23.992  1.00 81.68           C  
ATOM    180  CG1 VAL A  23      54.290  -5.984  23.156  1.00 81.68           C  
ATOM    181  CG2 VAL A  23      56.737  -6.550  23.165  1.00 81.68           C  
ATOM    182  N   GLU A  24      54.482  -4.392  26.461  1.00 84.15           N  
ATOM    183  CA  GLU A  24      53.355  -3.871  27.228  1.00 84.15           C  
ATOM    184  C   GLU A  24      53.470  -2.362  27.422  1.00 84.15           C  
ATOM    185  O   GLU A  24      52.489  -1.633  27.255  1.00 84.15           O  
ATOM    186  CB  GLU A  24      53.260  -4.570  28.587  1.00 84.15           C  
ATOM    187  CG  GLU A  24      51.945  -4.327  29.313  1.00 84.15           C  
ATOM    188  CD  GLU A  24      51.784  -5.176  30.564  1.00 84.15           C  
ATOM    189  OE1 GLU A  24      50.685  -5.172  31.164  1.00 84.15           O  
ATOM    190  OE2 GLU A  24      52.766  -5.850  30.948  1.00 84.15           O1-
ATOM    191  N   GLU A  25      54.541  -1.949  27.751  1.00 85.23           N  
ATOM    192  CA  GLU A  25      54.779  -0.532  28.005  1.00 85.23           C  
ATOM    193  C   GLU A  25      54.593   0.296  26.737  1.00 85.23           C  
ATOM    194  O   GLU A  25      53.958   1.352  26.767  1.00 85.23           O  
ATOM    195  CB  GLU A  25      56.186  -0.317  28.571  1.00 85.23           C  
ATOM    196  CG  GLU A  25      56.424   1.086  29.110  1.00 85.23           C  
ATOM    197  CD  GLU A  25      57.788   1.257  29.759  1.00 85.23           C  
ATOM    198  OE1 GLU A  25      58.169   2.405  30.080  1.00 85.23           O  
ATOM    199  OE2 GLU A  25      58.483   0.233  29.947  1.00 85.23           O1-
ATOM    200  N   VAL A  26      55.238  -0.189  25.644  1.00 79.01           N  
ATOM    201  CA  VAL A  26      55.131   0.534  24.381  1.00 79.01           C  
ATOM    202  C   VAL A  26      53.678   0.542  23.912  1.00 79.01           C  
ATOM    203  O   VAL A  26      53.186   1.559  23.417  1.00 79.01           O  
ATOM    204  CB  VAL A  26      56.038  -0.085  23.295  1.00 79.01           C  
ATOM    205  CG1 VAL A  26      55.813   0.600  21.949  1.00 79.01           C  
ATOM    206  CG2 VAL A  26      57.506   0.009  23.707  1.00 79.01           C  
ATOM    207  N   ALA A  27      53.007  -0.595  23.995  1.00 78.89           N  
ATOM    208  CA  ALA A  27      51.598  -0.712  23.627  1.00 78.89           C  
ATOM    209  C   ALA A  27      50.732   0.216  24.474  1.00 78.89           C  
ATOM    210  O   ALA A  27      49.809   0.854  23.961  1.00 78.89           O  
ATOM    211  CB  ALA A  27      51.126  -2.156  23.775  1.00 78.89           C  
ATOM    212  N   ARG A  28      50.956   0.286  25.791  1.00 82.91           N  
ATOM    213  CA  ARG A  28      50.220   1.157  26.703  1.00 82.91           C  
ATOM    214  C   ARG A  28      50.339   2.617  26.281  1.00 82.91           C  
ATOM    215  O   ARG A  28      49.344   3.342  26.247  1.00 82.91           O  
ATOM    216  CB  ARG A  28      50.723   0.982  28.137  1.00 82.91           C  
ATOM    217  CG  ARG A  28      49.882   1.705  29.177  1.00 82.91           C  
ATOM    218  CD  ARG A  28      50.454   1.539  30.579  1.00 82.91           C  
ATOM    219  NE  ARG A  28      50.176   0.212  31.120  1.00 82.91           N  
ATOM    220  CZ  ARG A  28      50.693  -0.270  32.247  1.00 82.91           C  
ATOM    221  NH1 ARG A  28      51.529   0.460  32.976  1.00 82.91           N1+
ATOM    222  NH2 ARG A  28      50.372  -1.492  32.648  1.00 82.91           N  
ATOM    223  N   LYS A  29      51.455   3.030  25.891  1.00 81.69           N  
ATOM    224  CA  LYS A  29      51.707   4.408  25.483  1.00 81.69           C  
ATOM    225  C   LYS A  29      51.014   4.726  24.160  1.00 81.69           C  
ATOM    226  O   LYS A  29      50.567   5.854  23.943  1.00 81.69           O  
ATOM    227  CB  LYS A  29      53.210   4.666  25.362  1.00 81.69           C  
ATOM    228  CG  LYS A  29      53.920   4.829  26.698  1.00 81.69           C  
ATOM    229  CD  LYS A  29      55.389   5.184  26.511  1.00 81.69           C  
ATOM    230  CE  LYS A  29      56.104   5.330  27.848  1.00 81.69           C  
ATOM    231  NZ  LYS A  29      57.545   5.678  27.670  1.00 81.69           N1+
ATOM    232  N   ALA A  30      50.899   3.739  23.377  1.00 79.20           N  
ATOM    233  CA  ALA A  30      50.293   3.931  22.062  1.00 79.20           C  
ATOM    234  C   ALA A  30      48.784   3.716  22.117  1.00 79.20           C  
ATOM    235  O   ALA A  30      48.083   3.937  21.127  1.00 79.20           O  
ATOM    236  CB  ALA A  30      50.926   2.986  21.043  1.00 79.20           C  
ATOM    237  N   GLY A  31      48.254   3.291  23.286  1.00 79.52           N  
ATOM    238  CA  GLY A  31      46.830   3.034  23.440  1.00 79.52           C  
ATOM    239  C   GLY A  31      46.358   1.813  22.675  1.00 79.52           C  
ATOM    240  O   GLY A  31      45.255   1.807  22.123  1.00 79.52           O  
ATOM    241  N   THR A  32      47.265   0.754  22.495  1.00 80.41           N  
ATOM    242  CA  THR A  32      46.940  -0.468  21.769  1.00 80.41           C  
ATOM    243  C   THR A  32      46.916  -1.667  22.714  1.00 80.41           C  
ATOM    244  O   THR A  32      47.543  -1.640  23.775  1.00 80.41           O  
ATOM    245  CB  THR A  32      47.945  -0.728  20.632  1.00 80.41           C  
ATOM    246  CG2 THR A  32      47.882   0.375  19.580  1.00 80.41           C  
ATOM    247  OG1 THR A  32      49.271  -0.778  21.176  1.00 80.41           O  
ATOM    248  N   GLU A  33      46.049  -2.682  22.405  1.00 80.14           N  
ATOM    249  CA  GLU A  33      45.928  -3.929  23.154  1.00 80.14           C  
ATOM    250  C   GLU A  33      46.969  -4.948  22.702  1.00 80.14           C  
ATOM    251  O   GLU A  33      47.227  -5.091  21.505  1.00 80.14           O  
ATOM    252  CB  GLU A  33      44.520  -4.512  23.002  1.00 80.14           C  
ATOM    253  CG  GLU A  33      43.439  -3.701  23.702  1.00 80.14           C  
ATOM    254  CD  GLU A  33      42.048  -4.294  23.545  1.00 80.14           C  
ATOM    255  OE1 GLU A  33      41.071  -3.689  24.041  1.00 80.14           O  
ATOM    256  OE2 GLU A  33      41.934  -5.374  22.923  1.00 80.14           O1-
ATOM    257  N   VAL A  34      47.655  -5.534  23.728  1.00 79.99           N  
ATOM    258  CA  VAL A  34      48.671  -6.557  23.501  1.00 79.99           C  
ATOM    259  C   VAL A  34      48.225  -7.876  24.130  1.00 79.99           C  
ATOM    260  O   VAL A  34      47.695  -7.892  25.243  1.00 79.99           O  
ATOM    261  CB  VAL A  34      50.043  -6.132  24.070  1.00 79.99           C  
ATOM    262  CG1 VAL A  34      51.100  -7.195  23.781  1.00 79.99           C  
ATOM    263  CG2 VAL A  34      50.465  -4.783  23.492  1.00 79.99           C  
ATOM    264  N   HIS A  35      48.274  -8.967  23.369  1.00 79.86           N  
ATOM    265  CA  HIS A  35      48.011 -10.317  23.852  1.00 79.86           C  
ATOM    266  C   HIS A  35      49.269 -11.176  23.800  1.00 79.86           C  
ATOM    267  O   HIS A  35      49.929 -11.256  22.761  1.00 79.86           O  
ATOM    268  CB  HIS A  35      46.894 -10.971  23.035  1.00 79.86           C  
ATOM    269  CG  HIS A  35      45.558 -10.324  23.220  1.00 79.86           C  
ATOM    270  CD2 HIS A  35      44.836  -9.526  22.398  1.00 79.86           C  
ATOM    271  ND1 HIS A  35      44.813 -10.470  24.370  1.00 79.86           N  
ATOM    272  CE1 HIS A  35      43.687  -9.788  24.247  1.00 79.86           C  
ATOM    273  NE2 HIS A  35      43.677  -9.206  23.060  1.00 79.86           N  
ATOM    274  N   PHE A  36      49.531 -11.853  24.970  1.00 81.21           N  
ATOM    275  CA  PHE A  36      50.686 -12.737  25.069  1.00 81.21           C  
ATOM    276  C   PHE A  36      50.252 -14.198  25.069  1.00 81.21           C  
ATOM    277  O   PHE A  36      49.324 -14.575  25.788  1.00 81.21           O  
ATOM    278  CB  PHE A  36      51.494 -12.429  26.334  1.00 81.21           C  
ATOM    279  CG  PHE A  36      51.981 -11.007  26.411  1.00 81.21           C  
ATOM    280  CD1 PHE A  36      53.202 -10.645  25.855  1.00 81.21           C  
ATOM    281  CD2 PHE A  36      51.217 -10.033  27.041  1.00 81.21           C  
ATOM    282  CE1 PHE A  36      53.654  -9.329  25.926  1.00 81.21           C  
ATOM    283  CE2 PHE A  36      51.663  -8.717  27.116  1.00 81.21           C  
ATOM    284  CZ  PHE A  36      52.883  -8.367  26.559  1.00 81.21           C  
ATOM    285  N   GLU A  37      50.800 -15.020  24.181  1.00 81.72           N  
ATOM    286  CA  GLU A  37      50.616 -16.468  24.184  1.00 81.72           C  
ATOM    287  C   GLU A  37      51.938 -17.193  24.416  1.00 81.72           C  
ATOM    288  O   GLU A  37      52.915 -16.956  23.702  1.00 81.72           O  
ATOM    289  CB  GLU A  37      49.985 -16.931  22.868  1.00 81.72           C  
ATOM    290  CG  GLU A  37      49.393 -18.332  22.929  1.00 81.72           C  
ATOM    291  CD  GLU A  37      48.654 -18.727  21.660  1.00 81.72           C  
ATOM    292  OE1 GLU A  37      48.146 -19.869  21.585  1.00 81.72           O  
ATOM    293  OE2 GLU A  37      48.585 -17.890  20.734  1.00 81.72           O1-
ATOM    294  N   LYS A  38      51.915 -18.060  25.514  1.00 77.04           N  
ATOM    295  CA  LYS A  38      53.091 -18.841  25.884  1.00 77.04           C  
ATOM    296  C   LYS A  38      52.915 -20.310  25.507  1.00 77.04           C  
ATOM    297  O   LYS A  38      51.886 -20.916  25.811  1.00 77.04           O  
ATOM    298  CB  LYS A  38      53.372 -18.716  27.382  1.00 77.04           C  
ATOM    299  CG  LYS A  38      53.675 -17.296  27.837  1.00 77.04           C  
ATOM    300  CD  LYS A  38      53.924 -17.232  29.339  1.00 77.04           C  
ATOM    301  CE  LYS A  38      54.129 -15.799  29.813  1.00 77.04           C  
ATOM    302  NZ  LYS A  38      54.396 -15.733  31.280  1.00 77.04           N1+
ATOM    303  N   SER A  39      53.767 -20.760  24.564  1.00 73.88           N  
ATOM    304  CA  SER A  39      53.811 -22.187  24.264  1.00 73.88           C  
ATOM    305  C   SER A  39      55.247 -22.702  24.238  1.00 73.88           C  
ATOM    306  O   SER A  39      56.141 -22.037  23.710  1.00 73.88           O  
ATOM    307  CB  SER A  39      53.134 -22.473  22.923  1.00 73.88           C  
ATOM    308  OG  SER A  39      53.945 -22.036  21.845  1.00 73.88           O  
ATOM    309  N   ASP A  40      55.589 -23.791  25.172  1.00 68.34           N  
ATOM    310  CA  ASP A  40      56.796 -24.607  25.242  1.00 68.34           C  
ATOM    311  C   ASP A  40      57.963 -23.923  24.531  1.00 68.34           C  
ATOM    312  O   ASP A  40      58.333 -24.310  23.421  1.00 68.34           O  
ATOM    313  CB  ASP A  40      56.547 -25.989  24.632  1.00 68.34           C  
ATOM    314  CG  ASP A  40      55.709 -26.887  25.524  1.00 68.34           C  
ATOM    315  OD1 ASP A  40      55.558 -26.583  26.727  1.00 68.34           O  
ATOM    316  OD2 ASP A  40      55.199 -27.911  25.020  1.00 68.34           O1-
ATOM    317  N   GLY A  41      58.481 -22.761  25.100  1.00 65.04           N  
ATOM    318  CA  GLY A  41      59.727 -22.140  24.679  1.00 65.04           C  
ATOM    319  C   GLY A  41      59.524 -20.981  23.723  1.00 65.04           C  
ATOM    320  O   GLY A  41      60.490 -20.358  23.279  1.00 65.04           O  
ATOM    321  N   THR A  42      58.236 -20.783  23.333  1.00 71.10           N  
ATOM    322  CA  THR A  42      57.944 -19.723  22.372  1.00 71.10           C  
ATOM    323  C   THR A  42      56.985 -18.700  22.973  1.00 71.10           C  
ATOM    324  O   THR A  42      56.017 -19.065  23.642  1.00 71.10           O  
ATOM    325  CB  THR A  42      57.343 -20.295  21.075  1.00 71.10           C  
ATOM    326  CG2 THR A  42      57.205 -19.213  20.009  1.00 71.10           C  
ATOM    327  OG1 THR A  42      58.195 -21.335  20.578  1.00 71.10           O  
ATOM    328  N   LEU A  43      57.421 -17.411  22.882  1.00 74.90           N  
ATOM    329  CA  LEU A  43      56.578 -16.275  23.237  1.00 74.90           C  
ATOM    330  C   LEU A  43      56.023 -15.599  21.987  1.00 74.90           C  
ATOM    331  O   LEU A  43      56.783 -15.214  21.096  1.00 74.90           O  
ATOM    332  CB  LEU A  43      57.366 -15.262  24.072  1.00 74.90           C  
ATOM    333  CG  LEU A  43      56.614 -13.999  24.493  1.00 74.90           C  
ATOM    334  CD1 LEU A  43      55.507 -14.347  25.482  1.00 74.90           C  
ATOM    335  CD2 LEU A  43      57.575 -12.980  25.096  1.00 74.90           C  
ATOM    336  N   GLU A  44      54.646 -15.801  21.817  1.00 76.81           N  
ATOM    337  CA  GLU A  44      53.951 -15.102  20.741  1.00 76.81           C  
ATOM    338  C   GLU A  44      53.244 -13.853  21.261  1.00 76.81           C  
ATOM    339  O   GLU A  44      52.489 -13.920  22.232  1.00 76.81           O  
ATOM    340  CB  GLU A  44      52.943 -16.030  20.059  1.00 76.81           C  
ATOM    341  CG  GLU A  44      52.432 -15.509  18.724  1.00 76.81           C  
ATOM    342  CD  GLU A  44      51.561 -16.511  17.982  1.00 76.81           C  
ATOM    343  OE1 GLU A  44      51.030 -16.170  16.900  1.00 76.81           O  
ATOM    344  OE2 GLU A  44      51.405 -17.645  18.488  1.00 76.81           O1-
ATOM    345  N   ILE A  45      53.629 -12.706  20.609  1.00 78.55           N  
ATOM    346  CA  ILE A  45      53.028 -11.431  20.985  1.00 78.55           C  
ATOM    347  C   ILE A  45      52.172 -10.905  19.835  1.00 78.55           C  
ATOM    348  O   ILE A  45      52.653 -10.767  18.708  1.00 78.55           O  
ATOM    349  CB  ILE A  45      54.104 -10.391  21.371  1.00 78.55           C  
ATOM    350  CG1 ILE A  45      55.040 -10.963  22.441  1.00 78.55           C  
ATOM    351  CG2 ILE A  45      53.452  -9.091  21.851  1.00 78.55           C  
ATOM    352  CD1 ILE A  45      56.311 -10.152  22.650  1.00 78.55           C  
ATOM    353  N   ARG A  46      50.922 -10.728  20.246  1.00 78.00           N  
ATOM    354  CA  ARG A  46      50.014 -10.155  19.259  1.00 78.00           C  
ATOM    355  C   ARG A  46      49.583  -8.748  19.661  1.00 78.00           C  
ATOM    356  O   ARG A  46      49.042  -8.547  20.751  1.00 78.00           O  
ATOM    357  CB  ARG A  46      48.785 -11.048  19.076  1.00 78.00           C  
ATOM    358  CG  ARG A  46      49.093 -12.403  18.462  1.00 78.00           C  
ATOM    359  CD  ARG A  46      47.837 -13.247  18.298  1.00 78.00           C  
ATOM    360  NE  ARG A  46      48.159 -14.631  17.958  1.00 78.00           N  
ATOM    361  CZ  ARG A  46      47.259 -15.582  17.721  1.00 78.00           C  
ATOM    362  NH1 ARG A  46      45.960 -15.316  17.783  1.00 78.00           N1+
ATOM    363  NH2 ARG A  46      47.661 -16.808  17.421  1.00 78.00           N  
ATOM    364  N   VAL A  47      49.930  -7.771  18.735  1.00 74.09           N  
ATOM    365  CA  VAL A  47      49.532  -6.389  18.979  1.00 74.09           C  
ATOM    366  C   VAL A  47      48.480  -5.965  17.957  1.00 74.09           C  
ATOM    367  O   VAL A  47      48.693  -6.092  16.748  1.00 74.09           O  
ATOM    368  CB  VAL A  47      50.744  -5.431  18.926  1.00 74.09           C  
ATOM    369  CG1 VAL A  47      50.324  -4.009  19.290  1.00 74.09           C  
ATOM    370  CG2 VAL A  47      51.851  -5.921  19.857  1.00 74.09           C  
ATOM    371  N   LYS A  48      47.251  -5.525  18.427  1.00 71.92           N  
ATOM    372  CA  LYS A  48      46.162  -5.046  17.581  1.00 71.92           C  
ATOM    373  C   LYS A  48      46.363  -3.581  17.202  1.00 71.92           C  
ATOM    374  O   LYS A  48      46.806  -2.777  18.025  1.00 71.92           O  
ATOM    375  CB  LYS A  48      44.816  -5.224  18.285  1.00 71.92           C  
ATOM    376  CG  LYS A  48      44.295  -6.654  18.271  1.00 71.92           C  
ATOM    377  CD  LYS A  48      42.859  -6.731  18.775  1.00 71.92           C  
ATOM    378  CE  LYS A  48      42.354  -8.167  18.808  1.00 71.92           C  
ATOM    379  NZ  LYS A  48      40.944  -8.247  19.294  1.00 71.92           N1+
ATOM    380  N   ASN A  49      46.228  -3.238  15.891  1.00 67.97           N  
ATOM    381  CA  ASN A  49      46.234  -1.885  15.347  1.00 67.97           C  
ATOM    382  C   ASN A  49      47.641  -1.294  15.331  1.00 67.97           C  
ATOM    383  O   ASN A  49      47.869  -0.208  15.869  1.00 67.97           O  
ATOM    384  CB  ASN A  49      45.288  -0.982  16.141  1.00 67.97           C  
ATOM    385  CG  ASN A  49      43.828  -1.288  15.874  1.00 67.97           C  
ATOM    386  ND2 ASN A  49      42.973  -1.001  16.849  1.00 67.97           N  
ATOM    387  OD1 ASN A  49      43.470  -1.779  14.800  1.00 67.97           O  
ATOM    388  N   LEU A  50      48.618  -2.165  14.936  1.00 70.16           N  
ATOM    389  CA  LEU A  50      50.010  -1.729  14.982  1.00 70.16           C  
ATOM    390  C   LEU A  50      50.367  -0.920  13.739  1.00 70.16           C  
ATOM    391  O   LEU A  50      50.232  -1.408  12.615  1.00 70.16           O  
ATOM    392  CB  LEU A  50      50.946  -2.933  15.107  1.00 70.16           C  
ATOM    393  CG  LEU A  50      52.381  -2.634  15.542  1.00 70.16           C  
ATOM    394  CD1 LEU A  50      52.432  -2.343  17.039  1.00 70.16           C  
ATOM    395  CD2 LEU A  50      53.302  -3.796  15.187  1.00 70.16           C  
ATOM    396  N   HIS A  51      50.483   0.336  13.867  1.00 75.30           N  
ATOM    397  CA  HIS A  51      51.077   1.139  12.804  1.00 75.30           C  
ATOM    398  C   HIS A  51      52.545   0.781  12.598  1.00 75.30           C  
ATOM    399  O   HIS A  51      53.211   0.318  13.526  1.00 75.30           O  
ATOM    400  CB  HIS A  51      50.939   2.630  13.116  1.00 75.30           C  
ATOM    401  CG  HIS A  51      49.525   3.070  13.328  1.00 75.30           C  
ATOM    402  CD2 HIS A  51      48.919   3.632  14.400  1.00 75.30           C  
ATOM    403  ND1 HIS A  51      48.554   2.945  12.358  1.00 75.30           N  
ATOM    404  CE1 HIS A  51      47.409   3.413  12.826  1.00 75.30           C  
ATOM    405  NE2 HIS A  51      47.604   3.836  14.063  1.00 75.30           N  
ATOM    406  N   GLU A  52      53.093   0.617  11.289  1.00 79.38           N  
ATOM    407  CA  GLU A  52      54.464   0.297  10.907  1.00 79.38           C  
ATOM    408  C   GLU A  52      55.469   1.005  11.812  1.00 79.38           C  
ATOM    409  O   GLU A  52      56.467   0.412  12.224  1.00 79.38           O  
ATOM    410  CB  GLU A  52      54.716   0.674   9.444  1.00 79.38           C  
ATOM    411  CG  GLU A  52      56.014   0.114   8.880  1.00 79.38           C  
ATOM    412  CD  GLU A  52      56.182   0.373   7.392  1.00 79.38           C  
ATOM    413  OE1 GLU A  52      57.206  -0.054   6.813  1.00 79.38           O  
ATOM    414  OE2 GLU A  52      55.283   1.010   6.799  1.00 79.38           O1-
ATOM    415  N   GLU A  53      55.147   2.176  12.199  1.00 77.94           N  
ATOM    416  CA  GLU A  53      56.039   2.974  13.034  1.00 77.94           C  
ATOM    417  C   GLU A  53      56.130   2.403  14.447  1.00 77.94           C  
ATOM    418  O   GLU A  53      57.211   2.368  15.038  1.00 77.94           O  
ATOM    419  CB  GLU A  53      55.571   4.430  13.084  1.00 77.94           C  
ATOM    420  CG  GLU A  53      56.627   5.399  13.596  1.00 77.94           C  
ATOM    421  CD  GLU A  53      56.221   6.857  13.456  1.00 77.94           C  
ATOM    422  OE1 GLU A  53      56.994   7.746  13.881  1.00 77.94           O  
ATOM    423  OE2 GLU A  53      55.121   7.114  12.918  1.00 77.94           O1-
ATOM    424  N   LEU A  54      55.044   1.950  15.030  1.00 78.66           N  
ATOM    425  CA  LEU A  54      55.004   1.328  16.348  1.00 78.66           C  
ATOM    426  C   LEU A  54      55.778   0.013  16.353  1.00 78.66           C  
ATOM    427  O   LEU A  54      56.509  -0.278  17.302  1.00 78.66           O  
ATOM    428  CB  LEU A  54      53.556   1.083  16.781  1.00 78.66           C  
ATOM    429  CG  LEU A  54      53.351   0.603  18.219  1.00 78.66           C  
ATOM    430  CD1 LEU A  54      53.852   1.653  19.205  1.00 78.66           C  
ATOM    431  CD2 LEU A  54      51.881   0.284  18.471  1.00 78.66           C  
ATOM    432  N   GLU A  55      55.595  -0.789  15.306  1.00 79.62           N  
ATOM    433  CA  GLU A  55      56.356  -2.028  15.169  1.00 79.62           C  
ATOM    434  C   GLU A  55      57.858  -1.761  15.222  1.00 79.62           C  
ATOM    435  O   GLU A  55      58.596  -2.470  15.911  1.00 79.62           O  
ATOM    436  CB  GLU A  55      55.995  -2.741  13.863  1.00 79.62           C  
ATOM    437  CG  GLU A  55      56.708  -4.069  13.669  1.00 79.62           C  
ATOM    438  CD  GLU A  55      56.348  -4.760  12.363  1.00 79.62           C  
ATOM    439  OE1 GLU A  55      56.987  -5.779  12.019  1.00 79.62           O  
ATOM    440  OE2 GLU A  55      55.420  -4.276  11.678  1.00 79.62           O1-
ATOM    441  N   ARG A  56      58.310  -0.775  14.496  1.00 82.83           N  
ATOM    442  CA  ARG A  56      59.727  -0.433  14.455  1.00 82.83           C  
ATOM    443  C   ARG A  56      60.227  -0.001  15.829  1.00 82.83           C  
ATOM    444  O   ARG A  56      61.310  -0.402  16.256  1.00 82.83           O  
ATOM    445  CB  ARG A  56      59.984   0.676  13.432  1.00 82.83           C  
ATOM    446  CG  ARG A  56      59.995   0.194  11.990  1.00 82.83           C  
ATOM    447  CD  ARG A  56      60.356   1.314  11.024  1.00 82.83           C  
ATOM    448  NE  ARG A  56      60.118   0.925   9.636  1.00 82.83           N  
ATOM    449  CZ  ARG A  56      60.285   1.725   8.587  1.00 82.83           C  
ATOM    450  NH1 ARG A  56      60.694   2.979   8.747  1.00 82.83           N1+
ATOM    451  NH2 ARG A  56      60.039   1.269   7.367  1.00 82.83           N  
ATOM    452  N   ARG A  57      59.490   0.717  16.527  1.00 80.59           N  
ATOM    453  CA  ARG A  57      59.855   1.194  17.857  1.00 80.59           C  
ATOM    454  C   ARG A  57      59.979   0.034  18.839  1.00 80.59           C  
ATOM    455  O   ARG A  57      60.910  -0.006  19.646  1.00 80.59           O  
ATOM    456  CB  ARG A  57      58.827   2.206  18.367  1.00 80.59           C  
ATOM    457  CG  ARG A  57      58.901   3.559  17.677  1.00 80.59           C  
ATOM    458  CD  ARG A  57      57.791   4.491  18.145  1.00 80.59           C  
ATOM    459  NE  ARG A  57      57.923   4.818  19.562  1.00 80.59           N  
ATOM    460  CZ  ARG A  57      57.073   5.578  20.246  1.00 80.59           C  
ATOM    461  NH1 ARG A  57      56.009   6.108  19.654  1.00 80.59           N1+
ATOM    462  NH2 ARG A  57      57.289   5.812  21.533  1.00 80.59           N  
ATOM    463  N   ILE A  58      58.967  -0.917  18.779  1.00 81.05           N  
ATOM    464  CA  ILE A  58      58.982  -2.084  19.653  1.00 81.05           C  
ATOM    465  C   ILE A  58      60.223  -2.926  19.368  1.00 81.05           C  
ATOM    466  O   ILE A  58      60.926  -3.341  20.292  1.00 81.05           O  
ATOM    467  CB  ILE A  58      57.704  -2.936  19.483  1.00 81.05           C  
ATOM    468  CG1 ILE A  58      56.482  -2.179  20.015  1.00 81.05           C  
ATOM    469  CG2 ILE A  58      57.859  -4.289  20.183  1.00 81.05           C  
ATOM    470  CD1 ILE A  58      55.155  -2.871  19.737  1.00 81.05           C  
ATOM    471  N   LYS A  59      60.546  -3.114  18.088  1.00 83.27           N  
ATOM    472  CA  LYS A  59      61.706  -3.913  17.707  1.00 83.27           C  
ATOM    473  C   LYS A  59      62.999  -3.283  18.218  1.00 83.27           C  
ATOM    474  O   LYS A  59      63.861  -3.976  18.762  1.00 83.27           O  
ATOM    475  CB  LYS A  59      61.768  -4.079  16.187  1.00 83.27           C  
ATOM    476  CG  LYS A  59      60.790  -5.105  15.637  1.00 83.27           C  
ATOM    477  CD  LYS A  59      60.977  -5.308  14.139  1.00 83.27           C  
ATOM    478  CE  LYS A  59      59.987  -6.323  13.583  1.00 83.27           C  
ATOM    479  NZ  LYS A  59      60.178  -6.539  12.118  1.00 83.27           N1+
ATOM    480  N   LYS A  60      63.097  -2.034  18.097  1.00 84.24           N  
ATOM    481  CA  LYS A  60      64.291  -1.327  18.552  1.00 84.24           C  
ATOM    482  C   LYS A  60      64.420  -1.388  20.072  1.00 84.24           C  
ATOM    483  O   LYS A  60      65.515  -1.589  20.600  1.00 84.24           O  
ATOM    484  CB  LYS A  60      64.262   0.129  18.087  1.00 84.24           C  
ATOM    485  CG  LYS A  60      64.577   0.313  16.609  1.00 84.24           C  
ATOM    486  CD  LYS A  60      64.665   1.788  16.236  1.00 84.24           C  
ATOM    487  CE  LYS A  60      64.989   1.972  14.760  1.00 84.24           C  
ATOM    488  NZ  LYS A  60      65.038   3.416  14.380  1.00 84.24           N1+
ATOM    489  N   ALA A  61      63.351  -1.240  20.728  1.00 82.26           N  
ATOM    490  CA  ALA A  61      63.346  -1.295  22.187  1.00 82.26           C  
ATOM    491  C   ALA A  61      63.746  -2.681  22.686  1.00 82.26           C  
ATOM    492  O   ALA A  61      64.490  -2.806  23.661  1.00 82.26           O  
ATOM    493  CB  ALA A  61      61.972  -0.913  22.730  1.00 82.26           C  
ATOM    494  N   ILE A  62      63.231  -3.648  22.009  1.00 83.23           N  
ATOM    495  CA  ILE A  62      63.553  -5.019  22.390  1.00 83.23           C  
ATOM    496  C   ILE A  62      65.040  -5.283  22.162  1.00 83.23           C  
ATOM    497  O   ILE A  62      65.716  -5.846  23.027  1.00 83.23           O  
ATOM    498  CB  ILE A  62      62.700  -6.039  21.604  1.00 83.23           C  
ATOM    499  CG1 ILE A  62      61.228  -5.940  22.020  1.00 83.23           C  
ATOM    500  CG2 ILE A  62      63.232  -7.460  21.808  1.00 83.23           C  
ATOM    501  CD1 ILE A  62      60.286  -6.780  21.169  1.00 83.23           C  
ATOM    502  N   GLU A  63      65.529  -4.845  21.046  1.00 86.01           N  
ATOM    503  CA  GLU A  63      66.943  -5.023  20.728  1.00 86.01           C  
ATOM    504  C   GLU A  63      67.833  -4.345  21.765  1.00 86.01           C  
ATOM    505  O   GLU A  63      68.825  -4.923  22.212  1.00 86.01           O  
ATOM    506  CB  GLU A  63      67.252  -4.476  19.332  1.00 86.01           C  
ATOM    507  CG  GLU A  63      66.708  -5.336  18.200  1.00 86.01           C  
ATOM    508  CD  GLU A  63      66.916  -4.720  16.826  1.00 86.01           C  
ATOM    509  OE1 GLU A  63      66.491  -5.329  15.817  1.00 86.01           O  
ATOM    510  OE2 GLU A  63      67.511  -3.621  16.756  1.00 86.01           O1-
ATOM    511  N   ALA A  64      67.453  -3.169  22.121  1.00 85.56           N  
ATOM    512  CA  ALA A  64      68.225  -2.415  23.104  1.00 85.56           C  
ATOM    513  C   ALA A  64      68.215  -3.113  24.461  1.00 85.56           C  
ATOM    514  O   ALA A  64      69.254  -3.229  25.114  1.00 85.56           O  
ATOM    515  CB  ALA A  64      67.678  -0.996  23.237  1.00 85.56           C  
ATOM    516  N   ALA A  65      67.068  -3.590  24.865  1.00 83.24           N  
ATOM    517  CA  ALA A  65      66.917  -4.249  26.159  1.00 83.24           C  
ATOM    518  C   ALA A  65      67.719  -5.546  26.211  1.00 83.24           C  
ATOM    519  O   ALA A  65      68.397  -5.825  27.202  1.00 83.24           O  
ATOM    520  CB  ALA A  65      65.443  -4.526  26.446  1.00 83.24           C  
ATOM    521  N   LEU A  66      67.557  -6.259  25.169  1.00 86.39           N  
ATOM    522  CA  LEU A  66      68.281  -7.525  25.145  1.00 86.39           C  
ATOM    523  C   LEU A  66      69.787  -7.290  25.143  1.00 86.39           C  
ATOM    524  O   LEU A  66      70.527  -7.969  25.860  1.00 86.39           O  
ATOM    525  CB  LEU A  66      67.880  -8.350  23.918  1.00 86.39           C  
ATOM    526  CG  LEU A  66      66.473  -8.951  23.936  1.00 86.39           C  
ATOM    527  CD1 LEU A  66      66.161  -9.606  22.595  1.00 86.39           C  
ATOM    528  CD2 LEU A  66      66.336  -9.956  25.074  1.00 86.39           C  
ATOM    529  N   ALA A  67      70.223  -6.379  24.338  1.00 88.21           N  
ATOM    530  CA  ALA A  67      71.643  -6.042  24.289  1.00 88.21           C  
ATOM    531  C   ALA A  67      72.138  -5.553  25.647  1.00 88.21           C  
ATOM    532  O   ALA A  67      73.250  -5.883  26.065  1.00 88.21           O  
ATOM    533  CB  ALA A  67      71.903  -4.985  23.219  1.00 88.21           C  
ATOM    534  N   ALA A  68      71.379  -4.738  26.310  1.00 88.51           N  
ATOM    535  CA  ALA A  68      71.745  -4.241  27.633  1.00 88.51           C  
ATOM    536  C   ALA A  68      71.920  -5.390  28.621  1.00 88.51           C  
ATOM    537  O   ALA A  68      72.837  -5.374  29.446  1.00 88.51           O  
ATOM    538  CB  ALA A  68      70.693  -3.260  28.144  1.00 88.51           C  
ATOM    539  N   GLN A  69      71.091  -6.366  28.515  1.00 87.93           N  
ATOM    540  CA  GLN A  69      71.193  -7.532  29.386  1.00 87.93           C  
ATOM    541  C   GLN A  69      72.480  -8.308  29.117  1.00 87.93           C  
ATOM    542  O   GLN A  69      73.144  -8.762  30.051  1.00 87.93           O  
ATOM    543  CB  GLN A  69      69.981  -8.446  29.204  1.00 87.93           C  
ATOM    544  CG  GLN A  69      69.896  -9.568  30.230  1.00 87.93           C  
ATOM    545  CD  GLN A  69      68.652 -10.420  30.067  1.00 87.93           C  
ATOM    546  NE2 GLN A  69      68.503 -11.422  30.927  1.00 87.93           N  
ATOM    547  OE1 GLN A  69      67.830 -10.179  29.178  1.00 87.93           O  
ATOM    548  N   ILE A  70      72.717  -8.471  27.925  1.00 91.31           N  
ATOM    549  CA  ILE A  70      73.949  -9.152  27.547  1.00 91.31           C  
ATOM    550  C   ILE A  70      75.153  -8.362  28.056  1.00 91.31           C  
ATOM    551  O   ILE A  70      76.100  -8.938  28.594  1.00 91.31           O  
ATOM    552  CB  ILE A  70      74.043  -9.345  26.017  1.00 91.31           C  
ATOM    553  CG1 ILE A  70      72.929 -10.277  25.527  1.00 91.31           C  
ATOM    554  CG2 ILE A  70      75.421  -9.884  25.624  1.00 91.31           C  
ATOM    555  CD1 ILE A  70      72.824 -10.374  24.011  1.00 91.31           C  
ATOM    556  N   ALA A  71      75.040  -7.112  27.857  1.00 91.63           N  
ATOM    557  CA  ALA A  71      76.119  -6.252  28.335  1.00 91.63           C  
ATOM    558  C   ALA A  71      76.334  -6.425  29.835  1.00 91.63           C  
ATOM    559  O   ALA A  71      77.475  -6.476  30.303  1.00 91.63           O  
ATOM    560  CB  ALA A  71      75.818  -4.791  28.009  1.00 91.63           C  
ATOM    561  N   LYS A  72      75.264  -6.554  30.577  1.00 90.57           N  
ATOM    562  CA  LYS A  72      75.329  -6.759  32.021  1.00 90.57           C  
ATOM    563  C   LYS A  72      76.044  -8.064  32.360  1.00 90.57           C  
ATOM    564  O   LYS A  72      76.925  -8.089  33.221  1.00 90.57           O  
ATOM    565  CB  LYS A  72      73.924  -6.759  32.628  1.00 90.57           C  
ATOM    566  CG  LYS A  72      73.906  -6.814  34.148  1.00 90.57           C  
ATOM    567  CD  LYS A  72      72.483  -6.802  34.690  1.00 90.57           C  
ATOM    568  CE  LYS A  72      72.460  -6.939  36.207  1.00 90.57           C  
ATOM    569  NZ  LYS A  72      71.065  -6.952  36.742  1.00 90.57           N1+
ATOM    570  N   LYS A  73      75.575  -9.047  31.757  1.00 91.08           N  
ATOM    571  CA  LYS A  73      76.169 -10.355  32.022  1.00 91.08           C  
ATOM    572  C   LYS A  73      77.655 -10.363  31.678  1.00 91.08           C  
ATOM    573  O   LYS A  73      78.467 -10.918  32.422  1.00 91.08           O  
ATOM    574  CB  LYS A  73      75.442 -11.444  31.232  1.00 91.08           C  
ATOM    575  CG  LYS A  73      74.061 -11.784  31.772  1.00 91.08           C  
ATOM    576  CD  LYS A  73      73.428 -12.936  31.003  1.00 91.08           C  
ATOM    577  CE  LYS A  73      72.028 -13.249  31.514  1.00 91.08           C  
ATOM    578  NZ  LYS A  73      71.384 -14.347  30.732  1.00 91.08           N1+
ATOM    579  N   LEU A  74      77.928  -9.730  30.589  1.00 93.31           N  
ATOM    580  CA  LEU A  74      79.323  -9.651  30.169  1.00 93.31           C  
ATOM    581  C   LEU A  74      80.152  -8.868  31.181  1.00 93.31           C  
ATOM    582  O   LEU A  74      81.272  -9.265  31.511  1.00 93.31           O  
ATOM    583  CB  LEU A  74      79.430  -8.996  28.789  1.00 93.31           C  
ATOM    584  CG  LEU A  74      80.789  -9.096  28.094  1.00 93.31           C  
ATOM    585  CD1 LEU A  74      81.138 -10.555  27.820  1.00 93.31           C  
ATOM    586  CD2 LEU A  74      80.790  -8.289  26.801  1.00 93.31           C  
ATOM    587  N   ALA A  75      79.629  -7.795  31.602  1.00 92.64           N  
ATOM    588  CA  ALA A  75      80.313  -6.994  32.614  1.00 92.64           C  
ATOM    589  C   ALA A  75      80.563  -7.807  33.881  1.00 92.64           C  
ATOM    590  O   ALA A  75      81.626  -7.695  34.497  1.00 92.64           O  
ATOM    591  CB  ALA A  75      79.500  -5.743  32.941  1.00 92.64           C  
ATOM    592  N   GLU A  76      79.609  -8.583  34.276  1.00 93.11           N  
ATOM    593  CA  GLU A  76      79.754  -9.447  35.444  1.00 93.11           C  
ATOM    594  C   GLU A  76      80.859 -10.479  35.233  1.00 93.11           C  
ATOM    595  O   GLU A  76      81.658 -10.732  36.136  1.00 93.11           O  
ATOM    596  CB  GLU A  76      78.431 -10.151  35.758  1.00 93.11           C  
ATOM    597  CG  GLU A  76      77.355  -9.223  36.304  1.00 93.11           C  
ATOM    598  CD  GLU A  76      75.989  -9.882  36.407  1.00 93.11           C  
ATOM    599  OE1 GLU A  76      75.028  -9.220  36.861  1.00 93.11           O  
ATOM    600  OE2 GLU A  76      75.878 -11.071  36.030  1.00 93.11           O1-
ATOM    601  N   GLN A  77      80.860 -11.031  34.151  1.00 93.08           N  
ATOM    602  CA  GLN A  77      81.905 -11.990  33.813  1.00 93.08           C  
ATOM    603  C   GLN A  77      83.284 -11.337  33.846  1.00 93.08           C  
ATOM    604  O   GLN A  77      84.249 -11.932  34.329  1.00 93.08           O  
ATOM    605  CB  GLN A  77      81.648 -12.602  32.435  1.00 93.08           C  
ATOM    606  CG  GLN A  77      80.465 -13.562  32.399  1.00 93.08           C  
ATOM    607  CD  GLN A  77      80.178 -14.087  31.005  1.00 93.08           C  
ATOM    608  NE2 GLN A  77      79.327 -15.103  30.919  1.00 93.08           N  
ATOM    609  OE1 GLN A  77      80.715 -13.581  30.014  1.00 93.08           O  
ATOM    610  N   ILE A  78      83.366 -10.174  33.243  1.00 92.78           N  
ATOM    611  CA  ILE A  78      84.611  -9.414  33.246  1.00 92.78           C  
ATOM    612  C   ILE A  78      85.051  -9.151  34.685  1.00 92.78           C  
ATOM    613  O   ILE A  78      86.233  -9.286  35.014  1.00 92.78           O  
ATOM    614  CB  ILE A  78      84.461  -8.080  32.480  1.00 92.78           C  
ATOM    615  CG1 ILE A  78      84.270  -8.345  30.982  1.00 92.78           C  
ATOM    616  CG2 ILE A  78      85.672  -7.176  32.727  1.00 92.78           C  
ATOM    617  CD1 ILE A  78      83.886  -7.109  30.179  1.00 92.78           C  
ATOM    618  N   GLU A  79      84.124  -8.794  35.500  1.00 91.69           N  
ATOM    619  CA  GLU A  79      84.404  -8.556  36.913  1.00 91.69           C  
ATOM    620  C   GLU A  79      84.983  -9.802  37.578  1.00 91.69           C  
ATOM    621  O   GLU A  79      85.924  -9.710  38.369  1.00 91.69           O  
ATOM    622  CB  GLU A  79      83.137  -8.109  37.645  1.00 91.69           C  
ATOM    623  CG  GLU A  79      83.382  -7.655  39.078  1.00 91.69           C  
ATOM    624  CD  GLU A  79      82.127  -7.142  39.766  1.00 91.69           C  
ATOM    625  OE1 GLU A  79      82.234  -6.586  40.883  1.00 91.69           O  
ATOM    626  OE2 GLU A  79      81.030  -7.297  39.186  1.00 91.69           O1-
ATOM    627  N   ARG A  80      84.466 -10.943  37.267  1.00 91.96           N  
ATOM    628  CA  ARG A  80      84.948 -12.195  37.840  1.00 91.96           C  
ATOM    629  C   ARG A  80      86.347 -12.527  37.333  1.00 91.96           C  
ATOM    630  O   ARG A  80      87.209 -12.951  38.105  1.00 91.96           O  
ATOM    631  CB  ARG A  80      83.988 -13.341  37.513  1.00 91.96           C  
ATOM    632  CG  ARG A  80      82.681 -13.289  38.288  1.00 91.96           C  
ATOM    633  CD  ARG A  80      81.825 -14.522  38.034  1.00 91.96           C  
ATOM    634  NE  ARG A  80      81.092 -14.419  36.776  1.00 91.96           N  
ATOM    635  CZ  ARG A  80      80.137 -15.258  36.384  1.00 91.96           C  
ATOM    636  NH1 ARG A  80      79.780 -16.284  37.148  1.00 91.96           N1+
ATOM    637  NH2 ARG A  80      79.534 -15.071  35.219  1.00 91.96           N  
ATOM    638  N   GLN A  81      86.553 -12.181  36.065  1.00 90.77           N  
ATOM    639  CA  GLN A  81      87.807 -12.527  35.405  1.00 90.77           C  
ATOM    640  C   GLN A  81      88.929 -11.582  35.826  1.00 90.77           C  
ATOM    641  O   GLN A  81      90.069 -12.011  36.022  1.00 90.77           O  
ATOM    642  CB  GLN A  81      87.641 -12.498  33.885  1.00 90.77           C  
ATOM    643  CG  GLN A  81      86.840 -13.670  33.332  1.00 90.77           C  
ATOM    644  CD  GLN A  81      86.660 -13.601  31.828  1.00 90.77           C  
ATOM    645  NE2 GLN A  81      86.170 -14.685  31.238  1.00 90.77           N  
ATOM    646  OE1 GLN A  81      86.959 -12.580  31.200  1.00 90.77           O  
ATOM    647  N   LEU A  82      88.675 -10.287  35.911  1.00 88.43           N  
ATOM    648  CA  LEU A  82      89.723  -9.293  36.113  1.00 88.43           C  
ATOM    649  C   LEU A  82      89.788  -8.860  37.574  1.00 88.43           C  
ATOM    650  O   LEU A  82      90.683  -8.108  37.965  1.00 88.43           O  
ATOM    651  CB  LEU A  82      89.486  -8.073  35.218  1.00 88.43           C  
ATOM    652  CG  LEU A  82      89.563  -8.313  33.710  1.00 88.43           C  
ATOM    653  CD1 LEU A  82      89.243  -7.030  32.951  1.00 88.43           C  
ATOM    654  CD2 LEU A  82      90.941  -8.840  33.322  1.00 88.43           C  
ATOM    655  N   SER A  83      88.966  -9.507  38.449  1.00 84.21           N  
ATOM    656  CA  SER A  83      88.993  -9.067  39.840  1.00 84.21           C  
ATOM    657  C   SER A  83      88.740  -7.567  39.951  1.00 84.21           C  
ATOM    658  O   SER A  83      88.355  -6.924  38.973  1.00 84.21           O  
ATOM    659  CB  SER A  83      90.336  -9.415  40.485  1.00 84.21           C  
ATOM    660  OG  SER A  83      90.583 -10.808  40.412  1.00 84.21           O  
ATOM    661  N   ASN A  84      88.577  -6.827  41.192  1.00 77.22           N  
ATOM    662  CA  ASN A  84      88.267  -5.439  41.517  1.00 77.22           C  
ATOM    663  C   ASN A  84      89.243  -4.475  40.850  1.00 77.22           C  
ATOM    664  O   ASN A  84      89.812  -3.603  41.510  1.00 77.22           O  
ATOM    665  CB  ASN A  84      88.266  -5.229  43.032  1.00 77.22           C  
ATOM    666  CG  ASN A  84      87.392  -4.067  43.462  1.00 77.22           C  
ATOM    667  ND2 ASN A  84      87.550  -3.633  44.706  1.00 77.22           N  
ATOM    668  OD1 ASN A  84      86.580  -3.564  42.680  1.00 77.22           O  
ATOM    669  N   THR A  85      89.530  -4.652  39.467  1.00 89.23           N  
ATOM    670  CA  THR A  85      90.375  -3.723  38.724  1.00 89.23           C  
ATOM    671  C   THR A  85      89.573  -2.510  38.265  1.00 89.23           C  
ATOM    672  O   THR A  85      88.340  -2.520  38.313  1.00 89.23           O  
ATOM    673  CB  THR A  85      91.017  -4.408  37.503  1.00 89.23           C  
ATOM    674  CG2 THR A  85      91.851  -5.615  37.925  1.00 89.23           C  
ATOM    675  OG1 THR A  85      89.986  -4.845  36.610  1.00 89.23           O  
ATOM    676  N   GLU A  86      90.301  -1.400  37.927  1.00 90.82           N  
ATOM    677  CA  GLU A  86      89.672  -0.193  37.401  1.00 90.82           C  
ATOM    678  C   GLU A  86      88.903  -0.485  36.116  1.00 90.82           C  
ATOM    679  O   GLU A  86      87.813   0.048  35.903  1.00 90.82           O  
ATOM    680  CB  GLU A  86      90.721   0.895  37.151  1.00 90.82           C  
ATOM    681  CG  GLU A  86      91.241   1.552  38.421  1.00 90.82           C  
ATOM    682  CD  GLU A  86      92.165   2.729  38.153  1.00 90.82           C  
ATOM    683  OE1 GLU A  86      92.452   3.502  39.095  1.00 90.82           O  
ATOM    684  OE2 GLU A  86      92.605   2.879  36.992  1.00 90.82           O1-
ATOM    685  N   LEU A  87      89.486  -1.303  35.314  1.00 90.09           N  
ATOM    686  CA  LEU A  87      88.845  -1.684  34.060  1.00 90.09           C  
ATOM    687  C   LEU A  87      87.504  -2.363  34.320  1.00 90.09           C  
ATOM    688  O   LEU A  87      86.512  -2.063  33.654  1.00 90.09           O  
ATOM    689  CB  LEU A  87      89.755  -2.617  33.255  1.00 90.09           C  
ATOM    690  CG  LEU A  87      89.347  -2.874  31.804  1.00 90.09           C  
ATOM    691  CD1 LEU A  87      89.543  -1.615  30.966  1.00 90.09           C  
ATOM    692  CD2 LEU A  87      90.144  -4.038  31.224  1.00 90.09           C  
ATOM    693  N   ALA A  88      87.443  -3.308  35.245  1.00 91.70           N  
ATOM    694  CA  ALA A  88      86.206  -3.990  35.615  1.00 91.70           C  
ATOM    695  C   ALA A  88      85.170  -3.001  36.140  1.00 91.70           C  
ATOM    696  O   ALA A  88      83.986  -3.102  35.813  1.00 91.70           O  
ATOM    697  CB  ALA A  88      86.486  -5.068  36.660  1.00 91.70           C  
ATOM    698  N   LYS A  89      85.590  -2.015  36.925  1.00 92.36           N  
ATOM    699  CA  LYS A  89      84.695  -0.997  37.467  1.00 92.36           C  
ATOM    700  C   LYS A  89      84.107  -0.132  36.356  1.00 92.36           C  
ATOM    701  O   LYS A  89      82.912   0.170  36.364  1.00 92.36           O  
ATOM    702  CB  LYS A  89      85.431  -0.119  38.480  1.00 92.36           C  
ATOM    703  CG  LYS A  89      85.788  -0.834  39.775  1.00 92.36           C  
ATOM    704  CD  LYS A  89      86.506   0.094  40.747  1.00 92.36           C  
ATOM    705  CE  LYS A  89      86.928  -0.639  42.013  1.00 92.36           C  
ATOM    706  NZ  LYS A  89      87.676   0.255  42.947  1.00 92.36           N1+
ATOM    707  N   GLU A  90      84.980   0.157  35.435  1.00 93.61           N  
ATOM    708  CA  GLU A  90      84.517   0.967  34.311  1.00 93.61           C  
ATOM    709  C   GLU A  90      83.529   0.192  33.444  1.00 93.61           C  
ATOM    710  O   GLU A  90      82.532   0.750  32.979  1.00 93.61           O  
ATOM    711  CB  GLU A  90      85.701   1.439  33.464  1.00 93.61           C  
ATOM    712  CG  GLU A  90      86.549   2.509  34.136  1.00 93.61           C  
ATOM    713  CD  GLU A  90      87.705   2.988  33.273  1.00 93.61           C  
ATOM    714  OE1 GLU A  90      88.532   3.794  33.757  1.00 93.61           O  
ATOM    715  OE2 GLU A  90      87.785   2.554  32.101  1.00 93.61           O1-
ATOM    716  N   ALA A  91      83.852  -1.077  33.202  1.00 93.18           N  
ATOM    717  CA  ALA A  91      82.951  -1.927  32.428  1.00 93.18           C  
ATOM    718  C   ALA A  91      81.575  -2.008  33.084  1.00 93.18           C  
ATOM    719  O   ALA A  91      80.550  -1.915  32.404  1.00 93.18           O  
ATOM    720  CB  ALA A  91      83.544  -3.324  32.267  1.00 93.18           C  
ATOM    721  N   LYS A  92      81.560  -2.088  34.367  1.00 93.55           N  
ATOM    722  CA  LYS A  92      80.309  -2.154  35.117  1.00 93.55           C  
ATOM    723  C   LYS A  92      79.545  -0.835  35.026  1.00 93.55           C  
ATOM    724  O   LYS A  92      78.324  -0.830  34.859  1.00 93.55           O  
ATOM    725  CB  LYS A  92      80.577  -2.504  36.581  1.00 93.55           C  
ATOM    726  CG  LYS A  92      79.323  -2.825  37.380  1.00 93.55           C  
ATOM    727  CD  LYS A  92      79.662  -3.269  38.797  1.00 93.55           C  
ATOM    728  CE  LYS A  92      78.407  -3.572  39.604  1.00 93.55           C  
ATOM    729  NZ  LYS A  92      78.734  -4.012  40.994  1.00 93.55           N1+
ATOM    730  N   LYS A  93      80.243   0.150  35.213  1.00 93.73           N  
ATOM    731  CA  LYS A  93      79.629   1.471  35.108  1.00 93.73           C  
ATOM    732  C   LYS A  93      78.981   1.667  33.741  1.00 93.73           C  
ATOM    733  O   LYS A  93      77.840   2.126  33.650  1.00 93.73           O  
ATOM    734  CB  LYS A  93      80.667   2.566  35.358  1.00 93.73           C  
ATOM    735  CG  LYS A  93      80.094   3.975  35.349  1.00 93.73           C  
ATOM    736  CD  LYS A  93      81.181   5.022  35.555  1.00 93.73           C  
ATOM    737  CE  LYS A  93      80.629   6.436  35.424  1.00 93.73           C  
ATOM    738  NZ  LYS A  93      81.703   7.465  35.566  1.00 93.73           N1+
ATOM    739  N   LEU A  94      79.677   1.330  32.704  1.00 93.51           N  
ATOM    740  CA  LEU A  94      79.180   1.505  31.345  1.00 93.51           C  
ATOM    741  C   LEU A  94      77.984   0.596  31.082  1.00 93.51           C  
ATOM    742  O   LEU A  94      77.018   1.004  30.433  1.00 93.51           O  
ATOM    743  CB  LEU A  94      80.286   1.217  30.327  1.00 93.51           C  
ATOM    744  CG  LEU A  94      80.051   1.730  28.905  1.00 93.51           C  
ATOM    745  CD1 LEU A  94      79.846   3.242  28.916  1.00 93.51           C  
ATOM    746  CD2 LEU A  94      81.217   1.350  27.999  1.00 93.51           C  
ATOM    747  N   ALA A  95      78.042  -0.654  31.562  1.00 93.22           N  
ATOM    748  CA  ALA A  95      76.921  -1.581  31.433  1.00 93.22           C  
ATOM    749  C   ALA A  95      75.674  -1.030  32.120  1.00 93.22           C  
ATOM    750  O   ALA A  95      74.562  -1.173  31.607  1.00 93.22           O  
ATOM    751  CB  ALA A  95      77.287  -2.944  32.016  1.00 93.22           C  
ATOM    752  N   THR A  96      75.838  -0.412  33.241  1.00 92.29           N  
ATOM    753  CA  THR A  96      74.721   0.195  33.957  1.00 92.29           C  
ATOM    754  C   THR A  96      74.129   1.349  33.155  1.00 92.29           C  
ATOM    755  O   THR A  96      72.907   1.504  33.089  1.00 92.29           O  
ATOM    756  CB  THR A  96      75.155   0.700  35.345  1.00 92.29           C  
ATOM    757  CG2 THR A  96      73.979   1.309  36.102  1.00 92.29           C  
ATOM    758  OG1 THR A  96      75.680  -0.397  36.104  1.00 92.29           O  
ATOM    759  N   GLU A  97      75.015   2.104  32.562  1.00 91.13           N  
ATOM    760  CA  GLU A  97      74.545   3.192  31.711  1.00 91.13           C  
ATOM    761  C   GLU A  97      73.771   2.657  30.510  1.00 91.13           C  
ATOM    762  O   GLU A  97      72.769   3.247  30.097  1.00 91.13           O  
ATOM    763  CB  GLU A  97      75.721   4.050  31.238  1.00 91.13           C  
ATOM    764  CG  GLU A  97      76.338   4.906  32.335  1.00 91.13           C  
ATOM    765  CD  GLU A  97      77.506   5.752  31.851  1.00 91.13           C  
ATOM    766  OE1 GLU A  97      78.124   6.462  32.676  1.00 91.13           O  
ATOM    767  OE2 GLU A  97      77.804   5.704  30.637  1.00 91.13           O1-
ATOM    768  N   ALA A  98      74.259   1.612  29.947  1.00 89.11           N  
ATOM    769  CA  ALA A  98      73.590   0.988  28.808  1.00 89.11           C  
ATOM    770  C   ALA A  98      72.182   0.534  29.181  1.00 89.11           C  
ATOM    771  O   ALA A  98      71.265   0.596  28.359  1.00 89.11           O  
ATOM    772  CB  ALA A  98      74.409  -0.193  28.294  1.00 89.11           C  
ATOM    773  N   GLU A  99      71.982   0.178  30.412  1.00 87.22           N  
ATOM    774  CA  GLU A  99      70.675  -0.265  30.885  1.00 87.22           C  
ATOM    775  C   GLU A  99      69.677   0.889  30.914  1.00 87.22           C  
ATOM    776  O   GLU A  99      68.479   0.687  30.707  1.00 87.22           O  
ATOM    777  CB  GLU A  99      70.791  -0.894  32.276  1.00 87.22           C  
ATOM    778  CG  GLU A  99      71.339  -2.314  32.265  1.00 87.22           C  
ATOM    779  CD  GLU A  99      71.408  -2.941  33.648  1.00 87.22           C  
ATOM    780  OE1 GLU A  99      71.814  -4.120  33.761  1.00 87.22           O  
ATOM    781  OE2 GLU A  99      71.051  -2.249  34.628  1.00 87.22           O1-
ATOM    782  N   LYS A 100      70.247   1.956  31.109  1.00 86.95           N  
ATOM    783  CA  LYS A 100      69.389   3.131  31.235  1.00 86.95           C  
ATOM    784  C   LYS A 100      69.163   3.794  29.880  1.00 86.95           C  
ATOM    785  O   LYS A 100      68.236   4.591  29.720  1.00 86.95           O  
ATOM    786  CB  LYS A 100      69.996   4.135  32.215  1.00 86.95           C  
ATOM    787  CG  LYS A 100      70.088   3.626  33.647  1.00 86.95           C  
ATOM    788  CD  LYS A 100      70.722   4.658  34.568  1.00 86.95           C  
ATOM    789  CE  LYS A 100      70.869   4.127  35.988  1.00 86.95           C  
ATOM    790  NZ  LYS A 100      71.528   5.122  36.887  1.00 86.95           N1+
ATOM    791  N   ALA A 101      69.982   3.315  28.985  1.00 84.10           N  
ATOM    792  CA  ALA A 101      69.916   3.973  27.684  1.00 84.10           C  
ATOM    793  C   ALA A 101      68.737   3.455  26.865  1.00 84.10           C  
ATOM    794  O   ALA A 101      68.463   2.254  26.852  1.00 84.10           O  
ATOM    795  CB  ALA A 101      71.222   3.771  26.918  1.00 84.10           C  
ATOM    796  N   ARG A 102      67.975   4.385  26.229  1.00 79.20           N  
ATOM    797  CA  ARG A 102      66.868   4.005  25.358  1.00 79.20           C  
ATOM    798  C   ARG A 102      67.334   3.847  23.915  1.00 79.20           C  
ATOM    799  O   ARG A 102      66.640   3.241  23.095  1.00 79.20           O  
ATOM    800  CB  ARG A 102      65.745   5.043  25.435  1.00 79.20           C  
ATOM    801  CG  ARG A 102      65.048   5.097  26.784  1.00 79.20           C  
ATOM    802  CD  ARG A 102      63.862   6.053  26.768  1.00 79.20           C  
ATOM    803  NE  ARG A 102      63.219   6.136  28.076  1.00 79.20           N  
ATOM    804  CZ  ARG A 102      62.087   6.788  28.326  1.00 79.20           C  
ATOM    805  NH1 ARG A 102      61.448   7.431  27.354  1.00 79.20           N1+
ATOM    806  NH2 ARG A 102      61.589   6.798  29.554  1.00 79.20           N  
ATOM    807  N   ASP A 103      68.491   4.281  23.719  1.00 87.68           N  
ATOM    808  CA  ASP A 103      69.033   4.301  22.365  1.00 87.68           C  
ATOM    809  C   ASP A 103      69.747   2.990  22.040  1.00 87.68           C  
ATOM    810  O   ASP A 103      70.784   2.680  22.628  1.00 87.68           O  
ATOM    811  CB  ASP A 103      69.993   5.479  22.188  1.00 87.68           C  
ATOM    812  CG  ASP A 103      70.449   5.662  20.750  1.00 87.68           C  
ATOM    813  OD1 ASP A 103      70.478   4.672  19.989  1.00 87.68           O  
ATOM    814  OD2 ASP A 103      70.785   6.808  20.377  1.00 87.68           O1-
ATOM    815  N   SER A 104      69.160   2.215  21.078  1.00 89.04           N  
ATOM    816  CA  SER A 104      69.667   0.892  20.731  1.00 89.04           C  
ATOM    817  C   SER A 104      71.109   0.965  20.238  1.00 89.04           C  
ATOM    818  O   SER A 104      71.922   0.093  20.552  1.00 89.04           O  
ATOM    819  CB  SER A 104      68.787   0.244  19.661  1.00 89.04           C  
ATOM    820  OG  SER A 104      68.802   1.008  18.467  1.00 89.04           O  
ATOM    821  N   GLU A 105      71.375   2.023  19.551  1.00 92.10           N  
ATOM    822  CA  GLU A 105      72.733   2.180  19.039  1.00 92.10           C  
ATOM    823  C   GLU A 105      73.733   2.367  20.175  1.00 92.10           C  
ATOM    824  O   GLU A 105      74.817   1.780  20.158  1.00 92.10           O  
ATOM    825  CB  GLU A 105      72.809   3.362  18.070  1.00 92.10           C  
ATOM    826  CG  GLU A 105      74.102   3.418  17.268  1.00 92.10           C  
ATOM    827  CD  GLU A 105      74.062   2.570  16.007  1.00 92.10           C  
ATOM    828  OE1 GLU A 105      75.141   2.237  15.466  1.00 92.10           O  
ATOM    829  OE2 GLU A 105      72.943   2.239  15.554  1.00 92.10           O1-
ATOM    830  N   ALA A 106      73.442   3.180  21.120  1.00 92.47           N  
ATOM    831  CA  ALA A 106      74.297   3.404  22.283  1.00 92.47           C  
ATOM    832  C   ALA A 106      74.567   2.098  23.025  1.00 92.47           C  
ATOM    833  O   ALA A 106      75.705   1.816  23.406  1.00 92.47           O  
ATOM    834  CB  ALA A 106      73.662   4.425  23.223  1.00 92.47           C  
ATOM    835  N   VAL A 107      73.555   1.329  23.180  1.00 93.42           N  
ATOM    836  CA  VAL A 107      73.674   0.056  23.883  1.00 93.42           C  
ATOM    837  C   VAL A 107      74.598  -0.879  23.106  1.00 93.42           C  
ATOM    838  O   VAL A 107      75.430  -1.572  23.696  1.00 93.42           O  
ATOM    839  CB  VAL A 107      72.294  -0.608  24.090  1.00 93.42           C  
ATOM    840  CG1 VAL A 107      72.450  -1.986  24.732  1.00 93.42           C  
ATOM    841  CG2 VAL A 107      71.396   0.284  24.943  1.00 93.42           C  
ATOM    842  N   GLN A 108      74.491  -0.894  21.810  1.00 94.22           N  
ATOM    843  CA  GLN A 108      75.326  -1.746  20.970  1.00 94.22           C  
ATOM    844  C   GLN A 108      76.797  -1.352  21.077  1.00 94.22           C  
ATOM    845  O   GLN A 108      77.676  -2.215  21.083  1.00 94.22           O  
ATOM    846  CB  GLN A 108      74.869  -1.675  19.511  1.00 94.22           C  
ATOM    847  CG  GLN A 108      73.560  -2.407  19.241  1.00 94.22           C  
ATOM    848  CD  GLN A 108      73.131  -2.325  17.789  1.00 94.22           C  
ATOM    849  NE2 GLN A 108      72.058  -3.030  17.447  1.00 94.22           N  
ATOM    850  OE1 GLN A 108      73.758  -1.632  16.980  1.00 94.22           O  
ATOM    851  N   VAL A 109      76.979  -0.068  21.099  1.00 96.06           N  
ATOM    852  CA  VAL A 109      78.344   0.424  21.248  1.00 96.06           C  
ATOM    853  C   VAL A 109      78.933  -0.076  22.565  1.00 96.06           C  
ATOM    854  O   VAL A 109      80.068  -0.556  22.602  1.00 96.06           O  
ATOM    855  CB  VAL A 109      78.401   1.968  21.190  1.00 96.06           C  
ATOM    856  CG1 VAL A 109      79.767   2.475  21.649  1.00 96.06           C  
ATOM    857  CG2 VAL A 109      78.092   2.460  19.777  1.00 96.06           C  
ATOM    858  N   VAL A 110      78.200   0.005  23.615  1.00 96.13           N  
ATOM    859  CA  VAL A 110      78.651  -0.467  24.921  1.00 96.13           C  
ATOM    860  C   VAL A 110      78.936  -1.966  24.858  1.00 96.13           C  
ATOM    861  O   VAL A 110      79.971  -2.428  25.345  1.00 96.13           O  
ATOM    862  CB  VAL A 110      77.609  -0.168  26.022  1.00 96.13           C  
ATOM    863  CG1 VAL A 110      77.995  -0.854  27.331  1.00 96.13           C  
ATOM    864  CG2 VAL A 110      77.466   1.339  26.226  1.00 96.13           C  
ATOM    865  N   LEU A 111      78.037  -2.675  24.286  1.00 95.93           N  
ATOM    866  CA  LEU A 111      78.211  -4.120  24.175  1.00 95.93           C  
ATOM    867  C   LEU A 111      79.505  -4.456  23.441  1.00 95.93           C  
ATOM    868  O   LEU A 111      80.289  -5.288  23.904  1.00 95.93           O  
ATOM    869  CB  LEU A 111      77.021  -4.749  23.449  1.00 95.93           C  
ATOM    870  CG  LEU A 111      77.088  -6.260  23.218  1.00 95.93           C  
ATOM    871  CD1 LEU A 111      77.173  -6.996  24.551  1.00 95.93           C  
ATOM    872  CD2 LEU A 111      75.881  -6.733  22.415  1.00 95.93           C  
ATOM    873  N   LEU A 112      79.741  -3.822  22.360  1.00 97.07           N  
ATOM    874  CA  LEU A 112      80.949  -4.075  21.581  1.00 97.07           C  
ATOM    875  C   LEU A 112      82.197  -3.763  22.398  1.00 97.07           C  
ATOM    876  O   LEU A 112      83.164  -4.530  22.379  1.00 97.07           O  
ATOM    877  CB  LEU A 112      80.943  -3.240  20.298  1.00 97.07           C  
ATOM    878  CG  LEU A 112      80.047  -3.745  19.164  1.00 97.07           C  
ATOM    879  CD1 LEU A 112      79.891  -2.671  18.094  1.00 97.07           C  
ATOM    880  CD2 LEU A 112      80.616  -5.026  18.564  1.00 97.07           C  
ATOM    881  N   ALA A 113      82.143  -2.698  23.070  1.00 96.87           N  
ATOM    882  CA  ALA A 113      83.279  -2.326  23.908  1.00 96.87           C  
ATOM    883  C   ALA A 113      83.554  -3.392  24.965  1.00 96.87           C  
ATOM    884  O   ALA A 113      84.707  -3.764  25.196  1.00 96.87           O  
ATOM    885  CB  ALA A 113      83.028  -0.974  24.574  1.00 96.87           C  
ATOM    886  N   LEU A 114      82.543  -3.883  25.562  1.00 96.87           N  
ATOM    887  CA  LEU A 114      82.691  -4.912  26.584  1.00 96.87           C  
ATOM    888  C   LEU A 114      83.223  -6.208  25.979  1.00 96.87           C  
ATOM    889  O   LEU A 114      84.055  -6.885  26.587  1.00 96.87           O  
ATOM    890  CB  LEU A 114      81.353  -5.173  27.280  1.00 96.87           C  
ATOM    891  CG  LEU A 114      80.816  -4.045  28.163  1.00 96.87           C  
ATOM    892  CD1 LEU A 114      79.448  -4.417  28.725  1.00 96.87           C  
ATOM    893  CD2 LEU A 114      81.797  -3.735  29.289  1.00 96.87           C  
ATOM    894  N   GLU A 115      82.712  -6.513  24.820  1.00 96.49           N  
ATOM    895  CA  GLU A 115      83.211  -7.697  24.128  1.00 96.49           C  
ATOM    896  C   GLU A 115      84.711  -7.593  23.869  1.00 96.49           C  
ATOM    897  O   GLU A 115      85.436  -8.583  23.982  1.00 96.49           O  
ATOM    898  CB  GLU A 115      82.463  -7.904  22.809  1.00 96.49           C  
ATOM    899  CG  GLU A 115      81.032  -8.392  22.983  1.00 96.49           C  
ATOM    900  CD  GLU A 115      80.255  -8.453  21.678  1.00 96.49           C  
ATOM    901  OE1 GLU A 115      79.121  -8.983  21.670  1.00 96.49           O  
ATOM    902  OE2 GLU A 115      80.786  -7.968  20.653  1.00 96.49           O1-
ATOM    903  N   ILE A 116      85.114  -6.461  23.549  1.00 96.38           N  
ATOM    904  CA  ILE A 116      86.534  -6.229  23.308  1.00 96.38           C  
ATOM    905  C   ILE A 116      87.316  -6.428  24.605  1.00 96.38           C  
ATOM    906  O   ILE A 116      88.368  -7.070  24.610  1.00 96.38           O  
ATOM    907  CB  ILE A 116      86.787  -4.814  22.740  1.00 96.38           C  
ATOM    908  CG1 ILE A 116      86.239  -4.706  21.313  1.00 96.38           C  
ATOM    909  CG2 ILE A 116      88.280  -4.476  22.782  1.00 96.38           C  
ATOM    910  CD1 ILE A 116      86.218  -3.286  20.765  1.00 96.38           C  
ATOM    911  N   VAL A 117      86.845  -5.871  25.690  1.00 94.55           N  
ATOM    912  CA  VAL A 117      87.495  -6.030  26.986  1.00 94.55           C  
ATOM    913  C   VAL A 117      87.598  -7.514  27.333  1.00 94.55           C  
ATOM    914  O   VAL A 117      88.640  -7.978  27.802  1.00 94.55           O  
ATOM    915  CB  VAL A 117      86.735  -5.275  28.098  1.00 94.55           C  
ATOM    916  CG1 VAL A 117      87.321  -5.602  29.471  1.00 94.55           C  
ATOM    917  CG2 VAL A 117      86.775  -3.769  27.843  1.00 94.55           C  
ATOM    918  N   GLN A 118      86.554  -8.193  27.091  1.00 94.16           N  
ATOM    919  CA  GLN A 118      86.549  -9.625  27.373  1.00 94.16           C  
ATOM    920  C   GLN A 118      87.586 -10.357  26.526  1.00 94.16           C  
ATOM    921  O   GLN A 118      88.249 -11.279  27.007  1.00 94.16           O  
ATOM    922  CB  GLN A 118      85.159 -10.216  27.128  1.00 94.16           C  
ATOM    923  CG  GLN A 118      85.038 -11.684  27.511  1.00 94.16           C  
ATOM    924  CD  GLN A 118      83.649 -12.242  27.266  1.00 94.16           C  
ATOM    925  NE2 GLN A 118      83.124 -12.976  28.242  1.00 94.16           N  
ATOM    926  OE1 GLN A 118      83.051 -12.015  26.209  1.00 94.16           O  
ATOM    927  N   GLN A 119      87.763 -10.016  25.302  1.00 93.00           N  
ATOM    928  CA  GLN A 119      88.671 -10.678  24.373  1.00 93.00           C  
ATOM    929  C   GLN A 119      90.117 -10.265  24.628  1.00 93.00           C  
ATOM    930  O   GLN A 119      91.039 -11.062  24.442  1.00 93.00           O  
ATOM    931  CB  GLN A 119      88.282 -10.367  22.927  1.00 93.00           C  
ATOM    932  CG  GLN A 119      86.986 -11.032  22.482  1.00 93.00           C  
ATOM    933  CD  GLN A 119      86.573 -10.631  21.078  1.00 93.00           C  
ATOM    934  NE2 GLN A 119      85.443 -11.157  20.619  1.00 93.00           N  
ATOM    935  OE1 GLN A 119      87.264  -9.852  20.413  1.00 93.00           O  
ATOM    936  N   LEU A 120      90.262  -9.014  25.058  1.00 91.12           N  
ATOM    937  CA  LEU A 120      91.598  -8.475  25.285  1.00 91.12           C  
ATOM    938  C   LEU A 120      91.721  -7.898  26.692  1.00 91.12           C  
ATOM    939  O   LEU A 120      91.899  -6.689  26.858  1.00 91.12           O  
ATOM    940  CB  LEU A 120      91.925  -7.397  24.249  1.00 91.12           C  
ATOM    941  CG  LEU A 120      91.775  -7.799  22.781  1.00 91.12           C  
ATOM    942  CD1 LEU A 120      91.920  -6.578  21.879  1.00 91.12           C  
ATOM    943  CD2 LEU A 120      92.800  -8.867  22.412  1.00 91.12           C  
ATOM    944  N   PRO A 121      91.745  -8.852  27.660  1.00 88.47           N  
ATOM    945  CA  PRO A 121      91.756  -8.341  29.033  1.00 88.47           C  
ATOM    946  C   PRO A 121      93.070  -7.651  29.395  1.00 88.47           C  
ATOM    947  O   PRO A 121      94.137  -8.067  28.938  1.00 88.47           O  
ATOM    948  CB  PRO A 121      91.551  -9.600  29.879  1.00 88.47           C  
ATOM    949  CG  PRO A 121      91.985 -10.727  28.998  1.00 88.47           C  
ATOM    950  CD  PRO A 121      91.768 -10.325  27.567  1.00 88.47           C  
ATOM    951  N   ASP A 122      93.049  -6.471  29.954  1.00 84.97           N  
ATOM    952  CA  ASP A 122      94.161  -5.760  30.574  1.00 84.97           C  
ATOM    953  C   ASP A 122      95.041  -5.089  29.521  1.00 84.97           C  
ATOM    954  O   ASP A 122      96.267  -5.073  29.646  1.00 84.97           O  
ATOM    955  CB  ASP A 122      95.000  -6.713  31.428  1.00 84.97           C  
ATOM    956  CG  ASP A 122      94.237  -7.269  32.618  1.00 84.97           C  
ATOM    957  OD1 ASP A 122      93.462  -6.518  33.250  1.00 84.97           O  
ATOM    958  OD2 ASP A 122      94.415  -8.466  32.929  1.00 84.97           O1-
ATOM    959  N   THR A 123      94.494  -4.780  28.386  1.00 90.88           N  
ATOM    960  CA  THR A 123      95.248  -4.090  27.345  1.00 90.88           C  
ATOM    961  C   THR A 123      94.837  -2.622  27.263  1.00 90.88           C  
ATOM    962  O   THR A 123      93.748  -2.251  27.706  1.00 90.88           O  
ATOM    963  CB  THR A 123      95.048  -4.759  25.974  1.00 90.88           C  
ATOM    964  CG2 THR A 123      95.437  -6.233  26.019  1.00 90.88           C  
ATOM    965  OG1 THR A 123      93.671  -4.652  25.592  1.00 90.88           O  
ATOM    966  N   GLU A 124      95.807  -1.816  26.786  1.00 91.84           N  
ATOM    967  CA  GLU A 124      95.519  -0.405  26.544  1.00 91.84           C  
ATOM    968  C   GLU A 124      94.373  -0.237  25.552  1.00 91.84           C  
ATOM    969  O   GLU A 124      93.547   0.667  25.697  1.00 91.84           O  
ATOM    970  CB  GLU A 124      96.769   0.318  26.033  1.00 91.84           C  
ATOM    971  CG  GLU A 124      97.824   0.556  27.103  1.00 91.84           C  
ATOM    972  CD  GLU A 124      97.366   1.511  28.194  1.00 91.84           C  
ATOM    973  OE1 GLU A 124      97.702   1.286  29.378  1.00 91.84           O  
ATOM    974  OE2 GLU A 124      96.664   2.492  27.861  1.00 91.84           O1-
ATOM    975  N   LEU A 125      94.351  -1.118  24.632  1.00 92.62           N  
ATOM    976  CA  LEU A 125      93.298  -1.077  23.624  1.00 92.62           C  
ATOM    977  C   LEU A 125      91.925  -1.254  24.265  1.00 92.62           C  
ATOM    978  O   LEU A 125      90.974  -0.556  23.906  1.00 92.62           O  
ATOM    979  CB  LEU A 125      93.524  -2.163  22.569  1.00 92.62           C  
ATOM    980  CG  LEU A 125      92.652  -2.082  21.315  1.00 92.62           C  
ATOM    981  CD1 LEU A 125      92.948  -0.799  20.546  1.00 92.62           C  
ATOM    982  CD2 LEU A 125      92.871  -3.304  20.430  1.00 92.62           C  
ATOM    983  N   ALA A 126      91.742  -2.153  25.161  1.00 93.33           N  
ATOM    984  CA  ALA A 126      90.490  -2.361  25.884  1.00 93.33           C  
ATOM    985  C   ALA A 126      90.088  -1.107  26.656  1.00 93.33           C  
ATOM    986  O   ALA A 126      88.923  -0.703  26.633  1.00 93.33           O  
ATOM    987  CB  ALA A 126      90.615  -3.549  26.834  1.00 93.33           C  
ATOM    988  N   LYS A 127      91.025  -0.488  27.261  1.00 94.16           N  
ATOM    989  CA  LYS A 127      90.782   0.743  28.008  1.00 94.16           C  
ATOM    990  C   LYS A 127      90.320   1.865  27.083  1.00 94.16           C  
ATOM    991  O   LYS A 127      89.346   2.561  27.381  1.00 94.16           O  
ATOM    992  CB  LYS A 127      92.043   1.172  28.761  1.00 94.16           C  
ATOM    993  CG  LYS A 127      91.824   2.329  29.724  1.00 94.16           C  
ATOM    994  CD  LYS A 127      93.098   2.668  30.489  1.00 94.16           C  
ATOM    995  CE  LYS A 127      92.905   3.880  31.390  1.00 94.16           C  
ATOM    996  NZ  LYS A 127      94.163   4.243  32.108  1.00 94.16           N1+
ATOM    997  N   GLU A 128      90.995   1.944  26.033  1.00 95.08           N  
ATOM    998  CA  GLU A 128      90.647   2.979  25.065  1.00 95.08           C  
ATOM    999  C   GLU A 128      89.264   2.732  24.468  1.00 95.08           C  
ATOM   1000  O   GLU A 128      88.493   3.672  24.264  1.00 95.08           O  
ATOM   1001  CB  GLU A 128      91.696   3.049  23.951  1.00 95.08           C  
ATOM   1002  CG  GLU A 128      93.038   3.603  24.406  1.00 95.08           C  
ATOM   1003  CD  GLU A 128      94.064   3.682  23.286  1.00 95.08           C  
ATOM   1004  OE1 GLU A 128      95.263   3.895  23.576  1.00 95.08           O  
ATOM   1005  OE2 GLU A 128      93.665   3.530  22.110  1.00 95.08           O1-
ATOM   1006  N   ALA A 129      88.963   1.470  24.180  1.00 95.41           N  
ATOM   1007  CA  ALA A 129      87.645   1.126  23.651  1.00 95.41           C  
ATOM   1008  C   ALA A 129      86.541   1.523  24.627  1.00 95.41           C  
ATOM   1009  O   ALA A 129      85.528   2.100  24.226  1.00 95.41           O  
ATOM   1010  CB  ALA A 129      87.569  -0.368  23.346  1.00 95.41           C  
ATOM   1011  N   LEU A 130      86.742   1.271  25.899  1.00 95.99           N  
ATOM   1012  CA  LEU A 130      85.756   1.609  26.920  1.00 95.99           C  
ATOM   1013  C   LEU A 130      85.590   3.120  27.037  1.00 95.99           C  
ATOM   1014  O   LEU A 130      84.465   3.620  27.116  1.00 95.99           O  
ATOM   1015  CB  LEU A 130      86.167   1.024  28.274  1.00 95.99           C  
ATOM   1016  CG  LEU A 130      85.887  -0.466  28.481  1.00 95.99           C  
ATOM   1017  CD1 LEU A 130      86.432  -0.925  29.829  1.00 95.99           C  
ATOM   1018  CD2 LEU A 130      84.392  -0.749  28.379  1.00 95.99           C  
ATOM   1019  N   GLU A 131      86.663   3.783  27.044  1.00 95.35           N  
ATOM   1020  CA  GLU A 131      86.633   5.239  27.154  1.00 95.35           C  
ATOM   1021  C   GLU A 131      85.895   5.867  25.975  1.00 95.35           C  
ATOM   1022  O   GLU A 131      85.073   6.766  26.159  1.00 95.35           O  
ATOM   1023  CB  GLU A 131      88.054   5.801  27.245  1.00 95.35           C  
ATOM   1024  CG  GLU A 131      88.738   5.534  28.578  1.00 95.35           C  
ATOM   1025  CD  GLU A 131      90.178   6.020  28.622  1.00 95.35           C  
ATOM   1026  OE1 GLU A 131      90.867   5.782  29.639  1.00 95.35           O  
ATOM   1027  OE2 GLU A 131      90.618   6.646  27.632  1.00 95.35           O1-
ATOM   1028  N   LEU A 132      86.261   5.409  24.838  1.00 95.88           N  
ATOM   1029  CA  LEU A 132      85.630   5.933  23.631  1.00 95.88           C  
ATOM   1030  C   LEU A 132      84.128   5.669  23.646  1.00 95.88           C  
ATOM   1031  O   LEU A 132      83.336   6.551  23.307  1.00 95.88           O  
ATOM   1032  CB  LEU A 132      86.259   5.308  22.383  1.00 95.88           C  
ATOM   1033  CG  LEU A 132      85.731   5.806  21.036  1.00 95.88           C  
ATOM   1034  CD1 LEU A 132      85.890   7.320  20.933  1.00 95.88           C  
ATOM   1035  CD2 LEU A 132      86.452   5.108  19.889  1.00 95.88           C  
ATOM   1036  N   ALA A 133      83.741   4.436  23.984  1.00 95.80           N  
ATOM   1037  CA  ALA A 133      82.324   4.095  24.093  1.00 95.80           C  
ATOM   1038  C   ALA A 133      81.615   5.011  25.087  1.00 95.80           C  
ATOM   1039  O   ALA A 133      80.510   5.488  24.821  1.00 95.80           O  
ATOM   1040  CB  ALA A 133      82.158   2.635  24.506  1.00 95.80           C  
ATOM   1041  N   GLU A 134      82.233   5.217  26.132  1.00 94.78           N  
ATOM   1042  CA  GLU A 134      81.656   6.091  27.149  1.00 94.78           C  
ATOM   1043  C   GLU A 134      81.439   7.500  26.606  1.00 94.78           C  
ATOM   1044  O   GLU A 134      80.367   8.081  26.785  1.00 94.78           O  
ATOM   1045  CB  GLU A 134      82.552   6.137  28.389  1.00 94.78           C  
ATOM   1046  CG  GLU A 134      81.983   6.971  29.529  1.00 94.78           C  
ATOM   1047  CD  GLU A 134      82.837   6.933  30.785  1.00 94.78           C  
ATOM   1048  OE1 GLU A 134      82.393   7.446  31.837  1.00 94.78           O  
ATOM   1049  OE2 GLU A 134      83.961   6.385  30.718  1.00 94.78           O1-
ATOM   1050  N   GLU A 135      82.392   7.993  26.024  1.00 93.31           N  
ATOM   1051  CA  GLU A 135      82.296   9.331  25.446  1.00 93.31           C  
ATOM   1052  C   GLU A 135      81.177   9.405  24.411  1.00 93.31           C  
ATOM   1053  O   GLU A 135      80.413  10.372  24.386  1.00 93.31           O  
ATOM   1054  CB  GLU A 135      83.628   9.738  24.811  1.00 93.31           C  
ATOM   1055  CG  GLU A 135      84.716  10.068  25.822  1.00 93.31           C  
ATOM   1056  CD  GLU A 135      86.032  10.473  25.176  1.00 93.31           C  
ATOM   1057  OE1 GLU A 135      87.048  10.597  25.897  1.00 93.31           O  
ATOM   1058  OE2 GLU A 135      86.045  10.670  23.941  1.00 93.31           O1-
ATOM   1059  N   ALA A 136      81.143   8.444  23.615  1.00 92.56           N  
ATOM   1060  CA  ALA A 136      80.130   8.428  22.562  1.00 92.56           C  
ATOM   1061  C   ALA A 136      78.725   8.357  23.152  1.00 92.56           C  
ATOM   1062  O   ALA A 136      77.816   9.054  22.695  1.00 92.56           O  
ATOM   1063  CB  ALA A 136      80.366   7.253  21.616  1.00 92.56           C  
ATOM   1064  N   VAL A 137      78.525   7.579  24.142  1.00 92.71           N  
ATOM   1065  CA  VAL A 137      77.221   7.388  24.767  1.00 92.71           C  
ATOM   1066  C   VAL A 137      76.793   8.673  25.474  1.00 92.71           C  
ATOM   1067  O   VAL A 137      75.620   9.048  25.436  1.00 92.71           O  
ATOM   1068  CB  VAL A 137      77.236   6.209  25.767  1.00 92.71           C  
ATOM   1069  CG1 VAL A 137      75.939   6.167  26.572  1.00 92.71           C  
ATOM   1070  CG2 VAL A 137      77.455   4.890  25.030  1.00 92.71           C  
ATOM   1071  N   LYS A 138      77.717   9.406  26.011  1.00 89.96           N  
ATOM   1072  CA  LYS A 138      77.433  10.656  26.708  1.00 89.96           C  
ATOM   1073  C   LYS A 138      77.031  11.753  25.725  1.00 89.96           C  
ATOM   1074  O   LYS A 138      76.201  12.607  26.044  1.00 89.96           O  
ATOM   1075  CB  LYS A 138      78.645  11.104  27.525  1.00 89.96           C  
ATOM   1076  CG  LYS A 138      78.845  10.321  28.815  1.00 89.96           C  
ATOM   1077  CD  LYS A 138      79.994  10.885  29.639  1.00 89.96           C  
ATOM   1078  CE  LYS A 138      80.188  10.110  30.935  1.00 89.96           C  
ATOM   1079  NZ  LYS A 138      81.341  10.634  31.727  1.00 89.96           N1+
ATOM   1080  N   SER A 139      77.548  11.746  24.596  1.00 87.99           N  
ATOM   1081  CA  SER A 139      77.287  12.799  23.620  1.00 87.99           C  
ATOM   1082  C   SER A 139      75.909  12.634  22.988  1.00 87.99           C  
ATOM   1083  O   SER A 139      75.330  13.601  22.486  1.00 87.99           O  
ATOM   1084  CB  SER A 139      78.359  12.799  22.531  1.00 87.99           C  
ATOM   1085  OG  SER A 139      78.186  11.700  21.652  1.00 87.99           O  
ATOM   1086  N   THR A 140      75.295  11.529  22.994  1.00 82.98           N  
ATOM   1087  CA  THR A 140      74.008  11.171  22.409  1.00 82.98           C  
ATOM   1088  C   THR A 140      73.966  11.534  20.927  1.00 82.98           C  
ATOM   1089  O   THR A 140      72.905  11.491  20.301  1.00 82.98           O  
ATOM   1090  CB  THR A 140      72.848  11.869  23.143  1.00 82.98           C  
ATOM   1091  CG2 THR A 140      72.826  11.491  24.621  1.00 82.98           C  
ATOM   1092  OG1 THR A 140      73.001  13.289  23.027  1.00 82.98           O  
ATOM   1093  N   ASP A 141      75.109  11.821  20.322  1.00 92.04           N  
ATOM   1094  CA  ASP A 141      75.211  12.127  18.898  1.00 92.04           C  
ATOM   1095  C   ASP A 141      75.175  10.853  18.058  1.00 92.04           C  
ATOM   1096  O   ASP A 141      76.099  10.039  18.116  1.00 92.04           O  
ATOM   1097  CB  ASP A 141      76.490  12.913  18.609  1.00 92.04           C  
ATOM   1098  CG  ASP A 141      76.569  13.412  17.176  1.00 92.04           C  
ATOM   1099  OD1 ASP A 141      75.991  12.768  16.274  1.00 92.04           O  
ATOM   1100  OD2 ASP A 141      77.217  14.457  16.948  1.00 92.04           O1-
ATOM   1101  N   SER A 142      74.100  10.751  17.232  1.00 91.74           N  
ATOM   1102  CA  SER A 142      73.875   9.519  16.482  1.00 91.74           C  
ATOM   1103  C   SER A 142      75.030   9.235  15.527  1.00 91.74           C  
ATOM   1104  O   SER A 142      75.452   8.086  15.381  1.00 91.74           O  
ATOM   1105  CB  SER A 142      72.563   9.600  15.699  1.00 91.74           C  
ATOM   1106  OG  SER A 142      72.604  10.661  14.760  1.00 91.74           O  
ATOM   1107  N   GLU A 143      75.539  10.254  14.907  1.00 94.63           N  
ATOM   1108  CA  GLU A 143      76.652  10.072  13.980  1.00 94.63           C  
ATOM   1109  C   GLU A 143      77.904   9.593  14.710  1.00 94.63           C  
ATOM   1110  O   GLU A 143      78.610   8.705  14.225  1.00 94.63           O  
ATOM   1111  CB  GLU A 143      76.946  11.373  13.229  1.00 94.63           C  
ATOM   1112  CG  GLU A 143      75.897  11.730  12.185  1.00 94.63           C  
ATOM   1113  CD  GLU A 143      76.173  13.051  11.484  1.00 94.63           C  
ATOM   1114  OE1 GLU A 143      75.400  13.430  10.576  1.00 94.63           O  
ATOM   1115  OE2 GLU A 143      77.172  13.713  11.848  1.00 94.63           O1-
ATOM   1116  N   ALA A 144      78.191  10.180  15.829  1.00 94.58           N  
ATOM   1117  CA  ALA A 144      79.322   9.754  16.649  1.00 94.58           C  
ATOM   1118  C   ALA A 144      79.185   8.288  17.052  1.00 94.58           C  
ATOM   1119  O   ALA A 144      80.159   7.532  17.004  1.00 94.58           O  
ATOM   1120  CB  ALA A 144      79.440  10.635  17.891  1.00 94.58           C  
ATOM   1121  N   LEU A 145      78.002   7.894  17.416  1.00 95.53           N  
ATOM   1122  CA  LEU A 145      77.756   6.510  17.804  1.00 95.53           C  
ATOM   1123  C   LEU A 145      78.054   5.560  16.649  1.00 95.53           C  
ATOM   1124  O   LEU A 145      78.655   4.501  16.849  1.00 95.53           O  
ATOM   1125  CB  LEU A 145      76.307   6.332  18.266  1.00 95.53           C  
ATOM   1126  CG  LEU A 145      75.941   6.966  19.608  1.00 95.53           C  
ATOM   1127  CD1 LEU A 145      74.432   6.912  19.825  1.00 95.53           C  
ATOM   1128  CD2 LEU A 145      76.676   6.269  20.748  1.00 95.53           C  
ATOM   1129  N   LYS A 146      77.721   5.929  15.421  1.00 96.11           N  
ATOM   1130  CA  LYS A 146      77.982   5.099  14.248  1.00 96.11           C  
ATOM   1131  C   LYS A 146      79.481   4.953  14.002  1.00 96.11           C  
ATOM   1132  O   LYS A 146      79.964   3.854  13.716  1.00 96.11           O  
ATOM   1133  CB  LYS A 146      77.303   5.688  13.012  1.00 96.11           C  
ATOM   1134  CG  LYS A 146      75.789   5.538  13.006  1.00 96.11           C  
ATOM   1135  CD  LYS A 146      75.172   6.136  11.748  1.00 96.11           C  
ATOM   1136  CE  LYS A 146      73.653   6.040  11.769  1.00 96.11           C  
ATOM   1137  NZ  LYS A 146      73.040   6.687  10.571  1.00 96.11           N1+
ATOM   1138  N   VAL A 147      80.129   6.038  14.134  1.00 97.17           N  
ATOM   1139  CA  VAL A 147      81.571   6.031  13.913  1.00 97.17           C  
ATOM   1140  C   VAL A 147      82.250   5.157  14.965  1.00 97.17           C  
ATOM   1141  O   VAL A 147      83.085   4.312  14.634  1.00 97.17           O  
ATOM   1142  CB  VAL A 147      82.158   7.460  13.947  1.00 97.17           C  
ATOM   1143  CG1 VAL A 147      83.684   7.416  13.990  1.00 97.17           C  
ATOM   1144  CG2 VAL A 147      81.677   8.263  12.739  1.00 97.17           C  
ATOM   1145  N   VAL A 148      81.924   5.331  16.201  1.00 97.30           N  
ATOM   1146  CA  VAL A 148      82.521   4.574  17.297  1.00 97.30           C  
ATOM   1147  C   VAL A 148      82.195   3.091  17.139  1.00 97.30           C  
ATOM   1148  O   VAL A 148      83.062   2.235  17.328  1.00 97.30           O  
ATOM   1149  CB  VAL A 148      82.033   5.085  18.671  1.00 97.30           C  
ATOM   1150  CG1 VAL A 148      82.468   4.135  19.785  1.00 97.30           C  
ATOM   1151  CG2 VAL A 148      82.559   6.495  18.933  1.00 97.30           C  
ATOM   1152  N   LYS A 149      80.987   2.847  16.802  1.00 97.19           N  
ATOM   1153  CA  LYS A 149      80.618   1.451  16.583  1.00 97.19           C  
ATOM   1154  C   LYS A 149      81.508   0.807  15.523  1.00 97.19           C  
ATOM   1155  O   LYS A 149      82.029  -0.291  15.726  1.00 97.19           O  
ATOM   1156  CB  LYS A 149      79.150   1.342  16.172  1.00 97.19           C  
ATOM   1157  CG  LYS A 149      78.660  -0.088  15.999  1.00 97.19           C  
ATOM   1158  CD  LYS A 149      77.195  -0.132  15.585  1.00 97.19           C  
ATOM   1159  CE  LYS A 149      76.731  -1.557  15.316  1.00 97.19           C  
ATOM   1160  NZ  LYS A 149      75.312  -1.599  14.854  1.00 97.19           N1+
ATOM   1161  N   LEU A 150      81.615   1.459  14.449  1.00 97.72           N  
ATOM   1162  CA  LEU A 150      82.417   0.926  13.354  1.00 97.72           C  
ATOM   1163  C   LEU A 150      83.867   0.732  13.786  1.00 97.72           C  
ATOM   1164  O   LEU A 150      84.479  -0.294  13.481  1.00 97.72           O  
ATOM   1165  CB  LEU A 150      82.356   1.858  12.141  1.00 97.72           C  
ATOM   1166  CG  LEU A 150      82.973   1.327  10.845  1.00 97.72           C  
ATOM   1167  CD1 LEU A 150      82.355  -0.018  10.477  1.00 97.72           C  
ATOM   1168  CD2 LEU A 150      82.791   2.333   9.714  1.00 97.72           C  
ATOM   1169  N   ALA A 151      84.392   1.677  14.471  1.00 97.57           N  
ATOM   1170  CA  ALA A 151      85.761   1.569  14.971  1.00 97.57           C  
ATOM   1171  C   ALA A 151      85.918   0.352  15.878  1.00 97.57           C  
ATOM   1172  O   ALA A 151      86.890  -0.398  15.758  1.00 97.57           O  
ATOM   1173  CB  ALA A 151      86.157   2.841  15.716  1.00 97.57           C  
ATOM   1174  N   LEU A 152      84.995   0.165  16.734  1.00 97.88           N  
ATOM   1175  CA  LEU A 152      85.047  -0.964  17.656  1.00 97.88           C  
ATOM   1176  C   LEU A 152      84.914  -2.285  16.906  1.00 97.88           C  
ATOM   1177  O   LEU A 152      85.577  -3.268  17.248  1.00 97.88           O  
ATOM   1178  CB  LEU A 152      83.942  -0.849  18.709  1.00 97.88           C  
ATOM   1179  CG  LEU A 152      84.074   0.303  19.707  1.00 97.88           C  
ATOM   1180  CD1 LEU A 152      82.869   0.336  20.641  1.00 97.88           C  
ATOM   1181  CD2 LEU A 152      85.370   0.177  20.501  1.00 97.88           C  
ATOM   1182  N   GLU A 153      84.092  -2.290  15.934  1.00 97.51           N  
ATOM   1183  CA  GLU A 153      83.961  -3.486  15.108  1.00 97.51           C  
ATOM   1184  C   GLU A 153      85.284  -3.840  14.433  1.00 97.51           C  
ATOM   1185  O   GLU A 153      85.636  -5.015  14.325  1.00 97.51           O  
ATOM   1186  CB  GLU A 153      82.868  -3.295  14.054  1.00 97.51           C  
ATOM   1187  CG  GLU A 153      81.456  -3.308  14.623  1.00 97.51           C  
ATOM   1188  CD  GLU A 153      80.392  -2.950  13.596  1.00 97.51           C  
ATOM   1189  OE1 GLU A 153      79.186  -3.101  13.894  1.00 97.51           O  
ATOM   1190  OE2 GLU A 153      80.769  -2.515  12.485  1.00 97.51           O1-
ATOM   1191  N   ILE A 154      85.923  -2.856  13.980  1.00 97.20           N  
ATOM   1192  CA  ILE A 154      87.228  -3.069  13.365  1.00 97.20           C  
ATOM   1193  C   ILE A 154      88.196  -3.652  14.393  1.00 97.20           C  
ATOM   1194  O   ILE A 154      88.931  -4.597  14.097  1.00 97.20           O  
ATOM   1195  CB  ILE A 154      87.797  -1.758  12.777  1.00 97.20           C  
ATOM   1196  CG1 ILE A 154      86.979  -1.321  11.557  1.00 97.20           C  
ATOM   1197  CG2 ILE A 154      89.276  -1.924  12.414  1.00 97.20           C  
ATOM   1198  CD1 ILE A 154      87.307   0.080  11.060  1.00 97.20           C  
ATOM   1199  N   VAL A 155      88.200  -3.099  15.594  1.00 96.25           N  
ATOM   1200  CA  VAL A 155      89.067  -3.605  16.654  1.00 96.25           C  
ATOM   1201  C   VAL A 155      88.752  -5.076  16.921  1.00 96.25           C  
ATOM   1202  O   VAL A 155      89.662  -5.896  17.061  1.00 96.25           O  
ATOM   1203  CB  VAL A 155      88.913  -2.783  17.953  1.00 96.25           C  
ATOM   1204  CG1 VAL A 155      89.663  -3.448  19.106  1.00 96.25           C  
ATOM   1205  CG2 VAL A 155      89.412  -1.354  17.741  1.00 96.25           C  
ATOM   1206  N   GLN A 156      87.538  -5.411  16.909  1.00 94.83           N  
ATOM   1207  CA  GLN A 156      87.119  -6.788  17.149  1.00 94.83           C  
ATOM   1208  C   GLN A 156      87.604  -7.710  16.034  1.00 94.83           C  
ATOM   1209  O   GLN A 156      88.010  -8.846  16.293  1.00 94.83           O  
ATOM   1210  CB  GLN A 156      85.598  -6.873  17.276  1.00 94.83           C  
ATOM   1211  CG  GLN A 156      85.099  -8.209  17.810  1.00 94.83           C  
ATOM   1212  CD  GLN A 156      83.589  -8.260  17.943  1.00 94.83           C  
ATOM   1213  NE2 GLN A 156      83.100  -9.141  18.810  1.00 94.83           N  
ATOM   1214  OE1 GLN A 156      82.867  -7.514  17.275  1.00 94.83           O  
ATOM   1215  N   GLN A 157      87.593  -7.265  14.858  1.00 94.24           N  
ATOM   1216  CA  GLN A 157      87.952  -8.082  13.703  1.00 94.24           C  
ATOM   1217  C   GLN A 157      89.467  -8.192  13.557  1.00 94.24           C  
ATOM   1218  O   GLN A 157      89.979  -9.216  13.100  1.00 94.24           O  
ATOM   1219  CB  GLN A 157      87.343  -7.502  12.425  1.00 94.24           C  
ATOM   1220  CG  GLN A 157      85.828  -7.640  12.349  1.00 94.24           C  
ATOM   1221  CD  GLN A 157      85.232  -6.915  11.156  1.00 94.24           C  
ATOM   1222  NE2 GLN A 157      83.914  -6.999  11.009  1.00 94.24           N  
ATOM   1223  OE1 GLN A 157      85.951  -6.284  10.375  1.00 94.24           O  
ATOM   1224  N   LEU A 158      90.108  -7.149  14.000  1.00 92.42           N  
ATOM   1225  CA  LEU A 158      91.561  -7.114  13.860  1.00 92.42           C  
ATOM   1226  C   LEU A 158      92.227  -6.775  15.190  1.00 92.42           C  
ATOM   1227  O   LEU A 158      92.904  -5.751  15.306  1.00 92.42           O  
ATOM   1228  CB  LEU A 158      91.972  -6.095  12.795  1.00 92.42           C  
ATOM   1229  CG  LEU A 158      91.310  -6.243  11.423  1.00 92.42           C  
ATOM   1230  CD1 LEU A 158      91.645  -5.045  10.542  1.00 92.42           C  
ATOM   1231  CD2 LEU A 158      91.747  -7.544  10.757  1.00 92.42           C  
ATOM   1232  N   PRO A 159      92.137  -7.760  16.088  1.00 89.75           N  
ATOM   1233  CA  PRO A 159      92.687  -7.445  17.408  1.00 89.75           C  
ATOM   1234  C   PRO A 159      94.211  -7.351  17.406  1.00 89.75           C  
ATOM   1235  O   PRO A 159      94.876  -8.064  16.650  1.00 89.75           O  
ATOM   1236  CB  PRO A 159      92.213  -8.615  18.275  1.00 89.75           C  
ATOM   1237  CG  PRO A 159      91.942  -9.721  17.308  1.00 89.75           C  
ATOM   1238  CD  PRO A 159      91.554  -9.118  15.989  1.00 89.75           C  
ATOM   1239  N   ASP A 160      94.812  -6.294  17.880  1.00 85.43           N  
ATOM   1240  CA  ASP A 160      96.237  -6.142  18.151  1.00 85.43           C  
ATOM   1241  C   ASP A 160      96.982  -5.649  16.912  1.00 85.43           C  
ATOM   1242  O   ASP A 160      98.106  -6.079  16.645  1.00 85.43           O  
ATOM   1243  CB  ASP A 160      96.837  -7.463  18.634  1.00 85.43           C  
ATOM   1244  CG  ASP A 160      96.275  -7.917  19.971  1.00 85.43           C  
ATOM   1245  OD1 ASP A 160      96.003  -7.060  20.839  1.00 85.43           O  
ATOM   1246  OD2 ASP A 160      96.105  -9.140  20.157  1.00 85.43           O1-
ATOM   1247  N   THR A 161      96.275  -5.026  16.055  1.00 91.28           N  
ATOM   1248  CA  THR A 161      96.921  -4.466  14.874  1.00 91.28           C  
ATOM   1249  C   THR A 161      97.035  -2.948  14.987  1.00 91.28           C  
ATOM   1250  O   THR A 161      96.292  -2.319  15.742  1.00 91.28           O  
ATOM   1251  CB  THR A 161      96.150  -4.831  13.591  1.00 91.28           C  
ATOM   1252  CG2 THR A 161      95.986  -6.341  13.459  1.00 91.28           C  
ATOM   1253  OG1 THR A 161      94.854  -4.222  13.630  1.00 91.28           O  
ATOM   1254  N   GLU A 162      98.066  -2.431  14.309  1.00 92.73           N  
ATOM   1255  CA  GLU A 162      98.238  -0.984  14.228  1.00 92.73           C  
ATOM   1256  C   GLU A 162      97.013  -0.318  13.606  1.00 92.73           C  
ATOM   1257  O   GLU A 162      96.615   0.772  14.022  1.00 92.73           O  
ATOM   1258  CB  GLU A 162      99.491  -0.636  13.422  1.00 92.73           C  
ATOM   1259  CG  GLU A 162      99.897   0.828  13.516  1.00 92.73           C  
ATOM   1260  CD  GLU A 162     101.196   1.140  12.792  1.00 92.73           C  
ATOM   1261  OE1 GLU A 162     101.595   2.325  12.743  1.00 92.73           O  
ATOM   1262  OE2 GLU A 162     101.820   0.190  12.267  1.00 92.73           O1-
ATOM   1263  N   LEU A 163      96.446  -1.015  12.710  1.00 93.34           N  
ATOM   1264  CA  LEU A 163      95.260  -0.494  12.041  1.00 93.34           C  
ATOM   1265  C   LEU A 163      94.114  -0.307  13.030  1.00 93.34           C  
ATOM   1266  O   LEU A 163      93.420   0.711  12.997  1.00 93.34           O  
ATOM   1267  CB  LEU A 163      94.826  -1.433  10.912  1.00 93.34           C  
ATOM   1268  CG  LEU A 163      93.753  -0.901   9.961  1.00 93.34           C  
ATOM   1269  CD1 LEU A 163      94.284   0.295   9.178  1.00 93.34           C  
ATOM   1270  CD2 LEU A 163      93.283  -2.000   9.015  1.00 93.34           C  
ATOM   1271  N   ALA A 164      93.845  -1.242  13.871  1.00 93.52           N  
ATOM   1272  CA  ALA A 164      92.810  -1.143  14.897  1.00 93.52           C  
ATOM   1273  C   ALA A 164      93.067   0.043  15.822  1.00 93.52           C  
ATOM   1274  O   ALA A 164      92.152   0.813  16.125  1.00 93.52           O  
ATOM   1275  CB  ALA A 164      92.735  -2.436  15.705  1.00 93.52           C  
ATOM   1276  N   ARG A 165      94.293   0.244  16.177  1.00 95.09           N  
ATOM   1277  CA  ARG A 165      94.668   1.344  17.060  1.00 95.09           C  
ATOM   1278  C   ARG A 165      94.455   2.691  16.378  1.00 95.09           C  
ATOM   1279  O   ARG A 165      93.917   3.621  16.983  1.00 95.09           O  
ATOM   1280  CB  ARG A 165      96.127   1.205  17.502  1.00 95.09           C  
ATOM   1281  CG  ARG A 165      96.373   0.049  18.458  1.00 95.09           C  
ATOM   1282  CD  ARG A 165      97.831  -0.024  18.889  1.00 95.09           C  
ATOM   1283  NE  ARG A 165      98.123  -1.271  19.591  1.00 95.09           N  
ATOM   1284  CZ  ARG A 165      99.155  -2.067  19.324  1.00 95.09           C  
ATOM   1285  NH1 ARG A 165     100.017  -1.760  18.362  1.00 95.09           N1+
ATOM   1286  NH2 ARG A 165      99.327  -3.179  20.025  1.00 95.09           N  
ATOM   1287  N   GLU A 166      94.857   2.689  15.177  1.00 95.68           N  
ATOM   1288  CA  GLU A 166      94.687   3.921  14.415  1.00 95.68           C  
ATOM   1289  C   GLU A 166      93.211   4.238  14.196  1.00 95.68           C  
ATOM   1290  O   GLU A 166      92.797   5.395  14.290  1.00 95.68           O  
ATOM   1291  CB  GLU A 166      95.409   3.825  13.067  1.00 95.68           C  
ATOM   1292  CG  GLU A 166      96.927   3.860  13.179  1.00 95.68           C  
ATOM   1293  CD  GLU A 166      97.630   3.778  11.834  1.00 95.68           C  
ATOM   1294  OE1 GLU A 166      98.826   3.412  11.796  1.00 95.68           O  
ATOM   1295  OE2 GLU A 166      96.978   4.083  10.810  1.00 95.68           O1-
ATOM   1296  N   ALA A 167      92.433   3.211  13.899  1.00 95.78           N  
ATOM   1297  CA  ALA A 167      90.997   3.413  13.727  1.00 95.78           C  
ATOM   1298  C   ALA A 167      90.368   3.981  14.996  1.00 95.78           C  
ATOM   1299  O   ALA A 167      89.575   4.924  14.933  1.00 95.78           O  
ATOM   1300  CB  ALA A 167      90.317   2.101  13.340  1.00 95.78           C  
ATOM   1301  N   LEU A 168      90.724   3.463  16.104  1.00 96.38           N  
ATOM   1302  CA  LEU A 168      90.195   3.910  17.388  1.00 96.38           C  
ATOM   1303  C   LEU A 168      90.606   5.350  17.675  1.00 96.38           C  
ATOM   1304  O   LEU A 168      89.782   6.162  18.100  1.00 96.38           O  
ATOM   1305  CB  LEU A 168      90.680   2.994  18.514  1.00 96.38           C  
ATOM   1306  CG  LEU A 168      89.952   3.121  19.854  1.00 96.38           C  
ATOM   1307  CD1 LEU A 168      88.499   2.677  19.711  1.00 96.38           C  
ATOM   1308  CD2 LEU A 168      90.661   2.307  20.929  1.00 96.38           C  
ATOM   1309  N   GLU A 169      91.856   5.622  17.453  1.00 96.05           N  
ATOM   1310  CA  GLU A 169      92.369   6.970  17.683  1.00 96.05           C  
ATOM   1311  C   GLU A 169      91.658   7.990  16.798  1.00 96.05           C  
ATOM   1312  O   GLU A 169      91.278   9.065  17.264  1.00 96.05           O  
ATOM   1313  CB  GLU A 169      93.878   7.020  17.434  1.00 96.05           C  
ATOM   1314  CG  GLU A 169      94.516   8.355  17.791  1.00 96.05           C  
ATOM   1315  CD  GLU A 169      96.022   8.375  17.586  1.00 96.05           C  
ATOM   1316  OE1 GLU A 169      96.653   9.430  17.817  1.00 96.05           O  
ATOM   1317  OE2 GLU A 169      96.577   7.324  17.189  1.00 96.05           O1-
ATOM   1318  N   LEU A 170      91.535   7.660  15.602  1.00 96.30           N  
ATOM   1319  CA  LEU A 170      90.863   8.548  14.660  1.00 96.30           C  
ATOM   1320  C   LEU A 170      89.420   8.798  15.084  1.00 96.30           C  
ATOM   1321  O   LEU A 170      88.948   9.937  15.052  1.00 96.30           O  
ATOM   1322  CB  LEU A 170      90.897   7.955  13.249  1.00 96.30           C  
ATOM   1323  CG  LEU A 170      90.286   8.813  12.139  1.00 96.30           C  
ATOM   1324  CD1 LEU A 170      90.966  10.177  12.090  1.00 96.30           C  
ATOM   1325  CD2 LEU A 170      90.397   8.105  10.793  1.00 96.30           C  
ATOM   1326  N   ALA A 171      88.727   7.741  15.447  1.00 96.47           N  
ATOM   1327  CA  ALA A 171      87.361   7.885  15.944  1.00 96.47           C  
ATOM   1328  C   ALA A 171      87.315   8.804  17.162  1.00 96.47           C  
ATOM   1329  O   ALA A 171      86.424   9.650  17.275  1.00 96.47           O  
ATOM   1330  CB  ALA A 171      86.774   6.519  16.290  1.00 96.47           C  
ATOM   1331  N   LYS A 172      88.240   8.643  17.989  1.00 95.29           N  
ATOM   1332  CA  LYS A 172      88.324   9.473  19.188  1.00 95.29           C  
ATOM   1333  C   LYS A 172      88.483  10.947  18.825  1.00 95.29           C  
ATOM   1334  O   LYS A 172      87.783  11.805  19.368  1.00 95.29           O  
ATOM   1335  CB  LYS A 172      89.486   9.022  20.074  1.00 95.29           C  
ATOM   1336  CG  LYS A 172      89.530   9.706  21.432  1.00 95.29           C  
ATOM   1337  CD  LYS A 172      90.668   9.169  22.291  1.00 95.29           C  
ATOM   1338  CE  LYS A 172      90.744   9.887  23.632  1.00 95.29           C  
ATOM   1339  NZ  LYS A 172      91.867   9.373  24.473  1.00 95.29           N1+
ATOM   1340  N   GLU A 173      89.321  11.199  17.970  1.00 94.16           N  
ATOM   1341  CA  GLU A 173      89.560  12.573  17.536  1.00 94.16           C  
ATOM   1342  C   GLU A 173      88.322  13.163  16.865  1.00 94.16           C  
ATOM   1343  O   GLU A 173      87.973  14.321  17.105  1.00 94.16           O  
ATOM   1344  CB  GLU A 173      90.755  12.635  16.582  1.00 94.16           C  
ATOM   1345  CG  GLU A 173      92.095  12.385  17.258  1.00 94.16           C  
ATOM   1346  CD  GLU A 173      93.267  12.393  16.289  1.00 94.16           C  
ATOM   1347  OE1 GLU A 173      94.410  12.116  16.716  1.00 94.16           O  
ATOM   1348  OE2 GLU A 173      93.040  12.681  15.092  1.00 94.16           O1-
ATOM   1349  N   ALA A 174      87.715  12.370  16.121  1.00 92.90           N  
ATOM   1350  CA  ALA A 174      86.530  12.843  15.409  1.00 92.90           C  
ATOM   1351  C   ALA A 174      85.392  13.147  16.378  1.00 92.90           C  
ATOM   1352  O   ALA A 174      84.698  14.157  16.234  1.00 92.90           O  
ATOM   1353  CB  ALA A 174      86.083  11.811  14.377  1.00 92.90           C  
ATOM   1354  N   VAL A 175      85.171  12.322  17.330  1.00 93.23           N  
ATOM   1355  CA  VAL A 175      84.107  12.487  18.315  1.00 93.23           C  
ATOM   1356  C   VAL A 175      84.371  13.732  19.158  1.00 93.23           C  
ATOM   1357  O   VAL A 175      83.443  14.477  19.484  1.00 93.23           O  
ATOM   1358  CB  VAL A 175      83.979  11.245  19.225  1.00 93.23           C  
ATOM   1359  CG1 VAL A 175      83.038  11.527  20.395  1.00 93.23           C  
ATOM   1360  CG2 VAL A 175      83.490  10.042  18.420  1.00 93.23           C  
ATOM   1361  N   LYS A 176      85.633  14.041  19.417  1.00 90.47           N  
ATOM   1362  CA  LYS A 176      86.017  15.206  20.208  1.00 90.47           C  
ATOM   1363  C   LYS A 176      85.781  16.499  19.433  1.00 90.47           C  
ATOM   1364  O   LYS A 176      85.432  17.525  20.019  1.00 90.47           O  
ATOM   1365  CB  LYS A 176      87.482  15.109  20.633  1.00 90.47           C  
ATOM   1366  CG  LYS A 176      87.732  14.141  21.780  1.00 90.47           C  
ATOM   1367  CD  LYS A 176      89.187  14.171  22.231  1.00 90.47           C  
ATOM   1368  CE  LYS A 176      89.439  13.198  23.375  1.00 90.47           C  
ATOM   1369  NZ  LYS A 176      90.873  13.195  23.793  1.00 90.47           N1+
ATOM   1370  N   SER A 177      85.933  16.481  18.212  1.00 88.79           N  
ATOM   1371  CA  SER A 177      85.805  17.684  17.396  1.00 88.79           C  
ATOM   1372  C   SER A 177      84.346  18.096  17.242  1.00 88.79           C  
ATOM   1373  O   SER A 177      84.049  19.261  16.967  1.00 88.79           O  
ATOM   1374  CB  SER A 177      86.431  17.465  16.017  1.00 88.79           C  
ATOM   1375  OG  SER A 177      85.614  16.624  15.222  1.00 88.79           O  
ATOM   1376  N   THR A 178      83.380  17.271  17.463  1.00 83.25           N  
ATOM   1377  CA  THR A 178      81.940  17.465  17.347  1.00 83.25           C  
ATOM   1378  C   THR A 178      81.576  18.004  15.967  1.00 83.25           C  
ATOM   1379  O   THR A 178      80.430  18.390  15.727  1.00 83.25           O  
ATOM   1380  CB  THR A 178      81.416  18.426  18.431  1.00 83.25           C  
ATOM   1381  CG2 THR A 178      81.733  17.903  19.828  1.00 83.25           C  
ATOM   1382  OG1 THR A 178      82.030  19.709  18.261  1.00 83.25           O  
ATOM   1383  N   ASP A 179      82.516  17.940  15.001  1.00 91.47           N  
ATOM   1384  CA  ASP A 179      82.282  18.392  13.633  1.00 91.47           C  
ATOM   1385  C   ASP A 179      81.610  17.301  12.802  1.00 91.47           C  
ATOM   1386  O   ASP A 179      82.211  16.259  12.533  1.00 91.47           O  
ATOM   1387  CB  ASP A 179      83.596  18.818  12.977  1.00 91.47           C  
ATOM   1388  CG  ASP A 179      83.396  19.496  11.633  1.00 91.47           C  
ATOM   1389  OD1 ASP A 179      82.461  19.121  10.893  1.00 91.47           O  
ATOM   1390  OD2 ASP A 179      84.183  20.412  11.309  1.00 91.47           O1-
ATOM   1391  N   SER A 180      80.371  17.604  12.351  1.00 91.85           N  
ATOM   1392  CA  SER A 180      79.579  16.605  11.641  1.00 91.85           C  
ATOM   1393  C   SER A 180      80.283  16.142  10.370  1.00 91.85           C  
ATOM   1394  O   SER A 180      80.277  14.952  10.049  1.00 91.85           O  
ATOM   1395  CB  SER A 180      78.198  17.163  11.296  1.00 91.85           C  
ATOM   1396  OG  SER A 180      78.306  18.255  10.399  1.00 91.85           O  
ATOM   1397  N   GLU A 181      80.897  17.050   9.675  1.00 94.34           N  
ATOM   1398  CA  GLU A 181      81.607  16.694   8.449  1.00 94.34           C  
ATOM   1399  C   GLU A 181      82.801  15.792   8.746  1.00 94.34           C  
ATOM   1400  O   GLU A 181      83.055  14.831   8.017  1.00 94.34           O  
ATOM   1401  CB  GLU A 181      82.069  17.953   7.710  1.00 94.34           C  
ATOM   1402  CG  GLU A 181      82.598  17.684   6.309  1.00 94.34           C  
ATOM   1403  CD  GLU A 181      81.550  17.097   5.375  1.00 94.34           C  
ATOM   1404  OE1 GLU A 181      81.924  16.383   4.417  1.00 94.34           O  
ATOM   1405  OE2 GLU A 181      80.348  17.355   5.604  1.00 94.34           O1-
ATOM   1406  N   ALA A 182      83.535  16.064   9.793  1.00 94.08           N  
ATOM   1407  CA  ALA A 182      84.646  15.212  10.210  1.00 94.08           C  
ATOM   1408  C   ALA A 182      84.166  13.797  10.520  1.00 94.08           C  
ATOM   1409  O   ALA A 182      84.804  12.818  10.125  1.00 94.08           O  
ATOM   1410  CB  ALA A 182      85.349  15.810  11.427  1.00 94.08           C  
ATOM   1411  N   LEU A 183      83.055  13.681  11.213  1.00 95.69           N  
ATOM   1412  CA  LEU A 183      82.499  12.375  11.547  1.00 95.69           C  
ATOM   1413  C   LEU A 183      82.159  11.589  10.285  1.00 95.69           C  
ATOM   1414  O   LEU A 183      82.430  10.390  10.204  1.00 95.69           O  
ATOM   1415  CB  LEU A 183      81.248  12.532  12.417  1.00 95.69           C  
ATOM   1416  CG  LEU A 183      81.476  13.013  13.851  1.00 95.69           C  
ATOM   1417  CD1 LEU A 183      80.146  13.366  14.508  1.00 95.69           C  
ATOM   1418  CD2 LEU A 183      82.213  11.952  14.660  1.00 95.69           C  
ATOM   1419  N   LYS A 184      81.608  12.212   9.255  1.00 95.66           N  
ATOM   1420  CA  LYS A 184      81.264  11.558   7.996  1.00 95.66           C  
ATOM   1421  C   LYS A 184      82.514  11.065   7.273  1.00 95.66           C  
ATOM   1422  O   LYS A 184      82.532   9.951   6.744  1.00 95.66           O  
ATOM   1423  CB  LYS A 184      80.479  12.511   7.093  1.00 95.66           C  
ATOM   1424  CG  LYS A 184      79.059  12.782   7.566  1.00 95.66           C  
ATOM   1425  CD  LYS A 184      78.344  13.769   6.651  1.00 95.66           C  
ATOM   1426  CE  LYS A 184      76.951  14.102   7.166  1.00 95.66           C  
ATOM   1427  NZ  LYS A 184      76.279  15.135   6.322  1.00 95.66           N1+
ATOM   1428  N   VAL A 185      83.505  11.912   7.273  1.00 96.77           N  
ATOM   1429  CA  VAL A 185      84.762  11.536   6.634  1.00 96.77           C  
ATOM   1430  C   VAL A 185      85.357  10.319   7.340  1.00 96.77           C  
ATOM   1431  O   VAL A 185      85.761   9.353   6.688  1.00 96.77           O  
ATOM   1432  CB  VAL A 185      85.775  12.704   6.643  1.00 96.77           C  
ATOM   1433  CG1 VAL A 185      87.162  12.219   6.225  1.00 96.77           C  
ATOM   1434  CG2 VAL A 185      85.299  13.828   5.724  1.00 96.77           C  
ATOM   1435  N   VAL A 186      85.387  10.359   8.634  1.00 97.24           N  
ATOM   1436  CA  VAL A 186      85.942   9.257   9.412  1.00 97.24           C  
ATOM   1437  C   VAL A 186      85.113   7.994   9.185  1.00 97.24           C  
ATOM   1438  O   VAL A 186      85.664   6.903   9.021  1.00 97.24           O  
ATOM   1439  CB  VAL A 186      85.996   9.595  10.919  1.00 97.24           C  
ATOM   1440  CG1 VAL A 186      86.324   8.351  11.741  1.00 97.24           C  
ATOM   1441  CG2 VAL A 186      87.020  10.699  11.181  1.00 97.24           C  
ATOM   1442  N   TYR A 187      83.842   8.142   9.165  1.00 97.52           N  
ATOM   1443  CA  TYR A 187      82.975   6.995   8.918  1.00 97.52           C  
ATOM   1444  C   TYR A 187      83.316   6.330   7.590  1.00 97.52           C  
ATOM   1445  O   TYR A 187      83.503   5.112   7.529  1.00 97.52           O  
ATOM   1446  CB  TYR A 187      81.504   7.423   8.923  1.00 97.52           C  
ATOM   1447  CG  TYR A 187      80.544   6.299   8.617  1.00 97.52           C  
ATOM   1448  CD1 TYR A 187      80.027   6.128   7.334  1.00 97.52           C  
ATOM   1449  CD2 TYR A 187      80.150   5.408   9.609  1.00 97.52           C  
ATOM   1450  CE1 TYR A 187      79.141   5.095   7.047  1.00 97.52           C  
ATOM   1451  CE2 TYR A 187      79.264   4.371   9.333  1.00 97.52           C  
ATOM   1452  CZ  TYR A 187      78.766   4.223   8.052  1.00 97.52           C  
ATOM   1453  OH  TYR A 187      77.889   3.199   7.774  1.00 97.52           O  
ATOM   1454  N   LEU A 188      83.463   7.052   6.571  1.00 97.63           N  
ATOM   1455  CA  LEU A 188      83.769   6.519   5.247  1.00 97.63           C  
ATOM   1456  C   LEU A 188      85.138   5.846   5.237  1.00 97.63           C  
ATOM   1457  O   LEU A 188      85.298   4.767   4.660  1.00 97.63           O  
ATOM   1458  CB  LEU A 188      83.728   7.634   4.198  1.00 97.63           C  
ATOM   1459  CG  LEU A 188      82.343   8.177   3.841  1.00 97.63           C  
ATOM   1460  CD1 LEU A 188      82.471   9.442   3.000  1.00 97.63           C  
ATOM   1461  CD2 LEU A 188      81.526   7.120   3.106  1.00 97.63           C  
ATOM   1462  N   ALA A 189      86.055   6.497   5.858  1.00 97.27           N  
ATOM   1463  CA  ALA A 189      87.393   5.915   5.934  1.00 97.27           C  
ATOM   1464  C   ALA A 189      87.364   4.565   6.645  1.00 97.27           C  
ATOM   1465  O   ALA A 189      87.957   3.593   6.171  1.00 97.27           O  
ATOM   1466  CB  ALA A 189      88.349   6.868   6.646  1.00 97.27           C  
ATOM   1467  N   LEU A 190      86.664   4.509   7.744  1.00 97.83           N  
ATOM   1468  CA  LEU A 190      86.590   3.276   8.521  1.00 97.83           C  
ATOM   1469  C   LEU A 190      85.866   2.185   7.741  1.00 97.83           C  
ATOM   1470  O   LEU A 190      86.213   1.006   7.846  1.00 97.83           O  
ATOM   1471  CB  LEU A 190      85.880   3.524   9.855  1.00 97.83           C  
ATOM   1472  CG  LEU A 190      86.627   4.390  10.870  1.00 97.83           C  
ATOM   1473  CD1 LEU A 190      85.792   4.565  12.133  1.00 97.83           C  
ATOM   1474  CD2 LEU A 190      87.983   3.776  11.201  1.00 97.83           C  
ATOM   1475  N   ARG A 191      84.914   2.543   6.981  1.00 97.64           N  
ATOM   1476  CA  ARG A 191      84.222   1.569   6.143  1.00 97.64           C  
ATOM   1477  C   ARG A 191      85.177   0.932   5.141  1.00 97.64           C  
ATOM   1478  O   ARG A 191      85.122  -0.277   4.904  1.00 97.64           O  
ATOM   1479  CB  ARG A 191      83.052   2.226   5.408  1.00 97.64           C  
ATOM   1480  CG  ARG A 191      81.796   2.372   6.252  1.00 97.64           C  
ATOM   1481  CD  ARG A 191      81.084   1.039   6.438  1.00 97.64           C  
ATOM   1482  NE  ARG A 191      79.657   1.145   6.150  1.00 97.64           N  
ATOM   1483  CZ  ARG A 191      78.792   0.138   6.219  1.00 97.64           C  
ATOM   1484  NH1 ARG A 191      79.196  -1.079   6.569  1.00 97.64           N1+
ATOM   1485  NH2 ARG A 191      77.515   0.346   5.935  1.00 97.64           N  
ATOM   1486  N   ILE A 192      85.972   1.692   4.574  1.00 96.23           N  
ATOM   1487  CA  ILE A 192      86.979   1.168   3.656  1.00 96.23           C  
ATOM   1488  C   ILE A 192      87.912   0.219   4.402  1.00 96.23           C  
ATOM   1489  O   ILE A 192      88.213  -0.876   3.917  1.00 96.23           O  
ATOM   1490  CB  ILE A 192      87.787   2.306   2.995  1.00 96.23           C  
ATOM   1491  CG1 ILE A 192      86.895   3.113   2.045  1.00 96.23           C  
ATOM   1492  CG2 ILE A 192      89.007   1.745   2.257  1.00 96.23           C  
ATOM   1493  CD1 ILE A 192      87.557   4.367   1.490  1.00 96.23           C  
ATOM   1494  N   VAL A 193      88.365   0.625   5.597  1.00 96.06           N  
ATOM   1495  CA  VAL A 193      89.245  -0.216   6.402  1.00 96.06           C  
ATOM   1496  C   VAL A 193      88.560  -1.548   6.697  1.00 96.06           C  
ATOM   1497  O   VAL A 193      89.170  -2.612   6.560  1.00 96.06           O  
ATOM   1498  CB  VAL A 193      89.648   0.481   7.720  1.00 96.06           C  
ATOM   1499  CG1 VAL A 193      90.397  -0.486   8.635  1.00 96.06           C  
ATOM   1500  CG2 VAL A 193      90.499   1.716   7.433  1.00 96.06           C  
ATOM   1501  N   GLN A 194      87.347  -1.469   7.041  1.00 95.21           N  
ATOM   1502  CA  GLN A 194      86.589  -2.670   7.376  1.00 95.21           C  
ATOM   1503  C   GLN A 194      86.462  -3.594   6.167  1.00 95.21           C  
ATOM   1504  O   GLN A 194      86.557  -4.816   6.301  1.00 95.21           O  
ATOM   1505  CB  GLN A 194      85.201  -2.301   7.903  1.00 95.21           C  
ATOM   1506  CG  GLN A 194      84.394  -3.494   8.395  1.00 95.21           C  
ATOM   1507  CD  GLN A 194      83.001  -3.109   8.858  1.00 95.21           C  
ATOM   1508  NE2 GLN A 194      82.607  -3.602  10.028  1.00 95.21           N  
ATOM   1509  OE1 GLN A 194      82.284  -2.374   8.170  1.00 95.21           O  
ATOM   1510  N   GLN A 195      86.339  -3.124   5.006  1.00 93.57           N  
ATOM   1511  CA  GLN A 195      86.101  -3.915   3.803  1.00 93.57           C  
ATOM   1512  C   GLN A 195      87.409  -4.449   3.227  1.00 93.57           C  
ATOM   1513  O   GLN A 195      87.451  -5.560   2.693  1.00 93.57           O  
ATOM   1514  CB  GLN A 195      85.364  -3.084   2.750  1.00 93.57           C  
ATOM   1515  CG  GLN A 195      83.922  -2.764   3.119  1.00 93.57           C  
ATOM   1516  CD  GLN A 195      83.259  -1.822   2.131  1.00 93.57           C  
ATOM   1517  NE2 GLN A 195      81.938  -1.711   2.213  1.00 93.57           N  
ATOM   1518  OE1 GLN A 195      83.930  -1.199   1.302  1.00 93.57           O  
ATOM   1519  N   LEU A 196      88.463  -3.575   3.520  1.00 92.28           N  
ATOM   1520  CA  LEU A 196      89.751  -3.941   2.941  1.00 92.28           C  
ATOM   1521  C   LEU A 196      90.874  -3.766   3.959  1.00 92.28           C  
ATOM   1522  O   LEU A 196      91.780  -2.953   3.756  1.00 92.28           O  
ATOM   1523  CB  LEU A 196      90.039  -3.098   1.696  1.00 92.28           C  
ATOM   1524  CG  LEU A 196      88.976  -3.131   0.595  1.00 92.28           C  
ATOM   1525  CD1 LEU A 196      89.245  -2.037  -0.433  1.00 92.28           C  
ATOM   1526  CD2 LEU A 196      88.941  -4.502  -0.072  1.00 92.28           C  
ATOM   1527  N   PRO A 197      90.946  -4.523   5.046  1.00 90.26           N  
ATOM   1528  CA  PRO A 197      91.837  -4.266   6.181  1.00 90.26           C  
ATOM   1529  C   PRO A 197      93.305  -4.518   5.847  1.00 90.26           C  
ATOM   1530  O   PRO A 197      94.190  -3.882   6.424  1.00 90.26           O  
ATOM   1531  CB  PRO A 197      91.343  -5.248   7.245  1.00 90.26           C  
ATOM   1532  CG  PRO A 197      90.581  -6.286   6.485  1.00 90.26           C  
ATOM   1533  CD  PRO A 197      89.988  -5.643   5.264  1.00 90.26           C  
ATOM   1534  N   ASP A 198      93.630  -5.271   4.799  1.00 88.32           N  
ATOM   1535  CA  ASP A 198      95.015  -5.665   4.558  1.00 88.32           C  
ATOM   1536  C   ASP A 198      95.566  -4.995   3.302  1.00 88.32           C  
ATOM   1537  O   ASP A 198      96.475  -5.523   2.658  1.00 88.32           O  
ATOM   1538  CB  ASP A 198      95.126  -7.186   4.436  1.00 88.32           C  
ATOM   1539  CG  ASP A 198      94.699  -7.916   5.698  1.00 88.32           C  
ATOM   1540  OD1 ASP A 198      95.098  -7.502   6.807  1.00 88.32           O  
ATOM   1541  OD2 ASP A 198      93.957  -8.915   5.581  1.00 88.32           O1-
ATOM   1542  N   THR A 199      94.985  -3.819   3.032  1.00 90.04           N  
ATOM   1543  CA  THR A 199      95.394  -3.179   1.787  1.00 90.04           C  
ATOM   1544  C   THR A 199      95.993  -1.802   2.059  1.00 90.04           C  
ATOM   1545  O   THR A 199      95.805  -1.239   3.138  1.00 90.04           O  
ATOM   1546  CB  THR A 199      94.210  -3.043   0.813  1.00 90.04           C  
ATOM   1547  CG2 THR A 199      93.551  -4.395   0.556  1.00 90.04           C  
ATOM   1548  OG1 THR A 199      93.239  -2.150   1.372  1.00 90.04           O  
ATOM   1549  N   GLU A 200      96.816  -1.363   1.095  1.00 91.05           N  
ATOM   1550  CA  GLU A 200      97.345  -0.003   1.102  1.00 91.05           C  
ATOM   1551  C   GLU A 200      96.220   1.027   1.094  1.00 91.05           C  
ATOM   1552  O   GLU A 200      96.345   2.095   1.698  1.00 91.05           O  
ATOM   1553  CB  GLU A 200      98.271   0.219  -0.096  1.00 91.05           C  
ATOM   1554  CG  GLU A 200      98.927   1.593  -0.120  1.00 91.05           C  
ATOM   1555  CD  GLU A 200      99.862   1.831   1.056  1.00 91.05           C  
ATOM   1556  OE1 GLU A 200     100.217   3.002   1.322  1.00 91.05           O  
ATOM   1557  OE2 GLU A 200     100.244   0.839   1.716  1.00 91.05           O1-
ATOM   1558  N   LEU A 201      95.201   0.641   0.535  1.00 93.16           N  
ATOM   1559  CA  LEU A 201      94.044   1.527   0.463  1.00 93.16           C  
ATOM   1560  C   LEU A 201      93.523   1.857   1.858  1.00 93.16           C  
ATOM   1561  O   LEU A 201      93.182   3.007   2.142  1.00 93.16           O  
ATOM   1562  CB  LEU A 201      92.931   0.888  -0.373  1.00 93.16           C  
ATOM   1563  CG  LEU A 201      91.749   1.791  -0.731  1.00 93.16           C  
ATOM   1564  CD1 LEU A 201      92.223   2.976  -1.566  1.00 93.16           C  
ATOM   1565  CD2 LEU A 201      90.678   1.000  -1.475  1.00 93.16           C  
ATOM   1566  N   ALA A 202      93.397   0.896   2.733  1.00 93.96           N  
ATOM   1567  CA  ALA A 202      92.961   1.108   4.110  1.00 93.96           C  
ATOM   1568  C   ALA A 202      93.858   2.118   4.820  1.00 93.96           C  
ATOM   1569  O   ALA A 202      93.367   3.050   5.462  1.00 93.96           O  
ATOM   1570  CB  ALA A 202      92.945  -0.213   4.874  1.00 93.96           C  
ATOM   1571  N   ARG A 203      95.159   2.003   4.601  1.00 94.16           N  
ATOM   1572  CA  ARG A 203      96.127   2.889   5.240  1.00 94.16           C  
ATOM   1573  C   ARG A 203      96.013   4.309   4.695  1.00 94.16           C  
ATOM   1574  O   ARG A 203      96.018   5.275   5.460  1.00 94.16           O  
ATOM   1575  CB  ARG A 203      97.551   2.365   5.042  1.00 94.16           C  
ATOM   1576  CG  ARG A 203      97.841   1.072   5.789  1.00 94.16           C  
ATOM   1577  CD  ARG A 203      99.269   0.597   5.558  1.00 94.16           C  
ATOM   1578  NE  ARG A 203      99.480  -0.747   6.087  1.00 94.16           N  
ATOM   1579  CZ  ARG A 203     100.466  -1.560   5.719  1.00 94.16           C  
ATOM   1580  NH1 ARG A 203     101.356  -1.179   4.810  1.00 94.16           N1+
ATOM   1581  NH2 ARG A 203     100.566  -2.764   6.265  1.00 94.16           N  
ATOM   1582  N   LEU A 204      95.823   4.399   3.448  1.00 94.05           N  
ATOM   1583  CA  LEU A 204      95.700   5.703   2.804  1.00 94.05           C  
ATOM   1584  C   LEU A 204      94.405   6.394   3.220  1.00 94.05           C  
ATOM   1585  O   LEU A 204      94.397   7.599   3.484  1.00 94.05           O  
ATOM   1586  CB  LEU A 204      95.747   5.555   1.281  1.00 94.05           C  
ATOM   1587  CG  LEU A 204      97.115   5.240   0.673  1.00 94.05           C  
ATOM   1588  CD1 LEU A 204      96.976   4.940  -0.816  1.00 94.05           C  
ATOM   1589  CD2 LEU A 204      98.083   6.394   0.904  1.00 94.05           C  
ATOM   1590  N   ALA A 205      93.383   5.614   3.309  1.00 95.59           N  
ATOM   1591  CA  ALA A 205      92.101   6.179   3.723  1.00 95.59           C  
ATOM   1592  C   ALA A 205      92.187   6.759   5.132  1.00 95.59           C  
ATOM   1593  O   ALA A 205      91.724   7.875   5.380  1.00 95.59           O  
ATOM   1594  CB  ALA A 205      91.006   5.117   3.655  1.00 95.59           C  
ATOM   1595  N   LEU A 206      92.792   6.041   6.021  1.00 96.09           N  
ATOM   1596  CA  LEU A 206      92.930   6.497   7.400  1.00 96.09           C  
ATOM   1597  C   LEU A 206      93.792   7.753   7.474  1.00 96.09           C  
ATOM   1598  O   LEU A 206      93.462   8.697   8.197  1.00 96.09           O  
ATOM   1599  CB  LEU A 206      93.537   5.395   8.272  1.00 96.09           C  
ATOM   1600  CG  LEU A 206      92.612   4.235   8.640  1.00 96.09           C  
ATOM   1601  CD1 LEU A 206      93.358   3.211   9.490  1.00 96.09           C  
ATOM   1602  CD2 LEU A 206      91.377   4.747   9.374  1.00 96.09           C  
ATOM   1603  N   GLU A 207      94.863   7.703   6.759  1.00 94.62           N  
ATOM   1604  CA  GLU A 207      95.771   8.845   6.748  1.00 94.62           C  
ATOM   1605  C   GLU A 207      95.073  10.101   6.233  1.00 94.62           C  
ATOM   1606  O   GLU A 207      95.216  11.179   6.815  1.00 94.62           O  
ATOM   1607  CB  GLU A 207      97.005   8.543   5.894  1.00 94.62           C  
ATOM   1608  CG  GLU A 207      98.087   9.609   5.978  1.00 94.62           C  
ATOM   1609  CD  GLU A 207      99.320   9.281   5.149  1.00 94.62           C  
ATOM   1610  OE1 GLU A 207     100.223  10.141   5.037  1.00 94.62           O  
ATOM   1611  OE2 GLU A 207      99.381   8.155   4.606  1.00 94.62           O1-
ATOM   1612  N   LEU A 208      94.403   9.964   5.189  1.00 95.18           N  
ATOM   1613  CA  LEU A 208      93.673  11.093   4.623  1.00 95.18           C  
ATOM   1614  C   LEU A 208      92.655  11.637   5.620  1.00 95.18           C  
ATOM   1615  O   LEU A 208      92.564  12.849   5.822  1.00 95.18           O  
ATOM   1616  CB  LEU A 208      92.967  10.680   3.328  1.00 95.18           C  
ATOM   1617  CG  LEU A 208      92.126  11.759   2.642  1.00 95.18           C  
ATOM   1618  CD1 LEU A 208      93.001  12.947   2.258  1.00 95.18           C  
ATOM   1619  CD2 LEU A 208      91.423  11.187   1.416  1.00 95.18           C  
ATOM   1620  N   ALA A 209      91.865  10.737   6.221  1.00 95.76           N  
ATOM   1621  CA  ALA A 209      90.873  11.152   7.210  1.00 95.76           C  
ATOM   1622  C   ALA A 209      91.535  11.868   8.383  1.00 95.76           C  
ATOM   1623  O   ALA A 209      91.035  12.890   8.856  1.00 95.76           O  
ATOM   1624  CB  ALA A 209      90.079   9.946   7.705  1.00 95.76           C  
ATOM   1625  N   LYS A 210      92.625  11.347   8.834  1.00 94.46           N  
ATOM   1626  CA  LYS A 210      93.358  11.946   9.944  1.00 94.46           C  
ATOM   1627  C   LYS A 210      93.790  13.372   9.613  1.00 94.46           C  
ATOM   1628  O   LYS A 210      93.570  14.292  10.403  1.00 94.46           O  
ATOM   1629  CB  LYS A 210      94.580  11.099  10.302  1.00 94.46           C  
ATOM   1630  CG  LYS A 210      95.309  11.561  11.555  1.00 94.46           C  
ATOM   1631  CD  LYS A 210      96.465  10.632  11.903  1.00 94.46           C  
ATOM   1632  CE  LYS A 210      97.215  11.111  13.139  1.00 94.46           C  
ATOM   1633  NZ  LYS A 210      98.368  10.220  13.467  1.00 94.46           N1+
ATOM   1634  N   LYS A 211      94.278  13.534   8.570  1.00 92.30           N  
ATOM   1635  CA  LYS A 211      94.758  14.849   8.155  1.00 92.30           C  
ATOM   1636  C   LYS A 211      93.598  15.822   7.964  1.00 92.30           C  
ATOM   1637  O   LYS A 211      93.686  16.987   8.360  1.00 92.30           O  
ATOM   1638  CB  LYS A 211      95.569  14.741   6.862  1.00 92.30           C  
ATOM   1639  CG  LYS A 211      96.963  14.161   7.052  1.00 92.30           C  
ATOM   1640  CD  LYS A 211      97.749  14.156   5.748  1.00 92.30           C  
ATOM   1641  CE  LYS A 211      99.141  13.566   5.935  1.00 92.30           C  
ATOM   1642  NZ  LYS A 211      99.907  13.536   4.654  1.00 92.30           N1+
ATOM   1643  N   ALA A 212      92.623  15.305   7.334  1.00 92.00           N  
ATOM   1644  CA  ALA A 212      91.456  16.151   7.097  1.00 92.00           C  
ATOM   1645  C   ALA A 212      90.847  16.629   8.412  1.00 92.00           C  
ATOM   1646  O   ALA A 212      90.488  17.800   8.547  1.00 92.00           O  
ATOM   1647  CB  ALA A 212      90.413  15.399   6.274  1.00 92.00           C  
ATOM   1648  N   VAL A 213      90.701  15.739   9.346  1.00 91.68           N  
ATOM   1649  CA  VAL A 213      90.135  16.057  10.653  1.00 91.68           C  
ATOM   1650  C   VAL A 213      91.045  17.039  11.387  1.00 91.68           C  
ATOM   1651  O   VAL A 213      90.566  17.955  12.060  1.00 91.68           O  
ATOM   1652  CB  VAL A 213      89.925  14.784  11.504  1.00 91.68           C  
ATOM   1653  CG1 VAL A 213      89.569  15.152  12.944  1.00 91.68           C  
ATOM   1654  CG2 VAL A 213      88.840  13.904  10.890  1.00 91.68           C  
ATOM   1655  N   GLU A 214      92.378  16.961  11.246  1.00 90.35           N  
ATOM   1656  CA  GLU A 214      93.359  17.834  11.883  1.00 90.35           C  
ATOM   1657  C   GLU A 214      93.288  19.249  11.315  1.00 90.35           C  
ATOM   1658  O   GLU A 214      93.390  20.227  12.059  1.00 90.35           O  
ATOM   1659  CB  GLU A 214      94.771  17.270  11.716  1.00 90.35           C  
ATOM   1660  CG  GLU A 214      95.066  16.074  12.612  1.00 90.35           C  
ATOM   1661  CD  GLU A 214      96.418  15.437  12.337  1.00 90.35           C  
ATOM   1662  OE1 GLU A 214      96.747  14.411  12.974  1.00 90.35           O  
ATOM   1663  OE2 GLU A 214      97.155  15.969  11.477  1.00 90.35           O1-
ATOM   1664  N   MET A 215      93.037  19.438  10.096  1.00 86.60           N  
ATOM   1665  CA  MET A 215      93.055  20.743   9.441  1.00 86.60           C  
ATOM   1666  C   MET A 215      91.731  21.471   9.644  1.00 86.60           C  
ATOM   1667  O   MET A 215      91.694  22.703   9.682  1.00 86.60           O  
ATOM   1668  CB  MET A 215      93.343  20.591   7.946  1.00 86.60           C  
ATOM   1669  CG  MET A 215      94.746  20.089   7.641  1.00 86.60           C  
ATOM   1670  SD  MET A 215      95.028  19.843   5.845  1.00 86.60           S  
ATOM   1671  CE  MET A 215      95.106  21.570   5.293  1.00 86.60           C  
ATOM   1672  N   THR A 216      90.717  20.888   9.837  1.00 79.66           N  
ATOM   1673  CA  THR A 216      89.363  21.300  10.189  1.00 79.66           C  
ATOM   1674  C   THR A 216      88.793  22.242   9.132  1.00 79.66           C  
ATOM   1675  O   THR A 216      87.690  22.769   9.293  1.00 79.66           O  
ATOM   1676  CB  THR A 216      89.327  21.987  11.566  1.00 79.66           C  
ATOM   1677  CG2 THR A 216      89.818  21.047  12.662  1.00 79.66           C  
ATOM   1678  OG1 THR A 216      90.166  23.148  11.537  1.00 79.66           O  
ATOM   1679  N   ALA A 217      89.510  22.524   7.981  1.00 84.55           N  
ATOM   1680  CA  ALA A 217      88.929  23.362   6.936  1.00 84.55           C  
ATOM   1681  C   ALA A 217      87.835  22.614   6.179  1.00 84.55           C  
ATOM   1682  O   ALA A 217      88.048  21.490   5.717  1.00 84.55           O  
ATOM   1683  CB  ALA A 217      90.011  23.836   5.970  1.00 84.55           C  
ATOM   1684  N   GLN A 218      86.624  23.219   6.092  1.00 87.07           N  
ATOM   1685  CA  GLN A 218      85.467  22.585   5.469  1.00 87.07           C  
ATOM   1686  C   GLN A 218      85.795  22.103   4.060  1.00 87.07           C  
ATOM   1687  O   GLN A 218      85.387  21.010   3.661  1.00 87.07           O  
ATOM   1688  CB  GLN A 218      84.281  23.551   5.431  1.00 87.07           C  
ATOM   1689  CG  GLN A 218      82.968  22.897   5.021  1.00 87.07           C  
ATOM   1690  CD  GLN A 218      82.482  21.873   6.030  1.00 87.07           C  
ATOM   1691  NE2 GLN A 218      81.556  21.020   5.609  1.00 87.07           N  
ATOM   1692  OE1 GLN A 218      82.936  21.851   7.178  1.00 87.07           O  
ATOM   1693  N   GLU A 219      86.529  22.818   3.347  1.00 87.70           N  
ATOM   1694  CA  GLU A 219      86.873  22.449   1.977  1.00 87.70           C  
ATOM   1695  C   GLU A 219      87.726  21.183   1.944  1.00 87.70           C  
ATOM   1696  O   GLU A 219      87.528  20.317   1.089  1.00 87.70           O  
ATOM   1697  CB  GLU A 219      87.606  23.596   1.278  1.00 87.70           C  
ATOM   1698  CG  GLU A 219      86.726  24.803   0.990  1.00 87.70           C  
ATOM   1699  CD  GLU A 219      86.649  25.781   2.151  1.00 87.70           C  
ATOM   1700  OE1 GLU A 219      85.987  26.836   2.015  1.00 87.70           O  
ATOM   1701  OE2 GLU A 219      87.256  25.491   3.206  1.00 87.70           O1-
ATOM   1702  N   VAL A 220      88.650  21.129   2.908  1.00 89.99           N  
ATOM   1703  CA  VAL A 220      89.515  19.956   2.979  1.00 89.99           C  
ATOM   1704  C   VAL A 220      88.687  18.721   3.325  1.00 89.99           C  
ATOM   1705  O   VAL A 220      88.867  17.658   2.726  1.00 89.99           O  
ATOM   1706  CB  VAL A 220      90.645  20.147   4.016  1.00 89.99           C  
ATOM   1707  CG1 VAL A 220      91.454  18.861   4.177  1.00 89.99           C  
ATOM   1708  CG2 VAL A 220      91.554  21.306   3.607  1.00 89.99           C  
ATOM   1709  N   LEU A 221      87.789  18.869   4.183  1.00 91.89           N  
ATOM   1710  CA  LEU A 221      86.920  17.764   4.567  1.00 91.89           C  
ATOM   1711  C   LEU A 221      86.058  17.315   3.390  1.00 91.89           C  
ATOM   1712  O   LEU A 221      85.882  16.115   3.165  1.00 91.89           O  
ATOM   1713  CB  LEU A 221      86.027  18.167   5.743  1.00 91.89           C  
ATOM   1714  CG  LEU A 221      86.724  18.339   7.094  1.00 91.89           C  
ATOM   1715  CD1 LEU A 221      85.779  18.991   8.098  1.00 91.89           C  
ATOM   1716  CD2 LEU A 221      87.219  16.995   7.615  1.00 91.89           C  
ATOM   1717  N   GLU A 222      85.561  18.221   2.611  1.00 92.25           N  
ATOM   1718  CA  GLU A 222      84.729  17.909   1.454  1.00 92.25           C  
ATOM   1719  C   GLU A 222      85.522  17.154   0.390  1.00 92.25           C  
ATOM   1720  O   GLU A 222      85.017  16.203  -0.210  1.00 92.25           O  
ATOM   1721  CB  GLU A 222      84.135  19.188   0.857  1.00 92.25           C  
ATOM   1722  CG  GLU A 222      83.045  19.817   1.712  1.00 92.25           C  
ATOM   1723  CD  GLU A 222      82.526  21.132   1.151  1.00 92.25           C  
ATOM   1724  OE1 GLU A 222      81.635  21.750   1.778  1.00 92.25           O  
ATOM   1725  OE2 GLU A 222      83.014  21.547   0.077  1.00 92.25           O1-
ATOM   1726  N   ILE A 223      86.694  17.592   0.212  1.00 91.72           N  
ATOM   1727  CA  ILE A 223      87.562  16.925  -0.751  1.00 91.72           C  
ATOM   1728  C   ILE A 223      87.849  15.499  -0.288  1.00 91.72           C  
ATOM   1729  O   ILE A 223      87.755  14.553  -1.074  1.00 91.72           O  
ATOM   1730  CB  ILE A 223      88.884  17.699  -0.952  1.00 91.72           C  
ATOM   1731  CG1 ILE A 223      88.620  19.032  -1.662  1.00 91.72           C  
ATOM   1732  CG2 ILE A 223      89.894  16.853  -1.733  1.00 91.72           C  
ATOM   1733  CD1 ILE A 223      89.821  19.967  -1.691  1.00 91.72           C  
ATOM   1734  N   ALA A 224      88.252  15.395   0.961  1.00 93.78           N  
ATOM   1735  CA  ALA A 224      88.512  14.069   1.514  1.00 93.78           C  
ATOM   1736  C   ALA A 224      87.292  13.164   1.365  1.00 93.78           C  
ATOM   1737  O   ALA A 224      87.418  12.003   0.967  1.00 93.78           O  
ATOM   1738  CB  ALA A 224      88.916  14.175   2.983  1.00 93.78           C  
ATOM   1739  N   ARG A 225      86.206  13.693   1.661  1.00 95.98           N  
ATOM   1740  CA  ARG A 225      84.976  12.913   1.558  1.00 95.98           C  
ATOM   1741  C   ARG A 225      84.754  12.427   0.130  1.00 95.98           C  
ATOM   1742  O   ARG A 225      84.449  11.253  -0.092  1.00 95.98           O  
ATOM   1743  CB  ARG A 225      83.775  13.738   2.024  1.00 95.98           C  
ATOM   1744  CG  ARG A 225      82.468  12.962   2.053  1.00 95.98           C  
ATOM   1745  CD  ARG A 225      81.328  13.797   2.618  1.00 95.98           C  
ATOM   1746  NE  ARG A 225      80.879  14.810   1.666  1.00 95.98           N  
ATOM   1747  CZ  ARG A 225      79.884  15.666   1.882  1.00 95.98           C  
ATOM   1748  NH1 ARG A 225      79.210  15.648   3.027  1.00 95.98           N1+
ATOM   1749  NH2 ARG A 225      79.559  16.546   0.946  1.00 95.98           N  
ATOM   1750  N   ALA A 226      84.837  13.289  -0.804  1.00 92.84           N  
ATOM   1751  CA  ALA A 226      84.661  12.919  -2.206  1.00 92.84           C  
ATOM   1752  C   ALA A 226      85.641  11.822  -2.611  1.00 92.84           C  
ATOM   1753  O   ALA A 226      85.263  10.862  -3.288  1.00 92.84           O  
ATOM   1754  CB  ALA A 226      84.836  14.141  -3.104  1.00 92.84           C  
ATOM   1755  N   ALA A 227      86.826  12.006  -2.212  1.00 94.18           N  
ATOM   1756  CA  ALA A 227      87.841  11.012  -2.551  1.00 94.18           C  
ATOM   1757  C   ALA A 227      87.508   9.655  -1.935  1.00 94.18           C  
ATOM   1758  O   ALA A 227      87.630   8.621  -2.595  1.00 94.18           O  
ATOM   1759  CB  ALA A 227      89.219  11.480  -2.087  1.00 94.18           C  
ATOM   1760  N   LEU A 228      87.057   9.652  -0.708  1.00 96.24           N  
ATOM   1761  CA  LEU A 228      86.722   8.411  -0.019  1.00 96.24           C  
ATOM   1762  C   LEU A 228      85.503   7.748  -0.652  1.00 96.24           C  
ATOM   1763  O   LEU A 228      85.469   6.526  -0.812  1.00 96.24           O  
ATOM   1764  CB  LEU A 228      86.459   8.677   1.466  1.00 96.24           C  
ATOM   1765  CG  LEU A 228      87.680   9.022   2.320  1.00 96.24           C  
ATOM   1766  CD1 LEU A 228      87.243   9.606   3.659  1.00 96.24           C  
ATOM   1767  CD2 LEU A 228      88.552   7.789   2.529  1.00 96.24           C  
ATOM   1768  N   LYS A 229      84.526   8.517  -1.001  1.00 94.99           N  
ATOM   1769  CA  LYS A 229      83.371   7.965  -1.703  1.00 94.99           C  
ATOM   1770  C   LYS A 229      83.787   7.315  -3.019  1.00 94.99           C  
ATOM   1771  O   LYS A 229      83.315   6.228  -3.357  1.00 94.99           O  
ATOM   1772  CB  LYS A 229      82.330   9.054  -1.963  1.00 94.99           C  
ATOM   1773  CG  LYS A 229      81.502   9.424  -0.741  1.00 94.99           C  
ATOM   1774  CD  LYS A 229      80.398  10.414  -1.092  1.00 94.99           C  
ATOM   1775  CE  LYS A 229      79.524  10.728   0.115  1.00 94.99           C  
ATOM   1776  NZ  LYS A 229      78.451  11.712  -0.221  1.00 94.99           N1+
ATOM   1777  N   ALA A 230      84.647   8.009  -3.683  1.00 90.11           N  
ATOM   1778  CA  ALA A 230      85.136   7.468  -4.949  1.00 90.11           C  
ATOM   1779  C   ALA A 230      85.884   6.157  -4.732  1.00 90.11           C  
ATOM   1780  O   ALA A 230      85.681   5.190  -5.471  1.00 90.11           O  
ATOM   1781  CB  ALA A 230      86.037   8.483  -5.648  1.00 90.11           C  
ATOM   1782  N   ALA A 231      86.745   6.172  -3.734  1.00 92.27           N  
ATOM   1783  CA  ALA A 231      87.523   4.971  -3.438  1.00 92.27           C  
ATOM   1784  C   ALA A 231      86.611   3.801  -3.081  1.00 92.27           C  
ATOM   1785  O   ALA A 231      86.888   2.656  -3.446  1.00 92.27           O  
ATOM   1786  CB  ALA A 231      88.508   5.241  -2.303  1.00 92.27           C  
ATOM   1787  N   GLN A 232      85.510   4.061  -2.436  1.00 91.20           N  
ATOM   1788  CA  GLN A 232      84.545   3.033  -2.060  1.00 91.20           C  
ATOM   1789  C   GLN A 232      83.809   2.497  -3.284  1.00 91.20           C  
ATOM   1790  O   GLN A 232      83.448   1.319  -3.330  1.00 91.20           O  
ATOM   1791  CB  GLN A 232      83.542   3.584  -1.044  1.00 91.20           C  
ATOM   1792  CG  GLN A 232      84.085   3.659   0.376  1.00 91.20           C  
ATOM   1793  CD  GLN A 232      83.032   4.080   1.385  1.00 91.20           C  
ATOM   1794  NE2 GLN A 232      83.228   3.697   2.642  1.00 91.20           N  
ATOM   1795  OE1 GLN A 232      82.051   4.745   1.037  1.00 91.20           O  
ATOM   1796  N   ALA A 233      83.626   3.363  -4.160  1.00 89.38           N  
ATOM   1797  CA  ALA A 233      82.889   2.954  -5.352  1.00 89.38           C  
ATOM   1798  C   ALA A 233      83.757   2.093  -6.266  1.00 89.38           C  
ATOM   1799  O   ALA A 233      83.247   1.237  -6.990  1.00 89.38           O  
ATOM   1800  CB  ALA A 233      82.377   4.178  -6.107  1.00 89.38           C  
ATOM   1801  N   PHE A 234      85.110   2.260  -6.016  1.00 87.61           N  
ATOM   1802  CA  PHE A 234      86.034   1.498  -6.849  1.00 87.61           C  
ATOM   1803  C   PHE A 234      87.171   0.926  -6.011  1.00 87.61           C  
ATOM   1804  O   PHE A 234      88.337   1.268  -6.220  1.00 87.61           O  
ATOM   1805  CB  PHE A 234      86.598   2.376  -7.970  1.00 87.61           C  
ATOM   1806  CG  PHE A 234      85.542   3.057  -8.798  1.00 87.61           C  
ATOM   1807  CD1 PHE A 234      84.895   2.376  -9.822  1.00 87.61           C  
ATOM   1808  CD2 PHE A 234      85.195   4.380  -8.552  1.00 87.61           C  
ATOM   1809  CE1 PHE A 234      83.917   3.004 -10.589  1.00 87.61           C  
ATOM   1810  CE2 PHE A 234      84.219   5.013  -9.315  1.00 87.61           C  
ATOM   1811  CZ  PHE A 234      83.582   4.324 -10.334  1.00 87.61           C  
ATOM   1812  N   PRO A 235      86.988   0.002  -5.050  1.00 83.23           N  
ATOM   1813  CA  PRO A 235      87.919  -0.419  -4.000  1.00 83.23           C  
ATOM   1814  C   PRO A 235      89.050  -1.296  -4.531  1.00 83.23           C  
ATOM   1815  O   PRO A 235      90.161  -1.270  -3.995  1.00 83.23           O  
ATOM   1816  CB  PRO A 235      87.028  -1.202  -3.033  1.00 83.23           C  
ATOM   1817  CG  PRO A 235      85.838  -1.598  -3.845  1.00 83.23           C  
ATOM   1818  CD  PRO A 235      85.636  -0.574  -4.925  1.00 83.23           C  
ATOM   1819  N   ASN A 236      89.029  -1.742  -5.772  1.00 80.56           N  
ATOM   1820  CA  ASN A 236      90.034  -2.668  -6.284  1.00 80.56           C  
ATOM   1821  C   ASN A 236      90.678  -2.146  -7.564  1.00 80.56           C  
ATOM   1822  O   ASN A 236      91.115  -2.929  -8.409  1.00 80.56           O  
ATOM   1823  CB  ASN A 236      89.418  -4.048  -6.524  1.00 80.56           C  
ATOM   1824  CG  ASN A 236      88.894  -4.683  -5.250  1.00 80.56           C  
ATOM   1825  ND2 ASN A 236      87.702  -5.265  -5.325  1.00 80.56           N  
ATOM   1826  OD1 ASN A 236      89.554  -4.651  -4.209  1.00 80.56           O  
ATOM   1827  N   THR A 237      90.653  -0.873  -7.629  1.00 83.94           N  
ATOM   1828  CA  THR A 237      91.260  -0.265  -8.808  1.00 83.94           C  
ATOM   1829  C   THR A 237      92.395   0.674  -8.409  1.00 83.94           C  
ATOM   1830  O   THR A 237      92.467   1.116  -7.260  1.00 83.94           O  
ATOM   1831  CB  THR A 237      90.218   0.509  -9.636  1.00 83.94           C  
ATOM   1832  CG2 THR A 237      89.013  -0.368  -9.960  1.00 83.94           C  
ATOM   1833  OG1 THR A 237      89.776   1.651  -8.891  1.00 83.94           O  
ATOM   1834  N   GLU A 238      93.353   0.695  -9.264  1.00 87.21           N  
ATOM   1835  CA  GLU A 238      94.398   1.701  -9.102  1.00 87.21           C  
ATOM   1836  C   GLU A 238      93.802   3.099  -8.958  1.00 87.21           C  
ATOM   1837  O   GLU A 238      94.385   3.962  -8.298  1.00 87.21           O  
ATOM   1838  CB  GLU A 238      95.369   1.663 -10.285  1.00 87.21           C  
ATOM   1839  CG  GLU A 238      96.619   2.509 -10.084  1.00 87.21           C  
ATOM   1840  CD  GLU A 238      97.598   2.418 -11.243  1.00 87.21           C  
ATOM   1841  OE1 GLU A 238      98.667   3.066 -11.186  1.00 87.21           O  
ATOM   1842  OE2 GLU A 238      97.293   1.693 -12.216  1.00 87.21           O1-
ATOM   1843  N   LEU A 239      92.619   3.216  -9.471  1.00 87.98           N  
ATOM   1844  CA  LEU A 239      91.914   4.493  -9.446  1.00 87.98           C  
ATOM   1845  C   LEU A 239      91.588   4.905  -8.014  1.00 87.98           C  
ATOM   1846  O   LEU A 239      91.749   6.071  -7.648  1.00 87.98           O  
ATOM   1847  CB  LEU A 239      90.629   4.414 -10.272  1.00 87.98           C  
ATOM   1848  CG  LEU A 239      89.805   5.699 -10.370  1.00 87.98           C  
ATOM   1849  CD1 LEU A 239      90.635   6.814 -10.997  1.00 87.98           C  
ATOM   1850  CD2 LEU A 239      88.531   5.458 -11.173  1.00 87.98           C  
ATOM   1851  N   ALA A 240      91.202   4.045  -7.175  1.00 90.09           N  
ATOM   1852  CA  ALA A 240      90.874   4.343  -5.783  1.00 90.09           C  
ATOM   1853  C   ALA A 240      92.081   4.915  -5.045  1.00 90.09           C  
ATOM   1854  O   ALA A 240      91.974   5.939  -4.366  1.00 90.09           O  
ATOM   1855  CB  ALA A 240      90.368   3.089  -5.075  1.00 90.09           C  
ATOM   1856  N   GLU A 241      93.232   4.274  -5.270  1.00 91.05           N  
ATOM   1857  CA  GLU A 241      94.468   4.728  -4.638  1.00 91.05           C  
ATOM   1858  C   GLU A 241      94.872   6.109  -5.144  1.00 91.05           C  
ATOM   1859  O   GLU A 241      95.253   6.977  -4.355  1.00 91.05           O  
ATOM   1860  CB  GLU A 241      95.597   3.725  -4.886  1.00 91.05           C  
ATOM   1861  CG  GLU A 241      95.411   2.398  -4.163  1.00 91.05           C  
ATOM   1862  CD  GLU A 241      96.494   1.381  -4.489  1.00 91.05           C  
ATOM   1863  OE1 GLU A 241      96.313   0.182  -4.178  1.00 91.05           O  
ATOM   1864  OE2 GLU A 241      97.531   1.787  -5.059  1.00 91.05           O1-
ATOM   1865  N   LEU A 242      94.697   6.279  -6.419  1.00 89.90           N  
ATOM   1866  CA  LEU A 242      95.080   7.548  -7.030  1.00 89.90           C  
ATOM   1867  C   LEU A 242      94.178   8.678  -6.547  1.00 89.90           C  
ATOM   1868  O   LEU A 242      94.653   9.780  -6.266  1.00 89.90           O  
ATOM   1869  CB  LEU A 242      95.020   7.447  -8.556  1.00 89.90           C  
ATOM   1870  CG  LEU A 242      96.139   6.650  -9.228  1.00 89.90           C  
ATOM   1871  CD1 LEU A 242      95.857   6.493 -10.719  1.00 89.90           C  
ATOM   1872  CD2 LEU A 242      97.488   7.325  -9.002  1.00 89.90           C  
ATOM   1873  N   MET A 243      92.918   8.362  -6.348  1.00 91.61           N  
ATOM   1874  CA  MET A 243      91.981   9.367  -5.853  1.00 91.61           C  
ATOM   1875  C   MET A 243      92.341   9.795  -4.434  1.00 91.61           C  
ATOM   1876  O   MET A 243      92.311  10.985  -4.114  1.00 91.61           O  
ATOM   1877  CB  MET A 243      90.549   8.831  -5.889  1.00 91.61           C  
ATOM   1878  CG  MET A 243      89.973   8.714  -7.292  1.00 91.61           C  
ATOM   1879  SD  MET A 243      89.904  10.330  -8.160  1.00 91.61           S  
ATOM   1880  CE  MET A 243      88.451  11.062  -7.358  1.00 91.61           C  
ATOM   1881  N   LEU A 244      92.684   8.873  -3.614  1.00 93.76           N  
ATOM   1882  CA  LEU A 244      93.039   9.186  -2.234  1.00 93.76           C  
ATOM   1883  C   LEU A 244      94.341   9.977  -2.174  1.00 93.76           C  
ATOM   1884  O   LEU A 244      94.454  10.938  -1.409  1.00 93.76           O  
ATOM   1885  CB  LEU A 244      93.169   7.902  -1.411  1.00 93.76           C  
ATOM   1886  CG  LEU A 244      91.884   7.101  -1.196  1.00 93.76           C  
ATOM   1887  CD1 LEU A 244      92.172   5.847  -0.376  1.00 93.76           C  
ATOM   1888  CD2 LEU A 244      90.826   7.961  -0.513  1.00 93.76           C  
ATOM   1889  N   ARG A 245      95.248   9.589  -2.947  1.00 91.62           N  
ATOM   1890  CA  ARG A 245      96.522  10.300  -2.981  1.00 91.62           C  
ATOM   1891  C   ARG A 245      96.338  11.728  -3.484  1.00 91.62           C  
ATOM   1892  O   ARG A 245      96.953  12.660  -2.961  1.00 91.62           O  
ATOM   1893  CB  ARG A 245      97.529   9.560  -3.864  1.00 91.62           C  
ATOM   1894  CG  ARG A 245      98.083   8.291  -3.235  1.00 91.62           C  
ATOM   1895  CD  ARG A 245      99.113   7.621  -4.133  1.00 91.62           C  
ATOM   1896  NE  ARG A 245      99.566   6.348  -3.577  1.00 91.62           N  
ATOM   1897  CZ  ARG A 245     100.496   5.570  -4.123  1.00 91.62           C  
ATOM   1898  NH1 ARG A 245     101.095   5.922  -5.256  1.00 91.62           N1+
ATOM   1899  NH2 ARG A 245     100.833   4.433  -3.533  1.00 91.62           N  
ATOM   1900  N   LEU A 246      95.570  11.829  -4.547  1.00 90.80           N  
ATOM   1901  CA  LEU A 246      95.268  13.157  -5.071  1.00 90.80           C  
ATOM   1902  C   LEU A 246      94.642  14.037  -3.995  1.00 90.80           C  
ATOM   1903  O   LEU A 246      95.040  15.192  -3.823  1.00 90.80           O  
ATOM   1904  CB  LEU A 246      94.327  13.055  -6.274  1.00 90.80           C  
ATOM   1905  CG  LEU A 246      93.947  14.373  -6.951  1.00 90.80           C  
ATOM   1906  CD1 LEU A 246      95.191  15.060  -7.508  1.00 90.80           C  
ATOM   1907  CD2 LEU A 246      92.923  14.133  -8.055  1.00 90.80           C  
ATOM   1908  N   ALA A 247      93.714  13.517  -3.269  1.00 91.24           N  
ATOM   1909  CA  ALA A 247      93.048  14.265  -2.205  1.00 91.24           C  
ATOM   1910  C   ALA A 247      94.036  14.651  -1.108  1.00 91.24           C  
ATOM   1911  O   ALA A 247      93.961  15.753  -0.557  1.00 91.24           O  
ATOM   1912  CB  ALA A 247      91.899  13.449  -1.620  1.00 91.24           C  
ATOM   1913  N   GLU A 248      94.892  13.745  -0.839  1.00 90.31           N  
ATOM   1914  CA  GLU A 248      95.913  14.019   0.167  1.00 90.31           C  
ATOM   1915  C   GLU A 248      96.794  15.194  -0.247  1.00 90.31           C  
ATOM   1916  O   GLU A 248      97.042  16.102   0.550  1.00 90.31           O  
ATOM   1917  CB  GLU A 248      96.774  12.778   0.412  1.00 90.31           C  
ATOM   1918  CG  GLU A 248      97.825  12.962   1.498  1.00 90.31           C  
ATOM   1919  CD  GLU A 248      98.762  11.772   1.634  1.00 90.31           C  
ATOM   1920  OE1 GLU A 248      99.673  11.813   2.492  1.00 90.31           O  
ATOM   1921  OE2 GLU A 248      98.584  10.793   0.876  1.00 90.31           O1-
ATOM   1922  N   VAL A 249      97.310  15.162  -1.400  1.00 87.33           N  
ATOM   1923  CA  VAL A 249      98.172  16.229  -1.899  1.00 87.33           C  
ATOM   1924  C   VAL A 249      97.383  17.534  -1.981  1.00 87.33           C  
ATOM   1925  O   VAL A 249      97.892  18.598  -1.622  1.00 87.33           O  
ATOM   1926  CB  VAL A 249      98.768  15.877  -3.280  1.00 87.33           C  
ATOM   1927  CG1 VAL A 249      99.579  17.048  -3.831  1.00 87.33           C  
ATOM   1928  CG2 VAL A 249      99.632  14.623  -3.184  1.00 87.33           C  
ATOM   1929  N   ALA A 250      96.133  17.431  -2.428  1.00 86.49           N  
ATOM   1930  CA  ALA A 250      95.289  18.621  -2.504  1.00 86.49           C  
ATOM   1931  C   ALA A 250      95.094  19.243  -1.124  1.00 86.49           C  
ATOM   1932  O   ALA A 250      95.158  20.466  -0.974  1.00 86.49           O  
ATOM   1933  CB  ALA A 250      93.937  18.275  -3.124  1.00 86.49           C  
ATOM   1934  N   ALA A 251      94.831  18.414  -0.154  1.00 85.56           N  
ATOM   1935  CA  ALA A 251      94.634  18.898   1.210  1.00 85.56           C  
ATOM   1936  C   ALA A 251      95.889  19.595   1.731  1.00 85.56           C  
ATOM   1937  O   ALA A 251      95.802  20.649   2.366  1.00 85.56           O  
ATOM   1938  CB  ALA A 251      94.246  17.747   2.133  1.00 85.56           C  
ATOM   1939  N   ARG A 252      97.049  19.087   1.462  1.00 85.83           N  
ATOM   1940  CA  ARG A 252      98.320  19.674   1.874  1.00 85.83           C  
ATOM   1941  C   ARG A 252      98.553  21.015   1.186  1.00 85.83           C  
ATOM   1942  O   ARG A 252      99.001  21.974   1.819  1.00 85.83           O  
ATOM   1943  CB  ARG A 252      99.477  18.721   1.569  1.00 85.83           C  
ATOM   1944  CG  ARG A 252     100.813  19.171   2.139  1.00 85.83           C  
ATOM   1945  CD  ARG A 252     101.931  18.198   1.791  1.00 85.83           C  
ATOM   1946  NE  ARG A 252     101.658  16.858   2.304  1.00 85.83           N  
ATOM   1947  CZ  ARG A 252     102.476  15.817   2.180  1.00 85.83           C  
ATOM   1948  NH1 ARG A 252     103.640  15.942   1.554  1.00 85.83           N1+
ATOM   1949  NH2 ARG A 252     102.128  14.643   2.685  1.00 85.83           N  
ATOM   1950  N   VAL A 253      98.344  21.078  -0.086  1.00 85.44           N  
ATOM   1951  CA  VAL A 253      98.498  22.317  -0.841  1.00 85.44           C  
ATOM   1952  C   VAL A 253      97.582  23.393  -0.263  1.00 85.44           C  
ATOM   1953  O   VAL A 253      98.004  24.535  -0.065  1.00 85.44           O  
ATOM   1954  CB  VAL A 253      98.192  22.109  -2.342  1.00 85.44           C  
ATOM   1955  CG1 VAL A 253      98.105  23.450  -3.067  1.00 85.44           C  
ATOM   1956  CG2 VAL A 253      99.256  21.219  -2.983  1.00 85.44           C  
ATOM   1957  N   MET A 254      96.436  23.045   0.158  1.00 83.40           N  
ATOM   1958  CA  MET A 254      95.493  24.009   0.715  1.00 83.40           C  
ATOM   1959  C   MET A 254      95.992  24.548   2.052  1.00 83.40           C  
ATOM   1960  O   MET A 254      95.859  25.740   2.334  1.00 83.40           O  
ATOM   1961  CB  MET A 254      94.113  23.373   0.891  1.00 83.40           C  
ATOM   1962  CG  MET A 254      93.333  23.234  -0.407  1.00 83.40           C  
ATOM   1963  SD  MET A 254      91.609  22.666  -0.134  1.00 83.40           S  
ATOM   1964  CE  MET A 254      91.023  22.584  -1.848  1.00 83.40           C  
ATOM   1965  N   LYS A 255      96.483  23.688   2.835  1.00 82.75           N  
ATOM   1966  CA  LYS A 255      97.034  24.111   4.119  1.00 82.75           C  
ATOM   1967  C   LYS A 255      98.185  25.094   3.926  1.00 82.75           C  
ATOM   1968  O   LYS A 255      98.257  26.116   4.611  1.00 82.75           O  
ATOM   1969  CB  LYS A 255      97.506  22.902   4.926  1.00 82.75           C  
ATOM   1970  CG  LYS A 255      97.951  23.238   6.342  1.00 82.75           C  
ATOM   1971  CD  LYS A 255      98.344  21.986   7.117  1.00 82.75           C  
ATOM   1972  CE  LYS A 255      98.796  22.322   8.531  1.00 82.75           C  
ATOM   1973  NZ  LYS A 255      99.185  21.098   9.294  1.00 82.75           N1+
ATOM   1974  N   GLU A 256      99.010  24.740   3.034  1.00 85.31           N  
ATOM   1975  CA  GLU A 256     100.160  25.600   2.771  1.00 85.31           C  
ATOM   1976  C   GLU A 256      99.723  26.956   2.224  1.00 85.31           C  
ATOM   1977  O   GLU A 256     100.297  27.989   2.577  1.00 85.31           O  
ATOM   1978  CB  GLU A 256     101.124  24.925   1.793  1.00 85.31           C  
ATOM   1979  CG  GLU A 256     101.854  23.725   2.379  1.00 85.31           C  
ATOM   1980  CD  GLU A 256     102.792  24.091   3.518  1.00 85.31           C  
ATOM   1981  OE1 GLU A 256     102.914  23.301   4.481  1.00 85.31           O  
ATOM   1982  OE2 GLU A 256     103.409  25.177   3.446  1.00 85.31           O1-
ATOM   1983  N   LEU A 257      98.749  26.994   1.423  1.00 83.39           N  
ATOM   1984  CA  LEU A 257      98.229  28.239   0.866  1.00 83.39           C  
ATOM   1985  C   LEU A 257      97.632  29.116   1.960  1.00 83.39           C  
ATOM   1986  O   LEU A 257      97.815  30.336   1.953  1.00 83.39           O  
ATOM   1987  CB  LEU A 257      97.174  27.948  -0.204  1.00 83.39           C  
ATOM   1988  CG  LEU A 257      97.698  27.486  -1.566  1.00 83.39           C  
ATOM   1989  CD1 LEU A 257      96.538  27.108  -2.479  1.00 83.39           C  
ATOM   1990  CD2 LEU A 257      98.557  28.572  -2.204  1.00 83.39           C  
ATOM   1991  N   GLU A 258      96.902  28.442   2.859  1.00 81.20           N  
ATOM   1992  CA  GLU A 258      96.315  29.170   3.981  1.00 81.20           C  
ATOM   1993  C   GLU A 258      97.394  29.803   4.853  1.00 81.20           C  
ATOM   1994  O   GLU A 258      97.261  30.954   5.276  1.00 81.20           O  
ATOM   1995  CB  GLU A 258      95.435  28.242   4.822  1.00 81.20           C  
ATOM   1996  CG  GLU A 258      94.578  28.970   5.848  1.00 81.20           C  
ATOM   1997  CD  GLU A 258      93.626  28.050   6.596  1.00 81.20           C  
ATOM   1998  OE1 GLU A 258      92.770  28.553   7.360  1.00 81.20           O  
ATOM   1999  OE2 GLU A 258      93.737  26.816   6.418  1.00 81.20           O1-
ATOM   2000  N   ARG A 259      98.418  29.045   5.173  1.00 82.80           N  
ATOM   2001  CA  ARG A 259      99.550  29.543   5.946  1.00 82.80           C  
ATOM   2002  C   ARG A 259     100.206  30.733   5.252  1.00 82.80           C  
ATOM   2003  O   ARG A 259     100.523  31.736   5.894  1.00 82.80           O  
ATOM   2004  CB  ARG A 259     100.581  28.434   6.170  1.00 82.80           C  
ATOM   2005  CG  ARG A 259     101.737  28.839   7.069  1.00 82.80           C  
ATOM   2006  CD  ARG A 259     102.766  27.725   7.201  1.00 82.80           C  
ATOM   2007  NE  ARG A 259     104.131  28.244   7.153  1.00 82.80           N  
ATOM   2008  CZ  ARG A 259     105.223  27.525   7.401  1.00 82.80           C  
ATOM   2009  NH1 ARG A 259     105.131  26.239   7.721  1.00 82.80           N1+
ATOM   2010  NH2 ARG A 259     106.416  28.097   7.330  1.00 82.80           N  
ATOM   2011  N   ASN A 260     100.359  30.603   4.025  1.00 81.79           N  
ATOM   2012  CA  ASN A 260     100.970  31.683   3.257  1.00 81.79           C  
ATOM   2013  C   ASN A 260     100.104  32.938   3.267  1.00 81.79           C  
ATOM   2014  O   ASN A 260     100.618  34.052   3.387  1.00 81.79           O  
ATOM   2015  CB  ASN A 260     101.238  31.234   1.819  1.00 81.79           C  
ATOM   2016  CG  ASN A 260     102.431  30.306   1.708  1.00 81.79           C  
ATOM   2017  ND2 ASN A 260     102.564  29.643   0.565  1.00 81.79           N  
ATOM   2018  OD1 ASN A 260     103.226  30.182   2.645  1.00 81.79           O  
ATOM   2019  N   ASP A 261      98.787  32.713   3.129  1.00 81.80           N  
ATOM   2020  CA  ASP A 261      97.857  33.838   3.177  1.00 81.80           C  
ATOM   2021  C   ASP A 261      97.944  34.564   4.518  1.00 81.80           C  
ATOM   2022  O   ASP A 261      97.940  35.796   4.564  1.00 81.80           O  
ATOM   2023  CB  ASP A 261      96.425  33.361   2.928  1.00 81.80           C  
ATOM   2024  CG  ASP A 261      95.464  34.499   2.637  1.00 81.80           C  
ATOM   2025  OD1 ASP A 261      95.862  35.480   1.971  1.00 81.80           O  
ATOM   2026  OD2 ASP A 261      94.298  34.417   3.079  1.00 81.80           O1-
ATOM   2027  N   GLU A 262      98.020  33.802   5.673  1.00 82.25           N  
ATOM   2028  CA  GLU A 262      98.120  34.361   7.018  1.00 82.25           C  
ATOM   2029  C   GLU A 262      99.431  35.118   7.206  1.00 82.25           C  
ATOM   2030  O   GLU A 262      99.450  36.202   7.793  1.00 82.25           O  
ATOM   2031  CB  GLU A 262      97.994  33.256   8.071  1.00 82.25           C  
ATOM   2032  CG  GLU A 262      96.582  32.711   8.222  1.00 82.25           C  
ATOM   2033  CD  GLU A 262      96.494  31.533   9.180  1.00 82.25           C  
ATOM   2034  OE1 GLU A 262      95.381  30.995   9.382  1.00 82.25           O  
ATOM   2035  OE2 GLU A 262      97.546  31.146   9.736  1.00 82.25           O1-
ATOM   2036  N   GLU A 263     100.477  34.570   6.687  1.00 81.01           N  
ATOM   2037  CA  GLU A 263     101.793  35.192   6.790  1.00 81.01           C  
ATOM   2038  C   GLU A 263     101.855  36.487   5.986  1.00 81.01           C  
ATOM   2039  O   GLU A 263     102.474  37.463   6.417  1.00 81.01           O  
ATOM   2040  CB  GLU A 263     102.884  34.227   6.318  1.00 81.01           C  
ATOM   2041  CG  GLU A 263     103.146  33.077   7.280  1.00 81.01           C  
ATOM   2042  CD  GLU A 263     104.263  32.155   6.821  1.00 81.01           C  
ATOM   2043  OE1 GLU A 263     104.561  31.163   7.527  1.00 81.01           O  
ATOM   2044  OE2 GLU A 263     104.848  32.425   5.748  1.00 81.01           O1-
ATOM   2045  N   ILE A 264     101.190  36.621   4.883  1.00 78.22           N  
ATOM   2046  CA  ILE A 264     101.159  37.805   4.030  1.00 78.22           C  
ATOM   2047  C   ILE A 264     100.331  38.901   4.697  1.00 78.22           C  
ATOM   2048  O   ILE A 264     100.692  40.079   4.642  1.00 78.22           O  
ATOM   2049  CB  ILE A 264     100.589  37.478   2.631  1.00 78.22           C  
ATOM   2050  CG1 ILE A 264     101.558  36.579   1.855  1.00 78.22           C  
ATOM   2051  CG2 ILE A 264     100.295  38.765   1.855  1.00 78.22           C  
ATOM   2052  CD1 ILE A 264     100.992  36.041   0.549  1.00 78.22           C  
ATOM   2053  N   LYS A 265      99.225  38.476   5.443  1.00 77.78           N  
ATOM   2054  CA  LYS A 265      98.364  39.447   6.111  1.00 77.78           C  
ATOM   2055  C   LYS A 265      99.066  40.068   7.314  1.00 77.78           C  
ATOM   2056  O   LYS A 265      98.819  41.228   7.654  1.00 77.78           O  
ATOM   2057  CB  LYS A 265      97.053  38.792   6.549  1.00 77.78           C  
ATOM   2058  CG  LYS A 265      96.087  38.514   5.406  1.00 77.78           C  
ATOM   2059  CD  LYS A 265      94.786  37.902   5.909  1.00 77.78           C  
ATOM   2060  CE  LYS A 265      93.840  37.577   4.762  1.00 77.78           C  
ATOM   2061  NZ  LYS A 265      92.581  36.936   5.247  1.00 77.78           N1+
ATOM   2062  N   LYS A 266      99.963  39.235   8.020  1.00 75.10           N  
ATOM   2063  CA  LYS A 266     100.652  39.656   9.236  1.00 75.10           C  
ATOM   2064  C   LYS A 266     101.898  40.475   8.907  1.00 75.10           C  
ATOM   2065  O   LYS A 266     102.317  41.321   9.700  1.00 75.10           O  
ATOM   2066  CB  LYS A 266     101.032  38.442  10.084  1.00 75.10           C  
ATOM   2067  CG  LYS A 266      99.855  37.783  10.785  1.00 75.10           C  
ATOM   2068  CD  LYS A 266     100.305  36.626  11.668  1.00 75.10           C  
ATOM   2069  CE  LYS A 266      99.122  35.933  12.332  1.00 75.10           C  
ATOM   2070  NZ  LYS A 266      99.556  34.781  13.176  1.00 75.10           N1+
ATOM   2071  N   SER A 267     102.108  40.870   7.606  1.00 62.21           N  
ATOM   2072  CA  SER A 267     103.458  41.397   7.442  1.00 62.21           C  
ATOM   2073  C   SER A 267     103.459  42.661   6.589  1.00 62.21           C  
ATOM   2074  O   SER A 267     102.935  42.662   5.472  1.00 62.21           O  
ATOM   2075  CB  SER A 267     104.372  40.346   6.811  1.00 62.21           C  
ATOM   2076  OG  SER A 267     104.286  40.387   5.397  1.00 62.21           O  
ATOM   2077  N   ASP A 268     103.560  43.859   7.269  1.00 61.36           N  
ATOM   2078  CA  ASP A 268     104.225  45.046   6.740  1.00 61.36           C  
ATOM   2079  C   ASP A 268     105.734  44.831   6.643  1.00 61.36           C  
ATOM   2080  O   ASP A 268     106.404  45.459   5.821  1.00 61.36           O  
ATOM   2081  CB  ASP A 268     103.922  46.265   7.613  1.00 61.36           C  
ATOM   2082  CG  ASP A 268     102.624  46.955   7.238  1.00 61.36           C  
ATOM   2083  OD1 ASP A 268     102.062  46.656   6.162  1.00 61.36           O  
ATOM   2084  OD2 ASP A 268     102.158  47.809   8.023  1.00 61.36           O1-
ATOM   2085  N   GLU A 269     106.415  43.436   6.631  1.00 61.25           N  
ATOM   2086  CA  GLU A 269     107.849  43.262   6.422  1.00 61.25           C  
ATOM   2087  C   GLU A 269     108.203  41.792   6.214  1.00 61.25           C  
ATOM   2088  O   GLU A 269     108.246  41.017   7.172  1.00 61.25           O  
ATOM   2089  CB  GLU A 269     108.638  43.831   7.604  1.00 61.25           C  
ATOM   2090  CG  GLU A 269     108.923  45.321   7.492  1.00 61.25           C  
ATOM   2091  CD  GLU A 269     109.621  45.892   8.716  1.00 61.25           C  
ATOM   2092  OE1 GLU A 269     109.844  47.123   8.770  1.00 61.25           O  
ATOM   2093  OE2 GLU A 269     109.949  45.101   9.630  1.00 61.25           O1-
ATOM   2094  N   LEU A 270     107.783  41.043   5.207  1.00 60.40           N  
ATOM   2095  CA  LEU A 270     108.168  39.660   4.948  1.00 60.40           C  
ATOM   2096  C   LEU A 270     109.489  39.597   4.188  1.00 60.40           C  
ATOM   2097  O   LEU A 270     109.744  40.424   3.308  1.00 60.40           O  
ATOM   2098  CB  LEU A 270     107.074  38.938   4.156  1.00 60.40           C  
ATOM   2099  CG  LEU A 270     105.839  38.503   4.948  1.00 60.40           C  
ATOM   2100  CD1 LEU A 270     104.657  38.289   4.010  1.00 60.40           C  
ATOM   2101  CD2 LEU A 270     106.134  37.237   5.744  1.00 60.40           C  
ATOM   2102  N   ASP A 271     110.510  38.974   4.776  1.00 70.18           N  
ATOM   2103  CA  ASP A 271     111.756  38.584   4.125  1.00 70.18           C  
ATOM   2104  C   ASP A 271     111.482  37.794   2.847  1.00 70.18           C  
ATOM   2105  O   ASP A 271     110.867  36.727   2.890  1.00 70.18           O  
ATOM   2106  CB  ASP A 271     112.625  37.760   5.076  1.00 70.18           C  
ATOM   2107  CG  ASP A 271     114.073  37.670   4.629  1.00 70.18           C  
ATOM   2108  OD1 ASP A 271     114.433  38.282   3.601  1.00 70.18           O  
ATOM   2109  OD2 ASP A 271     114.861  36.977   5.309  1.00 70.18           O1-
ATOM   2110  N   ASP A 272     111.361  38.242   1.636  1.00 74.20           N  
ATOM   2111  CA  ASP A 272     111.108  37.783   0.274  1.00 74.20           C  
ATOM   2112  C   ASP A 272     111.754  36.422   0.025  1.00 74.20           C  
ATOM   2113  O   ASP A 272     111.159  35.555  -0.619  1.00 74.20           O  
ATOM   2114  CB  ASP A 272     111.623  38.804  -0.741  1.00 74.20           C  
ATOM   2115  CG  ASP A 272     110.799  40.079  -0.770  1.00 74.20           C  
ATOM   2116  OD1 ASP A 272     109.681  40.097  -0.211  1.00 74.20           O  
ATOM   2117  OD2 ASP A 272     111.271  41.076  -1.360  1.00 74.20           O1-
ATOM   2118  N   GLU A 273     112.876  36.121   0.821  1.00 75.88           N  
ATOM   2119  CA  GLU A 273     113.567  34.867   0.539  1.00 75.88           C  
ATOM   2120  C   GLU A 273     112.839  33.682   1.166  1.00 75.88           C  
ATOM   2121  O   GLU A 273     112.704  32.627   0.541  1.00 75.88           O  
ATOM   2122  CB  GLU A 273     115.012  34.923   1.043  1.00 75.88           C  
ATOM   2123  CG  GLU A 273     115.955  35.684   0.123  1.00 75.88           C  
ATOM   2124  CD  GLU A 273     117.394  35.695   0.614  1.00 75.88           C  
ATOM   2125  OE1 GLU A 273     118.258  36.314  -0.048  1.00 75.88           O  
ATOM   2126  OE2 GLU A 273     117.660  35.078   1.671  1.00 75.88           O1-
ATOM   2127  N   SER A 274     112.403  33.932   2.416  1.00 74.91           N  
ATOM   2128  CA  SER A 274     111.636  32.874   3.067  1.00 74.91           C  
ATOM   2129  C   SER A 274     110.315  32.626   2.346  1.00 74.91           C  
ATOM   2130  O   SER A 274     109.902  31.478   2.175  1.00 74.91           O  
ATOM   2131  CB  SER A 274     111.369  33.228   4.530  1.00 74.91           C  
ATOM   2132  OG  SER A 274     110.432  34.286   4.630  1.00 74.91           O  
ATOM   2133  N   LEU A 275     109.692  33.643   1.862  1.00 75.94           N  
ATOM   2134  CA  LEU A 275     108.437  33.541   1.126  1.00 75.94           C  
ATOM   2135  C   LEU A 275     108.636  32.787  -0.185  1.00 75.94           C  
ATOM   2136  O   LEU A 275     107.825  31.929  -0.540  1.00 75.94           O  
ATOM   2137  CB  LEU A 275     107.864  34.932   0.847  1.00 75.94           C  
ATOM   2138  CG  LEU A 275     106.462  34.978   0.237  1.00 75.94           C  
ATOM   2139  CD1 LEU A 275     105.421  34.549   1.266  1.00 75.94           C  
ATOM   2140  CD2 LEU A 275     106.154  36.375  -0.291  1.00 75.94           C  
ATOM   2141  N   LEU A 276     109.839  33.036  -0.875  1.00 77.26           N  
ATOM   2142  CA  LEU A 276     110.115  32.382  -2.149  1.00 77.26           C  
ATOM   2143  C   LEU A 276     110.323  30.883  -1.957  1.00 77.26           C  
ATOM   2144  O   LEU A 276     109.837  30.077  -2.754  1.00 77.26           O  
ATOM   2145  CB  LEU A 276     111.349  32.999  -2.813  1.00 77.26           C  
ATOM   2146  CG  LEU A 276     111.495  32.772  -4.318  1.00 77.26           C  
ATOM   2147  CD1 LEU A 276     111.404  34.098  -5.066  1.00 77.26           C  
ATOM   2148  CD2 LEU A 276     112.811  32.067  -4.628  1.00 77.26           C  
ATOM   2149  N   GLU A 277     110.954  30.501  -0.850  1.00 79.41           N  
ATOM   2150  CA  GLU A 277     111.188  29.084  -0.588  1.00 79.41           C  
ATOM   2151  C   GLU A 277     109.878  28.348  -0.327  1.00 79.41           C  
ATOM   2152  O   GLU A 277     109.673  27.238  -0.824  1.00 79.41           O  
ATOM   2153  CB  GLU A 277     112.137  28.906   0.600  1.00 79.41           C  
ATOM   2154  CG  GLU A 277     113.588  29.235   0.283  1.00 79.41           C  
ATOM   2155  CD  GLU A 277     114.503  29.147   1.494  1.00 79.41           C  
ATOM   2156  OE1 GLU A 277     115.705  29.474   1.373  1.00 79.41           O  
ATOM   2157  OE2 GLU A 277     114.012  28.747   2.574  1.00 79.41           O1-
ATOM   2158  N   ASP A 278     108.963  28.936   0.393  1.00 78.96           N  
ATOM   2159  CA  ASP A 278     107.668  28.328   0.684  1.00 78.96           C  
ATOM   2160  C   ASP A 278     106.831  28.185  -0.584  1.00 78.96           C  
ATOM   2161  O   ASP A 278     106.158  27.171  -0.780  1.00 78.96           O  
ATOM   2162  CB  ASP A 278     106.910  29.152   1.726  1.00 78.96           C  
ATOM   2163  CG  ASP A 278     107.477  29.006   3.127  1.00 78.96           C  
ATOM   2164  OD1 ASP A 278     108.295  28.090   3.360  1.00 78.96           O  
ATOM   2165  OD2 ASP A 278     107.100  29.810   4.006  1.00 78.96           O1-
ATOM   2166  N   ILE A 279     106.967  29.249  -1.504  1.00 79.86           N  
ATOM   2167  CA  ILE A 279     106.226  29.242  -2.760  1.00 79.86           C  
ATOM   2168  C   ILE A 279     106.757  28.134  -3.667  1.00 79.86           C  
ATOM   2169  O   ILE A 279     105.979  27.410  -4.293  1.00 79.86           O  
ATOM   2170  CB  ILE A 279     106.314  30.608  -3.476  1.00 79.86           C  
ATOM   2171  CG1 ILE A 279     105.533  31.672  -2.696  1.00 79.86           C  
ATOM   2172  CG2 ILE A 279     105.802  30.500  -4.915  1.00 79.86           C  
ATOM   2173  CD1 ILE A 279     105.674  33.081  -3.256  1.00 79.86           C  
ATOM   2174  N   VAL A 280     108.117  28.045  -3.739  1.00 80.14           N  
ATOM   2175  CA  VAL A 280     108.711  26.998  -4.563  1.00 80.14           C  
ATOM   2176  C   VAL A 280     108.242  25.629  -4.076  1.00 80.14           C  
ATOM   2177  O   VAL A 280     107.890  24.763  -4.881  1.00 80.14           O  
ATOM   2178  CB  VAL A 280     110.255  27.069  -4.545  1.00 80.14           C  
ATOM   2179  CG1 VAL A 280     110.860  25.838  -5.217  1.00 80.14           C  
ATOM   2180  CG2 VAL A 280     110.737  28.347  -5.229  1.00 80.14           C  
ATOM   2181  N   GLU A 281     108.187  25.390  -2.726  1.00 84.36           N  
ATOM   2182  CA  GLU A 281     107.715  24.126  -2.170  1.00 84.36           C  
ATOM   2183  C   GLU A 281     106.255  23.872  -2.537  1.00 84.36           C  
ATOM   2184  O   GLU A 281     105.881  22.748  -2.875  1.00 84.36           O  
ATOM   2185  CB  GLU A 281     107.885  24.108  -0.649  1.00 84.36           C  
ATOM   2186  CG  GLU A 281     109.326  23.925  -0.194  1.00 84.36           C  
ATOM   2187  CD  GLU A 281     109.485  23.952   1.318  1.00 84.36           C  
ATOM   2188  OE1 GLU A 281     110.631  23.834   1.810  1.00 84.36           O  
ATOM   2189  OE2 GLU A 281     108.456  24.091   2.016  1.00 84.36           O1-
ATOM   2190  N   LEU A 282     105.493  24.955  -2.469  1.00 81.39           N  
ATOM   2191  CA  LEU A 282     104.095  24.871  -2.878  1.00 81.39           C  
ATOM   2192  C   LEU A 282     103.980  24.478  -4.347  1.00 81.39           C  
ATOM   2193  O   LEU A 282     103.160  23.630  -4.705  1.00 81.39           O  
ATOM   2194  CB  LEU A 282     103.386  26.206  -2.638  1.00 81.39           C  
ATOM   2195  CG  LEU A 282     101.891  26.248  -2.961  1.00 81.39           C  
ATOM   2196  CD1 LEU A 282     101.134  25.241  -2.103  1.00 81.39           C  
ATOM   2197  CD2 LEU A 282     101.338  27.655  -2.757  1.00 81.39           C  
ATOM   2198  N   LEU A 283     104.776  25.031  -5.267  1.00 81.86           N  
ATOM   2199  CA  LEU A 283     104.757  24.719  -6.692  1.00 81.86           C  
ATOM   2200  C   LEU A 283     105.096  23.251  -6.932  1.00 81.86           C  
ATOM   2201  O   LEU A 283     104.499  22.606  -7.798  1.00 81.86           O  
ATOM   2202  CB  LEU A 283     105.744  25.612  -7.450  1.00 81.86           C  
ATOM   2203  CG  LEU A 283     105.295  27.052  -7.705  1.00 81.86           C  
ATOM   2204  CD1 LEU A 283     106.430  27.856  -8.332  1.00 81.86           C  
ATOM   2205  CD2 LEU A 283     104.058  27.078  -8.596  1.00 81.86           C  
ATOM   2206  N   LYS A 284     106.038  22.696  -6.140  1.00 83.95           N  
ATOM   2207  CA  LYS A 284     106.392  21.286  -6.266  1.00 83.95           C  
ATOM   2208  C   LYS A 284     105.203  20.388  -5.937  1.00 83.95           C  
ATOM   2209  O   LYS A 284     104.964  19.389  -6.619  1.00 83.95           O  
ATOM   2210  CB  LYS A 284     107.574  20.945  -5.357  1.00 83.95           C  
ATOM   2211  CG  LYS A 284     108.911  21.473  -5.854  1.00 83.95           C  
ATOM   2212  CD  LYS A 284     110.052  21.071  -4.927  1.00 83.95           C  
ATOM   2213  CE  LYS A 284     111.388  21.609  -5.417  1.00 83.95           C  
ATOM   2214  NZ  LYS A 284     112.499  21.273  -4.478  1.00 83.95           N1+
ATOM   2215  N   GLU A 285     104.423  20.806  -4.975  1.00 85.93           N  
ATOM   2216  CA  GLU A 285     103.253  20.024  -4.589  1.00 85.93           C  
ATOM   2217  C   GLU A 285     102.159  20.106  -5.650  1.00 85.93           C  
ATOM   2218  O   GLU A 285     101.495  19.110  -5.942  1.00 85.93           O  
ATOM   2219  CB  GLU A 285     102.712  20.499  -3.238  1.00 85.93           C  
ATOM   2220  CG  GLU A 285     103.631  20.189  -2.064  1.00 85.93           C  
ATOM   2221  CD  GLU A 285     103.779  18.699  -1.795  1.00 85.93           C  
ATOM   2222  OE1 GLU A 285     104.866  18.270  -1.346  1.00 85.93           O  
ATOM   2223  OE2 GLU A 285     102.802  17.957  -2.037  1.00 85.93           O1-
ATOM   2224  N   ILE A 286     101.988  21.333  -6.221  1.00 82.31           N  
ATOM   2225  CA  ILE A 286     101.000  21.540  -7.274  1.00 82.31           C  
ATOM   2226  C   ILE A 286     101.351  20.683  -8.487  1.00 82.31           C  
ATOM   2227  O   ILE A 286     100.473  20.066  -9.096  1.00 82.31           O  
ATOM   2228  CB  ILE A 286     100.906  23.028  -7.678  1.00 82.31           C  
ATOM   2229  CG1 ILE A 286     100.276  23.850  -6.547  1.00 82.31           C  
ATOM   2230  CG2 ILE A 286     100.113  23.186  -8.978  1.00 82.31           C  
ATOM   2231  CD1 ILE A 286     100.288  25.352  -6.793  1.00 82.31           C  
ATOM   2232  N   ILE A 287     102.670  20.597  -8.875  1.00 83.51           N  
ATOM   2233  CA  ILE A 287     103.133  19.750  -9.969  1.00 83.51           C  
ATOM   2234  C   ILE A 287     102.809  18.290  -9.664  1.00 83.51           C  
ATOM   2235  O   ILE A 287     102.367  17.548 -10.545  1.00 83.51           O  
ATOM   2236  CB  ILE A 287     104.649  19.924 -10.216  1.00 83.51           C  
ATOM   2237  CG1 ILE A 287     104.944  21.326 -10.763  1.00 83.51           C  
ATOM   2238  CG2 ILE A 287     105.166  18.843 -11.170  1.00 83.51           C  
ATOM   2239  CD1 ILE A 287     106.427  21.661 -10.834  1.00 83.51           C  
ATOM   2240  N   LYS A 288     103.056  17.875  -8.462  1.00 84.29           N  
ATOM   2241  CA  LYS A 288     102.704  16.521  -8.046  1.00 84.29           C  
ATOM   2242  C   LYS A 288     101.220  16.246  -8.264  1.00 84.29           C  
ATOM   2243  O   LYS A 288     100.845  15.171  -8.738  1.00 84.29           O  
ATOM   2244  CB  LYS A 288     103.068  16.298  -6.578  1.00 84.29           C  
ATOM   2245  CG  LYS A 288     104.557  16.107  -6.330  1.00 84.29           C  
ATOM   2246  CD  LYS A 288     104.852  15.863  -4.856  1.00 84.29           C  
ATOM   2247  CE  LYS A 288     106.350  15.824  -4.583  1.00 84.29           C  
ATOM   2248  NZ  LYS A 288     106.644  15.646  -3.130  1.00 84.29           N1+
ATOM   2249  N   LEU A 289     100.346  17.241  -7.888  1.00 84.64           N  
ATOM   2250  CA  LEU A 289      98.904  17.132  -8.078  1.00 84.64           C  
ATOM   2251  C   LEU A 289      98.564  16.916  -9.549  1.00 84.64           C  
ATOM   2252  O   LEU A 289      97.755  16.048  -9.882  1.00 84.64           O  
ATOM   2253  CB  LEU A 289      98.199  18.387  -7.557  1.00 84.64           C  
ATOM   2254  CG  LEU A 289      98.008  18.479  -6.043  1.00 84.64           C  
ATOM   2255  CD1 LEU A 289      97.451  19.846  -5.661  1.00 84.64           C  
ATOM   2256  CD2 LEU A 289      97.091  17.365  -5.550  1.00 84.64           C  
ATOM   2257  N   TRP A 290      99.179  17.680 -10.475  1.00 86.19           N  
ATOM   2258  CA  TRP A 290      98.932  17.565 -11.909  1.00 86.19           C  
ATOM   2259  C   TRP A 290      99.311  16.178 -12.417  1.00 86.19           C  
ATOM   2260  O   TRP A 290      98.582  15.582 -13.214  1.00 86.19           O  
ATOM   2261  CB  TRP A 290      99.715  18.634 -12.677  1.00 86.19           C  
ATOM   2262  CG  TRP A 290      98.986  19.935 -12.824  1.00 86.19           C  
ATOM   2263  CD1 TRP A 290      99.082  21.031 -12.013  1.00 86.19           C  
ATOM   2264  CD2 TRP A 290      98.042  20.274 -13.846  1.00 86.19           C  
ATOM   2265  CE2 TRP A 290      97.607  21.594 -13.591  1.00 86.19           C  
ATOM   2266  CE3 TRP A 290      97.523  19.590 -14.953  1.00 86.19           C  
ATOM   2267  NE1 TRP A 290      98.256  22.032 -12.468  1.00 86.19           N  
ATOM   2268  CZ2 TRP A 290      96.675  22.242 -14.405  1.00 86.19           C  
ATOM   2269  CZ3 TRP A 290      96.595  20.237 -15.761  1.00 86.19           C  
ATOM   2270  CH2 TRP A 290      96.183  21.550 -15.481  1.00 86.19           C  
ATOM   2271  N   LYS A 291     100.436  15.652 -11.911  1.00 86.24           N  
ATOM   2272  CA  LYS A 291     100.887  14.332 -12.341  1.00 86.24           C  
ATOM   2273  C   LYS A 291      99.881  13.253 -11.952  1.00 86.24           C  
ATOM   2274  O   LYS A 291      99.572  12.367 -12.753  1.00 86.24           O  
ATOM   2275  CB  LYS A 291     102.257  14.012 -11.742  1.00 86.24           C  
ATOM   2276  CG  LYS A 291     103.412  14.745 -12.409  1.00 86.24           C  
ATOM   2277  CD  LYS A 291     104.755  14.320 -11.828  1.00 86.24           C  
ATOM   2278  CE  LYS A 291     105.909  15.065 -12.484  1.00 86.24           C  
ATOM   2279  NZ  LYS A 291     107.220  14.712 -11.861  1.00 86.24           N1+
ATOM   2280  N   ILE A 292      99.352  13.369 -10.711  1.00 84.90           N  
ATOM   2281  CA  ILE A 292      98.365  12.403 -10.239  1.00 84.90           C  
ATOM   2282  C   ILE A 292      97.093  12.513 -11.077  1.00 84.90           C  
ATOM   2283  O   ILE A 292      96.517  11.500 -11.479  1.00 84.90           O  
ATOM   2284  CB  ILE A 292      98.040  12.612  -8.743  1.00 84.90           C  
ATOM   2285  CG1 ILE A 292      99.282  12.345  -7.885  1.00 84.90           C  
ATOM   2286  CG2 ILE A 292      96.874  11.718  -8.313  1.00 84.90           C  
ATOM   2287  CD1 ILE A 292      99.112  12.715  -6.417  1.00 84.90           C  
ATOM   2288  N   LEU A 293      96.684  13.756 -11.340  1.00 85.36           N  
ATOM   2289  CA  LEU A 293      95.491  13.997 -12.146  1.00 85.36           C  
ATOM   2290  C   LEU A 293      95.628  13.358 -13.524  1.00 85.36           C  
ATOM   2291  O   LEU A 293      94.680  12.750 -14.028  1.00 85.36           O  
ATOM   2292  CB  LEU A 293      95.236  15.500 -12.289  1.00 85.36           C  
ATOM   2293  CG  LEU A 293      93.934  15.903 -12.983  1.00 85.36           C  
ATOM   2294  CD1 LEU A 293      92.734  15.493 -12.134  1.00 85.36           C  
ATOM   2295  CD2 LEU A 293      93.915  17.402 -13.255  1.00 85.36           C  
ATOM   2296  N   VAL A 294      96.757  13.560 -14.115  1.00 83.06           N  
ATOM   2297  CA  VAL A 294      97.029  12.945 -15.411  1.00 83.06           C  
ATOM   2298  C   VAL A 294      96.913  11.427 -15.297  1.00 83.06           C  
ATOM   2299  O   VAL A 294      96.320  10.778 -16.161  1.00 83.06           O  
ATOM   2300  CB  VAL A 294      98.426  13.335 -15.942  1.00 83.06           C  
ATOM   2301  CG1 VAL A 294      98.777  12.521 -17.186  1.00 83.06           C  
ATOM   2302  CG2 VAL A 294      98.483  14.831 -16.245  1.00 83.06           C  
ATOM   2303  N   GLU A 295      97.424  10.822 -14.253  1.00 84.45           N  
ATOM   2304  CA  GLU A 295      97.353   9.380 -14.039  1.00 84.45           C  
ATOM   2305  C   GLU A 295      95.907   8.919 -13.874  1.00 84.45           C  
ATOM   2306  O   GLU A 295      95.518   7.880 -14.411  1.00 84.45           O  
ATOM   2307  CB  GLU A 295      98.177   8.977 -12.813  1.00 84.45           C  
ATOM   2308  CG  GLU A 295      99.678   9.141 -13.000  1.00 84.45           C  
ATOM   2309  CD  GLU A 295     100.477   8.823 -11.747  1.00 84.45           C  
ATOM   2310  OE1 GLU A 295     101.711   9.036 -11.743  1.00 84.45           O  
ATOM   2311  OE2 GLU A 295      99.865   8.357 -10.761  1.00 84.45           O1-
ATOM   2312  N   VAL A 296      95.191   9.649 -13.014  1.00 80.58           N  
ATOM   2313  CA  VAL A 296      93.778   9.337 -12.822  1.00 80.58           C  
ATOM   2314  C   VAL A 296      93.059   9.342 -14.170  1.00 80.58           C  
ATOM   2315  O   VAL A 296      92.282   8.432 -14.469  1.00 80.58           O  
ATOM   2316  CB  VAL A 296      93.103  10.335 -11.855  1.00 80.58           C  
ATOM   2317  CG1 VAL A 296      91.587  10.153 -11.862  1.00 80.58           C  
ATOM   2318  CG2 VAL A 296      93.658  10.165 -10.441  1.00 80.58           C  
ATOM   2319  N   SER A 297      93.295  10.407 -15.030  1.00 82.18           N  
ATOM   2320  CA  SER A 297      92.675  10.517 -16.347  1.00 82.18           C  
ATOM   2321  C   SER A 297      93.042   9.331 -17.232  1.00 82.18           C  
ATOM   2322  O   SER A 297      92.191   8.794 -17.943  1.00 82.18           O  
ATOM   2323  CB  SER A 297      93.092  11.821 -17.028  1.00 82.18           C  
ATOM   2324  OG  SER A 297      92.591  12.941 -16.321  1.00 82.18           O  
ATOM   2325  N   ASP A 298      94.307   8.861 -17.151  1.00 84.34           N  
ATOM   2326  CA  ASP A 298      94.764   7.708 -17.921  1.00 84.34           C  
ATOM   2327  C   ASP A 298      94.001   6.446 -17.526  1.00 84.34           C  
ATOM   2328  O   ASP A 298      93.572   5.678 -18.389  1.00 84.34           O  
ATOM   2329  CB  ASP A 298      96.267   7.496 -17.730  1.00 84.34           C  
ATOM   2330  CG  ASP A 298      97.110   8.497 -18.499  1.00 84.34           C  
ATOM   2331  OD1 ASP A 298      96.571   9.197 -19.384  1.00 84.34           O  
ATOM   2332  OD2 ASP A 298      98.326   8.586 -18.220  1.00 84.34           O1-
ATOM   2333  N   VAL A 299      93.842   6.186 -16.192  1.00 80.42           N  
ATOM   2334  CA  VAL A 299      93.131   5.018 -15.683  1.00 80.42           C  
ATOM   2335  C   VAL A 299      91.663   5.086 -16.095  1.00 80.42           C  
ATOM   2336  O   VAL A 299      91.087   4.086 -16.531  1.00 80.42           O  
ATOM   2337  CB  VAL A 299      93.249   4.907 -14.146  1.00 80.42           C  
ATOM   2338  CG1 VAL A 299      92.358   3.786 -13.616  1.00 80.42           C  
ATOM   2339  CG2 VAL A 299      94.703   4.676 -13.739  1.00 80.42           C  
ATOM   2340  N   MET A 300      91.069   6.263 -15.975  1.00 82.89           N  
ATOM   2341  CA  MET A 300      89.665   6.422 -16.349  1.00 82.89           C  
ATOM   2342  C   MET A 300      89.462   6.128 -17.832  1.00 82.89           C  
ATOM   2343  O   MET A 300      88.492   5.469 -18.211  1.00 82.89           O  
ATOM   2344  CB  MET A 300      89.178   7.835 -16.024  1.00 82.89           C  
ATOM   2345  CG  MET A 300      88.762   8.021 -14.574  1.00 82.89           C  
ATOM   2346  SD  MET A 300      87.611   9.433 -14.349  1.00 82.89           S  
ATOM   2347  CE  MET A 300      88.757  10.820 -14.586  1.00 82.89           C  
ATOM   2348  N   LEU A 301      90.350   6.617 -18.746  1.00 82.58           N  
ATOM   2349  CA  LEU A 301      90.271   6.363 -20.181  1.00 82.58           C  
ATOM   2350  C   LEU A 301      90.346   4.868 -20.473  1.00 82.58           C  
ATOM   2351  O   LEU A 301      89.616   4.360 -21.326  1.00 82.58           O  
ATOM   2352  CB  LEU A 301      91.393   7.097 -20.919  1.00 82.58           C  
ATOM   2353  CG  LEU A 301      91.192   8.597 -21.138  1.00 82.58           C  
ATOM   2354  CD1 LEU A 301      92.485   9.239 -21.630  1.00 82.58           C  
ATOM   2355  CD2 LEU A 301      90.057   8.846 -22.126  1.00 82.58           C  
ATOM   2356  N   LYS A 302      91.175   4.113 -19.760  1.00 81.04           N  
ATOM   2357  CA  LYS A 302      91.284   2.669 -19.940  1.00 81.04           C  
ATOM   2358  C   LYS A 302      90.003   1.961 -19.504  1.00 81.04           C  
ATOM   2359  O   LYS A 302      89.598   0.969 -20.114  1.00 81.04           O  
ATOM   2360  CB  LYS A 302      92.478   2.119 -19.157  1.00 81.04           C  
ATOM   2361  CG  LYS A 302      93.827   2.441 -19.781  1.00 81.04           C  
ATOM   2362  CD  LYS A 302      94.974   1.858 -18.965  1.00 81.04           C  
ATOM   2363  CE  LYS A 302      96.329   2.255 -19.538  1.00 81.04           C  
ATOM   2364  NZ  LYS A 302      97.454   1.776 -18.682  1.00 81.04           N1+
ATOM   2365  N   LEU A 303      89.390   2.414 -18.486  1.00 78.27           N  
ATOM   2366  CA  LEU A 303      88.161   1.807 -17.988  1.00 78.27           C  
ATOM   2367  C   LEU A 303      87.016   2.009 -18.976  1.00 78.27           C  
ATOM   2368  O   LEU A 303      86.210   1.101 -19.192  1.00 78.27           O  
ATOM   2369  CB  LEU A 303      87.785   2.397 -16.626  1.00 78.27           C  
ATOM   2370  CG  LEU A 303      88.599   1.906 -15.427  1.00 78.27           C  
ATOM   2371  CD1 LEU A 303      88.277   2.739 -14.191  1.00 78.27           C  
ATOM   2372  CD2 LEU A 303      88.330   0.428 -15.166  1.00 78.27           C  
ATOM   2373  N   ILE A 304      86.980   3.224 -19.609  1.00 79.83           N  
ATOM   2374  CA  ILE A 304      85.930   3.499 -20.583  1.00 79.83           C  
ATOM   2375  C   ILE A 304      86.227   2.759 -21.885  1.00 79.83           C  
ATOM   2376  O   ILE A 304      85.313   2.249 -22.538  1.00 79.83           O  
ATOM   2377  CB  ILE A 304      85.787   5.014 -20.848  1.00 79.83           C  
ATOM   2378  CG1 ILE A 304      85.375   5.744 -19.563  1.00 79.83           C  
ATOM   2379  CG2 ILE A 304      84.779   5.273 -21.971  1.00 79.83           C  
ATOM   2380  CD1 ILE A 304      85.422   7.262 -19.673  1.00 79.83           C  
ATOM   2381  N   SER A 305      87.549   2.650 -22.355  1.00 74.60           N  
ATOM   2382  CA  SER A 305      87.883   1.956 -23.594  1.00 74.60           C  
ATOM   2383  C   SER A 305      87.728   0.447 -23.440  1.00 74.60           C  
ATOM   2384  O   SER A 305      87.401  -0.251 -24.403  1.00 74.60           O  
ATOM   2385  CB  SER A 305      89.311   2.288 -24.026  1.00 74.60           C  
ATOM   2386  OG  SER A 305      90.244   1.885 -23.037  1.00 74.60           O  
ATOM   2387  N   GLY A 306      87.952  -0.192 -22.256  1.00 59.54           N  
ATOM   2388  CA  GLY A 306      87.708  -1.613 -22.068  1.00 59.54           C  
ATOM   2389  C   GLY A 306      86.234  -1.967 -22.038  1.00 59.54           C  
ATOM   2390  O   GLY A 306      85.852  -3.089 -22.377  1.00 59.54           O  
ATOM   2391  N   SER A 307      85.260  -1.090 -21.832  1.00 54.14           N  
ATOM   2392  CA  SER A 307      83.832  -1.368 -21.948  1.00 54.14           C  
ATOM   2393  C   SER A 307      83.362  -1.255 -23.393  1.00 54.14           C  
ATOM   2394  O   SER A 307      82.338  -1.834 -23.766  1.00 54.14           O  
ATOM   2395  CB  SER A 307      83.027  -0.414 -21.064  1.00 54.14           C  
ATOM   2396  OG  SER A 307      83.321   0.936 -21.384  1.00 54.14           O  
ATOM   2397  N   HIS A 308      84.135  -0.907 -24.470  1.00 45.39           N  
ATOM   2398  CA  HIS A 308      83.762  -0.921 -25.880  1.00 45.39           C  
ATOM   2399  C   HIS A 308      84.389  -2.107 -26.604  1.00 45.39           C  
ATOM   2400  O   HIS A 308      83.946  -2.481 -27.693  1.00 45.39           O  
ATOM   2401  CB  HIS A 308      84.177   0.386 -26.557  1.00 45.39           C  
ATOM   2402  CG  HIS A 308      83.022   1.235 -26.986  1.00 45.39           C  
ATOM   2403  CD2 HIS A 308      82.801   1.923 -28.131  1.00 45.39           C  
ATOM   2404  ND1 HIS A 308      81.920   1.448 -26.188  1.00 45.39           N  
ATOM   2405  CE1 HIS A 308      81.067   2.234 -26.825  1.00 45.39           C  
ATOM   2406  NE2 HIS A 308      81.579   2.536 -28.007  1.00 45.39           N  
ATOM   2407  N   HIS A 309      85.012  -3.139 -25.981  1.00 46.69           N  
ATOM   2408  CA  HIS A 309      85.382  -4.339 -26.725  1.00 46.69           C  
ATOM   2409  C   HIS A 309      84.529  -5.531 -26.306  1.00 46.69           C  
ATOM   2410  O   HIS A 309      84.611  -6.602 -26.913  1.00 46.69           O  
ATOM   2411  CB  HIS A 309      86.864  -4.656 -26.523  1.00 46.69           C  
ATOM   2412  CG  HIS A 309      87.747  -4.107 -27.598  1.00 46.69           C  
ATOM   2413  CD2 HIS A 309      88.897  -3.396 -27.527  1.00 46.69           C  
ATOM   2414  ND1 HIS A 309      87.475  -4.268 -28.940  1.00 46.69           N  
ATOM   2415  CE1 HIS A 309      88.422  -3.679 -29.650  1.00 46.69           C  
ATOM   2416  NE2 HIS A 309      89.297  -3.142 -28.817  1.00 46.69           N  
ATOM   2417  N   HIS A 310      83.344  -5.448 -25.572  1.00 41.30           N  
ATOM   2418  CA  HIS A 310      82.433  -6.586 -25.528  1.00 41.30           C  
ATOM   2419  C   HIS A 310      81.143  -6.289 -26.286  1.00 41.30           C  
ATOM   2420  O   HIS A 310      80.257  -7.143 -26.369  1.00 41.30           O  
ATOM   2421  CB  HIS A 310      82.117  -6.963 -24.080  1.00 41.30           C  
ATOM   2422  CG  HIS A 310      82.864  -8.165 -23.596  1.00 41.30           C  
ATOM   2423  CD2 HIS A 310      83.772  -8.305 -22.602  1.00 41.30           C  
ATOM   2424  ND1 HIS A 310      82.713  -9.413 -24.160  1.00 41.30           N  
ATOM   2425  CE1 HIS A 310      83.498 -10.272 -23.530  1.00 41.30           C  
ATOM   2426  NE2 HIS A 310      84.151  -9.626 -22.581  1.00 41.30           N  
ATOM   2427  N   HIS A 311      81.066  -5.447 -27.339  1.00 33.91           N  
ATOM   2428  CA  HIS A 311      79.963  -5.530 -28.288  1.00 33.91           C  
ATOM   2429  C   HIS A 311      80.474  -5.599 -29.723  1.00 33.91           C  
ATOM   2430  O   HIS A 311      79.737  -5.295 -30.665  1.00 33.91           O  
ATOM   2431  CB  HIS A 311      79.023  -4.333 -28.123  1.00 33.91           C  
ATOM   2432  CG  HIS A 311      77.786  -4.645 -27.343  1.00 33.91           C  
ATOM   2433  CD2 HIS A 311      77.357  -4.197 -26.140  1.00 33.91           C  
ATOM   2434  ND1 HIS A 311      76.823  -5.522 -27.794  1.00 33.91           N  
ATOM   2435  CE1 HIS A 311      75.852  -5.599 -26.899  1.00 33.91           C  
ATOM   2436  NE2 HIS A 311      76.152  -4.805 -25.885  1.00 33.91           N  
ATOM   2437  N   HIS A 312      81.571  -6.293 -30.009  1.00 31.39           N  
ATOM   2438  CA  HIS A 312      81.670  -6.784 -31.378  1.00 31.39           C  
ATOM   2439  C   HIS A 312      82.291  -8.175 -31.421  1.00 31.39           C  
ATOM   2440  O   HIS A 312      83.454  -8.353 -31.050  1.00 31.39           O  
ATOM   2441  CB  HIS A 312      82.489  -5.817 -32.235  1.00 31.39           C  
ATOM   2442  CG  HIS A 312      81.653  -4.887 -33.057  1.00 31.39           C  
ATOM   2443  CD2 HIS A 312      81.377  -3.571 -32.905  1.00 31.39           C  
ATOM   2444  ND1 HIS A 312      80.983  -5.295 -34.191  1.00 31.39           N  
ATOM   2445  CE1 HIS A 312      80.331  -4.265 -34.702  1.00 31.39           C  
ATOM   2446  NE2 HIS A 312      80.553  -3.207 -33.941  1.00 31.39           N  
ATOM   2447  N   HIS A 313      81.782  -9.136 -30.738  1.00 36.03           N  
ATOM   2448  CA  HIS A 313      81.804 -10.485 -31.291  1.00 36.03           C  
ATOM   2449  C   HIS A 313      80.515 -11.234 -30.967  1.00 36.03           C  
ATOM   2450  O   HIS A 313      80.045 -11.206 -29.828  1.00 36.03           O  
ATOM   2451  CB  HIS A 313      83.010 -11.261 -30.760  1.00 36.03           C  
ATOM   2452  CG  HIS A 313      84.107 -11.427 -31.763  1.00 36.03           C  
ATOM   2453  CD2 HIS A 313      85.333 -10.860 -31.840  1.00 36.03           C  
ATOM   2454  ND1 HIS A 313      83.998 -12.262 -32.854  1.00 36.03           N  
ATOM   2455  CE1 HIS A 313      85.115 -12.202 -33.559  1.00 36.03           C  
ATOM   2456  NE2 HIS A 313      85.941 -11.358 -32.967  1.00 36.03           N  
TER   
END
