# Supplementary material for: De novo design of obligate ABC-type heterotrimeric proteins
Source: Nat Struct Mol Biol. 2022 Dec 15;29(12):1266–76. doi: 10.1038/s41594-022-00879-4 (PMC9758053; doi:10.1038/s41594-022-00879-4)
Supplement: Supplementary file 4 — This compressed file contains all PDB files and scripts used in our design protocols and analyses, as well as the final design model outputs. [file 41594_2022_879_MOESM4_ESM.zip › source_data/pdbs/AF-Monomer for worms fusions/C4-DHT03-02/C4-DHT03-02_chnB_model_1_ptm_seed_0_unrelaxed.pdb]

ATOM      1  N   MET A   1      -9.198  43.165   3.882  1.00 46.02           N  
ATOM      2  CA  MET A   1      -8.853  44.318   4.711  1.00 46.02           C  
ATOM      3  C   MET A   1      -7.340  44.489   4.800  1.00 46.02           C  
ATOM      4  O   MET A   1      -6.646  43.634   5.352  1.00 46.02           O  
ATOM      5  CB  MET A   1      -9.446  44.169   6.112  1.00 46.02           C  
ATOM      6  CG  MET A   1     -10.892  44.628   6.218  1.00 46.02           C  
ATOM      7  SD  MET A   1     -11.471  44.731   7.956  1.00 46.02           S  
ATOM      8  CE  MET A   1     -13.066  45.562   7.713  1.00 46.02           C  
ATOM      9  N   GLY A   2      -6.751  44.942   3.756  1.00 54.53           N  
ATOM     10  CA  GLY A   2      -5.350  45.025   3.372  1.00 54.53           C  
ATOM     11  C   GLY A   2      -4.551  45.980   4.237  1.00 54.53           C  
ATOM     12  O   GLY A   2      -5.108  46.914   4.819  1.00 54.53           O  
ATOM     13  N   ASN A   3      -3.511  45.546   5.187  1.00 65.42           N  
ATOM     14  CA  ASN A   3      -2.526  46.067   6.128  1.00 65.42           C  
ATOM     15  C   ASN A   3      -1.773  47.260   5.546  1.00 65.42           C  
ATOM     16  O   ASN A   3      -1.106  47.138   4.517  1.00 65.42           O  
ATOM     17  CB  ASN A   3      -1.543  44.968   6.538  1.00 65.42           C  
ATOM     18  CG  ASN A   3      -2.142  43.987   7.525  1.00 65.42           C  
ATOM     19  ND2 ASN A   3      -1.506  42.831   7.675  1.00 65.42           N  
ATOM     20  OD1 ASN A   3      -3.171  44.265   8.149  1.00 65.42           O  
ATOM     21  N   THR A   4      -2.326  48.621   5.718  1.00 72.26           N  
ATOM     22  CA  THR A   4      -1.635  49.857   5.367  1.00 72.26           C  
ATOM     23  C   THR A   4      -0.637  50.245   6.455  1.00 72.26           C  
ATOM     24  O   THR A   4      -0.989  50.308   7.634  1.00 72.26           O  
ATOM     25  CB  THR A   4      -2.630  51.011   5.145  1.00 72.26           C  
ATOM     26  CG2 THR A   4      -1.923  52.250   4.609  1.00 72.26           C  
ATOM     27  OG1 THR A   4      -3.628  50.597   4.201  1.00 72.26           O  
ATOM     28  N   HIS A   5       0.585  50.346   6.173  1.00 74.19           N  
ATOM     29  CA  HIS A   5       1.662  50.723   7.081  1.00 74.19           C  
ATOM     30  C   HIS A   5       2.196  52.114   6.756  1.00 74.19           C  
ATOM     31  O   HIS A   5       2.384  52.453   5.586  1.00 74.19           O  
ATOM     32  CB  HIS A   5       2.796  49.698   7.020  1.00 74.19           C  
ATOM     33  CG  HIS A   5       2.417  48.351   7.550  1.00 74.19           C  
ATOM     34  CD2 HIS A   5       2.665  47.763   8.742  1.00 74.19           C  
ATOM     35  ND1 HIS A   5       1.691  47.439   6.813  1.00 74.19           N  
ATOM     36  CE1 HIS A   5       1.510  46.346   7.534  1.00 74.19           C  
ATOM     37  NE2 HIS A   5       2.091  46.516   8.709  1.00 74.19           N  
ATOM     38  N   PHE A   6       2.265  52.982   7.896  1.00 78.38           N  
ATOM     39  CA  PHE A   6       2.782  54.339   7.762  1.00 78.38           C  
ATOM     40  C   PHE A   6       4.180  54.446   8.361  1.00 78.38           C  
ATOM     41  O   PHE A   6       4.392  54.089   9.523  1.00 78.38           O  
ATOM     42  CB  PHE A   6       1.844  55.343   8.438  1.00 78.38           C  
ATOM     43  CG  PHE A   6       0.503  55.467   7.767  1.00 78.38           C  
ATOM     44  CD1 PHE A   6       0.306  56.381   6.738  1.00 78.38           C  
ATOM     45  CD2 PHE A   6      -0.563  54.670   8.164  1.00 78.38           C  
ATOM     46  CE1 PHE A   6      -0.934  56.497   6.114  1.00 78.38           C  
ATOM     47  CE2 PHE A   6      -1.805  54.780   7.545  1.00 78.38           C  
ATOM     48  CZ  PHE A   6      -1.989  55.696   6.522  1.00 78.38           C  
ATOM     49  N   ILE A   7       5.101  54.836   7.542  1.00 75.06           N  
ATOM     50  CA  ILE A   7       6.482  55.015   7.977  1.00 75.06           C  
ATOM     51  C   ILE A   7       6.881  56.483   7.839  1.00 75.06           C  
ATOM     52  O   ILE A   7       6.670  57.093   6.788  1.00 75.06           O  
ATOM     53  CB  ILE A   7       7.449  54.119   7.170  1.00 75.06           C  
ATOM     54  CG1 ILE A   7       7.012  52.652   7.253  1.00 75.06           C  
ATOM     55  CG2 ILE A   7       8.887  54.291   7.669  1.00 75.06           C  
ATOM     56  CD1 ILE A   7       7.668  51.751   6.216  1.00 75.06           C  
ATOM     57  N   VAL A   8       7.428  57.017   8.926  1.00 76.12           N  
ATOM     58  CA  VAL A   8       7.892  58.400   8.884  1.00 76.12           C  
ATOM     59  C   VAL A   8       9.416  58.436   8.968  1.00 76.12           C  
ATOM     60  O   VAL A   8      10.009  57.835   9.867  1.00 76.12           O  
ATOM     61  CB  VAL A   8       7.275  59.239  10.026  1.00 76.12           C  
ATOM     62  CG1 VAL A   8       7.747  60.690   9.944  1.00 76.12           C  
ATOM     63  CG2 VAL A   8       5.750  59.166   9.978  1.00 76.12           C  
ATOM     64  N   VAL A   9      10.094  59.055   7.978  1.00 74.54           N  
ATOM     65  CA  VAL A   9      11.544  59.205   7.951  1.00 74.54           C  
ATOM     66  C   VAL A   9      11.924  60.633   8.338  1.00 74.54           C  
ATOM     67  O   VAL A   9      11.435  61.595   7.740  1.00 74.54           O  
ATOM     68  CB  VAL A   9      12.125  58.856   6.562  1.00 74.54           C  
ATOM     69  CG1 VAL A   9      13.648  58.979   6.568  1.00 74.54           C  
ATOM     70  CG2 VAL A   9      11.701  57.450   6.145  1.00 74.54           C  
ATOM     71  N   HIS A  10      12.796  60.652   9.566  1.00 70.24           N  
ATOM     72  CA  HIS A  10      13.356  61.918  10.023  1.00 70.24           C  
ATOM     73  C   HIS A  10      14.817  62.056   9.608  1.00 70.24           C  
ATOM     74  O   HIS A  10      15.616  61.140   9.817  1.00 70.24           O  
ATOM     75  CB  HIS A  10      13.228  62.043  11.543  1.00 70.24           C  
ATOM     76  CG  HIS A  10      11.815  62.005  12.031  1.00 70.24           C  
ATOM     77  CD2 HIS A  10      11.082  60.995  12.556  1.00 70.24           C  
ATOM     78  ND1 HIS A  10      10.988  63.108  12.004  1.00 70.24           N  
ATOM     79  CE1 HIS A  10       9.805  62.776  12.493  1.00 70.24           C  
ATOM     80  NE2 HIS A  10       9.837  61.499  12.836  1.00 70.24           N  
ATOM     81  N   GLY A  11      15.166  62.926   8.618  1.00 65.96           N  
ATOM     82  CA  GLY A  11      16.572  63.063   8.271  1.00 65.96           C  
ATOM     83  C   GLY A  11      16.814  64.038   7.134  1.00 65.96           C  
ATOM     84  O   GLY A  11      15.917  64.797   6.760  1.00 65.96           O  
ATOM     85  N   GLY A  12      18.210  64.373   6.804  1.00 72.55           N  
ATOM     86  CA  GLY A  12      18.655  65.220   5.709  1.00 72.55           C  
ATOM     87  C   GLY A  12      18.112  64.785   4.360  1.00 72.55           C  
ATOM     88  O   GLY A  12      17.446  63.752   4.257  1.00 72.55           O  
ATOM     89  N   GLU A  13      17.878  65.651   3.352  1.00 78.00           N  
ATOM     90  CA  GLU A  13      17.354  65.488   1.999  1.00 78.00           C  
ATOM     91  C   GLU A  13      17.915  64.234   1.336  1.00 78.00           C  
ATOM     92  O   GLU A  13      17.187  63.508   0.655  1.00 78.00           O  
ATOM     93  CB  GLU A  13      17.672  66.721   1.148  1.00 78.00           C  
ATOM     94  CG  GLU A  13      16.969  66.734  -0.201  1.00 78.00           C  
ATOM     95  CD  GLU A  13      17.173  68.030  -0.972  1.00 78.00           C  
ATOM     96  OE1 GLU A  13      16.641  68.156  -2.098  1.00 78.00           O  
ATOM     97  OE2 GLU A  13      17.872  68.923  -0.445  1.00 78.00           O1-
ATOM     98  N   GLU A  14      19.099  63.887   1.711  1.00 72.59           N  
ATOM     99  CA  GLU A  14      19.811  62.751   1.133  1.00 72.59           C  
ATOM    100  C   GLU A  14      19.291  61.431   1.694  1.00 72.59           C  
ATOM    101  O   GLU A  14      19.130  60.458   0.955  1.00 72.59           O  
ATOM    102  CB  GLU A  14      21.315  62.875   1.387  1.00 72.59           C  
ATOM    103  CG  GLU A  14      22.000  63.927   0.527  1.00 72.59           C  
ATOM    104  CD  GLU A  14      23.500  64.009   0.759  1.00 72.59           C  
ATOM    105  OE1 GLU A  14      24.172  64.836   0.101  1.00 72.59           O  
ATOM    106  OE2 GLU A  14      24.008  63.240   1.605  1.00 72.59           O1-
ATOM    107  N   ALA A  15      18.986  61.360   3.002  1.00 70.69           N  
ATOM    108  CA  ALA A  15      18.425  60.186   3.667  1.00 70.69           C  
ATOM    109  C   ALA A  15      16.984  59.942   3.225  1.00 70.69           C  
ATOM    110  O   ALA A  15      16.585  58.799   2.996  1.00 70.69           O  
ATOM    111  CB  ALA A  15      18.492  60.351   5.183  1.00 70.69           C  
ATOM    112  N   ARG A  16      16.245  61.041   2.931  1.00 80.40           N  
ATOM    113  CA  ARG A  16      14.861  60.955   2.475  1.00 80.40           C  
ATOM    114  C   ARG A  16      14.789  60.469   1.032  1.00 80.40           C  
ATOM    115  O   ARG A  16      13.922  59.665   0.684  1.00 80.40           O  
ATOM    116  CB  ARG A  16      14.166  62.312   2.606  1.00 80.40           C  
ATOM    117  CG  ARG A  16      13.868  62.715   4.041  1.00 80.40           C  
ATOM    118  CD  ARG A  16      12.913  63.899   4.108  1.00 80.40           C  
ATOM    119  NE  ARG A  16      13.500  65.098   3.519  1.00 80.40           N  
ATOM    120  CZ  ARG A  16      13.313  66.335   3.972  1.00 80.40           C  
ATOM    121  NH1 ARG A  16      12.546  66.559   5.033  1.00 80.40           N1+
ATOM    122  NH2 ARG A  16      13.895  67.356   3.360  1.00 80.40           N  
ATOM    123  N   GLN A  17      15.645  60.950   0.243  1.00 81.60           N  
ATOM    124  CA  GLN A  17      15.724  60.551  -1.158  1.00 81.60           C  
ATOM    125  C   GLN A  17      16.122  59.084  -1.290  1.00 81.60           C  
ATOM    126  O   GLN A  17      15.573  58.359  -2.121  1.00 81.60           O  
ATOM    127  CB  GLN A  17      16.717  61.435  -1.915  1.00 81.60           C  
ATOM    128  CG  GLN A  17      16.681  61.248  -3.425  1.00 81.60           C  
ATOM    129  CD  GLN A  17      17.527  62.268  -4.164  1.00 81.60           C  
ATOM    130  NE2 GLN A  17      17.472  62.234  -5.491  1.00 81.60           N  
ATOM    131  OE1 GLN A  17      18.224  63.079  -3.546  1.00 81.60           O  
ATOM    132  N   LEU A  18      17.077  58.646  -0.504  1.00 79.20           N  
ATOM    133  CA  LEU A  18      17.553  57.266  -0.484  1.00 79.20           C  
ATOM    134  C   LEU A  18      16.465  56.323   0.021  1.00 79.20           C  
ATOM    135  O   LEU A  18      16.276  55.236  -0.529  1.00 79.20           O  
ATOM    136  CB  LEU A  18      18.801  57.142   0.394  1.00 79.20           C  
ATOM    137  CG  LEU A  18      20.123  57.574  -0.241  1.00 79.20           C  
ATOM    138  CD1 LEU A  18      21.205  57.707   0.825  1.00 79.20           C  
ATOM    139  CD2 LEU A  18      20.547  56.585  -1.321  1.00 79.20           C  
ATOM    140  N   ALA A  19      15.718  56.765   1.047  1.00 80.43           N  
ATOM    141  CA  ALA A  19      14.604  56.013   1.621  1.00 80.43           C  
ATOM    142  C   ALA A  19      13.448  55.904   0.631  1.00 80.43           C  
ATOM    143  O   ALA A  19      12.866  54.830   0.463  1.00 80.43           O  
ATOM    144  CB  ALA A  19      14.132  56.669   2.916  1.00 80.43           C  
ATOM    145  N   GLU A  20      13.176  56.953  -0.063  1.00 85.45           N  
ATOM    146  CA  GLU A  20      12.135  56.987  -1.085  1.00 85.45           C  
ATOM    147  C   GLU A  20      12.485  56.080  -2.261  1.00 85.45           C  
ATOM    148  O   GLU A  20      11.647  55.301  -2.722  1.00 85.45           O  
ATOM    149  CB  GLU A  20      11.909  58.420  -1.576  1.00 85.45           C  
ATOM    150  CG  GLU A  20      10.783  58.553  -2.591  1.00 85.45           C  
ATOM    151  CD  GLU A  20      10.564  59.982  -3.059  1.00 85.45           C  
ATOM    152  OE1 GLU A  20       9.785  60.194  -4.018  1.00 85.45           O  
ATOM    153  OE2 GLU A  20      11.175  60.898  -2.465  1.00 85.45           O1-
ATOM    154  N   THR A  21      13.677  56.173  -2.770  1.00 85.28           N  
ATOM    155  CA  THR A  21      14.154  55.369  -3.889  1.00 85.28           C  
ATOM    156  C   THR A  21      14.163  53.886  -3.525  1.00 85.28           C  
ATOM    157  O   THR A  21      13.740  53.044  -4.320  1.00 85.28           O  
ATOM    158  CB  THR A  21      15.567  55.801  -4.324  1.00 85.28           C  
ATOM    159  CG2 THR A  21      16.045  54.990  -5.524  1.00 85.28           C  
ATOM    160  OG1 THR A  21      15.547  57.190  -4.678  1.00 85.28           O  
ATOM    161  N   ALA A  22      14.648  53.559  -2.341  1.00 82.07           N  
ATOM    162  CA  ALA A  22      14.751  52.183  -1.861  1.00 82.07           C  
ATOM    163  C   ALA A  22      13.369  51.555  -1.694  1.00 82.07           C  
ATOM    164  O   ALA A  22      13.142  50.419  -2.114  1.00 82.07           O  
ATOM    165  CB  ALA A  22      15.517  52.135  -0.542  1.00 82.07           C  
ATOM    166  N   VAL A  23      12.421  52.245  -1.143  1.00 84.01           N  
ATOM    167  CA  VAL A  23      11.062  51.782  -0.884  1.00 84.01           C  
ATOM    168  C   VAL A  23      10.297  51.661  -2.200  1.00 84.01           C  
ATOM    169  O   VAL A  23       9.534  50.714  -2.397  1.00 84.01           O  
ATOM    170  CB  VAL A  23      10.314  52.729   0.081  1.00 84.01           C  
ATOM    171  CG1 VAL A  23       8.847  52.322   0.208  1.00 84.01           C  
ATOM    172  CG2 VAL A  23      10.991  52.736   1.451  1.00 84.01           C  
ATOM    173  N   ARG A  24      10.570  52.571  -3.173  1.00 85.76           N  
ATOM    174  CA  ARG A  24       9.997  52.506  -4.513  1.00 85.76           C  
ATOM    175  C   ARG A  24      10.477  51.262  -5.254  1.00 85.76           C  
ATOM    176  O   ARG A  24       9.688  50.581  -5.912  1.00 85.76           O  
ATOM    177  CB  ARG A  24      10.353  53.762  -5.311  1.00 85.76           C  
ATOM    178  CG  ARG A  24       9.552  53.923  -6.594  1.00 85.76           C  
ATOM    179  CD  ARG A  24       9.919  55.205  -7.330  1.00 85.76           C  
ATOM    180  NE  ARG A  24       9.315  56.377  -6.702  1.00 85.76           N  
ATOM    181  CZ  ARG A  24       9.438  57.624  -7.149  1.00 85.76           C  
ATOM    182  NH1 ARG A  24      10.147  57.886  -8.241  1.00 85.76           N1+
ATOM    183  NH2 ARG A  24       8.846  58.617  -6.500  1.00 85.76           N  
ATOM    184  N   GLU A  25      11.711  50.969  -5.180  1.00 83.29           N  
ATOM    185  CA  GLU A  25      12.321  49.816  -5.835  1.00 83.29           C  
ATOM    186  C   GLU A  25      11.856  48.509  -5.200  1.00 83.29           C  
ATOM    187  O   GLU A  25      11.636  47.517  -5.898  1.00 83.29           O  
ATOM    188  CB  GLU A  25      13.848  49.913  -5.783  1.00 83.29           C  
ATOM    189  CG  GLU A  25      14.434  50.925  -6.756  1.00 83.29           C  
ATOM    190  CD  GLU A  25      15.949  50.853  -6.857  1.00 83.29           C  
ATOM    191  OE1 GLU A  25      16.544  51.647  -7.621  1.00 83.29           O  
ATOM    192  OE2 GLU A  25      16.545  49.996  -6.169  1.00 83.29           O1-
ATOM    193  N   ILE A  26      11.705  48.492  -3.917  1.00 79.23           N  
ATOM    194  CA  ILE A  26      11.202  47.339  -3.179  1.00 79.23           C  
ATOM    195  C   ILE A  26       9.742  47.086  -3.548  1.00 79.23           C  
ATOM    196  O   ILE A  26       9.335  45.939  -3.745  1.00 79.23           O  
ATOM    197  CB  ILE A  26      11.341  47.540  -1.653  1.00 79.23           C  
ATOM    198  CG1 ILE A  26      12.820  47.570  -1.251  1.00 79.23           C  
ATOM    199  CG2 ILE A  26      10.588  46.444  -0.893  1.00 79.23           C  
ATOM    200  CD1 ILE A  26      13.059  47.971   0.198  1.00 79.23           C  
ATOM    201  N   SER A  27       9.015  48.204  -3.655  1.00 80.93           N  
ATOM    202  CA  SER A  27       7.607  48.143  -4.030  1.00 80.93           C  
ATOM    203  C   SER A  27       7.435  47.607  -5.447  1.00 80.93           C  
ATOM    204  O   SER A  27       6.543  46.795  -5.706  1.00 80.93           O  
ATOM    205  CB  SER A  27       6.961  49.524  -3.916  1.00 80.93           C  
ATOM    206  OG  SER A  27       5.611  49.485  -4.347  1.00 80.93           O  
ATOM    207  N   LYS A  28       8.267  48.090  -6.396  1.00 81.60           N  
ATOM    208  CA  LYS A  28       8.254  47.649  -7.787  1.00 81.60           C  
ATOM    209  C   LYS A  28       8.567  46.159  -7.895  1.00 81.60           C  
ATOM    210  O   LYS A  28       7.917  45.437  -8.654  1.00 81.60           O  
ATOM    211  CB  LYS A  28       9.256  48.455  -8.615  1.00 81.60           C  
ATOM    212  CG  LYS A  28       9.127  48.247 -10.117  1.00 81.60           C  
ATOM    213  CD  LYS A  28      10.082  49.147 -10.890  1.00 81.60           C  
ATOM    214  CE  LYS A  28      10.001  48.893 -12.390  1.00 81.60           C  
ATOM    215  NZ  LYS A  28      10.925  49.784 -13.153  1.00 81.60           N1+
ATOM    216  N   LYS A  29       9.463  45.719  -7.137  1.00 78.48           N  
ATOM    217  CA  LYS A  29       9.879  44.319  -7.139  1.00 78.48           C  
ATOM    218  C   LYS A  29       8.805  43.425  -6.528  1.00 78.48           C  
ATOM    219  O   LYS A  29       8.538  42.331  -7.032  1.00 78.48           O  
ATOM    220  CB  LYS A  29      11.196  44.149  -6.380  1.00 78.48           C  
ATOM    221  CG  LYS A  29      11.818  42.767  -6.519  1.00 78.48           C  
ATOM    222  CD  LYS A  29      13.150  42.676  -5.785  1.00 78.48           C  
ATOM    223  CE  LYS A  29      13.729  41.270  -5.848  1.00 78.48           C  
ATOM    224  NZ  LYS A  29      15.045  41.181  -5.148  1.00 78.48           N1+
ATOM    225  N   GLU A  30       8.183  43.848  -5.485  1.00 78.27           N  
ATOM    226  CA  GLU A  30       7.274  43.033  -4.687  1.00 78.27           C  
ATOM    227  C   GLU A  30       5.819  43.300  -5.062  1.00 78.27           C  
ATOM    228  O   GLU A  30       4.921  42.564  -4.650  1.00 78.27           O  
ATOM    229  CB  GLU A  30       7.489  43.294  -3.194  1.00 78.27           C  
ATOM    230  CG  GLU A  30       8.844  42.832  -2.677  1.00 78.27           C  
ATOM    231  CD  GLU A  30       8.999  41.320  -2.668  1.00 78.27           C  
ATOM    232  OE1 GLU A  30      10.137  40.825  -2.833  1.00 78.27           O  
ATOM    233  OE2 GLU A  30       7.974  40.624  -2.493  1.00 78.27           O1-
ATOM    234  N   GLY A  31       5.530  44.286  -6.013  1.00 79.15           N  
ATOM    235  CA  GLY A  31       4.193  44.582  -6.502  1.00 79.15           C  
ATOM    236  C   GLY A  31       3.304  45.227  -5.455  1.00 79.15           C  
ATOM    237  O   GLY A  31       2.101  44.960  -5.405  1.00 79.15           O  
ATOM    238  N   THR A  32       3.926  46.044  -4.478  1.00 80.21           N  
ATOM    239  CA  THR A  32       3.210  46.728  -3.406  1.00 80.21           C  
ATOM    240  C   THR A  32       2.932  48.181  -3.783  1.00 80.21           C  
ATOM    241  O   THR A  32       3.667  48.774  -4.576  1.00 80.21           O  
ATOM    242  CB  THR A  32       4.003  46.681  -2.086  1.00 80.21           C  
ATOM    243  CG2 THR A  32       4.135  45.250  -1.575  1.00 80.21           C  
ATOM    244  OG1 THR A  32       5.312  47.222  -2.302  1.00 80.21           O  
ATOM    245  N   GLU A  33       1.709  48.685  -3.409  1.00 81.57           N  
ATOM    246  CA  GLU A  33       1.345  50.080  -3.639  1.00 81.57           C  
ATOM    247  C   GLU A  33       1.943  50.989  -2.568  1.00 81.57           C  
ATOM    248  O   GLU A  33       1.782  50.737  -1.372  1.00 81.57           O  
ATOM    249  CB  GLU A  33      -0.177  50.239  -3.675  1.00 81.57           C  
ATOM    250  CG  GLU A  33      -0.836  49.580  -4.877  1.00 81.57           C  
ATOM    251  CD  GLU A  33      -2.347  49.749  -4.901  1.00 81.57           C  
ATOM    252  OE1 GLU A  33      -3.003  49.216  -5.825  1.00 81.57           O  
ATOM    253  OE2 GLU A  33      -2.878  50.421  -3.989  1.00 81.57           O1-
ATOM    254  N   VAL A  34       2.770  51.989  -3.079  1.00 83.25           N  
ATOM    255  CA  VAL A  34       3.447  52.881  -2.143  1.00 83.25           C  
ATOM    256  C   VAL A  34       3.086  54.331  -2.458  1.00 83.25           C  
ATOM    257  O   VAL A  34       3.004  54.717  -3.627  1.00 83.25           O  
ATOM    258  CB  VAL A  34       4.980  52.692  -2.186  1.00 83.25           C  
ATOM    259  CG1 VAL A  34       5.672  53.663  -1.232  1.00 83.25           C  
ATOM    260  CG2 VAL A  34       5.349  51.250  -1.846  1.00 83.25           C  
ATOM    261  N   ARG A  35       2.688  55.148  -1.409  1.00 85.58           N  
ATOM    262  CA  ARG A  35       2.447  56.584  -1.517  1.00 85.58           C  
ATOM    263  C   ARG A  35       3.437  57.371  -0.664  1.00 85.58           C  
ATOM    264  O   ARG A  35       3.670  57.032   0.498  1.00 85.58           O  
ATOM    265  CB  ARG A  35       1.014  56.922  -1.102  1.00 85.58           C  
ATOM    266  CG  ARG A  35       0.611  58.359  -1.393  1.00 85.58           C  
ATOM    267  CD  ARG A  35      -0.842  58.623  -1.025  1.00 85.58           C  
ATOM    268  NE  ARG A  35      -1.192  60.031  -1.187  1.00 85.58           N  
ATOM    269  CZ  ARG A  35      -2.402  60.541  -0.975  1.00 85.58           C  
ATOM    270  NH1 ARG A  35      -3.407  59.764  -0.586  1.00 85.58           N1+
ATOM    271  NH2 ARG A  35      -2.610  61.837  -1.152  1.00 85.58           N  
ATOM    272  N   PHE A  36       4.045  58.461  -1.333  1.00 87.42           N  
ATOM    273  CA  PHE A  36       5.017  59.302  -0.646  1.00 87.42           C  
ATOM    274  C   PHE A  36       4.456  60.700  -0.413  1.00 87.42           C  
ATOM    275  O   PHE A  36       3.851  61.289  -1.312  1.00 87.42           O  
ATOM    276  CB  PHE A  36       6.319  59.386  -1.448  1.00 87.42           C  
ATOM    277  CG  PHE A  36       6.948  58.047  -1.726  1.00 87.42           C  
ATOM    278  CD1 PHE A  36       7.826  57.473  -0.816  1.00 87.42           C  
ATOM    279  CD2 PHE A  36       6.660  57.363  -2.900  1.00 87.42           C  
ATOM    280  CE1 PHE A  36       8.410  56.234  -1.071  1.00 87.42           C  
ATOM    281  CE2 PHE A  36       7.239  56.124  -3.161  1.00 87.42           C  
ATOM    282  CZ  PHE A  36       8.114  55.562  -2.247  1.00 87.42           C  
ATOM    283  N   GLU A  37       4.587  61.199   0.842  1.00 86.89           N  
ATOM    284  CA  GLU A  37       4.220  62.575   1.166  1.00 86.89           C  
ATOM    285  C   GLU A  37       5.367  63.303   1.862  1.00 86.89           C  
ATOM    286  O   GLU A  37       5.874  62.838   2.885  1.00 86.89           O  
ATOM    287  CB  GLU A  37       2.967  62.605   2.045  1.00 86.89           C  
ATOM    288  CG  GLU A  37       2.367  63.993   2.214  1.00 86.89           C  
ATOM    289  CD  GLU A  37       1.057  63.990   2.986  1.00 86.89           C  
ATOM    290  OE1 GLU A  37       0.415  65.060   3.095  1.00 86.89           O  
ATOM    291  OE2 GLU A  37       0.670  62.911   3.486  1.00 86.89           O1-
ATOM    292  N   LYS A  38       5.853  64.463   1.224  1.00 83.97           N  
ATOM    293  CA  LYS A  38       6.917  65.278   1.802  1.00 83.97           C  
ATOM    294  C   LYS A  38       6.350  66.509   2.501  1.00 83.97           C  
ATOM    295  O   LYS A  38       5.676  67.330   1.874  1.00 83.97           O  
ATOM    296  CB  LYS A  38       7.917  65.701   0.724  1.00 83.97           C  
ATOM    297  CG  LYS A  38       8.714  64.548   0.133  1.00 83.97           C  
ATOM    298  CD  LYS A  38       9.702  65.033  -0.919  1.00 83.97           C  
ATOM    299  CE  LYS A  38      10.417  63.870  -1.596  1.00 83.97           C  
ATOM    300  NZ  LYS A  38      11.373  64.342  -2.642  1.00 83.97           N1+
ATOM    301  N   LYS A  39       6.301  66.515   3.818  1.00 80.85           N  
ATOM    302  CA  LYS A  39       5.781  67.667   4.551  1.00 80.85           C  
ATOM    303  C   LYS A  39       6.738  68.089   5.661  1.00 80.85           C  
ATOM    304  O   LYS A  39       7.146  67.266   6.483  1.00 80.85           O  
ATOM    305  CB  LYS A  39       4.404  67.352   5.137  1.00 80.85           C  
ATOM    306  CG  LYS A  39       3.631  68.581   5.595  1.00 80.85           C  
ATOM    307  CD  LYS A  39       2.240  68.213   6.092  1.00 80.85           C  
ATOM    308  CE  LYS A  39       1.481  69.436   6.591  1.00 80.85           C  
ATOM    309  NZ  LYS A  39       0.120  69.078   7.089  1.00 80.85           N1+
ATOM    310  N   ASP A  40       7.273  69.400   5.676  1.00 78.94           N  
ATOM    311  CA  ASP A  40       7.961  70.010   6.809  1.00 78.94           C  
ATOM    312  C   ASP A  40       9.242  69.250   7.147  1.00 78.94           C  
ATOM    313  O   ASP A  40       9.518  68.977   8.317  1.00 78.94           O  
ATOM    314  CB  ASP A  40       7.042  70.059   8.032  1.00 78.94           C  
ATOM    315  CG  ASP A  40       5.856  70.990   7.844  1.00 78.94           C  
ATOM    316  OD1 ASP A  40       6.004  72.040   7.182  1.00 78.94           O  
ATOM    317  OD2 ASP A  40       4.766  70.672   8.368  1.00 78.94           O1-
ATOM    318  N   GLY A  41      10.031  68.757   6.091  1.00 72.80           N  
ATOM    319  CA  GLY A  41      11.302  68.124   6.402  1.00 72.80           C  
ATOM    320  C   GLY A  41      11.160  66.669   6.806  1.00 72.80           C  
ATOM    321  O   GLY A  41      12.122  66.051   7.268  1.00 72.80           O  
ATOM    322  N   LEU A  42       9.720  66.088   6.705  1.00 82.47           N  
ATOM    323  CA  LEU A  42       9.416  64.686   6.971  1.00 82.47           C  
ATOM    324  C   LEU A  42       8.951  63.980   5.701  1.00 82.47           C  
ATOM    325  O   LEU A  42       8.304  64.592   4.847  1.00 82.47           O  
ATOM    326  CB  LEU A  42       8.344  64.566   8.057  1.00 82.47           C  
ATOM    327  CG  LEU A  42       8.687  65.174   9.417  1.00 82.47           C  
ATOM    328  CD1 LEU A  42       7.445  65.232  10.300  1.00 82.47           C  
ATOM    329  CD2 LEU A  42       9.795  64.377  10.096  1.00 82.47           C  
ATOM    330  N   LEU A  43       9.474  62.714   5.485  1.00 83.04           N  
ATOM    331  CA  LEU A  43       8.991  61.841   4.421  1.00 83.04           C  
ATOM    332  C   LEU A  43       8.044  60.782   4.975  1.00 83.04           C  
ATOM    333  O   LEU A  43       8.424  59.998   5.847  1.00 83.04           O  
ATOM    334  CB  LEU A  43      10.166  61.167   3.706  1.00 83.04           C  
ATOM    335  CG  LEU A  43       9.808  60.196   2.579  1.00 83.04           C  
ATOM    336  CD1 LEU A  43       9.194  60.951   1.405  1.00 83.04           C  
ATOM    337  CD2 LEU A  43      11.040  59.416   2.134  1.00 83.04           C  
ATOM    338  N   SER A  44       6.708  60.976   4.629  1.00 84.57           N  
ATOM    339  CA  SER A  44       5.696  60.002   5.024  1.00 84.57           C  
ATOM    340  C   SER A  44       5.460  58.973   3.924  1.00 84.57           C  
ATOM    341  O   SER A  44       5.188  59.335   2.777  1.00 84.57           O  
ATOM    342  CB  SER A  44       4.382  60.703   5.369  1.00 84.57           C  
ATOM    343  OG  SER A  44       4.565  61.619   6.435  1.00 84.57           O  
ATOM    344  N   ILE A  45       5.680  57.612   4.265  1.00 85.03           N  
ATOM    345  CA  ILE A  45       5.569  56.519   3.306  1.00 85.03           C  
ATOM    346  C   ILE A  45       4.386  55.626   3.675  1.00 85.03           C  
ATOM    347  O   ILE A  45       4.321  55.101   4.789  1.00 85.03           O  
ATOM    348  CB  ILE A  45       6.869  55.687   3.243  1.00 85.03           C  
ATOM    349  CG1 ILE A  45       8.072  56.596   2.967  1.00 85.03           C  
ATOM    350  CG2 ILE A  45       6.757  54.589   2.182  1.00 85.03           C  
ATOM    351  CD1 ILE A  45       9.420  55.925   3.192  1.00 85.03           C  
ATOM    352  N   GLU A  46       3.446  55.633   2.741  1.00 83.68           N  
ATOM    353  CA  GLU A  46       2.302  54.740   2.896  1.00 83.68           C  
ATOM    354  C   GLU A  46       2.417  53.529   1.975  1.00 83.68           C  
ATOM    355  O   GLU A  46       2.460  53.676   0.751  1.00 83.68           O  
ATOM    356  CB  GLU A  46       0.995  55.489   2.619  1.00 83.68           C  
ATOM    357  CG  GLU A  46      -0.255  54.662   2.885  1.00 83.68           C  
ATOM    358  CD  GLU A  46      -1.543  55.395   2.541  1.00 83.68           C  
ATOM    359  OE1 GLU A  46      -2.626  54.769   2.583  1.00 83.68           O  
ATOM    360  OE2 GLU A  46      -1.467  56.603   2.226  1.00 83.68           O1-
ATOM    361  N   VAL A  47       2.620  52.272   2.629  1.00 80.92           N  
ATOM    362  CA  VAL A  47       2.772  51.053   1.841  1.00 80.92           C  
ATOM    363  C   VAL A  47       1.556  50.152   2.041  1.00 80.92           C  
ATOM    364  O   VAL A  47       1.185  49.843   3.176  1.00 80.92           O  
ATOM    365  CB  VAL A  47       4.065  50.295   2.214  1.00 80.92           C  
ATOM    366  CG1 VAL A  47       4.286  49.110   1.276  1.00 80.92           C  
ATOM    367  CG2 VAL A  47       5.267  51.238   2.179  1.00 80.92           C  
ATOM    368  N   LYS A  48       0.840  49.851   0.933  1.00 80.98           N  
ATOM    369  CA  LYS A  48      -0.328  48.977   0.995  1.00 80.98           C  
ATOM    370  C   LYS A  48       0.041  47.541   0.633  1.00 80.98           C  
ATOM    371  O   LYS A  48       0.903  47.311  -0.218  1.00 80.98           O  
ATOM    372  CB  LYS A  48      -1.429  49.485   0.063  1.00 80.98           C  
ATOM    373  CG  LYS A  48      -2.057  50.798   0.506  1.00 80.98           C  
ATOM    374  CD  LYS A  48      -3.224  51.191  -0.393  1.00 80.98           C  
ATOM    375  CE  LYS A  48      -3.829  52.523   0.026  1.00 80.98           C  
ATOM    376  NZ  LYS A  48      -4.965  52.918  -0.859  1.00 80.98           N1+
ATOM    377  N   ASN A  49      -0.422  46.462   1.392  1.00 73.01           N  
ATOM    378  CA  ASN A  49      -0.308  45.055   1.023  1.00 73.01           C  
ATOM    379  C   ASN A  49       1.114  44.538   1.227  1.00 73.01           C  
ATOM    380  O   ASN A  49       1.668  43.874   0.348  1.00 73.01           O  
ATOM    381  CB  ASN A  49      -0.749  44.843  -0.427  1.00 73.01           C  
ATOM    382  CG  ASN A  49      -2.227  45.113  -0.632  1.00 73.01           C  
ATOM    383  ND2 ASN A  49      -2.575  45.640  -1.800  1.00 73.01           N  
ATOM    384  OD1 ASN A  49      -3.047  44.850   0.251  1.00 73.01           O  
ATOM    385  N   LEU A  50       1.790  44.905   2.399  1.00 72.62           N  
ATOM    386  CA  LEU A  50       3.164  44.527   2.710  1.00 72.62           C  
ATOM    387  C   LEU A  50       3.205  43.210   3.479  1.00 72.62           C  
ATOM    388  O   LEU A  50       2.471  43.031   4.453  1.00 72.62           O  
ATOM    389  CB  LEU A  50       3.851  45.628   3.523  1.00 72.62           C  
ATOM    390  CG  LEU A  50       5.380  45.634   3.498  1.00 72.62           C  
ATOM    391  CD1 LEU A  50       5.888  46.630   2.460  1.00 72.62           C  
ATOM    392  CD2 LEU A  50       5.937  45.963   4.879  1.00 72.62           C  
ATOM    393  N   SER A  51       3.840  42.294   3.048  1.00 78.27           N  
ATOM    394  CA  SER A  51       4.115  41.106   3.850  1.00 78.27           C  
ATOM    395  C   SER A  51       4.863  41.465   5.130  1.00 78.27           C  
ATOM    396  O   SER A  51       5.521  42.504   5.201  1.00 78.27           O  
ATOM    397  CB  SER A  51       4.926  40.091   3.043  1.00 78.27           C  
ATOM    398  OG  SER A  51       6.257  40.541   2.860  1.00 78.27           O  
ATOM    399  N   GLU A  52       4.631  40.787   6.277  1.00 79.30           N  
ATOM    400  CA  GLU A  52       5.287  40.980   7.567  1.00 79.30           C  
ATOM    401  C   GLU A  52       6.806  40.959   7.423  1.00 79.30           C  
ATOM    402  O   GLU A  52       7.508  41.731   8.078  1.00 79.30           O  
ATOM    403  CB  GLU A  52       4.837  39.909   8.564  1.00 79.30           C  
ATOM    404  CG  GLU A  52       3.479  40.186   9.193  1.00 79.30           C  
ATOM    405  CD  GLU A  52       3.075  39.147  10.226  1.00 79.30           C  
ATOM    406  OE1 GLU A  52       1.964  39.257  10.795  1.00 79.30           O  
ATOM    407  OE2 GLU A  52       3.874  38.216  10.471  1.00 79.30           O1-
ATOM    408  N   GLU A  53       7.315  40.155   6.573  1.00 80.95           N  
ATOM    409  CA  GLU A  53       8.739  40.040   6.280  1.00 80.95           C  
ATOM    410  C   GLU A  53       9.259  41.285   5.569  1.00 80.95           C  
ATOM    411  O   GLU A  53      10.327  41.800   5.907  1.00 80.95           O  
ATOM    412  CB  GLU A  53       9.016  38.796   5.431  1.00 80.95           C  
ATOM    413  CG  GLU A  53      10.496  38.506   5.229  1.00 80.95           C  
ATOM    414  CD  GLU A  53      10.756  37.235   4.436  1.00 80.95           C  
ATOM    415  OE1 GLU A  53      11.938  36.894   4.204  1.00 80.95           O  
ATOM    416  OE2 GLU A  53       9.767  36.575   4.042  1.00 80.95           O1-
ATOM    417  N   LEU A  54       8.592  41.799   4.608  1.00 75.68           N  
ATOM    418  CA  LEU A  54       8.932  42.996   3.847  1.00 75.68           C  
ATOM    419  C   LEU A  54       8.817  44.244   4.716  1.00 75.68           C  
ATOM    420  O   LEU A  54       9.638  45.157   4.610  1.00 75.68           O  
ATOM    421  CB  LEU A  54       8.026  43.128   2.620  1.00 75.68           C  
ATOM    422  CG  LEU A  54       8.382  44.237   1.630  1.00 75.68           C  
ATOM    423  CD1 LEU A  54       9.783  44.018   1.069  1.00 75.68           C  
ATOM    424  CD2 LEU A  54       7.354  44.301   0.505  1.00 75.68           C  
ATOM    425  N   GLN A  55       7.817  44.216   5.525  1.00 74.64           N  
ATOM    426  CA  GLN A  55       7.645  45.276   6.513  1.00 74.64           C  
ATOM    427  C   GLN A  55       8.851  45.361   7.444  1.00 74.64           C  
ATOM    428  O   GLN A  55       9.337  46.455   7.741  1.00 74.64           O  
ATOM    429  CB  GLN A  55       6.369  45.051   7.326  1.00 74.64           C  
ATOM    430  CG  GLN A  55       6.092  46.142   8.352  1.00 74.64           C  
ATOM    431  CD  GLN A  55       4.859  45.862   9.189  1.00 74.64           C  
ATOM    432  NE2 GLN A  55       4.446  46.843   9.984  1.00 74.64           N  
ATOM    433  OE1 GLN A  55       4.280  44.773   9.121  1.00 74.64           O  
ATOM    434  N   ARG A  56       9.325  44.302   7.961  1.00 82.34           N  
ATOM    435  CA  ARG A  56      10.498  44.209   8.823  1.00 82.34           C  
ATOM    436  C   ARG A  56      11.753  44.676   8.093  1.00 82.34           C  
ATOM    437  O   ARG A  56      12.587  45.379   8.666  1.00 82.34           O  
ATOM    438  CB  ARG A  56      10.686  42.776   9.324  1.00 82.34           C  
ATOM    439  CG  ARG A  56       9.716  42.376  10.423  1.00 82.34           C  
ATOM    440  CD  ARG A  56       9.987  40.965  10.928  1.00 82.34           C  
ATOM    441  NE  ARG A  56       8.940  40.507  11.837  1.00 82.34           N  
ATOM    442  CZ  ARG A  56       8.860  39.281  12.346  1.00 82.34           C  
ATOM    443  NH1 ARG A  56       9.768  38.361  12.043  1.00 82.34           N1+
ATOM    444  NH2 ARG A  56       7.864  38.971  13.163  1.00 82.34           N  
ATOM    445  N   LEU A  57      11.832  44.297   6.880  1.00 80.85           N  
ATOM    446  CA  LEU A  57      12.971  44.666   6.047  1.00 80.85           C  
ATOM    447  C   LEU A  57      12.995  46.170   5.796  1.00 80.85           C  
ATOM    448  O   LEU A  57      14.050  46.802   5.885  1.00 80.85           O  
ATOM    449  CB  LEU A  57      12.929  43.913   4.715  1.00 80.85           C  
ATOM    450  CG  LEU A  57      13.361  42.447   4.750  1.00 80.85           C  
ATOM    451  CD1 LEU A  57      13.055  41.772   3.418  1.00 80.85           C  
ATOM    452  CD2 LEU A  57      14.845  42.336   5.084  1.00 80.85           C  
ATOM    453  N   ILE A  58      11.798  46.767   5.455  1.00 79.61           N  
ATOM    454  CA  ILE A  58      11.653  48.192   5.182  1.00 79.61           C  
ATOM    455  C   ILE A  58      11.930  48.991   6.454  1.00 79.61           C  
ATOM    456  O   ILE A  58      12.610  50.020   6.412  1.00 79.61           O  
ATOM    457  CB  ILE A  58      10.244  48.522   4.639  1.00 79.61           C  
ATOM    458  CG1 ILE A  58      10.076  47.967   3.220  1.00 79.61           C  
ATOM    459  CG2 ILE A  58       9.994  50.032   4.669  1.00 79.61           C  
ATOM    460  CD1 ILE A  58       8.671  48.125   2.656  1.00 79.61           C  
ATOM    461  N   GLN A  59      11.495  48.539   7.625  1.00 81.33           N  
ATOM    462  CA  GLN A  59      11.752  49.174   8.914  1.00 81.33           C  
ATOM    463  C   GLN A  59      13.237  49.125   9.264  1.00 81.33           C  
ATOM    464  O   GLN A  59      13.794  50.103   9.766  1.00 81.33           O  
ATOM    465  CB  GLN A  59      10.930  48.505  10.017  1.00 81.33           C  
ATOM    466  CG  GLN A  59       9.452  48.873   9.992  1.00 81.33           C  
ATOM    467  CD  GLN A  59       8.647  48.139  11.047  1.00 81.33           C  
ATOM    468  NE2 GLN A  59       7.402  48.560  11.242  1.00 81.33           N  
ATOM    469  OE1 GLN A  59       9.139  47.200  11.680  1.00 81.33           O  
ATOM    470  N   GLU A  60      13.780  47.991   9.101  1.00 85.55           N  
ATOM    471  CA  GLU A  60      15.211  47.800   9.316  1.00 85.55           C  
ATOM    472  C   GLU A  60      16.033  48.719   8.417  1.00 85.55           C  
ATOM    473  O   GLU A  60      17.028  49.298   8.855  1.00 85.55           O  
ATOM    474  CB  GLU A  60      15.602  46.340   9.074  1.00 85.55           C  
ATOM    475  CG  GLU A  60      17.029  46.009   9.484  1.00 85.55           C  
ATOM    476  CD  GLU A  60      17.364  44.532   9.352  1.00 85.55           C  
ATOM    477  OE1 GLU A  60      18.528  44.148   9.609  1.00 85.55           O  
ATOM    478  OE2 GLU A  60      16.455  43.752   8.991  1.00 85.55           O1-
ATOM    479  N   LEU A  61      15.620  48.808   7.117  1.00 84.67           N  
ATOM    480  CA  LEU A  61      16.266  49.684   6.145  1.00 84.67           C  
ATOM    481  C   LEU A  61      16.167  51.142   6.581  1.00 84.67           C  
ATOM    482  O   LEU A  61      17.171  51.860   6.591  1.00 84.67           O  
ATOM    483  CB  LEU A  61      15.635  49.508   4.762  1.00 84.67           C  
ATOM    484  CG  LEU A  61      16.115  50.466   3.671  1.00 84.67           C  
ATOM    485  CD1 LEU A  61      17.594  50.235   3.376  1.00 84.67           C  
ATOM    486  CD2 LEU A  61      15.280  50.300   2.406  1.00 84.67           C  
ATOM    487  N   LEU A  62      14.963  51.575   6.925  1.00 82.79           N  
ATOM    488  CA  LEU A  62      14.706  52.960   7.301  1.00 82.79           C  
ATOM    489  C   LEU A  62      15.481  53.334   8.561  1.00 82.79           C  
ATOM    490  O   LEU A  62      15.998  54.448   8.670  1.00 82.79           O  
ATOM    491  CB  LEU A  62      13.208  53.186   7.524  1.00 82.79           C  
ATOM    492  CG  LEU A  62      12.330  53.187   6.272  1.00 82.79           C  
ATOM    493  CD1 LEU A  62      10.858  53.285   6.658  1.00 82.79           C  
ATOM    494  CD2 LEU A  62      12.722  54.331   5.343  1.00 82.79           C  
ATOM    495  N   GLN A  63      15.611  52.423   9.579  1.00 85.07           N  
ATOM    496  CA  GLN A  63      16.404  52.631  10.785  1.00 85.07           C  
ATOM    497  C   GLN A  63      17.875  52.855  10.446  1.00 85.07           C  
ATOM    498  O   GLN A  63      18.523  53.732  11.021  1.00 85.07           O  
ATOM    499  CB  GLN A  63      16.259  51.440  11.734  1.00 85.07           C  
ATOM    500  CG  GLN A  63      14.913  51.380  12.445  1.00 85.07           C  
ATOM    501  CD  GLN A  63      14.753  50.131  13.291  1.00 85.07           C  
ATOM    502  NE2 GLN A  63      13.636  50.038  14.005  1.00 85.07           N  
ATOM    503  OE1 GLN A  63      15.624  49.256  13.302  1.00 85.07           O  
ATOM    504  N   LEU A  64      18.335  52.040   9.583  1.00 87.39           N  
ATOM    505  CA  LEU A  64      19.733  52.108   9.171  1.00 87.39           C  
ATOM    506  C   LEU A  64      20.012  53.398   8.406  1.00 87.39           C  
ATOM    507  O   LEU A  64      21.072  54.007   8.574  1.00 87.39           O  
ATOM    508  CB  LEU A  64      20.097  50.899   8.306  1.00 87.39           C  
ATOM    509  CG  LEU A  64      20.245  49.564   9.036  1.00 87.39           C  
ATOM    510  CD1 LEU A  64      20.415  48.428   8.032  1.00 87.39           C  
ATOM    511  CD2 LEU A  64      21.423  49.610  10.003  1.00 87.39           C  
ATOM    512  N   LEU A  65      19.053  53.874   7.545  1.00 81.81           N  
ATOM    513  CA  LEU A  65      19.193  55.096   6.762  1.00 81.81           C  
ATOM    514  C   LEU A  65      19.177  56.325   7.665  1.00 81.81           C  
ATOM    515  O   LEU A  65      19.905  57.290   7.421  1.00 81.81           O  
ATOM    516  CB  LEU A  65      18.074  55.199   5.722  1.00 81.81           C  
ATOM    517  CG  LEU A  65      18.171  54.249   4.527  1.00 81.81           C  
ATOM    518  CD1 LEU A  65      16.957  54.415   3.618  1.00 81.81           C  
ATOM    519  CD2 LEU A  65      19.462  54.493   3.752  1.00 81.81           C  
ATOM    520  N   VAL A  66      18.422  56.247   8.647  1.00 80.88           N  
ATOM    521  CA  VAL A  66      18.387  57.317   9.639  1.00 80.88           C  
ATOM    522  C   VAL A  66      19.721  57.377  10.380  1.00 80.88           C  
ATOM    523  O   VAL A  66      20.261  58.461  10.611  1.00 80.88           O  
ATOM    524  CB  VAL A  66      17.227  57.124  10.642  1.00 80.88           C  
ATOM    525  CG1 VAL A  66      17.325  58.137  11.781  1.00 80.88           C  
ATOM    526  CG2 VAL A  66      15.882  57.245   9.929  1.00 80.88           C  
ATOM    527  N   ARG A  67      20.137  56.314  10.861  1.00 86.46           N  
ATOM    528  CA  ARG A  67      21.441  56.209  11.504  1.00 86.46           C  
ATOM    529  C   ARG A  67      22.546  56.728  10.591  1.00 86.46           C  
ATOM    530  O   ARG A  67      23.462  57.417  11.044  1.00 86.46           O  
ATOM    531  CB  ARG A  67      21.729  54.760  11.904  1.00 86.46           C  
ATOM    532  CG  ARG A  67      23.026  54.580  12.677  1.00 86.46           C  
ATOM    533  CD  ARG A  67      23.170  53.164  13.216  1.00 86.46           C  
ATOM    534  NE  ARG A  67      24.438  52.979  13.915  1.00 86.46           N  
ATOM    535  CZ  ARG A  67      24.819  51.851  14.508  1.00 86.46           C  
ATOM    536  NH1 ARG A  67      24.035  50.779  14.496  1.00 86.46           N1+
ATOM    537  NH2 ARG A  67      25.995  51.792  15.115  1.00 86.46           N  
ATOM    538  N   LEU A  68      22.527  56.301   9.370  1.00 85.50           N  
ATOM    539  CA  LEU A  68      23.488  56.769   8.378  1.00 85.50           C  
ATOM    540  C   LEU A  68      23.464  58.290   8.271  1.00 85.50           C  
ATOM    541  O   LEU A  68      24.517  58.930   8.229  1.00 85.50           O  
ATOM    542  CB  LEU A  68      23.195  56.145   7.010  1.00 85.50           C  
ATOM    543  CG  LEU A  68      24.125  56.551   5.866  1.00 85.50           C  
ATOM    544  CD1 LEU A  68      25.565  56.169   6.192  1.00 85.50           C  
ATOM    545  CD2 LEU A  68      23.678  55.906   4.559  1.00 85.50           C  
ATOM    546  N   ALA A  69      22.330  58.867   8.194  1.00 79.49           N  
ATOM    547  CA  ALA A  69      22.159  60.315   8.105  1.00 79.49           C  
ATOM    548  C   ALA A  69      22.769  61.014   9.316  1.00 79.49           C  
ATOM    549  O   ALA A  69      23.418  62.054   9.179  1.00 79.49           O  
ATOM    550  CB  ALA A  69      20.680  60.668   7.980  1.00 79.49           C  
ATOM    551  N   ALA A  70      22.549  60.512  10.499  1.00 82.37           N  
ATOM    552  CA  ALA A  70      23.118  61.047  11.732  1.00 82.37           C  
ATOM    553  C   ALA A  70      24.642  60.983  11.707  1.00 82.37           C  
ATOM    554  O   ALA A  70      25.317  61.929  12.118  1.00 82.37           O  
ATOM    555  CB  ALA A  70      22.575  60.290  12.942  1.00 82.37           C  
ATOM    556  N   LEU A  71      25.129  59.914  11.321  1.00 87.86           N  
ATOM    557  CA  LEU A  71      26.570  59.700  11.252  1.00 87.86           C  
ATOM    558  C   LEU A  71      27.208  60.629  10.224  1.00 87.86           C  
ATOM    559  O   LEU A  71      28.318  61.125  10.434  1.00 87.86           O  
ATOM    560  CB  LEU A  71      26.880  58.243  10.900  1.00 87.86           C  
ATOM    561  CG  LEU A  71      26.618  57.211  11.999  1.00 87.86           C  
ATOM    562  CD1 LEU A  71      26.806  55.799  11.455  1.00 87.86           C  
ATOM    563  CD2 LEU A  71      27.533  57.456  13.193  1.00 87.86           C  
ATOM    564  N   LEU A  72      26.457  60.874   9.112  1.00 84.92           N  
ATOM    565  CA  LEU A  72      26.935  61.797   8.088  1.00 84.92           C  
ATOM    566  C   LEU A  72      27.062  63.210   8.647  1.00 84.92           C  
ATOM    567  O   LEU A  72      28.036  63.910   8.360  1.00 84.92           O  
ATOM    568  CB  LEU A  72      25.990  61.795   6.883  1.00 84.92           C  
ATOM    569  CG  LEU A  72      26.042  60.560   5.983  1.00 84.92           C  
ATOM    570  CD1 LEU A  72      24.941  60.626   4.929  1.00 84.92           C  
ATOM    571  CD2 LEU A  72      27.412  60.434   5.326  1.00 84.92           C  
ATOM    572  N   GLU A  73      26.100  63.586   9.326  1.00 85.29           N  
ATOM    573  CA  GLU A  73      26.120  64.894   9.974  1.00 85.29           C  
ATOM    574  C   GLU A  73      27.265  64.996  10.976  1.00 85.29           C  
ATOM    575  O   GLU A  73      27.910  66.041  11.086  1.00 85.29           O  
ATOM    576  CB  GLU A  73      24.785  65.168  10.670  1.00 85.29           C  
ATOM    577  CG  GLU A  73      23.645  65.483   9.713  1.00 85.29           C  
ATOM    578  CD  GLU A  73      22.319  65.729  10.418  1.00 85.29           C  
ATOM    579  OE1 GLU A  73      21.305  65.986   9.730  1.00 85.29           O  
ATOM    580  OE2 GLU A  73      22.296  65.663  11.667  1.00 85.29           O1-
ATOM    581  N   ALA A  74      27.492  64.000  11.759  1.00 85.15           N  
ATOM    582  CA  ALA A  74      28.576  63.909  12.733  1.00 85.15           C  
ATOM    583  C   ALA A  74      29.937  64.023  12.052  1.00 85.15           C  
ATOM    584  O   ALA A  74      30.842  64.684  12.567  1.00 85.15           O  
ATOM    585  CB  ALA A  74      28.483  62.599  13.512  1.00 85.15           C  
ATOM    586  N   VAL A  75      30.138  63.352  10.960  1.00 85.69           N  
ATOM    587  CA  VAL A  75      31.378  63.395  10.191  1.00 85.69           C  
ATOM    588  C   VAL A  75      31.615  64.813   9.674  1.00 85.69           C  
ATOM    589  O   VAL A  75      32.748  65.301   9.681  1.00 85.69           O  
ATOM    590  CB  VAL A  75      31.350  62.395   9.013  1.00 85.69           C  
ATOM    591  CG1 VAL A  75      32.549  62.613   8.092  1.00 85.69           C  
ATOM    592  CG2 VAL A  75      31.326  60.960   9.535  1.00 85.69           C  
ATOM    593  N   ARG A  76      30.569  65.510   9.131  1.00 86.07           N  
ATOM    594  CA  ARG A  76      30.666  66.897   8.687  1.00 86.07           C  
ATOM    595  C   ARG A  76      31.145  67.802   9.817  1.00 86.07           C  
ATOM    596  O   ARG A  76      31.961  68.699   9.598  1.00 86.07           O  
ATOM    597  CB  ARG A  76      29.317  67.388   8.158  1.00 86.07           C  
ATOM    598  CG  ARG A  76      28.964  66.855   6.779  1.00 86.07           C  
ATOM    599  CD  ARG A  76      27.637  67.410   6.281  1.00 86.07           C  
ATOM    600  NE  ARG A  76      27.173  66.709   5.088  1.00 86.07           N  
ATOM    601  CZ  ARG A  76      25.990  66.898   4.510  1.00 86.07           C  
ATOM    602  NH1 ARG A  76      25.124  67.773   5.008  1.00 86.07           N1+
ATOM    603  NH2 ARG A  76      25.670  66.206   3.426  1.00 86.07           N  
ATOM    604  N   ALA A  77      30.644  67.590  10.996  1.00 85.73           N  
ATOM    605  CA  ALA A  77      31.029  68.348  12.184  1.00 85.73           C  
ATOM    606  C   ALA A  77      32.498  68.118  12.528  1.00 85.73           C  
ATOM    607  O   ALA A  77      33.214  69.058  12.880  1.00 85.73           O  
ATOM    608  CB  ALA A  77      30.143  67.970  13.368  1.00 85.73           C  
ATOM    609  N   VAL A  78      32.917  66.879  12.477  1.00 86.34           N  
ATOM    610  CA  VAL A  78      34.297  66.486  12.746  1.00 86.34           C  
ATOM    611  C   VAL A  78      35.220  67.088  11.688  1.00 86.34           C  
ATOM    612  O   VAL A  78      36.306  67.576  12.009  1.00 86.34           O  
ATOM    613  CB  VAL A  78      34.454  64.949  12.779  1.00 86.34           C  
ATOM    614  CG1 VAL A  78      35.929  64.559  12.840  1.00 86.34           C  
ATOM    615  CG2 VAL A  78      33.693  64.362  13.965  1.00 86.34           C  
ATOM    616  N   GLU A  79      34.817  67.003  10.451  1.00 85.96           N  
ATOM    617  CA  GLU A  79      35.559  67.610   9.351  1.00 85.96           C  
ATOM    618  C   GLU A  79      35.768  69.104   9.583  1.00 85.96           C  
ATOM    619  O   GLU A  79      36.861  69.626   9.355  1.00 85.96           O  
ATOM    620  CB  GLU A  79      34.834  67.382   8.021  1.00 85.96           C  
ATOM    621  CG  GLU A  79      35.619  67.850   6.804  1.00 85.96           C  
ATOM    622  CD  GLU A  79      34.924  67.543   5.488  1.00 85.96           C  
ATOM    623  OE1 GLU A  79      35.465  67.903   4.418  1.00 85.96           O  
ATOM    624  OE2 GLU A  79      33.828  66.941   5.527  1.00 85.96           O1-
ATOM    625  N   GLU A  80      34.725  69.815   9.914  1.00 88.03           N  
ATOM    626  CA  GLU A  80      34.797  71.242  10.214  1.00 88.03           C  
ATOM    627  C   GLU A  80      35.741  71.514  11.381  1.00 88.03           C  
ATOM    628  O   GLU A  80      36.486  72.497  11.367  1.00 88.03           O  
ATOM    629  CB  GLU A  80      33.405  71.798  10.523  1.00 88.03           C  
ATOM    630  CG  GLU A  80      32.526  71.977   9.293  1.00 88.03           C  
ATOM    631  CD  GLU A  80      31.146  72.530   9.616  1.00 88.03           C  
ATOM    632  OE1 GLU A  80      30.354  72.769   8.677  1.00 88.03           O  
ATOM    633  OE2 GLU A  80      30.858  72.726  10.818  1.00 88.03           O1-
ATOM    634  N   ALA A  81      35.654  70.673  12.379  1.00 84.94           N  
ATOM    635  CA  ALA A  81      36.515  70.764  13.555  1.00 84.94           C  
ATOM    636  C   ALA A  81      37.981  70.564  13.179  1.00 84.94           C  
ATOM    637  O   ALA A  81      38.859  71.265  13.687  1.00 84.94           O  
ATOM    638  CB  ALA A  81      36.093  69.739  14.603  1.00 84.94           C  
ATOM    639  N   ILE A  82      38.380  69.562  12.346  1.00 81.25           N  
ATOM    640  CA  ILE A  82      39.726  69.235  11.889  1.00 81.25           C  
ATOM    641  C   ILE A  82      40.246  70.347  10.981  1.00 81.25           C  
ATOM    642  O   ILE A  82      41.429  70.695  11.032  1.00 81.25           O  
ATOM    643  CB  ILE A  82      39.758  67.879  11.149  1.00 81.25           C  
ATOM    644  CG1 ILE A  82      39.472  66.731  12.123  1.00 81.25           C  
ATOM    645  CG2 ILE A  82      41.105  67.679  10.447  1.00 81.25           C  
ATOM    646  CD1 ILE A  82      39.353  65.368  11.456  1.00 81.25           C  
ATOM    647  N   LYS A  83      39.336  70.924  10.105  1.00 83.92           N  
ATOM    648  CA  LYS A  83      39.693  72.055   9.254  1.00 83.92           C  
ATOM    649  C   LYS A  83      40.114  73.261  10.089  1.00 83.92           C  
ATOM    650  O   LYS A  83      41.047  73.980   9.725  1.00 83.92           O  
ATOM    651  CB  LYS A  83      38.523  72.432   8.343  1.00 83.92           C  
ATOM    652  CG  LYS A  83      38.371  71.532   7.126  1.00 83.92           C  
ATOM    653  CD  LYS A  83      37.243  72.004   6.219  1.00 83.92           C  
ATOM    654  CE  LYS A  83      37.051  71.071   5.031  1.00 83.92           C  
ATOM    655  NZ  LYS A  83      35.910  71.498   4.169  1.00 83.92           N1+
ATOM    656  N   ARG A  84      39.483  73.428  11.204  1.00 87.85           N  
ATOM    657  CA  ARG A  84      39.748  74.562  12.082  1.00 87.85           C  
ATOM    658  C   ARG A  84      41.004  74.327  12.916  1.00 87.85           C  
ATOM    659  O   ARG A  84      41.783  75.253  13.147  1.00 87.85           O  
ATOM    660  CB  ARG A  84      38.551  74.825  12.999  1.00 87.85           C  
ATOM    661  CG  ARG A  84      37.338  75.391  12.280  1.00 87.85           C  
ATOM    662  CD  ARG A  84      36.193  75.674  13.243  1.00 87.85           C  
ATOM    663  NE  ARG A  84      34.996  76.127  12.540  1.00 87.85           N  
ATOM    664  CZ  ARG A  84      33.833  76.405  13.123  1.00 87.85           C  
ATOM    665  NH1 ARG A  84      33.688  76.279  14.437  1.00 87.85           N1+
ATOM    666  NH2 ARG A  84      32.809  76.810  12.387  1.00 87.85           N  
ATOM    667  N   ASN A  85      41.249  73.030  13.206  1.00 83.30           N  
ATOM    668  CA  ASN A  85      42.390  72.622  14.019  1.00 83.30           C  
ATOM    669  C   ASN A  85      42.878  71.227  13.642  1.00 83.30           C  
ATOM    670  O   ASN A  85      42.388  70.228  14.173  1.00 83.30           O  
ATOM    671  CB  ASN A  85      42.035  72.676  15.507  1.00 83.30           C  
ATOM    672  CG  ASN A  85      43.240  72.466  16.403  1.00 83.30           C  
ATOM    673  ND2 ASN A  85      43.010  72.451  17.711  1.00 83.30           N  
ATOM    674  OD1 ASN A  85      44.367  72.318  15.924  1.00 83.30           O  
ATOM    675  N   PRO A  86      43.856  71.146  12.672  1.00 78.52           N  
ATOM    676  CA  PRO A  86      44.372  69.876  12.156  1.00 78.52           C  
ATOM    677  C   PRO A  86      45.095  69.056  13.221  1.00 78.52           C  
ATOM    678  O   PRO A  86      45.244  67.840  13.074  1.00 78.52           O  
ATOM    679  CB  PRO A  86      45.340  70.312  11.052  1.00 78.52           C  
ATOM    680  CG  PRO A  86      44.881  71.680  10.661  1.00 78.52           C  
ATOM    681  CD  PRO A  86      44.264  72.337  11.862  1.00 78.52           C  
ATOM    682  N   ASP A  87      45.350  69.626  14.388  1.00 80.31           N  
ATOM    683  CA  ASP A  87      46.055  68.984  15.494  1.00 80.31           C  
ATOM    684  C   ASP A  87      45.084  68.567  16.596  1.00 80.31           C  
ATOM    685  O   ASP A  87      45.502  68.238  17.709  1.00 80.31           O  
ATOM    686  CB  ASP A  87      47.126  69.917  16.062  1.00 80.31           C  
ATOM    687  CG  ASP A  87      48.278  70.153  15.100  1.00 80.31           C  
ATOM    688  OD1 ASP A  87      48.645  69.225  14.348  1.00 80.31           O  
ATOM    689  OD2 ASP A  87      48.826  71.277  15.098  1.00 80.31           O1-
ATOM    690  N   ASN A  88      43.777  68.615  16.345  1.00 84.25           N  
ATOM    691  CA  ASN A  88      42.732  68.229  17.288  1.00 84.25           C  
ATOM    692  C   ASN A  88      42.660  66.715  17.459  1.00 84.25           C  
ATOM    693  O   ASN A  88      42.027  66.024  16.658  1.00 84.25           O  
ATOM    694  CB  ASN A  88      41.375  68.778  16.838  1.00 84.25           C  
ATOM    695  CG  ASN A  88      40.308  68.645  17.908  1.00 84.25           C  
ATOM    696  ND2 ASN A  88      39.300  69.508  17.850  1.00 84.25           N  
ATOM    697  OD1 ASN A  88      40.390  67.776  18.779  1.00 84.25           O  
ATOM    698  N   ASP A  89      43.492  66.139  18.421  1.00 83.22           N  
ATOM    699  CA  ASP A  89      43.605  64.702  18.652  1.00 83.22           C  
ATOM    700  C   ASP A  89      42.243  64.087  18.967  1.00 83.22           C  
ATOM    701  O   ASP A  89      41.969  62.946  18.587  1.00 83.22           O  
ATOM    702  CB  ASP A  89      44.586  64.417  19.791  1.00 83.22           C  
ATOM    703  CG  ASP A  89      46.031  64.693  19.412  1.00 83.22           C  
ATOM    704  OD1 ASP A  89      46.368  64.634  18.210  1.00 83.22           O  
ATOM    705  OD2 ASP A  89      46.840  64.971  20.323  1.00 83.22           O1-
ATOM    706  N   GLU A  90      41.291  64.908  19.589  1.00 83.67           N  
ATOM    707  CA  GLU A  90      39.933  64.491  19.925  1.00 83.67           C  
ATOM    708  C   GLU A  90      39.071  64.357  18.673  1.00 83.67           C  
ATOM    709  O   GLU A  90      38.280  63.419  18.556  1.00 83.67           O  
ATOM    710  CB  GLU A  90      39.293  65.482  20.901  1.00 83.67           C  
ATOM    711  CG  GLU A  90      38.020  64.964  21.556  1.00 83.67           C  
ATOM    712  CD  GLU A  90      37.424  65.937  22.561  1.00 83.67           C  
ATOM    713  OE1 GLU A  90      36.359  65.631  23.144  1.00 83.67           O  
ATOM    714  OE2 GLU A  90      38.027  67.014  22.767  1.00 83.67           O1-
ATOM    715  N   ALA A  91      39.159  65.293  17.679  1.00 81.61           N  
ATOM    716  CA  ALA A  91      38.469  65.289  16.391  1.00 81.61           C  
ATOM    717  C   ALA A  91      38.966  64.151  15.506  1.00 81.61           C  
ATOM    718  O   ALA A  91      38.178  63.508  14.808  1.00 81.61           O  
ATOM    719  CB  ALA A  91      38.655  66.630  15.685  1.00 81.61           C  
ATOM    720  N   VAL A  92      40.275  63.817  15.564  1.00 79.36           N  
ATOM    721  CA  VAL A  92      40.912  62.721  14.840  1.00 79.36           C  
ATOM    722  C   VAL A  92      40.450  61.384  15.416  1.00 79.36           C  
ATOM    723  O   VAL A  92      40.109  60.464  14.668  1.00 79.36           O  
ATOM    724  CB  VAL A  92      42.453  62.824  14.900  1.00 79.36           C  
ATOM    725  CG1 VAL A  92      43.100  61.586  14.280  1.00 79.36           C  
ATOM    726  CG2 VAL A  92      42.930  64.090  14.190  1.00 79.36           C  
ATOM    727  N   GLU A  93      40.313  61.224  16.751  1.00 83.40           N  
ATOM    728  CA  GLU A  93      39.812  60.028  17.421  1.00 83.40           C  
ATOM    729  C   GLU A  93      38.333  59.803  17.114  1.00 83.40           C  
ATOM    730  O   GLU A  93      37.902  58.666  16.912  1.00 83.40           O  
ATOM    731  CB  GLU A  93      40.026  60.129  18.933  1.00 83.40           C  
ATOM    732  CG  GLU A  93      41.469  59.916  19.366  1.00 83.40           C  
ATOM    733  CD  GLU A  93      41.667  60.016  20.869  1.00 83.40           C  
ATOM    734  OE1 GLU A  93      42.816  59.865  21.342  1.00 83.40           O  
ATOM    735  OE2 GLU A  93      40.664  60.244  21.581  1.00 83.40           O1-
ATOM    736  N   THR A  94      37.577  60.880  17.106  1.00 86.48           N  
ATOM    737  CA  THR A  94      36.157  60.855  16.771  1.00 86.48           C  
ATOM    738  C   THR A  94      35.953  60.469  15.308  1.00 86.48           C  
ATOM    739  O   THR A  94      35.014  59.743  14.977  1.00 86.48           O  
ATOM    740  CB  THR A  94      35.496  62.219  17.042  1.00 86.48           C  
ATOM    741  CG2 THR A  94      33.999  62.172  16.748  1.00 86.48           C  
ATOM    742  OG1 THR A  94      35.690  62.574  18.416  1.00 86.48           O  
ATOM    743  N   ALA A  95      36.786  60.975  14.419  1.00 82.48           N  
ATOM    744  CA  ALA A  95      36.773  60.624  13.001  1.00 82.48           C  
ATOM    745  C   ALA A  95      37.001  59.128  12.805  1.00 82.48           C  
ATOM    746  O   ALA A  95      36.329  58.494  11.988  1.00 82.48           O  
ATOM    747  CB  ALA A  95      37.831  61.424  12.246  1.00 82.48           C  
ATOM    748  N   VAL A  96      37.919  58.524  13.561  1.00 82.68           N  
ATOM    749  CA  VAL A  96      38.218  57.098  13.496  1.00 82.68           C  
ATOM    750  C   VAL A  96      37.039  56.297  14.042  1.00 82.68           C  
ATOM    751  O   VAL A  96      36.655  55.274  13.468  1.00 82.68           O  
ATOM    752  CB  VAL A  96      39.505  56.752  14.277  1.00 82.68           C  
ATOM    753  CG1 VAL A  96      39.710  55.239  14.338  1.00 82.68           C  
ATOM    754  CG2 VAL A  96      40.715  57.432  13.641  1.00 82.68           C  
ATOM    755  N   ARG A  97      36.396  56.729  15.156  1.00 87.16           N  
ATOM    756  CA  ARG A  97      35.214  56.101  15.739  1.00 87.16           C  
ATOM    757  C   ARG A  97      34.038  56.141  14.768  1.00 87.16           C  
ATOM    758  O   ARG A  97      33.316  55.154  14.619  1.00 87.16           O  
ATOM    759  CB  ARG A  97      34.833  56.786  17.053  1.00 87.16           C  
ATOM    760  CG  ARG A  97      33.711  56.091  17.806  1.00 87.16           C  
ATOM    761  CD  ARG A  97      33.403  56.786  19.126  1.00 87.16           C  
ATOM    762  NE  ARG A  97      32.927  58.150  18.919  1.00 87.16           N  
ATOM    763  CZ  ARG A  97      32.508  58.962  19.886  1.00 87.16           C  
ATOM    764  NH1 ARG A  97      32.498  58.560  21.151  1.00 87.16           N1+
ATOM    765  NH2 ARG A  97      32.096  60.185  19.584  1.00 87.16           N  
ATOM    766  N   LEU A  98      33.818  57.288  14.199  1.00 89.25           N  
ATOM    767  CA  LEU A  98      32.755  57.492  13.221  1.00 89.25           C  
ATOM    768  C   LEU A  98      32.959  56.599  12.002  1.00 89.25           C  
ATOM    769  O   LEU A  98      31.995  56.070  11.446  1.00 89.25           O  
ATOM    770  CB  LEU A  98      32.695  58.960  12.791  1.00 89.25           C  
ATOM    771  CG  LEU A  98      32.127  59.943  13.814  1.00 89.25           C  
ATOM    772  CD1 LEU A  98      32.286  61.377  13.317  1.00 89.25           C  
ATOM    773  CD2 LEU A  98      30.662  59.631  14.101  1.00 89.25           C  
ATOM    774  N   ALA A  99      34.207  56.472  11.567  1.00 84.30           N  
ATOM    775  CA  ALA A  99      34.552  55.583  10.461  1.00 84.30           C  
ATOM    776  C   ALA A  99      34.159  54.141  10.774  1.00 84.30           C  
ATOM    777  O   ALA A  99      33.642  53.431   9.909  1.00 84.30           O  
ATOM    778  CB  ALA A  99      36.045  55.668  10.156  1.00 84.30           C  
ATOM    779  N   ARG A 100      34.266  53.679  12.047  1.00 87.26           N  
ATOM    780  CA  ARG A 100      33.905  52.334  12.486  1.00 87.26           C  
ATOM    781  C   ARG A 100      32.393  52.138  12.464  1.00 87.26           C  
ATOM    782  O   ARG A 100      31.903  51.097  12.021  1.00 87.26           O  
ATOM    783  CB  ARG A 100      34.448  52.063  13.890  1.00 87.26           C  
ATOM    784  CG  ARG A 100      35.953  51.850  13.939  1.00 87.26           C  
ATOM    785  CD  ARG A 100      36.435  51.555  15.351  1.00 87.26           C  
ATOM    786  NE  ARG A 100      37.892  51.600  15.444  1.00 87.26           N  
ATOM    787  CZ  ARG A 100      38.591  51.331  16.543  1.00 87.26           C  
ATOM    788  NH1 ARG A 100      37.977  50.993  17.671  1.00 87.26           N1+
ATOM    789  NH2 ARG A 100      39.914  51.402  16.516  1.00 87.26           N  
ATOM    790  N   GLU A 101      31.766  53.090  12.948  1.00 89.14           N  
ATOM    791  CA  GLU A 101      30.307  53.075  12.989  1.00 89.14           C  
ATOM    792  C   GLU A 101      29.715  53.101  11.582  1.00 89.14           C  
ATOM    793  O   GLU A 101      28.729  52.415  11.304  1.00 89.14           O  
ATOM    794  CB  GLU A 101      29.778  54.258  13.804  1.00 89.14           C  
ATOM    795  CG  GLU A 101      30.018  54.129  15.301  1.00 89.14           C  
ATOM    796  CD  GLU A 101      29.412  55.268  16.106  1.00 89.14           C  
ATOM    797  OE1 GLU A 101      29.504  55.245  17.353  1.00 89.14           O  
ATOM    798  OE2 GLU A 101      28.840  56.191  15.483  1.00 89.14           O1-
ATOM    799  N   LEU A 102      30.294  53.877  10.741  1.00 89.35           N  
ATOM    800  CA  LEU A 102      29.871  53.974   9.349  1.00 89.35           C  
ATOM    801  C   LEU A 102      30.138  52.670   8.607  1.00 89.35           C  
ATOM    802  O   LEU A 102      29.347  52.263   7.752  1.00 89.35           O  
ATOM    803  CB  LEU A 102      30.591  55.130   8.650  1.00 89.35           C  
ATOM    804  CG  LEU A 102      30.061  56.535   8.940  1.00 89.35           C  
ATOM    805  CD1 LEU A 102      31.072  57.586   8.494  1.00 89.35           C  
ATOM    806  CD2 LEU A 102      28.717  56.752   8.252  1.00 89.35           C  
ATOM    807  N   LYS A 103      31.248  52.018   8.867  1.00 86.37           N  
ATOM    808  CA  LYS A 103      31.549  50.704   8.305  1.00 86.37           C  
ATOM    809  C   LYS A 103      30.486  49.682   8.698  1.00 86.37           C  
ATOM    810  O   LYS A 103      30.063  48.870   7.872  1.00 86.37           O  
ATOM    811  CB  LYS A 103      32.929  50.228   8.761  1.00 86.37           C  
ATOM    812  CG  LYS A 103      33.354  48.896   8.160  1.00 86.37           C  
ATOM    813  CD  LYS A 103      34.676  48.416   8.746  1.00 86.37           C  
ATOM    814  CE  LYS A 103      34.981  46.981   8.337  1.00 86.37           C  
ATOM    815  NZ  LYS A 103      36.182  46.446   9.045  1.00 86.37           N1+
ATOM    816  N   LYS A 104      30.118  49.672  10.007  1.00 89.38           N  
ATOM    817  CA  LYS A 104      29.094  48.760  10.511  1.00 89.38           C  
ATOM    818  C   LYS A 104      27.762  48.984   9.801  1.00 89.38           C  
ATOM    819  O   LYS A 104      27.072  48.025   9.450  1.00 89.38           O  
ATOM    820  CB  LYS A 104      28.919  48.931  12.020  1.00 89.38           C  
ATOM    821  CG  LYS A 104      30.063  48.360  12.845  1.00 89.38           C  
ATOM    822  CD  LYS A 104      29.824  48.549  14.338  1.00 89.38           C  
ATOM    823  CE  LYS A 104      31.025  48.099  15.159  1.00 89.38           C  
ATOM    824  NZ  LYS A 104      30.817  48.332  16.619  1.00 89.38           N1+
ATOM    825  N   VAL A 105      27.396  50.272   9.658  1.00 88.38           N  
ATOM    826  CA  VAL A 105      26.176  50.649   8.953  1.00 88.38           C  
ATOM    827  C   VAL A 105      26.244  50.167   7.506  1.00 88.38           C  
ATOM    828  O   VAL A 105      25.264  49.644   6.971  1.00 88.38           O  
ATOM    829  CB  VAL A 105      25.943  52.176   8.995  1.00 88.38           C  
ATOM    830  CG1 VAL A 105      24.785  52.572   8.080  1.00 88.38           C  
ATOM    831  CG2 VAL A 105      25.677  52.634  10.428  1.00 88.38           C  
ATOM    832  N   ALA A 106      27.362  50.355   6.830  1.00 87.37           N  
ATOM    833  CA  ALA A 106      27.594  49.880   5.468  1.00 87.37           C  
ATOM    834  C   ALA A 106      27.429  48.366   5.380  1.00 87.37           C  
ATOM    835  O   ALA A 106      26.832  47.855   4.430  1.00 87.37           O  
ATOM    836  CB  ALA A 106      28.984  50.291   4.991  1.00 87.37           C  
ATOM    837  N   GLU A 107      27.930  47.569   6.373  1.00 88.92           N  
ATOM    838  CA  GLU A 107      27.813  46.116   6.440  1.00 88.92           C  
ATOM    839  C   GLU A 107      26.355  45.684   6.564  1.00 88.92           C  
ATOM    840  O   GLU A 107      25.922  44.741   5.900  1.00 88.92           O  
ATOM    841  CB  GLU A 107      28.627  45.564   7.613  1.00 88.92           C  
ATOM    842  CG  GLU A 107      30.131  45.588   7.383  1.00 88.92           C  
ATOM    843  CD  GLU A 107      30.931  45.146   8.598  1.00 88.92           C  
ATOM    844  OE1 GLU A 107      32.177  45.067   8.509  1.00 88.92           O  
ATOM    845  OE2 GLU A 107      30.307  44.874   9.647  1.00 88.92           O1-
ATOM    846  N   LEU A 108      25.679  46.367   7.457  1.00 90.32           N  
ATOM    847  CA  LEU A 108      24.272  46.060   7.691  1.00 90.32           C  
ATOM    848  C   LEU A 108      23.438  46.351   6.448  1.00 90.32           C  
ATOM    849  O   LEU A 108      22.554  45.570   6.091  1.00 90.32           O  
ATOM    850  CB  LEU A 108      23.738  46.866   8.878  1.00 90.32           C  
ATOM    851  CG  LEU A 108      24.287  46.488  10.255  1.00 90.32           C  
ATOM    852  CD1 LEU A 108      23.824  47.494  11.303  1.00 90.32           C  
ATOM    853  CD2 LEU A 108      23.855  45.076  10.634  1.00 90.32           C  
ATOM    854  N   LEU A 109      23.701  47.501   5.799  1.00 88.88           N  
ATOM    855  CA  LEU A 109      23.000  47.888   4.580  1.00 88.88           C  
ATOM    856  C   LEU A 109      23.308  46.918   3.443  1.00 88.88           C  
ATOM    857  O   LEU A 109      22.429  46.597   2.640  1.00 88.88           O  
ATOM    858  CB  LEU A 109      23.383  49.312   4.169  1.00 88.88           C  
ATOM    859  CG  LEU A 109      22.740  50.445   4.971  1.00 88.88           C  
ATOM    860  CD1 LEU A 109      23.398  51.777   4.628  1.00 88.88           C  
ATOM    861  CD2 LEU A 109      21.239  50.501   4.709  1.00 88.88           C  
ATOM    862  N   GLN A 110      24.626  46.461   3.378  1.00 86.66           N  
ATOM    863  CA  GLN A 110      25.033  45.462   2.395  1.00 86.66           C  
ATOM    864  C   GLN A 110      24.282  44.150   2.600  1.00 86.66           C  
ATOM    865  O   GLN A 110      23.861  43.512   1.632  1.00 86.66           O  
ATOM    866  CB  GLN A 110      26.541  45.222   2.467  1.00 86.66           C  
ATOM    867  CG  GLN A 110      27.062  44.260   1.409  1.00 86.66           C  
ATOM    868  CD  GLN A 110      28.553  44.008   1.526  1.00 86.66           C  
ATOM    869  NE2 GLN A 110      29.160  43.522   0.448  1.00 86.66           N  
ATOM    870  OE1 GLN A 110      29.157  44.250   2.576  1.00 86.66           O  
ATOM    871  N   GLU A 111      24.156  43.674   3.809  1.00 88.18           N  
ATOM    872  CA  GLU A 111      23.427  42.456   4.149  1.00 88.18           C  
ATOM    873  C   GLU A 111      21.954  42.570   3.768  1.00 88.18           C  
ATOM    874  O   GLU A 111      21.364  41.618   3.255  1.00 88.18           O  
ATOM    875  CB  GLU A 111      23.562  42.146   5.641  1.00 88.18           C  
ATOM    876  CG  GLU A 111      24.890  41.502   6.018  1.00 88.18           C  
ATOM    877  CD  GLU A 111      25.011  41.204   7.504  1.00 88.18           C  
ATOM    878  OE1 GLU A 111      26.112  40.818   7.957  1.00 88.18           O  
ATOM    879  OE2 GLU A 111      23.996  41.356   8.221  1.00 88.18           O1-
ATOM    880  N   LEU A 112      21.432  43.743   4.066  1.00 86.60           N  
ATOM    881  CA  LEU A 112      20.043  44.023   3.717  1.00 86.60           C  
ATOM    882  C   LEU A 112      19.852  44.021   2.204  1.00 86.60           C  
ATOM    883  O   LEU A 112      18.844  43.519   1.702  1.00 86.60           O  
ATOM    884  CB  LEU A 112      19.606  45.371   4.296  1.00 86.60           C  
ATOM    885  CG  LEU A 112      18.113  45.692   4.213  1.00 86.60           C  
ATOM    886  CD1 LEU A 112      17.308  44.688   5.032  1.00 86.60           C  
ATOM    887  CD2 LEU A 112      17.844  47.115   4.690  1.00 86.60           C  
ATOM    888  N   ALA A 113      20.761  44.623   1.469  1.00 84.36           N  
ATOM    889  CA  ALA A 113      20.761  44.617   0.008  1.00 84.36           C  
ATOM    890  C   ALA A 113      20.805  43.191  -0.534  1.00 84.36           C  
ATOM    891  O   ALA A 113      20.159  42.883  -1.539  1.00 84.36           O  
ATOM    892  CB  ALA A 113      21.942  45.423  -0.528  1.00 84.36           C  
ATOM    893  N   LYS A 114      21.590  42.268   0.173  1.00 84.22           N  
ATOM    894  CA  LYS A 114      21.678  40.859  -0.199  1.00 84.22           C  
ATOM    895  C   LYS A 114      20.324  40.170  -0.068  1.00 84.22           C  
ATOM    896  O   LYS A 114      19.939  39.377  -0.929  1.00 84.22           O  
ATOM    897  CB  LYS A 114      22.718  40.140   0.663  1.00 84.22           C  
ATOM    898  CG  LYS A 114      23.057  38.737   0.182  1.00 84.22           C  
ATOM    899  CD  LYS A 114      24.157  38.107   1.026  1.00 84.22           C  
ATOM    900  CE  LYS A 114      24.444  36.675   0.594  1.00 84.22           C  
ATOM    901  NZ  LYS A 114      25.528  36.056   1.415  1.00 84.22           N1+
ATOM    902  N   LYS A 115      19.594  40.510   0.952  1.00 83.05           N  
ATOM    903  CA  LYS A 115      18.307  39.892   1.257  1.00 83.05           C  
ATOM    904  C   LYS A 115      17.203  40.448   0.362  1.00 83.05           C  
ATOM    905  O   LYS A 115      16.362  39.696  -0.134  1.00 83.05           O  
ATOM    906  CB  LYS A 115      17.944  40.104   2.729  1.00 83.05           C  
ATOM    907  CG  LYS A 115      18.804  39.307   3.699  1.00 83.05           C  
ATOM    908  CD  LYS A 115      18.380  39.543   5.143  1.00 83.05           C  
ATOM    909  CE  LYS A 115      19.299  38.821   6.120  1.00 83.05           C  
ATOM    910  NZ  LYS A 115      18.925  39.099   7.540  1.00 83.05           N1+
ATOM    911  N   ALA A 116      17.310  41.806   0.059  1.00 80.03           N  
ATOM    912  CA  ALA A 116      16.219  42.521  -0.598  1.00 80.03           C  
ATOM    913  C   ALA A 116      16.437  42.589  -2.106  1.00 80.03           C  
ATOM    914  O   ALA A 116      15.478  42.681  -2.876  1.00 80.03           O  
ATOM    915  CB  ALA A 116      16.079  43.926  -0.020  1.00 80.03           C  
ATOM    916  N   GLY A 117      17.752  42.412  -2.549  1.00 78.68           N  
ATOM    917  CA  GLY A 117      18.113  42.507  -3.955  1.00 78.68           C  
ATOM    918  C   GLY A 117      17.858  43.883  -4.544  1.00 78.68           C  
ATOM    919  O   GLY A 117      17.494  44.004  -5.715  1.00 78.68           O  
ATOM    920  N   VAL A 118      17.843  44.896  -3.743  1.00 81.11           N  
ATOM    921  CA  VAL A 118      17.519  46.258  -4.154  1.00 81.11           C  
ATOM    922  C   VAL A 118      18.800  47.080  -4.279  1.00 81.11           C  
ATOM    923  O   VAL A 118      19.555  47.212  -3.312  1.00 81.11           O  
ATOM    924  CB  VAL A 118      16.546  46.934  -3.163  1.00 81.11           C  
ATOM    925  CG1 VAL A 118      16.194  48.346  -3.629  1.00 81.11           C  
ATOM    926  CG2 VAL A 118      15.282  46.093  -2.998  1.00 81.11           C  
ATOM    927  N   PRO A 119      19.169  47.580  -5.435  1.00 82.22           N  
ATOM    928  CA  PRO A 119      20.362  48.377  -5.722  1.00 82.22           C  
ATOM    929  C   PRO A 119      20.415  49.673  -4.915  1.00 82.22           C  
ATOM    930  O   PRO A 119      21.500  50.146  -4.570  1.00 82.22           O  
ATOM    931  CB  PRO A 119      20.238  48.672  -7.219  1.00 82.22           C  
ATOM    932  CG  PRO A 119      19.389  47.565  -7.757  1.00 82.22           C  
ATOM    933  CD  PRO A 119      18.407  47.159  -6.696  1.00 82.22           C  
ATOM    934  N   ALA A 120      19.310  50.278  -4.600  1.00 80.09           N  
ATOM    935  CA  ALA A 120      19.220  51.516  -3.830  1.00 80.09           C  
ATOM    936  C   ALA A 120      19.781  51.329  -2.423  1.00 80.09           C  
ATOM    937  O   ALA A 120      20.385  52.246  -1.862  1.00 80.09           O  
ATOM    938  CB  ALA A 120      17.773  51.996  -3.763  1.00 80.09           C  
ATOM    939  N   ILE A 121      19.577  50.168  -1.809  1.00 85.09           N  
ATOM    940  CA  ILE A 121      20.114  49.820  -0.498  1.00 85.09           C  
ATOM    941  C   ILE A 121      21.634  49.698  -0.578  1.00 85.09           C  
ATOM    942  O   ILE A 121      22.348  50.155   0.317  1.00 85.09           O  
ATOM    943  CB  ILE A 121      19.499  48.506   0.034  1.00 85.09           C  
ATOM    944  CG1 ILE A 121      17.987  48.667   0.232  1.00 85.09           C  
ATOM    945  CG2 ILE A 121      20.180  48.080   1.338  1.00 85.09           C  
ATOM    946  CD1 ILE A 121      17.274  47.380   0.625  1.00 85.09           C  
ATOM    947  N   LEU A 122      22.096  49.164  -1.630  1.00 85.09           N  
ATOM    948  CA  LEU A 122      23.523  49.036  -1.907  1.00 85.09           C  
ATOM    949  C   LEU A 122      24.169  50.408  -2.070  1.00 85.09           C  
ATOM    950  O   LEU A 122      25.301  50.621  -1.629  1.00 85.09           O  
ATOM    951  CB  LEU A 122      23.750  48.197  -3.167  1.00 85.09           C  
ATOM    952  CG  LEU A 122      25.196  47.797  -3.463  1.00 85.09           C  
ATOM    953  CD1 LEU A 122      25.754  46.947  -2.327  1.00 85.09           C  
ATOM    954  CD2 LEU A 122      25.284  47.051  -4.790  1.00 85.09           C  
ATOM    955  N   ARG A 123      23.522  51.354  -2.630  1.00 83.52           N  
ATOM    956  CA  ARG A 123      23.974  52.735  -2.760  1.00 83.52           C  
ATOM    957  C   ARG A 123      24.108  53.399  -1.393  1.00 83.52           C  
ATOM    958  O   ARG A 123      25.019  54.199  -1.172  1.00 83.52           O  
ATOM    959  CB  ARG A 123      23.012  53.535  -3.641  1.00 83.52           C  
ATOM    960  CG  ARG A 123      23.135  53.229  -5.124  1.00 83.52           C  
ATOM    961  CD  ARG A 123      22.363  54.230  -5.973  1.00 83.52           C  
ATOM    962  NE  ARG A 123      20.920  54.053  -5.835  1.00 83.52           N  
ATOM    963  CZ  ARG A 123      20.029  54.313  -6.789  1.00 83.52           C  
ATOM    964  NH1 ARG A 123      20.420  54.770  -7.973  1.00 83.52           N1+
ATOM    965  NH2 ARG A 123      18.741  54.116  -6.557  1.00 83.52           N  
ATOM    966  N   GLY A 124      23.112  53.093  -0.568  1.00 84.30           N  
ATOM    967  CA  GLY A 124      23.209  53.512   0.821  1.00 84.30           C  
ATOM    968  C   GLY A 124      24.429  52.954   1.529  1.00 84.30           C  
ATOM    969  O   GLY A 124      25.086  53.661   2.295  1.00 84.30           O  
ATOM    970  N   ALA A 125      24.776  51.713   1.354  1.00 85.61           N  
ATOM    971  CA  ALA A 125      25.989  51.070   1.852  1.00 85.61           C  
ATOM    972  C   ALA A 125      27.237  51.749   1.295  1.00 85.61           C  
ATOM    973  O   ALA A 125      28.206  51.974   2.024  1.00 85.61           O  
ATOM    974  CB  ALA A 125      25.990  49.586   1.495  1.00 85.61           C  
ATOM    975  N   LEU A 126      27.190  52.129   0.029  1.00 87.59           N  
ATOM    976  CA  LEU A 126      28.285  52.820  -0.644  1.00 87.59           C  
ATOM    977  C   LEU A 126      28.507  54.203  -0.040  1.00 87.59           C  
ATOM    978  O   LEU A 126      29.648  54.619   0.166  1.00 87.59           O  
ATOM    979  CB  LEU A 126      28.001  52.943  -2.143  1.00 87.59           C  
ATOM    980  CG  LEU A 126      28.147  51.665  -2.968  1.00 87.59           C  
ATOM    981  CD1 LEU A 126      27.645  51.890  -4.390  1.00 87.59           C  
ATOM    982  CD2 LEU A 126      29.599  51.197  -2.978  1.00 87.59           C  
ATOM    983  N   LEU A 127      27.406  54.895   0.086  1.00 86.39           N  
ATOM    984  CA  LEU A 127      27.451  56.214   0.707  1.00 86.39           C  
ATOM    985  C   LEU A 127      28.072  56.138   2.099  1.00 86.39           C  
ATOM    986  O   LEU A 127      28.908  56.970   2.457  1.00 86.39           O  
ATOM    987  CB  LEU A 127      26.047  56.816   0.794  1.00 86.39           C  
ATOM    988  CG  LEU A 127      25.946  58.219   1.393  1.00 86.39           C  
ATOM    989  CD1 LEU A 127      26.708  59.220   0.533  1.00 86.39           C  
ATOM    990  CD2 LEU A 127      24.486  58.635   1.540  1.00 86.39           C  
ATOM    991  N   ALA A 128      27.666  55.248   2.956  1.00 85.24           N  
ATOM    992  CA  ALA A 128      28.191  55.014   4.299  1.00 85.24           C  
ATOM    993  C   ALA A 128      29.689  54.727   4.261  1.00 85.24           C  
ATOM    994  O   ALA A 128      30.451  55.264   5.068  1.00 85.24           O  
ATOM    995  CB  ALA A 128      27.449  53.857   4.966  1.00 85.24           C  
ATOM    996  N   LEU A 129      30.162  53.897   3.402  1.00 87.21           N  
ATOM    997  CA  LEU A 129      31.564  53.529   3.243  1.00 87.21           C  
ATOM    998  C   LEU A 129      32.379  54.703   2.711  1.00 87.21           C  
ATOM    999  O   LEU A 129      33.528  54.899   3.111  1.00 87.21           O  
ATOM   1000  CB  LEU A 129      31.699  52.330   2.301  1.00 87.21           C  
ATOM   1001  CG  LEU A 129      31.440  50.953   2.914  1.00 87.21           C  
ATOM   1002  CD1 LEU A 129      31.349  49.894   1.821  1.00 87.21           C  
ATOM   1003  CD2 LEU A 129      32.531  50.599   3.919  1.00 87.21           C  
ATOM   1004  N   GLU A 130      31.788  55.505   1.737  1.00 86.73           N  
ATOM   1005  CA  GLU A 130      32.430  56.714   1.229  1.00 86.73           C  
ATOM   1006  C   GLU A 130      32.717  57.701   2.355  1.00 86.73           C  
ATOM   1007  O   GLU A 130      33.796  58.295   2.407  1.00 86.73           O  
ATOM   1008  CB  GLU A 130      31.559  57.374   0.158  1.00 86.73           C  
ATOM   1009  CG  GLU A 130      32.218  58.568  -0.520  1.00 86.73           C  
ATOM   1010  CD  GLU A 130      31.361  59.184  -1.615  1.00 86.73           C  
ATOM   1011  OE1 GLU A 130      31.707  60.279  -2.113  1.00 86.73           O  
ATOM   1012  OE2 GLU A 130      30.335  58.567  -1.977  1.00 86.73           O1-
ATOM   1013  N   VAL A 131      31.808  57.831   3.170  1.00 84.73           N  
ATOM   1014  CA  VAL A 131      31.925  58.743   4.303  1.00 84.73           C  
ATOM   1015  C   VAL A 131      32.912  58.179   5.322  1.00 84.73           C  
ATOM   1016  O   VAL A 131      33.670  58.929   5.941  1.00 84.73           O  
ATOM   1017  CB  VAL A 131      30.554  58.995   4.971  1.00 84.73           C  
ATOM   1018  CG1 VAL A 131      30.711  59.883   6.205  1.00 84.73           C  
ATOM   1019  CG2 VAL A 131      29.583  59.626   3.975  1.00 84.73           C  
ATOM   1020  N   ALA A 132      32.904  56.954   5.577  1.00 82.45           N  
ATOM   1021  CA  ALA A 132      33.871  56.253   6.418  1.00 82.45           C  
ATOM   1022  C   ALA A 132      35.295  56.470   5.914  1.00 82.45           C  
ATOM   1023  O   ALA A 132      36.211  56.712   6.704  1.00 82.45           O  
ATOM   1024  CB  ALA A 132      33.551  54.762   6.471  1.00 82.45           C  
ATOM   1025  N   VAL A 133      35.535  56.286   4.644  1.00 85.75           N  
ATOM   1026  CA  VAL A 133      36.828  56.497   4.001  1.00 85.75           C  
ATOM   1027  C   VAL A 133      37.266  57.948   4.182  1.00 85.75           C  
ATOM   1028  O   VAL A 133      38.437  58.220   4.459  1.00 85.75           O  
ATOM   1029  CB  VAL A 133      36.779  56.139   2.499  1.00 85.75           C  
ATOM   1030  CG1 VAL A 133      38.076  56.545   1.804  1.00 85.75           C  
ATOM   1031  CG2 VAL A 133      36.514  54.647   2.314  1.00 85.75           C  
ATOM   1032  N   ARG A 134      36.361  58.888   3.944  1.00 85.70           N  
ATOM   1033  CA  ARG A 134      36.628  60.306   4.161  1.00 85.70           C  
ATOM   1034  C   ARG A 134      37.056  60.568   5.601  1.00 85.70           C  
ATOM   1035  O   ARG A 134      37.964  61.364   5.851  1.00 85.70           O  
ATOM   1036  CB  ARG A 134      35.395  61.145   3.819  1.00 85.70           C  
ATOM   1037  CG  ARG A 134      35.646  62.644   3.835  1.00 85.70           C  
ATOM   1038  CD  ARG A 134      34.448  63.422   3.307  1.00 85.70           C  
ATOM   1039  NE  ARG A 134      34.671  64.864   3.371  1.00 85.70           N  
ATOM   1040  CZ  ARG A 134      33.834  65.782   2.898  1.00 85.70           C  
ATOM   1041  NH1 ARG A 134      32.696  65.425   2.314  1.00 85.70           N1+
ATOM   1042  NH2 ARG A 134      34.136  67.067   3.008  1.00 85.70           N  
ATOM   1043  N   ALA A 135      36.325  60.018   6.610  1.00 81.18           N  
ATOM   1044  CA  ALA A 135      36.635  60.118   8.034  1.00 81.18           C  
ATOM   1045  C   ALA A 135      38.029  59.576   8.331  1.00 81.18           C  
ATOM   1046  O   ALA A 135      38.778  60.166   9.114  1.00 81.18           O  
ATOM   1047  CB  ALA A 135      35.590  59.372   8.859  1.00 81.18           C  
ATOM   1048  N   VAL A 136      38.484  58.445   7.773  1.00 81.34           N  
ATOM   1049  CA  VAL A 136      39.796  57.818   7.896  1.00 81.34           C  
ATOM   1050  C   VAL A 136      40.857  58.710   7.256  1.00 81.34           C  
ATOM   1051  O   VAL A 136      41.942  58.891   7.812  1.00 81.34           O  
ATOM   1052  CB  VAL A 136      39.817  56.415   7.248  1.00 81.34           C  
ATOM   1053  CG1 VAL A 136      41.236  55.851   7.229  1.00 81.34           C  
ATOM   1054  CG2 VAL A 136      38.873  55.471   7.991  1.00 81.34           C  
ATOM   1055  N   GLU A 137      40.560  59.272   6.089  1.00 83.11           N  
ATOM   1056  CA  GLU A 137      41.441  60.207   5.394  1.00 83.11           C  
ATOM   1057  C   GLU A 137      41.736  61.431   6.256  1.00 83.11           C  
ATOM   1058  O   GLU A 137      42.870  61.914   6.290  1.00 83.11           O  
ATOM   1059  CB  GLU A 137      40.825  60.637   4.061  1.00 83.11           C  
ATOM   1060  CG  GLU A 137      41.750  61.486   3.201  1.00 83.11           C  
ATOM   1061  CD  GLU A 137      41.153  61.845   1.849  1.00 83.11           C  
ATOM   1062  OE1 GLU A 137      41.869  62.429   1.005  1.00 83.11           O  
ATOM   1063  OE2 GLU A 137      39.959  61.541   1.634  1.00 83.11           O1-
ATOM   1064  N   LEU A 138      40.689  61.985   6.820  1.00 79.77           N  
ATOM   1065  CA  LEU A 138      40.796  63.143   7.701  1.00 79.77           C  
ATOM   1066  C   LEU A 138      41.690  62.835   8.897  1.00 79.77           C  
ATOM   1067  O   LEU A 138      42.465  63.688   9.335  1.00 79.77           O  
ATOM   1068  CB  LEU A 138      39.410  63.579   8.183  1.00 79.77           C  
ATOM   1069  CG  LEU A 138      38.523  64.280   7.154  1.00 79.77           C  
ATOM   1070  CD1 LEU A 138      37.109  64.450   7.699  1.00 79.77           C  
ATOM   1071  CD2 LEU A 138      39.118  65.630   6.766  1.00 79.77           C  
ATOM   1072  N   ALA A 139      41.635  61.677   9.407  1.00 72.39           N  
ATOM   1073  CA  ALA A 139      42.427  61.177  10.527  1.00 72.39           C  
ATOM   1074  C   ALA A 139      43.882  60.968  10.120  1.00 72.39           C  
ATOM   1075  O   ALA A 139      44.795  61.216  10.911  1.00 72.39           O  
ATOM   1076  CB  ALA A 139      41.833  59.874  11.059  1.00 72.39           C  
ATOM   1077  N   ILE A 140      44.217  60.635   8.856  1.00 71.22           N  
ATOM   1078  CA  ILE A 140      45.522  60.345   8.271  1.00 71.22           C  
ATOM   1079  C   ILE A 140      46.258  61.650   7.978  1.00 71.22           C  
ATOM   1080  O   ILE A 140      47.468  61.749   8.191  1.00 71.22           O  
ATOM   1081  CB  ILE A 140      45.387  59.504   6.982  1.00 71.22           C  
ATOM   1082  CG1 ILE A 140      44.832  58.112   7.307  1.00 71.22           C  
ATOM   1083  CG2 ILE A 140      46.735  59.401   6.261  1.00 71.22           C  
ATOM   1084  CD1 ILE A 140      44.472  57.287   6.080  1.00 71.22           C  
ATOM   1085  N   LYS A 141      45.665  62.597   7.445  1.00 68.07           N  
ATOM   1086  CA  LYS A 141      46.190  63.912   7.089  1.00 68.07           C  
ATOM   1087  C   LYS A 141      46.612  64.690   8.332  1.00 68.07           C  
ATOM   1088  O   LYS A 141      47.520  65.522   8.272  1.00 68.07           O  
ATOM   1089  CB  LYS A 141      45.151  64.710   6.299  1.00 68.07           C  
ATOM   1090  CG  LYS A 141      45.030  64.293   4.841  1.00 68.07           C  
ATOM   1091  CD  LYS A 141      44.051  65.183   4.086  1.00 68.07           C  
ATOM   1092  CE  LYS A 141      43.906  64.749   2.633  1.00 68.07           C  
ATOM   1093  NZ  LYS A 141      42.920  65.597   1.897  1.00 68.07           N1+
ATOM   1094  N   SER A 142      46.207  64.325   9.464  1.00 64.99           N  
ATOM   1095  CA  SER A 142      46.438  65.012  10.732  1.00 64.99           C  
ATOM   1096  C   SER A 142      47.512  64.309  11.554  1.00 64.99           C  
ATOM   1097  O   SER A 142      47.987  64.849  12.555  1.00 64.99           O  
ATOM   1098  CB  SER A 142      45.141  65.099  11.539  1.00 64.99           C  
ATOM   1099  OG  SER A 142      44.163  65.851  10.840  1.00 64.99           O  
ATOM   1100  N   ASN A 143      48.225  63.074  10.999  1.00 62.24           N  
ATOM   1101  CA  ASN A 143      49.330  62.312  11.571  1.00 62.24           C  
ATOM   1102  C   ASN A 143      50.484  62.171  10.582  1.00 62.24           C  
ATOM   1103  O   ASN A 143      50.351  61.502   9.556  1.00 62.24           O  
ATOM   1104  CB  ASN A 143      48.852  60.932  12.028  1.00 62.24           C  
ATOM   1105  CG  ASN A 143      49.626  60.412  13.223  1.00 62.24           C  
ATOM   1106  ND2 ASN A 143      49.052  59.442  13.925  1.00 62.24           N  
ATOM   1107  OD1 ASN A 143      50.729  60.880  13.514  1.00 62.24           O  
ATOM   1108  N   PRO A 144      51.694  62.969  10.669  1.00 54.57           N  
ATOM   1109  CA  PRO A 144      52.892  62.995   9.826  1.00 54.57           C  
ATOM   1110  C   PRO A 144      53.671  61.682   9.866  1.00 54.57           C  
ATOM   1111  O   PRO A 144      54.495  61.422   8.985  1.00 54.57           O  
ATOM   1112  CB  PRO A 144      53.717  64.139  10.421  1.00 54.57           C  
ATOM   1113  CG  PRO A 144      52.994  64.518  11.673  1.00 54.57           C  
ATOM   1114  CD  PRO A 144      51.697  63.765  11.722  1.00 54.57           C  
ATOM   1115  N   ASP A 145      53.217  60.683  10.624  1.00 62.42           N  
ATOM   1116  CA  ASP A 145      53.852  59.379  10.787  1.00 62.42           C  
ATOM   1117  C   ASP A 145      53.058  58.288  10.072  1.00 62.42           C  
ATOM   1118  O   ASP A 145      53.339  57.100  10.236  1.00 62.42           O  
ATOM   1119  CB  ASP A 145      53.998  59.036  12.271  1.00 62.42           C  
ATOM   1120  CG  ASP A 145      55.150  59.765  12.939  1.00 62.42           C  
ATOM   1121  OD1 ASP A 145      56.085  60.203  12.234  1.00 62.42           O  
ATOM   1122  OD2 ASP A 145      55.125  59.901  14.181  1.00 62.42           O1-
ATOM   1123  N   ASN A 146      52.146  58.743   9.167  1.00 62.21           N  
ATOM   1124  CA  ASN A 146      51.256  57.788   8.513  1.00 62.21           C  
ATOM   1125  C   ASN A 146      51.867  57.241   7.227  1.00 62.21           C  
ATOM   1126  O   ASN A 146      52.427  57.997   6.431  1.00 62.21           O  
ATOM   1127  CB  ASN A 146      49.898  58.433   8.225  1.00 62.21           C  
ATOM   1128  CG  ASN A 146      48.876  58.151   9.308  1.00 62.21           C  
ATOM   1129  ND2 ASN A 146      47.767  58.881   9.282  1.00 62.21           N  
ATOM   1130  OD1 ASN A 146      49.081  57.285  10.162  1.00 62.21           O  
ATOM   1131  N   ASP A 147      52.069  55.879   7.166  1.00 64.93           N  
ATOM   1132  CA  ASP A 147      52.668  54.833   6.344  1.00 64.93           C  
ATOM   1133  C   ASP A 147      52.043  54.803   4.951  1.00 64.93           C  
ATOM   1134  O   ASP A 147      50.851  55.074   4.794  1.00 64.93           O  
ATOM   1135  CB  ASP A 147      52.516  53.468   7.017  1.00 64.93           C  
ATOM   1136  CG  ASP A 147      53.472  53.270   8.180  1.00 64.93           C  
ATOM   1137  OD1 ASP A 147      54.485  53.999   8.268  1.00 64.93           O  
ATOM   1138  OD2 ASP A 147      53.213  52.377   9.016  1.00 64.93           O1-
ATOM   1139  N   GLU A 148      52.735  55.260   3.790  1.00 67.18           N  
ATOM   1140  CA  GLU A 148      52.436  55.049   2.377  1.00 67.18           C  
ATOM   1141  C   GLU A 148      51.405  53.941   2.191  1.00 67.18           C  
ATOM   1142  O   GLU A 148      50.546  54.025   1.310  1.00 67.18           O  
ATOM   1143  CB  GLU A 148      53.713  54.716   1.600  1.00 67.18           C  
ATOM   1144  CG  GLU A 148      53.558  54.815   0.090  1.00 67.18           C  
ATOM   1145  CD  GLU A 148      54.844  54.524  -0.666  1.00 67.18           C  
ATOM   1146  OE1 GLU A 148      54.838  54.571  -1.917  1.00 67.18           O  
ATOM   1147  OE2 GLU A 148      55.867  54.246  -0.001  1.00 67.18           O1-
ATOM   1148  N   ALA A 149      51.244  52.987   3.123  1.00 63.91           N  
ATOM   1149  CA  ALA A 149      50.328  51.850   3.091  1.00 63.91           C  
ATOM   1150  C   ALA A 149      48.902  52.284   3.417  1.00 63.91           C  
ATOM   1151  O   ALA A 149      47.948  51.835   2.778  1.00 63.91           O  
ATOM   1152  CB  ALA A 149      50.788  50.768   4.065  1.00 63.91           C  
ATOM   1153  N   VAL A 150      48.674  53.158   4.383  1.00 68.64           N  
ATOM   1154  CA  VAL A 150      47.393  53.702   4.823  1.00 68.64           C  
ATOM   1155  C   VAL A 150      46.844  54.654   3.762  1.00 68.64           C  
ATOM   1156  O   VAL A 150      45.654  54.613   3.441  1.00 68.64           O  
ATOM   1157  CB  VAL A 150      47.523  54.432   6.178  1.00 68.64           C  
ATOM   1158  CG1 VAL A 150      46.200  55.093   6.564  1.00 68.64           C  
ATOM   1159  CG2 VAL A 150      47.976  53.461   7.266  1.00 68.64           C  
ATOM   1160  N   GLU A 151      47.649  55.525   3.032  1.00 73.22           N  
ATOM   1161  CA  GLU A 151      47.279  56.382   1.910  1.00 73.22           C  
ATOM   1162  C   GLU A 151      46.858  55.555   0.700  1.00 73.22           C  
ATOM   1163  O   GLU A 151      45.884  55.888   0.021  1.00 73.22           O  
ATOM   1164  CB  GLU A 151      48.439  57.309   1.535  1.00 73.22           C  
ATOM   1165  CG  GLU A 151      48.665  58.441   2.526  1.00 73.22           C  
ATOM   1166  CD  GLU A 151      49.814  59.358   2.137  1.00 73.22           C  
ATOM   1167  OE1 GLU A 151      50.128  60.297   2.904  1.00 73.22           O  
ATOM   1168  OE2 GLU A 151      50.403  59.137   1.056  1.00 73.22           O1-
ATOM   1169  N   THR A 152      47.621  54.493   0.451  1.00 72.16           N  
ATOM   1170  CA  THR A 152      47.313  53.562  -0.628  1.00 72.16           C  
ATOM   1171  C   THR A 152      45.999  52.835  -0.359  1.00 72.16           C  
ATOM   1172  O   THR A 152      45.188  52.650  -1.269  1.00 72.16           O  
ATOM   1173  CB  THR A 152      48.443  52.532  -0.815  1.00 72.16           C  
ATOM   1174  CG2 THR A 152      48.134  51.581  -1.968  1.00 72.16           C  
ATOM   1175  OG1 THR A 152      49.668  53.221  -1.094  1.00 72.16           O  
ATOM   1176  N   ALA A 153      45.696  52.444   0.878  1.00 71.24           N  
ATOM   1177  CA  ALA A 153      44.471  51.765   1.293  1.00 71.24           C  
ATOM   1178  C   ALA A 153      43.257  52.674   1.129  1.00 71.24           C  
ATOM   1179  O   ALA A 153      42.205  52.235   0.655  1.00 71.24           O  
ATOM   1180  CB  ALA A 153      44.588  51.296   2.741  1.00 71.24           C  
ATOM   1181  N   VAL A 154      43.349  53.994   1.500  1.00 78.57           N  
ATOM   1182  CA  VAL A 154      42.292  54.992   1.378  1.00 78.57           C  
ATOM   1183  C   VAL A 154      42.025  55.285  -0.097  1.00 78.57           C  
ATOM   1184  O   VAL A 154      40.870  55.377  -0.518  1.00 78.57           O  
ATOM   1185  CB  VAL A 154      42.654  56.296   2.124  1.00 78.57           C  
ATOM   1186  CG1 VAL A 154      41.637  57.394   1.816  1.00 78.57           C  
ATOM   1187  CG2 VAL A 154      42.735  56.045   3.629  1.00 78.57           C  
ATOM   1188  N   ARG A 155      43.083  55.481  -0.933  1.00 81.27           N  
ATOM   1189  CA  ARG A 155      42.954  55.661  -2.375  1.00 81.27           C  
ATOM   1190  C   ARG A 155      42.224  54.482  -3.011  1.00 81.27           C  
ATOM   1191  O   ARG A 155      41.309  54.673  -3.815  1.00 81.27           O  
ATOM   1192  CB  ARG A 155      44.330  55.834  -3.021  1.00 81.27           C  
ATOM   1193  CG  ARG A 155      44.277  56.164  -4.505  1.00 81.27           C  
ATOM   1194  CD  ARG A 155      45.671  56.321  -5.098  1.00 81.27           C  
ATOM   1195  NE  ARG A 155      46.443  55.085  -4.996  1.00 81.27           N  
ATOM   1196  CZ  ARG A 155      46.555  54.179  -5.964  1.00 81.27           C  
ATOM   1197  NH1 ARG A 155      45.943  54.355  -7.130  1.00 81.27           N1+
ATOM   1198  NH2 ARG A 155      47.282  53.091  -5.765  1.00 81.27           N  
ATOM   1199  N   LEU A 156      42.604  53.349  -2.716  1.00 73.72           N  
ATOM   1200  CA  LEU A 156      42.061  52.109  -3.261  1.00 73.72           C  
ATOM   1201  C   LEU A 156      40.621  51.899  -2.803  1.00 73.72           C  
ATOM   1202  O   LEU A 156      39.777  51.450  -3.582  1.00 73.72           O  
ATOM   1203  CB  LEU A 156      42.923  50.916  -2.839  1.00 73.72           C  
ATOM   1204  CG  LEU A 156      44.257  50.752  -3.570  1.00 73.72           C  
ATOM   1205  CD1 LEU A 156      45.097  49.669  -2.902  1.00 73.72           C  
ATOM   1206  CD2 LEU A 156      44.024  50.423  -5.041  1.00 73.72           C  
ATOM   1207  N   ALA A 157      40.295  52.145  -1.529  1.00 79.25           N  
ATOM   1208  CA  ALA A 157      38.931  52.088  -1.010  1.00 79.25           C  
ATOM   1209  C   ALA A 157      38.009  53.020  -1.791  1.00 79.25           C  
ATOM   1210  O   ALA A 157      36.883  52.649  -2.131  1.00 79.25           O  
ATOM   1211  CB  ALA A 157      38.910  52.444   0.473  1.00 79.25           C  
ATOM   1212  N   ARG A 158      38.457  54.148  -2.276  1.00 85.43           N  
ATOM   1213  CA  ARG A 158      37.692  55.117  -3.054  1.00 85.43           C  
ATOM   1214  C   ARG A 158      37.442  54.608  -4.469  1.00 85.43           C  
ATOM   1215  O   ARG A 158      36.333  54.733  -4.993  1.00 85.43           O  
ATOM   1216  CB  ARG A 158      38.418  56.463  -3.101  1.00 85.43           C  
ATOM   1217  CG  ARG A 158      38.306  57.268  -1.816  1.00 85.43           C  
ATOM   1218  CD  ARG A 158      38.991  58.622  -1.937  1.00 85.43           C  
ATOM   1219  NE  ARG A 158      38.840  59.414  -0.720  1.00 85.43           N  
ATOM   1220  CZ  ARG A 158      39.302  60.651  -0.558  1.00 85.43           C  
ATOM   1221  NH1 ARG A 158      39.954  61.265  -1.538  1.00 85.43           N1+
ATOM   1222  NH2 ARG A 158      39.108  61.279   0.593  1.00 85.43           N  
ATOM   1223  N   GLU A 159      38.540  54.092  -4.992  1.00 81.14           N  
ATOM   1224  CA  GLU A 159      38.423  53.546  -6.341  1.00 81.14           C  
ATOM   1225  C   GLU A 159      37.439  52.380  -6.380  1.00 81.14           C  
ATOM   1226  O   GLU A 159      36.641  52.267  -7.313  1.00 81.14           O  
ATOM   1227  CB  GLU A 159      39.791  53.098  -6.860  1.00 81.14           C  
ATOM   1228  CG  GLU A 159      40.732  54.249  -7.186  1.00 81.14           C  
ATOM   1229  CD  GLU A 159      40.262  55.096  -8.358  1.00 81.14           C  
ATOM   1230  OE1 GLU A 159      40.376  56.341  -8.293  1.00 81.14           O  
ATOM   1231  OE2 GLU A 159      39.775  54.509  -9.350  1.00 81.14           O1-
ATOM   1232  N   LEU A 160      37.481  51.575  -5.336  1.00 81.36           N  
ATOM   1233  CA  LEU A 160      36.608  50.412  -5.220  1.00 81.36           C  
ATOM   1234  C   LEU A 160      35.156  50.840  -5.032  1.00 81.36           C  
ATOM   1235  O   LEU A 160      34.244  50.218  -5.583  1.00 81.36           O  
ATOM   1236  CB  LEU A 160      37.047  49.527  -4.051  1.00 81.36           C  
ATOM   1237  CG  LEU A 160      38.298  48.677  -4.276  1.00 81.36           C  
ATOM   1238  CD1 LEU A 160      38.763  48.058  -2.963  1.00 81.36           C  
ATOM   1239  CD2 LEU A 160      38.031  47.596  -5.318  1.00 81.36           C  
ATOM   1240  N   LEU A 161      34.959  51.863  -4.226  1.00 84.89           N  
ATOM   1241  CA  LEU A 161      33.620  52.389  -3.983  1.00 84.89           C  
ATOM   1242  C   LEU A 161      33.028  52.981  -5.258  1.00 84.89           C  
ATOM   1243  O   LEU A 161      31.827  52.858  -5.505  1.00 84.89           O  
ATOM   1244  CB  LEU A 161      33.653  53.451  -2.881  1.00 84.89           C  
ATOM   1245  CG  LEU A 161      33.855  52.941  -1.453  1.00 84.89           C  
ATOM   1246  CD1 LEU A 161      34.059  54.111  -0.496  1.00 84.89           C  
ATOM   1247  CD2 LEU A 161      32.668  52.088  -1.017  1.00 84.89           C  
ATOM   1248  N   LYS A 162      33.848  53.639  -6.117  1.00 82.56           N  
ATOM   1249  CA  LYS A 162      33.405  54.169  -7.403  1.00 82.56           C  
ATOM   1250  C   LYS A 162      32.928  53.050  -8.324  1.00 82.56           C  
ATOM   1251  O   LYS A 162      31.898  53.181  -8.988  1.00 82.56           O  
ATOM   1252  CB  LYS A 162      34.529  54.958  -8.076  1.00 82.56           C  
ATOM   1253  CG  LYS A 162      34.791  56.319  -7.448  1.00 82.56           C  
ATOM   1254  CD  LYS A 162      35.907  57.062  -8.170  1.00 82.56           C  
ATOM   1255  CE  LYS A 162      36.263  58.364  -7.464  1.00 82.56           C  
ATOM   1256  NZ  LYS A 162      37.404  59.061  -8.129  1.00 82.56           N1+
ATOM   1257  N   VAL A 163      33.655  51.997  -8.325  1.00 75.58           N  
ATOM   1258  CA  VAL A 163      33.340  50.824  -9.134  1.00 75.58           C  
ATOM   1259  C   VAL A 163      32.061  50.170  -8.620  1.00 75.58           C  
ATOM   1260  O   VAL A 163      31.185  49.802  -9.407  1.00 75.58           O  
ATOM   1261  CB  VAL A 163      34.501  49.803  -9.127  1.00 75.58           C  
ATOM   1262  CG1 VAL A 163      34.084  48.509  -9.824  1.00 75.58           C  
ATOM   1263  CG2 VAL A 163      35.738  50.399  -9.795  1.00 75.58           C  
ATOM   1264  N   ALA A 164      32.001  49.948  -7.345  1.00 81.86           N  
ATOM   1265  CA  ALA A 164      30.809  49.380  -6.723  1.00 81.86           C  
ATOM   1266  C   ALA A 164      29.570  50.207  -7.053  1.00 81.86           C  
ATOM   1267  O   ALA A 164      28.504  49.654  -7.336  1.00 81.86           O  
ATOM   1268  CB  ALA A 164      30.993  49.285  -5.209  1.00 81.86           C  
ATOM   1269  N   ALA A 165      29.744  51.508  -7.059  1.00 81.95           N  
ATOM   1270  CA  ALA A 165      28.663  52.430  -7.394  1.00 81.95           C  
ATOM   1271  C   ALA A 165      28.261  52.295  -8.860  1.00 81.95           C  
ATOM   1272  O   ALA A 165      27.071  52.292  -9.186  1.00 81.95           O  
ATOM   1273  CB  ALA A 165      29.076  53.868  -7.090  1.00 81.95           C  
ATOM   1274  N   GLU A 166      29.273  52.194  -9.714  1.00 83.41           N  
ATOM   1275  CA  GLU A 166      29.028  52.006 -11.141  1.00 83.41           C  
ATOM   1276  C   GLU A 166      28.303  50.689 -11.407  1.00 83.41           C  
ATOM   1277  O   GLU A 166      27.370  50.639 -12.211  1.00 83.41           O  
ATOM   1278  CB  GLU A 166      30.343  52.050 -11.924  1.00 83.41           C  
ATOM   1279  CG  GLU A 166      30.957  53.439 -12.016  1.00 83.41           C  
ATOM   1280  CD  GLU A 166      32.300  53.456 -12.727  1.00 83.41           C  
ATOM   1281  OE1 GLU A 166      32.942  54.528 -12.787  1.00 83.41           O  
ATOM   1282  OE2 GLU A 166      32.714  52.387 -13.230  1.00 83.41           O1-
ATOM   1283  N   LEU A 167      28.744  49.626 -10.709  1.00 83.51           N  
ATOM   1284  CA  LEU A 167      28.133  48.307 -10.834  1.00 83.51           C  
ATOM   1285  C   LEU A 167      26.702  48.320 -10.305  1.00 83.51           C  
ATOM   1286  O   LEU A 167      25.810  47.717 -10.905  1.00 83.51           O  
ATOM   1287  CB  LEU A 167      28.958  47.261 -10.080  1.00 83.51           C  
ATOM   1288  CG  LEU A 167      30.297  46.871 -10.711  1.00 83.51           C  
ATOM   1289  CD1 LEU A 167      31.102  46.003  -9.750  1.00 83.51           C  
ATOM   1290  CD2 LEU A 167      30.075  46.149 -12.034  1.00 83.51           C  
ATOM   1291  N   ALA A 168      26.486  48.936  -9.159  1.00 79.52           N  
ATOM   1292  CA  ALA A 168      25.172  49.050  -8.531  1.00 79.52           C  
ATOM   1293  C   ALA A 168      24.213  49.851  -9.409  1.00 79.52           C  
ATOM   1294  O   ALA A 168      23.038  49.500  -9.537  1.00 79.52           O  
ATOM   1295  CB  ALA A 168      25.294  49.697  -7.153  1.00 79.52           C  
ATOM   1296  N   GLU A 169      24.687  50.938 -10.019  1.00 82.69           N  
ATOM   1297  CA  GLU A 169      23.897  51.751 -10.939  1.00 82.69           C  
ATOM   1298  C   GLU A 169      23.496  50.952 -12.175  1.00 82.69           C  
ATOM   1299  O   GLU A 169      22.347  51.019 -12.618  1.00 82.69           O  
ATOM   1300  CB  GLU A 169      24.672  53.004 -11.352  1.00 82.69           C  
ATOM   1301  CG  GLU A 169      23.849  54.000 -12.154  1.00 82.69           C  
ATOM   1302  CD  GLU A 169      24.592  55.293 -12.451  1.00 82.69           C  
ATOM   1303  OE1 GLU A 169      24.012  56.192 -13.101  1.00 82.69           O  
ATOM   1304  OE2 GLU A 169      25.765  55.408 -12.030  1.00 82.69           O1-
ATOM   1305  N   ARG A 170      24.424  50.245 -12.669  1.00 83.28           N  
ATOM   1306  CA  ARG A 170      24.164  49.406 -13.834  1.00 83.28           C  
ATOM   1307  C   ARG A 170      23.205  48.272 -13.490  1.00 83.28           C  
ATOM   1308  O   ARG A 170      22.351  47.907 -14.301  1.00 83.28           O  
ATOM   1309  CB  ARG A 170      25.472  48.836 -14.388  1.00 83.28           C  
ATOM   1310  CG  ARG A 170      26.285  49.834 -15.198  1.00 83.28           C  
ATOM   1311  CD  ARG A 170      27.489  49.177 -15.859  1.00 83.28           C  
ATOM   1312  NE  ARG A 170      28.279  50.141 -16.619  1.00 83.28           N  
ATOM   1313  CZ  ARG A 170      29.355  49.837 -17.341  1.00 83.28           C  
ATOM   1314  NH1 ARG A 170      29.789  48.584 -17.418  1.00 83.28           N1+
ATOM   1315  NH2 ARG A 170      29.999  50.793 -17.993  1.00 83.28           N  
ATOM   1316  N   ALA A 171      23.424  47.702 -12.401  1.00 81.29           N  
ATOM   1317  CA  ALA A 171      22.516  46.667 -11.913  1.00 81.29           C  
ATOM   1318  C   ALA A 171      21.087  47.193 -11.814  1.00 81.29           C  
ATOM   1319  O   ALA A 171      20.133  46.474 -12.116  1.00 81.29           O  
ATOM   1320  CB  ALA A 171      22.983  46.147 -10.555  1.00 81.29           C  
ATOM   1321  N   ALA A 172      20.957  48.418 -11.344  1.00 77.23           N  
ATOM   1322  CA  ALA A 172      19.656  49.068 -11.214  1.00 77.23           C  
ATOM   1323  C   ALA A 172      19.004  49.268 -12.578  1.00 77.23           C  
ATOM   1324  O   ALA A 172      17.790  49.096 -12.725  1.00 77.23           O  
ATOM   1325  CB  ALA A 172      19.799  50.407 -10.494  1.00 77.23           C  
ATOM   1326  N   LYS A 173      19.807  49.520 -13.654  1.00 81.70           N  
ATOM   1327  CA  LYS A 173      19.306  49.772 -15.002  1.00 81.70           C  
ATOM   1328  C   LYS A 173      19.030  48.465 -15.739  1.00 81.70           C  
ATOM   1329  O   LYS A 173      18.047  48.358 -16.476  1.00 81.70           O  
ATOM   1330  CB  LYS A 173      20.301  50.621 -15.795  1.00 81.70           C  
ATOM   1331  CG  LYS A 173      20.381  52.069 -15.339  1.00 81.70           C  
ATOM   1332  CD  LYS A 173      21.366  52.869 -16.183  1.00 81.70           C  
ATOM   1333  CE  LYS A 173      21.497  54.302 -15.684  1.00 81.70           C  
ATOM   1334  NZ  LYS A 173      22.502  55.073 -16.474  1.00 81.70           N1+
ATOM   1335  N   THR A 174      19.864  47.390 -15.466  1.00 80.27           N  
ATOM   1336  CA  THR A 174      19.847  46.158 -16.247  1.00 80.27           C  
ATOM   1337  C   THR A 174      19.183  45.030 -15.462  1.00 80.27           C  
ATOM   1338  O   THR A 174      18.923  43.956 -16.009  1.00 80.27           O  
ATOM   1339  CB  THR A 174      21.270  45.735 -16.655  1.00 80.27           C  
ATOM   1340  CG2 THR A 174      21.928  46.794 -17.533  1.00 80.27           C  
ATOM   1341  OG1 THR A 174      22.063  45.547 -15.476  1.00 80.27           O  
ATOM   1342  N   LYS A 175      18.841  45.279 -14.165  1.00 77.10           N  
ATOM   1343  CA  LYS A 175      18.271  44.286 -13.259  1.00 77.10           C  
ATOM   1344  C   LYS A 175      19.130  43.024 -13.217  1.00 77.10           C  
ATOM   1345  O   LYS A 175      18.610  41.920 -13.040  1.00 77.10           O  
ATOM   1346  CB  LYS A 175      16.842  43.934 -13.676  1.00 77.10           C  
ATOM   1347  CG  LYS A 175      15.865  45.095 -13.578  1.00 77.10           C  
ATOM   1348  CD  LYS A 175      14.451  44.669 -13.948  1.00 77.10           C  
ATOM   1349  CE  LYS A 175      13.480  45.841 -13.897  1.00 77.10           C  
ATOM   1350  NZ  LYS A 175      12.091  45.427 -14.257  1.00 77.10           N1+
ATOM   1351  N   ASP A 176      20.462  43.079 -13.582  1.00 79.26           N  
ATOM   1352  CA  ASP A 176      21.448  42.004 -13.547  1.00 79.26           C  
ATOM   1353  C   ASP A 176      21.903  41.722 -12.117  1.00 79.26           C  
ATOM   1354  O   ASP A 176      22.644  42.513 -11.528  1.00 79.26           O  
ATOM   1355  CB  ASP A 176      22.653  42.352 -14.423  1.00 79.26           C  
ATOM   1356  CG  ASP A 176      23.599  41.181 -14.624  1.00 79.26           C  
ATOM   1357  OD1 ASP A 176      23.598  40.246 -13.793  1.00 79.26           O  
ATOM   1358  OD2 ASP A 176      24.354  41.194 -15.620  1.00 79.26           O1-
ATOM   1359  N   GLU A 177      21.423  40.624 -11.581  1.00 80.22           N  
ATOM   1360  CA  GLU A 177      21.680  40.202 -10.208  1.00 80.22           C  
ATOM   1361  C   GLU A 177      23.159  39.888  -9.995  1.00 80.22           C  
ATOM   1362  O   GLU A 177      23.680  40.048  -8.888  1.00 80.22           O  
ATOM   1363  CB  GLU A 177      20.827  38.982  -9.850  1.00 80.22           C  
ATOM   1364  CG  GLU A 177      19.356  39.305  -9.627  1.00 80.22           C  
ATOM   1365  CD  GLU A 177      18.533  38.095  -9.216  1.00 80.22           C  
ATOM   1366  OE1 GLU A 177      17.309  38.240  -8.994  1.00 80.22           O  
ATOM   1367  OE2 GLU A 177      19.116  36.991  -9.116  1.00 80.22           O1-
ATOM   1368  N   GLU A 178      23.878  39.508 -11.059  1.00 80.43           N  
ATOM   1369  CA  GLU A 178      25.311  39.227 -11.020  1.00 80.43           C  
ATOM   1370  C   GLU A 178      26.116  40.501 -10.778  1.00 80.43           C  
ATOM   1371  O   GLU A 178      27.134  40.473 -10.084  1.00 80.43           O  
ATOM   1372  CB  GLU A 178      25.762  38.559 -12.322  1.00 80.43           C  
ATOM   1373  CG  GLU A 178      25.325  37.108 -12.453  1.00 80.43           C  
ATOM   1374  CD  GLU A 178      25.897  36.417 -13.679  1.00 80.43           C  
ATOM   1375  OE1 GLU A 178      25.831  35.169 -13.760  1.00 80.43           O  
ATOM   1376  OE2 GLU A 178      26.418  37.129 -14.567  1.00 80.43           O1-
ATOM   1377  N   LEU A 179      25.639  41.687 -11.302  1.00 80.54           N  
ATOM   1378  CA  LEU A 179      26.256  42.997 -11.121  1.00 80.54           C  
ATOM   1379  C   LEU A 179      26.098  43.477  -9.682  1.00 80.54           C  
ATOM   1380  O   LEU A 179      26.997  44.121  -9.137  1.00 80.54           O  
ATOM   1381  CB  LEU A 179      25.640  44.016 -12.082  1.00 80.54           C  
ATOM   1382  CG  LEU A 179      26.009  43.866 -13.559  1.00 80.54           C  
ATOM   1383  CD1 LEU A 179      25.290  44.918 -14.395  1.00 80.54           C  
ATOM   1384  CD2 LEU A 179      27.520  43.968 -13.746  1.00 80.54           C  
ATOM   1385  N   ILE A 180      24.975  43.126  -9.063  1.00 76.82           N  
ATOM   1386  CA  ILE A 180      24.732  43.433  -7.658  1.00 76.82           C  
ATOM   1387  C   ILE A 180      25.685  42.625  -6.780  1.00 76.82           C  
ATOM   1388  O   ILE A 180      26.251  43.151  -5.819  1.00 76.82           O  
ATOM   1389  CB  ILE A 180      23.265  43.145  -7.262  1.00 76.82           C  
ATOM   1390  CG1 ILE A 180      22.320  44.116  -7.979  1.00 76.82           C  
ATOM   1391  CG2 ILE A 180      23.089  43.230  -5.743  1.00 76.82           C  
ATOM   1392  CD1 ILE A 180      20.843  43.809  -7.767  1.00 76.82           C  
ATOM   1393  N   LYS A 181      25.965  41.323  -7.097  1.00 82.36           N  
ATOM   1394  CA  LYS A 181      26.904  40.464  -6.382  1.00 82.36           C  
ATOM   1395  C   LYS A 181      28.332  40.989  -6.505  1.00 82.36           C  
ATOM   1396  O   LYS A 181      29.087  40.985  -5.531  1.00 82.36           O  
ATOM   1397  CB  LYS A 181      26.826  39.030  -6.907  1.00 82.36           C  
ATOM   1398  CG  LYS A 181      25.553  38.296  -6.516  1.00 82.36           C  
ATOM   1399  CD  LYS A 181      25.551  36.864  -7.033  1.00 82.36           C  
ATOM   1400  CE  LYS A 181      24.243  36.153  -6.711  1.00 82.36           C  
ATOM   1401  NZ  LYS A 181      24.219  34.763  -7.256  1.00 82.36           N1+
ATOM   1402  N   LEU A 182      28.635  41.439  -7.692  1.00 80.08           N  
ATOM   1403  CA  LEU A 182      29.954  41.997  -7.968  1.00 80.08           C  
ATOM   1404  C   LEU A 182      30.158  43.308  -7.215  1.00 80.08           C  
ATOM   1405  O   LEU A 182      31.245  43.565  -6.692  1.00 80.08           O  
ATOM   1406  CB  LEU A 182      30.135  42.227  -9.472  1.00 80.08           C  
ATOM   1407  CG  LEU A 182      30.378  40.979 -10.323  1.00 80.08           C  
ATOM   1408  CD1 LEU A 182      30.351  41.336 -11.806  1.00 80.08           C  
ATOM   1409  CD2 LEU A 182      31.704  40.326  -9.949  1.00 80.08           C  
ATOM   1410  N   ALA A 183      29.108  44.190  -7.203  1.00 79.46           N  
ATOM   1411  CA  ALA A 183      29.117  45.434  -6.439  1.00 79.46           C  
ATOM   1412  C   ALA A 183      29.266  45.159  -4.945  1.00 79.46           C  
ATOM   1413  O   ALA A 183      30.014  45.852  -4.251  1.00 79.46           O  
ATOM   1414  CB  ALA A 183      27.842  46.231  -6.705  1.00 79.46           C  
ATOM   1415  N   GLN A 184      28.623  44.146  -4.407  1.00 82.18           N  
ATOM   1416  CA  GLN A 184      28.713  43.727  -3.012  1.00 82.18           C  
ATOM   1417  C   GLN A 184      30.121  43.247  -2.672  1.00 82.18           C  
ATOM   1418  O   GLN A 184      30.633  43.529  -1.587  1.00 82.18           O  
ATOM   1419  CB  GLN A 184      27.696  42.624  -2.716  1.00 82.18           C  
ATOM   1420  CG  GLN A 184      26.254  43.111  -2.674  1.00 82.18           C  
ATOM   1421  CD  GLN A 184      25.258  41.982  -2.495  1.00 82.18           C  
ATOM   1422  NE2 GLN A 184      24.068  42.313  -2.003  1.00 82.18           N  
ATOM   1423  OE1 GLN A 184      25.553  40.822  -2.797  1.00 82.18           O  
ATOM   1424  N   ARG A 185      30.682  42.579  -3.533  1.00 81.85           N  
ATOM   1425  CA  ARG A 185      32.039  42.072  -3.362  1.00 81.85           C  
ATOM   1426  C   ARG A 185      33.054  43.211  -3.362  1.00 81.85           C  
ATOM   1427  O   ARG A 185      34.002  43.204  -2.576  1.00 81.85           O  
ATOM   1428  CB  ARG A 185      32.379  41.066  -4.462  1.00 81.85           C  
ATOM   1429  CG  ARG A 185      31.692  39.719  -4.301  1.00 81.85           C  
ATOM   1430  CD  ARG A 185      32.083  38.750  -5.408  1.00 81.85           C  
ATOM   1431  NE  ARG A 185      31.373  37.480  -5.287  1.00 81.85           N  
ATOM   1432  CZ  ARG A 185      31.451  36.482  -6.164  1.00 81.85           C  
ATOM   1433  NH1 ARG A 185      32.212  36.589  -7.247  1.00 81.85           N1+
ATOM   1434  NH2 ARG A 185      30.762  35.369  -5.956  1.00 81.85           N  
ATOM   1435  N   ALA A 186      32.881  44.101  -4.294  1.00 79.03           N  
ATOM   1436  CA  ALA A 186      33.715  45.299  -4.347  1.00 79.03           C  
ATOM   1437  C   ALA A 186      33.611  46.096  -3.050  1.00 79.03           C  
ATOM   1438  O   ALA A 186      34.614  46.614  -2.551  1.00 79.03           O  
ATOM   1439  CB  ALA A 186      33.320  46.170  -5.537  1.00 79.03           C  
ATOM   1440  N   ILE A 187      32.430  46.199  -2.465  1.00 81.00           N  
ATOM   1441  CA  ILE A 187      32.164  46.888  -1.206  1.00 81.00           C  
ATOM   1442  C   ILE A 187      32.856  46.152  -0.060  1.00 81.00           C  
ATOM   1443  O   ILE A 187      33.432  46.780   0.831  1.00 81.00           O  
ATOM   1444  CB  ILE A 187      30.648  47.001  -0.933  1.00 81.00           C  
ATOM   1445  CG1 ILE A 187      29.993  47.951  -1.943  1.00 81.00           C  
ATOM   1446  CG2 ILE A 187      30.392  47.467   0.503  1.00 81.00           C  
ATOM   1447  CD1 ILE A 187      28.473  47.990  -1.859  1.00 81.00           C  
ATOM   1448  N   GLU A 188      32.881  44.836  -0.111  1.00 81.70           N  
ATOM   1449  CA  GLU A 188      33.557  44.010   0.886  1.00 81.70           C  
ATOM   1450  C   GLU A 188      35.060  44.276   0.895  1.00 81.70           C  
ATOM   1451  O   GLU A 188      35.674  44.367   1.959  1.00 81.70           O  
ATOM   1452  CB  GLU A 188      33.287  42.526   0.629  1.00 81.70           C  
ATOM   1453  CG  GLU A 188      33.817  41.606   1.719  1.00 81.70           C  
ATOM   1454  CD  GLU A 188      33.461  40.144   1.497  1.00 81.70           C  
ATOM   1455  OE1 GLU A 188      33.934  39.280   2.269  1.00 81.70           O  
ATOM   1456  OE2 GLU A 188      32.704  39.862   0.541  1.00 81.70           O1-
ATOM   1457  N   VAL A 189      35.538  44.402  -0.216  1.00 76.42           N  
ATOM   1458  CA  VAL A 189      36.962  44.665  -0.392  1.00 76.42           C  
ATOM   1459  C   VAL A 189      37.285  46.089   0.059  1.00 76.42           C  
ATOM   1460  O   VAL A 189      38.317  46.328   0.690  1.00 76.42           O  
ATOM   1461  CB  VAL A 189      37.400  44.458  -1.859  1.00 76.42           C  
ATOM   1462  CG1 VAL A 189      38.877  44.808  -2.035  1.00 76.42           C  
ATOM   1463  CG2 VAL A 189      37.132  43.020  -2.298  1.00 76.42           C  
ATOM   1464  N   ALA A 190      36.463  47.051  -0.288  1.00 79.23           N  
ATOM   1465  CA  ALA A 190      36.597  48.434   0.161  1.00 79.23           C  
ATOM   1466  C   ALA A 190      36.544  48.523   1.685  1.00 79.23           C  
ATOM   1467  O   ALA A 190      37.292  49.292   2.294  1.00 79.23           O  
ATOM   1468  CB  ALA A 190      35.506  49.303  -0.458  1.00 79.23           C  
ATOM   1469  N   GLN A 191      35.703  47.705   2.308  1.00 81.28           N  
ATOM   1470  CA  GLN A 191      35.594  47.627   3.761  1.00 81.28           C  
ATOM   1471  C   GLN A 191      36.893  47.124   4.384  1.00 81.28           C  
ATOM   1472  O   GLN A 191      37.329  47.632   5.419  1.00 81.28           O  
ATOM   1473  CB  GLN A 191      34.432  46.718   4.164  1.00 81.28           C  
ATOM   1474  CG  GLN A 191      33.059  47.315   3.884  1.00 81.28           C  
ATOM   1475  CD  GLN A 191      31.928  46.346   4.175  1.00 81.28           C  
ATOM   1476  NE2 GLN A 191      30.754  46.883   4.490  1.00 81.28           N  
ATOM   1477  OE1 GLN A 191      32.107  45.126   4.115  1.00 81.28           O  
ATOM   1478  N   ARG A 192      37.456  46.139   3.761  1.00 77.87           N  
ATOM   1479  CA  ARG A 192      38.721  45.575   4.220  1.00 77.87           C  
ATOM   1480  C   ARG A 192      39.852  46.592   4.094  1.00 77.87           C  
ATOM   1481  O   ARG A 192      40.727  46.665   4.959  1.00 77.87           O  
ATOM   1482  CB  ARG A 192      39.064  44.311   3.430  1.00 77.87           C  
ATOM   1483  CG  ARG A 192      38.219  43.103   3.803  1.00 77.87           C  
ATOM   1484  CD  ARG A 192      38.645  41.858   3.039  1.00 77.87           C  
ATOM   1485  NE  ARG A 192      37.805  40.709   3.367  1.00 77.87           N  
ATOM   1486  CZ  ARG A 192      37.929  39.500   2.827  1.00 77.87           C  
ATOM   1487  NH1 ARG A 192      38.867  39.257   1.919  1.00 77.87           N1+
ATOM   1488  NH2 ARG A 192      37.111  38.527   3.199  1.00 77.87           N  
ATOM   1489  N   ALA A 193      39.890  47.235   2.966  1.00 75.19           N  
ATOM   1490  CA  ALA A 193      40.862  48.301   2.730  1.00 75.19           C  
ATOM   1491  C   ALA A 193      40.759  49.384   3.799  1.00 75.19           C  
ATOM   1492  O   ALA A 193      41.775  49.897   4.272  1.00 75.19           O  
ATOM   1493  CB  ALA A 193      40.661  48.906   1.343  1.00 75.19           C  
ATOM   1494  N   VAL A 194      39.569  49.784   4.236  1.00 75.18           N  
ATOM   1495  CA  VAL A 194      39.273  50.764   5.276  1.00 75.18           C  
ATOM   1496  C   VAL A 194      39.701  50.217   6.637  1.00 75.18           C  
ATOM   1497  O   VAL A 194      40.259  50.947   7.459  1.00 75.18           O  
ATOM   1498  CB  VAL A 194      37.775  51.136   5.298  1.00 75.18           C  
ATOM   1499  CG1 VAL A 194      37.454  52.020   6.501  1.00 75.18           C  
ATOM   1500  CG2 VAL A 194      37.380  51.834   3.997  1.00 75.18           C  
ATOM   1501  N   GLU A 195      39.541  48.889   6.867  1.00 76.52           N  
ATOM   1502  CA  GLU A 195      39.963  48.202   8.085  1.00 76.52           C  
ATOM   1503  C   GLU A 195      41.484  48.201   8.219  1.00 76.52           C  
ATOM   1504  O   GLU A 195      42.016  48.373   9.317  1.00 76.52           O  
ATOM   1505  CB  GLU A 195      39.432  46.767   8.105  1.00 76.52           C  
ATOM   1506  CG  GLU A 195      39.695  46.031   9.411  1.00 76.52           C  
ATOM   1507  CD  GLU A 195      38.923  46.606  10.588  1.00 76.52           C  
ATOM   1508  OE1 GLU A 195      39.206  46.221  11.745  1.00 76.52           O  
ATOM   1509  OE2 GLU A 195      38.026  47.446  10.351  1.00 76.52           O1-
ATOM   1510  N   LEU A 196      42.147  48.009   7.212  1.00 69.43           N  
ATOM   1511  CA  LEU A 196      43.604  47.995   7.126  1.00 69.43           C  
ATOM   1512  C   LEU A 196      44.175  49.389   7.362  1.00 69.43           C  
ATOM   1513  O   LEU A 196      45.240  49.534   7.966  1.00 69.43           O  
ATOM   1514  CB  LEU A 196      44.055  47.471   5.759  1.00 69.43           C  
ATOM   1515  CG  LEU A 196      43.960  45.959   5.549  1.00 69.43           C  
ATOM   1516  CD1 LEU A 196      44.230  45.610   4.089  1.00 69.43           C  
ATOM   1517  CD2 LEU A 196      44.935  45.229   6.467  1.00 69.43           C  
ATOM   1518  N   ALA A 197      43.522  50.390   6.822  1.00 67.24           N  
ATOM   1519  CA  ALA A 197      43.899  51.784   7.037  1.00 67.24           C  
ATOM   1520  C   ALA A 197      43.786  52.164   8.510  1.00 67.24           C  
ATOM   1521  O   ALA A 197      44.519  53.029   8.994  1.00 67.24           O  
ATOM   1522  CB  ALA A 197      43.031  52.708   6.185  1.00 67.24           C  
ATOM   1523  N   LYS A 198      43.043  51.314   9.258  1.00 67.65           N  
ATOM   1524  CA  LYS A 198      42.786  51.521  10.680  1.00 67.65           C  
ATOM   1525  C   LYS A 198      43.834  50.814  11.536  1.00 67.65           C  
ATOM   1526  O   LYS A 198      44.117  51.241  12.658  1.00 67.65           O  
ATOM   1527  CB  LYS A 198      41.387  51.027  11.050  1.00 67.65           C  
ATOM   1528  CG  LYS A 198      40.260  51.891  10.502  1.00 67.65           C  
ATOM   1529  CD  LYS A 198      38.895  51.362  10.921  1.00 67.65           C  
ATOM   1530  CE  LYS A 198      37.765  52.156  10.278  1.00 67.65           C  
ATOM   1531  NZ  LYS A 198      36.425  51.620  10.662  1.00 67.65           N1+
ATOM   1532  N   LYS A 199      44.353  49.558  10.996  1.00 65.08           N  
ATOM   1533  CA  LYS A 199      45.305  48.734  11.734  1.00 65.08           C  
ATOM   1534  C   LYS A 199      46.730  49.253  11.562  1.00 65.08           C  
ATOM   1535  O   LYS A 199      47.156  49.552  10.445  1.00 65.08           O  
ATOM   1536  CB  LYS A 199      45.219  47.276  11.281  1.00 65.08           C  
ATOM   1537  CG  LYS A 199      43.943  46.568  11.712  1.00 65.08           C  
ATOM   1538  CD  LYS A 199      43.961  45.096  11.320  1.00 65.08           C  
ATOM   1539  CE  LYS A 199      42.674  44.392  11.729  1.00 65.08           C  
ATOM   1540  NZ  LYS A 199      42.676  42.955  11.323  1.00 65.08           N1+
ATOM   1541  N   SER A 200      47.356  50.328  12.358  1.00 54.73           N  
ATOM   1542  CA  SER A 200      48.717  50.791  12.603  1.00 54.73           C  
ATOM   1543  C   SER A 200      49.723  49.653  12.463  1.00 54.73           C  
ATOM   1544  O   SER A 200      49.463  48.531  12.903  1.00 54.73           O  
ATOM   1545  CB  SER A 200      48.831  51.414  13.996  1.00 54.73           C  
ATOM   1546  OG  SER A 200      49.645  50.617  14.837  1.00 54.73           O  
ATOM   1547  N   ASN A 201      50.566  49.577  11.317  1.00 53.43           N  
ATOM   1548  CA  ASN A 201      51.717  49.007  10.625  1.00 53.43           C  
ATOM   1549  C   ASN A 201      52.684  48.340  11.599  1.00 53.43           C  
ATOM   1550  O   ASN A 201      53.818  48.793  11.763  1.00 53.43           O  
ATOM   1551  CB  ASN A 201      52.441  50.082   9.811  1.00 53.43           C  
ATOM   1552  CG  ASN A 201      52.790  49.618   8.410  1.00 53.43           C  
ATOM   1553  ND2 ASN A 201      53.472  50.471   7.656  1.00 53.43           N  
ATOM   1554  OD1 ASN A 201      52.448  48.502   8.010  1.00 53.43           O  
ATOM   1555  N   LYS A 202      52.338  47.297  12.474  1.00 53.59           N  
ATOM   1556  CA  LYS A 202      53.412  46.516  13.081  1.00 53.59           C  
ATOM   1557  C   LYS A 202      53.618  45.197  12.341  1.00 53.59           C  
ATOM   1558  O   LYS A 202      54.699  44.607  12.403  1.00 53.59           O  
ATOM   1559  CB  LYS A 202      53.114  46.249  14.557  1.00 53.59           C  
ATOM   1560  CG  LYS A 202      53.354  47.448  15.463  1.00 53.59           C  
ATOM   1561  CD  LYS A 202      53.147  47.090  16.929  1.00 53.59           C  
ATOM   1562  CE  LYS A 202      53.291  48.309  17.829  1.00 53.59           C  
ATOM   1563  NZ  LYS A 202      53.083  47.965  19.267  1.00 53.59           N1+
ATOM   1564  N   ASP A 203      52.876  44.982  11.122  1.00 65.77           N  
ATOM   1565  CA  ASP A 203      53.073  43.716  10.424  1.00 65.77           C  
ATOM   1566  C   ASP A 203      53.336  43.943   8.937  1.00 65.77           C  
ATOM   1567  O   ASP A 203      52.421  44.284   8.184  1.00 65.77           O  
ATOM   1568  CB  ASP A 203      51.857  42.805  10.608  1.00 65.77           C  
ATOM   1569  CG  ASP A 203      52.128  41.365  10.211  1.00 65.77           C  
ATOM   1570  OD1 ASP A 203      53.166  41.095   9.569  1.00 65.77           O  
ATOM   1571  OD2 ASP A 203      51.294  40.493  10.537  1.00 65.77           O1-
ATOM   1572  N   ASN A 204      54.547  44.366   8.539  1.00 68.70           N  
ATOM   1573  CA  ASN A 204      55.052  44.573   7.186  1.00 68.70           C  
ATOM   1574  C   ASN A 204      54.519  43.518   6.222  1.00 68.70           C  
ATOM   1575  O   ASN A 204      54.255  43.814   5.056  1.00 68.70           O  
ATOM   1576  CB  ASN A 204      56.583  44.575   7.179  1.00 68.70           C  
ATOM   1577  CG  ASN A 204      57.160  45.370   6.025  1.00 68.70           C  
ATOM   1578  ND2 ASN A 204      58.482  45.357   5.898  1.00 68.70           N  
ATOM   1579  OD1 ASN A 204      56.425  45.993   5.255  1.00 68.70           O  
ATOM   1580  N   GLU A 205      54.132  42.367   6.638  1.00 73.00           N  
ATOM   1581  CA  GLU A 205      53.609  41.281   5.814  1.00 73.00           C  
ATOM   1582  C   GLU A 205      52.122  41.469   5.532  1.00 73.00           C  
ATOM   1583  O   GLU A 205      51.666  41.251   4.407  1.00 73.00           O  
ATOM   1584  CB  GLU A 205      53.850  39.929   6.491  1.00 73.00           C  
ATOM   1585  CG  GLU A 205      53.622  38.734   5.577  1.00 73.00           C  
ATOM   1586  CD  GLU A 205      53.901  37.401   6.251  1.00 73.00           C  
ATOM   1587  OE1 GLU A 205      53.702  36.344   5.611  1.00 73.00           O  
ATOM   1588  OE2 GLU A 205      54.321  37.413   7.429  1.00 73.00           O1-
ATOM   1589  N   GLU A 206      51.280  41.932   6.448  1.00 72.35           N  
ATOM   1590  CA  GLU A 206      49.857  42.231   6.309  1.00 72.35           C  
ATOM   1591  C   GLU A 206      49.636  43.458   5.428  1.00 72.35           C  
ATOM   1592  O   GLU A 206      48.693  43.495   4.635  1.00 72.35           O  
ATOM   1593  CB  GLU A 206      49.217  42.447   7.682  1.00 72.35           C  
ATOM   1594  CG  GLU A 206      48.924  41.157   8.434  1.00 72.35           C  
ATOM   1595  CD  GLU A 206      48.190  41.381   9.747  1.00 72.35           C  
ATOM   1596  OE1 GLU A 206      47.879  40.389  10.444  1.00 72.35           O  
ATOM   1597  OE2 GLU A 206      47.922  42.557  10.078  1.00 72.35           O1-
ATOM   1598  N   ALA A 207      50.556  44.447   5.558  1.00 68.76           N  
ATOM   1599  CA  ALA A 207      50.545  45.639   4.714  1.00 68.76           C  
ATOM   1600  C   ALA A 207      50.842  45.285   3.259  1.00 68.76           C  
ATOM   1601  O   ALA A 207      50.219  45.825   2.342  1.00 68.76           O  
ATOM   1602  CB  ALA A 207      51.554  46.663   5.226  1.00 68.76           C  
ATOM   1603  N   GLU A 208      51.831  44.444   3.039  1.00 75.22           N  
ATOM   1604  CA  GLU A 208      52.187  43.970   1.705  1.00 75.22           C  
ATOM   1605  C   GLU A 208      51.059  43.141   1.095  1.00 75.22           C  
ATOM   1606  O   GLU A 208      50.748  43.286  -0.089  1.00 75.22           O  
ATOM   1607  CB  GLU A 208      53.477  43.148   1.753  1.00 75.22           C  
ATOM   1608  CG  GLU A 208      53.942  42.655   0.389  1.00 75.22           C  
ATOM   1609  CD  GLU A 208      54.400  43.777  -0.530  1.00 75.22           C  
ATOM   1610  OE1 GLU A 208      54.597  43.527  -1.740  1.00 75.22           O  
ATOM   1611  OE2 GLU A 208      54.564  44.914  -0.035  1.00 75.22           O1-
ATOM   1612  N   LYS A 209      50.375  42.345   1.843  1.00 78.47           N  
ATOM   1613  CA  LYS A 209      49.231  41.545   1.414  1.00 78.47           C  
ATOM   1614  C   LYS A 209      48.065  42.434   0.990  1.00 78.47           C  
ATOM   1615  O   LYS A 209      47.423  42.178  -0.031  1.00 78.47           O  
ATOM   1616  CB  LYS A 209      48.788  40.600   2.532  1.00 78.47           C  
ATOM   1617  CG  LYS A 209      49.742  39.438   2.775  1.00 78.47           C  
ATOM   1618  CD  LYS A 209      49.236  38.521   3.880  1.00 78.47           C  
ATOM   1619  CE  LYS A 209      50.269  37.464   4.248  1.00 78.47           C  
ATOM   1620  NZ  LYS A 209      49.820  36.628   5.402  1.00 78.47           N1+
ATOM   1621  N   THR A 210      47.807  43.306   1.725  1.00 72.40           N  
ATOM   1622  CA  THR A 210      46.750  44.272   1.448  1.00 72.40           C  
ATOM   1623  C   THR A 210      47.086  45.101   0.212  1.00 72.40           C  
ATOM   1624  O   THR A 210      46.215  45.368  -0.619  1.00 72.40           O  
ATOM   1625  CB  THR A 210      46.519  45.207   2.649  1.00 72.40           C  
ATOM   1626  CG2 THR A 210      45.391  46.194   2.369  1.00 72.40           C  
ATOM   1627  OG1 THR A 210      46.179  44.422   3.799  1.00 72.40           O  
ATOM   1628  N   ARG A 211      48.335  45.534   0.212  1.00 76.78           N  
ATOM   1629  CA  ARG A 211      48.787  46.250  -0.977  1.00 76.78           C  
ATOM   1630  C   ARG A 211      48.567  45.417  -2.235  1.00 76.78           C  
ATOM   1631  O   ARG A 211      48.043  45.916  -3.233  1.00 76.78           O  
ATOM   1632  CB  ARG A 211      50.265  46.625  -0.849  1.00 76.78           C  
ATOM   1633  CG  ARG A 211      50.778  47.504  -1.980  1.00 76.78           C  
ATOM   1634  CD  ARG A 211      52.269  47.778  -1.849  1.00 76.78           C  
ATOM   1635  NE  ARG A 211      53.062  46.576  -2.098  1.00 76.78           N  
ATOM   1636  CZ  ARG A 211      54.165  46.536  -2.840  1.00 76.78           C  
ATOM   1637  NH1 ARG A 211      54.630  47.635  -3.423  1.00 76.78           N1+
ATOM   1638  NH2 ARG A 211      54.809  45.389  -3.001  1.00 76.78           N  
ATOM   1639  N   LEU A 212      49.075  44.193  -2.235  1.00 83.20           N  
ATOM   1640  CA  LEU A 212      48.949  43.275  -3.362  1.00 83.20           C  
ATOM   1641  C   LEU A 212      47.482  43.032  -3.703  1.00 83.20           C  
ATOM   1642  O   LEU A 212      47.114  42.988  -4.878  1.00 83.20           O  
ATOM   1643  CB  LEU A 212      49.638  41.944  -3.049  1.00 83.20           C  
ATOM   1644  CG  LEU A 212      51.167  41.954  -3.054  1.00 83.20           C  
ATOM   1645  CD1 LEU A 212      51.708  40.648  -2.485  1.00 83.20           C  
ATOM   1646  CD2 LEU A 212      51.695  42.189  -4.466  1.00 83.20           C  
ATOM   1647  N   ALA A 213      46.586  42.837  -2.722  1.00 80.15           N  
ATOM   1648  CA  ALA A 213      45.149  42.650  -2.909  1.00 80.15           C  
ATOM   1649  C   ALA A 213      44.517  43.879  -3.556  1.00 80.15           C  
ATOM   1650  O   ALA A 213      43.702  43.754  -4.475  1.00 80.15           O  
ATOM   1651  CB  ALA A 213      44.474  42.349  -1.573  1.00 80.15           C  
ATOM   1652  N   LEU A 214      44.937  45.036  -3.094  1.00 75.32           N  
ATOM   1653  CA  LEU A 214      44.425  46.296  -3.621  1.00 75.32           C  
ATOM   1654  C   LEU A 214      44.898  46.520  -5.053  1.00 75.32           C  
ATOM   1655  O   LEU A 214      44.135  46.998  -5.895  1.00 75.32           O  
ATOM   1656  CB  LEU A 214      44.867  47.466  -2.736  1.00 75.32           C  
ATOM   1657  CG  LEU A 214      44.221  47.549  -1.352  1.00 75.32           C  
ATOM   1658  CD1 LEU A 214      44.830  48.697  -0.552  1.00 75.32           C  
ATOM   1659  CD2 LEU A 214      42.710  47.719  -1.475  1.00 75.32           C  
ATOM   1660  N   GLU A 215      46.129  46.232  -5.340  1.00 82.72           N  
ATOM   1661  CA  GLU A 215      46.675  46.325  -6.690  1.00 82.72           C  
ATOM   1662  C   GLU A 215      45.943  45.389  -7.648  1.00 82.72           C  
ATOM   1663  O   GLU A 215      45.666  45.756  -8.792  1.00 82.72           O  
ATOM   1664  CB  GLU A 215      48.173  46.008  -6.687  1.00 82.72           C  
ATOM   1665  CG  GLU A 215      49.031  47.097  -6.059  1.00 82.72           C  
ATOM   1666  CD  GLU A 215      50.510  46.747  -6.021  1.00 82.72           C  
ATOM   1667  OE1 GLU A 215      51.319  47.581  -5.551  1.00 82.72           O  
ATOM   1668  OE2 GLU A 215      50.865  45.632  -6.464  1.00 82.72           O1-
ATOM   1669  N   ALA A 216      45.717  44.160  -7.201  1.00 86.81           N  
ATOM   1670  CA  ALA A 216      44.973  43.180  -7.988  1.00 86.81           C  
ATOM   1671  C   ALA A 216      43.565  43.680  -8.296  1.00 86.81           C  
ATOM   1672  O   ALA A 216      43.080  43.533  -9.421  1.00 86.81           O  
ATOM   1673  CB  ALA A 216      44.911  41.843  -7.253  1.00 86.81           C  
ATOM   1674  N   MET A 217      42.910  44.280  -7.358  1.00 80.65           N  
ATOM   1675  CA  MET A 217      41.569  44.839  -7.508  1.00 80.65           C  
ATOM   1676  C   MET A 217      41.579  46.029  -8.461  1.00 80.65           C  
ATOM   1677  O   MET A 217      40.672  46.181  -9.281  1.00 80.65           O  
ATOM   1678  CB  MET A 217      41.007  45.260  -6.149  1.00 80.65           C  
ATOM   1679  CG  MET A 217      39.567  45.742  -6.205  1.00 80.65           C  
ATOM   1680  SD  MET A 217      38.419  44.459  -6.840  1.00 80.65           S  
ATOM   1681  CE  MET A 217      38.356  43.349  -5.407  1.00 80.65           C  
ATOM   1682  N   GLU A 218      42.522  46.905  -8.261  1.00 82.20           N  
ATOM   1683  CA  GLU A 218      42.677  48.018  -9.194  1.00 82.20           C  
ATOM   1684  C   GLU A 218      42.800  47.519 -10.632  1.00 82.20           C  
ATOM   1685  O   GLU A 218      42.154  48.052 -11.537  1.00 82.20           O  
ATOM   1686  CB  GLU A 218      43.897  48.864  -8.825  1.00 82.20           C  
ATOM   1687  CG  GLU A 218      44.083  50.093  -9.703  1.00 82.20           C  
ATOM   1688  CD  GLU A 218      45.287  50.934  -9.311  1.00 82.20           C  
ATOM   1689  OE1 GLU A 218      45.515  51.995  -9.935  1.00 82.20           O  
ATOM   1690  OE2 GLU A 218      46.008  50.529  -8.372  1.00 82.20           O1-
ATOM   1691  N   LEU A 219      43.626  46.554 -10.843  1.00 89.06           N  
ATOM   1692  CA  LEU A 219      43.831  45.962 -12.161  1.00 89.06           C  
ATOM   1693  C   LEU A 219      42.536  45.351 -12.688  1.00 89.06           C  
ATOM   1694  O   LEU A 219      42.209  45.505 -13.867  1.00 89.06           O  
ATOM   1695  CB  LEU A 219      44.927  44.895 -12.104  1.00 89.06           C  
ATOM   1696  CG  LEU A 219      46.366  45.405 -12.031  1.00 89.06           C  
ATOM   1697  CD1 LEU A 219      47.323  44.252 -11.739  1.00 89.06           C  
ATOM   1698  CD2 LEU A 219      46.751  46.110 -13.327  1.00 89.06           C  
ATOM   1699  N   ALA A 220      41.835  44.588 -11.846  1.00 86.68           N  
ATOM   1700  CA  ALA A 220      40.558  43.973 -12.203  1.00 86.68           C  
ATOM   1701  C   ALA A 220      39.549  45.027 -12.652  1.00 86.68           C  
ATOM   1702  O   ALA A 220      38.823  44.824 -13.627  1.00 86.68           O  
ATOM   1703  CB  ALA A 220      40.004  43.175 -11.026  1.00 86.68           C  
ATOM   1704  N   LEU A 221      39.530  46.145 -11.993  1.00 79.44           N  
ATOM   1705  CA  LEU A 221      38.635  47.249 -12.325  1.00 79.44           C  
ATOM   1706  C   LEU A 221      39.010  47.868 -13.667  1.00 79.44           C  
ATOM   1707  O   LEU A 221      38.133  48.226 -14.457  1.00 79.44           O  
ATOM   1708  CB  LEU A 221      38.672  48.316 -11.228  1.00 79.44           C  
ATOM   1709  CG  LEU A 221      37.997  47.953  -9.905  1.00 79.44           C  
ATOM   1710  CD1 LEU A 221      38.264  49.033  -8.861  1.00 79.44           C  
ATOM   1711  CD2 LEU A 221      36.499  47.753 -10.105  1.00 79.44           C  
ATOM   1712  N   GLN A 222      40.242  48.087 -13.899  1.00 84.89           N  
ATOM   1713  CA  GLN A 222      40.725  48.580 -15.185  1.00 84.89           C  
ATOM   1714  C   GLN A 222      40.291  47.662 -16.324  1.00 84.89           C  
ATOM   1715  O   GLN A 222      39.894  48.135 -17.391  1.00 84.89           O  
ATOM   1716  CB  GLN A 222      42.249  48.714 -15.169  1.00 84.89           C  
ATOM   1717  CG  GLN A 222      42.756  49.874 -14.322  1.00 84.89           C  
ATOM   1718  CD  GLN A 222      44.270  49.925 -14.244  1.00 84.89           C  
ATOM   1719  NE2 GLN A 222      44.795  50.961 -13.599  1.00 84.89           N  
ATOM   1720  OE1 GLN A 222      44.962  49.042 -14.760  1.00 84.89           O  
ATOM   1721  N   ILE A 223      40.416  46.365 -16.053  1.00 88.06           N  
ATOM   1722  CA  ILE A 223      39.984  45.356 -17.014  1.00 88.06           C  
ATOM   1723  C   ILE A 223      38.482  45.485 -17.257  1.00 88.06           C  
ATOM   1724  O   ILE A 223      38.023  45.404 -18.400  1.00 88.06           O  
ATOM   1725  CB  ILE A 223      40.328  43.930 -16.529  1.00 88.06           C  
ATOM   1726  CG1 ILE A 223      41.847  43.731 -16.490  1.00 88.06           C  
ATOM   1727  CG2 ILE A 223      39.661  42.880 -17.424  1.00 88.06           C  
ATOM   1728  CD1 ILE A 223      42.286  42.455 -15.784  1.00 88.06           C  
ATOM   1729  N   PHE A 224      37.706  45.560 -16.178  1.00 84.14           N  
ATOM   1730  CA  PHE A 224      36.261  45.738 -16.241  1.00 84.14           C  
ATOM   1731  C   PHE A 224      35.901  46.943 -17.101  1.00 84.14           C  
ATOM   1732  O   PHE A 224      34.990  46.871 -17.929  1.00 84.14           O  
ATOM   1733  CB  PHE A 224      35.677  45.901 -14.835  1.00 84.14           C  
ATOM   1734  CG  PHE A 224      34.179  46.055 -14.814  1.00 84.14           C  
ATOM   1735  CD1 PHE A 224      33.596  47.314 -14.733  1.00 84.14           C  
ATOM   1736  CD2 PHE A 224      33.355  44.939 -14.875  1.00 84.14           C  
ATOM   1737  CE1 PHE A 224      32.211  47.458 -14.713  1.00 84.14           C  
ATOM   1738  CE2 PHE A 224      31.969  45.075 -14.855  1.00 84.14           C  
ATOM   1739  CZ  PHE A 224      31.400  46.335 -14.774  1.00 84.14           C  
ATOM   1740  N   ARG A 225      36.580  48.100 -16.956  1.00 82.01           N  
ATOM   1741  CA  ARG A 225      36.338  49.310 -17.737  1.00 82.01           C  
ATOM   1742  C   ARG A 225      36.709  49.100 -19.201  1.00 82.01           C  
ATOM   1743  O   ARG A 225      35.993  49.548 -20.099  1.00 82.01           O  
ATOM   1744  CB  ARG A 225      37.126  50.488 -17.161  1.00 82.01           C  
ATOM   1745  CG  ARG A 225      36.560  51.029 -15.857  1.00 82.01           C  
ATOM   1746  CD  ARG A 225      37.355  52.224 -15.350  1.00 82.01           C  
ATOM   1747  NE  ARG A 225      37.019  52.547 -13.966  1.00 82.01           N  
ATOM   1748  CZ  ARG A 225      37.769  53.289 -13.157  1.00 82.01           C  
ATOM   1749  NH1 ARG A 225      38.918  53.804 -13.580  1.00 82.01           N1+
ATOM   1750  NH2 ARG A 225      37.368  53.520 -11.915  1.00 82.01           N  
ATOM   1751  N   GLN A 226      37.851  48.354 -19.358  1.00 86.76           N  
ATOM   1752  CA  GLN A 226      38.388  48.111 -20.693  1.00 86.76           C  
ATOM   1753  C   GLN A 226      37.496  47.157 -21.481  1.00 86.76           C  
ATOM   1754  O   GLN A 226      37.246  47.370 -22.668  1.00 86.76           O  
ATOM   1755  CB  GLN A 226      39.809  47.551 -20.607  1.00 86.76           C  
ATOM   1756  CG  GLN A 226      40.488  47.388 -21.960  1.00 86.76           C  
ATOM   1757  CD  GLN A 226      41.907  46.864 -21.845  1.00 86.76           C  
ATOM   1758  NE2 GLN A 226      42.589  46.744 -22.979  1.00 86.76           N  
ATOM   1759  OE1 GLN A 226      42.387  46.570 -20.746  1.00 86.76           O  
ATOM   1760  N   LEU A 227      37.009  46.104 -20.881  1.00 85.48           N  
ATOM   1761  CA  LEU A 227      36.340  45.002 -21.564  1.00 85.48           C  
ATOM   1762  C   LEU A 227      34.825  45.127 -21.441  1.00 85.48           C  
ATOM   1763  O   LEU A 227      34.086  44.283 -21.953  1.00 85.48           O  
ATOM   1764  CB  LEU A 227      36.802  43.659 -20.995  1.00 85.48           C  
ATOM   1765  CG  LEU A 227      38.266  43.287 -21.237  1.00 85.48           C  
ATOM   1766  CD1 LEU A 227      38.589  41.951 -20.576  1.00 85.48           C  
ATOM   1767  CD2 LEU A 227      38.565  43.238 -22.731  1.00 85.48           C  
ATOM   1768  N   LYS A 228      34.311  46.331 -20.968  1.00 74.76           N  
ATOM   1769  CA  LYS A 228      32.904  46.705 -20.860  1.00 74.76           C  
ATOM   1770  C   LYS A 228      32.034  45.493 -20.540  1.00 74.76           C  
ATOM   1771  O   LYS A 228      31.263  45.036 -21.386  1.00 74.76           O  
ATOM   1772  CB  LYS A 228      32.423  47.367 -22.153  1.00 74.76           C  
ATOM   1773  CG  LYS A 228      33.088  48.704 -22.447  1.00 74.76           C  
ATOM   1774  CD  LYS A 228      32.515  49.349 -23.703  1.00 74.76           C  
ATOM   1775  CE  LYS A 228      33.216  50.660 -24.029  1.00 74.76           C  
ATOM   1776  NZ  LYS A 228      32.646  51.305 -25.250  1.00 74.76           N1+
ATOM   1777  N   ASN A 229      31.818  44.997 -19.323  1.00 69.77           N  
ATOM   1778  CA  ASN A 229      31.017  44.006 -18.613  1.00 69.77           C  
ATOM   1779  C   ASN A 229      31.042  42.654 -19.320  1.00 69.77           C  
ATOM   1780  O   ASN A 229      29.996  42.034 -19.520  1.00 69.77           O  
ATOM   1781  CB  ASN A 229      29.577  44.495 -18.452  1.00 69.77           C  
ATOM   1782  CG  ASN A 229      28.817  43.734 -17.384  1.00 69.77           C  
ATOM   1783  ND2 ASN A 229      27.494  43.839 -17.409  1.00 69.77           N  
ATOM   1784  OD1 ASN A 229      29.415  43.058 -16.542  1.00 69.77           O  
ATOM   1785  N   THR A 230      32.188  42.182 -19.961  1.00 84.69           N  
ATOM   1786  CA  THR A 230      32.368  40.843 -20.511  1.00 84.69           C  
ATOM   1787  C   THR A 230      32.497  39.812 -19.393  1.00 84.69           C  
ATOM   1788  O   THR A 230      32.692  40.171 -18.230  1.00 84.69           O  
ATOM   1789  CB  THR A 230      33.609  40.774 -21.421  1.00 84.69           C  
ATOM   1790  CG2 THR A 230      33.486  41.743 -22.593  1.00 84.69           C  
ATOM   1791  OG1 THR A 230      34.773  41.113 -20.657  1.00 84.69           O  
ATOM   1792  N   GLU A 231      32.234  38.525 -19.694  1.00 85.53           N  
ATOM   1793  CA  GLU A 231      32.402  37.417 -18.759  1.00 85.53           C  
ATOM   1794  C   GLU A 231      33.811  37.400 -18.172  1.00 85.53           C  
ATOM   1795  O   GLU A 231      33.989  37.136 -16.981  1.00 85.53           O  
ATOM   1796  CB  GLU A 231      32.102  36.083 -19.447  1.00 85.53           C  
ATOM   1797  CG  GLU A 231      32.005  34.904 -18.488  1.00 85.53           C  
ATOM   1798  CD  GLU A 231      31.620  33.604 -19.174  1.00 85.53           C  
ATOM   1799  OE1 GLU A 231      31.531  32.560 -18.488  1.00 85.53           O  
ATOM   1800  OE2 GLU A 231      31.406  33.629 -20.407  1.00 85.53           O1-
ATOM   1801  N   LEU A 232      34.798  37.686 -18.998  1.00 87.17           N  
ATOM   1802  CA  LEU A 232      36.201  37.749 -18.605  1.00 87.17           C  
ATOM   1803  C   LEU A 232      36.431  38.861 -17.587  1.00 87.17           C  
ATOM   1804  O   LEU A 232      37.161  38.674 -16.612  1.00 87.17           O  
ATOM   1805  CB  LEU A 232      37.091  37.972 -19.831  1.00 87.17           C  
ATOM   1806  CG  LEU A 232      38.601  37.915 -19.591  1.00 87.17           C  
ATOM   1807  CD1 LEU A 232      39.008  36.528 -19.105  1.00 87.17           C  
ATOM   1808  CD2 LEU A 232      39.358  38.286 -20.862  1.00 87.17           C  
ATOM   1809  N   ALA A 233      35.851  40.081 -17.694  1.00 85.13           N  
ATOM   1810  CA  ALA A 233      35.922  41.206 -16.765  1.00 85.13           C  
ATOM   1811  C   ALA A 233      35.278  40.853 -15.427  1.00 85.13           C  
ATOM   1812  O   ALA A 233      35.818  41.180 -14.367  1.00 85.13           O  
ATOM   1813  CB  ALA A 233      35.247  42.436 -17.367  1.00 85.13           C  
ATOM   1814  N   ARG A 234      34.183  40.111 -15.472  1.00 85.11           N  
ATOM   1815  CA  ARG A 234      33.494  39.656 -14.269  1.00 85.11           C  
ATOM   1816  C   ARG A 234      34.331  38.630 -13.514  1.00 85.11           C  
ATOM   1817  O   ARG A 234      34.399  38.660 -12.284  1.00 85.11           O  
ATOM   1818  CB  ARG A 234      32.129  39.060 -14.624  1.00 85.11           C  
ATOM   1819  CG  ARG A 234      31.119  40.085 -15.115  1.00 85.11           C  
ATOM   1820  CD  ARG A 234      29.788  39.439 -15.470  1.00 85.11           C  
ATOM   1821  NE  ARG A 234      28.897  40.377 -16.148  1.00 85.11           N  
ATOM   1822  CZ  ARG A 234      27.726  40.053 -16.691  1.00 85.11           C  
ATOM   1823  NH1 ARG A 234      27.281  38.803 -16.647  1.00 85.11           N1+
ATOM   1824  NH2 ARG A 234      26.995  40.987 -17.282  1.00 85.11           N  
ATOM   1825  N   GLU A 235      34.926  37.740 -14.316  1.00 89.18           N  
ATOM   1826  CA  GLU A 235      35.789  36.716 -13.736  1.00 89.18           C  
ATOM   1827  C   GLU A 235      37.031  37.335 -13.099  1.00 89.18           C  
ATOM   1828  O   GLU A 235      37.502  36.865 -12.061  1.00 89.18           O  
ATOM   1829  CB  GLU A 235      36.197  35.692 -14.797  1.00 89.18           C  
ATOM   1830  CG  GLU A 235      35.063  34.780 -15.240  1.00 89.18           C  
ATOM   1831  CD  GLU A 235      35.494  33.733 -16.255  1.00 89.18           C  
ATOM   1832  OE1 GLU A 235      34.621  33.035 -16.817  1.00 89.18           O  
ATOM   1833  OE2 GLU A 235      36.718  33.610 -16.489  1.00 89.18           O1-
ATOM   1834  N   ALA A 236      37.578  38.403 -13.676  1.00 89.14           N  
ATOM   1835  CA  ALA A 236      38.726  39.132 -13.146  1.00 89.14           C  
ATOM   1836  C   ALA A 236      38.390  39.787 -11.809  1.00 89.14           C  
ATOM   1837  O   ALA A 236      39.185  39.735 -10.867  1.00 89.14           O  
ATOM   1838  CB  ALA A 236      39.197  40.185 -14.147  1.00 89.14           C  
ATOM   1839  N   ILE A 237      37.176  40.351 -11.704  1.00 84.13           N  
ATOM   1840  CA  ILE A 237      36.707  40.982 -10.476  1.00 84.13           C  
ATOM   1841  C   ILE A 237      36.457  39.918  -9.411  1.00 84.13           C  
ATOM   1842  O   ILE A 237      36.828  40.095  -8.248  1.00 84.13           O  
ATOM   1843  CB  ILE A 237      35.423  41.808 -10.720  1.00 84.13           C  
ATOM   1844  CG1 ILE A 237      35.728  43.018 -11.611  1.00 84.13           C  
ATOM   1845  CG2 ILE A 237      34.805  42.249  -9.390  1.00 84.13           C  
ATOM   1846  CD1 ILE A 237      34.497  43.824 -12.002  1.00 84.13           C  
ATOM   1847  N   GLU A 238      35.914  38.788  -9.829  1.00 85.88           N  
ATOM   1848  CA  GLU A 238      35.701  37.667  -8.918  1.00 85.88           C  
ATOM   1849  C   GLU A 238      37.025  37.151  -8.359  1.00 85.88           C  
ATOM   1850  O   GLU A 238      37.135  36.881  -7.161  1.00 85.88           O  
ATOM   1851  CB  GLU A 238      34.951  36.535  -9.624  1.00 85.88           C  
ATOM   1852  CG  GLU A 238      34.554  35.391  -8.702  1.00 85.88           C  
ATOM   1853  CD  GLU A 238      33.766  34.298  -9.406  1.00 85.88           C  
ATOM   1854  OE1 GLU A 238      33.456  33.267  -8.769  1.00 85.88           O  
ATOM   1855  OE2 GLU A 238      33.460  34.474 -10.607  1.00 85.88           O1-
ATOM   1856  N   LEU A 239      37.943  36.915  -9.220  1.00 90.31           N  
ATOM   1857  CA  LEU A 239      39.267  36.438  -8.836  1.00 90.31           C  
ATOM   1858  C   LEU A 239      39.935  37.408  -7.868  1.00 90.31           C  
ATOM   1859  O   LEU A 239      40.512  36.990  -6.862  1.00 90.31           O  
ATOM   1860  CB  LEU A 239      40.148  36.248 -10.074  1.00 90.31           C  
ATOM   1861  CG  LEU A 239      41.566  35.730  -9.824  1.00 90.31           C  
ATOM   1862  CD1 LEU A 239      41.520  34.357  -9.161  1.00 90.31           C  
ATOM   1863  CD2 LEU A 239      42.352  35.673 -11.129  1.00 90.31           C  
ATOM   1864  N   ALA A 240      39.966  38.736  -8.182  1.00 87.19           N  
ATOM   1865  CA  ALA A 240      40.549  39.777  -7.338  1.00 87.19           C  
ATOM   1866  C   ALA A 240      39.885  39.804  -5.965  1.00 87.19           C  
ATOM   1867  O   ALA A 240      40.560  39.978  -4.946  1.00 87.19           O  
ATOM   1868  CB  ALA A 240      40.425  41.140  -8.014  1.00 87.19           C  
ATOM   1869  N   THR A 241      38.602  39.620  -5.898  1.00 82.17           N  
ATOM   1870  CA  THR A 241      37.846  39.579  -4.652  1.00 82.17           C  
ATOM   1871  C   THR A 241      38.212  38.341  -3.837  1.00 82.17           C  
ATOM   1872  O   THR A 241      38.364  38.419  -2.616  1.00 82.17           O  
ATOM   1873  CB  THR A 241      36.329  39.590  -4.919  1.00 82.17           C  
ATOM   1874  CG2 THR A 241      35.541  39.604  -3.614  1.00 82.17           C  
ATOM   1875  OG1 THR A 241      35.992  40.755  -5.681  1.00 82.17           O  
ATOM   1876  N   GLU A 242      38.329  37.161  -4.479  1.00 85.82           N  
ATOM   1877  CA  GLU A 242      38.763  35.933  -3.819  1.00 85.82           C  
ATOM   1878  C   GLU A 242      40.191  36.063  -3.297  1.00 85.82           C  
ATOM   1879  O   GLU A 242      40.509  35.569  -2.213  1.00 85.82           O  
ATOM   1880  CB  GLU A 242      38.658  34.742  -4.775  1.00 85.82           C  
ATOM   1881  CG  GLU A 242      37.230  34.295  -5.046  1.00 85.82           C  
ATOM   1882  CD  GLU A 242      37.140  33.119  -6.006  1.00 85.82           C  
ATOM   1883  OE1 GLU A 242      36.015  32.648  -6.286  1.00 85.82           O  
ATOM   1884  OE2 GLU A 242      38.205  32.666  -6.484  1.00 85.82           O1-
ATOM   1885  N   ALA A 243      40.966  36.703  -4.075  1.00 84.25           N  
ATOM   1886  CA  ALA A 243      42.364  36.920  -3.713  1.00 84.25           C  
ATOM   1887  C   ALA A 243      42.479  37.829  -2.493  1.00 84.25           C  
ATOM   1888  O   ALA A 243      43.384  37.665  -1.670  1.00 84.25           O  
ATOM   1889  CB  ALA A 243      43.134  37.514  -4.889  1.00 84.25           C  
ATOM   1890  N   ALA A 244      41.614  38.851  -2.420  1.00 77.88           N  
ATOM   1891  CA  ALA A 244      41.570  39.790  -1.302  1.00 77.88           C  
ATOM   1892  C   ALA A 244      41.249  39.073   0.005  1.00 77.88           C  
ATOM   1893  O   ALA A 244      41.605  39.548   1.086  1.00 77.88           O  
ATOM   1894  CB  ALA A 244      40.543  40.889  -1.569  1.00 77.88           C  
ATOM   1895  N   LYS A 245      40.694  37.845  -0.075  1.00 79.12           N  
ATOM   1896  CA  LYS A 245      40.368  37.017   1.083  1.00 79.12           C  
ATOM   1897  C   LYS A 245      41.513  36.064   1.416  1.00 79.12           C  
ATOM   1898  O   LYS A 245      41.531  35.458   2.490  1.00 79.12           O  
ATOM   1899  CB  LYS A 245      39.083  36.226   0.834  1.00 79.12           C  
ATOM   1900  CG  LYS A 245      37.837  37.092   0.718  1.00 79.12           C  
ATOM   1901  CD  LYS A 245      36.598  36.251   0.441  1.00 79.12           C  
ATOM   1902  CE  LYS A 245      35.361  37.121   0.257  1.00 79.12           C  
ATOM   1903  NZ  LYS A 245      34.155  36.306  -0.076  1.00 79.12           N1+
ATOM   1904  N   ALA A 246      42.431  36.002   0.461  1.00 78.80           N  
ATOM   1905  CA  ALA A 246      43.528  35.049   0.614  1.00 78.80           C  
ATOM   1906  C   ALA A 246      44.556  35.554   1.621  1.00 78.80           C  
ATOM   1907  O   ALA A 246      44.795  36.760   1.723  1.00 78.80           O  
ATOM   1908  CB  ALA A 246      44.192  34.783  -0.734  1.00 78.80           C  
ATOM   1909  N   THR A 247      45.074  34.702   2.502  1.00 71.30           N  
ATOM   1910  CA  THR A 247      46.020  35.001   3.571  1.00 71.30           C  
ATOM   1911  C   THR A 247      47.457  34.863   3.076  1.00 71.30           C  
ATOM   1912  O   THR A 247      48.382  35.410   3.681  1.00 71.30           O  
ATOM   1913  CB  THR A 247      45.801  34.081   4.786  1.00 71.30           C  
ATOM   1914  CG2 THR A 247      44.447  34.340   5.436  1.00 71.30           C  
ATOM   1915  OG1 THR A 247      45.860  32.714   4.358  1.00 71.30           O  
ATOM   1916  N   ASP A 248      47.650  34.348   1.790  1.00 83.23           N  
ATOM   1917  CA  ASP A 248      48.986  34.061   1.276  1.00 83.23           C  
ATOM   1918  C   ASP A 248      49.424  35.120   0.266  1.00 83.23           C  
ATOM   1919  O   ASP A 248      48.774  35.308  -0.766  1.00 83.23           O  
ATOM   1920  CB  ASP A 248      49.028  32.673   0.635  1.00 83.23           C  
ATOM   1921  CG  ASP A 248      50.440  32.199   0.339  1.00 83.23           C  
ATOM   1922  OD1 ASP A 248      51.220  32.954  -0.278  1.00 83.23           O  
ATOM   1923  OD2 ASP A 248      50.773  31.057   0.726  1.00 83.23           O1-
ATOM   1924  N   SER A 249      50.467  35.860   0.543  1.00 85.50           N  
ATOM   1925  CA  SER A 249      51.002  36.920  -0.306  1.00 85.50           C  
ATOM   1926  C   SER A 249      51.429  36.376  -1.667  1.00 85.50           C  
ATOM   1927  O   SER A 249      51.315  37.067  -2.681  1.00 85.50           O  
ATOM   1928  CB  SER A 249      52.189  37.604   0.374  1.00 85.50           C  
ATOM   1929  OG  SER A 249      53.203  36.662   0.683  1.00 85.50           O  
ATOM   1930  N   GLU A 250      51.853  35.101  -1.733  1.00 87.43           N  
ATOM   1931  CA  GLU A 250      52.258  34.444  -2.972  1.00 87.43           C  
ATOM   1932  C   GLU A 250      51.066  34.241  -3.904  1.00 87.43           C  
ATOM   1933  O   GLU A 250      51.188  34.403  -5.120  1.00 87.43           O  
ATOM   1934  CB  GLU A 250      52.928  33.101  -2.674  1.00 87.43           C  
ATOM   1935  CG  GLU A 250      54.334  33.228  -2.106  1.00 87.43           C  
ATOM   1936  CD  GLU A 250      54.833  31.950  -1.449  1.00 87.43           C  
ATOM   1937  OE1 GLU A 250      56.041  31.863  -1.132  1.00 87.43           O  
ATOM   1938  OE2 GLU A 250      54.010  31.029  -1.251  1.00 87.43           O1-
ATOM   1939  N   ALA A 251      49.911  33.913  -3.373  1.00 88.75           N  
ATOM   1940  CA  ALA A 251      48.665  33.769  -4.122  1.00 88.75           C  
ATOM   1941  C   ALA A 251      48.217  35.107  -4.701  1.00 88.75           C  
ATOM   1942  O   ALA A 251      47.761  35.174  -5.846  1.00 88.75           O  
ATOM   1943  CB  ALA A 251      47.572  33.186  -3.230  1.00 88.75           C  
ATOM   1944  N   LEU A 252      48.403  36.189  -3.955  1.00 89.22           N  
ATOM   1945  CA  LEU A 252      48.054  37.535  -4.392  1.00 89.22           C  
ATOM   1946  C   LEU A 252      48.974  37.995  -5.519  1.00 89.22           C  
ATOM   1947  O   LEU A 252      48.529  38.661  -6.457  1.00 89.22           O  
ATOM   1948  CB  LEU A 252      48.131  38.518  -3.221  1.00 89.22           C  
ATOM   1949  CG  LEU A 252      47.028  38.405  -2.168  1.00 89.22           C  
ATOM   1950  CD1 LEU A 252      47.344  39.297  -0.972  1.00 89.22           C  
ATOM   1951  CD2 LEU A 252      45.675  38.768  -2.770  1.00 89.22           C  
ATOM   1952  N   LYS A 253      50.324  37.600  -5.466  1.00 90.74           N  
ATOM   1953  CA  LYS A 253      51.269  37.898  -6.540  1.00 90.74           C  
ATOM   1954  C   LYS A 253      50.864  37.203  -7.835  1.00 90.74           C  
ATOM   1955  O   LYS A 253      50.953  37.791  -8.916  1.00 90.74           O  
ATOM   1956  CB  LYS A 253      52.684  37.478  -6.140  1.00 90.74           C  
ATOM   1957  CG  LYS A 253      53.327  38.381  -5.098  1.00 90.74           C  
ATOM   1958  CD  LYS A 253      54.739  37.924  -4.756  1.00 90.74           C  
ATOM   1959  CE  LYS A 253      55.352  38.775  -3.653  1.00 90.74           C  
ATOM   1960  NZ  LYS A 253      56.704  38.279  -3.255  1.00 90.74           N1+
ATOM   1961  N   VAL A 254      50.409  35.980  -7.690  1.00 93.61           N  
ATOM   1962  CA  VAL A 254      49.957  35.183  -8.826  1.00 93.61           C  
ATOM   1963  C   VAL A 254      48.725  35.831  -9.455  1.00 93.61           C  
ATOM   1964  O   VAL A 254      48.634  35.948 -10.679  1.00 93.61           O  
ATOM   1965  CB  VAL A 254      49.640  33.729  -8.409  1.00 93.61           C  
ATOM   1966  CG1 VAL A 254      48.935  32.984  -9.540  1.00 93.61           C  
ATOM   1967  CG2 VAL A 254      50.919  33.001  -8.001  1.00 93.61           C  
ATOM   1968  N   VAL A 255      47.763  36.286  -8.687  1.00 93.13           N  
ATOM   1969  CA  VAL A 255      46.528  36.926  -9.129  1.00 93.13           C  
ATOM   1970  C   VAL A 255      46.850  38.243  -9.831  1.00 93.13           C  
ATOM   1971  O   VAL A 255      46.299  38.538 -10.895  1.00 93.13           O  
ATOM   1972  CB  VAL A 255      45.562  37.174  -7.948  1.00 93.13           C  
ATOM   1973  CG1 VAL A 255      44.373  38.024  -8.393  1.00 93.13           C  
ATOM   1974  CG2 VAL A 255      45.086  35.847  -7.362  1.00 93.13           C  
ATOM   1975  N   LYS A 256      47.709  38.976  -9.216  1.00 92.85           N  
ATOM   1976  CA  LYS A 256      48.136  40.219  -9.853  1.00 92.85           C  
ATOM   1977  C   LYS A 256      48.742  39.954 -11.228  1.00 92.85           C  
ATOM   1978  O   LYS A 256      48.423  40.645 -12.197  1.00 92.85           O  
ATOM   1979  CB  LYS A 256      49.143  40.957  -8.970  1.00 92.85           C  
ATOM   1980  CG  LYS A 256      49.548  42.323  -9.503  1.00 92.85           C  
ATOM   1981  CD  LYS A 256      50.558  43.003  -8.586  1.00 92.85           C  
ATOM   1982  CE  LYS A 256      51.049  44.319  -9.173  1.00 92.85           C  
ATOM   1983  NZ  LYS A 256      52.066  44.972  -8.295  1.00 92.85           N1+
ATOM   1984  N   LEU A 257      49.659  39.026 -11.316  1.00 94.39           N  
ATOM   1985  CA  LEU A 257      50.309  38.663 -12.570  1.00 94.39           C  
ATOM   1986  C   LEU A 257      49.283  38.206 -13.603  1.00 94.39           C  
ATOM   1987  O   LEU A 257      49.357  38.594 -14.771  1.00 94.39           O  
ATOM   1988  CB  LEU A 257      51.343  37.558 -12.339  1.00 94.39           C  
ATOM   1989  CG  LEU A 257      52.222  37.191 -13.535  1.00 94.39           C  
ATOM   1990  CD1 LEU A 257      53.012  38.407 -14.006  1.00 94.39           C  
ATOM   1991  CD2 LEU A 257      53.161  36.044 -13.176  1.00 94.39           C  
ATOM   1992  N   ALA A 258      48.353  37.354 -13.225  1.00 94.50           N  
ATOM   1993  CA  ALA A 258      47.286  36.864 -14.094  1.00 94.50           C  
ATOM   1994  C   ALA A 258      46.445  38.018 -14.633  1.00 94.50           C  
ATOM   1995  O   ALA A 258      46.100  38.043 -15.817  1.00 94.50           O  
ATOM   1996  CB  ALA A 258      46.403  35.870 -13.344  1.00 94.50           C  
ATOM   1997  N   LEU A 259      46.049  38.963 -13.764  1.00 94.38           N  
ATOM   1998  CA  LEU A 259      45.259  40.121 -14.168  1.00 94.38           C  
ATOM   1999  C   LEU A 259      46.042  41.000 -15.138  1.00 94.38           C  
ATOM   2000  O   LEU A 259      45.469  41.557 -16.077  1.00 94.38           O  
ATOM   2001  CB  LEU A 259      44.844  40.939 -12.942  1.00 94.38           C  
ATOM   2002  CG  LEU A 259      43.792  40.307 -12.030  1.00 94.38           C  
ATOM   2003  CD1 LEU A 259      43.560  41.181 -10.802  1.00 94.38           C  
ATOM   2004  CD2 LEU A 259      42.488  40.088 -12.789  1.00 94.38           C  
ATOM   2005  N   LYS A 260      47.374  41.167 -14.900  1.00 94.08           N  
ATOM   2006  CA  LYS A 260      48.214  41.904 -15.840  1.00 94.08           C  
ATOM   2007  C   LYS A 260      48.179  41.266 -17.225  1.00 94.08           C  
ATOM   2008  O   LYS A 260      48.129  41.967 -18.237  1.00 94.08           O  
ATOM   2009  CB  LYS A 260      49.654  41.977 -15.332  1.00 94.08           C  
ATOM   2010  CG  LYS A 260      49.874  43.014 -14.241  1.00 94.08           C  
ATOM   2011  CD  LYS A 260      51.345  43.120 -13.859  1.00 94.08           C  
ATOM   2012  CE  LYS A 260      51.565  44.149 -12.757  1.00 94.08           C  
ATOM   2013  NZ  LYS A 260      52.993  44.200 -12.324  1.00 94.08           N1+
ATOM   2014  N   ILE A 261      48.241  39.955 -17.267  1.00 93.29           N  
ATOM   2015  CA  ILE A 261      48.162  39.199 -18.513  1.00 93.29           C  
ATOM   2016  C   ILE A 261      46.819  39.460 -19.191  1.00 93.29           C  
ATOM   2017  O   ILE A 261      46.762  39.690 -20.402  1.00 93.29           O  
ATOM   2018  CB  ILE A 261      48.355  37.686 -18.268  1.00 93.29           C  
ATOM   2019  CG1 ILE A 261      49.789  37.398 -17.807  1.00 93.29           C  
ATOM   2020  CG2 ILE A 261      48.014  36.887 -19.530  1.00 93.29           C  
ATOM   2021  CD1 ILE A 261      50.003  35.976 -17.305  1.00 93.29           C  
ATOM   2022  N   VAL A 262      45.696  39.368 -18.457  1.00 92.94           N  
ATOM   2023  CA  VAL A 262      44.346  39.606 -18.960  1.00 92.94           C  
ATOM   2024  C   VAL A 262      44.241  41.028 -19.507  1.00 92.94           C  
ATOM   2025  O   VAL A 262      43.637  41.251 -20.558  1.00 92.94           O  
ATOM   2026  CB  VAL A 262      43.284  39.378 -17.861  1.00 92.94           C  
ATOM   2027  CG1 VAL A 262      41.899  39.792 -18.355  1.00 92.94           C  
ATOM   2028  CG2 VAL A 262      43.282  37.916 -17.417  1.00 92.94           C  
ATOM   2029  N   GLN A 263      44.865  41.957 -18.777  1.00 91.68           N  
ATOM   2030  CA  GLN A 263      44.891  43.345 -19.224  1.00 91.68           C  
ATOM   2031  C   GLN A 263      45.660  43.486 -20.535  1.00 91.68           C  
ATOM   2032  O   GLN A 263      45.245  44.229 -21.427  1.00 91.68           O  
ATOM   2033  CB  GLN A 263      45.512  44.244 -18.153  1.00 91.68           C  
ATOM   2034  CG  GLN A 263      45.490  45.725 -18.504  1.00 91.68           C  
ATOM   2035  CD  GLN A 263      46.109  46.593 -17.425  1.00 91.68           C  
ATOM   2036  NE2 GLN A 263      45.492  47.740 -17.161  1.00 91.68           N  
ATOM   2037  OE1 GLN A 263      47.132  46.236 -16.832  1.00 91.68           O  
ATOM   2038  N   GLN A 264      46.815  42.823 -20.695  1.00 91.21           N  
ATOM   2039  CA  GLN A 264      47.699  42.922 -21.852  1.00 91.21           C  
ATOM   2040  C   GLN A 264      47.130  42.162 -23.047  1.00 91.21           C  
ATOM   2041  O   GLN A 264      47.312  42.573 -24.195  1.00 91.21           O  
ATOM   2042  CB  GLN A 264      49.093  42.396 -21.510  1.00 91.21           C  
ATOM   2043  CG  GLN A 264      49.866  43.286 -20.546  1.00 91.21           C  
ATOM   2044  CD  GLN A 264      51.198  42.685 -20.133  1.00 91.21           C  
ATOM   2045  NE2 GLN A 264      52.003  43.464 -19.419  1.00 91.21           N  
ATOM   2046  OE1 GLN A 264      51.499  41.531 -20.453  1.00 91.21           O  
ATOM   2047  N   LEU A 265      46.421  41.002 -22.736  1.00 89.46           N  
ATOM   2048  CA  LEU A 265      45.861  40.146 -23.777  1.00 89.46           C  
ATOM   2049  C   LEU A 265      44.356  39.980 -23.592  1.00 89.46           C  
ATOM   2050  O   LEU A 265      43.886  38.892 -23.251  1.00 89.46           O  
ATOM   2051  CB  LEU A 265      46.543  38.776 -23.769  1.00 89.46           C  
ATOM   2052  CG  LEU A 265      48.062  38.774 -23.955  1.00 89.46           C  
ATOM   2053  CD1 LEU A 265      48.621  37.375 -23.721  1.00 89.46           C  
ATOM   2054  CD2 LEU A 265      48.430  39.277 -25.347  1.00 89.46           C  
ATOM   2055  N   PRO A 266      43.632  41.107 -23.905  1.00 86.67           N  
ATOM   2056  CA  PRO A 266      42.191  41.019 -23.656  1.00 86.67           C  
ATOM   2057  C   PRO A 266      41.480  40.086 -24.632  1.00 86.67           C  
ATOM   2058  O   PRO A 266      41.857  40.009 -25.804  1.00 86.67           O  
ATOM   2059  CB  PRO A 266      41.714  42.463 -23.833  1.00 86.67           C  
ATOM   2060  CG  PRO A 266      42.723  43.091 -24.738  1.00 86.67           C  
ATOM   2061  CD  PRO A 266      44.039  42.397 -24.540  1.00 86.67           C  
ATOM   2062  N   ASP A 267      40.631  39.156 -24.169  1.00 82.76           N  
ATOM   2063  CA  ASP A 267      39.732  38.363 -25.000  1.00 82.76           C  
ATOM   2064  C   ASP A 267      40.485  37.237 -25.706  1.00 82.76           C  
ATOM   2065  O   ASP A 267      40.183  36.906 -26.853  1.00 82.76           O  
ATOM   2066  CB  ASP A 267      39.028  39.250 -26.029  1.00 82.76           C  
ATOM   2067  CG  ASP A 267      37.734  38.648 -26.545  1.00 82.76           C  
ATOM   2068  OD1 ASP A 267      37.194  37.719 -25.905  1.00 82.76           O  
ATOM   2069  OD2 ASP A 267      37.249  39.103 -27.605  1.00 82.76           O1-
ATOM   2070  N   THR A 268      41.636  36.731 -25.169  1.00 89.28           N  
ATOM   2071  CA  THR A 268      42.394  35.595 -25.681  1.00 89.28           C  
ATOM   2072  C   THR A 268      42.167  34.358 -24.815  1.00 89.28           C  
ATOM   2073  O   THR A 268      41.789  34.473 -23.648  1.00 89.28           O  
ATOM   2074  CB  THR A 268      43.900  35.911 -25.745  1.00 89.28           C  
ATOM   2075  CG2 THR A 268      44.168  37.137 -26.610  1.00 89.28           C  
ATOM   2076  OG1 THR A 268      44.386  36.160 -24.419  1.00 89.28           O  
ATOM   2077  N   GLU A 269      42.295  33.174 -25.447  1.00 88.44           N  
ATOM   2078  CA  GLU A 269      42.210  31.912 -24.717  1.00 88.44           C  
ATOM   2079  C   GLU A 269      43.270  31.835 -23.623  1.00 88.44           C  
ATOM   2080  O   GLU A 269      43.022  31.285 -22.548  1.00 88.44           O  
ATOM   2081  CB  GLU A 269      42.353  30.727 -25.675  1.00 88.44           C  
ATOM   2082  CG  GLU A 269      41.128  30.486 -26.544  1.00 88.44           C  
ATOM   2083  CD  GLU A 269      39.903  30.062 -25.751  1.00 88.44           C  
ATOM   2084  OE1 GLU A 269      38.780  30.504 -26.085  1.00 88.44           O  
ATOM   2085  OE2 GLU A 269      40.067  29.281 -24.786  1.00 88.44           O1-
ATOM   2086  N   LEU A 270      44.403  32.429 -23.915  1.00 89.61           N  
ATOM   2087  CA  LEU A 270      45.525  32.480 -22.984  1.00 89.61           C  
ATOM   2088  C   LEU A 270      45.172  33.308 -21.753  1.00 89.61           C  
ATOM   2089  O   LEU A 270      45.529  32.941 -20.630  1.00 89.61           O  
ATOM   2090  CB  LEU A 270      46.763  33.065 -23.669  1.00 89.61           C  
ATOM   2091  CG  LEU A 270      47.566  32.108 -24.551  1.00 89.61           C  
ATOM   2092  CD1 LEU A 270      48.594  32.879 -25.371  1.00 89.61           C  
ATOM   2093  CD2 LEU A 270      48.245  31.039 -23.701  1.00 89.61           C  
ATOM   2094  N   ALA A 271      44.454  34.425 -21.856  1.00 90.40           N  
ATOM   2095  CA  ALA A 271      43.966  35.257 -20.759  1.00 90.40           C  
ATOM   2096  C   ALA A 271      42.969  34.493 -19.893  1.00 90.40           C  
ATOM   2097  O   ALA A 271      43.031  34.556 -18.663  1.00 90.40           O  
ATOM   2098  CB  ALA A 271      43.326  36.532 -21.304  1.00 90.40           C  
ATOM   2099  N   LYS A 272      42.089  33.699 -20.520  1.00 91.51           N  
ATOM   2100  CA  LYS A 272      41.112  32.878 -19.811  1.00 91.51           C  
ATOM   2101  C   LYS A 272      41.798  31.765 -19.024  1.00 91.51           C  
ATOM   2102  O   LYS A 272      41.436  31.496 -17.875  1.00 91.51           O  
ATOM   2103  CB  LYS A 272      40.100  32.281 -20.791  1.00 91.51           C  
ATOM   2104  CG  LYS A 272      39.161  33.305 -21.412  1.00 91.51           C  
ATOM   2105  CD  LYS A 272      38.173  32.649 -22.367  1.00 91.51           C  
ATOM   2106  CE  LYS A 272      37.293  33.682 -23.058  1.00 91.51           C  
ATOM   2107  NZ  LYS A 272      36.356  33.049 -24.033  1.00 91.51           N1+
ATOM   2108  N   GLU A 273      42.793  31.137 -19.665  1.00 91.60           N  
ATOM   2109  CA  GLU A 273      43.543  30.059 -19.028  1.00 91.60           C  
ATOM   2110  C   GLU A 273      44.386  30.582 -17.868  1.00 91.60           C  
ATOM   2111  O   GLU A 273      44.502  29.925 -16.831  1.00 91.60           O  
ATOM   2112  CB  GLU A 273      44.437  29.348 -20.047  1.00 91.60           C  
ATOM   2113  CG  GLU A 273      43.670  28.505 -21.056  1.00 91.60           C  
ATOM   2114  CD  GLU A 273      44.573  27.766 -22.030  1.00 91.60           C  
ATOM   2115  OE1 GLU A 273      44.056  27.161 -22.997  1.00 91.60           O  
ATOM   2116  OE2 GLU A 273      45.807  27.791 -21.825  1.00 91.60           O1-
ATOM   2117  N   ALA A 274      45.001  31.799 -18.026  1.00 92.80           N  
ATOM   2118  CA  ALA A 274      45.765  32.448 -16.964  1.00 92.80           C  
ATOM   2119  C   ALA A 274      44.876  32.762 -15.763  1.00 92.80           C  
ATOM   2120  O   ALA A 274      45.275  32.548 -14.615  1.00 92.80           O  
ATOM   2121  CB  ALA A 274      46.420  33.725 -17.484  1.00 92.80           C  
ATOM   2122  N   LEU A 275      43.631  33.225 -16.026  1.00 92.55           N  
ATOM   2123  CA  LEU A 275      42.655  33.535 -14.987  1.00 92.55           C  
ATOM   2124  C   LEU A 275      42.198  32.267 -14.275  1.00 92.55           C  
ATOM   2125  O   LEU A 275      42.074  32.250 -13.048  1.00 92.55           O  
ATOM   2126  CB  LEU A 275      41.447  34.261 -15.586  1.00 92.55           C  
ATOM   2127  CG  LEU A 275      40.470  34.888 -14.590  1.00 92.55           C  
ATOM   2128  CD1 LEU A 275      41.148  36.017 -13.821  1.00 92.55           C  
ATOM   2129  CD2 LEU A 275      39.226  35.396 -15.309  1.00 92.55           C  
ATOM   2130  N   GLU A 276      41.974  31.174 -14.971  1.00 92.29           N  
ATOM   2131  CA  GLU A 276      41.585  29.890 -14.393  1.00 92.29           C  
ATOM   2132  C   GLU A 276      42.685  29.334 -13.493  1.00 92.29           C  
ATOM   2133  O   GLU A 276      42.404  28.794 -12.422  1.00 92.29           O  
ATOM   2134  CB  GLU A 276      41.250  28.884 -15.497  1.00 92.29           C  
ATOM   2135  CG  GLU A 276      39.909  29.135 -16.171  1.00 92.29           C  
ATOM   2136  CD  GLU A 276      39.598  28.141 -17.279  1.00 92.29           C  
ATOM   2137  OE1 GLU A 276      38.493  28.210 -17.864  1.00 92.29           O  
ATOM   2138  OE2 GLU A 276      40.467  27.286 -17.564  1.00 92.29           O1-
ATOM   2139  N   LEU A 277      43.883  29.351 -14.015  1.00 93.07           N  
ATOM   2140  CA  LEU A 277      45.038  28.911 -13.240  1.00 93.07           C  
ATOM   2141  C   LEU A 277      45.162  29.711 -11.948  1.00 93.07           C  
ATOM   2142  O   LEU A 277      45.440  29.147 -10.888  1.00 93.07           O  
ATOM   2143  CB  LEU A 277      46.321  29.048 -14.064  1.00 93.07           C  
ATOM   2144  CG  LEU A 277      47.603  28.528 -13.414  1.00 93.07           C  
ATOM   2145  CD1 LEU A 277      47.457  27.050 -13.062  1.00 93.07           C  
ATOM   2146  CD2 LEU A 277      48.798  28.746 -14.336  1.00 93.07           C  
ATOM   2147  N   ALA A 278      45.006  31.067 -11.966  1.00 92.33           N  
ATOM   2148  CA  ALA A 278      45.037  31.939 -10.795  1.00 92.33           C  
ATOM   2149  C   ALA A 278      43.925  31.580  -9.813  1.00 92.33           C  
ATOM   2150  O   ALA A 278      44.124  31.623  -8.597  1.00 92.33           O  
ATOM   2151  CB  ALA A 278      44.918  33.402 -11.216  1.00 92.33           C  
ATOM   2152  N   LYS A 279      42.734  31.205 -10.287  1.00 91.41           N  
ATOM   2153  CA  LYS A 279      41.634  30.756  -9.437  1.00 91.41           C  
ATOM   2154  C   LYS A 279      42.016  29.498  -8.663  1.00 91.41           C  
ATOM   2155  O   LYS A 279      41.700  29.373  -7.478  1.00 91.41           O  
ATOM   2156  CB  LYS A 279      40.382  30.496 -10.276  1.00 91.41           C  
ATOM   2157  CG  LYS A 279      39.674  31.759 -10.740  1.00 91.41           C  
ATOM   2158  CD  LYS A 279      38.410  31.435 -11.528  1.00 91.41           C  
ATOM   2159  CE  LYS A 279      37.745  32.696 -12.063  1.00 91.41           C  
ATOM   2160  NZ  LYS A 279      36.532  32.380 -12.874  1.00 91.41           N1+
ATOM   2161  N   GLU A 280      42.703  28.573  -9.335  1.00 90.20           N  
ATOM   2162  CA  GLU A 280      43.177  27.355  -8.686  1.00 90.20           C  
ATOM   2163  C   GLU A 280      44.274  27.662  -7.670  1.00 90.20           C  
ATOM   2164  O   GLU A 280      44.335  27.039  -6.609  1.00 90.20           O  
ATOM   2165  CB  GLU A 280      43.690  26.355  -9.728  1.00 90.20           C  
ATOM   2166  CG  GLU A 280      42.589  25.728 -10.570  1.00 90.20           C  
ATOM   2167  CD  GLU A 280      43.113  24.739 -11.600  1.00 90.20           C  
ATOM   2168  OE1 GLU A 280      42.297  24.149 -12.344  1.00 90.20           O  
ATOM   2169  OE2 GLU A 280      44.348  24.551 -11.662  1.00 90.20           O1-
ATOM   2170  N   ALA A 281      45.073  28.619  -8.053  1.00 89.15           N  
ATOM   2171  CA  ALA A 281      46.203  28.998  -7.207  1.00 89.15           C  
ATOM   2172  C   ALA A 281      45.723  29.615  -5.897  1.00 89.15           C  
ATOM   2173  O   ALA A 281      46.332  29.406  -4.845  1.00 89.15           O  
ATOM   2174  CB  ALA A 281      47.117  29.972  -7.946  1.00 89.15           C  
ATOM   2175  N   VAL A 282      44.608  30.414  -5.903  1.00 87.47           N  
ATOM   2176  CA  VAL A 282      44.074  31.114  -4.740  1.00 87.47           C  
ATOM   2177  C   VAL A 282      43.515  30.104  -3.741  1.00 87.47           C  
ATOM   2178  O   VAL A 282      43.429  30.387  -2.543  1.00 87.47           O  
ATOM   2179  CB  VAL A 282      42.978  32.128  -5.141  1.00 87.47           C  
ATOM   2180  CG1 VAL A 282      42.296  32.705  -3.902  1.00 87.47           C  
ATOM   2181  CG2 VAL A 282      43.574  33.244  -5.997  1.00 87.47           C  
ATOM   2182  N   LYS A 283      43.231  28.858  -4.163  1.00 87.15           N  
ATOM   2183  CA  LYS A 283      42.714  27.790  -3.313  1.00 87.15           C  
ATOM   2184  C   LYS A 283      43.847  26.941  -2.745  1.00 87.15           C  
ATOM   2185  O   LYS A 283      43.641  26.164  -1.810  1.00 87.15           O  
ATOM   2186  CB  LYS A 283      41.738  26.907  -4.093  1.00 87.15           C  
ATOM   2187  CG  LYS A 283      40.475  27.626  -4.541  1.00 87.15           C  
ATOM   2188  CD  LYS A 283      39.563  26.708  -5.342  1.00 87.15           C  
ATOM   2189  CE  LYS A 283      38.329  27.445  -5.847  1.00 87.15           C  
ATOM   2190  NZ  LYS A 283      37.459  26.563  -6.681  1.00 87.15           N1+
ATOM   2191  N   SER A 284      45.079  27.131  -3.265  1.00 85.63           N  
ATOM   2192  CA  SER A 284      46.217  26.308  -2.870  1.00 85.63           C  
ATOM   2193  C   SER A 284      46.968  26.929  -1.696  1.00 85.63           C  
ATOM   2194  O   SER A 284      47.183  28.142  -1.661  1.00 85.63           O  
ATOM   2195  CB  SER A 284      47.172  26.111  -4.048  1.00 85.63           C  
ATOM   2196  OG  SER A 284      48.313  25.368  -3.653  1.00 85.63           O  
ATOM   2197  N   THR A 285      47.286  26.159  -0.722  1.00 85.15           N  
ATOM   2198  CA  THR A 285      48.091  26.642   0.395  1.00 85.15           C  
ATOM   2199  C   THR A 285      49.543  26.197   0.247  1.00 85.15           C  
ATOM   2200  O   THR A 285      50.390  26.539   1.077  1.00 85.15           O  
ATOM   2201  CB  THR A 285      47.533  26.145   1.741  1.00 85.15           C  
ATOM   2202  CG2 THR A 285      46.144  26.716   2.006  1.00 85.15           C  
ATOM   2203  OG1 THR A 285      47.453  24.714   1.719  1.00 85.15           O  
ATOM   2204  N   ASP A 286      49.808  25.494  -0.873  1.00 87.63           N  
ATOM   2205  CA  ASP A 286      51.150  24.975  -1.120  1.00 87.63           C  
ATOM   2206  C   ASP A 286      52.034  26.029  -1.784  1.00 87.63           C  
ATOM   2207  O   ASP A 286      51.826  26.377  -2.948  1.00 87.63           O  
ATOM   2208  CB  ASP A 286      51.088  23.718  -1.988  1.00 87.63           C  
ATOM   2209  CG  ASP A 286      52.420  22.993  -2.080  1.00 87.63           C  
ATOM   2210  OD1 ASP A 286      53.479  23.650  -1.989  1.00 87.63           O  
ATOM   2211  OD2 ASP A 286      52.410  21.754  -2.246  1.00 87.63           O1-
ATOM   2212  N   SER A 287      53.017  26.499  -1.056  1.00 87.44           N  
ATOM   2213  CA  SER A 287      53.882  27.583  -1.511  1.00 87.44           C  
ATOM   2214  C   SER A 287      54.655  27.184  -2.764  1.00 87.44           C  
ATOM   2215  O   SER A 287      54.864  28.006  -3.658  1.00 87.44           O  
ATOM   2216  CB  SER A 287      54.860  27.988  -0.406  1.00 87.44           C  
ATOM   2217  OG  SER A 287      55.669  26.890  -0.023  1.00 87.44           O  
ATOM   2218  N   GLU A 288      55.031  25.892  -2.902  1.00 88.60           N  
ATOM   2219  CA  GLU A 288      55.768  25.381  -4.054  1.00 88.60           C  
ATOM   2220  C   GLU A 288      54.891  25.354  -5.303  1.00 88.60           C  
ATOM   2221  O   GLU A 288      55.353  25.679  -6.399  1.00 88.60           O  
ATOM   2222  CB  GLU A 288      56.313  23.979  -3.765  1.00 88.60           C  
ATOM   2223  CG  GLU A 288      57.455  23.959  -2.759  1.00 88.60           C  
ATOM   2224  CD  GLU A 288      58.025  22.569  -2.526  1.00 88.60           C  
ATOM   2225  OE1 GLU A 288      59.060  22.445  -1.834  1.00 88.60           O  
ATOM   2226  OE2 GLU A 288      57.431  21.595  -3.041  1.00 88.60           O1-
ATOM   2227  N   ALA A 289      53.642  25.021  -5.151  1.00 90.31           N  
ATOM   2228  CA  ALA A 289      52.659  25.042  -6.231  1.00 90.31           C  
ATOM   2229  C   ALA A 289      52.404  26.467  -6.713  1.00 90.31           C  
ATOM   2230  O   ALA A 289      52.313  26.714  -7.918  1.00 90.31           O  
ATOM   2231  CB  ALA A 289      51.353  24.396  -5.775  1.00 90.31           C  
ATOM   2232  N   LEU A 290      52.336  27.425  -5.778  1.00 91.57           N  
ATOM   2233  CA  LEU A 290      52.122  28.830  -6.108  1.00 91.57           C  
ATOM   2234  C   LEU A 290      53.320  29.399  -6.863  1.00 91.57           C  
ATOM   2235  O   LEU A 290      53.156  30.214  -7.773  1.00 91.57           O  
ATOM   2236  CB  LEU A 290      51.869  29.647  -4.839  1.00 91.57           C  
ATOM   2237  CG  LEU A 290      50.555  29.372  -4.107  1.00 91.57           C  
ATOM   2238  CD1 LEU A 290      50.481  30.192  -2.824  1.00 91.57           C  
ATOM   2239  CD2 LEU A 290      49.364  29.676  -5.012  1.00 91.57           C  
ATOM   2240  N   LYS A 291      54.588  28.963  -6.534  1.00 91.80           N  
ATOM   2241  CA  LYS A 291      55.795  29.393  -7.235  1.00 91.80           C  
ATOM   2242  C   LYS A 291      55.798  28.896  -8.678  1.00 91.80           C  
ATOM   2243  O   LYS A 291      56.225  29.612  -9.586  1.00 91.80           O  
ATOM   2244  CB  LYS A 291      57.045  28.898  -6.507  1.00 91.80           C  
ATOM   2245  CG  LYS A 291      57.351  29.650  -5.220  1.00 91.80           C  
ATOM   2246  CD  LYS A 291      58.625  29.136  -4.562  1.00 91.80           C  
ATOM   2247  CE  LYS A 291      58.904  29.853  -3.248  1.00 91.80           C  
ATOM   2248  NZ  LYS A 291      60.112  29.304  -2.563  1.00 91.80           N1+
ATOM   2249  N   VAL A 292      55.309  27.675  -8.865  1.00 93.82           N  
ATOM   2250  CA  VAL A 292      55.201  27.082 -10.194  1.00 93.82           C  
ATOM   2251  C   VAL A 292      54.194  27.869 -11.031  1.00 93.82           C  
ATOM   2252  O   VAL A 292      54.460  28.191 -12.192  1.00 93.82           O  
ATOM   2253  CB  VAL A 292      54.787  25.596 -10.121  1.00 93.82           C  
ATOM   2254  CG1 VAL A 292      54.448  25.061 -11.510  1.00 93.82           C  
ATOM   2255  CG2 VAL A 292      55.896  24.764  -9.480  1.00 93.82           C  
ATOM   2256  N   VAL A 293      53.065  28.226 -10.461  1.00 94.51           N  
ATOM   2257  CA  VAL A 293      52.017  28.998 -11.122  1.00 94.51           C  
ATOM   2258  C   VAL A 293      52.536  30.394 -11.457  1.00 94.51           C  
ATOM   2259  O   VAL A 293      52.335  30.888 -12.568  1.00 94.51           O  
ATOM   2260  CB  VAL A 293      50.747  29.096 -10.247  1.00 94.51           C  
ATOM   2261  CG1 VAL A 293      49.724  30.035 -10.885  1.00 94.51           C  
ATOM   2262  CG2 VAL A 293      50.142  27.711 -10.028  1.00 94.51           C  
ATOM   2263  N   GLU A 294      53.225  30.988 -10.476  1.00 94.28           N  
ATOM   2264  CA  GLU A 294      53.808  32.307 -10.700  1.00 94.28           C  
ATOM   2265  C   GLU A 294      54.785  32.286 -11.873  1.00 94.28           C  
ATOM   2266  O   GLU A 294      54.748  33.168 -12.733  1.00 94.28           O  
ATOM   2267  CB  GLU A 294      54.514  32.805  -9.436  1.00 94.28           C  
ATOM   2268  CG  GLU A 294      55.078  34.213  -9.561  1.00 94.28           C  
ATOM   2269  CD  GLU A 294      55.760  34.701  -8.293  1.00 94.28           C  
ATOM   2270  OE1 GLU A 294      56.229  35.861  -8.264  1.00 94.28           O  
ATOM   2271  OE2 GLU A 294      55.829  33.915  -7.322  1.00 94.28           O1-
ATOM   2272  N   LEU A 295      55.667  31.334 -11.877  1.00 94.87           N  
ATOM   2273  CA  LEU A 295      56.664  31.206 -12.935  1.00 94.87           C  
ATOM   2274  C   LEU A 295      55.995  30.999 -14.289  1.00 94.87           C  
ATOM   2275  O   LEU A 295      56.407  31.593 -15.288  1.00 94.87           O  
ATOM   2276  CB  LEU A 295      57.614  30.043 -12.638  1.00 94.87           C  
ATOM   2277  CG  LEU A 295      58.788  29.864 -13.601  1.00 94.87           C  
ATOM   2278  CD1 LEU A 295      59.620  31.141 -13.667  1.00 94.87           C  
ATOM   2279  CD2 LEU A 295      59.651  28.679 -13.180  1.00 94.87           C  
ATOM   2280  N   ALA A 296      54.989  30.128 -14.403  1.00 94.95           N  
ATOM   2281  CA  ALA A 296      54.236  29.879 -15.630  1.00 94.95           C  
ATOM   2282  C   ALA A 296      53.611  31.167 -16.160  1.00 94.95           C  
ATOM   2283  O   ALA A 296      53.660  31.437 -17.362  1.00 94.95           O  
ATOM   2284  CB  ALA A 296      53.156  28.827 -15.386  1.00 94.95           C  
ATOM   2285  N   LEU A 297      52.970  31.941 -15.292  1.00 95.36           N  
ATOM   2286  CA  LEU A 297      52.351  33.203 -15.682  1.00 95.36           C  
ATOM   2287  C   LEU A 297      53.406  34.208 -16.134  1.00 95.36           C  
ATOM   2288  O   LEU A 297      53.172  34.984 -17.063  1.00 95.36           O  
ATOM   2289  CB  LEU A 297      51.541  33.785 -14.521  1.00 95.36           C  
ATOM   2290  CG  LEU A 297      50.245  33.053 -14.166  1.00 95.36           C  
ATOM   2291  CD1 LEU A 297      49.591  33.695 -12.946  1.00 95.36           C  
ATOM   2292  CD2 LEU A 297      49.288  33.053 -15.353  1.00 95.36           C  
ATOM   2293  N   GLU A 298      54.653  34.258 -15.440  1.00 94.30           N  
ATOM   2294  CA  GLU A 298      55.760  35.106 -15.872  1.00 94.30           C  
ATOM   2295  C   GLU A 298      56.187  34.774 -17.299  1.00 94.30           C  
ATOM   2296  O   GLU A 298      56.496  35.672 -18.084  1.00 94.30           O  
ATOM   2297  CB  GLU A 298      56.950  34.961 -14.921  1.00 94.30           C  
ATOM   2298  CG  GLU A 298      56.742  35.630 -13.569  1.00 94.30           C  
ATOM   2299  CD  GLU A 298      57.896  35.405 -12.604  1.00 94.30           C  
ATOM   2300  OE1 GLU A 298      57.871  35.967 -11.486  1.00 94.30           O  
ATOM   2301  OE2 GLU A 298      58.834  34.661 -12.970  1.00 94.30           O1-
ATOM   2302  N   ILE A 299      56.174  33.485 -17.592  1.00 93.53           N  
ATOM   2303  CA  ILE A 299      56.516  33.020 -18.931  1.00 93.53           C  
ATOM   2304  C   ILE A 299      55.482  33.527 -19.934  1.00 93.53           C  
ATOM   2305  O   ILE A 299      55.837  33.995 -21.017  1.00 93.53           O  
ATOM   2306  CB  ILE A 299      56.606  31.478 -18.988  1.00 93.53           C  
ATOM   2307  CG1 ILE A 299      57.801  30.983 -18.165  1.00 93.53           C  
ATOM   2308  CG2 ILE A 299      56.703  30.996 -20.438  1.00 93.53           C  
ATOM   2309  CD1 ILE A 299      57.837  29.472 -17.974  1.00 93.53           C  
ATOM   2310  N   VAL A 300      54.183  33.399 -19.649  1.00 92.95           N  
ATOM   2311  CA  VAL A 300      53.091  33.865 -20.495  1.00 92.95           C  
ATOM   2312  C   VAL A 300      53.227  35.366 -20.737  1.00 92.95           C  
ATOM   2313  O   VAL A 300      53.034  35.841 -21.859  1.00 92.95           O  
ATOM   2314  CB  VAL A 300      51.714  33.548 -19.870  1.00 92.95           C  
ATOM   2315  CG1 VAL A 300      50.591  34.187 -20.685  1.00 92.95           C  
ATOM   2316  CG2 VAL A 300      51.510  32.038 -19.766  1.00 92.95           C  
ATOM   2317  N   GLN A 301      53.589  36.072 -19.699  1.00 91.49           N  
ATOM   2318  CA  GLN A 301      53.797  37.511 -19.818  1.00 91.49           C  
ATOM   2319  C   GLN A 301      54.977  37.824 -20.733  1.00 91.49           C  
ATOM   2320  O   GLN A 301      54.930  38.778 -21.512  1.00 91.49           O  
ATOM   2321  CB  GLN A 301      54.021  38.137 -18.441  1.00 91.49           C  
ATOM   2322  CG  GLN A 301      54.069  39.659 -18.457  1.00 91.49           C  
ATOM   2323  CD  GLN A 301      54.195  40.257 -17.068  1.00 91.49           C  
ATOM   2324  NE2 GLN A 301      53.538  41.391 -16.851  1.00 91.49           N  
ATOM   2325  OE1 GLN A 301      54.875  39.704 -16.199  1.00 91.49           O  
ATOM   2326  N   GLN A 302      56.101  37.079 -20.639  1.00 91.10           N  
ATOM   2327  CA  GLN A 302      57.317  37.291 -21.416  1.00 91.10           C  
ATOM   2328  C   GLN A 302      57.125  36.863 -22.868  1.00 91.10           C  
ATOM   2329  O   GLN A 302      57.667  37.487 -23.782  1.00 91.10           O  
ATOM   2330  CB  GLN A 302      58.490  36.531 -20.794  1.00 91.10           C  
ATOM   2331  CG  GLN A 302      58.970  37.114 -19.473  1.00 91.10           C  
ATOM   2332  CD  GLN A 302      60.060  36.280 -18.824  1.00 91.10           C  
ATOM   2333  NE2 GLN A 302      60.528  36.718 -17.661  1.00 91.10           N  
ATOM   2334  OE1 GLN A 302      60.477  35.251 -19.366  1.00 91.10           O  
ATOM   2335  N   LEU A 303      56.294  35.752 -23.040  1.00 89.01           N  
ATOM   2336  CA  LEU A 303      56.058  35.189 -24.366  1.00 89.01           C  
ATOM   2337  C   LEU A 303      54.568  35.159 -24.685  1.00 89.01           C  
ATOM   2338  O   LEU A 303      53.954  34.089 -24.705  1.00 89.01           O  
ATOM   2339  CB  LEU A 303      56.642  33.778 -24.460  1.00 89.01           C  
ATOM   2340  CG  LEU A 303      58.136  33.641 -24.164  1.00 89.01           C  
ATOM   2341  CD1 LEU A 303      58.530  32.168 -24.099  1.00 89.01           C  
ATOM   2342  CD2 LEU A 303      58.960  34.375 -25.216  1.00 89.01           C  
ATOM   2343  N   PRO A 304      54.028  36.363 -24.963  1.00 86.16           N  
ATOM   2344  CA  PRO A 304      52.582  36.376 -25.203  1.00 86.16           C  
ATOM   2345  C   PRO A 304      52.196  35.717 -26.525  1.00 86.16           C  
ATOM   2346  O   PRO A 304      52.923  35.837 -27.513  1.00 86.16           O  
ATOM   2347  CB  PRO A 304      52.242  37.869 -25.218  1.00 86.16           C  
ATOM   2348  CG  PRO A 304      53.517  38.548 -25.601  1.00 86.16           C  
ATOM   2349  CD  PRO A 304      54.667  37.691 -25.154  1.00 86.16           C  
ATOM   2350  N   ASP A 305      51.278  34.756 -26.542  1.00 81.80           N  
ATOM   2351  CA  ASP A 305      50.676  34.219 -27.759  1.00 81.80           C  
ATOM   2352  C   ASP A 305      51.575  33.162 -28.396  1.00 81.80           C  
ATOM   2353  O   ASP A 305      51.671  33.079 -29.622  1.00 81.80           O  
ATOM   2354  CB  ASP A 305      50.396  35.343 -28.759  1.00 81.80           C  
ATOM   2355  CG  ASP A 305      49.332  34.977 -29.779  1.00 81.80           C  
ATOM   2356  OD1 ASP A 305      48.559  34.025 -29.540  1.00 81.80           O  
ATOM   2357  OD2 ASP A 305      49.268  35.645 -30.834  1.00 81.80           O1-
ATOM   2358  N   THR A 306      52.395  32.433 -27.616  1.00 88.89           N  
ATOM   2359  CA  THR A 306      53.232  31.334 -28.084  1.00 88.89           C  
ATOM   2360  C   THR A 306      52.682  29.993 -27.608  1.00 88.89           C  
ATOM   2361  O   THR A 306      51.981  29.928 -26.596  1.00 88.89           O  
ATOM   2362  CB  THR A 306      54.686  31.496 -27.603  1.00 88.89           C  
ATOM   2363  CG2 THR A 306      55.274  32.825 -28.065  1.00 88.89           C  
ATOM   2364  OG1 THR A 306      54.717  31.445 -26.171  1.00 88.89           O  
ATOM   2365  N   GLU A 307      52.928  28.922 -28.404  1.00 88.75           N  
ATOM   2366  CA  GLU A 307      52.554  27.562 -28.028  1.00 88.75           C  
ATOM   2367  C   GLU A 307      53.245  27.138 -26.734  1.00 88.75           C  
ATOM   2368  O   GLU A 307      52.662  26.416 -25.922  1.00 88.75           O  
ATOM   2369  CB  GLU A 307      52.894  26.580 -29.151  1.00 88.75           C  
ATOM   2370  CG  GLU A 307      51.968  26.679 -30.356  1.00 88.75           C  
ATOM   2371  CD  GLU A 307      50.530  26.300 -30.040  1.00 88.75           C  
ATOM   2372  OE1 GLU A 307      49.605  27.043 -30.440  1.00 88.75           O  
ATOM   2373  OE2 GLU A 307      50.327  25.254 -29.385  1.00 88.75           O1-
ATOM   2374  N   LEU A 308      54.448  27.609 -26.595  1.00 89.88           N  
ATOM   2375  CA  LEU A 308      55.252  27.346 -25.407  1.00 89.88           C  
ATOM   2376  C   LEU A 308      54.599  27.942 -24.165  1.00 89.88           C  
ATOM   2377  O   LEU A 308      54.575  27.310 -23.107  1.00 89.88           O  
ATOM   2378  CB  LEU A 308      56.664  27.913 -25.578  1.00 89.88           C  
ATOM   2379  CG  LEU A 308      57.693  27.501 -24.524  1.00 89.88           C  
ATOM   2380  CD1 LEU A 308      57.976  26.005 -24.617  1.00 89.88           C  
ATOM   2381  CD2 LEU A 308      58.978  28.305 -24.688  1.00 89.88           C  
ATOM   2382  N   ALA A 309      54.013  29.116 -24.173  1.00 90.39           N  
ATOM   2383  CA  ALA A 309      53.278  29.767 -23.090  1.00 90.39           C  
ATOM   2384  C   ALA A 309      52.023  28.980 -22.729  1.00 90.39           C  
ATOM   2385  O   ALA A 309      51.721  28.789 -21.549  1.00 90.39           O  
ATOM   2386  CB  ALA A 309      52.912  31.197 -23.482  1.00 90.39           C  
ATOM   2387  N   LYS A 310      51.316  28.424 -23.746  1.00 91.15           N  
ATOM   2388  CA  LYS A 310      50.130  27.600 -23.535  1.00 91.15           C  
ATOM   2389  C   LYS A 310      50.491  26.284 -22.851  1.00 91.15           C  
ATOM   2390  O   LYS A 310      49.800  25.849 -21.927  1.00 91.15           O  
ATOM   2391  CB  LYS A 310      49.424  27.323 -24.862  1.00 91.15           C  
ATOM   2392  CG  LYS A 310      48.756  28.546 -25.474  1.00 91.15           C  
ATOM   2393  CD  LYS A 310      48.057  28.204 -26.784  1.00 91.15           C  
ATOM   2394  CE  LYS A 310      47.466  29.443 -27.443  1.00 91.15           C  
ATOM   2395  NZ  LYS A 310      46.822  29.120 -28.752  1.00 91.15           N1+
ATOM   2396  N   GLU A 311      51.602  25.702 -23.335  1.00 92.22           N  
ATOM   2397  CA  GLU A 311      52.058  24.441 -22.759  1.00 92.22           C  
ATOM   2398  C   GLU A 311      52.540  24.631 -21.323  1.00 92.22           C  
ATOM   2399  O   GLU A 311      52.321  23.767 -20.470  1.00 92.22           O  
ATOM   2400  CB  GLU A 311      53.175  23.832 -23.612  1.00 92.22           C  
ATOM   2401  CG  GLU A 311      52.711  23.350 -24.979  1.00 92.22           C  
ATOM   2402  CD  GLU A 311      51.735  22.188 -24.906  1.00 92.22           C  
ATOM   2403  OE1 GLU A 311      50.823  22.106 -25.761  1.00 92.22           O  
ATOM   2404  OE2 GLU A 311      51.883  21.351 -23.987  1.00 92.22           O1-
ATOM   2405  N   ALA A 312      53.233  25.763 -21.064  1.00 92.78           N  
ATOM   2406  CA  ALA A 312      53.687  26.099 -19.716  1.00 92.78           C  
ATOM   2407  C   ALA A 312      52.506  26.254 -18.763  1.00 92.78           C  
ATOM   2408  O   ALA A 312      52.546  25.768 -17.630  1.00 92.78           O  
ATOM   2409  CB  ALA A 312      54.521  27.378 -19.739  1.00 92.78           C  
ATOM   2410  N   LEU A 313      51.391  26.857 -19.212  1.00 92.72           N  
ATOM   2411  CA  LEU A 313      50.176  27.048 -18.428  1.00 92.72           C  
ATOM   2412  C   LEU A 313      49.486  25.715 -18.162  1.00 92.72           C  
ATOM   2413  O   LEU A 313      49.025  25.460 -17.046  1.00 92.72           O  
ATOM   2414  CB  LEU A 313      49.216  27.999 -19.147  1.00 92.72           C  
ATOM   2415  CG  LEU A 313      49.521  29.492 -19.023  1.00 92.72           C  
ATOM   2416  CD1 LEU A 313      48.599  30.299 -19.931  1.00 92.72           C  
ATOM   2417  CD2 LEU A 313      49.386  29.948 -17.574  1.00 92.72           C  
ATOM   2418  N   LYS A 314      49.426  24.851 -19.160  1.00 91.72           N  
ATOM   2419  CA  LYS A 314      48.830  23.526 -19.014  1.00 91.72           C  
ATOM   2420  C   LYS A 314      49.591  22.690 -17.990  1.00 91.72           C  
ATOM   2421  O   LYS A 314      48.984  21.999 -17.169  1.00 91.72           O  
ATOM   2422  CB  LYS A 314      48.794  22.802 -20.361  1.00 91.72           C  
ATOM   2423  CG  LYS A 314      47.732  23.323 -21.316  1.00 91.72           C  
ATOM   2424  CD  LYS A 314      47.704  22.521 -22.612  1.00 91.72           C  
ATOM   2425  CE  LYS A 314      46.711  23.104 -23.609  1.00 91.72           C  
ATOM   2426  NZ  LYS A 314      46.715  22.350 -24.898  1.00 91.72           N1+
ATOM   2427  N   LEU A 315      50.863  22.687 -18.138  1.00 93.04           N  
ATOM   2428  CA  LEU A 315      51.721  21.966 -17.205  1.00 93.04           C  
ATOM   2429  C   LEU A 315      51.516  22.467 -15.779  1.00 93.04           C  
ATOM   2430  O   LEU A 315      51.420  21.670 -14.844  1.00 93.04           O  
ATOM   2431  CB  LEU A 315      53.191  22.114 -17.605  1.00 93.04           C  
ATOM   2432  CG  LEU A 315      54.207  21.363 -16.742  1.00 93.04           C  
ATOM   2433  CD1 LEU A 315      53.914  19.866 -16.761  1.00 93.04           C  
ATOM   2434  CD2 LEU A 315      55.627  21.641 -17.223  1.00 93.04           C  
ATOM   2435  N   ALA A 316      51.497  23.807 -15.538  1.00 92.29           N  
ATOM   2436  CA  ALA A 316      51.265  24.418 -14.232  1.00 92.29           C  
ATOM   2437  C   ALA A 316      49.902  24.018 -13.674  1.00 92.29           C  
ATOM   2438  O   ALA A 316      49.767  23.759 -12.475  1.00 92.29           O  
ATOM   2439  CB  ALA A 316      51.371  25.939 -14.328  1.00 92.29           C  
ATOM   2440  N   LYS A 317      48.885  23.948 -14.505  1.00 91.00           N  
ATOM   2441  CA  LYS A 317      47.552  23.506 -14.105  1.00 91.00           C  
ATOM   2442  C   LYS A 317      47.579  22.067 -13.596  1.00 91.00           C  
ATOM   2443  O   LYS A 317      46.944  21.748 -12.589  1.00 91.00           O  
ATOM   2444  CB  LYS A 317      46.573  23.630 -15.273  1.00 91.00           C  
ATOM   2445  CG  LYS A 317      45.116  23.433 -14.882  1.00 91.00           C  
ATOM   2446  CD  LYS A 317      44.183  23.675 -16.062  1.00 91.00           C  
ATOM   2447  CE  LYS A 317      42.727  23.443 -15.682  1.00 91.00           C  
ATOM   2448  NZ  LYS A 317      41.808  23.686 -16.834  1.00 91.00           N1+
ATOM   2449  N   GLU A 318      48.300  21.195 -14.251  1.00 89.67           N  
ATOM   2450  CA  GLU A 318      48.446  19.801 -13.843  1.00 89.67           C  
ATOM   2451  C   GLU A 318      49.260  19.684 -12.558  1.00 89.67           C  
ATOM   2452  O   GLU A 318      48.953  18.861 -11.694  1.00 89.67           O  
ATOM   2453  CB  GLU A 318      49.100  18.979 -14.957  1.00 89.67           C  
ATOM   2454  CG  GLU A 318      48.198  18.750 -16.161  1.00 89.67           C  
ATOM   2455  CD  GLU A 318      48.872  17.961 -17.273  1.00 89.67           C  
ATOM   2456  OE1 GLU A 318      48.233  17.725 -18.323  1.00 89.67           O  
ATOM   2457  OE2 GLU A 318      50.048  17.576 -17.092  1.00 89.67           O1-
ATOM   2458  N   ALA A 319      50.207  20.545 -12.494  1.00 88.28           N  
ATOM   2459  CA  ALA A 319      51.126  20.513 -11.358  1.00 88.28           C  
ATOM   2460  C   ALA A 319      50.437  20.986 -10.082  1.00 88.28           C  
ATOM   2461  O   ALA A 319      50.740  20.500  -8.989  1.00 88.28           O  
ATOM   2462  CB  ALA A 319      52.356  21.370 -11.646  1.00 88.28           C  
ATOM   2463  N   VAL A 320      49.510  21.982 -10.143  1.00 86.60           N  
ATOM   2464  CA  VAL A 320      48.831  22.582  -9.000  1.00 86.60           C  
ATOM   2465  C   VAL A 320      47.904  21.556  -8.352  1.00 86.60           C  
ATOM   2466  O   VAL A 320      47.573  21.670  -7.169  1.00 86.60           O  
ATOM   2467  CB  VAL A 320      48.030  23.837  -9.411  1.00 86.60           C  
ATOM   2468  CG1 VAL A 320      47.113  24.290  -8.276  1.00 86.60           C  
ATOM   2469  CG2 VAL A 320      48.978  24.965  -9.819  1.00 86.60           C  
ATOM   2470  N   LYS A 321      47.566  20.436  -9.078  1.00 84.93           N  
ATOM   2471  CA  LYS A 321      46.732  19.355  -8.560  1.00 84.93           C  
ATOM   2472  C   LYS A 321      47.583  18.278  -7.890  1.00 84.93           C  
ATOM   2473  O   LYS A 321      47.058  17.419  -7.178  1.00 84.93           O  
ATOM   2474  CB  LYS A 321      45.894  18.738  -9.680  1.00 84.93           C  
ATOM   2475  CG  LYS A 321      44.850  19.680 -10.263  1.00 84.93           C  
ATOM   2476  CD  LYS A 321      44.062  19.016 -11.384  1.00 84.93           C  
ATOM   2477  CE  LYS A 321      43.057  19.975 -12.006  1.00 84.93           C  
ATOM   2478  NZ  LYS A 321      42.318  19.345 -13.140  1.00 84.93           N1+
ATOM   2479  N   SER A 322      48.905  18.391  -8.020  1.00 83.82           N  
ATOM   2480  CA  SER A 322      49.817  17.385  -7.485  1.00 83.82           C  
ATOM   2481  C   SER A 322      50.205  17.701  -6.044  1.00 83.82           C  
ATOM   2482  O   SER A 322      50.436  18.863  -5.698  1.00 83.82           O  
ATOM   2483  CB  SER A 322      51.073  17.287  -8.351  1.00 83.82           C  
ATOM   2484  OG  SER A 322      52.000  16.373  -7.788  1.00 83.82           O  
ATOM   2485  N   THR A 323      50.168  16.741  -5.174  1.00 82.57           N  
ATOM   2486  CA  THR A 323      50.601  16.934  -3.794  1.00 82.57           C  
ATOM   2487  C   THR A 323      52.052  16.496  -3.616  1.00 82.57           C  
ATOM   2488  O   THR A 323      52.629  16.663  -2.539  1.00 82.57           O  
ATOM   2489  CB  THR A 323      49.703  16.158  -2.813  1.00 82.57           C  
ATOM   2490  CG2 THR A 323      48.276  16.694  -2.833  1.00 82.57           C  
ATOM   2491  OG1 THR A 323      49.687  14.773  -3.182  1.00 82.57           O  
ATOM   2492  N   ASP A 324      52.650  16.052  -4.746  1.00 86.62           N  
ATOM   2493  CA  ASP A 324      54.025  15.562  -4.690  1.00 86.62           C  
ATOM   2494  C   ASP A 324      55.023  16.706  -4.850  1.00 86.62           C  
ATOM   2495  O   ASP A 324      55.129  17.298  -5.927  1.00 86.62           O  
ATOM   2496  CB  ASP A 324      54.261  14.503  -5.768  1.00 86.62           C  
ATOM   2497  CG  ASP A 324      55.578  13.769  -5.599  1.00 86.62           C  
ATOM   2498  OD1 ASP A 324      56.559  14.378  -5.119  1.00 86.62           O  
ATOM   2499  OD2 ASP A 324      55.639  12.571  -5.952  1.00 86.62           O1-
ATOM   2500  N   SER A 325      55.762  16.997  -3.821  1.00 87.11           N  
ATOM   2501  CA  SER A 325      56.699  18.114  -3.784  1.00 87.11           C  
ATOM   2502  C   SER A 325      57.802  17.947  -4.823  1.00 87.11           C  
ATOM   2503  O   SER A 325      58.242  18.925  -5.432  1.00 87.11           O  
ATOM   2504  CB  SER A 325      57.316  18.251  -2.391  1.00 87.11           C  
ATOM   2505  OG  SER A 325      58.056  17.090  -2.053  1.00 87.11           O  
ATOM   2506  N   GLU A 326      58.186  16.692  -5.108  1.00 88.07           N  
ATOM   2507  CA  GLU A 326      59.236  16.393  -6.078  1.00 88.07           C  
ATOM   2508  C   GLU A 326      58.759  16.652  -7.505  1.00 88.07           C  
ATOM   2509  O   GLU A 326      59.516  17.161  -8.335  1.00 88.07           O  
ATOM   2510  CB  GLU A 326      59.704  14.944  -5.935  1.00 88.07           C  
ATOM   2511  CG  GLU A 326      60.568  14.695  -4.706  1.00 88.07           C  
ATOM   2512  CD  GLU A 326      61.871  15.478  -4.719  1.00 88.07           C  
ATOM   2513  OE1 GLU A 326      62.269  16.009  -3.658  1.00 88.07           O  
ATOM   2514  OE2 GLU A 326      62.496  15.561  -5.799  1.00 88.07           O1-
ATOM   2515  N   ALA A 327      57.560  16.318  -7.799  1.00 89.72           N  
ATOM   2516  CA  ALA A 327      56.930  16.620  -9.082  1.00 89.72           C  
ATOM   2517  C   ALA A 327      56.838  18.125  -9.307  1.00 89.72           C  
ATOM   2518  O   ALA A 327      57.093  18.611 -10.411  1.00 89.72           O  
ATOM   2519  CB  ALA A 327      55.542  15.988  -9.154  1.00 89.72           C  
ATOM   2520  N   LEU A 328      56.516  18.940  -8.278  1.00 91.35           N  
ATOM   2521  CA  LEU A 328      56.446  20.395  -8.351  1.00 91.35           C  
ATOM   2522  C   LEU A 328      57.826  20.994  -8.601  1.00 91.35           C  
ATOM   2523  O   LEU A 328      57.960  21.966  -9.348  1.00 91.35           O  
ATOM   2524  CB  LEU A 328      55.854  20.969  -7.061  1.00 91.35           C  
ATOM   2525  CG  LEU A 328      54.370  20.692  -6.813  1.00 91.35           C  
ATOM   2526  CD1 LEU A 328      53.951  21.226  -5.449  1.00 91.35           C  
ATOM   2527  CD2 LEU A 328      53.520  21.308  -7.919  1.00 91.35           C  
ATOM   2528  N   LYS A 329      58.934  20.395  -7.997  1.00 91.50           N  
ATOM   2529  CA  LYS A 329      60.309  20.838  -8.208  1.00 91.50           C  
ATOM   2530  C   LYS A 329      60.744  20.612  -9.653  1.00 91.50           C  
ATOM   2531  O   LYS A 329      61.431  21.452 -10.239  1.00 91.50           O  
ATOM   2532  CB  LYS A 329      61.260  20.112  -7.255  1.00 91.50           C  
ATOM   2533  CG  LYS A 329      61.164  20.581  -5.810  1.00 91.50           C  
ATOM   2534  CD  LYS A 329      62.147  19.836  -4.916  1.00 91.50           C  
ATOM   2535  CE  LYS A 329      61.995  20.244  -3.456  1.00 91.50           C  
ATOM   2536  NZ  LYS A 329      62.897  19.456  -2.564  1.00 91.50           N1+
ATOM   2537  N   VAL A 330      60.348  19.467 -10.189  1.00 93.42           N  
ATOM   2538  CA  VAL A 330      60.638  19.128 -11.578  1.00 93.42           C  
ATOM   2539  C   VAL A 330      59.946  20.121 -12.508  1.00 93.42           C  
ATOM   2540  O   VAL A 330      60.562  20.639 -13.443  1.00 93.42           O  
ATOM   2541  CB  VAL A 330      60.196  17.686 -11.915  1.00 93.42           C  
ATOM   2542  CG1 VAL A 330      60.281  17.432 -13.419  1.00 93.42           C  
ATOM   2543  CG2 VAL A 330      61.048  16.675 -11.150  1.00 93.42           C  
ATOM   2544  N   VAL A 331      58.709  20.413 -12.260  1.00 94.57           N  
ATOM   2545  CA  VAL A 331      57.923  21.361 -13.044  1.00 94.57           C  
ATOM   2546  C   VAL A 331      58.508  22.764 -12.895  1.00 94.57           C  
ATOM   2547  O   VAL A 331      58.645  23.493 -13.881  1.00 94.57           O  
ATOM   2548  CB  VAL A 331      56.438  21.355 -12.618  1.00 94.57           C  
ATOM   2549  CG1 VAL A 331      55.666  22.463 -13.332  1.00 94.57           C  
ATOM   2550  CG2 VAL A 331      55.807  19.992 -12.901  1.00 94.57           C  
ATOM   2551  N   TYR A 332      58.863  23.128 -11.690  1.00 94.42           N  
ATOM   2552  CA  TYR A 332      59.504  24.417 -11.457  1.00 94.42           C  
ATOM   2553  C   TYR A 332      60.776  24.552 -12.286  1.00 94.42           C  
ATOM   2554  O   TYR A 332      60.981  25.562 -12.963  1.00 94.42           O  
ATOM   2555  CB  TYR A 332      59.828  24.598  -9.972  1.00 94.42           C  
ATOM   2556  CG  TYR A 332      60.508  25.907  -9.653  1.00 94.42           C  
ATOM   2557  CD1 TYR A 332      61.892  25.978  -9.510  1.00 94.42           C  
ATOM   2558  CD2 TYR A 332      59.769  27.074  -9.492  1.00 94.42           C  
ATOM   2559  CE1 TYR A 332      62.523  27.182  -9.214  1.00 94.42           C  
ATOM   2560  CE2 TYR A 332      60.389  28.282  -9.196  1.00 94.42           C  
ATOM   2561  CZ  TYR A 332      61.764  28.327  -9.060  1.00 94.42           C  
ATOM   2562  OH  TYR A 332      62.384  29.523  -8.767  1.00 94.42           O  
ATOM   2563  N   LEU A 333      61.651  23.558 -12.275  1.00 94.41           N  
ATOM   2564  CA  LEU A 333      62.917  23.549 -12.999  1.00 94.41           C  
ATOM   2565  C   LEU A 333      62.684  23.616 -14.505  1.00 94.41           C  
ATOM   2566  O   LEU A 333      63.387  24.338 -15.215  1.00 94.41           O  
ATOM   2567  CB  LEU A 333      63.723  22.294 -12.652  1.00 94.41           C  
ATOM   2568  CG  LEU A 333      64.449  22.307 -11.305  1.00 94.41           C  
ATOM   2569  CD1 LEU A 333      64.960  20.910 -10.966  1.00 94.41           C  
ATOM   2570  CD2 LEU A 333      65.595  23.310 -11.324  1.00 94.41           C  
ATOM   2571  N   ALA A 334      61.733  22.875 -15.003  1.00 94.73           N  
ATOM   2572  CA  ALA A 334      61.379  22.890 -16.420  1.00 94.73           C  
ATOM   2573  C   ALA A 334      60.922  24.279 -16.857  1.00 94.73           C  
ATOM   2574  O   ALA A 334      61.327  24.769 -17.913  1.00 94.73           O  
ATOM   2575  CB  ALA A 334      60.290  21.860 -16.707  1.00 94.73           C  
ATOM   2576  N   LEU A 335      60.050  24.917 -16.081  1.00 95.42           N  
ATOM   2577  CA  LEU A 335      59.559  26.257 -16.388  1.00 95.42           C  
ATOM   2578  C   LEU A 335      60.688  27.278 -16.319  1.00 95.42           C  
ATOM   2579  O   LEU A 335      60.729  28.219 -17.115  1.00 95.42           O  
ATOM   2580  CB  LEU A 335      58.438  26.651 -15.423  1.00 95.42           C  
ATOM   2581  CG  LEU A 335      57.107  25.919 -15.593  1.00 95.42           C  
ATOM   2582  CD1 LEU A 335      56.111  26.375 -14.532  1.00 95.42           C  
ATOM   2583  CD2 LEU A 335      56.545  26.147 -16.993  1.00 95.42           C  
ATOM   2584  N   ARG A 336      61.613  27.119 -15.321  1.00 94.70           N  
ATOM   2585  CA  ARG A 336      62.776  27.996 -15.236  1.00 94.70           C  
ATOM   2586  C   ARG A 336      63.619  27.915 -16.505  1.00 94.70           C  
ATOM   2587  O   ARG A 336      64.125  28.930 -16.987  1.00 94.70           O  
ATOM   2588  CB  ARG A 336      63.630  27.640 -14.017  1.00 94.70           C  
ATOM   2589  CG  ARG A 336      64.731  28.647 -13.721  1.00 94.70           C  
ATOM   2590  CD  ARG A 336      64.168  29.958 -13.189  1.00 94.70           C  
ATOM   2591  NE  ARG A 336      65.229  30.866 -12.763  1.00 94.70           N  
ATOM   2592  CZ  ARG A 336      65.035  32.116 -12.348  1.00 94.70           C  
ATOM   2593  NH1 ARG A 336      63.812  32.631 -12.295  1.00 94.70           N1+
ATOM   2594  NH2 ARG A 336      66.073  32.855 -11.983  1.00 94.70           N  
ATOM   2595  N   ILE A 337      63.796  26.752 -17.033  1.00 93.07           N  
ATOM   2596  CA  ILE A 337      64.520  26.534 -18.282  1.00 93.07           C  
ATOM   2597  C   ILE A 337      63.804  27.248 -19.425  1.00 93.07           C  
ATOM   2598  O   ILE A 337      64.440  27.906 -20.252  1.00 93.07           O  
ATOM   2599  CB  ILE A 337      64.663  25.028 -18.596  1.00 93.07           C  
ATOM   2600  CG1 ILE A 337      65.585  24.354 -17.572  1.00 93.07           C  
ATOM   2601  CG2 ILE A 337      65.183  24.821 -20.021  1.00 93.07           C  
ATOM   2602  CD1 ILE A 337      65.570  22.833 -17.633  1.00 93.07           C  
ATOM   2603  N   VAL A 338      62.479  27.122 -19.518  1.00 92.99           N  
ATOM   2604  CA  VAL A 338      61.665  27.787 -20.530  1.00 92.99           C  
ATOM   2605  C   VAL A 338      61.844  29.300 -20.425  1.00 92.99           C  
ATOM   2606  O   VAL A 338      61.977  29.988 -21.440  1.00 92.99           O  
ATOM   2607  CB  VAL A 338      60.172  27.416 -20.394  1.00 92.99           C  
ATOM   2608  CG1 VAL A 338      59.318  28.249 -21.349  1.00 92.99           C  
ATOM   2609  CG2 VAL A 338      59.968  25.925 -20.653  1.00 92.99           C  
ATOM   2610  N   GLN A 339      61.923  29.800 -19.187  1.00 92.17           N  
ATOM   2611  CA  GLN A 339      62.117  31.227 -18.952  1.00 92.17           C  
ATOM   2612  C   GLN A 339      63.502  31.677 -19.407  1.00 92.17           C  
ATOM   2613  O   GLN A 339      63.652  32.757 -19.983  1.00 92.17           O  
ATOM   2614  CB  GLN A 339      61.917  31.560 -17.473  1.00 92.17           C  
ATOM   2615  CG  GLN A 339      61.954  33.051 -17.167  1.00 92.17           C  
ATOM   2616  CD  GLN A 339      61.747  33.355 -15.696  1.00 92.17           C  
ATOM   2617  NE2 GLN A 339      60.948  34.376 -15.407  1.00 92.17           N  
ATOM   2618  OE1 GLN A 339      62.301  32.677 -14.825  1.00 92.17           O  
ATOM   2619  N   GLN A 340      64.592  30.921 -19.154  1.00 91.01           N  
ATOM   2620  CA  GLN A 340      65.981  31.255 -19.452  1.00 91.01           C  
ATOM   2621  C   GLN A 340      66.274  31.109 -20.943  1.00 91.01           C  
ATOM   2622  O   GLN A 340      67.075  31.862 -21.501  1.00 91.01           O  
ATOM   2623  CB  GLN A 340      66.933  30.376 -18.641  1.00 91.01           C  
ATOM   2624  CG  GLN A 340      66.937  30.686 -17.150  1.00 91.01           C  
ATOM   2625  CD  GLN A 340      67.800  29.727 -16.353  1.00 91.01           C  
ATOM   2626  NE2 GLN A 340      67.903  29.964 -15.050  1.00 91.01           N  
ATOM   2627  OE1 GLN A 340      68.369  28.779 -16.903  1.00 91.01           O  
ATOM   2628  N   LEU A 341      65.533  30.095 -21.544  1.00 89.11           N  
ATOM   2629  CA  LEU A 341      65.761  29.800 -22.954  1.00 89.11           C  
ATOM   2630  C   LEU A 341      64.458  29.865 -23.742  1.00 89.11           C  
ATOM   2631  O   LEU A 341      63.956  28.839 -24.207  1.00 89.11           O  
ATOM   2632  CB  LEU A 341      66.400  28.417 -23.114  1.00 89.11           C  
ATOM   2633  CG  LEU A 341      67.710  28.184 -22.361  1.00 89.11           C  
ATOM   2634  CD1 LEU A 341      68.124  26.719 -22.457  1.00 89.11           C  
ATOM   2635  CD2 LEU A 341      68.809  29.091 -22.903  1.00 89.11           C  
ATOM   2636  N   PRO A 342      63.970  31.101 -23.887  1.00 86.29           N  
ATOM   2637  CA  PRO A 342      62.673  31.190 -24.561  1.00 86.29           C  
ATOM   2638  C   PRO A 342      62.751  30.820 -26.041  1.00 86.29           C  
ATOM   2639  O   PRO A 342      63.755  31.102 -26.700  1.00 86.29           O  
ATOM   2640  CB  PRO A 342      62.284  32.661 -24.385  1.00 86.29           C  
ATOM   2641  CG  PRO A 342      63.582  33.380 -24.210  1.00 86.29           C  
ATOM   2642  CD  PRO A 342      64.576  32.432 -23.604  1.00 86.29           C  
ATOM   2643  N   ASP A 343      61.915  29.942 -26.539  1.00 82.25           N  
ATOM   2644  CA  ASP A 343      61.758  29.675 -27.966  1.00 82.25           C  
ATOM   2645  C   ASP A 343      62.836  28.719 -28.468  1.00 82.25           C  
ATOM   2646  O   ASP A 343      63.326  28.860 -29.590  1.00 82.25           O  
ATOM   2647  CB  ASP A 343      61.799  30.980 -28.764  1.00 82.25           C  
ATOM   2648  CG  ASP A 343      60.972  30.924 -30.036  1.00 82.25           C  
ATOM   2649  OD1 ASP A 343      60.226  29.942 -30.235  1.00 82.25           O  
ATOM   2650  OD2 ASP A 343      61.070  31.870 -30.847  1.00 82.25           O1-
ATOM   2651  N   THR A 344      63.415  27.827 -27.622  1.00 89.11           N  
ATOM   2652  CA  THR A 344      64.402  26.817 -27.988  1.00 89.11           C  
ATOM   2653  C   THR A 344      63.787  25.421 -27.954  1.00 89.11           C  
ATOM   2654  O   THR A 344      62.789  25.194 -27.266  1.00 89.11           O  
ATOM   2655  CB  THR A 344      65.624  26.865 -27.053  1.00 89.11           C  
ATOM   2656  CG2 THR A 344      66.268  28.247 -27.060  1.00 89.11           C  
ATOM   2657  OG1 THR A 344      65.210  26.551 -25.717  1.00 89.11           O  
ATOM   2658  N   GLU A 345      64.338  24.487 -28.776  1.00 88.47           N  
ATOM   2659  CA  GLU A 345      63.946  23.080 -28.773  1.00 88.47           C  
ATOM   2660  C   GLU A 345      64.186  22.444 -27.407  1.00 88.47           C  
ATOM   2661  O   GLU A 345      63.408  21.595 -26.967  1.00 88.47           O  
ATOM   2662  CB  GLU A 345      64.707  22.308 -29.854  1.00 88.47           C  
ATOM   2663  CG  GLU A 345      64.198  22.564 -31.265  1.00 88.47           C  
ATOM   2664  CD  GLU A 345      64.889  21.710 -32.316  1.00 88.47           C  
ATOM   2665  OE1 GLU A 345      64.506  21.785 -33.507  1.00 88.47           O  
ATOM   2666  OE2 GLU A 345      65.820  20.962 -31.947  1.00 88.47           O1-
ATOM   2667  N   LEU A 346      65.203  22.888 -26.804  1.00 89.60           N  
ATOM   2668  CA  LEU A 346      65.576  22.440 -25.467  1.00 89.60           C  
ATOM   2669  C   LEU A 346      64.501  22.810 -24.450  1.00 89.60           C  
ATOM   2670  O   LEU A 346      64.174  22.012 -23.569  1.00 89.60           O  
ATOM   2671  CB  LEU A 346      66.919  23.050 -25.053  1.00 89.60           C  
ATOM   2672  CG  LEU A 346      68.172  22.367 -25.602  1.00 89.60           C  
ATOM   2673  CD1 LEU A 346      69.397  23.248 -25.379  1.00 89.60           C  
ATOM   2674  CD2 LEU A 346      68.365  21.000 -24.954  1.00 89.60           C  
ATOM   2675  N   ALA A 347      63.895  23.937 -24.457  1.00 90.28           N  
ATOM   2676  CA  ALA A 347      62.789  24.392 -23.619  1.00 90.28           C  
ATOM   2677  C   ALA A 347      61.541  23.542 -23.849  1.00 90.28           C  
ATOM   2678  O   ALA A 347      60.865  23.151 -22.895  1.00 90.28           O  
ATOM   2679  CB  ALA A 347      62.485  25.863 -23.891  1.00 90.28           C  
ATOM   2680  N   ARG A 348      61.241  23.192 -25.085  1.00 92.15           N  
ATOM   2681  CA  ARG A 348      60.104  22.345 -25.432  1.00 92.15           C  
ATOM   2682  C   ARG A 348      60.296  20.928 -24.902  1.00 92.15           C  
ATOM   2683  O   ARG A 348      59.360  20.326 -24.371  1.00 92.15           O  
ATOM   2684  CB  ARG A 348      59.900  22.314 -26.948  1.00 92.15           C  
ATOM   2685  CG  ARG A 348      59.403  23.628 -27.529  1.00 92.15           C  
ATOM   2686  CD  ARG A 348      59.220  23.545 -29.038  1.00 92.15           C  
ATOM   2687  NE  ARG A 348      59.003  24.862 -29.628  1.00 92.15           N  
ATOM   2688  CZ  ARG A 348      59.341  25.202 -30.869  1.00 92.15           C  
ATOM   2689  NH1 ARG A 348      59.920  24.324 -31.679  1.00 92.15           N1+
ATOM   2690  NH2 ARG A 348      59.096  26.430 -31.304  1.00 92.15           N  
ATOM   2691  N   GLU A 349      61.550  20.431 -25.090  1.00 91.73           N  
ATOM   2692  CA  GLU A 349      61.886  19.088 -24.628  1.00 91.73           C  
ATOM   2693  C   GLU A 349      61.840  19.000 -23.105  1.00 91.73           C  
ATOM   2694  O   GLU A 349      61.377  18.000 -22.551  1.00 91.73           O  
ATOM   2695  CB  GLU A 349      63.271  18.676 -25.137  1.00 91.73           C  
ATOM   2696  CG  GLU A 349      63.320  18.405 -26.633  1.00 91.73           C  
ATOM   2697  CD  GLU A 349      64.702  18.002 -27.124  1.00 91.73           C  
ATOM   2698  OE1 GLU A 349      64.939  18.022 -28.353  1.00 91.73           O  
ATOM   2699  OE2 GLU A 349      65.554  17.662 -26.272  1.00 91.73           O1-
ATOM   2700  N   ALA A 350      62.318  20.024 -22.439  1.00 92.51           N  
ATOM   2701  CA  ALA A 350      62.263  20.102 -20.981  1.00 92.51           C  
ATOM   2702  C   ALA A 350      60.820  20.095 -20.485  1.00 92.51           C  
ATOM   2703  O   ALA A 350      60.496  19.416 -19.508  1.00 92.51           O  
ATOM   2704  CB  ALA A 350      62.987  21.353 -20.487  1.00 92.51           C  
ATOM   2705  N   LEU A 351      59.905  20.795 -21.156  1.00 92.51           N  
ATOM   2706  CA  LEU A 351      58.485  20.857 -20.825  1.00 92.51           C  
ATOM   2707  C   LEU A 351      57.816  19.507 -21.053  1.00 92.51           C  
ATOM   2708  O   LEU A 351      57.009  19.063 -20.233  1.00 92.51           O  
ATOM   2709  CB  LEU A 351      57.787  21.933 -21.659  1.00 92.51           C  
ATOM   2710  CG  LEU A 351      57.903  23.370 -21.148  1.00 92.51           C  
ATOM   2711  CD1 LEU A 351      57.359  24.348 -22.184  1.00 92.51           C  
ATOM   2712  CD2 LEU A 351      57.169  23.526 -19.821  1.00 92.51           C  
ATOM   2713  N   GLU A 352      58.138  18.837 -22.127  1.00 92.41           N  
ATOM   2714  CA  GLU A 352      57.595  17.516 -22.432  1.00 92.41           C  
ATOM   2715  C   GLU A 352      58.013  16.492 -21.382  1.00 92.41           C  
ATOM   2716  O   GLU A 352      57.204  15.662 -20.962  1.00 92.41           O  
ATOM   2717  CB  GLU A 352      58.045  17.058 -23.822  1.00 92.41           C  
ATOM   2718  CG  GLU A 352      57.380  15.772 -24.291  1.00 92.41           C  
ATOM   2719  CD  GLU A 352      55.966  15.984 -24.811  1.00 92.41           C  
ATOM   2720  OE1 GLU A 352      55.258  14.984 -25.068  1.00 92.41           O  
ATOM   2721  OE2 GLU A 352      55.565  17.159 -24.964  1.00 92.41           O1-
ATOM   2722  N   LEU A 353      59.249  16.531 -21.071  1.00 92.45           N  
ATOM   2723  CA  LEU A 353      59.789  15.651 -20.040  1.00 92.45           C  
ATOM   2724  C   LEU A 353      59.091  15.884 -18.705  1.00 92.45           C  
ATOM   2725  O   LEU A 353      58.754  14.929 -18.001  1.00 92.45           O  
ATOM   2726  CB  LEU A 353      61.297  15.870 -19.885  1.00 92.45           C  
ATOM   2727  CG  LEU A 353      62.027  14.916 -18.938  1.00 92.45           C  
ATOM   2728  CD1 LEU A 353      61.836  13.471 -19.389  1.00 92.45           C  
ATOM   2729  CD2 LEU A 353      63.508  15.267 -18.861  1.00 92.45           C  
ATOM   2730  N   ALA A 354      58.872  17.097 -18.270  1.00 92.15           N  
ATOM   2731  CA  ALA A 354      58.157  17.465 -17.051  1.00 92.15           C  
ATOM   2732  C   ALA A 354      56.710  16.983 -17.097  1.00 92.15           C  
ATOM   2733  O   ALA A 354      56.165  16.536 -16.085  1.00 92.15           O  
ATOM   2734  CB  ALA A 354      58.205  18.976 -16.841  1.00 92.15           C  
ATOM   2735  N   LYS A 355      56.043  17.032 -18.250  1.00 91.20           N  
ATOM   2736  CA  LYS A 355      54.684  16.528 -18.430  1.00 91.20           C  
ATOM   2737  C   LYS A 355      54.612  15.030 -18.147  1.00 91.20           C  
ATOM   2738  O   LYS A 355      53.675  14.561 -17.496  1.00 91.20           O  
ATOM   2739  CB  LYS A 355      54.188  16.818 -19.847  1.00 91.20           C  
ATOM   2740  CG  LYS A 355      53.770  18.264 -20.072  1.00 91.20           C  
ATOM   2741  CD  LYS A 355      53.222  18.475 -21.478  1.00 91.20           C  
ATOM   2742  CE  LYS A 355      52.895  19.940 -21.738  1.00 91.20           C  
ATOM   2743  NZ  LYS A 355      52.396  20.157 -23.128  1.00 91.20           N1+
ATOM   2744  N   GLU A 356      55.557  14.314 -18.601  1.00 89.14           N  
ATOM   2745  CA  GLU A 356      55.631  12.874 -18.383  1.00 89.14           C  
ATOM   2746  C   GLU A 356      55.943  12.551 -16.925  1.00 89.14           C  
ATOM   2747  O   GLU A 356      55.402  11.595 -16.366  1.00 89.14           O  
ATOM   2748  CB  GLU A 356      56.686  12.245 -19.298  1.00 89.14           C  
ATOM   2749  CG  GLU A 356      56.294  12.231 -20.769  1.00 89.14           C  
ATOM   2750  CD  GLU A 356      57.363  11.635 -21.670  1.00 89.14           C  
ATOM   2751  OE1 GLU A 356      57.162  11.590 -22.904  1.00 89.14           O  
ATOM   2752  OE2 GLU A 356      58.412  11.208 -21.135  1.00 89.14           O1-
ATOM   2753  N   ALA A 357      56.734  13.423 -16.369  1.00 87.53           N  
ATOM   2754  CA  ALA A 357      57.182  13.215 -14.995  1.00 87.53           C  
ATOM   2755  C   ALA A 357      56.053  13.483 -14.004  1.00 87.53           C  
ATOM   2756  O   ALA A 357      55.966  12.832 -12.960  1.00 87.53           O  
ATOM   2757  CB  ALA A 357      58.380  14.109 -14.684  1.00 87.53           C  
ATOM   2758  N   VAL A 358      55.158  14.455 -14.263  1.00 86.39           N  
ATOM   2759  CA  VAL A 358      54.072  14.871 -13.382  1.00 86.39           C  
ATOM   2760  C   VAL A 358      53.025  13.763 -13.292  1.00 86.39           C  
ATOM   2761  O   VAL A 358      52.269  13.690 -12.320  1.00 86.39           O  
ATOM   2762  CB  VAL A 358      53.418  16.184 -13.867  1.00 86.39           C  
ATOM   2763  CG1 VAL A 358      52.119  16.454 -13.110  1.00 86.39           C  
ATOM   2764  CG2 VAL A 358      54.387  17.354 -13.704  1.00 86.39           C  
ATOM   2765  N   LYS A 359      53.038  12.741 -14.243  1.00 85.87           N  
ATOM   2766  CA  LYS A 359      52.132  11.596 -14.253  1.00 85.87           C  
ATOM   2767  C   LYS A 359      52.736  10.411 -13.503  1.00 85.87           C  
ATOM   2768  O   LYS A 359      52.033   9.454 -13.174  1.00 85.87           O  
ATOM   2769  CB  LYS A 359      51.794  11.189 -15.688  1.00 85.87           C  
ATOM   2770  CG  LYS A 359      50.995  12.232 -16.455  1.00 85.87           C  
ATOM   2771  CD  LYS A 359      50.707  11.778 -17.881  1.00 85.87           C  
ATOM   2772  CE  LYS A 359      49.960  12.847 -18.668  1.00 85.87           C  
ATOM   2773  NZ  LYS A 359      49.722  12.428 -20.082  1.00 85.87           N1+
ATOM   2774  N   SER A 360      53.983  10.540 -13.116  1.00 84.41           N  
ATOM   2775  CA  SER A 360      54.693   9.442 -12.469  1.00 84.41           C  
ATOM   2776  C   SER A 360      54.622   9.555 -10.950  1.00 84.41           C  
ATOM   2777  O   SER A 360      54.715  10.654 -10.399  1.00 84.41           O  
ATOM   2778  CB  SER A 360      56.155   9.410 -12.918  1.00 84.41           C  
ATOM   2779  OG  SER A 360      56.867   8.387 -12.243  1.00 84.41           O  
ATOM   2780  N   THR A 361      54.412   8.471 -10.268  1.00 83.36           N  
ATOM   2781  CA  THR A 361      54.436   8.468  -8.810  1.00 83.36           C  
ATOM   2782  C   THR A 361      55.739   7.865  -8.292  1.00 83.36           C  
ATOM   2783  O   THR A 361      55.978   7.836  -7.083  1.00 83.36           O  
ATOM   2784  CB  THR A 361      53.241   7.688  -8.231  1.00 83.36           C  
ATOM   2785  CG2 THR A 361      51.921   8.372  -8.572  1.00 83.36           C  
ATOM   2786  OG1 THR A 361      53.234   6.363  -8.777  1.00 83.36           O  
ATOM   2787  N   ASP A 362      56.623   7.498  -9.246  1.00 87.96           N  
ATOM   2788  CA  ASP A 362      57.898   6.879  -8.894  1.00 87.96           C  
ATOM   2789  C   ASP A 362      58.944   7.937  -8.549  1.00 87.96           C  
ATOM   2790  O   ASP A 362      59.362   8.709  -9.415  1.00 87.96           O  
ATOM   2791  CB  ASP A 362      58.400   5.996 -10.037  1.00 87.96           C  
ATOM   2792  CG  ASP A 362      59.605   5.157  -9.653  1.00 87.96           C  
ATOM   2793  OD1 ASP A 362      60.359   5.555  -8.739  1.00 87.96           O  
ATOM   2794  OD2 ASP A 362      59.805   4.089 -10.271  1.00 87.96           O1-
ATOM   2795  N   SER A 363      59.393   7.902  -7.348  1.00 87.30           N  
ATOM   2796  CA  SER A 363      60.298   8.921  -6.827  1.00 87.30           C  
ATOM   2797  C   SER A 363      61.647   8.879  -7.537  1.00 87.30           C  
ATOM   2798  O   SER A 363      62.289   9.914  -7.724  1.00 87.30           O  
ATOM   2799  CB  SER A 363      60.499   8.741  -5.322  1.00 87.30           C  
ATOM   2800  OG  SER A 363      61.032   7.458  -5.036  1.00 87.30           O  
ATOM   2801  N   GLU A 364      62.071   7.693  -7.998  1.00 87.78           N  
ATOM   2802  CA  GLU A 364      63.342   7.519  -8.695  1.00 87.78           C  
ATOM   2803  C   GLU A 364      63.290   8.122 -10.096  1.00 87.78           C  
ATOM   2804  O   GLU A 364      64.246   8.766 -10.536  1.00 87.78           O  
ATOM   2805  CB  GLU A 364      63.712   6.035  -8.774  1.00 87.78           C  
ATOM   2806  CG  GLU A 364      64.026   5.407  -7.424  1.00 87.78           C  
ATOM   2807  CD  GLU A 364      65.350   5.873  -6.838  1.00 87.78           C  
ATOM   2808  OE1 GLU A 364      65.555   5.729  -5.612  1.00 87.78           O  
ATOM   2809  OE2 GLU A 364      66.188   6.386  -7.612  1.00 87.78           O1-
ATOM   2810  N   GLN A 365      62.202   8.009 -10.790  1.00 90.01           N  
ATOM   2811  CA  GLN A 365      61.973   8.610 -12.101  1.00 90.01           C  
ATOM   2812  C   GLN A 365      61.896  10.131 -12.004  1.00 90.01           C  
ATOM   2813  O   GLN A 365      62.438  10.840 -12.855  1.00 90.01           O  
ATOM   2814  CB  GLN A 365      60.690   8.059 -12.728  1.00 90.01           C  
ATOM   2815  CG  GLN A 365      60.799   6.607 -13.174  1.00 90.01           C  
ATOM   2816  CD  GLN A 365      59.494   6.065 -13.727  1.00 90.01           C  
ATOM   2817  NE2 GLN A 365      59.576   4.962 -14.464  1.00 90.01           N  
ATOM   2818  OE1 GLN A 365      58.421   6.631 -13.492  1.00 90.01           O  
ATOM   2819  N   LEU A 366      61.254  10.643 -10.959  1.00 91.09           N  
ATOM   2820  CA  LEU A 366      61.149  12.079 -10.726  1.00 91.09           C  
ATOM   2821  C   LEU A 366      62.517  12.681 -10.422  1.00 91.09           C  
ATOM   2822  O   LEU A 366      62.833  13.780 -10.884  1.00 91.09           O  
ATOM   2823  CB  LEU A 366      60.184  12.367  -9.574  1.00 91.09           C  
ATOM   2824  CG  LEU A 366      58.702  12.106  -9.850  1.00 91.09           C  
ATOM   2825  CD1 LEU A 366      57.879  12.339  -8.588  1.00 91.09           C  
ATOM   2826  CD2 LEU A 366      58.207  12.992 -10.988  1.00 91.09           C  
ATOM   2827  N   GLU A 367      63.385  11.946  -9.669  1.00 91.08           N  
ATOM   2828  CA  GLU A 367      64.734  12.393  -9.336  1.00 91.08           C  
ATOM   2829  C   GLU A 367      65.627  12.424 -10.574  1.00 91.08           C  
ATOM   2830  O   GLU A 367      66.429  13.344 -10.744  1.00 91.08           O  
ATOM   2831  CB  GLU A 367      65.351  11.490  -8.266  1.00 91.08           C  
ATOM   2832  CG  GLU A 367      66.655  12.021  -7.690  1.00 91.08           C  
ATOM   2833  CD  GLU A 367      67.147  11.230  -6.488  1.00 91.08           C  
ATOM   2834  OE1 GLU A 367      68.211  11.578  -5.926  1.00 91.08           O  
ATOM   2835  OE2 GLU A 367      66.463  10.255  -6.105  1.00 91.08           O1-
ATOM   2836  N   VAL A 368      65.526  11.403 -11.380  1.00 92.98           N  
ATOM   2837  CA  VAL A 368      66.275  11.337 -12.632  1.00 92.98           C  
ATOM   2838  C   VAL A 368      65.906  12.525 -13.517  1.00 92.98           C  
ATOM   2839  O   VAL A 368      66.783  13.182 -14.082  1.00 92.98           O  
ATOM   2840  CB  VAL A 368      66.013  10.011 -13.380  1.00 92.98           C  
ATOM   2841  CG1 VAL A 368      66.602  10.062 -14.789  1.00 92.98           C  
ATOM   2842  CG2 VAL A 368      66.592   8.833 -12.598  1.00 92.98           C  
ATOM   2843  N   VAL A 369      64.668  12.813 -13.662  1.00 94.20           N  
ATOM   2844  CA  VAL A 369      64.167  13.938 -14.444  1.00 94.20           C  
ATOM   2845  C   VAL A 369      64.636  15.251 -13.822  1.00 94.20           C  
ATOM   2846  O   VAL A 369      65.078  16.158 -14.530  1.00 94.20           O  
ATOM   2847  CB  VAL A 369      62.625  13.917 -14.545  1.00 94.20           C  
ATOM   2848  CG1 VAL A 369      62.113  15.164 -15.263  1.00 94.20           C  
ATOM   2849  CG2 VAL A 369      62.156  12.653 -15.264  1.00 94.20           C  
ATOM   2850  N   ARG A 370      64.566  15.341 -12.553  1.00 94.57           N  
ATOM   2851  CA  ARG A 370      65.044  16.534 -11.863  1.00 94.57           C  
ATOM   2852  C   ARG A 370      66.517  16.788 -12.163  1.00 94.57           C  
ATOM   2853  O   ARG A 370      66.904  17.910 -12.497  1.00 94.57           O  
ATOM   2854  CB  ARG A 370      64.831  16.403 -10.353  1.00 94.57           C  
ATOM   2855  CG  ARG A 370      65.200  17.652  -9.568  1.00 94.57           C  
ATOM   2856  CD  ARG A 370      65.063  17.436  -8.068  1.00 94.57           C  
ATOM   2857  NE  ARG A 370      66.091  16.534  -7.557  1.00 94.57           N  
ATOM   2858  CZ  ARG A 370      67.180  16.919  -6.900  1.00 94.57           C  
ATOM   2859  NH1 ARG A 370      67.406  18.206  -6.658  1.00 94.57           N1+
ATOM   2860  NH2 ARG A 370      68.051  16.014  -6.480  1.00 94.57           N  
ATOM   2861  N   LEU A 371      67.347  15.756 -11.976  1.00 93.99           N  
ATOM   2862  CA  LEU A 371      68.783  15.863 -12.206  1.00 93.99           C  
ATOM   2863  C   LEU A 371      69.074  16.254 -13.650  1.00 93.99           C  
ATOM   2864  O   LEU A 371      69.950  17.083 -13.909  1.00 93.99           O  
ATOM   2865  CB  LEU A 371      69.480  14.541 -11.873  1.00 93.99           C  
ATOM   2866  CG  LEU A 371      69.575  14.180 -10.389  1.00 93.99           C  
ATOM   2867  CD1 LEU A 371      70.069  12.747 -10.223  1.00 93.99           C  
ATOM   2868  CD2 LEU A 371      70.492  15.156  -9.659  1.00 93.99           C  
ATOM   2869  N   ALA A 372      68.388  15.658 -14.573  1.00 94.18           N  
ATOM   2870  CA  ALA A 372      68.539  15.987 -15.988  1.00 94.18           C  
ATOM   2871  C   ALA A 372      68.207  17.453 -16.249  1.00 94.18           C  
ATOM   2872  O   ALA A 372      68.924  18.139 -16.980  1.00 94.18           O  
ATOM   2873  CB  ALA A 372      67.652  15.084 -16.841  1.00 94.18           C  
ATOM   2874  N   LEU A 373      67.088  17.941 -15.734  1.00 94.84           N  
ATOM   2875  CA  LEU A 373      66.685  19.334 -15.895  1.00 94.84           C  
ATOM   2876  C   LEU A 373      67.680  20.269 -15.217  1.00 94.84           C  
ATOM   2877  O   LEU A 373      67.939  21.370 -15.710  1.00 94.84           O  
ATOM   2878  CB  LEU A 373      65.284  19.557 -15.320  1.00 94.84           C  
ATOM   2879  CG  LEU A 373      64.126  18.919 -16.089  1.00 94.84           C  
ATOM   2880  CD1 LEU A 373      62.804  19.190 -15.378  1.00 94.84           C  
ATOM   2881  CD2 LEU A 373      64.085  19.438 -17.522  1.00 94.84           C  
ATOM   2882  N   GLU A 374      68.312  19.912 -14.030  1.00 93.27           N  
ATOM   2883  CA  GLU A 374      69.355  20.692 -13.371  1.00 93.27           C  
ATOM   2884  C   GLU A 374      70.569  20.868 -14.279  1.00 93.27           C  
ATOM   2885  O   GLU A 374      71.160  21.949 -14.331  1.00 93.27           O  
ATOM   2886  CB  GLU A 374      69.773  20.030 -12.056  1.00 93.27           C  
ATOM   2887  CG  GLU A 374      68.766  20.210 -10.929  1.00 93.27           C  
ATOM   2888  CD  GLU A 374      69.194  19.543  -9.631  1.00 93.27           C  
ATOM   2889  OE1 GLU A 374      68.439  19.616  -8.634  1.00 93.27           O  
ATOM   2890  OE2 GLU A 374      70.292  18.944  -9.610  1.00 93.27           O1-
ATOM   2891  N   ILE A 375      70.864  19.762 -14.941  1.00 93.64           N  
ATOM   2892  CA  ILE A 375      71.983  19.800 -15.876  1.00 93.64           C  
ATOM   2893  C   ILE A 375      71.683  20.789 -17.001  1.00 93.64           C  
ATOM   2894  O   ILE A 375      72.538  21.595 -17.373  1.00 93.64           O  
ATOM   2895  CB  ILE A 375      72.281  18.401 -16.460  1.00 93.64           C  
ATOM   2896  CG1 ILE A 375      72.821  17.471 -15.367  1.00 93.64           C  
ATOM   2897  CG2 ILE A 375      73.265  18.501 -17.629  1.00 93.64           C  
ATOM   2898  CD1 ILE A 375      72.970  16.021 -15.806  1.00 93.64           C  
ATOM   2899  N   VAL A 376      70.501  20.729 -17.544  1.00 92.90           N  
ATOM   2900  CA  VAL A 376      70.064  21.627 -18.608  1.00 92.90           C  
ATOM   2901  C   VAL A 376      70.134  23.074 -18.124  1.00 92.90           C  
ATOM   2902  O   VAL A 376      70.596  23.958 -18.850  1.00 92.90           O  
ATOM   2903  CB  VAL A 376      68.632  21.293 -19.082  1.00 92.90           C  
ATOM   2904  CG1 VAL A 376      68.152  22.315 -20.111  1.00 92.90           C  
ATOM   2905  CG2 VAL A 376      68.577  19.880 -19.660  1.00 92.90           C  
ATOM   2906  N   GLN A 377      69.778  23.361 -16.947  1.00 91.13           N  
ATOM   2907  CA  GLN A 377      69.804  24.700 -16.368  1.00 91.13           C  
ATOM   2908  C   GLN A 377      71.236  25.196 -16.193  1.00 91.13           C  
ATOM   2909  O   GLN A 377      71.526  26.369 -16.437  1.00 91.13           O  
ATOM   2910  CB  GLN A 377      69.074  24.718 -15.024  1.00 91.13           C  
ATOM   2911  CG  GLN A 377      68.925  26.110 -14.424  1.00 91.13           C  
ATOM   2912  CD  GLN A 377      68.164  26.104 -13.112  1.00 91.13           C  
ATOM   2913  NE2 GLN A 377      67.552  27.235 -12.777  1.00 91.13           N  
ATOM   2914  OE1 GLN A 377      68.128  25.093 -12.404  1.00 91.13           O  
ATOM   2915  N   LEU A 378      72.124  24.381 -15.674  1.00 89.14           N  
ATOM   2916  CA  LEU A 378      73.501  24.743 -15.355  1.00 89.14           C  
ATOM   2917  C   LEU A 378      74.329  24.904 -16.626  1.00 89.14           C  
ATOM   2918  O   LEU A 378      75.261  25.711 -16.666  1.00 89.14           O  
ATOM   2919  CB  LEU A 378      74.136  23.685 -14.450  1.00 89.14           C  
ATOM   2920  CG  LEU A 378      73.629  23.633 -13.008  1.00 89.14           C  
ATOM   2921  CD1 LEU A 378      74.166  22.394 -12.300  1.00 89.14           C  
ATOM   2922  CD2 LEU A 378      74.027  24.900 -12.255  1.00 89.14           C  
ATOM   2923  N   ALA A 379      73.937  24.253 -17.643  1.00 89.12           N  
ATOM   2924  CA  ALA A 379      74.693  24.296 -18.892  1.00 89.12           C  
ATOM   2925  C   ALA A 379      73.758  24.334 -20.098  1.00 89.12           C  
ATOM   2926  O   ALA A 379      73.717  23.388 -20.889  1.00 89.12           O  
ATOM   2927  CB  ALA A 379      75.631  23.095 -18.988  1.00 89.12           C  
ATOM   2928  N   PRO A 380      73.076  25.637 -20.149  1.00 81.83           N  
ATOM   2929  CA  PRO A 380      72.119  25.750 -21.252  1.00 81.83           C  
ATOM   2930  C   PRO A 380      72.799  25.835 -22.616  1.00 81.83           C  
ATOM   2931  O   PRO A 380      73.906  26.369 -22.727  1.00 81.83           O  
ATOM   2932  CB  PRO A 380      71.366  27.044 -20.935  1.00 81.83           C  
ATOM   2933  CG  PRO A 380      72.315  27.844 -20.101  1.00 81.83           C  
ATOM   2934  CD  PRO A 380      73.237  26.898 -19.387  1.00 81.83           C  
ATOM   2935  N   ASP A 381      72.758  24.870 -23.516  1.00 72.74           N  
ATOM   2936  CA  ASP A 381      73.256  24.983 -24.883  1.00 72.74           C  
ATOM   2937  C   ASP A 381      74.461  24.074 -25.107  1.00 72.74           C  
ATOM   2938  O   ASP A 381      75.358  24.402 -25.886  1.00 72.74           O  
ATOM   2939  CB  ASP A 381      73.625  26.434 -25.202  1.00 72.74           C  
ATOM   2940  CG  ASP A 381      72.414  27.342 -25.322  1.00 72.74           C  
ATOM   2941  OD1 ASP A 381      71.316  26.853 -25.667  1.00 72.74           O  
ATOM   2942  OD2 ASP A 381      72.559  28.558 -25.072  1.00 72.74           O1-
ATOM   2943  N   THR A 382      74.500  22.946 -24.326  1.00 80.63           N  
ATOM   2944  CA  THR A 382      75.598  21.989 -24.417  1.00 80.63           C  
ATOM   2945  C   THR A 382      75.094  20.631 -24.897  1.00 80.63           C  
ATOM   2946  O   THR A 382      73.898  20.342 -24.814  1.00 80.63           O  
ATOM   2947  CB  THR A 382      76.310  21.826 -23.061  1.00 80.63           C  
ATOM   2948  CG2 THR A 382      76.897  23.151 -22.585  1.00 80.63           C  
ATOM   2949  OG1 THR A 382      75.370  21.356 -22.088  1.00 80.63           O  
ATOM   2950  N   ARG A 383      75.891  19.888 -25.624  1.00 88.57           N  
ATOM   2951  CA  ARG A 383      75.674  18.483 -25.952  1.00 88.57           C  
ATOM   2952  C   ARG A 383      75.273  17.687 -24.714  1.00 88.57           C  
ATOM   2953  O   ARG A 383      74.468  16.758 -24.800  1.00 88.57           O  
ATOM   2954  CB  ARG A 383      76.930  17.876 -26.581  1.00 88.57           C  
ATOM   2955  CG  ARG A 383      77.205  18.360 -27.995  1.00 88.57           C  
ATOM   2956  CD  ARG A 383      78.409  17.657 -28.608  1.00 88.57           C  
ATOM   2957  NE  ARG A 383      78.714  18.172 -29.939  1.00 88.57           N  
ATOM   2958  CZ  ARG A 383      79.696  17.726 -30.718  1.00 88.57           C  
ATOM   2959  NH1 ARG A 383      80.491  16.744 -30.311  1.00 88.57           N1+
ATOM   2960  NH2 ARG A 383      79.884  18.267 -31.913  1.00 88.57           N  
ATOM   2961  N   LEU A 384      75.748  18.099 -23.654  1.00 88.70           N  
ATOM   2962  CA  LEU A 384      75.501  17.483 -22.355  1.00 88.70           C  
ATOM   2963  C   LEU A 384      74.042  17.650 -21.944  1.00 88.70           C  
ATOM   2964  O   LEU A 384      73.425  16.712 -21.433  1.00 88.70           O  
ATOM   2965  CB  LEU A 384      76.416  18.093 -21.291  1.00 88.70           C  
ATOM   2966  CG  LEU A 384      76.325  17.485 -19.890  1.00 88.70           C  
ATOM   2967  CD1 LEU A 384      76.744  16.020 -19.919  1.00 88.70           C  
ATOM   2968  CD2 LEU A 384      77.185  18.273 -18.908  1.00 88.70           C  
ATOM   2969  N   ALA A 385      73.427  18.761 -22.104  1.00 88.75           N  
ATOM   2970  CA  ALA A 385      72.028  19.068 -21.816  1.00 88.75           C  
ATOM   2971  C   ALA A 385      71.093  18.190 -22.643  1.00 88.75           C  
ATOM   2972  O   ALA A 385      70.131  17.626 -22.115  1.00 88.75           O  
ATOM   2973  CB  ALA A 385      71.742  20.544 -22.085  1.00 88.75           C  
ATOM   2974  N   ARG A 386      71.390  18.017 -23.897  1.00 90.59           N  
ATOM   2975  CA  ARG A 386      70.596  17.169 -24.779  1.00 90.59           C  
ATOM   2976  C   ARG A 386      70.720  15.701 -24.385  1.00 90.59           C  
ATOM   2977  O   ARG A 386      69.730  14.965 -24.390  1.00 90.59           O  
ATOM   2978  CB  ARG A 386      71.024  17.358 -26.236  1.00 90.59           C  
ATOM   2979  CG  ARG A 386      70.655  18.715 -26.815  1.00 90.59           C  
ATOM   2980  CD  ARG A 386      71.072  18.838 -28.274  1.00 90.59           C  
ATOM   2981  NE  ARG A 386      70.924  20.206 -28.763  1.00 90.59           N  
ATOM   2982  CZ  ARG A 386      70.902  20.553 -30.047  1.00 90.59           C  
ATOM   2983  NH1 ARG A 386      71.017  19.636 -31.000  1.00 90.59           N1+
ATOM   2984  NH2 ARG A 386      70.762  21.828 -30.380  1.00 90.59           N  
ATOM   2985  N   ALA A 387      71.980  15.289 -24.064  1.00 91.53           N  
ATOM   2986  CA  ALA A 387      72.240  13.919 -23.631  1.00 91.53           C  
ATOM   2987  C   ALA A 387      71.503  13.605 -22.333  1.00 91.53           C  
ATOM   2988  O   ALA A 387      70.938  12.519 -22.178  1.00 91.53           O  
ATOM   2989  CB  ALA A 387      73.740  13.690 -23.457  1.00 91.53           C  
ATOM   2990  N   ALA A 388      71.520  14.528 -21.447  1.00 92.46           N  
ATOM   2991  CA  ALA A 388      70.832  14.379 -20.167  1.00 92.46           C  
ATOM   2992  C   ALA A 388      69.326  14.243 -20.366  1.00 92.46           C  
ATOM   2993  O   ALA A 388      68.680  13.412 -19.724  1.00 92.46           O  
ATOM   2994  CB  ALA A 388      71.141  15.564 -19.255  1.00 92.46           C  
ATOM   2995  N   LEU A 389      68.704  14.994 -21.255  1.00 92.24           N  
ATOM   2996  CA  LEU A 389      67.277  14.942 -21.551  1.00 92.24           C  
ATOM   2997  C   LEU A 389      66.909  13.624 -22.224  1.00 92.24           C  
ATOM   2998  O   LEU A 389      65.874  13.032 -21.913  1.00 92.24           O  
ATOM   2999  CB  LEU A 389      66.872  16.116 -22.447  1.00 92.24           C  
ATOM   3000  CG  LEU A 389      66.805  17.490 -21.776  1.00 92.24           C  
ATOM   3001  CD1 LEU A 389      66.460  18.564 -22.801  1.00 92.24           C  
ATOM   3002  CD2 LEU A 389      65.787  17.481 -20.640  1.00 92.24           C  
ATOM   3003  N   LYS A 390      67.747  13.189 -23.165  1.00 92.03           N  
ATOM   3004  CA  LYS A 390      67.545  11.909 -23.837  1.00 92.03           C  
ATOM   3005  C   LYS A 390      67.579  10.753 -22.842  1.00 92.03           C  
ATOM   3006  O   LYS A 390      66.738   9.854 -22.899  1.00 92.03           O  
ATOM   3007  CB  LYS A 390      68.604  11.699 -24.921  1.00 92.03           C  
ATOM   3008  CG  LYS A 390      68.342  10.498 -25.817  1.00 92.03           C  
ATOM   3009  CD  LYS A 390      69.383  10.390 -26.925  1.00 92.03           C  
ATOM   3010  CE  LYS A 390      69.150   9.161 -27.793  1.00 92.03           C  
ATOM   3011  NZ  LYS A 390      70.171   9.049 -28.879  1.00 92.03           N1+
ATOM   3012  N   LEU A 391      68.549  10.781 -22.030  1.00 91.73           N  
ATOM   3013  CA  LEU A 391      68.707   9.772 -20.988  1.00 91.73           C  
ATOM   3014  C   LEU A 391      67.507   9.770 -20.048  1.00 91.73           C  
ATOM   3015  O   LEU A 391      67.017   8.706 -19.662  1.00 91.73           O  
ATOM   3016  CB  LEU A 391      69.993  10.018 -20.195  1.00 91.73           C  
ATOM   3017  CG  LEU A 391      71.297   9.588 -20.868  1.00 91.73           C  
ATOM   3018  CD1 LEU A 391      72.495  10.078 -20.061  1.00 91.73           C  
ATOM   3019  CD2 LEU A 391      71.340   8.073 -21.033  1.00 91.73           C  
ATOM   3020  N   ALA A 392      67.042  10.866 -19.606  1.00 91.75           N  
ATOM   3021  CA  ALA A 392      65.884  11.028 -18.731  1.00 91.75           C  
ATOM   3022  C   ALA A 392      64.606  10.559 -19.422  1.00 91.75           C  
ATOM   3023  O   ALA A 392      63.752   9.925 -18.798  1.00 91.75           O  
ATOM   3024  CB  ALA A 392      65.745  12.485 -18.295  1.00 91.75           C  
ATOM   3025  N   LYS A 393      64.403  10.805 -20.708  1.00 91.09           N  
ATOM   3026  CA  LYS A 393      63.250  10.347 -21.478  1.00 91.09           C  
ATOM   3027  C   LYS A 393      63.198   8.824 -21.538  1.00 91.09           C  
ATOM   3028  O   LYS A 393      62.129   8.228 -21.391  1.00 91.09           O  
ATOM   3029  CB  LYS A 393      63.287  10.926 -22.893  1.00 91.09           C  
ATOM   3030  CG  LYS A 393      61.998  10.727 -23.678  1.00 91.09           C  
ATOM   3031  CD  LYS A 393      62.054  11.425 -25.031  1.00 91.09           C  
ATOM   3032  CE  LYS A 393      60.787  11.178 -25.840  1.00 91.09           C  
ATOM   3033  NZ  LYS A 393      60.827  11.880 -27.158  1.00 91.09           N1+
ATOM   3034  N   GLU A 394      64.321   8.235 -21.728  1.00 90.24           N  
ATOM   3035  CA  GLU A 394      64.419   6.779 -21.769  1.00 90.24           C  
ATOM   3036  C   GLU A 394      64.178   6.171 -20.390  1.00 90.24           C  
ATOM   3037  O   GLU A 394      63.545   5.119 -20.272  1.00 90.24           O  
ATOM   3038  CB  GLU A 394      65.786   6.346 -22.304  1.00 90.24           C  
ATOM   3039  CG  GLU A 394      65.981   6.618 -23.788  1.00 90.24           C  
ATOM   3040  CD  GLU A 394      67.363   6.237 -24.292  1.00 90.24           C  
ATOM   3041  OE1 GLU A 394      67.637   6.406 -25.502  1.00 90.24           O  
ATOM   3042  OE2 GLU A 394      68.181   5.765 -23.470  1.00 90.24           O1-
ATOM   3043  N   ALA A 395      64.653   6.905 -19.413  1.00 88.19           N  
ATOM   3044  CA  ALA A 395      64.557   6.443 -18.030  1.00 88.19           C  
ATOM   3045  C   ALA A 395      63.119   6.519 -17.525  1.00 88.19           C  
ATOM   3046  O   ALA A 395      62.688   5.677 -16.734  1.00 88.19           O  
ATOM   3047  CB  ALA A 395      65.477   7.263 -17.130  1.00 88.19           C  
ATOM   3048  N   VAL A 396      62.324   7.520 -17.934  1.00 85.70           N  
ATOM   3049  CA  VAL A 396      60.950   7.747 -17.497  1.00 85.70           C  
ATOM   3050  C   VAL A 396      60.031   6.696 -18.116  1.00 85.70           C  
ATOM   3051  O   VAL A 396      58.959   6.407 -17.580  1.00 85.70           O  
ATOM   3052  CB  VAL A 396      60.463   9.165 -17.870  1.00 85.70           C  
ATOM   3053  CG1 VAL A 396      58.970   9.315 -17.587  1.00 85.70           C  
ATOM   3054  CG2 VAL A 396      61.262  10.221 -17.107  1.00 85.70           C  
ATOM   3055  N   LYS A 397      60.476   5.921 -19.193  1.00 85.28           N  
ATOM   3056  CA  LYS A 397      59.740   4.848 -19.855  1.00 85.28           C  
ATOM   3057  C   LYS A 397      60.221   3.479 -19.383  1.00 85.28           C  
ATOM   3058  O   LYS A 397      59.602   2.458 -19.690  1.00 85.28           O  
ATOM   3059  CB  LYS A 397      59.882   4.957 -21.374  1.00 85.28           C  
ATOM   3060  CG  LYS A 397      59.208   6.184 -21.972  1.00 85.28           C  
ATOM   3061  CD  LYS A 397      59.388   6.240 -23.484  1.00 85.28           C  
ATOM   3062  CE  LYS A 397      58.764   7.497 -24.076  1.00 85.28           C  
ATOM   3063  NZ  LYS A 397      58.977   7.577 -25.552  1.00 85.28           N1+
ATOM   3064  N   SER A 398      61.234   3.464 -18.568  1.00 84.48           N  
ATOM   3065  CA  SER A 398      61.842   2.214 -18.125  1.00 84.48           C  
ATOM   3066  C   SER A 398      61.209   1.721 -16.828  1.00 84.48           C  
ATOM   3067  O   SER A 398      60.930   2.514 -15.926  1.00 84.48           O  
ATOM   3068  CB  SER A 398      63.348   2.388 -17.933  1.00 84.48           C  
ATOM   3069  OG  SER A 398      63.927   1.210 -17.398  1.00 84.48           O  
ATOM   3070  N   THR A 399      60.897   0.458 -16.739  1.00 84.32           N  
ATOM   3071  CA  THR A 399      60.392  -0.152 -15.514  1.00 84.32           C  
ATOM   3072  C   THR A 399      61.515  -0.851 -14.754  1.00 84.32           C  
ATOM   3073  O   THR A 399      61.299  -1.374 -13.658  1.00 84.32           O  
ATOM   3074  CB  THR A 399      59.268  -1.161 -15.815  1.00 84.32           C  
ATOM   3075  CG2 THR A 399      58.043  -0.461 -16.396  1.00 84.32           C  
ATOM   3076  OG1 THR A 399      59.743  -2.129 -16.758  1.00 84.32           O  
ATOM   3077  N   ASP A 400      62.716  -0.682 -15.320  1.00 88.75           N  
ATOM   3078  CA  ASP A 400      63.889  -1.317 -14.729  1.00 88.75           C  
ATOM   3079  C   ASP A 400      64.522  -0.421 -13.666  1.00 88.75           C  
ATOM   3080  O   ASP A 400      65.180   0.569 -13.994  1.00 88.75           O  
ATOM   3081  CB  ASP A 400      64.917  -1.659 -15.809  1.00 88.75           C  
ATOM   3082  CG  ASP A 400      66.080  -2.481 -15.282  1.00 88.75           C  
ATOM   3083  OD1 ASP A 400      66.203  -2.643 -14.048  1.00 88.75           O  
ATOM   3084  OD2 ASP A 400      66.882  -2.971 -16.107  1.00 88.75           O1-
ATOM   3085  N   GLN A 401      64.452  -0.825 -12.391  1.00 85.12           N  
ATOM   3086  CA  GLN A 401      64.909  -0.031 -11.254  1.00 85.12           C  
ATOM   3087  C   GLN A 401      66.431   0.060 -11.222  1.00 85.12           C  
ATOM   3088  O   GLN A 401      66.989   1.081 -10.817  1.00 85.12           O  
ATOM   3089  CB  GLN A 401      64.390  -0.623  -9.942  1.00 85.12           C  
ATOM   3090  CG  GLN A 401      62.901  -0.405  -9.715  1.00 85.12           C  
ATOM   3091  CD  GLN A 401      62.530   1.064  -9.624  1.00 85.12           C  
ATOM   3092  NE2 GLN A 401      61.341   1.408 -10.107  1.00 85.12           N  
ATOM   3093  OE1 GLN A 401      63.306   1.884  -9.122  1.00 85.12           O  
ATOM   3094  N   GLU A 402      67.158  -0.973 -11.687  1.00 85.86           N  
ATOM   3095  CA  GLU A 402      68.617  -0.987 -11.724  1.00 85.86           C  
ATOM   3096  C   GLU A 402      69.153   0.015 -12.742  1.00 85.86           C  
ATOM   3097  O   GLU A 402      70.134   0.714 -12.477  1.00 85.86           O  
ATOM   3098  CB  GLU A 402      69.133  -2.392 -12.047  1.00 85.86           C  
ATOM   3099  CG  GLU A 402      70.618  -2.579 -11.774  1.00 85.86           C  
ATOM   3100  CD  GLU A 402      71.095  -4.004 -12.010  1.00 85.86           C  
ATOM   3101  OE1 GLU A 402      72.311  -4.267 -11.866  1.00 85.86           O  
ATOM   3102  OE2 GLU A 402      70.249  -4.862 -12.342  1.00 85.86           O1-
ATOM   3103  N   GLU A 403      68.526   0.062 -13.854  1.00 86.44           N  
ATOM   3104  CA  GLU A 403      68.859   1.035 -14.891  1.00 86.44           C  
ATOM   3105  C   GLU A 403      68.594   2.460 -14.416  1.00 86.44           C  
ATOM   3106  O   GLU A 403      69.394   3.364 -14.669  1.00 86.44           O  
ATOM   3107  CB  GLU A 403      68.065   0.750 -16.169  1.00 86.44           C  
ATOM   3108  CG  GLU A 403      68.491   1.600 -17.358  1.00 86.44           C  
ATOM   3109  CD  GLU A 403      67.716   1.285 -18.628  1.00 86.44           C  
ATOM   3110  OE1 GLU A 403      67.948   1.952 -19.662  1.00 86.44           O  
ATOM   3111  OE2 GLU A 403      66.868   0.365 -18.588  1.00 86.44           O1-
ATOM   3112  N   LEU A 404      67.453   2.712 -13.734  1.00 87.65           N  
ATOM   3113  CA  LEU A 404      67.089   4.010 -13.176  1.00 87.65           C  
ATOM   3114  C   LEU A 404      68.106   4.458 -12.132  1.00 87.65           C  
ATOM   3115  O   LEU A 404      68.473   5.635 -12.082  1.00 87.65           O  
ATOM   3116  CB  LEU A 404      65.692   3.953 -12.553  1.00 87.65           C  
ATOM   3117  CG  LEU A 404      64.514   3.936 -13.529  1.00 87.65           C  
ATOM   3118  CD1 LEU A 404      63.205   3.722 -12.777  1.00 87.65           C  
ATOM   3119  CD2 LEU A 404      64.468   5.230 -14.334  1.00 87.65           C  
ATOM   3120  N   LYS A 405      68.650   3.510 -11.357  1.00 87.36           N  
ATOM   3121  CA  LYS A 405      69.657   3.805 -10.342  1.00 87.36           C  
ATOM   3122  C   LYS A 405      70.980   4.218 -10.982  1.00 87.36           C  
ATOM   3123  O   LYS A 405      71.645   5.140 -10.505  1.00 87.36           O  
ATOM   3124  CB  LYS A 405      69.872   2.595  -9.432  1.00 87.36           C  
ATOM   3125  CG  LYS A 405      68.750   2.369  -8.429  1.00 87.36           C  
ATOM   3126  CD  LYS A 405      69.052   1.194  -7.507  1.00 87.36           C  
ATOM   3127  CE  LYS A 405      67.894   0.913  -6.560  1.00 87.36           C  
ATOM   3128  NZ  LYS A 405      68.162  -0.274  -5.693  1.00 87.36           N1+
ATOM   3129  N   LYS A 406      71.309   3.509 -12.089  1.00 86.10           N  
ATOM   3130  CA  LYS A 406      72.542   3.810 -12.811  1.00 86.10           C  
ATOM   3131  C   LYS A 406      72.468   5.181 -13.477  1.00 86.10           C  
ATOM   3132  O   LYS A 406      73.419   5.962 -13.408  1.00 86.10           O  
ATOM   3133  CB  LYS A 406      72.827   2.733 -13.858  1.00 86.10           C  
ATOM   3134  CG  LYS A 406      73.324   1.419 -13.276  1.00 86.10           C  
ATOM   3135  CD  LYS A 406      73.669   0.416 -14.371  1.00 86.10           C  
ATOM   3136  CE  LYS A 406      74.076  -0.930 -13.788  1.00 86.10           C  
ATOM   3137  NZ  LYS A 406      74.352  -1.935 -14.858  1.00 86.10           N1+
ATOM   3138  N   VAL A 407      71.417   5.394 -14.119  1.00 88.98           N  
ATOM   3139  CA  VAL A 407      71.173   6.666 -14.792  1.00 88.98           C  
ATOM   3140  C   VAL A 407      71.117   7.793 -13.763  1.00 88.98           C  
ATOM   3141  O   VAL A 407      71.687   8.865 -13.977  1.00 88.98           O  
ATOM   3142  CB  VAL A 407      69.866   6.630 -15.616  1.00 88.98           C  
ATOM   3143  CG1 VAL A 407      69.539   8.016 -16.170  1.00 88.98           C  
ATOM   3144  CG2 VAL A 407      69.977   5.610 -16.748  1.00 88.98           C  
ATOM   3145  N   LYS A 408      70.465   7.602 -12.723  1.00 89.35           N  
ATOM   3146  CA  LYS A 408      70.423   8.565 -11.626  1.00 89.35           C  
ATOM   3147  C   LYS A 408      71.828   8.895 -11.130  1.00 89.35           C  
ATOM   3148  O   LYS A 408      72.150  10.062 -10.897  1.00 89.35           O  
ATOM   3149  CB  LYS A 408      69.573   8.028 -10.473  1.00 89.35           C  
ATOM   3150  CG  LYS A 408      69.406   9.006  -9.320  1.00 89.35           C  
ATOM   3151  CD  LYS A 408      68.574   8.405  -8.194  1.00 89.35           C  
ATOM   3152  CE  LYS A 408      68.508   9.335  -6.990  1.00 89.35           C  
ATOM   3153  NZ  LYS A 408      67.717   8.738  -5.872  1.00 89.35           N1+
ATOM   3154  N   ALA A 409      72.657   7.907 -10.880  1.00 86.97           N  
ATOM   3155  CA  ALA A 409      74.027   8.074 -10.402  1.00 86.97           C  
ATOM   3156  C   ALA A 409      74.855   8.895 -11.386  1.00 86.97           C  
ATOM   3157  O   ALA A 409      75.608   9.784 -10.983  1.00 86.97           O  
ATOM   3158  CB  ALA A 409      74.678   6.714 -10.169  1.00 86.97           C  
ATOM   3159  N   ILE A 410      74.669   8.569 -12.628  1.00 87.76           N  
ATOM   3160  CA  ILE A 410      75.390   9.268 -13.685  1.00 87.76           C  
ATOM   3161  C   ILE A 410      74.959  10.732 -13.722  1.00 87.76           C  
ATOM   3162  O   ILE A 410      75.800  11.632 -13.803  1.00 87.76           O  
ATOM   3163  CB  ILE A 410      75.158   8.606 -15.062  1.00 87.76           C  
ATOM   3164  CG1 ILE A 410      75.814   7.221 -15.107  1.00 87.76           C  
ATOM   3165  CG2 ILE A 410      75.687   9.499 -16.187  1.00 87.76           C  
ATOM   3166  CD1 ILE A 410      75.454   6.404 -16.340  1.00 87.76           C  
ATOM   3167  N   LEU A 411      73.686  10.992 -13.748  1.00 91.68           N  
ATOM   3168  CA  LEU A 411      73.150  12.347 -13.782  1.00 91.68           C  
ATOM   3169  C   LEU A 411      73.527  13.113 -12.518  1.00 91.68           C  
ATOM   3170  O   LEU A 411      73.788  14.318 -12.573  1.00 91.68           O  
ATOM   3171  CB  LEU A 411      71.627  12.317 -13.939  1.00 91.68           C  
ATOM   3172  CG  LEU A 411      71.094  11.889 -15.307  1.00 91.68           C  
ATOM   3173  CD1 LEU A 411      69.570  11.844 -15.292  1.00 91.68           C  
ATOM   3174  CD2 LEU A 411      71.596  12.831 -16.395  1.00 91.68           C  
ATOM   3175  N   ARG A 412      73.574  12.447 -11.361  1.00 91.00           N  
ATOM   3176  CA  ARG A 412      73.981  13.065 -10.103  1.00 91.00           C  
ATOM   3177  C   ARG A 412      75.423  13.556 -10.178  1.00 91.00           C  
ATOM   3178  O   ARG A 412      75.725  14.677  -9.763  1.00 91.00           O  
ATOM   3179  CB  ARG A 412      73.823  12.079  -8.943  1.00 91.00           C  
ATOM   3180  CG  ARG A 412      74.122  12.681  -7.579  1.00 91.00           C  
ATOM   3181  CD  ARG A 412      73.887  11.678  -6.457  1.00 91.00           C  
ATOM   3182  NE  ARG A 412      74.236  12.237  -5.154  1.00 91.00           N  
ATOM   3183  CZ  ARG A 412      74.050  11.619  -3.990  1.00 91.00           C  
ATOM   3184  NH1 ARG A 412      73.513  10.405  -3.946  1.00 91.00           N1+
ATOM   3185  NH2 ARG A 412      74.405  12.219  -2.864  1.00 91.00           N  
ATOM   3186  N   VAL A 413      76.232  12.672 -10.655  1.00 87.72           N  
ATOM   3187  CA  VAL A 413      77.640  13.020 -10.805  1.00 87.72           C  
ATOM   3188  C   VAL A 413      77.782  14.202 -11.761  1.00 87.72           C  
ATOM   3189  O   VAL A 413      78.506  15.158 -11.474  1.00 87.72           O  
ATOM   3190  CB  VAL A 413      78.471  11.820 -11.313  1.00 87.72           C  
ATOM   3191  CG1 VAL A 413      79.899  12.253 -11.642  1.00 87.72           C  
ATOM   3192  CG2 VAL A 413      78.474  10.698 -10.279  1.00 87.72           C  
ATOM   3193  N   ALA A 414      77.208  14.096 -12.901  1.00 88.79           N  
ATOM   3194  CA  ALA A 414      77.240  15.151 -13.912  1.00 88.79           C  
ATOM   3195  C   ALA A 414      76.756  16.478 -13.335  1.00 88.79           C  
ATOM   3196  O   ALA A 414      77.363  17.524 -13.574  1.00 88.79           O  
ATOM   3197  CB  ALA A 414      76.391  14.757 -15.119  1.00 88.79           C  
ATOM   3198  N   SER A 415      75.637  16.496 -12.666  1.00 90.74           N  
ATOM   3199  CA  SER A 415      75.088  17.699 -12.047  1.00 90.74           C  
ATOM   3200  C   SER A 415      76.057  18.286 -11.027  1.00 90.74           C  
ATOM   3201  O   SER A 415      76.265  19.501 -10.987  1.00 90.74           O  
ATOM   3202  CB  SER A 415      73.750  17.392 -11.374  1.00 90.74           C  
ATOM   3203  OG  SER A 415      73.230  18.547 -10.737  1.00 90.74           O  
ATOM   3204  N   GLU A 416      76.625  17.474 -10.089  1.00 89.92           N  
ATOM   3205  CA  GLU A 416      77.575  17.909  -9.069  1.00 89.92           C  
ATOM   3206  C   GLU A 416      78.823  18.518  -9.699  1.00 89.92           C  
ATOM   3207  O   GLU A 416      79.352  19.515  -9.203  1.00 89.92           O  
ATOM   3208  CB  GLU A 416      77.962  16.739  -8.161  1.00 89.92           C  
ATOM   3209  CG  GLU A 416      76.864  16.322  -7.192  1.00 89.92           C  
ATOM   3210  CD  GLU A 416      76.534  17.392  -6.164  1.00 89.92           C  
ATOM   3211  OE1 GLU A 416      75.349  17.521  -5.781  1.00 89.92           O  
ATOM   3212  OE2 GLU A 416      77.468  18.108  -5.738  1.00 89.92           O1-
ATOM   3213  N   VAL A 417      79.313  17.883 -10.769  1.00 88.58           N  
ATOM   3214  CA  VAL A 417      80.469  18.420 -11.479  1.00 88.58           C  
ATOM   3215  C   VAL A 417      80.152  19.822 -11.997  1.00 88.58           C  
ATOM   3216  O   VAL A 417      80.967  20.739 -11.862  1.00 88.58           O  
ATOM   3217  CB  VAL A 417      80.892  17.504 -12.649  1.00 88.58           C  
ATOM   3218  CG1 VAL A 417      81.956  18.183 -13.510  1.00 88.58           C  
ATOM   3219  CG2 VAL A 417      81.404  16.165 -12.119  1.00 88.58           C  
ATOM   3220  N   LEU A 418      78.979  19.984 -12.646  1.00 89.27           N  
ATOM   3221  CA  LEU A 418      78.569  21.273 -13.189  1.00 89.27           C  
ATOM   3222  C   LEU A 418      78.427  22.310 -12.080  1.00 89.27           C  
ATOM   3223  O   LEU A 418      78.787  23.475 -12.264  1.00 89.27           O  
ATOM   3224  CB  LEU A 418      77.247  21.138 -13.950  1.00 89.27           C  
ATOM   3225  CG  LEU A 418      77.314  20.432 -15.305  1.00 89.27           C  
ATOM   3226  CD1 LEU A 418      75.911  20.251 -15.877  1.00 89.27           C  
ATOM   3227  CD2 LEU A 418      78.195  21.214 -16.273  1.00 89.27           C  
ATOM   3228  N   LYS A 419      77.857  21.941 -10.865  1.00 88.34           N  
ATOM   3229  CA  LYS A 419      77.720  22.846  -9.727  1.00 88.34           C  
ATOM   3230  C   LYS A 419      79.085  23.294  -9.213  1.00 88.34           C  
ATOM   3231  O   LYS A 419      79.277  24.467  -8.887  1.00 88.34           O  
ATOM   3232  CB  LYS A 419      76.930  22.176  -8.602  1.00 88.34           C  
ATOM   3233  CG  LYS A 419      75.436  22.070  -8.872  1.00 88.34           C  
ATOM   3234  CD  LYS A 419      74.705  21.397  -7.717  1.00 88.34           C  
ATOM   3235  CE  LYS A 419      73.227  21.202  -8.028  1.00 88.34           C  
ATOM   3236  NZ  LYS A 419      72.524  20.468  -6.934  1.00 88.34           N1+
ATOM   3237  N   LEU A 420      79.947  22.337  -9.115  1.00 89.27           N  
ATOM   3238  CA  LEU A 420      81.301  22.643  -8.665  1.00 89.27           C  
ATOM   3239  C   LEU A 420      82.002  23.576  -9.646  1.00 89.27           C  
ATOM   3240  O   LEU A 420      82.758  24.460  -9.236  1.00 89.27           O  
ATOM   3241  CB  LEU A 420      82.112  21.356  -8.495  1.00 89.27           C  
ATOM   3242  CG  LEU A 420      81.751  20.480  -7.295  1.00 89.27           C  
ATOM   3243  CD1 LEU A 420      82.524  19.167  -7.347  1.00 89.27           C  
ATOM   3244  CD2 LEU A 420      82.028  21.218  -5.990  1.00 89.27           C  
ATOM   3245  N   GLU A 421      81.757  23.278 -10.915  1.00 87.00           N  
ATOM   3246  CA  GLU A 421      82.301  24.157 -11.945  1.00 87.00           C  
ATOM   3247  C   GLU A 421      81.811  25.590 -11.763  1.00 87.00           C  
ATOM   3248  O   GLU A 421      82.589  26.539 -11.887  1.00 87.00           O  
ATOM   3249  CB  GLU A 421      81.929  23.647 -13.340  1.00 87.00           C  
ATOM   3250  CG  GLU A 421      82.578  24.426 -14.474  1.00 87.00           C  
ATOM   3251  CD  GLU A 421      82.199  23.908 -15.852  1.00 87.00           C  
ATOM   3252  OE1 GLU A 421      82.565  24.549 -16.863  1.00 87.00           O  
ATOM   3253  OE2 GLU A 421      81.529  22.854 -15.921  1.00 87.00           O1-
ATOM   3254  N   GLU A 422      80.463  25.792 -11.526  1.00 87.16           N  
ATOM   3255  CA  GLU A 422      79.876  27.108 -11.292  1.00 87.16           C  
ATOM   3256  C   GLU A 422      80.480  27.768 -10.055  1.00 87.16           C  
ATOM   3257  O   GLU A 422      80.770  28.967 -10.064  1.00 87.16           O  
ATOM   3258  CB  GLU A 422      78.357  27.000 -11.141  1.00 87.16           C  
ATOM   3259  CG  GLU A 422      77.634  28.337 -11.224  1.00 87.16           C  
ATOM   3260  CD  GLU A 422      76.120  28.202 -11.211  1.00 87.16           C  
ATOM   3261  OE1 GLU A 422      75.418  29.234 -11.312  1.00 87.16           O  
ATOM   3262  OE2 GLU A 422      75.632  27.056 -11.097  1.00 87.16           O1-
ATOM   3263  N   GLU A 423      80.638  27.018  -8.964  1.00 87.13           N  
ATOM   3264  CA  GLU A 423      81.261  27.515  -7.741  1.00 87.13           C  
ATOM   3265  C   GLU A 423      82.704  27.940  -7.990  1.00 87.13           C  
ATOM   3266  O   GLU A 423      83.162  28.951  -7.450  1.00 87.13           O  
ATOM   3267  CB  GLU A 423      81.207  26.451  -6.641  1.00 87.13           C  
ATOM   3268  CG  GLU A 423      79.821  26.246  -6.050  1.00 87.13           C  
ATOM   3269  CD  GLU A 423      79.786  25.200  -4.948  1.00 87.13           C  
ATOM   3270  OE1 GLU A 423      78.679  24.836  -4.490  1.00 87.13           O  
ATOM   3271  OE2 GLU A 423      80.876  24.740  -4.539  1.00 87.13           O1-
ATOM   3272  N   ALA A 424      83.398  27.125  -8.771  1.00 85.16           N  
ATOM   3273  CA  ALA A 424      84.782  27.443  -9.116  1.00 85.16           C  
ATOM   3274  C   ALA A 424      84.865  28.746  -9.905  1.00 85.16           C  
ATOM   3275  O   ALA A 424      85.769  29.555  -9.685  1.00 85.16           O  
ATOM   3276  CB  ALA A 424      85.407  26.301  -9.913  1.00 85.16           C  
ATOM   3277  N   LYS A 425      83.880  28.958 -10.869  1.00 85.60           N  
ATOM   3278  CA  LYS A 425      83.825  30.198 -11.637  1.00 85.60           C  
ATOM   3279  C   LYS A 425      83.582  31.399 -10.727  1.00 85.60           C  
ATOM   3280  O   LYS A 425      84.212  32.446 -10.891  1.00 85.60           O  
ATOM   3281  CB  LYS A 425      82.734  30.120 -12.705  1.00 85.60           C  
ATOM   3282  CG  LYS A 425      83.110  29.277 -13.915  1.00 85.60           C  
ATOM   3283  CD  LYS A 425      82.017  29.301 -14.976  1.00 85.60           C  
ATOM   3284  CE  LYS A 425      82.368  28.412 -16.161  1.00 85.60           C  
ATOM   3285  NZ  LYS A 425      81.280  28.399 -17.185  1.00 85.60           N1+
ATOM   3286  N   LYS A 426      82.607  31.322  -9.733  1.00 85.86           N  
ATOM   3287  CA  LYS A 426      82.307  32.384  -8.778  1.00 85.86           C  
ATOM   3288  C   LYS A 426      83.517  32.693  -7.902  1.00 85.86           C  
ATOM   3289  O   LYS A 426      83.808  33.858  -7.625  1.00 85.86           O  
ATOM   3290  CB  LYS A 426      81.111  31.999  -7.906  1.00 85.86           C  
ATOM   3291  CG  LYS A 426      79.772  32.070  -8.624  1.00 85.86           C  
ATOM   3292  CD  LYS A 426      78.618  31.729  -7.690  1.00 85.86           C  
ATOM   3293  CE  LYS A 426      77.285  31.719  -8.427  1.00 85.86           C  
ATOM   3294  NZ  LYS A 426      76.157  31.336  -7.526  1.00 85.86           N1+
ATOM   3295  N   SER A 427      84.144  31.653  -7.443  1.00 85.69           N  
ATOM   3296  CA  SER A 427      85.334  31.809  -6.612  1.00 85.69           C  
ATOM   3297  C   SER A 427      86.447  32.524  -7.370  1.00 85.69           C  
ATOM   3298  O   SER A 427      87.163  33.349  -6.799  1.00 85.69           O  
ATOM   3299  CB  SER A 427      85.831  30.447  -6.126  1.00 85.69           C  
ATOM   3300  OG  SER A 427      84.906  29.867  -5.222  1.00 85.69           O  
ATOM   3301  N   GLN A 428      86.604  32.192  -8.644  1.00 85.83           N  
ATOM   3302  CA  GLN A 428      87.573  32.869  -9.499  1.00 85.83           C  
ATOM   3303  C   GLN A 428      87.257  34.357  -9.616  1.00 85.83           C  
ATOM   3304  O   GLN A 428      88.164  35.192  -9.616  1.00 85.83           O  
ATOM   3305  CB  GLN A 428      87.606  32.228 -10.887  1.00 85.83           C  
ATOM   3306  CG  GLN A 428      88.778  32.683 -11.747  1.00 85.83           C  
ATOM   3307  CD  GLN A 428      88.897  31.898 -13.040  1.00 85.83           C  
ATOM   3308  NE2 GLN A 428      89.889  32.244 -13.854  1.00 85.83           N  
ATOM   3309  OE1 GLN A 428      88.105  30.989 -13.305  1.00 85.83           O  
ATOM   3310  N   GLU A 429      85.950  34.660  -9.737  1.00 88.19           N  
ATOM   3311  CA  GLU A 429      85.508  36.050  -9.789  1.00 88.19           C  
ATOM   3312  C   GLU A 429      85.819  36.778  -8.484  1.00 88.19           C  
ATOM   3313  O   GLU A 429      86.244  37.935  -8.498  1.00 88.19           O  
ATOM   3314  CB  GLU A 429      84.009  36.127 -10.089  1.00 88.19           C  
ATOM   3315  CG  GLU A 429      83.649  35.763 -11.522  1.00 88.19           C  
ATOM   3316  CD  GLU A 429      82.150  35.724 -11.773  1.00 88.19           C  
ATOM   3317  OE1 GLU A 429      81.733  35.425 -12.916  1.00 88.19           O  
ATOM   3318  OE2 GLU A 429      81.386  35.993 -10.820  1.00 88.19           O1-
ATOM   3319  N   GLU A 430      85.556  36.143  -7.351  1.00 87.16           N  
ATOM   3320  CA  GLU A 430      85.854  36.691  -6.031  1.00 87.16           C  
ATOM   3321  C   GLU A 430      87.348  36.953  -5.867  1.00 87.16           C  
ATOM   3322  O   GLU A 430      87.745  37.962  -5.279  1.00 87.16           O  
ATOM   3323  CB  GLU A 430      85.362  35.745  -4.933  1.00 87.16           C  
ATOM   3324  CG  GLU A 430      83.852  35.755  -4.742  1.00 87.16           C  
ATOM   3325  CD  GLU A 430      83.378  34.805  -3.653  1.00 87.16           C  
ATOM   3326  OE1 GLU A 430      82.149  34.687  -3.445  1.00 87.16           O  
ATOM   3327  OE2 GLU A 430      84.242  34.174  -3.005  1.00 87.16           O1-
ATOM   3328  N   VAL A 431      88.132  35.996  -6.309  1.00 85.53           N  
ATOM   3329  CA  VAL A 431      89.582  36.134  -6.254  1.00 85.53           C  
ATOM   3330  C   VAL A 431      90.016  37.362  -7.052  1.00 85.53           C  
ATOM   3331  O   VAL A 431      90.874  38.128  -6.607  1.00 85.53           O  
ATOM   3332  CB  VAL A 431      90.295  34.872  -6.790  1.00 85.53           C  
ATOM   3333  CG1 VAL A 431      91.796  35.116  -6.930  1.00 85.53           C  
ATOM   3334  CG2 VAL A 431      90.028  33.680  -5.873  1.00 85.53           C  
ATOM   3335  N   GLU A 432      89.347  37.527  -8.240  1.00 88.38           N  
ATOM   3336  CA  GLU A 432      89.661  38.681  -9.075  1.00 88.38           C  
ATOM   3337  C   GLU A 432      89.302  39.987  -8.369  1.00 88.38           C  
ATOM   3338  O   GLU A 432      90.047  40.965  -8.446  1.00 88.38           O  
ATOM   3339  CB  GLU A 432      88.929  38.591 -10.416  1.00 88.38           C  
ATOM   3340  CG  GLU A 432      89.536  37.584 -11.382  1.00 88.38           C  
ATOM   3341  CD  GLU A 432      88.817  37.525 -12.719  1.00 88.38           C  
ATOM   3342  OE1 GLU A 432      89.292  36.815 -13.634  1.00 88.38           O  
ATOM   3343  OE2 GLU A 432      87.768  38.194 -12.854  1.00 88.38           O1-
ATOM   3344  N   ARG A 433      88.189  40.061  -7.666  1.00 87.39           N  
ATOM   3345  CA  ARG A 433      87.763  41.219  -6.886  1.00 87.39           C  
ATOM   3346  C   ARG A 433      88.719  41.482  -5.728  1.00 87.39           C  
ATOM   3347  O   ARG A 433      89.048  42.634  -5.438  1.00 87.39           O  
ATOM   3348  CB  ARG A 433      86.341  41.017  -6.357  1.00 87.39           C  
ATOM   3349  CG  ARG A 433      85.262  41.160  -7.418  1.00 87.39           C  
ATOM   3350  CD  ARG A 433      83.866  41.042  -6.823  1.00 87.39           C  
ATOM   3351  NE  ARG A 433      82.838  41.008  -7.859  1.00 87.39           N  
ATOM   3352  CZ  ARG A 433      81.542  40.818  -7.635  1.00 87.39           C  
ATOM   3353  NH1 ARG A 433      81.085  40.641  -6.400  1.00 87.39           N1+
ATOM   3354  NH2 ARG A 433      80.693  40.806  -8.653  1.00 87.39           N  
ATOM   3355  N   LEU A 434      89.084  40.429  -5.036  1.00 86.41           N  
ATOM   3356  CA  LEU A 434      90.004  40.511  -3.907  1.00 86.41           C  
ATOM   3357  C   LEU A 434      91.359  41.056  -4.347  1.00 86.41           C  
ATOM   3358  O   LEU A 434      91.973  41.852  -3.634  1.00 86.41           O  
ATOM   3359  CB  LEU A 434      90.179  39.135  -3.259  1.00 86.41           C  
ATOM   3360  CG  LEU A 434      90.936  39.104  -1.930  1.00 86.41           C  
ATOM   3361  CD1 LEU A 434      90.162  39.870  -0.861  1.00 86.41           C  
ATOM   3362  CD2 LEU A 434      91.183  37.665  -1.489  1.00 86.41           C  
ATOM   3363  N   LYS A 435      91.830  40.602  -5.535  1.00 86.01           N  
ATOM   3364  CA  LYS A 435      93.076  41.109  -6.105  1.00 86.01           C  
ATOM   3365  C   LYS A 435      93.033  42.626  -6.259  1.00 86.01           C  
ATOM   3366  O   LYS A 435      94.010  43.314  -5.957  1.00 86.01           O  
ATOM   3367  CB  LYS A 435      93.354  40.452  -7.458  1.00 86.01           C  
ATOM   3368  CG  LYS A 435      94.763  40.684  -7.982  1.00 86.01           C  
ATOM   3369  CD  LYS A 435      95.011  39.923  -9.277  1.00 86.01           C  
ATOM   3370  CE  LYS A 435      96.386  40.233  -9.855  1.00 86.01           C  
ATOM   3371  NZ  LYS A 435      96.620  39.514 -11.142  1.00 86.01           N1+
ATOM   3372  N   GLN A 436      91.835  43.155  -6.685  1.00 87.91           N  
ATOM   3373  CA  GLN A 436      91.645  44.590  -6.866  1.00 87.91           C  
ATOM   3374  C   GLN A 436      91.642  45.318  -5.525  1.00 87.91           C  
ATOM   3375  O   GLN A 436      92.207  46.407  -5.402  1.00 87.91           O  
ATOM   3376  CB  GLN A 436      90.343  44.869  -7.618  1.00 87.91           C  
ATOM   3377  CG  GLN A 436      90.386  44.479  -9.089  1.00 87.91           C  
ATOM   3378  CD  GLN A 436      89.061  44.699  -9.795  1.00 87.91           C  
ATOM   3379  NE2 GLN A 436      89.047  44.497 -11.107  1.00 87.91           N  
ATOM   3380  OE1 GLN A 436      88.058  45.049  -9.164  1.00 87.91           O  
ATOM   3381  N   GLU A 437      90.947  44.738  -4.494  1.00 85.04           N  
ATOM   3382  CA  GLU A 437      90.869  45.286  -3.143  1.00 85.04           C  
ATOM   3383  C   GLU A 437      92.248  45.345  -2.491  1.00 85.04           C  
ATOM   3384  O   GLU A 437      92.568  46.309  -1.791  1.00 85.04           O  
ATOM   3385  CB  GLU A 437      89.914  44.459  -2.280  1.00 85.04           C  
ATOM   3386  CG  GLU A 437      88.446  44.650  -2.632  1.00 85.04           C  
ATOM   3387  CD  GLU A 437      87.507  43.853  -1.740  1.00 85.04           C  
ATOM   3388  OE1 GLU A 437      86.285  43.830  -2.012  1.00 85.04           O  
ATOM   3389  OE2 GLU A 437      87.997  43.247  -0.761  1.00 85.04           O1-
ATOM   3390  N   VAL A 438      93.076  44.270  -2.696  1.00 82.85           N  
ATOM   3391  CA  VAL A 438      94.427  44.191  -2.151  1.00 82.85           C  
ATOM   3392  C   VAL A 438      95.309  45.257  -2.799  1.00 82.85           C  
ATOM   3393  O   VAL A 438      96.097  45.918  -2.119  1.00 82.85           O  
ATOM   3394  CB  VAL A 438      95.043  42.790  -2.361  1.00 82.85           C  
ATOM   3395  CG1 VAL A 438      96.523  42.788  -1.982  1.00 82.85           C  
ATOM   3396  CG2 VAL A 438      94.279  41.745  -1.551  1.00 82.85           C  
ATOM   3397  N   GLU A 439      95.090  45.496  -4.115  1.00 85.74           N  
ATOM   3398  CA  GLU A 439      95.860  46.504  -4.838  1.00 85.74           C  
ATOM   3399  C   GLU A 439      95.519  47.911  -4.354  1.00 85.74           C  
ATOM   3400  O   GLU A 439      96.405  48.755  -4.210  1.00 85.74           O  
ATOM   3401  CB  GLU A 439      95.613  46.392  -6.345  1.00 85.74           C  
ATOM   3402  CG  GLU A 439      96.329  45.220  -6.999  1.00 85.74           C  
ATOM   3403  CD  GLU A 439      96.043  45.098  -8.488  1.00 85.74           C  
ATOM   3404  OE1 GLU A 439      96.613  44.196  -9.143  1.00 85.74           O  
ATOM   3405  OE2 GLU A 439      95.244  45.911  -9.002  1.00 85.74           O1-
ATOM   3406  N   LYS A 440      94.247  48.158  -4.103  1.00 83.38           N  
ATOM   3407  CA  LYS A 440      93.785  49.442  -3.585  1.00 83.38           C  
ATOM   3408  C   LYS A 440      94.308  49.685  -2.172  1.00 83.38           C  
ATOM   3409  O   LYS A 440      94.718  50.799  -1.839  1.00 83.38           O  
ATOM   3410  CB  LYS A 440      92.257  49.509  -3.598  1.00 83.38           C  
ATOM   3411  CG  LYS A 440      91.659  49.756  -4.975  1.00 83.38           C  
ATOM   3412  CD  LYS A 440      90.146  49.916  -4.908  1.00 83.38           C  
ATOM   3413  CE  LYS A 440      89.536  50.055  -6.295  1.00 83.38           C  
ATOM   3414  NZ  LYS A 440      88.049  50.185  -6.236  1.00 83.38           N1+
ATOM   3415  N   ALA A 441      94.252  48.689  -1.277  1.00 75.90           N  
ATOM   3416  CA  ALA A 441      94.700  48.743   0.113  1.00 75.90           C  
ATOM   3417  C   ALA A 441      96.219  48.873   0.194  1.00 75.90           C  
ATOM   3418  O   ALA A 441      96.744  49.550   1.080  1.00 75.90           O  
ATOM   3419  CB  ALA A 441      94.233  47.503   0.872  1.00 75.90           C  
ATOM   3420  N   SER A 442      97.000  48.217  -0.698  1.00 78.35           N  
ATOM   3421  CA  SER A 442      98.454  48.319  -0.761  1.00 78.35           C  
ATOM   3422  C   SER A 442      98.893  49.736  -1.110  1.00 78.35           C  
ATOM   3423  O   SER A 442      99.878  50.239  -0.565  1.00 78.35           O  
ATOM   3424  CB  SER A 442      99.018  47.333  -1.785  1.00 78.35           C  
ATOM   3425  OG  SER A 442     100.434  47.379  -1.800  1.00 78.35           O  
ATOM   3426  N   LYS A 443      98.033  50.492  -1.919  1.00 81.08           N  
ATOM   3427  CA  LYS A 443      98.347  51.855  -2.336  1.00 81.08           C  
ATOM   3428  C   LYS A 443      98.019  52.856  -1.234  1.00 81.08           C  
ATOM   3429  O   LYS A 443      98.718  53.858  -1.070  1.00 81.08           O  
ATOM   3430  CB  LYS A 443      97.588  52.213  -3.614  1.00 81.08           C  
ATOM   3431  CG  LYS A 443      98.163  51.584  -4.875  1.00 81.08           C  
ATOM   3432  CD  LYS A 443      97.405  52.029  -6.118  1.00 81.08           C  
ATOM   3433  CE  LYS A 443      97.927  51.336  -7.370  1.00 81.08           C  
ATOM   3434  NZ  LYS A 443      97.165  51.744  -8.588  1.00 81.08           N1+
ATOM   3435  N   ALA A 444      97.057  52.580  -0.296  1.00 73.45           N  
ATOM   3436  CA  ALA A 444      96.534  53.452   0.752  1.00 73.45           C  
ATOM   3437  C   ALA A 444      97.230  53.190   2.084  1.00 73.45           C  
ATOM   3438  O   ALA A 444      97.229  54.046   2.971  1.00 73.45           O  
ATOM   3439  CB  ALA A 444      95.025  53.263   0.897  1.00 73.45           C  
ATOM   3440  N   GLY A 445      98.334  52.481   2.278  1.00 66.67           N  
ATOM   3441  CA  GLY A 445      99.113  52.159   3.463  1.00 66.67           C  
ATOM   3442  C   GLY A 445      98.286  51.536   4.570  1.00 66.67           C  
ATOM   3443  O   GLY A 445      97.578  52.239   5.295  1.00 66.67           O  
ATOM   3444  N   LEU A 446      98.091  50.100   4.612  1.00 63.13           N  
ATOM   3445  CA  LEU A 446      97.148  49.352   5.436  1.00 63.13           C  
ATOM   3446  C   LEU A 446      97.644  49.253   6.876  1.00 63.13           C  
ATOM   3447  O   LEU A 446      98.821  48.974   7.112  1.00 63.13           O  
ATOM   3448  CB  LEU A 446      96.928  47.950   4.862  1.00 63.13           C  
ATOM   3449  CG  LEU A 446      95.969  47.846   3.675  1.00 63.13           C  
ATOM   3450  CD1 LEU A 446      96.280  46.602   2.850  1.00 63.13           C  
ATOM   3451  CD2 LEU A 446      94.523  47.827   4.157  1.00 63.13           C  
ATOM   3452  N   ASP A 447      96.887  50.011   7.873  1.00 73.82           N  
ATOM   3453  CA  ASP A 447      97.032  49.820   9.313  1.00 73.82           C  
ATOM   3454  C   ASP A 447      96.566  48.428   9.732  1.00 73.82           C  
ATOM   3455  O   ASP A 447      95.985  47.694   8.930  1.00 73.82           O  
ATOM   3456  CB  ASP A 447      96.249  50.889  10.077  1.00 73.82           C  
ATOM   3457  CG  ASP A 447      94.754  50.827   9.819  1.00 73.82           C  
ATOM   3458  OD1 ASP A 447      94.296  49.915   9.098  1.00 73.82           O  
ATOM   3459  OD2 ASP A 447      94.026  51.700  10.341  1.00 73.82           O1-
ATOM   3460  N   HIS A 448      97.241  47.538  10.506  1.00 74.24           N  
ATOM   3461  CA  HIS A 448      97.106  46.190  11.048  1.00 74.24           C  
ATOM   3462  C   HIS A 448      95.651  45.735  11.036  1.00 74.24           C  
ATOM   3463  O   HIS A 448      95.362  44.575  10.732  1.00 74.24           O  
ATOM   3464  CB  HIS A 448      97.664  46.128  12.471  1.00 74.24           C  
ATOM   3465  CG  HIS A 448      98.541  44.942  12.720  1.00 74.24           C  
ATOM   3466  CD2 HIS A 448      99.856  44.859  13.034  1.00 74.24           C  
ATOM   3467  ND1 HIS A 448      98.078  43.647  12.651  1.00 74.24           N  
ATOM   3468  CE1 HIS A 448      99.073  42.815  12.914  1.00 74.24           C  
ATOM   3469  NE2 HIS A 448     100.161  43.526  13.150  1.00 74.24           N  
ATOM   3470  N   GLU A 449      94.660  46.632  11.092  1.00 71.79           N  
ATOM   3471  CA  GLU A 449      93.243  46.284  11.072  1.00 71.79           C  
ATOM   3472  C   GLU A 449      92.755  46.035   9.648  1.00 71.79           C  
ATOM   3473  O   GLU A 449      91.975  45.112   9.407  1.00 71.79           O  
ATOM   3474  CB  GLU A 449      92.410  47.388  11.728  1.00 71.79           C  
ATOM   3475  CG  GLU A 449      91.121  46.889  12.367  1.00 71.79           C  
ATOM   3476  CD  GLU A 449      90.362  47.975  13.113  1.00 71.79           C  
ATOM   3477  OE1 GLU A 449      89.242  47.705  13.604  1.00 71.79           O  
ATOM   3478  OE2 GLU A 449      90.890  49.105  13.207  1.00 71.79           O1-
ATOM   3479  N   GLY A 450      93.325  46.767   8.621  1.00 72.25           N  
ATOM   3480  CA  GLY A 450      93.057  46.565   7.206  1.00 72.25           C  
ATOM   3481  C   GLY A 450      93.712  45.315   6.647  1.00 72.25           C  
ATOM   3482  O   GLY A 450      93.104  44.592   5.856  1.00 72.25           O  
ATOM   3483  N   ASP A 451      94.978  44.896   7.272  1.00 75.73           N  
ATOM   3484  CA  ASP A 451      95.721  43.690   6.920  1.00 75.73           C  
ATOM   3485  C   ASP A 451      95.021  42.439   7.446  1.00 75.73           C  
ATOM   3486  O   ASP A 451      94.940  41.427   6.747  1.00 75.73           O  
ATOM   3487  CB  ASP A 451      97.150  43.762   7.466  1.00 75.73           C  
ATOM   3488  CG  ASP A 451      98.064  44.631   6.621  1.00 75.73           C  
ATOM   3489  OD1 ASP A 451      97.677  45.012   5.496  1.00 75.73           O  
ATOM   3490  OD2 ASP A 451      99.184  44.937   7.085  1.00 75.73           O1-
ATOM   3491  N   SER A 452      94.358  42.533   8.559  1.00 81.14           N  
ATOM   3492  CA  SER A 452      93.645  41.421   9.181  1.00 81.14           C  
ATOM   3493  C   SER A 452      92.329  41.138   8.464  1.00 81.14           C  
ATOM   3494  O   SER A 452      91.954  39.979   8.280  1.00 81.14           O  
ATOM   3495  CB  SER A 452      93.379  41.714  10.657  1.00 81.14           C  
ATOM   3496  OG  SER A 452      94.590  41.735  11.393  1.00 81.14           O  
ATOM   3497  N   ARG A 453      91.686  42.151   7.885  1.00 81.94           N  
ATOM   3498  CA  ARG A 453      90.436  42.018   7.144  1.00 81.94           C  
ATOM   3499  C   ARG A 453      90.677  41.412   5.767  1.00 81.94           C  
ATOM   3500  O   ARG A 453      89.922  40.545   5.322  1.00 81.94           O  
ATOM   3501  CB  ARG A 453      89.746  43.376   7.006  1.00 81.94           C  
ATOM   3502  CG  ARG A 453      88.925  43.778   8.221  1.00 81.94           C  
ATOM   3503  CD  ARG A 453      88.169  45.079   7.987  1.00 81.94           C  
ATOM   3504  NE  ARG A 453      87.508  45.544   9.202  1.00 81.94           N  
ATOM   3505  CZ  ARG A 453      86.684  46.586   9.265  1.00 81.94           C  
ATOM   3506  NH1 ARG A 453      86.402  47.295   8.177  1.00 81.94           N1+
ATOM   3507  NH2 ARG A 453      86.137  46.924  10.423  1.00 81.94           N  
ATOM   3508  N   ILE A 454      91.781  41.816   5.068  1.00 81.67           N  
ATOM   3509  CA  ILE A 454      92.134  41.303   3.750  1.00 81.67           C  
ATOM   3510  C   ILE A 454      92.612  39.857   3.869  1.00 81.67           C  
ATOM   3511  O   ILE A 454      92.233  39.005   3.062  1.00 81.67           O  
ATOM   3512  CB  ILE A 454      93.220  42.174   3.078  1.00 81.67           C  
ATOM   3513  CG1 ILE A 454      92.661  43.559   2.738  1.00 81.67           C  
ATOM   3514  CG2 ILE A 454      93.768  41.482   1.825  1.00 81.67           C  
ATOM   3515  CD1 ILE A 454      93.697  44.528   2.186  1.00 81.67           C  
ATOM   3516  N   PHE A 455      93.489  39.556   4.900  1.00 84.83           N  
ATOM   3517  CA  PHE A 455      93.950  38.200   5.170  1.00 84.83           C  
ATOM   3518  C   PHE A 455      92.773  37.277   5.465  1.00 84.83           C  
ATOM   3519  O   PHE A 455      92.744  36.132   5.007  1.00 84.83           O  
ATOM   3520  CB  PHE A 455      94.933  38.188   6.345  1.00 84.83           C  
ATOM   3521  CG  PHE A 455      95.598  36.855   6.566  1.00 84.83           C  
ATOM   3522  CD1 PHE A 455      95.142  35.991   7.554  1.00 84.83           C  
ATOM   3523  CD2 PHE A 455      96.679  36.467   5.786  1.00 84.83           C  
ATOM   3524  CE1 PHE A 455      95.756  34.758   7.761  1.00 84.83           C  
ATOM   3525  CE2 PHE A 455      97.298  35.237   5.987  1.00 84.83           C  
ATOM   3526  CZ  PHE A 455      96.835  34.384   6.976  1.00 84.83           C  
ATOM   3527  N   LYS A 456      91.792  37.641   6.255  1.00 86.30           N  
ATOM   3528  CA  LYS A 456      90.599  36.852   6.546  1.00 86.30           C  
ATOM   3529  C   LYS A 456      89.799  36.578   5.275  1.00 86.30           C  
ATOM   3530  O   LYS A 456      89.287  35.473   5.084  1.00 86.30           O  
ATOM   3531  CB  LYS A 456      89.720  37.564   7.575  1.00 86.30           C  
ATOM   3532  CG  LYS A 456      88.589  36.707   8.122  1.00 86.30           C  
ATOM   3533  CD  LYS A 456      87.815  37.433   9.216  1.00 86.30           C  
ATOM   3534  CE  LYS A 456      86.679  36.580   9.759  1.00 86.30           C  
ATOM   3535  NZ  LYS A 456      85.901  37.298  10.813  1.00 86.30           N1+
ATOM   3536  N   LYS A 457      89.656  37.517   4.344  1.00 85.86           N  
ATOM   3537  CA  LYS A 457      88.924  37.367   3.089  1.00 85.86           C  
ATOM   3538  C   LYS A 457      89.634  36.397   2.151  1.00 85.86           C  
ATOM   3539  O   LYS A 457      88.991  35.571   1.500  1.00 85.86           O  
ATOM   3540  CB  LYS A 457      88.749  38.723   2.405  1.00 85.86           C  
ATOM   3541  CG  LYS A 457      87.631  39.573   2.992  1.00 85.86           C  
ATOM   3542  CD  LYS A 457      87.432  40.859   2.201  1.00 85.86           C  
ATOM   3543  CE  LYS A 457      86.389  41.760   2.849  1.00 85.86           C  
ATOM   3544  NZ  LYS A 457      86.203  43.030   2.086  1.00 85.86           N1+
ATOM   3545  N   ILE A 458      91.061  36.524   2.119  1.00 84.61           N  
ATOM   3546  CA  ILE A 458      91.874  35.593   1.343  1.00 84.61           C  
ATOM   3547  C   ILE A 458      91.734  34.185   1.915  1.00 84.61           C  
ATOM   3548  O   ILE A 458      91.548  33.221   1.168  1.00 84.61           O  
ATOM   3549  CB  ILE A 458      93.359  36.020   1.326  1.00 84.61           C  
ATOM   3550  CG1 ILE A 458      93.527  37.339   0.563  1.00 84.61           C  
ATOM   3551  CG2 ILE A 458      94.230  34.919   0.715  1.00 84.61           C  
ATOM   3552  CD1 ILE A 458      94.937  37.912   0.622  1.00 84.61           C  
ATOM   3553  N   HIS A 459      91.878  34.104   3.205  1.00 86.98           N  
ATOM   3554  CA  HIS A 459      91.702  32.835   3.903  1.00 86.98           C  
ATOM   3555  C   HIS A 459      90.326  32.238   3.623  1.00 86.98           C  
ATOM   3556  O   HIS A 459      90.205  31.039   3.365  1.00 86.98           O  
ATOM   3557  CB  HIS A 459      91.899  33.019   5.408  1.00 86.98           C  
ATOM   3558  CG  HIS A 459      91.816  31.744   6.185  1.00 86.98           C  
ATOM   3559  CD2 HIS A 459      92.775  30.855   6.539  1.00 86.98           C  
ATOM   3560  ND1 HIS A 459      90.632  31.255   6.689  1.00 86.98           N  
ATOM   3561  CE1 HIS A 459      90.865  30.118   7.324  1.00 86.98           C  
ATOM   3562  NE2 HIS A 459      92.158  29.853   7.247  1.00 86.98           N  
ATOM   3563  N   ASP A 460      89.206  32.987   3.650  1.00 89.38           N  
ATOM   3564  CA  ASP A 460      87.844  32.530   3.393  1.00 89.38           C  
ATOM   3565  C   ASP A 460      87.696  32.022   1.960  1.00 89.38           C  
ATOM   3566  O   ASP A 460      87.070  30.986   1.725  1.00 89.38           O  
ATOM   3567  CB  ASP A 460      86.841  33.654   3.659  1.00 89.38           C  
ATOM   3568  CG  ASP A 460      86.626  33.919   5.138  1.00 89.38           C  
ATOM   3569  OD1 ASP A 460      87.051  33.092   5.974  1.00 89.38           O  
ATOM   3570  OD2 ASP A 460      86.023  34.963   5.472  1.00 89.38           O1-
ATOM   3571  N   VAL A 461      88.335  32.767   0.991  1.00 84.89           N  
ATOM   3572  CA  VAL A 461      88.252  32.411  -0.422  1.00 84.89           C  
ATOM   3573  C   VAL A 461      89.011  31.110  -0.672  1.00 84.89           C  
ATOM   3574  O   VAL A 461      88.514  30.217  -1.362  1.00 84.89           O  
ATOM   3575  CB  VAL A 461      88.808  33.534  -1.325  1.00 84.89           C  
ATOM   3576  CG1 VAL A 461      88.933  33.055  -2.769  1.00 84.89           C  
ATOM   3577  CG2 VAL A 461      87.917  34.773  -1.246  1.00 84.89           C  
ATOM   3578  N   VAL A 462      90.327  30.900  -0.146  1.00 86.00           N  
ATOM   3579  CA  VAL A 462      91.160  29.709  -0.285  1.00 86.00           C  
ATOM   3580  C   VAL A 462      90.466  28.515   0.367  1.00 86.00           C  
ATOM   3581  O   VAL A 462      90.457  27.414  -0.190  1.00 86.00           O  
ATOM   3582  CB  VAL A 462      92.558  29.919   0.337  1.00 86.00           C  
ATOM   3583  CG1 VAL A 462      93.345  28.609   0.351  1.00 86.00           C  
ATOM   3584  CG2 VAL A 462      93.324  30.999  -0.424  1.00 86.00           C  
ATOM   3585  N   THR A 463      89.937  28.713   1.572  1.00 88.83           N  
ATOM   3586  CA  THR A 463      89.189  27.667   2.260  1.00 88.83           C  
ATOM   3587  C   THR A 463      88.014  27.193   1.410  1.00 88.83           C  
ATOM   3588  O   THR A 463      87.758  25.992   1.309  1.00 88.83           O  
ATOM   3589  CB  THR A 463      88.674  28.154   3.627  1.00 88.83           C  
ATOM   3590  CG2 THR A 463      87.895  27.058   4.345  1.00 88.83           C  
ATOM   3591  OG1 THR A 463      89.788  28.544   4.440  1.00 88.83           O  
ATOM   3592  N   LYS A 464      87.261  28.132   0.820  1.00 86.55           N  
ATOM   3593  CA  LYS A 464      86.131  27.809  -0.046  1.00 86.55           C  
ATOM   3594  C   LYS A 464      86.582  27.000  -1.260  1.00 86.55           C  
ATOM   3595  O   LYS A 464      85.932  26.025  -1.638  1.00 86.55           O  
ATOM   3596  CB  LYS A 464      85.420  29.085  -0.501  1.00 86.55           C  
ATOM   3597  CG  LYS A 464      84.492  29.682   0.546  1.00 86.55           C  
ATOM   3598  CD  LYS A 464      83.797  30.935   0.026  1.00 86.55           C  
ATOM   3599  CE  LYS A 464      83.015  31.638   1.126  1.00 86.55           C  
ATOM   3600  NZ  LYS A 464      82.400  32.911   0.643  1.00 86.55           N1+
ATOM   3601  N   GLN A 465      87.785  27.346  -1.903  1.00 84.37           N  
ATOM   3602  CA  GLN A 465      88.312  26.659  -3.076  1.00 84.37           C  
ATOM   3603  C   GLN A 465      88.791  25.254  -2.722  1.00 84.37           C  
ATOM   3604  O   GLN A 465      88.623  24.318  -3.507  1.00 84.37           O  
ATOM   3605  CB  GLN A 465      89.456  27.460  -3.701  1.00 84.37           C  
ATOM   3606  CG  GLN A 465      88.994  28.690  -4.471  1.00 84.37           C  
ATOM   3607  CD  GLN A 465      90.135  29.408  -5.169  1.00 84.37           C  
ATOM   3608  NE2 GLN A 465      89.798  30.290  -6.103  1.00 84.37           N  
ATOM   3609  OE1 GLN A 465      91.310  29.171  -4.871  1.00 84.37           O  
ATOM   3610  N   ILE A 466      89.506  25.103  -1.549  1.00 87.39           N  
ATOM   3611  CA  ILE A 466      89.946  23.791  -1.084  1.00 87.39           C  
ATOM   3612  C   ILE A 466      88.735  22.882  -0.886  1.00 87.39           C  
ATOM   3613  O   ILE A 466      88.764  21.708  -1.261  1.00 87.39           O  
ATOM   3614  CB  ILE A 466      90.756  23.899   0.226  1.00 87.39           C  
ATOM   3615  CG1 ILE A 466      92.108  24.574  -0.035  1.00 87.39           C  
ATOM   3616  CG2 ILE A 466      90.948  22.517   0.858  1.00 87.39           C  
ATOM   3617  CD1 ILE A 466      92.911  24.861   1.226  1.00 87.39           C  
ATOM   3618  N   LYS A 467      87.581  23.452  -0.339  1.00 88.10           N  
ATOM   3619  CA  LYS A 467      86.352  22.692  -0.134  1.00 88.10           C  
ATOM   3620  C   LYS A 467      85.769  22.219  -1.463  1.00 88.10           C  
ATOM   3621  O   LYS A 467      85.297  21.086  -1.572  1.00 88.10           O  
ATOM   3622  CB  LYS A 467      85.321  23.532   0.621  1.00 88.10           C  
ATOM   3623  CG  LYS A 467      85.612  23.679   2.107  1.00 88.10           C  
ATOM   3624  CD  LYS A 467      84.518  24.468   2.815  1.00 88.10           C  
ATOM   3625  CE  LYS A 467      84.841  24.678   4.288  1.00 88.10           C  
ATOM   3626  NZ  LYS A 467      83.806  25.509   4.970  1.00 88.10           N1+
ATOM   3627  N   VAL A 468      85.785  23.087  -2.501  1.00 84.98           N  
ATOM   3628  CA  VAL A 468      85.273  22.756  -3.827  1.00 84.98           C  
ATOM   3629  C   VAL A 468      86.091  21.614  -4.427  1.00 84.98           C  
ATOM   3630  O   VAL A 468      85.531  20.656  -4.964  1.00 84.98           O  
ATOM   3631  CB  VAL A 468      85.297  23.981  -4.768  1.00 84.98           C  
ATOM   3632  CG1 VAL A 468      84.973  23.566  -6.203  1.00 84.98           C  
ATOM   3633  CG2 VAL A 468      84.316  25.046  -4.282  1.00 84.98           C  
ATOM   3634  N   ILE A 469      87.486  21.588  -4.362  1.00 83.98           N  
ATOM   3635  CA  ILE A 469      88.402  20.586  -4.897  1.00 83.98           C  
ATOM   3636  C   ILE A 469      88.168  19.249  -4.199  1.00 83.98           C  
ATOM   3637  O   ILE A 469      88.128  18.201  -4.848  1.00 83.98           O  
ATOM   3638  CB  ILE A 469      89.875  21.025  -4.737  1.00 83.98           C  
ATOM   3639  CG1 ILE A 469      90.175  22.225  -5.643  1.00 83.98           C  
ATOM   3640  CG2 ILE A 469      90.821  19.860  -5.040  1.00 83.98           C  
ATOM   3641  CD1 ILE A 469      91.549  22.843  -5.416  1.00 83.98           C  
ATOM   3642  N   LEU A 470      88.084  19.337  -2.846  1.00 88.19           N  
ATOM   3643  CA  LEU A 470      87.833  18.117  -2.085  1.00 88.19           C  
ATOM   3644  C   LEU A 470      86.519  17.471  -2.511  1.00 88.19           C  
ATOM   3645  O   LEU A 470      86.431  16.245  -2.618  1.00 88.19           O  
ATOM   3646  CB  LEU A 470      87.806  18.418  -0.584  1.00 88.19           C  
ATOM   3647  CG  LEU A 470      89.150  18.750   0.066  1.00 88.19           C  
ATOM   3648  CD1 LEU A 470      88.950  19.138   1.527  1.00 88.19           C  
ATOM   3649  CD2 LEU A 470      90.109  17.570  -0.054  1.00 88.19           C  
ATOM   3650  N   ARG A 471      85.426  18.261  -2.706  1.00 87.70           N  
ATOM   3651  CA  ARG A 471      84.125  17.771  -3.147  1.00 87.70           C  
ATOM   3652  C   ARG A 471      84.201  17.214  -4.565  1.00 87.70           C  
ATOM   3653  O   ARG A 471      83.546  16.220  -4.884  1.00 87.70           O  
ATOM   3654  CB  ARG A 471      83.078  18.885  -3.077  1.00 87.70           C  
ATOM   3655  CG  ARG A 471      82.592  19.186  -1.669  1.00 87.70           C  
ATOM   3656  CD  ARG A 471      81.432  20.172  -1.670  1.00 87.70           C  
ATOM   3657  NE  ARG A 471      81.883  21.532  -1.955  1.00 87.70           N  
ATOM   3658  CZ  ARG A 471      81.087  22.595  -2.019  1.00 87.70           C  
ATOM   3659  NH1 ARG A 471      79.779  22.478  -1.820  1.00 87.70           N1+
ATOM   3660  NH2 ARG A 471      81.602  23.787  -2.284  1.00 87.70           N  
ATOM   3661  N   LEU A 472      84.995  17.909  -5.511  1.00 87.22           N  
ATOM   3662  CA  LEU A 472      85.213  17.412  -6.864  1.00 87.22           C  
ATOM   3663  C   LEU A 472      85.872  16.037  -6.838  1.00 87.22           C  
ATOM   3664  O   LEU A 472      85.495  15.149  -7.605  1.00 87.22           O  
ATOM   3665  CB  LEU A 472      86.079  18.391  -7.662  1.00 87.22           C  
ATOM   3666  CG  LEU A 472      86.252  18.085  -9.150  1.00 87.22           C  
ATOM   3667  CD1 LEU A 472      84.906  18.152  -9.865  1.00 87.22           C  
ATOM   3668  CD2 LEU A 472      87.248  19.051  -9.782  1.00 87.22           C  
ATOM   3669  N   ILE A 473      86.912  15.825  -6.033  1.00 84.10           N  
ATOM   3670  CA  ILE A 473      87.601  14.550  -5.868  1.00 84.10           C  
ATOM   3671  C   ILE A 473      86.610  13.481  -5.413  1.00 84.10           C  
ATOM   3672  O   ILE A 473      86.632  12.353  -5.910  1.00 84.10           O  
ATOM   3673  CB  ILE A 473      88.767  14.664  -4.861  1.00 84.10           C  
ATOM   3674  CG1 ILE A 473      89.868  15.573  -5.419  1.00 84.10           C  
ATOM   3675  CG2 ILE A 473      89.322  13.278  -4.518  1.00 84.10           C  
ATOM   3676  CD1 ILE A 473      90.980  15.880  -4.424  1.00 84.10           C  
ATOM   3677  N   ALA A 474      85.797  13.837  -4.469  1.00 84.69           N  
ATOM   3678  CA  ALA A 474      84.767  12.938  -3.956  1.00 84.69           C  
ATOM   3679  C   ALA A 474      83.808  12.513  -5.063  1.00 84.69           C  
ATOM   3680  O   ALA A 474      83.417  11.346  -5.141  1.00 84.69           O  
ATOM   3681  CB  ALA A 474      83.998  13.604  -2.817  1.00 84.69           C  
ATOM   3682  N   VAL A 475      83.392  13.471  -5.862  1.00 83.32           N  
ATOM   3683  CA  VAL A 475      82.487  13.230  -6.980  1.00 83.32           C  
ATOM   3684  C   VAL A 475      83.156  12.310  -7.999  1.00 83.32           C  
ATOM   3685  O   VAL A 475      82.535  11.367  -8.496  1.00 83.32           O  
ATOM   3686  CB  VAL A 475      82.056  14.550  -7.657  1.00 83.32           C  
ATOM   3687  CG1 VAL A 475      81.260  14.269  -8.931  1.00 83.32           C  
ATOM   3688  CG2 VAL A 475      81.237  15.403  -6.689  1.00 83.32           C  
ATOM   3689  N   TYR A 476      84.441  12.523  -8.382  1.00 82.80           N  
ATOM   3690  CA  TYR A 476      85.220  11.700  -9.301  1.00 82.80           C  
ATOM   3691  C   TYR A 476      85.371  10.281  -8.769  1.00 82.80           C  
ATOM   3692  O   TYR A 476      85.315   9.315  -9.534  1.00 82.80           O  
ATOM   3693  CB  TYR A 476      86.602  12.320  -9.536  1.00 82.80           C  
ATOM   3694  CG  TYR A 476      86.641  13.302 -10.681  1.00 82.80           C  
ATOM   3695  CD1 TYR A 476      86.590  12.864 -12.002  1.00 82.80           C  
ATOM   3696  CD2 TYR A 476      86.728  14.669 -10.444  1.00 82.80           C  
ATOM   3697  CE1 TYR A 476      86.627  13.765 -13.061  1.00 82.80           C  
ATOM   3698  CE2 TYR A 476      86.767  15.580 -11.495  1.00 82.80           C  
ATOM   3699  CZ  TYR A 476      86.714  15.119 -12.797  1.00 82.80           C  
ATOM   3700  OH  TYR A 476      86.752  16.017 -13.842  1.00 82.80           O  
ATOM   3701  N   ALA A 477      85.651  10.162  -7.454  1.00 81.93           N  
ATOM   3702  CA  ALA A 477      85.715   8.857  -6.803  1.00 81.93           C  
ATOM   3703  C   ALA A 477      84.399   8.100  -6.960  1.00 81.93           C  
ATOM   3704  O   ALA A 477      84.395   6.893  -7.207  1.00 81.93           O  
ATOM   3705  CB  ALA A 477      86.060   9.015  -5.325  1.00 81.93           C  
ATOM   3706  N   GLU A 478      83.211   8.766  -6.804  1.00 79.58           N  
ATOM   3707  CA  GLU A 478      81.870   8.218  -6.980  1.00 79.58           C  
ATOM   3708  C   GLU A 478      81.628   7.803  -8.428  1.00 79.58           C  
ATOM   3709  O   GLU A 478      80.998   6.777  -8.688  1.00 79.58           O  
ATOM   3710  CB  GLU A 478      80.811   9.234  -6.540  1.00 79.58           C  
ATOM   3711  CG  GLU A 478      79.410   8.654  -6.434  1.00 79.58           C  
ATOM   3712  CD  GLU A 478      78.391   9.640  -5.885  1.00 79.58           C  
ATOM   3713  OE1 GLU A 478      77.184   9.311  -5.850  1.00 79.58           O  
ATOM   3714  OE2 GLU A 478      78.805  10.752  -5.486  1.00 79.58           O1-
ATOM   3715  N   LEU A 479      82.055   8.546  -9.433  1.00 81.35           N  
ATOM   3716  CA  LEU A 479      81.963   8.237 -10.855  1.00 81.35           C  
ATOM   3717  C   LEU A 479      82.754   6.977 -11.190  1.00 81.35           C  
ATOM   3718  O   LEU A 479      82.275   6.115 -11.930  1.00 81.35           O  
ATOM   3719  CB  LEU A 479      82.472   9.412 -11.694  1.00 81.35           C  
ATOM   3720  CG  LEU A 479      82.329   9.275 -13.210  1.00 81.35           C  
ATOM   3721  CD1 LEU A 479      80.856   9.219 -13.601  1.00 81.35           C  
ATOM   3722  CD2 LEU A 479      83.033  10.426 -13.920  1.00 81.35           C  
ATOM   3723  N   VAL A 480      84.015   6.873 -10.744  1.00 80.30           N  
ATOM   3724  CA  VAL A 480      84.880   5.713 -10.934  1.00 80.30           C  
ATOM   3725  C   VAL A 480      84.222   4.474 -10.330  1.00 80.30           C  
ATOM   3726  O   VAL A 480      84.271   3.390 -10.915  1.00 80.30           O  
ATOM   3727  CB  VAL A 480      86.274   5.936 -10.307  1.00 80.30           C  
ATOM   3728  CG1 VAL A 480      87.101   4.653 -10.361  1.00 80.30           C  
ATOM   3729  CG2 VAL A 480      87.002   7.075 -11.019  1.00 80.30           C  
ATOM   3730  N   ALA A 481      83.604   4.563  -9.202  1.00 78.73           N  
ATOM   3731  CA  ALA A 481      82.874   3.489  -8.534  1.00 78.73           C  
ATOM   3732  C   ALA A 481      81.679   3.037  -9.368  1.00 78.73           C  
ATOM   3733  O   ALA A 481      81.369   1.844  -9.424  1.00 78.73           O  
ATOM   3734  CB  ALA A 481      82.412   3.940  -7.150  1.00 78.73           C  
ATOM   3735  N   ILE A 482      80.972   3.854 -10.026  1.00 72.24           N  
ATOM   3736  CA  ILE A 482      79.810   3.604 -10.872  1.00 72.24           C  
ATOM   3737  C   ILE A 482      80.252   2.929 -12.168  1.00 72.24           C  
ATOM   3738  O   ILE A 482      79.634   1.957 -12.611  1.00 72.24           O  
ATOM   3739  CB  ILE A 482      79.046   4.911 -11.181  1.00 72.24           C  
ATOM   3740  CG1 ILE A 482      78.448   5.496  -9.896  1.00 72.24           C  
ATOM   3741  CG2 ILE A 482      77.956   4.664 -12.229  1.00 72.24           C  
ATOM   3742  CD1 ILE A 482      77.864   6.892 -10.065  1.00 72.24           C  
ATOM   3743  N   ILE A 483      81.420   3.385 -12.864  1.00 72.29           N  
ATOM   3744  CA  ILE A 483      81.955   2.889 -14.127  1.00 72.29           C  
ATOM   3745  C   ILE A 483      82.786   1.632 -13.875  1.00 72.29           C  
ATOM   3746  O   ILE A 483      82.787   0.707 -14.692  1.00 72.29           O  
ATOM   3747  CB  ILE A 483      82.807   3.961 -14.841  1.00 72.29           C  
ATOM   3748  CG1 ILE A 483      81.951   5.187 -15.178  1.00 72.29           C  
ATOM   3749  CG2 ILE A 483      83.457   3.383 -16.101  1.00 72.29           C  
ATOM   3750  CD1 ILE A 483      82.743   6.361 -15.733  1.00 72.29           C  
ATOM   3751  N   GLY A 484      83.451   1.468 -12.700  1.00 63.27           N  
ATOM   3752  CA  GLY A 484      84.295   0.363 -12.275  1.00 63.27           C  
ATOM   3753  C   GLY A 484      83.517  -0.767 -11.628  1.00 63.27           C  
ATOM   3754  O   GLY A 484      84.011  -1.893 -11.532  1.00 63.27           O  
ATOM   3755  N   GLY A 485      82.217  -0.723 -11.248  1.00 56.55           N  
ATOM   3756  CA  GLY A 485      81.317  -1.698 -10.651  1.00 56.55           C  
ATOM   3757  C   GLY A 485      80.325  -2.278 -11.640  1.00 56.55           C  
ATOM   3758  O   GLY A 485      79.633  -3.253 -11.335  1.00 56.55           O  
ATOM   3759  N   SER A 486      80.182  -2.112 -13.065  1.00 50.45           N  
ATOM   3760  CA  SER A 486      79.416  -2.668 -14.176  1.00 50.45           C  
ATOM   3761  C   SER A 486      80.269  -3.610 -15.019  1.00 50.45           C  
ATOM   3762  O   SER A 486      79.740  -4.414 -15.788  1.00 50.45           O  
ATOM   3763  CB  SER A 486      78.857  -1.549 -15.055  1.00 50.45           C  
ATOM   3764  OG  SER A 486      78.261  -0.537 -14.263  1.00 50.45           O  
ATOM   3765  N   HIS A 487      81.402  -4.304 -14.546  1.00 43.79           N  
ATOM   3766  CA  HIS A 487      82.250  -5.409 -14.976  1.00 43.79           C  
ATOM   3767  C   HIS A 487      82.554  -6.353 -13.818  1.00 43.79           C  
ATOM   3768  O   HIS A 487      83.117  -7.432 -14.021  1.00 43.79           O  
ATOM   3769  CB  HIS A 487      83.555  -4.880 -15.577  1.00 43.79           C  
ATOM   3770  CG  HIS A 487      83.616  -4.990 -17.066  1.00 43.79           C  
ATOM   3771  CD2 HIS A 487      84.619  -5.377 -17.889  1.00 43.79           C  
ATOM   3772  ND1 HIS A 487      82.550  -4.674 -17.881  1.00 43.79           N  
ATOM   3773  CE1 HIS A 487      82.896  -4.865 -19.143  1.00 43.79           C  
ATOM   3774  NE2 HIS A 487      84.147  -5.291 -19.175  1.00 43.79           N  
ATOM   3775  N   HIS A 488      81.682  -6.450 -12.783  1.00 49.00           N  
ATOM   3776  CA  HIS A 488      81.874  -7.490 -11.778  1.00 49.00           C  
ATOM   3777  C   HIS A 488      80.544  -8.118 -11.375  1.00 49.00           C  
ATOM   3778  O   HIS A 488      80.506  -9.002 -10.515  1.00 49.00           O  
ATOM   3779  CB  HIS A 488      82.580  -6.920 -10.546  1.00 49.00           C  
ATOM   3780  CG  HIS A 488      84.068  -7.070 -10.585  1.00 49.00           C  
ATOM   3781  CD2 HIS A 488      85.057  -6.152 -10.474  1.00 49.00           C  
ATOM   3782  ND1 HIS A 488      84.688  -8.288 -10.761  1.00 49.00           N  
ATOM   3783  CE1 HIS A 488      85.999  -8.111 -10.754  1.00 49.00           C  
ATOM   3784  NE2 HIS A 488      86.249  -6.825 -10.582  1.00 49.00           N  
ATOM   3785  N   HIS A 489      79.392  -8.205 -12.295  1.00 43.78           N  
ATOM   3786  CA  HIS A 489      78.297  -9.110 -11.963  1.00 43.78           C  
ATOM   3787  C   HIS A 489      78.045 -10.106 -13.091  1.00 43.78           C  
ATOM   3788  O   HIS A 489      77.053 -10.839 -13.068  1.00 43.78           O  
ATOM   3789  CB  HIS A 489      77.021  -8.322 -11.665  1.00 43.78           C  
ATOM   3790  CG  HIS A 489      76.826  -8.023 -10.212  1.00 43.78           C  
ATOM   3791  CD2 HIS A 489      76.819  -6.849  -9.539  1.00 43.78           C  
ATOM   3792  ND1 HIS A 489      76.610  -9.008  -9.273  1.00 43.78           N  
ATOM   3793  CE1 HIS A 489      76.476  -8.449  -8.081  1.00 43.78           C  
ATOM   3794  NE2 HIS A 489      76.600  -7.140  -8.216  1.00 43.78           N  
ATOM   3795  N   HIS A 490      79.106 -10.886 -13.750  1.00 38.43           N  
ATOM   3796  CA  HIS A 490      79.088 -12.197 -14.389  1.00 38.43           C  
ATOM   3797  C   HIS A 490      80.244 -13.063 -13.900  1.00 38.43           C  
ATOM   3798  O   HIS A 490      81.407 -12.662 -13.988  1.00 38.43           O  
ATOM   3799  CB  HIS A 490      79.148 -12.052 -15.911  1.00 38.43           C  
ATOM   3800  CG  HIS A 490      77.803 -12.033 -16.565  1.00 38.43           C  
ATOM   3801  CD2 HIS A 490      77.122 -11.030 -17.167  1.00 38.43           C  
ATOM   3802  ND1 HIS A 490      76.999 -13.150 -16.645  1.00 38.43           N  
ATOM   3803  CE1 HIS A 490      75.878 -12.833 -17.271  1.00 38.43           C  
ATOM   3804  NE2 HIS A 490      75.927 -11.552 -17.599  1.00 38.43           N  
ATOM   3805  N   HIS A 491      80.414 -13.315 -12.605  1.00 32.22           N  
ATOM   3806  CA  HIS A 491      81.089 -14.490 -12.064  1.00 32.22           C  
ATOM   3807  C   HIS A 491      81.063 -14.486 -10.539  1.00 32.22           C  
ATOM   3808  O   HIS A 491      81.406 -13.483  -9.911  1.00 32.22           O  
ATOM   3809  CB  HIS A 491      82.532 -14.556 -12.564  1.00 32.22           C  
ATOM   3810  CG  HIS A 491      82.759 -15.603 -13.608  1.00 32.22           C  
ATOM   3811  CD2 HIS A 491      82.887 -15.505 -14.952  1.00 32.22           C  
ATOM   3812  ND1 HIS A 491      82.875 -16.943 -13.305  1.00 32.22           N  
ATOM   3813  CE1 HIS A 491      83.065 -17.625 -14.422  1.00 32.22           C  
ATOM   3814  NE2 HIS A 491      83.078 -16.776 -15.436  1.00 32.22           N  
ATOM   3815  N   HIS A 492      79.987 -14.751 -10.002  1.00 30.86           N  
ATOM   3816  CA  HIS A 492      79.797 -15.544  -8.793  1.00 30.86           C  
ATOM   3817  C   HIS A 492      78.422 -15.294  -8.181  1.00 30.86           C  
ATOM   3818  O   HIS A 492      77.992 -14.145  -8.059  1.00 30.86           O  
ATOM   3819  CB  HIS A 492      80.891 -15.232  -7.770  1.00 30.86           C  
ATOM   3820  CG  HIS A 492      81.998 -16.238  -7.752  1.00 30.86           C  
ATOM   3821  CD2 HIS A 492      83.269 -16.168  -8.212  1.00 30.86           C  
ATOM   3822  ND1 HIS A 492      81.852 -17.496  -7.209  1.00 30.86           N  
ATOM   3823  CE1 HIS A 492      82.989 -18.159  -7.337  1.00 30.86           C  
ATOM   3824  NE2 HIS A 492      83.865 -17.377  -7.943  1.00 30.86           N  
TER   
END
