# Supplementary material for: De novo design of obligate ABC-type heterotrimeric proteins
Source: Nat Struct Mol Biol. 2022 Dec 15;29(12):1266–76. doi: 10.1038/s41594-022-00879-4 (PMC9758053; doi:10.1038/s41594-022-00879-4)
Supplement: Supplementary file 4 — This compressed file contains all PDB files and scripts used in our design protocols and analyses, as well as the final design model outputs. [file 41594_2022_879_MOESM4_ESM.zip › source_data/pdbs/AF-Monomer for worms fusions/C4-DHT03-02/C4-DHT03-02_chnA_model_5_ptm_seed_0_unrelaxed.pdb]

ATOM      1  N   MET A   1      42.952  -4.433   6.488  1.00 57.54           N  
ATOM      2  CA  MET A   1      43.551  -4.007   7.749  1.00 57.54           C  
ATOM      3  C   MET A   1      44.699  -4.928   8.144  1.00 57.54           C  
ATOM      4  O   MET A   1      44.549  -6.152   8.144  1.00 57.54           O  
ATOM      5  CB  MET A   1      42.499  -3.976   8.860  1.00 57.54           C  
ATOM      6  CG  MET A   1      42.024  -2.577   9.217  1.00 57.54           C  
ATOM      7  SD  MET A   1      40.848  -2.571  10.625  1.00 57.54           S  
ATOM      8  CE  MET A   1      39.983  -1.007  10.313  1.00 57.54           C  
ATOM      9  N   GLY A   2      46.061  -4.576   7.874  1.00 71.00           N  
ATOM     10  CA  GLY A   2      47.175  -5.509   7.944  1.00 71.00           C  
ATOM     11  C   GLY A   2      47.647  -5.767   9.362  1.00 71.00           C  
ATOM     12  O   GLY A   2      47.381  -4.973  10.266  1.00 71.00           O  
ATOM     13  N   THR A   3      47.554  -6.997   9.953  1.00 77.81           N  
ATOM     14  CA  THR A   3      48.172  -7.508  11.172  1.00 77.81           C  
ATOM     15  C   THR A   3      49.609  -7.945  10.908  1.00 77.81           C  
ATOM     16  O   THR A   3      49.901  -8.542   9.870  1.00 77.81           O  
ATOM     17  CB  THR A   3      47.371  -8.689  11.752  1.00 77.81           C  
ATOM     18  CG2 THR A   3      47.813  -9.006  13.177  1.00 77.81           C  
ATOM     19  OG1 THR A   3      45.977  -8.356  11.758  1.00 77.81           O  
ATOM     20  N   THR A   4      50.535  -7.386  11.658  1.00 82.47           N  
ATOM     21  CA  THR A   4      51.922  -7.840  11.651  1.00 82.47           C  
ATOM     22  C   THR A   4      52.190  -8.776  12.827  1.00 82.47           C  
ATOM     23  O   THR A   4      51.846  -8.461  13.968  1.00 82.47           O  
ATOM     24  CB  THR A   4      52.899  -6.652  11.704  1.00 82.47           C  
ATOM     25  CG2 THR A   4      54.337  -7.112  11.490  1.00 82.47           C  
ATOM     26  OG1 THR A   4      52.553  -5.710  10.681  1.00 82.47           O  
ATOM     27  N   ASN A   5      52.838  -9.889  12.421  1.00 81.13           N  
ATOM     28  CA  ASN A   5      53.135 -10.910  13.419  1.00 81.13           C  
ATOM     29  C   ASN A   5      54.627 -10.966  13.738  1.00 81.13           C  
ATOM     30  O   ASN A   5      55.458 -11.028  12.830  1.00 81.13           O  
ATOM     31  CB  ASN A   5      52.642 -12.281  12.949  1.00 81.13           C  
ATOM     32  CG  ASN A   5      51.154 -12.297  12.658  1.00 81.13           C  
ATOM     33  ND2 ASN A   5      50.796 -12.604  11.417  1.00 81.13           N  
ATOM     34  OD1 ASN A   5      50.334 -12.035  13.542  1.00 81.13           O  
ATOM     35  N   PHE A   6      54.993 -10.818  14.996  1.00 81.07           N  
ATOM     36  CA  PHE A   6      56.341 -11.084  15.485  1.00 81.07           C  
ATOM     37  C   PHE A   6      56.394 -12.415  16.226  1.00 81.07           C  
ATOM     38  O   PHE A   6      55.460 -12.766  16.950  1.00 81.07           O  
ATOM     39  CB  PHE A   6      56.815  -9.953  16.402  1.00 81.07           C  
ATOM     40  CG  PHE A   6      56.845  -8.604  15.737  1.00 81.07           C  
ATOM     41  CD1 PHE A   6      57.995  -8.151  15.102  1.00 81.07           C  
ATOM     42  CD2 PHE A   6      55.721  -7.787  15.744  1.00 81.07           C  
ATOM     43  CE1 PHE A   6      58.026  -6.902  14.486  1.00 81.07           C  
ATOM     44  CE2 PHE A   6      55.744  -6.539  15.129  1.00 81.07           C  
ATOM     45  CZ  PHE A   6      56.898  -6.097  14.501  1.00 81.07           C  
ATOM     46  N   HIS A   7      57.594 -13.195  15.786  1.00 79.32           N  
ATOM     47  CA  HIS A   7      57.792 -14.434  16.531  1.00 79.32           C  
ATOM     48  C   HIS A   7      59.119 -14.420  17.281  1.00 79.32           C  
ATOM     49  O   HIS A   7      60.161 -14.101  16.703  1.00 79.32           O  
ATOM     50  CB  HIS A   7      57.732 -15.640  15.591  1.00 79.32           C  
ATOM     51  CG  HIS A   7      56.440 -15.757  14.848  1.00 79.32           C  
ATOM     52  CD2 HIS A   7      56.076 -15.314  13.621  1.00 79.32           C  
ATOM     53  ND1 HIS A   7      55.337 -16.396  15.371  1.00 79.32           N  
ATOM     54  CE1 HIS A   7      54.346 -16.342  14.495  1.00 79.32           C  
ATOM     55  NE2 HIS A   7      54.769 -15.691  13.425  1.00 79.32           N  
ATOM     56  N   LEU A   8      58.910 -14.643  18.580  1.00 77.97           N  
ATOM     57  CA  LEU A   8      60.110 -14.991  19.335  1.00 77.97           C  
ATOM     58  C   LEU A   8      60.140 -16.482  19.651  1.00 77.97           C  
ATOM     59  O   LEU A   8      59.277 -16.986  20.373  1.00 77.97           O  
ATOM     60  CB  LEU A   8      60.179 -14.181  20.633  1.00 77.97           C  
ATOM     61  CG  LEU A   8      61.426 -14.389  21.495  1.00 77.97           C  
ATOM     62  CD1 LEU A   8      62.642 -13.751  20.831  1.00 77.97           C  
ATOM     63  CD2 LEU A   8      61.212 -13.816  22.892  1.00 77.97           C  
ATOM     64  N   ILE A   9      61.198 -17.140  19.046  1.00 78.51           N  
ATOM     65  CA  ILE A   9      61.274 -18.583  19.243  1.00 78.51           C  
ATOM     66  C   ILE A   9      62.358 -18.907  20.269  1.00 78.51           C  
ATOM     67  O   ILE A   9      63.501 -18.464  20.136  1.00 78.51           O  
ATOM     68  CB  ILE A   9      61.556 -19.321  17.915  1.00 78.51           C  
ATOM     69  CG1 ILE A   9      60.501 -18.951  16.864  1.00 78.51           C  
ATOM     70  CG2 ILE A   9      61.599 -20.836  18.137  1.00 78.51           C  
ATOM     71  CD1 ILE A   9      60.835 -19.429  15.459  1.00 78.51           C  
ATOM     72  N   ASN A  10      61.907 -19.614  21.313  1.00 76.84           N  
ATOM     73  CA  ASN A  10      62.818 -20.194  22.292  1.00 76.84           C  
ATOM     74  C   ASN A  10      63.566 -19.117  23.071  1.00 76.84           C  
ATOM     75  O   ASN A  10      64.750 -19.274  23.376  1.00 76.84           O  
ATOM     76  CB  ASN A  10      63.809 -21.140  21.609  1.00 76.84           C  
ATOM     77  CG  ASN A  10      63.142 -22.385  21.056  1.00 76.84           C  
ATOM     78  ND2 ASN A  10      63.652 -22.883  19.937  1.00 76.84           N  
ATOM     79  OD1 ASN A  10      62.175 -22.893  21.630  1.00 76.84           O  
ATOM     80  N   GLY A  11      63.060 -17.996  23.235  1.00 73.86           N  
ATOM     81  CA  GLY A  11      63.688 -16.972  24.056  1.00 73.86           C  
ATOM     82  C   GLY A  11      63.514 -17.210  25.544  1.00 73.86           C  
ATOM     83  O   GLY A  11      62.666 -18.005  25.955  1.00 73.86           O  
ATOM     84  N   SER A  12      64.513 -16.858  26.358  1.00 81.03           N  
ATOM     85  CA  SER A  12      64.399 -16.958  27.809  1.00 81.03           C  
ATOM     86  C   SER A  12      63.187 -16.188  28.323  1.00 81.03           C  
ATOM     87  O   SER A  12      62.657 -15.317  27.629  1.00 81.03           O  
ATOM     88  CB  SER A  12      65.668 -16.436  28.484  1.00 81.03           C  
ATOM     89  OG  SER A  12      65.790 -15.034  28.309  1.00 81.03           O  
ATOM     90  N   GLU A  13      62.511 -16.672  29.407  1.00 84.53           N  
ATOM     91  CA  GLU A  13      61.383 -15.986  30.029  1.00 84.53           C  
ATOM     92  C   GLU A  13      61.679 -14.501  30.225  1.00 84.53           C  
ATOM     93  O   GLU A  13      60.813 -13.656  29.994  1.00 84.53           O  
ATOM     94  CB  GLU A  13      61.035 -16.633  31.373  1.00 84.53           C  
ATOM     95  CG  GLU A  13      59.773 -16.076  32.015  1.00 84.53           C  
ATOM     96  CD  GLU A  13      58.509 -16.403  31.236  1.00 84.53           C  
ATOM     97  OE1 GLU A  13      57.450 -15.798  31.516  1.00 84.53           O  
ATOM     98  OE2 GLU A  13      58.578 -17.272  30.339  1.00 84.53           O1-
ATOM     99  N   GLU A  14      62.925 -14.286  30.540  1.00 81.83           N  
ATOM    100  CA  GLU A  14      63.357 -12.909  30.760  1.00 81.83           C  
ATOM    101  C   GLU A  14      63.306 -12.102  29.466  1.00 81.83           C  
ATOM    102  O   GLU A  14      62.830 -10.964  29.457  1.00 81.83           O  
ATOM    103  CB  GLU A  14      64.772 -12.876  31.345  1.00 81.83           C  
ATOM    104  CG  GLU A  14      65.215 -11.495  31.804  1.00 81.83           C  
ATOM    105  CD  GLU A  14      66.596 -11.489  32.441  1.00 81.83           C  
ATOM    106  OE1 GLU A  14      67.042 -10.419  32.913  1.00 81.83           O  
ATOM    107  OE2 GLU A  14      67.237 -12.563  32.468  1.00 81.83           O1-
ATOM    108  N   ALA A  15      63.811 -12.659  28.342  1.00 81.80           N  
ATOM    109  CA  ALA A  15      63.795 -12.000  27.039  1.00 81.80           C  
ATOM    110  C   ALA A  15      62.366 -11.739  26.573  1.00 81.80           C  
ATOM    111  O   ALA A  15      62.066 -10.668  26.040  1.00 81.80           O  
ATOM    112  CB  ALA A  15      64.542 -12.842  26.007  1.00 81.80           C  
ATOM    113  N   ARG A  16      61.480 -12.619  26.874  1.00 82.61           N  
ATOM    114  CA  ARG A  16      60.080 -12.498  26.484  1.00 82.61           C  
ATOM    115  C   ARG A  16      59.396 -11.366  27.241  1.00 82.61           C  
ATOM    116  O   ARG A  16      58.608 -10.612  26.665  1.00 82.61           O  
ATOM    117  CB  ARG A  16      59.338 -13.814  26.726  1.00 82.61           C  
ATOM    118  CG  ARG A  16      59.662 -14.900  25.712  1.00 82.61           C  
ATOM    119  CD  ARG A  16      58.765 -16.117  25.883  1.00 82.61           C  
ATOM    120  NE  ARG A  16      59.278 -17.027  26.903  1.00 82.61           N  
ATOM    121  CZ  ARG A  16      58.734 -18.199  27.218  1.00 82.61           C  
ATOM    122  NH1 ARG A  16      57.643 -18.630  26.593  1.00 82.61           N1+
ATOM    123  NH2 ARG A  16      59.284 -18.948  28.163  1.00 82.61           N  
ATOM    124  N   GLN A  17      59.622 -11.223  28.489  1.00 83.84           N  
ATOM    125  CA  GLN A  17      59.065 -10.165  29.325  1.00 83.84           C  
ATOM    126  C   GLN A  17      59.521  -8.788  28.850  1.00 83.84           C  
ATOM    127  O   GLN A  17      58.731  -7.842  28.822  1.00 83.84           O  
ATOM    128  CB  GLN A  17      59.459 -10.373  30.788  1.00 83.84           C  
ATOM    129  CG  GLN A  17      58.718 -11.517  31.468  1.00 83.84           C  
ATOM    130  CD  GLN A  17      59.164 -11.735  32.902  1.00 83.84           C  
ATOM    131  NE2 GLN A  17      58.573 -12.724  33.563  1.00 83.84           N  
ATOM    132  OE1 GLN A  17      60.034 -11.021  33.411  1.00 83.84           O  
ATOM    133  N   ILE A  18      60.789  -8.776  28.469  1.00 83.75           N  
ATOM    134  CA  ILE A  18      61.370  -7.524  27.999  1.00 83.75           C  
ATOM    135  C   ILE A  18      60.719  -7.114  26.681  1.00 83.75           C  
ATOM    136  O   ILE A  18      60.318  -5.960  26.511  1.00 83.75           O  
ATOM    137  CB  ILE A  18      62.901  -7.642  27.825  1.00 83.75           C  
ATOM    138  CG1 ILE A  18      63.583  -7.807  29.189  1.00 83.75           C  
ATOM    139  CG2 ILE A  18      63.456  -6.424  27.081  1.00 83.75           C  
ATOM    140  CD1 ILE A  18      65.060  -8.164  29.104  1.00 83.75           C  
ATOM    141  N   ILE A  19      60.580  -8.115  25.838  1.00 86.10           N  
ATOM    142  CA  ILE A  19      60.015  -7.859  24.518  1.00 86.10           C  
ATOM    143  C   ILE A  19      58.552  -7.445  24.654  1.00 86.10           C  
ATOM    144  O   ILE A  19      58.103  -6.505  23.994  1.00 86.10           O  
ATOM    145  CB  ILE A  19      60.138  -9.098  23.601  1.00 86.10           C  
ATOM    146  CG1 ILE A  19      61.607  -9.359  23.250  1.00 86.10           C  
ATOM    147  CG2 ILE A  19      59.295  -8.918  22.335  1.00 86.10           C  
ATOM    148  CD1 ILE A  19      61.838 -10.651  22.479  1.00 86.10           C  
ATOM    149  N   GLU A  20      57.830  -8.097  25.490  1.00 87.06           N  
ATOM    150  CA  GLU A  20      56.432  -7.760  25.743  1.00 87.06           C  
ATOM    151  C   GLU A  20      56.286  -6.312  26.200  1.00 87.06           C  
ATOM    152  O   GLU A  20      55.420  -5.585  25.710  1.00 87.06           O  
ATOM    153  CB  GLU A  20      55.832  -8.705  26.789  1.00 87.06           C  
ATOM    154  CG  GLU A  20      55.550 -10.104  26.263  1.00 87.06           C  
ATOM    155  CD  GLU A  20      54.982 -11.038  27.320  1.00 87.06           C  
ATOM    156  OE1 GLU A  20      54.686 -12.212  26.998  1.00 87.06           O  
ATOM    157  OE2 GLU A  20      54.829 -10.593  28.479  1.00 87.06           O1-
ATOM    158  N   LYS A  21      57.066  -5.975  27.102  1.00 87.15           N  
ATOM    159  CA  LYS A  21      57.035  -4.626  27.660  1.00 87.15           C  
ATOM    160  C   LYS A  21      57.338  -3.581  26.589  1.00 87.15           C  
ATOM    161  O   LYS A  21      56.670  -2.548  26.516  1.00 87.15           O  
ATOM    162  CB  LYS A  21      58.030  -4.499  28.814  1.00 87.15           C  
ATOM    163  CG  LYS A  21      57.862  -3.233  29.641  1.00 87.15           C  
ATOM    164  CD  LYS A  21      58.803  -3.218  30.838  1.00 87.15           C  
ATOM    165  CE  LYS A  21      58.689  -1.918  31.623  1.00 87.15           C  
ATOM    166  NZ  LYS A  21      59.619  -1.893  32.792  1.00 87.15           N1+
ATOM    167  N   ILE A  22      58.286  -3.874  25.756  1.00 86.19           N  
ATOM    168  CA  ILE A  22      58.726  -2.951  24.715  1.00 86.19           C  
ATOM    169  C   ILE A  22      57.618  -2.773  23.680  1.00 86.19           C  
ATOM    170  O   ILE A  22      57.264  -1.645  23.328  1.00 86.19           O  
ATOM    171  CB  ILE A  22      60.023  -3.445  24.033  1.00 86.19           C  
ATOM    172  CG1 ILE A  22      61.204  -3.361  25.007  1.00 86.19           C  
ATOM    173  CG2 ILE A  22      60.304  -2.640  22.761  1.00 86.19           C  
ATOM    174  CD1 ILE A  22      62.483  -4.002  24.485  1.00 86.19           C  
ATOM    175  N   VAL A  23      57.193  -3.930  23.237  1.00 85.56           N  
ATOM    176  CA  VAL A  23      56.164  -3.898  22.204  1.00 85.56           C  
ATOM    177  C   VAL A  23      54.919  -3.193  22.737  1.00 85.56           C  
ATOM    178  O   VAL A  23      54.302  -2.391  22.031  1.00 85.56           O  
ATOM    179  CB  VAL A  23      55.805  -5.319  21.716  1.00 85.56           C  
ATOM    180  CG1 VAL A  23      54.597  -5.281  20.780  1.00 85.56           C  
ATOM    181  CG2 VAL A  23      57.003  -5.963  21.021  1.00 85.56           C  
ATOM    182  N   GLU A  24      54.590  -3.483  23.982  1.00 87.03           N  
ATOM    183  CA  GLU A  24      53.448  -2.839  24.623  1.00 87.03           C  
ATOM    184  C   GLU A  24      53.631  -1.326  24.688  1.00 87.03           C  
ATOM    185  O   GLU A  24      52.699  -0.570  24.405  1.00 87.03           O  
ATOM    186  CB  GLU A  24      53.232  -3.404  26.029  1.00 87.03           C  
ATOM    187  CG  GLU A  24      51.896  -3.021  26.648  1.00 87.03           C  
ATOM    188  CD  GLU A  24      51.605  -3.751  27.950  1.00 87.03           C  
ATOM    189  OE1 GLU A  24      50.470  -3.641  28.467  1.00 87.03           O  
ATOM    190  OE2 GLU A  24      52.520  -4.439  28.456  1.00 87.03           O1-
ATOM    191  N   GLU A  25      54.753  -0.954  25.073  1.00 85.49           N  
ATOM    192  CA  GLU A  25      55.059   0.466  25.207  1.00 85.49           C  
ATOM    193  C   GLU A  25      54.991   1.175  23.857  1.00 85.49           C  
ATOM    194  O   GLU A  25      54.418   2.262  23.748  1.00 85.49           O  
ATOM    195  CB  GLU A  25      56.440   0.663  25.834  1.00 85.49           C  
ATOM    196  CG  GLU A  25      56.732   2.100  26.243  1.00 85.49           C  
ATOM    197  CD  GLU A  25      58.077   2.266  26.932  1.00 85.49           C  
ATOM    198  OE1 GLU A  25      58.468   3.418  27.229  1.00 85.49           O  
ATOM    199  OE2 GLU A  25      58.746   1.237  27.176  1.00 85.49           O1-
ATOM    200  N   VAL A  26      55.615   0.601  22.863  1.00 83.26           N  
ATOM    201  CA  VAL A  26      55.639   1.188  21.527  1.00 83.26           C  
ATOM    202  C   VAL A  26      54.221   1.253  20.965  1.00 83.26           C  
ATOM    203  O   VAL A  26      53.837   2.248  20.345  1.00 83.26           O  
ATOM    204  CB  VAL A  26      56.553   0.388  20.573  1.00 83.26           C  
ATOM    205  CG1 VAL A  26      56.432   0.911  19.143  1.00 83.26           C  
ATOM    206  CG2 VAL A  26      58.004   0.451  21.047  1.00 83.26           C  
ATOM    207  N   ALA A  27      53.522   0.153  21.133  1.00 83.18           N  
ATOM    208  CA  ALA A  27      52.135   0.087  20.678  1.00 83.18           C  
ATOM    209  C   ALA A  27      51.281   1.148  21.365  1.00 83.18           C  
ATOM    210  O   ALA A  27      50.429   1.775  20.732  1.00 83.18           O  
ATOM    211  CB  ALA A  27      51.558  -1.303  20.933  1.00 83.18           C  
ATOM    212  N   ARG A  28      51.399   1.335  22.653  1.00 83.55           N  
ATOM    213  CA  ARG A  28      50.685   2.343  23.429  1.00 83.55           C  
ATOM    214  C   ARG A  28      50.939   3.741  22.877  1.00 83.55           C  
ATOM    215  O   ARG A  28      50.003   4.524  22.695  1.00 83.55           O  
ATOM    216  CB  ARG A  28      51.096   2.279  24.902  1.00 83.55           C  
ATOM    217  CG  ARG A  28      50.269   3.173  25.812  1.00 83.55           C  
ATOM    218  CD  ARG A  28      50.710   3.061  27.265  1.00 83.55           C  
ATOM    219  NE  ARG A  28      52.114   3.426  27.431  1.00 83.55           N  
ATOM    220  CZ  ARG A  28      52.749   3.482  28.599  1.00 83.55           C  
ATOM    221  NH1 ARG A  28      52.116   3.197  29.730  1.00 83.55           N1+
ATOM    222  NH2 ARG A  28      54.028   3.826  28.636  1.00 83.55           N  
ATOM    223  N   LYS A  29      52.109   4.066  22.555  1.00 83.37           N  
ATOM    224  CA  LYS A  29      52.491   5.381  22.049  1.00 83.37           C  
ATOM    225  C   LYS A  29      51.928   5.616  20.650  1.00 83.37           C  
ATOM    226  O   LYS A  29      51.585   6.746  20.295  1.00 83.37           O  
ATOM    227  CB  LYS A  29      54.013   5.529  22.033  1.00 83.37           C  
ATOM    228  CG  LYS A  29      54.629   5.739  23.409  1.00 83.37           C  
ATOM    229  CD  LYS A  29      56.134   5.964  23.319  1.00 83.37           C  
ATOM    230  CE  LYS A  29      56.753   6.160  24.695  1.00 83.37           C  
ATOM    231  NZ  LYS A  29      58.232   6.356  24.614  1.00 83.37           N1+
ATOM    232  N   ALA A  30      51.847   4.552  19.979  1.00 82.63           N  
ATOM    233  CA  ALA A  30      51.370   4.666  18.604  1.00 82.63           C  
ATOM    234  C   ALA A  30      49.848   4.579  18.542  1.00 82.63           C  
ATOM    235  O   ALA A  30      49.245   4.851  17.501  1.00 82.63           O  
ATOM    236  CB  ALA A  30      51.997   3.584  17.730  1.00 82.63           C  
ATOM    237  N   GLY A  31      49.204   4.271  19.733  1.00 81.26           N  
ATOM    238  CA  GLY A  31      47.764   4.083  19.805  1.00 81.26           C  
ATOM    239  C   GLY A  31      47.293   2.815  19.120  1.00 81.26           C  
ATOM    240  O   GLY A  31      46.224   2.795  18.506  1.00 81.26           O  
ATOM    241  N   THR A  32      48.169   1.760  19.015  1.00 85.90           N  
ATOM    242  CA  THR A  32      47.807   0.505  18.365  1.00 85.90           C  
ATOM    243  C   THR A  32      47.590  -0.597  19.399  1.00 85.90           C  
ATOM    244  O   THR A  32      48.125  -0.529  20.508  1.00 85.90           O  
ATOM    245  CB  THR A  32      48.886   0.065  17.359  1.00 85.90           C  
ATOM    246  CG2 THR A  32      49.024   1.073  16.223  1.00 85.90           C  
ATOM    247  OG1 THR A  32      50.143  -0.050  18.037  1.00 85.90           O  
ATOM    248  N   GLU A  33      46.670  -1.510  19.115  1.00 84.98           N  
ATOM    249  CA  GLU A  33      46.373  -2.653  19.974  1.00 84.98           C  
ATOM    250  C   GLU A  33      47.365  -3.790  19.743  1.00 84.98           C  
ATOM    251  O   GLU A  33      47.728  -4.081  18.600  1.00 84.98           O  
ATOM    252  CB  GLU A  33      44.944  -3.146  19.737  1.00 84.98           C  
ATOM    253  CG  GLU A  33      43.872  -2.155  20.171  1.00 84.98           C  
ATOM    254  CD  GLU A  33      42.457  -2.660  19.933  1.00 84.98           C  
ATOM    255  OE1 GLU A  33      41.498  -2.039  20.444  1.00 84.98           O  
ATOM    256  OE2 GLU A  33      42.308  -3.685  19.231  1.00 84.98           O1-
ATOM    257  N   VAL A  34      47.949  -4.334  20.841  1.00 87.27           N  
ATOM    258  CA  VAL A  34      48.906  -5.434  20.787  1.00 87.27           C  
ATOM    259  C   VAL A  34      48.337  -6.653  21.510  1.00 87.27           C  
ATOM    260  O   VAL A  34      47.709  -6.519  22.563  1.00 87.27           O  
ATOM    261  CB  VAL A  34      50.266  -5.034  21.404  1.00 87.27           C  
ATOM    262  CG1 VAL A  34      51.202  -6.239  21.474  1.00 87.27           C  
ATOM    263  CG2 VAL A  34      50.905  -3.904  20.598  1.00 87.27           C  
ATOM    264  N   HIS A  35      48.383  -7.808  20.857  1.00 85.86           N  
ATOM    265  CA  HIS A  35      47.979  -9.081  21.444  1.00 85.86           C  
ATOM    266  C   HIS A  35      49.169 -10.023  21.589  1.00 85.86           C  
ATOM    267  O   HIS A  35      49.908 -10.249  20.628  1.00 85.86           O  
ATOM    268  CB  HIS A  35      46.888  -9.739  20.597  1.00 85.86           C  
ATOM    269  CG  HIS A  35      45.610  -8.962  20.555  1.00 85.86           C  
ATOM    270  CD2 HIS A  35      45.091  -8.155  19.600  1.00 85.86           C  
ATOM    271  ND1 HIS A  35      44.704  -8.967  21.593  1.00 85.86           N  
ATOM    272  CE1 HIS A  35      43.678  -8.193  21.276  1.00 85.86           C  
ATOM    273  NE2 HIS A  35      43.889  -7.689  20.072  1.00 85.86           N  
ATOM    274  N   PHE A  36      49.303 -10.566  22.873  1.00 88.50           N  
ATOM    275  CA  PHE A  36      50.398 -11.494  23.132  1.00 88.50           C  
ATOM    276  C   PHE A  36      49.873 -12.915  23.301  1.00 88.50           C  
ATOM    277  O   PHE A  36      48.898 -13.141  24.020  1.00 88.50           O  
ATOM    278  CB  PHE A  36      51.180 -11.071  24.379  1.00 88.50           C  
ATOM    279  CG  PHE A  36      51.761  -9.686  24.289  1.00 88.50           C  
ATOM    280  CD1 PHE A  36      52.986  -9.469  23.670  1.00 88.50           C  
ATOM    281  CD2 PHE A  36      51.081  -8.600  24.826  1.00 88.50           C  
ATOM    282  CE1 PHE A  36      53.526  -8.187  23.587  1.00 88.50           C  
ATOM    283  CE2 PHE A  36      51.614  -7.316  24.745  1.00 88.50           C  
ATOM    284  CZ  PHE A  36      52.837  -7.112  24.127  1.00 88.50           C  
ATOM    285  N   GLU A  37      50.353 -13.824  22.521  1.00 91.30           N  
ATOM    286  CA  GLU A  37      50.060 -15.243  22.696  1.00 91.30           C  
ATOM    287  C   GLU A  37      51.329 -16.039  22.985  1.00 91.30           C  
ATOM    288  O   GLU A  37      52.313 -15.937  22.250  1.00 91.30           O  
ATOM    289  CB  GLU A  37      49.359 -15.804  21.455  1.00 91.30           C  
ATOM    290  CG  GLU A  37      48.650 -17.129  21.694  1.00 91.30           C  
ATOM    291  CD  GLU A  37      47.777 -17.562  20.527  1.00 91.30           C  
ATOM    292  OE1 GLU A  37      47.117 -18.622  20.624  1.00 91.30           O  
ATOM    293  OE2 GLU A  37      47.754 -16.837  19.508  1.00 91.30           O1-
ATOM    294  N   LYS A  38      51.215 -16.808  24.119  1.00 86.84           N  
ATOM    295  CA  LYS A  38      52.338 -17.653  24.515  1.00 86.84           C  
ATOM    296  C   LYS A  38      52.053 -19.122  24.216  1.00 86.84           C  
ATOM    297  O   LYS A  38      50.988 -19.637  24.562  1.00 86.84           O  
ATOM    298  CB  LYS A  38      52.647 -17.471  26.002  1.00 86.84           C  
ATOM    299  CG  LYS A  38      53.066 -16.059  26.379  1.00 86.84           C  
ATOM    300  CD  LYS A  38      53.303 -15.927  27.878  1.00 86.84           C  
ATOM    301  CE  LYS A  38      53.611 -14.489  28.272  1.00 86.84           C  
ATOM    302  NZ  LYS A  38      53.833 -14.354  29.743  1.00 86.84           N1+
ATOM    303  N   SER A  39      52.787 -19.752  23.264  1.00 81.58           N  
ATOM    304  CA  SER A  39      52.693 -21.191  23.043  1.00 81.58           C  
ATOM    305  C   SER A  39      54.069 -21.846  23.073  1.00 81.58           C  
ATOM    306  O   SER A  39      55.008 -21.363  22.436  1.00 81.58           O  
ATOM    307  CB  SER A  39      52.010 -21.484  21.706  1.00 81.58           C  
ATOM    308  OG  SER A  39      52.804 -21.026  20.625  1.00 81.58           O  
ATOM    309  N   ASP A  40      54.251 -22.907  24.004  1.00 80.14           N  
ATOM    310  CA  ASP A  40      55.350 -23.859  24.129  1.00 80.14           C  
ATOM    311  C   ASP A  40      56.671 -23.234  23.688  1.00 80.14           C  
ATOM    312  O   ASP A  40      57.313 -23.722  22.755  1.00 80.14           O  
ATOM    313  CB  ASP A  40      55.063 -25.119  23.308  1.00 80.14           C  
ATOM    314  CG  ASP A  40      54.004 -26.008  23.936  1.00 80.14           C  
ATOM    315  OD1 ASP A  40      53.720 -25.858  25.144  1.00 80.14           O  
ATOM    316  OD2 ASP A  40      53.450 -26.868  23.218  1.00 80.14           O1-
ATOM    317  N   GLY A  41      57.115 -22.123  24.247  1.00 76.47           N  
ATOM    318  CA  GLY A  41      58.429 -21.540  24.032  1.00 76.47           C  
ATOM    319  C   GLY A  41      58.427 -20.424  23.004  1.00 76.47           C  
ATOM    320  O   GLY A  41      59.471 -19.840  22.711  1.00 76.47           O  
ATOM    321  N   THR A  42      57.242 -20.227  22.340  1.00 81.89           N  
ATOM    322  CA  THR A  42      57.127 -19.204  21.307  1.00 81.89           C  
ATOM    323  C   THR A  42      56.203 -18.078  21.761  1.00 81.89           C  
ATOM    324  O   THR A  42      55.112 -18.333  22.276  1.00 81.89           O  
ATOM    325  CB  THR A  42      56.605 -19.800  19.987  1.00 81.89           C  
ATOM    326  CG2 THR A  42      56.612 -18.758  18.873  1.00 81.89           C  
ATOM    327  OG1 THR A  42      57.439 -20.900  19.603  1.00 81.89           O  
ATOM    328  N   LEU A  43      56.761 -16.846  21.760  1.00 83.24           N  
ATOM    329  CA  LEU A  43      55.946 -15.659  21.990  1.00 83.24           C  
ATOM    330  C   LEU A  43      55.492 -15.047  20.667  1.00 83.24           C  
ATOM    331  O   LEU A  43      56.320 -14.720  19.814  1.00 83.24           O  
ATOM    332  CB  LEU A  43      56.724 -14.622  22.804  1.00 83.24           C  
ATOM    333  CG  LEU A  43      56.001 -13.307  23.098  1.00 83.24           C  
ATOM    334  CD1 LEU A  43      54.819 -13.550  24.031  1.00 83.24           C  
ATOM    335  CD2 LEU A  43      56.963 -12.290  23.699  1.00 83.24           C  
ATOM    336  N   GLU A  44      54.158 -15.201  20.436  1.00 86.65           N  
ATOM    337  CA  GLU A  44      53.575 -14.556  19.264  1.00 86.65           C  
ATOM    338  C   GLU A  44      53.006 -13.184  19.614  1.00 86.65           C  
ATOM    339  O   GLU A  44      52.223 -13.054  20.557  1.00 86.65           O  
ATOM    340  CB  GLU A  44      52.483 -15.438  18.652  1.00 86.65           C  
ATOM    341  CG  GLU A  44      52.027 -14.984  17.273  1.00 86.65           C  
ATOM    342  CD  GLU A  44      51.026 -15.930  16.631  1.00 86.65           C  
ATOM    343  OE1 GLU A  44      50.593 -15.670  15.485  1.00 86.65           O  
ATOM    344  OE2 GLU A  44      50.670 -16.940  17.279  1.00 86.65           O1-
ATOM    345  N   ILE A  45      53.474 -12.139  18.891  1.00 85.09           N  
ATOM    346  CA  ILE A  45      53.028 -10.763  19.080  1.00 85.09           C  
ATOM    347  C   ILE A  45      52.260 -10.295  17.847  1.00 85.09           C  
ATOM    348  O   ILE A  45      52.795 -10.299  16.736  1.00 85.09           O  
ATOM    349  CB  ILE A  45      54.218  -9.817  19.362  1.00 85.09           C  
ATOM    350  CG1 ILE A  45      55.064 -10.355  20.521  1.00 85.09           C  
ATOM    351  CG2 ILE A  45      53.721  -8.399  19.658  1.00 85.09           C  
ATOM    352  CD1 ILE A  45      56.410  -9.660  20.678  1.00 85.09           C  
ATOM    353  N   ARG A  46      50.991  -9.982  18.146  1.00 84.22           N  
ATOM    354  CA  ARG A  46      50.160  -9.476  17.059  1.00 84.22           C  
ATOM    355  C   ARG A  46      49.833  -8.001  17.261  1.00 84.22           C  
ATOM    356  O   ARG A  46      49.230  -7.625  18.268  1.00 84.22           O  
ATOM    357  CB  ARG A  46      48.868 -10.288  16.947  1.00 84.22           C  
ATOM    358  CG  ARG A  46      49.084 -11.735  16.532  1.00 84.22           C  
ATOM    359  CD  ARG A  46      47.769 -12.493  16.422  1.00 84.22           C  
ATOM    360  NE  ARG A  46      47.986 -13.923  16.220  1.00 84.22           N  
ATOM    361  CZ  ARG A  46      47.021 -14.813  16.009  1.00 84.22           C  
ATOM    362  NH1 ARG A  46      45.748 -14.437  15.965  1.00 84.22           N1+
ATOM    363  NH2 ARG A  46      47.330 -16.090  15.838  1.00 84.22           N  
ATOM    364  N   VAL A  47      50.316  -7.186  16.299  1.00 81.12           N  
ATOM    365  CA  VAL A  47      50.049  -5.755  16.382  1.00 81.12           C  
ATOM    366  C   VAL A  47      49.128  -5.333  15.240  1.00 81.12           C  
ATOM    367  O   VAL A  47      49.433  -5.568  14.069  1.00 81.12           O  
ATOM    368  CB  VAL A  47      51.355  -4.930  16.346  1.00 81.12           C  
ATOM    369  CG1 VAL A  47      51.064  -3.447  16.574  1.00 81.12           C  
ATOM    370  CG2 VAL A  47      52.342  -5.450  17.389  1.00 81.12           C  
ATOM    371  N   LYS A  48      47.888  -4.785  15.609  1.00 79.23           N  
ATOM    372  CA  LYS A  48      46.941  -4.318  14.601  1.00 79.23           C  
ATOM    373  C   LYS A  48      47.321  -2.932  14.091  1.00 79.23           C  
ATOM    374  O   LYS A  48      47.740  -2.071  14.867  1.00 79.23           O  
ATOM    375  CB  LYS A  48      45.521  -4.297  15.168  1.00 79.23           C  
ATOM    376  CG  LYS A  48      44.873  -5.670  15.268  1.00 79.23           C  
ATOM    377  CD  LYS A  48      43.405  -5.569  15.661  1.00 79.23           C  
ATOM    378  CE  LYS A  48      42.765  -6.944  15.796  1.00 79.23           C  
ATOM    379  NZ  LYS A  48      41.327  -6.850  16.187  1.00 79.23           N1+
ATOM    380  N   ASN A  49      47.311  -2.714  12.738  1.00 75.82           N  
ATOM    381  CA  ASN A  49      47.488  -1.429  12.071  1.00 75.82           C  
ATOM    382  C   ASN A  49      48.936  -0.955  12.144  1.00 75.82           C  
ATOM    383  O   ASN A  49      49.200   0.198  12.491  1.00 75.82           O  
ATOM    384  CB  ASN A  49      46.554  -0.377  12.674  1.00 75.82           C  
ATOM    385  CG  ASN A  49      45.096  -0.634  12.346  1.00 75.82           C  
ATOM    386  ND2 ASN A  49      44.204  -0.198  13.227  1.00 75.82           N  
ATOM    387  OD1 ASN A  49      44.775  -1.219  11.308  1.00 75.82           O  
ATOM    388  N   LEU A  50      49.799  -1.974  11.953  1.00 74.83           N  
ATOM    389  CA  LEU A  50      51.197  -1.566  12.049  1.00 74.83           C  
ATOM    390  C   LEU A  50      51.680  -0.967  10.732  1.00 74.83           C  
ATOM    391  O   LEU A  50      51.587  -1.608   9.683  1.00 74.83           O  
ATOM    392  CB  LEU A  50      52.077  -2.758  12.435  1.00 74.83           C  
ATOM    393  CG  LEU A  50      53.431  -2.424  13.063  1.00 74.83           C  
ATOM    394  CD1 LEU A  50      53.277  -2.191  14.564  1.00 74.83           C  
ATOM    395  CD2 LEU A  50      54.436  -3.537  12.791  1.00 74.83           C  
ATOM    396  N   HIS A  51      52.028   0.200  10.623  1.00 76.30           N  
ATOM    397  CA  HIS A  51      52.720   0.824   9.500  1.00 76.30           C  
ATOM    398  C   HIS A  51      54.199   0.452   9.488  1.00 76.30           C  
ATOM    399  O   HIS A  51      54.747   0.036  10.512  1.00 76.30           O  
ATOM    400  CB  HIS A  51      52.561   2.345   9.552  1.00 76.30           C  
ATOM    401  CG  HIS A  51      51.136   2.799   9.577  1.00 76.30           C  
ATOM    402  CD2 HIS A  51      50.600   4.041   9.596  1.00 76.30           C  
ATOM    403  ND1 HIS A  51      50.076   1.920   9.588  1.00 76.30           N  
ATOM    404  CE1 HIS A  51      48.945   2.605   9.612  1.00 76.30           C  
ATOM    405  NE2 HIS A  51      49.235   3.895   9.618  1.00 76.30           N  
ATOM    406  N   GLU A  52      54.866   0.293   8.263  1.00 81.55           N  
ATOM    407  CA  GLU A  52      56.253  -0.111   8.060  1.00 81.55           C  
ATOM    408  C   GLU A  52      57.189   0.628   9.011  1.00 81.55           C  
ATOM    409  O   GLU A  52      58.109   0.032   9.574  1.00 81.55           O  
ATOM    410  CB  GLU A  52      56.677   0.134   6.608  1.00 81.55           C  
ATOM    411  CG  GLU A  52      57.979  -0.553   6.224  1.00 81.55           C  
ATOM    412  CD  GLU A  52      58.317  -0.414   4.749  1.00 81.55           C  
ATOM    413  OE1 GLU A  52      59.369  -0.938   4.314  1.00 81.55           O  
ATOM    414  OE2 GLU A  52      57.525   0.224   4.019  1.00 81.55           O1-
ATOM    415  N   GLU A  53      56.850   1.843   9.281  1.00 80.23           N  
ATOM    416  CA  GLU A  53      57.711   2.657  10.135  1.00 80.23           C  
ATOM    417  C   GLU A  53      57.644   2.192  11.587  1.00 80.23           C  
ATOM    418  O   GLU A  53      58.664   2.152  12.278  1.00 80.23           O  
ATOM    419  CB  GLU A  53      57.323   4.134  10.038  1.00 80.23           C  
ATOM    420  CG  GLU A  53      58.340   5.079  10.661  1.00 80.23           C  
ATOM    421  CD  GLU A  53      58.103   6.537  10.301  1.00 80.23           C  
ATOM    422  OE1 GLU A  53      58.906   7.403  10.718  1.00 80.23           O  
ATOM    423  OE2 GLU A  53      57.107   6.816   9.597  1.00 80.23           O1-
ATOM    424  N   LEU A  54      56.494   1.845  12.054  1.00 81.48           N  
ATOM    425  CA  LEU A  54      56.305   1.348  13.413  1.00 81.48           C  
ATOM    426  C   LEU A  54      56.999   0.003  13.600  1.00 81.48           C  
ATOM    427  O   LEU A  54      57.617  -0.242  14.639  1.00 81.48           O  
ATOM    428  CB  LEU A  54      54.814   1.216  13.733  1.00 81.48           C  
ATOM    429  CG  LEU A  54      54.456   0.951  15.196  1.00 81.48           C  
ATOM    430  CD1 LEU A  54      54.857   2.139  16.064  1.00 81.48           C  
ATOM    431  CD2 LEU A  54      52.966   0.658  15.337  1.00 81.48           C  
ATOM    432  N   GLU A  55      56.850  -0.900  12.608  1.00 82.34           N  
ATOM    433  CA  GLU A  55      57.550  -2.181  12.634  1.00 82.34           C  
ATOM    434  C   GLU A  55      59.055  -1.986  12.789  1.00 82.34           C  
ATOM    435  O   GLU A  55      59.698  -2.677  13.581  1.00 82.34           O  
ATOM    436  CB  GLU A  55      57.251  -2.983  11.365  1.00 82.34           C  
ATOM    437  CG  GLU A  55      57.920  -4.349  11.330  1.00 82.34           C  
ATOM    438  CD  GLU A  55      57.659  -5.111  10.040  1.00 82.34           C  
ATOM    439  OE1 GLU A  55      58.250  -6.198   9.847  1.00 82.34           O  
ATOM    440  OE2 GLU A  55      56.859  -4.617   9.216  1.00 82.34           O1-
ATOM    441  N   ARG A  56      59.599  -1.052  12.004  1.00 83.45           N  
ATOM    442  CA  ARG A  56      61.027  -0.761  12.057  1.00 83.45           C  
ATOM    443  C   ARG A  56      61.435  -0.265  13.440  1.00 83.45           C  
ATOM    444  O   ARG A  56      62.466  -0.678  13.975  1.00 83.45           O  
ATOM    445  CB  ARG A  56      61.405   0.275  10.996  1.00 83.45           C  
ATOM    446  CG  ARG A  56      62.904   0.467  10.830  1.00 83.45           C  
ATOM    447  CD  ARG A  56      63.224   1.524   9.782  1.00 83.45           C  
ATOM    448  NE  ARG A  56      63.042   1.011   8.427  1.00 83.45           N  
ATOM    449  CZ  ARG A  56      63.350   1.677   7.317  1.00 83.45           C  
ATOM    450  NH1 ARG A  56      63.864   2.900   7.380  1.00 83.45           N1+
ATOM    451  NH2 ARG A  56      63.142   1.115   6.135  1.00 83.45           N  
ATOM    452  N   ARG A  57      60.654   0.550  14.042  1.00 81.73           N  
ATOM    453  CA  ARG A  57      60.929   1.101  15.366  1.00 81.73           C  
ATOM    454  C   ARG A  57      60.906   0.008  16.430  1.00 81.73           C  
ATOM    455  O   ARG A  57      61.755  -0.013  17.323  1.00 81.73           O  
ATOM    456  CB  ARG A  57      59.915   2.192  15.715  1.00 81.73           C  
ATOM    457  CG  ARG A  57      60.125   3.494  14.958  1.00 81.73           C  
ATOM    458  CD  ARG A  57      59.089   4.542  15.340  1.00 81.73           C  
ATOM    459  NE  ARG A  57      59.231   5.756  14.541  1.00 81.73           N  
ATOM    460  CZ  ARG A  57      58.458   6.833  14.654  1.00 81.73           C  
ATOM    461  NH1 ARG A  57      57.468   6.866  15.538  1.00 81.73           N1+
ATOM    462  NH2 ARG A  57      58.676   7.883  13.876  1.00 81.73           N  
ATOM    463  N   ILE A  58      59.873  -0.895  16.285  1.00 84.12           N  
ATOM    464  CA  ILE A  58      59.742  -2.000  17.226  1.00 84.12           C  
ATOM    465  C   ILE A  58      60.952  -2.925  17.107  1.00 84.12           C  
ATOM    466  O   ILE A  58      61.552  -3.305  18.116  1.00 84.12           O  
ATOM    467  CB  ILE A  58      58.437  -2.792  16.991  1.00 84.12           C  
ATOM    468  CG1 ILE A  58      57.221  -1.947  17.385  1.00 84.12           C  
ATOM    469  CG2 ILE A  58      58.460  -4.114  17.764  1.00 84.12           C  
ATOM    470  CD1 ILE A  58      55.882  -2.588  17.040  1.00 84.12           C  
ATOM    471  N   LYS A  59      61.339  -3.238  15.845  1.00 83.92           N  
ATOM    472  CA  LYS A  59      62.485  -4.114  15.622  1.00 83.92           C  
ATOM    473  C   LYS A  59      63.759  -3.511  16.209  1.00 83.92           C  
ATOM    474  O   LYS A  59      64.530  -4.205  16.874  1.00 83.92           O  
ATOM    475  CB  LYS A  59      62.673  -4.382  14.128  1.00 83.92           C  
ATOM    476  CG  LYS A  59      61.717  -5.422  13.561  1.00 83.92           C  
ATOM    477  CD  LYS A  59      62.040  -5.743  12.107  1.00 83.92           C  
ATOM    478  CE  LYS A  59      61.075  -6.773  11.533  1.00 83.92           C  
ATOM    479  NZ  LYS A  59      61.406  -7.114  10.118  1.00 83.92           N1+
ATOM    480  N   LYS A  60      63.994  -2.258  16.030  1.00 84.38           N  
ATOM    481  CA  LYS A  60      65.184  -1.584  16.538  1.00 84.38           C  
ATOM    482  C   LYS A  60      65.189  -1.549  18.063  1.00 84.38           C  
ATOM    483  O   LYS A  60      66.229  -1.756  18.692  1.00 84.38           O  
ATOM    484  CB  LYS A  60      65.275  -0.162  15.981  1.00 84.38           C  
ATOM    485  CG  LYS A  60      65.744  -0.092  14.536  1.00 84.38           C  
ATOM    486  CD  LYS A  60      65.928   1.349  14.076  1.00 84.38           C  
ATOM    487  CE  LYS A  60      66.393   1.421  12.629  1.00 84.38           C  
ATOM    488  NZ  LYS A  60      66.549   2.833  12.165  1.00 84.38           N1+
ATOM    489  N   ALA A  61      64.067  -1.326  18.669  1.00 84.13           N  
ATOM    490  CA  ALA A  61      63.940  -1.267  20.123  1.00 84.13           C  
ATOM    491  C   ALA A  61      64.222  -2.627  20.754  1.00 84.13           C  
ATOM    492  O   ALA A  61      64.882  -2.712  21.792  1.00 84.13           O  
ATOM    493  CB  ALA A  61      62.548  -0.779  20.516  1.00 84.13           C  
ATOM    494  N   ILE A  62      63.737  -3.597  20.090  1.00 86.28           N  
ATOM    495  CA  ILE A  62      63.944  -4.950  20.594  1.00 86.28           C  
ATOM    496  C   ILE A  62      65.425  -5.311  20.511  1.00 86.28           C  
ATOM    497  O   ILE A  62      65.992  -5.857  21.461  1.00 86.28           O  
ATOM    498  CB  ILE A  62      63.096  -5.980  19.815  1.00 86.28           C  
ATOM    499  CG1 ILE A  62      61.606  -5.782  20.118  1.00 86.28           C  
ATOM    500  CG2 ILE A  62      63.538  -7.407  20.150  1.00 86.28           C  
ATOM    501  CD1 ILE A  62      60.682  -6.635  19.258  1.00 86.28           C  
ATOM    502  N   GLU A  63      66.040  -4.973  19.403  1.00 85.84           N  
ATOM    503  CA  GLU A  63      67.461  -5.253  19.218  1.00 85.84           C  
ATOM    504  C   GLU A  63      68.307  -4.528  20.261  1.00 85.84           C  
ATOM    505  O   GLU A  63      69.247  -5.103  20.815  1.00 85.84           O  
ATOM    506  CB  GLU A  63      67.908  -4.856  17.809  1.00 85.84           C  
ATOM    507  CG  GLU A  63      67.418  -5.798  16.720  1.00 85.84           C  
ATOM    508  CD  GLU A  63      67.771  -5.329  15.317  1.00 85.84           C  
ATOM    509  OE1 GLU A  63      67.526  -6.080  14.346  1.00 85.84           O  
ATOM    510  OE2 GLU A  63      68.299  -4.201  15.189  1.00 85.84           O1-
ATOM    511  N   ALA A  64      67.913  -3.356  20.523  1.00 85.07           N  
ATOM    512  CA  ALA A  64      68.643  -2.557  21.505  1.00 85.07           C  
ATOM    513  C   ALA A  64      68.491  -3.139  22.907  1.00 85.07           C  
ATOM    514  O   ALA A  64      69.464  -3.226  23.659  1.00 85.07           O  
ATOM    515  CB  ALA A  64      68.158  -1.109  21.478  1.00 85.07           C  
ATOM    516  N   ALA A  65      67.294  -3.547  23.237  1.00 85.99           N  
ATOM    517  CA  ALA A  65      67.008  -4.102  24.556  1.00 85.99           C  
ATOM    518  C   ALA A  65      67.742  -5.423  24.767  1.00 85.99           C  
ATOM    519  O   ALA A  65      68.303  -5.666  25.839  1.00 85.99           O  
ATOM    520  CB  ALA A  65      65.504  -4.298  24.738  1.00 85.99           C  
ATOM    521  N   LEU A  66      67.687  -6.209  23.741  1.00 86.64           N  
ATOM    522  CA  LEU A  66      68.377  -7.489  23.851  1.00 86.64           C  
ATOM    523  C   LEU A  66      69.883  -7.286  23.978  1.00 86.64           C  
ATOM    524  O   LEU A  66      70.538  -7.957  24.780  1.00 86.64           O  
ATOM    525  CB  LEU A  66      68.069  -8.369  22.637  1.00 86.64           C  
ATOM    526  CG  LEU A  66      66.660  -8.962  22.569  1.00 86.64           C  
ATOM    527  CD1 LEU A  66      66.446  -9.664  21.232  1.00 86.64           C  
ATOM    528  CD2 LEU A  66      66.429  -9.925  23.728  1.00 86.64           C  
ATOM    529  N   ALA A  67      70.403  -6.461  23.152  1.00 88.01           N  
ATOM    530  CA  ALA A  67      71.831  -6.163  23.212  1.00 88.01           C  
ATOM    531  C   ALA A  67      72.220  -5.616  24.582  1.00 88.01           C  
ATOM    532  O   ALA A  67      73.283  -5.947  25.112  1.00 88.01           O  
ATOM    533  CB  ALA A  67      72.215  -5.169  22.118  1.00 88.01           C  
ATOM    534  N   ALA A  68      71.433  -4.784  25.198  1.00 89.72           N  
ATOM    535  CA  ALA A  68      71.695  -4.223  26.521  1.00 89.72           C  
ATOM    536  C   ALA A  68      71.736  -5.318  27.583  1.00 89.72           C  
ATOM    537  O   ALA A  68      72.571  -5.281  28.490  1.00 89.72           O  
ATOM    538  CB  ALA A  68      70.635  -3.182  26.876  1.00 89.72           C  
ATOM    539  N   GLN A  69      70.846  -6.255  27.450  1.00 89.21           N  
ATOM    540  CA  GLN A  69      70.822  -7.372  28.388  1.00 89.21           C  
ATOM    541  C   GLN A  69      72.091  -8.212  28.276  1.00 89.21           C  
ATOM    542  O   GLN A  69      72.638  -8.658  29.286  1.00 89.21           O  
ATOM    543  CB  GLN A  69      69.589  -8.247  28.150  1.00 89.21           C  
ATOM    544  CG  GLN A  69      68.288  -7.619  28.629  1.00 89.21           C  
ATOM    545  CD  GLN A  69      67.122  -8.589  28.598  1.00 89.21           C  
ATOM    546  NE2 GLN A  69      66.041  -8.240  29.287  1.00 89.21           N  
ATOM    547  OE1 GLN A  69      67.192  -9.644  27.959  1.00 89.21           O  
ATOM    548  N   ILE A  70      72.442  -8.437  27.064  1.00 91.67           N  
ATOM    549  CA  ILE A  70      73.675  -9.178  26.820  1.00 91.67           C  
ATOM    550  C   ILE A  70      74.861  -8.410  27.401  1.00 91.67           C  
ATOM    551  O   ILE A  70      75.753  -9.003  28.012  1.00 91.67           O  
ATOM    552  CB  ILE A  70      73.892  -9.436  25.312  1.00 91.67           C  
ATOM    553  CG1 ILE A  70      72.799 -10.364  24.768  1.00 91.67           C  
ATOM    554  CG2 ILE A  70      75.284 -10.020  25.058  1.00 91.67           C  
ATOM    555  CD1 ILE A  70      72.822 -10.524  23.253  1.00 91.67           C  
ATOM    556  N   ALA A  71      74.870  -7.171  27.205  1.00 92.43           N  
ATOM    557  CA  ALA A  71      75.932  -6.330  27.749  1.00 92.43           C  
ATOM    558  C   ALA A  71      76.003  -6.449  29.269  1.00 92.43           C  
ATOM    559  O   ALA A  71      77.093  -6.511  29.843  1.00 92.43           O  
ATOM    560  CB  ALA A  71      75.721  -4.874  27.341  1.00 92.43           C  
ATOM    561  N   LYS A  72      74.831  -6.480  29.904  1.00 91.79           N  
ATOM    562  CA  LYS A  72      74.757  -6.631  31.354  1.00 91.79           C  
ATOM    563  C   LYS A  72      75.373  -7.953  31.801  1.00 91.79           C  
ATOM    564  O   LYS A  72      76.151  -7.990  32.756  1.00 91.79           O  
ATOM    565  CB  LYS A  72      73.306  -6.540  31.829  1.00 91.79           C  
ATOM    566  CG  LYS A  72      73.151  -6.530  33.343  1.00 91.79           C  
ATOM    567  CD  LYS A  72      71.687  -6.432  33.754  1.00 91.79           C  
ATOM    568  CE  LYS A  72      71.524  -6.511  35.266  1.00 91.79           C  
ATOM    569  NZ  LYS A  72      70.089  -6.429  35.673  1.00 91.79           N1+
ATOM    570  N   LYS A  73      74.967  -8.925  31.154  1.00 93.01           N  
ATOM    571  CA  LYS A  73      75.484 -10.246  31.501  1.00 93.01           C  
ATOM    572  C   LYS A  73      76.996 -10.315  31.296  1.00 93.01           C  
ATOM    573  O   LYS A  73      77.712 -10.888  32.118  1.00 93.01           O  
ATOM    574  CB  LYS A  73      74.793 -11.328  30.669  1.00 93.01           C  
ATOM    575  CG  LYS A  73      73.354 -11.599  31.081  1.00 93.01           C  
ATOM    576  CD  LYS A  73      72.750 -12.745  30.279  1.00 93.01           C  
ATOM    577  CE  LYS A  73      71.303 -13.005  30.677  1.00 93.01           C  
ATOM    578  NZ  LYS A  73      70.699 -14.111  29.874  1.00 93.01           N1+
ATOM    579  N   LEU A  74      77.431  -9.728  30.226  1.00 94.03           N  
ATOM    580  CA  LEU A  74      78.860  -9.705  29.931  1.00 94.03           C  
ATOM    581  C   LEU A  74      79.621  -8.908  30.985  1.00 94.03           C  
ATOM    582  O   LEU A  74      80.706  -9.310  31.411  1.00 94.03           O  
ATOM    583  CB  LEU A  74      79.111  -9.107  28.543  1.00 94.03           C  
ATOM    584  CG  LEU A  74      78.926 -10.052  27.355  1.00 94.03           C  
ATOM    585  CD1 LEU A  74      78.921  -9.265  26.048  1.00 94.03           C  
ATOM    586  CD2 LEU A  74      80.018 -11.115  27.341  1.00 94.03           C  
ATOM    587  N   ALA A  75      79.065  -7.818  31.363  1.00 93.53           N  
ATOM    588  CA  ALA A  75      79.681  -6.991  32.398  1.00 93.53           C  
ATOM    589  C   ALA A  75      79.793  -7.753  33.715  1.00 93.53           C  
ATOM    590  O   ALA A  75      80.800  -7.645  34.418  1.00 93.53           O  
ATOM    591  CB  ALA A  75      78.882  -5.705  32.596  1.00 93.53           C  
ATOM    592  N   GLU A  76      78.777  -8.499  34.046  1.00 93.94           N  
ATOM    593  CA  GLU A  76      78.786  -9.310  35.259  1.00 93.94           C  
ATOM    594  C   GLU A  76      79.870 -10.382  35.198  1.00 93.94           C  
ATOM    595  O   GLU A  76      80.561 -10.631  36.187  1.00 93.94           O  
ATOM    596  CB  GLU A  76      77.417  -9.957  35.485  1.00 93.94           C  
ATOM    597  CG  GLU A  76      76.333  -8.973  35.900  1.00 93.94           C  
ATOM    598  CD  GLU A  76      74.944  -9.592  35.935  1.00 93.94           C  
ATOM    599  OE1 GLU A  76      73.985  -8.906  36.358  1.00 93.94           O  
ATOM    600  OE2 GLU A  76      74.814 -10.771  35.538  1.00 93.94           O1-
ATOM    601  N   GLN A  77      79.938 -10.967  34.092  1.00 94.29           N  
ATOM    602  CA  GLN A  77      80.977 -11.971  33.890  1.00 94.29           C  
ATOM    603  C   GLN A  77      82.368 -11.360  34.034  1.00 94.29           C  
ATOM    604  O   GLN A  77      83.259 -11.966  34.633  1.00 94.29           O  
ATOM    605  CB  GLN A  77      80.832 -12.627  32.515  1.00 94.29           C  
ATOM    606  CG  GLN A  77      79.632 -13.555  32.401  1.00 94.29           C  
ATOM    607  CD  GLN A  77      79.476 -14.146  31.011  1.00 94.29           C  
ATOM    608  NE2 GLN A  77      78.678 -15.203  30.902  1.00 94.29           N  
ATOM    609  OE1 GLN A  77      80.068 -13.656  30.045  1.00 94.29           O  
ATOM    610  N   ILE A  78      82.590 -10.214  33.415  1.00 93.70           N  
ATOM    611  CA  ILE A  78      83.857  -9.494  33.490  1.00 93.70           C  
ATOM    612  C   ILE A  78      84.171  -9.154  34.946  1.00 93.70           C  
ATOM    613  O   ILE A  78      85.316  -9.280  35.386  1.00 93.70           O  
ATOM    614  CB  ILE A  78      83.828  -8.209  32.634  1.00 93.70           C  
ATOM    615  CG1 ILE A  78      83.791  -8.561  31.143  1.00 93.70           C  
ATOM    616  CG2 ILE A  78      85.030  -7.317  32.958  1.00 93.70           C  
ATOM    617  CD1 ILE A  78      83.498  -7.375  30.233  1.00 93.70           C  
ATOM    618  N   GLU A  79      83.193  -8.744  35.683  1.00 92.60           N  
ATOM    619  CA  GLU A  79      83.347  -8.439  37.102  1.00 92.60           C  
ATOM    620  C   GLU A  79      83.820  -9.662  37.881  1.00 92.60           C  
ATOM    621  O   GLU A  79      84.681  -9.552  38.757  1.00 92.60           O  
ATOM    622  CB  GLU A  79      82.030  -7.920  37.687  1.00 92.60           C  
ATOM    623  CG  GLU A  79      82.164  -7.349  39.090  1.00 92.60           C  
ATOM    624  CD  GLU A  79      80.854  -6.811  39.646  1.00 92.60           C  
ATOM    625  OE1 GLU A  79      80.872  -6.146  40.706  1.00 92.60           O  
ATOM    626  OE2 GLU A  79      79.801  -7.060  39.017  1.00 92.60           O1-
ATOM    627  N   ARG A  80      83.258 -10.827  37.564  1.00 91.93           N  
ATOM    628  CA  ARG A  80      83.649 -12.068  38.226  1.00 91.93           C  
ATOM    629  C   ARG A  80      85.085 -12.445  37.877  1.00 91.93           C  
ATOM    630  O   ARG A  80      85.850 -12.866  38.746  1.00 91.93           O  
ATOM    631  CB  ARG A  80      82.700 -13.205  37.841  1.00 91.93           C  
ATOM    632  CG  ARG A  80      81.316 -13.086  38.458  1.00 91.93           C  
ATOM    633  CD  ARG A  80      80.441 -14.285  38.114  1.00 91.93           C  
ATOM    634  NE  ARG A  80      79.024 -13.993  38.312  1.00 91.93           N  
ATOM    635  CZ  ARG A  80      78.037 -14.865  38.127  1.00 91.93           C  
ATOM    636  NH1 ARG A  80      78.295 -16.106  37.732  1.00 91.93           N1+
ATOM    637  NH2 ARG A  80      76.783 -14.493  38.337  1.00 91.93           N  
ATOM    638  N   GLN A  81      85.486 -12.110  36.642  1.00 91.75           N  
ATOM    639  CA  GLN A  81      86.791 -12.514  36.131  1.00 91.75           C  
ATOM    640  C   GLN A  81      87.891 -11.581  36.629  1.00 91.75           C  
ATOM    641  O   GLN A  81      89.003 -12.024  36.922  1.00 91.75           O  
ATOM    642  CB  GLN A  81      86.783 -12.544  34.601  1.00 91.75           C  
ATOM    643  CG  GLN A  81      86.004 -13.713  34.013  1.00 91.75           C  
ATOM    644  CD  GLN A  81      85.994 -13.708  32.496  1.00 91.75           C  
ATOM    645  NE2 GLN A  81      85.613 -14.834  31.902  1.00 91.75           N  
ATOM    646  OE1 GLN A  81      86.327 -12.701  31.863  1.00 91.75           O  
ATOM    647  N   LEU A  82      87.698 -10.270  36.763  1.00 90.41           N  
ATOM    648  CA  LEU A  82      88.750  -9.295  37.029  1.00 90.41           C  
ATOM    649  C   LEU A  82      88.712  -8.837  38.483  1.00 90.41           C  
ATOM    650  O   LEU A  82      89.618  -8.137  38.942  1.00 90.41           O  
ATOM    651  CB  LEU A  82      88.610  -8.088  36.097  1.00 90.41           C  
ATOM    652  CG  LEU A  82      88.864  -8.345  34.611  1.00 90.41           C  
ATOM    653  CD1 LEU A  82      88.610  -7.077  33.803  1.00 90.41           C  
ATOM    654  CD2 LEU A  82      90.286  -8.850  34.391  1.00 90.41           C  
ATOM    655  N   SER A  83      87.842  -9.439  39.315  1.00 85.57           N  
ATOM    656  CA  SER A  83      87.868  -9.227  40.758  1.00 85.57           C  
ATOM    657  C   SER A  83      87.935  -7.742  41.098  1.00 85.57           C  
ATOM    658  O   SER A  83      88.889  -7.289  41.734  1.00 85.57           O  
ATOM    659  CB  SER A  83      89.055  -9.957  41.386  1.00 85.57           C  
ATOM    660  OG  SER A  83      88.992 -11.347  41.116  1.00 85.57           O  
ATOM    661  N   ASN A  84      86.935  -6.823  41.087  1.00 79.55           N  
ATOM    662  CA  ASN A  84      86.615  -5.434  41.403  1.00 79.55           C  
ATOM    663  C   ASN A  84      87.715  -4.486  40.937  1.00 79.55           C  
ATOM    664  O   ASN A  84      88.181  -3.643  41.706  1.00 79.55           O  
ATOM    665  CB  ASN A  84      86.371  -5.269  42.905  1.00 79.55           C  
ATOM    666  CG  ASN A  84      85.264  -4.279  43.211  1.00 79.55           C  
ATOM    667  ND2 ASN A  84      84.894  -4.178  44.482  1.00 79.55           N  
ATOM    668  OD1 ASN A  84      84.746  -3.611  42.313  1.00 79.55           O  
ATOM    669  N   THR A  85      88.280  -4.616  39.768  1.00 90.92           N  
ATOM    670  CA  THR A  85      89.241  -3.710  39.147  1.00 90.92           C  
ATOM    671  C   THR A  85      88.535  -2.487  38.569  1.00 90.92           C  
ATOM    672  O   THR A  85      87.306  -2.456  38.481  1.00 90.92           O  
ATOM    673  CB  THR A  85      90.037  -4.419  38.035  1.00 90.92           C  
ATOM    674  CG2 THR A  85      90.748  -5.657  38.572  1.00 90.92           C  
ATOM    675  OG1 THR A  85      89.141  -4.812  36.989  1.00 90.92           O  
ATOM    676  N   GLU A  86      89.304  -1.405  38.376  1.00 91.65           N  
ATOM    677  CA  GLU A  86      88.775  -0.194  37.756  1.00 91.65           C  
ATOM    678  C   GLU A  86      88.108  -0.505  36.419  1.00 91.65           C  
ATOM    679  O   GLU A  86      87.074   0.078  36.084  1.00 91.65           O  
ATOM    680  CB  GLU A  86      89.886   0.841  37.562  1.00 91.65           C  
ATOM    681  CG  GLU A  86      90.302   1.545  38.846  1.00 91.65           C  
ATOM    682  CD  GLU A  86      89.181   2.357  39.475  1.00 91.65           C  
ATOM    683  OE1 GLU A  86      88.938   2.213  40.695  1.00 91.65           O  
ATOM    684  OE2 GLU A  86      88.539   3.142  38.742  1.00 91.65           O1-
ATOM    685  N   LEU A  87      88.730  -1.435  35.753  1.00 91.03           N  
ATOM    686  CA  LEU A  87      88.198  -1.844  34.458  1.00 91.03           C  
ATOM    687  C   LEU A  87      86.824  -2.487  34.613  1.00 91.03           C  
ATOM    688  O   LEU A  87      85.913  -2.211  33.829  1.00 91.03           O  
ATOM    689  CB  LEU A  87      89.157  -2.819  33.769  1.00 91.03           C  
ATOM    690  CG  LEU A  87      88.962  -3.012  32.264  1.00 91.03           C  
ATOM    691  CD1 LEU A  87      90.272  -2.770  31.524  1.00 91.03           C  
ATOM    692  CD2 LEU A  87      88.424  -4.408  31.969  1.00 91.03           C  
ATOM    693  N   ALA A  88      86.650  -3.382  35.593  1.00 91.95           N  
ATOM    694  CA  ALA A  88      85.366  -4.020  35.873  1.00 91.95           C  
ATOM    695  C   ALA A  88      84.306  -2.985  36.238  1.00 91.95           C  
ATOM    696  O   ALA A  88      83.157  -3.084  35.803  1.00 91.95           O  
ATOM    697  CB  ALA A  88      85.515  -5.043  36.998  1.00 91.95           C  
ATOM    698  N   LYS A  89      84.644  -1.970  37.020  1.00 92.41           N  
ATOM    699  CA  LYS A  89      83.726  -0.909  37.421  1.00 92.41           C  
ATOM    700  C   LYS A  89      83.260  -0.100  36.212  1.00 92.41           C  
ATOM    701  O   LYS A  89      82.078   0.232  36.100  1.00 92.41           O  
ATOM    702  CB  LYS A  89      84.386   0.015  38.446  1.00 92.41           C  
ATOM    703  CG  LYS A  89      84.611  -0.630  39.805  1.00 92.41           C  
ATOM    704  CD  LYS A  89      85.260   0.340  40.784  1.00 92.41           C  
ATOM    705  CE  LYS A  89      85.570  -0.331  42.115  1.00 92.41           C  
ATOM    706  NZ  LYS A  89      86.263   0.599  43.056  1.00 92.41           N1+
ATOM    707  N   GLU A  90      84.228   0.140  35.345  1.00 94.36           N  
ATOM    708  CA  GLU A  90      83.896   0.894  34.139  1.00 94.36           C  
ATOM    709  C   GLU A  90      82.976   0.092  33.223  1.00 94.36           C  
ATOM    710  O   GLU A  90      82.050   0.645  32.626  1.00 94.36           O  
ATOM    711  CB  GLU A  90      85.170   1.291  33.388  1.00 94.36           C  
ATOM    712  CG  GLU A  90      85.939   2.429  34.042  1.00 94.36           C  
ATOM    713  CD  GLU A  90      87.194   2.824  33.277  1.00 94.36           C  
ATOM    714  OE1 GLU A  90      87.940   3.709  33.752  1.00 94.36           O  
ATOM    715  OE2 GLU A  90      87.430   2.242  32.195  1.00 94.36           O1-
ATOM    716  N   ALA A  91      83.268  -1.192  33.092  1.00 94.17           N  
ATOM    717  CA  ALA A  91      82.422  -2.070  32.286  1.00 94.17           C  
ATOM    718  C   ALA A  91      80.989  -2.082  32.810  1.00 94.17           C  
ATOM    719  O   ALA A  91      80.036  -1.999  32.032  1.00 94.17           O  
ATOM    720  CB  ALA A  91      82.990  -3.487  32.268  1.00 94.17           C  
ATOM    721  N   LYS A  92      80.847  -2.136  34.128  1.00 93.81           N  
ATOM    722  CA  LYS A  92      79.529  -2.116  34.757  1.00 93.81           C  
ATOM    723  C   LYS A  92      78.822  -0.787  34.509  1.00 93.81           C  
ATOM    724  O   LYS A  92      77.621  -0.758  34.235  1.00 93.81           O  
ATOM    725  CB  LYS A  92      79.648  -2.373  36.260  1.00 93.81           C  
ATOM    726  CG  LYS A  92      78.319  -2.640  36.950  1.00 93.81           C  
ATOM    727  CD  LYS A  92      78.511  -2.979  38.422  1.00 93.81           C  
ATOM    728  CE  LYS A  92      77.177  -3.193  39.126  1.00 93.81           C  
ATOM    729  NZ  LYS A  92      77.361  -3.545  40.566  1.00 93.81           N1+
ATOM    730  N   LYS A  93      79.572   0.188  34.715  1.00 94.35           N  
ATOM    731  CA  LYS A  93      79.032   1.521  34.464  1.00 94.35           C  
ATOM    732  C   LYS A  93      78.504   1.641  33.038  1.00 94.35           C  
ATOM    733  O   LYS A  93      77.400   2.144  32.819  1.00 94.35           O  
ATOM    734  CB  LYS A  93      80.096   2.588  34.721  1.00 94.35           C  
ATOM    735  CG  LYS A  93      79.599   4.014  34.540  1.00 94.35           C  
ATOM    736  CD  LYS A  93      80.714   5.028  34.762  1.00 94.35           C  
ATOM    737  CE  LYS A  93      80.244   6.449  34.479  1.00 94.35           C  
ATOM    738  NZ  LYS A  93      81.349   7.441  34.645  1.00 94.35           N1+
ATOM    739  N   LEU A  94      79.232   1.221  32.002  1.00 94.94           N  
ATOM    740  CA  LEU A  94      78.853   1.312  30.597  1.00 94.94           C  
ATOM    741  C   LEU A  94      77.643   0.432  30.303  1.00 94.94           C  
ATOM    742  O   LEU A  94      76.779   0.803  29.504  1.00 94.94           O  
ATOM    743  CB  LEU A  94      80.023   0.908  29.697  1.00 94.94           C  
ATOM    744  CG  LEU A  94      81.063   1.991  29.410  1.00 94.94           C  
ATOM    745  CD1 LEU A  94      82.242   1.404  28.642  1.00 94.94           C  
ATOM    746  CD2 LEU A  94      80.435   3.144  28.634  1.00 94.94           C  
ATOM    747  N   ALA A  95      77.639  -0.727  30.939  1.00 93.65           N  
ATOM    748  CA  ALA A  95      76.487  -1.611  30.782  1.00 93.65           C  
ATOM    749  C   ALA A  95      75.208  -0.936  31.271  1.00 93.65           C  
ATOM    750  O   ALA A  95      74.147  -1.086  30.659  1.00 93.65           O  
ATOM    751  CB  ALA A  95      76.713  -2.920  31.533  1.00 93.65           C  
ATOM    752  N   THR A  96      75.263  -0.216  32.319  1.00 93.36           N  
ATOM    753  CA  THR A  96      74.116   0.513  32.847  1.00 93.36           C  
ATOM    754  C   THR A  96      73.686   1.616  31.884  1.00 93.36           C  
ATOM    755  O   THR A  96      72.491   1.848  31.690  1.00 93.36           O  
ATOM    756  CB  THR A  96      74.430   1.125  34.226  1.00 93.36           C  
ATOM    757  CG2 THR A  96      73.206   1.824  34.808  1.00 93.36           C  
ATOM    758  OG1 THR A  96      74.843   0.084  35.120  1.00 93.36           O  
ATOM    759  N   GLU A  97      74.731   2.260  31.314  1.00 92.27           N  
ATOM    760  CA  GLU A  97      74.434   3.292  30.325  1.00 92.27           C  
ATOM    761  C   GLU A  97      73.746   2.700  29.099  1.00 92.27           C  
ATOM    762  O   GLU A  97      72.853   3.323  28.520  1.00 92.27           O  
ATOM    763  CB  GLU A  97      75.713   4.024  29.910  1.00 92.27           C  
ATOM    764  CG  GLU A  97      76.285   4.926  30.993  1.00 92.27           C  
ATOM    765  CD  GLU A  97      77.530   5.678  30.553  1.00 92.27           C  
ATOM    766  OE1 GLU A  97      78.044   6.511  31.333  1.00 92.27           O  
ATOM    767  OE2 GLU A  97      77.994   5.435  29.416  1.00 92.27           O1-
ATOM    768  N   ALA A  98      74.149   1.569  28.683  1.00 90.46           N  
ATOM    769  CA  ALA A  98      73.540   0.879  27.547  1.00 90.46           C  
ATOM    770  C   ALA A  98      72.063   0.598  27.805  1.00 90.46           C  
ATOM    771  O   ALA A  98      71.238   0.694  26.893  1.00 90.46           O  
ATOM    772  CB  ALA A  98      74.284  -0.421  27.253  1.00 90.46           C  
ATOM    773  N   GLU A  99      71.713   0.304  29.074  1.00 88.20           N  
ATOM    774  CA  GLU A  99      70.331   0.015  29.446  1.00 88.20           C  
ATOM    775  C   GLU A  99      69.456   1.260  29.322  1.00 88.20           C  
ATOM    776  O   GLU A  99      68.264   1.160  29.024  1.00 88.20           O  
ATOM    777  CB  GLU A  99      70.262  -0.536  30.872  1.00 88.20           C  
ATOM    778  CG  GLU A  99      70.727  -1.980  30.996  1.00 88.20           C  
ATOM    779  CD  GLU A  99      70.560  -2.547  32.396  1.00 88.20           C  
ATOM    780  OE1 GLU A  99      70.677  -3.781  32.570  1.00 88.20           O  
ATOM    781  OE2 GLU A  99      70.308  -1.749  33.328  1.00 88.20           O1-
ATOM    782  N   LYS A 100      70.141   2.341  29.507  1.00 87.58           N  
ATOM    783  CA  LYS A 100      69.419   3.610  29.499  1.00 87.58           C  
ATOM    784  C   LYS A 100      69.360   4.200  28.094  1.00 87.58           C  
ATOM    785  O   LYS A 100      68.520   5.056  27.808  1.00 87.58           O  
ATOM    786  CB  LYS A 100      70.073   4.605  30.459  1.00 87.58           C  
ATOM    787  CG  LYS A 100      69.986   4.201  31.923  1.00 87.58           C  
ATOM    788  CD  LYS A 100      70.671   5.221  32.825  1.00 87.58           C  
ATOM    789  CE  LYS A 100      70.644   4.784  34.285  1.00 87.58           C  
ATOM    790  NZ  LYS A 100      71.371   5.747  35.164  1.00 87.58           N1+
ATOM    791  N   ALA A 101      70.218   3.636  27.239  1.00 86.13           N  
ATOM    792  CA  ALA A 101      70.335   4.218  25.905  1.00 86.13           C  
ATOM    793  C   ALA A 101      69.170   3.790  25.016  1.00 86.13           C  
ATOM    794  O   ALA A 101      68.749   2.631  25.050  1.00 86.13           O  
ATOM    795  CB  ALA A 101      71.663   3.821  25.264  1.00 86.13           C  
ATOM    796  N   ARG A 102      68.539   4.773  24.366  1.00 79.76           N  
ATOM    797  CA  ARG A 102      67.467   4.461  23.426  1.00 79.76           C  
ATOM    798  C   ARG A 102      68.022   4.215  22.027  1.00 79.76           C  
ATOM    799  O   ARG A 102      67.304   3.737  21.144  1.00 79.76           O  
ATOM    800  CB  ARG A 102      66.437   5.591  23.390  1.00 79.76           C  
ATOM    801  CG  ARG A 102      65.698   5.793  24.704  1.00 79.76           C  
ATOM    802  CD  ARG A 102      64.563   6.799  24.563  1.00 79.76           C  
ATOM    803  NE  ARG A 102      63.862   6.999  25.827  1.00 79.76           N  
ATOM    804  CZ  ARG A 102      62.686   7.608  25.955  1.00 79.76           C  
ATOM    805  NH1 ARG A 102      62.053   8.088  24.890  1.00 79.76           N1+
ATOM    806  NH2 ARG A 102      62.138   7.737  27.153  1.00 79.76           N  
ATOM    807  N   ASP A 103      69.284   4.506  21.883  1.00 86.57           N  
ATOM    808  CA  ASP A 103      69.968   4.429  20.595  1.00 86.57           C  
ATOM    809  C   ASP A 103      70.625   3.065  20.403  1.00 86.57           C  
ATOM    810  O   ASP A 103      71.528   2.694  21.154  1.00 86.57           O  
ATOM    811  CB  ASP A 103      71.014   5.539  20.477  1.00 86.57           C  
ATOM    812  CG  ASP A 103      71.611   5.645  19.085  1.00 86.57           C  
ATOM    813  OD1 ASP A 103      71.722   4.613  18.388  1.00 86.57           O  
ATOM    814  OD2 ASP A 103      71.976   6.771  18.681  1.00 86.57           O1-
ATOM    815  N   SER A 104      70.119   2.283  19.389  1.00 89.28           N  
ATOM    816  CA  SER A 104      70.609   0.934  19.130  1.00 89.28           C  
ATOM    817  C   SER A 104      72.102   0.939  18.820  1.00 89.28           C  
ATOM    818  O   SER A 104      72.827   0.025  19.220  1.00 89.28           O  
ATOM    819  CB  SER A 104      69.842   0.298  17.970  1.00 89.28           C  
ATOM    820  OG  SER A 104      70.024   1.042  16.778  1.00 89.28           O  
ATOM    821  N   GLU A 105      72.515   1.993  18.205  1.00 92.13           N  
ATOM    822  CA  GLU A 105      73.928   2.090  17.850  1.00 92.13           C  
ATOM    823  C   GLU A 105      74.799   2.242  19.095  1.00 92.13           C  
ATOM    824  O   GLU A 105      75.860   1.624  19.194  1.00 92.13           O  
ATOM    825  CB  GLU A 105      74.165   3.264  16.897  1.00 92.13           C  
ATOM    826  CG  GLU A 105      75.521   3.233  16.209  1.00 92.13           C  
ATOM    827  CD  GLU A 105      75.647   2.122  15.180  1.00 92.13           C  
ATOM    828  OE1 GLU A 105      76.780   1.650  14.932  1.00 92.13           O  
ATOM    829  OE2 GLU A 105      74.605   1.720  14.617  1.00 92.13           O1-
ATOM    830  N   ALA A 106      74.407   3.054  20.004  1.00 93.36           N  
ATOM    831  CA  ALA A 106      75.123   3.242  21.263  1.00 93.36           C  
ATOM    832  C   ALA A 106      75.256   1.924  22.021  1.00 93.36           C  
ATOM    833  O   ALA A 106      76.328   1.602  22.538  1.00 93.36           O  
ATOM    834  CB  ALA A 106      74.416   4.281  22.129  1.00 93.36           C  
ATOM    835  N   VAL A 107      74.175   1.166  22.034  1.00 94.11           N  
ATOM    836  CA  VAL A 107      74.161  -0.107  22.747  1.00 94.11           C  
ATOM    837  C   VAL A 107      75.137  -1.079  22.088  1.00 94.11           C  
ATOM    838  O   VAL A 107      75.868  -1.797  22.775  1.00 94.11           O  
ATOM    839  CB  VAL A 107      72.743  -0.720  22.788  1.00 94.11           C  
ATOM    840  CG1 VAL A 107      72.776  -2.116  23.406  1.00 94.11           C  
ATOM    841  CG2 VAL A 107      71.792   0.190  23.563  1.00 94.11           C  
ATOM    842  N   GLN A 108      75.171  -1.072  20.810  1.00 95.16           N  
ATOM    843  CA  GLN A 108      76.072  -1.955  20.079  1.00 95.16           C  
ATOM    844  C   GLN A 108      77.531  -1.614  20.365  1.00 95.16           C  
ATOM    845  O   GLN A 108      78.374  -2.507  20.469  1.00 95.16           O  
ATOM    846  CB  GLN A 108      75.800  -1.875  18.575  1.00 95.16           C  
ATOM    847  CG  GLN A 108      74.505  -2.552  18.148  1.00 95.16           C  
ATOM    848  CD  GLN A 108      74.316  -2.563  16.642  1.00 95.16           C  
ATOM    849  NE2 GLN A 108      73.185  -3.091  16.190  1.00 95.16           N  
ATOM    850  OE1 GLN A 108      75.181  -2.096  15.892  1.00 95.16           O  
ATOM    851  N   VAL A 109      77.797  -0.363  20.436  1.00 96.98           N  
ATOM    852  CA  VAL A 109      79.154   0.082  20.737  1.00 96.98           C  
ATOM    853  C   VAL A 109      79.571  -0.426  22.115  1.00 96.98           C  
ATOM    854  O   VAL A 109      80.675  -0.948  22.283  1.00 96.98           O  
ATOM    855  CB  VAL A 109      79.272   1.621  20.678  1.00 96.98           C  
ATOM    856  CG1 VAL A 109      80.594   2.085  21.289  1.00 96.98           C  
ATOM    857  CG2 VAL A 109      79.146   2.112  19.237  1.00 96.98           C  
ATOM    858  N   VAL A 110      78.680  -0.305  23.064  1.00 97.05           N  
ATOM    859  CA  VAL A 110      78.967  -0.768  24.418  1.00 97.05           C  
ATOM    860  C   VAL A 110      79.193  -2.278  24.410  1.00 97.05           C  
ATOM    861  O   VAL A 110      80.141  -2.773  25.024  1.00 97.05           O  
ATOM    862  CB  VAL A 110      77.828  -0.404  25.396  1.00 97.05           C  
ATOM    863  CG1 VAL A 110      78.035  -1.091  26.745  1.00 97.05           C  
ATOM    864  CG2 VAL A 110      77.741   1.111  25.572  1.00 97.05           C  
ATOM    865  N   LEU A 111      78.359  -2.926  23.782  1.00 96.46           N  
ATOM    866  CA  LEU A 111      78.485  -4.377  23.710  1.00 96.46           C  
ATOM    867  C   LEU A 111      79.832  -4.777  23.117  1.00 96.46           C  
ATOM    868  O   LEU A 111      80.514  -5.655  23.651  1.00 96.46           O  
ATOM    869  CB  LEU A 111      77.350  -4.973  22.874  1.00 96.46           C  
ATOM    870  CG  LEU A 111      77.367  -6.492  22.692  1.00 96.46           C  
ATOM    871  CD1 LEU A 111      77.273  -7.189  24.045  1.00 96.46           C  
ATOM    872  CD2 LEU A 111      76.229  -6.935  21.778  1.00 96.46           C  
ATOM    873  N   LEU A 112      80.210  -4.161  22.032  1.00 97.59           N  
ATOM    874  CA  LEU A 112      81.479  -4.471  21.383  1.00 97.59           C  
ATOM    875  C   LEU A 112      82.650  -4.196  22.321  1.00 97.59           C  
ATOM    876  O   LEU A 112      83.592  -4.989  22.394  1.00 97.59           O  
ATOM    877  CB  LEU A 112      81.638  -3.654  20.098  1.00 97.59           C  
ATOM    878  CG  LEU A 112      80.877  -4.164  18.872  1.00 97.59           C  
ATOM    879  CD1 LEU A 112      80.862  -3.102  17.778  1.00 97.59           C  
ATOM    880  CD2 LEU A 112      81.497  -5.459  18.360  1.00 97.59           C  
ATOM    881  N   ALA A 113      82.582  -3.108  22.984  1.00 97.78           N  
ATOM    882  CA  ALA A 113      83.638  -2.762  23.932  1.00 97.78           C  
ATOM    883  C   ALA A 113      83.763  -3.821  25.024  1.00 97.78           C  
ATOM    884  O   ALA A 113      84.872  -4.223  25.384  1.00 97.78           O  
ATOM    885  CB  ALA A 113      83.371  -1.393  24.551  1.00 97.78           C  
ATOM    886  N   LEU A 114      82.646  -4.274  25.525  1.00 97.53           N  
ATOM    887  CA  LEU A 114      82.659  -5.288  26.574  1.00 97.53           C  
ATOM    888  C   LEU A 114      83.182  -6.617  26.040  1.00 97.53           C  
ATOM    889  O   LEU A 114      83.900  -7.334  26.741  1.00 97.53           O  
ATOM    890  CB  LEU A 114      81.254  -5.476  27.155  1.00 97.53           C  
ATOM    891  CG  LEU A 114      80.686  -4.298  27.949  1.00 97.53           C  
ATOM    892  CD1 LEU A 114      79.273  -4.614  28.428  1.00 97.53           C  
ATOM    893  CD2 LEU A 114      81.593  -3.962  29.128  1.00 97.53           C  
ATOM    894  N   GLU A 115      82.769  -6.935  24.823  1.00 97.57           N  
ATOM    895  CA  GLU A 115      83.286  -8.149  24.199  1.00 97.57           C  
ATOM    896  C   GLU A 115      84.808  -8.109  24.090  1.00 97.57           C  
ATOM    897  O   GLU A 115      85.477  -9.127  24.282  1.00 97.57           O  
ATOM    898  CB  GLU A 115      82.666  -8.347  22.814  1.00 97.57           C  
ATOM    899  CG  GLU A 115      81.207  -8.780  22.851  1.00 97.57           C  
ATOM    900  CD  GLU A 115      80.582  -8.904  21.470  1.00 97.57           C  
ATOM    901  OE1 GLU A 115      79.583  -9.642  21.320  1.00 97.57           O  
ATOM    902  OE2 GLU A 115      81.100  -8.261  20.530  1.00 97.57           O1-
ATOM    903  N   ILE A 116      85.323  -6.962  23.770  1.00 96.78           N  
ATOM    904  CA  ILE A 116      86.767  -6.784  23.660  1.00 96.78           C  
ATOM    905  C   ILE A 116      87.418  -6.980  25.027  1.00 96.78           C  
ATOM    906  O   ILE A 116      88.451  -7.643  25.141  1.00 96.78           O  
ATOM    907  CB  ILE A 116      87.123  -5.392  23.092  1.00 96.78           C  
ATOM    908  CG1 ILE A 116      86.729  -5.302  21.613  1.00 96.78           C  
ATOM    909  CG2 ILE A 116      88.614  -5.097  23.280  1.00 96.78           C  
ATOM    910  CD1 ILE A 116      86.786  -3.892  21.042  1.00 96.78           C  
ATOM    911  N   VAL A 117      86.873  -6.459  26.064  1.00 96.30           N  
ATOM    912  CA  VAL A 117      87.402  -6.606  27.415  1.00 96.30           C  
ATOM    913  C   VAL A 117      87.409  -8.080  27.810  1.00 96.30           C  
ATOM    914  O   VAL A 117      88.362  -8.560  28.428  1.00 96.30           O  
ATOM    915  CB  VAL A 117      86.583  -5.785  28.438  1.00 96.30           C  
ATOM    916  CG1 VAL A 117      87.044  -6.085  29.863  1.00 96.30           C  
ATOM    917  CG2 VAL A 117      86.701  -4.292  28.137  1.00 96.30           C  
ATOM    918  N   GLN A 118      86.337  -8.725  27.490  1.00 95.07           N  
ATOM    919  CA  GLN A 118      86.263 -10.150  27.794  1.00 95.07           C  
ATOM    920  C   GLN A 118      87.372 -10.924  27.087  1.00 95.07           C  
ATOM    921  O   GLN A 118      87.956 -11.846  27.660  1.00 95.07           O  
ATOM    922  CB  GLN A 118      84.896 -10.714  27.401  1.00 95.07           C  
ATOM    923  CG  GLN A 118      84.698 -12.173  27.786  1.00 95.07           C  
ATOM    924  CD  GLN A 118      83.312 -12.688  27.445  1.00 95.07           C  
ATOM    925  NE2 GLN A 118      82.749 -13.506  28.327  1.00 95.07           N  
ATOM    926  OE1 GLN A 118      82.751 -12.352  26.397  1.00 95.07           O  
ATOM    927  N   GLN A 119      87.681 -10.542  25.869  1.00 94.40           N  
ATOM    928  CA  GLN A 119      88.686 -11.230  25.066  1.00 94.40           C  
ATOM    929  C   GLN A 119      90.097 -10.842  25.499  1.00 94.40           C  
ATOM    930  O   GLN A 119      91.013 -11.667  25.463  1.00 94.40           O  
ATOM    931  CB  GLN A 119      88.490 -10.925  23.581  1.00 94.40           C  
ATOM    932  CG  GLN A 119      87.261 -11.587  22.974  1.00 94.40           C  
ATOM    933  CD  GLN A 119      87.063 -11.230  21.513  1.00 94.40           C  
ATOM    934  NE2 GLN A 119      85.959 -11.691  20.933  1.00 94.40           N  
ATOM    935  OE1 GLN A 119      87.894 -10.545  20.909  1.00 94.40           O  
ATOM    936  N   LEU A 120      90.204  -9.571  25.847  1.00 92.05           N  
ATOM    937  CA  LEU A 120      91.502  -9.047  26.260  1.00 92.05           C  
ATOM    938  C   LEU A 120      91.431  -8.463  27.667  1.00 92.05           C  
ATOM    939  O   LEU A 120      91.410  -7.242  27.837  1.00 92.05           O  
ATOM    940  CB  LEU A 120      91.987  -7.980  25.276  1.00 92.05           C  
ATOM    941  CG  LEU A 120      92.144  -8.420  23.819  1.00 92.05           C  
ATOM    942  CD1 LEU A 120      92.364  -7.209  22.919  1.00 92.05           C  
ATOM    943  CD2 LEU A 120      93.294  -9.412  23.682  1.00 92.05           C  
ATOM    944  N   PRO A 121      91.457  -9.433  28.672  1.00 89.35           N  
ATOM    945  CA  PRO A 121      91.288  -8.912  30.031  1.00 89.35           C  
ATOM    946  C   PRO A 121      92.519  -8.159  30.531  1.00 89.35           C  
ATOM    947  O   PRO A 121      93.650  -8.576  30.272  1.00 89.35           O  
ATOM    948  CB  PRO A 121      91.044 -10.173  30.863  1.00 89.35           C  
ATOM    949  CG  PRO A 121      90.746 -11.241  29.861  1.00 89.35           C  
ATOM    950  CD  PRO A 121      91.342 -10.838  28.544  1.00 89.35           C  
ATOM    951  N   ASP A 122      92.343  -6.972  31.046  1.00 87.62           N  
ATOM    952  CA  ASP A 122      93.329  -6.200  31.795  1.00 87.62           C  
ATOM    953  C   ASP A 122      94.411  -5.647  30.871  1.00 87.62           C  
ATOM    954  O   ASP A 122      95.600  -5.703  31.194  1.00 87.62           O  
ATOM    955  CB  ASP A 122      93.962  -7.059  32.892  1.00 87.62           C  
ATOM    956  CG  ASP A 122      94.701  -6.239  33.934  1.00 87.62           C  
ATOM    957  OD1 ASP A 122      94.431  -5.025  34.060  1.00 87.62           O  
ATOM    958  OD2 ASP A 122      95.564  -6.811  34.634  1.00 87.62           O1-
ATOM    959  N   THR A 123      94.092  -5.296  29.642  1.00 92.03           N  
ATOM    960  CA  THR A 123      95.036  -4.679  28.716  1.00 92.03           C  
ATOM    961  C   THR A 123      94.727  -3.196  28.536  1.00 92.03           C  
ATOM    962  O   THR A 123      93.615  -2.748  28.824  1.00 92.03           O  
ATOM    963  CB  THR A 123      95.014  -5.381  27.346  1.00 92.03           C  
ATOM    964  CG2 THR A 123      95.272  -6.877  27.491  1.00 92.03           C  
ATOM    965  OG1 THR A 123      93.732  -5.186  26.736  1.00 92.03           O  
ATOM    966  N   GLU A 124      95.779  -2.464  28.193  1.00 93.18           N  
ATOM    967  CA  GLU A 124      95.619  -1.044  27.894  1.00 93.18           C  
ATOM    968  C   GLU A 124      94.611  -0.828  26.768  1.00 93.18           C  
ATOM    969  O   GLU A 124      93.836   0.130  26.797  1.00 93.18           O  
ATOM    970  CB  GLU A 124      96.966  -0.419  27.521  1.00 93.18           C  
ATOM    971  CG  GLU A 124      97.888  -0.192  28.710  1.00 93.18           C  
ATOM    972  CD  GLU A 124      97.365   0.851  29.684  1.00 93.18           C  
ATOM    973  OE1 GLU A 124      97.521   0.665  30.913  1.00 93.18           O  
ATOM    974  OE2 GLU A 124      96.796   1.862  29.216  1.00 93.18           O1-
ATOM    975  N   LEU A 125      94.652  -1.738  25.849  1.00 93.36           N  
ATOM    976  CA  LEU A 125      93.742  -1.663  24.710  1.00 93.36           C  
ATOM    977  C   LEU A 125      92.292  -1.791  25.166  1.00 93.36           C  
ATOM    978  O   LEU A 125      91.417  -1.076  24.671  1.00 93.36           O  
ATOM    979  CB  LEU A 125      94.067  -2.758  23.691  1.00 93.36           C  
ATOM    980  CG  LEU A 125      93.356  -2.658  22.341  1.00 93.36           C  
ATOM    981  CD1 LEU A 125      93.779  -1.388  21.611  1.00 93.36           C  
ATOM    982  CD2 LEU A 125      93.647  -3.892  21.491  1.00 93.36           C  
ATOM    983  N   ALA A 126      92.001  -2.711  26.048  1.00 94.25           N  
ATOM    984  CA  ALA A 126      90.662  -2.867  26.611  1.00 94.25           C  
ATOM    985  C   ALA A 126      90.214  -1.593  27.321  1.00 94.25           C  
ATOM    986  O   ALA A 126      89.065  -1.166  27.179  1.00 94.25           O  
ATOM    987  CB  ALA A 126      90.624  -4.052  27.573  1.00 94.25           C  
ATOM    988  N   LYS A 127      91.082  -1.007  28.055  1.00 94.80           N  
ATOM    989  CA  LYS A 127      90.802   0.246  28.752  1.00 94.80           C  
ATOM    990  C   LYS A 127      90.468   1.361  27.764  1.00 94.80           C  
ATOM    991  O   LYS A 127      89.499   2.097  27.956  1.00 94.80           O  
ATOM    992  CB  LYS A 127      91.992   0.654  29.621  1.00 94.80           C  
ATOM    993  CG  LYS A 127      91.722   1.855  30.515  1.00 94.80           C  
ATOM    994  CD  LYS A 127      92.924   2.180  31.392  1.00 94.80           C  
ATOM    995  CE  LYS A 127      92.681   3.424  32.237  1.00 94.80           C  
ATOM    996  NZ  LYS A 127      93.866   3.761  33.081  1.00 94.80           N1+
ATOM    997  N   GLU A 128      91.256   1.449  26.759  1.00 95.83           N  
ATOM    998  CA  GLU A 128      91.045   2.470  25.738  1.00 95.83           C  
ATOM    999  C   GLU A 128      89.719   2.257  25.012  1.00 95.83           C  
ATOM   1000  O   GLU A 128      89.008   3.218  24.712  1.00 95.83           O  
ATOM   1001  CB  GLU A 128      92.200   2.476  24.734  1.00 95.83           C  
ATOM   1002  CG  GLU A 128      93.506   3.011  25.303  1.00 95.83           C  
ATOM   1003  CD  GLU A 128      94.652   2.985  24.303  1.00 95.83           C  
ATOM   1004  OE1 GLU A 128      95.819   3.178  24.712  1.00 95.83           O  
ATOM   1005  OE2 GLU A 128      94.379   2.770  23.101  1.00 95.83           O1-
ATOM   1006  N   ALA A 129      89.377   0.991  24.723  1.00 96.26           N  
ATOM   1007  CA  ALA A 129      88.110   0.671  24.071  1.00 96.26           C  
ATOM   1008  C   ALA A 129      86.926   1.115  24.927  1.00 96.26           C  
ATOM   1009  O   ALA A 129      85.970   1.704  24.418  1.00 96.26           O  
ATOM   1010  CB  ALA A 129      88.022  -0.826  23.784  1.00 96.26           C  
ATOM   1011  N   LEU A 130      86.973   0.878  26.252  1.00 97.04           N  
ATOM   1012  CA  LEU A 130      85.905   1.263  27.169  1.00 97.04           C  
ATOM   1013  C   LEU A 130      85.772   2.781  27.240  1.00 97.04           C  
ATOM   1014  O   LEU A 130      84.659   3.311  27.231  1.00 97.04           O  
ATOM   1015  CB  LEU A 130      86.169   0.697  28.567  1.00 97.04           C  
ATOM   1016  CG  LEU A 130      85.933  -0.803  28.746  1.00 97.04           C  
ATOM   1017  CD1 LEU A 130      86.346  -1.242  30.146  1.00 97.04           C  
ATOM   1018  CD2 LEU A 130      84.471  -1.150  28.481  1.00 97.04           C  
ATOM   1019  N   GLU A 131      86.899   3.414  27.319  1.00 96.37           N  
ATOM   1020  CA  GLU A 131      86.900   4.872  27.387  1.00 96.37           C  
ATOM   1021  C   GLU A 131      86.300   5.483  26.123  1.00 96.37           C  
ATOM   1022  O   GLU A 131      85.518   6.432  26.199  1.00 96.37           O  
ATOM   1023  CB  GLU A 131      88.320   5.400  27.604  1.00 96.37           C  
ATOM   1024  CG  GLU A 131      88.864   5.146  29.003  1.00 96.37           C  
ATOM   1025  CD  GLU A 131      90.313   5.575  29.170  1.00 96.37           C  
ATOM   1026  OE1 GLU A 131      90.878   5.387  30.271  1.00 96.37           O  
ATOM   1027  OE2 GLU A 131      90.887   6.103  28.192  1.00 96.37           O1-
ATOM   1028  N   LEU A 132      86.714   4.948  25.020  1.00 96.81           N  
ATOM   1029  CA  LEU A 132      86.211   5.437  23.741  1.00 96.81           C  
ATOM   1030  C   LEU A 132      84.708   5.214  23.626  1.00 96.81           C  
ATOM   1031  O   LEU A 132      83.978   6.095  23.164  1.00 96.81           O  
ATOM   1032  CB  LEU A 132      86.932   4.744  22.581  1.00 96.81           C  
ATOM   1033  CG  LEU A 132      86.566   5.219  21.174  1.00 96.81           C  
ATOM   1034  CD1 LEU A 132      86.824   6.715  21.036  1.00 96.81           C  
ATOM   1035  CD2 LEU A 132      87.349   4.436  20.126  1.00 96.81           C  
ATOM   1036  N   ALA A 133      84.261   4.031  24.012  1.00 96.44           N  
ATOM   1037  CA  ALA A 133      82.831   3.733  24.000  1.00 96.44           C  
ATOM   1038  C   ALA A 133      82.060   4.713  24.880  1.00 96.44           C  
ATOM   1039  O   ALA A 133      80.996   5.201  24.493  1.00 96.44           O  
ATOM   1040  CB  ALA A 133      82.582   2.300  24.460  1.00 96.44           C  
ATOM   1041  N   GLU A 134      82.570   4.974  25.987  1.00 95.58           N  
ATOM   1042  CA  GLU A 134      81.932   5.913  26.907  1.00 95.58           C  
ATOM   1043  C   GLU A 134      81.819   7.302  26.287  1.00 95.58           C  
ATOM   1044  O   GLU A 134      80.760   7.930  26.350  1.00 95.58           O  
ATOM   1045  CB  GLU A 134      82.709   5.986  28.224  1.00 95.58           C  
ATOM   1046  CG  GLU A 134      82.065   6.885  29.268  1.00 95.58           C  
ATOM   1047  CD  GLU A 134      82.808   6.892  30.595  1.00 95.58           C  
ATOM   1048  OE1 GLU A 134      82.261   7.410  31.594  1.00 95.58           O  
ATOM   1049  OE2 GLU A 134      83.947   6.377  30.634  1.00 95.58           O1-
ATOM   1050  N   GLU A 135      82.874   7.732  25.743  1.00 94.89           N  
ATOM   1051  CA  GLU A 135      82.888   9.045  25.109  1.00 94.89           C  
ATOM   1052  C   GLU A 135      81.888   9.113  23.958  1.00 94.89           C  
ATOM   1053  O   GLU A 135      81.176  10.108  23.804  1.00 94.89           O  
ATOM   1054  CB  GLU A 135      84.293   9.387  24.606  1.00 94.89           C  
ATOM   1055  CG  GLU A 135      84.462  10.841  24.191  1.00 94.89           C  
ATOM   1056  CD  GLU A 135      85.901  11.209  23.869  1.00 94.89           C  
ATOM   1057  OE1 GLU A 135      86.146  12.339  23.388  1.00 94.89           O  
ATOM   1058  OE2 GLU A 135      86.792  10.360  24.097  1.00 94.89           O1-
ATOM   1059  N   ALA A 136      81.852   8.101  23.164  1.00 93.30           N  
ATOM   1060  CA  ALA A 136      80.964   8.063  22.005  1.00 93.30           C  
ATOM   1061  C   ALA A 136      79.500   8.069  22.436  1.00 93.30           C  
ATOM   1062  O   ALA A 136      78.676   8.773  21.846  1.00 93.30           O  
ATOM   1063  CB  ALA A 136      81.259   6.834  21.148  1.00 93.30           C  
ATOM   1064  N   VAL A 137      79.186   7.316  23.503  1.00 93.43           N  
ATOM   1065  CA  VAL A 137      77.813   7.189  23.981  1.00 93.43           C  
ATOM   1066  C   VAL A 137      77.351   8.515  24.581  1.00 93.43           C  
ATOM   1067  O   VAL A 137      76.187   8.897  24.436  1.00 93.43           O  
ATOM   1068  CB  VAL A 137      77.677   6.056  25.023  1.00 93.43           C  
ATOM   1069  CG1 VAL A 137      76.310   6.110  25.703  1.00 93.43           C  
ATOM   1070  CG2 VAL A 137      77.896   4.696  24.363  1.00 93.43           C  
ATOM   1071  N   LYS A 138      78.242   9.253  25.125  1.00 91.05           N  
ATOM   1072  CA  LYS A 138      77.929  10.541  25.738  1.00 91.05           C  
ATOM   1073  C   LYS A 138      77.691  11.611  24.678  1.00 91.05           C  
ATOM   1074  O   LYS A 138      76.913  12.544  24.894  1.00 91.05           O  
ATOM   1075  CB  LYS A 138      79.056  10.976  26.677  1.00 91.05           C  
ATOM   1076  CG  LYS A 138      79.096  10.212  27.992  1.00 91.05           C  
ATOM   1077  CD  LYS A 138      80.177  10.752  28.920  1.00 91.05           C  
ATOM   1078  CE  LYS A 138      80.201  10.005  30.247  1.00 91.05           C  
ATOM   1079  NZ  LYS A 138      81.285  10.504  31.143  1.00 91.05           N1+
ATOM   1080  N   SER A 139      78.314  11.546  23.545  1.00 88.92           N  
ATOM   1081  CA  SER A 139      78.226  12.566  22.505  1.00 88.92           C  
ATOM   1082  C   SER A 139      76.899  12.482  21.758  1.00 88.92           C  
ATOM   1083  O   SER A 139      76.446  13.468  21.174  1.00 88.92           O  
ATOM   1084  CB  SER A 139      79.386  12.427  21.519  1.00 88.92           C  
ATOM   1085  OG  SER A 139      79.174  11.332  20.645  1.00 88.92           O  
ATOM   1086  N   THR A 140      76.166  11.451  21.798  1.00 85.26           N  
ATOM   1087  CA  THR A 140      74.921  11.136  21.106  1.00 85.26           C  
ATOM   1088  C   THR A 140      75.060  11.379  19.606  1.00 85.26           C  
ATOM   1089  O   THR A 140      74.079  11.291  18.864  1.00 85.26           O  
ATOM   1090  CB  THR A 140      73.749  11.968  21.658  1.00 85.26           C  
ATOM   1091  CG2 THR A 140      73.548  11.714  23.148  1.00 85.26           C  
ATOM   1092  OG1 THR A 140      74.022  13.360  21.455  1.00 85.26           O  
ATOM   1093  N   ASP A 141      76.285  11.684  19.098  1.00 93.08           N  
ATOM   1094  CA  ASP A 141      76.528  11.902  17.676  1.00 93.08           C  
ATOM   1095  C   ASP A 141      76.533  10.581  16.911  1.00 93.08           C  
ATOM   1096  O   ASP A 141      77.411   9.740  17.119  1.00 93.08           O  
ATOM   1097  CB  ASP A 141      77.852  12.638  17.464  1.00 93.08           C  
ATOM   1098  CG  ASP A 141      78.077  13.053  16.021  1.00 93.08           C  
ATOM   1099  OD1 ASP A 141      77.600  12.350  15.103  1.00 93.08           O  
ATOM   1100  OD2 ASP A 141      78.738  14.089  15.798  1.00 93.08           O1-
ATOM   1101  N   SER A 142      75.539  10.447  15.992  1.00 91.98           N  
ATOM   1102  CA  SER A 142      75.374   9.184  15.281  1.00 91.98           C  
ATOM   1103  C   SER A 142      76.611   8.849  14.454  1.00 91.98           C  
ATOM   1104  O   SER A 142      77.025   7.690  14.388  1.00 91.98           O  
ATOM   1105  CB  SER A 142      74.143   9.235  14.374  1.00 91.98           C  
ATOM   1106  OG  SER A 142      74.276  10.259  13.405  1.00 91.98           O  
ATOM   1107  N   GLU A 143      77.236   9.845  13.849  1.00 94.61           N  
ATOM   1108  CA  GLU A 143      78.433   9.616  13.043  1.00 94.61           C  
ATOM   1109  C   GLU A 143      79.601   9.152  13.908  1.00 94.61           C  
ATOM   1110  O   GLU A 143      80.344   8.247  13.524  1.00 94.61           O  
ATOM   1111  CB  GLU A 143      78.816  10.885  12.278  1.00 94.61           C  
ATOM   1112  CG  GLU A 143      77.879  11.215  11.126  1.00 94.61           C  
ATOM   1113  CD  GLU A 143      78.268  12.481  10.380  1.00 94.61           C  
ATOM   1114  OE1 GLU A 143      77.682  12.759   9.308  1.00 94.61           O  
ATOM   1115  OE2 GLU A 143      79.167  13.201  10.869  1.00 94.61           O1-
ATOM   1116  N   ALA A 144      79.749   9.770  15.058  1.00 95.06           N  
ATOM   1117  CA  ALA A 144      80.782   9.355  16.005  1.00 95.06           C  
ATOM   1118  C   ALA A 144      80.582   7.903  16.431  1.00 95.06           C  
ATOM   1119  O   ALA A 144      81.542   7.133  16.504  1.00 95.06           O  
ATOM   1120  CB  ALA A 144      80.782  10.270  17.227  1.00 95.06           C  
ATOM   1121  N   LEU A 145      79.311   7.500  16.711  1.00 95.72           N  
ATOM   1122  CA  LEU A 145      78.998   6.137  17.124  1.00 95.72           C  
ATOM   1123  C   LEU A 145      79.378   5.138  16.036  1.00 95.72           C  
ATOM   1124  O   LEU A 145      79.912   4.066  16.329  1.00 95.72           O  
ATOM   1125  CB  LEU A 145      77.510   6.005  17.456  1.00 95.72           C  
ATOM   1126  CG  LEU A 145      77.044   6.660  18.757  1.00 95.72           C  
ATOM   1127  CD1 LEU A 145      75.522   6.676  18.828  1.00 95.72           C  
ATOM   1128  CD2 LEU A 145      77.633   5.933  19.961  1.00 95.72           C  
ATOM   1129  N   LYS A 146      79.180   5.519  14.769  1.00 96.40           N  
ATOM   1130  CA  LYS A 146      79.526   4.642  13.654  1.00 96.40           C  
ATOM   1131  C   LYS A 146      81.037   4.453  13.553  1.00 96.40           C  
ATOM   1132  O   LYS A 146      81.513   3.343  13.301  1.00 96.40           O  
ATOM   1133  CB  LYS A 146      78.981   5.205  12.339  1.00 96.40           C  
ATOM   1134  CG  LYS A 146      77.469   5.098  12.200  1.00 96.40           C  
ATOM   1135  CD  LYS A 146      76.989   5.654  10.866  1.00 96.40           C  
ATOM   1136  CE  LYS A 146      75.472   5.603  10.751  1.00 96.40           C  
ATOM   1137  NZ  LYS A 146      74.992   6.225   9.481  1.00 96.40           N1+
ATOM   1138  N   VAL A 147      81.728   5.517  13.760  1.00 97.66           N  
ATOM   1139  CA  VAL A 147      83.184   5.463  13.689  1.00 97.66           C  
ATOM   1140  C   VAL A 147      83.725   4.586  14.815  1.00 97.66           C  
ATOM   1141  O   VAL A 147      84.564   3.712  14.581  1.00 97.66           O  
ATOM   1142  CB  VAL A 147      83.808   6.875  13.767  1.00 97.66           C  
ATOM   1143  CG1 VAL A 147      85.318   6.787  13.987  1.00 97.66           C  
ATOM   1144  CG2 VAL A 147      83.496   7.667  12.498  1.00 97.66           C  
ATOM   1145  N   VAL A 148      83.242   4.813  15.982  1.00 98.03           N  
ATOM   1146  CA  VAL A 148      83.706   4.058  17.141  1.00 98.03           C  
ATOM   1147  C   VAL A 148      83.332   2.587  16.982  1.00 98.03           C  
ATOM   1148  O   VAL A 148      84.130   1.699  17.294  1.00 98.03           O  
ATOM   1149  CB  VAL A 148      83.120   4.619  18.456  1.00 98.03           C  
ATOM   1150  CG1 VAL A 148      83.424   3.684  19.625  1.00 98.03           C  
ATOM   1151  CG2 VAL A 148      83.667   6.019  18.729  1.00 98.03           C  
ATOM   1152  N   LYS A 149      82.152   2.378  16.568  1.00 97.77           N  
ATOM   1153  CA  LYS A 149      81.749   0.997  16.327  1.00 97.77           C  
ATOM   1154  C   LYS A 149      82.722   0.297  15.382  1.00 97.77           C  
ATOM   1155  O   LYS A 149      83.169  -0.818  15.658  1.00 97.77           O  
ATOM   1156  CB  LYS A 149      80.332   0.942  15.755  1.00 97.77           C  
ATOM   1157  CG  LYS A 149      79.813  -0.469  15.519  1.00 97.77           C  
ATOM   1158  CD  LYS A 149      78.421  -0.456  14.901  1.00 97.77           C  
ATOM   1159  CE  LYS A 149      77.966  -1.858  14.517  1.00 97.77           C  
ATOM   1160  NZ  LYS A 149      76.641  -1.841  13.829  1.00 97.77           N1+
ATOM   1161  N   LEU A 150      82.989   0.928  14.312  1.00 98.19           N  
ATOM   1162  CA  LEU A 150      83.886   0.346  13.321  1.00 98.19           C  
ATOM   1163  C   LEU A 150      85.275   0.118  13.911  1.00 98.19           C  
ATOM   1164  O   LEU A 150      85.891  -0.924  13.674  1.00 98.19           O  
ATOM   1165  CB  LEU A 150      83.985   1.249  12.089  1.00 98.19           C  
ATOM   1166  CG  LEU A 150      84.731   0.674  10.884  1.00 98.19           C  
ATOM   1167  CD1 LEU A 150      84.125  -0.664  10.474  1.00 98.19           C  
ATOM   1168  CD2 LEU A 150      84.704   1.657   9.718  1.00 98.19           C  
ATOM   1169  N   ALA A 151      85.792   1.083  14.634  1.00 98.30           N  
ATOM   1170  CA  ALA A 151      87.094   0.943  15.280  1.00 98.30           C  
ATOM   1171  C   ALA A 151      87.112  -0.257  16.222  1.00 98.30           C  
ATOM   1172  O   ALA A 151      88.074  -1.029  16.236  1.00 98.30           O  
ATOM   1173  CB  ALA A 151      87.451   2.218  16.040  1.00 98.30           C  
ATOM   1174  N   LEU A 152      86.078  -0.431  16.965  1.00 98.33           N  
ATOM   1175  CA  LEU A 152      85.998  -1.540  17.909  1.00 98.33           C  
ATOM   1176  C   LEU A 152      85.884  -2.872  17.175  1.00 98.33           C  
ATOM   1177  O   LEU A 152      86.437  -3.881  17.621  1.00 98.33           O  
ATOM   1178  CB  LEU A 152      84.804  -1.358  18.851  1.00 98.33           C  
ATOM   1179  CG  LEU A 152      84.893  -0.197  19.841  1.00 98.33           C  
ATOM   1180  CD1 LEU A 152      83.611  -0.101  20.661  1.00 98.33           C  
ATOM   1181  CD2 LEU A 152      86.104  -0.363  20.754  1.00 98.33           C  
ATOM   1182  N   GLU A 153      85.117  -2.835  16.095  1.00 98.24           N  
ATOM   1183  CA  GLU A 153      85.032  -4.042  15.281  1.00 98.24           C  
ATOM   1184  C   GLU A 153      86.409  -4.469  14.781  1.00 98.24           C  
ATOM   1185  O   GLU A 153      86.717  -5.662  14.734  1.00 98.24           O  
ATOM   1186  CB  GLU A 153      84.086  -3.828  14.096  1.00 98.24           C  
ATOM   1187  CG  GLU A 153      82.615  -3.783  14.485  1.00 98.24           C  
ATOM   1188  CD  GLU A 153      81.695  -3.465  13.316  1.00 98.24           C  
ATOM   1189  OE1 GLU A 153      80.476  -3.733  13.414  1.00 98.24           O  
ATOM   1190  OE2 GLU A 153      82.199  -2.946  12.295  1.00 98.24           O1-
ATOM   1191  N   ILE A 154      87.202  -3.507  14.409  1.00 97.47           N  
ATOM   1192  CA  ILE A 154      88.558  -3.777  13.946  1.00 97.47           C  
ATOM   1193  C   ILE A 154      89.387  -4.364  15.087  1.00 97.47           C  
ATOM   1194  O   ILE A 154      90.118  -5.338  14.893  1.00 97.47           O  
ATOM   1195  CB  ILE A 154      89.231  -2.499  13.397  1.00 97.47           C  
ATOM   1196  CG1 ILE A 154      88.578  -2.076  12.076  1.00 97.47           C  
ATOM   1197  CG2 ILE A 154      90.737  -2.716  13.218  1.00 97.47           C  
ATOM   1198  CD1 ILE A 154      88.984  -0.687  11.602  1.00 97.47           C  
ATOM   1199  N   VAL A 155      89.294  -3.841  16.248  1.00 97.38           N  
ATOM   1200  CA  VAL A 155      90.038  -4.334  17.403  1.00 97.38           C  
ATOM   1201  C   VAL A 155      89.630  -5.774  17.703  1.00 97.38           C  
ATOM   1202  O   VAL A 155      90.476  -6.613  18.021  1.00 97.38           O  
ATOM   1203  CB  VAL A 155      89.811  -3.445  18.646  1.00 97.38           C  
ATOM   1204  CG1 VAL A 155      90.454  -4.072  19.882  1.00 97.38           C  
ATOM   1205  CG2 VAL A 155      90.364  -2.041  18.406  1.00 97.38           C  
ATOM   1206  N   GLN A 156      88.369  -6.007  17.615  1.00 96.21           N  
ATOM   1207  CA  GLN A 156      87.866  -7.356  17.858  1.00 96.21           C  
ATOM   1208  C   GLN A 156      88.441  -8.347  16.852  1.00 96.21           C  
ATOM   1209  O   GLN A 156      88.770  -9.481  17.208  1.00 96.21           O  
ATOM   1210  CB  GLN A 156      86.337  -7.377  17.803  1.00 96.21           C  
ATOM   1211  CG  GLN A 156      85.725  -8.704  18.229  1.00 96.21           C  
ATOM   1212  CD  GLN A 156      84.208  -8.688  18.197  1.00 96.21           C  
ATOM   1213  NE2 GLN A 156      83.587  -9.226  19.241  1.00 96.21           N  
ATOM   1214  OE1 GLN A 156      83.599  -8.195  17.241  1.00 96.21           O  
ATOM   1215  N   GLN A 157      88.589  -7.932  15.644  1.00 95.28           N  
ATOM   1216  CA  GLN A 157      89.084  -8.796  14.577  1.00 95.28           C  
ATOM   1217  C   GLN A 157      90.601  -8.946  14.651  1.00 95.28           C  
ATOM   1218  O   GLN A 157      91.141 -10.009  14.334  1.00 95.28           O  
ATOM   1219  CB  GLN A 157      88.677  -8.246  13.209  1.00 95.28           C  
ATOM   1220  CG  GLN A 157      87.187  -8.363  12.918  1.00 95.28           C  
ATOM   1221  CD  GLN A 157      86.794  -7.720  11.602  1.00 95.28           C  
ATOM   1222  NE2 GLN A 157      85.495  -7.672  11.330  1.00 95.28           N  
ATOM   1223  OE1 GLN A 157      87.651  -7.270  10.835  1.00 95.28           O  
ATOM   1224  N   LEU A 158      91.210  -7.863  15.023  1.00 93.90           N  
ATOM   1225  CA  LEU A 158      92.666  -7.851  15.107  1.00 93.90           C  
ATOM   1226  C   LEU A 158      93.127  -7.495  16.516  1.00 93.90           C  
ATOM   1227  O   LEU A 158      93.604  -6.383  16.756  1.00 93.90           O  
ATOM   1228  CB  LEU A 158      93.254  -6.860  14.100  1.00 93.90           C  
ATOM   1229  CG  LEU A 158      92.864  -7.069  12.636  1.00 93.90           C  
ATOM   1230  CD1 LEU A 158      93.297  -5.872  11.796  1.00 93.90           C  
ATOM   1231  CD2 LEU A 158      93.478  -8.357  12.097  1.00 93.90           C  
ATOM   1232  N   PRO A 159      93.047  -8.528  17.387  1.00 90.99           N  
ATOM   1233  CA  PRO A 159      93.389  -8.206  18.775  1.00 90.99           C  
ATOM   1234  C   PRO A 159      94.889  -8.009  18.981  1.00 90.99           C  
ATOM   1235  O   PRO A 159      95.698  -8.734  18.395  1.00 90.99           O  
ATOM   1236  CB  PRO A 159      92.885  -9.424  19.554  1.00 90.99           C  
ATOM   1237  CG  PRO A 159      92.344 -10.347  18.511  1.00 90.99           C  
ATOM   1238  CD  PRO A 159      92.627  -9.758  17.159  1.00 90.99           C  
ATOM   1239  N   ASP A 160      95.292  -6.928  19.551  1.00 88.44           N  
ATOM   1240  CA  ASP A 160      96.638  -6.684  20.062  1.00 88.44           C  
ATOM   1241  C   ASP A 160      97.602  -6.342  18.929  1.00 88.44           C  
ATOM   1242  O   ASP A 160      98.735  -6.828  18.902  1.00 88.44           O  
ATOM   1243  CB  ASP A 160      97.147  -7.901  20.837  1.00 88.44           C  
ATOM   1244  CG  ASP A 160      98.357  -7.591  21.701  1.00 88.44           C  
ATOM   1245  OD1 ASP A 160      98.590  -6.405  22.020  1.00 88.44           O  
ATOM   1246  OD2 ASP A 160      99.084  -8.540  22.064  1.00 88.44           O1-
ATOM   1247  N   THR A 161      97.103  -5.708  17.896  1.00 92.85           N  
ATOM   1248  CA  THR A 161      97.957  -5.266  16.799  1.00 92.85           C  
ATOM   1249  C   THR A 161      98.141  -3.752  16.832  1.00 92.85           C  
ATOM   1250  O   THR A 161      97.351  -3.038  17.453  1.00 92.85           O  
ATOM   1251  CB  THR A 161      97.376  -5.686  15.435  1.00 92.85           C  
ATOM   1252  CG2 THR A 161      97.123  -7.189  15.383  1.00 92.85           C  
ATOM   1253  OG1 THR A 161      96.139  -4.996  15.216  1.00 92.85           O  
ATOM   1254  N   GLU A 162      99.284  -3.364  16.279  1.00 94.04           N  
ATOM   1255  CA  GLU A 162      99.566  -1.937  16.153  1.00 94.04           C  
ATOM   1256  C   GLU A 162      98.471  -1.226  15.364  1.00 94.04           C  
ATOM   1257  O   GLU A 162      98.099  -0.096  15.689  1.00 94.04           O  
ATOM   1258  CB  GLU A 162     100.926  -1.714  15.486  1.00 94.04           C  
ATOM   1259  CG  GLU A 162     101.419  -0.276  15.561  1.00 94.04           C  
ATOM   1260  CD  GLU A 162     102.811  -0.089  14.979  1.00 94.04           C  
ATOM   1261  OE1 GLU A 162     103.317   1.057  14.975  1.00 94.04           O  
ATOM   1262  OE2 GLU A 162     103.400  -1.094  14.525  1.00 94.04           O1-
ATOM   1263  N   LEU A 163      97.988  -1.931  14.426  1.00 94.04           N  
ATOM   1264  CA  LEU A 163      96.927  -1.386  13.585  1.00 94.04           C  
ATOM   1265  C   LEU A 163      95.668  -1.120  14.404  1.00 94.04           C  
ATOM   1266  O   LEU A 163      95.018  -0.086  14.233  1.00 94.04           O  
ATOM   1267  CB  LEU A 163      96.609  -2.343  12.435  1.00 94.04           C  
ATOM   1268  CG  LEU A 163      95.695  -1.801  11.335  1.00 94.04           C  
ATOM   1269  CD1 LEU A 163      96.367  -0.639  10.612  1.00 94.04           C  
ATOM   1270  CD2 LEU A 163      95.326  -2.908  10.352  1.00 94.04           C  
ATOM   1271  N   ALA A 164      95.256  -2.014  15.229  1.00 94.64           N  
ATOM   1272  CA  ALA A 164      94.105  -1.839  16.111  1.00 94.64           C  
ATOM   1273  C   ALA A 164      94.299  -0.639  17.033  1.00 94.64           C  
ATOM   1274  O   ALA A 164      93.374   0.150  17.239  1.00 94.64           O  
ATOM   1275  CB  ALA A 164      93.865  -3.103  16.931  1.00 94.64           C  
ATOM   1276  N   ARG A 165      95.486  -0.459  17.537  1.00 95.64           N  
ATOM   1277  CA  ARG A 165      95.805   0.659  18.418  1.00 95.64           C  
ATOM   1278  C   ARG A 165      95.696   1.989  17.679  1.00 95.64           C  
ATOM   1279  O   ARG A 165      95.139   2.954  18.206  1.00 95.64           O  
ATOM   1280  CB  ARG A 165      97.210   0.499  19.002  1.00 95.64           C  
ATOM   1281  CG  ARG A 165      97.328  -0.616  20.029  1.00 95.64           C  
ATOM   1282  CD  ARG A 165      98.737  -0.715  20.596  1.00 95.64           C  
ATOM   1283  NE  ARG A 165      98.886  -1.875  21.470  1.00 95.64           N  
ATOM   1284  CZ  ARG A 165     100.032  -2.510  21.699  1.00 95.64           C  
ATOM   1285  NH1 ARG A 165     101.158  -2.106  21.120  1.00 95.64           N1+
ATOM   1286  NH2 ARG A 165     100.055  -3.555  22.513  1.00 95.64           N  
ATOM   1287  N   GLU A 166      96.203   1.942  16.484  1.00 96.21           N  
ATOM   1288  CA  GLU A 166      96.145   3.148  15.664  1.00 96.21           C  
ATOM   1289  C   GLU A 166      94.705   3.503  15.306  1.00 96.21           C  
ATOM   1290  O   GLU A 166      94.326   4.676  15.327  1.00 96.21           O  
ATOM   1291  CB  GLU A 166      96.976   2.972  14.390  1.00 96.21           C  
ATOM   1292  CG  GLU A 166      98.478   2.950  14.634  1.00 96.21           C  
ATOM   1293  CD  GLU A 166      99.288   2.723  13.367  1.00 96.21           C  
ATOM   1294  OE1 GLU A 166     100.416   2.186  13.455  1.00 96.21           O  
ATOM   1295  OE2 GLU A 166      98.792   3.088  12.277  1.00 96.21           O1-
ATOM   1296  N   ALA A 167      93.923   2.482  14.983  1.00 96.73           N  
ATOM   1297  CA  ALA A 167      92.515   2.706  14.664  1.00 96.73           C  
ATOM   1298  C   ALA A 167      91.773   3.308  15.855  1.00 96.73           C  
ATOM   1299  O   ALA A 167      91.002   4.258  15.698  1.00 96.73           O  
ATOM   1300  CB  ALA A 167      91.852   1.400  14.234  1.00 96.73           C  
ATOM   1301  N   LEU A 168      92.028   2.816  17.053  1.00 97.32           N  
ATOM   1302  CA  LEU A 168      91.381   3.306  18.265  1.00 97.32           C  
ATOM   1303  C   LEU A 168      91.793   4.746  18.557  1.00 97.32           C  
ATOM   1304  O   LEU A 168      90.954   5.577  18.908  1.00 97.32           O  
ATOM   1305  CB  LEU A 168      91.727   2.411  19.458  1.00 97.32           C  
ATOM   1306  CG  LEU A 168      90.885   1.145  19.622  1.00 97.32           C  
ATOM   1307  CD1 LEU A 168      91.420   0.299  20.772  1.00 97.32           C  
ATOM   1308  CD2 LEU A 168      89.420   1.502  19.850  1.00 97.32           C  
ATOM   1309  N   GLU A 169      93.049   4.961  18.424  1.00 96.99           N  
ATOM   1310  CA  GLU A 169      93.568   6.302  18.671  1.00 96.99           C  
ATOM   1311  C   GLU A 169      92.963   7.316  17.703  1.00 96.99           C  
ATOM   1312  O   GLU A 169      92.588   8.419  18.105  1.00 96.99           O  
ATOM   1313  CB  GLU A 169      95.094   6.317  18.561  1.00 96.99           C  
ATOM   1314  CG  GLU A 169      95.730   7.635  18.979  1.00 96.99           C  
ATOM   1315  CD  GLU A 169      97.249   7.603  18.958  1.00 96.99           C  
ATOM   1316  OE1 GLU A 169      97.882   8.649  19.229  1.00 96.99           O  
ATOM   1317  OE2 GLU A 169      97.812   6.524  18.667  1.00 96.99           O1-
ATOM   1318  N   LEU A 170      92.912   6.914  16.486  1.00 96.96           N  
ATOM   1319  CA  LEU A 170      92.337   7.785  15.467  1.00 96.96           C  
ATOM   1320  C   LEU A 170      90.865   8.059  15.754  1.00 96.96           C  
ATOM   1321  O   LEU A 170      90.404   9.195  15.629  1.00 96.96           O  
ATOM   1322  CB  LEU A 170      92.490   7.159  14.078  1.00 96.96           C  
ATOM   1323  CG  LEU A 170      92.009   8.002  12.897  1.00 96.96           C  
ATOM   1324  CD1 LEU A 170      92.746   9.337  12.864  1.00 96.96           C  
ATOM   1325  CD2 LEU A 170      92.202   7.248  11.586  1.00 96.96           C  
ATOM   1326  N   ALA A 171      90.137   7.044  16.081  1.00 96.90           N  
ATOM   1327  CA  ALA A 171      88.730   7.208  16.435  1.00 96.90           C  
ATOM   1328  C   ALA A 171      88.571   8.150  17.625  1.00 96.90           C  
ATOM   1329  O   ALA A 171      87.659   8.980  17.651  1.00 96.90           O  
ATOM   1330  CB  ALA A 171      88.097   5.854  16.744  1.00 96.90           C  
ATOM   1331  N   LYS A 172      89.428   8.010  18.532  1.00 95.67           N  
ATOM   1332  CA  LYS A 172      89.413   8.870  19.712  1.00 95.67           C  
ATOM   1333  C   LYS A 172      89.596  10.335  19.327  1.00 95.67           C  
ATOM   1334  O   LYS A 172      88.877  11.207  19.821  1.00 95.67           O  
ATOM   1335  CB  LYS A 172      90.502   8.447  20.698  1.00 95.67           C  
ATOM   1336  CG  LYS A 172      90.419   9.144  22.049  1.00 95.67           C  
ATOM   1337  CD  LYS A 172      91.475   8.621  23.014  1.00 95.67           C  
ATOM   1338  CE  LYS A 172      91.408   9.333  24.358  1.00 95.67           C  
ATOM   1339  NZ  LYS A 172      92.441   8.822  25.309  1.00 95.67           N1+
ATOM   1340  N   GLU A 173      90.489  10.592  18.517  1.00 94.80           N  
ATOM   1341  CA  GLU A 173      90.754  11.953  18.060  1.00 94.80           C  
ATOM   1342  C   GLU A 173      89.582  12.500  17.249  1.00 94.80           C  
ATOM   1343  O   GLU A 173      89.209  13.666  17.398  1.00 94.80           O  
ATOM   1344  CB  GLU A 173      92.037  12.000  17.226  1.00 94.80           C  
ATOM   1345  CG  GLU A 173      93.307  11.816  18.043  1.00 94.80           C  
ATOM   1346  CD  GLU A 173      94.572  11.829  17.198  1.00 94.80           C  
ATOM   1347  OE1 GLU A 173      95.677  11.649  17.757  1.00 94.80           O  
ATOM   1348  OE2 GLU A 173      94.455  12.021  15.967  1.00 94.80           O1-
ATOM   1349  N   ALA A 174      89.037  11.652  16.479  1.00 93.36           N  
ATOM   1350  CA  ALA A 174      87.950  12.068  15.597  1.00 93.36           C  
ATOM   1351  C   ALA A 174      86.702  12.431  16.398  1.00 93.36           C  
ATOM   1352  O   ALA A 174      86.020  13.409  16.086  1.00 93.36           O  
ATOM   1353  CB  ALA A 174      87.629  10.966  14.591  1.00 93.36           C  
ATOM   1354  N   VAL A 175      86.405  11.682  17.406  1.00 93.31           N  
ATOM   1355  CA  VAL A 175      85.190  11.877  18.189  1.00 93.31           C  
ATOM   1356  C   VAL A 175      85.289  13.177  18.985  1.00 93.31           C  
ATOM   1357  O   VAL A 175      84.270  13.760  19.363  1.00 93.31           O  
ATOM   1358  CB  VAL A 175      84.929  10.688  19.141  1.00 93.31           C  
ATOM   1359  CG1 VAL A 175      83.838  11.033  20.152  1.00 93.31           C  
ATOM   1360  CG2 VAL A 175      84.550   9.441  18.344  1.00 93.31           C  
ATOM   1361  N   LYS A 176      86.504  13.594  19.145  1.00 90.75           N  
ATOM   1362  CA  LYS A 176      86.722  14.853  19.852  1.00 90.75           C  
ATOM   1363  C   LYS A 176      86.510  16.047  18.925  1.00 90.75           C  
ATOM   1364  O   LYS A 176      86.236  17.157  19.387  1.00 90.75           O  
ATOM   1365  CB  LYS A 176      88.129  14.898  20.449  1.00 90.75           C  
ATOM   1366  CG  LYS A 176      88.340  13.936  21.610  1.00 90.75           C  
ATOM   1367  CD  LYS A 176      89.749  14.045  22.177  1.00 90.75           C  
ATOM   1368  CE  LYS A 176      89.973  13.058  23.315  1.00 90.75           C  
ATOM   1369  NZ  LYS A 176      91.374  13.113  23.829  1.00 90.75           N1+
ATOM   1370  N   SER A 177      86.615  15.835  17.575  1.00 84.51           N  
ATOM   1371  CA  SER A 177      86.616  16.834  16.512  1.00 84.51           C  
ATOM   1372  C   SER A 177      85.197  17.167  16.064  1.00 84.51           C  
ATOM   1373  O   SER A 177      84.339  16.283  15.994  1.00 84.51           O  
ATOM   1374  CB  SER A 177      87.435  16.343  15.316  1.00 84.51           C  
ATOM   1375  OG  SER A 177      87.197  17.153  14.178  1.00 84.51           O  
ATOM   1376  N   THR A 178      84.318  17.880  16.769  1.00 83.05           N  
ATOM   1377  CA  THR A 178      82.937  18.199  16.422  1.00 83.05           C  
ATOM   1378  C   THR A 178      82.769  18.301  14.909  1.00 83.05           C  
ATOM   1379  O   THR A 178      81.658  18.495  14.414  1.00 83.05           O  
ATOM   1380  CB  THR A 178      82.486  19.516  17.081  1.00 83.05           C  
ATOM   1381  CG2 THR A 178      82.500  19.403  18.602  1.00 83.05           C  
ATOM   1382  OG1 THR A 178      83.371  20.571  16.682  1.00 83.05           O  
ATOM   1383  N   ASP A 179      83.853  18.023  14.072  1.00 91.50           N  
ATOM   1384  CA  ASP A 179      83.815  18.214  12.626  1.00 91.50           C  
ATOM   1385  C   ASP A 179      83.278  16.971  11.920  1.00 91.50           C  
ATOM   1386  O   ASP A 179      83.942  15.933  11.889  1.00 91.50           O  
ATOM   1387  CB  ASP A 179      85.208  18.560  12.094  1.00 91.50           C  
ATOM   1388  CG  ASP A 179      85.195  19.001  10.641  1.00 91.50           C  
ATOM   1389  OD1 ASP A 179      84.345  18.518   9.864  1.00 91.50           O  
ATOM   1390  OD2 ASP A 179      86.047  19.838  10.269  1.00 91.50           O1-
ATOM   1391  N   SER A 180      82.118  17.114  11.286  1.00 92.02           N  
ATOM   1392  CA  SER A 180      81.466  15.986  10.629  1.00 92.02           C  
ATOM   1393  C   SER A 180      82.316  15.447   9.482  1.00 92.02           C  
ATOM   1394  O   SER A 180      82.367  14.237   9.256  1.00 92.02           O  
ATOM   1395  CB  SER A 180      80.088  16.393  10.106  1.00 92.02           C  
ATOM   1396  OG  SER A 180      80.203  17.401   9.117  1.00 92.02           O  
ATOM   1397  N   GLU A 181      82.972  16.306   8.820  1.00 93.89           N  
ATOM   1398  CA  GLU A 181      83.821  15.888   7.709  1.00 93.89           C  
ATOM   1399  C   GLU A 181      84.992  15.039   8.197  1.00 93.89           C  
ATOM   1400  O   GLU A 181      85.357  14.050   7.561  1.00 93.89           O  
ATOM   1401  CB  GLU A 181      84.339  17.106   6.939  1.00 93.89           C  
ATOM   1402  CG  GLU A 181      85.026  16.757   5.627  1.00 93.89           C  
ATOM   1403  CD  GLU A 181      84.093  16.110   4.615  1.00 93.89           C  
ATOM   1404  OE1 GLU A 181      84.575  15.354   3.740  1.00 93.89           O  
ATOM   1405  OE2 GLU A 181      82.870  16.361   4.697  1.00 93.89           O1-
ATOM   1406  N   ALA A 182      85.574  15.408   9.304  1.00 94.49           N  
ATOM   1407  CA  ALA A 182      86.642  14.613   9.905  1.00 94.49           C  
ATOM   1408  C   ALA A 182      86.160  13.202  10.229  1.00 94.49           C  
ATOM   1409  O   ALA A 182      86.861  12.223   9.961  1.00 94.49           O  
ATOM   1410  CB  ALA A 182      87.167  15.294  11.166  1.00 94.49           C  
ATOM   1411  N   LEU A 183      84.938  13.066  10.812  1.00 95.42           N  
ATOM   1412  CA  LEU A 183      84.365  11.770  11.162  1.00 95.42           C  
ATOM   1413  C   LEU A 183      84.173  10.908   9.918  1.00 95.42           C  
ATOM   1414  O   LEU A 183      84.456   9.708   9.941  1.00 95.42           O  
ATOM   1415  CB  LEU A 183      83.026  11.953  11.882  1.00 95.42           C  
ATOM   1416  CG  LEU A 183      83.091  12.511  13.304  1.00 95.42           C  
ATOM   1417  CD1 LEU A 183      81.694  12.875  13.795  1.00 95.42           C  
ATOM   1418  CD2 LEU A 183      83.750  11.506  14.243  1.00 95.42           C  
ATOM   1419  N   LYS A 184      83.724  11.519   8.826  1.00 95.47           N  
ATOM   1420  CA  LYS A 184      83.523  10.798   7.573  1.00 95.47           C  
ATOM   1421  C   LYS A 184      84.847  10.280   7.020  1.00 95.47           C  
ATOM   1422  O   LYS A 184      84.917   9.157   6.514  1.00 95.47           O  
ATOM   1423  CB  LYS A 184      82.839  11.696   6.540  1.00 95.47           C  
ATOM   1424  CG  LYS A 184      81.373  11.974   6.837  1.00 95.47           C  
ATOM   1425  CD  LYS A 184      80.751  12.877   5.779  1.00 95.47           C  
ATOM   1426  CE  LYS A 184      79.310  13.231   6.123  1.00 95.47           C  
ATOM   1427  NZ  LYS A 184      78.728  14.197   5.144  1.00 95.47           N1+
ATOM   1428  N   VAL A 185      85.855  11.085   7.100  1.00 96.66           N  
ATOM   1429  CA  VAL A 185      87.178  10.689   6.629  1.00 96.66           C  
ATOM   1430  C   VAL A 185      87.685   9.505   7.449  1.00 96.66           C  
ATOM   1431  O   VAL A 185      88.171   8.518   6.891  1.00 96.66           O  
ATOM   1432  CB  VAL A 185      88.181  11.861   6.707  1.00 96.66           C  
ATOM   1433  CG1 VAL A 185      89.610  11.364   6.500  1.00 96.66           C  
ATOM   1434  CG2 VAL A 185      87.831  12.933   5.678  1.00 96.66           C  
ATOM   1435  N   VAL A 186      87.524   9.615   8.723  1.00 97.89           N  
ATOM   1436  CA  VAL A 186      87.991   8.549   9.603  1.00 97.89           C  
ATOM   1437  C   VAL A 186      87.192   7.274   9.340  1.00 97.89           C  
ATOM   1438  O   VAL A 186      87.756   6.178   9.294  1.00 97.89           O  
ATOM   1439  CB  VAL A 186      87.878   8.950  11.091  1.00 97.89           C  
ATOM   1440  CG1 VAL A 186      88.140   7.747  11.996  1.00 97.89           C  
ATOM   1441  CG2 VAL A 186      88.849  10.085  11.411  1.00 97.89           C  
ATOM   1442  N   TYR A 187      85.937   7.419   9.181  1.00 97.57           N  
ATOM   1443  CA  TYR A 187      85.092   6.268   8.883  1.00 97.57           C  
ATOM   1444  C   TYR A 187      85.574   5.549   7.629  1.00 97.57           C  
ATOM   1445  O   TYR A 187      85.736   4.325   7.631  1.00 97.57           O  
ATOM   1446  CB  TYR A 187      83.634   6.702   8.708  1.00 97.57           C  
ATOM   1447  CG  TYR A 187      82.698   5.566   8.377  1.00 97.57           C  
ATOM   1448  CD1 TYR A 187      82.339   5.296   7.058  1.00 97.57           C  
ATOM   1449  CD2 TYR A 187      82.171   4.761   9.380  1.00 97.57           C  
ATOM   1450  CE1 TYR A 187      81.474   4.250   6.748  1.00 97.57           C  
ATOM   1451  CE2 TYR A 187      81.306   3.713   9.081  1.00 97.57           C  
ATOM   1452  CZ  TYR A 187      80.964   3.466   7.765  1.00 97.57           C  
ATOM   1453  OH  TYR A 187      80.108   2.430   7.464  1.00 97.57           O  
ATOM   1454  N   LEU A 188      85.844   6.264   6.638  1.00 97.13           N  
ATOM   1455  CA  LEU A 188      86.288   5.675   5.380  1.00 97.13           C  
ATOM   1456  C   LEU A 188      87.635   4.981   5.550  1.00 97.13           C  
ATOM   1457  O   LEU A 188      87.851   3.894   5.009  1.00 97.13           O  
ATOM   1458  CB  LEU A 188      86.385   6.746   4.291  1.00 97.13           C  
ATOM   1459  CG  LEU A 188      85.061   7.250   3.715  1.00 97.13           C  
ATOM   1460  CD1 LEU A 188      85.296   8.472   2.833  1.00 97.13           C  
ATOM   1461  CD2 LEU A 188      84.364   6.144   2.929  1.00 97.13           C  
ATOM   1462  N   ALA A 189      88.513   5.650   6.241  1.00 97.63           N  
ATOM   1463  CA  ALA A 189      89.822   5.053   6.496  1.00 97.63           C  
ATOM   1464  C   ALA A 189      89.684   3.730   7.244  1.00 97.63           C  
ATOM   1465  O   ALA A 189      90.326   2.738   6.888  1.00 97.63           O  
ATOM   1466  CB  ALA A 189      90.702   6.018   7.286  1.00 97.63           C  
ATOM   1467  N   LEU A 190      88.818   3.696   8.234  1.00 98.15           N  
ATOM   1468  CA  LEU A 190      88.622   2.487   9.024  1.00 98.15           C  
ATOM   1469  C   LEU A 190      87.958   1.395   8.192  1.00 98.15           C  
ATOM   1470  O   LEU A 190      88.246   0.209   8.373  1.00 98.15           O  
ATOM   1471  CB  LEU A 190      87.773   2.786  10.263  1.00 98.15           C  
ATOM   1472  CG  LEU A 190      88.426   3.656  11.338  1.00 98.15           C  
ATOM   1473  CD1 LEU A 190      87.451   3.902  12.485  1.00 98.15           C  
ATOM   1474  CD2 LEU A 190      89.707   3.006  11.848  1.00 98.15           C  
ATOM   1475  N   ARG A 191      87.075   1.815   7.382  1.00 97.65           N  
ATOM   1476  CA  ARG A 191      86.460   0.843   6.484  1.00 97.65           C  
ATOM   1477  C   ARG A 191      87.512   0.140   5.634  1.00 97.65           C  
ATOM   1478  O   ARG A 191      87.439  -1.072   5.423  1.00 97.65           O  
ATOM   1479  CB  ARG A 191      85.427   1.523   5.583  1.00 97.65           C  
ATOM   1480  CG  ARG A 191      84.519   0.551   4.846  1.00 97.65           C  
ATOM   1481  CD  ARG A 191      83.615  -0.214   5.803  1.00 97.65           C  
ATOM   1482  NE  ARG A 191      82.743  -1.146   5.093  1.00 97.65           N  
ATOM   1483  CZ  ARG A 191      81.966  -2.053   5.677  1.00 97.65           C  
ATOM   1484  NH1 ARG A 191      81.936  -2.168   7.001  1.00 97.65           N1+
ATOM   1485  NH2 ARG A 191      81.212  -2.850   4.935  1.00 97.65           N  
ATOM   1486  N   ILE A 192      88.450   0.832   5.141  1.00 95.72           N  
ATOM   1487  CA  ILE A 192      89.543   0.263   4.360  1.00 95.72           C  
ATOM   1488  C   ILE A 192      90.357  -0.691   5.232  1.00 95.72           C  
ATOM   1489  O   ILE A 192      90.704  -1.792   4.801  1.00 95.72           O  
ATOM   1490  CB  ILE A 192      90.455   1.366   3.777  1.00 95.72           C  
ATOM   1491  CG1 ILE A 192      89.710   2.158   2.696  1.00 95.72           C  
ATOM   1492  CG2 ILE A 192      91.746   0.760   3.219  1.00 95.72           C  
ATOM   1493  CD1 ILE A 192      90.458   3.390   2.205  1.00 95.72           C  
ATOM   1494  N   VAL A 193      90.632  -0.308   6.435  1.00 96.65           N  
ATOM   1495  CA  VAL A 193      91.389  -1.155   7.349  1.00 96.65           C  
ATOM   1496  C   VAL A 193      90.633  -2.460   7.592  1.00 96.65           C  
ATOM   1497  O   VAL A 193      91.231  -3.538   7.600  1.00 96.65           O  
ATOM   1498  CB  VAL A 193      91.662  -0.439   8.692  1.00 96.65           C  
ATOM   1499  CG1 VAL A 193      92.297  -1.399   9.696  1.00 96.65           C  
ATOM   1500  CG2 VAL A 193      92.555   0.780   8.474  1.00 96.65           C  
ATOM   1501  N   GLN A 194      89.367  -2.325   7.783  1.00 96.17           N  
ATOM   1502  CA  GLN A 194      88.542  -3.503   8.035  1.00 96.17           C  
ATOM   1503  C   GLN A 194      88.564  -4.454   6.842  1.00 96.17           C  
ATOM   1504  O   GLN A 194      88.615  -5.673   7.014  1.00 96.17           O  
ATOM   1505  CB  GLN A 194      87.104  -3.095   8.355  1.00 96.17           C  
ATOM   1506  CG  GLN A 194      86.203  -4.262   8.733  1.00 96.17           C  
ATOM   1507  CD  GLN A 194      84.773  -3.835   9.007  1.00 96.17           C  
ATOM   1508  NE2 GLN A 194      84.194  -4.356  10.082  1.00 96.17           N  
ATOM   1509  OE1 GLN A 194      84.194  -3.041   8.258  1.00 96.17           O  
ATOM   1510  N   GLN A 195      88.634  -3.967   5.690  1.00 94.23           N  
ATOM   1511  CA  GLN A 195      88.570  -4.778   4.478  1.00 94.23           C  
ATOM   1512  C   GLN A 195      89.941  -5.351   4.127  1.00 94.23           C  
ATOM   1513  O   GLN A 195      90.041  -6.478   3.637  1.00 94.23           O  
ATOM   1514  CB  GLN A 195      88.030  -3.955   3.308  1.00 94.23           C  
ATOM   1515  CG  GLN A 195      86.557  -3.594   3.438  1.00 94.23           C  
ATOM   1516  CD  GLN A 195      86.070  -2.698   2.315  1.00 94.23           C  
ATOM   1517  NE2 GLN A 195      84.757  -2.509   2.234  1.00 94.23           N  
ATOM   1518  OE1 GLN A 195      86.867  -2.179   1.527  1.00 94.23           O  
ATOM   1519  N   LEU A 196      90.948  -4.463   4.552  1.00 91.94           N  
ATOM   1520  CA  LEU A 196      92.303  -4.872   4.197  1.00 91.94           C  
ATOM   1521  C   LEU A 196      93.258  -4.665   5.367  1.00 91.94           C  
ATOM   1522  O   LEU A 196      94.101  -3.765   5.334  1.00 91.94           O  
ATOM   1523  CB  LEU A 196      92.796  -4.091   2.975  1.00 91.94           C  
ATOM   1524  CG  LEU A 196      91.954  -4.217   1.705  1.00 91.94           C  
ATOM   1525  CD1 LEU A 196      92.364  -3.157   0.690  1.00 91.94           C  
ATOM   1526  CD2 LEU A 196      92.090  -5.615   1.110  1.00 91.94           C  
ATOM   1527  N   PRO A 197      93.279  -5.461   6.449  1.00 88.55           N  
ATOM   1528  CA  PRO A 197      93.990  -5.202   7.702  1.00 88.55           C  
ATOM   1529  C   PRO A 197      95.499  -5.398   7.575  1.00 88.55           C  
ATOM   1530  O   PRO A 197      96.272  -4.742   8.278  1.00 88.55           O  
ATOM   1531  CB  PRO A 197      93.387  -6.224   8.670  1.00 88.55           C  
ATOM   1532  CG  PRO A 197      92.783  -7.270   7.790  1.00 88.55           C  
ATOM   1533  CD  PRO A 197      92.383  -6.631   6.491  1.00 88.55           C  
ATOM   1534  N   ASP A 198      95.960  -6.057   6.540  1.00 87.69           N  
ATOM   1535  CA  ASP A 198      97.375  -6.413   6.502  1.00 87.69           C  
ATOM   1536  C   ASP A 198      98.050  -5.848   5.254  1.00 87.69           C  
ATOM   1537  O   ASP A 198      98.929  -6.488   4.673  1.00 87.69           O  
ATOM   1538  CB  ASP A 198      97.549  -7.933   6.551  1.00 87.69           C  
ATOM   1539  CG  ASP A 198      97.025  -8.548   7.837  1.00 87.69           C  
ATOM   1540  OD1 ASP A 198      97.229  -7.961   8.921  1.00 87.69           O  
ATOM   1541  OD2 ASP A 198      96.406  -9.632   7.764  1.00 87.69           O1-
ATOM   1542  N   THR A 199      97.602  -4.619   4.904  1.00 89.11           N  
ATOM   1543  CA  THR A 199      98.168  -4.050   3.684  1.00 89.11           C  
ATOM   1544  C   THR A 199      98.754  -2.668   3.954  1.00 89.11           C  
ATOM   1545  O   THR A 199      98.447  -2.045   4.973  1.00 89.11           O  
ATOM   1546  CB  THR A 199      97.109  -3.954   2.570  1.00 89.11           C  
ATOM   1547  CG2 THR A 199      96.455  -5.307   2.314  1.00 89.11           C  
ATOM   1548  OG1 THR A 199      96.100  -3.013   2.958  1.00 89.11           O  
ATOM   1549  N   GLU A 200      99.697  -2.337   3.105  1.00 89.48           N  
ATOM   1550  CA  GLU A 200     100.246  -0.984   3.102  1.00 89.48           C  
ATOM   1551  C   GLU A 200      99.146   0.058   2.919  1.00 89.48           C  
ATOM   1552  O   GLU A 200      99.212   1.145   3.497  1.00 89.48           O  
ATOM   1553  CB  GLU A 200     101.300  -0.835   2.001  1.00 89.48           C  
ATOM   1554  CG  GLU A 200     101.970   0.531   1.972  1.00 89.48           C  
ATOM   1555  CD  GLU A 200     102.772   0.833   3.228  1.00 89.48           C  
ATOM   1556  OE1 GLU A 200     103.084   2.019   3.479  1.00 89.48           O  
ATOM   1557  OE2 GLU A 200     103.092  -0.125   3.967  1.00 89.48           O1-
ATOM   1558  N   LEU A 201      98.191  -0.360   2.259  1.00 90.39           N  
ATOM   1559  CA  LEU A 201      97.067   0.529   1.987  1.00 90.39           C  
ATOM   1560  C   LEU A 201      96.355   0.916   3.279  1.00 90.39           C  
ATOM   1561  O   LEU A 201      95.988   2.078   3.466  1.00 90.39           O  
ATOM   1562  CB  LEU A 201      96.079  -0.136   1.025  1.00 90.39           C  
ATOM   1563  CG  LEU A 201      94.928   0.738   0.525  1.00 90.39           C  
ATOM   1564  CD1 LEU A 201      95.470   1.939  -0.243  1.00 90.39           C  
ATOM   1565  CD2 LEU A 201      93.978  -0.076  -0.348  1.00 90.39           C  
ATOM   1566  N   ALA A 202      96.105   0.003   4.175  1.00 93.92           N  
ATOM   1567  CA  ALA A 202      95.476   0.264   5.467  1.00 93.92           C  
ATOM   1568  C   ALA A 202      96.291   1.266   6.281  1.00 93.92           C  
ATOM   1569  O   ALA A 202      95.735   2.200   6.862  1.00 93.92           O  
ATOM   1570  CB  ALA A 202      95.306  -1.037   6.248  1.00 93.92           C  
ATOM   1571  N   ARG A 203      97.598   1.068   6.242  1.00 94.35           N  
ATOM   1572  CA  ARG A 203      98.484   1.953   6.990  1.00 94.35           C  
ATOM   1573  C   ARG A 203      98.476   3.361   6.402  1.00 94.35           C  
ATOM   1574  O   ARG A 203      98.416   4.347   7.139  1.00 94.35           O  
ATOM   1575  CB  ARG A 203      99.910   1.400   7.005  1.00 94.35           C  
ATOM   1576  CG  ARG A 203     100.065   0.117   7.807  1.00 94.35           C  
ATOM   1577  CD  ARG A 203     101.510  -0.362   7.830  1.00 94.35           C  
ATOM   1578  NE  ARG A 203     101.644  -1.630   8.541  1.00 94.35           N  
ATOM   1579  CZ  ARG A 203     102.699  -2.438   8.458  1.00 94.35           C  
ATOM   1580  NH1 ARG A 203     103.735  -2.122   7.690  1.00 94.35           N1+
ATOM   1581  NH2 ARG A 203     102.717  -3.568   9.149  1.00 94.35           N  
ATOM   1582  N   LEU A 204      98.479   3.436   5.126  1.00 92.51           N  
ATOM   1583  CA  LEU A 204      98.457   4.721   4.435  1.00 92.51           C  
ATOM   1584  C   LEU A 204      97.130   5.437   4.663  1.00 92.51           C  
ATOM   1585  O   LEU A 204      97.103   6.653   4.869  1.00 92.51           O  
ATOM   1586  CB  LEU A 204      98.695   4.528   2.935  1.00 92.51           C  
ATOM   1587  CG  LEU A 204     100.124   4.182   2.515  1.00 92.51           C  
ATOM   1588  CD1 LEU A 204     100.169   3.828   1.032  1.00 92.51           C  
ATOM   1589  CD2 LEU A 204     101.068   5.339   2.823  1.00 92.51           C  
ATOM   1590  N   ALA A 205      96.084   4.702   4.677  1.00 95.48           N  
ATOM   1591  CA  ALA A 205      94.764   5.283   4.909  1.00 95.48           C  
ATOM   1592  C   ALA A 205      94.672   5.897   6.303  1.00 95.48           C  
ATOM   1593  O   ALA A 205      94.182   7.018   6.463  1.00 95.48           O  
ATOM   1594  CB  ALA A 205      93.677   4.227   4.724  1.00 95.48           C  
ATOM   1595  N   LEU A 206      95.140   5.204   7.308  1.00 96.73           N  
ATOM   1596  CA  LEU A 206      95.106   5.694   8.683  1.00 96.73           C  
ATOM   1597  C   LEU A 206      95.966   6.944   8.835  1.00 96.73           C  
ATOM   1598  O   LEU A 206      95.564   7.900   9.503  1.00 96.73           O  
ATOM   1599  CB  LEU A 206      95.585   4.608   9.649  1.00 96.73           C  
ATOM   1600  CG  LEU A 206      94.629   3.437   9.882  1.00 96.73           C  
ATOM   1601  CD1 LEU A 206      95.269   2.406  10.806  1.00 96.73           C  
ATOM   1602  CD2 LEU A 206      93.307   3.931  10.459  1.00 96.73           C  
ATOM   1603  N   GLU A 207      97.107   6.856   8.206  1.00 94.98           N  
ATOM   1604  CA  GLU A 207      98.028   7.987   8.277  1.00 94.98           C  
ATOM   1605  C   GLU A 207      97.417   9.236   7.651  1.00 94.98           C  
ATOM   1606  O   GLU A 207      97.511  10.329   8.214  1.00 94.98           O  
ATOM   1607  CB  GLU A 207      99.352   7.646   7.588  1.00 94.98           C  
ATOM   1608  CG  GLU A 207     100.437   8.693   7.790  1.00 94.98           C  
ATOM   1609  CD  GLU A 207     101.762   8.317   7.147  1.00 94.98           C  
ATOM   1610  OE1 GLU A 207     102.671   9.175   7.081  1.00 94.98           O  
ATOM   1611  OE2 GLU A 207     101.892   7.153   6.706  1.00 94.98           O1-
ATOM   1612  N   LEU A 208      96.852   9.059   6.512  1.00 94.47           N  
ATOM   1613  CA  LEU A 208      96.214  10.176   5.825  1.00 94.47           C  
ATOM   1614  C   LEU A 208      95.073  10.748   6.662  1.00 94.47           C  
ATOM   1615  O   LEU A 208      94.956  11.966   6.808  1.00 94.47           O  
ATOM   1616  CB  LEU A 208      95.687   9.735   4.458  1.00 94.47           C  
ATOM   1617  CG  LEU A 208      94.955  10.799   3.638  1.00 94.47           C  
ATOM   1618  CD1 LEU A 208      95.884  11.972   3.343  1.00 94.47           C  
ATOM   1619  CD2 LEU A 208      94.416  10.199   2.343  1.00 94.47           C  
ATOM   1620  N   ALA A 209      94.253   9.898   7.191  1.00 96.02           N  
ATOM   1621  CA  ALA A 209      93.144  10.341   8.032  1.00 96.02           C  
ATOM   1622  C   ALA A 209      93.652  11.085   9.264  1.00 96.02           C  
ATOM   1623  O   ALA A 209      93.095  12.115   9.649  1.00 96.02           O  
ATOM   1624  CB  ALA A 209      92.283   9.151   8.450  1.00 96.02           C  
ATOM   1625  N   LYS A 210      94.645  10.566   9.877  1.00 95.10           N  
ATOM   1626  CA  LYS A 210      95.237  11.202  11.051  1.00 95.10           C  
ATOM   1627  C   LYS A 210      95.709  12.617  10.731  1.00 95.10           C  
ATOM   1628  O   LYS A 210      95.399  13.561  11.462  1.00 95.10           O  
ATOM   1629  CB  LYS A 210      96.404  10.367  11.581  1.00 95.10           C  
ATOM   1630  CG  LYS A 210      96.985  10.877  12.892  1.00 95.10           C  
ATOM   1631  CD  LYS A 210      98.082   9.958  13.413  1.00 95.10           C  
ATOM   1632  CE  LYS A 210      98.669  10.472  14.720  1.00 95.10           C  
ATOM   1633  NZ  LYS A 210      99.746   9.574  15.234  1.00 95.10           N1+
ATOM   1634  N   LYS A 211      96.380  12.751   9.689  1.00 90.72           N  
ATOM   1635  CA  LYS A 211      96.908  14.051   9.283  1.00 90.72           C  
ATOM   1636  C   LYS A 211      95.780  15.016   8.927  1.00 90.72           C  
ATOM   1637  O   LYS A 211      95.827  16.194   9.290  1.00 90.72           O  
ATOM   1638  CB  LYS A 211      97.859  13.896   8.094  1.00 90.72           C  
ATOM   1639  CG  LYS A 211      99.205  13.285   8.455  1.00 90.72           C  
ATOM   1640  CD  LYS A 211     100.127  13.210   7.244  1.00 90.72           C  
ATOM   1641  CE  LYS A 211     101.456  12.555   7.592  1.00 90.72           C  
ATOM   1642  NZ  LYS A 211     102.355  12.460   6.404  1.00 90.72           N1+
ATOM   1643  N   ALA A 212      94.863  14.471   8.248  1.00 91.21           N  
ATOM   1644  CA  ALA A 212      93.736  15.303   7.837  1.00 91.21           C  
ATOM   1645  C   ALA A 212      92.972  15.831   9.048  1.00 91.21           C  
ATOM   1646  O   ALA A 212      92.590  17.003   9.088  1.00 91.21           O  
ATOM   1647  CB  ALA A 212      92.801  14.518   6.921  1.00 91.21           C  
ATOM   1648  N   VAL A 213      92.744  15.003  10.031  1.00 91.89           N  
ATOM   1649  CA  VAL A 213      92.019  15.367  11.244  1.00 91.89           C  
ATOM   1650  C   VAL A 213      92.833  16.373  12.053  1.00 91.89           C  
ATOM   1651  O   VAL A 213      92.274  17.283  12.668  1.00 91.89           O  
ATOM   1652  CB  VAL A 213      91.696  14.126  12.105  1.00 91.89           C  
ATOM   1653  CG1 VAL A 213      91.195  14.543  13.487  1.00 91.89           C  
ATOM   1654  CG2 VAL A 213      90.665  13.243  11.404  1.00 91.89           C  
ATOM   1655  N   GLU A 214      94.130  16.320  12.071  1.00 89.96           N  
ATOM   1656  CA  GLU A 214      95.019  17.219  12.800  1.00 89.96           C  
ATOM   1657  C   GLU A 214      95.039  18.609  12.168  1.00 89.96           C  
ATOM   1658  O   GLU A 214      95.074  19.617  12.876  1.00 89.96           O  
ATOM   1659  CB  GLU A 214      96.437  16.646  12.854  1.00 89.96           C  
ATOM   1660  CG  GLU A 214      96.595  15.487  13.829  1.00 89.96           C  
ATOM   1661  CD  GLU A 214      97.972  14.846  13.780  1.00 89.96           C  
ATOM   1662  OE1 GLU A 214      98.225  13.892  14.551  1.00 89.96           O  
ATOM   1663  OE2 GLU A 214      98.806  15.301  12.966  1.00 89.96           O1-
ATOM   1664  N   MET A 215      94.899  18.709  10.904  1.00 84.38           N  
ATOM   1665  CA  MET A 215      95.015  19.978  10.190  1.00 84.38           C  
ATOM   1666  C   MET A 215      93.699  20.747  10.230  1.00 84.38           C  
ATOM   1667  O   MET A 215      93.696  21.977  10.312  1.00 84.38           O  
ATOM   1668  CB  MET A 215      95.439  19.741   8.739  1.00 84.38           C  
ATOM   1669  CG  MET A 215      96.861  19.226   8.592  1.00 84.38           C  
ATOM   1670  SD  MET A 215      97.330  18.944   6.841  1.00 84.38           S  
ATOM   1671  CE  MET A 215      97.601  20.655   6.302  1.00 84.38           C  
ATOM   1672  N   THR A 216      92.660  20.120  10.272  1.00 82.71           N  
ATOM   1673  CA  THR A 216      91.286  20.591  10.404  1.00 82.71           C  
ATOM   1674  C   THR A 216      90.907  21.489   9.230  1.00 82.71           C  
ATOM   1675  O   THR A 216      89.812  22.055   9.203  1.00 82.71           O  
ATOM   1676  CB  THR A 216      91.084  21.356  11.725  1.00 82.71           C  
ATOM   1677  CG2 THR A 216      91.436  20.484  12.925  1.00 82.71           C  
ATOM   1678  OG1 THR A 216      91.921  22.518  11.731  1.00 82.71           O  
ATOM   1679  N   ALA A 217      91.833  21.668   8.208  1.00 86.21           N  
ATOM   1680  CA  ALA A 217      91.478  22.456   7.031  1.00 86.21           C  
ATOM   1681  C   ALA A 217      90.445  21.729   6.175  1.00 86.21           C  
ATOM   1682  O   ALA A 217      90.631  20.563   5.823  1.00 86.21           O  
ATOM   1683  CB  ALA A 217      92.724  22.769   6.205  1.00 86.21           C  
ATOM   1684  N   GLN A 218      89.325  22.392   5.947  1.00 87.81           N  
ATOM   1685  CA  GLN A 218      88.227  21.790   5.197  1.00 87.81           C  
ATOM   1686  C   GLN A 218      88.713  21.238   3.859  1.00 87.81           C  
ATOM   1687  O   GLN A 218      88.307  20.149   3.447  1.00 87.81           O  
ATOM   1688  CB  GLN A 218      87.109  22.808   4.970  1.00 87.81           C  
ATOM   1689  CG  GLN A 218      85.851  22.212   4.352  1.00 87.81           C  
ATOM   1690  CD  GLN A 218      85.181  21.191   5.252  1.00 87.81           C  
ATOM   1691  NE2 GLN A 218      84.371  20.320   4.660  1.00 87.81           N  
ATOM   1692  OE1 GLN A 218      85.391  21.185   6.470  1.00 87.81           O  
ATOM   1693  N   GLU A 219      89.541  21.917   3.201  1.00 84.63           N  
ATOM   1694  CA  GLU A 219      90.054  21.501   1.899  1.00 84.63           C  
ATOM   1695  C   GLU A 219      90.862  20.211   2.010  1.00 84.63           C  
ATOM   1696  O   GLU A 219      90.743  19.323   1.164  1.00 84.63           O  
ATOM   1697  CB  GLU A 219      90.911  22.608   1.280  1.00 84.63           C  
ATOM   1698  CG  GLU A 219      90.113  23.816   0.814  1.00 84.63           C  
ATOM   1699  CD  GLU A 219      90.988  24.990   0.402  1.00 84.63           C  
ATOM   1700  OE1 GLU A 219      90.446  26.007  -0.088  1.00 84.63           O  
ATOM   1701  OE2 GLU A 219      92.223  24.891   0.569  1.00 84.63           O1-
ATOM   1702  N   VAL A 220      91.615  20.101   3.028  1.00 86.94           N  
ATOM   1703  CA  VAL A 220      92.430  18.910   3.243  1.00 86.94           C  
ATOM   1704  C   VAL A 220      91.528  17.712   3.532  1.00 86.94           C  
ATOM   1705  O   VAL A 220      91.748  16.620   3.002  1.00 86.94           O  
ATOM   1706  CB  VAL A 220      93.435  19.111   4.400  1.00 86.94           C  
ATOM   1707  CG1 VAL A 220      94.155  17.803   4.724  1.00 86.94           C  
ATOM   1708  CG2 VAL A 220      94.441  20.206   4.047  1.00 86.94           C  
ATOM   1709  N   LEU A 221      90.534  17.961   4.277  1.00 89.58           N  
ATOM   1710  CA  LEU A 221      89.593  16.896   4.607  1.00 89.58           C  
ATOM   1711  C   LEU A 221      88.873  16.399   3.359  1.00 89.58           C  
ATOM   1712  O   LEU A 221      88.702  15.192   3.174  1.00 89.58           O  
ATOM   1713  CB  LEU A 221      88.572  17.384   5.639  1.00 89.58           C  
ATOM   1714  CG  LEU A 221      89.088  17.573   7.067  1.00 89.58           C  
ATOM   1715  CD1 LEU A 221      88.052  18.305   7.912  1.00 89.58           C  
ATOM   1716  CD2 LEU A 221      89.442  16.227   7.691  1.00 89.58           C  
ATOM   1717  N   GLU A 222      88.507  17.304   2.508  1.00 88.18           N  
ATOM   1718  CA  GLU A 222      87.806  16.949   1.276  1.00 88.18           C  
ATOM   1719  C   GLU A 222      88.712  16.161   0.334  1.00 88.18           C  
ATOM   1720  O   GLU A 222      88.273  15.193  -0.290  1.00 88.18           O  
ATOM   1721  CB  GLU A 222      87.282  18.204   0.575  1.00 88.18           C  
ATOM   1722  CG  GLU A 222      86.111  18.864   1.289  1.00 88.18           C  
ATOM   1723  CD  GLU A 222      85.649  20.150   0.623  1.00 88.18           C  
ATOM   1724  OE1 GLU A 222      84.637  20.736   1.070  1.00 88.18           O  
ATOM   1725  OE2 GLU A 222      86.304  20.575  -0.356  1.00 88.18           O1-
ATOM   1726  N   ILE A 223      89.937  16.558   0.288  1.00 86.35           N  
ATOM   1727  CA  ILE A 223      90.909  15.856  -0.543  1.00 86.35           C  
ATOM   1728  C   ILE A 223      91.131  14.447   0.002  1.00 86.35           C  
ATOM   1729  O   ILE A 223      91.141  13.475  -0.758  1.00 86.35           O  
ATOM   1730  CB  ILE A 223      92.249  16.621  -0.613  1.00 86.35           C  
ATOM   1731  CG1 ILE A 223      92.079  17.924  -1.402  1.00 86.35           C  
ATOM   1732  CG2 ILE A 223      93.340  15.743  -1.233  1.00 86.35           C  
ATOM   1733  CD1 ILE A 223      93.275  18.863  -1.313  1.00 86.35           C  
ATOM   1734  N   ALA A 224      91.304  14.409   1.292  1.00 91.04           N  
ATOM   1735  CA  ALA A 224      91.493  13.109   1.930  1.00 91.04           C  
ATOM   1736  C   ALA A 224      90.285  12.205   1.703  1.00 91.04           C  
ATOM   1737  O   ALA A 224      90.437  11.019   1.403  1.00 91.04           O  
ATOM   1738  CB  ALA A 224      91.751  13.283   3.425  1.00 91.04           C  
ATOM   1739  N   ARG A 225      89.180  12.746   1.846  1.00 92.58           N  
ATOM   1740  CA  ARG A 225      87.961  11.970   1.645  1.00 92.58           C  
ATOM   1741  C   ARG A 225      87.892  11.416   0.226  1.00 92.58           C  
ATOM   1742  O   ARG A 225      87.580  10.240   0.028  1.00 92.58           O  
ATOM   1743  CB  ARG A 225      86.725  12.826   1.934  1.00 92.58           C  
ATOM   1744  CG  ARG A 225      85.416  12.053   1.887  1.00 92.58           C  
ATOM   1745  CD  ARG A 225      84.226  12.939   2.230  1.00 92.58           C  
ATOM   1746  NE  ARG A 225      82.961  12.298   1.885  1.00 92.58           N  
ATOM   1747  CZ  ARG A 225      81.765  12.872   1.995  1.00 92.58           C  
ATOM   1748  NH1 ARG A 225      81.650  14.116   2.443  1.00 92.58           N1+
ATOM   1749  NH2 ARG A 225      80.677  12.196   1.653  1.00 92.58           N  
ATOM   1750  N   ALA A 226      88.111  12.256  -0.709  1.00 86.15           N  
ATOM   1751  CA  ALA A 226      88.099  11.828  -2.105  1.00 86.15           C  
ATOM   1752  C   ALA A 226      89.118  10.717  -2.347  1.00 86.15           C  
ATOM   1753  O   ALA A 226      88.820   9.731  -3.025  1.00 86.15           O  
ATOM   1754  CB  ALA A 226      88.380  13.013  -3.027  1.00 86.15           C  
ATOM   1755  N   ALA A 227      90.265  10.896  -1.826  1.00 87.91           N  
ATOM   1756  CA  ALA A 227      91.315   9.896  -1.994  1.00 87.91           C  
ATOM   1757  C   ALA A 227      90.916   8.568  -1.355  1.00 87.91           C  
ATOM   1758  O   ALA A 227      91.128   7.504  -1.939  1.00 87.91           O  
ATOM   1759  CB  ALA A 227      92.627  10.397  -1.396  1.00 87.91           C  
ATOM   1760  N   LEU A 228      90.293   8.600  -0.234  1.00 93.05           N  
ATOM   1761  CA  LEU A 228      89.896   7.390   0.476  1.00 93.05           C  
ATOM   1762  C   LEU A 228      88.740   6.695  -0.237  1.00 93.05           C  
ATOM   1763  O   LEU A 228      88.705   5.466  -0.318  1.00 93.05           O  
ATOM   1764  CB  LEU A 228      89.496   7.721   1.917  1.00 93.05           C  
ATOM   1765  CG  LEU A 228      90.634   8.095   2.868  1.00 93.05           C  
ATOM   1766  CD1 LEU A 228      90.075   8.713   4.145  1.00 93.05           C  
ATOM   1767  CD2 LEU A 228      91.486   6.871   3.187  1.00 93.05           C  
ATOM   1768  N   LYS A 229      87.796   7.490  -0.680  1.00 89.51           N  
ATOM   1769  CA  LYS A 229      86.719   6.907  -1.473  1.00 89.51           C  
ATOM   1770  C   LYS A 229      87.269   6.179  -2.697  1.00 89.51           C  
ATOM   1771  O   LYS A 229      86.816   5.081  -3.027  1.00 89.51           O  
ATOM   1772  CB  LYS A 229      85.727   7.987  -1.908  1.00 89.51           C  
ATOM   1773  CG  LYS A 229      84.775   8.433  -0.807  1.00 89.51           C  
ATOM   1774  CD  LYS A 229      83.729   9.407  -1.333  1.00 89.51           C  
ATOM   1775  CE  LYS A 229      82.743   9.811  -0.246  1.00 89.51           C  
ATOM   1776  NZ  LYS A 229      81.723  10.777  -0.754  1.00 89.51           N1+
ATOM   1777  N   ALA A 230      88.226   6.850  -3.291  1.00 83.32           N  
ATOM   1778  CA  ALA A 230      88.858   6.243  -4.459  1.00 83.32           C  
ATOM   1779  C   ALA A 230      89.585   4.955  -4.082  1.00 83.32           C  
ATOM   1780  O   ALA A 230      89.493   3.951  -4.794  1.00 83.32           O  
ATOM   1781  CB  ALA A 230      89.827   7.225  -5.112  1.00 83.32           C  
ATOM   1782  N   ALA A 231      90.282   4.968  -2.968  1.00 88.32           N  
ATOM   1783  CA  ALA A 231      91.024   3.794  -2.515  1.00 88.32           C  
ATOM   1784  C   ALA A 231      90.079   2.641  -2.188  1.00 88.32           C  
ATOM   1785  O   ALA A 231      90.417   1.474  -2.400  1.00 88.32           O  
ATOM   1786  CB  ALA A 231      91.879   4.140  -1.298  1.00 88.32           C  
ATOM   1787  N   GLN A 232      88.923   2.957  -1.712  1.00 88.11           N  
ATOM   1788  CA  GLN A 232      87.926   1.941  -1.392  1.00 88.11           C  
ATOM   1789  C   GLN A 232      87.367   1.300  -2.659  1.00 88.11           C  
ATOM   1790  O   GLN A 232      87.013   0.119  -2.659  1.00 88.11           O  
ATOM   1791  CB  GLN A 232      86.790   2.544  -0.563  1.00 88.11           C  
ATOM   1792  CG  GLN A 232      85.851   1.509   0.040  1.00 88.11           C  
ATOM   1793  CD  GLN A 232      84.759   2.131   0.889  1.00 88.11           C  
ATOM   1794  NE2 GLN A 232      84.321   1.408   1.914  1.00 88.11           N  
ATOM   1795  OE1 GLN A 232      84.313   3.252   0.626  1.00 88.11           O  
ATOM   1796  N   ALA A 233      87.314   2.021  -3.647  1.00 83.76           N  
ATOM   1797  CA  ALA A 233      86.762   1.532  -4.908  1.00 83.76           C  
ATOM   1798  C   ALA A 233      87.765   0.643  -5.637  1.00 83.76           C  
ATOM   1799  O   ALA A 233      87.376  -0.254  -6.390  1.00 83.76           O  
ATOM   1800  CB  ALA A 233      86.350   2.703  -5.797  1.00 83.76           C  
ATOM   1801  N   PHE A 234      88.970   0.661  -5.365  1.00 81.33           N  
ATOM   1802  CA  PHE A 234      90.015  -0.164  -5.961  1.00 81.33           C  
ATOM   1803  C   PHE A 234      90.952  -0.708  -4.890  1.00 81.33           C  
ATOM   1804  O   PHE A 234      92.102  -0.275  -4.784  1.00 81.33           O  
ATOM   1805  CB  PHE A 234      90.810   0.639  -6.996  1.00 81.33           C  
ATOM   1806  CG  PHE A 234      89.968   1.187  -8.116  1.00 81.33           C  
ATOM   1807  CD1 PHE A 234      89.691   0.416  -9.238  1.00 81.33           C  
ATOM   1808  CD2 PHE A 234      89.454   2.475  -8.046  1.00 81.33           C  
ATOM   1809  CE1 PHE A 234      88.913   0.921 -10.276  1.00 81.33           C  
ATOM   1810  CE2 PHE A 234      88.674   2.987  -9.080  1.00 81.33           C  
ATOM   1811  CZ  PHE A 234      88.406   2.209 -10.194  1.00 81.33           C  
ATOM   1812  N   PRO A 235      90.320  -1.690  -4.220  1.00 73.92           N  
ATOM   1813  CA  PRO A 235      91.178  -2.279  -3.189  1.00 73.92           C  
ATOM   1814  C   PRO A 235      92.284  -3.157  -3.771  1.00 73.92           C  
ATOM   1815  O   PRO A 235      92.138  -3.688  -4.875  1.00 73.92           O  
ATOM   1816  CB  PRO A 235      90.203  -3.112  -2.352  1.00 73.92           C  
ATOM   1817  CG  PRO A 235      89.033  -3.349  -3.252  1.00 73.92           C  
ATOM   1818  CD  PRO A 235      89.021  -2.282  -4.309  1.00 73.92           C  
ATOM   1819  N   ASN A 236      93.528  -2.833  -3.646  1.00 74.16           N  
ATOM   1820  CA  ASN A 236      94.690  -3.677  -3.907  1.00 74.16           C  
ATOM   1821  C   ASN A 236      95.440  -3.227  -5.159  1.00 74.16           C  
ATOM   1822  O   ASN A 236      95.970  -4.054  -5.901  1.00 74.16           O  
ATOM   1823  CB  ASN A 236      94.271  -5.143  -4.038  1.00 74.16           C  
ATOM   1824  CG  ASN A 236      93.721  -5.711  -2.745  1.00 74.16           C  
ATOM   1825  ND2 ASN A 236      92.642  -6.477  -2.846  1.00 74.16           N  
ATOM   1826  OD1 ASN A 236      94.261  -5.461  -1.664  1.00 74.16           O  
ATOM   1827  N   THR A 237      95.285  -1.925  -5.421  1.00 79.54           N  
ATOM   1828  CA  THR A 237      95.985  -1.436  -6.604  1.00 79.54           C  
ATOM   1829  C   THR A 237      97.046  -0.409  -6.219  1.00 79.54           C  
ATOM   1830  O   THR A 237      96.965   0.205  -5.153  1.00 79.54           O  
ATOM   1831  CB  THR A 237      95.005  -0.812  -7.615  1.00 79.54           C  
ATOM   1832  CG2 THR A 237      93.853  -1.763  -7.924  1.00 79.54           C  
ATOM   1833  OG1 THR A 237      94.473   0.402  -7.068  1.00 79.54           O  
ATOM   1834  N   GLU A 238      98.086  -0.390  -6.926  1.00 81.67           N  
ATOM   1835  CA  GLU A 238      99.119   0.634  -6.796  1.00 81.67           C  
ATOM   1836  C   GLU A 238      98.534   2.032  -6.971  1.00 81.67           C  
ATOM   1837  O   GLU A 238      99.047   3.000  -6.407  1.00 81.67           O  
ATOM   1838  CB  GLU A 238     100.239   0.400  -7.812  1.00 81.67           C  
ATOM   1839  CG  GLU A 238     101.081  -0.835  -7.526  1.00 81.67           C  
ATOM   1840  CD  GLU A 238     102.183  -1.060  -8.548  1.00 81.67           C  
ATOM   1841  OE1 GLU A 238     102.936  -2.051  -8.421  1.00 81.67           O  
ATOM   1842  OE2 GLU A 238     102.295  -0.236  -9.484  1.00 81.67           O1-
ATOM   1843  N   LEU A 239      97.397   1.975  -7.726  1.00 80.59           N  
ATOM   1844  CA  LEU A 239      96.721   3.242  -7.979  1.00 80.59           C  
ATOM   1845  C   LEU A 239      96.132   3.810  -6.691  1.00 80.59           C  
ATOM   1846  O   LEU A 239      96.231   5.013  -6.436  1.00 80.59           O  
ATOM   1847  CB  LEU A 239      95.615   3.062  -9.022  1.00 80.59           C  
ATOM   1848  CG  LEU A 239      94.838   4.321  -9.412  1.00 80.59           C  
ATOM   1849  CD1 LEU A 239      95.783   5.370  -9.985  1.00 80.59           C  
ATOM   1850  CD2 LEU A 239      93.738   3.981 -10.411  1.00 80.59           C  
ATOM   1851  N   ALA A 240      95.528   3.012  -5.855  1.00 82.36           N  
ATOM   1852  CA  ALA A 240      94.969   3.445  -4.578  1.00 82.36           C  
ATOM   1853  C   ALA A 240      96.055   4.013  -3.668  1.00 82.36           C  
ATOM   1854  O   ALA A 240      95.869   5.065  -3.052  1.00 82.36           O  
ATOM   1855  CB  ALA A 240      94.256   2.284  -3.888  1.00 82.36           C  
ATOM   1856  N   GLU A 241      97.205   3.280  -3.644  1.00 84.06           N  
ATOM   1857  CA  GLU A 241      98.336   3.747  -2.847  1.00 84.06           C  
ATOM   1858  C   GLU A 241      98.837   5.101  -3.341  1.00 84.06           C  
ATOM   1859  O   GLU A 241      99.128   5.991  -2.539  1.00 84.06           O  
ATOM   1860  CB  GLU A 241      99.473   2.724  -2.876  1.00 84.06           C  
ATOM   1861  CG  GLU A 241      99.150   1.425  -2.151  1.00 84.06           C  
ATOM   1862  CD  GLU A 241     100.256   0.386  -2.257  1.00 84.06           C  
ATOM   1863  OE1 GLU A 241     100.033  -0.781  -1.862  1.00 84.06           O  
ATOM   1864  OE2 GLU A 241     101.354   0.744  -2.739  1.00 84.06           O1-
ATOM   1865  N   LEU A 242      98.919   5.170  -4.630  1.00 82.26           N  
ATOM   1866  CA  LEU A 242      99.382   6.406  -5.251  1.00 82.26           C  
ATOM   1867  C   LEU A 242      98.441   7.562  -4.930  1.00 82.26           C  
ATOM   1868  O   LEU A 242      98.891   8.663  -4.603  1.00 82.26           O  
ATOM   1869  CB  LEU A 242      99.500   6.234  -6.767  1.00 82.26           C  
ATOM   1870  CG  LEU A 242     100.017   7.443  -7.549  1.00 82.26           C  
ATOM   1871  CD1 LEU A 242     101.450   7.766  -7.138  1.00 82.26           C  
ATOM   1872  CD2 LEU A 242      99.930   7.187  -9.049  1.00 82.26           C  
ATOM   1873  N   MET A 243      97.139   7.291  -4.894  1.00 83.68           N  
ATOM   1874  CA  MET A 243      96.144   8.317  -4.594  1.00 83.68           C  
ATOM   1875  C   MET A 243      96.277   8.799  -3.154  1.00 83.68           C  
ATOM   1876  O   MET A 243      96.192   9.998  -2.886  1.00 83.68           O  
ATOM   1877  CB  MET A 243      94.731   7.785  -4.839  1.00 83.68           C  
ATOM   1878  CG  MET A 243      94.382   7.629  -6.311  1.00 83.68           C  
ATOM   1879  SD  MET A 243      94.261   9.241  -7.179  1.00 83.68           S  
ATOM   1880  CE  MET A 243      93.913   8.669  -8.866  1.00 83.68           C  
ATOM   1881  N   LEU A 244      96.505   7.917  -2.253  1.00 87.22           N  
ATOM   1882  CA  LEU A 244      96.654   8.270  -0.845  1.00 87.22           C  
ATOM   1883  C   LEU A 244      97.938   9.059  -0.615  1.00 87.22           C  
ATOM   1884  O   LEU A 244      97.947  10.036   0.136  1.00 87.22           O  
ATOM   1885  CB  LEU A 244      96.652   7.011   0.027  1.00 87.22           C  
ATOM   1886  CG  LEU A 244      95.323   6.261   0.132  1.00 87.22           C  
ATOM   1887  CD1 LEU A 244      95.489   5.004   0.979  1.00 87.22           C  
ATOM   1888  CD2 LEU A 244      94.243   7.166   0.715  1.00 87.22           C  
ATOM   1889  N   ARG A 245      98.990   8.574  -1.243  1.00 85.35           N  
ATOM   1890  CA  ARG A 245     100.263   9.273  -1.109  1.00 85.35           C  
ATOM   1891  C   ARG A 245     100.171  10.690  -1.667  1.00 85.35           C  
ATOM   1892  O   ARG A 245     100.709  11.630  -1.080  1.00 85.35           O  
ATOM   1893  CB  ARG A 245     101.378   8.503  -1.818  1.00 85.35           C  
ATOM   1894  CG  ARG A 245     101.791   7.224  -1.107  1.00 85.35           C  
ATOM   1895  CD  ARG A 245     102.964   6.546  -1.800  1.00 85.35           C  
ATOM   1896  NE  ARG A 245     103.286   5.262  -1.185  1.00 85.35           N  
ATOM   1897  CZ  ARG A 245     104.491   4.914  -0.742  1.00 85.35           C  
ATOM   1898  NH1 ARG A 245     105.517   5.753  -0.840  1.00 85.35           N1+
ATOM   1899  NH2 ARG A 245     104.673   3.720  -0.198  1.00 85.35           N  
ATOM   1900  N   LEU A 246      99.557  10.783  -2.740  1.00 82.35           N  
ATOM   1901  CA  LEU A 246      99.380  12.097  -3.350  1.00 82.35           C  
ATOM   1902  C   LEU A 246      98.541  13.002  -2.455  1.00 82.35           C  
ATOM   1903  O   LEU A 246      98.837  14.191  -2.314  1.00 82.35           O  
ATOM   1904  CB  LEU A 246      98.718  11.964  -4.725  1.00 82.35           C  
ATOM   1905  CG  LEU A 246      99.632  11.547  -5.879  1.00 82.35           C  
ATOM   1906  CD1 LEU A 246      98.805  11.218  -7.117  1.00 82.35           C  
ATOM   1907  CD2 LEU A 246     100.646  12.645  -6.182  1.00 82.35           C  
ATOM   1908  N   ALA A 247      97.460  12.492  -1.875  1.00 85.03           N  
ATOM   1909  CA  ALA A 247      96.634  13.255  -0.943  1.00 85.03           C  
ATOM   1910  C   ALA A 247      97.447  13.711   0.266  1.00 85.03           C  
ATOM   1911  O   ALA A 247      97.264  14.826   0.759  1.00 85.03           O  
ATOM   1912  CB  ALA A 247      95.436  12.423  -0.491  1.00 85.03           C  
ATOM   1913  N   GLU A 248      98.255  12.842   0.679  1.00 83.69           N  
ATOM   1914  CA  GLU A 248      99.144  13.204   1.778  1.00 83.69           C  
ATOM   1915  C   GLU A 248     100.027  14.392   1.406  1.00 83.69           C  
ATOM   1916  O   GLU A 248     100.205  15.314   2.205  1.00 83.69           O  
ATOM   1917  CB  GLU A 248     100.012  12.010   2.185  1.00 83.69           C  
ATOM   1918  CG  GLU A 248     100.882  12.270   3.405  1.00 83.69           C  
ATOM   1919  CD  GLU A 248     101.782  11.096   3.761  1.00 83.69           C  
ATOM   1920  OE1 GLU A 248     102.561  11.203   4.734  1.00 83.69           O  
ATOM   1921  OE2 GLU A 248     101.708  10.064   3.059  1.00 83.69           O1-
ATOM   1922  N   VAL A 249     100.635  14.310   0.263  1.00 79.67           N  
ATOM   1923  CA  VAL A 249     101.495  15.383  -0.223  1.00 79.67           C  
ATOM   1924  C   VAL A 249     100.685  16.670  -0.366  1.00 79.67           C  
ATOM   1925  O   VAL A 249     101.147  17.748   0.014  1.00 79.67           O  
ATOM   1926  CB  VAL A 249     102.154  15.016  -1.572  1.00 79.67           C  
ATOM   1927  CG1 VAL A 249     102.872  16.224  -2.169  1.00 79.67           C  
ATOM   1928  CG2 VAL A 249     103.124  13.850  -1.390  1.00 79.67           C  
ATOM   1929  N   ALA A 250      99.504  16.508  -0.852  1.00 81.09           N  
ATOM   1930  CA  ALA A 250      98.636  17.674  -0.994  1.00 81.09           C  
ATOM   1931  C   ALA A 250      98.338  18.305   0.364  1.00 81.09           C  
ATOM   1932  O   ALA A 250      98.352  19.530   0.502  1.00 81.09           O  
ATOM   1933  CB  ALA A 250      97.336  17.285  -1.693  1.00 81.09           C  
ATOM   1934  N   ALA A 251      98.064  17.474   1.298  1.00 80.69           N  
ATOM   1935  CA  ALA A 251      97.793  17.956   2.651  1.00 80.69           C  
ATOM   1936  C   ALA A 251      99.004  18.689   3.223  1.00 80.69           C  
ATOM   1937  O   ALA A 251      98.862  19.746   3.842  1.00 80.69           O  
ATOM   1938  CB  ALA A 251      97.398  16.796   3.561  1.00 80.69           C  
ATOM   1939  N   ARG A 252     100.170  18.199   3.005  1.00 78.52           N  
ATOM   1940  CA  ARG A 252     101.409  18.812   3.475  1.00 78.52           C  
ATOM   1941  C   ARG A 252     101.653  20.151   2.787  1.00 78.52           C  
ATOM   1942  O   ARG A 252     102.051  21.122   3.432  1.00 78.52           O  
ATOM   1943  CB  ARG A 252     102.596  17.876   3.236  1.00 78.52           C  
ATOM   1944  CG  ARG A 252     103.892  18.348   3.875  1.00 78.52           C  
ATOM   1945  CD  ARG A 252     105.033  17.374   3.622  1.00 78.52           C  
ATOM   1946  NE  ARG A 252     104.777  16.073   4.234  1.00 78.52           N  
ATOM   1947  CZ  ARG A 252     105.588  15.022   4.147  1.00 78.52           C  
ATOM   1948  NH1 ARG A 252     106.727  15.098   3.469  1.00 78.52           N1+
ATOM   1949  NH2 ARG A 252     105.256  13.885   4.742  1.00 78.52           N  
ATOM   1950  N   VAL A 253     101.455  20.218   1.537  1.00 80.30           N  
ATOM   1951  CA  VAL A 253     101.641  21.446   0.768  1.00 80.30           C  
ATOM   1952  C   VAL A 253     100.677  22.519   1.268  1.00 80.30           C  
ATOM   1953  O   VAL A 253     101.066  23.676   1.446  1.00 80.30           O  
ATOM   1954  CB  VAL A 253     101.432  21.205  -0.744  1.00 80.30           C  
ATOM   1955  CG1 VAL A 253     101.378  22.531  -1.499  1.00 80.30           C  
ATOM   1956  CG2 VAL A 253     102.542  20.314  -1.300  1.00 80.30           C  
ATOM   1957  N   MET A 254      99.523  22.136   1.667  1.00 77.39           N  
ATOM   1958  CA  MET A 254      98.532  23.091   2.154  1.00 77.39           C  
ATOM   1959  C   MET A 254      98.945  23.660   3.507  1.00 77.39           C  
ATOM   1960  O   MET A 254      98.762  24.852   3.766  1.00 77.39           O  
ATOM   1961  CB  MET A 254      97.156  22.431   2.262  1.00 77.39           C  
ATOM   1962  CG  MET A 254      96.422  22.323   0.936  1.00 77.39           C  
ATOM   1963  SD  MET A 254      94.630  21.992   1.149  1.00 77.39           S  
ATOM   1964  CE  MET A 254      94.123  21.841  -0.587  1.00 77.39           C  
ATOM   1965  N   LYS A 255      99.426  22.832   4.300  1.00 75.47           N  
ATOM   1966  CA  LYS A 255      99.910  23.283   5.601  1.00 75.47           C  
ATOM   1967  C   LYS A 255     101.058  24.276   5.445  1.00 75.47           C  
ATOM   1968  O   LYS A 255     101.100  25.298   6.132  1.00 75.47           O  
ATOM   1969  CB  LYS A 255     100.358  22.094   6.451  1.00 75.47           C  
ATOM   1970  CG  LYS A 255     100.698  22.453   7.890  1.00 75.47           C  
ATOM   1971  CD  LYS A 255     101.041  21.216   8.709  1.00 75.47           C  
ATOM   1972  CE  LYS A 255     101.386  21.575  10.147  1.00 75.47           C  
ATOM   1973  NZ  LYS A 255     101.715  20.364  10.957  1.00 75.47           N1+
ATOM   1974  N   GLU A 256     101.919  23.920   4.595  1.00 79.37           N  
ATOM   1975  CA  GLU A 256     103.064  24.792   4.350  1.00 79.37           C  
ATOM   1976  C   GLU A 256     102.625  26.123   3.746  1.00 79.37           C  
ATOM   1977  O   GLU A 256     103.185  27.173   4.067  1.00 79.37           O  
ATOM   1978  CB  GLU A 256     104.076  24.105   3.430  1.00 79.37           C  
ATOM   1979  CG  GLU A 256     104.823  22.953   4.089  1.00 79.37           C  
ATOM   1980  CD  GLU A 256     105.731  23.398   5.224  1.00 79.37           C  
ATOM   1981  OE1 GLU A 256     105.876  22.647   6.216  1.00 79.37           O  
ATOM   1982  OE2 GLU A 256     106.302  24.507   5.121  1.00 79.37           O1-
ATOM   1983  N   LEU A 257     101.661  26.125   2.914  1.00 78.60           N  
ATOM   1984  CA  LEU A 257     101.133  27.340   2.302  1.00 78.60           C  
ATOM   1985  C   LEU A 257     100.473  28.232   3.347  1.00 78.60           C  
ATOM   1986  O   LEU A 257     100.626  29.455   3.310  1.00 78.60           O  
ATOM   1987  CB  LEU A 257     100.127  26.991   1.201  1.00 78.60           C  
ATOM   1988  CG  LEU A 257     100.714  26.500  -0.123  1.00 78.60           C  
ATOM   1989  CD1 LEU A 257      99.599  26.059  -1.065  1.00 78.60           C  
ATOM   1990  CD2 LEU A 257     101.567  27.588  -0.767  1.00 78.60           C  
ATOM   1991  N   GLU A 258      99.796  27.573   4.253  1.00 74.37           N  
ATOM   1992  CA  GLU A 258      99.164  28.339   5.324  1.00 74.37           C  
ATOM   1993  C   GLU A 258     100.208  29.010   6.211  1.00 74.37           C  
ATOM   1994  O   GLU A 258     100.046  30.169   6.602  1.00 74.37           O  
ATOM   1995  CB  GLU A 258      98.259  27.437   6.167  1.00 74.37           C  
ATOM   1996  CG  GLU A 258      96.873  27.230   5.574  1.00 74.37           C  
ATOM   1997  CD  GLU A 258      96.002  26.292   6.396  1.00 74.37           C  
ATOM   1998  OE1 GLU A 258      94.870  25.980   5.964  1.00 74.37           O  
ATOM   1999  OE2 GLU A 258      96.456  25.868   7.482  1.00 74.37           O1-
ATOM   2000  N   ARG A 259     101.260  28.299   6.477  1.00 76.43           N  
ATOM   2001  CA  ARG A 259     102.368  28.828   7.265  1.00 76.43           C  
ATOM   2002  C   ARG A 259     103.043  29.993   6.549  1.00 76.43           C  
ATOM   2003  O   ARG A 259     103.350  31.015   7.167  1.00 76.43           O  
ATOM   2004  CB  ARG A 259     103.393  27.729   7.557  1.00 76.43           C  
ATOM   2005  CG  ARG A 259     104.492  28.151   8.518  1.00 76.43           C  
ATOM   2006  CD  ARG A 259     105.436  27.000   8.837  1.00 76.43           C  
ATOM   2007  NE  ARG A 259     106.565  27.438   9.653  1.00 76.43           N  
ATOM   2008  CZ  ARG A 259     107.534  26.641  10.096  1.00 76.43           C  
ATOM   2009  NH1 ARG A 259     107.529  25.345   9.810  1.00 76.43           N1+
ATOM   2010  NH2 ARG A 259     108.514  27.145  10.831  1.00 76.43           N  
ATOM   2011  N   ASN A 260     103.221  29.784   5.258  1.00 78.08           N  
ATOM   2012  CA  ASN A 260     103.847  30.836   4.464  1.00 78.08           C  
ATOM   2013  C   ASN A 260     102.976  32.087   4.403  1.00 78.08           C  
ATOM   2014  O   ASN A 260     103.484  33.207   4.484  1.00 78.08           O  
ATOM   2015  CB  ASN A 260     104.152  30.332   3.051  1.00 78.08           C  
ATOM   2016  CG  ASN A 260     105.350  29.404   3.007  1.00 78.08           C  
ATOM   2017  ND2 ASN A 260     105.512  28.696   1.896  1.00 78.08           N  
ATOM   2018  OD1 ASN A 260     106.122  29.321   3.966  1.00 78.08           O  
ATOM   2019  N   ASP A 261     101.701  31.845   4.296  1.00 76.03           N  
ATOM   2020  CA  ASP A 261     100.756  32.957   4.271  1.00 76.03           C  
ATOM   2021  C   ASP A 261     100.807  33.750   5.574  1.00 76.03           C  
ATOM   2022  O   ASP A 261     100.796  34.983   5.557  1.00 76.03           O  
ATOM   2023  CB  ASP A 261      99.334  32.447   4.021  1.00 76.03           C  
ATOM   2024  CG  ASP A 261      98.379  33.544   3.584  1.00 76.03           C  
ATOM   2025  OD1 ASP A 261      98.783  34.427   2.797  1.00 76.03           O  
ATOM   2026  OD2 ASP A 261      97.213  33.528   4.034  1.00 76.03           O1-
ATOM   2027  N   GLU A 262     100.973  33.033   6.731  1.00 79.09           N  
ATOM   2028  CA  GLU A 262     101.046  33.665   8.043  1.00 79.09           C  
ATOM   2029  C   GLU A 262     102.362  34.416   8.221  1.00 79.09           C  
ATOM   2030  O   GLU A 262     102.383  35.522   8.767  1.00 79.09           O  
ATOM   2031  CB  GLU A 262     100.881  32.623   9.152  1.00 79.09           C  
ATOM   2032  CG  GLU A 262      99.453  32.125   9.320  1.00 79.09           C  
ATOM   2033  CD  GLU A 262      99.330  30.974  10.307  1.00 79.09           C  
ATOM   2034  OE1 GLU A 262      98.205  30.467  10.511  1.00 79.09           O  
ATOM   2035  OE2 GLU A 262     100.369  30.579  10.881  1.00 79.09           O1-
ATOM   2036  N   GLU A 263     103.417  33.790   7.695  1.00 79.50           N  
ATOM   2037  CA  GLU A 263     104.742  34.393   7.806  1.00 79.50           C  
ATOM   2038  C   GLU A 263     104.862  35.632   6.923  1.00 79.50           C  
ATOM   2039  O   GLU A 263     105.505  36.612   7.303  1.00 79.50           O  
ATOM   2040  CB  GLU A 263     105.827  33.377   7.436  1.00 79.50           C  
ATOM   2041  CG  GLU A 263     106.018  32.277   8.470  1.00 79.50           C  
ATOM   2042  CD  GLU A 263     107.126  31.301   8.109  1.00 79.50           C  
ATOM   2043  OE1 GLU A 263     107.424  30.395   8.921  1.00 79.50           O  
ATOM   2044  OE2 GLU A 263     107.700  31.442   7.007  1.00 79.50           O1-
ATOM   2045  N   ILE A 264     104.218  35.595   5.762  1.00 71.60           N  
ATOM   2046  CA  ILE A 264     104.213  36.711   4.821  1.00 71.60           C  
ATOM   2047  C   ILE A 264     103.417  37.875   5.406  1.00 71.60           C  
ATOM   2048  O   ILE A 264     103.815  39.035   5.275  1.00 71.60           O  
ATOM   2049  CB  ILE A 264     103.627  36.292   3.454  1.00 71.60           C  
ATOM   2050  CG1 ILE A 264     104.581  35.332   2.735  1.00 71.60           C  
ATOM   2051  CG2 ILE A 264     103.339  37.524   2.591  1.00 71.60           C  
ATOM   2052  CD1 ILE A 264     103.989  34.687   1.489  1.00 71.60           C  
ATOM   2053  N   LYS A 265     102.288  37.515   6.064  1.00 73.84           N  
ATOM   2054  CA  LYS A 265     101.497  38.566   6.697  1.00 73.84           C  
ATOM   2055  C   LYS A 265     102.298  39.279   7.781  1.00 73.84           C  
ATOM   2056  O   LYS A 265     102.134  40.483   7.993  1.00 73.84           O  
ATOM   2057  CB  LYS A 265     100.210  37.988   7.289  1.00 73.84           C  
ATOM   2058  CG  LYS A 265      99.138  37.677   6.255  1.00 73.84           C  
ATOM   2059  CD  LYS A 265      97.868  37.149   6.909  1.00 73.84           C  
ATOM   2060  CE  LYS A 265      96.821  36.767   5.871  1.00 73.84           C  
ATOM   2061  NZ  LYS A 265      95.592  36.202   6.506  1.00 73.84           N1+
ATOM   2062  N   LYS A 266     103.256  38.522   8.350  1.00 78.51           N  
ATOM   2063  CA  LYS A 266     104.054  39.061   9.446  1.00 78.51           C  
ATOM   2064  C   LYS A 266     105.257  39.839   8.919  1.00 78.51           C  
ATOM   2065  O   LYS A 266     105.771  40.732   9.597  1.00 78.51           O  
ATOM   2066  CB  LYS A 266     104.523  37.940  10.374  1.00 78.51           C  
ATOM   2067  CG  LYS A 266     103.409  37.314  11.202  1.00 78.51           C  
ATOM   2068  CD  LYS A 266     103.942  36.230  12.128  1.00 78.51           C  
ATOM   2069  CE  LYS A 266     102.822  35.574  12.924  1.00 78.51           C  
ATOM   2070  NZ  LYS A 266     103.331  34.464  13.785  1.00 78.51           N1+
ATOM   2071  N   SER A 267     105.711  39.568   7.696  1.00 71.88           N  
ATOM   2072  CA  SER A 267     106.926  40.167   7.153  1.00 71.88           C  
ATOM   2073  C   SER A 267     106.618  41.460   6.405  1.00 71.88           C  
ATOM   2074  O   SER A 267     105.589  41.567   5.736  1.00 71.88           O  
ATOM   2075  CB  SER A 267     107.637  39.186   6.220  1.00 71.88           C  
ATOM   2076  OG  SER A 267     108.519  39.871   5.347  1.00 71.88           O  
ATOM   2077  N   ASP A 268     107.019  42.677   6.947  1.00 67.41           N  
ATOM   2078  CA  ASP A 268     106.874  43.980   6.305  1.00 67.41           C  
ATOM   2079  C   ASP A 268     107.645  44.031   4.987  1.00 67.41           C  
ATOM   2080  O   ASP A 268     107.685  45.069   4.324  1.00 67.41           O  
ATOM   2081  CB  ASP A 268     107.353  45.095   7.237  1.00 67.41           C  
ATOM   2082  CG  ASP A 268     106.254  45.623   8.141  1.00 67.41           C  
ATOM   2083  OD1 ASP A 268     105.066  45.326   7.895  1.00 67.41           O  
ATOM   2084  OD2 ASP A 268     106.579  46.347   9.107  1.00 67.41           O1-
ATOM   2085  N   GLU A 269     108.153  42.911   4.367  1.00 63.53           N  
ATOM   2086  CA  GLU A 269     108.967  42.956   3.157  1.00 63.53           C  
ATOM   2087  C   GLU A 269     108.112  42.748   1.909  1.00 63.53           C  
ATOM   2088  O   GLU A 269     107.428  41.730   1.783  1.00 63.53           O  
ATOM   2089  CB  GLU A 269     110.078  41.904   3.216  1.00 63.53           C  
ATOM   2090  CG  GLU A 269     111.327  42.370   3.948  1.00 63.53           C  
ATOM   2091  CD  GLU A 269     112.406  41.302   4.030  1.00 63.53           C  
ATOM   2092  OE1 GLU A 269     113.480  41.569   4.616  1.00 63.53           O  
ATOM   2093  OE2 GLU A 269     112.177  40.190   3.504  1.00 63.53           O1-
ATOM   2094  N   LEU A 270     107.452  43.775   1.298  1.00 54.41           N  
ATOM   2095  CA  LEU A 270     106.456  43.940   0.244  1.00 54.41           C  
ATOM   2096  C   LEU A 270     106.950  43.342  -1.070  1.00 54.41           C  
ATOM   2097  O   LEU A 270     106.164  42.778  -1.834  1.00 54.41           O  
ATOM   2098  CB  LEU A 270     106.121  45.421   0.050  1.00 54.41           C  
ATOM   2099  CG  LEU A 270     104.936  45.959   0.853  1.00 54.41           C  
ATOM   2100  CD1 LEU A 270     105.179  47.412   1.248  1.00 54.41           C  
ATOM   2101  CD2 LEU A 270     103.644  45.825   0.056  1.00 54.41           C  
ATOM   2102  N   ASP A 271     108.309  43.179  -1.358  1.00 60.04           N  
ATOM   2103  CA  ASP A 271     108.648  42.767  -2.716  1.00 60.04           C  
ATOM   2104  C   ASP A 271     108.603  41.246  -2.855  1.00 60.04           C  
ATOM   2105  O   ASP A 271     108.234  40.725  -3.910  1.00 60.04           O  
ATOM   2106  CB  ASP A 271     110.031  43.290  -3.108  1.00 60.04           C  
ATOM   2107  CG  ASP A 271     109.978  44.634  -3.813  1.00 60.04           C  
ATOM   2108  OD1 ASP A 271     108.876  45.075  -4.204  1.00 60.04           O  
ATOM   2109  OD2 ASP A 271     111.049  45.256  -3.983  1.00 60.04           O1-
ATOM   2110  N   ASP A 272     108.704  40.436  -1.865  1.00 62.44           N  
ATOM   2111  CA  ASP A 272     108.638  38.978  -1.825  1.00 62.44           C  
ATOM   2112  C   ASP A 272     107.212  38.499  -1.561  1.00 62.44           C  
ATOM   2113  O   ASP A 272     106.846  37.385  -1.939  1.00 62.44           O  
ATOM   2114  CB  ASP A 272     109.584  38.427  -0.755  1.00 62.44           C  
ATOM   2115  CG  ASP A 272     111.035  38.403  -1.202  1.00 62.44           C  
ATOM   2116  OD1 ASP A 272     111.302  38.535  -2.416  1.00 62.44           O  
ATOM   2117  OD2 ASP A 272     111.920  38.249  -0.332  1.00 62.44           O1-
ATOM   2118  N   GLU A 273     106.364  39.432  -1.368  1.00 61.18           N  
ATOM   2119  CA  GLU A 273     104.996  39.084  -0.996  1.00 61.18           C  
ATOM   2120  C   GLU A 273     104.176  38.682  -2.220  1.00 61.18           C  
ATOM   2121  O   GLU A 273     103.406  37.721  -2.168  1.00 61.18           O  
ATOM   2122  CB  GLU A 273     104.321  40.253  -0.272  1.00 61.18           C  
ATOM   2123  CG  GLU A 273     104.208  40.060   1.233  1.00 61.18           C  
ATOM   2124  CD  GLU A 273     103.494  41.207   1.932  1.00 61.18           C  
ATOM   2125  OE1 GLU A 273     103.295  41.135   3.166  1.00 61.18           O  
ATOM   2126  OE2 GLU A 273     103.130  42.183   1.240  1.00 61.18           O1-
ATOM   2127  N   SER A 274     104.489  39.413  -3.372  1.00 62.23           N  
ATOM   2128  CA  SER A 274     103.668  39.130  -4.545  1.00 62.23           C  
ATOM   2129  C   SER A 274     104.015  37.773  -5.148  1.00 62.23           C  
ATOM   2130  O   SER A 274     103.128  37.032  -5.576  1.00 62.23           O  
ATOM   2131  CB  SER A 274     103.841  40.225  -5.598  1.00 62.23           C  
ATOM   2132  OG  SER A 274     105.174  40.254  -6.078  1.00 62.23           O  
ATOM   2133  N   LEU A 275     105.391  37.419  -5.149  1.00 59.48           N  
ATOM   2134  CA  LEU A 275     105.834  36.152  -5.721  1.00 59.48           C  
ATOM   2135  C   LEU A 275     105.324  34.976  -4.895  1.00 59.48           C  
ATOM   2136  O   LEU A 275     104.856  33.980  -5.450  1.00 59.48           O  
ATOM   2137  CB  LEU A 275     107.362  36.107  -5.806  1.00 59.48           C  
ATOM   2138  CG  LEU A 275     107.955  35.122  -6.814  1.00 59.48           C  
ATOM   2139  CD1 LEU A 275     108.488  35.867  -8.033  1.00 59.48           C  
ATOM   2140  CD2 LEU A 275     109.057  34.291  -6.164  1.00 59.48           C  
ATOM   2141  N   LEU A 276     105.324  35.147  -3.597  1.00 66.20           N  
ATOM   2142  CA  LEU A 276     104.893  34.083  -2.697  1.00 66.20           C  
ATOM   2143  C   LEU A 276     103.382  33.891  -2.766  1.00 66.20           C  
ATOM   2144  O   LEU A 276     102.893  32.759  -2.732  1.00 66.20           O  
ATOM   2145  CB  LEU A 276     105.315  34.394  -1.258  1.00 66.20           C  
ATOM   2146  CG  LEU A 276     106.758  34.050  -0.885  1.00 66.20           C  
ATOM   2147  CD1 LEU A 276     107.184  34.828   0.355  1.00 66.20           C  
ATOM   2148  CD2 LEU A 276     106.910  32.549  -0.661  1.00 66.20           C  
ATOM   2149  N   GLU A 277     102.654  34.988  -2.906  1.00 67.32           N  
ATOM   2150  CA  GLU A 277     101.206  34.900  -3.060  1.00 67.32           C  
ATOM   2151  C   GLU A 277     100.832  34.155  -4.338  1.00 67.32           C  
ATOM   2152  O   GLU A 277      99.900  33.347  -4.343  1.00 67.32           O  
ATOM   2153  CB  GLU A 277     100.579  36.296  -3.062  1.00 67.32           C  
ATOM   2154  CG  GLU A 277     100.138  36.774  -1.687  1.00 67.32           C  
ATOM   2155  CD  GLU A 277      99.629  38.208  -1.684  1.00 67.32           C  
ATOM   2156  OE1 GLU A 277      99.370  38.757  -0.590  1.00 67.32           O  
ATOM   2157  OE2 GLU A 277      99.488  38.784  -2.786  1.00 67.32           O1-
ATOM   2158  N   ASP A 278     101.684  34.292  -5.346  1.00 67.30           N  
ATOM   2159  CA  ASP A 278     101.440  33.622  -6.619  1.00 67.30           C  
ATOM   2160  C   ASP A 278     101.681  32.119  -6.505  1.00 67.30           C  
ATOM   2161  O   ASP A 278     100.926  31.319  -7.062  1.00 67.30           O  
ATOM   2162  CB  ASP A 278     102.326  34.215  -7.717  1.00 67.30           C  
ATOM   2163  CG  ASP A 278     101.838  35.567  -8.207  1.00 67.30           C  
ATOM   2164  OD1 ASP A 278     100.687  35.948  -7.900  1.00 67.30           O  
ATOM   2165  OD2 ASP A 278     102.609  36.255  -8.909  1.00 67.30           O1-
ATOM   2166  N   ILE A 279     102.770  31.803  -5.807  1.00 68.41           N  
ATOM   2167  CA  ILE A 279     103.102  30.395  -5.624  1.00 68.41           C  
ATOM   2168  C   ILE A 279     101.995  29.703  -4.831  1.00 68.41           C  
ATOM   2169  O   ILE A 279     101.557  28.608  -5.191  1.00 68.41           O  
ATOM   2170  CB  ILE A 279     104.461  30.222  -4.909  1.00 68.41           C  
ATOM   2171  CG1 ILE A 279     105.607  30.651  -5.833  1.00 68.41           C  
ATOM   2172  CG2 ILE A 279     104.646  28.775  -4.444  1.00 68.41           C  
ATOM   2173  CD1 ILE A 279     106.977  30.631  -5.168  1.00 68.41           C  
ATOM   2174  N   VAL A 280     101.519  30.462  -3.804  1.00 68.47           N  
ATOM   2175  CA  VAL A 280     100.450  29.911  -2.977  1.00 68.47           C  
ATOM   2176  C   VAL A 280      99.189  29.726  -3.818  1.00 68.47           C  
ATOM   2177  O   VAL A 280      98.533  28.685  -3.745  1.00 68.47           O  
ATOM   2178  CB  VAL A 280     100.151  30.814  -1.760  1.00 68.47           C  
ATOM   2179  CG1 VAL A 280      98.865  30.372  -1.063  1.00 68.47           C  
ATOM   2180  CG2 VAL A 280     101.324  30.798  -0.782  1.00 68.47           C  
ATOM   2181  N   GLU A 281      98.902  30.752  -4.667  1.00 69.33           N  
ATOM   2182  CA  GLU A 281      97.729  30.681  -5.533  1.00 69.33           C  
ATOM   2183  C   GLU A 281      97.854  29.539  -6.539  1.00 69.33           C  
ATOM   2184  O   GLU A 281      96.884  28.823  -6.795  1.00 69.33           O  
ATOM   2185  CB  GLU A 281      97.522  32.008  -6.266  1.00 69.33           C  
ATOM   2186  CG  GLU A 281      96.097  32.225  -6.755  1.00 69.33           C  
ATOM   2187  CD  GLU A 281      95.798  33.672  -7.113  1.00 69.33           C  
ATOM   2188  OE1 GLU A 281      94.647  33.977  -7.499  1.00 69.33           O  
ATOM   2189  OE2 GLU A 281      96.725  34.507  -7.008  1.00 69.33           O1-
ATOM   2190  N   LEU A 282      99.095  29.306  -7.098  1.00 64.50           N  
ATOM   2191  CA  LEU A 282      99.343  28.236  -8.059  1.00 64.50           C  
ATOM   2192  C   LEU A 282      99.177  26.869  -7.404  1.00 64.50           C  
ATOM   2193  O   LEU A 282      98.590  25.960  -7.994  1.00 64.50           O  
ATOM   2194  CB  LEU A 282     100.748  28.363  -8.652  1.00 64.50           C  
ATOM   2195  CG  LEU A 282     100.874  29.210  -9.920  1.00 64.50           C  
ATOM   2196  CD1 LEU A 282     102.271  29.816 -10.016  1.00 64.50           C  
ATOM   2197  CD2 LEU A 282     100.562  28.374 -11.156  1.00 64.50           C  
ATOM   2198  N   LEU A 283      99.703  26.779  -6.201  1.00 69.73           N  
ATOM   2199  CA  LEU A 283      99.607  25.513  -5.482  1.00 69.73           C  
ATOM   2200  C   LEU A 283      98.154  25.174  -5.169  1.00 69.73           C  
ATOM   2201  O   LEU A 283      97.747  24.014  -5.268  1.00 69.73           O  
ATOM   2202  CB  LEU A 283     100.421  25.568  -4.187  1.00 69.73           C  
ATOM   2203  CG  LEU A 283     101.935  25.401  -4.329  1.00 69.73           C  
ATOM   2204  CD1 LEU A 283     102.628  25.699  -3.004  1.00 69.73           C  
ATOM   2205  CD2 LEU A 283     102.273  23.993  -4.811  1.00 69.73           C  
ATOM   2206  N   LYS A 284      97.362  26.228  -4.898  1.00 69.94           N  
ATOM   2207  CA  LYS A 284      95.937  26.028  -4.656  1.00 69.94           C  
ATOM   2208  C   LYS A 284      95.225  25.561  -5.922  1.00 69.94           C  
ATOM   2209  O   LYS A 284      94.342  24.702  -5.864  1.00 69.94           O  
ATOM   2210  CB  LYS A 284      95.294  27.315  -4.138  1.00 69.94           C  
ATOM   2211  CG  LYS A 284      95.595  27.612  -2.677  1.00 69.94           C  
ATOM   2212  CD  LYS A 284      94.859  28.857  -2.197  1.00 69.94           C  
ATOM   2213  CE  LYS A 284      95.146  29.147  -0.729  1.00 69.94           C  
ATOM   2214  NZ  LYS A 284      94.474  30.398  -0.270  1.00 69.94           N1+
ATOM   2215  N   GLU A 285      95.708  26.163  -7.059  1.00 68.95           N  
ATOM   2216  CA  GLU A 285      95.140  25.775  -8.347  1.00 68.95           C  
ATOM   2217  C   GLU A 285      95.473  24.324  -8.683  1.00 68.95           C  
ATOM   2218  O   GLU A 285      94.632  23.595  -9.212  1.00 68.95           O  
ATOM   2219  CB  GLU A 285      95.644  26.700  -9.457  1.00 68.95           C  
ATOM   2220  CG  GLU A 285      94.774  27.929  -9.676  1.00 68.95           C  
ATOM   2221  CD  GLU A 285      95.291  28.844 -10.774  1.00 68.95           C  
ATOM   2222  OE1 GLU A 285      94.694  29.921 -10.999  1.00 68.95           O  
ATOM   2223  OE2 GLU A 285      96.302  28.481 -11.415  1.00 68.95           O1-
ATOM   2224  N   ILE A 286      96.790  23.872  -8.380  1.00 69.47           N  
ATOM   2225  CA  ILE A 286      97.230  22.503  -8.627  1.00 69.47           C  
ATOM   2226  C   ILE A 286      96.392  21.534  -7.795  1.00 69.47           C  
ATOM   2227  O   ILE A 286      95.956  20.494  -8.294  1.00 69.47           O  
ATOM   2228  CB  ILE A 286      98.731  22.326  -8.306  1.00 69.47           C  
ATOM   2229  CG1 ILE A 286      99.588  23.067  -9.338  1.00 69.47           C  
ATOM   2230  CG2 ILE A 286      99.099  20.839  -8.251  1.00 69.47           C  
ATOM   2231  CD1 ILE A 286     101.078  23.064  -9.021  1.00 69.47           C  
ATOM   2232  N   ILE A 287      96.034  21.961  -6.656  1.00 67.11           N  
ATOM   2233  CA  ILE A 287      95.229  21.149  -5.750  1.00 67.11           C  
ATOM   2234  C   ILE A 287      93.805  21.029  -6.290  1.00 67.11           C  
ATOM   2235  O   ILE A 287      93.217  19.946  -6.274  1.00 67.11           O  
ATOM   2236  CB  ILE A 287      95.212  21.741  -4.323  1.00 67.11           C  
ATOM   2237  CG1 ILE A 287      96.590  21.591  -3.667  1.00 67.11           C  
ATOM   2238  CG2 ILE A 287      94.126  21.075  -3.474  1.00 67.11           C  
ATOM   2239  CD1 ILE A 287      96.730  22.333  -2.345  1.00 67.11           C  
ATOM   2240  N   LYS A 288      93.274  22.231  -6.783  1.00 69.63           N  
ATOM   2241  CA  LYS A 288      91.949  22.223  -7.397  1.00 69.63           C  
ATOM   2242  C   LYS A 288      91.903  21.278  -8.595  1.00 69.63           C  
ATOM   2243  O   LYS A 288      90.926  20.550  -8.781  1.00 69.63           O  
ATOM   2244  CB  LYS A 288      91.548  23.635  -7.828  1.00 69.63           C  
ATOM   2245  CG  LYS A 288      91.005  24.496  -6.698  1.00 69.63           C  
ATOM   2246  CD  LYS A 288      90.542  25.856  -7.204  1.00 69.63           C  
ATOM   2247  CE  LYS A 288      90.143  26.776  -6.058  1.00 69.63           C  
ATOM   2248  NZ  LYS A 288      89.743  28.129  -6.546  1.00 69.63           N1+
ATOM   2249  N   LEU A 289      92.867  21.304  -9.459  1.00 67.78           N  
ATOM   2250  CA  LEU A 289      92.947  20.474 -10.656  1.00 67.78           C  
ATOM   2251  C   LEU A 289      93.006  18.995 -10.289  1.00 67.78           C  
ATOM   2252  O   LEU A 289      92.402  18.159 -10.965  1.00 67.78           O  
ATOM   2253  CB  LEU A 289      94.172  20.855 -11.491  1.00 67.78           C  
ATOM   2254  CG  LEU A 289      94.104  22.196 -12.224  1.00 67.78           C  
ATOM   2255  CD1 LEU A 289      95.455  22.530 -12.845  1.00 67.78           C  
ATOM   2256  CD2 LEU A 289      93.012  22.169 -13.289  1.00 67.78           C  
ATOM   2257  N   TRP A 290      93.473  18.798  -9.232  1.00 69.51           N  
ATOM   2258  CA  TRP A 290      93.561  17.425  -8.742  1.00 69.51           C  
ATOM   2259  C   TRP A 290      92.192  16.915  -8.304  1.00 69.51           C  
ATOM   2260  O   TRP A 290      91.837  15.765  -8.573  1.00 69.51           O  
ATOM   2261  CB  TRP A 290      94.552  17.332  -7.579  1.00 69.51           C  
ATOM   2262  CG  TRP A 290      94.853  15.927  -7.148  1.00 69.51           C  
ATOM   2263  CD1 TRP A 290      95.751  15.067  -7.715  1.00 69.51           C  
ATOM   2264  CD2 TRP A 290      94.252  15.220  -6.060  1.00 69.51           C  
ATOM   2265  CE2 TRP A 290      94.835  13.934  -6.025  1.00 69.51           C  
ATOM   2266  CE3 TRP A 290      93.277  15.550  -5.109  1.00 69.51           C  
ATOM   2267  NE1 TRP A 290      95.745  13.866  -7.044  1.00 69.51           N  
ATOM   2268  CZ2 TRP A 290      94.472  12.976  -5.074  1.00 69.51           C  
ATOM   2269  CZ3 TRP A 290      92.918  14.596  -4.163  1.00 69.51           C  
ATOM   2270  CH2 TRP A 290      93.516  13.324  -4.156  1.00 69.51           C  
ATOM   2271  N   LYS A 291      91.573  17.726  -7.459  1.00 65.98           N  
ATOM   2272  CA  LYS A 291      90.202  17.379  -7.093  1.00 65.98           C  
ATOM   2273  C   LYS A 291      89.389  16.986  -8.323  1.00 65.98           C  
ATOM   2274  O   LYS A 291      88.626  16.018  -8.286  1.00 65.98           O  
ATOM   2275  CB  LYS A 291      89.527  18.545  -6.370  1.00 65.98           C  
ATOM   2276  CG  LYS A 291      88.183  18.194  -5.751  1.00 65.98           C  
ATOM   2277  CD  LYS A 291      87.585  19.379  -5.003  1.00 65.98           C  
ATOM   2278  CE  LYS A 291      86.186  19.069  -4.487  1.00 65.98           C  
ATOM   2279  NZ  LYS A 291      85.603  20.222  -3.738  1.00 65.98           N1+
ATOM   2280  N   ILE A 292      89.710  17.663  -9.334  1.00 67.63           N  
ATOM   2281  CA  ILE A 292      89.012  17.418 -10.591  1.00 67.63           C  
ATOM   2282  C   ILE A 292      89.427  16.061 -11.156  1.00 67.63           C  
ATOM   2283  O   ILE A 292      88.581  15.289 -11.615  1.00 67.63           O  
ATOM   2284  CB  ILE A 292      89.294  18.535 -11.622  1.00 67.63           C  
ATOM   2285  CG1 ILE A 292      88.691  19.863 -11.148  1.00 67.63           C  
ATOM   2286  CG2 ILE A 292      88.753  18.148 -13.000  1.00 67.63           C  
ATOM   2287  CD1 ILE A 292      89.090  21.062 -11.997  1.00 67.63           C  
ATOM   2288  N   LEU A 293      90.723  15.816 -11.130  1.00 69.35           N  
ATOM   2289  CA  LEU A 293      91.236  14.548 -11.638  1.00 69.35           C  
ATOM   2290  C   LEU A 293      90.615  13.373 -10.891  1.00 69.35           C  
ATOM   2291  O   LEU A 293      90.242  12.371 -11.505  1.00 69.35           O  
ATOM   2292  CB  LEU A 293      92.761  14.500 -11.515  1.00 69.35           C  
ATOM   2293  CG  LEU A 293      93.480  13.479 -12.398  1.00 69.35           C  
ATOM   2294  CD1 LEU A 293      94.044  14.158 -13.642  1.00 69.35           C  
ATOM   2295  CD2 LEU A 293      94.588  12.780 -11.616  1.00 69.35           C  
ATOM   2296  N   VAL A 294      90.452  13.488  -9.553  1.00 65.81           N  
ATOM   2297  CA  VAL A 294      89.860  12.440  -8.728  1.00 65.81           C  
ATOM   2298  C   VAL A 294      88.380  12.286  -9.073  1.00 65.81           C  
ATOM   2299  O   VAL A 294      87.878  11.166  -9.191  1.00 65.81           O  
ATOM   2300  CB  VAL A 294      90.027  12.741  -7.222  1.00 65.81           C  
ATOM   2301  CG1 VAL A 294      89.185  11.781  -6.383  1.00 65.81           C  
ATOM   2302  CG2 VAL A 294      91.499  12.656  -6.822  1.00 65.81           C  
ATOM   2303  N   GLU A 295      87.710  13.448  -9.273  1.00 69.14           N  
ATOM   2304  CA  GLU A 295      86.293  13.414  -9.622  1.00 69.14           C  
ATOM   2305  C   GLU A 295      86.075  12.758 -10.982  1.00 69.14           C  
ATOM   2306  O   GLU A 295      85.117  12.002 -11.167  1.00 69.14           O  
ATOM   2307  CB  GLU A 295      85.704  14.826  -9.618  1.00 69.14           C  
ATOM   2308  CG  GLU A 295      85.512  15.409  -8.225  1.00 69.14           C  
ATOM   2309  CD  GLU A 295      85.013  16.845  -8.239  1.00 69.14           C  
ATOM   2310  OE1 GLU A 295      84.771  17.414  -7.150  1.00 69.14           O  
ATOM   2311  OE2 GLU A 295      84.861  17.405  -9.348  1.00 69.14           O1-
ATOM   2312  N   VAL A 296      86.999  13.094 -11.926  1.00 66.89           N  
ATOM   2313  CA  VAL A 296      86.934  12.517 -13.265  1.00 66.89           C  
ATOM   2314  C   VAL A 296      87.172  11.011 -13.189  1.00 66.89           C  
ATOM   2315  O   VAL A 296      86.501  10.236 -13.876  1.00 66.89           O  
ATOM   2316  CB  VAL A 296      87.960  13.172 -14.215  1.00 66.89           C  
ATOM   2317  CG1 VAL A 296      88.032  12.412 -15.539  1.00 66.89           C  
ATOM   2318  CG2 VAL A 296      87.604  14.638 -14.456  1.00 66.89           C  
ATOM   2319  N   SER A 297      88.072  10.626 -12.330  1.00 70.02           N  
ATOM   2320  CA  SER A 297      88.319   9.196 -12.182  1.00 70.02           C  
ATOM   2321  C   SER A 297      87.083   8.473 -11.658  1.00 70.02           C  
ATOM   2322  O   SER A 297      86.808   7.338 -12.051  1.00 70.02           O  
ATOM   2323  CB  SER A 297      89.500   8.949 -11.243  1.00 70.02           C  
ATOM   2324  OG  SER A 297      90.700   9.458 -11.800  1.00 70.02           O  
ATOM   2325  N   ASP A 298      86.250   9.238 -10.819  1.00 59.72           N  
ATOM   2326  CA  ASP A 298      85.001   8.706 -10.284  1.00 59.72           C  
ATOM   2327  C   ASP A 298      83.975   8.490 -11.394  1.00 59.72           C  
ATOM   2328  O   ASP A 298      83.283   7.470 -11.417  1.00 59.72           O  
ATOM   2329  CB  ASP A 298      84.431   9.644  -9.218  1.00 59.72           C  
ATOM   2330  CG  ASP A 298      83.391   8.977  -8.334  1.00 59.72           C  
ATOM   2331  OD1 ASP A 298      83.522   7.768  -8.046  1.00 59.72           O  
ATOM   2332  OD2 ASP A 298      82.432   9.665  -7.926  1.00 59.72           O1-
ATOM   2333  N   VAL A 299      83.880   9.491 -12.319  1.00 62.98           N  
ATOM   2334  CA  VAL A 299      82.979   9.402 -13.463  1.00 62.98           C  
ATOM   2335  C   VAL A 299      83.418   8.263 -14.381  1.00 62.98           C  
ATOM   2336  O   VAL A 299      82.587   7.484 -14.855  1.00 62.98           O  
ATOM   2337  CB  VAL A 299      82.929  10.731 -14.251  1.00 62.98           C  
ATOM   2338  CG1 VAL A 299      82.097  10.575 -15.522  1.00 62.98           C  
ATOM   2339  CG2 VAL A 299      82.365  11.848 -13.375  1.00 62.98           C  
ATOM   2340  N   MET A 300      84.773   8.313 -14.686  1.00 68.91           N  
ATOM   2341  CA  MET A 300      85.270   7.238 -15.542  1.00 68.91           C  
ATOM   2342  C   MET A 300      84.940   5.873 -14.948  1.00 68.91           C  
ATOM   2343  O   MET A 300      84.561   4.951 -15.672  1.00 68.91           O  
ATOM   2344  CB  MET A 300      86.780   7.369 -15.746  1.00 68.91           C  
ATOM   2345  CG  MET A 300      87.173   8.456 -16.732  1.00 68.91           C  
ATOM   2346  SD  MET A 300      88.883   8.246 -17.365  1.00 68.91           S  
ATOM   2347  CE  MET A 300      88.557   7.253 -18.847  1.00 68.91           C  
ATOM   2348  N   LEU A 301      84.631   5.864 -13.693  1.00 60.15           N  
ATOM   2349  CA  LEU A 301      84.378   4.659 -12.910  1.00 60.15           C  
ATOM   2350  C   LEU A 301      82.911   4.252 -12.997  1.00 60.15           C  
ATOM   2351  O   LEU A 301      82.595   3.063 -13.090  1.00 60.15           O  
ATOM   2352  CB  LEU A 301      84.773   4.877 -11.447  1.00 60.15           C  
ATOM   2353  CG  LEU A 301      86.273   4.931 -11.151  1.00 60.15           C  
ATOM   2354  CD1 LEU A 301      86.515   5.438  -9.733  1.00 60.15           C  
ATOM   2355  CD2 LEU A 301      86.906   3.558 -11.349  1.00 60.15           C  
ATOM   2356  N   LYS A 302      82.004   5.119 -12.805  1.00 66.31           N  
ATOM   2357  CA  LYS A 302      80.585   4.829 -12.990  1.00 66.31           C  
ATOM   2358  C   LYS A 302      80.307   4.317 -14.400  1.00 66.31           C  
ATOM   2359  O   LYS A 302      79.440   3.464 -14.597  1.00 66.31           O  
ATOM   2360  CB  LYS A 302      79.742   6.074 -12.709  1.00 66.31           C  
ATOM   2361  CG  LYS A 302      79.558   6.376 -11.229  1.00 66.31           C  
ATOM   2362  CD  LYS A 302      78.685   7.606 -11.014  1.00 66.31           C  
ATOM   2363  CE  LYS A 302      78.546   7.942  -9.535  1.00 66.31           C  
ATOM   2364  NZ  LYS A 302      77.787   9.211  -9.324  1.00 66.31           N1+
ATOM   2365  N   LEU A 303      81.188   4.758 -15.301  1.00 68.79           N  
ATOM   2366  CA  LEU A 303      80.977   4.330 -16.680  1.00 68.79           C  
ATOM   2367  C   LEU A 303      81.419   2.884 -16.873  1.00 68.79           C  
ATOM   2368  O   LEU A 303      80.768   2.122 -17.592  1.00 68.79           O  
ATOM   2369  CB  LEU A 303      81.736   5.243 -17.647  1.00 68.79           C  
ATOM   2370  CG  LEU A 303      81.088   6.593 -17.956  1.00 68.79           C  
ATOM   2371  CD1 LEU A 303      82.083   7.511 -18.658  1.00 68.79           C  
ATOM   2372  CD2 LEU A 303      79.835   6.404 -18.804  1.00 68.79           C  
ATOM   2373  N   ILE A 304      82.409   2.489 -16.214  1.00 68.14           N  
ATOM   2374  CA  ILE A 304      82.850   1.108 -16.371  1.00 68.14           C  
ATOM   2375  C   ILE A 304      81.944   0.183 -15.563  1.00 68.14           C  
ATOM   2376  O   ILE A 304      81.609  -0.917 -16.011  1.00 68.14           O  
ATOM   2377  CB  ILE A 304      84.322   0.931 -15.936  1.00 68.14           C  
ATOM   2378  CG1 ILE A 304      85.250   1.733 -16.856  1.00 68.14           C  
ATOM   2379  CG2 ILE A 304      84.708  -0.551 -15.925  1.00 68.14           C  
ATOM   2380  CD1 ILE A 304      86.697   1.781 -16.384  1.00 68.14           C  
ATOM   2381  N   SER A 305      81.459   0.546 -14.342  1.00 60.63           N  
ATOM   2382  CA  SER A 305      80.625  -0.368 -13.567  1.00 60.63           C  
ATOM   2383  C   SER A 305      79.177  -0.336 -14.045  1.00 60.63           C  
ATOM   2384  O   SER A 305      78.454  -1.326 -13.919  1.00 60.63           O  
ATOM   2385  CB  SER A 305      80.688  -0.021 -12.079  1.00 60.63           C  
ATOM   2386  OG  SER A 305      80.119   1.253 -11.835  1.00 60.63           O  
ATOM   2387  N   GLY A 306      78.653   0.784 -14.601  1.00 48.89           N  
ATOM   2388  CA  GLY A 306      77.305   0.729 -15.145  1.00 48.89           C  
ATOM   2389  C   GLY A 306      77.254   0.168 -16.553  1.00 48.89           C  
ATOM   2390  O   GLY A 306      76.195  -0.257 -17.019  1.00 48.89           O  
ATOM   2391  N   SER A 307      78.320  -0.134 -17.279  1.00 50.84           N  
ATOM   2392  CA  SER A 307      78.292  -0.760 -18.597  1.00 50.84           C  
ATOM   2393  C   SER A 307      78.385  -2.279 -18.489  1.00 50.84           C  
ATOM   2394  O   SER A 307      78.282  -2.984 -19.495  1.00 50.84           O  
ATOM   2395  CB  SER A 307      79.434  -0.232 -19.466  1.00 50.84           C  
ATOM   2396  OG  SER A 307      79.089  -0.292 -20.840  1.00 50.84           O  
ATOM   2397  N   HIS A 308      78.110  -2.958 -17.208  1.00 36.93           N  
ATOM   2398  CA  HIS A 308      78.047  -4.415 -17.209  1.00 36.93           C  
ATOM   2399  C   HIS A 308      76.633  -4.904 -16.918  1.00 36.93           C  
ATOM   2400  O   HIS A 308      76.420  -5.680 -15.982  1.00 36.93           O  
ATOM   2401  CB  HIS A 308      79.025  -4.993 -16.185  1.00 36.93           C  
ATOM   2402  CG  HIS A 308      79.961  -6.010 -16.757  1.00 36.93           C  
ATOM   2403  CD2 HIS A 308      81.089  -6.563 -16.252  1.00 36.93           C  
ATOM   2404  ND1 HIS A 308      79.780  -6.570 -18.003  1.00 36.93           N  
ATOM   2405  CE1 HIS A 308      80.759  -7.427 -18.240  1.00 36.93           C  
ATOM   2406  NE2 HIS A 308      81.567  -7.441 -17.194  1.00 36.93           N  
ATOM   2407  N   HIS A 309      75.443  -4.111 -17.081  1.00 37.20           N  
ATOM   2408  CA  HIS A 309      74.115  -4.715 -17.117  1.00 37.20           C  
ATOM   2409  C   HIS A 309      73.484  -4.575 -18.498  1.00 37.20           C  
ATOM   2410  O   HIS A 309      72.299  -4.865 -18.674  1.00 37.20           O  
ATOM   2411  CB  HIS A 309      73.211  -4.079 -16.059  1.00 37.20           C  
ATOM   2412  CG  HIS A 309      73.208  -4.809 -14.755  1.00 37.20           C  
ATOM   2413  CD2 HIS A 309      73.484  -4.387 -13.499  1.00 37.20           C  
ATOM   2414  ND1 HIS A 309      72.893  -6.147 -14.652  1.00 37.20           N  
ATOM   2415  CE1 HIS A 309      72.976  -6.516 -13.384  1.00 37.20           C  
ATOM   2416  NE2 HIS A 309      73.333  -5.466 -12.664  1.00 37.20           N  
ATOM   2417  N   HIS A 310      74.175  -4.724 -19.609  1.00 36.54           N  
ATOM   2418  CA  HIS A 310      73.341  -4.958 -20.782  1.00 36.54           C  
ATOM   2419  C   HIS A 310      74.081  -5.788 -21.827  1.00 36.54           C  
ATOM   2420  O   HIS A 310      75.086  -5.340 -22.383  1.00 36.54           O  
ATOM   2421  CB  HIS A 310      72.888  -3.630 -21.391  1.00 36.54           C  
ATOM   2422  CG  HIS A 310      71.560  -3.161 -20.887  1.00 36.54           C  
ATOM   2423  CD2 HIS A 310      71.205  -2.030 -20.235  1.00 36.54           C  
ATOM   2424  ND1 HIS A 310      70.406  -3.900 -21.035  1.00 36.54           N  
ATOM   2425  CE1 HIS A 310      69.396  -3.239 -20.494  1.00 36.54           C  
ATOM   2426  NE2 HIS A 310      69.854  -2.102 -20.003  1.00 36.54           N  
ATOM   2427  N   HIS A 311      74.497  -7.114 -21.597  1.00 33.02           N  
ATOM   2428  CA  HIS A 311      74.350  -7.857 -22.843  1.00 33.02           C  
ATOM   2429  C   HIS A 311      74.127  -9.341 -22.576  1.00 33.02           C  
ATOM   2430  O   HIS A 311      75.055 -10.054 -22.188  1.00 33.02           O  
ATOM   2431  CB  HIS A 311      75.581  -7.662 -23.730  1.00 33.02           C  
ATOM   2432  CG  HIS A 311      75.460  -6.513 -24.681  1.00 33.02           C  
ATOM   2433  CD2 HIS A 311      76.179  -5.372 -24.792  1.00 33.02           C  
ATOM   2434  ND1 HIS A 311      74.497  -6.461 -25.666  1.00 33.02           N  
ATOM   2435  CE1 HIS A 311      74.632  -5.334 -26.344  1.00 33.02           C  
ATOM   2436  NE2 HIS A 311      75.646  -4.655 -25.833  1.00 33.02           N  
ATOM   2437  N   HIS A 312      73.130  -9.694 -21.714  1.00 29.68           N  
ATOM   2438  CA  HIS A 312      72.577 -11.025 -21.939  1.00 29.68           C  
ATOM   2439  C   HIS A 312      71.813 -11.088 -23.258  1.00 29.68           C  
ATOM   2440  O   HIS A 312      70.761 -10.461 -23.403  1.00 29.68           O  
ATOM   2441  CB  HIS A 312      71.660 -11.426 -20.782  1.00 29.68           C  
ATOM   2442  CG  HIS A 312      72.367 -12.145 -19.678  1.00 29.68           C  
ATOM   2443  CD2 HIS A 312      72.736 -11.731 -18.443  1.00 29.68           C  
ATOM   2444  ND1 HIS A 312      72.779 -13.454 -19.786  1.00 29.68           N  
ATOM   2445  CE1 HIS A 312      73.373 -13.818 -18.662  1.00 29.68           C  
ATOM   2446  NE2 HIS A 312      73.361 -12.790 -17.830  1.00 29.68           N  
ATOM   2447  N   HIS A 313      72.475 -11.002 -24.325  1.00 33.62           N  
ATOM   2448  CA  HIS A 313      72.179 -11.983 -25.363  1.00 33.62           C  
ATOM   2449  C   HIS A 313      73.173 -13.138 -25.330  1.00 33.62           C  
ATOM   2450  O   HIS A 313      74.384 -12.919 -25.249  1.00 33.62           O  
ATOM   2451  CB  HIS A 313      72.187 -11.322 -26.742  1.00 33.62           C  
ATOM   2452  CG  HIS A 313      70.828 -10.922 -27.223  1.00 33.62           C  
ATOM   2453  CD2 HIS A 313      70.242  -9.705 -27.318  1.00 33.62           C  
ATOM   2454  ND1 HIS A 313      69.901 -11.834 -27.678  1.00 33.62           N  
ATOM   2455  CE1 HIS A 313      68.800 -11.193 -28.033  1.00 33.62           C  
ATOM   2456  NE2 HIS A 313      68.981  -9.901 -27.824  1.00 33.62           N  
TER   
END
