# Supplementary material for: De novo design of obligate ABC-type heterotrimeric proteins
Source: Nat Struct Mol Biol. 2022 Dec 15;29(12):1266–76. doi: 10.1038/s41594-022-00879-4 (PMC9758053; doi:10.1038/s41594-022-00879-4)
Supplement: Supplementary file 4 — This compressed file contains all PDB files and scripts used in our design protocols and analyses, as well as the final design model outputs. [file 41594_2022_879_MOESM4_ESM.zip › source_data/pdbs/AF-Monomer for worms fusions/C4-DHT03-02/C4-DHT03-02_chnB_model_4_ptm_seed_0_unrelaxed.pdb]

ATOM      1  N   MET A   1      -8.918  46.276 -19.940  1.00 40.65           N  
ATOM      2  CA  MET A   1      -9.201  47.365 -19.009  1.00 40.65           C  
ATOM      3  C   MET A   1      -8.015  47.613 -18.084  1.00 40.65           C  
ATOM      4  O   MET A   1      -7.573  46.705 -17.376  1.00 40.65           O  
ATOM      5  CB  MET A   1     -10.451  47.056 -18.184  1.00 40.65           C  
ATOM      6  CG  MET A   1     -11.745  47.134 -18.979  1.00 40.65           C  
ATOM      7  SD  MET A   1     -13.218  47.352 -17.905  1.00 40.65           S  
ATOM      8  CE  MET A   1     -14.540  47.084 -19.118  1.00 40.65           C  
ATOM      9  N   GLY A   2      -6.910  48.317 -18.512  1.00 45.97           N  
ATOM     10  CA  GLY A   2      -5.545  48.486 -18.039  1.00 45.97           C  
ATOM     11  C   GLY A   2      -5.467  49.039 -16.629  1.00 45.97           C  
ATOM     12  O   GLY A   2      -6.215  49.951 -16.271  1.00 45.97           O  
ATOM     13  N   ASN A   3      -5.575  48.288 -15.469  1.00 51.66           N  
ATOM     14  CA  ASN A   3      -5.395  48.609 -14.058  1.00 51.66           C  
ATOM     15  C   ASN A   3      -4.345  49.699 -13.860  1.00 51.66           C  
ATOM     16  O   ASN A   3      -3.214  49.568 -14.330  1.00 51.66           O  
ATOM     17  CB  ASN A   3      -5.017  47.356 -13.266  1.00 51.66           C  
ATOM     18  CG  ASN A   3      -6.183  46.402 -13.088  1.00 51.66           C  
ATOM     19  ND2 ASN A   3      -5.880  45.147 -12.782  1.00 51.66           N  
ATOM     20  OD1 ASN A   3      -7.345  46.792 -13.227  1.00 51.66           O  
ATOM     21  N   THR A   4      -4.670  51.007 -13.870  1.00 53.42           N  
ATOM     22  CA  THR A   4      -3.818  52.124 -13.476  1.00 53.42           C  
ATOM     23  C   THR A   4      -3.646  52.164 -11.959  1.00 53.42           C  
ATOM     24  O   THR A   4      -4.619  52.031 -11.215  1.00 53.42           O  
ATOM     25  CB  THR A   4      -4.394  53.466 -13.964  1.00 53.42           C  
ATOM     26  CG2 THR A   4      -3.378  54.592 -13.803  1.00 53.42           C  
ATOM     27  OG1 THR A   4      -4.749  53.351 -15.348  1.00 53.42           O  
ATOM     28  N   HIS A   5      -2.431  52.058 -11.466  1.00 60.79           N  
ATOM     29  CA  HIS A   5      -2.010  52.221 -10.078  1.00 60.79           C  
ATOM     30  C   HIS A   5      -1.271  53.539  -9.878  1.00 60.79           C  
ATOM     31  O   HIS A   5      -0.437  53.920 -10.702  1.00 60.79           O  
ATOM     32  CB  HIS A   5      -1.123  51.051  -9.648  1.00 60.79           C  
ATOM     33  CG  HIS A   5      -1.887  49.892  -9.093  1.00 60.79           C  
ATOM     34  CD2 HIS A   5      -1.679  48.558  -9.197  1.00 60.79           C  
ATOM     35  ND1 HIS A   5      -3.022  50.047  -8.326  1.00 60.79           N  
ATOM     36  CE1 HIS A   5      -3.479  48.855  -7.982  1.00 60.79           C  
ATOM     37  NE2 HIS A   5      -2.682  47.935  -8.497  1.00 60.79           N  
ATOM     38  N   PHE A   6      -1.826  54.300  -8.805  1.00 59.59           N  
ATOM     39  CA  PHE A   6      -1.262  55.583  -8.403  1.00 59.59           C  
ATOM     40  C   PHE A   6      -0.492  55.450  -7.093  1.00 59.59           C  
ATOM     41  O   PHE A   6      -1.042  55.000  -6.086  1.00 59.59           O  
ATOM     42  CB  PHE A   6      -2.367  56.636  -8.256  1.00 59.59           C  
ATOM     43  CG  PHE A   6      -2.972  57.065  -9.565  1.00 59.59           C  
ATOM     44  CD1 PHE A   6      -2.460  58.154 -10.259  1.00 59.59           C  
ATOM     45  CD2 PHE A   6      -4.054  56.379 -10.102  1.00 59.59           C  
ATOM     46  CE1 PHE A   6      -3.019  58.554 -11.472  1.00 59.59           C  
ATOM     47  CE2 PHE A   6      -4.618  56.772 -11.312  1.00 59.59           C  
ATOM     48  CZ  PHE A   6      -4.099  57.861 -11.995  1.00 59.59           C  
ATOM     49  N   ILE A   7       0.752  55.733  -7.146  1.00 65.16           N  
ATOM     50  CA  ILE A   7       1.575  55.741  -5.941  1.00 65.16           C  
ATOM     51  C   ILE A   7       2.154  57.136  -5.720  1.00 65.16           C  
ATOM     52  O   ILE A   7       2.606  57.784  -6.667  1.00 65.16           O  
ATOM     53  CB  ILE A   7       2.711  54.696  -6.026  1.00 65.16           C  
ATOM     54  CG1 ILE A   7       2.139  53.308  -6.335  1.00 65.16           C  
ATOM     55  CG2 ILE A   7       3.524  54.676  -4.728  1.00 65.16           C  
ATOM     56  CD1 ILE A   7       3.189  52.282  -6.741  1.00 65.16           C  
ATOM     57  N   VAL A   8       2.106  57.552  -4.465  1.00 61.14           N  
ATOM     58  CA  VAL A   8       2.715  58.820  -4.080  1.00 61.14           C  
ATOM     59  C   VAL A   8       3.905  58.564  -3.158  1.00 61.14           C  
ATOM     60  O   VAL A   8       3.786  57.842  -2.166  1.00 61.14           O  
ATOM     61  CB  VAL A   8       1.695  59.751  -3.386  1.00 61.14           C  
ATOM     62  CG1 VAL A   8       2.333  61.098  -3.052  1.00 61.14           C  
ATOM     63  CG2 VAL A   8       0.463  59.945  -4.269  1.00 61.14           C  
ATOM     64  N   VAL A   9       5.082  59.008  -3.570  1.00 63.98           N  
ATOM     65  CA  VAL A   9       6.291  58.980  -2.753  1.00 63.98           C  
ATOM     66  C   VAL A   9       6.482  60.331  -2.065  1.00 63.98           C  
ATOM     67  O   VAL A   9       6.476  61.374  -2.721  1.00 63.98           O  
ATOM     68  CB  VAL A   9       7.538  58.632  -3.596  1.00 63.98           C  
ATOM     69  CG1 VAL A   9       8.781  58.548  -2.712  1.00 63.98           C  
ATOM     70  CG2 VAL A   9       7.323  57.320  -4.348  1.00 63.98           C  
ATOM     71  N   HIS A  10       6.391  60.296  -0.667  1.00 62.13           N  
ATOM     72  CA  HIS A  10       6.736  61.404   0.216  1.00 62.13           C  
ATOM     73  C   HIS A  10       8.190  61.315   0.669  1.00 62.13           C  
ATOM     74  O   HIS A  10       8.708  60.220   0.898  1.00 62.13           O  
ATOM     75  CB  HIS A  10       5.809  61.430   1.433  1.00 62.13           C  
ATOM     76  CG  HIS A  10       4.382  61.719   1.092  1.00 62.13           C  
ATOM     77  CD2 HIS A  10       3.268  60.960   1.212  1.00 62.13           C  
ATOM     78  ND1 HIS A  10       3.974  62.921   0.555  1.00 62.13           N  
ATOM     79  CE1 HIS A  10       2.667  62.889   0.358  1.00 62.13           C  
ATOM     80  NE2 HIS A  10       2.214  61.709   0.749  1.00 62.13           N  
ATOM     81  N   GLY A  11       9.162  62.404   0.221  1.00 61.44           N  
ATOM     82  CA  GLY A  11      10.504  62.358   0.783  1.00 61.44           C  
ATOM     83  C   GLY A  11      11.470  63.302   0.094  1.00 61.44           C  
ATOM     84  O   GLY A  11      11.052  64.219  -0.615  1.00 61.44           O  
ATOM     85  N   GLY A  12      12.771  63.478   0.664  1.00 73.04           N  
ATOM     86  CA  GLY A  12      13.853  64.252   0.075  1.00 73.04           C  
ATOM     87  C   GLY A  12      14.081  63.938  -1.391  1.00 73.04           C  
ATOM     88  O   GLY A  12      13.486  63.004  -1.932  1.00 73.04           O  
ATOM     89  N   GLU A  13      14.580  64.896  -2.201  1.00 81.21           N  
ATOM     90  CA  GLU A  13      14.840  64.848  -3.637  1.00 81.21           C  
ATOM     91  C   GLU A  13      15.530  63.546  -4.032  1.00 81.21           C  
ATOM     92  O   GLU A  13      15.183  62.936  -5.045  1.00 81.21           O  
ATOM     93  CB  GLU A  13      15.691  66.046  -4.070  1.00 81.21           C  
ATOM     94  CG  GLU A  13      15.831  66.188  -5.578  1.00 81.21           C  
ATOM     95  CD  GLU A  13      16.524  67.474  -5.998  1.00 81.21           C  
ATOM     96  OE1 GLU A  13      16.669  67.716  -7.218  1.00 81.21           O  
ATOM     97  OE2 GLU A  13      16.925  68.247  -5.100  1.00 81.21           O1-
ATOM     98  N   GLU A  14      16.310  62.951  -3.237  1.00 78.67           N  
ATOM     99  CA  GLU A  14      17.088  61.756  -3.549  1.00 78.67           C  
ATOM    100  C   GLU A  14      16.201  60.513  -3.583  1.00 78.67           C  
ATOM    101  O   GLU A  14      16.330  59.678  -4.480  1.00 78.67           O  
ATOM    102  CB  GLU A  14      18.218  61.567  -2.533  1.00 78.67           C  
ATOM    103  CG  GLU A  14      19.382  62.527  -2.724  1.00 78.67           C  
ATOM    104  CD  GLU A  14      20.496  62.330  -1.707  1.00 78.67           C  
ATOM    105  OE1 GLU A  14      21.516  63.053  -1.776  1.00 78.67           O  
ATOM    106  OE2 GLU A  14      20.347  61.445  -0.835  1.00 78.67           O1-
ATOM    107  N   ALA A  15      15.272  60.363  -2.581  1.00 79.98           N  
ATOM    108  CA  ALA A  15      14.373  59.214  -2.520  1.00 79.98           C  
ATOM    109  C   ALA A  15      13.407  59.210  -3.701  1.00 79.98           C  
ATOM    110  O   ALA A  15      13.141  58.160  -4.292  1.00 79.98           O  
ATOM    111  CB  ALA A  15      13.601  59.211  -1.204  1.00 79.98           C  
ATOM    112  N   ARG A  16      13.086  60.460  -4.097  1.00 84.12           N  
ATOM    113  CA  ARG A  16      12.147  60.554  -5.210  1.00 84.12           C  
ATOM    114  C   ARG A  16      12.819  60.182  -6.527  1.00 84.12           C  
ATOM    115  O   ARG A  16      12.227  59.492  -7.360  1.00 84.12           O  
ATOM    116  CB  ARG A  16      11.559  61.964  -5.300  1.00 84.12           C  
ATOM    117  CG  ARG A  16      10.577  62.295  -4.188  1.00 84.12           C  
ATOM    118  CD  ARG A  16       9.773  63.549  -4.501  1.00 84.12           C  
ATOM    119  NE  ARG A  16      10.624  64.734  -4.561  1.00 84.12           N  
ATOM    120  CZ  ARG A  16      10.720  65.648  -3.600  1.00 84.12           C  
ATOM    121  NH1 ARG A  16      10.014  65.532  -2.480  1.00 84.12           N1+
ATOM    122  NH2 ARG A  16      11.526  66.688  -3.758  1.00 84.12           N  
ATOM    123  N   GLN A  17      13.945  60.642  -6.686  1.00 85.20           N  
ATOM    124  CA  GLN A  17      14.716  60.313  -7.880  1.00 85.20           C  
ATOM    125  C   GLN A  17      14.980  58.813  -7.969  1.00 85.20           C  
ATOM    126  O   GLN A  17      14.881  58.223  -9.046  1.00 85.20           O  
ATOM    127  CB  GLN A  17      16.039  61.081  -7.892  1.00 85.20           C  
ATOM    128  CG  GLN A  17      15.895  62.549  -8.272  1.00 85.20           C  
ATOM    129  CD  GLN A  17      17.217  63.292  -8.251  1.00 85.20           C  
ATOM    130  NE2 GLN A  17      17.202  64.541  -8.705  1.00 85.20           N  
ATOM    131  OE1 GLN A  17      18.244  62.749  -7.831  1.00 85.20           O  
ATOM    132  N   LEU A  18      15.272  58.233  -6.801  1.00 84.63           N  
ATOM    133  CA  LEU A  18      15.533  56.798  -6.759  1.00 84.63           C  
ATOM    134  C   LEU A  18      14.278  56.007  -7.112  1.00 84.63           C  
ATOM    135  O   LEU A  18      14.342  55.037  -7.872  1.00 84.63           O  
ATOM    136  CB  LEU A  18      16.038  56.385  -5.375  1.00 84.63           C  
ATOM    137  CG  LEU A  18      16.542  54.947  -5.238  1.00 84.63           C  
ATOM    138  CD1 LEU A  18      17.800  54.744  -6.076  1.00 84.63           C  
ATOM    139  CD2 LEU A  18      16.807  54.609  -3.775  1.00 84.63           C  
ATOM    140  N   ALA A  19      13.217  56.493  -6.570  1.00 86.15           N  
ATOM    141  CA  ALA A  19      11.946  55.841  -6.870  1.00 86.15           C  
ATOM    142  C   ALA A  19      11.626  55.922  -8.361  1.00 86.15           C  
ATOM    143  O   ALA A  19      11.251  54.922  -8.977  1.00 86.15           O  
ATOM    144  CB  ALA A  19      10.819  56.468  -6.053  1.00 86.15           C  
ATOM    145  N   GLU A  20      11.808  57.083  -8.845  1.00 88.78           N  
ATOM    146  CA  GLU A  20      11.529  57.299 -10.261  1.00 88.78           C  
ATOM    147  C   GLU A  20      12.412  56.416 -11.138  1.00 88.78           C  
ATOM    148  O   GLU A  20      11.920  55.744 -12.046  1.00 88.78           O  
ATOM    149  CB  GLU A  20      11.726  58.772 -10.631  1.00 88.78           C  
ATOM    150  CG  GLU A  20      11.376  59.095 -12.075  1.00 88.78           C  
ATOM    151  CD  GLU A  20      11.530  60.569 -12.414  1.00 88.78           C  
ATOM    152  OE1 GLU A  20      11.545  60.918 -13.617  1.00 88.78           O  
ATOM    153  OE2 GLU A  20      11.638  61.383 -11.470  1.00 88.78           O1-
ATOM    154  N   THR A  21      13.665  56.498 -10.895  1.00 88.10           N  
ATOM    155  CA  THR A  21      14.622  55.730 -11.684  1.00 88.10           C  
ATOM    156  C   THR A  21      14.344  54.235 -11.567  1.00 88.10           C  
ATOM    157  O   THR A  21      14.343  53.518 -12.570  1.00 88.10           O  
ATOM    158  CB  THR A  21      16.069  56.022 -11.246  1.00 88.10           C  
ATOM    159  CG2 THR A  21      17.067  55.230 -12.083  1.00 88.10           C  
ATOM    160  OG1 THR A  21      16.336  57.421 -11.400  1.00 88.10           O  
ATOM    161  N   ALA A  22      14.041  53.766 -10.369  1.00 86.72           N  
ATOM    162  CA  ALA A  22      13.801  52.343 -10.147  1.00 86.72           C  
ATOM    163  C   ALA A  22      12.547  51.877 -10.881  1.00 86.72           C  
ATOM    164  O   ALA A  22      12.562  50.844 -11.554  1.00 86.72           O  
ATOM    165  CB  ALA A  22      13.681  52.050  -8.654  1.00 86.72           C  
ATOM    166  N   VAL A  23      11.507  52.678 -10.785  1.00 86.89           N  
ATOM    167  CA  VAL A  23      10.244  52.329 -11.428  1.00 86.89           C  
ATOM    168  C   VAL A  23      10.409  52.370 -12.946  1.00 86.89           C  
ATOM    169  O   VAL A  23       9.892  51.504 -13.656  1.00 86.89           O  
ATOM    170  CB  VAL A  23       9.104  53.276 -10.992  1.00 86.89           C  
ATOM    171  CG1 VAL A  23       7.837  53.007 -11.802  1.00 86.89           C  
ATOM    172  CG2 VAL A  23       8.828  53.125  -9.497  1.00 86.89           C  
ATOM    173  N   ARG A  24      11.171  53.369 -13.410  1.00 87.74           N  
ATOM    174  CA  ARG A  24      11.431  53.461 -14.844  1.00 87.74           C  
ATOM    175  C   ARG A  24      12.169  52.225 -15.347  1.00 87.74           C  
ATOM    176  O   ARG A  24      11.817  51.668 -16.390  1.00 87.74           O  
ATOM    177  CB  ARG A  24      12.238  54.721 -15.164  1.00 87.74           C  
ATOM    178  CG  ARG A  24      12.228  55.101 -16.637  1.00 87.74           C  
ATOM    179  CD  ARG A  24      12.960  56.412 -16.885  1.00 87.74           C  
ATOM    180  NE  ARG A  24      12.047  57.551 -16.870  1.00 87.74           N  
ATOM    181  CZ  ARG A  24      12.401  58.810 -17.114  1.00 87.74           C  
ATOM    182  NH1 ARG A  24      13.661  59.117 -17.396  1.00 87.74           N1+
ATOM    183  NH2 ARG A  24      11.488  59.770 -17.073  1.00 87.74           N  
ATOM    184  N   GLU A  25      13.086  51.780 -14.635  1.00 88.41           N  
ATOM    185  CA  GLU A  25      13.891  50.629 -15.031  1.00 88.41           C  
ATOM    186  C   GLU A  25      13.072  49.342 -14.984  1.00 88.41           C  
ATOM    187  O   GLU A  25      13.200  48.487 -15.863  1.00 88.41           O  
ATOM    188  CB  GLU A  25      15.124  50.500 -14.133  1.00 88.41           C  
ATOM    189  CG  GLU A  25      16.178  51.568 -14.380  1.00 88.41           C  
ATOM    190  CD  GLU A  25      17.463  51.337 -13.599  1.00 88.41           C  
ATOM    191  OE1 GLU A  25      18.309  52.256 -13.537  1.00 88.41           O  
ATOM    192  OE2 GLU A  25      17.623  50.225 -13.046  1.00 88.41           O1-
ATOM    193  N   ILE A  26      12.283  49.237 -13.994  1.00 83.66           N  
ATOM    194  CA  ILE A  26      11.419  48.068 -13.886  1.00 83.66           C  
ATOM    195  C   ILE A  26      10.438  48.042 -15.056  1.00 83.66           C  
ATOM    196  O   ILE A  26      10.208  46.989 -15.658  1.00 83.66           O  
ATOM    197  CB  ILE A  26      10.653  48.052 -12.544  1.00 83.66           C  
ATOM    198  CG1 ILE A  26      11.626  47.848 -11.376  1.00 83.66           C  
ATOM    199  CG2 ILE A  26       9.571  46.969 -12.552  1.00 83.66           C  
ATOM    200  CD1 ILE A  26      10.991  48.025 -10.004  1.00 83.66           C  
ATOM    201  N   SER A  27       9.924  49.232 -15.363  1.00 83.80           N  
ATOM    202  CA  SER A  27       8.949  49.352 -16.441  1.00 83.80           C  
ATOM    203  C   SER A  27       9.571  49.007 -17.791  1.00 83.80           C  
ATOM    204  O   SER A  27       8.947  48.335 -18.614  1.00 83.80           O  
ATOM    205  CB  SER A  27       8.370  50.767 -16.485  1.00 83.80           C  
ATOM    206  OG  SER A  27       7.461  50.906 -17.563  1.00 83.80           O  
ATOM    207  N   LYS A  28      10.786  49.482 -18.095  1.00 84.78           N  
ATOM    208  CA  LYS A  28      11.506  49.206 -19.335  1.00 84.78           C  
ATOM    209  C   LYS A  28      11.732  47.709 -19.518  1.00 84.78           C  
ATOM    210  O   LYS A  28      11.545  47.177 -20.613  1.00 84.78           O  
ATOM    211  CB  LYS A  28      12.845  49.945 -19.355  1.00 84.78           C  
ATOM    212  CG  LYS A  28      13.563  49.887 -20.695  1.00 84.78           C  
ATOM    213  CD  LYS A  28      14.870  50.669 -20.663  1.00 84.78           C  
ATOM    214  CE  LYS A  28      15.626  50.552 -21.980  1.00 84.78           C  
ATOM    215  NZ  LYS A  28      16.920  51.297 -21.945  1.00 84.78           N1+
ATOM    216  N   LYS A  29      12.038  47.030 -18.542  1.00 81.32           N  
ATOM    217  CA  LYS A  29      12.313  45.597 -18.595  1.00 81.32           C  
ATOM    218  C   LYS A  29      11.042  44.802 -18.877  1.00 81.32           C  
ATOM    219  O   LYS A  29      11.065  43.836 -19.643  1.00 81.32           O  
ATOM    220  CB  LYS A  29      12.947  45.124 -17.285  1.00 81.32           C  
ATOM    221  CG  LYS A  29      13.585  43.745 -17.369  1.00 81.32           C  
ATOM    222  CD  LYS A  29      14.312  43.386 -16.080  1.00 81.32           C  
ATOM    223  CE  LYS A  29      14.862  41.967 -16.124  1.00 81.32           C  
ATOM    224  NZ  LYS A  29      15.615  41.626 -14.879  1.00 81.32           N1+
ATOM    225  N   GLU A  30       9.979  45.284 -18.482  1.00 81.38           N  
ATOM    226  CA  GLU A  30       8.744  44.511 -18.574  1.00 81.38           C  
ATOM    227  C   GLU A  30       7.858  45.018 -19.709  1.00 81.38           C  
ATOM    228  O   GLU A  30       6.822  44.422 -20.009  1.00 81.38           O  
ATOM    229  CB  GLU A  30       7.979  44.559 -17.249  1.00 81.38           C  
ATOM    230  CG  GLU A  30       8.698  43.868 -16.099  1.00 81.38           C  
ATOM    231  CD  GLU A  30       8.780  42.359 -16.262  1.00 81.38           C  
ATOM    232  OE1 GLU A  30       9.744  41.744 -15.751  1.00 81.38           O  
ATOM    233  OE2 GLU A  30       7.874  41.787 -16.906  1.00 81.38           O1-
ATOM    234  N   GLY A  31       8.217  46.179 -20.395  1.00 79.53           N  
ATOM    235  CA  GLY A  31       7.472  46.739 -21.512  1.00 79.53           C  
ATOM    236  C   GLY A  31       6.191  47.433 -21.086  1.00 79.53           C  
ATOM    237  O   GLY A  31       5.169  47.332 -21.767  1.00 79.53           O  
ATOM    238  N   THR A  32       6.204  48.121 -19.813  1.00 81.17           N  
ATOM    239  CA  THR A  32       5.020  48.817 -19.319  1.00 81.17           C  
ATOM    240  C   THR A  32       5.199  50.329 -19.426  1.00 81.17           C  
ATOM    241  O   THR A  32       6.323  50.821 -19.536  1.00 81.17           O  
ATOM    242  CB  THR A  32       4.717  48.435 -17.858  1.00 81.17           C  
ATOM    243  CG2 THR A  32       4.376  46.954 -17.737  1.00 81.17           C  
ATOM    244  OG1 THR A  32       5.865  48.719 -17.048  1.00 81.17           O  
ATOM    245  N   GLU A  33       4.086  51.071 -19.626  1.00 81.67           N  
ATOM    246  CA  GLU A  33       4.060  52.528 -19.697  1.00 81.67           C  
ATOM    247  C   GLU A  33       3.931  53.147 -18.308  1.00 81.67           C  
ATOM    248  O   GLU A  33       3.077  52.738 -17.518  1.00 81.67           O  
ATOM    249  CB  GLU A  33       2.912  53.003 -20.593  1.00 81.67           C  
ATOM    250  CG  GLU A  33       3.113  52.688 -22.068  1.00 81.67           C  
ATOM    251  CD  GLU A  33       1.970  53.172 -22.946  1.00 81.67           C  
ATOM    252  OE1 GLU A  33       1.996  52.918 -24.171  1.00 81.67           O  
ATOM    253  OE2 GLU A  33       1.041  53.812 -22.404  1.00 81.67           O1-
ATOM    254  N   VAL A  34       4.911  54.044 -18.025  1.00 83.71           N  
ATOM    255  CA  VAL A  34       4.924  54.723 -16.733  1.00 83.71           C  
ATOM    256  C   VAL A  34       4.873  56.235 -16.944  1.00 83.71           C  
ATOM    257  O   VAL A  34       5.489  56.759 -17.874  1.00 83.71           O  
ATOM    258  CB  VAL A  34       6.170  54.342 -15.904  1.00 83.71           C  
ATOM    259  CG1 VAL A  34       6.176  55.081 -14.567  1.00 83.71           C  
ATOM    260  CG2 VAL A  34       6.223  52.832 -15.683  1.00 83.71           C  
ATOM    261  N   ARG A  35       4.007  56.950 -16.185  1.00 86.13           N  
ATOM    262  CA  ARG A  35       3.944  58.408 -16.154  1.00 86.13           C  
ATOM    263  C   ARG A  35       4.278  58.941 -14.764  1.00 86.13           C  
ATOM    264  O   ARG A  35       3.763  58.441 -13.762  1.00 86.13           O  
ATOM    265  CB  ARG A  35       2.560  58.896 -16.583  1.00 86.13           C  
ATOM    266  CG  ARG A  35       2.488  60.391 -16.851  1.00 86.13           C  
ATOM    267  CD  ARG A  35       1.111  60.811 -17.344  1.00 86.13           C  
ATOM    268  NE  ARG A  35       1.005  62.262 -17.476  1.00 86.13           N  
ATOM    269  CZ  ARG A  35      -0.064  62.905 -17.937  1.00 86.13           C  
ATOM    270  NH1 ARG A  35      -1.145  62.235 -18.320  1.00 86.13           N1+
ATOM    271  NH2 ARG A  35      -0.052  64.227 -18.015  1.00 86.13           N  
ATOM    272  N   PHE A  36       5.144  59.964 -14.799  1.00 85.84           N  
ATOM    273  CA  PHE A  36       5.563  60.601 -13.557  1.00 85.84           C  
ATOM    274  C   PHE A  36       5.026  62.025 -13.471  1.00 85.84           C  
ATOM    275  O   PHE A  36       5.059  62.767 -14.454  1.00 85.84           O  
ATOM    276  CB  PHE A  36       7.090  60.608 -13.442  1.00 85.84           C  
ATOM    277  CG  PHE A  36       7.708  59.236 -13.484  1.00 85.84           C  
ATOM    278  CD1 PHE A  36       7.895  58.507 -12.316  1.00 85.84           C  
ATOM    279  CD2 PHE A  36       8.103  58.675 -14.691  1.00 85.84           C  
ATOM    280  CE1 PHE A  36       8.467  57.238 -12.351  1.00 85.84           C  
ATOM    281  CE2 PHE A  36       8.674  57.407 -14.734  1.00 85.84           C  
ATOM    282  CZ  PHE A  36       8.857  56.691 -13.563  1.00 85.84           C  
ATOM    283  N   GLU A  37       4.442  62.401 -12.327  1.00 87.43           N  
ATOM    284  CA  GLU A  37       4.026  63.769 -12.032  1.00 87.43           C  
ATOM    285  C   GLU A  37       4.612  64.250 -10.708  1.00 87.43           C  
ATOM    286  O   GLU A  37       4.443  63.601  -9.674  1.00 87.43           O  
ATOM    287  CB  GLU A  37       2.499  63.871 -11.999  1.00 87.43           C  
ATOM    288  CG  GLU A  37       1.979  65.300 -11.943  1.00 87.43           C  
ATOM    289  CD  GLU A  37       0.462  65.389 -11.986  1.00 87.43           C  
ATOM    290  OE1 GLU A  37      -0.078  66.516 -12.063  1.00 87.43           O  
ATOM    291  OE2 GLU A  37      -0.192  64.323 -11.941  1.00 87.43           O1-
ATOM    292  N   LYS A  38       5.296  65.509 -10.803  1.00 82.61           N  
ATOM    293  CA  LYS A  38       5.873  66.153  -9.626  1.00 82.61           C  
ATOM    294  C   LYS A  38       5.040  67.355  -9.192  1.00 82.61           C  
ATOM    295  O   LYS A  38       4.815  68.278  -9.979  1.00 82.61           O  
ATOM    296  CB  LYS A  38       7.313  66.585  -9.903  1.00 82.61           C  
ATOM    297  CG  LYS A  38       8.275  65.428 -10.131  1.00 82.61           C  
ATOM    298  CD  LYS A  38       9.694  65.921 -10.381  1.00 82.61           C  
ATOM    299  CE  LYS A  38      10.635  64.772 -10.715  1.00 82.61           C  
ATOM    300  NZ  LYS A  38      12.032  65.247 -10.947  1.00 82.61           N1+
ATOM    301  N   LYS A  39       4.331  67.284  -8.014  1.00 79.87           N  
ATOM    302  CA  LYS A  39       3.597  68.414  -7.451  1.00 79.87           C  
ATOM    303  C   LYS A  39       3.889  68.569  -5.960  1.00 79.87           C  
ATOM    304  O   LYS A  39       3.748  67.616  -5.192  1.00 79.87           O  
ATOM    305  CB  LYS A  39       2.094  68.245  -7.675  1.00 79.87           C  
ATOM    306  CG  LYS A  39       1.291  69.521  -7.470  1.00 79.87           C  
ATOM    307  CD  LYS A  39      -0.189  69.302  -7.757  1.00 79.87           C  
ATOM    308  CE  LYS A  39      -1.003  70.560  -7.489  1.00 79.87           C  
ATOM    309  NZ  LYS A  39      -2.454  70.351  -7.774  1.00 79.87           N1+
ATOM    310  N   ASP A  40       4.352  69.803  -5.497  1.00 79.71           N  
ATOM    311  CA  ASP A  40       4.424  70.203  -4.095  1.00 79.71           C  
ATOM    312  C   ASP A  40       5.323  69.258  -3.301  1.00 79.71           C  
ATOM    313  O   ASP A  40       4.975  68.849  -2.192  1.00 79.71           O  
ATOM    314  CB  ASP A  40       3.026  70.245  -3.476  1.00 79.71           C  
ATOM    315  CG  ASP A  40       2.125  71.287  -4.113  1.00 79.71           C  
ATOM    316  OD1 ASP A  40       2.621  72.368  -4.500  1.00 79.71           O  
ATOM    317  OD2 ASP A  40       0.908  71.028  -4.228  1.00 79.71           O1-
ATOM    318  N   GLY A  41       6.423  68.753  -3.876  1.00 73.21           N  
ATOM    319  CA  GLY A  41       7.300  67.889  -3.103  1.00 73.21           C  
ATOM    320  C   GLY A  41       6.883  66.432  -3.135  1.00 73.21           C  
ATOM    321  O   GLY A  41       7.382  65.620  -2.353  1.00 73.21           O  
ATOM    322  N   LEU A  42       5.792  66.113  -3.975  1.00 77.86           N  
ATOM    323  CA  LEU A  42       5.282  64.754  -4.128  1.00 77.86           C  
ATOM    324  C   LEU A  42       5.533  64.235  -5.538  1.00 77.86           C  
ATOM    325  O   LEU A  42       5.545  65.010  -6.497  1.00 77.86           O  
ATOM    326  CB  LEU A  42       3.785  64.706  -3.812  1.00 77.86           C  
ATOM    327  CG  LEU A  42       3.372  65.159  -2.410  1.00 77.86           C  
ATOM    328  CD1 LEU A  42       1.855  65.288  -2.321  1.00 77.86           C  
ATOM    329  CD2 LEU A  42       3.894  64.186  -1.359  1.00 77.86           C  
ATOM    330  N   LEU A  43       5.953  62.880  -5.544  1.00 79.73           N  
ATOM    331  CA  LEU A  43       6.087  62.166  -6.809  1.00 79.73           C  
ATOM    332  C   LEU A  43       4.941  61.180  -7.002  1.00 79.73           C  
ATOM    333  O   LEU A  43       4.715  60.311  -6.156  1.00 79.73           O  
ATOM    334  CB  LEU A  43       7.427  61.428  -6.868  1.00 79.73           C  
ATOM    335  CG  LEU A  43       7.698  60.615  -8.136  1.00 79.73           C  
ATOM    336  CD1 LEU A  43       7.874  61.545  -9.332  1.00 79.73           C  
ATOM    337  CD2 LEU A  43       8.928  59.733  -7.953  1.00 79.73           C  
ATOM    338  N   SER A  44       4.086  61.556  -8.043  1.00 82.68           N  
ATOM    339  CA  SER A  44       3.008  60.643  -8.406  1.00 82.68           C  
ATOM    340  C   SER A  44       3.404  59.760  -9.585  1.00 82.68           C  
ATOM    341  O   SER A  44       3.873  60.259 -10.611  1.00 82.68           O  
ATOM    342  CB  SER A  44       1.736  61.422  -8.747  1.00 82.68           C  
ATOM    343  OG  SER A  44       1.316  62.208  -7.645  1.00 82.68           O  
ATOM    344  N   ILE A  45       3.275  58.431  -9.426  1.00 81.77           N  
ATOM    345  CA  ILE A  45       3.667  57.467 -10.449  1.00 81.77           C  
ATOM    346  C   ILE A  45       2.441  56.690 -10.923  1.00 81.77           C  
ATOM    347  O   ILE A  45       1.721  56.100 -10.113  1.00 81.77           O  
ATOM    348  CB  ILE A  45       4.748  56.496  -9.925  1.00 81.77           C  
ATOM    349  CG1 ILE A  45       5.947  57.277  -9.376  1.00 81.77           C  
ATOM    350  CG2 ILE A  45       5.185  55.527 -11.028  1.00 81.77           C  
ATOM    351  CD1 ILE A  45       6.945  56.421  -8.609  1.00 81.77           C  
ATOM    352  N   GLU A  46       2.216  56.890 -12.220  1.00 81.89           N  
ATOM    353  CA  GLU A  46       1.166  56.098 -12.852  1.00 81.89           C  
ATOM    354  C   GLU A  46       1.756  55.022 -13.759  1.00 81.89           C  
ATOM    355  O   GLU A  46       2.525  55.326 -14.673  1.00 81.89           O  
ATOM    356  CB  GLU A  46       0.220  56.999 -13.650  1.00 81.89           C  
ATOM    357  CG  GLU A  46      -0.993  56.272 -14.214  1.00 81.89           C  
ATOM    358  CD  GLU A  46      -1.907  57.173 -15.028  1.00 81.89           C  
ATOM    359  OE1 GLU A  46      -2.871  56.662 -15.643  1.00 81.89           O  
ATOM    360  OE2 GLU A  46      -1.657  58.399 -15.052  1.00 81.89           O1-
ATOM    361  N   VAL A  47       1.422  53.737 -13.366  1.00 77.53           N  
ATOM    362  CA  VAL A  47       1.907  52.637 -14.194  1.00 77.53           C  
ATOM    363  C   VAL A  47       0.724  51.897 -14.815  1.00 77.53           C  
ATOM    364  O   VAL A  47      -0.200  51.487 -14.108  1.00 77.53           O  
ATOM    365  CB  VAL A  47       2.780  51.657 -13.379  1.00 77.53           C  
ATOM    366  CG1 VAL A  47       3.435  50.625 -14.298  1.00 77.53           C  
ATOM    367  CG2 VAL A  47       3.841  52.419 -12.587  1.00 77.53           C  
ATOM    368  N   LYS A  48       0.675  51.752 -16.221  1.00 81.25           N  
ATOM    369  CA  LYS A  48      -0.370  51.038 -16.948  1.00 81.25           C  
ATOM    370  C   LYS A  48       0.088  49.635 -17.334  1.00 81.25           C  
ATOM    371  O   LYS A  48       1.272  49.413 -17.597  1.00 81.25           O  
ATOM    372  CB  LYS A  48      -0.782  51.818 -18.198  1.00 81.25           C  
ATOM    373  CG  LYS A  48      -1.476  53.139 -17.903  1.00 81.25           C  
ATOM    374  CD  LYS A  48      -2.001  53.790 -19.176  1.00 81.25           C  
ATOM    375  CE  LYS A  48      -2.706  55.108 -18.881  1.00 81.25           C  
ATOM    376  NZ  LYS A  48      -3.233  55.745 -20.124  1.00 81.25           N1+
ATOM    377  N   ASN A  49      -0.790  48.545 -17.150  1.00 74.98           N  
ATOM    378  CA  ASN A  49      -0.599  47.187 -17.647  1.00 74.98           C  
ATOM    379  C   ASN A  49       0.420  46.422 -16.806  1.00 74.98           C  
ATOM    380  O   ASN A  49       1.333  45.796 -17.348  1.00 74.98           O  
ATOM    381  CB  ASN A  49      -0.167  47.207 -19.115  1.00 74.98           C  
ATOM    382  CG  ASN A  49      -1.252  47.733 -20.035  1.00 74.98           C  
ATOM    383  ND2 ASN A  49      -0.848  48.447 -21.079  1.00 74.98           N  
ATOM    384  OD1 ASN A  49      -2.442  47.500 -19.808  1.00 74.98           O  
ATOM    385  N   LEU A  50       0.326  46.481 -15.439  1.00 75.58           N  
ATOM    386  CA  LEU A  50       1.314  45.817 -14.596  1.00 75.58           C  
ATOM    387  C   LEU A  50       0.845  44.421 -14.202  1.00 75.58           C  
ATOM    388  O   LEU A  50      -0.305  44.240 -13.793  1.00 75.58           O  
ATOM    389  CB  LEU A  50       1.593  46.648 -13.341  1.00 75.58           C  
ATOM    390  CG  LEU A  50       2.787  47.602 -13.410  1.00 75.58           C  
ATOM    391  CD1 LEU A  50       2.397  48.978 -12.877  1.00 75.58           C  
ATOM    392  CD2 LEU A  50       3.970  47.037 -12.632  1.00 75.58           C  
ATOM    393  N   SER A  51       1.631  43.439 -14.346  1.00 81.68           N  
ATOM    394  CA  SER A  51       1.349  42.138 -13.748  1.00 81.68           C  
ATOM    395  C   SER A  51       1.255  42.237 -12.229  1.00 81.68           C  
ATOM    396  O   SER A  51       1.786  43.175 -11.629  1.00 81.68           O  
ATOM    397  CB  SER A  51       2.427  41.125 -14.135  1.00 81.68           C  
ATOM    398  OG  SER A  51       3.652  41.421 -13.487  1.00 81.68           O  
ATOM    399  N   GLU A  52       0.427  41.346 -11.538  1.00 83.85           N  
ATOM    400  CA  GLU A  52       0.252  41.327 -10.090  1.00 83.85           C  
ATOM    401  C   GLU A  52       1.594  41.216  -9.372  1.00 83.85           C  
ATOM    402  O   GLU A  52       1.823  41.887  -8.365  1.00 83.85           O  
ATOM    403  CB  GLU A  52      -0.663  40.172  -9.674  1.00 83.85           C  
ATOM    404  CG  GLU A  52      -2.137  40.418  -9.968  1.00 83.85           C  
ATOM    405  CD  GLU A  52      -3.039  39.287  -9.503  1.00 83.85           C  
ATOM    406  OE1 GLU A  52      -4.271  39.371  -9.703  1.00 83.85           O  
ATOM    407  OE2 GLU A  52      -2.508  38.308  -8.932  1.00 83.85           O1-
ATOM    408  N   GLU A  53       2.419  40.395  -9.943  1.00 83.50           N  
ATOM    409  CA  GLU A  53       3.740  40.214  -9.349  1.00 83.50           C  
ATOM    410  C   GLU A  53       4.540  41.513  -9.375  1.00 83.50           C  
ATOM    411  O   GLU A  53       5.159  41.887  -8.377  1.00 83.50           O  
ATOM    412  CB  GLU A  53       4.510  39.108 -10.076  1.00 83.50           C  
ATOM    413  CG  GLU A  53       5.822  38.730  -9.405  1.00 83.50           C  
ATOM    414  CD  GLU A  53       6.553  37.600 -10.112  1.00 83.50           C  
ATOM    415  OE1 GLU A  53       7.671  37.236  -9.680  1.00 83.50           O  
ATOM    416  OE2 GLU A  53       6.006  37.075 -11.108  1.00 83.50           O1-
ATOM    417  N   LEU A  54       4.543  42.272 -10.481  1.00 78.77           N  
ATOM    418  CA  LEU A  54       5.267  43.527 -10.646  1.00 78.77           C  
ATOM    419  C   LEU A  54       4.674  44.617  -9.759  1.00 78.77           C  
ATOM    420  O   LEU A  54       5.408  45.418  -9.178  1.00 78.77           O  
ATOM    421  CB  LEU A  54       5.240  43.974 -12.109  1.00 78.77           C  
ATOM    422  CG  LEU A  54       6.148  45.148 -12.478  1.00 78.77           C  
ATOM    423  CD1 LEU A  54       7.610  44.785 -12.229  1.00 78.77           C  
ATOM    424  CD2 LEU A  54       5.934  45.557 -13.930  1.00 78.77           C  
ATOM    425  N   GLN A  55       3.418  44.524  -9.695  1.00 80.46           N  
ATOM    426  CA  GLN A  55       2.735  45.468  -8.816  1.00 80.46           C  
ATOM    427  C   GLN A  55       3.195  45.305  -7.371  1.00 80.46           C  
ATOM    428  O   GLN A  55       3.456  46.295  -6.682  1.00 80.46           O  
ATOM    429  CB  GLN A  55       1.219  45.288  -8.909  1.00 80.46           C  
ATOM    430  CG  GLN A  55       0.428  46.307  -8.100  1.00 80.46           C  
ATOM    431  CD  GLN A  55      -1.072  46.118  -8.222  1.00 80.46           C  
ATOM    432  NE2 GLN A  55      -1.835  46.990  -7.573  1.00 80.46           N  
ATOM    433  OE1 GLN A  55      -1.541  45.195  -8.896  1.00 80.46           O  
ATOM    434  N   ARG A  56       3.304  44.099  -6.935  1.00 85.93           N  
ATOM    435  CA  ARG A  56       3.746  43.819  -5.573  1.00 85.93           C  
ATOM    436  C   ARG A  56       5.187  44.274  -5.361  1.00 85.93           C  
ATOM    437  O   ARG A  56       5.519  44.830  -4.313  1.00 85.93           O  
ATOM    438  CB  ARG A  56       3.617  42.326  -5.262  1.00 85.93           C  
ATOM    439  CG  ARG A  56       2.189  41.871  -5.008  1.00 85.93           C  
ATOM    440  CD  ARG A  56       2.126  40.402  -4.615  1.00 85.93           C  
ATOM    441  NE  ARG A  56       0.758  39.893  -4.649  1.00 85.93           N  
ATOM    442  CZ  ARG A  56       0.417  38.624  -4.447  1.00 85.93           C  
ATOM    443  NH1 ARG A  56       1.341  37.705  -4.190  1.00 85.93           N1+
ATOM    444  NH2 ARG A  56      -0.859  38.269  -4.501  1.00 85.93           N  
ATOM    445  N   LEU A  57       5.969  44.068  -6.398  1.00 85.10           N  
ATOM    446  CA  LEU A  57       7.376  44.448  -6.318  1.00 85.10           C  
ATOM    447  C   LEU A  57       7.524  45.962  -6.204  1.00 85.10           C  
ATOM    448  O   LEU A  57       8.271  46.455  -5.356  1.00 85.10           O  
ATOM    449  CB  LEU A  57       8.139  43.940  -7.544  1.00 85.10           C  
ATOM    450  CG  LEU A  57       9.660  44.100  -7.511  1.00 85.10           C  
ATOM    451  CD1 LEU A  57      10.304  42.906  -6.814  1.00 85.10           C  
ATOM    452  CD2 LEU A  57      10.211  44.264  -8.922  1.00 85.10           C  
ATOM    453  N   ILE A  58       6.821  46.724  -7.055  1.00 84.71           N  
ATOM    454  CA  ILE A  58       6.883  48.182  -7.064  1.00 84.71           C  
ATOM    455  C   ILE A  58       6.354  48.728  -5.740  1.00 84.71           C  
ATOM    456  O   ILE A  58       6.941  49.645  -5.161  1.00 84.71           O  
ATOM    457  CB  ILE A  58       6.084  48.774  -8.247  1.00 84.71           C  
ATOM    458  CG1 ILE A  58       6.790  48.471  -9.573  1.00 84.71           C  
ATOM    459  CG2 ILE A  58       5.885  50.281  -8.063  1.00 84.71           C  
ATOM    460  CD1 ILE A  58       6.000  48.892 -10.805  1.00 84.71           C  
ATOM    461  N   GLN A  59       5.358  48.065  -5.192  1.00 85.27           N  
ATOM    462  CA  GLN A  59       4.797  48.480  -3.911  1.00 85.27           C  
ATOM    463  C   GLN A  59       5.795  48.261  -2.777  1.00 85.27           C  
ATOM    464  O   GLN A  59       5.967  49.130  -1.919  1.00 85.27           O  
ATOM    465  CB  GLN A  59       3.500  47.723  -3.622  1.00 85.27           C  
ATOM    466  CG  GLN A  59       2.309  48.213  -4.434  1.00 85.27           C  
ATOM    467  CD  GLN A  59       1.051  47.405  -4.177  1.00 85.27           C  
ATOM    468  NE2 GLN A  59      -0.082  47.898  -4.666  1.00 85.27           N  
ATOM    469  OE1 GLN A  59       1.097  46.344  -3.545  1.00 85.27           O  
ATOM    470  N   GLU A  60       6.344  47.098  -2.804  1.00 89.76           N  
ATOM    471  CA  GLU A  60       7.353  46.800  -1.793  1.00 89.76           C  
ATOM    472  C   GLU A  60       8.512  47.790  -1.860  1.00 89.76           C  
ATOM    473  O   GLU A  60       8.983  48.274  -0.828  1.00 89.76           O  
ATOM    474  CB  GLU A  60       7.874  45.369  -1.958  1.00 89.76           C  
ATOM    475  CG  GLU A  60       6.872  44.299  -1.547  1.00 89.76           C  
ATOM    476  CD  GLU A  60       7.388  42.883  -1.757  1.00 89.76           C  
ATOM    477  OE1 GLU A  60       6.589  41.926  -1.655  1.00 89.76           O  
ATOM    478  OE2 GLU A  60       8.601  42.732  -2.024  1.00 89.76           O1-
ATOM    479  N   LEU A  61       8.960  48.057  -3.092  1.00 88.91           N  
ATOM    480  CA  LEU A  61      10.058  48.993  -3.314  1.00 88.91           C  
ATOM    481  C   LEU A  61       9.705  50.380  -2.791  1.00 88.91           C  
ATOM    482  O   LEU A  61      10.469  50.973  -2.027  1.00 88.91           O  
ATOM    483  CB  LEU A  61      10.404  49.069  -4.803  1.00 88.91           C  
ATOM    484  CG  LEU A  61      11.394  50.160  -5.214  1.00 88.91           C  
ATOM    485  CD1 LEU A  61      12.744  49.932  -4.542  1.00 88.91           C  
ATOM    486  CD2 LEU A  61      11.547  50.202  -6.731  1.00 88.91           C  
ATOM    487  N   LEU A  62       8.551  50.850  -3.116  1.00 86.39           N  
ATOM    488  CA  LEU A  62       8.139  52.198  -2.741  1.00 86.39           C  
ATOM    489  C   LEU A  62       7.983  52.319  -1.230  1.00 86.39           C  
ATOM    490  O   LEU A  62       8.341  53.344  -0.644  1.00 86.39           O  
ATOM    491  CB  LEU A  62       6.826  52.570  -3.434  1.00 86.39           C  
ATOM    492  CG  LEU A  62       6.893  52.781  -4.948  1.00 86.39           C  
ATOM    493  CD1 LEU A  62       5.500  53.053  -5.507  1.00 86.39           C  
ATOM    494  CD2 LEU A  62       7.845  53.923  -5.287  1.00 86.39           C  
ATOM    495  N   GLN A  63       7.482  51.239  -0.592  1.00 88.65           N  
ATOM    496  CA  GLN A  63       7.365  51.229   0.862  1.00 88.65           C  
ATOM    497  C   GLN A  63       8.735  51.342   1.525  1.00 88.65           C  
ATOM    498  O   GLN A  63       8.900  52.078   2.499  1.00 88.65           O  
ATOM    499  CB  GLN A  63       6.656  49.959   1.336  1.00 88.65           C  
ATOM    500  CG  GLN A  63       5.160  49.949   1.055  1.00 88.65           C  
ATOM    501  CD  GLN A  63       4.502  48.633   1.427  1.00 88.65           C  
ATOM    502  NE2 GLN A  63       3.173  48.606   1.396  1.00 88.65           N  
ATOM    503  OE1 GLN A  63       5.181  47.651   1.741  1.00 88.65           O  
ATOM    504  N   LEU A  64       9.634  50.627   0.939  1.00 92.21           N  
ATOM    505  CA  LEU A  64      10.986  50.659   1.486  1.00 92.21           C  
ATOM    506  C   LEU A  64      11.621  52.032   1.289  1.00 92.21           C  
ATOM    507  O   LEU A  64      12.315  52.533   2.176  1.00 92.21           O  
ATOM    508  CB  LEU A  64      11.856  49.584   0.829  1.00 92.21           C  
ATOM    509  CG  LEU A  64      11.545  48.135   1.209  1.00 92.21           C  
ATOM    510  CD1 LEU A  64      12.406  47.176   0.393  1.00 92.21           C  
ATOM    511  CD2 LEU A  64      11.758  47.915   2.703  1.00 92.21           C  
ATOM    512  N   LEU A  65      11.323  52.685   0.141  1.00 88.71           N  
ATOM    513  CA  LEU A  65      11.902  53.989  -0.166  1.00 88.71           C  
ATOM    514  C   LEU A  65      11.311  55.071   0.732  1.00 88.71           C  
ATOM    515  O   LEU A  65      12.015  55.997   1.141  1.00 88.71           O  
ATOM    516  CB  LEU A  65      11.669  54.346  -1.637  1.00 88.71           C  
ATOM    517  CG  LEU A  65      12.474  53.548  -2.664  1.00 88.71           C  
ATOM    518  CD1 LEU A  65      12.114  53.990  -4.078  1.00 88.71           C  
ATOM    519  CD2 LEU A  65      13.969  53.706  -2.412  1.00 88.71           C  
ATOM    520  N   VAL A  66      10.103  54.928   1.003  1.00 86.39           N  
ATOM    521  CA  VAL A  66       9.471  55.860   1.931  1.00 86.39           C  
ATOM    522  C   VAL A  66      10.099  55.716   3.315  1.00 86.39           C  
ATOM    523  O   VAL A  66      10.422  56.714   3.964  1.00 86.39           O  
ATOM    524  CB  VAL A  66       7.945  55.634   2.011  1.00 86.39           C  
ATOM    525  CG1 VAL A  66       7.335  56.463   3.140  1.00 86.39           C  
ATOM    526  CG2 VAL A  66       7.285  55.975   0.676  1.00 86.39           C  
ATOM    527  N   ARG A  67      10.223  54.505   3.745  1.00 90.94           N  
ATOM    528  CA  ARG A  67      10.881  54.245   5.022  1.00 90.94           C  
ATOM    529  C   ARG A  67      12.307  54.786   5.021  1.00 90.94           C  
ATOM    530  O   ARG A  67      12.755  55.371   6.010  1.00 90.94           O  
ATOM    531  CB  ARG A  67      10.889  52.746   5.327  1.00 90.94           C  
ATOM    532  CG  ARG A  67      11.430  52.402   6.707  1.00 90.94           C  
ATOM    533  CD  ARG A  67      11.245  50.926   7.033  1.00 90.94           C  
ATOM    534  NE  ARG A  67      11.796  50.590   8.343  1.00 90.94           N  
ATOM    535  CZ  ARG A  67      11.733  49.387   8.905  1.00 90.94           C  
ATOM    536  NH1 ARG A  67      11.140  48.377   8.280  1.00 90.94           N1+
ATOM    537  NH2 ARG A  67      12.269  49.192  10.102  1.00 90.94           N  
ATOM    538  N   LEU A  68      12.947  54.565   3.998  1.00 91.45           N  
ATOM    539  CA  LEU A  68      14.304  55.079   3.851  1.00 91.45           C  
ATOM    540  C   LEU A  68      14.327  56.598   3.990  1.00 91.45           C  
ATOM    541  O   LEU A  68      15.153  57.147   4.724  1.00 91.45           O  
ATOM    542  CB  LEU A  68      14.890  54.670   2.498  1.00 91.45           C  
ATOM    543  CG  LEU A  68      16.284  55.209   2.171  1.00 91.45           C  
ATOM    544  CD1 LEU A  68      17.288  54.755   3.224  1.00 91.45           C  
ATOM    545  CD2 LEU A  68      16.719  54.759   0.781  1.00 91.45           C  
ATOM    546  N   ALA A  69      13.468  57.284   3.362  1.00 87.55           N  
ATOM    547  CA  ALA A  69      13.407  58.742   3.413  1.00 87.55           C  
ATOM    548  C   ALA A  69      13.178  59.233   4.840  1.00 87.55           C  
ATOM    549  O   ALA A  69      13.824  60.184   5.287  1.00 87.55           O  
ATOM    550  CB  ALA A  69      12.303  59.260   2.493  1.00 87.55           C  
ATOM    551  N   ALA A  70      12.294  58.590   5.564  1.00 90.06           N  
ATOM    552  CA  ALA A  70      12.018  58.953   6.952  1.00 90.06           C  
ATOM    553  C   ALA A  70      13.252  58.753   7.827  1.00 90.06           C  
ATOM    554  O   ALA A  70      13.580  59.609   8.652  1.00 90.06           O  
ATOM    555  CB  ALA A  70      10.848  58.133   7.494  1.00 90.06           C  
ATOM    556  N   LEU A  71      13.855  57.687   7.617  1.00 93.00           N  
ATOM    557  CA  LEU A  71      15.037  57.377   8.414  1.00 93.00           C  
ATOM    558  C   LEU A  71      16.168  58.354   8.113  1.00 93.00           C  
ATOM    559  O   LEU A  71      16.899  58.763   9.018  1.00 93.00           O  
ATOM    560  CB  LEU A  71      15.502  55.942   8.149  1.00 93.00           C  
ATOM    561  CG  LEU A  71      14.637  54.829   8.742  1.00 93.00           C  
ATOM    562  CD1 LEU A  71      15.140  53.464   8.282  1.00 93.00           C  
ATOM    563  CD2 LEU A  71      14.624  54.914  10.264  1.00 93.00           C  
ATOM    564  N   LEU A  72      16.251  58.723   6.853  1.00 91.63           N  
ATOM    565  CA  LEU A  72      17.286  59.679   6.472  1.00 91.63           C  
ATOM    566  C   LEU A  72      17.062  61.024   7.154  1.00 91.63           C  
ATOM    567  O   LEU A  72      18.011  61.647   7.635  1.00 91.63           O  
ATOM    568  CB  LEU A  72      17.313  59.861   4.952  1.00 91.63           C  
ATOM    569  CG  LEU A  72      17.819  58.671   4.136  1.00 91.63           C  
ATOM    570  CD1 LEU A  72      17.770  58.992   2.645  1.00 91.63           C  
ATOM    571  CD2 LEU A  72      19.235  58.295   4.560  1.00 91.63           C  
ATOM    572  N   GLU A  73      15.928  61.425   7.195  1.00 92.05           N  
ATOM    573  CA  GLU A  73      15.603  62.680   7.867  1.00 92.05           C  
ATOM    574  C   GLU A  73      15.885  62.594   9.364  1.00 92.05           C  
ATOM    575  O   GLU A  73      16.412  63.537   9.957  1.00 92.05           O  
ATOM    576  CB  GLU A  73      14.139  63.055   7.629  1.00 92.05           C  
ATOM    577  CG  GLU A  73      13.852  63.552   6.219  1.00 92.05           C  
ATOM    578  CD  GLU A  73      12.384  63.863   5.979  1.00 92.05           C  
ATOM    579  OE1 GLU A  73      12.022  64.246   4.843  1.00 92.05           O  
ATOM    580  OE2 GLU A  73      11.588  63.725   6.935  1.00 92.05           O1-
ATOM    581  N   ALA A  74      15.501  61.468   9.930  1.00 93.37           N  
ATOM    582  CA  ALA A  74      15.752  61.248  11.352  1.00 93.37           C  
ATOM    583  C   ALA A  74      17.246  61.287  11.657  1.00 93.37           C  
ATOM    584  O   ALA A  74      17.667  61.872  12.659  1.00 93.37           O  
ATOM    585  CB  ALA A  74      15.156  59.915  11.797  1.00 93.37           C  
ATOM    586  N   VAL A  75      18.021  60.625  10.819  1.00 93.79           N  
ATOM    587  CA  VAL A  75      19.466  60.602  11.020  1.00 93.79           C  
ATOM    588  C   VAL A  75      20.022  62.022  10.937  1.00 93.79           C  
ATOM    589  O   VAL A  75      20.877  62.409  11.737  1.00 93.79           O  
ATOM    590  CB  VAL A  75      20.170  59.694   9.987  1.00 93.79           C  
ATOM    591  CG1 VAL A  75      21.684  59.888  10.039  1.00 93.79           C  
ATOM    592  CG2 VAL A  75      19.807  58.230  10.231  1.00 93.79           C  
ATOM    593  N   ARG A  76      19.538  62.791   9.958  1.00 93.58           N  
ATOM    594  CA  ARG A  76      19.968  64.179   9.819  1.00 93.58           C  
ATOM    595  C   ARG A  76      19.691  64.968  11.093  1.00 93.58           C  
ATOM    596  O   ARG A  76      20.546  65.726  11.558  1.00 93.58           O  
ATOM    597  CB  ARG A  76      19.268  64.841   8.630  1.00 93.58           C  
ATOM    598  CG  ARG A  76      19.819  66.214   8.278  1.00 93.58           C  
ATOM    599  CD  ARG A  76      19.088  66.828   7.092  1.00 93.58           C  
ATOM    600  NE  ARG A  76      19.569  66.286   5.824  1.00 93.58           N  
ATOM    601  CZ  ARG A  76      18.987  66.484   4.645  1.00 93.58           C  
ATOM    602  NH1 ARG A  76      17.885  67.220   4.548  1.00 93.58           N1+
ATOM    603  NH2 ARG A  76      19.509  65.944   3.554  1.00 93.58           N  
ATOM    604  N   ALA A  77      18.564  64.866  11.649  1.00 93.79           N  
ATOM    605  CA  ALA A  77      18.186  65.558  12.878  1.00 93.79           C  
ATOM    606  C   ALA A  77      19.095  65.156  14.036  1.00 93.79           C  
ATOM    607  O   ALA A  77      19.547  66.009  14.803  1.00 93.79           O  
ATOM    608  CB  ALA A  77      16.727  65.267  13.224  1.00 93.79           C  
ATOM    609  N   VAL A  78      19.352  63.839  14.144  1.00 94.28           N  
ATOM    610  CA  VAL A  78      20.200  63.343  15.224  1.00 94.28           C  
ATOM    611  C   VAL A  78      21.633  63.826  15.019  1.00 94.28           C  
ATOM    612  O   VAL A  78      22.313  64.194  15.980  1.00 94.28           O  
ATOM    613  CB  VAL A  78      20.164  61.801  15.311  1.00 94.28           C  
ATOM    614  CG1 VAL A  78      21.231  61.290  16.278  1.00 94.28           C  
ATOM    615  CG2 VAL A  78      18.777  61.323  15.740  1.00 94.28           C  
ATOM    616  N   GLU A  79      22.058  63.814  13.801  1.00 93.18           N  
ATOM    617  CA  GLU A  79      23.401  64.306  13.509  1.00 93.18           C  
ATOM    618  C   GLU A  79      23.559  65.765  13.931  1.00 93.18           C  
ATOM    619  O   GLU A  79      24.581  66.142  14.507  1.00 93.18           O  
ATOM    620  CB  GLU A  79      23.717  64.153  12.019  1.00 93.18           C  
ATOM    621  CG  GLU A  79      23.992  62.718  11.593  1.00 93.18           C  
ATOM    622  CD  GLU A  79      24.319  62.583  10.114  1.00 93.18           C  
ATOM    623  OE1 GLU A  79      24.733  61.483   9.682  1.00 93.18           O  
ATOM    624  OE2 GLU A  79      24.161  63.585   9.382  1.00 93.18           O1-
ATOM    625  N   GLU A  80      22.596  66.579  13.578  1.00 95.21           N  
ATOM    626  CA  GLU A  80      22.623  67.988  13.957  1.00 95.21           C  
ATOM    627  C   GLU A  80      22.663  68.150  15.475  1.00 95.21           C  
ATOM    628  O   GLU A  80      23.379  69.009  15.993  1.00 95.21           O  
ATOM    629  CB  GLU A  80      21.410  68.724  13.382  1.00 95.21           C  
ATOM    630  CG  GLU A  80      21.501  68.983  11.885  1.00 95.21           C  
ATOM    631  CD  GLU A  80      20.275  69.683  11.322  1.00 95.21           C  
ATOM    632  OE1 GLU A  80      20.226  69.927  10.095  1.00 95.21           O  
ATOM    633  OE2 GLU A  80      19.357  69.990  12.114  1.00 95.21           O1-
ATOM    634  N   ALA A  81      21.951  67.341  16.168  1.00 93.48           N  
ATOM    635  CA  ALA A  81      21.931  67.363  17.628  1.00 93.48           C  
ATOM    636  C   ALA A  81      23.302  67.014  18.202  1.00 93.48           C  
ATOM    637  O   ALA A  81      23.751  67.631  19.170  1.00 93.48           O  
ATOM    638  CB  ALA A  81      20.875  66.396  18.160  1.00 93.48           C  
ATOM    639  N   ILE A  82      23.984  65.939  17.653  1.00 92.49           N  
ATOM    640  CA  ILE A  82      25.300  65.513  18.114  1.00 92.49           C  
ATOM    641  C   ILE A  82      26.319  66.621  17.862  1.00 92.49           C  
ATOM    642  O   ILE A  82      27.174  66.890  18.709  1.00 92.49           O  
ATOM    643  CB  ILE A  82      25.746  64.206  17.419  1.00 92.49           C  
ATOM    644  CG1 ILE A  82      24.850  63.039  17.850  1.00 92.49           C  
ATOM    645  CG2 ILE A  82      27.218  63.908  17.725  1.00 92.49           C  
ATOM    646  CD1 ILE A  82      25.123  61.741  17.102  1.00 92.49           C  
ATOM    647  N   LYS A  83      26.170  67.302  16.703  1.00 92.65           N  
ATOM    648  CA  LYS A  83      27.088  68.385  16.360  1.00 92.65           C  
ATOM    649  C   LYS A  83      26.952  69.550  17.335  1.00 92.65           C  
ATOM    650  O   LYS A  83      27.947  70.178  17.703  1.00 92.65           O  
ATOM    651  CB  LYS A  83      26.839  68.866  14.930  1.00 92.65           C  
ATOM    652  CG  LYS A  83      27.390  67.935  13.859  1.00 92.65           C  
ATOM    653  CD  LYS A  83      27.153  68.490  12.460  1.00 92.65           C  
ATOM    654  CE  LYS A  83      27.659  67.538  11.387  1.00 92.65           C  
ATOM    655  NZ  LYS A  83      27.385  68.055  10.012  1.00 92.65           N1+
ATOM    656  N   ARG A  84      25.761  69.770  17.735  1.00 94.73           N  
ATOM    657  CA  ARG A  84      25.527  70.872  18.663  1.00 94.73           C  
ATOM    658  C   ARG A  84      26.027  70.527  20.061  1.00 94.73           C  
ATOM    659  O   ARG A  84      26.625  71.366  20.737  1.00 94.73           O  
ATOM    660  CB  ARG A  84      24.038  71.227  18.712  1.00 94.73           C  
ATOM    661  CG  ARG A  84      23.536  71.948  17.472  1.00 94.73           C  
ATOM    662  CD  ARG A  84      22.078  72.363  17.612  1.00 94.73           C  
ATOM    663  NE  ARG A  84      21.582  73.010  16.400  1.00 94.73           N  
ATOM    664  CZ  ARG A  84      20.340  73.455  16.234  1.00 94.73           C  
ATOM    665  NH1 ARG A  84      19.439  73.332  17.202  1.00 94.73           N1+
ATOM    666  NH2 ARG A  84      19.996  74.029  15.089  1.00 94.73           N  
ATOM    667  N   ASN A  85      25.839  69.258  20.432  1.00 93.63           N  
ATOM    668  CA  ASN A  85      26.274  68.734  21.724  1.00 93.63           C  
ATOM    669  C   ASN A  85      26.823  67.316  21.597  1.00 93.63           C  
ATOM    670  O   ASN A  85      26.078  66.344  21.730  1.00 93.63           O  
ATOM    671  CB  ASN A  85      25.124  68.771  22.733  1.00 93.63           C  
ATOM    672  CG  ASN A  85      25.567  68.409  24.136  1.00 93.63           C  
ATOM    673  ND2 ASN A  85      24.614  68.319  25.055  1.00 93.63           N  
ATOM    674  OD1 ASN A  85      26.758  68.213  24.393  1.00 93.63           O  
ATOM    675  N   PRO A  86      28.206  67.247  21.399  1.00 90.50           N  
ATOM    676  CA  PRO A  86      28.838  65.941  21.203  1.00 90.50           C  
ATOM    677  C   PRO A  86      28.744  65.048  22.438  1.00 90.50           C  
ATOM    678  O   PRO A  86      28.878  63.826  22.333  1.00 90.50           O  
ATOM    679  CB  PRO A  86      30.296  66.297  20.898  1.00 90.50           C  
ATOM    680  CG  PRO A  86      30.250  67.710  20.411  1.00 90.50           C  
ATOM    681  CD  PRO A  86      29.079  68.397  21.052  1.00 90.50           C  
ATOM    682  N   ASP A  87      28.376  65.578  23.577  1.00 90.29           N  
ATOM    683  CA  ASP A  87      28.312  64.834  24.832  1.00 90.29           C  
ATOM    684  C   ASP A  87      26.897  64.329  25.101  1.00 90.29           C  
ATOM    685  O   ASP A  87      26.623  63.769  26.165  1.00 90.29           O  
ATOM    686  CB  ASP A  87      28.791  65.705  25.997  1.00 90.29           C  
ATOM    687  CG  ASP A  87      30.257  66.086  25.889  1.00 90.29           C  
ATOM    688  OD1 ASP A  87      31.077  65.243  25.465  1.00 90.29           O  
ATOM    689  OD2 ASP A  87      30.595  67.239  26.234  1.00 90.29           O1-
ATOM    690  N   ASN A  88      26.059  64.519  24.161  1.00 92.81           N  
ATOM    691  CA  ASN A  88      24.687  64.045  24.305  1.00 92.81           C  
ATOM    692  C   ASN A  88      24.593  62.535  24.110  1.00 92.81           C  
ATOM    693  O   ASN A  88      24.529  62.054  22.978  1.00 92.81           O  
ATOM    694  CB  ASN A  88      23.763  64.766  23.323  1.00 92.81           C  
ATOM    695  CG  ASN A  88      22.296  64.487  23.587  1.00 92.81           C  
ATOM    696  ND2 ASN A  88      21.430  65.391  23.146  1.00 92.81           N  
ATOM    697  OD1 ASN A  88      21.944  63.466  24.185  1.00 92.81           O  
ATOM    698  N   ASP A  89      24.527  61.750  25.255  1.00 92.67           N  
ATOM    699  CA  ASP A  89      24.546  60.291  25.211  1.00 92.67           C  
ATOM    700  C   ASP A  89      23.305  59.747  24.508  1.00 92.67           C  
ATOM    701  O   ASP A  89      23.383  58.759  23.775  1.00 92.67           O  
ATOM    702  CB  ASP A  89      24.646  59.712  26.624  1.00 92.67           C  
ATOM    703  CG  ASP A  89      26.009  59.929  27.258  1.00 92.67           C  
ATOM    704  OD1 ASP A  89      27.000  60.126  26.523  1.00 92.67           O  
ATOM    705  OD2 ASP A  89      26.093  59.897  28.505  1.00 92.67           O1-
ATOM    706  N   GLU A  90      22.191  60.495  24.686  1.00 94.55           N  
ATOM    707  CA  GLU A  90      20.940  60.077  24.061  1.00 94.55           C  
ATOM    708  C   GLU A  90      21.021  60.182  22.541  1.00 94.55           C  
ATOM    709  O   GLU A  90      20.575  59.281  21.827  1.00 94.55           O  
ATOM    710  CB  GLU A  90      19.771  60.916  24.585  1.00 94.55           C  
ATOM    711  CG  GLU A  90      19.398  60.616  26.029  1.00 94.55           C  
ATOM    712  CD  GLU A  90      18.239  61.461  26.537  1.00 94.55           C  
ATOM    713  OE1 GLU A  90      17.901  61.367  27.739  1.00 94.55           O  
ATOM    714  OE2 GLU A  90      17.666  62.222  25.726  1.00 94.55           O1-
ATOM    715  N   ALA A  91      21.555  61.307  22.035  1.00 94.64           N  
ATOM    716  CA  ALA A  91      21.714  61.509  20.598  1.00 94.64           C  
ATOM    717  C   ALA A  91      22.663  60.475  20.000  1.00 94.64           C  
ATOM    718  O   ALA A  91      22.416  59.955  18.908  1.00 94.64           O  
ATOM    719  CB  ALA A  91      22.224  62.921  20.313  1.00 94.64           C  
ATOM    720  N   VAL A  92      23.724  60.178  20.685  1.00 92.13           N  
ATOM    721  CA  VAL A  92      24.697  59.186  20.237  1.00 92.13           C  
ATOM    722  C   VAL A  92      24.029  57.817  20.131  1.00 92.13           C  
ATOM    723  O   VAL A  92      24.181  57.122  19.123  1.00 92.13           O  
ATOM    724  CB  VAL A  92      25.912  59.114  21.190  1.00 92.13           C  
ATOM    725  CG1 VAL A  92      26.807  57.928  20.835  1.00 92.13           C  
ATOM    726  CG2 VAL A  92      26.706  60.418  21.142  1.00 92.13           C  
ATOM    727  N   GLU A  93      23.199  57.402  21.160  1.00 94.54           N  
ATOM    728  CA  GLU A  93      22.502  56.120  21.168  1.00 94.54           C  
ATOM    729  C   GLU A  93      21.480  56.040  20.037  1.00 94.54           C  
ATOM    730  O   GLU A  93      21.349  55.003  19.384  1.00 94.54           O  
ATOM    731  CB  GLU A  93      21.813  55.891  22.516  1.00 94.54           C  
ATOM    732  CG  GLU A  93      22.774  55.582  23.654  1.00 94.54           C  
ATOM    733  CD  GLU A  93      22.081  55.415  24.996  1.00 94.54           C  
ATOM    734  OE1 GLU A  93      22.776  55.200  26.015  1.00 94.54           O  
ATOM    735  OE2 GLU A  93      20.833  55.499  25.030  1.00 94.54           O1-
ATOM    736  N   THR A  94      20.840  57.158  19.858  1.00 96.39           N  
ATOM    737  CA  THR A  94      19.841  57.213  18.795  1.00 96.39           C  
ATOM    738  C   THR A  94      20.502  57.083  17.425  1.00 96.39           C  
ATOM    739  O   THR A  94      19.961  56.427  16.531  1.00 96.39           O  
ATOM    740  CB  THR A  94      19.034  58.523  18.856  1.00 96.39           C  
ATOM    741  CG2 THR A  94      17.966  58.562  17.767  1.00 96.39           C  
ATOM    742  OG1 THR A  94      18.399  58.627  20.137  1.00 96.39           O  
ATOM    743  N   ALA A  95      21.612  57.750  17.247  1.00 94.46           N  
ATOM    744  CA  ALA A  95      22.361  57.633  16.000  1.00 94.46           C  
ATOM    745  C   ALA A  95      22.667  56.174  15.678  1.00 94.46           C  
ATOM    746  O   ALA A  95      22.496  55.733  14.538  1.00 94.46           O  
ATOM    747  CB  ALA A  95      23.656  58.440  16.080  1.00 94.46           C  
ATOM    748  N   VAL A  96      23.142  55.402  16.654  1.00 94.70           N  
ATOM    749  CA  VAL A  96      23.485  53.996  16.468  1.00 94.70           C  
ATOM    750  C   VAL A  96      22.229  53.197  16.128  1.00 94.70           C  
ATOM    751  O   VAL A  96      22.244  52.359  15.225  1.00 94.70           O  
ATOM    752  CB  VAL A  96      24.168  53.408  17.722  1.00 94.70           C  
ATOM    753  CG1 VAL A  96      24.437  51.915  17.541  1.00 94.70           C  
ATOM    754  CG2 VAL A  96      25.466  54.155  18.023  1.00 94.70           C  
ATOM    755  N   ARG A  97      21.143  53.459  16.850  1.00 96.58           N  
ATOM    756  CA  ARG A  97      19.873  52.786  16.594  1.00 96.58           C  
ATOM    757  C   ARG A  97      19.400  53.034  15.166  1.00 96.58           C  
ATOM    758  O   ARG A  97      18.990  52.101  14.471  1.00 96.58           O  
ATOM    759  CB  ARG A  97      18.807  53.253  17.587  1.00 96.58           C  
ATOM    760  CG  ARG A  97      17.493  52.495  17.482  1.00 96.58           C  
ATOM    761  CD  ARG A  97      16.486  52.964  18.523  1.00 96.58           C  
ATOM    762  NE  ARG A  97      16.153  54.375  18.354  1.00 96.58           N  
ATOM    763  CZ  ARG A  97      15.216  55.021  19.042  1.00 96.58           C  
ATOM    764  NH1 ARG A  97      14.497  54.390  19.964  1.00 96.58           N1+
ATOM    765  NH2 ARG A  97      14.995  56.305  18.807  1.00 96.58           N  
ATOM    766  N   LEU A  98      19.382  54.286  14.754  1.00 97.29           N  
ATOM    767  CA  LEU A  98      18.957  54.658  13.409  1.00 97.29           C  
ATOM    768  C   LEU A  98      19.843  53.998  12.358  1.00 97.29           C  
ATOM    769  O   LEU A  98      19.357  53.580  11.303  1.00 97.29           O  
ATOM    770  CB  LEU A  98      18.989  56.179  13.238  1.00 97.29           C  
ATOM    771  CG  LEU A  98      17.912  56.968  13.984  1.00 97.29           C  
ATOM    772  CD1 LEU A  98      18.147  58.467  13.827  1.00 97.29           C  
ATOM    773  CD2 LEU A  98      16.523  56.584  13.483  1.00 97.29           C  
ATOM    774  N   ALA A  99      21.116  53.981  12.637  1.00 95.35           N  
ATOM    775  CA  ALA A  99      22.033  53.285  11.738  1.00 95.35           C  
ATOM    776  C   ALA A  99      21.622  51.826  11.557  1.00 95.35           C  
ATOM    777  O   ALA A  99      21.637  51.305  10.440  1.00 95.35           O  
ATOM    778  CB  ALA A  99      23.463  53.370  12.265  1.00 95.35           C  
ATOM    779  N   ARG A 100      21.225  51.114  12.527  1.00 96.25           N  
ATOM    780  CA  ARG A 100      20.796  49.721  12.454  1.00 96.25           C  
ATOM    781  C   ARG A 100      19.511  49.586  11.643  1.00 96.25           C  
ATOM    782  O   ARG A 100      19.363  48.648  10.857  1.00 96.25           O  
ATOM    783  CB  ARG A 100      20.591  49.148  13.858  1.00 96.25           C  
ATOM    784  CG  ARG A 100      21.884  48.938  14.632  1.00 96.25           C  
ATOM    785  CD  ARG A 100      21.626  48.337  16.006  1.00 96.25           C  
ATOM    786  NE  ARG A 100      22.836  48.324  16.824  1.00 96.25           N  
ATOM    787  CZ  ARG A 100      22.872  48.027  18.120  1.00 96.25           C  
ATOM    788  NH1 ARG A 100      21.761  47.711  18.774  1.00 96.25           N1+
ATOM    789  NH2 ARG A 100      24.027  48.047  18.768  1.00 96.25           N  
ATOM    790  N   GLU A 101      18.667  50.478  11.886  1.00 97.00           N  
ATOM    791  CA  GLU A 101      17.431  50.476  11.110  1.00 97.00           C  
ATOM    792  C   GLU A 101      17.712  50.687   9.624  1.00 97.00           C  
ATOM    793  O   GLU A 101      17.094  50.045   8.773  1.00 97.00           O  
ATOM    794  CB  GLU A 101      16.472  51.554  11.622  1.00 97.00           C  
ATOM    795  CG  GLU A 101      15.901  51.264  13.003  1.00 97.00           C  
ATOM    796  CD  GLU A 101      14.908  52.314  13.474  1.00 97.00           C  
ATOM    797  OE1 GLU A 101      14.431  52.223  14.628  1.00 97.00           O  
ATOM    798  OE2 GLU A 101      14.602  53.233  12.681  1.00 97.00           O1-
ATOM    799  N   LEU A 102      18.592  51.628   9.389  1.00 97.18           N  
ATOM    800  CA  LEU A 102      18.989  51.856   8.004  1.00 97.18           C  
ATOM    801  C   LEU A 102      19.603  50.596   7.400  1.00 97.18           C  
ATOM    802  O   LEU A 102      19.392  50.302   6.222  1.00 97.18           O  
ATOM    803  CB  LEU A 102      19.985  53.015   7.915  1.00 97.18           C  
ATOM    804  CG  LEU A 102      19.393  54.424   7.978  1.00 97.18           C  
ATOM    805  CD1 LEU A 102      20.501  55.458   8.151  1.00 97.18           C  
ATOM    806  CD2 LEU A 102      18.573  54.716   6.726  1.00 97.18           C  
ATOM    807  N   LYS A 103      20.397  49.923   8.221  1.00 95.30           N  
ATOM    808  CA  LYS A 103      20.970  48.661   7.764  1.00 95.30           C  
ATOM    809  C   LYS A 103      19.878  47.680   7.347  1.00 95.30           C  
ATOM    810  O   LYS A 103      19.993  47.018   6.312  1.00 95.30           O  
ATOM    811  CB  LYS A 103      21.841  48.039   8.858  1.00 95.30           C  
ATOM    812  CG  LYS A 103      22.477  46.714   8.465  1.00 95.30           C  
ATOM    813  CD  LYS A 103      23.175  46.057   9.648  1.00 95.30           C  
ATOM    814  CE  LYS A 103      23.679  44.663   9.297  1.00 95.30           C  
ATOM    815  NZ  LYS A 103      23.236  43.646  10.298  1.00 95.30           N1+
ATOM    816  N   LYS A 104      18.819  47.502   8.103  1.00 95.64           N  
ATOM    817  CA  LYS A 104      17.716  46.599   7.791  1.00 95.64           C  
ATOM    818  C   LYS A 104      17.037  46.992   6.483  1.00 95.64           C  
ATOM    819  O   LYS A 104      16.713  46.131   5.661  1.00 95.64           O  
ATOM    820  CB  LYS A 104      16.693  46.588   8.929  1.00 95.64           C  
ATOM    821  CG  LYS A 104      17.198  45.939  10.209  1.00 95.64           C  
ATOM    822  CD  LYS A 104      16.137  45.957  11.301  1.00 95.64           C  
ATOM    823  CE  LYS A 104      16.667  45.379  12.606  1.00 95.64           C  
ATOM    824  NZ  LYS A 104      15.651  45.454  13.699  1.00 95.64           N1+
ATOM    825  N   VAL A 105      16.846  48.319   6.312  1.00 95.10           N  
ATOM    826  CA  VAL A 105      16.248  48.812   5.075  1.00 95.10           C  
ATOM    827  C   VAL A 105      17.150  48.471   3.892  1.00 95.10           C  
ATOM    828  O   VAL A 105      16.670  48.023   2.847  1.00 95.10           O  
ATOM    829  CB  VAL A 105      15.998  50.336   5.134  1.00 95.10           C  
ATOM    830  CG1 VAL A 105      15.577  50.866   3.764  1.00 95.10           C  
ATOM    831  CG2 VAL A 105      14.940  50.663   6.186  1.00 95.10           C  
ATOM    832  N   ALA A 106      18.400  48.685   4.063  1.00 95.22           N  
ATOM    833  CA  ALA A 106      19.366  48.359   3.016  1.00 95.22           C  
ATOM    834  C   ALA A 106      19.301  46.879   2.651  1.00 95.22           C  
ATOM    835  O   ALA A 106      19.345  46.521   1.472  1.00 95.22           O  
ATOM    836  CB  ALA A 106      20.778  48.733   3.459  1.00 95.22           C  
ATOM    837  N   GLU A 107      19.201  45.986   3.591  1.00 94.07           N  
ATOM    838  CA  GLU A 107      19.117  44.546   3.363  1.00 94.07           C  
ATOM    839  C   GLU A 107      17.868  44.188   2.562  1.00 94.07           C  
ATOM    840  O   GLU A 107      17.930  43.375   1.636  1.00 94.07           O  
ATOM    841  CB  GLU A 107      19.126  43.789   4.692  1.00 94.07           C  
ATOM    842  CG  GLU A 107      20.471  43.808   5.402  1.00 94.07           C  
ATOM    843  CD  GLU A 107      20.422  43.207   6.798  1.00 94.07           C  
ATOM    844  OE1 GLU A 107      21.488  43.082   7.443  1.00 94.07           O  
ATOM    845  OE2 GLU A 107      19.309  42.856   7.249  1.00 94.07           O1-
ATOM    846  N   LEU A 108      16.828  44.814   2.951  1.00 95.15           N  
ATOM    847  CA  LEU A 108      15.576  44.559   2.245  1.00 95.15           C  
ATOM    848  C   LEU A 108      15.648  45.074   0.811  1.00 95.15           C  
ATOM    849  O   LEU A 108      15.166  44.417  -0.114  1.00 95.15           O  
ATOM    850  CB  LEU A 108      14.404  45.215   2.977  1.00 95.15           C  
ATOM    851  CG  LEU A 108      14.046  44.632   4.344  1.00 95.15           C  
ATOM    852  CD1 LEU A 108      12.970  45.478   5.018  1.00 95.15           C  
ATOM    853  CD2 LEU A 108      13.585  43.185   4.205  1.00 95.15           C  
ATOM    854  N   LEU A 109      16.254  46.232   0.659  1.00 94.43           N  
ATOM    855  CA  LEU A 109      16.434  46.771  -0.685  1.00 94.43           C  
ATOM    856  C   LEU A 109      17.314  45.851  -1.526  1.00 94.43           C  
ATOM    857  O   LEU A 109      17.055  45.654  -2.715  1.00 94.43           O  
ATOM    858  CB  LEU A 109      17.050  48.170  -0.623  1.00 94.43           C  
ATOM    859  CG  LEU A 109      16.102  49.312  -0.253  1.00 94.43           C  
ATOM    860  CD1 LEU A 109      16.889  50.596  -0.007  1.00 94.43           C  
ATOM    861  CD2 LEU A 109      15.062  49.520  -1.348  1.00 94.43           C  
ATOM    862  N   GLN A 110      18.340  45.265  -0.945  1.00 92.85           N  
ATOM    863  CA  GLN A 110      19.225  44.340  -1.644  1.00 92.85           C  
ATOM    864  C   GLN A 110      18.471  43.093  -2.096  1.00 92.85           C  
ATOM    865  O   GLN A 110      18.665  42.615  -3.216  1.00 92.85           O  
ATOM    866  CB  GLN A 110      20.404  43.945  -0.753  1.00 92.85           C  
ATOM    867  CG  GLN A 110      21.439  45.048  -0.578  1.00 92.85           C  
ATOM    868  CD  GLN A 110      22.568  44.652   0.353  1.00 92.85           C  
ATOM    869  NE2 GLN A 110      23.463  45.592   0.635  1.00 92.85           N  
ATOM    870  OE1 GLN A 110      22.636  43.508   0.816  1.00 92.85           O  
ATOM    871  N   GLU A 111      17.683  42.580  -1.198  1.00 93.03           N  
ATOM    872  CA  GLU A 111      16.879  41.414  -1.550  1.00 93.03           C  
ATOM    873  C   GLU A 111      15.944  41.719  -2.717  1.00 93.03           C  
ATOM    874  O   GLU A 111      15.804  40.910  -3.637  1.00 93.03           O  
ATOM    875  CB  GLU A 111      16.071  40.933  -0.342  1.00 93.03           C  
ATOM    876  CG  GLU A 111      16.915  40.272   0.738  1.00 93.03           C  
ATOM    877  CD  GLU A 111      16.114  39.876   1.968  1.00 93.03           C  
ATOM    878  OE1 GLU A 111      16.706  39.343   2.933  1.00 93.03           O  
ATOM    879  OE2 GLU A 111      14.883  40.100   1.966  1.00 93.03           O1-
ATOM    880  N   LEU A 112      15.406  42.904  -2.598  1.00 91.53           N  
ATOM    881  CA  LEU A 112      14.504  43.327  -3.662  1.00 91.53           C  
ATOM    882  C   LEU A 112      15.257  43.497  -4.978  1.00 91.53           C  
ATOM    883  O   LEU A 112      14.744  43.142  -6.041  1.00 91.53           O  
ATOM    884  CB  LEU A 112      13.810  44.639  -3.286  1.00 91.53           C  
ATOM    885  CG  LEU A 112      12.639  45.066  -4.174  1.00 91.53           C  
ATOM    886  CD1 LEU A 112      11.534  44.016  -4.136  1.00 91.53           C  
ATOM    887  CD2 LEU A 112      12.106  46.427  -3.739  1.00 91.53           C  
ATOM    888  N   ALA A 113      16.425  44.058  -4.892  1.00 90.74           N  
ATOM    889  CA  ALA A 113      17.271  44.229  -6.071  1.00 90.74           C  
ATOM    890  C   ALA A 113      17.570  42.886  -6.731  1.00 90.74           C  
ATOM    891  O   ALA A 113      17.601  42.784  -7.960  1.00 90.74           O  
ATOM    892  CB  ALA A 113      18.571  44.935  -5.695  1.00 90.74           C  
ATOM    893  N   LYS A 114      17.745  41.833  -5.940  1.00 89.17           N  
ATOM    894  CA  LYS A 114      18.016  40.497  -6.464  1.00 89.17           C  
ATOM    895  C   LYS A 114      16.806  39.945  -7.211  1.00 89.17           C  
ATOM    896  O   LYS A 114      16.950  39.329  -8.269  1.00 89.17           O  
ATOM    897  CB  LYS A 114      18.413  39.547  -5.333  1.00 89.17           C  
ATOM    898  CG  LYS A 114      19.807  39.797  -4.776  1.00 89.17           C  
ATOM    899  CD  LYS A 114      20.154  38.804  -3.674  1.00 89.17           C  
ATOM    900  CE  LYS A 114      21.508  39.112  -3.050  1.00 89.17           C  
ATOM    901  NZ  LYS A 114      21.833  38.167  -1.939  1.00 89.17           N1+
ATOM    902  N   LYS A 115      15.683  40.243  -6.710  1.00 88.53           N  
ATOM    903  CA  LYS A 115      14.452  39.739  -7.312  1.00 88.53           C  
ATOM    904  C   LYS A 115      14.108  40.508  -8.584  1.00 88.53           C  
ATOM    905  O   LYS A 115      13.737  39.910  -9.596  1.00 88.53           O  
ATOM    906  CB  LYS A 115      13.294  39.826  -6.317  1.00 88.53           C  
ATOM    907  CG  LYS A 115      13.399  38.844  -5.159  1.00 88.53           C  
ATOM    908  CD  LYS A 115      12.203  38.957  -4.221  1.00 88.53           C  
ATOM    909  CE  LYS A 115      12.350  38.042  -3.013  1.00 88.53           C  
ATOM    910  NZ  LYS A 115      11.208  38.190  -2.063  1.00 88.53           N1+
ATOM    911  N   ALA A 116      14.411  41.901  -8.520  1.00 86.32           N  
ATOM    912  CA  ALA A 116      13.955  42.769  -9.603  1.00 86.32           C  
ATOM    913  C   ALA A 116      15.025  42.906 -10.683  1.00 86.32           C  
ATOM    914  O   ALA A 116      14.712  43.172 -11.845  1.00 86.32           O  
ATOM    915  CB  ALA A 116      13.573  44.143  -9.058  1.00 86.32           C  
ATOM    916  N   GLY A 117      16.293  42.683 -10.320  1.00 84.94           N  
ATOM    917  CA  GLY A 117      17.416  42.857 -11.227  1.00 84.94           C  
ATOM    918  C   GLY A 117      17.626  44.298 -11.649  1.00 84.94           C  
ATOM    919  O   GLY A 117      18.006  44.568 -12.790  1.00 84.94           O  
ATOM    920  N   VAL A 118      17.231  45.218 -10.865  1.00 84.90           N  
ATOM    921  CA  VAL A 118      17.301  46.640 -11.181  1.00 84.90           C  
ATOM    922  C   VAL A 118      18.412  47.297 -10.365  1.00 84.90           C  
ATOM    923  O   VAL A 118      18.373  47.292  -9.133  1.00 84.90           O  
ATOM    924  CB  VAL A 118      15.954  47.348 -10.912  1.00 84.90           C  
ATOM    925  CG1 VAL A 118      16.030  48.822 -11.307  1.00 84.90           C  
ATOM    926  CG2 VAL A 118      14.824  46.647 -11.665  1.00 84.90           C  
ATOM    927  N   PRO A 119      19.436  47.887 -10.974  1.00 87.18           N  
ATOM    928  CA  PRO A 119      20.588  48.523 -10.330  1.00 87.18           C  
ATOM    929  C   PRO A 119      20.194  49.716  -9.461  1.00 87.18           C  
ATOM    930  O   PRO A 119      20.830  49.975  -8.437  1.00 87.18           O  
ATOM    931  CB  PRO A 119      21.452  48.970 -11.512  1.00 87.18           C  
ATOM    932  CG  PRO A 119      21.080  48.046 -12.627  1.00 87.18           C  
ATOM    933  CD  PRO A 119      19.635  47.668 -12.471  1.00 87.18           C  
ATOM    934  N   ALA A 120      19.164  50.460  -9.855  1.00 87.66           N  
ATOM    935  CA  ALA A 120      18.723  51.635  -9.108  1.00 87.66           C  
ATOM    936  C   ALA A 120      18.362  51.269  -7.671  1.00 87.66           C  
ATOM    937  O   ALA A 120      18.546  52.072  -6.754  1.00 87.66           O  
ATOM    938  CB  ALA A 120      17.531  52.290  -9.802  1.00 87.66           C  
ATOM    939  N   ILE A 121      17.865  50.050  -7.490  1.00 90.40           N  
ATOM    940  CA  ILE A 121      17.486  49.597  -6.156  1.00 90.40           C  
ATOM    941  C   ILE A 121      18.737  49.386  -5.308  1.00 90.40           C  
ATOM    942  O   ILE A 121      18.763  49.747  -4.129  1.00 90.40           O  
ATOM    943  CB  ILE A 121      16.654  48.296  -6.216  1.00 90.40           C  
ATOM    944  CG1 ILE A 121      15.343  48.535  -6.974  1.00 90.40           C  
ATOM    945  CG2 ILE A 121      16.383  47.762  -4.806  1.00 90.40           C  
ATOM    946  CD1 ILE A 121      14.500  47.282  -7.164  1.00 90.40           C  
ATOM    947  N   LEU A 122      19.735  48.837  -5.958  1.00 91.25           N  
ATOM    948  CA  LEU A 122      21.004  48.637  -5.265  1.00 91.25           C  
ATOM    949  C   LEU A 122      21.619  49.973  -4.862  1.00 91.25           C  
ATOM    950  O   LEU A 122      22.243  50.079  -3.803  1.00 91.25           O  
ATOM    951  CB  LEU A 122      21.981  47.858  -6.150  1.00 91.25           C  
ATOM    952  CG  LEU A 122      21.779  46.343  -6.213  1.00 91.25           C  
ATOM    953  CD1 LEU A 122      22.657  45.737  -7.303  1.00 91.25           C  
ATOM    954  CD2 LEU A 122      22.080  45.707  -4.860  1.00 91.25           C  
ATOM    955  N   ARG A 123      21.437  51.003  -5.675  1.00 90.79           N  
ATOM    956  CA  ARG A 123      21.891  52.347  -5.336  1.00 90.79           C  
ATOM    957  C   ARG A 123      21.213  52.851  -4.067  1.00 90.79           C  
ATOM    958  O   ARG A 123      21.857  53.468  -3.215  1.00 90.79           O  
ATOM    959  CB  ARG A 123      21.624  53.313  -6.492  1.00 90.79           C  
ATOM    960  CG  ARG A 123      22.557  53.128  -7.679  1.00 90.79           C  
ATOM    961  CD  ARG A 123      22.317  54.178  -8.754  1.00 90.79           C  
ATOM    962  NE  ARG A 123      22.766  53.719 -10.066  1.00 90.79           N  
ATOM    963  CZ  ARG A 123      22.535  54.354 -11.211  1.00 90.79           C  
ATOM    964  NH1 ARG A 123      21.851  55.493 -11.229  1.00 90.79           N1+
ATOM    965  NH2 ARG A 123      22.989  53.847 -12.348  1.00 90.79           N  
ATOM    966  N   GLY A 124      19.969  52.611  -3.980  1.00 91.86           N  
ATOM    967  CA  GLY A 124      19.251  52.951  -2.762  1.00 91.86           C  
ATOM    968  C   GLY A 124      19.798  52.250  -1.533  1.00 91.86           C  
ATOM    969  O   GLY A 124      19.938  52.864  -0.473  1.00 91.86           O  
ATOM    970  N   ALA A 125      20.114  50.941  -1.666  1.00 93.39           N  
ATOM    971  CA  ALA A 125      20.729  50.193  -0.572  1.00 93.39           C  
ATOM    972  C   ALA A 125      22.051  50.826  -0.150  1.00 93.39           C  
ATOM    973  O   ALA A 125      22.330  50.959   1.044  1.00 93.39           O  
ATOM    974  CB  ALA A 125      20.945  48.737  -0.979  1.00 93.39           C  
ATOM    975  N   LEU A 126      22.834  51.191  -1.159  1.00 93.96           N  
ATOM    976  CA  LEU A 126      24.117  51.834  -0.896  1.00 93.96           C  
ATOM    977  C   LEU A 126      23.921  53.154  -0.158  1.00 93.96           C  
ATOM    978  O   LEU A 126      24.633  53.443   0.806  1.00 93.96           O  
ATOM    979  CB  LEU A 126      24.873  52.075  -2.205  1.00 93.96           C  
ATOM    980  CG  LEU A 126      26.218  52.796  -2.088  1.00 93.96           C  
ATOM    981  CD1 LEU A 126      27.150  52.030  -1.156  1.00 93.96           C  
ATOM    982  CD2 LEU A 126      26.853  52.970  -3.464  1.00 93.96           C  
ATOM    983  N   LEU A 127      23.029  53.951  -0.622  1.00 92.80           N  
ATOM    984  CA  LEU A 127      22.722  55.219   0.030  1.00 92.80           C  
ATOM    985  C   LEU A 127      22.364  55.005   1.497  1.00 92.80           C  
ATOM    986  O   LEU A 127      22.875  55.705   2.373  1.00 92.80           O  
ATOM    987  CB  LEU A 127      21.569  55.926  -0.690  1.00 92.80           C  
ATOM    988  CG  LEU A 127      21.095  57.246  -0.077  1.00 92.80           C  
ATOM    989  CD1 LEU A 127      22.216  58.280  -0.115  1.00 92.80           C  
ATOM    990  CD2 LEU A 127      19.860  57.760  -0.808  1.00 92.80           C  
ATOM    991  N   ALA A 128      21.507  54.077   1.796  1.00 94.01           N  
ATOM    992  CA  ALA A 128      21.113  53.764   3.167  1.00 94.01           C  
ATOM    993  C   ALA A 128      22.326  53.404   4.019  1.00 94.01           C  
ATOM    994  O   ALA A 128      22.479  53.905   5.136  1.00 94.01           O  
ATOM    995  CB  ALA A 128      20.099  52.622   3.182  1.00 94.01           C  
ATOM    996  N   LEU A 129      23.163  52.596   3.492  1.00 95.80           N  
ATOM    997  CA  LEU A 129      24.336  52.138   4.228  1.00 95.80           C  
ATOM    998  C   LEU A 129      25.320  53.281   4.450  1.00 95.80           C  
ATOM    999  O   LEU A 129      25.920  53.390   5.522  1.00 95.80           O  
ATOM   1000  CB  LEU A 129      25.026  50.994   3.478  1.00 95.80           C  
ATOM   1001  CG  LEU A 129      24.294  49.651   3.467  1.00 95.80           C  
ATOM   1002  CD1 LEU A 129      25.004  48.668   2.543  1.00 95.80           C  
ATOM   1003  CD2 LEU A 129      24.190  49.087   4.880  1.00 95.80           C  
ATOM   1004  N   GLU A 130      25.497  54.194   3.445  1.00 94.45           N  
ATOM   1005  CA  GLU A 130      26.392  55.340   3.575  1.00 94.45           C  
ATOM   1006  C   GLU A 130      25.944  56.266   4.702  1.00 94.45           C  
ATOM   1007  O   GLU A 130      26.762  56.706   5.513  1.00 94.45           O  
ATOM   1008  CB  GLU A 130      26.468  56.115   2.256  1.00 94.45           C  
ATOM   1009  CG  GLU A 130      27.292  55.421   1.182  1.00 94.45           C  
ATOM   1010  CD  GLU A 130      27.352  56.198  -0.124  1.00 94.45           C  
ATOM   1011  OE1 GLU A 130      28.144  55.824  -1.017  1.00 94.45           O  
ATOM   1012  OE2 GLU A 130      26.601  57.190  -0.254  1.00 94.45           O1-
ATOM   1013  N   VAL A 131      24.766  56.467   4.704  1.00 94.43           N  
ATOM   1014  CA  VAL A 131      24.229  57.344   5.738  1.00 94.43           C  
ATOM   1015  C   VAL A 131      24.345  56.667   7.102  1.00 94.43           C  
ATOM   1016  O   VAL A 131      24.632  57.324   8.106  1.00 94.43           O  
ATOM   1017  CB  VAL A 131      22.757  57.720   5.456  1.00 94.43           C  
ATOM   1018  CG1 VAL A 131      22.164  58.501   6.628  1.00 94.43           C  
ATOM   1019  CG2 VAL A 131      22.653  58.529   4.164  1.00 94.43           C  
ATOM   1020  N   ALA A 132      24.069  55.393   7.187  1.00 95.22           N  
ATOM   1021  CA  ALA A 132      24.239  54.637   8.425  1.00 95.22           C  
ATOM   1022  C   ALA A 132      25.663  54.768   8.957  1.00 95.22           C  
ATOM   1023  O   ALA A 132      25.869  54.978  10.154  1.00 95.22           O  
ATOM   1024  CB  ALA A 132      23.890  53.167   8.203  1.00 95.22           C  
ATOM   1025  N   VAL A 133      26.646  54.607   8.076  1.00 94.71           N  
ATOM   1026  CA  VAL A 133      28.050  54.702   8.461  1.00 94.71           C  
ATOM   1027  C   VAL A 133      28.350  56.106   8.982  1.00 94.71           C  
ATOM   1028  O   VAL A 133      29.051  56.267   9.984  1.00 94.71           O  
ATOM   1029  CB  VAL A 133      28.988  54.360   7.282  1.00 94.71           C  
ATOM   1030  CG1 VAL A 133      30.435  54.710   7.622  1.00 94.71           C  
ATOM   1031  CG2 VAL A 133      28.864  52.882   6.914  1.00 94.71           C  
ATOM   1032  N   ARG A 134      27.870  57.096   8.301  1.00 94.78           N  
ATOM   1033  CA  ARG A 134      28.072  58.472   8.744  1.00 94.78           C  
ATOM   1034  C   ARG A 134      27.513  58.684  10.147  1.00 94.78           C  
ATOM   1035  O   ARG A 134      28.139  59.344  10.978  1.00 94.78           O  
ATOM   1036  CB  ARG A 134      27.421  59.453   7.766  1.00 94.78           C  
ATOM   1037  CG  ARG A 134      27.792  60.907   8.013  1.00 94.78           C  
ATOM   1038  CD  ARG A 134      27.165  61.832   6.981  1.00 94.78           C  
ATOM   1039  NE  ARG A 134      26.514  61.082   5.910  1.00 94.78           N  
ATOM   1040  CZ  ARG A 134      26.077  61.612   4.771  1.00 94.78           C  
ATOM   1041  NH1 ARG A 134      26.215  62.911   4.531  1.00 94.78           N1+
ATOM   1042  NH2 ARG A 134      25.499  60.838   3.864  1.00 94.78           N  
ATOM   1043  N   ALA A 135      26.333  58.185  10.419  1.00 94.18           N  
ATOM   1044  CA  ALA A 135      25.717  58.287  11.739  1.00 94.18           C  
ATOM   1045  C   ALA A 135      26.586  57.622  12.802  1.00 94.18           C  
ATOM   1046  O   ALA A 135      26.805  58.188  13.877  1.00 94.18           O  
ATOM   1047  CB  ALA A 135      24.325  57.659  11.726  1.00 94.18           C  
ATOM   1048  N   VAL A 136      27.084  56.455  12.528  1.00 93.75           N  
ATOM   1049  CA  VAL A 136      27.920  55.720  13.471  1.00 93.75           C  
ATOM   1050  C   VAL A 136      29.258  56.435  13.641  1.00 93.75           C  
ATOM   1051  O   VAL A 136      29.820  56.461  14.740  1.00 93.75           O  
ATOM   1052  CB  VAL A 136      28.149  54.263  13.010  1.00 93.75           C  
ATOM   1053  CG1 VAL A 136      29.163  53.564  13.913  1.00 93.75           C  
ATOM   1054  CG2 VAL A 136      26.828  53.496  12.991  1.00 93.75           C  
ATOM   1055  N   GLU A 137      29.717  56.947  12.542  1.00 93.25           N  
ATOM   1056  CA  GLU A 137      30.958  57.711  12.613  1.00 93.25           C  
ATOM   1057  C   GLU A 137      30.841  58.863  13.608  1.00 93.25           C  
ATOM   1058  O   GLU A 137      31.720  59.056  14.450  1.00 93.25           O  
ATOM   1059  CB  GLU A 137      31.342  58.247  11.232  1.00 93.25           C  
ATOM   1060  CG  GLU A 137      32.645  59.033  11.216  1.00 93.25           C  
ATOM   1061  CD  GLU A 137      33.019  59.547   9.835  1.00 93.25           C  
ATOM   1062  OE1 GLU A 137      34.045  60.252   9.707  1.00 93.25           O  
ATOM   1063  OE2 GLU A 137      32.278  59.243   8.873  1.00 93.25           O1-
ATOM   1064  N   LEU A 138      29.895  59.582  13.479  1.00 93.33           N  
ATOM   1065  CA  LEU A 138      29.670  60.707  14.380  1.00 93.33           C  
ATOM   1066  C   LEU A 138      29.534  60.231  15.822  1.00 93.33           C  
ATOM   1067  O   LEU A 138      30.063  60.860  16.741  1.00 93.33           O  
ATOM   1068  CB  LEU A 138      28.417  61.484  13.967  1.00 93.33           C  
ATOM   1069  CG  LEU A 138      28.247  62.873  14.582  1.00 93.33           C  
ATOM   1070  CD1 LEU A 138      29.337  63.814  14.079  1.00 93.33           C  
ATOM   1071  CD2 LEU A 138      26.864  63.432  14.266  1.00 93.33           C  
ATOM   1072  N   ALA A 139      28.840  59.151  15.979  1.00 91.78           N  
ATOM   1073  CA  ALA A 139      28.682  58.566  17.308  1.00 91.78           C  
ATOM   1074  C   ALA A 139      30.033  58.170  17.897  1.00 91.78           C  
ATOM   1075  O   ALA A 139      30.299  58.416  19.076  1.00 91.78           O  
ATOM   1076  CB  ALA A 139      27.755  57.355  17.250  1.00 91.78           C  
ATOM   1077  N   ILE A 140      30.911  57.517  17.117  1.00 90.69           N  
ATOM   1078  CA  ILE A 140      32.223  57.058  17.559  1.00 90.69           C  
ATOM   1079  C   ILE A 140      33.107  58.260  17.884  1.00 90.69           C  
ATOM   1080  O   ILE A 140      33.822  58.259  18.890  1.00 90.69           O  
ATOM   1081  CB  ILE A 140      32.899  56.169  16.492  1.00 90.69           C  
ATOM   1082  CG1 ILE A 140      32.139  54.847  16.338  1.00 90.69           C  
ATOM   1083  CG2 ILE A 140      34.367  55.918  16.850  1.00 90.69           C  
ATOM   1084  CD1 ILE A 140      32.637  53.976  15.193  1.00 90.69           C  
ATOM   1085  N   LYS A 141      33.052  59.302  17.068  1.00 90.67           N  
ATOM   1086  CA  LYS A 141      33.843  60.504  17.311  1.00 90.67           C  
ATOM   1087  C   LYS A 141      33.428  61.183  18.612  1.00 90.67           C  
ATOM   1088  O   LYS A 141      34.273  61.704  19.344  1.00 90.67           O  
ATOM   1089  CB  LYS A 141      33.706  61.482  16.142  1.00 90.67           C  
ATOM   1090  CG  LYS A 141      34.518  61.097  14.914  1.00 90.67           C  
ATOM   1091  CD  LYS A 141      34.428  62.160  13.829  1.00 90.67           C  
ATOM   1092  CE  LYS A 141      35.257  61.787  12.607  1.00 90.67           C  
ATOM   1093  NZ  LYS A 141      35.137  62.806  11.522  1.00 90.67           N1+
ATOM   1094  N   SER A 142      32.208  61.136  18.796  1.00 90.40           N  
ATOM   1095  CA  SER A 142      31.688  61.751  20.012  1.00 90.40           C  
ATOM   1096  C   SER A 142      32.039  60.923  21.244  1.00 90.40           C  
ATOM   1097  O   SER A 142      32.402  61.474  22.286  1.00 90.40           O  
ATOM   1098  CB  SER A 142      30.172  61.927  19.920  1.00 90.40           C  
ATOM   1099  OG  SER A 142      29.665  62.549  21.088  1.00 90.40           O  
ATOM   1100  N   ASN A 143      31.933  59.572  21.143  1.00 88.42           N  
ATOM   1101  CA  ASN A 143      32.254  58.620  22.202  1.00 88.42           C  
ATOM   1102  C   ASN A 143      32.962  57.386  21.650  1.00 88.42           C  
ATOM   1103  O   ASN A 143      32.313  56.393  21.314  1.00 88.42           O  
ATOM   1104  CB  ASN A 143      30.989  58.213  22.960  1.00 88.42           C  
ATOM   1105  CG  ASN A 143      31.285  57.355  24.174  1.00 88.42           C  
ATOM   1106  ND2 ASN A 143      30.236  56.908  24.855  1.00 88.42           N  
ATOM   1107  OD1 ASN A 143      32.447  57.099  24.498  1.00 88.42           O  
ATOM   1108  N   PRO A 144      34.361  57.497  21.586  1.00 85.18           N  
ATOM   1109  CA  PRO A 144      35.155  56.411  21.006  1.00 85.18           C  
ATOM   1110  C   PRO A 144      35.030  55.106  21.789  1.00 85.18           C  
ATOM   1111  O   PRO A 144      35.310  54.030  21.253  1.00 85.18           O  
ATOM   1112  CB  PRO A 144      36.587  56.948  21.068  1.00 85.18           C  
ATOM   1113  CG  PRO A 144      36.434  58.433  21.151  1.00 85.18           C  
ATOM   1114  CD  PRO A 144      35.133  58.741  21.837  1.00 85.18           C  
ATOM   1115  N   ASP A 145      34.484  55.191  22.977  1.00 84.65           N  
ATOM   1116  CA  ASP A 145      34.386  54.019  23.843  1.00 84.65           C  
ATOM   1117  C   ASP A 145      33.020  53.351  23.710  1.00 84.65           C  
ATOM   1118  O   ASP A 145      32.710  52.407  24.440  1.00 84.65           O  
ATOM   1119  CB  ASP A 145      34.642  54.407  25.300  1.00 84.65           C  
ATOM   1120  CG  ASP A 145      36.059  54.898  25.544  1.00 84.65           C  
ATOM   1121  OD1 ASP A 145      37.008  54.336  24.956  1.00 84.65           O  
ATOM   1122  OD2 ASP A 145      36.227  55.854  26.332  1.00 84.65           O1-
ATOM   1123  N   ASN A 146      32.234  53.789  22.763  1.00 86.95           N  
ATOM   1124  CA  ASN A 146      30.921  53.183  22.564  1.00 86.95           C  
ATOM   1125  C   ASN A 146      31.024  51.859  21.812  1.00 86.95           C  
ATOM   1126  O   ASN A 146      31.206  51.845  20.594  1.00 86.95           O  
ATOM   1127  CB  ASN A 146      29.993  54.146  21.820  1.00 86.95           C  
ATOM   1128  CG  ASN A 146      28.553  53.672  21.804  1.00 86.95           C  
ATOM   1129  ND2 ASN A 146      27.619  54.611  21.895  1.00 86.95           N  
ATOM   1130  OD1 ASN A 146      28.283  52.471  21.711  1.00 86.95           O  
ATOM   1131  N   ASP A 147      30.775  50.727  22.534  1.00 85.64           N  
ATOM   1132  CA  ASP A 147      30.961  49.389  21.979  1.00 85.64           C  
ATOM   1133  C   ASP A 147      29.923  49.091  20.901  1.00 85.64           C  
ATOM   1134  O   ASP A 147      30.240  48.483  19.876  1.00 85.64           O  
ATOM   1135  CB  ASP A 147      30.888  48.334  23.085  1.00 85.64           C  
ATOM   1136  CG  ASP A 147      32.076  48.381  24.030  1.00 85.64           C  
ATOM   1137  OD1 ASP A 147      33.149  48.887  23.636  1.00 85.64           O  
ATOM   1138  OD2 ASP A 147      31.939  47.905  25.178  1.00 85.64           O1-
ATOM   1139  N   GLU A 148      28.826  49.629  21.143  1.00 90.22           N  
ATOM   1140  CA  GLU A 148      27.746  49.374  20.196  1.00 90.22           C  
ATOM   1141  C   GLU A 148      28.009  50.061  18.859  1.00 90.22           C  
ATOM   1142  O   GLU A 148      27.768  49.480  17.799  1.00 90.22           O  
ATOM   1143  CB  GLU A 148      26.405  49.841  20.771  1.00 90.22           C  
ATOM   1144  CG  GLU A 148      25.884  48.966  21.902  1.00 90.22           C  
ATOM   1145  CD  GLU A 148      24.546  49.432  22.451  1.00 90.22           C  
ATOM   1146  OE1 GLU A 148      24.064  48.851  23.451  1.00 90.22           O  
ATOM   1147  OE2 GLU A 148      23.972  50.384  21.877  1.00 90.22           O1-
ATOM   1148  N   ALA A 149      28.487  51.319  18.901  1.00 90.65           N  
ATOM   1149  CA  ALA A 149      28.815  52.066  17.690  1.00 90.65           C  
ATOM   1150  C   ALA A 149      29.933  51.384  16.908  1.00 90.65           C  
ATOM   1151  O   ALA A 149      29.855  51.255  15.684  1.00 90.65           O  
ATOM   1152  CB  ALA A 149      29.210  53.499  18.038  1.00 90.65           C  
ATOM   1153  N   VAL A 150      30.911  50.971  17.628  1.00 85.04           N  
ATOM   1154  CA  VAL A 150      32.052  50.308  17.007  1.00 85.04           C  
ATOM   1155  C   VAL A 150      31.598  49.008  16.347  1.00 85.04           C  
ATOM   1156  O   VAL A 150      31.931  48.743  15.190  1.00 85.04           O  
ATOM   1157  CB  VAL A 150      33.170  50.021  18.034  1.00 85.04           C  
ATOM   1158  CG1 VAL A 150      34.287  49.193  17.401  1.00 85.04           C  
ATOM   1159  CG2 VAL A 150      33.725  51.329  18.597  1.00 85.04           C  
ATOM   1160  N   GLU A 151      30.784  48.173  17.070  1.00 86.41           N  
ATOM   1161  CA  GLU A 151      30.266  46.916  16.536  1.00 86.41           C  
ATOM   1162  C   GLU A 151      29.401  47.155  15.302  1.00 86.41           C  
ATOM   1163  O   GLU A 151      29.503  46.425  14.315  1.00 86.41           O  
ATOM   1164  CB  GLU A 151      29.464  46.169  17.604  1.00 86.41           C  
ATOM   1165  CG  GLU A 151      29.034  44.770  17.184  1.00 86.41           C  
ATOM   1166  CD  GLU A 151      28.297  44.015  18.279  1.00 86.41           C  
ATOM   1167  OE1 GLU A 151      27.794  42.900  18.013  1.00 86.41           O  
ATOM   1168  OE2 GLU A 151      28.221  44.543  19.411  1.00 86.41           O1-
ATOM   1169  N   THR A 152      28.604  48.179  15.423  1.00 91.15           N  
ATOM   1170  CA  THR A 152      27.725  48.514  14.309  1.00 91.15           C  
ATOM   1171  C   THR A 152      28.536  48.953  13.093  1.00 91.15           C  
ATOM   1172  O   THR A 152      28.205  48.601  11.959  1.00 91.15           O  
ATOM   1173  CB  THR A 152      26.731  49.625  14.696  1.00 91.15           C  
ATOM   1174  CG2 THR A 152      25.796  49.953  13.537  1.00 91.15           C  
ATOM   1175  OG1 THR A 152      25.952  49.192  15.817  1.00 91.15           O  
ATOM   1176  N   ALA A 153      29.562  49.738  13.289  1.00 87.95           N  
ATOM   1177  CA  ALA A 153      30.442  50.158  12.203  1.00 87.95           C  
ATOM   1178  C   ALA A 153      31.018  48.952  11.466  1.00 87.95           C  
ATOM   1179  O   ALA A 153      31.059  48.932  10.234  1.00 87.95           O  
ATOM   1180  CB  ALA A 153      31.569  51.036  12.741  1.00 87.95           C  
ATOM   1181  N   VAL A 154      31.402  47.984  12.230  1.00 83.14           N  
ATOM   1182  CA  VAL A 154      31.989  46.778  11.657  1.00 83.14           C  
ATOM   1183  C   VAL A 154      30.941  46.032  10.834  1.00 83.14           C  
ATOM   1184  O   VAL A 154      31.216  45.598   9.713  1.00 83.14           O  
ATOM   1185  CB  VAL A 154      32.565  45.851  12.751  1.00 83.14           C  
ATOM   1186  CG1 VAL A 154      33.012  44.519  12.152  1.00 83.14           C  
ATOM   1187  CG2 VAL A 154      33.727  46.534  13.470  1.00 83.14           C  
ATOM   1188  N   ARG A 155      29.740  45.877  11.336  1.00 89.17           N  
ATOM   1189  CA  ARG A 155      28.660  45.194  10.631  1.00 89.17           C  
ATOM   1190  C   ARG A 155      28.290  45.931   9.349  1.00 89.17           C  
ATOM   1191  O   ARG A 155      28.036  45.305   8.317  1.00 89.17           O  
ATOM   1192  CB  ARG A 155      27.429  45.059  11.531  1.00 89.17           C  
ATOM   1193  CG  ARG A 155      27.614  44.087  12.686  1.00 89.17           C  
ATOM   1194  CD  ARG A 155      26.345  43.948  13.516  1.00 89.17           C  
ATOM   1195  NE  ARG A 155      26.542  43.061  14.658  1.00 89.17           N  
ATOM   1196  CZ  ARG A 155      25.714  42.964  15.694  1.00 89.17           C  
ATOM   1197  NH1 ARG A 155      24.611  43.701  15.751  1.00 89.17           N1+
ATOM   1198  NH2 ARG A 155      25.990  42.124  16.681  1.00 89.17           N  
ATOM   1199  N   LEU A 156      28.264  47.234   9.427  1.00 92.07           N  
ATOM   1200  CA  LEU A 156      27.958  48.051   8.258  1.00 92.07           C  
ATOM   1201  C   LEU A 156      29.023  47.875   7.179  1.00 92.07           C  
ATOM   1202  O   LEU A 156      28.704  47.835   5.989  1.00 92.07           O  
ATOM   1203  CB  LEU A 156      27.850  49.527   8.649  1.00 92.07           C  
ATOM   1204  CG  LEU A 156      26.631  49.921   9.483  1.00 92.07           C  
ATOM   1205  CD1 LEU A 156      26.748  51.370   9.943  1.00 92.07           C  
ATOM   1206  CD2 LEU A 156      25.347  49.708   8.687  1.00 92.07           C  
ATOM   1207  N   ALA A 157      30.261  47.824   7.611  1.00 85.61           N  
ATOM   1208  CA  ALA A 157      31.352  47.595   6.667  1.00 85.61           C  
ATOM   1209  C   ALA A 157      31.130  46.311   5.873  1.00 85.61           C  
ATOM   1210  O   ALA A 157      31.296  46.293   4.651  1.00 85.61           O  
ATOM   1211  CB  ALA A 157      32.688  47.539   7.403  1.00 85.61           C  
ATOM   1212  N   ARG A 158      30.678  45.318   6.482  1.00 85.35           N  
ATOM   1213  CA  ARG A 158      30.422  44.038   5.828  1.00 85.35           C  
ATOM   1214  C   ARG A 158      29.276  44.153   4.828  1.00 85.35           C  
ATOM   1215  O   ARG A 158      29.371  43.650   3.708  1.00 85.35           O  
ATOM   1216  CB  ARG A 158      30.106  42.958   6.865  1.00 85.35           C  
ATOM   1217  CG  ARG A 158      30.001  41.558   6.284  1.00 85.35           C  
ATOM   1218  CD  ARG A 158      29.705  40.521   7.359  1.00 85.35           C  
ATOM   1219  NE  ARG A 158      30.861  40.297   8.224  1.00 85.35           N  
ATOM   1220  CZ  ARG A 158      30.823  39.658   9.389  1.00 85.35           C  
ATOM   1221  NH1 ARG A 158      29.681  39.165   9.855  1.00 85.35           N1+
ATOM   1222  NH2 ARG A 158      31.934  39.511  10.095  1.00 85.35           N  
ATOM   1223  N   GLU A 159      28.320  44.746   5.305  1.00 90.67           N  
ATOM   1224  CA  GLU A 159      27.167  44.921   4.427  1.00 90.67           C  
ATOM   1225  C   GLU A 159      27.533  45.738   3.191  1.00 90.67           C  
ATOM   1226  O   GLU A 159      27.087  45.431   2.084  1.00 90.67           O  
ATOM   1227  CB  GLU A 159      26.016  45.595   5.180  1.00 90.67           C  
ATOM   1228  CG  GLU A 159      25.354  44.701   6.218  1.00 90.67           C  
ATOM   1229  CD  GLU A 159      24.832  43.394   5.641  1.00 90.67           C  
ATOM   1230  OE1 GLU A 159      25.056  42.327   6.255  1.00 90.67           O  
ATOM   1231  OE2 GLU A 159      24.196  43.439   4.564  1.00 90.67           O1-
ATOM   1232  N   LEU A 160      28.346  46.741   3.348  1.00 91.52           N  
ATOM   1233  CA  LEU A 160      28.818  47.567   2.242  1.00 91.52           C  
ATOM   1234  C   LEU A 160      29.629  46.737   1.253  1.00 91.52           C  
ATOM   1235  O   LEU A 160      29.495  46.905   0.039  1.00 91.52           O  
ATOM   1236  CB  LEU A 160      29.664  48.731   2.765  1.00 91.52           C  
ATOM   1237  CG  LEU A 160      28.896  49.940   3.300  1.00 91.52           C  
ATOM   1238  CD1 LEU A 160      29.810  50.815   4.151  1.00 91.52           C  
ATOM   1239  CD2 LEU A 160      28.297  50.744   2.151  1.00 91.52           C  
ATOM   1240  N   LEU A 161      30.427  45.886   1.811  1.00 85.57           N  
ATOM   1241  CA  LEU A 161      31.243  45.037   0.951  1.00 85.57           C  
ATOM   1242  C   LEU A 161      30.369  44.088   0.137  1.00 85.57           C  
ATOM   1243  O   LEU A 161      30.668  43.805  -1.026  1.00 85.57           O  
ATOM   1244  CB  LEU A 161      32.247  44.235   1.784  1.00 85.57           C  
ATOM   1245  CG  LEU A 161      33.400  45.028   2.401  1.00 85.57           C  
ATOM   1246  CD1 LEU A 161      34.218  44.137   3.330  1.00 85.57           C  
ATOM   1247  CD2 LEU A 161      34.284  45.625   1.310  1.00 85.57           C  
ATOM   1248  N   LYS A 162      29.255  43.601   0.674  1.00 85.99           N  
ATOM   1249  CA  LYS A 162      28.307  42.768  -0.060  1.00 85.99           C  
ATOM   1250  C   LYS A 162      27.669  43.544  -1.209  1.00 85.99           C  
ATOM   1251  O   LYS A 162      27.545  43.026  -2.320  1.00 85.99           O  
ATOM   1252  CB  LYS A 162      27.225  42.233   0.877  1.00 85.99           C  
ATOM   1253  CG  LYS A 162      27.721  41.185   1.862  1.00 85.99           C  
ATOM   1254  CD  LYS A 162      26.597  40.687   2.763  1.00 85.99           C  
ATOM   1255  CE  LYS A 162      27.109  39.704   3.805  1.00 85.99           C  
ATOM   1256  NZ  LYS A 162      26.021  39.257   4.726  1.00 85.99           N1+
ATOM   1257  N   VAL A 163      27.285  44.781  -0.902  1.00 89.03           N  
ATOM   1258  CA  VAL A 163      26.691  45.626  -1.932  1.00 89.03           C  
ATOM   1259  C   VAL A 163      27.715  45.902  -3.031  1.00 89.03           C  
ATOM   1260  O   VAL A 163      27.390  45.847  -4.218  1.00 89.03           O  
ATOM   1261  CB  VAL A 163      26.169  46.955  -1.343  1.00 89.03           C  
ATOM   1262  CG1 VAL A 163      25.730  47.904  -2.457  1.00 89.03           C  
ATOM   1263  CG2 VAL A 163      25.017  46.694  -0.375  1.00 89.03           C  
ATOM   1264  N   ALA A 164      28.921  46.160  -2.658  1.00 86.09           N  
ATOM   1265  CA  ALA A 164      30.000  46.397  -3.613  1.00 86.09           C  
ATOM   1266  C   ALA A 164      30.183  45.200  -4.541  1.00 86.09           C  
ATOM   1267  O   ALA A 164      30.321  45.363  -5.755  1.00 86.09           O  
ATOM   1268  CB  ALA A 164      31.303  46.703  -2.879  1.00 86.09           C  
ATOM   1269  N   ALA A 165      30.178  44.063  -3.986  1.00 81.63           N  
ATOM   1270  CA  ALA A 165      30.355  42.835  -4.757  1.00 81.63           C  
ATOM   1271  C   ALA A 165      29.220  42.648  -5.759  1.00 81.63           C  
ATOM   1272  O   ALA A 165      29.457  42.291  -6.916  1.00 81.63           O  
ATOM   1273  CB  ALA A 165      30.439  41.629  -3.823  1.00 81.63           C  
ATOM   1274  N   GLU A 166      28.108  42.887  -5.277  1.00 86.56           N  
ATOM   1275  CA  GLU A 166      26.952  42.747  -6.157  1.00 86.56           C  
ATOM   1276  C   GLU A 166      26.998  43.766  -7.293  1.00 86.56           C  
ATOM   1277  O   GLU A 166      26.730  43.429  -8.448  1.00 86.56           O  
ATOM   1278  CB  GLU A 166      25.651  42.900  -5.366  1.00 86.56           C  
ATOM   1279  CG  GLU A 166      24.403  42.540  -6.160  1.00 86.56           C  
ATOM   1280  CD  GLU A 166      23.163  42.392  -5.292  1.00 86.56           C  
ATOM   1281  OE1 GLU A 166      22.051  42.232  -5.846  1.00 86.56           O  
ATOM   1282  OE2 GLU A 166      23.304  42.438  -4.050  1.00 86.56           O1-
ATOM   1283  N   LEU A 167      27.314  45.014  -6.976  1.00 88.18           N  
ATOM   1284  CA  LEU A 167      27.449  46.056  -7.988  1.00 88.18           C  
ATOM   1285  C   LEU A 167      28.537  45.699  -8.994  1.00 88.18           C  
ATOM   1286  O   LEU A 167      28.352  45.870 -10.202  1.00 88.18           O  
ATOM   1287  CB  LEU A 167      27.766  47.403  -7.333  1.00 88.18           C  
ATOM   1288  CG  LEU A 167      26.609  48.094  -6.608  1.00 88.18           C  
ATOM   1289  CD1 LEU A 167      27.128  49.253  -5.764  1.00 88.18           C  
ATOM   1290  CD2 LEU A 167      25.566  48.581  -7.610  1.00 88.18           C  
ATOM   1291  N   ALA A 168      29.588  45.243  -8.502  1.00 79.91           N  
ATOM   1292  CA  ALA A 168      30.718  44.864  -9.347  1.00 79.91           C  
ATOM   1293  C   ALA A 168      30.340  43.725 -10.291  1.00 79.91           C  
ATOM   1294  O   ALA A 168      30.703  43.741 -11.470  1.00 79.91           O  
ATOM   1295  CB  ALA A 168      31.915  44.463  -8.488  1.00 79.91           C  
ATOM   1296  N   GLU A 169      29.711  42.723  -9.738  1.00 81.58           N  
ATOM   1297  CA  GLU A 169      29.254  41.602 -10.556  1.00 81.58           C  
ATOM   1298  C   GLU A 169      28.348  42.079 -11.688  1.00 81.58           C  
ATOM   1299  O   GLU A 169      28.514  41.665 -12.838  1.00 81.58           O  
ATOM   1300  CB  GLU A 169      28.519  40.573  -9.694  1.00 81.58           C  
ATOM   1301  CG  GLU A 169      28.116  39.314 -10.448  1.00 81.58           C  
ATOM   1302  CD  GLU A 169      27.438  38.277  -9.567  1.00 81.58           C  
ATOM   1303  OE1 GLU A 169      27.103  37.181 -10.069  1.00 81.58           O  
ATOM   1304  OE2 GLU A 169      27.239  38.565  -8.366  1.00 81.58           O1-
ATOM   1305  N   ARG A 170      27.534  42.970 -11.391  1.00 84.72           N  
ATOM   1306  CA  ARG A 170      26.616  43.474 -12.406  1.00 84.72           C  
ATOM   1307  C   ARG A 170      27.344  44.359 -13.412  1.00 84.72           C  
ATOM   1308  O   ARG A 170      27.055  44.315 -14.610  1.00 84.72           O  
ATOM   1309  CB  ARG A 170      25.471  44.255 -11.756  1.00 84.72           C  
ATOM   1310  CG  ARG A 170      24.484  43.382 -10.995  1.00 84.72           C  
ATOM   1311  CD  ARG A 170      23.276  44.178 -10.522  1.00 84.72           C  
ATOM   1312  NE  ARG A 170      22.367  43.356  -9.727  1.00 84.72           N  
ATOM   1313  CZ  ARG A 170      21.058  43.562  -9.620  1.00 84.72           C  
ATOM   1314  NH1 ARG A 170      20.475  44.570 -10.259  1.00 84.72           N1+
ATOM   1315  NH2 ARG A 170      20.324  42.753  -8.870  1.00 84.72           N  
ATOM   1316  N   ALA A 171      28.227  45.134 -12.924  1.00 83.08           N  
ATOM   1317  CA  ALA A 171      29.059  45.961 -13.794  1.00 83.08           C  
ATOM   1318  C   ALA A 171      29.815  45.105 -14.806  1.00 83.08           C  
ATOM   1319  O   ALA A 171      29.936  45.477 -15.975  1.00 83.08           O  
ATOM   1320  CB  ALA A 171      30.039  46.786 -12.963  1.00 83.08           C  
ATOM   1321  N   ALA A 172      30.232  44.009 -14.356  1.00 75.36           N  
ATOM   1322  CA  ALA A 172      30.996  43.108 -15.215  1.00 75.36           C  
ATOM   1323  C   ALA A 172      30.125  42.549 -16.336  1.00 75.36           C  
ATOM   1324  O   ALA A 172      30.580  42.410 -17.474  1.00 75.36           O  
ATOM   1325  CB  ALA A 172      31.596  41.970 -14.393  1.00 75.36           C  
ATOM   1326  N   LYS A 173      28.892  42.345 -16.080  1.00 81.49           N  
ATOM   1327  CA  LYS A 173      27.984  41.776 -17.073  1.00 81.49           C  
ATOM   1328  C   LYS A 173      27.462  42.854 -18.020  1.00 81.49           C  
ATOM   1329  O   LYS A 173      27.273  42.601 -19.212  1.00 81.49           O  
ATOM   1330  CB  LYS A 173      26.815  41.068 -16.388  1.00 81.49           C  
ATOM   1331  CG  LYS A 173      27.205  39.790 -15.662  1.00 81.49           C  
ATOM   1332  CD  LYS A 173      25.997  39.124 -15.015  1.00 81.49           C  
ATOM   1333  CE  LYS A 173      26.398  37.884 -14.224  1.00 81.49           C  
ATOM   1334  NZ  LYS A 173      25.225  37.258 -13.544  1.00 81.49           N1+
ATOM   1335  N   THR A 174      27.387  44.051 -17.546  1.00 82.06           N  
ATOM   1336  CA  THR A 174      26.743  45.102 -18.328  1.00 82.06           C  
ATOM   1337  C   THR A 174      27.774  46.102 -18.841  1.00 82.06           C  
ATOM   1338  O   THR A 174      27.462  46.943 -19.686  1.00 82.06           O  
ATOM   1339  CB  THR A 174      25.675  45.839 -17.498  1.00 82.06           C  
ATOM   1340  CG2 THR A 174      24.591  44.880 -17.019  1.00 82.06           C  
ATOM   1341  OG1 THR A 174      26.299  46.446 -16.360  1.00 82.06           O  
ATOM   1342  N   LYS A 175      28.984  46.011 -18.406  1.00 79.35           N  
ATOM   1343  CA  LYS A 175      30.044  46.962 -18.727  1.00 79.35           C  
ATOM   1344  C   LYS A 175      29.629  48.387 -18.371  1.00 79.35           C  
ATOM   1345  O   LYS A 175      29.947  49.332 -19.096  1.00 79.35           O  
ATOM   1346  CB  LYS A 175      30.410  46.878 -20.209  1.00 79.35           C  
ATOM   1347  CG  LYS A 175      31.003  45.541 -20.625  1.00 79.35           C  
ATOM   1348  CD  LYS A 175      31.432  45.550 -22.087  1.00 79.35           C  
ATOM   1349  CE  LYS A 175      31.999  44.201 -22.512  1.00 79.35           C  
ATOM   1350  NZ  LYS A 175      32.455  44.217 -23.935  1.00 79.35           N1+
ATOM   1351  N   ASP A 176      28.726  48.529 -17.349  1.00 82.89           N  
ATOM   1352  CA  ASP A 176      28.252  49.818 -16.854  1.00 82.89           C  
ATOM   1353  C   ASP A 176      29.286  50.471 -15.940  1.00 82.89           C  
ATOM   1354  O   ASP A 176      29.485  50.031 -14.806  1.00 82.89           O  
ATOM   1355  CB  ASP A 176      26.924  49.654 -16.112  1.00 82.89           C  
ATOM   1356  CG  ASP A 176      26.267  50.978 -15.770  1.00 82.89           C  
ATOM   1357  OD1 ASP A 176      26.974  52.006 -15.680  1.00 82.89           O  
ATOM   1358  OD2 ASP A 176      25.031  50.997 -15.587  1.00 82.89           O1-
ATOM   1359  N   GLU A 177      29.918  51.532 -16.487  1.00 83.02           N  
ATOM   1360  CA  GLU A 177      30.976  52.236 -15.768  1.00 83.02           C  
ATOM   1361  C   GLU A 177      30.443  52.879 -14.491  1.00 83.02           C  
ATOM   1362  O   GLU A 177      31.150  52.951 -13.484  1.00 83.02           O  
ATOM   1363  CB  GLU A 177      31.621  53.297 -16.662  1.00 83.02           C  
ATOM   1364  CG  GLU A 177      32.514  52.722 -17.753  1.00 83.02           C  
ATOM   1365  CD  GLU A 177      33.199  53.789 -18.592  1.00 83.02           C  
ATOM   1366  OE1 GLU A 177      33.968  53.435 -19.515  1.00 83.02           O  
ATOM   1367  OE2 GLU A 177      32.964  54.989 -18.325  1.00 83.02           O1-
ATOM   1368  N   GLU A 178      29.216  53.309 -14.532  1.00 87.89           N  
ATOM   1369  CA  GLU A 178      28.607  53.924 -13.357  1.00 87.89           C  
ATOM   1370  C   GLU A 178      28.535  52.939 -12.193  1.00 87.89           C  
ATOM   1371  O   GLU A 178      28.784  53.309 -11.044  1.00 87.89           O  
ATOM   1372  CB  GLU A 178      27.209  54.450 -13.688  1.00 87.89           C  
ATOM   1373  CG  GLU A 178      27.212  55.713 -14.538  1.00 87.89           C  
ATOM   1374  CD  GLU A 178      25.818  56.253 -14.816  1.00 87.89           C  
ATOM   1375  OE1 GLU A 178      25.696  57.289 -15.508  1.00 87.89           O  
ATOM   1376  OE2 GLU A 178      24.841  55.635 -14.337  1.00 87.89           O1-
ATOM   1377  N   LEU A 179      28.256  51.701 -12.458  1.00 87.75           N  
ATOM   1378  CA  LEU A 179      28.182  50.662 -11.437  1.00 87.75           C  
ATOM   1379  C   LEU A 179      29.557  50.394 -10.833  1.00 87.75           C  
ATOM   1380  O   LEU A 179      29.673  50.148  -9.630  1.00 87.75           O  
ATOM   1381  CB  LEU A 179      27.611  49.370 -12.027  1.00 87.75           C  
ATOM   1382  CG  LEU A 179      26.123  49.387 -12.382  1.00 87.75           C  
ATOM   1383  CD1 LEU A 179      25.711  48.053 -12.997  1.00 87.75           C  
ATOM   1384  CD2 LEU A 179      25.282  49.696 -11.148  1.00 87.75           C  
ATOM   1385  N   ILE A 180      30.521  50.519 -11.626  1.00 81.22           N  
ATOM   1386  CA  ILE A 180      31.887  50.330 -11.151  1.00 81.22           C  
ATOM   1387  C   ILE A 180      32.237  51.421 -10.142  1.00 81.22           C  
ATOM   1388  O   ILE A 180      32.799  51.137  -9.081  1.00 81.22           O  
ATOM   1389  CB  ILE A 180      32.898  50.337 -12.320  1.00 81.22           C  
ATOM   1390  CG1 ILE A 180      32.660  49.133 -13.239  1.00 81.22           C  
ATOM   1391  CG2 ILE A 180      34.335  50.346 -11.790  1.00 81.22           C  
ATOM   1392  CD1 ILE A 180      33.468  49.169 -14.528  1.00 81.22           C  
ATOM   1393  N   LYS A 181      31.857  52.672 -10.460  1.00 86.50           N  
ATOM   1394  CA  LYS A 181      32.123  53.796  -9.568  1.00 86.50           C  
ATOM   1395  C   LYS A 181      31.378  53.636  -8.246  1.00 86.50           C  
ATOM   1396  O   LYS A 181      31.928  53.921  -7.179  1.00 86.50           O  
ATOM   1397  CB  LYS A 181      31.729  55.115 -10.235  1.00 86.50           C  
ATOM   1398  CG  LYS A 181      32.662  55.544 -11.357  1.00 86.50           C  
ATOM   1399  CD  LYS A 181      32.259  56.895 -11.935  1.00 86.50           C  
ATOM   1400  CE  LYS A 181      33.151  57.294 -13.102  1.00 86.50           C  
ATOM   1401  NZ  LYS A 181      32.730  58.596 -13.701  1.00 86.50           N1+
ATOM   1402  N   LEU A 182      30.228  53.096  -8.382  1.00 89.69           N  
ATOM   1403  CA  LEU A 182      29.429  52.874  -7.183  1.00 89.69           C  
ATOM   1404  C   LEU A 182      30.038  51.774  -6.319  1.00 89.69           C  
ATOM   1405  O   LEU A 182      30.059  51.883  -5.091  1.00 89.69           O  
ATOM   1406  CB  LEU A 182      27.990  52.508  -7.556  1.00 89.69           C  
ATOM   1407  CG  LEU A 182      27.120  53.642  -8.100  1.00 89.69           C  
ATOM   1408  CD1 LEU A 182      25.770  53.102  -8.557  1.00 89.69           C  
ATOM   1409  CD2 LEU A 182      26.940  54.730  -7.046  1.00 89.69           C  
ATOM   1410  N   ALA A 183      30.479  50.712  -6.914  1.00 85.61           N  
ATOM   1411  CA  ALA A 183      31.150  49.637  -6.188  1.00 85.61           C  
ATOM   1412  C   ALA A 183      32.388  50.154  -5.463  1.00 85.61           C  
ATOM   1413  O   ALA A 183      32.622  49.815  -4.300  1.00 85.61           O  
ATOM   1414  CB  ALA A 183      31.530  48.507  -7.142  1.00 85.61           C  
ATOM   1415  N   GLN A 184      33.142  51.000  -6.135  1.00 83.25           N  
ATOM   1416  CA  GLN A 184      34.338  51.595  -5.547  1.00 83.25           C  
ATOM   1417  C   GLN A 184      33.983  52.485  -4.360  1.00 83.25           C  
ATOM   1418  O   GLN A 184      34.675  52.475  -3.340  1.00 83.25           O  
ATOM   1419  CB  GLN A 184      35.107  52.401  -6.595  1.00 83.25           C  
ATOM   1420  CG  GLN A 184      35.823  51.541  -7.629  1.00 83.25           C  
ATOM   1421  CD  GLN A 184      36.424  52.357  -8.756  1.00 83.25           C  
ATOM   1422  NE2 GLN A 184      37.367  51.763  -9.481  1.00 83.25           N  
ATOM   1423  OE1 GLN A 184      36.046  53.512  -8.975  1.00 83.25           O  
ATOM   1424  N   ARG A 185      32.994  53.226  -4.623  1.00 88.17           N  
ATOM   1425  CA  ARG A 185      32.509  54.076  -3.539  1.00 88.17           C  
ATOM   1426  C   ARG A 185      32.084  53.240  -2.337  1.00 88.17           C  
ATOM   1427  O   ARG A 185      32.391  53.586  -1.194  1.00 88.17           O  
ATOM   1428  CB  ARG A 185      31.340  54.940  -4.016  1.00 88.17           C  
ATOM   1429  CG  ARG A 185      30.826  55.913  -2.967  1.00 88.17           C  
ATOM   1430  CD  ARG A 185      29.708  56.792  -3.512  1.00 88.17           C  
ATOM   1431  NE  ARG A 185      29.136  57.641  -2.472  1.00 88.17           N  
ATOM   1432  CZ  ARG A 185      28.142  58.506  -2.662  1.00 88.17           C  
ATOM   1433  NH1 ARG A 185      27.590  58.653  -3.860  1.00 88.17           N1+
ATOM   1434  NH2 ARG A 185      27.698  59.230  -1.645  1.00 88.17           N  
ATOM   1435  N   ALA A 186      31.385  52.175  -2.489  1.00 89.06           N  
ATOM   1436  CA  ALA A 186      30.965  51.280  -1.414  1.00 89.06           C  
ATOM   1437  C   ALA A 186      32.170  50.730  -0.656  1.00 89.06           C  
ATOM   1438  O   ALA A 186      32.156  50.657   0.575  1.00 89.06           O  
ATOM   1439  CB  ALA A 186      30.124  50.136  -1.973  1.00 89.06           C  
ATOM   1440  N   ILE A 187      33.181  50.367  -1.382  1.00 84.44           N  
ATOM   1441  CA  ILE A 187      34.395  49.825  -0.781  1.00 84.44           C  
ATOM   1442  C   ILE A 187      35.067  50.892   0.078  1.00 84.44           C  
ATOM   1443  O   ILE A 187      35.503  50.613   1.198  1.00 84.44           O  
ATOM   1444  CB  ILE A 187      35.375  49.307  -1.857  1.00 84.44           C  
ATOM   1445  CG1 ILE A 187      34.793  48.078  -2.564  1.00 84.44           C  
ATOM   1446  CG2 ILE A 187      36.738  48.987  -1.237  1.00 84.44           C  
ATOM   1447  CD1 ILE A 187      35.597  47.618  -3.773  1.00 84.44           C  
ATOM   1448  N   GLU A 188      35.108  52.101  -0.460  1.00 84.62           N  
ATOM   1449  CA  GLU A 188      35.724  53.211   0.264  1.00 84.62           C  
ATOM   1450  C   GLU A 188      35.007  53.475   1.584  1.00 84.62           C  
ATOM   1451  O   GLU A 188      35.650  53.663   2.619  1.00 84.62           O  
ATOM   1452  CB  GLU A 188      35.727  54.477  -0.596  1.00 84.62           C  
ATOM   1453  CG  GLU A 188      36.736  54.445  -1.735  1.00 84.62           C  
ATOM   1454  CD  GLU A 188      36.655  55.662  -2.643  1.00 84.62           C  
ATOM   1455  OE1 GLU A 188      37.377  55.706  -3.664  1.00 84.62           O  
ATOM   1456  OE2 GLU A 188      35.863  56.579  -2.329  1.00 84.62           O1-
ATOM   1457  N   VAL A 189      33.744  53.430   1.499  1.00 88.92           N  
ATOM   1458  CA  VAL A 189      32.944  53.685   2.693  1.00 88.92           C  
ATOM   1459  C   VAL A 189      33.130  52.544   3.691  1.00 88.92           C  
ATOM   1460  O   VAL A 189      33.201  52.775   4.900  1.00 88.92           O  
ATOM   1461  CB  VAL A 189      31.447  53.853   2.348  1.00 88.92           C  
ATOM   1462  CG1 VAL A 189      30.621  54.057   3.617  1.00 88.92           C  
ATOM   1463  CG2 VAL A 189      31.251  55.021   1.385  1.00 88.92           C  
ATOM   1464  N   ALA A 190      33.192  51.341   3.249  1.00 85.99           N  
ATOM   1465  CA  ALA A 190      33.451  50.190   4.110  1.00 85.99           C  
ATOM   1466  C   ALA A 190      34.789  50.334   4.829  1.00 85.99           C  
ATOM   1467  O   ALA A 190      34.893  50.046   6.024  1.00 85.99           O  
ATOM   1468  CB  ALA A 190      33.423  48.899   3.295  1.00 85.99           C  
ATOM   1469  N   GLN A 191      35.772  50.806   4.117  1.00 82.06           N  
ATOM   1470  CA  GLN A 191      37.102  51.020   4.678  1.00 82.06           C  
ATOM   1471  C   GLN A 191      37.073  52.085   5.770  1.00 82.06           C  
ATOM   1472  O   GLN A 191      37.727  51.939   6.805  1.00 82.06           O  
ATOM   1473  CB  GLN A 191      38.091  51.418   3.582  1.00 82.06           C  
ATOM   1474  CG  GLN A 191      38.462  50.277   2.644  1.00 82.06           C  
ATOM   1475  CD  GLN A 191      39.312  50.732   1.472  1.00 82.06           C  
ATOM   1476  NE2 GLN A 191      39.975  49.786   0.818  1.00 82.06           N  
ATOM   1477  OE1 GLN A 191      39.371  51.925   1.158  1.00 82.06           O  
ATOM   1478  N   ARG A 192      36.430  53.058   5.458  1.00 85.02           N  
ATOM   1479  CA  ARG A 192      36.284  54.119   6.450  1.00 85.02           C  
ATOM   1480  C   ARG A 192      35.616  53.594   7.718  1.00 85.02           C  
ATOM   1481  O   ARG A 192      36.022  53.942   8.829  1.00 85.02           O  
ATOM   1482  CB  ARG A 192      35.477  55.285   5.877  1.00 85.02           C  
ATOM   1483  CG  ARG A 192      36.272  56.182   4.942  1.00 85.02           C  
ATOM   1484  CD  ARG A 192      35.495  57.438   4.570  1.00 85.02           C  
ATOM   1485  NE  ARG A 192      34.278  57.119   3.829  1.00 85.02           N  
ATOM   1486  CZ  ARG A 192      33.395  58.017   3.400  1.00 85.02           C  
ATOM   1487  NH1 ARG A 192      33.579  59.312   3.629  1.00 85.02           N1+
ATOM   1488  NH2 ARG A 192      32.322  57.618   2.734  1.00 85.02           N  
ATOM   1489  N   ALA A 193      34.602  52.832   7.576  1.00 85.60           N  
ATOM   1490  CA  ALA A 193      33.918  52.242   8.725  1.00 85.60           C  
ATOM   1491  C   ALA A 193      34.870  51.374   9.542  1.00 85.60           C  
ATOM   1492  O   ALA A 193      34.858  51.419  10.775  1.00 85.60           O  
ATOM   1493  CB  ALA A 193      32.716  51.422   8.265  1.00 85.60           C  
ATOM   1494  N   VAL A 194      35.680  50.591   8.900  1.00 79.99           N  
ATOM   1495  CA  VAL A 194      36.647  49.723   9.563  1.00 79.99           C  
ATOM   1496  C   VAL A 194      37.696  50.568  10.280  1.00 79.99           C  
ATOM   1497  O   VAL A 194      38.075  50.268  11.414  1.00 79.99           O  
ATOM   1498  CB  VAL A 194      37.328  48.764   8.561  1.00 79.99           C  
ATOM   1499  CG1 VAL A 194      38.471  48.005   9.232  1.00 79.99           C  
ATOM   1500  CG2 VAL A 194      36.307  47.789   7.976  1.00 79.99           C  
ATOM   1501  N   GLU A 195      38.153  51.632   9.575  1.00 80.43           N  
ATOM   1502  CA  GLU A 195      39.144  52.527  10.164  1.00 80.43           C  
ATOM   1503  C   GLU A 195      38.615  53.170  11.443  1.00 80.43           C  
ATOM   1504  O   GLU A 195      39.347  53.304  12.425  1.00 80.43           O  
ATOM   1505  CB  GLU A 195      39.557  53.608   9.162  1.00 80.43           C  
ATOM   1506  CG  GLU A 195      40.745  54.445   9.616  1.00 80.43           C  
ATOM   1507  CD  GLU A 195      41.456  55.147   8.469  1.00 80.43           C  
ATOM   1508  OE1 GLU A 195      42.487  55.814   8.713  1.00 80.43           O  
ATOM   1509  OE2 GLU A 195      40.978  55.029   7.319  1.00 80.43           O1-
ATOM   1510  N   LEU A 196      37.456  53.524  11.434  1.00 82.01           N  
ATOM   1511  CA  LEU A 196      36.823  54.140  12.595  1.00 82.01           C  
ATOM   1512  C   LEU A 196      36.746  53.157  13.758  1.00 82.01           C  
ATOM   1513  O   LEU A 196      36.967  53.534  14.911  1.00 82.01           O  
ATOM   1514  CB  LEU A 196      35.419  54.637  12.240  1.00 82.01           C  
ATOM   1515  CG  LEU A 196      35.345  55.890  11.365  1.00 82.01           C  
ATOM   1516  CD1 LEU A 196      33.915  56.121  10.889  1.00 82.01           C  
ATOM   1517  CD2 LEU A 196      35.864  57.106  12.127  1.00 82.01           C  
ATOM   1518  N   ALA A 197      36.457  51.978  13.404  1.00 76.89           N  
ATOM   1519  CA  ALA A 197      36.382  50.940  14.427  1.00 76.89           C  
ATOM   1520  C   ALA A 197      37.752  50.679  15.046  1.00 76.89           C  
ATOM   1521  O   ALA A 197      37.852  50.329  16.225  1.00 76.89           O  
ATOM   1522  CB  ALA A 197      35.814  49.650  13.837  1.00 76.89           C  
ATOM   1523  N   LYS A 198      38.842  50.944  14.373  1.00 72.50           N  
ATOM   1524  CA  LYS A 198      40.207  50.733  14.846  1.00 72.50           C  
ATOM   1525  C   LYS A 198      40.598  51.778  15.886  1.00 72.50           C  
ATOM   1526  O   LYS A 198      41.385  51.497  16.792  1.00 72.50           O  
ATOM   1527  CB  LYS A 198      41.192  50.763  13.676  1.00 72.50           C  
ATOM   1528  CG  LYS A 198      41.202  49.492  12.842  1.00 72.50           C  
ATOM   1529  CD  LYS A 198      42.265  49.545  11.753  1.00 72.50           C  
ATOM   1530  CE  LYS A 198      42.277  48.273  10.917  1.00 72.50           C  
ATOM   1531  NZ  LYS A 198      43.320  48.320   9.849  1.00 72.50           N1+
ATOM   1532  N   LYS A 199      40.166  52.967  15.709  1.00 68.83           N  
ATOM   1533  CA  LYS A 199      40.520  54.048  16.623  1.00 68.83           C  
ATOM   1534  C   LYS A 199      39.909  53.824  18.003  1.00 68.83           C  
ATOM   1535  O   LYS A 199      40.347  54.424  18.987  1.00 68.83           O  
ATOM   1536  CB  LYS A 199      40.067  55.396  16.062  1.00 68.83           C  
ATOM   1537  CG  LYS A 199      40.921  55.906  14.910  1.00 68.83           C  
ATOM   1538  CD  LYS A 199      40.486  57.297  14.465  1.00 68.83           C  
ATOM   1539  CE  LYS A 199      41.318  57.795  13.291  1.00 68.83           C  
ATOM   1540  NZ  LYS A 199      40.875  59.145  12.830  1.00 68.83           N1+
ATOM   1541  N   SER A 200      39.098  52.739  18.169  1.00 68.42           N  
ATOM   1542  CA  SER A 200      38.469  52.440  19.452  1.00 68.42           C  
ATOM   1543  C   SER A 200      39.329  51.493  20.282  1.00 68.42           C  
ATOM   1544  O   SER A 200      40.092  50.696  19.731  1.00 68.42           O  
ATOM   1545  CB  SER A 200      37.082  51.831  19.240  1.00 68.42           C  
ATOM   1546  OG  SER A 200      36.890  50.711  20.088  1.00 68.42           O  
ATOM   1547  N   ASN A 201      39.835  51.954  21.595  1.00 54.10           N  
ATOM   1548  CA  ASN A 201      40.860  51.528  22.541  1.00 54.10           C  
ATOM   1549  C   ASN A 201      40.592  50.121  23.064  1.00 54.10           C  
ATOM   1550  O   ASN A 201      41.338  49.612  23.903  1.00 54.10           O  
ATOM   1551  CB  ASN A 201      40.961  52.517  23.705  1.00 54.10           C  
ATOM   1552  CG  ASN A 201      42.022  53.576  23.482  1.00 54.10           C  
ATOM   1553  ND2 ASN A 201      41.976  54.639  24.278  1.00 54.10           N  
ATOM   1554  OD1 ASN A 201      42.875  53.442  22.601  1.00 54.10           O  
ATOM   1555  N   LYS A 202      39.959  49.057  22.303  1.00 57.00           N  
ATOM   1556  CA  LYS A 202      40.007  47.746  22.945  1.00 57.00           C  
ATOM   1557  C   LYS A 202      40.544  46.684  21.989  1.00 57.00           C  
ATOM   1558  O   LYS A 202      40.224  46.695  20.799  1.00 57.00           O  
ATOM   1559  CB  LYS A 202      38.619  47.344  23.447  1.00 57.00           C  
ATOM   1560  CG  LYS A 202      38.187  48.067  24.715  1.00 57.00           C  
ATOM   1561  CD  LYS A 202      36.913  47.465  25.295  1.00 57.00           C  
ATOM   1562  CE  LYS A 202      36.458  48.211  26.542  1.00 57.00           C  
ATOM   1563  NZ  LYS A 202      35.227  47.605  27.131  1.00 57.00           N1+
ATOM   1564  N   ASP A 203      41.619  45.860  22.323  1.00 54.58           N  
ATOM   1565  CA  ASP A 203      42.495  44.751  21.957  1.00 54.58           C  
ATOM   1566  C   ASP A 203      41.693  43.576  21.404  1.00 54.58           C  
ATOM   1567  O   ASP A 203      42.149  42.879  20.495  1.00 54.58           O  
ATOM   1568  CB  ASP A 203      43.322  44.301  23.163  1.00 54.58           C  
ATOM   1569  CG  ASP A 203      44.518  45.199  23.431  1.00 54.58           C  
ATOM   1570  OD1 ASP A 203      44.911  45.975  22.533  1.00 54.58           O  
ATOM   1571  OD2 ASP A 203      45.073  45.128  24.548  1.00 54.58           O1-
ATOM   1572  N   ASN A 204      40.229  43.474  21.609  1.00 50.86           N  
ATOM   1573  CA  ASN A 204      39.440  42.305  21.234  1.00 50.86           C  
ATOM   1574  C   ASN A 204      38.792  42.480  19.864  1.00 50.86           C  
ATOM   1575  O   ASN A 204      38.378  41.502  19.238  1.00 50.86           O  
ATOM   1576  CB  ASN A 204      38.372  42.017  22.292  1.00 50.86           C  
ATOM   1577  CG  ASN A 204      38.261  40.542  22.624  1.00 50.86           C  
ATOM   1578  ND2 ASN A 204      37.398  40.211  23.577  1.00 50.86           N  
ATOM   1579  OD1 ASN A 204      38.946  39.706  22.029  1.00 50.86           O  
ATOM   1580  N   GLU A 205      39.077  43.523  19.051  1.00 58.21           N  
ATOM   1581  CA  GLU A 205      38.595  43.967  17.747  1.00 58.21           C  
ATOM   1582  C   GLU A 205      39.678  43.829  16.681  1.00 58.21           C  
ATOM   1583  O   GLU A 205      39.387  43.877  15.484  1.00 58.21           O  
ATOM   1584  CB  GLU A 205      38.108  45.417  17.819  1.00 58.21           C  
ATOM   1585  CG  GLU A 205      36.753  45.580  18.491  1.00 58.21           C  
ATOM   1586  CD  GLU A 205      36.210  46.997  18.413  1.00 58.21           C  
ATOM   1587  OE1 GLU A 205      35.059  47.230  18.848  1.00 58.21           O  
ATOM   1588  OE2 GLU A 205      36.940  47.881  17.912  1.00 58.21           O1-
ATOM   1589  N   GLU A 206      40.832  43.418  17.104  1.00 60.14           N  
ATOM   1590  CA  GLU A 206      41.886  43.315  16.099  1.00 60.14           C  
ATOM   1591  C   GLU A 206      41.644  42.133  15.165  1.00 60.14           C  
ATOM   1592  O   GLU A 206      41.834  42.244  13.952  1.00 60.14           O  
ATOM   1593  CB  GLU A 206      43.257  43.184  16.769  1.00 60.14           C  
ATOM   1594  CG  GLU A 206      43.960  44.514  16.995  1.00 60.14           C  
ATOM   1595  CD  GLU A 206      45.298  44.373  17.703  1.00 60.14           C  
ATOM   1596  OE1 GLU A 206      45.938  45.406  18.003  1.00 60.14           O  
ATOM   1597  OE2 GLU A 206      45.710  43.219  17.959  1.00 60.14           O1-
ATOM   1598  N   ALA A 207      41.094  41.042  15.698  1.00 56.65           N  
ATOM   1599  CA  ALA A 207      40.839  39.847  14.898  1.00 56.65           C  
ATOM   1600  C   ALA A 207      39.681  40.070  13.930  1.00 56.65           C  
ATOM   1601  O   ALA A 207      39.749  39.669  12.766  1.00 56.65           O  
ATOM   1602  CB  ALA A 207      40.549  38.652  15.803  1.00 56.65           C  
ATOM   1603  N   GLU A 208      38.594  40.718  14.453  1.00 64.89           N  
ATOM   1604  CA  GLU A 208      37.446  41.012  13.601  1.00 64.89           C  
ATOM   1605  C   GLU A 208      37.791  42.070  12.558  1.00 64.89           C  
ATOM   1606  O   GLU A 208      37.372  41.971  11.402  1.00 64.89           O  
ATOM   1607  CB  GLU A 208      36.254  41.472  14.444  1.00 64.89           C  
ATOM   1608  CG  GLU A 208      34.918  41.383  13.720  1.00 64.89           C  
ATOM   1609  CD  GLU A 208      33.723  41.522  14.648  1.00 64.89           C  
ATOM   1610  OE1 GLU A 208      32.569  41.439  14.168  1.00 64.89           O  
ATOM   1611  OE2 GLU A 208      33.941  41.717  15.865  1.00 64.89           O1-
ATOM   1612  N   LYS A 209      38.624  42.956  12.890  1.00 59.45           N  
ATOM   1613  CA  LYS A 209      39.108  44.002  11.994  1.00 59.45           C  
ATOM   1614  C   LYS A 209      39.913  43.409  10.841  1.00 59.45           C  
ATOM   1615  O   LYS A 209      39.750  43.816   9.690  1.00 59.45           O  
ATOM   1616  CB  LYS A 209      39.959  45.015  12.763  1.00 59.45           C  
ATOM   1617  CG  LYS A 209      39.170  45.873  13.739  1.00 59.45           C  
ATOM   1618  CD  LYS A 209      40.070  46.863  14.468  1.00 59.45           C  
ATOM   1619  CE  LYS A 209      39.302  47.643  15.526  1.00 59.45           C  
ATOM   1620  NZ  LYS A 209      40.186  48.599  16.258  1.00 59.45           N1+
ATOM   1621  N   THR A 210      40.758  42.512  11.247  1.00 61.73           N  
ATOM   1622  CA  THR A 210      41.567  41.806  10.260  1.00 61.73           C  
ATOM   1623  C   THR A 210      40.687  40.955   9.348  1.00 61.73           C  
ATOM   1624  O   THR A 210      40.892  40.923   8.133  1.00 61.73           O  
ATOM   1625  CB  THR A 210      42.623  40.914  10.937  1.00 61.73           C  
ATOM   1626  CG2 THR A 210      43.515  40.234   9.903  1.00 61.73           C  
ATOM   1627  OG1 THR A 210      43.438  41.718  11.799  1.00 61.73           O  
ATOM   1628  N   ARG A 211      39.684  40.318   9.972  1.00 66.05           N  
ATOM   1629  CA  ARG A 211      38.763  39.494   9.197  1.00 66.05           C  
ATOM   1630  C   ARG A 211      38.010  40.334   8.170  1.00 66.05           C  
ATOM   1631  O   ARG A 211      37.875  39.932   7.013  1.00 66.05           O  
ATOM   1632  CB  ARG A 211      37.771  38.783  10.120  1.00 66.05           C  
ATOM   1633  CG  ARG A 211      36.927  37.728   9.421  1.00 66.05           C  
ATOM   1634  CD  ARG A 211      35.969  37.043  10.386  1.00 66.05           C  
ATOM   1635  NE  ARG A 211      35.002  36.206   9.681  1.00 66.05           N  
ATOM   1636  CZ  ARG A 211      34.139  35.384  10.271  1.00 66.05           C  
ATOM   1637  NH1 ARG A 211      34.106  35.271  11.594  1.00 66.05           N1+
ATOM   1638  NH2 ARG A 211      33.303  34.668   9.533  1.00 66.05           N  
ATOM   1639  N   LEU A 212      37.543  41.479   8.536  1.00 68.02           N  
ATOM   1640  CA  LEU A 212      36.809  42.369   7.643  1.00 68.02           C  
ATOM   1641  C   LEU A 212      37.718  42.906   6.543  1.00 68.02           C  
ATOM   1642  O   LEU A 212      37.305  43.009   5.386  1.00 68.02           O  
ATOM   1643  CB  LEU A 212      36.198  43.532   8.429  1.00 68.02           C  
ATOM   1644  CG  LEU A 212      34.948  43.212   9.252  1.00 68.02           C  
ATOM   1645  CD1 LEU A 212      34.616  44.373  10.184  1.00 68.02           C  
ATOM   1646  CD2 LEU A 212      33.770  42.902   8.335  1.00 68.02           C  
ATOM   1647  N   ALA A 213      38.901  43.382   6.961  1.00 64.26           N  
ATOM   1648  CA  ALA A 213      39.880  43.799   5.960  1.00 64.26           C  
ATOM   1649  C   ALA A 213      40.098  42.705   4.918  1.00 64.26           C  
ATOM   1650  O   ALA A 213      40.162  42.985   3.719  1.00 64.26           O  
ATOM   1651  CB  ALA A 213      41.202  44.164   6.629  1.00 64.26           C  
ATOM   1652  N   LEU A 214      40.095  41.463   5.466  1.00 66.56           N  
ATOM   1653  CA  LEU A 214      40.301  40.333   4.567  1.00 66.56           C  
ATOM   1654  C   LEU A 214      39.098  40.140   3.650  1.00 66.56           C  
ATOM   1655  O   LEU A 214      39.258  39.887   2.453  1.00 66.56           O  
ATOM   1656  CB  LEU A 214      40.558  39.053   5.366  1.00 66.56           C  
ATOM   1657  CG  LEU A 214      41.917  38.947   6.059  1.00 66.56           C  
ATOM   1658  CD1 LEU A 214      41.965  37.707   6.946  1.00 66.56           C  
ATOM   1659  CD2 LEU A 214      43.042  38.919   5.030  1.00 66.56           C  
ATOM   1660  N   GLU A 215      37.898  40.265   4.188  1.00 68.97           N  
ATOM   1661  CA  GLU A 215      36.681  40.145   3.390  1.00 68.97           C  
ATOM   1662  C   GLU A 215      36.600  41.247   2.338  1.00 68.97           C  
ATOM   1663  O   GLU A 215      36.230  40.990   1.191  1.00 68.97           O  
ATOM   1664  CB  GLU A 215      35.443  40.185   4.290  1.00 68.97           C  
ATOM   1665  CG  GLU A 215      35.222  38.909   5.090  1.00 68.97           C  
ATOM   1666  CD  GLU A 215      34.002  38.972   5.994  1.00 68.97           C  
ATOM   1667  OE1 GLU A 215      33.762  38.009   6.758  1.00 68.97           O  
ATOM   1668  OE2 GLU A 215      33.277  39.991   5.936  1.00 68.97           O1-
ATOM   1669  N   ALA A 216      36.820  42.539   2.818  1.00 64.18           N  
ATOM   1670  CA  ALA A 216      36.834  43.665   1.888  1.00 64.18           C  
ATOM   1671  C   ALA A 216      37.818  43.422   0.747  1.00 64.18           C  
ATOM   1672  O   ALA A 216      37.521  43.716  -0.412  1.00 64.18           O  
ATOM   1673  CB  ALA A 216      37.181  44.958   2.621  1.00 64.18           C  
ATOM   1674  N   MET A 217      38.874  42.802   1.116  1.00 65.41           N  
ATOM   1675  CA  MET A 217      39.927  42.483   0.155  1.00 65.41           C  
ATOM   1676  C   MET A 217      39.453  41.432  -0.842  1.00 65.41           C  
ATOM   1677  O   MET A 217      39.664  41.573  -2.048  1.00 65.41           O  
ATOM   1678  CB  MET A 217      41.183  41.992   0.878  1.00 65.41           C  
ATOM   1679  CG  MET A 217      42.384  41.812  -0.037  1.00 65.41           C  
ATOM   1680  SD  MET A 217      43.891  41.297   0.875  1.00 65.41           S  
ATOM   1681  CE  MET A 217      44.674  40.239  -0.374  1.00 65.41           C  
ATOM   1682  N   GLU A 218      38.951  40.277  -0.278  1.00 69.02           N  
ATOM   1683  CA  GLU A 218      38.456  39.199  -1.129  1.00 69.02           C  
ATOM   1684  C   GLU A 218      37.405  39.710  -2.111  1.00 69.02           C  
ATOM   1685  O   GLU A 218      37.426  39.353  -3.290  1.00 69.02           O  
ATOM   1686  CB  GLU A 218      37.875  38.065  -0.278  1.00 69.02           C  
ATOM   1687  CG  GLU A 218      38.930  37.177   0.365  1.00 69.02           C  
ATOM   1688  CD  GLU A 218      38.340  36.084   1.241  1.00 69.02           C  
ATOM   1689  OE1 GLU A 218      39.114  35.306   1.846  1.00 69.02           O  
ATOM   1690  OE2 GLU A 218      37.094  36.003   1.324  1.00 69.02           O1-
ATOM   1691  N   LEU A 219      36.631  40.611  -1.568  1.00 67.63           N  
ATOM   1692  CA  LEU A 219      35.571  41.156  -2.408  1.00 67.63           C  
ATOM   1693  C   LEU A 219      36.137  42.136  -3.431  1.00 67.63           C  
ATOM   1694  O   LEU A 219      35.710  42.148  -4.588  1.00 67.63           O  
ATOM   1695  CB  LEU A 219      34.512  41.853  -1.549  1.00 67.63           C  
ATOM   1696  CG  LEU A 219      33.082  41.840  -2.092  1.00 67.63           C  
ATOM   1697  CD1 LEU A 219      32.421  40.495  -1.811  1.00 67.63           C  
ATOM   1698  CD2 LEU A 219      32.269  42.979  -1.485  1.00 67.63           C  
ATOM   1699  N   ALA A 220      37.039  43.054  -2.952  1.00 61.55           N  
ATOM   1700  CA  ALA A 220      37.751  43.915  -3.892  1.00 61.55           C  
ATOM   1701  C   ALA A 220      38.394  43.098  -5.007  1.00 61.55           C  
ATOM   1702  O   ALA A 220      38.379  43.502  -6.172  1.00 61.55           O  
ATOM   1703  CB  ALA A 220      38.810  44.739  -3.161  1.00 61.55           C  
ATOM   1704  N   LEU A 221      38.919  41.864  -4.674  1.00 64.83           N  
ATOM   1705  CA  LEU A 221      39.509  40.931  -5.627  1.00 64.83           C  
ATOM   1706  C   LEU A 221      38.476  40.479  -6.655  1.00 64.83           C  
ATOM   1707  O   LEU A 221      38.770  40.421  -7.852  1.00 64.83           O  
ATOM   1708  CB  LEU A 221      40.088  39.714  -4.899  1.00 64.83           C  
ATOM   1709  CG  LEU A 221      40.911  38.744  -5.748  1.00 64.83           C  
ATOM   1710  CD1 LEU A 221      42.394  38.876  -5.415  1.00 64.83           C  
ATOM   1711  CD2 LEU A 221      40.436  37.311  -5.537  1.00 64.83           C  
ATOM   1712  N   GLN A 222      37.318  40.083  -6.190  1.00 66.67           N  
ATOM   1713  CA  GLN A 222      36.242  39.638  -7.070  1.00 66.67           C  
ATOM   1714  C   GLN A 222      35.846  40.736  -8.053  1.00 66.67           C  
ATOM   1715  O   GLN A 222      35.621  40.467  -9.235  1.00 66.67           O  
ATOM   1716  CB  GLN A 222      35.026  39.200  -6.254  1.00 66.67           C  
ATOM   1717  CG  GLN A 222      34.001  38.409  -7.054  1.00 66.67           C  
ATOM   1718  CD  GLN A 222      32.904  37.820  -6.185  1.00 66.67           C  
ATOM   1719  NE2 GLN A 222      31.967  37.115  -6.809  1.00 66.67           N  
ATOM   1720  OE1 GLN A 222      32.901  37.997  -4.962  1.00 66.67           O  
ATOM   1721  N   ILE A 223      35.788  41.976  -7.521  1.00 60.69           N  
ATOM   1722  CA  ILE A 223      35.395  43.127  -8.326  1.00 60.69           C  
ATOM   1723  C   ILE A 223      36.488  43.440  -9.347  1.00 60.69           C  
ATOM   1724  O   ILE A 223      36.198  43.685 -10.520  1.00 60.69           O  
ATOM   1725  CB  ILE A 223      35.117  44.365  -7.444  1.00 60.69           C  
ATOM   1726  CG1 ILE A 223      33.907  44.112  -6.536  1.00 60.69           C  
ATOM   1727  CG2 ILE A 223      34.900  45.608  -8.312  1.00 60.69           C  
ATOM   1728  CD1 ILE A 223      33.640  45.229  -5.537  1.00 60.69           C  
ATOM   1729  N   PHE A 224      37.765  43.310  -8.929  1.00 65.32           N  
ATOM   1730  CA  PHE A 224      38.875  43.536  -9.846  1.00 65.32           C  
ATOM   1731  C   PHE A 224      38.908  42.466 -10.931  1.00 65.32           C  
ATOM   1732  O   PHE A 224      39.206  42.760 -12.090  1.00 65.32           O  
ATOM   1733  CB  PHE A 224      40.206  43.553  -9.087  1.00 65.32           C  
ATOM   1734  CG  PHE A 224      40.334  44.693  -8.112  1.00 65.32           C  
ATOM   1735  CD1 PHE A 224      40.357  46.009  -8.559  1.00 65.32           C  
ATOM   1736  CD2 PHE A 224      40.429  44.449  -6.749  1.00 65.32           C  
ATOM   1737  CE1 PHE A 224      40.475  47.065  -7.659  1.00 65.32           C  
ATOM   1738  CE2 PHE A 224      40.548  45.499  -5.844  1.00 65.32           C  
ATOM   1739  CZ  PHE A 224      40.572  46.808  -6.301  1.00 65.32           C  
ATOM   1740  N   ARG A 225      38.804  41.190 -10.468  1.00 64.44           N  
ATOM   1741  CA  ARG A 225      38.776  40.083 -11.417  1.00 64.44           C  
ATOM   1742  C   ARG A 225      37.851  40.390 -12.590  1.00 64.44           C  
ATOM   1743  O   ARG A 225      38.199  40.138 -13.745  1.00 64.44           O  
ATOM   1744  CB  ARG A 225      38.331  38.792 -10.725  1.00 64.44           C  
ATOM   1745  CG  ARG A 225      38.440  37.554 -11.600  1.00 64.44           C  
ATOM   1746  CD  ARG A 225      37.947  36.308 -10.880  1.00 64.44           C  
ATOM   1747  NE  ARG A 225      37.888  35.155 -11.774  1.00 64.44           N  
ATOM   1748  CZ  ARG A 225      37.580  33.918 -11.398  1.00 64.44           C  
ATOM   1749  NH1 ARG A 225      37.294  33.646 -10.129  1.00 64.44           N1+
ATOM   1750  NH2 ARG A 225      37.557  32.943 -12.295  1.00 64.44           N  
ATOM   1751  N   GLN A 226      36.945  41.183 -12.373  1.00 62.46           N  
ATOM   1752  CA  GLN A 226      35.942  41.432 -13.404  1.00 62.46           C  
ATOM   1753  C   GLN A 226      36.246  42.715 -14.170  1.00 62.46           C  
ATOM   1754  O   GLN A 226      36.046  42.783 -15.384  1.00 62.46           O  
ATOM   1755  CB  GLN A 226      34.544  41.508 -12.786  1.00 62.46           C  
ATOM   1756  CG  GLN A 226      34.005  40.164 -12.316  1.00 62.46           C  
ATOM   1757  CD  GLN A 226      32.585  40.253 -11.788  1.00 62.46           C  
ATOM   1758  NE2 GLN A 226      32.023  39.112 -11.403  1.00 62.46           N  
ATOM   1759  OE1 GLN A 226      32.000  41.338 -11.725  1.00 62.46           O  
ATOM   1760  N   LEU A 227      37.023  43.667 -13.589  1.00 64.86           N  
ATOM   1761  CA  LEU A 227      37.171  44.977 -14.213  1.00 64.86           C  
ATOM   1762  C   LEU A 227      38.581  45.160 -14.765  1.00 64.86           C  
ATOM   1763  O   LEU A 227      38.827  46.068 -15.562  1.00 64.86           O  
ATOM   1764  CB  LEU A 227      36.856  46.088 -13.207  1.00 64.86           C  
ATOM   1765  CG  LEU A 227      35.414  46.158 -12.703  1.00 64.86           C  
ATOM   1766  CD1 LEU A 227      35.282  47.220 -11.617  1.00 64.86           C  
ATOM   1767  CD2 LEU A 227      34.457  46.442 -13.855  1.00 64.86           C  
ATOM   1768  N   LYS A 228      39.594  44.237 -14.496  1.00 65.61           N  
ATOM   1769  CA  LYS A 228      41.000  44.365 -14.868  1.00 65.61           C  
ATOM   1770  C   LYS A 228      41.530  45.759 -14.546  1.00 65.61           C  
ATOM   1771  O   LYS A 228      42.149  46.404 -15.392  1.00 65.61           O  
ATOM   1772  CB  LYS A 228      41.191  44.063 -16.355  1.00 65.61           C  
ATOM   1773  CG  LYS A 228      40.873  42.625 -16.741  1.00 65.61           C  
ATOM   1774  CD  LYS A 228      41.215  42.350 -18.199  1.00 65.61           C  
ATOM   1775  CE  LYS A 228      40.857  40.924 -18.598  1.00 65.61           C  
ATOM   1776  NZ  LYS A 228      41.254  40.627 -20.007  1.00 65.61           N1+
ATOM   1777  N   ASN A 229      41.230  46.409 -13.322  1.00 67.65           N  
ATOM   1778  CA  ASN A 229      41.715  47.702 -12.851  1.00 67.65           C  
ATOM   1779  C   ASN A 229      42.953  47.550 -11.972  1.00 67.65           C  
ATOM   1780  O   ASN A 229      42.862  47.061 -10.844  1.00 67.65           O  
ATOM   1781  CB  ASN A 229      40.612  48.445 -12.094  1.00 67.65           C  
ATOM   1782  CG  ASN A 229      40.965  49.894 -11.821  1.00 67.65           C  
ATOM   1783  ND2 ASN A 229      39.972  50.772 -11.901  1.00 67.65           N  
ATOM   1784  OD1 ASN A 229      42.122  50.222 -11.541  1.00 67.65           O  
ATOM   1785  N   THR A 230      44.271  48.105 -12.429  1.00 69.99           N  
ATOM   1786  CA  THR A 230      45.552  47.978 -11.745  1.00 69.99           C  
ATOM   1787  C   THR A 230      45.577  48.828 -10.477  1.00 69.99           C  
ATOM   1788  O   THR A 230      46.148  48.422  -9.463  1.00 69.99           O  
ATOM   1789  CB  THR A 230      46.719  48.387 -12.663  1.00 69.99           C  
ATOM   1790  CG2 THR A 230      46.970  47.333 -13.737  1.00 69.99           C  
ATOM   1791  OG1 THR A 230      46.405  49.633 -13.297  1.00 69.99           O  
ATOM   1792  N   GLU A 231      44.923  50.081 -10.505  1.00 71.25           N  
ATOM   1793  CA  GLU A 231      44.913  50.978  -9.352  1.00 71.25           C  
ATOM   1794  C   GLU A 231      44.168  50.355  -8.175  1.00 71.25           C  
ATOM   1795  O   GLU A 231      44.625  50.434  -7.033  1.00 71.25           O  
ATOM   1796  CB  GLU A 231      44.281  52.322  -9.723  1.00 71.25           C  
ATOM   1797  CG  GLU A 231      45.167  53.199 -10.597  1.00 71.25           C  
ATOM   1798  CD  GLU A 231      44.535  54.538 -10.941  1.00 71.25           C  
ATOM   1799  OE1 GLU A 231      45.184  55.356 -11.631  1.00 71.25           O  
ATOM   1800  OE2 GLU A 231      43.382  54.771 -10.516  1.00 71.25           O1-
ATOM   1801  N   LEU A 232      43.097  49.692  -8.481  1.00 68.54           N  
ATOM   1802  CA  LEU A 232      42.310  49.005  -7.464  1.00 68.54           C  
ATOM   1803  C   LEU A 232      43.082  47.827  -6.881  1.00 68.54           C  
ATOM   1804  O   LEU A 232      43.036  47.585  -5.673  1.00 68.54           O  
ATOM   1805  CB  LEU A 232      40.982  48.520  -8.050  1.00 68.54           C  
ATOM   1806  CG  LEU A 232      39.843  49.539  -8.087  1.00 68.54           C  
ATOM   1807  CD1 LEU A 232      39.023  49.373  -9.362  1.00 68.54           C  
ATOM   1808  CD2 LEU A 232      38.958  49.398  -6.855  1.00 68.54           C  
ATOM   1809  N   ALA A 233      43.802  47.114  -7.743  1.00 70.18           N  
ATOM   1810  CA  ALA A 233      44.641  46.009  -7.289  1.00 70.18           C  
ATOM   1811  C   ALA A 233      45.690  46.492  -6.290  1.00 70.18           C  
ATOM   1812  O   ALA A 233      45.921  45.849  -5.262  1.00 70.18           O  
ATOM   1813  CB  ALA A 233      45.318  45.330  -8.477  1.00 70.18           C  
ATOM   1814  N   ARG A 234      46.239  47.664  -6.641  1.00 76.92           N  
ATOM   1815  CA  ARG A 234      47.247  48.235  -5.755  1.00 76.92           C  
ATOM   1816  C   ARG A 234      46.649  48.585  -4.397  1.00 76.92           C  
ATOM   1817  O   ARG A 234      47.253  48.316  -3.357  1.00 76.92           O  
ATOM   1818  CB  ARG A 234      47.876  49.479  -6.387  1.00 76.92           C  
ATOM   1819  CG  ARG A 234      49.119  49.975  -5.666  1.00 76.92           C  
ATOM   1820  CD  ARG A 234      49.786  51.120  -6.415  1.00 76.92           C  
ATOM   1821  NE  ARG A 234      50.535  50.642  -7.573  1.00 76.92           N  
ATOM   1822  CZ  ARG A 234      50.924  51.405  -8.592  1.00 76.92           C  
ATOM   1823  NH1 ARG A 234      50.642  52.702  -8.614  1.00 76.92           N1+
ATOM   1824  NH2 ARG A 234      51.600  50.866  -9.596  1.00 76.92           N  
ATOM   1825  N   GLU A 235      45.486  49.158  -4.410  1.00 72.59           N  
ATOM   1826  CA  GLU A 235      44.809  49.510  -3.167  1.00 72.59           C  
ATOM   1827  C   GLU A 235      44.464  48.265  -2.354  1.00 72.59           C  
ATOM   1828  O   GLU A 235      44.623  48.251  -1.132  1.00 72.59           O  
ATOM   1829  CB  GLU A 235      43.541  50.318  -3.454  1.00 72.59           C  
ATOM   1830  CG  GLU A 235      43.812  51.735  -3.940  1.00 72.59           C  
ATOM   1831  CD  GLU A 235      42.544  52.515  -4.249  1.00 72.59           C  
ATOM   1832  OE1 GLU A 235      42.633  53.590  -4.885  1.00 72.59           O  
ATOM   1833  OE2 GLU A 235      41.453  52.048  -3.853  1.00 72.59           O1-
ATOM   1834  N   ALA A 236      44.094  47.221  -3.076  1.00 71.98           N  
ATOM   1835  CA  ALA A 236      43.765  45.965  -2.406  1.00 71.98           C  
ATOM   1836  C   ALA A 236      44.996  45.366  -1.730  1.00 71.98           C  
ATOM   1837  O   ALA A 236      44.915  44.873  -0.602  1.00 71.98           O  
ATOM   1838  CB  ALA A 236      43.171  44.971  -3.399  1.00 71.98           C  
ATOM   1839  N   ILE A 237      46.149  45.433  -2.426  1.00 73.98           N  
ATOM   1840  CA  ILE A 237      47.393  44.892  -1.887  1.00 73.98           C  
ATOM   1841  C   ILE A 237      47.832  45.715  -0.678  1.00 73.98           C  
ATOM   1842  O   ILE A 237      48.266  45.160   0.334  1.00 73.98           O  
ATOM   1843  CB  ILE A 237      48.510  44.872  -2.954  1.00 73.98           C  
ATOM   1844  CG1 ILE A 237      48.183  43.851  -4.049  1.00 73.98           C  
ATOM   1845  CG2 ILE A 237      49.867  44.570  -2.311  1.00 73.98           C  
ATOM   1846  CD1 ILE A 237      49.152  43.871  -5.224  1.00 73.98           C  
ATOM   1847  N   GLU A 238      47.721  47.055  -0.770  1.00 75.34           N  
ATOM   1848  CA  GLU A 238      48.055  47.934   0.347  1.00 75.34           C  
ATOM   1849  C   GLU A 238      47.209  47.611   1.575  1.00 75.34           C  
ATOM   1850  O   GLU A 238      47.725  47.559   2.693  1.00 75.34           O  
ATOM   1851  CB  GLU A 238      47.867  49.400  -0.050  1.00 75.34           C  
ATOM   1852  CG  GLU A 238      48.438  50.388   0.958  1.00 75.34           C  
ATOM   1853  CD  GLU A 238      48.342  51.835   0.501  1.00 75.34           C  
ATOM   1854  OE1 GLU A 238      48.745  52.740   1.266  1.00 75.34           O  
ATOM   1855  OE2 GLU A 238      47.858  52.065  -0.630  1.00 75.34           O1-
ATOM   1856  N   LEU A 239      46.026  47.371   1.336  1.00 69.93           N  
ATOM   1857  CA  LEU A 239      45.123  47.007   2.422  1.00 69.93           C  
ATOM   1858  C   LEU A 239      45.520  45.667   3.034  1.00 69.93           C  
ATOM   1859  O   LEU A 239      45.500  45.508   4.257  1.00 69.93           O  
ATOM   1860  CB  LEU A 239      43.678  46.944   1.918  1.00 69.93           C  
ATOM   1861  CG  LEU A 239      42.591  46.834   2.990  1.00 69.93           C  
ATOM   1862  CD1 LEU A 239      42.405  48.174   3.694  1.00 69.93           C  
ATOM   1863  CD2 LEU A 239      41.279  46.363   2.373  1.00 69.93           C  
ATOM   1864  N   ALA A 240      45.978  44.749   2.142  1.00 68.78           N  
ATOM   1865  CA  ALA A 240      46.466  43.450   2.599  1.00 68.78           C  
ATOM   1866  C   ALA A 240      47.685  43.610   3.503  1.00 68.78           C  
ATOM   1867  O   ALA A 240      47.811  42.916   4.514  1.00 68.78           O  
ATOM   1868  CB  ALA A 240      46.806  42.560   1.406  1.00 68.78           C  
ATOM   1869  N   THR A 241      48.432  44.510   3.090  1.00 71.73           N  
ATOM   1870  CA  THR A 241      49.657  44.748   3.846  1.00 71.73           C  
ATOM   1871  C   THR A 241      49.337  45.252   5.249  1.00 71.73           C  
ATOM   1872  O   THR A 241      49.909  44.775   6.232  1.00 71.73           O  
ATOM   1873  CB  THR A 241      50.568  45.762   3.128  1.00 71.73           C  
ATOM   1874  CG2 THR A 241      51.851  46.001   3.916  1.00 71.73           C  
ATOM   1875  OG1 THR A 241      50.903  45.259   1.830  1.00 71.73           O  
ATOM   1876  N   GLU A 242      48.383  46.113   5.314  1.00 72.52           N  
ATOM   1877  CA  GLU A 242      47.996  46.663   6.609  1.00 72.52           C  
ATOM   1878  C   GLU A 242      47.324  45.605   7.480  1.00 72.52           C  
ATOM   1879  O   GLU A 242      47.585  45.525   8.682  1.00 72.52           O  
ATOM   1880  CB  GLU A 242      47.064  47.864   6.427  1.00 72.52           C  
ATOM   1881  CG  GLU A 242      47.761  49.106   5.892  1.00 72.52           C  
ATOM   1882  CD  GLU A 242      46.823  50.291   5.718  1.00 72.52           C  
ATOM   1883  OE1 GLU A 242      47.275  51.359   5.246  1.00 72.52           O  
ATOM   1884  OE2 GLU A 242      45.627  50.150   6.056  1.00 72.52           O1-
ATOM   1885  N   ALA A 243      46.520  44.780   6.802  1.00 67.18           N  
ATOM   1886  CA  ALA A 243      45.836  43.707   7.520  1.00 67.18           C  
ATOM   1887  C   ALA A 243      46.830  42.667   8.029  1.00 67.18           C  
ATOM   1888  O   ALA A 243      46.684  42.151   9.140  1.00 67.18           O  
ATOM   1889  CB  ALA A 243      44.792  43.046   6.622  1.00 67.18           C  
ATOM   1890  N   ALA A 244      47.786  42.342   7.191  1.00 68.47           N  
ATOM   1891  CA  ALA A 244      48.795  41.353   7.561  1.00 68.47           C  
ATOM   1892  C   ALA A 244      49.590  41.810   8.780  1.00 68.47           C  
ATOM   1893  O   ALA A 244      49.997  40.990   9.607  1.00 68.47           O  
ATOM   1894  CB  ALA A 244      49.733  41.084   6.387  1.00 68.47           C  
ATOM   1895  N   LYS A 245      49.776  43.158   8.954  1.00 69.17           N  
ATOM   1896  CA  LYS A 245      50.530  43.711  10.075  1.00 69.17           C  
ATOM   1897  C   LYS A 245      49.733  43.618  11.374  1.00 69.17           C  
ATOM   1898  O   LYS A 245      50.310  43.563  12.461  1.00 69.17           O  
ATOM   1899  CB  LYS A 245      50.914  45.165   9.799  1.00 69.17           C  
ATOM   1900  CG  LYS A 245      52.016  45.328   8.763  1.00 69.17           C  
ATOM   1901  CD  LYS A 245      52.382  46.793   8.560  1.00 69.17           C  
ATOM   1902  CE  LYS A 245      53.453  46.961   7.492  1.00 69.17           C  
ATOM   1903  NZ  LYS A 245      53.783  48.399   7.259  1.00 69.17           N1+
ATOM   1904  N   ALA A 246      48.449  43.448  11.237  1.00 66.17           N  
ATOM   1905  CA  ALA A 246      47.579  43.490  12.409  1.00 66.17           C  
ATOM   1906  C   ALA A 246      47.450  42.110  13.048  1.00 66.17           C  
ATOM   1907  O   ALA A 246      47.279  41.995  14.263  1.00 66.17           O  
ATOM   1908  CB  ALA A 246      46.201  44.027  12.029  1.00 66.17           C  
ATOM   1909  N   THR A 247      47.660  41.080  12.363  1.00 66.59           N  
ATOM   1910  CA  THR A 247      47.545  39.733  12.913  1.00 66.59           C  
ATOM   1911  C   THR A 247      48.520  38.783  12.221  1.00 66.59           C  
ATOM   1912  O   THR A 247      48.695  38.844  11.003  1.00 66.59           O  
ATOM   1913  CB  THR A 247      46.110  39.193  12.774  1.00 66.59           C  
ATOM   1914  CG2 THR A 247      45.091  40.200  13.296  1.00 66.59           C  
ATOM   1915  OG1 THR A 247      45.838  38.926  11.392  1.00 66.59           O  
ATOM   1916  N   ASP A 248      49.225  37.816  13.124  1.00 65.10           N  
ATOM   1917  CA  ASP A 248      50.215  36.863  12.632  1.00 65.10           C  
ATOM   1918  C   ASP A 248      49.541  35.668  11.962  1.00 65.10           C  
ATOM   1919  O   ASP A 248      49.996  35.195  10.919  1.00 65.10           O  
ATOM   1920  CB  ASP A 248      51.117  36.389  13.772  1.00 65.10           C  
ATOM   1921  CG  ASP A 248      52.115  37.443  14.217  1.00 65.10           C  
ATOM   1922  OD1 ASP A 248      52.417  38.368  13.432  1.00 65.10           O  
ATOM   1923  OD2 ASP A 248      52.607  37.348  15.363  1.00 65.10           O1-
ATOM   1924  N   SER A 249      48.307  35.154  12.559  1.00 63.15           N  
ATOM   1925  CA  SER A 249      47.684  33.913  12.111  1.00 63.15           C  
ATOM   1926  C   SER A 249      46.969  34.103  10.777  1.00 63.15           C  
ATOM   1927  O   SER A 249      46.874  33.168   9.979  1.00 63.15           O  
ATOM   1928  CB  SER A 249      46.695  33.400  13.159  1.00 63.15           C  
ATOM   1929  OG  SER A 249      45.668  34.350  13.389  1.00 63.15           O  
ATOM   1930  N   GLU A 250      46.647  35.369  10.386  1.00 73.39           N  
ATOM   1931  CA  GLU A 250      45.896  35.644   9.165  1.00 73.39           C  
ATOM   1932  C   GLU A 250      46.792  36.250   8.089  1.00 73.39           C  
ATOM   1933  O   GLU A 250      46.357  36.459   6.955  1.00 73.39           O  
ATOM   1934  CB  GLU A 250      44.719  36.580   9.457  1.00 73.39           C  
ATOM   1935  CG  GLU A 250      43.658  35.970  10.360  1.00 73.39           C  
ATOM   1936  CD  GLU A 250      42.805  34.923   9.663  1.00 73.39           C  
ATOM   1937  OE1 GLU A 250      42.206  34.067  10.355  1.00 73.39           O  
ATOM   1938  OE2 GLU A 250      42.734  34.957   8.414  1.00 73.39           O1-
ATOM   1939  N   ALA A 251      47.983  36.512   8.477  1.00 74.77           N  
ATOM   1940  CA  ALA A 251      48.940  37.167   7.588  1.00 74.77           C  
ATOM   1941  C   ALA A 251      49.181  36.334   6.331  1.00 74.77           C  
ATOM   1942  O   ALA A 251      49.214  36.869   5.222  1.00 74.77           O  
ATOM   1943  CB  ALA A 251      50.258  37.416   8.318  1.00 74.77           C  
ATOM   1944  N   LEU A 252      49.240  34.960   6.484  1.00 81.33           N  
ATOM   1945  CA  LEU A 252      49.526  34.094   5.346  1.00 81.33           C  
ATOM   1946  C   LEU A 252      48.347  34.059   4.380  1.00 81.33           C  
ATOM   1947  O   LEU A 252      48.539  34.043   3.161  1.00 81.33           O  
ATOM   1948  CB  LEU A 252      49.856  32.676   5.820  1.00 81.33           C  
ATOM   1949  CG  LEU A 252      51.193  32.494   6.539  1.00 81.33           C  
ATOM   1950  CD1 LEU A 252      51.308  31.079   7.097  1.00 81.33           C  
ATOM   1951  CD2 LEU A 252      52.353  32.799   5.596  1.00 81.33           C  
ATOM   1952  N   LYS A 253      47.110  34.068   4.877  1.00 79.78           N  
ATOM   1953  CA  LYS A 253      45.913  34.083   4.041  1.00 79.78           C  
ATOM   1954  C   LYS A 253      45.848  35.353   3.197  1.00 79.78           C  
ATOM   1955  O   LYS A 253      45.529  35.299   2.007  1.00 79.78           O  
ATOM   1956  CB  LYS A 253      44.654  33.960   4.900  1.00 79.78           C  
ATOM   1957  CG  LYS A 253      44.450  32.578   5.504  1.00 79.78           C  
ATOM   1958  CD  LYS A 253      43.159  32.505   6.308  1.00 79.78           C  
ATOM   1959  CE  LYS A 253      42.999  31.153   6.990  1.00 79.78           C  
ATOM   1960  NZ  LYS A 253      41.767  31.099   7.832  1.00 79.78           N1+
ATOM   1961  N   VAL A 254      46.279  36.410   3.851  1.00 75.39           N  
ATOM   1962  CA  VAL A 254      46.249  37.709   3.189  1.00 75.39           C  
ATOM   1963  C   VAL A 254      47.306  37.751   2.087  1.00 75.39           C  
ATOM   1964  O   VAL A 254      47.046  38.243   0.987  1.00 75.39           O  
ATOM   1965  CB  VAL A 254      46.477  38.863   4.191  1.00 75.39           C  
ATOM   1966  CG1 VAL A 254      46.621  40.195   3.457  1.00 75.39           C  
ATOM   1967  CG2 VAL A 254      45.332  38.925   5.200  1.00 75.39           C  
ATOM   1968  N   VAL A 255      48.458  37.281   2.411  1.00 81.94           N  
ATOM   1969  CA  VAL A 255      49.557  37.255   1.452  1.00 81.94           C  
ATOM   1970  C   VAL A 255      49.175  36.393   0.251  1.00 81.94           C  
ATOM   1971  O   VAL A 255      49.428  36.768  -0.896  1.00 81.94           O  
ATOM   1972  CB  VAL A 255      50.859  36.728   2.095  1.00 81.94           C  
ATOM   1973  CG1 VAL A 255      51.937  36.513   1.034  1.00 81.94           C  
ATOM   1974  CG2 VAL A 255      51.350  37.694   3.172  1.00 81.94           C  
ATOM   1975  N   LYS A 256      48.543  35.240   0.580  1.00 86.19           N  
ATOM   1976  CA  LYS A 256      48.091  34.368  -0.501  1.00 86.19           C  
ATOM   1977  C   LYS A 256      47.126  35.099  -1.429  1.00 86.19           C  
ATOM   1978  O   LYS A 256      47.240  35.002  -2.653  1.00 86.19           O  
ATOM   1979  CB  LYS A 256      47.426  33.113   0.065  1.00 86.19           C  
ATOM   1980  CG  LYS A 256      47.139  32.041  -0.976  1.00 86.19           C  
ATOM   1981  CD  LYS A 256      46.533  30.794  -0.344  1.00 86.19           C  
ATOM   1982  CE  LYS A 256      46.196  29.742  -1.391  1.00 86.19           C  
ATOM   1983  NZ  LYS A 256      45.586  28.525  -0.777  1.00 86.19           N1+
ATOM   1984  N   LEU A 257      46.295  35.781  -0.852  1.00 82.42           N  
ATOM   1985  CA  LEU A 257      45.322  36.535  -1.635  1.00 82.42           C  
ATOM   1986  C   LEU A 257      46.012  37.607  -2.471  1.00 82.42           C  
ATOM   1987  O   LEU A 257      45.691  37.784  -3.649  1.00 82.42           O  
ATOM   1988  CB  LEU A 257      44.280  37.179  -0.717  1.00 82.42           C  
ATOM   1989  CG  LEU A 257      43.077  37.824  -1.406  1.00 82.42           C  
ATOM   1990  CD1 LEU A 257      42.276  36.774  -2.168  1.00 82.42           C  
ATOM   1991  CD2 LEU A 257      42.197  38.540  -0.386  1.00 82.42           C  
ATOM   1992  N   ALA A 258      46.892  38.365  -1.876  1.00 80.71           N  
ATOM   1993  CA  ALA A 258      47.659  39.377  -2.600  1.00 80.71           C  
ATOM   1994  C   ALA A 258      48.389  38.763  -3.791  1.00 80.71           C  
ATOM   1995  O   ALA A 258      48.382  39.326  -4.889  1.00 80.71           O  
ATOM   1996  CB  ALA A 258      48.653  40.061  -1.665  1.00 80.71           C  
ATOM   1997  N   LEU A 259      49.021  37.601  -3.566  1.00 88.01           N  
ATOM   1998  CA  LEU A 259      49.750  36.917  -4.629  1.00 88.01           C  
ATOM   1999  C   LEU A 259      48.798  36.439  -5.720  1.00 88.01           C  
ATOM   2000  O   LEU A 259      49.123  36.509  -6.908  1.00 88.01           O  
ATOM   2001  CB  LEU A 259      50.534  35.730  -4.063  1.00 88.01           C  
ATOM   2002  CG  LEU A 259      51.778  36.069  -3.240  1.00 88.01           C  
ATOM   2003  CD1 LEU A 259      52.310  34.821  -2.544  1.00 88.01           C  
ATOM   2004  CD2 LEU A 259      52.852  36.694  -4.125  1.00 88.01           C  
ATOM   2005  N   LYS A 260      47.669  35.968  -5.354  1.00 85.84           N  
ATOM   2006  CA  LYS A 260      46.666  35.555  -6.332  1.00 85.84           C  
ATOM   2007  C   LYS A 260      46.238  36.728  -7.209  1.00 85.84           C  
ATOM   2008  O   LYS A 260      45.987  36.557  -8.403  1.00 85.84           O  
ATOM   2009  CB  LYS A 260      45.448  34.954  -5.630  1.00 85.84           C  
ATOM   2010  CG  LYS A 260      45.657  33.529  -5.137  1.00 85.84           C  
ATOM   2011  CD  LYS A 260      44.373  32.939  -4.570  1.00 85.84           C  
ATOM   2012  CE  LYS A 260      44.583  31.516  -4.070  1.00 85.84           C  
ATOM   2013  NZ  LYS A 260      43.342  30.956  -3.456  1.00 85.84           N1+
ATOM   2014  N   ILE A 261      46.300  37.957  -6.592  1.00 76.71           N  
ATOM   2015  CA  ILE A 261      45.978  39.169  -7.339  1.00 76.71           C  
ATOM   2016  C   ILE A 261      47.021  39.392  -8.433  1.00 76.71           C  
ATOM   2017  O   ILE A 261      46.671  39.651  -9.587  1.00 76.71           O  
ATOM   2018  CB  ILE A 261      45.903  40.401  -6.410  1.00 76.71           C  
ATOM   2019  CG1 ILE A 261      44.711  40.277  -5.454  1.00 76.71           C  
ATOM   2020  CG2 ILE A 261      45.815  41.691  -7.231  1.00 76.71           C  
ATOM   2021  CD1 ILE A 261      44.681  41.338  -4.362  1.00 76.71           C  
ATOM   2022  N   VAL A 262      48.261  39.301  -8.084  1.00 81.49           N  
ATOM   2023  CA  VAL A 262      49.365  39.524  -9.011  1.00 81.49           C  
ATOM   2024  C   VAL A 262      49.340  38.464 -10.110  1.00 81.49           C  
ATOM   2025  O   VAL A 262      49.608  38.762 -11.276  1.00 81.49           O  
ATOM   2026  CB  VAL A 262      50.729  39.507  -8.285  1.00 81.49           C  
ATOM   2027  CG1 VAL A 262      51.875  39.637  -9.285  1.00 81.49           C  
ATOM   2028  CG2 VAL A 262      50.793  40.625  -7.246  1.00 81.49           C  
ATOM   2029  N   GLN A 263      48.961  37.167  -9.703  1.00 83.70           N  
ATOM   2030  CA  GLN A 263      48.881  36.074 -10.667  1.00 83.70           C  
ATOM   2031  C   GLN A 263      47.852  36.373 -11.753  1.00 83.70           C  
ATOM   2032  O   GLN A 263      48.052  36.021 -12.918  1.00 83.70           O  
ATOM   2033  CB  GLN A 263      48.536  34.761  -9.963  1.00 83.70           C  
ATOM   2034  CG  GLN A 263      48.696  33.530 -10.845  1.00 83.70           C  
ATOM   2035  CD  GLN A 263      48.408  32.237 -10.106  1.00 83.70           C  
ATOM   2036  NE2 GLN A 263      49.017  31.146 -10.559  1.00 83.70           N  
ATOM   2037  OE1 GLN A 263      47.645  32.218  -9.134  1.00 83.70           O  
ATOM   2038  N   GLN A 264      46.941  37.025 -11.521  1.00 78.96           N  
ATOM   2039  CA  GLN A 264      45.875  37.289 -12.482  1.00 78.96           C  
ATOM   2040  C   GLN A 264      46.137  38.580 -13.253  1.00 78.96           C  
ATOM   2041  O   GLN A 264      45.656  38.746 -14.376  1.00 78.96           O  
ATOM   2042  CB  GLN A 264      44.522  37.365 -11.774  1.00 78.96           C  
ATOM   2043  CG  GLN A 264      44.094  36.058 -11.121  1.00 78.96           C  
ATOM   2044  CD  GLN A 264      43.783  34.971 -12.133  1.00 78.96           C  
ATOM   2045  NE2 GLN A 264      43.855  33.718 -11.698  1.00 78.96           N  
ATOM   2046  OE1 GLN A 264      43.479  35.256 -13.296  1.00 78.96           O  
ATOM   2047  N   LEU A 265      46.926  39.537 -12.732  1.00 73.84           N  
ATOM   2048  CA  LEU A 265      47.432  40.728 -13.406  1.00 73.84           C  
ATOM   2049  C   LEU A 265      48.950  40.818 -13.285  1.00 73.84           C  
ATOM   2050  O   LEU A 265      49.467  41.533 -12.423  1.00 73.84           O  
ATOM   2051  CB  LEU A 265      46.786  41.988 -12.823  1.00 73.84           C  
ATOM   2052  CG  LEU A 265      46.932  43.268 -13.648  1.00 73.84           C  
ATOM   2053  CD1 LEU A 265      46.061  43.197 -14.897  1.00 73.84           C  
ATOM   2054  CD2 LEU A 265      46.574  44.490 -12.808  1.00 73.84           C  
ATOM   2055  N   PRO A 266      49.451  40.127 -14.126  1.00 79.33           N  
ATOM   2056  CA  PRO A 266      50.910  40.130 -14.000  1.00 79.33           C  
ATOM   2057  C   PRO A 266      51.516  41.518 -14.193  1.00 79.33           C  
ATOM   2058  O   PRO A 266      51.342  42.131 -15.250  1.00 79.33           O  
ATOM   2059  CB  PRO A 266      51.361  39.178 -15.112  1.00 79.33           C  
ATOM   2060  CG  PRO A 266      50.148  38.366 -15.433  1.00 79.33           C  
ATOM   2061  CD  PRO A 266      48.929  39.186 -15.126  1.00 79.33           C  
ATOM   2062  N   ASP A 267      51.693  42.088 -13.146  1.00 86.16           N  
ATOM   2063  CA  ASP A 267      52.410  43.359 -13.113  1.00 86.16           C  
ATOM   2064  C   ASP A 267      53.644  43.270 -12.219  1.00 86.16           C  
ATOM   2065  O   ASP A 267      53.550  42.854 -11.062  1.00 86.16           O  
ATOM   2066  CB  ASP A 267      51.489  44.481 -12.629  1.00 86.16           C  
ATOM   2067  CG  ASP A 267      52.174  45.837 -12.598  1.00 86.16           C  
ATOM   2068  OD1 ASP A 267      52.631  46.265 -11.517  1.00 86.16           O  
ATOM   2069  OD2 ASP A 267      52.254  46.484 -13.664  1.00 86.16           O1-
ATOM   2070  N   THR A 268      54.828  43.711 -12.823  1.00 85.19           N  
ATOM   2071  CA  THR A 268      56.114  43.560 -12.151  1.00 85.19           C  
ATOM   2072  C   THR A 268      56.129  44.333 -10.834  1.00 85.19           C  
ATOM   2073  O   THR A 268      56.595  43.823  -9.814  1.00 85.19           O  
ATOM   2074  CB  THR A 268      57.272  44.039 -13.044  1.00 85.19           C  
ATOM   2075  CG2 THR A 268      58.620  43.811 -12.367  1.00 85.19           C  
ATOM   2076  OG1 THR A 268      57.244  43.317 -14.281  1.00 85.19           O  
ATOM   2077  N   GLU A 269      55.589  45.548 -10.812  1.00 86.55           N  
ATOM   2078  CA  GLU A 269      55.594  46.371  -9.607  1.00 86.55           C  
ATOM   2079  C   GLU A 269      54.697  45.773  -8.527  1.00 86.55           C  
ATOM   2080  O   GLU A 269      55.074  45.729  -7.354  1.00 86.55           O  
ATOM   2081  CB  GLU A 269      55.149  47.800  -9.930  1.00 86.55           C  
ATOM   2082  CG  GLU A 269      56.157  48.587 -10.755  1.00 86.55           C  
ATOM   2083  CD  GLU A 269      57.472  48.821 -10.030  1.00 86.55           C  
ATOM   2084  OE1 GLU A 269      58.546  48.664 -10.654  1.00 86.55           O  
ATOM   2085  OE2 GLU A 269      57.429  49.165  -8.829  1.00 86.55           O1-
ATOM   2086  N   LEU A 270      53.566  45.292  -8.919  1.00 85.83           N  
ATOM   2087  CA  LEU A 270      52.639  44.644  -7.996  1.00 85.83           C  
ATOM   2088  C   LEU A 270      53.244  43.365  -7.428  1.00 85.83           C  
ATOM   2089  O   LEU A 270      53.099  43.080  -6.236  1.00 85.83           O  
ATOM   2090  CB  LEU A 270      51.317  44.328  -8.699  1.00 85.83           C  
ATOM   2091  CG  LEU A 270      50.448  45.528  -9.079  1.00 85.83           C  
ATOM   2092  CD1 LEU A 270      49.217  45.067  -9.853  1.00 85.83           C  
ATOM   2093  CD2 LEU A 270      50.040  46.309  -7.834  1.00 85.83           C  
ATOM   2094  N   ALA A 271      53.938  42.632  -8.244  1.00 88.48           N  
ATOM   2095  CA  ALA A 271      54.597  41.398  -7.822  1.00 88.48           C  
ATOM   2096  C   ALA A 271      55.648  41.676  -6.751  1.00 88.48           C  
ATOM   2097  O   ALA A 271      55.757  40.934  -5.773  1.00 88.48           O  
ATOM   2098  CB  ALA A 271      55.235  40.698  -9.021  1.00 88.48           C  
ATOM   2099  N   LYS A 272      56.346  42.798  -6.900  1.00 88.58           N  
ATOM   2100  CA  LYS A 272      57.368  43.180  -5.930  1.00 88.58           C  
ATOM   2101  C   LYS A 272      56.748  43.486  -4.569  1.00 88.58           C  
ATOM   2102  O   LYS A 272      57.251  43.039  -3.537  1.00 88.58           O  
ATOM   2103  CB  LYS A 272      58.157  44.391  -6.429  1.00 88.58           C  
ATOM   2104  CG  LYS A 272      59.164  44.065  -7.523  1.00 88.58           C  
ATOM   2105  CD  LYS A 272      59.963  45.296  -7.933  1.00 88.58           C  
ATOM   2106  CE  LYS A 272      60.920  44.987  -9.076  1.00 88.58           C  
ATOM   2107  NZ  LYS A 272      61.678  46.200  -9.506  1.00 88.58           N1+
ATOM   2108  N   GLU A 273      55.657  44.164  -4.643  1.00 86.71           N  
ATOM   2109  CA  GLU A 273      54.961  44.509  -3.407  1.00 86.71           C  
ATOM   2110  C   GLU A 273      54.407  43.265  -2.720  1.00 86.71           C  
ATOM   2111  O   GLU A 273      54.547  43.106  -1.505  1.00 86.71           O  
ATOM   2112  CB  GLU A 273      53.830  45.502  -3.687  1.00 86.71           C  
ATOM   2113  CG  GLU A 273      54.312  46.881  -4.111  1.00 86.71           C  
ATOM   2114  CD  GLU A 273      53.179  47.843  -4.430  1.00 86.71           C  
ATOM   2115  OE1 GLU A 273      53.419  48.856  -5.124  1.00 86.71           O  
ATOM   2116  OE2 GLU A 273      52.040  47.580  -3.980  1.00 86.71           O1-
ATOM   2117  N   ALA A 274      53.826  42.411  -3.525  1.00 86.68           N  
ATOM   2118  CA  ALA A 274      53.247  41.186  -2.978  1.00 86.68           C  
ATOM   2119  C   ALA A 274      54.328  40.282  -2.394  1.00 86.68           C  
ATOM   2120  O   ALA A 274      54.133  39.671  -1.340  1.00 86.68           O  
ATOM   2121  CB  ALA A 274      52.461  40.442  -4.056  1.00 86.68           C  
ATOM   2122  N   LEU A 275      55.472  40.178  -3.068  1.00 88.63           N  
ATOM   2123  CA  LEU A 275      56.576  39.348  -2.601  1.00 88.63           C  
ATOM   2124  C   LEU A 275      57.169  39.907  -1.311  1.00 88.63           C  
ATOM   2125  O   LEU A 275      57.561  39.147  -0.424  1.00 88.63           O  
ATOM   2126  CB  LEU A 275      57.664  39.247  -3.674  1.00 88.63           C  
ATOM   2127  CG  LEU A 275      57.376  38.306  -4.845  1.00 88.63           C  
ATOM   2128  CD1 LEU A 275      58.449  38.451  -5.918  1.00 88.63           C  
ATOM   2129  CD2 LEU A 275      57.287  36.862  -4.362  1.00 88.63           C  
ATOM   2130  N   GLU A 276      57.248  41.212  -1.242  1.00 87.93           N  
ATOM   2131  CA  GLU A 276      57.714  41.841  -0.010  1.00 87.93           C  
ATOM   2132  C   GLU A 276      56.805  41.491   1.166  1.00 87.93           C  
ATOM   2133  O   GLU A 276      57.285  41.204   2.264  1.00 87.93           O  
ATOM   2134  CB  GLU A 276      57.795  43.359  -0.177  1.00 87.93           C  
ATOM   2135  CG  GLU A 276      58.400  44.079   1.019  1.00 87.93           C  
ATOM   2136  CD  GLU A 276      59.858  43.720   1.261  1.00 87.93           C  
ATOM   2137  OE1 GLU A 276      60.351  43.911   2.396  1.00 87.93           O  
ATOM   2138  OE2 GLU A 276      60.514  43.244   0.306  1.00 87.93           O1-
ATOM   2139  N   LEU A 277      55.604  41.532   0.880  1.00 85.01           N  
ATOM   2140  CA  LEU A 277      54.621  41.156   1.890  1.00 85.01           C  
ATOM   2141  C   LEU A 277      54.797  39.699   2.303  1.00 85.01           C  
ATOM   2142  O   LEU A 277      54.733  39.375   3.492  1.00 85.01           O  
ATOM   2143  CB  LEU A 277      53.201  41.383   1.367  1.00 85.01           C  
ATOM   2144  CG  LEU A 277      52.063  41.095   2.348  1.00 85.01           C  
ATOM   2145  CD1 LEU A 277      52.169  42.006   3.566  1.00 85.01           C  
ATOM   2146  CD2 LEU A 277      50.711  41.264   1.663  1.00 85.01           C  
ATOM   2147  N   ALA A 278      54.983  38.846   1.380  1.00 87.33           N  
ATOM   2148  CA  ALA A 278      55.213  37.426   1.638  1.00 87.33           C  
ATOM   2149  C   ALA A 278      56.448  37.221   2.510  1.00 87.33           C  
ATOM   2150  O   ALA A 278      56.451  36.370   3.402  1.00 87.33           O  
ATOM   2151  CB  ALA A 278      55.362  36.665   0.323  1.00 87.33           C  
ATOM   2152  N   LYS A 279      57.427  38.017   2.233  1.00 85.84           N  
ATOM   2153  CA  LYS A 279      58.667  37.935   3.000  1.00 85.84           C  
ATOM   2154  C   LYS A 279      58.417  38.212   4.480  1.00 85.84           C  
ATOM   2155  O   LYS A 279      58.971  37.534   5.347  1.00 85.84           O  
ATOM   2156  CB  LYS A 279      59.703  38.916   2.452  1.00 85.84           C  
ATOM   2157  CG  LYS A 279      61.088  38.761   3.065  1.00 85.84           C  
ATOM   2158  CD  LYS A 279      62.081  39.746   2.460  1.00 85.84           C  
ATOM   2159  CE  LYS A 279      63.443  39.652   3.134  1.00 85.84           C  
ATOM   2160  NZ  LYS A 279      64.406  40.648   2.577  1.00 85.84           N1+
ATOM   2161  N   GLU A 280      57.587  39.103   4.733  1.00 83.27           N  
ATOM   2162  CA  GLU A 280      57.278  39.482   6.108  1.00 83.27           C  
ATOM   2163  C   GLU A 280      56.393  38.438   6.783  1.00 83.27           C  
ATOM   2164  O   GLU A 280      56.543  38.168   7.976  1.00 83.27           O  
ATOM   2165  CB  GLU A 280      56.599  40.853   6.149  1.00 83.27           C  
ATOM   2166  CG  GLU A 280      57.522  42.008   5.791  1.00 83.27           C  
ATOM   2167  CD  GLU A 280      56.840  43.365   5.860  1.00 83.27           C  
ATOM   2168  OE1 GLU A 280      57.485  44.386   5.528  1.00 83.27           O  
ATOM   2169  OE2 GLU A 280      55.652  43.408   6.250  1.00 83.27           O1-
ATOM   2170  N   ALA A 281      55.642  37.799   5.995  1.00 79.86           N  
ATOM   2171  CA  ALA A 281      54.625  36.916   6.560  1.00 79.86           C  
ATOM   2172  C   ALA A 281      55.170  35.502   6.748  1.00 79.86           C  
ATOM   2173  O   ALA A 281      54.783  34.801   7.686  1.00 79.86           O  
ATOM   2174  CB  ALA A 281      53.387  36.891   5.666  1.00 79.86           C  
ATOM   2175  N   VAL A 282      56.083  35.083   5.872  1.00 81.53           N  
ATOM   2176  CA  VAL A 282      56.597  33.718   5.874  1.00 81.53           C  
ATOM   2177  C   VAL A 282      57.712  33.586   6.909  1.00 81.53           C  
ATOM   2178  O   VAL A 282      58.822  34.082   6.701  1.00 81.53           O  
ATOM   2179  CB  VAL A 282      57.114  33.304   4.478  1.00 81.53           C  
ATOM   2180  CG1 VAL A 282      57.736  31.909   4.524  1.00 81.53           C  
ATOM   2181  CG2 VAL A 282      55.981  33.354   3.454  1.00 81.53           C  
ATOM   2182  N   LYS A 283      57.374  33.564   8.209  1.00 73.12           N  
ATOM   2183  CA  LYS A 283      58.370  33.375   9.260  1.00 73.12           C  
ATOM   2184  C   LYS A 283      58.350  31.942   9.785  1.00 73.12           C  
ATOM   2185  O   LYS A 283      59.233  31.543  10.548  1.00 73.12           O  
ATOM   2186  CB  LYS A 283      58.130  34.357  10.408  1.00 73.12           C  
ATOM   2187  CG  LYS A 283      58.331  35.816  10.026  1.00 73.12           C  
ATOM   2188  CD  LYS A 283      58.128  36.738  11.221  1.00 73.12           C  
ATOM   2189  CE  LYS A 283      58.297  38.202  10.833  1.00 73.12           C  
ATOM   2190  NZ  LYS A 283      58.087  39.112  11.998  1.00 73.12           N1+
ATOM   2191  N   SER A 284      57.422  31.132   9.385  1.00 65.09           N  
ATOM   2192  CA  SER A 284      57.217  29.781   9.900  1.00 65.09           C  
ATOM   2193  C   SER A 284      57.230  28.754   8.773  1.00 65.09           C  
ATOM   2194  O   SER A 284      57.193  29.115   7.595  1.00 65.09           O  
ATOM   2195  CB  SER A 284      55.896  29.693  10.665  1.00 65.09           C  
ATOM   2196  OG  SER A 284      54.796  29.702   9.773  1.00 65.09           O  
ATOM   2197  N   THR A 285      57.717  27.495   9.026  1.00 64.37           N  
ATOM   2198  CA  THR A 285      57.828  26.363   8.113  1.00 64.37           C  
ATOM   2199  C   THR A 285      56.497  25.624   8.003  1.00 64.37           C  
ATOM   2200  O   THR A 285      56.440  24.512   7.474  1.00 64.37           O  
ATOM   2201  CB  THR A 285      58.925  25.383   8.568  1.00 64.37           C  
ATOM   2202  CG2 THR A 285      60.302  26.037   8.517  1.00 64.37           C  
ATOM   2203  OG1 THR A 285      58.656  24.966   9.913  1.00 64.37           O  
ATOM   2204  N   ASP A 286      55.319  26.294   8.259  1.00 73.74           N  
ATOM   2205  CA  ASP A 286      54.006  25.658   8.196  1.00 73.74           C  
ATOM   2206  C   ASP A 286      53.566  25.449   6.750  1.00 73.74           C  
ATOM   2207  O   ASP A 286      54.119  26.059   5.833  1.00 73.74           O  
ATOM   2208  CB  ASP A 286      52.968  26.495   8.947  1.00 73.74           C  
ATOM   2209  CG  ASP A 286      53.207  26.531  10.447  1.00 73.74           C  
ATOM   2210  OD1 ASP A 286      53.872  25.618  10.980  1.00 73.74           O  
ATOM   2211  OD2 ASP A 286      52.723  27.480  11.100  1.00 73.74           O1-
ATOM   2212  N   SER A 287      52.764  24.340   6.420  1.00 78.99           N  
ATOM   2213  CA  SER A 287      52.240  23.967   5.111  1.00 78.99           C  
ATOM   2214  C   SER A 287      51.632  25.170   4.396  1.00 78.99           C  
ATOM   2215  O   SER A 287      51.801  25.330   3.186  1.00 78.99           O  
ATOM   2216  CB  SER A 287      51.192  22.862   5.247  1.00 78.99           C  
ATOM   2217  OG  SER A 287      50.069  23.321   5.981  1.00 78.99           O  
ATOM   2218  N   GLU A 288      51.054  26.026   5.121  1.00 83.69           N  
ATOM   2219  CA  GLU A 288      50.452  27.217   4.529  1.00 83.69           C  
ATOM   2220  C   GLU A 288      51.521  28.168   3.998  1.00 83.69           C  
ATOM   2221  O   GLU A 288      51.360  28.754   2.924  1.00 83.69           O  
ATOM   2222  CB  GLU A 288      49.568  27.937   5.550  1.00 83.69           C  
ATOM   2223  CG  GLU A 288      48.222  27.266   5.779  1.00 83.69           C  
ATOM   2224  CD  GLU A 288      47.262  28.111   6.602  1.00 83.69           C  
ATOM   2225  OE1 GLU A 288      46.058  27.774   6.665  1.00 83.69           O  
ATOM   2226  OE2 GLU A 288      47.719  29.117   7.189  1.00 83.69           O1-
ATOM   2227  N   ALA A 289      52.601  28.351   4.710  1.00 84.41           N  
ATOM   2228  CA  ALA A 289      53.730  29.165   4.267  1.00 84.41           C  
ATOM   2229  C   ALA A 289      54.305  28.638   2.956  1.00 84.41           C  
ATOM   2230  O   ALA A 289      54.639  29.417   2.059  1.00 84.41           O  
ATOM   2231  CB  ALA A 289      54.813  29.203   5.342  1.00 84.41           C  
ATOM   2232  N   LEU A 290      54.333  27.305   2.831  1.00 86.35           N  
ATOM   2233  CA  LEU A 290      54.853  26.687   1.617  1.00 86.35           C  
ATOM   2234  C   LEU A 290      53.934  26.959   0.431  1.00 86.35           C  
ATOM   2235  O   LEU A 290      54.405  27.179  -0.687  1.00 86.35           O  
ATOM   2236  CB  LEU A 290      55.019  25.177   1.813  1.00 86.35           C  
ATOM   2237  CG  LEU A 290      56.150  24.734   2.742  1.00 86.35           C  
ATOM   2238  CD1 LEU A 290      56.082  23.229   2.981  1.00 86.35           C  
ATOM   2239  CD2 LEU A 290      57.504  25.127   2.161  1.00 86.35           C  
ATOM   2240  N   LYS A 291      52.630  27.000   0.620  1.00 87.87           N  
ATOM   2241  CA  LYS A 291      51.679  27.317  -0.442  1.00 87.87           C  
ATOM   2242  C   LYS A 291      51.853  28.755  -0.923  1.00 87.87           C  
ATOM   2243  O   LYS A 291      51.736  29.032  -2.119  1.00 87.87           O  
ATOM   2244  CB  LYS A 291      50.245  27.094   0.038  1.00 87.87           C  
ATOM   2245  CG  LYS A 291      49.863  25.629   0.191  1.00 87.87           C  
ATOM   2246  CD  LYS A 291      48.411  25.472   0.622  1.00 87.87           C  
ATOM   2247  CE  LYS A 291      48.040  24.008   0.819  1.00 87.87           C  
ATOM   2248  NZ  LYS A 291      46.638  23.852   1.307  1.00 87.87           N1+
ATOM   2249  N   VAL A 292      52.147  29.613   0.023  1.00 88.58           N  
ATOM   2250  CA  VAL A 292      52.396  31.010  -0.316  1.00 88.58           C  
ATOM   2251  C   VAL A 292      53.661  31.120  -1.164  1.00 88.58           C  
ATOM   2252  O   VAL A 292      53.678  31.823  -2.177  1.00 88.58           O  
ATOM   2253  CB  VAL A 292      52.526  31.887   0.950  1.00 88.58           C  
ATOM   2254  CG1 VAL A 292      53.038  33.281   0.592  1.00 88.58           C  
ATOM   2255  CG2 VAL A 292      51.186  31.976   1.678  1.00 88.58           C  
ATOM   2256  N   VAL A 293      54.713  30.433  -0.785  1.00 89.45           N  
ATOM   2257  CA  VAL A 293      55.971  30.436  -1.525  1.00 89.45           C  
ATOM   2258  C   VAL A 293      55.750  29.865  -2.923  1.00 89.45           C  
ATOM   2259  O   VAL A 293      56.257  30.405  -3.909  1.00 89.45           O  
ATOM   2260  CB  VAL A 293      57.063  29.630  -0.787  1.00 89.45           C  
ATOM   2261  CG1 VAL A 293      58.318  29.505  -1.650  1.00 89.45           C  
ATOM   2262  CG2 VAL A 293      57.396  30.285   0.553  1.00 89.45           C  
ATOM   2263  N   GLU A 294      54.927  28.796  -2.958  1.00 91.43           N  
ATOM   2264  CA  GLU A 294      54.595  28.201  -4.249  1.00 91.43           C  
ATOM   2265  C   GLU A 294      53.938  29.221  -5.174  1.00 91.43           C  
ATOM   2266  O   GLU A 294      54.315  29.341  -6.342  1.00 91.43           O  
ATOM   2267  CB  GLU A 294      53.676  26.991  -4.062  1.00 91.43           C  
ATOM   2268  CG  GLU A 294      53.327  26.279  -5.361  1.00 91.43           C  
ATOM   2269  CD  GLU A 294      52.384  25.102  -5.164  1.00 91.43           C  
ATOM   2270  OE1 GLU A 294      51.829  24.596  -6.166  1.00 91.43           O  
ATOM   2271  OE2 GLU A 294      52.198  24.685  -4.000  1.00 91.43           O1-
ATOM   2272  N   LEU A 295      53.036  29.855  -4.631  1.00 91.12           N  
ATOM   2273  CA  LEU A 295      52.336  30.869  -5.411  1.00 91.12           C  
ATOM   2274  C   LEU A 295      53.294  31.967  -5.860  1.00 91.12           C  
ATOM   2275  O   LEU A 295      53.234  32.420  -7.006  1.00 91.12           O  
ATOM   2276  CB  LEU A 295      51.190  31.475  -4.598  1.00 91.12           C  
ATOM   2277  CG  LEU A 295      50.217  32.374  -5.362  1.00 91.12           C  
ATOM   2278  CD1 LEU A 295      49.561  31.598  -6.499  1.00 91.12           C  
ATOM   2279  CD2 LEU A 295      49.163  32.946  -4.420  1.00 91.12           C  
ATOM   2280  N   ALA A 296      54.157  32.391  -4.968  1.00 90.72           N  
ATOM   2281  CA  ALA A 296      55.160  33.396  -5.310  1.00 90.72           C  
ATOM   2282  C   ALA A 296      56.022  32.935  -6.482  1.00 90.72           C  
ATOM   2283  O   ALA A 296      56.279  33.704  -7.412  1.00 90.72           O  
ATOM   2284  CB  ALA A 296      56.036  33.705  -4.099  1.00 90.72           C  
ATOM   2285  N   LEU A 297      56.444  31.720  -6.435  1.00 92.43           N  
ATOM   2286  CA  LEU A 297      57.272  31.163  -7.499  1.00 92.43           C  
ATOM   2287  C   LEU A 297      56.482  31.048  -8.798  1.00 92.43           C  
ATOM   2288  O   LEU A 297      57.015  31.310  -9.879  1.00 92.43           O  
ATOM   2289  CB  LEU A 297      57.814  29.790  -7.094  1.00 92.43           C  
ATOM   2290  CG  LEU A 297      58.901  29.781  -6.018  1.00 92.43           C  
ATOM   2291  CD1 LEU A 297      59.174  28.354  -5.552  1.00 92.43           C  
ATOM   2292  CD2 LEU A 297      60.178  30.430  -6.542  1.00 92.43           C  
ATOM   2293  N   GLU A 298      55.238  30.682  -8.748  1.00 92.24           N  
ATOM   2294  CA  GLU A 298      54.379  30.610  -9.926  1.00 92.24           C  
ATOM   2295  C   GLU A 298      54.254  31.974 -10.601  1.00 92.24           C  
ATOM   2296  O   GLU A 298      54.229  32.063 -11.829  1.00 92.24           O  
ATOM   2297  CB  GLU A 298      52.994  30.079  -9.552  1.00 92.24           C  
ATOM   2298  CG  GLU A 298      52.971  28.591  -9.235  1.00 92.24           C  
ATOM   2299  CD  GLU A 298      51.606  28.094  -8.781  1.00 92.24           C  
ATOM   2300  OE1 GLU A 298      51.464  26.883  -8.501  1.00 92.24           O  
ATOM   2301  OE2 GLU A 298      50.672  28.925  -8.707  1.00 92.24           O1-
ATOM   2302  N   ILE A 299      54.166  32.943  -9.804  1.00 90.03           N  
ATOM   2303  CA  ILE A 299      54.070  34.303 -10.324  1.00 90.03           C  
ATOM   2304  C   ILE A 299      55.334  34.646 -11.108  1.00 90.03           C  
ATOM   2305  O   ILE A 299      55.261  35.224 -12.195  1.00 90.03           O  
ATOM   2306  CB  ILE A 299      53.846  35.328  -9.189  1.00 90.03           C  
ATOM   2307  CG1 ILE A 299      52.443  35.168  -8.594  1.00 90.03           C  
ATOM   2308  CG2 ILE A 299      54.065  36.754  -9.699  1.00 90.03           C  
ATOM   2309  CD1 ILE A 299      52.215  35.972  -7.322  1.00 90.03           C  
ATOM   2310  N   VAL A 300      56.532  34.321 -10.567  1.00 88.77           N  
ATOM   2311  CA  VAL A 300      57.800  34.577 -11.240  1.00 88.77           C  
ATOM   2312  C   VAL A 300      57.836  33.840 -12.576  1.00 88.77           C  
ATOM   2313  O   VAL A 300      58.327  34.373 -13.573  1.00 88.77           O  
ATOM   2314  CB  VAL A 300      59.002  34.154 -10.366  1.00 88.77           C  
ATOM   2315  CG1 VAL A 300      60.312  34.307 -11.138  1.00 88.77           C  
ATOM   2316  CG2 VAL A 300      59.040  34.974  -9.077  1.00 88.77           C  
ATOM   2317  N   GLN A 301      57.199  32.681 -12.615  1.00 88.49           N  
ATOM   2318  CA  GLN A 301      57.137  31.932 -13.865  1.00 88.49           C  
ATOM   2319  C   GLN A 301      56.299  32.668 -14.906  1.00 88.49           C  
ATOM   2320  O   GLN A 301      56.599  32.618 -16.101  1.00 88.49           O  
ATOM   2321  CB  GLN A 301      56.567  30.533 -13.626  1.00 88.49           C  
ATOM   2322  CG  GLN A 301      57.555  29.567 -12.984  1.00 88.49           C  
ATOM   2323  CD  GLN A 301      56.998  28.163 -12.848  1.00 88.49           C  
ATOM   2324  NE2 GLN A 301      57.860  27.165 -13.006  1.00 88.49           N  
ATOM   2325  OE1 GLN A 301      55.802  27.976 -12.600  1.00 88.49           O  
ATOM   2326  N   GLN A 302      55.336  33.276 -14.465  1.00 87.32           N  
ATOM   2327  CA  GLN A 302      54.451  34.007 -15.366  1.00 87.32           C  
ATOM   2328  C   GLN A 302      55.061  35.346 -15.770  1.00 87.32           C  
ATOM   2329  O   GLN A 302      54.819  35.837 -16.874  1.00 87.32           O  
ATOM   2330  CB  GLN A 302      53.084  34.227 -14.715  1.00 87.32           C  
ATOM   2331  CG  GLN A 302      52.262  32.955 -14.566  1.00 87.32           C  
ATOM   2332  CD  GLN A 302      50.925  33.196 -13.891  1.00 87.32           C  
ATOM   2333  NE2 GLN A 302      50.171  32.124 -13.668  1.00 87.32           N  
ATOM   2334  OE1 GLN A 302      50.572  34.335 -13.571  1.00 87.32           O  
ATOM   2335  N   LEU A 303      55.861  35.897 -14.801  1.00 86.99           N  
ATOM   2336  CA  LEU A 303      56.557  37.157 -15.042  1.00 86.99           C  
ATOM   2337  C   LEU A 303      58.061  36.993 -14.845  1.00 86.99           C  
ATOM   2338  O   LEU A 303      58.601  37.384 -13.808  1.00 86.99           O  
ATOM   2339  CB  LEU A 303      56.025  38.250 -14.112  1.00 86.99           C  
ATOM   2340  CG  LEU A 303      54.578  38.692 -14.344  1.00 86.99           C  
ATOM   2341  CD1 LEU A 303      54.102  39.570 -13.191  1.00 86.99           C  
ATOM   2342  CD2 LEU A 303      54.450  39.430 -15.672  1.00 86.99           C  
ATOM   2343  N   PRO A 304      58.672  36.398 -15.888  1.00 87.45           N  
ATOM   2344  CA  PRO A 304      60.095  36.114 -15.691  1.00 87.45           C  
ATOM   2345  C   PRO A 304      60.932  37.380 -15.522  1.00 87.45           C  
ATOM   2346  O   PRO A 304      60.976  38.220 -16.425  1.00 87.45           O  
ATOM   2347  CB  PRO A 304      60.485  35.367 -16.968  1.00 87.45           C  
ATOM   2348  CG  PRO A 304      59.191  34.892 -17.544  1.00 87.45           C  
ATOM   2349  CD  PRO A 304      58.103  35.835 -17.115  1.00 87.45           C  
ATOM   2350  N   ASP A 305      61.246  37.626 -14.322  1.00 90.94           N  
ATOM   2351  CA  ASP A 305      62.122  38.723 -13.923  1.00 90.94           C  
ATOM   2352  C   ASP A 305      63.173  38.251 -12.922  1.00 90.94           C  
ATOM   2353  O   ASP A 305      62.841  37.619 -11.916  1.00 90.94           O  
ATOM   2354  CB  ASP A 305      61.305  39.871 -13.326  1.00 90.94           C  
ATOM   2355  CG  ASP A 305      62.162  41.054 -12.910  1.00 90.94           C  
ATOM   2356  OD1 ASP A 305      62.477  41.186 -11.708  1.00 90.94           O  
ATOM   2357  OD2 ASP A 305      62.520  41.865 -13.792  1.00 90.94           O1-
ATOM   2358  N   THR A 306      64.504  38.577 -13.253  1.00 87.56           N  
ATOM   2359  CA  THR A 306      65.631  38.088 -12.467  1.00 87.56           C  
ATOM   2360  C   THR A 306      65.534  38.568 -11.023  1.00 87.56           C  
ATOM   2361  O   THR A 306      65.771  37.799 -10.090  1.00 87.56           O  
ATOM   2362  CB  THR A 306      66.973  38.543 -13.073  1.00 87.56           C  
ATOM   2363  CG2 THR A 306      68.151  37.963 -12.298  1.00 87.56           C  
ATOM   2364  OG1 THR A 306      67.049  38.104 -14.435  1.00 87.56           O  
ATOM   2365  N   GLU A 307      65.170  39.824 -10.802  1.00 89.94           N  
ATOM   2366  CA  GLU A 307      65.073  40.372  -9.452  1.00 89.94           C  
ATOM   2367  C   GLU A 307      63.946  39.705  -8.666  1.00 89.94           C  
ATOM   2368  O   GLU A 307      64.113  39.377  -7.490  1.00 89.94           O  
ATOM   2369  CB  GLU A 307      64.855  41.886  -9.500  1.00 89.94           C  
ATOM   2370  CG  GLU A 307      66.076  42.669  -9.962  1.00 89.94           C  
ATOM   2371  CD  GLU A 307      65.889  44.175  -9.883  1.00 89.94           C  
ATOM   2372  OE1 GLU A 307      66.899  44.914  -9.903  1.00 89.94           O  
ATOM   2373  OE2 GLU A 307      64.722  44.620  -9.798  1.00 89.94           O1-
ATOM   2374  N   LEU A 308      62.809  39.515  -9.305  1.00 91.21           N  
ATOM   2375  CA  LEU A 308      61.680  38.831  -8.688  1.00 91.21           C  
ATOM   2376  C   LEU A 308      62.047  37.396  -8.321  1.00 91.21           C  
ATOM   2377  O   LEU A 308      61.702  36.921  -7.237  1.00 91.21           O  
ATOM   2378  CB  LEU A 308      60.471  38.835  -9.628  1.00 91.21           C  
ATOM   2379  CG  LEU A 308      59.823  40.195  -9.893  1.00 91.21           C  
ATOM   2380  CD1 LEU A 308      58.684  40.053 -10.897  1.00 91.21           C  
ATOM   2381  CD2 LEU A 308      59.321  40.810  -8.591  1.00 91.21           C  
ATOM   2382  N   ALA A 309      62.746  36.760  -9.197  1.00 90.55           N  
ATOM   2383  CA  ALA A 309      63.182  35.384  -8.975  1.00 90.55           C  
ATOM   2384  C   ALA A 309      64.086  35.285  -7.750  1.00 90.55           C  
ATOM   2385  O   ALA A 309      63.948  34.363  -6.942  1.00 90.55           O  
ATOM   2386  CB  ALA A 309      63.904  34.850 -10.210  1.00 90.55           C  
ATOM   2387  N   LYS A 310      64.955  36.250  -7.574  1.00 90.12           N  
ATOM   2388  CA  LYS A 310      65.868  36.269  -6.435  1.00 90.12           C  
ATOM   2389  C   LYS A 310      65.104  36.383  -5.119  1.00 90.12           C  
ATOM   2390  O   LYS A 310      65.387  35.654  -4.166  1.00 90.12           O  
ATOM   2391  CB  LYS A 310      66.863  37.425  -6.564  1.00 90.12           C  
ATOM   2392  CG  LYS A 310      67.967  37.180  -7.582  1.00 90.12           C  
ATOM   2393  CD  LYS A 310      68.951  38.341  -7.629  1.00 90.12           C  
ATOM   2394  CE  LYS A 310      70.018  38.129  -8.695  1.00 90.12           C  
ATOM   2395  NZ  LYS A 310      70.958  39.286  -8.777  1.00 90.12           N1+
ATOM   2396  N   GLU A 311      64.173  37.234  -5.202  1.00 90.78           N  
ATOM   2397  CA  GLU A 311      63.374  37.432  -3.997  1.00 90.78           C  
ATOM   2398  C   GLU A 311      62.547  36.190  -3.673  1.00 90.78           C  
ATOM   2399  O   GLU A 311      62.460  35.781  -2.514  1.00 90.78           O  
ATOM   2400  CB  GLU A 311      62.456  38.647  -4.154  1.00 90.78           C  
ATOM   2401  CG  GLU A 311      63.193  39.979  -4.141  1.00 90.78           C  
ATOM   2402  CD  GLU A 311      62.261  41.181  -4.173  1.00 90.78           C  
ATOM   2403  OE1 GLU A 311      62.754  42.331  -4.141  1.00 90.78           O  
ATOM   2404  OE2 GLU A 311      61.029  40.969  -4.231  1.00 90.78           O1-
ATOM   2405  N   ALA A 312      61.920  35.650  -4.671  1.00 90.35           N  
ATOM   2406  CA  ALA A 312      61.096  34.461  -4.475  1.00 90.35           C  
ATOM   2407  C   ALA A 312      61.934  33.289  -3.973  1.00 90.35           C  
ATOM   2408  O   ALA A 312      61.493  32.528  -3.108  1.00 90.35           O  
ATOM   2409  CB  ALA A 312      60.387  34.085  -5.775  1.00 90.35           C  
ATOM   2410  N   LEU A 313      63.132  33.138  -4.477  1.00 89.80           N  
ATOM   2411  CA  LEU A 313      64.022  32.059  -4.063  1.00 89.80           C  
ATOM   2412  C   LEU A 313      64.487  32.258  -2.625  1.00 89.80           C  
ATOM   2413  O   LEU A 313      64.622  31.291  -1.873  1.00 89.80           O  
ATOM   2414  CB  LEU A 313      65.232  31.975  -4.997  1.00 89.80           C  
ATOM   2415  CG  LEU A 313      64.988  31.349  -6.370  1.00 89.80           C  
ATOM   2416  CD1 LEU A 313      66.230  31.488  -7.245  1.00 89.80           C  
ATOM   2417  CD2 LEU A 313      64.590  29.885  -6.227  1.00 89.80           C  
ATOM   2418  N   LYS A 314      64.775  33.466  -2.245  1.00 89.41           N  
ATOM   2419  CA  LYS A 314      65.122  33.758  -0.857  1.00 89.41           C  
ATOM   2420  C   LYS A 314      64.000  33.342   0.089  1.00 89.41           C  
ATOM   2421  O   LYS A 314      64.256  32.758   1.145  1.00 89.41           O  
ATOM   2422  CB  LYS A 314      65.432  35.244  -0.682  1.00 89.41           C  
ATOM   2423  CG  LYS A 314      66.791  35.662  -1.223  1.00 89.41           C  
ATOM   2424  CD  LYS A 314      67.076  37.132  -0.947  1.00 89.41           C  
ATOM   2425  CE  LYS A 314      68.396  37.574  -1.565  1.00 89.41           C  
ATOM   2426  NZ  LYS A 314      68.663  39.024  -1.325  1.00 89.41           N1+
ATOM   2427  N   LEU A 315      62.828  33.705  -0.338  1.00 88.50           N  
ATOM   2428  CA  LEU A 315      61.650  33.319   0.429  1.00 88.50           C  
ATOM   2429  C   LEU A 315      61.548  31.801   0.542  1.00 88.50           C  
ATOM   2430  O   LEU A 315      61.268  31.272   1.620  1.00 88.50           O  
ATOM   2431  CB  LEU A 315      60.381  33.880  -0.219  1.00 88.50           C  
ATOM   2432  CG  LEU A 315      59.072  33.645   0.538  1.00 88.50           C  
ATOM   2433  CD1 LEU A 315      59.113  34.339   1.895  1.00 88.50           C  
ATOM   2434  CD2 LEU A 315      57.884  34.133  -0.284  1.00 88.50           C  
ATOM   2435  N   ALA A 316      61.763  31.103  -0.530  1.00 88.78           N  
ATOM   2436  CA  ALA A 316      61.744  29.643  -0.569  1.00 88.78           C  
ATOM   2437  C   ALA A 316      62.784  29.055   0.380  1.00 88.78           C  
ATOM   2438  O   ALA A 316      62.511  28.080   1.084  1.00 88.78           O  
ATOM   2439  CB  ALA A 316      61.985  29.145  -1.992  1.00 88.78           C  
ATOM   2440  N   LYS A 317      63.901  29.649   0.394  1.00 86.19           N  
ATOM   2441  CA  LYS A 317      64.981  29.178   1.256  1.00 86.19           C  
ATOM   2442  C   LYS A 317      64.587  29.263   2.728  1.00 86.19           C  
ATOM   2443  O   LYS A 317      64.911  28.371   3.515  1.00 86.19           O  
ATOM   2444  CB  LYS A 317      66.257  29.984   1.008  1.00 86.19           C  
ATOM   2445  CG  LYS A 317      67.501  29.389   1.651  1.00 86.19           C  
ATOM   2446  CD  LYS A 317      68.750  30.187   1.296  1.00 86.19           C  
ATOM   2447  CE  LYS A 317      69.986  29.626   1.985  1.00 86.19           C  
ATOM   2448  NZ  LYS A 317      71.212  30.407   1.643  1.00 86.19           N1+
ATOM   2449  N   GLU A 318      63.888  30.275   3.006  1.00 85.12           N  
ATOM   2450  CA  GLU A 318      63.451  30.468   4.385  1.00 85.12           C  
ATOM   2451  C   GLU A 318      62.339  29.489   4.753  1.00 85.12           C  
ATOM   2452  O   GLU A 318      62.280  29.006   5.886  1.00 85.12           O  
ATOM   2453  CB  GLU A 318      62.977  31.907   4.603  1.00 85.12           C  
ATOM   2454  CG  GLU A 318      64.101  32.933   4.581  1.00 85.12           C  
ATOM   2455  CD  GLU A 318      63.616  34.358   4.799  1.00 85.12           C  
ATOM   2456  OE1 GLU A 318      64.441  35.297   4.729  1.00 85.12           O  
ATOM   2457  OE2 GLU A 318      62.402  34.536   5.043  1.00 85.12           O1-
ATOM   2458  N   ALA A 319      61.616  29.125   3.799  1.00 82.73           N  
ATOM   2459  CA  ALA A 319      60.412  28.347   4.075  1.00 82.73           C  
ATOM   2460  C   ALA A 319      60.698  26.849   4.006  1.00 82.73           C  
ATOM   2461  O   ALA A 319      60.094  26.062   4.738  1.00 82.73           O  
ATOM   2462  CB  ALA A 319      59.301  28.718   3.094  1.00 82.73           C  
ATOM   2463  N   VAL A 320      61.657  26.452   3.141  1.00 82.76           N  
ATOM   2464  CA  VAL A 320      61.935  25.039   2.898  1.00 82.76           C  
ATOM   2465  C   VAL A 320      62.953  24.531   3.917  1.00 82.76           C  
ATOM   2466  O   VAL A 320      64.128  24.902   3.868  1.00 82.76           O  
ATOM   2467  CB  VAL A 320      62.454  24.801   1.463  1.00 82.76           C  
ATOM   2468  CG1 VAL A 320      62.849  23.340   1.267  1.00 82.76           C  
ATOM   2469  CG2 VAL A 320      61.397  25.215   0.439  1.00 82.76           C  
ATOM   2470  N   LYS A 321      62.511  24.064   5.105  1.00 76.11           N  
ATOM   2471  CA  LYS A 321      63.400  23.439   6.082  1.00 76.11           C  
ATOM   2472  C   LYS A 321      63.036  21.973   6.294  1.00 76.11           C  
ATOM   2473  O   LYS A 321      63.638  21.293   7.129  1.00 76.11           O  
ATOM   2474  CB  LYS A 321      63.347  24.190   7.412  1.00 76.11           C  
ATOM   2475  CG  LYS A 321      63.912  25.602   7.348  1.00 76.11           C  
ATOM   2476  CD  LYS A 321      63.933  26.259   8.724  1.00 76.11           C  
ATOM   2477  CE  LYS A 321      64.502  27.669   8.662  1.00 76.11           C  
ATOM   2478  NZ  LYS A 321      64.526  28.317  10.008  1.00 76.11           N1+
ATOM   2479  N   SER A 322      62.060  21.489   5.610  1.00 68.75           N  
ATOM   2480  CA  SER A 322      61.568  20.127   5.784  1.00 68.75           C  
ATOM   2481  C   SER A 322      61.587  19.359   4.467  1.00 68.75           C  
ATOM   2482  O   SER A 322      61.863  19.932   3.411  1.00 68.75           O  
ATOM   2483  CB  SER A 322      60.149  20.138   6.356  1.00 68.75           C  
ATOM   2484  OG  SER A 322      59.212  20.533   5.368  1.00 68.75           O  
ATOM   2485  N   THR A 323      61.570  18.000   4.454  1.00 66.81           N  
ATOM   2486  CA  THR A 323      61.572  17.097   3.309  1.00 66.81           C  
ATOM   2487  C   THR A 323      60.147  16.703   2.928  1.00 66.81           C  
ATOM   2488  O   THR A 323      59.942  15.762   2.159  1.00 66.81           O  
ATOM   2489  CB  THR A 323      62.397  15.830   3.597  1.00 66.81           C  
ATOM   2490  CG2 THR A 323      63.866  16.171   3.825  1.00 66.81           C  
ATOM   2491  OG1 THR A 323      61.881  15.186   4.768  1.00 66.81           O  
ATOM   2492  N   ASP A 324      59.101  17.482   3.343  1.00 74.37           N  
ATOM   2493  CA  ASP A 324      57.710  17.162   3.039  1.00 74.37           C  
ATOM   2494  C   ASP A 324      57.401  17.400   1.563  1.00 74.37           C  
ATOM   2495  O   ASP A 324      58.163  18.074   0.865  1.00 74.37           O  
ATOM   2496  CB  ASP A 324      56.765  17.991   3.914  1.00 74.37           C  
ATOM   2497  CG  ASP A 324      56.943  19.487   3.726  1.00 74.37           C  
ATOM   2498  OD1 ASP A 324      57.776  19.903   2.892  1.00 74.37           O  
ATOM   2499  OD2 ASP A 324      56.245  20.257   4.420  1.00 74.37           O1-
ATOM   2500  N   SER A 325      56.396  16.640   0.957  1.00 78.68           N  
ATOM   2501  CA  SER A 325      55.978  16.693  -0.440  1.00 78.68           C  
ATOM   2502  C   SER A 325      55.736  18.130  -0.892  1.00 78.68           C  
ATOM   2503  O   SER A 325      56.075  18.497  -2.018  1.00 78.68           O  
ATOM   2504  CB  SER A 325      54.711  15.864  -0.652  1.00 78.68           C  
ATOM   2505  OG  SER A 325      53.636  16.383   0.112  1.00 78.68           O  
ATOM   2506  N   GLU A 326      55.247  18.944  -0.014  1.00 83.24           N  
ATOM   2507  CA  GLU A 326      54.993  20.343  -0.346  1.00 83.24           C  
ATOM   2508  C   GLU A 326      56.298  21.104  -0.562  1.00 83.24           C  
ATOM   2509  O   GLU A 326      56.402  21.921  -1.480  1.00 83.24           O  
ATOM   2510  CB  GLU A 326      54.166  21.016   0.752  1.00 83.24           C  
ATOM   2511  CG  GLU A 326      52.704  20.596   0.765  1.00 83.24           C  
ATOM   2512  CD  GLU A 326      51.944  21.107   1.979  1.00 83.24           C  
ATOM   2513  OE1 GLU A 326      50.717  20.878   2.068  1.00 83.24           O  
ATOM   2514  OE2 GLU A 326      52.581  21.741   2.848  1.00 83.24           O1-
ATOM   2515  N   ALA A 327      57.276  20.855   0.266  1.00 82.87           N  
ATOM   2516  CA  ALA A 327      58.600  21.452   0.115  1.00 82.87           C  
ATOM   2517  C   ALA A 327      59.230  21.060  -1.218  1.00 82.87           C  
ATOM   2518  O   ALA A 327      59.852  21.890  -1.887  1.00 82.87           O  
ATOM   2519  CB  ALA A 327      59.507  21.037   1.271  1.00 82.87           C  
ATOM   2520  N   LEU A 328      58.992  19.838  -1.596  1.00 84.14           N  
ATOM   2521  CA  LEU A 328      59.543  19.347  -2.853  1.00 84.14           C  
ATOM   2522  C   LEU A 328      58.904  20.057  -4.042  1.00 84.14           C  
ATOM   2523  O   LEU A 328      59.582  20.367  -5.024  1.00 84.14           O  
ATOM   2524  CB  LEU A 328      59.337  17.836  -2.976  1.00 84.14           C  
ATOM   2525  CG  LEU A 328      60.214  16.957  -2.081  1.00 84.14           C  
ATOM   2526  CD1 LEU A 328      59.786  15.497  -2.191  1.00 84.14           C  
ATOM   2527  CD2 LEU A 328      61.684  17.118  -2.448  1.00 84.14           C  
ATOM   2528  N   LYS A 329      57.583  20.326  -3.968  1.00 85.93           N  
ATOM   2529  CA  LYS A 329      56.886  21.075  -5.010  1.00 85.93           C  
ATOM   2530  C   LYS A 329      57.487  22.468  -5.180  1.00 85.93           C  
ATOM   2531  O   LYS A 329      57.670  22.937  -6.306  1.00 85.93           O  
ATOM   2532  CB  LYS A 329      55.395  21.184  -4.688  1.00 85.93           C  
ATOM   2533  CG  LYS A 329      54.620  19.892  -4.903  1.00 85.93           C  
ATOM   2534  CD  LYS A 329      53.136  20.076  -4.613  1.00 85.93           C  
ATOM   2535  CE  LYS A 329      52.377  18.760  -4.720  1.00 85.93           C  
ATOM   2536  NZ  LYS A 329      50.933  18.924  -4.381  1.00 85.93           N1+
ATOM   2537  N   VAL A 330      57.834  23.095  -4.061  1.00 87.48           N  
ATOM   2538  CA  VAL A 330      58.452  24.417  -4.074  1.00 87.48           C  
ATOM   2539  C   VAL A 330      59.820  24.341  -4.748  1.00 87.48           C  
ATOM   2540  O   VAL A 330      60.151  25.178  -5.592  1.00 87.48           O  
ATOM   2541  CB  VAL A 330      58.591  24.993  -2.647  1.00 87.48           C  
ATOM   2542  CG1 VAL A 330      59.441  26.262  -2.657  1.00 87.48           C  
ATOM   2543  CG2 VAL A 330      57.214  25.272  -2.048  1.00 87.48           C  
ATOM   2544  N   VAL A 331      60.596  23.328  -4.404  1.00 86.54           N  
ATOM   2545  CA  VAL A 331      61.919  23.131  -4.985  1.00 86.54           C  
ATOM   2546  C   VAL A 331      61.795  22.906  -6.490  1.00 86.54           C  
ATOM   2547  O   VAL A 331      62.551  23.481  -7.275  1.00 86.54           O  
ATOM   2548  CB  VAL A 331      62.657  21.943  -4.327  1.00 86.54           C  
ATOM   2549  CG1 VAL A 331      63.964  21.647  -5.061  1.00 86.54           C  
ATOM   2550  CG2 VAL A 331      62.922  22.232  -2.851  1.00 86.54           C  
ATOM   2551  N   TYR A 332      60.851  22.101  -6.796  1.00 89.29           N  
ATOM   2552  CA  TYR A 332      60.603  21.832  -8.207  1.00 89.29           C  
ATOM   2553  C   TYR A 332      60.323  23.123  -8.967  1.00 89.29           C  
ATOM   2554  O   TYR A 332      60.934  23.384 -10.007  1.00 89.29           O  
ATOM   2555  CB  TYR A 332      59.427  20.865  -8.373  1.00 89.29           C  
ATOM   2556  CG  TYR A 332      59.110  20.534  -9.811  1.00 89.29           C  
ATOM   2557  CD1 TYR A 332      58.156  21.262 -10.519  1.00 89.29           C  
ATOM   2558  CD2 TYR A 332      59.763  19.495 -10.465  1.00 89.29           C  
ATOM   2559  CE1 TYR A 332      57.859  20.960 -11.844  1.00 89.29           C  
ATOM   2560  CE2 TYR A 332      59.474  19.184 -11.789  1.00 89.29           C  
ATOM   2561  CZ  TYR A 332      58.523  19.921 -12.470  1.00 89.29           C  
ATOM   2562  OH  TYR A 332      58.233  19.618 -13.781  1.00 89.29           O  
ATOM   2563  N   LEU A 333      59.475  23.950  -8.473  1.00 89.71           N  
ATOM   2564  CA  LEU A 333      59.117  25.213  -9.109  1.00 89.71           C  
ATOM   2565  C   LEU A 333      60.317  26.153  -9.164  1.00 89.71           C  
ATOM   2566  O   LEU A 333      60.539  26.824 -10.174  1.00 89.71           O  
ATOM   2567  CB  LEU A 333      57.963  25.884  -8.358  1.00 89.71           C  
ATOM   2568  CG  LEU A 333      56.571  25.292  -8.586  1.00 89.71           C  
ATOM   2569  CD1 LEU A 333      55.582  25.862  -7.575  1.00 89.71           C  
ATOM   2570  CD2 LEU A 333      56.103  25.563 -10.012  1.00 89.71           C  
ATOM   2571  N   ALA A 334      61.120  26.117  -8.139  1.00 89.51           N  
ATOM   2572  CA  ALA A 334      62.324  26.943  -8.099  1.00 89.51           C  
ATOM   2573  C   ALA A 334      63.291  26.554  -9.214  1.00 89.51           C  
ATOM   2574  O   ALA A 334      63.846  27.421  -9.893  1.00 89.51           O  
ATOM   2575  CB  ALA A 334      63.008  26.822  -6.740  1.00 89.51           C  
ATOM   2576  N   LEU A 335      63.445  25.283  -9.382  1.00 88.93           N  
ATOM   2577  CA  LEU A 335      64.347  24.794 -10.420  1.00 88.93           C  
ATOM   2578  C   LEU A 335      63.811  25.129 -11.808  1.00 88.93           C  
ATOM   2579  O   LEU A 335      64.577  25.503 -12.700  1.00 88.93           O  
ATOM   2580  CB  LEU A 335      64.546  23.282 -10.289  1.00 88.93           C  
ATOM   2581  CG  LEU A 335      65.390  22.809  -9.103  1.00 88.93           C  
ATOM   2582  CD1 LEU A 335      65.298  21.294  -8.959  1.00 88.93           C  
ATOM   2583  CD2 LEU A 335      66.840  23.248  -9.271  1.00 88.93           C  
ATOM   2584  N   ARG A 336      62.578  25.110 -11.990  1.00 89.40           N  
ATOM   2585  CA  ARG A 336      61.956  25.452 -13.265  1.00 89.40           C  
ATOM   2586  C   ARG A 336      62.155  26.928 -13.592  1.00 89.40           C  
ATOM   2587  O   ARG A 336      62.346  27.291 -14.755  1.00 89.40           O  
ATOM   2588  CB  ARG A 336      60.465  25.115 -13.242  1.00 89.40           C  
ATOM   2589  CG  ARG A 336      60.154  23.666 -13.581  1.00 89.40           C  
ATOM   2590  CD  ARG A 336      58.727  23.497 -14.082  1.00 89.40           C  
ATOM   2591  NE  ARG A 336      58.479  22.138 -14.555  1.00 89.40           N  
ATOM   2592  CZ  ARG A 336      57.384  21.750 -15.204  1.00 89.40           C  
ATOM   2593  NH1 ARG A 336      56.411  22.613 -15.471  1.00 89.40           N1+
ATOM   2594  NH2 ARG A 336      57.262  20.488 -15.589  1.00 89.40           N  
ATOM   2595  N   ILE A 337      62.071  27.729 -12.626  1.00 87.49           N  
ATOM   2596  CA  ILE A 337      62.308  29.156 -12.811  1.00 87.49           C  
ATOM   2597  C   ILE A 337      63.726  29.381 -13.331  1.00 87.49           C  
ATOM   2598  O   ILE A 337      63.939  30.178 -14.248  1.00 87.49           O  
ATOM   2599  CB  ILE A 337      62.089  29.940 -11.497  1.00 87.49           C  
ATOM   2600  CG1 ILE A 337      60.600  29.970 -11.135  1.00 87.49           C  
ATOM   2601  CG2 ILE A 337      62.653  31.359 -11.615  1.00 87.49           C  
ATOM   2602  CD1 ILE A 337      60.309  30.548  -9.758  1.00 87.49           C  
ATOM   2603  N   VAL A 338      64.721  28.688 -12.792  1.00 84.80           N  
ATOM   2604  CA  VAL A 338      66.110  28.804 -13.220  1.00 84.80           C  
ATOM   2605  C   VAL A 338      66.245  28.343 -14.670  1.00 84.80           C  
ATOM   2606  O   VAL A 338      67.004  28.929 -15.446  1.00 84.80           O  
ATOM   2607  CB  VAL A 338      67.054  27.985 -12.311  1.00 84.80           C  
ATOM   2608  CG1 VAL A 338      68.483  28.012 -12.854  1.00 84.80           C  
ATOM   2609  CG2 VAL A 338      67.012  28.519 -10.881  1.00 84.80           C  
ATOM   2610  N   GLN A 339      65.421  27.349 -15.018  1.00 83.24           N  
ATOM   2611  CA  GLN A 339      65.441  26.890 -16.403  1.00 83.24           C  
ATOM   2612  C   GLN A 339      64.953  27.982 -17.351  1.00 83.24           C  
ATOM   2613  O   GLN A 339      65.447  28.102 -18.475  1.00 83.24           O  
ATOM   2614  CB  GLN A 339      64.583  25.633 -16.564  1.00 83.24           C  
ATOM   2615  CG  GLN A 339      65.220  24.376 -15.987  1.00 83.24           C  
ATOM   2616  CD  GLN A 339      64.360  23.141 -16.179  1.00 83.24           C  
ATOM   2617  NE2 GLN A 339      65.001  21.984 -16.295  1.00 83.24           N  
ATOM   2618  OE1 GLN A 339      63.128  23.227 -16.221  1.00 83.24           O  
ATOM   2619  N   GLN A 340      64.059  28.772 -16.911  1.00 83.70           N  
ATOM   2620  CA  GLN A 340      63.480  29.830 -17.733  1.00 83.70           C  
ATOM   2621  C   GLN A 340      64.357  31.077 -17.723  1.00 83.70           C  
ATOM   2622  O   GLN A 340      64.427  31.802 -18.717  1.00 83.70           O  
ATOM   2623  CB  GLN A 340      62.070  30.174 -17.249  1.00 83.70           C  
ATOM   2624  CG  GLN A 340      61.035  29.101 -17.553  1.00 83.70           C  
ATOM   2625  CD  GLN A 340      59.651  29.457 -17.044  1.00 83.70           C  
ATOM   2626  NE2 GLN A 340      58.678  28.596 -17.320  1.00 83.70           N  
ATOM   2627  OE1 GLN A 340      59.459  30.499 -16.408  1.00 83.70           O  
ATOM   2628  N   LEU A 341      65.062  31.262 -16.543  1.00 83.27           N  
ATOM   2629  CA  LEU A 341      65.978  32.386 -16.385  1.00 83.27           C  
ATOM   2630  C   LEU A 341      67.373  31.901 -16.005  1.00 83.27           C  
ATOM   2631  O   LEU A 341      67.737  31.907 -14.826  1.00 83.27           O  
ATOM   2632  CB  LEU A 341      65.456  33.358 -15.323  1.00 83.27           C  
ATOM   2633  CG  LEU A 341      64.132  34.056 -15.636  1.00 83.27           C  
ATOM   2634  CD1 LEU A 341      63.606  34.774 -14.397  1.00 83.27           C  
ATOM   2635  CD2 LEU A 341      64.302  35.032 -16.795  1.00 83.27           C  
ATOM   2636  N   PRO A 342      68.108  31.496 -17.067  1.00 78.87           N  
ATOM   2637  CA  PRO A 342      69.413  30.919 -16.735  1.00 78.87           C  
ATOM   2638  C   PRO A 342      70.386  31.949 -16.164  1.00 78.87           C  
ATOM   2639  O   PRO A 342      70.729  32.920 -16.841  1.00 78.87           O  
ATOM   2640  CB  PRO A 342      69.913  30.383 -18.079  1.00 78.87           C  
ATOM   2641  CG  PRO A 342      68.721  30.435 -18.979  1.00 78.87           C  
ATOM   2642  CD  PRO A 342      67.713  31.374 -18.381  1.00 78.87           C  
ATOM   2643  N   ASP A 343      70.296  32.097 -14.893  1.00 84.38           N  
ATOM   2644  CA  ASP A 343      71.215  32.934 -14.127  1.00 84.38           C  
ATOM   2645  C   ASP A 343      72.010  32.100 -13.125  1.00 84.38           C  
ATOM   2646  O   ASP A 343      71.442  31.274 -12.407  1.00 84.38           O  
ATOM   2647  CB  ASP A 343      70.453  34.043 -13.400  1.00 84.38           C  
ATOM   2648  CG  ASP A 343      71.358  34.951 -12.587  1.00 84.38           C  
ATOM   2649  OD1 ASP A 343      71.457  34.768 -11.354  1.00 84.38           O  
ATOM   2650  OD2 ASP A 343      71.977  35.859 -13.183  1.00 84.38           O1-
ATOM   2651  N   THR A 344      73.444  32.317 -13.162  1.00 79.65           N  
ATOM   2652  CA  THR A 344      74.352  31.518 -12.347  1.00 79.65           C  
ATOM   2653  C   THR A 344      74.003  31.644 -10.867  1.00 79.65           C  
ATOM   2654  O   THR A 344      73.982  30.647 -10.143  1.00 79.65           O  
ATOM   2655  CB  THR A 344      75.818  31.937 -12.570  1.00 79.65           C  
ATOM   2656  CG2 THR A 344      76.770  31.047 -11.778  1.00 79.65           C  
ATOM   2657  OG1 THR A 344      76.132  31.834 -13.964  1.00 79.65           O  
ATOM   2658  N   GLU A 345      73.724  32.838 -10.393  1.00 85.69           N  
ATOM   2659  CA  GLU A 345      73.402  33.066  -8.987  1.00 85.69           C  
ATOM   2660  C   GLU A 345      72.087  32.393  -8.606  1.00 85.69           C  
ATOM   2661  O   GLU A 345      71.980  31.786  -7.538  1.00 85.69           O  
ATOM   2662  CB  GLU A 345      73.332  34.565  -8.687  1.00 85.69           C  
ATOM   2663  CG  GLU A 345      74.687  35.257  -8.691  1.00 85.69           C  
ATOM   2664  CD  GLU A 345      74.607  36.735  -8.343  1.00 85.69           C  
ATOM   2665  OE1 GLU A 345      75.657  37.417  -8.340  1.00 85.69           O  
ATOM   2666  OE2 GLU A 345      73.484  37.217  -8.072  1.00 85.69           O1-
ATOM   2667  N   LEU A 346      71.074  32.453  -9.459  1.00 86.73           N  
ATOM   2668  CA  LEU A 346      69.787  31.801  -9.240  1.00 86.73           C  
ATOM   2669  C   LEU A 346      69.950  30.287  -9.165  1.00 86.73           C  
ATOM   2670  O   LEU A 346      69.354  29.636  -8.304  1.00 86.73           O  
ATOM   2671  CB  LEU A 346      68.805  32.166 -10.357  1.00 86.73           C  
ATOM   2672  CG  LEU A 346      68.380  33.633 -10.435  1.00 86.73           C  
ATOM   2673  CD1 LEU A 346      67.446  33.852 -11.621  1.00 86.73           C  
ATOM   2674  CD2 LEU A 346      67.712  34.066  -9.134  1.00 86.73           C  
ATOM   2675  N   ALA A 347      70.743  29.775 -10.054  1.00 84.27           N  
ATOM   2676  CA  ALA A 347      71.006  28.339 -10.095  1.00 84.27           C  
ATOM   2677  C   ALA A 347      71.632  27.858  -8.790  1.00 84.27           C  
ATOM   2678  O   ALA A 347      71.250  26.813  -8.258  1.00 84.27           O  
ATOM   2679  CB  ALA A 347      71.915  27.997 -11.274  1.00 84.27           C  
ATOM   2680  N   ARG A 348      72.493  28.673  -8.294  1.00 86.65           N  
ATOM   2681  CA  ARG A 348      73.154  28.323  -7.041  1.00 86.65           C  
ATOM   2682  C   ARG A 348      72.149  28.238  -5.897  1.00 86.65           C  
ATOM   2683  O   ARG A 348      72.157  27.277  -5.126  1.00 86.65           O  
ATOM   2684  CB  ARG A 348      74.245  29.342  -6.705  1.00 86.65           C  
ATOM   2685  CG  ARG A 348      75.086  28.967  -5.495  1.00 86.65           C  
ATOM   2686  CD  ARG A 348      76.169  30.001  -5.220  1.00 86.65           C  
ATOM   2687  NE  ARG A 348      76.926  29.680  -4.012  1.00 86.65           N  
ATOM   2688  CZ  ARG A 348      78.036  30.304  -3.625  1.00 86.65           C  
ATOM   2689  NH1 ARG A 348      78.541  31.299  -4.345  1.00 86.65           N1+
ATOM   2690  NH2 ARG A 348      78.643  29.931  -2.508  1.00 86.65           N  
ATOM   2691  N   GLU A 349      71.353  29.247  -5.852  1.00 87.91           N  
ATOM   2692  CA  GLU A 349      70.352  29.292  -4.791  1.00 87.91           C  
ATOM   2693  C   GLU A 349      69.363  28.136  -4.916  1.00 87.91           C  
ATOM   2694  O   GLU A 349      69.018  27.496  -3.920  1.00 87.91           O  
ATOM   2695  CB  GLU A 349      69.605  30.627  -4.813  1.00 87.91           C  
ATOM   2696  CG  GLU A 349      70.458  31.816  -4.392  1.00 87.91           C  
ATOM   2697  CD  GLU A 349      69.656  33.096  -4.212  1.00 87.91           C  
ATOM   2698  OE1 GLU A 349      70.264  34.188  -4.139  1.00 87.91           O  
ATOM   2699  OE2 GLU A 349      68.410  33.006  -4.143  1.00 87.91           O1-
ATOM   2700  N   ALA A 350      68.926  27.852  -6.074  1.00 87.04           N  
ATOM   2701  CA  ALA A 350      67.969  26.776  -6.312  1.00 87.04           C  
ATOM   2702  C   ALA A 350      68.571  25.418  -5.962  1.00 87.04           C  
ATOM   2703  O   ALA A 350      67.896  24.561  -5.387  1.00 87.04           O  
ATOM   2704  CB  ALA A 350      67.502  26.788  -7.766  1.00 87.04           C  
ATOM   2705  N   LEU A 351      69.820  25.227  -6.308  1.00 86.02           N  
ATOM   2706  CA  LEU A 351      70.501  23.971  -6.011  1.00 86.02           C  
ATOM   2707  C   LEU A 351      70.694  23.801  -4.507  1.00 86.02           C  
ATOM   2708  O   LEU A 351      70.586  22.689  -3.986  1.00 86.02           O  
ATOM   2709  CB  LEU A 351      71.856  23.915  -6.721  1.00 86.02           C  
ATOM   2710  CG  LEU A 351      71.821  23.644  -8.226  1.00 86.02           C  
ATOM   2711  CD1 LEU A 351      73.220  23.772  -8.820  1.00 86.02           C  
ATOM   2712  CD2 LEU A 351      71.240  22.262  -8.507  1.00 86.02           C  
ATOM   2713  N   GLU A 352      70.988  24.906  -3.845  1.00 86.34           N  
ATOM   2714  CA  GLU A 352      71.090  24.851  -2.391  1.00 86.34           C  
ATOM   2715  C   GLU A 352      69.766  24.431  -1.759  1.00 86.34           C  
ATOM   2716  O   GLU A 352      69.746  23.642  -0.812  1.00 86.34           O  
ATOM   2717  CB  GLU A 352      71.534  26.206  -1.831  1.00 86.34           C  
ATOM   2718  CG  GLU A 352      71.910  26.169  -0.357  1.00 86.34           C  
ATOM   2719  CD  GLU A 352      72.481  27.485   0.149  1.00 86.34           C  
ATOM   2720  OE1 GLU A 352      72.829  27.574   1.348  1.00 86.34           O  
ATOM   2721  OE2 GLU A 352      72.582  28.433  -0.661  1.00 86.34           O1-
ATOM   2722  N   LEU A 353      68.702  24.983  -2.263  1.00 86.41           N  
ATOM   2723  CA  LEU A 353      67.365  24.614  -1.810  1.00 86.41           C  
ATOM   2724  C   LEU A 353      67.107  23.128  -2.027  1.00 86.41           C  
ATOM   2725  O   LEU A 353      66.573  22.450  -1.146  1.00 86.41           O  
ATOM   2726  CB  LEU A 353      66.305  25.441  -2.543  1.00 86.41           C  
ATOM   2727  CG  LEU A 353      64.864  25.281  -2.055  1.00 86.41           C  
ATOM   2728  CD1 LEU A 353      64.723  25.813  -0.632  1.00 86.41           C  
ATOM   2729  CD2 LEU A 353      63.897  25.995  -2.995  1.00 86.41           C  
ATOM   2730  N   ALA A 354      67.465  22.649  -3.168  1.00 85.63           N  
ATOM   2731  CA  ALA A 354      67.312  21.239  -3.519  1.00 85.63           C  
ATOM   2732  C   ALA A 354      68.092  20.348  -2.558  1.00 85.63           C  
ATOM   2733  O   ALA A 354      67.613  19.282  -2.162  1.00 85.63           O  
ATOM   2734  CB  ALA A 354      67.770  20.997  -4.956  1.00 85.63           C  
ATOM   2735  N   LYS A 355      69.207  20.830  -2.219  1.00 83.00           N  
ATOM   2736  CA  LYS A 355      70.044  20.076  -1.291  1.00 83.00           C  
ATOM   2737  C   LYS A 355      69.346  19.894   0.054  1.00 83.00           C  
ATOM   2738  O   LYS A 355      69.418  18.821   0.657  1.00 83.00           O  
ATOM   2739  CB  LYS A 355      71.390  20.774  -1.092  1.00 83.00           C  
ATOM   2740  CG  LYS A 355      72.377  19.987  -0.242  1.00 83.00           C  
ATOM   2741  CD  LYS A 355      73.689  20.740  -0.067  1.00 83.00           C  
ATOM   2742  CE  LYS A 355      74.639  20.001   0.867  1.00 83.00           C  
ATOM   2743  NZ  LYS A 355      75.904  20.763   1.086  1.00 83.00           N1+
ATOM   2744  N   GLU A 356      68.673  20.882   0.458  1.00 81.88           N  
ATOM   2745  CA  GLU A 356      67.979  20.845   1.741  1.00 81.88           C  
ATOM   2746  C   GLU A 356      66.742  19.953   1.674  1.00 81.88           C  
ATOM   2747  O   GLU A 356      66.402  19.279   2.647  1.00 81.88           O  
ATOM   2748  CB  GLU A 356      67.585  22.258   2.181  1.00 81.88           C  
ATOM   2749  CG  GLU A 356      68.766  23.120   2.604  1.00 81.88           C  
ATOM   2750  CD  GLU A 356      68.350  24.472   3.163  1.00 81.88           C  
ATOM   2751  OE1 GLU A 356      69.237  25.270   3.543  1.00 81.88           O  
ATOM   2752  OE2 GLU A 356      67.129  24.734   3.224  1.00 81.88           O1-
ATOM   2753  N   ALA A 357      66.181  19.803   0.557  1.00 77.87           N  
ATOM   2754  CA  ALA A 357      64.881  19.150   0.430  1.00 77.87           C  
ATOM   2755  C   ALA A 357      65.039  17.681   0.046  1.00 77.87           C  
ATOM   2756  O   ALA A 357      64.173  16.858   0.350  1.00 77.87           O  
ATOM   2757  CB  ALA A 357      64.020  19.875  -0.602  1.00 77.87           C  
ATOM   2758  N   VAL A 358      66.152  17.339  -0.568  1.00 77.49           N  
ATOM   2759  CA  VAL A 358      66.373  15.989  -1.076  1.00 77.49           C  
ATOM   2760  C   VAL A 358      67.219  15.195  -0.084  1.00 77.49           C  
ATOM   2761  O   VAL A 358      68.393  15.508   0.129  1.00 77.49           O  
ATOM   2762  CB  VAL A 358      67.054  16.009  -2.463  1.00 77.49           C  
ATOM   2763  CG1 VAL A 358      67.317  14.587  -2.955  1.00 77.49           C  
ATOM   2764  CG2 VAL A 358      66.197  16.775  -3.468  1.00 77.49           C  
ATOM   2765  N   LYS A 359      66.572  14.347   0.784  1.00 71.72           N  
ATOM   2766  CA  LYS A 359      67.302  13.501   1.724  1.00 71.72           C  
ATOM   2767  C   LYS A 359      67.069  12.022   1.427  1.00 71.72           C  
ATOM   2768  O   LYS A 359      67.737  11.158   1.997  1.00 71.72           O  
ATOM   2769  CB  LYS A 359      66.892  13.818   3.162  1.00 71.72           C  
ATOM   2770  CG  LYS A 359      67.311  15.202   3.634  1.00 71.72           C  
ATOM   2771  CD  LYS A 359      67.024  15.399   5.117  1.00 71.72           C  
ATOM   2772  CE  LYS A 359      67.472  16.772   5.598  1.00 71.72           C  
ATOM   2773  NZ  LYS A 359      67.190  16.969   7.052  1.00 71.72           N1+
ATOM   2774  N   SER A 360      66.086  11.684   0.595  1.00 60.65           N  
ATOM   2775  CA  SER A 360      65.719  10.303   0.298  1.00 60.65           C  
ATOM   2776  C   SER A 360      65.499  10.099  -1.197  1.00 60.65           C  
ATOM   2777  O   SER A 360      65.685  11.026  -1.989  1.00 60.65           O  
ATOM   2778  CB  SER A 360      64.458   9.905   1.066  1.00 60.65           C  
ATOM   2779  OG  SER A 360      63.312  10.523   0.506  1.00 60.65           O  
ATOM   2780  N   THR A 361      65.206   8.753  -1.701  1.00 64.08           N  
ATOM   2781  CA  THR A 361      65.056   8.365  -3.098  1.00 64.08           C  
ATOM   2782  C   THR A 361      63.582   8.219  -3.463  1.00 64.08           C  
ATOM   2783  O   THR A 361      63.238   7.501  -4.405  1.00 64.08           O  
ATOM   2784  CB  THR A 361      65.793   7.045  -3.394  1.00 64.08           C  
ATOM   2785  CG2 THR A 361      67.304   7.224  -3.288  1.00 64.08           C  
ATOM   2786  OG1 THR A 361      65.375   6.049  -2.454  1.00 64.08           O  
ATOM   2787  N   ASP A 362      62.646   9.020  -3.019  1.00 69.37           N  
ATOM   2788  CA  ASP A 362      61.283   8.925  -3.531  1.00 69.37           C  
ATOM   2789  C   ASP A 362      61.173   9.553  -4.919  1.00 69.37           C  
ATOM   2790  O   ASP A 362      62.057  10.301  -5.340  1.00 69.37           O  
ATOM   2791  CB  ASP A 362      60.300   9.597  -2.570  1.00 69.37           C  
ATOM   2792  CG  ASP A 362      60.568  11.081  -2.390  1.00 69.37           C  
ATOM   2793  OD1 ASP A 362      61.473  11.624  -3.060  1.00 69.37           O  
ATOM   2794  OD2 ASP A 362      59.869  11.714  -1.569  1.00 69.37           O1-
ATOM   2795  N   SER A 363      60.348   8.958  -5.815  1.00 69.42           N  
ATOM   2796  CA  SER A 363      60.156   9.334  -7.211  1.00 69.42           C  
ATOM   2797  C   SER A 363      60.121  10.849  -7.377  1.00 69.42           C  
ATOM   2798  O   SER A 363      60.709  11.391  -8.315  1.00 69.42           O  
ATOM   2799  CB  SER A 363      58.865   8.724  -7.757  1.00 69.42           C  
ATOM   2800  OG  SER A 363      57.738   9.221  -7.057  1.00 69.42           O  
ATOM   2801  N   GLU A 364      59.532  11.575  -6.439  1.00 73.53           N  
ATOM   2802  CA  GLU A 364      59.434  13.030  -6.507  1.00 73.53           C  
ATOM   2803  C   GLU A 364      60.796  13.684  -6.301  1.00 73.53           C  
ATOM   2804  O   GLU A 364      61.144  14.639  -6.999  1.00 73.53           O  
ATOM   2805  CB  GLU A 364      58.438  13.550  -5.467  1.00 73.53           C  
ATOM   2806  CG  GLU A 364      56.993  13.168  -5.756  1.00 73.53           C  
ATOM   2807  CD  GLU A 364      56.018  13.674  -4.704  1.00 73.53           C  
ATOM   2808  OE1 GLU A 364      54.813  13.344  -4.785  1.00 73.53           O  
ATOM   2809  OE2 GLU A 364      56.462  14.407  -3.793  1.00 73.53           O1-
ATOM   2810  N   GLN A 365      61.646  13.204  -5.454  1.00 74.60           N  
ATOM   2811  CA  GLN A 365      62.990  13.698  -5.171  1.00 74.60           C  
ATOM   2812  C   GLN A 365      63.935  13.420  -6.336  1.00 74.60           C  
ATOM   2813  O   GLN A 365      64.814  14.232  -6.636  1.00 74.60           O  
ATOM   2814  CB  GLN A 365      63.535  13.066  -3.890  1.00 74.60           C  
ATOM   2815  CG  GLN A 365      62.839  13.545  -2.623  1.00 74.60           C  
ATOM   2816  CD  GLN A 365      63.515  13.047  -1.358  1.00 74.60           C  
ATOM   2817  NE2 GLN A 365      62.750  12.948  -0.278  1.00 74.60           N  
ATOM   2818  OE1 GLN A 365      64.715  12.754  -1.354  1.00 74.60           O  
ATOM   2819  N   LEU A 366      63.681  12.258  -6.979  1.00 74.40           N  
ATOM   2820  CA  LEU A 366      64.487  11.921  -8.147  1.00 74.40           C  
ATOM   2821  C   LEU A 366      64.234  12.906  -9.284  1.00 74.40           C  
ATOM   2822  O   LEU A 366      65.157  13.258 -10.023  1.00 74.40           O  
ATOM   2823  CB  LEU A 366      64.185  10.495  -8.614  1.00 74.40           C  
ATOM   2824  CG  LEU A 366      64.748   9.366  -7.751  1.00 74.40           C  
ATOM   2825  CD1 LEU A 366      64.255   8.014  -8.258  1.00 74.40           C  
ATOM   2826  CD2 LEU A 366      66.272   9.413  -7.736  1.00 74.40           C  
ATOM   2827  N   GLU A 367      62.965  13.306  -9.416  1.00 79.25           N  
ATOM   2828  CA  GLU A 367      62.644  14.311 -10.425  1.00 79.25           C  
ATOM   2829  C   GLU A 367      63.373  15.623 -10.147  1.00 79.25           C  
ATOM   2830  O   GLU A 367      63.858  16.277 -11.072  1.00 79.25           O  
ATOM   2831  CB  GLU A 367      61.133  14.551 -10.483  1.00 79.25           C  
ATOM   2832  CG  GLU A 367      60.695  15.431 -11.646  1.00 79.25           C  
ATOM   2833  CD  GLU A 367      59.194  15.407 -11.883  1.00 79.25           C  
ATOM   2834  OE1 GLU A 367      58.718  16.074 -12.829  1.00 79.25           O  
ATOM   2835  OE2 GLU A 367      58.487  14.716 -11.115  1.00 79.25           O1-
ATOM   2836  N   VAL A 368      63.531  16.003  -8.899  1.00 78.83           N  
ATOM   2837  CA  VAL A 368      64.248  17.206  -8.487  1.00 78.83           C  
ATOM   2838  C   VAL A 368      65.727  17.071  -8.842  1.00 78.83           C  
ATOM   2839  O   VAL A 368      66.335  18.012  -9.359  1.00 78.83           O  
ATOM   2840  CB  VAL A 368      64.085  17.473  -6.974  1.00 78.83           C  
ATOM   2841  CG1 VAL A 368      65.010  18.603  -6.523  1.00 78.83           C  
ATOM   2842  CG2 VAL A 368      62.631  17.806  -6.646  1.00 78.83           C  
ATOM   2843  N   VAL A 369      66.276  15.930  -8.552  1.00 77.84           N  
ATOM   2844  CA  VAL A 369      67.672  15.657  -8.876  1.00 77.84           C  
ATOM   2845  C   VAL A 369      67.883  15.763 -10.385  1.00 77.84           C  
ATOM   2846  O   VAL A 369      68.854  16.371 -10.841  1.00 77.84           O  
ATOM   2847  CB  VAL A 369      68.109  14.263  -8.375  1.00 77.84           C  
ATOM   2848  CG1 VAL A 369      69.522  13.935  -8.854  1.00 77.84           C  
ATOM   2849  CG2 VAL A 369      68.031  14.197  -6.850  1.00 77.84           C  
ATOM   2850  N   ARG A 370      66.957  15.207 -11.096  1.00 80.56           N  
ATOM   2851  CA  ARG A 370      67.034  15.278 -12.552  1.00 80.56           C  
ATOM   2852  C   ARG A 370      67.041  16.726 -13.030  1.00 80.56           C  
ATOM   2853  O   ARG A 370      67.872  17.108 -13.856  1.00 80.56           O  
ATOM   2854  CB  ARG A 370      65.867  14.521 -13.189  1.00 80.56           C  
ATOM   2855  CG  ARG A 370      65.908  14.492 -14.709  1.00 80.56           C  
ATOM   2856  CD  ARG A 370      64.661  13.844 -15.294  1.00 80.56           C  
ATOM   2857  NE  ARG A 370      64.423  14.279 -16.668  1.00 80.56           N  
ATOM   2858  CZ  ARG A 370      63.580  13.692 -17.514  1.00 80.56           C  
ATOM   2859  NH1 ARG A 370      62.877  12.629 -17.141  1.00 80.56           N1+
ATOM   2860  NH2 ARG A 370      63.440  14.170 -18.741  1.00 80.56           N  
ATOM   2861  N   LEU A 371      66.108  17.496 -12.534  1.00 82.09           N  
ATOM   2862  CA  LEU A 371      66.009  18.898 -12.923  1.00 82.09           C  
ATOM   2863  C   LEU A 371      67.270  19.661 -12.531  1.00 82.09           C  
ATOM   2864  O   LEU A 371      67.757  20.498 -13.294  1.00 82.09           O  
ATOM   2865  CB  LEU A 371      64.783  19.549 -12.277  1.00 82.09           C  
ATOM   2866  CG  LEU A 371      63.489  19.515 -13.093  1.00 82.09           C  
ATOM   2867  CD1 LEU A 371      62.729  18.220 -12.827  1.00 82.09           C  
ATOM   2868  CD2 LEU A 371      62.622  20.727 -12.770  1.00 82.09           C  
ATOM   2869  N   ALA A 372      67.834  19.350 -11.392  1.00 80.38           N  
ATOM   2870  CA  ALA A 372      69.072  19.975 -10.935  1.00 80.38           C  
ATOM   2871  C   ALA A 372      70.217  19.702 -11.907  1.00 80.38           C  
ATOM   2872  O   ALA A 372      71.007  20.598 -12.213  1.00 80.38           O  
ATOM   2873  CB  ALA A 372      69.436  19.476  -9.537  1.00 80.38           C  
ATOM   2874  N   LEU A 373      70.250  18.513 -12.384  1.00 77.72           N  
ATOM   2875  CA  LEU A 373      71.295  18.133 -13.328  1.00 77.72           C  
ATOM   2876  C   LEU A 373      71.093  18.827 -14.671  1.00 77.72           C  
ATOM   2877  O   LEU A 373      72.064  19.217 -15.325  1.00 77.72           O  
ATOM   2878  CB  LEU A 373      71.317  16.615 -13.523  1.00 77.72           C  
ATOM   2879  CG  LEU A 373      71.907  15.793 -12.377  1.00 77.72           C  
ATOM   2880  CD1 LEU A 373      71.653  14.306 -12.605  1.00 77.72           C  
ATOM   2881  CD2 LEU A 373      73.400  16.068 -12.234  1.00 77.72           C  
ATOM   2882  N   GLU A 374      69.855  19.021 -15.046  1.00 77.33           N  
ATOM   2883  CA  GLU A 374      69.533  19.719 -16.288  1.00 77.33           C  
ATOM   2884  C   GLU A 374      69.947  21.186 -16.220  1.00 77.33           C  
ATOM   2885  O   GLU A 374      70.336  21.774 -17.232  1.00 77.33           O  
ATOM   2886  CB  GLU A 374      68.038  19.608 -16.595  1.00 77.33           C  
ATOM   2887  CG  GLU A 374      67.606  18.223 -17.055  1.00 77.33           C  
ATOM   2888  CD  GLU A 374      66.113  18.118 -17.324  1.00 77.33           C  
ATOM   2889  OE1 GLU A 374      65.607  16.988 -17.508  1.00 77.33           O  
ATOM   2890  OE2 GLU A 374      65.444  19.175 -17.350  1.00 77.33           O1-
ATOM   2891  N   ILE A 375      69.908  21.806 -15.065  1.00 75.69           N  
ATOM   2892  CA  ILE A 375      70.256  23.207 -14.860  1.00 75.69           C  
ATOM   2893  C   ILE A 375      71.745  23.413 -15.127  1.00 75.69           C  
ATOM   2894  O   ILE A 375      72.151  24.454 -15.649  1.00 75.69           O  
ATOM   2895  CB  ILE A 375      69.897  23.676 -13.432  1.00 75.69           C  
ATOM   2896  CG1 ILE A 375      68.377  23.781 -13.270  1.00 75.69           C  
ATOM   2897  CG2 ILE A 375      70.577  25.012 -13.115  1.00 75.69           C  
ATOM   2898  CD1 ILE A 375      67.924  24.059 -11.844  1.00 75.69           C  
ATOM   2899  N   VAL A 376      72.640  22.465 -14.830  1.00 69.88           N  
ATOM   2900  CA  VAL A 376      74.082  22.525 -15.045  1.00 69.88           C  
ATOM   2901  C   VAL A 376      74.376  22.707 -16.533  1.00 69.88           C  
ATOM   2902  O   VAL A 376      75.304  23.430 -16.904  1.00 69.88           O  
ATOM   2903  CB  VAL A 376      74.789  21.257 -14.515  1.00 69.88           C  
ATOM   2904  CG1 VAL A 376      76.276  21.281 -14.863  1.00 69.88           C  
ATOM   2905  CG2 VAL A 376      74.592  21.130 -13.005  1.00 69.88           C  
ATOM   2906  N   GLN A 377      73.371  22.265 -17.444  1.00 65.49           N  
ATOM   2907  CA  GLN A 377      73.527  22.447 -18.883  1.00 65.49           C  
ATOM   2908  C   GLN A 377      73.262  23.895 -19.286  1.00 65.49           C  
ATOM   2909  O   GLN A 377      73.871  24.404 -20.228  1.00 65.49           O  
ATOM   2910  CB  GLN A 377      72.592  21.509 -19.648  1.00 65.49           C  
ATOM   2911  CG  GLN A 377      72.980  20.041 -19.550  1.00 65.49           C  
ATOM   2912  CD  GLN A 377      72.030  19.131 -20.306  1.00 65.49           C  
ATOM   2913  NE2 GLN A 377      72.424  17.873 -20.479  1.00 65.49           N  
ATOM   2914  OE1 GLN A 377      70.950  19.554 -20.731  1.00 65.49           O  
ATOM   2915  N   LEU A 378      72.402  24.456 -18.582  1.00 68.19           N  
ATOM   2916  CA  LEU A 378      71.938  25.783 -18.975  1.00 68.19           C  
ATOM   2917  C   LEU A 378      72.870  26.865 -18.440  1.00 68.19           C  
ATOM   2918  O   LEU A 378      73.036  27.913 -19.070  1.00 68.19           O  
ATOM   2919  CB  LEU A 378      70.514  26.025 -18.468  1.00 68.19           C  
ATOM   2920  CG  LEU A 378      69.408  25.208 -19.139  1.00 68.19           C  
ATOM   2921  CD1 LEU A 378      68.110  25.322 -18.346  1.00 68.19           C  
ATOM   2922  CD2 LEU A 378      69.203  25.667 -20.579  1.00 68.19           C  
ATOM   2923  N   ALA A 379      73.612  26.566 -17.282  1.00 64.69           N  
ATOM   2924  CA  ALA A 379      74.603  27.474 -16.712  1.00 64.69           C  
ATOM   2925  C   ALA A 379      75.933  26.761 -16.484  1.00 64.69           C  
ATOM   2926  O   ALA A 379      76.199  26.265 -15.385  1.00 64.69           O  
ATOM   2927  CB  ALA A 379      74.091  28.069 -15.403  1.00 64.69           C  
ATOM   2928  N   PRO A 380      76.710  26.613 -17.561  1.00 63.02           N  
ATOM   2929  CA  PRO A 380      77.932  25.819 -17.405  1.00 63.02           C  
ATOM   2930  C   PRO A 380      78.899  26.418 -16.387  1.00 63.02           C  
ATOM   2931  O   PRO A 380      79.420  27.516 -16.598  1.00 63.02           O  
ATOM   2932  CB  PRO A 380      78.540  25.830 -18.810  1.00 63.02           C  
ATOM   2933  CG  PRO A 380      77.728  26.826 -19.571  1.00 63.02           C  
ATOM   2934  CD  PRO A 380      76.544  27.217 -18.732  1.00 63.02           C  
ATOM   2935  N   ASP A 381      78.650  26.211 -15.133  1.00 68.71           N  
ATOM   2936  CA  ASP A 381      79.536  26.539 -14.022  1.00 68.71           C  
ATOM   2937  C   ASP A 381      79.969  25.280 -13.274  1.00 68.71           C  
ATOM   2938  O   ASP A 381      79.130  24.477 -12.861  1.00 68.71           O  
ATOM   2939  CB  ASP A 381      78.852  27.513 -13.060  1.00 68.71           C  
ATOM   2940  CG  ASP A 381      79.776  28.006 -11.958  1.00 68.71           C  
ATOM   2941  OD1 ASP A 381      79.952  27.294 -10.946  1.00 68.71           O  
ATOM   2942  OD2 ASP A 381      80.329  29.118 -12.104  1.00 68.71           O1-
ATOM   2943  N   THR A 382      81.389  25.108 -13.281  1.00 70.04           N  
ATOM   2944  CA  THR A 382      81.992  23.928 -12.672  1.00 70.04           C  
ATOM   2945  C   THR A 382      81.491  23.741 -11.242  1.00 70.04           C  
ATOM   2946  O   THR A 382      81.200  22.619 -10.822  1.00 70.04           O  
ATOM   2947  CB  THR A 382      83.529  24.022 -12.672  1.00 70.04           C  
ATOM   2948  CG2 THR A 382      84.161  22.716 -12.200  1.00 70.04           C  
ATOM   2949  OG1 THR A 382      83.984  24.308 -14.001  1.00 70.04           O  
ATOM   2950  N   ARG A 383      81.384  24.845 -10.531  1.00 77.17           N  
ATOM   2951  CA  ARG A 383      80.933  24.764  -9.145  1.00 77.17           C  
ATOM   2952  C   ARG A 383      79.493  24.271  -9.065  1.00 77.17           C  
ATOM   2953  O   ARG A 383      79.158  23.455  -8.204  1.00 77.17           O  
ATOM   2954  CB  ARG A 383      81.060  26.126  -8.459  1.00 77.17           C  
ATOM   2955  CG  ARG A 383      82.494  26.538  -8.166  1.00 77.17           C  
ATOM   2956  CD  ARG A 383      82.559  27.860  -7.415  1.00 77.17           C  
ATOM   2957  NE  ARG A 383      83.930  28.348  -7.298  1.00 77.17           N  
ATOM   2958  CZ  ARG A 383      84.281  29.495  -6.724  1.00 77.17           C  
ATOM   2959  NH1 ARG A 383      83.364  30.298  -6.197  1.00 77.17           N1+
ATOM   2960  NH2 ARG A 383      85.559  29.841  -6.673  1.00 77.17           N  
ATOM   2961  N   LEU A 384      78.638  24.650  -9.947  1.00 74.88           N  
ATOM   2962  CA  LEU A 384      77.242  24.231 -10.011  1.00 74.88           C  
ATOM   2963  C   LEU A 384      77.134  22.753 -10.371  1.00 74.88           C  
ATOM   2964  O   LEU A 384      76.323  22.026  -9.792  1.00 74.88           O  
ATOM   2965  CB  LEU A 384      76.475  25.074 -11.034  1.00 74.88           C  
ATOM   2966  CG  LEU A 384      76.250  26.543 -10.668  1.00 74.88           C  
ATOM   2967  CD1 LEU A 384      75.596  27.283 -11.830  1.00 74.88           C  
ATOM   2968  CD2 LEU A 384      75.400  26.656  -9.408  1.00 74.88           C  
ATOM   2969  N   ALA A 385      77.974  22.354 -11.306  1.00 69.43           N  
ATOM   2970  CA  ALA A 385      78.000  20.957 -11.734  1.00 69.43           C  
ATOM   2971  C   ALA A 385      78.354  20.033 -10.572  1.00 69.43           C  
ATOM   2972  O   ALA A 385      77.730  18.985 -10.392  1.00 69.43           O  
ATOM   2973  CB  ALA A 385      78.994  20.772 -12.878  1.00 69.43           C  
ATOM   2974  N   ARG A 386      79.245  20.491  -9.796  1.00 75.04           N  
ATOM   2975  CA  ARG A 386      79.663  19.691  -8.651  1.00 75.04           C  
ATOM   2976  C   ARG A 386      78.548  19.589  -7.615  1.00 75.04           C  
ATOM   2977  O   ARG A 386      78.309  18.518  -7.055  1.00 75.04           O  
ATOM   2978  CB  ARG A 386      80.921  20.284  -8.010  1.00 75.04           C  
ATOM   2979  CG  ARG A 386      82.190  20.046  -8.812  1.00 75.04           C  
ATOM   2980  CD  ARG A 386      83.415  20.613  -8.108  1.00 75.04           C  
ATOM   2981  NE  ARG A 386      84.616  20.487  -8.930  1.00 75.04           N  
ATOM   2982  CZ  ARG A 386      85.816  20.949  -8.593  1.00 75.04           C  
ATOM   2983  NH1 ARG A 386      86.001  21.580  -7.439  1.00 75.04           N1+
ATOM   2984  NH2 ARG A 386      86.841  20.779  -9.416  1.00 75.04           N  
ATOM   2985  N   ALA A 387      78.007  20.726  -7.390  1.00 75.80           N  
ATOM   2986  CA  ALA A 387      76.905  20.751  -6.432  1.00 75.80           C  
ATOM   2987  C   ALA A 387      75.774  19.825  -6.874  1.00 75.80           C  
ATOM   2988  O   ALA A 387      75.213  19.088  -6.059  1.00 75.80           O  
ATOM   2989  CB  ALA A 387      76.383  22.175  -6.258  1.00 75.80           C  
ATOM   2990  N   ALA A 388      75.413  19.882  -8.132  1.00 74.29           N  
ATOM   2991  CA  ALA A 388      74.352  19.037  -8.671  1.00 74.29           C  
ATOM   2992  C   ALA A 388      74.724  17.560  -8.574  1.00 74.29           C  
ATOM   2993  O   ALA A 388      73.879  16.721  -8.250  1.00 74.29           O  
ATOM   2994  CB  ALA A 388      74.056  19.413 -10.121  1.00 74.29           C  
ATOM   2995  N   LEU A 389      75.942  17.302  -8.832  1.00 72.50           N  
ATOM   2996  CA  LEU A 389      76.436  15.931  -8.757  1.00 72.50           C  
ATOM   2997  C   LEU A 389      76.411  15.422  -7.320  1.00 72.50           C  
ATOM   2998  O   LEU A 389      76.028  14.275  -7.072  1.00 72.50           O  
ATOM   2999  CB  LEU A 389      77.860  15.844  -9.317  1.00 72.50           C  
ATOM   3000  CG  LEU A 389      78.426  14.437  -9.511  1.00 72.50           C  
ATOM   3001  CD1 LEU A 389      77.675  13.711 -10.622  1.00 72.50           C  
ATOM   3002  CD2 LEU A 389      79.919  14.500  -9.820  1.00 72.50           C  
ATOM   3003  N   LYS A 390      76.896  16.249  -6.422  1.00 77.06           N  
ATOM   3004  CA  LYS A 390      76.854  15.882  -5.010  1.00 77.06           C  
ATOM   3005  C   LYS A 390      75.427  15.568  -4.566  1.00 77.06           C  
ATOM   3006  O   LYS A 390      75.196  14.596  -3.846  1.00 77.06           O  
ATOM   3007  CB  LYS A 390      77.436  17.002  -4.147  1.00 77.06           C  
ATOM   3008  CG  LYS A 390      77.655  16.613  -2.692  1.00 77.06           C  
ATOM   3009  CD  LYS A 390      78.329  17.732  -1.908  1.00 77.06           C  
ATOM   3010  CE  LYS A 390      78.516  17.356  -0.445  1.00 77.06           C  
ATOM   3011  NZ  LYS A 390      79.181  18.449   0.327  1.00 77.06           N1+
ATOM   3012  N   LEU A 391      74.455  16.384  -4.959  1.00 77.01           N  
ATOM   3013  CA  LEU A 391      73.044  16.152  -4.672  1.00 77.01           C  
ATOM   3014  C   LEU A 391      72.589  14.808  -5.235  1.00 77.01           C  
ATOM   3015  O   LEU A 391      71.922  14.036  -4.545  1.00 77.01           O  
ATOM   3016  CB  LEU A 391      72.186  17.278  -5.253  1.00 77.01           C  
ATOM   3017  CG  LEU A 391      70.678  17.171  -5.020  1.00 77.01           C  
ATOM   3018  CD1 LEU A 391      70.360  17.310  -3.535  1.00 77.01           C  
ATOM   3019  CD2 LEU A 391      69.935  18.225  -5.832  1.00 77.01           C  
ATOM   3020  N   ALA A 392      72.928  14.525  -6.435  1.00 72.55           N  
ATOM   3021  CA  ALA A 392      72.571  13.289  -7.126  1.00 72.55           C  
ATOM   3022  C   ALA A 392      73.157  12.074  -6.412  1.00 72.55           C  
ATOM   3023  O   ALA A 392      72.480  11.056  -6.247  1.00 72.55           O  
ATOM   3024  CB  ALA A 392      73.047  13.332  -8.575  1.00 72.55           C  
ATOM   3025  N   LYS A 393      74.410  12.205  -5.988  1.00 72.65           N  
ATOM   3026  CA  LYS A 393      75.076  11.101  -5.303  1.00 72.65           C  
ATOM   3027  C   LYS A 393      74.416  10.811  -3.958  1.00 72.65           C  
ATOM   3028  O   LYS A 393      74.255   9.649  -3.578  1.00 72.65           O  
ATOM   3029  CB  LYS A 393      76.560  11.409  -5.104  1.00 72.65           C  
ATOM   3030  CG  LYS A 393      77.396  11.274  -6.368  1.00 72.65           C  
ATOM   3031  CD  LYS A 393      78.869  11.553  -6.098  1.00 72.65           C  
ATOM   3032  CE  LYS A 393      79.699  11.464  -7.371  1.00 72.65           C  
ATOM   3033  NZ  LYS A 393      81.141  11.761  -7.114  1.00 72.65           N1+
ATOM   3034  N   GLU A 394      73.993  11.851  -3.278  1.00 73.07           N  
ATOM   3035  CA  GLU A 394      73.334  11.705  -1.984  1.00 73.07           C  
ATOM   3036  C   GLU A 394      71.951  11.078  -2.137  1.00 73.07           C  
ATOM   3037  O   GLU A 394      71.530  10.278  -1.298  1.00 73.07           O  
ATOM   3038  CB  GLU A 394      73.222  13.060  -1.282  1.00 73.07           C  
ATOM   3039  CG  GLU A 394      74.541  13.574  -0.723  1.00 73.07           C  
ATOM   3040  CD  GLU A 394      74.413  14.916  -0.020  1.00 73.07           C  
ATOM   3041  OE1 GLU A 394      75.432  15.432   0.494  1.00 73.07           O  
ATOM   3042  OE2 GLU A 394      73.285  15.456   0.017  1.00 73.07           O1-
ATOM   3043  N   ALA A 395      71.319  11.343  -3.185  1.00 68.83           N  
ATOM   3044  CA  ALA A 395      69.955  10.871  -3.411  1.00 68.83           C  
ATOM   3045  C   ALA A 395      69.944   9.404  -3.829  1.00 68.83           C  
ATOM   3046  O   ALA A 395      69.012   8.666  -3.503  1.00 68.83           O  
ATOM   3047  CB  ALA A 395      69.265  11.728  -4.470  1.00 68.83           C  
ATOM   3048  N   VAL A 396      70.984   8.873  -4.474  1.00 66.56           N  
ATOM   3049  CA  VAL A 396      71.099   7.551  -5.081  1.00 66.56           C  
ATOM   3050  C   VAL A 396      71.590   6.546  -4.041  1.00 66.56           C  
ATOM   3051  O   VAL A 396      71.393   5.339  -4.195  1.00 66.56           O  
ATOM   3052  CB  VAL A 396      72.050   7.566  -6.299  1.00 66.56           C  
ATOM   3053  CG1 VAL A 396      72.158   6.173  -6.916  1.00 66.56           C  
ATOM   3054  CG2 VAL A 396      71.570   8.579  -7.337  1.00 66.56           C  
ATOM   3055  N   LYS A 397      71.975   6.857  -2.858  1.00 64.36           N  
ATOM   3056  CA  LYS A 397      72.376   5.890  -1.840  1.00 64.36           C  
ATOM   3057  C   LYS A 397      71.163   5.185  -1.241  1.00 64.36           C  
ATOM   3058  O   LYS A 397      71.261   4.043  -0.791  1.00 64.36           O  
ATOM   3059  CB  LYS A 397      73.182   6.577  -0.735  1.00 64.36           C  
ATOM   3060  CG  LYS A 397      74.613   6.911  -1.128  1.00 64.36           C  
ATOM   3061  CD  LYS A 397      75.399   7.473   0.049  1.00 64.36           C  
ATOM   3062  CE  LYS A 397      76.819   7.850  -0.355  1.00 64.36           C  
ATOM   3063  NZ  LYS A 397      77.591   8.410   0.795  1.00 64.36           N1+
ATOM   3064  N   SER A 398      69.935   5.313  -1.759  1.00 52.10           N  
ATOM   3065  CA  SER A 398      68.822   4.678  -1.061  1.00 52.10           C  
ATOM   3066  C   SER A 398      67.744   4.222  -2.039  1.00 52.10           C  
ATOM   3067  O   SER A 398      67.473   4.900  -3.032  1.00 52.10           O  
ATOM   3068  CB  SER A 398      68.217   5.635  -0.033  1.00 52.10           C  
ATOM   3069  OG  SER A 398      67.530   6.696  -0.677  1.00 52.10           O  
ATOM   3070  N   THR A 399      67.832   3.000  -2.660  1.00 43.67           N  
ATOM   3071  CA  THR A 399      67.262   2.024  -3.583  1.00 43.67           C  
ATOM   3072  C   THR A 399      65.944   2.532  -4.161  1.00 43.67           C  
ATOM   3073  O   THR A 399      65.151   3.158  -3.455  1.00 43.67           O  
ATOM   3074  CB  THR A 399      67.034   0.668  -2.892  1.00 43.67           C  
ATOM   3075  CG2 THR A 399      67.935  -0.411  -3.485  1.00 43.67           C  
ATOM   3076  OG1 THR A 399      67.319   0.797  -1.494  1.00 43.67           O  
ATOM   3077  N   ASP A 400      65.623   2.219  -5.587  1.00 52.47           N  
ATOM   3078  CA  ASP A 400      64.681   1.839  -6.635  1.00 52.47           C  
ATOM   3079  C   ASP A 400      65.267   2.099  -8.021  1.00 52.47           C  
ATOM   3080  O   ASP A 400      65.835   3.164  -8.271  1.00 52.47           O  
ATOM   3081  CB  ASP A 400      63.362   2.598  -6.473  1.00 52.47           C  
ATOM   3082  CG  ASP A 400      62.143   1.719  -6.690  1.00 52.47           C  
ATOM   3083  OD1 ASP A 400      62.248   0.693  -7.395  1.00 52.47           O  
ATOM   3084  OD2 ASP A 400      61.066   2.057  -6.153  1.00 52.47           O1-
ATOM   3085  N   GLN A 401      65.366   1.077  -9.074  1.00 57.74           N  
ATOM   3086  CA  GLN A 401      66.217   0.503 -10.110  1.00 57.74           C  
ATOM   3087  C   GLN A 401      65.875   1.074 -11.483  1.00 57.74           C  
ATOM   3088  O   GLN A 401      66.769   1.352 -12.285  1.00 57.74           O  
ATOM   3089  CB  GLN A 401      66.086  -1.021 -10.128  1.00 57.74           C  
ATOM   3090  CG  GLN A 401      67.063  -1.733  -9.202  1.00 57.74           C  
ATOM   3091  CD  GLN A 401      67.010  -3.243  -9.343  1.00 57.74           C  
ATOM   3092  NE2 GLN A 401      67.866  -3.937  -8.599  1.00 57.74           N  
ATOM   3093  OE1 GLN A 401      66.208  -3.781 -10.111  1.00 57.74           O  
ATOM   3094  N   GLU A 402      64.784   1.840 -11.815  1.00 59.64           N  
ATOM   3095  CA  GLU A 402      64.658   2.209 -13.222  1.00 59.64           C  
ATOM   3096  C   GLU A 402      64.854   3.708 -13.420  1.00 59.64           C  
ATOM   3097  O   GLU A 402      65.553   4.132 -14.344  1.00 59.64           O  
ATOM   3098  CB  GLU A 402      63.296   1.778 -13.771  1.00 59.64           C  
ATOM   3099  CG  GLU A 402      63.263   1.623 -15.284  1.00 59.64           C  
ATOM   3100  CD  GLU A 402      61.963   1.026 -15.799  1.00 59.64           C  
ATOM   3101  OE1 GLU A 402      61.779   0.945 -17.034  1.00 59.64           O  
ATOM   3102  OE2 GLU A 402      61.121   0.636 -14.958  1.00 59.64           O1-
ATOM   3103  N   GLU A 403      64.368   4.581 -12.556  1.00 58.67           N  
ATOM   3104  CA  GLU A 403      64.595   6.023 -12.541  1.00 58.67           C  
ATOM   3105  C   GLU A 403      65.996   6.356 -12.036  1.00 58.67           C  
ATOM   3106  O   GLU A 403      66.633   7.290 -12.527  1.00 58.67           O  
ATOM   3107  CB  GLU A 403      63.543   6.723 -11.676  1.00 58.67           C  
ATOM   3108  CG  GLU A 403      62.204   6.915 -12.372  1.00 58.67           C  
ATOM   3109  CD  GLU A 403      61.216   7.735 -11.557  1.00 58.67           C  
ATOM   3110  OE1 GLU A 403      60.064   7.922 -12.009  1.00 58.67           O  
ATOM   3111  OE2 GLU A 403      61.599   8.196 -10.458  1.00 58.67           O1-
ATOM   3112  N   LEU A 404      66.562   5.461 -11.296  1.00 58.48           N  
ATOM   3113  CA  LEU A 404      67.928   5.519 -10.790  1.00 58.48           C  
ATOM   3114  C   LEU A 404      68.934   5.301 -11.915  1.00 58.48           C  
ATOM   3115  O   LEU A 404      69.992   5.934 -11.940  1.00 58.48           O  
ATOM   3116  CB  LEU A 404      68.139   4.473  -9.691  1.00 58.48           C  
ATOM   3117  CG  LEU A 404      69.212   4.791  -8.650  1.00 58.48           C  
ATOM   3118  CD1 LEU A 404      68.586   4.905  -7.263  1.00 58.48           C  
ATOM   3119  CD2 LEU A 404      70.303   3.726  -8.662  1.00 58.48           C  
ATOM   3120  N   LYS A 405      68.521   4.424 -12.887  1.00 65.69           N  
ATOM   3121  CA  LYS A 405      69.422   4.140 -14.000  1.00 65.69           C  
ATOM   3122  C   LYS A 405      69.646   5.383 -14.857  1.00 65.69           C  
ATOM   3123  O   LYS A 405      70.768   5.652 -15.289  1.00 65.69           O  
ATOM   3124  CB  LYS A 405      68.869   3.002 -14.861  1.00 65.69           C  
ATOM   3125  CG  LYS A 405      69.001   1.626 -14.226  1.00 65.69           C  
ATOM   3126  CD  LYS A 405      68.508   0.530 -15.162  1.00 65.69           C  
ATOM   3127  CE  LYS A 405      68.550  -0.838 -14.493  1.00 65.69           C  
ATOM   3128  NZ  LYS A 405      68.033  -1.911 -15.394  1.00 65.69           N1+
ATOM   3129  N   LYS A 406      68.533   6.109 -14.993  1.00 64.47           N  
ATOM   3130  CA  LYS A 406      68.624   7.313 -15.816  1.00 64.47           C  
ATOM   3131  C   LYS A 406      69.452   8.391 -15.123  1.00 64.47           C  
ATOM   3132  O   LYS A 406      70.283   9.045 -15.756  1.00 64.47           O  
ATOM   3133  CB  LYS A 406      67.229   7.850 -16.137  1.00 64.47           C  
ATOM   3134  CG  LYS A 406      66.457   7.006 -17.142  1.00 64.47           C  
ATOM   3135  CD  LYS A 406      65.091   7.610 -17.447  1.00 64.47           C  
ATOM   3136  CE  LYS A 406      64.269   6.704 -18.353  1.00 64.47           C  
ATOM   3137  NZ  LYS A 406      62.919   7.280 -18.634  1.00 64.47           N1+
ATOM   3138  N   VAL A 407      69.187   8.566 -13.805  1.00 63.09           N  
ATOM   3139  CA  VAL A 407      69.933   9.528 -13.000  1.00 63.09           C  
ATOM   3140  C   VAL A 407      71.404   9.122 -12.942  1.00 63.09           C  
ATOM   3141  O   VAL A 407      72.293   9.969 -13.064  1.00 63.09           O  
ATOM   3142  CB  VAL A 407      69.354   9.642 -11.572  1.00 63.09           C  
ATOM   3143  CG1 VAL A 407      70.244  10.524 -10.698  1.00 63.09           C  
ATOM   3144  CG2 VAL A 407      67.930  10.193 -11.616  1.00 63.09           C  
ATOM   3145  N   LYS A 408      71.676   7.823 -12.837  1.00 64.83           N  
ATOM   3146  CA  LYS A 408      73.042   7.308 -12.805  1.00 64.83           C  
ATOM   3147  C   LYS A 408      73.766   7.589 -14.119  1.00 64.83           C  
ATOM   3148  O   LYS A 408      74.954   7.919 -14.121  1.00 64.83           O  
ATOM   3149  CB  LYS A 408      73.044   5.807 -12.515  1.00 64.83           C  
ATOM   3150  CG  LYS A 408      72.816   5.459 -11.052  1.00 64.83           C  
ATOM   3151  CD  LYS A 408      72.954   3.961 -10.805  1.00 64.83           C  
ATOM   3152  CE  LYS A 408      72.725   3.612  -9.341  1.00 64.83           C  
ATOM   3153  NZ  LYS A 408      72.844   2.144  -9.097  1.00 64.83           N1+
ATOM   3154  N   ALA A 409      72.925   7.427 -15.179  1.00 68.13           N  
ATOM   3155  CA  ALA A 409      73.512   7.693 -16.490  1.00 68.13           C  
ATOM   3156  C   ALA A 409      73.902   9.162 -16.629  1.00 68.13           C  
ATOM   3157  O   ALA A 409      74.984   9.479 -17.128  1.00 68.13           O  
ATOM   3158  CB  ALA A 409      72.539   7.296 -17.598  1.00 68.13           C  
ATOM   3159  N   ILE A 410      72.952  10.005 -16.153  1.00 66.16           N  
ATOM   3160  CA  ILE A 410      73.198  11.441 -16.211  1.00 66.16           C  
ATOM   3161  C   ILE A 410      74.366  11.801 -15.296  1.00 66.16           C  
ATOM   3162  O   ILE A 410      75.235  12.592 -15.669  1.00 66.16           O  
ATOM   3163  CB  ILE A 410      71.940  12.247 -15.814  1.00 66.16           C  
ATOM   3164  CG1 ILE A 410      70.817  12.017 -16.833  1.00 66.16           C  
ATOM   3165  CG2 ILE A 410      72.270  13.737 -15.690  1.00 66.16           C  
ATOM   3166  CD1 ILE A 410      69.484  12.635 -16.434  1.00 66.16           C  
ATOM   3167  N   LEU A 411      74.411  11.154 -14.117  1.00 65.06           N  
ATOM   3168  CA  LEU A 411      75.492  11.358 -13.160  1.00 65.06           C  
ATOM   3169  C   LEU A 411      76.834  10.953 -13.762  1.00 65.06           C  
ATOM   3170  O   LEU A 411      77.835  11.650 -13.582  1.00 65.06           O  
ATOM   3171  CB  LEU A 411      75.233  10.559 -11.880  1.00 65.06           C  
ATOM   3172  CG  LEU A 411      76.056  10.958 -10.654  1.00 65.06           C  
ATOM   3173  CD1 LEU A 411      75.159  11.592  -9.596  1.00 65.06           C  
ATOM   3174  CD2 LEU A 411      76.789   9.747 -10.085  1.00 65.06           C  
ATOM   3175  N   ARG A 412      76.912   9.806 -14.411  1.00 70.25           N  
ATOM   3176  CA  ARG A 412      78.136   9.319 -15.039  1.00 70.25           C  
ATOM   3177  C   ARG A 412      78.648  10.307 -16.082  1.00 70.25           C  
ATOM   3178  O   ARG A 412      79.835  10.638 -16.101  1.00 70.25           O  
ATOM   3179  CB  ARG A 412      77.903   7.951 -15.682  1.00 70.25           C  
ATOM   3180  CG  ARG A 412      79.168   7.297 -16.214  1.00 70.25           C  
ATOM   3181  CD  ARG A 412      78.873   5.961 -16.883  1.00 70.25           C  
ATOM   3182  NE  ARG A 412      80.031   5.461 -17.620  1.00 70.25           N  
ATOM   3183  CZ  ARG A 412      80.212   4.192 -17.976  1.00 70.25           C  
ATOM   3184  NH1 ARG A 412      79.311   3.266 -17.668  1.00 70.25           N1+
ATOM   3185  NH2 ARG A 412      81.301   3.846 -18.645  1.00 70.25           N  
ATOM   3186  N   VAL A 413      77.665  10.842 -16.812  1.00 68.51           N  
ATOM   3187  CA  VAL A 413      78.030  11.756 -17.889  1.00 68.51           C  
ATOM   3188  C   VAL A 413      78.480  13.093 -17.303  1.00 68.51           C  
ATOM   3189  O   VAL A 413      79.481  13.664 -17.739  1.00 68.51           O  
ATOM   3190  CB  VAL A 413      76.859  11.972 -18.872  1.00 68.51           C  
ATOM   3191  CG1 VAL A 413      77.215  13.032 -19.914  1.00 68.51           C  
ATOM   3192  CG2 VAL A 413      76.484  10.656 -19.552  1.00 68.51           C  
ATOM   3193  N   ALA A 414      77.764  13.581 -16.307  1.00 66.33           N  
ATOM   3194  CA  ALA A 414      78.093  14.842 -15.647  1.00 66.33           C  
ATOM   3195  C   ALA A 414      79.465  14.772 -14.984  1.00 66.33           C  
ATOM   3196  O   ALA A 414      80.244  15.726 -15.055  1.00 66.33           O  
ATOM   3197  CB  ALA A 414      77.024  15.198 -14.617  1.00 66.33           C  
ATOM   3198  N   SER A 415      79.807  13.682 -14.296  1.00 65.62           N  
ATOM   3199  CA  SER A 415      81.097  13.461 -13.653  1.00 65.62           C  
ATOM   3200  C   SER A 415      82.230  13.456 -14.673  1.00 65.62           C  
ATOM   3201  O   SER A 415      83.293  14.035 -14.433  1.00 65.62           O  
ATOM   3202  CB  SER A 415      81.092  12.144 -12.877  1.00 65.62           C  
ATOM   3203  OG  SER A 415      80.213  12.216 -11.767  1.00 65.62           O  
ATOM   3204  N   GLU A 416      82.002  12.849 -15.791  1.00 73.92           N  
ATOM   3205  CA  GLU A 416      83.003  12.799 -16.853  1.00 73.92           C  
ATOM   3206  C   GLU A 416      83.261  14.185 -17.436  1.00 73.92           C  
ATOM   3207  O   GLU A 416      84.406  14.541 -17.722  1.00 73.92           O  
ATOM   3208  CB  GLU A 416      82.565  11.836 -17.960  1.00 73.92           C  
ATOM   3209  CG  GLU A 416      83.668  11.497 -18.951  1.00 73.92           C  
ATOM   3210  CD  GLU A 416      83.272  10.414 -19.943  1.00 73.92           C  
ATOM   3211  OE1 GLU A 416      84.084  10.084 -20.837  1.00 73.92           O  
ATOM   3212  OE2 GLU A 416      82.141   9.892 -19.824  1.00 73.92           O1-
ATOM   3213  N   VAL A 417      82.180  14.949 -17.592  1.00 71.25           N  
ATOM   3214  CA  VAL A 417      82.303  16.307 -18.110  1.00 71.25           C  
ATOM   3215  C   VAL A 417      83.143  17.151 -17.154  1.00 71.25           C  
ATOM   3216  O   VAL A 417      84.030  17.892 -17.586  1.00 71.25           O  
ATOM   3217  CB  VAL A 417      80.919  16.961 -18.323  1.00 71.25           C  
ATOM   3218  CG1 VAL A 417      81.066  18.456 -18.603  1.00 71.25           C  
ATOM   3219  CG2 VAL A 417      80.173  16.271 -19.463  1.00 71.25           C  
ATOM   3220  N   LEU A 418      82.917  17.015 -15.845  1.00 68.86           N  
ATOM   3221  CA  LEU A 418      83.675  17.756 -14.842  1.00 68.86           C  
ATOM   3222  C   LEU A 418      85.150  17.373 -14.883  1.00 68.86           C  
ATOM   3223  O   LEU A 418      86.024  18.240 -14.805  1.00 68.86           O  
ATOM   3224  CB  LEU A 418      83.107  17.500 -13.443  1.00 68.86           C  
ATOM   3225  CG  LEU A 418      83.507  18.499 -12.357  1.00 68.86           C  
ATOM   3226  CD1 LEU A 418      82.295  19.309 -11.910  1.00 68.86           C  
ATOM   3227  CD2 LEU A 418      84.139  17.775 -11.171  1.00 68.86           C  
ATOM   3228  N   LYS A 419      85.415  16.110 -14.969  1.00 74.36           N  
ATOM   3229  CA  LYS A 419      86.788  15.622 -15.059  1.00 74.36           C  
ATOM   3230  C   LYS A 419      87.495  16.192 -16.285  1.00 74.36           C  
ATOM   3231  O   LYS A 419      88.637  16.649 -16.195  1.00 74.36           O  
ATOM   3232  CB  LYS A 419      86.814  14.093 -15.102  1.00 74.36           C  
ATOM   3233  CG  LYS A 419      88.203  13.493 -14.943  1.00 74.36           C  
ATOM   3234  CD  LYS A 419      88.160  11.971 -14.964  1.00 74.36           C  
ATOM   3235  CE  LYS A 419      89.557  11.369 -14.917  1.00 74.36           C  
ATOM   3236  NZ  LYS A 419      89.521   9.878 -14.965  1.00 74.36           N1+
ATOM   3237  N   LEU A 420      86.815  16.250 -17.407  1.00 77.58           N  
ATOM   3238  CA  LEU A 420      87.395  16.725 -18.659  1.00 77.58           C  
ATOM   3239  C   LEU A 420      87.581  18.238 -18.632  1.00 77.58           C  
ATOM   3240  O   LEU A 420      88.569  18.755 -19.161  1.00 77.58           O  
ATOM   3241  CB  LEU A 420      86.510  16.328 -19.842  1.00 77.58           C  
ATOM   3242  CG  LEU A 420      86.505  14.845 -20.218  1.00 77.58           C  
ATOM   3243  CD1 LEU A 420      85.437  14.570 -21.273  1.00 77.58           C  
ATOM   3244  CD2 LEU A 420      87.880  14.415 -20.718  1.00 77.58           C  
ATOM   3245  N   GLU A 421      86.593  18.933 -17.996  1.00 73.12           N  
ATOM   3246  CA  GLU A 421      86.718  20.378 -17.837  1.00 73.12           C  
ATOM   3247  C   GLU A 421      87.912  20.736 -16.957  1.00 73.12           C  
ATOM   3248  O   GLU A 421      88.629  21.699 -17.237  1.00 73.12           O  
ATOM   3249  CB  GLU A 421      85.434  20.966 -17.246  1.00 73.12           C  
ATOM   3250  CG  GLU A 421      84.307  21.122 -18.257  1.00 73.12           C  
ATOM   3251  CD  GLU A 421      83.146  21.954 -17.737  1.00 73.12           C  
ATOM   3252  OE1 GLU A 421      82.261  22.330 -18.539  1.00 73.12           O  
ATOM   3253  OE2 GLU A 421      83.120  22.232 -16.516  1.00 73.12           O1-
ATOM   3254  N   GLU A 422      88.161  19.979 -15.864  1.00 77.64           N  
ATOM   3255  CA  GLU A 422      89.320  20.163 -14.995  1.00 77.64           C  
ATOM   3256  C   GLU A 422      90.622  19.921 -15.753  1.00 77.64           C  
ATOM   3257  O   GLU A 422      91.592  20.663 -15.586  1.00 77.64           O  
ATOM   3258  CB  GLU A 422      89.237  19.235 -13.781  1.00 77.64           C  
ATOM   3259  CG  GLU A 422      88.248  19.696 -12.720  1.00 77.64           C  
ATOM   3260  CD  GLU A 422      88.116  18.723 -11.560  1.00 77.64           C  
ATOM   3261  OE1 GLU A 422      87.367  19.019 -10.601  1.00 77.64           O  
ATOM   3262  OE2 GLU A 422      88.767  17.656 -11.609  1.00 77.64           O1-
ATOM   3263  N   GLU A 423      90.602  18.953 -16.554  1.00 78.86           N  
ATOM   3264  CA  GLU A 423      91.764  18.660 -17.389  1.00 78.86           C  
ATOM   3265  C   GLU A 423      92.030  19.790 -18.380  1.00 78.86           C  
ATOM   3266  O   GLU A 423      93.182  20.161 -18.612  1.00 78.86           O  
ATOM   3267  CB  GLU A 423      91.569  17.339 -18.137  1.00 78.86           C  
ATOM   3268  CG  GLU A 423      91.677  16.108 -17.249  1.00 78.86           C  
ATOM   3269  CD  GLU A 423      91.451  14.805 -18.000  1.00 78.86           C  
ATOM   3270  OE1 GLU A 423      91.272  13.752 -17.347  1.00 78.86           O  
ATOM   3271  OE2 GLU A 423      91.452  14.838 -19.250  1.00 78.86           O1-
ATOM   3272  N   ALA A 424      90.963  20.300 -18.909  1.00 75.26           N  
ATOM   3273  CA  ALA A 424      91.078  21.408 -19.854  1.00 75.26           C  
ATOM   3274  C   ALA A 424      91.642  22.652 -19.174  1.00 75.26           C  
ATOM   3275  O   ALA A 424      92.471  23.362 -19.749  1.00 75.26           O  
ATOM   3276  CB  ALA A 424      89.721  21.717 -20.480  1.00 75.26           C  
ATOM   3277  N   LYS A 425      91.250  22.927 -17.921  1.00 75.61           N  
ATOM   3278  CA  LYS A 425      91.761  24.063 -17.160  1.00 75.61           C  
ATOM   3279  C   LYS A 425      93.245  23.894 -16.850  1.00 75.61           C  
ATOM   3280  O   LYS A 425      94.020  24.846 -16.963  1.00 75.61           O  
ATOM   3281  CB  LYS A 425      90.971  24.238 -15.861  1.00 75.61           C  
ATOM   3282  CG  LYS A 425      91.168  25.591 -15.195  1.00 75.61           C  
ATOM   3283  CD  LYS A 425      90.251  25.761 -13.991  1.00 75.61           C  
ATOM   3284  CE  LYS A 425      90.487  27.091 -13.289  1.00 75.61           C  
ATOM   3285  NZ  LYS A 425      89.603  27.254 -12.096  1.00 75.61           N1+
ATOM   3286  N   LYS A 426      93.640  22.732 -16.397  1.00 77.19           N  
ATOM   3287  CA  LYS A 426      95.043  22.453 -16.108  1.00 77.19           C  
ATOM   3288  C   LYS A 426      95.906  22.621 -17.355  1.00 77.19           C  
ATOM   3289  O   LYS A 426      97.009  23.166 -17.284  1.00 77.19           O  
ATOM   3290  CB  LYS A 426      95.205  21.039 -15.547  1.00 77.19           C  
ATOM   3291  CG  LYS A 426      94.763  20.894 -14.098  1.00 77.19           C  
ATOM   3292  CD  LYS A 426      95.022  19.488 -13.572  1.00 77.19           C  
ATOM   3293  CE  LYS A 426      94.500  19.316 -12.152  1.00 77.19           C  
ATOM   3294  NZ  LYS A 426      94.741  17.935 -11.636  1.00 77.19           N1+
ATOM   3295  N   SER A 427      95.293  22.191 -18.420  1.00 76.51           N  
ATOM   3296  CA  SER A 427      96.008  22.317 -19.685  1.00 76.51           C  
ATOM   3297  C   SER A 427      96.128  23.777 -20.109  1.00 76.51           C  
ATOM   3298  O   SER A 427      97.169  24.196 -20.621  1.00 76.51           O  
ATOM   3299  CB  SER A 427      95.304  21.515 -20.780  1.00 76.51           C  
ATOM   3300  OG  SER A 427      95.318  20.131 -20.478  1.00 76.51           O  
ATOM   3301  N   GLN A 428      95.036  24.538 -19.915  1.00 75.25           N  
ATOM   3302  CA  GLN A 428      95.061  25.971 -20.190  1.00 75.25           C  
ATOM   3303  C   GLN A 428      96.088  26.682 -19.314  1.00 75.25           C  
ATOM   3304  O   GLN A 428      96.801  27.572 -19.782  1.00 75.25           O  
ATOM   3305  CB  GLN A 428      93.675  26.583 -19.978  1.00 75.25           C  
ATOM   3306  CG  GLN A 428      93.523  27.980 -20.563  1.00 75.25           C  
ATOM   3307  CD  GLN A 428      92.080  28.445 -20.608  1.00 75.25           C  
ATOM   3308  NE2 GLN A 428      91.856  29.636 -21.152  1.00 75.25           N  
ATOM   3309  OE1 GLN A 428      91.172  27.738 -20.158  1.00 75.25           O  
ATOM   3310  N   GLU A 429      96.155  26.320 -18.061  1.00 81.46           N  
ATOM   3311  CA  GLU A 429      97.155  26.867 -17.149  1.00 81.46           C  
ATOM   3312  C   GLU A 429      98.569  26.546 -17.624  1.00 81.46           C  
ATOM   3313  O   GLU A 429      99.461  27.394 -17.555  1.00 81.46           O  
ATOM   3314  CB  GLU A 429      96.941  26.331 -15.731  1.00 81.46           C  
ATOM   3315  CG  GLU A 429      95.730  26.923 -15.026  1.00 81.46           C  
ATOM   3316  CD  GLU A 429      95.457  26.291 -13.671  1.00 81.46           C  
ATOM   3317  OE1 GLU A 429      94.477  26.689 -13.002  1.00 81.46           O  
ATOM   3318  OE2 GLU A 429      96.229  25.391 -13.274  1.00 81.46           O1-
ATOM   3319  N   GLU A 430      98.805  25.362 -18.132  1.00 82.10           N  
ATOM   3320  CA  GLU A 430     100.091  24.937 -18.677  1.00 82.10           C  
ATOM   3321  C   GLU A 430     100.472  25.765 -19.901  1.00 82.10           C  
ATOM   3322  O   GLU A 430     101.631  26.154 -20.058  1.00 82.10           O  
ATOM   3323  CB  GLU A 430     100.058  23.450 -19.038  1.00 82.10           C  
ATOM   3324  CG  GLU A 430     101.432  22.851 -19.301  1.00 82.10           C  
ATOM   3325  CD  GLU A 430     101.402  21.342 -19.492  1.00 82.10           C  
ATOM   3326  OE1 GLU A 430     102.463  20.746 -19.785  1.00 82.10           O  
ATOM   3327  OE2 GLU A 430     100.307  20.752 -19.349  1.00 82.10           O1-
ATOM   3328  N   VAL A 431      99.474  26.021 -20.716  1.00 76.92           N  
ATOM   3329  CA  VAL A 431      99.704  26.820 -21.915  1.00 76.92           C  
ATOM   3330  C   VAL A 431     100.100  28.241 -21.521  1.00 76.92           C  
ATOM   3331  O   VAL A 431     101.009  28.827 -22.113  1.00 76.92           O  
ATOM   3332  CB  VAL A 431      98.458  26.847 -22.828  1.00 76.92           C  
ATOM   3333  CG1 VAL A 431      98.623  27.884 -23.937  1.00 76.92           C  
ATOM   3334  CG2 VAL A 431      98.201  25.463 -23.419  1.00 76.92           C  
ATOM   3335  N   GLU A 432      99.382  28.743 -20.503  1.00 81.05           N  
ATOM   3336  CA  GLU A 432      99.704  30.087 -20.032  1.00 81.05           C  
ATOM   3337  C   GLU A 432     101.127  30.152 -19.483  1.00 81.05           C  
ATOM   3338  O   GLU A 432     101.844  31.126 -19.719  1.00 81.05           O  
ATOM   3339  CB  GLU A 432      98.706  30.536 -18.962  1.00 81.05           C  
ATOM   3340  CG  GLU A 432      98.178  31.948 -19.168  1.00 81.05           C  
ATOM   3341  CD  GLU A 432      96.823  32.182 -18.519  1.00 81.05           C  
ATOM   3342  OE1 GLU A 432      96.274  33.300 -18.646  1.00 81.05           O  
ATOM   3343  OE2 GLU A 432      96.307  31.240 -17.877  1.00 81.05           O1-
ATOM   3344  N   ARG A 433     101.576  29.145 -18.794  1.00 84.41           N  
ATOM   3345  CA  ARG A 433     102.941  29.058 -18.285  1.00 84.41           C  
ATOM   3346  C   ARG A 433     103.949  29.000 -19.428  1.00 84.41           C  
ATOM   3347  O   ARG A 433     104.992  29.655 -19.378  1.00 84.41           O  
ATOM   3348  CB  ARG A 433     103.102  27.833 -17.382  1.00 84.41           C  
ATOM   3349  CG  ARG A 433     102.542  28.021 -15.982  1.00 84.41           C  
ATOM   3350  CD  ARG A 433     102.833  26.821 -15.092  1.00 84.41           C  
ATOM   3351  NE  ARG A 433     102.155  26.929 -13.803  1.00 84.41           N  
ATOM   3352  CZ  ARG A 433     102.221  26.022 -12.833  1.00 84.41           C  
ATOM   3353  NH1 ARG A 433     102.940  24.915 -12.988  1.00 84.41           N1+
ATOM   3354  NH2 ARG A 433     101.565  26.221 -11.700  1.00 84.41           N  
ATOM   3355  N   LEU A 434     103.554  28.256 -20.483  1.00 81.10           N  
ATOM   3356  CA  LEU A 434     104.441  28.103 -21.630  1.00 81.10           C  
ATOM   3357  C   LEU A 434     104.514  29.394 -22.439  1.00 81.10           C  
ATOM   3358  O   LEU A 434     105.575  29.747 -22.958  1.00 81.10           O  
ATOM   3359  CB  LEU A 434     103.967  26.953 -22.525  1.00 81.10           C  
ATOM   3360  CG  LEU A 434     104.232  25.538 -22.006  1.00 81.10           C  
ATOM   3361  CD1 LEU A 434     103.515  24.513 -22.879  1.00 81.10           C  
ATOM   3362  CD2 LEU A 434     105.730  25.256 -21.962  1.00 81.10           C  
ATOM   3363  N   LYS A 435     103.368  30.162 -22.463  1.00 76.37           N  
ATOM   3364  CA  LYS A 435     103.346  31.470 -23.114  1.00 76.37           C  
ATOM   3365  C   LYS A 435     104.295  32.444 -22.422  1.00 76.37           C  
ATOM   3366  O   LYS A 435     104.995  33.213 -23.085  1.00 76.37           O  
ATOM   3367  CB  LYS A 435     101.928  32.040 -23.128  1.00 76.37           C  
ATOM   3368  CG  LYS A 435     101.700  33.109 -24.186  1.00 76.37           C  
ATOM   3369  CD  LYS A 435     100.257  33.597 -24.186  1.00 76.37           C  
ATOM   3370  CE  LYS A 435     100.066  34.779 -25.127  1.00 76.37           C  
ATOM   3371  NZ  LYS A 435      98.655  35.269 -25.122  1.00 76.37           N1+
ATOM   3372  N   GLN A 436     104.260  32.397 -21.049  1.00 81.24           N  
ATOM   3373  CA  GLN A 436     105.169  33.236 -20.276  1.00 81.24           C  
ATOM   3374  C   GLN A 436     106.623  32.852 -20.531  1.00 81.24           C  
ATOM   3375  O   GLN A 436     107.491  33.720 -20.639  1.00 81.24           O  
ATOM   3376  CB  GLN A 436     104.853  33.138 -18.783  1.00 81.24           C  
ATOM   3377  CG  GLN A 436     103.575  33.859 -18.375  1.00 81.24           C  
ATOM   3378  CD  GLN A 436     103.271  33.721 -16.895  1.00 81.24           C  
ATOM   3379  NE2 GLN A 436     102.212  34.385 -16.444  1.00 81.24           N  
ATOM   3380  OE1 GLN A 436     103.979  33.021 -16.164  1.00 81.24           O  
ATOM   3381  N   GLU A 437     106.945  31.571 -20.738  1.00 80.08           N  
ATOM   3382  CA  GLU A 437     108.286  31.078 -21.036  1.00 80.08           C  
ATOM   3383  C   GLU A 437     108.748  31.535 -22.417  1.00 80.08           C  
ATOM   3384  O   GLU A 437     109.913  31.894 -22.600  1.00 80.08           O  
ATOM   3385  CB  GLU A 437     108.330  29.551 -20.946  1.00 80.08           C  
ATOM   3386  CG  GLU A 437     108.264  29.016 -19.523  1.00 80.08           C  
ATOM   3387  CD  GLU A 437     108.362  27.501 -19.445  1.00 80.08           C  
ATOM   3388  OE1 GLU A 437     108.081  26.929 -18.368  1.00 80.08           O  
ATOM   3389  OE2 GLU A 437     108.724  26.882 -20.470  1.00 80.08           O1-
ATOM   3390  N   VAL A 438     107.795  31.470 -23.296  1.00 74.60           N  
ATOM   3391  CA  VAL A 438     108.095  31.890 -24.661  1.00 74.60           C  
ATOM   3392  C   VAL A 438     108.384  33.389 -24.689  1.00 74.60           C  
ATOM   3393  O   VAL A 438     109.324  33.834 -25.352  1.00 74.60           O  
ATOM   3394  CB  VAL A 438     106.936  31.553 -25.626  1.00 74.60           C  
ATOM   3395  CG1 VAL A 438     107.156  32.214 -26.986  1.00 74.60           C  
ATOM   3396  CG2 VAL A 438     106.793  30.040 -25.781  1.00 74.60           C  
ATOM   3397  N   GLU A 439     107.549  34.205 -23.942  1.00 78.49           N  
ATOM   3398  CA  GLU A 439     107.746  35.650 -23.880  1.00 78.49           C  
ATOM   3399  C   GLU A 439     109.085  35.998 -23.237  1.00 78.49           C  
ATOM   3400  O   GLU A 439     109.779  36.910 -23.691  1.00 78.49           O  
ATOM   3401  CB  GLU A 439     106.603  36.316 -23.109  1.00 78.49           C  
ATOM   3402  CG  GLU A 439     105.341  36.522 -23.935  1.00 78.49           C  
ATOM   3403  CD  GLU A 439     104.214  37.178 -23.155  1.00 78.49           C  
ATOM   3404  OE1 GLU A 439     103.125  37.398 -23.732  1.00 78.49           O  
ATOM   3405  OE2 GLU A 439     104.422  37.476 -21.957  1.00 78.49           O1-
ATOM   3406  N   LYS A 440     109.426  35.275 -22.195  1.00 76.88           N  
ATOM   3407  CA  LYS A 440     110.724  35.459 -21.554  1.00 76.88           C  
ATOM   3408  C   LYS A 440     111.863  35.096 -22.503  1.00 76.88           C  
ATOM   3409  O   LYS A 440     112.875  35.798 -22.563  1.00 76.88           O  
ATOM   3410  CB  LYS A 440     110.816  34.621 -20.278  1.00 76.88           C  
ATOM   3411  CG  LYS A 440     110.086  35.223 -19.087  1.00 76.88           C  
ATOM   3412  CD  LYS A 440     110.307  34.402 -17.823  1.00 76.88           C  
ATOM   3413  CE  LYS A 440     109.468  34.923 -16.663  1.00 76.88           C  
ATOM   3414  NZ  LYS A 440     109.660  34.104 -15.429  1.00 76.88           N1+
ATOM   3415  N   ALA A 441     111.695  34.027 -23.171  1.00 72.14           N  
ATOM   3416  CA  ALA A 441     112.716  33.555 -24.102  1.00 72.14           C  
ATOM   3417  C   ALA A 441     112.855  34.503 -25.290  1.00 72.14           C  
ATOM   3418  O   ALA A 441     113.961  34.726 -25.788  1.00 72.14           O  
ATOM   3419  CB  ALA A 441     112.383  32.146 -24.586  1.00 72.14           C  
ATOM   3420  N   SER A 442     111.797  35.029 -25.808  1.00 68.63           N  
ATOM   3421  CA  SER A 442     111.798  35.980 -26.915  1.00 68.63           C  
ATOM   3422  C   SER A 442     112.531  37.263 -26.540  1.00 68.63           C  
ATOM   3423  O   SER A 442     113.273  37.820 -27.352  1.00 68.63           O  
ATOM   3424  CB  SER A 442     110.367  36.307 -27.342  1.00 68.63           C  
ATOM   3425  OG  SER A 442     110.361  37.208 -28.435  1.00 68.63           O  
ATOM   3426  N   LYS A 443     112.395  37.710 -25.288  1.00 75.26           N  
ATOM   3427  CA  LYS A 443     113.121  38.886 -24.821  1.00 75.26           C  
ATOM   3428  C   LYS A 443     114.601  38.574 -24.620  1.00 75.26           C  
ATOM   3429  O   LYS A 443     115.457  39.438 -24.826  1.00 75.26           O  
ATOM   3430  CB  LYS A 443     112.514  39.411 -23.519  1.00 75.26           C  
ATOM   3431  CG  LYS A 443     111.228  40.201 -23.710  1.00 75.26           C  
ATOM   3432  CD  LYS A 443     110.714  40.760 -22.389  1.00 75.26           C  
ATOM   3433  CE  LYS A 443     109.379  41.470 -22.563  1.00 75.26           C  
ATOM   3434  NZ  LYS A 443     108.848  41.978 -21.263  1.00 75.26           N1+
ATOM   3435  N   ALA A 444     115.017  37.371 -24.408  1.00 74.21           N  
ATOM   3436  CA  ALA A 444     116.390  36.956 -24.135  1.00 74.21           C  
ATOM   3437  C   ALA A 444     117.111  36.564 -25.422  1.00 74.21           C  
ATOM   3438  O   ALA A 444     118.341  36.492 -25.455  1.00 74.21           O  
ATOM   3439  CB  ALA A 444     116.408  35.795 -23.144  1.00 74.21           C  
ATOM   3440  N   GLY A 445     116.546  36.660 -26.598  1.00 66.09           N  
ATOM   3441  CA  GLY A 445     117.188  36.329 -27.861  1.00 66.09           C  
ATOM   3442  C   GLY A 445     117.621  34.878 -27.947  1.00 66.09           C  
ATOM   3443  O   GLY A 445     118.814  34.586 -28.057  1.00 66.09           O  
ATOM   3444  N   LEU A 446     116.626  33.907 -27.885  1.00 63.14           N  
ATOM   3445  CA  LEU A 446     117.013  32.500 -27.917  1.00 63.14           C  
ATOM   3446  C   LEU A 446     117.302  32.047 -29.343  1.00 63.14           C  
ATOM   3447  O   LEU A 446     116.733  32.583 -30.297  1.00 63.14           O  
ATOM   3448  CB  LEU A 446     115.913  31.628 -27.304  1.00 63.14           C  
ATOM   3449  CG  LEU A 446     115.954  31.451 -25.787  1.00 63.14           C  
ATOM   3450  CD1 LEU A 446     114.539  31.427 -25.218  1.00 63.14           C  
ATOM   3451  CD2 LEU A 446     116.707  30.179 -25.416  1.00 63.14           C  
ATOM   3452  N   ASP A 447     118.400  31.172 -29.589  1.00 71.81           N  
ATOM   3453  CA  ASP A 447     118.956  30.314 -30.630  1.00 71.81           C  
ATOM   3454  C   ASP A 447     117.958  29.234 -31.045  1.00 71.81           C  
ATOM   3455  O   ASP A 447     116.978  28.985 -30.340  1.00 71.81           O  
ATOM   3456  CB  ASP A 447     120.260  29.670 -30.155  1.00 71.81           C  
ATOM   3457  CG  ASP A 447     120.076  28.797 -28.925  1.00 71.81           C  
ATOM   3458  OD1 ASP A 447     118.923  28.592 -28.489  1.00 71.81           O  
ATOM   3459  OD2 ASP A 447     121.094  28.312 -28.385  1.00 71.81           O1-
ATOM   3460  N   HIS A 448     117.512  29.081 -32.361  1.00 66.03           N  
ATOM   3461  CA  HIS A 448     116.638  28.185 -33.111  1.00 66.03           C  
ATOM   3462  C   HIS A 448     116.416  26.877 -32.361  1.00 66.03           C  
ATOM   3463  O   HIS A 448     115.304  26.343 -32.350  1.00 66.03           O  
ATOM   3464  CB  HIS A 448     117.221  27.904 -34.497  1.00 66.03           C  
ATOM   3465  CG  HIS A 448     116.608  28.727 -35.585  1.00 66.03           C  
ATOM   3466  CD2 HIS A 448     117.142  29.670 -36.395  1.00 66.03           C  
ATOM   3467  ND1 HIS A 448     115.280  28.621 -35.938  1.00 66.03           N  
ATOM   3468  CE1 HIS A 448     115.024  29.466 -36.922  1.00 66.03           C  
ATOM   3469  NE2 HIS A 448     116.137  30.115 -37.218  1.00 66.03           N  
ATOM   3470  N   GLU A 449     117.375  26.398 -31.452  1.00 71.82           N  
ATOM   3471  CA  GLU A 449     117.251  25.118 -30.761  1.00 71.82           C  
ATOM   3472  C   GLU A 449     116.350  25.238 -29.536  1.00 71.82           C  
ATOM   3473  O   GLU A 449     115.536  24.351 -29.268  1.00 71.82           O  
ATOM   3474  CB  GLU A 449     118.629  24.592 -30.352  1.00 71.82           C  
ATOM   3475  CG  GLU A 449     119.054  23.336 -31.099  1.00 71.82           C  
ATOM   3476  CD  GLU A 449     120.419  22.818 -30.672  1.00 71.82           C  
ATOM   3477  OE1 GLU A 449     120.857  21.765 -31.190  1.00 71.82           O  
ATOM   3478  OE2 GLU A 449     121.054  23.469 -29.813  1.00 71.82           O1-
ATOM   3479  N   GLY A 450     116.502  26.434 -28.820  1.00 70.83           N  
ATOM   3480  CA  GLY A 450     115.616  26.736 -27.707  1.00 70.83           C  
ATOM   3481  C   GLY A 450     114.177  26.963 -28.134  1.00 70.83           C  
ATOM   3482  O   GLY A 450     113.248  26.487 -27.479  1.00 70.83           O  
ATOM   3483  N   ASP A 451     114.058  27.512 -29.457  1.00 71.35           N  
ATOM   3484  CA  ASP A 451     112.729  27.739 -30.016  1.00 71.35           C  
ATOM   3485  C   ASP A 451     112.041  26.417 -30.352  1.00 71.35           C  
ATOM   3486  O   ASP A 451     110.844  26.255 -30.109  1.00 71.35           O  
ATOM   3487  CB  ASP A 451     112.816  28.620 -31.264  1.00 71.35           C  
ATOM   3488  CG  ASP A 451     113.021  30.089 -30.940  1.00 71.35           C  
ATOM   3489  OD1 ASP A 451     112.840  30.487 -29.769  1.00 71.35           O  
ATOM   3490  OD2 ASP A 451     113.365  30.857 -31.865  1.00 71.35           O1-
ATOM   3491  N   SER A 452     112.829  25.371 -30.717  1.00 75.55           N  
ATOM   3492  CA  SER A 452     112.268  24.087 -31.126  1.00 75.55           C  
ATOM   3493  C   SER A 452     111.746  23.305 -29.926  1.00 75.55           C  
ATOM   3494  O   SER A 452     110.687  22.678 -29.999  1.00 75.55           O  
ATOM   3495  CB  SER A 452     113.317  23.257 -31.869  1.00 75.55           C  
ATOM   3496  OG  SER A 452     113.585  23.811 -33.145  1.00 75.55           O  
ATOM   3497  N   ARG A 453     112.453  23.342 -28.781  1.00 79.76           N  
ATOM   3498  CA  ARG A 453     112.020  22.609 -27.594  1.00 79.76           C  
ATOM   3499  C   ARG A 453     110.726  23.192 -27.033  1.00 79.76           C  
ATOM   3500  O   ARG A 453     109.822  22.449 -26.648  1.00 79.76           O  
ATOM   3501  CB  ARG A 453     113.112  22.628 -26.523  1.00 79.76           C  
ATOM   3502  CG  ARG A 453     114.272  21.689 -26.809  1.00 79.76           C  
ATOM   3503  CD  ARG A 453     115.256  21.639 -25.649  1.00 79.76           C  
ATOM   3504  NE  ARG A 453     116.639  21.717 -26.111  1.00 79.76           N  
ATOM   3505  CZ  ARG A 453     117.707  21.653 -25.321  1.00 79.76           C  
ATOM   3506  NH1 ARG A 453     117.572  21.510 -24.008  1.00 79.76           N1+
ATOM   3507  NH2 ARG A 453     118.920  21.735 -25.847  1.00 79.76           N  
ATOM   3508  N   ILE A 454     110.661  24.504 -27.036  1.00 77.66           N  
ATOM   3509  CA  ILE A 454     109.480  25.184 -26.517  1.00 77.66           C  
ATOM   3510  C   ILE A 454     108.282  24.900 -27.421  1.00 77.66           C  
ATOM   3511  O   ILE A 454     107.183  24.619 -26.934  1.00 77.66           O  
ATOM   3512  CB  ILE A 454     109.711  26.708 -26.399  1.00 77.66           C  
ATOM   3513  CG1 ILE A 454     110.782  27.004 -25.342  1.00 77.66           C  
ATOM   3514  CG2 ILE A 454     108.402  27.429 -26.070  1.00 77.66           C  
ATOM   3515  CD1 ILE A 454     111.204  28.466 -25.281  1.00 77.66           C  
ATOM   3516  N   PHE A 455     108.600  24.898 -28.757  1.00 76.51           N  
ATOM   3517  CA  PHE A 455     107.535  24.619 -29.713  1.00 76.51           C  
ATOM   3518  C   PHE A 455     106.990  23.208 -29.520  1.00 76.51           C  
ATOM   3519  O   PHE A 455     105.778  22.992 -29.586  1.00 76.51           O  
ATOM   3520  CB  PHE A 455     108.042  24.794 -31.149  1.00 76.51           C  
ATOM   3521  CG  PHE A 455     106.943  24.881 -32.173  1.00 76.51           C  
ATOM   3522  CD1 PHE A 455     106.572  23.764 -32.911  1.00 76.51           C  
ATOM   3523  CD2 PHE A 455     106.282  26.080 -32.399  1.00 76.51           C  
ATOM   3524  CE1 PHE A 455     105.555  23.842 -33.861  1.00 76.51           C  
ATOM   3525  CE2 PHE A 455     105.266  26.166 -33.346  1.00 76.51           C  
ATOM   3526  CZ  PHE A 455     104.905  25.046 -34.076  1.00 76.51           C  
ATOM   3527  N   LYS A 456     107.865  22.289 -29.275  1.00 81.29           N  
ATOM   3528  CA  LYS A 456     107.437  20.913 -29.042  1.00 81.29           C  
ATOM   3529  C   LYS A 456     106.569  20.811 -27.790  1.00 81.29           C  
ATOM   3530  O   LYS A 456     105.568  20.092 -27.779  1.00 81.29           O  
ATOM   3531  CB  LYS A 456     108.648  19.987 -28.917  1.00 81.29           C  
ATOM   3532  CG  LYS A 456     108.301  18.506 -28.942  1.00 81.29           C  
ATOM   3533  CD  LYS A 456     109.551  17.638 -28.893  1.00 81.29           C  
ATOM   3534  CE  LYS A 456     109.204  16.155 -28.875  1.00 81.29           C  
ATOM   3535  NZ  LYS A 456     110.426  15.300 -28.794  1.00 81.29           N1+
ATOM   3536  N   LYS A 457     106.914  21.515 -26.765  1.00 80.41           N  
ATOM   3537  CA  LYS A 457     106.129  21.509 -25.534  1.00 80.41           C  
ATOM   3538  C   LYS A 457     104.739  22.096 -25.764  1.00 80.41           C  
ATOM   3539  O   LYS A 457     103.744  21.561 -25.273  1.00 80.41           O  
ATOM   3540  CB  LYS A 457     106.851  22.287 -24.433  1.00 80.41           C  
ATOM   3541  CG  LYS A 457     108.031  21.545 -23.823  1.00 80.41           C  
ATOM   3542  CD  LYS A 457     108.671  22.344 -22.695  1.00 80.41           C  
ATOM   3543  CE  LYS A 457     109.916  21.653 -22.155  1.00 80.41           C  
ATOM   3544  NZ  LYS A 457     110.560  22.444 -21.065  1.00 80.41           N1+
ATOM   3545  N   ILE A 458     104.760  23.150 -26.557  1.00 77.57           N  
ATOM   3546  CA  ILE A 458     103.490  23.793 -26.877  1.00 77.57           C  
ATOM   3547  C   ILE A 458     102.623  22.843 -27.699  1.00 77.57           C  
ATOM   3548  O   ILE A 458     101.430  22.690 -27.428  1.00 77.57           O  
ATOM   3549  CB  ILE A 458     103.705  25.119 -27.640  1.00 77.57           C  
ATOM   3550  CG1 ILE A 458     104.366  26.159 -26.729  1.00 77.57           C  
ATOM   3551  CG2 ILE A 458     102.378  25.643 -28.197  1.00 77.57           C  
ATOM   3552  CD1 ILE A 458     104.738  27.455 -27.436  1.00 77.57           C  
ATOM   3553  N   HIS A 459     103.289  22.291 -28.716  1.00 81.49           N  
ATOM   3554  CA  HIS A 459     102.574  21.336 -29.555  1.00 81.49           C  
ATOM   3555  C   HIS A 459     101.986  20.202 -28.721  1.00 81.49           C  
ATOM   3556  O   HIS A 459     100.834  19.811 -28.920  1.00 81.49           O  
ATOM   3557  CB  HIS A 459     103.500  20.771 -30.632  1.00 81.49           C  
ATOM   3558  CG  HIS A 459     102.817  19.836 -31.580  1.00 81.49           C  
ATOM   3559  CD2 HIS A 459     102.218  20.059 -32.773  1.00 81.49           C  
ATOM   3560  ND1 HIS A 459     102.696  18.485 -31.334  1.00 81.49           N  
ATOM   3561  CE1 HIS A 459     102.050  17.917 -32.339  1.00 81.49           C  
ATOM   3562  NE2 HIS A 459     101.748  18.851 -33.224  1.00 81.49           N  
ATOM   3563  N   ASP A 460     102.742  19.647 -27.778  1.00 84.42           N  
ATOM   3564  CA  ASP A 460     102.283  18.546 -26.935  1.00 84.42           C  
ATOM   3565  C   ASP A 460     101.074  18.961 -26.100  1.00 84.42           C  
ATOM   3566  O   ASP A 460     100.110  18.204 -25.974  1.00 84.42           O  
ATOM   3567  CB  ASP A 460     103.411  18.062 -26.023  1.00 84.42           C  
ATOM   3568  CG  ASP A 460     104.499  17.312 -26.772  1.00 84.42           C  
ATOM   3569  OD1 ASP A 460     104.260  16.876 -27.918  1.00 84.42           O  
ATOM   3570  OD2 ASP A 460     105.604  17.152 -26.208  1.00 84.42           O1-
ATOM   3571  N   VAL A 461     101.141  20.162 -25.587  1.00 78.98           N  
ATOM   3572  CA  VAL A 461     100.060  20.650 -24.739  1.00 78.98           C  
ATOM   3573  C   VAL A 461      98.805  20.878 -25.580  1.00 78.98           C  
ATOM   3574  O   VAL A 461      97.700  20.520 -25.167  1.00 78.98           O  
ATOM   3575  CB  VAL A 461     100.455  21.954 -24.009  1.00 78.98           C  
ATOM   3576  CG1 VAL A 461      99.253  22.549 -23.277  1.00 78.98           C  
ATOM   3577  CG2 VAL A 461     101.601  21.692 -23.034  1.00 78.98           C  
ATOM   3578  N   VAL A 462      99.002  21.504 -26.794  1.00 74.91           N  
ATOM   3579  CA  VAL A 462      97.880  21.769 -27.687  1.00 74.91           C  
ATOM   3580  C   VAL A 462      97.217  20.453 -28.091  1.00 74.91           C  
ATOM   3581  O   VAL A 462      95.989  20.355 -28.127  1.00 74.91           O  
ATOM   3582  CB  VAL A 462      98.326  22.549 -28.944  1.00 74.91           C  
ATOM   3583  CG1 VAL A 462      97.193  22.618 -29.967  1.00 74.91           C  
ATOM   3584  CG2 VAL A 462      98.793  23.952 -28.562  1.00 74.91           C  
ATOM   3585  N   THR A 463      98.007  19.439 -28.476  1.00 81.96           N  
ATOM   3586  CA  THR A 463      97.488  18.126 -28.840  1.00 81.96           C  
ATOM   3587  C   THR A 463      96.667  17.534 -27.698  1.00 81.96           C  
ATOM   3588  O   THR A 463      95.592  16.974 -27.925  1.00 81.96           O  
ATOM   3589  CB  THR A 463      98.627  17.158 -29.211  1.00 81.96           C  
ATOM   3590  CG2 THR A 463      98.078  15.805 -29.653  1.00 81.96           C  
ATOM   3591  OG1 THR A 463      99.396  17.722 -30.282  1.00 81.96           O  
ATOM   3592  N   LYS A 464      97.214  17.665 -26.533  1.00 78.86           N  
ATOM   3593  CA  LYS A 464      96.482  17.201 -25.359  1.00 78.86           C  
ATOM   3594  C   LYS A 464      95.159  17.947 -25.206  1.00 78.86           C  
ATOM   3595  O   LYS A 464      94.129  17.339 -24.906  1.00 78.86           O  
ATOM   3596  CB  LYS A 464      97.329  17.372 -24.096  1.00 78.86           C  
ATOM   3597  CG  LYS A 464      96.747  16.693 -22.864  1.00 78.86           C  
ATOM   3598  CD  LYS A 464      97.660  16.852 -21.655  1.00 78.86           C  
ATOM   3599  CE  LYS A 464      97.048  16.231 -20.407  1.00 78.86           C  
ATOM   3600  NZ  LYS A 464      97.931  16.402 -19.214  1.00 78.86           N1+
ATOM   3601  N   GLN A 465      95.123  19.296 -25.483  1.00 75.16           N  
ATOM   3602  CA  GLN A 465      93.909  20.098 -25.373  1.00 75.16           C  
ATOM   3603  C   GLN A 465      92.872  19.671 -26.407  1.00 75.16           C  
ATOM   3604  O   GLN A 465      91.679  19.604 -26.105  1.00 75.16           O  
ATOM   3605  CB  GLN A 465      94.232  21.585 -25.536  1.00 75.16           C  
ATOM   3606  CG  GLN A 465      94.805  22.231 -24.281  1.00 75.16           C  
ATOM   3607  CD  GLN A 465      94.928  23.738 -24.401  1.00 75.16           C  
ATOM   3608  NE2 GLN A 465      95.042  24.417 -23.264  1.00 75.16           N  
ATOM   3609  OE1 GLN A 465      94.921  24.289 -25.508  1.00 75.16           O  
ATOM   3610  N   ILE A 466      93.384  19.345 -27.603  1.00 76.24           N  
ATOM   3611  CA  ILE A 466      92.481  18.927 -28.669  1.00 76.24           C  
ATOM   3612  C   ILE A 466      91.811  17.608 -28.292  1.00 76.24           C  
ATOM   3613  O   ILE A 466      90.604  17.440 -28.485  1.00 76.24           O  
ATOM   3614  CB  ILE A 466      93.225  18.784 -30.016  1.00 76.24           C  
ATOM   3615  CG1 ILE A 466      93.667  20.160 -30.530  1.00 76.24           C  
ATOM   3616  CG2 ILE A 466      92.345  18.072 -31.047  1.00 76.24           C  
ATOM   3617  CD1 ILE A 466      94.541  20.103 -31.776  1.00 76.24           C  
ATOM   3618  N   LYS A 467      92.570  16.731 -27.667  1.00 79.68           N  
ATOM   3619  CA  LYS A 467      92.031  15.442 -27.246  1.00 79.68           C  
ATOM   3620  C   LYS A 467      90.963  15.618 -26.170  1.00 79.68           C  
ATOM   3621  O   LYS A 467      89.916  14.968 -26.215  1.00 79.68           O  
ATOM   3622  CB  LYS A 467      93.148  14.534 -26.732  1.00 79.68           C  
ATOM   3623  CG  LYS A 467      94.039  13.968 -27.828  1.00 79.68           C  
ATOM   3624  CD  LYS A 467      95.094  13.027 -27.259  1.00 79.68           C  
ATOM   3625  CE  LYS A 467      96.048  12.537 -28.340  1.00 79.68           C  
ATOM   3626  NZ  LYS A 467      97.124  11.667 -27.778  1.00 79.68           N1+
ATOM   3627  N   VAL A 468      91.233  16.504 -25.253  1.00 77.32           N  
ATOM   3628  CA  VAL A 468      90.289  16.774 -24.172  1.00 77.32           C  
ATOM   3629  C   VAL A 468      89.006  17.373 -24.744  1.00 77.32           C  
ATOM   3630  O   VAL A 468      87.903  16.972 -24.364  1.00 77.32           O  
ATOM   3631  CB  VAL A 468      90.895  17.724 -23.115  1.00 77.32           C  
ATOM   3632  CG1 VAL A 468      89.832  18.158 -22.107  1.00 77.32           C  
ATOM   3633  CG2 VAL A 468      92.067  17.051 -22.403  1.00 77.32           C  
ATOM   3634  N   ILE A 469      89.125  18.313 -25.686  1.00 74.41           N  
ATOM   3635  CA  ILE A 469      87.978  18.974 -26.299  1.00 74.41           C  
ATOM   3636  C   ILE A 469      87.132  17.948 -27.049  1.00 74.41           C  
ATOM   3637  O   ILE A 469      85.903  17.949 -26.942  1.00 74.41           O  
ATOM   3638  CB  ILE A 469      88.420  20.105 -27.253  1.00 74.41           C  
ATOM   3639  CG1 ILE A 469      89.039  21.262 -26.459  1.00 74.41           C  
ATOM   3640  CG2 ILE A 469      87.238  20.592 -28.098  1.00 74.41           C  
ATOM   3641  CD1 ILE A 469      89.660  22.346 -27.329  1.00 74.41           C  
ATOM   3642  N   LEU A 470      87.782  17.103 -27.823  1.00 77.17           N  
ATOM   3643  CA  LEU A 470      87.060  16.071 -28.557  1.00 77.17           C  
ATOM   3644  C   LEU A 470      86.300  15.156 -27.603  1.00 77.17           C  
ATOM   3645  O   LEU A 470      85.158  14.776 -27.876  1.00 77.17           O  
ATOM   3646  CB  LEU A 470      88.023  15.246 -29.414  1.00 77.17           C  
ATOM   3647  CG  LEU A 470      88.557  15.924 -30.677  1.00 77.17           C  
ATOM   3648  CD1 LEU A 470      89.667  15.085 -31.300  1.00 77.17           C  
ATOM   3649  CD2 LEU A 470      87.429  16.157 -31.677  1.00 77.17           C  
ATOM   3650  N   ARG A 471      86.945  14.776 -26.486  1.00 79.76           N  
ATOM   3651  CA  ARG A 471      86.288  13.951 -25.477  1.00 79.76           C  
ATOM   3652  C   ARG A 471      85.116  14.692 -24.841  1.00 79.76           C  
ATOM   3653  O   ARG A 471      84.072  14.098 -24.570  1.00 79.76           O  
ATOM   3654  CB  ARG A 471      87.286  13.524 -24.398  1.00 79.76           C  
ATOM   3655  CG  ARG A 471      88.233  12.419 -24.838  1.00 79.76           C  
ATOM   3656  CD  ARG A 471      89.080  11.908 -23.681  1.00 79.76           C  
ATOM   3657  NE  ARG A 471      90.186  12.814 -23.382  1.00 79.76           N  
ATOM   3658  CZ  ARG A 471      91.024  12.673 -22.358  1.00 79.76           C  
ATOM   3659  NH1 ARG A 471      90.899  11.656 -21.514  1.00 79.76           N1+
ATOM   3660  NH2 ARG A 471      91.996  13.556 -22.178  1.00 79.76           N  
ATOM   3661  N   LEU A 472      85.300  15.998 -24.621  1.00 74.08           N  
ATOM   3662  CA  LEU A 472      84.225  16.814 -24.067  1.00 74.08           C  
ATOM   3663  C   LEU A 472      83.028  16.849 -25.010  1.00 74.08           C  
ATOM   3664  O   LEU A 472      81.884  16.712 -24.572  1.00 74.08           O  
ATOM   3665  CB  LEU A 472      84.719  18.239 -23.799  1.00 74.08           C  
ATOM   3666  CG  LEU A 472      85.210  18.530 -22.380  1.00 74.08           C  
ATOM   3667  CD1 LEU A 472      86.349  19.544 -22.410  1.00 74.08           C  
ATOM   3668  CD2 LEU A 472      84.062  19.034 -21.510  1.00 74.08           C  
ATOM   3669  N   ILE A 473      83.269  16.975 -26.275  1.00 73.35           N  
ATOM   3670  CA  ILE A 473      82.216  16.996 -27.285  1.00 73.35           C  
ATOM   3671  C   ILE A 473      81.469  15.664 -27.278  1.00 73.35           C  
ATOM   3672  O   ILE A 473      80.237  15.635 -27.332  1.00 73.35           O  
ATOM   3673  CB  ILE A 473      82.787  17.282 -28.691  1.00 73.35           C  
ATOM   3674  CG1 ILE A 473      83.324  18.716 -28.768  1.00 73.35           C  
ATOM   3675  CG2 ILE A 473      81.724  17.039 -29.766  1.00 73.35           C  
ATOM   3676  CD1 ILE A 473      84.069  19.030 -30.058  1.00 73.35           C  
ATOM   3677  N   ALA A 474      82.130  14.613 -27.188  1.00 75.09           N  
ATOM   3678  CA  ALA A 474      81.535  13.280 -27.165  1.00 75.09           C  
ATOM   3679  C   ALA A 474      80.631  13.103 -25.948  1.00 75.09           C  
ATOM   3680  O   ALA A 474      79.528  12.563 -26.060  1.00 75.09           O  
ATOM   3681  CB  ALA A 474      82.624  12.210 -27.176  1.00 75.09           C  
ATOM   3682  N   VAL A 475      81.178  13.547 -24.864  1.00 72.38           N  
ATOM   3683  CA  VAL A 475      80.415  13.422 -23.627  1.00 72.38           C  
ATOM   3684  C   VAL A 475      79.166  14.297 -23.698  1.00 72.38           C  
ATOM   3685  O   VAL A 475      78.083  13.880 -23.282  1.00 72.38           O  
ATOM   3686  CB  VAL A 475      81.264  13.803 -22.395  1.00 72.38           C  
ATOM   3687  CG1 VAL A 475      80.415  13.784 -21.126  1.00 72.38           C  
ATOM   3688  CG2 VAL A 475      82.458  12.859 -22.257  1.00 72.38           C  
ATOM   3689  N   TYR A 476      79.263  15.541 -24.230  1.00 70.82           N  
ATOM   3690  CA  TYR A 476      78.115  16.426 -24.393  1.00 70.82           C  
ATOM   3691  C   TYR A 476      77.075  15.804 -25.318  1.00 70.82           C  
ATOM   3692  O   TYR A 476      75.872  15.900 -25.064  1.00 70.82           O  
ATOM   3693  CB  TYR A 476      78.557  17.785 -24.943  1.00 70.82           C  
ATOM   3694  CG  TYR A 476      78.918  18.785 -23.872  1.00 70.82           C  
ATOM   3695  CD1 TYR A 476      77.947  19.295 -23.013  1.00 70.82           C  
ATOM   3696  CD2 TYR A 476      80.228  19.223 -23.716  1.00 70.82           C  
ATOM   3697  CE1 TYR A 476      78.274  20.219 -22.024  1.00 70.82           C  
ATOM   3698  CE2 TYR A 476      80.568  20.146 -22.732  1.00 70.82           C  
ATOM   3699  CZ  TYR A 476      79.584  20.636 -21.892  1.00 70.82           C  
ATOM   3700  OH  TYR A 476      79.914  21.550 -20.916  1.00 70.82           O  
ATOM   3701  N   ALA A 477      77.492  15.104 -26.390  1.00 68.34           N  
ATOM   3702  CA  ALA A 477      76.591  14.419 -27.315  1.00 68.34           C  
ATOM   3703  C   ALA A 477      75.839  13.291 -26.614  1.00 68.34           C  
ATOM   3704  O   ALA A 477      74.643  13.097 -26.843  1.00 68.34           O  
ATOM   3705  CB  ALA A 477      77.367  13.875 -28.510  1.00 68.34           C  
ATOM   3706  N   GLU A 478      76.547  12.553 -25.785  1.00 70.26           N  
ATOM   3707  CA  GLU A 478      75.963  11.469 -25.001  1.00 70.26           C  
ATOM   3708  C   GLU A 478      74.918  11.996 -24.022  1.00 70.26           C  
ATOM   3709  O   GLU A 478      73.859  11.390 -23.851  1.00 70.26           O  
ATOM   3710  CB  GLU A 478      77.052  10.702 -24.247  1.00 70.26           C  
ATOM   3711  CG  GLU A 478      76.562   9.412 -23.603  1.00 70.26           C  
ATOM   3712  CD  GLU A 478      77.670   8.624 -22.923  1.00 70.26           C  
ATOM   3713  OE1 GLU A 478      77.388   7.539 -22.364  1.00 70.26           O  
ATOM   3714  OE2 GLU A 478      78.829   9.094 -22.948  1.00 70.26           O1-
ATOM   3715  N   LEU A 479      75.205  13.001 -23.454  1.00 63.99           N  
ATOM   3716  CA  LEU A 479      74.300  13.627 -22.497  1.00 63.99           C  
ATOM   3717  C   LEU A 479      73.038  14.129 -23.190  1.00 63.99           C  
ATOM   3718  O   LEU A 479      71.927  13.918 -22.696  1.00 63.99           O  
ATOM   3719  CB  LEU A 479      74.996  14.786 -21.778  1.00 63.99           C  
ATOM   3720  CG  LEU A 479      74.227  15.430 -20.624  1.00 63.99           C  
ATOM   3721  CD1 LEU A 479      74.120  14.460 -19.452  1.00 63.99           C  
ATOM   3722  CD2 LEU A 479      74.899  16.728 -20.192  1.00 63.99           C  
ATOM   3723  N   VAL A 480      73.172  14.851 -24.332  1.00 59.02           N  
ATOM   3724  CA  VAL A 480      72.047  15.310 -25.142  1.00 59.02           C  
ATOM   3725  C   VAL A 480      71.183  14.118 -25.548  1.00 59.02           C  
ATOM   3726  O   VAL A 480      69.953  14.206 -25.546  1.00 59.02           O  
ATOM   3727  CB  VAL A 480      72.525  16.075 -26.396  1.00 59.02           C  
ATOM   3728  CG1 VAL A 480      71.350  16.373 -27.326  1.00 59.02           C  
ATOM   3729  CG2 VAL A 480      73.234  17.367 -25.995  1.00 59.02           C  
ATOM   3730  N   ALA A 481      71.639  13.027 -25.797  1.00 67.25           N  
ATOM   3731  CA  ALA A 481      70.929  11.805 -26.169  1.00 67.25           C  
ATOM   3732  C   ALA A 481      70.118  11.264 -24.995  1.00 67.25           C  
ATOM   3733  O   ALA A 481      68.999  10.777 -25.179  1.00 67.25           O  
ATOM   3734  CB  ALA A 481      71.914  10.748 -26.664  1.00 67.25           C  
ATOM   3735  N   ILE A 482      70.632  11.371 -23.870  1.00 63.40           N  
ATOM   3736  CA  ILE A 482      69.958  10.875 -22.676  1.00 63.40           C  
ATOM   3737  C   ILE A 482      68.782  11.784 -22.330  1.00 63.40           C  
ATOM   3738  O   ILE A 482      67.684  11.305 -22.034  1.00 63.40           O  
ATOM   3739  CB  ILE A 482      70.930  10.777 -21.478  1.00 63.40           C  
ATOM   3740  CG1 ILE A 482      72.029   9.747 -21.763  1.00 63.40           C  
ATOM   3741  CG2 ILE A 482      70.171  10.428 -20.194  1.00 63.40           C  
ATOM   3742  CD1 ILE A 482      73.145   9.729 -20.728  1.00 63.40           C  
ATOM   3743  N   ILE A 483      68.895  13.080 -22.566  1.00 60.64           N  
ATOM   3744  CA  ILE A 483      67.894  14.068 -22.178  1.00 60.64           C  
ATOM   3745  C   ILE A 483      66.897  14.266 -23.316  1.00 60.64           C  
ATOM   3746  O   ILE A 483      65.700  14.452 -23.077  1.00 60.64           O  
ATOM   3747  CB  ILE A 483      68.548  15.415 -21.797  1.00 60.64           C  
ATOM   3748  CG1 ILE A 483      69.486  15.234 -20.597  1.00 60.64           C  
ATOM   3749  CG2 ILE A 483      67.478  16.471 -21.501  1.00 60.64           C  
ATOM   3750  CD1 ILE A 483      70.308  16.470 -20.263  1.00 60.64           C  
ATOM   3751  N   GLY A 484      67.167  14.275 -24.703  1.00 46.92           N  
ATOM   3752  CA  GLY A 484      66.325  14.433 -25.878  1.00 46.92           C  
ATOM   3753  C   GLY A 484      65.512  13.194 -26.201  1.00 46.92           C  
ATOM   3754  O   GLY A 484      64.515  13.269 -26.922  1.00 46.92           O  
ATOM   3755  N   GLY A 485      65.659  12.122 -25.648  1.00 45.39           N  
ATOM   3756  CA  GLY A 485      64.768  10.999 -25.895  1.00 45.39           C  
ATOM   3757  C   GLY A 485      63.542  11.004 -25.002  1.00 45.39           C  
ATOM   3758  O   GLY A 485      62.629  10.196 -25.190  1.00 45.39           O  
ATOM   3759  N   SER A 486      63.140  12.080 -24.222  1.00 41.11           N  
ATOM   3760  CA  SER A 486      61.948  11.995 -23.384  1.00 41.11           C  
ATOM   3761  C   SER A 486      60.882  12.988 -23.836  1.00 41.11           C  
ATOM   3762  O   SER A 486      59.824  13.097 -23.213  1.00 41.11           O  
ATOM   3763  CB  SER A 486      62.304  12.248 -21.918  1.00 41.11           C  
ATOM   3764  OG  SER A 486      63.228  13.317 -21.802  1.00 41.11           O  
ATOM   3765  N   HIS A 487      60.607  13.518 -25.129  1.00 28.84           N  
ATOM   3766  CA  HIS A 487      59.308  14.016 -25.566  1.00 28.84           C  
ATOM   3767  C   HIS A 487      58.599  12.999 -26.455  1.00 28.84           C  
ATOM   3768  O   HIS A 487      57.544  13.293 -27.022  1.00 28.84           O  
ATOM   3769  CB  HIS A 487      59.464  15.344 -26.308  1.00 28.84           C  
ATOM   3770  CG  HIS A 487      59.039  16.533 -25.506  1.00 28.84           C  
ATOM   3771  CD2 HIS A 487      59.675  17.698 -25.239  1.00 28.84           C  
ATOM   3772  ND1 HIS A 487      57.820  16.603 -24.870  1.00 28.84           N  
ATOM   3773  CE1 HIS A 487      57.724  17.764 -24.242  1.00 28.84           C  
ATOM   3774  NE2 HIS A 487      58.836  18.447 -24.450  1.00 28.84           N  
ATOM   3775  N   HIS A 488      58.593  11.719 -26.157  1.00 31.88           N  
ATOM   3776  CA  HIS A 488      57.569  10.915 -26.814  1.00 31.88           C  
ATOM   3777  C   HIS A 488      57.042   9.826 -25.885  1.00 31.88           C  
ATOM   3778  O   HIS A 488      57.786   8.923 -25.495  1.00 31.88           O  
ATOM   3779  CB  HIS A 488      58.119  10.289 -28.096  1.00 31.88           C  
ATOM   3780  CG  HIS A 488      57.687  10.994 -29.342  1.00 31.88           C  
ATOM   3781  CD2 HIS A 488      58.398  11.432 -30.408  1.00 31.88           C  
ATOM   3782  ND1 HIS A 488      56.373  11.325 -29.592  1.00 31.88           N  
ATOM   3783  CE1 HIS A 488      56.294  11.939 -30.760  1.00 31.88           C  
ATOM   3784  NE2 HIS A 488      57.509  12.016 -31.277  1.00 31.88           N  
ATOM   3785  N   HIS A 489      56.471  10.148 -24.643  1.00 32.76           N  
ATOM   3786  CA  HIS A 489      55.583   9.045 -24.288  1.00 32.76           C  
ATOM   3787  C   HIS A 489      54.407   9.532 -23.450  1.00 32.76           C  
ATOM   3788  O   HIS A 489      54.585   9.940 -22.300  1.00 32.76           O  
ATOM   3789  CB  HIS A 489      56.353   7.959 -23.533  1.00 32.76           C  
ATOM   3790  CG  HIS A 489      56.630   6.740 -24.353  1.00 32.76           C  
ATOM   3791  CD2 HIS A 489      57.794   6.125 -24.668  1.00 32.76           C  
ATOM   3792  ND1 HIS A 489      55.631   6.010 -24.961  1.00 32.76           N  
ATOM   3793  CE1 HIS A 489      56.172   4.994 -25.614  1.00 32.76           C  
ATOM   3794  NE2 HIS A 489      57.484   5.042 -25.452  1.00 32.76           N  
ATOM   3795  N   HIS A 490      53.475  10.457 -23.943  1.00 25.76           N  
ATOM   3796  CA  HIS A 490      52.137  10.413 -23.363  1.00 25.76           C  
ATOM   3797  C   HIS A 490      51.066  10.400 -24.449  1.00 25.76           C  
ATOM   3798  O   HIS A 490      50.895  11.387 -25.168  1.00 25.76           O  
ATOM   3799  CB  HIS A 490      51.920  11.601 -22.424  1.00 25.76           C  
ATOM   3800  CG  HIS A 490      52.032  11.249 -20.975  1.00 25.76           C  
ATOM   3801  CD2 HIS A 490      52.910  11.655 -20.028  1.00 25.76           C  
ATOM   3802  ND1 HIS A 490      51.169  10.373 -20.353  1.00 25.76           N  
ATOM   3803  CE1 HIS A 490      51.512  10.256 -19.081  1.00 25.76           C  
ATOM   3804  NE2 HIS A 490      52.565  11.023 -18.858  1.00 25.76           N  
ATOM   3805  N   HIS A 491      50.942   9.379 -25.300  1.00 22.86           N  
ATOM   3806  CA  HIS A 491      49.620   9.053 -25.819  1.00 22.86           C  
ATOM   3807  C   HIS A 491      49.379   7.546 -25.808  1.00 22.86           C  
ATOM   3808  O   HIS A 491      50.134   6.789 -26.422  1.00 22.86           O  
ATOM   3809  CB  HIS A 491      49.451   9.601 -27.238  1.00 22.86           C  
ATOM   3810  CG  HIS A 491      48.688  10.886 -27.298  1.00 22.86           C  
ATOM   3811  CD2 HIS A 491      49.085  12.142 -27.608  1.00 22.86           C  
ATOM   3812  ND1 HIS A 491      47.342  10.965 -27.015  1.00 22.86           N  
ATOM   3813  CE1 HIS A 491      46.943  12.218 -27.149  1.00 22.86           C  
ATOM   3814  NE2 HIS A 491      47.982  12.953 -27.508  1.00 22.86           N  
ATOM   3815  N   HIS A 492      49.100   6.997 -24.689  1.00 31.37           N  
ATOM   3816  CA  HIS A 492      48.018   6.018 -24.667  1.00 31.37           C  
ATOM   3817  C   HIS A 492      46.959   6.390 -23.636  1.00 31.37           C  
ATOM   3818  O   HIS A 492      47.288   6.778 -22.513  1.00 31.37           O  
ATOM   3819  CB  HIS A 492      48.567   4.621 -24.375  1.00 31.37           C  
ATOM   3820  CG  HIS A 492      48.768   3.787 -25.600  1.00 31.37           C  
ATOM   3821  CD2 HIS A 492      49.898   3.311 -26.176  1.00 31.37           C  
ATOM   3822  ND1 HIS A 492      47.723   3.353 -26.385  1.00 31.37           N  
ATOM   3823  CE1 HIS A 492      48.202   2.643 -27.393  1.00 31.37           C  
ATOM   3824  NE2 HIS A 492      49.519   2.603 -27.289  1.00 31.37           N  
TER   
END
