# Supplementary material for: De novo design of obligate ABC-type heterotrimeric proteins
Source: Nat Struct Mol Biol. 2022 Dec 15;29(12):1266–76. doi: 10.1038/s41594-022-00879-4 (PMC9758053; doi:10.1038/s41594-022-00879-4)
Supplement: Supplementary file 4 — This compressed file contains all PDB files and scripts used in our design protocols and analyses, as well as the final design model outputs. [file 41594_2022_879_MOESM4_ESM.zip › source_data/pdbs/AF-Monomer for worms fusions/C4-DHT03-02/C4-DHT03-02_chnA_model_1_ptm_seed_0_unrelaxed.pdb]

ATOM      1  N   MET A   1      41.261  -4.560   8.240  1.00 47.66           N  
ATOM      2  CA  MET A   1      41.766  -4.144   9.546  1.00 47.66           C  
ATOM      3  C   MET A   1      42.635  -5.232  10.166  1.00 47.66           C  
ATOM      4  O   MET A   1      42.164  -6.345  10.409  1.00 47.66           O  
ATOM      5  CB  MET A   1      40.608  -3.800  10.485  1.00 47.66           C  
ATOM      6  CG  MET A   1      40.310  -2.311  10.570  1.00 47.66           C  
ATOM      7  SD  MET A   1      39.163  -1.902  11.943  1.00 47.66           S  
ATOM      8  CE  MET A   1      38.469  -0.344  11.326  1.00 47.66           C  
ATOM      9  N   GLY A   2      43.930  -5.369   9.604  1.00 48.73           N  
ATOM     10  CA  GLY A   2      44.767  -6.556   9.669  1.00 48.73           C  
ATOM     11  C   GLY A   2      45.705  -6.560  10.861  1.00 48.73           C  
ATOM     12  O   GLY A   2      46.022  -5.503  11.413  1.00 48.73           O  
ATOM     13  N   THR A   3      45.593  -7.485  11.910  1.00 61.12           N  
ATOM     14  CA  THR A   3      46.473  -7.890  13.001  1.00 61.12           C  
ATOM     15  C   THR A   3      47.725  -8.574  12.459  1.00 61.12           C  
ATOM     16  O   THR A   3      47.639  -9.426  11.571  1.00 61.12           O  
ATOM     17  CB  THR A   3      45.751  -8.834  13.980  1.00 61.12           C  
ATOM     18  CG2 THR A   3      46.453  -8.864  15.333  1.00 61.12           C  
ATOM     19  OG1 THR A   3      44.404  -8.383  14.163  1.00 61.12           O  
ATOM     20  N   THR A   4      48.876  -7.963  12.404  1.00 62.98           N  
ATOM     21  CA  THR A   4      50.164  -8.536  12.031  1.00 62.98           C  
ATOM     22  C   THR A   4      50.814  -9.228  13.225  1.00 62.98           C  
ATOM     23  O   THR A   4      50.835  -8.682  14.331  1.00 62.98           O  
ATOM     24  CB  THR A   4      51.117  -7.459  11.479  1.00 62.98           C  
ATOM     25  CG2 THR A   4      52.352  -8.091  10.845  1.00 62.98           C  
ATOM     26  OG1 THR A   4      50.429  -6.684  10.488  1.00 62.98           O  
ATOM     27  N   ASN A   5      51.059 -10.553  13.054  1.00 62.06           N  
ATOM     28  CA  ASN A   5      51.604 -11.470  14.050  1.00 62.06           C  
ATOM     29  C   ASN A   5      53.129 -11.472  14.035  1.00 62.06           C  
ATOM     30  O   ASN A   5      53.744 -11.564  12.971  1.00 62.06           O  
ATOM     31  CB  ASN A   5      51.069 -12.886  13.826  1.00 62.06           C  
ATOM     32  CG  ASN A   5      49.563 -12.972  13.978  1.00 62.06           C  
ATOM     33  ND2 ASN A   5      48.923 -13.747  13.111  1.00 62.06           N  
ATOM     34  OD1 ASN A   5      48.979 -12.346  14.866  1.00 62.06           O  
ATOM     35  N   PHE A   6      53.814 -11.085  15.186  1.00 63.42           N  
ATOM     36  CA  PHE A   6      55.239 -11.305  15.402  1.00 63.42           C  
ATOM     37  C   PHE A   6      55.479 -12.622  16.132  1.00 63.42           C  
ATOM     38  O   PHE A   6      54.781 -12.938  17.098  1.00 63.42           O  
ATOM     39  CB  PHE A   6      55.851 -10.147  16.194  1.00 63.42           C  
ATOM     40  CG  PHE A   6      55.987  -8.875  15.402  1.00 63.42           C  
ATOM     41  CD1 PHE A   6      57.143  -8.610  14.679  1.00 63.42           C  
ATOM     42  CD2 PHE A   6      54.958  -7.942  15.380  1.00 63.42           C  
ATOM     43  CE1 PHE A   6      57.272  -7.433  13.944  1.00 63.42           C  
ATOM     44  CE2 PHE A   6      55.078  -6.765  14.650  1.00 63.42           C  
ATOM     45  CZ  PHE A   6      56.237  -6.511  13.934  1.00 63.42           C  
ATOM     46  N   HIS A   7      56.211 -13.546  15.519  1.00 61.03           N  
ATOM     47  CA  HIS A   7      56.643 -14.731  16.252  1.00 61.03           C  
ATOM     48  C   HIS A   7      58.032 -14.533  16.850  1.00 61.03           C  
ATOM     49  O   HIS A   7      59.004 -14.328  16.118  1.00 61.03           O  
ATOM     50  CB  HIS A   7      56.634 -15.959  15.340  1.00 61.03           C  
ATOM     51  CG  HIS A   7      55.281 -16.290  14.794  1.00 61.03           C  
ATOM     52  CD2 HIS A   7      54.757 -16.125  13.557  1.00 61.03           C  
ATOM     53  ND1 HIS A   7      54.290 -16.864  15.560  1.00 61.03           N  
ATOM     54  CE1 HIS A   7      53.210 -17.038  14.815  1.00 61.03           C  
ATOM     55  NE2 HIS A   7      53.468 -16.597  13.595  1.00 61.03           N  
ATOM     56  N   LEU A   8      58.030 -14.033  18.015  1.00 58.77           N  
ATOM     57  CA  LEU A   8      59.357 -13.857  18.594  1.00 58.77           C  
ATOM     58  C   LEU A   8      59.648 -14.939  19.628  1.00 58.77           C  
ATOM     59  O   LEU A   8      58.805 -15.235  20.477  1.00 58.77           O  
ATOM     60  CB  LEU A   8      59.481 -12.473  19.238  1.00 58.77           C  
ATOM     61  CG  LEU A   8      60.014 -11.354  18.343  1.00 58.77           C  
ATOM     62  CD1 LEU A   8      59.243 -10.062  18.595  1.00 58.77           C  
ATOM     63  CD2 LEU A   8      61.506 -11.146  18.575  1.00 58.77           C  
ATOM     64  N   ILE A   9      60.519 -16.040  19.444  1.00 58.73           N  
ATOM     65  CA  ILE A   9      61.689 -16.773  19.917  1.00 58.73           C  
ATOM     66  C   ILE A   9      61.355 -17.490  21.222  1.00 58.73           C  
ATOM     67  O   ILE A   9      60.682 -16.930  22.091  1.00 58.73           O  
ATOM     68  CB  ILE A   9      62.901 -15.835  20.114  1.00 58.73           C  
ATOM     69  CG1 ILE A   9      63.203 -15.073  18.819  1.00 58.73           C  
ATOM     70  CG2 ILE A   9      64.126 -16.627  20.582  1.00 58.73           C  
ATOM     71  CD1 ILE A   9      64.234 -13.965  18.979  1.00 58.73           C  
ATOM     72  N   ASN A  10      61.633 -18.780  21.318  1.00 56.70           N  
ATOM     73  CA  ASN A  10      62.012 -19.647  22.431  1.00 56.70           C  
ATOM     74  C   ASN A  10      63.155 -19.047  23.243  1.00 56.70           C  
ATOM     75  O   ASN A  10      64.312 -19.088  22.818  1.00 56.70           O  
ATOM     76  CB  ASN A  10      62.393 -21.037  21.921  1.00 56.70           C  
ATOM     77  CG  ASN A  10      61.463 -22.121  22.430  1.00 56.70           C  
ATOM     78  ND2 ASN A  10      61.542 -23.302  21.827  1.00 56.70           N  
ATOM     79  OD1 ASN A  10      60.680 -21.900  23.356  1.00 56.70           O  
ATOM     80  N   GLY A  11      63.008 -18.050  23.977  1.00 64.90           N  
ATOM     81  CA  GLY A  11      64.015 -17.408  24.807  1.00 64.90           C  
ATOM     82  C   GLY A  11      63.666 -17.416  26.283  1.00 64.90           C  
ATOM     83  O   GLY A  11      62.681 -18.037  26.690  1.00 64.90           O  
ATOM     84  N   SER A  12      64.638 -17.222  27.224  1.00 74.65           N  
ATOM     85  CA  SER A  12      64.448 -17.221  28.671  1.00 74.65           C  
ATOM     86  C   SER A  12      63.273 -16.335  29.074  1.00 74.65           C  
ATOM     87  O   SER A  12      62.842 -15.477  28.301  1.00 74.65           O  
ATOM     88  CB  SER A  12      65.719 -16.748  29.379  1.00 74.65           C  
ATOM     89  OG  SER A  12      65.940 -15.367  29.147  1.00 74.65           O  
ATOM     90  N   GLU A  13      62.489 -16.724  30.110  1.00 79.31           N  
ATOM     91  CA  GLU A  13      61.394 -15.948  30.686  1.00 79.31           C  
ATOM     92  C   GLU A  13      61.784 -14.481  30.847  1.00 79.31           C  
ATOM     93  O   GLU A  13      60.975 -13.586  30.594  1.00 79.31           O  
ATOM     94  CB  GLU A  13      60.973 -16.532  32.036  1.00 79.31           C  
ATOM     95  CG  GLU A  13      59.667 -15.964  32.571  1.00 79.31           C  
ATOM     96  CD  GLU A  13      59.154 -16.696  33.801  1.00 79.31           C  
ATOM     97  OE1 GLU A  13      58.067 -16.339  34.311  1.00 79.31           O  
ATOM     98  OE2 GLU A  13      59.845 -17.632  34.260  1.00 79.31           O1-
ATOM     99  N   GLU A  14      63.018 -14.197  31.088  1.00 78.71           N  
ATOM    100  CA  GLU A  14      63.560 -12.853  31.268  1.00 78.71           C  
ATOM    101  C   GLU A  14      63.588 -12.087  29.949  1.00 78.71           C  
ATOM    102  O   GLU A  14      63.229 -10.908  29.902  1.00 78.71           O  
ATOM    103  CB  GLU A  14      64.965 -12.917  31.870  1.00 78.71           C  
ATOM    104  CG  GLU A  14      65.490 -11.572  32.350  1.00 78.71           C  
ATOM    105  CD  GLU A  14      66.872 -11.657  32.979  1.00 78.71           C  
ATOM    106  OE1 GLU A  14      67.409 -10.610  33.407  1.00 78.71           O  
ATOM    107  OE2 GLU A  14      67.422 -12.778  33.044  1.00 78.71           O1-
ATOM    108  N   ALA A  15      64.031 -12.729  28.824  1.00 74.17           N  
ATOM    109  CA  ALA A  15      64.072 -12.137  27.490  1.00 74.17           C  
ATOM    110  C   ALA A  15      62.667 -11.825  26.984  1.00 74.17           C  
ATOM    111  O   ALA A  15      62.434 -10.767  26.394  1.00 74.17           O  
ATOM    112  CB  ALA A  15      64.791 -13.069  26.517  1.00 74.17           C  
ATOM    113  N   ARG A  16      61.709 -12.674  27.362  1.00 78.96           N  
ATOM    114  CA  ARG A  16      60.314 -12.501  26.969  1.00 78.96           C  
ATOM    115  C   ARG A  16      59.685 -11.315  27.692  1.00 78.96           C  
ATOM    116  O   ARG A  16      58.908 -10.562  27.102  1.00 78.96           O  
ATOM    117  CB  ARG A  16      59.514 -13.773  27.252  1.00 78.96           C  
ATOM    118  CG  ARG A  16      59.787 -14.904  26.272  1.00 78.96           C  
ATOM    119  CD  ARG A  16      58.800 -16.050  26.444  1.00 78.96           C  
ATOM    120  NE  ARG A  16      59.081 -16.830  27.645  1.00 78.96           N  
ATOM    121  CZ  ARG A  16      58.588 -18.040  27.896  1.00 78.96           C  
ATOM    122  NH1 ARG A  16      57.774 -18.634  27.031  1.00 78.96           N1+
ATOM    123  NH2 ARG A  16      58.910 -18.660  29.022  1.00 78.96           N  
ATOM    124  N   GLN A  17      59.924 -11.149  28.925  1.00 81.59           N  
ATOM    125  CA  GLN A  17      59.443 -10.038  29.740  1.00 81.59           C  
ATOM    126  C   GLN A  17      59.971  -8.705  29.219  1.00 81.59           C  
ATOM    127  O   GLN A  17      59.246  -7.708  29.204  1.00 81.59           O  
ATOM    128  CB  GLN A  17      59.850 -10.230  31.202  1.00 81.59           C  
ATOM    129  CG  GLN A  17      59.050 -11.304  31.927  1.00 81.59           C  
ATOM    130  CD  GLN A  17      59.535 -11.539  33.345  1.00 81.59           C  
ATOM    131  NE2 GLN A  17      58.903 -12.480  34.040  1.00 81.59           N  
ATOM    132  OE1 GLN A  17      60.469 -10.880  33.815  1.00 81.59           O  
ATOM    133  N   ILE A  18      61.178  -8.712  28.806  1.00 80.88           N  
ATOM    134  CA  ILE A  18      61.825  -7.517  28.277  1.00 80.88           C  
ATOM    135  C   ILE A  18      61.173  -7.119  26.955  1.00 80.88           C  
ATOM    136  O   ILE A  18      60.850  -5.948  26.743  1.00 80.88           O  
ATOM    137  CB  ILE A  18      63.343  -7.734  28.083  1.00 80.88           C  
ATOM    138  CG1 ILE A  18      64.033  -7.926  29.438  1.00 80.88           C  
ATOM    139  CG2 ILE A  18      63.962  -6.564  27.314  1.00 80.88           C  
ATOM    140  CD1 ILE A  18      65.488  -8.363  29.336  1.00 80.88           C  
ATOM    141  N   ILE A  19      60.984  -8.101  26.136  1.00 82.04           N  
ATOM    142  CA  ILE A  19      60.401  -7.895  24.815  1.00 82.04           C  
ATOM    143  C   ILE A  19      58.952  -7.437  24.956  1.00 82.04           C  
ATOM    144  O   ILE A  19      58.512  -6.524  24.253  1.00 82.04           O  
ATOM    145  CB  ILE A  19      60.478  -9.178  23.956  1.00 82.04           C  
ATOM    146  CG1 ILE A  19      61.937  -9.516  23.630  1.00 82.04           C  
ATOM    147  CG2 ILE A  19      59.652  -9.021  22.676  1.00 82.04           C  
ATOM    148  CD1 ILE A  19      62.122 -10.867  22.953  1.00 82.04           C  
ATOM    149  N   GLU A  20      58.229  -7.930  25.862  1.00 84.45           N  
ATOM    150  CA  GLU A  20      56.859  -7.525  26.160  1.00 84.45           C  
ATOM    151  C   GLU A  20      56.796  -6.064  26.594  1.00 84.45           C  
ATOM    152  O   GLU A  20      55.934  -5.312  26.137  1.00 84.45           O  
ATOM    153  CB  GLU A  20      56.258  -8.423  27.244  1.00 84.45           C  
ATOM    154  CG  GLU A  20      55.892  -9.817  26.757  1.00 84.45           C  
ATOM    155  CD  GLU A  20      55.308 -10.701  27.848  1.00 84.45           C  
ATOM    156  OE1 GLU A  20      55.001 -11.883  27.572  1.00 84.45           O  
ATOM    157  OE2 GLU A  20      55.156 -10.207  28.987  1.00 84.45           O1-
ATOM    158  N   LYS A  21      57.625  -5.700  27.473  1.00 86.99           N  
ATOM    159  CA  LYS A  21      57.677  -4.331  27.978  1.00 86.99           C  
ATOM    160  C   LYS A  21      57.996  -3.344  26.858  1.00 86.99           C  
ATOM    161  O   LYS A  21      57.385  -2.277  26.771  1.00 86.99           O  
ATOM    162  CB  LYS A  21      58.714  -4.208  29.096  1.00 86.99           C  
ATOM    163  CG  LYS A  21      58.235  -4.728  30.443  1.00 86.99           C  
ATOM    164  CD  LYS A  21      59.262  -4.468  31.538  1.00 86.99           C  
ATOM    165  CE  LYS A  21      58.834  -5.084  32.863  1.00 86.99           C  
ATOM    166  NZ  LYS A  21      59.852  -4.858  33.934  1.00 86.99           N1+
ATOM    167  N   ILE A  22      58.868  -3.710  25.984  1.00 84.09           N  
ATOM    168  CA  ILE A  22      59.346  -2.868  24.892  1.00 84.09           C  
ATOM    169  C   ILE A  22      58.243  -2.699  23.849  1.00 84.09           C  
ATOM    170  O   ILE A  22      57.966  -1.583  23.405  1.00 84.09           O  
ATOM    171  CB  ILE A  22      60.616  -3.458  24.237  1.00 84.09           C  
ATOM    172  CG1 ILE A  22      61.801  -3.378  25.206  1.00 84.09           C  
ATOM    173  CG2 ILE A  22      60.932  -2.737  22.925  1.00 84.09           C  
ATOM    174  CD1 ILE A  22      63.054  -4.090  24.712  1.00 84.09           C  
ATOM    175  N   VAL A  23      57.721  -3.816  23.436  1.00 83.90           N  
ATOM    176  CA  VAL A  23      56.656  -3.828  22.438  1.00 83.90           C  
ATOM    177  C   VAL A  23      55.443  -3.065  22.968  1.00 83.90           C  
ATOM    178  O   VAL A  23      54.826  -2.284  22.239  1.00 83.90           O  
ATOM    179  CB  VAL A  23      56.254  -5.269  22.053  1.00 83.90           C  
ATOM    180  CG1 VAL A  23      55.030  -5.262  21.140  1.00 83.90           C  
ATOM    181  CG2 VAL A  23      57.423  -5.987  21.382  1.00 83.90           C  
ATOM    182  N   GLU A  24      55.156  -3.173  24.239  1.00 87.08           N  
ATOM    183  CA  GLU A  24      54.087  -2.422  24.891  1.00 87.08           C  
ATOM    184  C   GLU A  24      54.387  -0.926  24.897  1.00 87.08           C  
ATOM    185  O   GLU A  24      53.504  -0.110  24.626  1.00 87.08           O  
ATOM    186  CB  GLU A  24      53.876  -2.922  26.323  1.00 87.08           C  
ATOM    187  CG  GLU A  24      52.615  -2.385  26.982  1.00 87.08           C  
ATOM    188  CD  GLU A  24      52.335  -3.008  28.340  1.00 87.08           C  
ATOM    189  OE1 GLU A  24      51.253  -2.749  28.916  1.00 87.08           O  
ATOM    190  OE2 GLU A  24      53.204  -3.762  28.833  1.00 87.08           O1-
ATOM    191  N   GLU A  25      55.586  -0.564  25.235  1.00 87.29           N  
ATOM    192  CA  GLU A  25      56.010   0.831  25.295  1.00 87.29           C  
ATOM    193  C   GLU A  25      55.968   1.480  23.914  1.00 87.29           C  
ATOM    194  O   GLU A  25      55.498   2.611  23.768  1.00 87.29           O  
ATOM    195  CB  GLU A  25      57.418   0.941  25.885  1.00 87.29           C  
ATOM    196  CG  GLU A  25      57.820   2.361  26.258  1.00 87.29           C  
ATOM    197  CD  GLU A  25      59.180   2.443  26.931  1.00 87.29           C  
ATOM    198  OE1 GLU A  25      59.682   3.568  27.152  1.00 87.29           O  
ATOM    199  OE2 GLU A  25      59.750   1.372  27.239  1.00 87.29           O1-
ATOM    200  N   VAL A  26      56.505   0.794  22.913  1.00 84.15           N  
ATOM    201  CA  VAL A  26      56.548   1.303  21.547  1.00 84.15           C  
ATOM    202  C   VAL A  26      55.130   1.409  20.989  1.00 84.15           C  
ATOM    203  O   VAL A  26      54.792   2.387  20.319  1.00 84.15           O  
ATOM    204  CB  VAL A  26      57.414   0.406  20.634  1.00 84.15           C  
ATOM    205  CG1 VAL A  26      57.358   0.894  19.187  1.00 84.15           C  
ATOM    206  CG2 VAL A  26      58.857   0.372  21.134  1.00 84.15           C  
ATOM    207  N   ALA A  27      54.315   0.410  21.242  1.00 81.93           N  
ATOM    208  CA  ALA A  27      52.911   0.374  20.842  1.00 81.93           C  
ATOM    209  C   ALA A  27      52.114   1.473  21.539  1.00 81.93           C  
ATOM    210  O   ALA A  27      51.260   2.115  20.922  1.00 81.93           O  
ATOM    211  CB  ALA A  27      52.305  -0.994  21.149  1.00 81.93           C  
ATOM    212  N   ARG A  28      52.340   1.757  22.842  1.00 86.31           N  
ATOM    213  CA  ARG A  28      51.711   2.837  23.596  1.00 86.31           C  
ATOM    214  C   ARG A  28      52.030   4.194  22.975  1.00 86.31           C  
ATOM    215  O   ARG A  28      51.141   5.035  22.820  1.00 86.31           O  
ATOM    216  CB  ARG A  28      52.166   2.810  25.056  1.00 86.31           C  
ATOM    217  CG  ARG A  28      51.421   3.788  25.952  1.00 86.31           C  
ATOM    218  CD  ARG A  28      51.909   3.718  27.392  1.00 86.31           C  
ATOM    219  NE  ARG A  28      51.422   4.845  28.181  1.00 86.31           N  
ATOM    220  CZ  ARG A  28      51.647   5.015  29.481  1.00 86.31           C  
ATOM    221  NH1 ARG A  28      52.360   4.128  30.167  1.00 86.31           N1+
ATOM    222  NH2 ARG A  28      51.155   6.077  30.101  1.00 86.31           N  
ATOM    223  N   LYS A  29      53.246   4.429  22.569  1.00 85.75           N  
ATOM    224  CA  LYS A  29      53.695   5.681  21.969  1.00 85.75           C  
ATOM    225  C   LYS A  29      53.064   5.891  20.595  1.00 85.75           C  
ATOM    226  O   LYS A  29      52.797   7.025  20.195  1.00 85.75           O  
ATOM    227  CB  LYS A  29      55.219   5.707  21.854  1.00 85.75           C  
ATOM    228  CG  LYS A  29      55.935   5.977  23.169  1.00 85.75           C  
ATOM    229  CD  LYS A  29      57.444   6.070  22.976  1.00 85.75           C  
ATOM    230  CE  LYS A  29      58.165   6.286  24.300  1.00 85.75           C  
ATOM    231  NZ  LYS A  29      59.647   6.344  24.120  1.00 85.75           N1+
ATOM    232  N   ALA A  30      52.772   4.838  19.944  1.00 82.28           N  
ATOM    233  CA  ALA A  30      52.222   4.865  18.591  1.00 82.28           C  
ATOM    234  C   ALA A  30      50.698   4.820  18.618  1.00 82.28           C  
ATOM    235  O   ALA A  30      50.049   4.936  17.575  1.00 82.28           O  
ATOM    236  CB  ALA A  30      52.772   3.701  17.771  1.00 82.28           C  
ATOM    237  N   GLY A  31      50.105   4.731  19.899  1.00 83.23           N  
ATOM    238  CA  GLY A  31      48.661   4.698  20.064  1.00 83.23           C  
ATOM    239  C   GLY A  31      48.030   3.419  19.547  1.00 83.23           C  
ATOM    240  O   GLY A  31      46.911   3.438  19.030  1.00 83.23           O  
ATOM    241  N   THR A  32      48.741   2.297  19.499  1.00 84.93           N  
ATOM    242  CA  THR A  32      48.268   1.017  18.984  1.00 84.93           C  
ATOM    243  C   THR A  32      48.178  -0.017  20.103  1.00 84.93           C  
ATOM    244  O   THR A  32      48.923   0.055  21.083  1.00 84.93           O  
ATOM    245  CB  THR A  32      49.188   0.490  17.867  1.00 84.93           C  
ATOM    246  CG2 THR A  32      48.580  -0.732  17.186  1.00 84.93           C  
ATOM    247  OG1 THR A  32      49.382   1.519  16.890  1.00 84.93           O  
ATOM    248  N   GLU A  33      47.129  -0.880  20.070  1.00 84.11           N  
ATOM    249  CA  GLU A  33      46.913  -1.930  21.061  1.00 84.11           C  
ATOM    250  C   GLU A  33      47.763  -3.161  20.756  1.00 84.11           C  
ATOM    251  O   GLU A  33      47.907  -3.550  19.596  1.00 84.11           O  
ATOM    252  CB  GLU A  33      45.431  -2.316  21.121  1.00 84.11           C  
ATOM    253  CG  GLU A  33      44.531  -1.216  21.664  1.00 84.11           C  
ATOM    254  CD  GLU A  33      43.065  -1.615  21.721  1.00 84.11           C  
ATOM    255  OE1 GLU A  33      42.229  -0.789  22.152  1.00 84.11           O  
ATOM    256  OE2 GLU A  33      42.751  -2.762  21.334  1.00 84.11           O1-
ATOM    257  N   VAL A  34      48.421  -3.696  21.821  1.00 84.89           N  
ATOM    258  CA  VAL A  34      49.282  -4.865  21.680  1.00 84.89           C  
ATOM    259  C   VAL A  34      48.738  -6.013  22.527  1.00 84.89           C  
ATOM    260  O   VAL A  34      48.295  -5.803  23.659  1.00 84.89           O  
ATOM    261  CB  VAL A  34      50.740  -4.550  22.083  1.00 84.89           C  
ATOM    262  CG1 VAL A  34      51.615  -5.795  21.966  1.00 84.89           C  
ATOM    263  CG2 VAL A  34      51.297  -3.418  21.221  1.00 84.89           C  
ATOM    264  N   HIS A  35      48.605  -7.221  21.974  1.00 84.40           N  
ATOM    265  CA  HIS A  35      48.188  -8.436  22.666  1.00 84.40           C  
ATOM    266  C   HIS A  35      49.305  -9.474  22.679  1.00 84.40           C  
ATOM    267  O   HIS A  35      49.887  -9.778  21.634  1.00 84.40           O  
ATOM    268  CB  HIS A  35      46.935  -9.021  22.014  1.00 84.40           C  
ATOM    269  CG  HIS A  35      45.708  -8.193  22.224  1.00 84.40           C  
ATOM    270  CD2 HIS A  35      44.602  -8.416  22.973  1.00 84.40           C  
ATOM    271  ND1 HIS A  35      45.521  -6.971  21.615  1.00 84.40           N  
ATOM    272  CE1 HIS A  35      44.351  -6.476  21.984  1.00 84.40           C  
ATOM    273  NE2 HIS A  35      43.773  -7.334  22.807  1.00 84.40           N  
ATOM    274  N   PHE A  36      49.617 -10.046  23.929  1.00 84.35           N  
ATOM    275  CA  PHE A  36      50.660 -11.052  24.089  1.00 84.35           C  
ATOM    276  C   PHE A  36      50.053 -12.422  24.371  1.00 84.35           C  
ATOM    277  O   PHE A  36      49.150 -12.547  25.200  1.00 84.35           O  
ATOM    278  CB  PHE A  36      51.618 -10.661  25.218  1.00 84.35           C  
ATOM    279  CG  PHE A  36      52.253  -9.309  25.034  1.00 84.35           C  
ATOM    280  CD1 PHE A  36      53.400  -9.164  24.263  1.00 84.35           C  
ATOM    281  CD2 PHE A  36      51.703  -8.183  25.633  1.00 84.35           C  
ATOM    282  CE1 PHE A  36      53.990  -7.915  24.091  1.00 84.35           C  
ATOM    283  CE2 PHE A  36      52.288  -6.930  25.465  1.00 84.35           C  
ATOM    284  CZ  PHE A  36      53.432  -6.799  24.695  1.00 84.35           C  
ATOM    285  N   GLU A  37      50.353 -13.409  23.589  1.00 81.54           N  
ATOM    286  CA  GLU A  37      49.953 -14.789  23.848  1.00 81.54           C  
ATOM    287  C   GLU A  37      51.169 -15.677  24.098  1.00 81.54           C  
ATOM    288  O   GLU A  37      52.101 -15.703  23.291  1.00 81.54           O  
ATOM    289  CB  GLU A  37      49.130 -15.339  22.681  1.00 81.54           C  
ATOM    290  CG  GLU A  37      48.355 -16.605  23.017  1.00 81.54           C  
ATOM    291  CD  GLU A  37      47.447 -17.071  21.891  1.00 81.54           C  
ATOM    292  OE1 GLU A  37      46.759 -18.104  22.052  1.00 81.54           O  
ATOM    293  OE2 GLU A  37      47.423 -16.396  20.837  1.00 81.54           O1-
ATOM    294  N   LYS A  38      51.228 -16.272  25.296  1.00 78.35           N  
ATOM    295  CA  LYS A  38      52.326 -17.150  25.690  1.00 78.35           C  
ATOM    296  C   LYS A  38      51.993 -18.611  25.401  1.00 78.35           C  
ATOM    297  O   LYS A  38      50.958 -19.116  25.840  1.00 78.35           O  
ATOM    298  CB  LYS A  38      52.651 -16.971  27.174  1.00 78.35           C  
ATOM    299  CG  LYS A  38      53.117 -15.570  27.540  1.00 78.35           C  
ATOM    300  CD  LYS A  38      53.389 -15.444  29.034  1.00 78.35           C  
ATOM    301  CE  LYS A  38      53.711 -14.008  29.425  1.00 78.35           C  
ATOM    302  NZ  LYS A  38      53.967 -13.877  30.891  1.00 78.35           N1+
ATOM    303  N   SER A  39      52.598 -19.234  24.371  1.00 71.68           N  
ATOM    304  CA  SER A  39      52.343 -20.657  24.173  1.00 71.68           C  
ATOM    305  C   SER A  39      53.642 -21.427  23.960  1.00 71.68           C  
ATOM    306  O   SER A  39      54.482 -21.025  23.152  1.00 71.68           O  
ATOM    307  CB  SER A  39      51.410 -20.875  22.982  1.00 71.68           C  
ATOM    308  OG  SER A  39      52.137 -21.312  21.847  1.00 71.68           O  
ATOM    309  N   ASP A  40      53.984 -22.506  24.902  1.00 66.93           N  
ATOM    310  CA  ASP A  40      55.034 -23.517  24.825  1.00 66.93           C  
ATOM    311  C   ASP A  40      56.364 -22.897  24.406  1.00 66.93           C  
ATOM    312  O   ASP A  40      56.915 -23.243  23.358  1.00 66.93           O  
ATOM    313  CB  ASP A  40      54.640 -24.627  23.848  1.00 66.93           C  
ATOM    314  CG  ASP A  40      55.232 -25.977  24.213  1.00 66.93           C  
ATOM    315  OD1 ASP A  40      55.759 -26.128  25.338  1.00 66.93           O  
ATOM    316  OD2 ASP A  40      55.174 -26.897  23.369  1.00 66.93           O1-
ATOM    317  N   GLY A  41      56.905 -21.835  25.135  1.00 67.55           N  
ATOM    318  CA  GLY A  41      58.245 -21.319  24.904  1.00 67.55           C  
ATOM    319  C   GLY A  41      58.302 -20.282  23.798  1.00 67.55           C  
ATOM    320  O   GLY A  41      59.374 -19.766  23.478  1.00 67.55           O  
ATOM    321  N   THR A  42      57.043 -19.979  23.157  1.00 75.44           N  
ATOM    322  CA  THR A  42      56.947 -18.991  22.088  1.00 75.44           C  
ATOM    323  C   THR A  42      56.078 -17.812  22.517  1.00 75.44           C  
ATOM    324  O   THR A  42      55.014 -18.002  23.109  1.00 75.44           O  
ATOM    325  CB  THR A  42      56.373 -19.614  20.801  1.00 75.44           C  
ATOM    326  CG2 THR A  42      56.420 -18.624  19.642  1.00 75.44           C  
ATOM    327  OG1 THR A  42      57.140 -20.774  20.456  1.00 75.44           O  
ATOM    328  N   LEU A  43      56.632 -16.584  22.447  1.00 77.84           N  
ATOM    329  CA  LEU A  43      55.911 -15.340  22.698  1.00 77.84           C  
ATOM    330  C   LEU A  43      55.305 -14.794  21.409  1.00 77.84           C  
ATOM    331  O   LEU A  43      56.025 -14.528  20.445  1.00 77.84           O  
ATOM    332  CB  LEU A  43      56.843 -14.297  23.320  1.00 77.84           C  
ATOM    333  CG  LEU A  43      56.216 -12.942  23.656  1.00 77.84           C  
ATOM    334  CD1 LEU A  43      55.176 -13.100  24.761  1.00 77.84           C  
ATOM    335  CD2 LEU A  43      57.292 -11.942  24.065  1.00 77.84           C  
ATOM    336  N   GLU A  44      53.922 -14.962  21.308  1.00 79.57           N  
ATOM    337  CA  GLU A  44      53.209 -14.388  20.171  1.00 79.57           C  
ATOM    338  C   GLU A  44      52.724 -12.974  20.480  1.00 79.57           C  
ATOM    339  O   GLU A  44      52.032 -12.754  21.477  1.00 79.57           O  
ATOM    340  CB  GLU A  44      52.025 -15.275  19.776  1.00 79.57           C  
ATOM    341  CG  GLU A  44      52.429 -16.560  19.069  1.00 79.57           C  
ATOM    342  CD  GLU A  44      51.241 -17.403  18.632  1.00 79.57           C  
ATOM    343  OE1 GLU A  44      51.452 -18.518  18.101  1.00 79.57           O  
ATOM    344  OE2 GLU A  44      50.093 -16.946  18.823  1.00 79.57           O1-
ATOM    345  N   ILE A  45      53.220 -11.964  19.596  1.00 80.43           N  
ATOM    346  CA  ILE A  45      52.886 -10.557  19.791  1.00 80.43           C  
ATOM    347  C   ILE A  45      51.931 -10.095  18.693  1.00 80.43           C  
ATOM    348  O   ILE A  45      52.242 -10.206  17.505  1.00 80.43           O  
ATOM    349  CB  ILE A  45      54.153  -9.673  19.807  1.00 80.43           C  
ATOM    350  CG1 ILE A  45      55.159 -10.199  20.837  1.00 80.43           C  
ATOM    351  CG2 ILE A  45      53.789  -8.212  20.093  1.00 80.43           C  
ATOM    352  CD1 ILE A  45      56.546  -9.583  20.717  1.00 80.43           C  
ATOM    353  N   ARG A  46      50.756  -9.719  19.149  1.00 80.50           N  
ATOM    354  CA  ARG A  46      49.776  -9.188  18.206  1.00 80.50           C  
ATOM    355  C   ARG A  46      49.594  -7.685  18.393  1.00 80.50           C  
ATOM    356  O   ARG A  46      49.215  -7.230  19.473  1.00 80.50           O  
ATOM    357  CB  ARG A  46      48.432  -9.902  18.370  1.00 80.50           C  
ATOM    358  CG  ARG A  46      48.471 -11.378  18.008  1.00 80.50           C  
ATOM    359  CD  ARG A  46      47.109 -12.037  18.179  1.00 80.50           C  
ATOM    360  NE  ARG A  46      47.186 -13.486  18.015  1.00 80.50           N  
ATOM    361  CZ  ARG A  46      46.143 -14.310  18.056  1.00 80.50           C  
ATOM    362  NH1 ARG A  46      44.918 -13.842  18.257  1.00 80.50           N1+
ATOM    363  NH2 ARG A  46      46.328 -15.612  17.894  1.00 80.50           N  
ATOM    364  N   VAL A  47      50.027  -6.898  17.316  1.00 80.99           N  
ATOM    365  CA  VAL A  47      49.921  -5.444  17.374  1.00 80.99           C  
ATOM    366  C   VAL A  47      48.845  -4.966  16.403  1.00 80.99           C  
ATOM    367  O   VAL A  47      48.849  -5.341  15.228  1.00 80.99           O  
ATOM    368  CB  VAL A  47      51.270  -4.763  17.052  1.00 80.99           C  
ATOM    369  CG1 VAL A  47      51.156  -3.246  17.190  1.00 80.99           C  
ATOM    370  CG2 VAL A  47      52.370  -5.304  17.963  1.00 80.99           C  
ATOM    371  N   LYS A  48      47.811  -4.214  16.943  1.00 78.31           N  
ATOM    372  CA  LYS A  48      46.749  -3.677  16.097  1.00 78.31           C  
ATOM    373  C   LYS A  48      47.279  -2.575  15.182  1.00 78.31           C  
ATOM    374  O   LYS A  48      48.007  -1.686  15.629  1.00 78.31           O  
ATOM    375  CB  LYS A  48      45.600  -3.141  16.951  1.00 78.31           C  
ATOM    376  CG  LYS A  48      44.298  -2.949  16.188  1.00 78.31           C  
ATOM    377  CD  LYS A  48      43.175  -2.486  17.108  1.00 78.31           C  
ATOM    378  CE  LYS A  48      41.890  -2.225  16.332  1.00 78.31           C  
ATOM    379  NZ  LYS A  48      40.784  -1.772  17.230  1.00 78.31           N1+
ATOM    380  N   ASN A  49      47.089  -2.651  13.791  1.00 73.76           N  
ATOM    381  CA  ASN A  49      47.420  -1.616  12.818  1.00 73.76           C  
ATOM    382  C   ASN A  49      48.929  -1.435  12.683  1.00 73.76           C  
ATOM    383  O   ASN A  49      49.431  -0.311  12.733  1.00 73.76           O  
ATOM    384  CB  ASN A  49      46.759  -0.289  13.201  1.00 73.76           C  
ATOM    385  CG  ASN A  49      45.249  -0.332  13.078  1.00 73.76           C  
ATOM    386  ND2 ASN A  49      44.563   0.411  13.938  1.00 73.76           N  
ATOM    387  OD1 ASN A  49      44.703  -1.028  12.219  1.00 73.76           O  
ATOM    388  N   LEU A  50      49.659  -2.581  12.683  1.00 75.99           N  
ATOM    389  CA  LEU A  50      51.112  -2.589  12.550  1.00 75.99           C  
ATOM    390  C   LEU A  50      51.533  -2.160  11.148  1.00 75.99           C  
ATOM    391  O   LEU A  50      51.211  -2.833  10.165  1.00 75.99           O  
ATOM    392  CB  LEU A  50      51.670  -3.980  12.859  1.00 75.99           C  
ATOM    393  CG  LEU A  50      53.193  -4.097  12.941  1.00 75.99           C  
ATOM    394  CD1 LEU A  50      53.712  -3.392  14.189  1.00 75.99           C  
ATOM    395  CD2 LEU A  50      53.618  -5.562  12.932  1.00 75.99           C  
ATOM    396  N   HIS A  51      51.969  -1.008  10.918  1.00 81.39           N  
ATOM    397  CA  HIS A  51      52.518  -0.572   9.639  1.00 81.39           C  
ATOM    398  C   HIS A  51      54.031  -0.759   9.597  1.00 81.39           C  
ATOM    399  O   HIS A  51      54.656  -1.039  10.621  1.00 81.39           O  
ATOM    400  CB  HIS A  51      52.163   0.893   9.376  1.00 81.39           C  
ATOM    401  CG  HIS A  51      52.629   1.825  10.449  1.00 81.39           C  
ATOM    402  CD2 HIS A  51      53.472   2.884  10.401  1.00 81.39           C  
ATOM    403  ND1 HIS A  51      52.222   1.715  11.761  1.00 81.39           N  
ATOM    404  CE1 HIS A  51      52.795   2.669  12.475  1.00 81.39           C  
ATOM    405  NE2 HIS A  51      53.559   3.391  11.675  1.00 81.39           N  
ATOM    406  N   GLU A  52      54.633  -0.938   8.428  1.00 81.31           N  
ATOM    407  CA  GLU A  52      56.037  -1.251   8.183  1.00 81.31           C  
ATOM    408  C   GLU A  52      56.953  -0.401   9.058  1.00 81.31           C  
ATOM    409  O   GLU A  52      57.937  -0.903   9.607  1.00 81.31           O  
ATOM    410  CB  GLU A  52      56.384  -1.049   6.706  1.00 81.31           C  
ATOM    411  CG  GLU A  52      57.726  -1.642   6.302  1.00 81.31           C  
ATOM    412  CD  GLU A  52      58.003  -1.538   4.810  1.00 81.31           C  
ATOM    413  OE1 GLU A  52      59.074  -2.002   4.359  1.00 81.31           O  
ATOM    414  OE2 GLU A  52      57.143  -0.986   4.089  1.00 81.31           O1-
ATOM    415  N   GLU A  53      56.646   0.812   9.287  1.00 81.43           N  
ATOM    416  CA  GLU A  53      57.448   1.742  10.077  1.00 81.43           C  
ATOM    417  C   GLU A  53      57.397   1.391  11.561  1.00 81.43           C  
ATOM    418  O   GLU A  53      58.417   1.447  12.252  1.00 81.43           O  
ATOM    419  CB  GLU A  53      56.972   3.181   9.859  1.00 81.43           C  
ATOM    420  CG  GLU A  53      57.900   4.231  10.454  1.00 81.43           C  
ATOM    421  CD  GLU A  53      57.464   5.656  10.149  1.00 81.43           C  
ATOM    422  OE1 GLU A  53      58.105   6.607  10.654  1.00 81.43           O  
ATOM    423  OE2 GLU A  53      56.475   5.823   9.402  1.00 81.43           O1-
ATOM    424  N   LEU A  54      56.242   1.104  12.154  1.00 81.13           N  
ATOM    425  CA  LEU A  54      56.061   0.675  13.536  1.00 81.13           C  
ATOM    426  C   LEU A  54      56.753  -0.661  13.786  1.00 81.13           C  
ATOM    427  O   LEU A  54      57.393  -0.850  14.823  1.00 81.13           O  
ATOM    428  CB  LEU A  54      54.572   0.562  13.872  1.00 81.13           C  
ATOM    429  CG  LEU A  54      54.228   0.222  15.323  1.00 81.13           C  
ATOM    430  CD1 LEU A  54      54.798   1.278  16.264  1.00 81.13           C  
ATOM    431  CD2 LEU A  54      52.719   0.099  15.501  1.00 81.13           C  
ATOM    432  N   GLU A  55      56.653  -1.605  12.807  1.00 80.06           N  
ATOM    433  CA  GLU A  55      57.372  -2.874  12.866  1.00 80.06           C  
ATOM    434  C   GLU A  55      58.880  -2.651  12.935  1.00 80.06           C  
ATOM    435  O   GLU A  55      59.572  -3.293  13.728  1.00 80.06           O  
ATOM    436  CB  GLU A  55      57.026  -3.746  11.656  1.00 80.06           C  
ATOM    437  CG  GLU A  55      57.672  -5.123  11.685  1.00 80.06           C  
ATOM    438  CD  GLU A  55      57.353  -5.961  10.457  1.00 80.06           C  
ATOM    439  OE1 GLU A  55      57.945  -7.052  10.296  1.00 80.06           O  
ATOM    440  OE2 GLU A  55      56.506  -5.522   9.648  1.00 80.06           O1-
ATOM    441  N   ARG A  56      59.465  -1.800  12.120  1.00 84.26           N  
ATOM    442  CA  ARG A  56      60.887  -1.473  12.093  1.00 84.26           C  
ATOM    443  C   ARG A  56      61.339  -0.882  13.425  1.00 84.26           C  
ATOM    444  O   ARG A  56      62.401  -1.237  13.939  1.00 84.26           O  
ATOM    445  CB  ARG A  56      61.193  -0.496  10.955  1.00 84.26           C  
ATOM    446  CG  ARG A  56      62.678  -0.296  10.698  1.00 84.26           C  
ATOM    447  CD  ARG A  56      62.926   0.615   9.504  1.00 84.26           C  
ATOM    448  NE  ARG A  56      64.349   0.875   9.310  1.00 84.26           N  
ATOM    449  CZ  ARG A  56      64.856   1.639   8.346  1.00 84.26           C  
ATOM    450  NH1 ARG A  56      64.062   2.236   7.466  1.00 84.26           N1+
ATOM    451  NH2 ARG A  56      66.168   1.807   8.261  1.00 84.26           N  
ATOM    452  N   ARG A  57      60.573  -0.051  14.004  1.00 82.25           N  
ATOM    453  CA  ARG A  57      60.875   0.600  15.274  1.00 82.25           C  
ATOM    454  C   ARG A  57      60.888  -0.411  16.417  1.00 82.25           C  
ATOM    455  O   ARG A  57      61.753  -0.353  17.294  1.00 82.25           O  
ATOM    456  CB  ARG A  57      59.861   1.708  15.566  1.00 82.25           C  
ATOM    457  CG  ARG A  57      60.036   2.947  14.703  1.00 82.25           C  
ATOM    458  CD  ARG A  57      58.956   3.984  14.978  1.00 82.25           C  
ATOM    459  NE  ARG A  57      59.099   4.571  16.307  1.00 82.25           N  
ATOM    460  CZ  ARG A  57      58.310   5.520  16.806  1.00 82.25           C  
ATOM    461  NH1 ARG A  57      57.303   6.009  16.091  1.00 82.25           N1+
ATOM    462  NH2 ARG A  57      58.530   5.983  18.028  1.00 82.25           N  
ATOM    463  N   ILE A  58      59.793  -1.322  16.410  1.00 81.28           N  
ATOM    464  CA  ILE A  58      59.683  -2.376  17.413  1.00 81.28           C  
ATOM    465  C   ILE A  58      60.880  -3.316  17.307  1.00 81.28           C  
ATOM    466  O   ILE A  58      61.499  -3.660  18.317  1.00 81.28           O  
ATOM    467  CB  ILE A  58      58.365  -3.167  17.261  1.00 81.28           C  
ATOM    468  CG1 ILE A  58      57.166  -2.285  17.632  1.00 81.28           C  
ATOM    469  CG2 ILE A  58      58.394  -4.438  18.115  1.00 81.28           C  
ATOM    470  CD1 ILE A  58      55.814  -2.928  17.351  1.00 81.28           C  
ATOM    471  N   LYS A  59      61.346  -3.713  16.113  1.00 83.25           N  
ATOM    472  CA  LYS A  59      62.497  -4.582  15.888  1.00 83.25           C  
ATOM    473  C   LYS A  59      63.788  -3.916  16.354  1.00 83.25           C  
ATOM    474  O   LYS A  59      64.627  -4.554  16.994  1.00 83.25           O  
ATOM    475  CB  LYS A  59      62.606  -4.958  14.409  1.00 83.25           C  
ATOM    476  CG  LYS A  59      61.617  -6.027  13.968  1.00 83.25           C  
ATOM    477  CD  LYS A  59      61.848  -6.439  12.519  1.00 83.25           C  
ATOM    478  CE  LYS A  59      60.841  -7.488  12.068  1.00 83.25           C  
ATOM    479  NZ  LYS A  59      61.055  -7.883  10.644  1.00 83.25           N1+
ATOM    480  N   LYS A  60      63.956  -2.675  16.022  1.00 84.35           N  
ATOM    481  CA  LYS A  60      65.140  -1.923  16.425  1.00 84.35           C  
ATOM    482  C   LYS A  60      65.221  -1.796  17.944  1.00 84.35           C  
ATOM    483  O   LYS A  60      66.298  -1.935  18.528  1.00 84.35           O  
ATOM    484  CB  LYS A  60      65.139  -0.535  15.784  1.00 84.35           C  
ATOM    485  CG  LYS A  60      65.595  -0.523  14.332  1.00 84.35           C  
ATOM    486  CD  LYS A  60      65.687   0.896  13.786  1.00 84.35           C  
ATOM    487  CE  LYS A  60      66.106   0.907  12.322  1.00 84.35           C  
ATOM    488  NZ  LYS A  60      66.146   2.293  11.768  1.00 84.35           N1+
ATOM    489  N   ALA A  61      64.106  -1.545  18.567  1.00 81.37           N  
ATOM    490  CA  ALA A  61      64.021  -1.407  20.019  1.00 81.37           C  
ATOM    491  C   ALA A  61      64.315  -2.734  20.714  1.00 81.37           C  
ATOM    492  O   ALA A  61      65.008  -2.767  21.734  1.00 81.37           O  
ATOM    493  CB  ALA A  61      62.643  -0.891  20.424  1.00 81.37           C  
ATOM    494  N   ILE A  62      63.777  -3.817  20.144  1.00 82.49           N  
ATOM    495  CA  ILE A  62      64.022  -5.149  20.686  1.00 82.49           C  
ATOM    496  C   ILE A  62      65.501  -5.500  20.544  1.00 82.49           C  
ATOM    497  O   ILE A  62      66.117  -6.010  21.482  1.00 82.49           O  
ATOM    498  CB  ILE A  62      63.149  -6.214  19.985  1.00 82.49           C  
ATOM    499  CG1 ILE A  62      61.668  -5.998  20.321  1.00 82.49           C  
ATOM    500  CG2 ILE A  62      63.598  -7.625  20.376  1.00 82.49           C  
ATOM    501  CD1 ILE A  62      60.718  -6.891  19.536  1.00 82.49           C  
ATOM    502  N   GLU A  63      66.130  -5.215  19.408  1.00 83.63           N  
ATOM    503  CA  GLU A  63      67.545  -5.458  19.144  1.00 83.63           C  
ATOM    504  C   GLU A  63      68.429  -4.689  20.122  1.00 83.63           C  
ATOM    505  O   GLU A  63      69.402  -5.232  20.648  1.00 83.63           O  
ATOM    506  CB  GLU A  63      67.897  -5.076  17.704  1.00 83.63           C  
ATOM    507  CG  GLU A  63      67.390  -6.065  16.664  1.00 83.63           C  
ATOM    508  CD  GLU A  63      67.677  -5.634  15.236  1.00 83.63           C  
ATOM    509  OE1 GLU A  63      67.295  -6.363  14.292  1.00 83.63           O  
ATOM    510  OE2 GLU A  63      68.292  -4.558  15.057  1.00 83.63           O1-
ATOM    511  N   ALA A  64      68.033  -3.451  20.375  1.00 83.33           N  
ATOM    512  CA  ALA A  64      68.795  -2.611  21.296  1.00 83.33           C  
ATOM    513  C   ALA A  64      68.679  -3.122  22.730  1.00 83.33           C  
ATOM    514  O   ALA A  64      69.669  -3.164  23.463  1.00 83.33           O  
ATOM    515  CB  ALA A  64      68.322  -1.162  21.211  1.00 83.33           C  
ATOM    516  N   ALA A  65      67.514  -3.501  23.132  1.00 82.56           N  
ATOM    517  CA  ALA A  65      67.231  -4.004  24.473  1.00 82.56           C  
ATOM    518  C   ALA A  65      67.932  -5.336  24.719  1.00 82.56           C  
ATOM    519  O   ALA A  65      68.515  -5.552  25.784  1.00 82.56           O  
ATOM    520  CB  ALA A  65      65.726  -4.152  24.678  1.00 82.56           C  
ATOM    521  N   LEU A  66      67.828  -6.176  23.766  1.00 83.73           N  
ATOM    522  CA  LEU A  66      68.507  -7.461  23.893  1.00 83.73           C  
ATOM    523  C   LEU A  66      70.019  -7.273  23.947  1.00 83.73           C  
ATOM    524  O   LEU A  66      70.702  -7.927  24.740  1.00 83.73           O  
ATOM    525  CB  LEU A  66      68.136  -8.381  22.728  1.00 83.73           C  
ATOM    526  CG  LEU A  66      66.728  -8.977  22.755  1.00 83.73           C  
ATOM    527  CD1 LEU A  66      66.437  -9.711  21.451  1.00 83.73           C  
ATOM    528  CD2 LEU A  66      66.567  -9.913  23.948  1.00 83.73           C  
ATOM    529  N   ALA A  67      70.564  -6.480  23.058  1.00 86.12           N  
ATOM    530  CA  ALA A  67      71.989  -6.158  23.046  1.00 86.12           C  
ATOM    531  C   ALA A  67      72.426  -5.552  24.376  1.00 86.12           C  
ATOM    532  O   ALA A  67      73.509  -5.859  24.880  1.00 86.12           O  
ATOM    533  CB  ALA A  67      72.309  -5.204  21.898  1.00 86.12           C  
ATOM    534  N   ALA A  68      71.631  -4.641  24.964  1.00 86.93           N  
ATOM    535  CA  ALA A  68      71.918  -4.038  26.262  1.00 86.93           C  
ATOM    536  C   ALA A  68      71.967  -5.096  27.360  1.00 86.93           C  
ATOM    537  O   ALA A  68      72.817  -5.035  28.253  1.00 86.93           O  
ATOM    538  CB  ALA A  68      70.874  -2.975  26.598  1.00 86.93           C  
ATOM    539  N   GLN A  69      71.061  -6.062  27.283  1.00 87.00           N  
ATOM    540  CA  GLN A  69      71.039  -7.162  28.241  1.00 87.00           C  
ATOM    541  C   GLN A  69      72.302  -8.012  28.133  1.00 87.00           C  
ATOM    542  O   GLN A  69      72.863  -8.431  29.147  1.00 87.00           O  
ATOM    543  CB  GLN A  69      69.800  -8.034  28.031  1.00 87.00           C  
ATOM    544  CG  GLN A  69      69.587  -9.074  29.122  1.00 87.00           C  
ATOM    545  CD  GLN A  69      68.309  -9.870  28.932  1.00 87.00           C  
ATOM    546  NE2 GLN A  69      67.922 -10.622  29.956  1.00 87.00           N  
ATOM    547  OE1 GLN A  69      67.676  -9.810  27.873  1.00 87.00           O  
ATOM    548  N   ILE A  70      72.647  -8.301  26.945  1.00 89.52           N  
ATOM    549  CA  ILE A  70      73.874  -9.047  26.687  1.00 89.52           C  
ATOM    550  C   ILE A  70      75.073  -8.273  27.230  1.00 89.52           C  
ATOM    551  O   ILE A  70      75.971  -8.856  27.842  1.00 89.52           O  
ATOM    552  CB  ILE A  70      74.056  -9.330  25.179  1.00 89.52           C  
ATOM    553  CG1 ILE A  70      72.949 -10.261  24.672  1.00 89.52           C  
ATOM    554  CG2 ILE A  70      75.441  -9.925  24.905  1.00 89.52           C  
ATOM    555  CD1 ILE A  70      72.918 -10.420  23.158  1.00 89.52           C  
ATOM    556  N   ALA A  71      75.086  -7.031  26.963  1.00 90.54           N  
ATOM    557  CA  ALA A  71      76.154  -6.166  27.458  1.00 90.54           C  
ATOM    558  C   ALA A  71      76.245  -6.223  28.980  1.00 90.54           C  
ATOM    559  O   ALA A  71      77.343  -6.267  29.542  1.00 90.54           O  
ATOM    560  CB  ALA A  71      75.932  -4.728  26.995  1.00 90.54           C  
ATOM    561  N   LYS A  72      75.103  -6.219  29.681  1.00 90.53           N  
ATOM    562  CA  LYS A  72      75.036  -6.316  31.137  1.00 90.53           C  
ATOM    563  C   LYS A  72      75.620  -7.638  31.626  1.00 90.53           C  
ATOM    564  O   LYS A  72      76.382  -7.665  32.595  1.00 90.53           O  
ATOM    565  CB  LYS A  72      73.592  -6.170  31.618  1.00 90.53           C  
ATOM    566  CG  LYS A  72      73.455  -6.009  33.125  1.00 90.53           C  
ATOM    567  CD  LYS A  72      72.000  -5.830  33.538  1.00 90.53           C  
ATOM    568  CE  LYS A  72      71.853  -5.754  35.052  1.00 90.53           C  
ATOM    569  NZ  LYS A  72      70.427  -5.589  35.463  1.00 90.53           N1+
ATOM    570  N   LYS A  73      75.168  -8.651  31.005  1.00 91.18           N  
ATOM    571  CA  LYS A  73      75.679  -9.966  31.385  1.00 91.18           C  
ATOM    572  C   LYS A  73      77.186 -10.055  31.163  1.00 91.18           C  
ATOM    573  O   LYS A  73      77.910 -10.611  31.992  1.00 91.18           O  
ATOM    574  CB  LYS A  73      74.967 -11.067  30.599  1.00 91.18           C  
ATOM    575  CG  LYS A  73      73.546 -11.343  31.069  1.00 91.18           C  
ATOM    576  CD  LYS A  73      72.926 -12.514  30.317  1.00 91.18           C  
ATOM    577  CE  LYS A  73      71.494 -12.772  30.764  1.00 91.18           C  
ATOM    578  NZ  LYS A  73      70.868 -13.891  30.000  1.00 91.18           N1+
ATOM    579  N   LEU A  74      77.602  -9.578  30.026  1.00 93.29           N  
ATOM    580  CA  LEU A  74      79.027  -9.559  29.710  1.00 93.29           C  
ATOM    581  C   LEU A  74      79.799  -8.736  30.734  1.00 93.29           C  
ATOM    582  O   LEU A  74      80.886  -9.130  31.162  1.00 93.29           O  
ATOM    583  CB  LEU A  74      79.257  -8.995  28.306  1.00 93.29           C  
ATOM    584  CG  LEU A  74      80.684  -9.090  27.762  1.00 93.29           C  
ATOM    585  CD1 LEU A  74      81.126 -10.549  27.691  1.00 93.29           C  
ATOM    586  CD2 LEU A  74      80.779  -8.430  26.391  1.00 93.29           C  
ATOM    587  N   ALA A  75      79.299  -7.567  31.069  1.00 92.69           N  
ATOM    588  CA  ALA A  75      79.920  -6.714  32.078  1.00 92.69           C  
ATOM    589  C   ALA A  75      80.034  -7.439  33.415  1.00 92.69           C  
ATOM    590  O   ALA A  75      81.047  -7.322  34.109  1.00 92.69           O  
ATOM    591  CB  ALA A  75      79.126  -5.421  32.244  1.00 92.69           C  
ATOM    592  N   GLU A  76      78.980  -8.163  33.859  1.00 92.26           N  
ATOM    593  CA  GLU A  76      78.988  -8.959  35.083  1.00 92.26           C  
ATOM    594  C   GLU A  76      80.062 -10.041  35.031  1.00 92.26           C  
ATOM    595  O   GLU A  76      80.754 -10.284  36.022  1.00 92.26           O  
ATOM    596  CB  GLU A  76      77.614  -9.592  35.320  1.00 92.26           C  
ATOM    597  CG  GLU A  76      76.542  -8.596  35.739  1.00 92.26           C  
ATOM    598  CD  GLU A  76      75.147  -9.198  35.780  1.00 92.26           C  
ATOM    599  OE1 GLU A  76      74.182  -8.473  36.113  1.00 92.26           O  
ATOM    600  OE2 GLU A  76      75.018 -10.406  35.478  1.00 92.26           O1-
ATOM    601  N   GLN A  77      80.132 -10.677  33.907  1.00 92.62           N  
ATOM    602  CA  GLN A  77      81.163 -11.690  33.708  1.00 92.62           C  
ATOM    603  C   GLN A  77      82.559 -11.088  33.838  1.00 92.62           C  
ATOM    604  O   GLN A  77      83.448 -11.694  34.439  1.00 92.62           O  
ATOM    605  CB  GLN A  77      81.004 -12.357  32.340  1.00 92.62           C  
ATOM    606  CG  GLN A  77      79.805 -13.290  32.247  1.00 92.62           C  
ATOM    607  CD  GLN A  77      79.641 -13.900  30.867  1.00 92.62           C  
ATOM    608  NE2 GLN A  77      78.734 -14.863  30.747  1.00 92.62           N  
ATOM    609  OE1 GLN A  77      80.325 -13.508  29.916  1.00 92.62           O  
ATOM    610  N   ILE A  78      82.817  -9.946  33.205  1.00 92.36           N  
ATOM    611  CA  ILE A  78      84.083  -9.226  33.268  1.00 92.36           C  
ATOM    612  C   ILE A  78      84.403  -8.871  34.719  1.00 92.36           C  
ATOM    613  O   ILE A  78      85.550  -8.992  35.156  1.00 92.36           O  
ATOM    614  CB  ILE A  78      84.052  -7.949  32.399  1.00 92.36           C  
ATOM    615  CG1 ILE A  78      83.988  -8.317  30.912  1.00 92.36           C  
ATOM    616  CG2 ILE A  78      85.268  -7.066  32.692  1.00 92.36           C  
ATOM    617  CD1 ILE A  78      83.749  -7.129  29.990  1.00 92.36           C  
ATOM    618  N   GLU A  79      83.416  -8.397  35.406  1.00 91.01           N  
ATOM    619  CA  GLU A  79      83.564  -8.077  36.822  1.00 91.01           C  
ATOM    620  C   GLU A  79      84.033  -9.293  37.617  1.00 91.01           C  
ATOM    621  O   GLU A  79      84.897  -9.175  38.489  1.00 91.01           O  
ATOM    622  CB  GLU A  79      82.246  -7.551  37.396  1.00 91.01           C  
ATOM    623  CG  GLU A  79      82.356  -7.046  38.828  1.00 91.01           C  
ATOM    624  CD  GLU A  79      81.042  -6.519  39.381  1.00 91.01           C  
ATOM    625  OE1 GLU A  79      81.038  -5.945  40.494  1.00 91.01           O  
ATOM    626  OE2 GLU A  79      80.007  -6.682  38.697  1.00 91.01           O1-
ATOM    627  N   ARG A  80      83.407 -10.446  37.330  1.00 90.91           N  
ATOM    628  CA  ARG A  80      83.790 -11.680  38.008  1.00 90.91           C  
ATOM    629  C   ARG A  80      85.214 -12.086  37.646  1.00 90.91           C  
ATOM    630  O   ARG A  80      85.986 -12.503  38.512  1.00 90.91           O  
ATOM    631  CB  ARG A  80      82.819 -12.810  37.657  1.00 90.91           C  
ATOM    632  CG  ARG A  80      81.452 -12.673  38.309  1.00 90.91           C  
ATOM    633  CD  ARG A  80      80.528 -13.820  37.928  1.00 90.91           C  
ATOM    634  NE  ARG A  80      79.149 -13.559  38.333  1.00 90.91           N  
ATOM    635  CZ  ARG A  80      78.112 -14.340  38.042  1.00 90.91           C  
ATOM    636  NH1 ARG A  80      78.279 -15.452  37.336  1.00 90.91           N1+
ATOM    637  NH2 ARG A  80      76.900 -14.009  38.462  1.00 90.91           N  
ATOM    638  N   GLN A  81      85.585 -11.828  36.396  1.00 90.62           N  
ATOM    639  CA  GLN A  81      86.886 -12.229  35.869  1.00 90.62           C  
ATOM    640  C   GLN A  81      87.990 -11.299  36.364  1.00 90.62           C  
ATOM    641  O   GLN A  81      89.096 -11.749  36.670  1.00 90.62           O  
ATOM    642  CB  GLN A  81      86.862 -12.249  34.340  1.00 90.62           C  
ATOM    643  CG  GLN A  81      86.074 -13.410  33.752  1.00 90.62           C  
ATOM    644  CD  GLN A  81      86.029 -13.382  32.236  1.00 90.62           C  
ATOM    645  NE2 GLN A  81      85.458 -14.422  31.639  1.00 90.62           N  
ATOM    646  OE1 GLN A  81      86.504 -12.432  31.605  1.00 90.62           O  
ATOM    647  N   LEU A  82      87.749 -10.034  36.481  1.00 89.17           N  
ATOM    648  CA  LEU A  82      88.787  -9.045  36.748  1.00 89.17           C  
ATOM    649  C   LEU A  82      88.717  -8.558  38.191  1.00 89.17           C  
ATOM    650  O   LEU A  82      89.481  -7.678  38.592  1.00 89.17           O  
ATOM    651  CB  LEU A  82      88.654  -7.857  35.790  1.00 89.17           C  
ATOM    652  CG  LEU A  82      88.934  -8.142  34.314  1.00 89.17           C  
ATOM    653  CD1 LEU A  82      88.655  -6.901  33.472  1.00 89.17           C  
ATOM    654  CD2 LEU A  82      90.374  -8.610  34.124  1.00 89.17           C  
ATOM    655  N   SER A  83      87.908  -9.270  39.052  1.00 85.90           N  
ATOM    656  CA  SER A  83      87.832  -9.096  40.499  1.00 85.90           C  
ATOM    657  C   SER A  83      87.630  -7.630  40.870  1.00 85.90           C  
ATOM    658  O   SER A  83      88.352  -7.092  41.712  1.00 85.90           O  
ATOM    659  CB  SER A  83      89.096  -9.631  41.172  1.00 85.90           C  
ATOM    660  OG  SER A  83      89.267 -11.011  40.896  1.00 85.90           O  
ATOM    661  N   ASN A  84      86.823  -6.801  40.342  1.00 76.92           N  
ATOM    662  CA  ASN A  84      86.378  -5.451  40.666  1.00 76.92           C  
ATOM    663  C   ASN A  84      87.467  -4.419  40.388  1.00 76.92           C  
ATOM    664  O   ASN A  84      87.643  -3.472  41.157  1.00 76.92           O  
ATOM    665  CB  ASN A  84      85.930  -5.369  42.127  1.00 76.92           C  
ATOM    666  CG  ASN A  84      84.544  -5.944  42.346  1.00 76.92           C  
ATOM    667  ND2 ASN A  84      84.314  -6.502  43.529  1.00 76.92           N  
ATOM    668  OD1 ASN A  84      83.689  -5.888  41.459  1.00 76.92           O  
ATOM    669  N   THR A  85      88.227  -4.613  39.434  1.00 89.65           N  
ATOM    670  CA  THR A  85      89.208  -3.644  38.958  1.00 89.65           C  
ATOM    671  C   THR A  85      88.518  -2.393  38.424  1.00 89.65           C  
ATOM    672  O   THR A  85      87.298  -2.379  38.245  1.00 89.65           O  
ATOM    673  CB  THR A  85      90.104  -4.247  37.861  1.00 89.65           C  
ATOM    674  CG2 THR A  85      90.870  -5.459  38.383  1.00 89.65           C  
ATOM    675  OG1 THR A  85      89.288  -4.652  36.755  1.00 89.65           O  
ATOM    676  N   GLU A  86      89.282  -1.236  38.255  1.00 88.63           N  
ATOM    677  CA  GLU A  86      88.774   0.004  37.676  1.00 88.63           C  
ATOM    678  C   GLU A  86      88.185  -0.235  36.289  1.00 88.63           C  
ATOM    679  O   GLU A  86      87.160   0.352  35.934  1.00 88.63           O  
ATOM    680  CB  GLU A  86      89.882   1.057  37.601  1.00 88.63           C  
ATOM    681  CG  GLU A  86      90.188   1.724  38.936  1.00 88.63           C  
ATOM    682  CD  GLU A  86      91.139   2.903  38.812  1.00 88.63           C  
ATOM    683  OE1 GLU A  86      91.214   3.722  39.756  1.00 88.63           O  
ATOM    684  OE2 GLU A  86      91.813   3.010  37.763  1.00 88.63           O1-
ATOM    685  N   LEU A  87      88.818  -1.083  35.595  1.00 89.55           N  
ATOM    686  CA  LEU A  87      88.373  -1.471  34.261  1.00 89.55           C  
ATOM    687  C   LEU A  87      87.029  -2.189  34.323  1.00 89.55           C  
ATOM    688  O   LEU A  87      86.141  -1.925  33.509  1.00 89.55           O  
ATOM    689  CB  LEU A  87      89.414  -2.368  33.588  1.00 89.55           C  
ATOM    690  CG  LEU A  87      89.163  -2.717  32.120  1.00 89.55           C  
ATOM    691  CD1 LEU A  87      89.228  -1.460  31.259  1.00 89.55           C  
ATOM    692  CD2 LEU A  87      90.169  -3.756  31.637  1.00 89.55           C  
ATOM    693  N   ALA A  88      86.762  -3.110  35.251  1.00 90.31           N  
ATOM    694  CA  ALA A  88      85.501  -3.806  35.489  1.00 90.31           C  
ATOM    695  C   ALA A  88      84.400  -2.827  35.887  1.00 90.31           C  
ATOM    696  O   ALA A  88      83.261  -2.943  35.430  1.00 90.31           O  
ATOM    697  CB  ALA A  88      85.676  -4.872  36.567  1.00 90.31           C  
ATOM    698  N   LYS A  89      84.684  -1.805  36.717  1.00 90.77           N  
ATOM    699  CA  LYS A  89      83.733  -0.775  37.127  1.00 90.77           C  
ATOM    700  C   LYS A  89      83.317   0.092  35.943  1.00 90.77           C  
ATOM    701  O   LYS A  89      82.142   0.433  35.798  1.00 90.77           O  
ATOM    702  CB  LYS A  89      84.331   0.098  38.231  1.00 90.77           C  
ATOM    703  CG  LYS A  89      84.476  -0.610  39.570  1.00 90.77           C  
ATOM    704  CD  LYS A  89      85.046   0.319  40.635  1.00 90.77           C  
ATOM    705  CE  LYS A  89      85.261  -0.409  41.955  1.00 90.77           C  
ATOM    706  NZ  LYS A  89      85.866   0.485  42.988  1.00 90.77           N1+
ATOM    707  N   GLU A  90      84.321   0.389  35.111  1.00 92.04           N  
ATOM    708  CA  GLU A  90      84.058   1.192  33.920  1.00 92.04           C  
ATOM    709  C   GLU A  90      83.199   0.427  32.918  1.00 92.04           C  
ATOM    710  O   GLU A  90      82.326   1.007  32.269  1.00 92.04           O  
ATOM    711  CB  GLU A  90      85.370   1.629  33.264  1.00 92.04           C  
ATOM    712  CG  GLU A  90      86.126   2.691  34.048  1.00 92.04           C  
ATOM    713  CD  GLU A  90      87.390   3.167  33.349  1.00 92.04           C  
ATOM    714  OE1 GLU A  90      88.112   4.019  33.914  1.00 92.04           O  
ATOM    715  OE2 GLU A  90      87.659   2.684  32.227  1.00 92.04           O1-
ATOM    716  N   ALA A  91      83.456  -0.895  32.744  1.00 92.39           N  
ATOM    717  CA  ALA A  91      82.661  -1.763  31.880  1.00 92.39           C  
ATOM    718  C   ALA A  91      81.215  -1.841  32.362  1.00 92.39           C  
ATOM    719  O   ALA A  91      80.282  -1.779  31.558  1.00 92.39           O  
ATOM    720  CB  ALA A  91      83.274  -3.160  31.819  1.00 92.39           C  
ATOM    721  N   LYS A  92      80.991  -1.853  33.681  1.00 91.95           N  
ATOM    722  CA  LYS A  92      79.657  -1.864  34.274  1.00 91.95           C  
ATOM    723  C   LYS A  92      78.944  -0.533  34.052  1.00 91.95           C  
ATOM    724  O   LYS A  92      77.746  -0.505  33.762  1.00 91.95           O  
ATOM    725  CB  LYS A  92      79.736  -2.173  35.770  1.00 91.95           C  
ATOM    726  CG  LYS A  92      78.398  -2.527  36.402  1.00 91.95           C  
ATOM    727  CD  LYS A  92      78.556  -2.915  37.866  1.00 91.95           C  
ATOM    728  CE  LYS A  92      77.211  -3.201  38.518  1.00 91.95           C  
ATOM    729  NZ  LYS A  92      77.361  -3.602  39.949  1.00 91.95           N1+
ATOM    730  N   LYS A  93      79.655   0.491  34.305  1.00 92.68           N  
ATOM    731  CA  LYS A  93      79.106   1.822  34.070  1.00 92.68           C  
ATOM    732  C   LYS A  93      78.642   1.979  32.624  1.00 92.68           C  
ATOM    733  O   LYS A  93      77.556   2.502  32.368  1.00 92.68           O  
ATOM    734  CB  LYS A  93      80.140   2.898  34.407  1.00 92.68           C  
ATOM    735  CG  LYS A  93      79.608   4.320  34.318  1.00 92.68           C  
ATOM    736  CD  LYS A  93      80.683   5.342  34.662  1.00 92.68           C  
ATOM    737  CE  LYS A  93      80.177   6.767  34.484  1.00 92.68           C  
ATOM    738  NZ  LYS A  93      81.243   7.774  34.775  1.00 92.68           N1+
ATOM    739  N   LEU A  94      79.457   1.612  31.710  1.00 92.66           N  
ATOM    740  CA  LEU A  94      79.174   1.722  30.284  1.00 92.66           C  
ATOM    741  C   LEU A  94      77.991   0.840  29.896  1.00 92.66           C  
ATOM    742  O   LEU A  94      77.156   1.239  29.080  1.00 92.66           O  
ATOM    743  CB  LEU A  94      80.405   1.333  29.462  1.00 92.66           C  
ATOM    744  CG  LEU A  94      80.340   1.626  27.962  1.00 92.66           C  
ATOM    745  CD1 LEU A  94      80.110   3.115  27.723  1.00 92.66           C  
ATOM    746  CD2 LEU A  94      81.616   1.159  27.270  1.00 92.66           C  
ATOM    747  N   ALA A  95      77.903  -0.427  30.430  1.00 91.22           N  
ATOM    748  CA  ALA A  95      76.763  -1.313  30.216  1.00 91.22           C  
ATOM    749  C   ALA A  95      75.467  -0.672  30.706  1.00 91.22           C  
ATOM    750  O   ALA A  95      74.421  -0.805  30.067  1.00 91.22           O  
ATOM    751  CB  ALA A  95      76.989  -2.650  30.919  1.00 91.22           C  
ATOM    752  N   THR A  96      75.482   0.046  31.816  1.00 90.99           N  
ATOM    753  CA  THR A  96      74.323   0.760  32.340  1.00 90.99           C  
ATOM    754  C   THR A  96      73.923   1.900  31.408  1.00 90.99           C  
ATOM    755  O   THR A  96      72.735   2.146  31.192  1.00 90.99           O  
ATOM    756  CB  THR A  96      74.601   1.319  33.748  1.00 90.99           C  
ATOM    757  CG2 THR A  96      73.375   2.034  34.307  1.00 90.99           C  
ATOM    758  OG1 THR A  96      74.952   0.241  34.623  1.00 90.99           O  
ATOM    759  N   GLU A  97      74.963   2.578  30.837  1.00 89.74           N  
ATOM    760  CA  GLU A  97      74.725   3.664  29.890  1.00 89.74           C  
ATOM    761  C   GLU A  97      74.088   3.145  28.604  1.00 89.74           C  
ATOM    762  O   GLU A  97      73.256   3.824  27.999  1.00 89.74           O  
ATOM    763  CB  GLU A  97      76.031   4.397  29.571  1.00 89.74           C  
ATOM    764  CG  GLU A  97      76.533   5.279  30.705  1.00 89.74           C  
ATOM    765  CD  GLU A  97      77.808   6.032  30.359  1.00 89.74           C  
ATOM    766  OE1 GLU A  97      78.273   6.851  31.184  1.00 89.74           O  
ATOM    767  OE2 GLU A  97      78.346   5.802  29.253  1.00 89.74           O1-
ATOM    768  N   ALA A  98      74.495   2.018  28.157  1.00 85.96           N  
ATOM    769  CA  ALA A  98      73.931   1.374  26.973  1.00 85.96           C  
ATOM    770  C   ALA A  98      72.445   1.085  27.160  1.00 85.96           C  
ATOM    771  O   ALA A  98      71.656   1.225  26.223  1.00 85.96           O  
ATOM    772  CB  ALA A  98      74.686   0.085  26.657  1.00 85.96           C  
ATOM    773  N   GLU A  99      72.023   0.737  28.360  1.00 83.74           N  
ATOM    774  CA  GLU A  99      70.630   0.465  28.697  1.00 83.74           C  
ATOM    775  C   GLU A  99      69.776   1.725  28.580  1.00 83.74           C  
ATOM    776  O   GLU A  99      68.617   1.660  28.166  1.00 83.74           O  
ATOM    777  CB  GLU A  99      70.521  -0.114  30.110  1.00 83.74           C  
ATOM    778  CG  GLU A  99      69.150  -0.689  30.436  1.00 83.74           C  
ATOM    779  CD  GLU A  99      69.075  -1.316  31.819  1.00 83.74           C  
ATOM    780  OE1 GLU A  99      67.990  -1.803  32.207  1.00 83.74           O  
ATOM    781  OE2 GLU A  99      70.111  -1.318  32.521  1.00 83.74           O1-
ATOM    782  N   LYS A 100      70.435   2.814  28.790  1.00 85.10           N  
ATOM    783  CA  LYS A 100      69.734   4.095  28.760  1.00 85.10           C  
ATOM    784  C   LYS A 100      69.668   4.653  27.341  1.00 85.10           C  
ATOM    785  O   LYS A 100      68.767   5.428  27.015  1.00 85.10           O  
ATOM    786  CB  LYS A 100      70.416   5.102  29.688  1.00 85.10           C  
ATOM    787  CG  LYS A 100      70.300   4.759  31.166  1.00 85.10           C  
ATOM    788  CD  LYS A 100      70.999   5.794  32.037  1.00 85.10           C  
ATOM    789  CE  LYS A 100      70.952   5.411  33.510  1.00 85.10           C  
ATOM    790  NZ  LYS A 100      71.686   6.394  34.362  1.00 85.10           N1+
ATOM    791  N   ALA A 101      70.682   4.219  26.460  1.00 75.74           N  
ATOM    792  CA  ALA A 101      70.962   4.807  25.153  1.00 75.74           C  
ATOM    793  C   ALA A 101      70.013   4.259  24.090  1.00 75.74           C  
ATOM    794  O   ALA A 101      69.733   4.929  23.094  1.00 75.74           O  
ATOM    795  CB  ALA A 101      72.411   4.546  24.751  1.00 75.74           C  
ATOM    796  N   ARG A 102      68.686   4.143  24.189  1.00 75.16           N  
ATOM    797  CA  ARG A 102      67.612   3.704  23.305  1.00 75.16           C  
ATOM    798  C   ARG A 102      68.089   3.629  21.859  1.00 75.16           C  
ATOM    799  O   ARG A 102      67.277   3.537  20.935  1.00 75.16           O  
ATOM    800  CB  ARG A 102      66.409   4.645  23.412  1.00 75.16           C  
ATOM    801  CG  ARG A 102      65.761   4.663  24.787  1.00 75.16           C  
ATOM    802  CD  ARG A 102      64.523   5.547  24.815  1.00 75.16           C  
ATOM    803  NE  ARG A 102      63.923   5.594  26.146  1.00 75.16           N  
ATOM    804  CZ  ARG A 102      62.743   6.139  26.427  1.00 75.16           C  
ATOM    805  NH1 ARG A 102      62.009   6.698  25.471  1.00 75.16           N1+
ATOM    806  NH2 ARG A 102      62.293   6.127  27.673  1.00 75.16           N  
ATOM    807  N   ASP A 103      69.390   3.908  21.649  1.00 83.44           N  
ATOM    808  CA  ASP A 103      70.021   3.887  20.333  1.00 83.44           C  
ATOM    809  C   ASP A 103      70.750   2.567  20.094  1.00 83.44           C  
ATOM    810  O   ASP A 103      71.702   2.240  20.806  1.00 83.44           O  
ATOM    811  CB  ASP A 103      70.993   5.059  20.185  1.00 83.44           C  
ATOM    812  CG  ASP A 103      71.538   5.203  18.774  1.00 83.44           C  
ATOM    813  OD1 ASP A 103      71.683   4.181  18.069  1.00 83.44           O  
ATOM    814  OD2 ASP A 103      71.829   6.348  18.366  1.00 83.44           O1-
ATOM    815  N   SER A 104      70.220   1.787  19.101  1.00 85.42           N  
ATOM    816  CA  SER A 104      70.732   0.453  18.806  1.00 85.42           C  
ATOM    817  C   SER A 104      72.206   0.499  18.421  1.00 85.42           C  
ATOM    818  O   SER A 104      72.980  -0.385  18.798  1.00 85.42           O  
ATOM    819  CB  SER A 104      69.923  -0.197  17.683  1.00 85.42           C  
ATOM    820  OG  SER A 104      70.015   0.564  16.492  1.00 85.42           O  
ATOM    821  N   GLU A 105      72.622   1.577  17.772  1.00 88.56           N  
ATOM    822  CA  GLU A 105      74.010   1.764  17.360  1.00 88.56           C  
ATOM    823  C   GLU A 105      74.917   2.009  18.563  1.00 88.56           C  
ATOM    824  O   GLU A 105      76.029   1.482  18.626  1.00 88.56           O  
ATOM    825  CB  GLU A 105      74.126   2.926  16.370  1.00 88.56           C  
ATOM    826  CG  GLU A 105      73.741   2.560  14.943  1.00 88.56           C  
ATOM    827  CD  GLU A 105      73.414   3.768  14.081  1.00 88.56           C  
ATOM    828  OE1 GLU A 105      72.982   3.586  12.920  1.00 88.56           O  
ATOM    829  OE2 GLU A 105      73.591   4.907  14.570  1.00 88.56           O1-
ATOM    830  N   ALA A 106      74.480   2.772  19.539  1.00 90.85           N  
ATOM    831  CA  ALA A 106      75.200   3.041  20.781  1.00 90.85           C  
ATOM    832  C   ALA A 106      75.366   1.767  21.606  1.00 90.85           C  
ATOM    833  O   ALA A 106      76.442   1.510  22.151  1.00 90.85           O  
ATOM    834  CB  ALA A 106      74.474   4.107  21.597  1.00 90.85           C  
ATOM    835  N   VAL A 107      74.342   0.958  21.650  1.00 91.06           N  
ATOM    836  CA  VAL A 107      74.349  -0.300  22.388  1.00 91.06           C  
ATOM    837  C   VAL A 107      75.323  -1.278  21.733  1.00 91.06           C  
ATOM    838  O   VAL A 107      76.064  -1.982  22.423  1.00 91.06           O  
ATOM    839  CB  VAL A 107      72.938  -0.923  22.461  1.00 91.06           C  
ATOM    840  CG1 VAL A 107      72.989  -2.305  23.110  1.00 91.06           C  
ATOM    841  CG2 VAL A 107      71.989  -0.004  23.229  1.00 91.06           C  
ATOM    842  N   GLN A 108      75.394  -1.313  20.422  1.00 91.32           N  
ATOM    843  CA  GLN A 108      76.322  -2.165  19.686  1.00 91.32           C  
ATOM    844  C   GLN A 108      77.769  -1.751  19.940  1.00 91.32           C  
ATOM    845  O   GLN A 108      78.656  -2.601  20.040  1.00 91.32           O  
ATOM    846  CB  GLN A 108      76.019  -2.122  18.188  1.00 91.32           C  
ATOM    847  CG  GLN A 108      74.750  -2.867  17.796  1.00 91.32           C  
ATOM    848  CD  GLN A 108      74.455  -2.783  16.310  1.00 91.32           C  
ATOM    849  NE2 GLN A 108      73.317  -3.331  15.899  1.00 91.32           N  
ATOM    850  OE1 GLN A 108      75.244  -2.228  15.538  1.00 91.32           O  
ATOM    851  N   VAL A 109      78.035  -0.462  19.972  1.00 94.96           N  
ATOM    852  CA  VAL A 109      79.358   0.071  20.279  1.00 94.96           C  
ATOM    853  C   VAL A 109      79.789  -0.388  21.670  1.00 94.96           C  
ATOM    854  O   VAL A 109      80.924  -0.834  21.859  1.00 94.96           O  
ATOM    855  CB  VAL A 109      79.381   1.614  20.196  1.00 94.96           C  
ATOM    856  CG1 VAL A 109      80.685   2.166  20.770  1.00 94.96           C  
ATOM    857  CG2 VAL A 109      79.195   2.073  18.751  1.00 94.96           C  
ATOM    858  N   VAL A 110      78.906  -0.357  22.641  1.00 95.01           N  
ATOM    859  CA  VAL A 110      79.162  -0.781  24.014  1.00 95.01           C  
ATOM    860  C   VAL A 110      79.430  -2.284  24.049  1.00 95.01           C  
ATOM    861  O   VAL A 110      80.378  -2.737  24.694  1.00 95.01           O  
ATOM    862  CB  VAL A 110      77.983  -0.427  24.946  1.00 95.01           C  
ATOM    863  CG1 VAL A 110      78.176  -1.059  26.323  1.00 95.01           C  
ATOM    864  CG2 VAL A 110      77.834   1.089  25.067  1.00 95.01           C  
ATOM    865  N   LEU A 111      78.609  -3.027  23.407  1.00 94.68           N  
ATOM    866  CA  LEU A 111      78.807  -4.471  23.355  1.00 94.68           C  
ATOM    867  C   LEU A 111      80.181  -4.811  22.785  1.00 94.68           C  
ATOM    868  O   LEU A 111      80.890  -5.660  23.329  1.00 94.68           O  
ATOM    869  CB  LEU A 111      77.714  -5.131  22.511  1.00 94.68           C  
ATOM    870  CG  LEU A 111      77.710  -6.661  22.482  1.00 94.68           C  
ATOM    871  CD1 LEU A 111      77.456  -7.216  23.879  1.00 94.68           C  
ATOM    872  CD2 LEU A 111      76.665  -7.175  21.498  1.00 94.68           C  
ATOM    873  N   LEU A 112      80.562  -4.153  21.668  1.00 95.84           N  
ATOM    874  CA  LEU A 112      81.854  -4.385  21.032  1.00 95.84           C  
ATOM    875  C   LEU A 112      82.996  -4.036  21.981  1.00 95.84           C  
ATOM    876  O   LEU A 112      83.980  -4.774  22.073  1.00 95.84           O  
ATOM    877  CB  LEU A 112      81.974  -3.562  19.747  1.00 95.84           C  
ATOM    878  CG  LEU A 112      81.276  -4.130  18.511  1.00 95.84           C  
ATOM    879  CD1 LEU A 112      81.183  -3.069  17.420  1.00 95.84           C  
ATOM    880  CD2 LEU A 112      82.013  -5.365  18.001  1.00 95.84           C  
ATOM    881  N   ALA A 113      82.893  -2.940  22.677  1.00 96.22           N  
ATOM    882  CA  ALA A 113      83.906  -2.519  23.642  1.00 96.22           C  
ATOM    883  C   ALA A 113      84.059  -3.546  24.760  1.00 96.22           C  
ATOM    884  O   ALA A 113      85.178  -3.880  25.157  1.00 96.22           O  
ATOM    885  CB  ALA A 113      83.553  -1.153  24.224  1.00 96.22           C  
ATOM    886  N   LEU A 114      82.932  -4.063  25.302  1.00 95.99           N  
ATOM    887  CA  LEU A 114      82.962  -5.068  26.360  1.00 95.99           C  
ATOM    888  C   LEU A 114      83.574  -6.370  25.856  1.00 95.99           C  
ATOM    889  O   LEU A 114      84.320  -7.032  26.581  1.00 95.99           O  
ATOM    890  CB  LEU A 114      81.550  -5.326  26.893  1.00 95.99           C  
ATOM    891  CG  LEU A 114      80.901  -4.184  27.677  1.00 95.99           C  
ATOM    892  CD1 LEU A 114      79.482  -4.561  28.086  1.00 95.99           C  
ATOM    893  CD2 LEU A 114      81.740  -3.829  28.899  1.00 95.99           C  
ATOM    894  N   GLU A 115      83.218  -6.768  24.589  1.00 95.05           N  
ATOM    895  CA  GLU A 115      83.809  -7.956  23.981  1.00 95.05           C  
ATOM    896  C   GLU A 115      85.327  -7.831  23.887  1.00 95.05           C  
ATOM    897  O   GLU A 115      86.050  -8.804  24.112  1.00 95.05           O  
ATOM    898  CB  GLU A 115      83.214  -8.203  22.592  1.00 95.05           C  
ATOM    899  CG  GLU A 115      81.776  -8.698  22.618  1.00 95.05           C  
ATOM    900  CD  GLU A 115      81.146  -8.783  21.238  1.00 95.05           C  
ATOM    901  OE1 GLU A 115      80.000  -9.274  21.122  1.00 95.05           O  
ATOM    902  OE2 GLU A 115      81.804  -8.355  20.262  1.00 95.05           O1-
ATOM    903  N   ILE A 116      85.800  -6.644  23.523  1.00 95.55           N  
ATOM    904  CA  ILE A 116      87.231  -6.368  23.442  1.00 95.55           C  
ATOM    905  C   ILE A 116      87.863  -6.513  24.825  1.00 95.55           C  
ATOM    906  O   ILE A 116      88.934  -7.107  24.964  1.00 95.55           O  
ATOM    907  CB  ILE A 116      87.502  -4.956  22.874  1.00 95.55           C  
ATOM    908  CG1 ILE A 116      87.121  -4.896  21.391  1.00 95.55           C  
ATOM    909  CG2 ILE A 116      88.968  -4.565  23.080  1.00 95.55           C  
ATOM    910  CD1 ILE A 116      87.116  -3.488  20.810  1.00 95.55           C  
ATOM    911  N   VAL A 117      87.279  -5.981  25.867  1.00 94.95           N  
ATOM    912  CA  VAL A 117      87.752  -6.069  27.245  1.00 94.95           C  
ATOM    913  C   VAL A 117      87.826  -7.533  27.673  1.00 94.95           C  
ATOM    914  O   VAL A 117      88.789  -7.949  28.321  1.00 94.95           O  
ATOM    915  CB  VAL A 117      86.842  -5.277  28.210  1.00 94.95           C  
ATOM    916  CG1 VAL A 117      87.233  -5.543  29.662  1.00 94.95           C  
ATOM    917  CG2 VAL A 117      86.911  -3.782  27.900  1.00 94.95           C  
ATOM    918  N   GLN A 118      86.768  -8.257  27.279  1.00 93.48           N  
ATOM    919  CA  GLN A 118      86.763  -9.682  27.591  1.00 93.48           C  
ATOM    920  C   GLN A 118      87.918 -10.401  26.898  1.00 93.48           C  
ATOM    921  O   GLN A 118      88.540 -11.292  27.480  1.00 93.48           O  
ATOM    922  CB  GLN A 118      85.432 -10.316  27.186  1.00 93.48           C  
ATOM    923  CG  GLN A 118      85.290 -11.772  27.609  1.00 93.48           C  
ATOM    924  CD  GLN A 118      83.926 -12.350  27.278  1.00 93.48           C  
ATOM    925  NE2 GLN A 118      83.367 -13.118  28.206  1.00 93.48           N  
ATOM    926  OE1 GLN A 118      83.379 -12.105  26.199  1.00 93.48           O  
ATOM    927  N   GLN A 119      88.201 -10.065  25.640  1.00 92.91           N  
ATOM    928  CA  GLN A 119      89.239 -10.708  24.842  1.00 92.91           C  
ATOM    929  C   GLN A 119      90.630 -10.277  25.298  1.00 92.91           C  
ATOM    930  O   GLN A 119      91.570 -11.075  25.278  1.00 92.91           O  
ATOM    931  CB  GLN A 119      89.051 -10.391  23.358  1.00 92.91           C  
ATOM    932  CG  GLN A 119      87.846 -11.079  22.729  1.00 92.91           C  
ATOM    933  CD  GLN A 119      87.637 -10.686  21.279  1.00 92.91           C  
ATOM    934  NE2 GLN A 119      86.540 -11.152  20.691  1.00 92.91           N  
ATOM    935  OE1 GLN A 119      88.454  -9.970  20.691  1.00 92.91           O  
ATOM    936  N   LEU A 120      90.756  -8.957  25.687  1.00 91.99           N  
ATOM    937  CA  LEU A 120      92.027  -8.380  26.108  1.00 91.99           C  
ATOM    938  C   LEU A 120      91.926  -7.809  27.519  1.00 91.99           C  
ATOM    939  O   LEU A 120      91.946  -6.589  27.702  1.00 91.99           O  
ATOM    940  CB  LEU A 120      92.470  -7.287  25.132  1.00 91.99           C  
ATOM    941  CG  LEU A 120      92.624  -7.705  23.668  1.00 91.99           C  
ATOM    942  CD1 LEU A 120      92.842  -6.480  22.787  1.00 91.99           C  
ATOM    943  CD2 LEU A 120      93.776  -8.693  23.514  1.00 91.99           C  
ATOM    944  N   PRO A 121      91.842  -8.726  28.455  1.00 89.42           N  
ATOM    945  CA  PRO A 121      91.647  -8.226  29.818  1.00 89.42           C  
ATOM    946  C   PRO A 121      92.872  -7.493  30.358  1.00 89.42           C  
ATOM    947  O   PRO A 121      94.006  -7.914  30.117  1.00 89.42           O  
ATOM    948  CB  PRO A 121      91.373  -9.499  30.624  1.00 89.42           C  
ATOM    949  CG  PRO A 121      92.017 -10.595  29.837  1.00 89.42           C  
ATOM    950  CD  PRO A 121      92.011 -10.208  28.387  1.00 89.42           C  
ATOM    951  N   ASP A 122      92.702  -6.264  30.894  1.00 86.24           N  
ATOM    952  CA  ASP A 122      93.727  -5.544  31.642  1.00 86.24           C  
ATOM    953  C   ASP A 122      94.774  -4.948  30.704  1.00 86.24           C  
ATOM    954  O   ASP A 122      95.963  -4.918  31.029  1.00 86.24           O  
ATOM    955  CB  ASP A 122      94.398  -6.468  32.660  1.00 86.24           C  
ATOM    956  CG  ASP A 122      95.112  -5.713  33.767  1.00 86.24           C  
ATOM    957  OD1 ASP A 122      94.796  -4.525  33.997  1.00 86.24           O  
ATOM    958  OD2 ASP A 122      96.000  -6.309  34.414  1.00 86.24           O1-
ATOM    959  N   THR A 123      94.458  -4.660  29.460  1.00 91.64           N  
ATOM    960  CA  THR A 123      95.341  -3.998  28.506  1.00 91.64           C  
ATOM    961  C   THR A 123      94.953  -2.531  28.339  1.00 91.64           C  
ATOM    962  O   THR A 123      93.809  -2.153  28.595  1.00 91.64           O  
ATOM    963  CB  THR A 123      95.310  -4.699  27.136  1.00 91.64           C  
ATOM    964  CG2 THR A 123      95.690  -6.170  27.263  1.00 91.64           C  
ATOM    965  OG1 THR A 123      93.990  -4.602  26.586  1.00 91.64           O  
ATOM    966  N   GLU A 124      95.968  -1.676  27.964  1.00 91.97           N  
ATOM    967  CA  GLU A 124      95.715  -0.272  27.661  1.00 91.97           C  
ATOM    968  C   GLU A 124      94.717  -0.125  26.516  1.00 91.97           C  
ATOM    969  O   GLU A 124      93.883   0.782  26.524  1.00 91.97           O  
ATOM    970  CB  GLU A 124      97.020   0.449  27.316  1.00 91.97           C  
ATOM    971  CG  GLU A 124      97.889   0.760  28.526  1.00 91.97           C  
ATOM    972  CD  GLU A 124      97.301   1.837  29.425  1.00 91.97           C  
ATOM    973  OE1 GLU A 124      97.522   1.786  30.656  1.00 91.97           O  
ATOM    974  OE2 GLU A 124      96.613   2.737  28.893  1.00 91.97           O1-
ATOM    975  N   LEU A 125      94.823  -1.003  25.580  1.00 92.71           N  
ATOM    976  CA  LEU A 125      93.932  -1.017  24.425  1.00 92.71           C  
ATOM    977  C   LEU A 125      92.488  -1.252  24.854  1.00 92.71           C  
ATOM    978  O   LEU A 125      91.570  -0.606  24.343  1.00 92.71           O  
ATOM    979  CB  LEU A 125      94.363  -2.097  23.429  1.00 92.71           C  
ATOM    980  CG  LEU A 125      93.619  -2.124  22.093  1.00 92.71           C  
ATOM    981  CD1 LEU A 125      93.821  -0.807  21.348  1.00 92.71           C  
ATOM    982  CD2 LEU A 125      94.086  -3.301  21.244  1.00 92.71           C  
ATOM    983  N   ALA A 126      92.168  -2.159  25.773  1.00 92.92           N  
ATOM    984  CA  ALA A 126      90.847  -2.415  26.340  1.00 92.92           C  
ATOM    985  C   ALA A 126      90.312  -1.184  27.065  1.00 92.92           C  
ATOM    986  O   ALA A 126      89.139  -0.832  26.923  1.00 92.92           O  
ATOM    987  CB  ALA A 126      90.899  -3.608  27.292  1.00 92.92           C  
ATOM    988  N   LYS A 127      91.164  -0.485  27.807  1.00 93.92           N  
ATOM    989  CA  LYS A 127      90.794   0.748  28.494  1.00 93.92           C  
ATOM    990  C   LYS A 127      90.431   1.845  27.497  1.00 93.92           C  
ATOM    991  O   LYS A 127      89.430   2.542  27.671  1.00 93.92           O  
ATOM    992  CB  LYS A 127      91.931   1.219  29.400  1.00 93.92           C  
ATOM    993  CG  LYS A 127      92.148   0.347  30.628  1.00 93.92           C  
ATOM    994  CD  LYS A 127      93.266   0.887  31.508  1.00 93.92           C  
ATOM    995  CE  LYS A 127      93.551  -0.039  32.684  1.00 93.92           C  
ATOM    996  NZ  LYS A 127      94.688   0.455  33.516  1.00 93.92           N1+
ATOM    997  N   GLU A 128      91.272   1.975  26.480  1.00 94.24           N  
ATOM    998  CA  GLU A 128      91.049   2.984  25.449  1.00 94.24           C  
ATOM    999  C   GLU A 128      89.771   2.698  24.665  1.00 94.24           C  
ATOM   1000  O   GLU A 128      89.035   3.622  24.311  1.00 94.24           O  
ATOM   1001  CB  GLU A 128      92.245   3.053  24.495  1.00 94.24           C  
ATOM   1002  CG  GLU A 128      93.501   3.636  25.127  1.00 94.24           C  
ATOM   1003  CD  GLU A 128      94.677   3.709  24.165  1.00 94.24           C  
ATOM   1004  OE1 GLU A 128      95.814   3.974  24.616  1.00 94.24           O  
ATOM   1005  OE2 GLU A 128      94.460   3.497  22.952  1.00 94.24           O1-
ATOM   1006  N   ALA A 129      89.462   1.396  24.376  1.00 95.12           N  
ATOM   1007  CA  ALA A 129      88.236   0.992  23.693  1.00 95.12           C  
ATOM   1008  C   ALA A 129      87.004   1.353  24.517  1.00 95.12           C  
ATOM   1009  O   ALA A 129      86.020   1.868  23.982  1.00 95.12           O  
ATOM   1010  CB  ALA A 129      88.258  -0.507  23.404  1.00 95.12           C  
ATOM   1011  N   LEU A 130      87.080   1.179  25.863  1.00 95.04           N  
ATOM   1012  CA  LEU A 130      85.991   1.520  26.772  1.00 95.04           C  
ATOM   1013  C   LEU A 130      85.785   3.031  26.831  1.00 95.04           C  
ATOM   1014  O   LEU A 130      84.648   3.507  26.815  1.00 95.04           O  
ATOM   1015  CB  LEU A 130      86.273   0.977  28.175  1.00 95.04           C  
ATOM   1016  CG  LEU A 130      85.985  -0.508  28.397  1.00 95.04           C  
ATOM   1017  CD1 LEU A 130      86.474  -0.943  29.774  1.00 95.04           C  
ATOM   1018  CD2 LEU A 130      84.495  -0.793  28.239  1.00 95.04           C  
ATOM   1019  N   GLU A 131      86.854   3.801  26.868  1.00 94.16           N  
ATOM   1020  CA  GLU A 131      86.791   5.259  26.901  1.00 94.16           C  
ATOM   1021  C   GLU A 131      86.167   5.814  25.624  1.00 94.16           C  
ATOM   1022  O   GLU A 131      85.345   6.731  25.676  1.00 94.16           O  
ATOM   1023  CB  GLU A 131      88.187   5.852  27.105  1.00 94.16           C  
ATOM   1024  CG  GLU A 131      88.746   5.644  28.505  1.00 94.16           C  
ATOM   1025  CD  GLU A 131      90.180   6.125  28.656  1.00 94.16           C  
ATOM   1026  OE1 GLU A 131      90.758   5.973  29.756  1.00 94.16           O  
ATOM   1027  OE2 GLU A 131      90.731   6.658  27.666  1.00 94.16           O1-
ATOM   1028  N   LEU A 132      86.632   5.330  24.533  1.00 94.94           N  
ATOM   1029  CA  LEU A 132      86.110   5.762  23.241  1.00 94.94           C  
ATOM   1030  C   LEU A 132      84.621   5.453  23.125  1.00 94.94           C  
ATOM   1031  O   LEU A 132      83.846   6.284  22.646  1.00 94.94           O  
ATOM   1032  CB  LEU A 132      86.874   5.084  22.101  1.00 94.94           C  
ATOM   1033  CG  LEU A 132      86.478   5.494  20.681  1.00 94.94           C  
ATOM   1034  CD1 LEU A 132      86.656   6.998  20.495  1.00 94.94           C  
ATOM   1035  CD2 LEU A 132      87.297   4.722  19.653  1.00 94.94           C  
ATOM   1036  N   ALA A 133      84.189   4.194  23.494  1.00 94.37           N  
ATOM   1037  CA  ALA A 133      82.783   3.799  23.493  1.00 94.37           C  
ATOM   1038  C   ALA A 133      81.955   4.715  24.389  1.00 94.37           C  
ATOM   1039  O   ALA A 133      80.844   5.109  24.027  1.00 94.37           O  
ATOM   1040  CB  ALA A 133      82.639   2.347  23.943  1.00 94.37           C  
ATOM   1041  N   GLU A 134      82.462   5.050  25.518  1.00 93.30           N  
ATOM   1042  CA  GLU A 134      81.785   5.973  26.423  1.00 93.30           C  
ATOM   1043  C   GLU A 134      81.587   7.339  25.773  1.00 93.30           C  
ATOM   1044  O   GLU A 134      80.502   7.918  25.853  1.00 93.30           O  
ATOM   1045  CB  GLU A 134      82.574   6.121  27.728  1.00 93.30           C  
ATOM   1046  CG  GLU A 134      81.871   6.969  28.778  1.00 93.30           C  
ATOM   1047  CD  GLU A 134      82.621   7.030  30.100  1.00 93.30           C  
ATOM   1048  OE1 GLU A 134      82.084   7.600  31.077  1.00 93.30           O  
ATOM   1049  OE2 GLU A 134      83.756   6.505  30.158  1.00 93.30           O1-
ATOM   1050  N   GLU A 135      82.598   7.876  25.163  1.00 91.75           N  
ATOM   1051  CA  GLU A 135      82.518   9.158  24.469  1.00 91.75           C  
ATOM   1052  C   GLU A 135      81.487   9.113  23.345  1.00 91.75           C  
ATOM   1053  O   GLU A 135      80.738  10.071  23.145  1.00 91.75           O  
ATOM   1054  CB  GLU A 135      83.887   9.553  23.912  1.00 91.75           C  
ATOM   1055  CG  GLU A 135      84.874  10.018  24.974  1.00 91.75           C  
ATOM   1056  CD  GLU A 135      86.231  10.400  24.407  1.00 91.75           C  
ATOM   1057  OE1 GLU A 135      87.168  10.657  25.196  1.00 91.75           O  
ATOM   1058  OE2 GLU A 135      86.359  10.444  23.163  1.00 91.75           O1-
ATOM   1059  N   ALA A 136      81.448   8.062  22.642  1.00 90.94           N  
ATOM   1060  CA  ALA A 136      80.543   7.912  21.506  1.00 90.94           C  
ATOM   1061  C   ALA A 136      79.093   7.817  21.968  1.00 90.94           C  
ATOM   1062  O   ALA A 136      78.198   8.400  21.351  1.00 90.94           O  
ATOM   1063  CB  ALA A 136      80.919   6.680  20.685  1.00 90.94           C  
ATOM   1064  N   VAL A 137      78.821   7.068  23.072  1.00 89.90           N  
ATOM   1065  CA  VAL A 137      77.473   6.855  23.588  1.00 89.90           C  
ATOM   1066  C   VAL A 137      76.928   8.158  24.166  1.00 89.90           C  
ATOM   1067  O   VAL A 137      75.713   8.361  24.219  1.00 89.90           O  
ATOM   1068  CB  VAL A 137      77.446   5.743  24.660  1.00 89.90           C  
ATOM   1069  CG1 VAL A 137      76.069   5.661  25.319  1.00 89.90           C  
ATOM   1070  CG2 VAL A 137      77.827   4.398  24.045  1.00 89.90           C  
ATOM   1071  N   LYS A 138      77.806   9.083  24.576  1.00 88.03           N  
ATOM   1072  CA  LYS A 138      77.412  10.392  25.089  1.00 88.03           C  
ATOM   1073  C   LYS A 138      77.168  11.377  23.949  1.00 88.03           C  
ATOM   1074  O   LYS A 138      76.525  12.411  24.143  1.00 88.03           O  
ATOM   1075  CB  LYS A 138      78.479  10.941  26.037  1.00 88.03           C  
ATOM   1076  CG  LYS A 138      78.557  10.212  27.370  1.00 88.03           C  
ATOM   1077  CD  LYS A 138      79.631  10.807  28.271  1.00 88.03           C  
ATOM   1078  CE  LYS A 138      79.730  10.060  29.594  1.00 88.03           C  
ATOM   1079  NZ  LYS A 138      80.820  10.604  30.458  1.00 88.03           N1+
ATOM   1080  N   SER A 139      77.641  10.914  22.716  1.00 84.79           N  
ATOM   1081  CA  SER A 139      77.497  11.775  21.547  1.00 84.79           C  
ATOM   1082  C   SER A 139      76.175  11.518  20.830  1.00 84.79           C  
ATOM   1083  O   SER A 139      75.678  10.391  20.819  1.00 84.79           O  
ATOM   1084  CB  SER A 139      78.661  11.563  20.577  1.00 84.79           C  
ATOM   1085  OG  SER A 139      78.427  12.241  19.355  1.00 84.79           O  
ATOM   1086  N   THR A 140      75.355  12.472  20.480  1.00 82.12           N  
ATOM   1087  CA  THR A 140      74.122  12.290  19.721  1.00 82.12           C  
ATOM   1088  C   THR A 140      74.417  12.190  18.228  1.00 82.12           C  
ATOM   1089  O   THR A 140      73.504  11.996  17.421  1.00 82.12           O  
ATOM   1090  CB  THR A 140      73.134  13.443  19.977  1.00 82.12           C  
ATOM   1091  CG2 THR A 140      72.685  13.469  21.434  1.00 82.12           C  
ATOM   1092  OG1 THR A 140      73.769  14.688  19.662  1.00 82.12           O  
ATOM   1093  N   ASP A 141      75.712  12.159  17.902  1.00 88.16           N  
ATOM   1094  CA  ASP A 141      76.118  12.164  16.499  1.00 88.16           C  
ATOM   1095  C   ASP A 141      76.208  10.744  15.947  1.00 88.16           C  
ATOM   1096  O   ASP A 141      77.106   9.985  16.318  1.00 88.16           O  
ATOM   1097  CB  ASP A 141      77.459  12.881  16.331  1.00 88.16           C  
ATOM   1098  CG  ASP A 141      77.823  13.124  14.877  1.00 88.16           C  
ATOM   1099  OD1 ASP A 141      77.320  12.398  13.993  1.00 88.16           O  
ATOM   1100  OD2 ASP A 141      78.623  14.049  14.614  1.00 88.16           O1-
ATOM   1101  N   SER A 142      75.280  10.401  15.099  1.00 88.86           N  
ATOM   1102  CA  SER A 142      75.181   9.059  14.534  1.00 88.86           C  
ATOM   1103  C   SER A 142      76.433   8.702  13.738  1.00 88.86           C  
ATOM   1104  O   SER A 142      76.853   7.543  13.722  1.00 88.86           O  
ATOM   1105  CB  SER A 142      73.947   8.943  13.639  1.00 88.86           C  
ATOM   1106  OG  SER A 142      74.023   9.856  12.557  1.00 88.86           O  
ATOM   1107  N   GLU A 143      77.085   9.687  13.123  1.00 91.12           N  
ATOM   1108  CA  GLU A 143      78.312   9.485  12.359  1.00 91.12           C  
ATOM   1109  C   GLU A 143      79.478   9.117  13.272  1.00 91.12           C  
ATOM   1110  O   GLU A 143      80.306   8.273  12.922  1.00 91.12           O  
ATOM   1111  CB  GLU A 143      78.654  10.738  11.549  1.00 91.12           C  
ATOM   1112  CG  GLU A 143      77.727  10.978  10.366  1.00 91.12           C  
ATOM   1113  CD  GLU A 143      77.977  10.029   9.204  1.00 91.12           C  
ATOM   1114  OE1 GLU A 143      77.045   9.791   8.404  1.00 91.12           O  
ATOM   1115  OE2 GLU A 143      79.115   9.521   9.095  1.00 91.12           O1-
ATOM   1116  N   ALA A 144      79.537   9.766  14.451  1.00 92.29           N  
ATOM   1117  CA  ALA A 144      80.543   9.447  15.460  1.00 92.29           C  
ATOM   1118  C   ALA A 144      80.398   8.006  15.943  1.00 92.29           C  
ATOM   1119  O   ALA A 144      81.394   7.298  16.106  1.00 92.29           O  
ATOM   1120  CB  ALA A 144      80.439  10.413  16.638  1.00 92.29           C  
ATOM   1121  N   LEU A 145      79.147   7.516  16.138  1.00 93.11           N  
ATOM   1122  CA  LEU A 145      78.867   6.150  16.568  1.00 93.11           C  
ATOM   1123  C   LEU A 145      79.305   5.146  15.507  1.00 93.11           C  
ATOM   1124  O   LEU A 145      79.866   4.097  15.832  1.00 93.11           O  
ATOM   1125  CB  LEU A 145      77.377   5.976  16.868  1.00 93.11           C  
ATOM   1126  CG  LEU A 145      76.867   6.609  18.163  1.00 93.11           C  
ATOM   1127  CD1 LEU A 145      75.343   6.575  18.206  1.00 93.11           C  
ATOM   1128  CD2 LEU A 145      77.456   5.894  19.375  1.00 93.11           C  
ATOM   1129  N   LYS A 146      79.129   5.494  14.182  1.00 93.83           N  
ATOM   1130  CA  LYS A 146      79.545   4.621  13.088  1.00 93.83           C  
ATOM   1131  C   LYS A 146      81.064   4.487  13.040  1.00 93.83           C  
ATOM   1132  O   LYS A 146      81.590   3.388  12.847  1.00 93.83           O  
ATOM   1133  CB  LYS A 146      79.024   5.151  11.750  1.00 93.83           C  
ATOM   1134  CG  LYS A 146      77.527   4.964  11.553  1.00 93.83           C  
ATOM   1135  CD  LYS A 146      77.073   5.487  10.195  1.00 93.83           C  
ATOM   1136  CE  LYS A 146      75.565   5.364  10.024  1.00 93.83           C  
ATOM   1137  NZ  LYS A 146      75.107   5.938   8.724  1.00 93.83           N1+
ATOM   1138  N   VAL A 147      81.741   5.583  13.204  1.00 95.69           N  
ATOM   1139  CA  VAL A 147      83.200   5.617  13.174  1.00 95.69           C  
ATOM   1140  C   VAL A 147      83.760   4.806  14.340  1.00 95.69           C  
ATOM   1141  O   VAL A 147      84.665   3.988  14.158  1.00 95.69           O  
ATOM   1142  CB  VAL A 147      83.735   7.066  13.228  1.00 95.69           C  
ATOM   1143  CG1 VAL A 147      85.245   7.076  13.459  1.00 95.69           C  
ATOM   1144  CG2 VAL A 147      83.383   7.812  11.941  1.00 95.69           C  
ATOM   1145  N   VAL A 148      83.250   4.982  15.509  1.00 96.42           N  
ATOM   1146  CA  VAL A 148      83.693   4.286  16.712  1.00 96.42           C  
ATOM   1147  C   VAL A 148      83.392   2.794  16.588  1.00 96.42           C  
ATOM   1148  O   VAL A 148      84.225   1.955  16.937  1.00 96.42           O  
ATOM   1149  CB  VAL A 148      83.023   4.860  17.981  1.00 96.42           C  
ATOM   1150  CG1 VAL A 148      83.339   3.993  19.199  1.00 96.42           C  
ATOM   1151  CG2 VAL A 148      83.473   6.301  18.215  1.00 96.42           C  
ATOM   1152  N   LYS A 149      82.196   2.502  16.119  1.00 95.82           N  
ATOM   1153  CA  LYS A 149      81.869   1.097  15.894  1.00 95.82           C  
ATOM   1154  C   LYS A 149      82.886   0.439  14.967  1.00 95.82           C  
ATOM   1155  O   LYS A 149      83.376  -0.657  15.251  1.00 95.82           O  
ATOM   1156  CB  LYS A 149      80.462   0.960  15.311  1.00 95.82           C  
ATOM   1157  CG  LYS A 149      80.015  -0.481  15.107  1.00 95.82           C  
ATOM   1158  CD  LYS A 149      78.617  -0.552  14.507  1.00 95.82           C  
ATOM   1159  CE  LYS A 149      78.208  -1.988  14.209  1.00 95.82           C  
ATOM   1160  NZ  LYS A 149      76.852  -2.060  13.587  1.00 95.82           N1+
ATOM   1161  N   LEU A 150      83.150   1.047  13.855  1.00 96.95           N  
ATOM   1162  CA  LEU A 150      84.092   0.505  12.881  1.00 96.95           C  
ATOM   1163  C   LEU A 150      85.478   0.343  13.497  1.00 96.95           C  
ATOM   1164  O   LEU A 150      86.141  -0.674  13.285  1.00 96.95           O  
ATOM   1165  CB  LEU A 150      84.171   1.412  11.650  1.00 96.95           C  
ATOM   1166  CG  LEU A 150      85.003   0.891  10.477  1.00 96.95           C  
ATOM   1167  CD1 LEU A 150      84.494  -0.477  10.032  1.00 96.95           C  
ATOM   1168  CD2 LEU A 150      84.971   1.881   9.318  1.00 96.95           C  
ATOM   1169  N   ALA A 151      85.988   1.353  14.238  1.00 97.08           N  
ATOM   1170  CA  ALA A 151      87.285   1.293  14.906  1.00 97.08           C  
ATOM   1171  C   ALA A 151      87.355   0.105  15.862  1.00 97.08           C  
ATOM   1172  O   ALA A 151      88.355  -0.615  15.895  1.00 97.08           O  
ATOM   1173  CB  ALA A 151      87.558   2.593  15.657  1.00 97.08           C  
ATOM   1174  N   LEU A 152      86.306  -0.107  16.656  1.00 97.16           N  
ATOM   1175  CA  LEU A 152      86.259  -1.215  17.604  1.00 97.16           C  
ATOM   1176  C   LEU A 152      86.223  -2.553  16.875  1.00 97.16           C  
ATOM   1177  O   LEU A 152      86.828  -3.528  17.326  1.00 97.16           O  
ATOM   1178  CB  LEU A 152      85.038  -1.087  18.519  1.00 97.16           C  
ATOM   1179  CG  LEU A 152      85.061   0.067  19.523  1.00 97.16           C  
ATOM   1180  CD1 LEU A 152      83.762   0.102  20.321  1.00 97.16           C  
ATOM   1181  CD2 LEU A 152      86.263  -0.057  20.453  1.00 97.16           C  
ATOM   1182  N   GLU A 153      85.460  -2.619  15.743  1.00 96.47           N  
ATOM   1183  CA  GLU A 153      85.442  -3.828  14.926  1.00 96.47           C  
ATOM   1184  C   GLU A 153      86.844  -4.187  14.439  1.00 96.47           C  
ATOM   1185  O   GLU A 153      87.219  -5.360  14.416  1.00 96.47           O  
ATOM   1186  CB  GLU A 153      84.499  -3.659  13.734  1.00 96.47           C  
ATOM   1187  CG  GLU A 153      83.024  -3.670  14.110  1.00 96.47           C  
ATOM   1188  CD  GLU A 153      82.104  -3.363  12.939  1.00 96.47           C  
ATOM   1189  OE1 GLU A 153      80.871  -3.536  13.074  1.00 96.47           O  
ATOM   1190  OE2 GLU A 153      82.620  -2.946  11.878  1.00 96.47           O1-
ATOM   1191  N   ILE A 154      87.589  -3.164  14.031  1.00 96.24           N  
ATOM   1192  CA  ILE A 154      88.967  -3.355  13.593  1.00 96.24           C  
ATOM   1193  C   ILE A 154      89.805  -3.895  14.749  1.00 96.24           C  
ATOM   1194  O   ILE A 154      90.596  -4.825  14.570  1.00 96.24           O  
ATOM   1195  CB  ILE A 154      89.577  -2.041  13.057  1.00 96.24           C  
ATOM   1196  CG1 ILE A 154      88.908  -1.640  11.738  1.00 96.24           C  
ATOM   1197  CG2 ILE A 154      91.093  -2.181  12.882  1.00 96.24           C  
ATOM   1198  CD1 ILE A 154      89.257  -0.235  11.268  1.00 96.24           C  
ATOM   1199  N   VAL A 155      89.687  -3.334  15.957  1.00 96.16           N  
ATOM   1200  CA  VAL A 155      90.410  -3.772  17.147  1.00 96.16           C  
ATOM   1201  C   VAL A 155      90.074  -5.231  17.447  1.00 96.16           C  
ATOM   1202  O   VAL A 155      90.960  -6.023  17.776  1.00 96.16           O  
ATOM   1203  CB  VAL A 155      90.080  -2.887  18.369  1.00 96.16           C  
ATOM   1204  CG1 VAL A 155      90.698  -3.468  19.640  1.00 96.16           C  
ATOM   1205  CG2 VAL A 155      90.568  -1.458  18.140  1.00 96.16           C  
ATOM   1206  N   GLN A 156      88.794  -5.576  17.297  1.00 94.89           N  
ATOM   1207  CA  GLN A 156      88.359  -6.950  17.520  1.00 94.89           C  
ATOM   1208  C   GLN A 156      88.992  -7.898  16.505  1.00 94.89           C  
ATOM   1209  O   GLN A 156      89.364  -9.022  16.846  1.00 94.89           O  
ATOM   1210  CB  GLN A 156      86.834  -7.049  17.449  1.00 94.89           C  
ATOM   1211  CG  GLN A 156      86.287  -8.409  17.865  1.00 94.89           C  
ATOM   1212  CD  GLN A 156      84.771  -8.469  17.823  1.00 94.89           C  
ATOM   1213  NE2 GLN A 156      84.169  -9.017  18.873  1.00 94.89           N  
ATOM   1214  OE1 GLN A 156      84.146  -8.025  16.854  1.00 94.89           O  
ATOM   1215  N   GLN A 157      89.065  -7.476  15.243  1.00 94.04           N  
ATOM   1216  CA  GLN A 157      89.598  -8.306  14.166  1.00 94.04           C  
ATOM   1217  C   GLN A 157      91.115  -8.437  14.273  1.00 94.04           C  
ATOM   1218  O   GLN A 157      91.676  -9.487  13.956  1.00 94.04           O  
ATOM   1219  CB  GLN A 157      89.215  -7.729  12.802  1.00 94.04           C  
ATOM   1220  CG  GLN A 157      87.736  -7.868  12.470  1.00 94.04           C  
ATOM   1221  CD  GLN A 157      87.358  -7.175  11.174  1.00 94.04           C  
ATOM   1222  NE2 GLN A 157      86.062  -7.136  10.878  1.00 94.04           N  
ATOM   1223  OE1 GLN A 157      88.222  -6.679  10.445  1.00 94.04           O  
ATOM   1224  N   LEU A 158      91.780  -7.300  14.752  1.00 92.83           N  
ATOM   1225  CA  LEU A 158      93.233  -7.250  14.866  1.00 92.83           C  
ATOM   1226  C   LEU A 158      93.656  -6.917  16.292  1.00 92.83           C  
ATOM   1227  O   LEU A 158      94.187  -5.835  16.551  1.00 92.83           O  
ATOM   1228  CB  LEU A 158      93.812  -6.218  13.895  1.00 92.83           C  
ATOM   1229  CG  LEU A 158      93.440  -6.389  12.422  1.00 92.83           C  
ATOM   1230  CD1 LEU A 158      93.886  -5.172  11.618  1.00 92.83           C  
ATOM   1231  CD2 LEU A 158      94.060  -7.664  11.859  1.00 92.83           C  
ATOM   1232  N   PRO A 159      93.427  -7.882  17.173  1.00 90.83           N  
ATOM   1233  CA  PRO A 159      93.724  -7.566  18.572  1.00 90.83           C  
ATOM   1234  C   PRO A 159      95.219  -7.399  18.835  1.00 90.83           C  
ATOM   1235  O   PRO A 159      96.032  -8.150  18.291  1.00 90.83           O  
ATOM   1236  CB  PRO A 159      93.166  -8.771  19.332  1.00 90.83           C  
ATOM   1237  CG  PRO A 159      93.161  -9.883  18.335  1.00 90.83           C  
ATOM   1238  CD  PRO A 159      92.998  -9.293  16.963  1.00 90.83           C  
ATOM   1239  N   ASP A 160      95.635  -6.338  19.437  1.00 86.82           N  
ATOM   1240  CA  ASP A 160      96.991  -6.138  19.939  1.00 86.82           C  
ATOM   1241  C   ASP A 160      97.946  -5.763  18.807  1.00 86.82           C  
ATOM   1242  O   ASP A 160      99.100  -6.197  18.793  1.00 86.82           O  
ATOM   1243  CB  ASP A 160      97.490  -7.395  20.654  1.00 86.82           C  
ATOM   1244  CG  ASP A 160      98.680  -7.130  21.558  1.00 86.82           C  
ATOM   1245  OD1 ASP A 160      98.893  -5.966  21.960  1.00 86.82           O  
ATOM   1246  OD2 ASP A 160      99.412  -8.094  21.872  1.00 86.82           O1-
ATOM   1247  N   THR A 161      97.502  -5.144  17.745  1.00 92.35           N  
ATOM   1248  CA  THR A 161      98.333  -4.652  16.653  1.00 92.35           C  
ATOM   1249  C   THR A 161      98.459  -3.132  16.713  1.00 92.35           C  
ATOM   1250  O   THR A 161      97.607  -2.456  17.293  1.00 92.35           O  
ATOM   1251  CB  THR A 161      97.762  -5.068  15.285  1.00 92.35           C  
ATOM   1252  CG2 THR A 161      97.607  -6.582  15.191  1.00 92.35           C  
ATOM   1253  OG1 THR A 161      96.479  -4.455  15.101  1.00 92.35           O  
ATOM   1254  N   GLU A 162      99.596  -2.599  16.129  1.00 92.65           N  
ATOM   1255  CA  GLU A 162      99.793  -1.157  16.018  1.00 92.65           C  
ATOM   1256  C   GLU A 162      98.679  -0.510  15.201  1.00 92.65           C  
ATOM   1257  O   GLU A 162      98.236   0.598  15.513  1.00 92.65           O  
ATOM   1258  CB  GLU A 162     101.154  -0.846  15.390  1.00 92.65           C  
ATOM   1259  CG  GLU A 162     101.566   0.614  15.506  1.00 92.65           C  
ATOM   1260  CD  GLU A 162     102.951   0.893  14.943  1.00 92.65           C  
ATOM   1261  OE1 GLU A 162     103.369   2.073  14.917  1.00 92.65           O  
ATOM   1262  OE2 GLU A 162     103.621  -0.075  14.521  1.00 92.65           O1-
ATOM   1263  N   LEU A 163      98.284  -1.187  14.190  1.00 93.25           N  
ATOM   1264  CA  LEU A 163      97.210  -0.717  13.322  1.00 93.25           C  
ATOM   1265  C   LEU A 163      95.911  -0.556  14.103  1.00 93.25           C  
ATOM   1266  O   LEU A 163      95.190   0.427  13.920  1.00 93.25           O  
ATOM   1267  CB  LEU A 163      97.001  -1.687  12.155  1.00 93.25           C  
ATOM   1268  CG  LEU A 163      96.042  -1.227  11.056  1.00 93.25           C  
ATOM   1269  CD1 LEU A 163      96.575   0.032  10.379  1.00 93.25           C  
ATOM   1270  CD2 LEU A 163      95.827  -2.339  10.034  1.00 93.25           C  
ATOM   1271  N   ALA A 164      95.495  -1.472  14.986  1.00 93.78           N  
ATOM   1272  CA  ALA A 164      94.325  -1.393  15.857  1.00 93.78           C  
ATOM   1273  C   ALA A 164      94.421  -0.193  16.795  1.00 93.78           C  
ATOM   1274  O   ALA A 164      93.442   0.532  16.987  1.00 93.78           O  
ATOM   1275  CB  ALA A 164      94.172  -2.682  16.660  1.00 93.78           C  
ATOM   1276  N   ARG A 165      95.569   0.083  17.349  1.00 95.09           N  
ATOM   1277  CA  ARG A 165      95.795   1.224  18.230  1.00 95.09           C  
ATOM   1278  C   ARG A 165      95.649   2.540  17.473  1.00 95.09           C  
ATOM   1279  O   ARG A 165      95.043   3.488  17.975  1.00 95.09           O  
ATOM   1280  CB  ARG A 165      97.180   1.141  18.874  1.00 95.09           C  
ATOM   1281  CG  ARG A 165      97.315   0.029  19.902  1.00 95.09           C  
ATOM   1282  CD  ARG A 165      98.713  -0.016  20.504  1.00 95.09           C  
ATOM   1283  NE  ARG A 165      98.914  -1.216  21.311  1.00 95.09           N  
ATOM   1284  CZ  ARG A 165     100.072  -1.858  21.440  1.00 95.09           C  
ATOM   1285  NH1 ARG A 165     101.161  -1.425  20.813  1.00 95.09           N1+
ATOM   1286  NH2 ARG A 165     100.143  -2.940  22.200  1.00 95.09           N  
ATOM   1287  N   GLU A 166      96.291   2.543  16.249  1.00 94.88           N  
ATOM   1288  CA  GLU A 166      96.216   3.736  15.411  1.00 94.88           C  
ATOM   1289  C   GLU A 166      94.780   4.017  14.977  1.00 94.88           C  
ATOM   1290  O   GLU A 166      94.350   5.172  14.947  1.00 94.88           O  
ATOM   1291  CB  GLU A 166      97.116   3.586  14.181  1.00 94.88           C  
ATOM   1292  CG  GLU A 166      98.603   3.628  14.500  1.00 94.88           C  
ATOM   1293  CD  GLU A 166      99.485   3.434  13.276  1.00 94.88           C  
ATOM   1294  OE1 GLU A 166     100.708   3.221  13.436  1.00 94.88           O  
ATOM   1295  OE2 GLU A 166      98.948   3.498  12.147  1.00 94.88           O1-
ATOM   1296  N   ALA A 167      94.002   2.967  14.613  1.00 95.69           N  
ATOM   1297  CA  ALA A 167      92.598   3.113  14.236  1.00 95.69           C  
ATOM   1298  C   ALA A 167      91.774   3.670  15.395  1.00 95.69           C  
ATOM   1299  O   ALA A 167      90.952   4.569  15.204  1.00 95.69           O  
ATOM   1300  CB  ALA A 167      92.028   1.774  13.777  1.00 95.69           C  
ATOM   1301  N   LEU A 168      92.033   3.199  16.616  1.00 95.68           N  
ATOM   1302  CA  LEU A 168      91.346   3.657  17.819  1.00 95.68           C  
ATOM   1303  C   LEU A 168      91.697   5.109  18.127  1.00 95.68           C  
ATOM   1304  O   LEU A 168      90.818   5.909  18.453  1.00 95.68           O  
ATOM   1305  CB  LEU A 168      91.707   2.769  19.013  1.00 95.68           C  
ATOM   1306  CG  LEU A 168      90.865   2.955  20.275  1.00 95.68           C  
ATOM   1307  CD1 LEU A 168      89.421   2.538  20.016  1.00 95.68           C  
ATOM   1308  CD2 LEU A 168      91.455   2.160  21.435  1.00 95.68           C  
ATOM   1309  N   GLU A 169      92.971   5.481  18.014  1.00 94.95           N  
ATOM   1310  CA  GLU A 169      93.421   6.850  18.246  1.00 94.95           C  
ATOM   1311  C   GLU A 169      92.790   7.815  17.247  1.00 94.95           C  
ATOM   1312  O   GLU A 169      92.373   8.915  17.617  1.00 94.95           O  
ATOM   1313  CB  GLU A 169      94.948   6.935  18.165  1.00 94.95           C  
ATOM   1314  CG  GLU A 169      95.508   8.303  18.526  1.00 94.95           C  
ATOM   1315  CD  GLU A 169      95.200   8.720  19.955  1.00 94.95           C  
ATOM   1316  OE1 GLU A 169      95.206   9.937  20.248  1.00 94.95           O  
ATOM   1317  OE2 GLU A 169      94.950   7.821  20.790  1.00 94.95           O1-
ATOM   1318  N   LEU A 170      92.813   7.449  16.023  1.00 95.30           N  
ATOM   1319  CA  LEU A 170      92.201   8.264  14.979  1.00 95.30           C  
ATOM   1320  C   LEU A 170      90.720   8.490  15.263  1.00 95.30           C  
ATOM   1321  O   LEU A 170      90.221   9.609  15.127  1.00 95.30           O  
ATOM   1322  CB  LEU A 170      92.374   7.601  13.610  1.00 95.30           C  
ATOM   1323  CG  LEU A 170      91.828   8.373  12.408  1.00 95.30           C  
ATOM   1324  CD1 LEU A 170      92.502   9.737  12.303  1.00 95.30           C  
ATOM   1325  CD2 LEU A 170      92.023   7.574  11.125  1.00 95.30           C  
ATOM   1326  N   ALA A 171      89.948   7.442  15.591  1.00 95.00           N  
ATOM   1327  CA  ALA A 171      88.534   7.544  15.943  1.00 95.00           C  
ATOM   1328  C   ALA A 171      88.331   8.476  17.134  1.00 95.00           C  
ATOM   1329  O   ALA A 171      87.395   9.278  17.151  1.00 95.00           O  
ATOM   1330  CB  ALA A 171      87.960   6.162  16.248  1.00 95.00           C  
ATOM   1331  N   LYS A 172      89.184   8.383  18.097  1.00 93.69           N  
ATOM   1332  CA  LYS A 172      89.139   9.259  19.265  1.00 93.69           C  
ATOM   1333  C   LYS A 172      89.285  10.723  18.859  1.00 93.69           C  
ATOM   1334  O   LYS A 172      88.538  11.581  19.334  1.00 93.69           O  
ATOM   1335  CB  LYS A 172      90.234   8.879  20.263  1.00 93.69           C  
ATOM   1336  CG  LYS A 172      90.117   9.583  21.607  1.00 93.69           C  
ATOM   1337  CD  LYS A 172      91.197   9.120  22.576  1.00 93.69           C  
ATOM   1338  CE  LYS A 172      91.116   9.865  23.902  1.00 93.69           C  
ATOM   1339  NZ  LYS A 172      92.177   9.418  24.854  1.00 93.69           N1+
ATOM   1340  N   GLU A 173      90.220  11.020  18.019  1.00 92.58           N  
ATOM   1341  CA  GLU A 173      90.450  12.378  17.533  1.00 92.58           C  
ATOM   1342  C   GLU A 173      89.268  12.877  16.708  1.00 92.58           C  
ATOM   1343  O   GLU A 173      88.875  14.040  16.817  1.00 92.58           O  
ATOM   1344  CB  GLU A 173      91.735  12.441  16.702  1.00 92.58           C  
ATOM   1345  CG  GLU A 173      93.006  12.286  17.523  1.00 92.58           C  
ATOM   1346  CD  GLU A 173      94.271  12.304  16.679  1.00 92.58           C  
ATOM   1347  OE1 GLU A 173      95.382  12.184  17.248  1.00 92.58           O  
ATOM   1348  OE2 GLU A 173      94.152  12.440  15.442  1.00 92.58           O1-
ATOM   1349  N   ALA A 174      88.735  12.020  15.952  1.00 91.63           N  
ATOM   1350  CA  ALA A 174      87.637  12.375  15.057  1.00 91.63           C  
ATOM   1351  C   ALA A 174      86.364  12.676  15.844  1.00 91.63           C  
ATOM   1352  O   ALA A 174      85.632  13.613  15.517  1.00 91.63           O  
ATOM   1353  CB  ALA A 174      87.385  11.255  14.052  1.00 91.63           C  
ATOM   1354  N   VAL A 175      86.041  11.907  16.876  1.00 90.56           N  
ATOM   1355  CA  VAL A 175      84.828  12.049  17.676  1.00 90.56           C  
ATOM   1356  C   VAL A 175      84.898  13.334  18.497  1.00 90.56           C  
ATOM   1357  O   VAL A 175      83.867  13.879  18.897  1.00 90.56           O  
ATOM   1358  CB  VAL A 175      84.616  10.833  18.605  1.00 90.56           C  
ATOM   1359  CG1 VAL A 175      83.451  11.082  19.562  1.00 90.56           C  
ATOM   1360  CG2 VAL A 175      84.373   9.569  17.781  1.00 90.56           C  
ATOM   1361  N   LYS A 176      86.137  13.851  18.700  1.00 88.17           N  
ATOM   1362  CA  LYS A 176      86.332  15.129  19.380  1.00 88.17           C  
ATOM   1363  C   LYS A 176      86.114  16.299  18.424  1.00 88.17           C  
ATOM   1364  O   LYS A 176      85.840  17.419  18.859  1.00 88.17           O  
ATOM   1365  CB  LYS A 176      87.733  15.204  19.991  1.00 88.17           C  
ATOM   1366  CG  LYS A 176      87.929  14.302  21.200  1.00 88.17           C  
ATOM   1367  CD  LYS A 176      89.337  14.430  21.769  1.00 88.17           C  
ATOM   1368  CE  LYS A 176      89.550  13.496  22.952  1.00 88.17           C  
ATOM   1369  NZ  LYS A 176      90.946  13.575  23.476  1.00 88.17           N1+
ATOM   1370  N   SER A 177      86.109  15.900  17.094  1.00 83.95           N  
ATOM   1371  CA  SER A 177      85.961  16.921  16.063  1.00 83.95           C  
ATOM   1372  C   SER A 177      84.493  17.158  15.726  1.00 83.95           C  
ATOM   1373  O   SER A 177      83.677  16.237  15.797  1.00 83.95           O  
ATOM   1374  CB  SER A 177      86.724  16.522  14.800  1.00 83.95           C  
ATOM   1375  OG  SER A 177      86.380  17.368  13.715  1.00 83.95           O  
ATOM   1376  N   THR A 178      83.834  18.284  15.849  1.00 80.35           N  
ATOM   1377  CA  THR A 178      82.447  18.582  15.512  1.00 80.35           C  
ATOM   1378  C   THR A 178      82.255  18.621  13.999  1.00 80.35           C  
ATOM   1379  O   THR A 178      81.135  18.794  13.514  1.00 80.35           O  
ATOM   1380  CB  THR A 178      81.997  19.920  16.125  1.00 80.35           C  
ATOM   1381  CG2 THR A 178      82.017  19.862  17.648  1.00 80.35           C  
ATOM   1382  OG1 THR A 178      82.881  20.960  15.686  1.00 80.35           O  
ATOM   1383  N   ASP A 179      83.324  18.249  13.289  1.00 87.29           N  
ATOM   1384  CA  ASP A 179      83.277  18.360  11.835  1.00 87.29           C  
ATOM   1385  C   ASP A 179      82.797  17.057  11.200  1.00 87.29           C  
ATOM   1386  O   ASP A 179      83.517  16.057  11.203  1.00 87.29           O  
ATOM   1387  CB  ASP A 179      84.651  18.739  11.281  1.00 87.29           C  
ATOM   1388  CG  ASP A 179      84.618  19.096   9.804  1.00 87.29           C  
ATOM   1389  OD1 ASP A 179      83.710  18.629   9.085  1.00 87.29           O  
ATOM   1390  OD2 ASP A 179      85.511  19.848   9.358  1.00 87.29           O1-
ATOM   1391  N   SER A 180      81.597  17.075  10.673  1.00 88.58           N  
ATOM   1392  CA  SER A 180      80.960  15.903  10.082  1.00 88.58           C  
ATOM   1393  C   SER A 180      81.770  15.366   8.907  1.00 88.58           C  
ATOM   1394  O   SER A 180      81.838  14.154   8.695  1.00 88.58           O  
ATOM   1395  CB  SER A 180      79.541  16.239   9.623  1.00 88.58           C  
ATOM   1396  OG  SER A 180      79.562  17.203   8.584  1.00 88.58           O  
ATOM   1397  N   GLU A 181      82.447  16.202   8.187  1.00 89.99           N  
ATOM   1398  CA  GLU A 181      83.276  15.814   7.051  1.00 89.99           C  
ATOM   1399  C   GLU A 181      84.517  15.052   7.506  1.00 89.99           C  
ATOM   1400  O   GLU A 181      84.940  14.097   6.852  1.00 89.99           O  
ATOM   1401  CB  GLU A 181      83.684  17.045   6.237  1.00 89.99           C  
ATOM   1402  CG  GLU A 181      82.555  17.631   5.401  1.00 89.99           C  
ATOM   1403  CD  GLU A 181      82.000  16.656   4.375  1.00 89.99           C  
ATOM   1404  OE1 GLU A 181      80.759  16.554   4.244  1.00 89.99           O  
ATOM   1405  OE2 GLU A 181      82.811  15.987   3.697  1.00 89.99           O1-
ATOM   1406  N   ALA A 182      85.104  15.493   8.630  1.00 91.58           N  
ATOM   1407  CA  ALA A 182      86.230  14.784   9.233  1.00 91.58           C  
ATOM   1408  C   ALA A 182      85.834  13.366   9.634  1.00 91.58           C  
ATOM   1409  O   ALA A 182      86.594  12.418   9.422  1.00 91.58           O  
ATOM   1410  CB  ALA A 182      86.753  15.549  10.446  1.00 91.58           C  
ATOM   1411  N   LEU A 183      84.627  13.164  10.176  1.00 93.08           N  
ATOM   1412  CA  LEU A 183      84.099  11.857  10.556  1.00 93.08           C  
ATOM   1413  C   LEU A 183      83.907  10.972   9.329  1.00 93.08           C  
ATOM   1414  O   LEU A 183      84.202   9.775   9.369  1.00 93.08           O  
ATOM   1415  CB  LEU A 183      82.772  12.011  11.301  1.00 93.08           C  
ATOM   1416  CG  LEU A 183      82.853  12.576  12.720  1.00 93.08           C  
ATOM   1417  CD1 LEU A 183      81.456  12.878  13.251  1.00 93.08           C  
ATOM   1418  CD2 LEU A 183      83.583  11.605  13.642  1.00 93.08           C  
ATOM   1419  N   LYS A 184      83.440  11.546   8.160  1.00 93.12           N  
ATOM   1420  CA  LYS A 184      83.264  10.798   6.919  1.00 93.12           C  
ATOM   1421  C   LYS A 184      84.604  10.320   6.370  1.00 93.12           C  
ATOM   1422  O   LYS A 184      84.719   9.188   5.896  1.00 93.12           O  
ATOM   1423  CB  LYS A 184      82.545  11.654   5.874  1.00 93.12           C  
ATOM   1424  CG  LYS A 184      81.068  11.876   6.165  1.00 93.12           C  
ATOM   1425  CD  LYS A 184      80.413  12.747   5.100  1.00 93.12           C  
ATOM   1426  CE  LYS A 184      78.958  13.043   5.437  1.00 93.12           C  
ATOM   1427  NZ  LYS A 184      78.338  13.972   4.444  1.00 93.12           N1+
ATOM   1428  N   VAL A 185      85.610  11.179   6.414  1.00 94.47           N  
ATOM   1429  CA  VAL A 185      86.957  10.851   5.959  1.00 94.47           C  
ATOM   1430  C   VAL A 185      87.534   9.728   6.817  1.00 94.47           C  
ATOM   1431  O   VAL A 185      88.104   8.768   6.293  1.00 94.47           O  
ATOM   1432  CB  VAL A 185      87.886  12.085   6.000  1.00 94.47           C  
ATOM   1433  CG1 VAL A 185      89.337  11.676   5.755  1.00 94.47           C  
ATOM   1434  CG2 VAL A 185      87.439  13.123   4.973  1.00 94.47           C  
ATOM   1435  N   VAL A 186      87.343   9.825   8.116  1.00 96.17           N  
ATOM   1436  CA  VAL A 186      87.828   8.815   9.053  1.00 96.17           C  
ATOM   1437  C   VAL A 186      87.077   7.505   8.834  1.00 96.17           C  
ATOM   1438  O   VAL A 186      87.679   6.429   8.837  1.00 96.17           O  
ATOM   1439  CB  VAL A 186      87.674   9.281  10.518  1.00 96.17           C  
ATOM   1440  CG1 VAL A 186      87.977   8.136  11.482  1.00 96.17           C  
ATOM   1441  CG2 VAL A 186      88.585  10.475  10.797  1.00 96.17           C  
ATOM   1442  N   TYR A 187      85.791   7.593   8.630  1.00 95.99           N  
ATOM   1443  CA  TYR A 187      85.002   6.404   8.329  1.00 95.99           C  
ATOM   1444  C   TYR A 187      85.542   5.688   7.097  1.00 95.99           C  
ATOM   1445  O   TYR A 187      85.749   4.472   7.118  1.00 95.99           O  
ATOM   1446  CB  TYR A 187      83.531   6.774   8.116  1.00 95.99           C  
ATOM   1447  CG  TYR A 187      82.654   5.596   7.765  1.00 95.99           C  
ATOM   1448  CD1 TYR A 187      82.292   5.341   6.445  1.00 95.99           C  
ATOM   1449  CD2 TYR A 187      82.185   4.738   8.754  1.00 95.99           C  
ATOM   1450  CE1 TYR A 187      81.481   4.259   6.117  1.00 95.99           C  
ATOM   1451  CE2 TYR A 187      81.375   3.652   8.438  1.00 95.99           C  
ATOM   1452  CZ  TYR A 187      81.029   3.421   7.119  1.00 95.99           C  
ATOM   1453  OH  TYR A 187      80.228   2.348   6.801  1.00 95.99           O  
ATOM   1454  N   LEU A 188      85.804   6.389   6.043  1.00 96.18           N  
ATOM   1455  CA  LEU A 188      86.312   5.829   4.795  1.00 96.18           C  
ATOM   1456  C   LEU A 188      87.685   5.201   4.999  1.00 96.18           C  
ATOM   1457  O   LEU A 188      87.960   4.117   4.479  1.00 96.18           O  
ATOM   1458  CB  LEU A 188      86.388   6.912   3.714  1.00 96.18           C  
ATOM   1459  CG  LEU A 188      85.055   7.389   3.135  1.00 96.18           C  
ATOM   1460  CD1 LEU A 188      85.266   8.623   2.266  1.00 96.18           C  
ATOM   1461  CD2 LEU A 188      84.390   6.273   2.338  1.00 96.18           C  
ATOM   1462  N   ALA A 189      88.567   5.904   5.726  1.00 96.54           N  
ATOM   1463  CA  ALA A 189      89.902   5.385   6.017  1.00 96.54           C  
ATOM   1464  C   ALA A 189      89.824   4.072   6.790  1.00 96.54           C  
ATOM   1465  O   ALA A 189      90.531   3.114   6.472  1.00 96.54           O  
ATOM   1466  CB  ALA A 189      90.714   6.414   6.800  1.00 96.54           C  
ATOM   1467  N   LEU A 190      88.960   4.008   7.817  1.00 97.19           N  
ATOM   1468  CA  LEU A 190      88.804   2.806   8.630  1.00 97.19           C  
ATOM   1469  C   LEU A 190      88.223   1.664   7.804  1.00 97.19           C  
ATOM   1470  O   LEU A 190      88.568   0.499   8.018  1.00 97.19           O  
ATOM   1471  CB  LEU A 190      87.906   3.088   9.837  1.00 97.19           C  
ATOM   1472  CG  LEU A 190      88.494   3.989  10.923  1.00 97.19           C  
ATOM   1473  CD1 LEU A 190      87.476   4.211  12.037  1.00 97.19           C  
ATOM   1474  CD2 LEU A 190      89.781   3.389  11.479  1.00 97.19           C  
ATOM   1475  N   ARG A 191      87.281   2.007   6.898  1.00 96.67           N  
ATOM   1476  CA  ARG A 191      86.744   0.981   6.007  1.00 96.67           C  
ATOM   1477  C   ARG A 191      87.853   0.333   5.187  1.00 96.67           C  
ATOM   1478  O   ARG A 191      87.851  -0.883   4.983  1.00 96.67           O  
ATOM   1479  CB  ARG A 191      85.685   1.579   5.078  1.00 96.67           C  
ATOM   1480  CG  ARG A 191      84.331   1.786   5.738  1.00 96.67           C  
ATOM   1481  CD  ARG A 191      83.572   0.476   5.894  1.00 96.67           C  
ATOM   1482  NE  ARG A 191      82.173   0.701   6.242  1.00 96.67           N  
ATOM   1483  CZ  ARG A 191      81.267  -0.260   6.405  1.00 96.67           C  
ATOM   1484  NH1 ARG A 191      81.599  -1.536   6.252  1.00 96.67           N1+
ATOM   1485  NH2 ARG A 191      80.020   0.058   6.721  1.00 96.67           N  
ATOM   1486  N   ILE A 192      88.780   1.105   4.652  1.00 95.32           N  
ATOM   1487  CA  ILE A 192      89.932   0.599   3.914  1.00 95.32           C  
ATOM   1488  C   ILE A 192      90.773  -0.297   4.821  1.00 95.32           C  
ATOM   1489  O   ILE A 192      91.204  -1.377   4.411  1.00 95.32           O  
ATOM   1490  CB  ILE A 192      90.793   1.751   3.350  1.00 95.32           C  
ATOM   1491  CG1 ILE A 192      90.026   2.506   2.258  1.00 95.32           C  
ATOM   1492  CG2 ILE A 192      92.125   1.218   2.815  1.00 95.32           C  
ATOM   1493  CD1 ILE A 192      90.716   3.779   1.787  1.00 95.32           C  
ATOM   1494  N   VAL A 193      91.019   0.134   6.084  1.00 96.01           N  
ATOM   1495  CA  VAL A 193      91.780  -0.637   7.061  1.00 96.01           C  
ATOM   1496  C   VAL A 193      91.092  -1.978   7.311  1.00 96.01           C  
ATOM   1497  O   VAL A 193      91.751  -3.019   7.370  1.00 96.01           O  
ATOM   1498  CB  VAL A 193      91.943   0.134   8.390  1.00 96.01           C  
ATOM   1499  CG1 VAL A 193      92.592  -0.751   9.452  1.00 96.01           C  
ATOM   1500  CG2 VAL A 193      92.766   1.403   8.172  1.00 96.01           C  
ATOM   1501  N   GLN A 194      89.759  -1.986   7.402  1.00 95.35           N  
ATOM   1502  CA  GLN A 194      88.982  -3.201   7.626  1.00 95.35           C  
ATOM   1503  C   GLN A 194      89.082  -4.144   6.431  1.00 95.35           C  
ATOM   1504  O   GLN A 194      89.196  -5.361   6.602  1.00 95.35           O  
ATOM   1505  CB  GLN A 194      87.517  -2.858   7.904  1.00 95.35           C  
ATOM   1506  CG  GLN A 194      86.664  -4.064   8.273  1.00 95.35           C  
ATOM   1507  CD  GLN A 194      85.212  -3.701   8.523  1.00 95.35           C  
ATOM   1508  NE2 GLN A 194      84.656  -4.200   9.621  1.00 95.35           N  
ATOM   1509  OE1 GLN A 194      84.595  -2.977   7.734  1.00 95.35           O  
ATOM   1510  N   GLN A 195      89.035  -3.627   5.194  1.00 93.41           N  
ATOM   1511  CA  GLN A 195      89.015  -4.427   3.973  1.00 93.41           C  
ATOM   1512  C   GLN A 195      90.401  -4.981   3.656  1.00 93.41           C  
ATOM   1513  O   GLN A 195      90.529  -6.100   3.155  1.00 93.41           O  
ATOM   1514  CB  GLN A 195      88.498  -3.599   2.796  1.00 93.41           C  
ATOM   1515  CG  GLN A 195      87.011  -3.276   2.877  1.00 93.41           C  
ATOM   1516  CD  GLN A 195      86.552  -2.344   1.772  1.00 93.41           C  
ATOM   1517  NE2 GLN A 195      85.264  -2.017   1.768  1.00 93.41           N  
ATOM   1518  OE1 GLN A 195      87.349  -1.919   0.928  1.00 93.41           O  
ATOM   1519  N   LEU A 196      91.422  -4.123   4.023  1.00 92.40           N  
ATOM   1520  CA  LEU A 196      92.794  -4.491   3.690  1.00 92.40           C  
ATOM   1521  C   LEU A 196      93.693  -4.406   4.920  1.00 92.40           C  
ATOM   1522  O   LEU A 196      94.580  -3.553   4.987  1.00 92.40           O  
ATOM   1523  CB  LEU A 196      93.339  -3.585   2.583  1.00 92.40           C  
ATOM   1524  CG  LEU A 196      92.540  -3.554   1.278  1.00 92.40           C  
ATOM   1525  CD1 LEU A 196      93.059  -2.448   0.366  1.00 92.40           C  
ATOM   1526  CD2 LEU A 196      92.607  -4.907   0.578  1.00 92.40           C  
ATOM   1527  N   PRO A 197      93.437  -5.337   5.818  1.00 90.87           N  
ATOM   1528  CA  PRO A 197      94.247  -5.259   7.036  1.00 90.87           C  
ATOM   1529  C   PRO A 197      95.716  -5.596   6.791  1.00 90.87           C  
ATOM   1530  O   PRO A 197      96.030  -6.396   5.906  1.00 90.87           O  
ATOM   1531  CB  PRO A 197      93.595  -6.294   7.958  1.00 90.87           C  
ATOM   1532  CG  PRO A 197      92.933  -7.265   7.034  1.00 90.87           C  
ATOM   1533  CD  PRO A 197      92.539  -6.538   5.781  1.00 90.87           C  
ATOM   1534  N   ASP A 198      96.659  -4.838   7.293  1.00 86.51           N  
ATOM   1535  CA  ASP A 198      98.084  -5.152   7.294  1.00 86.51           C  
ATOM   1536  C   ASP A 198      98.728  -4.789   5.958  1.00 86.51           C  
ATOM   1537  O   ASP A 198      99.615  -5.497   5.477  1.00 86.51           O  
ATOM   1538  CB  ASP A 198      98.306  -6.636   7.599  1.00 86.51           C  
ATOM   1539  CG  ASP A 198      99.073  -6.868   8.889  1.00 86.51           C  
ATOM   1540  OD1 ASP A 198      99.540  -5.886   9.505  1.00 86.51           O  
ATOM   1541  OD2 ASP A 198      99.212  -8.043   9.291  1.00 86.51           O1-
ATOM   1542  N   THR A 199      98.154  -3.868   5.219  1.00 91.24           N  
ATOM   1543  CA  THR A 199      98.711  -3.374   3.965  1.00 91.24           C  
ATOM   1544  C   THR A 199      99.234  -1.949   4.130  1.00 91.24           C  
ATOM   1545  O   THR A 199      98.841  -1.243   5.062  1.00 91.24           O  
ATOM   1546  CB  THR A 199      97.665  -3.412   2.835  1.00 91.24           C  
ATOM   1547  CG2 THR A 199      97.099  -4.817   2.657  1.00 91.24           C  
ATOM   1548  OG1 THR A 199      96.595  -2.514   3.152  1.00 91.24           O  
ATOM   1549  N   GLU A 200     100.189  -1.539   3.241  1.00 89.77           N  
ATOM   1550  CA  GLU A 200     100.689  -0.170   3.170  1.00 89.77           C  
ATOM   1551  C   GLU A 200      99.561   0.817   2.886  1.00 89.77           C  
ATOM   1552  O   GLU A 200      99.568   1.940   3.394  1.00 89.77           O  
ATOM   1553  CB  GLU A 200     101.776  -0.049   2.098  1.00 89.77           C  
ATOM   1554  CG  GLU A 200     102.504   1.288   2.108  1.00 89.77           C  
ATOM   1555  CD  GLU A 200     103.641   1.359   1.101  1.00 89.77           C  
ATOM   1556  OE1 GLU A 200     104.316   2.411   1.022  1.00 89.77           O  
ATOM   1557  OE2 GLU A 200     103.857   0.357   0.385  1.00 89.77           O1-
ATOM   1558  N   LEU A 201      98.652   0.363   2.136  1.00 91.50           N  
ATOM   1559  CA  LEU A 201      97.487   1.166   1.783  1.00 91.50           C  
ATOM   1560  C   LEU A 201      96.662   1.501   3.020  1.00 91.50           C  
ATOM   1561  O   LEU A 201      96.176   2.625   3.163  1.00 91.50           O  
ATOM   1562  CB  LEU A 201      96.618   0.429   0.759  1.00 91.50           C  
ATOM   1563  CG  LEU A 201      95.502   1.245   0.106  1.00 91.50           C  
ATOM   1564  CD1 LEU A 201      96.090   2.399  -0.699  1.00 91.50           C  
ATOM   1565  CD2 LEU A 201      94.637   0.355  -0.779  1.00 91.50           C  
ATOM   1566  N   ALA A 202      96.421   0.589   3.968  1.00 93.30           N  
ATOM   1567  CA  ALA A 202      95.739   0.796   5.244  1.00 93.30           C  
ATOM   1568  C   ALA A 202      96.474   1.827   6.097  1.00 93.30           C  
ATOM   1569  O   ALA A 202      95.852   2.722   6.673  1.00 93.30           O  
ATOM   1570  CB  ALA A 202      95.614  -0.524   6.001  1.00 93.30           C  
ATOM   1571  N   ARG A 203      97.778   1.757   6.103  1.00 93.85           N  
ATOM   1572  CA  ARG A 203      98.589   2.704   6.859  1.00 93.85           C  
ATOM   1573  C   ARG A 203      98.519   4.098   6.245  1.00 93.85           C  
ATOM   1574  O   ARG A 203      98.403   5.093   6.964  1.00 93.85           O  
ATOM   1575  CB  ARG A 203     100.044   2.233   6.925  1.00 93.85           C  
ATOM   1576  CG  ARG A 203     100.250   0.986   7.769  1.00 93.85           C  
ATOM   1577  CD  ARG A 203     101.709   0.550   7.787  1.00 93.85           C  
ATOM   1578  NE  ARG A 203     101.878  -0.745   8.439  1.00 93.85           N  
ATOM   1579  CZ  ARG A 203     103.019  -1.427   8.486  1.00 93.85           C  
ATOM   1580  NH1 ARG A 203     104.119  -0.948   7.916  1.00 93.85           N1+
ATOM   1581  NH2 ARG A 203     103.061  -2.597   9.106  1.00 93.85           N  
ATOM   1582  N   LEU A 204      98.614   4.156   4.892  1.00 91.86           N  
ATOM   1583  CA  LEU A 204      98.531   5.416   4.162  1.00 91.86           C  
ATOM   1584  C   LEU A 204      97.163   6.064   4.349  1.00 91.86           C  
ATOM   1585  O   LEU A 204      97.067   7.279   4.530  1.00 91.86           O  
ATOM   1586  CB  LEU A 204      98.803   5.191   2.672  1.00 91.86           C  
ATOM   1587  CG  LEU A 204     100.260   4.942   2.279  1.00 91.86           C  
ATOM   1588  CD1 LEU A 204     100.350   4.520   0.817  1.00 91.86           C  
ATOM   1589  CD2 LEU A 204     101.104   6.186   2.536  1.00 91.86           C  
ATOM   1590  N   ALA A 205      96.129   5.254   4.355  1.00 94.56           N  
ATOM   1591  CA  ALA A 205      94.769   5.745   4.557  1.00 94.56           C  
ATOM   1592  C   ALA A 205      94.604   6.345   5.951  1.00 94.56           C  
ATOM   1593  O   ALA A 205      94.028   7.424   6.105  1.00 94.56           O  
ATOM   1594  CB  ALA A 205      93.759   4.621   4.342  1.00 94.56           C  
ATOM   1595  N   LEU A 206      95.154   5.701   6.993  1.00 95.14           N  
ATOM   1596  CA  LEU A 206      95.089   6.185   8.368  1.00 95.14           C  
ATOM   1597  C   LEU A 206      95.878   7.480   8.527  1.00 95.14           C  
ATOM   1598  O   LEU A 206      95.419   8.415   9.187  1.00 95.14           O  
ATOM   1599  CB  LEU A 206      95.623   5.126   9.334  1.00 95.14           C  
ATOM   1600  CG  LEU A 206      94.704   3.935   9.612  1.00 95.14           C  
ATOM   1601  CD1 LEU A 206      95.405   2.922  10.510  1.00 95.14           C  
ATOM   1602  CD2 LEU A 206      93.398   4.402  10.243  1.00 95.14           C  
ATOM   1603  N   GLU A 207      97.034   7.538   7.899  1.00 92.94           N  
ATOM   1604  CA  GLU A 207      97.876   8.729   7.959  1.00 92.94           C  
ATOM   1605  C   GLU A 207      97.184   9.928   7.317  1.00 92.94           C  
ATOM   1606  O   GLU A 207      97.219  11.035   7.858  1.00 92.94           O  
ATOM   1607  CB  GLU A 207      99.222   8.472   7.277  1.00 92.94           C  
ATOM   1608  CG  GLU A 207     100.245   9.576   7.497  1.00 92.94           C  
ATOM   1609  CD  GLU A 207     101.604   9.265   6.890  1.00 92.94           C  
ATOM   1610  OE1 GLU A 207     102.487  10.153   6.894  1.00 92.94           O  
ATOM   1611  OE2 GLU A 207     101.786   8.126   6.406  1.00 92.94           O1-
ATOM   1612  N   LEU A 208      96.697   9.715   6.181  1.00 93.21           N  
ATOM   1613  CA  LEU A 208      95.975  10.770   5.479  1.00 93.21           C  
ATOM   1614  C   LEU A 208      94.798  11.270   6.310  1.00 93.21           C  
ATOM   1615  O   LEU A 208      94.581  12.478   6.423  1.00 93.21           O  
ATOM   1616  CB  LEU A 208      95.479  10.267   4.121  1.00 93.21           C  
ATOM   1617  CG  LEU A 208      94.689  11.267   3.275  1.00 93.21           C  
ATOM   1618  CD1 LEU A 208      95.551  12.482   2.948  1.00 93.21           C  
ATOM   1619  CD2 LEU A 208      94.183  10.605   1.998  1.00 93.21           C  
ATOM   1620  N   ALA A 209      93.934  10.341   6.859  1.00 93.62           N  
ATOM   1621  CA  ALA A 209      92.796  10.691   7.706  1.00 93.62           C  
ATOM   1622  C   ALA A 209      93.248  11.479   8.933  1.00 93.62           C  
ATOM   1623  O   ALA A 209      92.599  12.450   9.327  1.00 93.62           O  
ATOM   1624  CB  ALA A 209      92.045   9.432   8.133  1.00 93.62           C  
ATOM   1625  N   LYS A 210      94.308  11.067   9.551  1.00 92.77           N  
ATOM   1626  CA  LYS A 210      94.864  11.776  10.700  1.00 92.77           C  
ATOM   1627  C   LYS A 210      95.221  13.214  10.339  1.00 92.77           C  
ATOM   1628  O   LYS A 210      94.893  14.145  11.078  1.00 92.77           O  
ATOM   1629  CB  LYS A 210      96.099  11.048  11.233  1.00 92.77           C  
ATOM   1630  CG  LYS A 210      96.646  11.624  12.530  1.00 92.77           C  
ATOM   1631  CD  LYS A 210      97.825  10.812  13.050  1.00 92.77           C  
ATOM   1632  CE  LYS A 210      98.388  11.402  14.335  1.00 92.77           C  
ATOM   1633  NZ  LYS A 210      99.549  10.613  14.846  1.00 92.77           N1+
ATOM   1634  N   LYS A 211      95.815  13.424   9.276  1.00 89.27           N  
ATOM   1635  CA  LYS A 211      96.210  14.750   8.810  1.00 89.27           C  
ATOM   1636  C   LYS A 211      94.989  15.595   8.458  1.00 89.27           C  
ATOM   1637  O   LYS A 211      94.955  16.795   8.742  1.00 89.27           O  
ATOM   1638  CB  LYS A 211      97.137  14.639   7.598  1.00 89.27           C  
ATOM   1639  CG  LYS A 211      98.552  14.195   7.939  1.00 89.27           C  
ATOM   1640  CD  LYS A 211      99.437  14.145   6.701  1.00 89.27           C  
ATOM   1641  CE  LYS A 211     100.830  13.625   7.028  1.00 89.27           C  
ATOM   1642  NZ  LYS A 211     101.701  13.571   5.816  1.00 89.27           N1+
ATOM   1643  N   ALA A 212      94.089  14.922   7.827  1.00 89.03           N  
ATOM   1644  CA  ALA A 212      92.861  15.614   7.445  1.00 89.03           C  
ATOM   1645  C   ALA A 212      92.095  16.093   8.674  1.00 89.03           C  
ATOM   1646  O   ALA A 212      91.561  17.204   8.687  1.00 89.03           O  
ATOM   1647  CB  ALA A 212      91.980  14.704   6.593  1.00 89.03           C  
ATOM   1648  N   VAL A 213      92.000  15.280   9.739  1.00 88.47           N  
ATOM   1649  CA  VAL A 213      91.303  15.587  10.984  1.00 88.47           C  
ATOM   1650  C   VAL A 213      92.031  16.711  11.718  1.00 88.47           C  
ATOM   1651  O   VAL A 213      91.400  17.547  12.368  1.00 88.47           O  
ATOM   1652  CB  VAL A 213      91.188  14.343  11.892  1.00 88.47           C  
ATOM   1653  CG1 VAL A 213      90.662  14.729  13.273  1.00 88.47           C  
ATOM   1654  CG2 VAL A 213      90.286  13.293  11.247  1.00 88.47           C  
ATOM   1655  N   GLU A 214      93.335  16.876  11.611  1.00 86.53           N  
ATOM   1656  CA  GLU A 214      94.157  17.894  12.257  1.00 86.53           C  
ATOM   1657  C   GLU A 214      94.063  19.228  11.520  1.00 86.53           C  
ATOM   1658  O   GLU A 214      94.293  20.285  12.109  1.00 86.53           O  
ATOM   1659  CB  GLU A 214      95.616  17.438  12.335  1.00 86.53           C  
ATOM   1660  CG  GLU A 214      95.854  16.307  13.326  1.00 86.53           C  
ATOM   1661  CD  GLU A 214      97.274  15.763  13.285  1.00 86.53           C  
ATOM   1662  OE1 GLU A 214      97.594  14.842  14.070  1.00 86.53           O  
ATOM   1663  OE2 GLU A 214      98.073  16.263  12.462  1.00 86.53           O1-
ATOM   1664  N   MET A 215      93.513  19.065  10.261  1.00 81.10           N  
ATOM   1665  CA  MET A 215      93.438  20.280   9.457  1.00 81.10           C  
ATOM   1666  C   MET A 215      92.026  20.856   9.471  1.00 81.10           C  
ATOM   1667  O   MET A 215      91.052  20.119   9.632  1.00 81.10           O  
ATOM   1668  CB  MET A 215      93.874  20.001   8.017  1.00 81.10           C  
ATOM   1669  CG  MET A 215      95.331  19.586   7.887  1.00 81.10           C  
ATOM   1670  SD  MET A 215      95.851  19.384   6.140  1.00 81.10           S  
ATOM   1671  CE  MET A 215      95.857  21.119   5.605  1.00 81.10           C  
ATOM   1672  N   THR A 216      91.867  22.197   9.430  1.00 73.17           N  
ATOM   1673  CA  THR A 216      90.559  22.841   9.486  1.00 73.17           C  
ATOM   1674  C   THR A 216      90.105  23.266   8.092  1.00 73.17           C  
ATOM   1675  O   THR A 216      88.943  23.630   7.896  1.00 73.17           O  
ATOM   1676  CB  THR A 216      90.581  24.068  10.417  1.00 73.17           C  
ATOM   1677  CG2 THR A 216      90.871  23.660  11.858  1.00 73.17           C  
ATOM   1678  OG1 THR A 216      91.597  24.978   9.976  1.00 73.17           O  
ATOM   1679  N   ALA A 217      91.027  23.038   7.032  1.00 81.71           N  
ATOM   1680  CA  ALA A 217      90.664  23.445   5.676  1.00 81.71           C  
ATOM   1681  C   ALA A 217      89.732  22.426   5.028  1.00 81.71           C  
ATOM   1682  O   ALA A 217      90.044  21.234   4.976  1.00 81.71           O  
ATOM   1683  CB  ALA A 217      91.916  23.632   4.823  1.00 81.71           C  
ATOM   1684  N   GLN A 218      88.552  22.887   4.645  1.00 83.28           N  
ATOM   1685  CA  GLN A 218      87.525  22.069   4.009  1.00 83.28           C  
ATOM   1686  C   GLN A 218      88.043  21.439   2.719  1.00 83.28           C  
ATOM   1687  O   GLN A 218      87.689  20.306   2.389  1.00 83.28           O  
ATOM   1688  CB  GLN A 218      86.275  22.902   3.722  1.00 83.28           C  
ATOM   1689  CG  GLN A 218      85.396  23.134   4.945  1.00 83.28           C  
ATOM   1690  CD  GLN A 218      84.134  23.910   4.621  1.00 83.28           C  
ATOM   1691  NE2 GLN A 218      83.250  24.042   5.604  1.00 83.28           N  
ATOM   1692  OE1 GLN A 218      83.956  24.390   3.497  1.00 83.28           O  
ATOM   1693  N   GLU A 219      88.944  22.044   2.026  1.00 80.63           N  
ATOM   1694  CA  GLU A 219      89.507  21.600   0.754  1.00 80.63           C  
ATOM   1695  C   GLU A 219      90.379  20.362   0.939  1.00 80.63           C  
ATOM   1696  O   GLU A 219      90.367  19.457   0.101  1.00 80.63           O  
ATOM   1697  CB  GLU A 219      90.320  22.723   0.105  1.00 80.63           C  
ATOM   1698  CG  GLU A 219      89.471  23.868  -0.428  1.00 80.63           C  
ATOM   1699  CD  GLU A 219      89.222  24.960   0.601  1.00 80.63           C  
ATOM   1700  OE1 GLU A 219      88.635  26.006   0.245  1.00 80.63           O  
ATOM   1701  OE2 GLU A 219      89.617  24.765   1.773  1.00 80.63           O1-
ATOM   1702  N   VAL A 220      91.043  20.245   2.036  1.00 84.45           N  
ATOM   1703  CA  VAL A 220      91.903  19.114   2.368  1.00 84.45           C  
ATOM   1704  C   VAL A 220      91.047  17.900   2.722  1.00 84.45           C  
ATOM   1705  O   VAL A 220      91.358  16.775   2.324  1.00 84.45           O  
ATOM   1706  CB  VAL A 220      92.859  19.451   3.534  1.00 84.45           C  
ATOM   1707  CG1 VAL A 220      93.655  18.216   3.954  1.00 84.45           C  
ATOM   1708  CG2 VAL A 220      93.800  20.588   3.140  1.00 84.45           C  
ATOM   1709  N   LEU A 221      89.967  18.150   3.409  1.00 87.72           N  
ATOM   1710  CA  LEU A 221      89.016  17.094   3.739  1.00 87.72           C  
ATOM   1711  C   LEU A 221      88.354  16.544   2.479  1.00 87.72           C  
ATOM   1712  O   LEU A 221      88.168  15.332   2.351  1.00 87.72           O  
ATOM   1713  CB  LEU A 221      87.948  17.617   4.703  1.00 87.72           C  
ATOM   1714  CG  LEU A 221      88.396  17.862   6.145  1.00 87.72           C  
ATOM   1715  CD1 LEU A 221      87.295  18.566   6.930  1.00 87.72           C  
ATOM   1716  CD2 LEU A 221      88.784  16.548   6.815  1.00 87.72           C  
ATOM   1717  N   GLU A 222      88.103  17.352   1.470  1.00 87.70           N  
ATOM   1718  CA  GLU A 222      87.502  16.944   0.204  1.00 87.70           C  
ATOM   1719  C   GLU A 222      88.481  16.123  -0.632  1.00 87.70           C  
ATOM   1720  O   GLU A 222      88.097  15.121  -1.240  1.00 87.70           O  
ATOM   1721  CB  GLU A 222      87.032  18.167  -0.588  1.00 87.70           C  
ATOM   1722  CG  GLU A 222      85.813  18.855   0.010  1.00 87.70           C  
ATOM   1723  CD  GLU A 222      85.395  20.101  -0.753  1.00 87.70           C  
ATOM   1724  OE1 GLU A 222      84.395  20.746  -0.360  1.00 87.70           O  
ATOM   1725  OE2 GLU A 222      86.070  20.437  -1.751  1.00 87.70           O1-
ATOM   1726  N   ILE A 223      89.708  16.604  -0.624  1.00 86.36           N  
ATOM   1727  CA  ILE A 223      90.759  15.909  -1.358  1.00 86.36           C  
ATOM   1728  C   ILE A 223      91.000  14.535  -0.736  1.00 86.36           C  
ATOM   1729  O   ILE A 223      91.108  13.534  -1.449  1.00 86.36           O  
ATOM   1730  CB  ILE A 223      92.070  16.726  -1.378  1.00 86.36           C  
ATOM   1731  CG1 ILE A 223      91.891  18.002  -2.209  1.00 86.36           C  
ATOM   1732  CG2 ILE A 223      93.226  15.878  -1.918  1.00 86.36           C  
ATOM   1733  CD1 ILE A 223      93.058  18.976  -2.107  1.00 86.36           C  
ATOM   1734  N   ALA A 224      91.127  14.515   0.569  1.00 90.17           N  
ATOM   1735  CA  ALA A 224      91.310  13.266   1.305  1.00 90.17           C  
ATOM   1736  C   ALA A 224      90.139  12.315   1.072  1.00 90.17           C  
ATOM   1737  O   ALA A 224      90.337  11.117   0.859  1.00 90.17           O  
ATOM   1738  CB  ALA A 224      91.473  13.547   2.796  1.00 90.17           C  
ATOM   1739  N   ARG A 225      88.974  12.801   1.080  1.00 91.77           N  
ATOM   1740  CA  ARG A 225      87.783  11.995   0.830  1.00 91.77           C  
ATOM   1741  C   ARG A 225      87.816  11.390  -0.570  1.00 91.77           C  
ATOM   1742  O   ARG A 225      87.543  10.201  -0.743  1.00 91.77           O  
ATOM   1743  CB  ARG A 225      86.518  12.837   1.007  1.00 91.77           C  
ATOM   1744  CG  ARG A 225      85.228  12.035   0.925  1.00 91.77           C  
ATOM   1745  CD  ARG A 225      84.004  12.913   1.141  1.00 91.77           C  
ATOM   1746  NE  ARG A 225      82.795  12.294   0.604  1.00 91.77           N  
ATOM   1747  CZ  ARG A 225      81.661  12.940   0.351  1.00 91.77           C  
ATOM   1748  NH1 ARG A 225      81.556  14.244   0.582  1.00 91.77           N1+
ATOM   1749  NH2 ARG A 225      80.622  12.279  -0.138  1.00 91.77           N  
ATOM   1750  N   ALA A 226      88.075  12.187  -1.572  1.00 87.58           N  
ATOM   1751  CA  ALA A 226      88.155  11.720  -2.953  1.00 87.58           C  
ATOM   1752  C   ALA A 226      89.210  10.628  -3.104  1.00 87.58           C  
ATOM   1753  O   ALA A 226      88.974   9.617  -3.769  1.00 87.58           O  
ATOM   1754  CB  ALA A 226      88.462  12.886  -3.891  1.00 87.58           C  
ATOM   1755  N   ALA A 227      90.333  10.861  -2.522  1.00 89.00           N  
ATOM   1756  CA  ALA A 227      91.428   9.896  -2.593  1.00 89.00           C  
ATOM   1757  C   ALA A 227      91.045   8.580  -1.921  1.00 89.00           C  
ATOM   1758  O   ALA A 227      91.324   7.502  -2.450  1.00 89.00           O  
ATOM   1759  CB  ALA A 227      92.687  10.472  -1.948  1.00 89.00           C  
ATOM   1760  N   LEU A 228      90.416   8.668  -0.728  1.00 94.03           N  
ATOM   1761  CA  LEU A 228      89.998   7.487   0.020  1.00 94.03           C  
ATOM   1762  C   LEU A 228      88.901   6.733  -0.722  1.00 94.03           C  
ATOM   1763  O   LEU A 228      88.899   5.500  -0.749  1.00 94.03           O  
ATOM   1764  CB  LEU A 228      89.507   7.884   1.416  1.00 94.03           C  
ATOM   1765  CG  LEU A 228      90.579   8.335   2.409  1.00 94.03           C  
ATOM   1766  CD1 LEU A 228      89.934   8.988   3.626  1.00 94.03           C  
ATOM   1767  CD2 LEU A 228      91.450   7.154   2.829  1.00 94.03           C  
ATOM   1768  N   LYS A 229      87.930   7.428  -1.350  1.00 91.83           N  
ATOM   1769  CA  LYS A 229      86.909   6.779  -2.168  1.00 91.83           C  
ATOM   1770  C   LYS A 229      87.537   6.033  -3.342  1.00 91.83           C  
ATOM   1771  O   LYS A 229      87.121   4.920  -3.670  1.00 91.83           O  
ATOM   1772  CB  LYS A 229      85.901   7.809  -2.682  1.00 91.83           C  
ATOM   1773  CG  LYS A 229      84.874   8.241  -1.645  1.00 91.83           C  
ATOM   1774  CD  LYS A 229      83.830   9.172  -2.246  1.00 91.83           C  
ATOM   1775  CE  LYS A 229      82.792   9.592  -1.213  1.00 91.83           C  
ATOM   1776  NZ  LYS A 229      81.788  10.535  -1.788  1.00 91.83           N1+
ATOM   1777  N   ALA A 230      88.497   6.730  -3.951  1.00 85.74           N  
ATOM   1778  CA  ALA A 230      89.218   6.108  -5.058  1.00 85.74           C  
ATOM   1779  C   ALA A 230      89.942   4.845  -4.600  1.00 85.74           C  
ATOM   1780  O   ALA A 230      89.909   3.819  -5.285  1.00 85.74           O  
ATOM   1781  CB  ALA A 230      90.209   7.094  -5.668  1.00 85.74           C  
ATOM   1782  N   ALA A 231      90.606   4.944  -3.435  1.00 89.94           N  
ATOM   1783  CA  ALA A 231      91.330   3.804  -2.876  1.00 89.94           C  
ATOM   1784  C   ALA A 231      90.379   2.657  -2.548  1.00 89.94           C  
ATOM   1785  O   ALA A 231      90.727   1.487  -2.720  1.00 89.94           O  
ATOM   1786  CB  ALA A 231      92.101   4.226  -1.627  1.00 89.94           C  
ATOM   1787  N   GLN A 232      89.149   2.952  -2.182  1.00 90.22           N  
ATOM   1788  CA  GLN A 232      88.137   1.944  -1.885  1.00 90.22           C  
ATOM   1789  C   GLN A 232      87.648   1.264  -3.160  1.00 90.22           C  
ATOM   1790  O   GLN A 232      87.335   0.071  -3.153  1.00 90.22           O  
ATOM   1791  CB  GLN A 232      86.958   2.571  -1.139  1.00 90.22           C  
ATOM   1792  CG  GLN A 232      87.208   2.767   0.351  1.00 90.22           C  
ATOM   1793  CD  GLN A 232      85.982   3.271   1.090  1.00 90.22           C  
ATOM   1794  NE2 GLN A 232      86.035   3.239   2.417  1.00 90.22           N  
ATOM   1795  OE1 GLN A 232      84.996   3.686   0.473  1.00 90.22           O  
ATOM   1796  N   ALA A 233      87.510   2.084  -4.168  1.00 88.25           N  
ATOM   1797  CA  ALA A 233      86.978   1.568  -5.425  1.00 88.25           C  
ATOM   1798  C   ALA A 233      88.001   0.682  -6.131  1.00 88.25           C  
ATOM   1799  O   ALA A 233      87.633  -0.257  -6.841  1.00 88.25           O  
ATOM   1800  CB  ALA A 233      86.556   2.719  -6.336  1.00 88.25           C  
ATOM   1801  N   PHE A 234      89.240   0.912  -5.922  1.00 85.94           N  
ATOM   1802  CA  PHE A 234      90.312   0.134  -6.531  1.00 85.94           C  
ATOM   1803  C   PHE A 234      91.274  -0.385  -5.469  1.00 85.94           C  
ATOM   1804  O   PHE A 234      92.437   0.022  -5.425  1.00 85.94           O  
ATOM   1805  CB  PHE A 234      91.071   0.978  -7.560  1.00 85.94           C  
ATOM   1806  CG  PHE A 234      90.188   1.590  -8.613  1.00 85.94           C  
ATOM   1807  CD1 PHE A 234      89.792   0.853  -9.723  1.00 85.94           C  
ATOM   1808  CD2 PHE A 234      89.753   2.904  -8.494  1.00 85.94           C  
ATOM   1809  CE1 PHE A 234      88.976   1.418 -10.700  1.00 85.94           C  
ATOM   1810  CE2 PHE A 234      88.936   3.474  -9.466  1.00 85.94           C  
ATOM   1811  CZ  PHE A 234      88.549   2.730 -10.568  1.00 85.94           C  
ATOM   1812  N   PRO A 235      90.713  -1.308  -4.705  1.00 85.39           N  
ATOM   1813  CA  PRO A 235      91.572  -1.790  -3.621  1.00 85.39           C  
ATOM   1814  C   PRO A 235      92.765  -2.599  -4.127  1.00 85.39           C  
ATOM   1815  O   PRO A 235      92.698  -3.192  -5.206  1.00 85.39           O  
ATOM   1816  CB  PRO A 235      90.632  -2.665  -2.789  1.00 85.39           C  
ATOM   1817  CG  PRO A 235      89.578  -3.113  -3.749  1.00 85.39           C  
ATOM   1818  CD  PRO A 235      89.433  -2.070  -4.820  1.00 85.39           C  
ATOM   1819  N   ASN A 236      93.970  -2.458  -3.682  1.00 82.16           N  
ATOM   1820  CA  ASN A 236      95.151  -3.275  -3.944  1.00 82.16           C  
ATOM   1821  C   ASN A 236      95.820  -2.887  -5.260  1.00 82.16           C  
ATOM   1822  O   ASN A 236      96.345  -3.745  -5.970  1.00 82.16           O  
ATOM   1823  CB  ASN A 236      94.784  -4.761  -3.953  1.00 82.16           C  
ATOM   1824  CG  ASN A 236      94.294  -5.249  -2.604  1.00 82.16           C  
ATOM   1825  ND2 ASN A 236      93.235  -6.049  -2.611  1.00 82.16           N  
ATOM   1826  OD1 ASN A 236      94.864  -4.910  -1.563  1.00 82.16           O  
ATOM   1827  N   THR A 237      95.574  -1.684  -5.711  1.00 84.98           N  
ATOM   1828  CA  THR A 237      96.205  -1.173  -6.922  1.00 84.98           C  
ATOM   1829  C   THR A 237      97.236  -0.101  -6.583  1.00 84.98           C  
ATOM   1830  O   THR A 237      97.164   0.525  -5.523  1.00 84.98           O  
ATOM   1831  CB  THR A 237      95.162  -0.596  -7.896  1.00 84.98           C  
ATOM   1832  CG2 THR A 237      94.088  -1.628  -8.226  1.00 84.98           C  
ATOM   1833  OG1 THR A 237      94.541   0.550  -7.299  1.00 84.98           O  
ATOM   1834  N   GLU A 238      98.277   0.044  -7.444  1.00 84.43           N  
ATOM   1835  CA  GLU A 238      99.266   1.114  -7.335  1.00 84.43           C  
ATOM   1836  C   GLU A 238      98.608   2.487  -7.451  1.00 84.43           C  
ATOM   1837  O   GLU A 238      99.100   3.465  -6.885  1.00 84.43           O  
ATOM   1838  CB  GLU A 238     100.348   0.957  -8.407  1.00 84.43           C  
ATOM   1839  CG  GLU A 238     101.265  -0.237  -8.185  1.00 84.43           C  
ATOM   1840  CD  GLU A 238     102.347  -0.368  -9.244  1.00 84.43           C  
ATOM   1841  OE1 GLU A 238     103.182  -1.295  -9.148  1.00 84.43           O  
ATOM   1842  OE2 GLU A 238     102.360   0.464 -10.178  1.00 84.43           O1-
ATOM   1843  N   LEU A 239      97.528   2.484  -8.196  1.00 81.83           N  
ATOM   1844  CA  LEU A 239      96.748   3.702  -8.388  1.00 81.83           C  
ATOM   1845  C   LEU A 239      96.153   4.181  -7.068  1.00 81.83           C  
ATOM   1846  O   LEU A 239      96.177   5.376  -6.770  1.00 81.83           O  
ATOM   1847  CB  LEU A 239      95.632   3.466  -9.409  1.00 81.83           C  
ATOM   1848  CG  LEU A 239      94.751   4.672  -9.740  1.00 81.83           C  
ATOM   1849  CD1 LEU A 239      95.596   5.806 -10.311  1.00 81.83           C  
ATOM   1850  CD2 LEU A 239      93.648   4.278 -10.716  1.00 81.83           C  
ATOM   1851  N   ALA A 240      95.596   3.315  -6.200  1.00 83.53           N  
ATOM   1852  CA  ALA A 240      95.071   3.629  -4.874  1.00 83.53           C  
ATOM   1853  C   ALA A 240      96.158   4.217  -3.979  1.00 83.53           C  
ATOM   1854  O   ALA A 240      95.939   5.230  -3.310  1.00 83.53           O  
ATOM   1855  CB  ALA A 240      94.474   2.379  -4.229  1.00 83.53           C  
ATOM   1856  N   GLU A 241      97.325   3.614  -4.044  1.00 86.17           N  
ATOM   1857  CA  GLU A 241      98.471   4.110  -3.290  1.00 86.17           C  
ATOM   1858  C   GLU A 241      98.902   5.488  -3.783  1.00 86.17           C  
ATOM   1859  O   GLU A 241      99.191   6.378  -2.980  1.00 86.17           O  
ATOM   1860  CB  GLU A 241      99.643   3.129  -3.384  1.00 86.17           C  
ATOM   1861  CG  GLU A 241      99.424   1.835  -2.614  1.00 86.17           C  
ATOM   1862  CD  GLU A 241     100.583   0.859  -2.738  1.00 86.17           C  
ATOM   1863  OE1 GLU A 241     100.434  -0.316  -2.333  1.00 86.17           O  
ATOM   1864  OE2 GLU A 241     101.651   1.274  -3.243  1.00 86.17           O1-
ATOM   1865  N   LEU A 242      98.981   5.597  -5.096  1.00 84.57           N  
ATOM   1866  CA  LEU A 242      99.370   6.866  -5.703  1.00 84.57           C  
ATOM   1867  C   LEU A 242      98.391   7.972  -5.322  1.00 84.57           C  
ATOM   1868  O   LEU A 242      98.805   9.078  -4.970  1.00 84.57           O  
ATOM   1869  CB  LEU A 242      99.440   6.733  -7.227  1.00 84.57           C  
ATOM   1870  CG  LEU A 242      99.898   7.973  -7.995  1.00 84.57           C  
ATOM   1871  CD1 LEU A 242     101.332   8.331  -7.617  1.00 84.57           C  
ATOM   1872  CD2 LEU A 242      99.778   7.745  -9.498  1.00 84.57           C  
ATOM   1873  N   MET A 243      97.115   7.665  -5.346  1.00 84.55           N  
ATOM   1874  CA  MET A 243      96.064   8.619  -5.007  1.00 84.55           C  
ATOM   1875  C   MET A 243      96.168   9.049  -3.548  1.00 84.55           C  
ATOM   1876  O   MET A 243      96.035  10.234  -3.234  1.00 84.55           O  
ATOM   1877  CB  MET A 243      94.684   8.016  -5.278  1.00 84.55           C  
ATOM   1878  CG  MET A 243      94.359   7.867  -6.755  1.00 84.55           C  
ATOM   1879  SD  MET A 243      94.382   9.471  -7.646  1.00 84.55           S  
ATOM   1880  CE  MET A 243      92.670  10.009  -7.381  1.00 84.55           C  
ATOM   1881  N   LEU A 244      96.406   8.151  -2.641  1.00 89.86           N  
ATOM   1882  CA  LEU A 244      96.538   8.451  -1.220  1.00 89.86           C  
ATOM   1883  C   LEU A 244      97.814   9.242  -0.948  1.00 89.86           C  
ATOM   1884  O   LEU A 244      97.808  10.183  -0.150  1.00 89.86           O  
ATOM   1885  CB  LEU A 244      96.539   7.160  -0.397  1.00 89.86           C  
ATOM   1886  CG  LEU A 244      95.208   6.413  -0.307  1.00 89.86           C  
ATOM   1887  CD1 LEU A 244      95.382   5.112   0.471  1.00 89.86           C  
ATOM   1888  CD2 LEU A 244      94.144   7.291   0.340  1.00 89.86           C  
ATOM   1889  N   ARG A 245      98.855   8.923  -1.611  1.00 87.43           N  
ATOM   1890  CA  ARG A 245     100.121   9.633  -1.460  1.00 87.43           C  
ATOM   1891  C   ARG A 245     100.004  11.071  -1.955  1.00 87.43           C  
ATOM   1892  O   ARG A 245     100.536  11.992  -1.331  1.00 87.43           O  
ATOM   1893  CB  ARG A 245     101.239   8.909  -2.213  1.00 87.43           C  
ATOM   1894  CG  ARG A 245     101.725   7.643  -1.525  1.00 87.43           C  
ATOM   1895  CD  ARG A 245     102.882   7.001  -2.278  1.00 87.43           C  
ATOM   1896  NE  ARG A 245     103.314   5.758  -1.645  1.00 87.43           N  
ATOM   1897  CZ  ARG A 245     104.551   5.273  -1.692  1.00 87.43           C  
ATOM   1898  NH1 ARG A 245     105.509   5.921  -2.346  1.00 87.43           N1+
ATOM   1899  NH2 ARG A 245     104.834   4.132  -1.081  1.00 87.43           N  
ATOM   1900  N   LEU A 246      99.454  11.208  -3.093  1.00 83.86           N  
ATOM   1901  CA  LEU A 246      99.230  12.537  -3.651  1.00 83.86           C  
ATOM   1902  C   LEU A 246      98.381  13.386  -2.711  1.00 83.86           C  
ATOM   1903  O   LEU A 246      98.669  14.567  -2.504  1.00 83.86           O  
ATOM   1904  CB  LEU A 246      98.551  12.437  -5.020  1.00 83.86           C  
ATOM   1905  CG  LEU A 246      98.398  13.745  -5.799  1.00 83.86           C  
ATOM   1906  CD1 LEU A 246      99.768  14.316  -6.149  1.00 83.86           C  
ATOM   1907  CD2 LEU A 246      97.568  13.525  -7.058  1.00 83.86           C  
ATOM   1908  N   ALA A 247      97.335  12.854  -2.218  1.00 86.69           N  
ATOM   1909  CA  ALA A 247      96.481  13.538  -1.249  1.00 86.69           C  
ATOM   1910  C   ALA A 247      97.264  13.914   0.005  1.00 86.69           C  
ATOM   1911  O   ALA A 247      97.082  15.002   0.556  1.00 86.69           O  
ATOM   1912  CB  ALA A 247      95.285  12.662  -0.883  1.00 86.69           C  
ATOM   1913  N   GLU A 248      98.013  13.041   0.408  1.00 85.99           N  
ATOM   1914  CA  GLU A 248      98.878  13.322   1.550  1.00 85.99           C  
ATOM   1915  C   GLU A 248      99.782  14.520   1.276  1.00 85.99           C  
ATOM   1916  O   GLU A 248      99.949  15.388   2.136  1.00 85.99           O  
ATOM   1917  CB  GLU A 248      99.725  12.094   1.898  1.00 85.99           C  
ATOM   1918  CG  GLU A 248     100.588  12.274   3.138  1.00 85.99           C  
ATOM   1919  CD  GLU A 248     101.533  11.109   3.385  1.00 85.99           C  
ATOM   1920  OE1 GLU A 248     102.394  11.206   4.289  1.00 85.99           O  
ATOM   1921  OE2 GLU A 248     101.413  10.090   2.668  1.00 85.99           O1-
ATOM   1922  N   VAL A 249     100.446  14.489   0.153  1.00 80.92           N  
ATOM   1923  CA  VAL A 249     101.314  15.595  -0.236  1.00 80.92           C  
ATOM   1924  C   VAL A 249     100.511  16.893  -0.278  1.00 80.92           C  
ATOM   1925  O   VAL A 249     100.966  17.927   0.215  1.00 80.92           O  
ATOM   1926  CB  VAL A 249     101.982  15.338  -1.607  1.00 80.92           C  
ATOM   1927  CG1 VAL A 249     102.731  16.580  -2.083  1.00 80.92           C  
ATOM   1928  CG2 VAL A 249     102.925  14.139  -1.523  1.00 80.92           C  
ATOM   1929  N   ALA A 250      99.414  16.841  -0.897  1.00 79.37           N  
ATOM   1930  CA  ALA A 250      98.525  17.999  -0.962  1.00 79.37           C  
ATOM   1931  C   ALA A 250      98.176  18.502   0.436  1.00 79.37           C  
ATOM   1932  O   ALA A 250      98.183  19.710   0.688  1.00 79.37           O  
ATOM   1933  CB  ALA A 250      97.253  17.651  -1.731  1.00 79.37           C  
ATOM   1934  N   ALA A 251      97.775  17.592   1.327  1.00 81.11           N  
ATOM   1935  CA  ALA A 251      97.453  17.925   2.712  1.00 81.11           C  
ATOM   1936  C   ALA A 251      98.655  18.549   3.419  1.00 81.11           C  
ATOM   1937  O   ALA A 251      98.508  19.515   4.171  1.00 81.11           O  
ATOM   1938  CB  ALA A 251      96.984  16.683   3.464  1.00 81.11           C  
ATOM   1939  N   ARG A 252      99.853  18.031   3.217  1.00 80.82           N  
ATOM   1940  CA  ARG A 252     101.082  18.575   3.785  1.00 80.82           C  
ATOM   1941  C   ARG A 252     101.344  19.988   3.272  1.00 80.82           C  
ATOM   1942  O   ARG A 252     101.713  20.875   4.043  1.00 80.82           O  
ATOM   1943  CB  ARG A 252     102.272  17.671   3.460  1.00 80.82           C  
ATOM   1944  CG  ARG A 252     103.564  18.082   4.145  1.00 80.82           C  
ATOM   1945  CD  ARG A 252     104.718  17.160   3.776  1.00 80.82           C  
ATOM   1946  NE  ARG A 252     104.599  15.859   4.429  1.00 80.82           N  
ATOM   1947  CZ  ARG A 252     105.473  14.864   4.301  1.00 80.82           C  
ATOM   1948  NH1 ARG A 252     106.551  15.003   3.537  1.00 80.82           N1+
ATOM   1949  NH2 ARG A 252     105.267  13.722   4.941  1.00 80.82           N  
ATOM   1950  N   VAL A 253     101.269  20.155   2.040  1.00 77.02           N  
ATOM   1951  CA  VAL A 253     101.478  21.458   1.416  1.00 77.02           C  
ATOM   1952  C   VAL A 253     100.488  22.470   1.987  1.00 77.02           C  
ATOM   1953  O   VAL A 253     100.867  23.589   2.337  1.00 77.02           O  
ATOM   1954  CB  VAL A 253     101.336  21.380  -0.121  1.00 77.02           C  
ATOM   1955  CG1 VAL A 253     101.372  22.777  -0.738  1.00 77.02           C  
ATOM   1956  CG2 VAL A 253     102.436  20.502  -0.715  1.00 77.02           C  
ATOM   1957  N   MET A 254      99.229  22.122   2.136  1.00 80.42           N  
ATOM   1958  CA  MET A 254      98.191  22.996   2.674  1.00 80.42           C  
ATOM   1959  C   MET A 254      98.487  23.363   4.124  1.00 80.42           C  
ATOM   1960  O   MET A 254      98.260  24.502   4.539  1.00 80.42           O  
ATOM   1961  CB  MET A 254      96.818  22.328   2.573  1.00 80.42           C  
ATOM   1962  CG  MET A 254      96.259  22.289   1.160  1.00 80.42           C  
ATOM   1963  SD  MET A 254      95.862  23.960   0.514  1.00 80.42           S  
ATOM   1964  CE  MET A 254      94.245  24.228   1.292  1.00 80.42           C  
ATOM   1965  N   LYS A 255      98.905  22.438   4.883  1.00 76.40           N  
ATOM   1966  CA  LYS A 255      99.285  22.682   6.272  1.00 76.40           C  
ATOM   1967  C   LYS A 255     100.416  23.702   6.362  1.00 76.40           C  
ATOM   1968  O   LYS A 255     100.387  24.595   7.210  1.00 76.40           O  
ATOM   1969  CB  LYS A 255      99.701  21.376   6.951  1.00 76.40           C  
ATOM   1970  CG  LYS A 255      99.889  21.494   8.457  1.00 76.40           C  
ATOM   1971  CD  LYS A 255     100.183  20.140   9.092  1.00 76.40           C  
ATOM   1972  CE  LYS A 255     100.366  20.257  10.598  1.00 76.40           C  
ATOM   1973  NZ  LYS A 255     100.648  18.931  11.227  1.00 76.40           N1+
ATOM   1974  N   GLU A 256     101.432  23.497   5.589  1.00 79.43           N  
ATOM   1975  CA  GLU A 256     102.565  24.418   5.564  1.00 79.43           C  
ATOM   1976  C   GLU A 256     102.126  25.822   5.156  1.00 79.43           C  
ATOM   1977  O   GLU A 256     102.631  26.814   5.686  1.00 79.43           O  
ATOM   1978  CB  GLU A 256     103.650  23.909   4.611  1.00 79.43           C  
ATOM   1979  CG  GLU A 256     104.444  22.731   5.158  1.00 79.43           C  
ATOM   1980  CD  GLU A 256     105.357  23.107   6.313  1.00 79.43           C  
ATOM   1981  OE1 GLU A 256     105.629  22.244   7.178  1.00 79.43           O  
ATOM   1982  OE2 GLU A 256     105.804  24.275   6.356  1.00 79.43           O1-
ATOM   1983  N   LEU A 257     101.261  25.938   4.221  1.00 77.27           N  
ATOM   1984  CA  LEU A 257     100.723  27.223   3.791  1.00 77.27           C  
ATOM   1985  C   LEU A 257      99.972  27.906   4.928  1.00 77.27           C  
ATOM   1986  O   LEU A 257     100.074  29.123   5.102  1.00 77.27           O  
ATOM   1987  CB  LEU A 257      99.794  27.040   2.587  1.00 77.27           C  
ATOM   1988  CG  LEU A 257     100.471  26.772   1.242  1.00 77.27           C  
ATOM   1989  CD1 LEU A 257      99.424  26.496   0.168  1.00 77.27           C  
ATOM   1990  CD2 LEU A 257     101.355  27.948   0.845  1.00 77.27           C  
ATOM   1991  N   GLU A 258      99.146  27.093   5.682  1.00 75.92           N  
ATOM   1992  CA  GLU A 258      98.424  27.617   6.837  1.00 75.92           C  
ATOM   1993  C   GLU A 258      99.385  28.167   7.887  1.00 75.92           C  
ATOM   1994  O   GLU A 258      99.134  29.222   8.474  1.00 75.92           O  
ATOM   1995  CB  GLU A 258      97.535  26.533   7.453  1.00 75.92           C  
ATOM   1996  CG  GLU A 258      96.251  26.275   6.678  1.00 75.92           C  
ATOM   1997  CD  GLU A 258      95.401  25.168   7.278  1.00 75.92           C  
ATOM   1998  OE1 GLU A 258      94.312  24.875   6.731  1.00 75.92           O  
ATOM   1999  OE2 GLU A 258      95.825  24.587   8.302  1.00 75.92           O1-
ATOM   2000  N   ARG A 259     100.404  27.403   8.165  1.00 75.66           N  
ATOM   2001  CA  ARG A 259     101.440  27.827   9.102  1.00 75.66           C  
ATOM   2002  C   ARG A 259     102.084  29.134   8.651  1.00 75.66           C  
ATOM   2003  O   ARG A 259     102.294  30.040   9.461  1.00 75.66           O  
ATOM   2004  CB  ARG A 259     102.507  26.741   9.253  1.00 75.66           C  
ATOM   2005  CG  ARG A 259     103.529  27.029  10.341  1.00 75.66           C  
ATOM   2006  CD  ARG A 259     104.552  25.908  10.464  1.00 75.66           C  
ATOM   2007  NE  ARG A 259     105.672  26.293  11.318  1.00 75.66           N  
ATOM   2008  CZ  ARG A 259     106.601  25.456  11.772  1.00 75.66           C  
ATOM   2009  NH1 ARG A 259     106.562  24.165  11.462  1.00 75.66           N1+
ATOM   2010  NH2 ARG A 259     107.577  25.912  12.544  1.00 75.66           N  
ATOM   2011  N   ASN A 260     102.442  29.157   7.429  1.00 76.51           N  
ATOM   2012  CA  ASN A 260     103.078  30.341   6.859  1.00 76.51           C  
ATOM   2013  C   ASN A 260     102.155  31.555   6.915  1.00 76.51           C  
ATOM   2014  O   ASN A 260     102.607  32.673   7.170  1.00 76.51           O  
ATOM   2015  CB  ASN A 260     103.517  30.074   5.418  1.00 76.51           C  
ATOM   2016  CG  ASN A 260     104.775  29.232   5.338  1.00 76.51           C  
ATOM   2017  ND2 ASN A 260     105.024  28.647   4.172  1.00 76.51           N  
ATOM   2018  OD1 ASN A 260     105.518  29.109   6.315  1.00 76.51           O  
ATOM   2019  N   ASP A 261     100.853  31.308   6.601  1.00 73.63           N  
ATOM   2020  CA  ASP A 261      99.844  32.359   6.700  1.00 73.63           C  
ATOM   2021  C   ASP A 261      99.760  32.906   8.123  1.00 73.63           C  
ATOM   2022  O   ASP A 261      99.659  34.119   8.323  1.00 73.63           O  
ATOM   2023  CB  ASP A 261      98.477  31.833   6.257  1.00 73.63           C  
ATOM   2024  CG  ASP A 261      97.454  32.937   6.058  1.00 73.63           C  
ATOM   2025  OD1 ASP A 261      97.760  33.938   5.373  1.00 73.63           O  
ATOM   2026  OD2 ASP A 261      96.331  32.808   6.594  1.00 73.63           O1-
ATOM   2027  N   GLU A 262      99.751  32.026   9.195  1.00 78.71           N  
ATOM   2028  CA  GLU A 262      99.706  32.399  10.606  1.00 78.71           C  
ATOM   2029  C   GLU A 262     100.961  33.165  11.014  1.00 78.71           C  
ATOM   2030  O   GLU A 262     100.883  34.143  11.761  1.00 78.71           O  
ATOM   2031  CB  GLU A 262      99.537  31.159  11.485  1.00 78.71           C  
ATOM   2032  CG  GLU A 262      98.132  30.576  11.465  1.00 78.71           C  
ATOM   2033  CD  GLU A 262      98.009  29.278  12.246  1.00 78.71           C  
ATOM   2034  OE1 GLU A 262      96.894  28.710  12.309  1.00 78.71           O  
ATOM   2035  OE2 GLU A 262      99.035  28.824  12.800  1.00 78.71           O1-
ATOM   2036  N   GLU A 263     102.098  32.700  10.539  1.00 76.53           N  
ATOM   2037  CA  GLU A 263     103.376  33.339  10.837  1.00 76.53           C  
ATOM   2038  C   GLU A 263     103.464  34.722  10.197  1.00 76.53           C  
ATOM   2039  O   GLU A 263     104.016  35.651  10.790  1.00 76.53           O  
ATOM   2040  CB  GLU A 263     104.539  32.464  10.363  1.00 76.53           C  
ATOM   2041  CG  GLU A 263     104.767  31.227  11.219  1.00 76.53           C  
ATOM   2042  CD  GLU A 263     105.915  30.360  10.727  1.00 76.53           C  
ATOM   2043  OE1 GLU A 263     106.235  29.344  11.385  1.00 76.53           O  
ATOM   2044  OE2 GLU A 263     106.501  30.700   9.675  1.00 76.53           O1-
ATOM   2045  N   ILE A 264     102.972  34.944   8.979  1.00 67.00           N  
ATOM   2046  CA  ILE A 264     102.933  36.204   8.243  1.00 67.00           C  
ATOM   2047  C   ILE A 264     101.983  37.177   8.940  1.00 67.00           C  
ATOM   2048  O   ILE A 264     102.263  38.375   9.022  1.00 67.00           O  
ATOM   2049  CB  ILE A 264     102.499  35.988   6.777  1.00 67.00           C  
ATOM   2050  CG1 ILE A 264     103.579  35.217   6.009  1.00 67.00           C  
ATOM   2051  CG2 ILE A 264     102.198  37.329   6.101  1.00 67.00           C  
ATOM   2052  CD1 ILE A 264     103.164  34.804   4.603  1.00 67.00           C  
ATOM   2053  N   LYS A 265     100.826  36.682   9.457  1.00 69.45           N  
ATOM   2054  CA  LYS A 265      99.862  37.484  10.203  1.00 69.45           C  
ATOM   2055  C   LYS A 265     100.445  37.948  11.535  1.00 69.45           C  
ATOM   2056  O   LYS A 265     100.127  39.039  12.012  1.00 69.45           O  
ATOM   2057  CB  LYS A 265      98.575  36.692  10.443  1.00 69.45           C  
ATOM   2058  CG  LYS A 265      97.668  36.602   9.224  1.00 69.45           C  
ATOM   2059  CD  LYS A 265      96.383  35.845   9.539  1.00 69.45           C  
ATOM   2060  CE  LYS A 265      95.506  35.694   8.304  1.00 69.45           C  
ATOM   2061  NZ  LYS A 265      94.260  34.925   8.600  1.00 69.45           N1+
ATOM   2062  N   LYS A 266     101.399  37.163  12.162  1.00 73.44           N  
ATOM   2063  CA  LYS A 266     102.058  37.451  13.433  1.00 73.44           C  
ATOM   2064  C   LYS A 266     103.293  38.323  13.227  1.00 73.44           C  
ATOM   2065  O   LYS A 266     103.666  39.098  14.110  1.00 73.44           O  
ATOM   2066  CB  LYS A 266     102.445  36.152  14.142  1.00 73.44           C  
ATOM   2067  CG  LYS A 266     101.278  35.437  14.804  1.00 73.44           C  
ATOM   2068  CD  LYS A 266     101.737  34.194  15.556  1.00 73.44           C  
ATOM   2069  CE  LYS A 266     100.561  33.435  16.157  1.00 73.44           C  
ATOM   2070  NZ  LYS A 266     101.005  32.196  16.863  1.00 73.44           N1+
ATOM   2071  N   SER A 267     103.865  38.387  12.009  1.00 58.95           N  
ATOM   2072  CA  SER A 267     105.072  39.173  11.778  1.00 58.95           C  
ATOM   2073  C   SER A 267     104.788  40.371  10.877  1.00 58.95           C  
ATOM   2074  O   SER A 267     104.056  40.252   9.892  1.00 58.95           O  
ATOM   2075  CB  SER A 267     106.168  38.306  11.158  1.00 58.95           C  
ATOM   2076  OG  SER A 267     105.875  38.020   9.801  1.00 58.95           O  
ATOM   2077  N   ASP A 268     104.298  41.630  11.362  1.00 59.37           N  
ATOM   2078  CA  ASP A 268     104.194  42.920  10.686  1.00 59.37           C  
ATOM   2079  C   ASP A 268     105.388  43.154   9.763  1.00 59.37           C  
ATOM   2080  O   ASP A 268     105.550  44.246   9.213  1.00 59.37           O  
ATOM   2081  CB  ASP A 268     104.090  44.053  11.708  1.00 59.37           C  
ATOM   2082  CG  ASP A 268     102.688  44.628  11.816  1.00 59.37           C  
ATOM   2083  OD1 ASP A 268     101.805  44.234  11.022  1.00 59.37           O  
ATOM   2084  OD2 ASP A 268     102.464  45.483  12.699  1.00 59.37           O1-
ATOM   2085  N   GLU A 269     106.108  42.062   9.067  1.00 54.99           N  
ATOM   2086  CA  GLU A 269     107.212  42.311   8.145  1.00 54.99           C  
ATOM   2087  C   GLU A 269     106.912  41.747   6.759  1.00 54.99           C  
ATOM   2088  O   GLU A 269     106.669  40.549   6.610  1.00 54.99           O  
ATOM   2089  CB  GLU A 269     108.512  41.709   8.687  1.00 54.99           C  
ATOM   2090  CG  GLU A 269     109.460  42.735   9.289  1.00 54.99           C  
ATOM   2091  CD  GLU A 269     110.717  42.116   9.879  1.00 54.99           C  
ATOM   2092  OE1 GLU A 269     111.570  42.863  10.411  1.00 54.99           O  
ATOM   2093  OE2 GLU A 269     110.852  40.874   9.807  1.00 54.99           O1-
ATOM   2094  N   LEU A 270     106.154  42.392   5.927  1.00 51.30           N  
ATOM   2095  CA  LEU A 270     105.679  42.600   4.563  1.00 51.30           C  
ATOM   2096  C   LEU A 270     106.849  42.786   3.602  1.00 51.30           C  
ATOM   2097  O   LEU A 270     107.531  43.813   3.640  1.00 51.30           O  
ATOM   2098  CB  LEU A 270     104.753  43.818   4.499  1.00 51.30           C  
ATOM   2099  CG  LEU A 270     103.280  43.567   4.829  1.00 51.30           C  
ATOM   2100  CD1 LEU A 270     102.642  44.831   5.398  1.00 51.30           C  
ATOM   2101  CD2 LEU A 270     102.527  43.094   3.590  1.00 51.30           C  
ATOM   2102  N   ASP A 271     107.623  41.649   3.219  1.00 57.74           N  
ATOM   2103  CA  ASP A 271     108.176  41.525   1.874  1.00 57.74           C  
ATOM   2104  C   ASP A 271     108.184  40.068   1.416  1.00 57.74           C  
ATOM   2105  O   ASP A 271     108.710  39.752   0.346  1.00 57.74           O  
ATOM   2106  CB  ASP A 271     109.594  42.100   1.821  1.00 57.74           C  
ATOM   2107  CG  ASP A 271     109.689  43.366   0.988  1.00 57.74           C  
ATOM   2108  OD1 ASP A 271     108.690  43.747   0.340  1.00 57.74           O  
ATOM   2109  OD2 ASP A 271     110.773  43.988   0.976  1.00 57.74           O1-
ATOM   2110  N   ASP A 272     107.353  38.956   1.813  1.00 58.36           N  
ATOM   2111  CA  ASP A 272     107.266  37.574   1.348  1.00 58.36           C  
ATOM   2112  C   ASP A 272     105.890  37.279   0.756  1.00 58.36           C  
ATOM   2113  O   ASP A 272     105.526  36.117   0.569  1.00 58.36           O  
ATOM   2114  CB  ASP A 272     107.567  36.603   2.492  1.00 58.36           C  
ATOM   2115  CG  ASP A 272     109.053  36.389   2.713  1.00 58.36           C  
ATOM   2116  OD1 ASP A 272     109.858  36.717   1.815  1.00 58.36           O  
ATOM   2117  OD2 ASP A 272     109.424  35.885   3.796  1.00 58.36           O1-
ATOM   2118  N   GLU A 273     105.125  38.273   0.364  1.00 55.08           N  
ATOM   2119  CA  GLU A 273     103.805  38.188  -0.252  1.00 55.08           C  
ATOM   2120  C   GLU A 273     103.884  37.573  -1.646  1.00 55.08           C  
ATOM   2121  O   GLU A 273     102.991  36.826  -2.052  1.00 55.08           O  
ATOM   2122  CB  GLU A 273     103.154  39.571  -0.323  1.00 55.08           C  
ATOM   2123  CG  GLU A 273     101.891  39.702   0.516  1.00 55.08           C  
ATOM   2124  CD  GLU A 273     101.278  41.093   0.466  1.00 55.08           C  
ATOM   2125  OE1 GLU A 273     100.226  41.316   1.107  1.00 55.08           O  
ATOM   2126  OE2 GLU A 273     101.853  41.965  -0.222  1.00 55.08           O1-
ATOM   2127  N   SER A 274     105.057  37.526  -2.356  1.00 56.91           N  
ATOM   2128  CA  SER A 274     105.265  36.985  -3.696  1.00 56.91           C  
ATOM   2129  C   SER A 274     105.630  35.505  -3.644  1.00 56.91           C  
ATOM   2130  O   SER A 274     105.177  34.719  -4.478  1.00 56.91           O  
ATOM   2131  CB  SER A 274     106.360  37.764  -4.425  1.00 56.91           C  
ATOM   2132  OG  SER A 274     107.639  37.437  -3.908  1.00 56.91           O  
ATOM   2133  N   LEU A 275     106.215  34.905  -2.593  1.00 60.16           N  
ATOM   2134  CA  LEU A 275     106.568  33.507  -2.373  1.00 60.16           C  
ATOM   2135  C   LEU A 275     105.361  32.710  -1.893  1.00 60.16           C  
ATOM   2136  O   LEU A 275     105.117  31.598  -2.368  1.00 60.16           O  
ATOM   2137  CB  LEU A 275     107.707  33.394  -1.357  1.00 60.16           C  
ATOM   2138  CG  LEU A 275     108.380  32.025  -1.241  1.00 60.16           C  
ATOM   2139  CD1 LEU A 275     109.637  31.978  -2.104  1.00 60.16           C  
ATOM   2140  CD2 LEU A 275     108.712  31.714   0.214  1.00 60.16           C  
ATOM   2141  N   LEU A 276     104.469  33.333  -1.112  1.00 62.44           N  
ATOM   2142  CA  LEU A 276     103.242  32.702  -0.639  1.00 62.44           C  
ATOM   2143  C   LEU A 276     102.190  32.665  -1.743  1.00 62.44           C  
ATOM   2144  O   LEU A 276     101.485  31.666  -1.902  1.00 62.44           O  
ATOM   2145  CB  LEU A 276     102.693  33.444   0.582  1.00 62.44           C  
ATOM   2146  CG  LEU A 276     102.157  32.574   1.720  1.00 62.44           C  
ATOM   2147  CD1 LEU A 276     103.099  32.629   2.918  1.00 62.44           C  
ATOM   2148  CD2 LEU A 276     100.752  33.017   2.115  1.00 62.44           C  
ATOM   2149  N   GLU A 277     102.191  33.667  -2.587  1.00 64.05           N  
ATOM   2150  CA  GLU A 277     101.286  33.718  -3.732  1.00 64.05           C  
ATOM   2151  C   GLU A 277     101.700  32.717  -4.807  1.00 64.05           C  
ATOM   2152  O   GLU A 277     100.849  32.062  -5.413  1.00 64.05           O  
ATOM   2153  CB  GLU A 277     101.240  35.131  -4.319  1.00 64.05           C  
ATOM   2154  CG  GLU A 277      99.941  35.871  -4.036  1.00 64.05           C  
ATOM   2155  CD  GLU A 277      99.965  37.321  -4.495  1.00 64.05           C  
ATOM   2156  OE1 GLU A 277      99.011  38.072  -4.185  1.00 64.05           O  
ATOM   2157  OE2 GLU A 277     100.944  37.709  -5.170  1.00 64.05           O1-
ATOM   2158  N   ASP A 278     103.022  32.389  -4.989  1.00 60.53           N  
ATOM   2159  CA  ASP A 278     103.571  31.433  -5.947  1.00 60.53           C  
ATOM   2160  C   ASP A 278     103.381  29.998  -5.459  1.00 60.53           C  
ATOM   2161  O   ASP A 278     103.049  29.109  -6.245  1.00 60.53           O  
ATOM   2162  CB  ASP A 278     105.055  31.712  -6.193  1.00 60.53           C  
ATOM   2163  CG  ASP A 278     105.289  32.869  -7.148  1.00 60.53           C  
ATOM   2164  OD1 ASP A 278     104.322  33.341  -7.785  1.00 60.53           O  
ATOM   2165  OD2 ASP A 278     106.453  33.312  -7.267  1.00 60.53           O1-
ATOM   2166  N   ILE A 279     103.475  29.775  -4.161  1.00 59.97           N  
ATOM   2167  CA  ILE A 279     103.244  28.481  -3.529  1.00 59.97           C  
ATOM   2168  C   ILE A 279     101.749  28.171  -3.519  1.00 59.97           C  
ATOM   2169  O   ILE A 279     101.339  27.051  -3.836  1.00 59.97           O  
ATOM   2170  CB  ILE A 279     103.809  28.446  -2.091  1.00 59.97           C  
ATOM   2171  CG1 ILE A 279     105.340  28.503  -2.116  1.00 59.97           C  
ATOM   2172  CG2 ILE A 279     103.320  27.198  -1.349  1.00 59.97           C  
ATOM   2173  CD1 ILE A 279     105.980  28.579  -0.737  1.00 59.97           C  
ATOM   2174  N   VAL A 280     100.934  29.176  -3.287  1.00 62.14           N  
ATOM   2175  CA  VAL A 280      99.481  29.030  -3.297  1.00 62.14           C  
ATOM   2176  C   VAL A 280      98.996  28.788  -4.724  1.00 62.14           C  
ATOM   2177  O   VAL A 280      98.127  27.943  -4.956  1.00 62.14           O  
ATOM   2178  CB  VAL A 280      98.783  30.273  -2.701  1.00 62.14           C  
ATOM   2179  CG1 VAL A 280      97.270  30.190  -2.901  1.00 62.14           C  
ATOM   2180  CG2 VAL A 280      99.122  30.414  -1.218  1.00 62.14           C  
ATOM   2181  N   GLU A 281      99.549  29.376  -5.734  1.00 64.22           N  
ATOM   2182  CA  GLU A 281      99.251  29.177  -7.149  1.00 64.22           C  
ATOM   2183  C   GLU A 281      99.688  27.792  -7.616  1.00 64.22           C  
ATOM   2184  O   GLU A 281      98.973  27.132  -8.373  1.00 64.22           O  
ATOM   2185  CB  GLU A 281      99.927  30.256  -7.998  1.00 64.22           C  
ATOM   2186  CG  GLU A 281      99.184  30.582  -9.285  1.00 64.22           C  
ATOM   2187  CD  GLU A 281      99.621  31.895  -9.916  1.00 64.22           C  
ATOM   2188  OE1 GLU A 281      99.078  32.268 -10.981  1.00 64.22           O  
ATOM   2189  OE2 GLU A 281     100.514  32.555  -9.339  1.00 64.22           O1-
ATOM   2190  N   LEU A 282     100.833  27.316  -7.141  1.00 62.14           N  
ATOM   2191  CA  LEU A 282     101.325  25.982  -7.466  1.00 62.14           C  
ATOM   2192  C   LEU A 282     100.462  24.909  -6.810  1.00 62.14           C  
ATOM   2193  O   LEU A 282     100.147  23.893  -7.434  1.00 62.14           O  
ATOM   2194  CB  LEU A 282     102.781  25.824  -7.021  1.00 62.14           C  
ATOM   2195  CG  LEU A 282     103.836  25.848  -8.128  1.00 62.14           C  
ATOM   2196  CD1 LEU A 282     104.988  26.771  -7.744  1.00 62.14           C  
ATOM   2197  CD2 LEU A 282     104.344  24.439  -8.413  1.00 62.14           C  
ATOM   2198  N   LEU A 283      99.978  25.259  -5.709  1.00 62.58           N  
ATOM   2199  CA  LEU A 283      99.085  24.376  -4.967  1.00 62.58           C  
ATOM   2200  C   LEU A 283      97.705  24.330  -5.613  1.00 62.58           C  
ATOM   2201  O   LEU A 283      97.086  23.266  -5.690  1.00 62.58           O  
ATOM   2202  CB  LEU A 283      98.965  24.835  -3.511  1.00 62.58           C  
ATOM   2203  CG  LEU A 283      99.901  24.160  -2.508  1.00 62.58           C  
ATOM   2204  CD1 LEU A 283     100.208  25.104  -1.351  1.00 62.58           C  
ATOM   2205  CD2 LEU A 283      99.286  22.861  -1.995  1.00 62.58           C  
ATOM   2206  N   LYS A 284      97.300  25.475  -6.144  1.00 65.32           N  
ATOM   2207  CA  LYS A 284      96.041  25.539  -6.883  1.00 65.32           C  
ATOM   2208  C   LYS A 284      96.125  24.740  -8.181  1.00 65.32           C  
ATOM   2209  O   LYS A 284      95.173  24.053  -8.555  1.00 65.32           O  
ATOM   2210  CB  LYS A 284      95.669  26.992  -7.185  1.00 65.32           C  
ATOM   2211  CG  LYS A 284      95.062  27.732  -6.002  1.00 65.32           C  
ATOM   2212  CD  LYS A 284      94.672  29.156  -6.377  1.00 65.32           C  
ATOM   2213  CE  LYS A 284      94.095  29.910  -5.186  1.00 65.32           C  
ATOM   2214  NZ  LYS A 284      93.780  31.330  -5.529  1.00 65.32           N1+
ATOM   2215  N   GLU A 285      97.296  24.740  -8.720  1.00 65.43           N  
ATOM   2216  CA  GLU A 285      97.546  23.996  -9.952  1.00 65.43           C  
ATOM   2217  C   GLU A 285      97.630  22.497  -9.684  1.00 65.43           C  
ATOM   2218  O   GLU A 285      97.120  21.692 -10.467  1.00 65.43           O  
ATOM   2219  CB  GLU A 285      98.834  24.485 -10.621  1.00 65.43           C  
ATOM   2220  CG  GLU A 285      98.651  25.736 -11.467  1.00 65.43           C  
ATOM   2221  CD  GLU A 285      99.892  26.109 -12.263  1.00 65.43           C  
ATOM   2222  OE1 GLU A 285      99.847  27.099 -13.027  1.00 65.43           O  
ATOM   2223  OE2 GLU A 285     100.917  25.406 -12.120  1.00 65.43           O1-
ATOM   2224  N   ILE A 286      98.227  22.052  -8.566  1.00 60.78           N  
ATOM   2225  CA  ILE A 286      98.320  20.660  -8.142  1.00 60.78           C  
ATOM   2226  C   ILE A 286      96.930  20.136  -7.782  1.00 60.78           C  
ATOM   2227  O   ILE A 286      96.557  19.028  -8.173  1.00 60.78           O  
ATOM   2228  CB  ILE A 286      99.282  20.496  -6.945  1.00 60.78           C  
ATOM   2229  CG1 ILE A 286     100.726  20.769  -7.379  1.00 60.78           C  
ATOM   2230  CG2 ILE A 286      99.150  19.097  -6.333  1.00 60.78           C  
ATOM   2231  CD1 ILE A 286     101.729  20.759  -6.233  1.00 60.78           C  
ATOM   2232  N   ILE A 287      96.124  20.977  -7.125  1.00 62.39           N  
ATOM   2233  CA  ILE A 287      94.756  20.646  -6.744  1.00 62.39           C  
ATOM   2234  C   ILE A 287      93.881  20.549  -7.993  1.00 62.39           C  
ATOM   2235  O   ILE A 287      93.037  19.657  -8.099  1.00 62.39           O  
ATOM   2236  CB  ILE A 287      94.175  21.688  -5.763  1.00 62.39           C  
ATOM   2237  CG1 ILE A 287      94.895  21.608  -4.411  1.00 62.39           C  
ATOM   2238  CG2 ILE A 287      92.666  21.486  -5.592  1.00 62.39           C  
ATOM   2239  CD1 ILE A 287      94.491  22.699  -3.429  1.00 62.39           C  
ATOM   2240  N   LYS A 288      94.114  21.425  -8.976  1.00 65.96           N  
ATOM   2241  CA  LYS A 288      93.441  21.371 -10.271  1.00 65.96           C  
ATOM   2242  C   LYS A 288      93.781  20.083 -11.014  1.00 65.96           C  
ATOM   2243  O   LYS A 288      92.898  19.436 -11.581  1.00 65.96           O  
ATOM   2244  CB  LYS A 288      93.819  22.584 -11.123  1.00 65.96           C  
ATOM   2245  CG  LYS A 288      92.901  22.813 -12.315  1.00 65.96           C  
ATOM   2246  CD  LYS A 288      93.258  24.095 -13.057  1.00 65.96           C  
ATOM   2247  CE  LYS A 288      92.405  24.276 -14.305  1.00 65.96           C  
ATOM   2248  NZ  LYS A 288      92.743  25.537 -15.029  1.00 65.96           N1+
ATOM   2249  N   LEU A 289      95.053  19.701 -11.001  1.00 66.31           N  
ATOM   2250  CA  LEU A 289      95.511  18.486 -11.666  1.00 66.31           C  
ATOM   2251  C   LEU A 289      94.969  17.245 -10.965  1.00 66.31           C  
ATOM   2252  O   LEU A 289      94.579  16.277 -11.622  1.00 66.31           O  
ATOM   2253  CB  LEU A 289      97.041  18.440 -11.701  1.00 66.31           C  
ATOM   2254  CG  LEU A 289      97.725  19.363 -12.710  1.00 66.31           C  
ATOM   2255  CD1 LEU A 289      99.231  19.391 -12.468  1.00 66.31           C  
ATOM   2256  CD2 LEU A 289      97.416  18.920 -14.136  1.00 66.31           C  
ATOM   2257  N   TRP A 290      94.805  17.332  -9.721  1.00 68.66           N  
ATOM   2258  CA  TRP A 290      94.205  16.294  -8.890  1.00 68.66           C  
ATOM   2259  C   TRP A 290      92.712  16.164  -9.174  1.00 68.66           C  
ATOM   2260  O   TRP A 290      92.188  15.052  -9.273  1.00 68.66           O  
ATOM   2261  CB  TRP A 290      94.429  16.597  -7.406  1.00 68.66           C  
ATOM   2262  CG  TRP A 290      93.983  15.501  -6.485  1.00 68.66           C  
ATOM   2263  CD1 TRP A 290      94.550  14.265  -6.340  1.00 68.66           C  
ATOM   2264  CD2 TRP A 290      92.871  15.540  -5.586  1.00 68.66           C  
ATOM   2265  CE2 TRP A 290      92.823  14.293  -4.926  1.00 68.66           C  
ATOM   2266  CE3 TRP A 290      91.909  16.510  -5.274  1.00 68.66           C  
ATOM   2267  NE1 TRP A 290      93.858  13.534  -5.403  1.00 68.66           N  
ATOM   2268  CZ2 TRP A 290      91.850  13.991  -3.970  1.00 68.66           C  
ATOM   2269  CZ3 TRP A 290      90.942  16.208  -4.323  1.00 68.66           C  
ATOM   2270  CH2 TRP A 290      90.922  14.958  -3.683  1.00 68.66           C  
ATOM   2271  N   LYS A 291      92.024  17.235  -9.231  1.00 65.98           N  
ATOM   2272  CA  LYS A 291      90.608  17.254  -9.584  1.00 65.98           C  
ATOM   2273  C   LYS A 291      90.372  16.609 -10.947  1.00 65.98           C  
ATOM   2274  O   LYS A 291      89.408  15.862 -11.127  1.00 65.98           O  
ATOM   2275  CB  LYS A 291      90.073  18.686  -9.583  1.00 65.98           C  
ATOM   2276  CG  LYS A 291      88.554  18.780  -9.584  1.00 65.98           C  
ATOM   2277  CD  LYS A 291      88.083  20.225  -9.482  1.00 65.98           C  
ATOM   2278  CE  LYS A 291      86.568  20.329  -9.596  1.00 65.98           C  
ATOM   2279  NZ  LYS A 291      86.100  21.743  -9.476  1.00 65.98           N1+
ATOM   2280  N   ILE A 292      91.291  16.815 -11.838  1.00 67.67           N  
ATOM   2281  CA  ILE A 292      91.238  16.227 -13.173  1.00 67.67           C  
ATOM   2282  C   ILE A 292      91.439  14.716 -13.080  1.00 67.67           C  
ATOM   2283  O   ILE A 292      90.710  13.948 -13.711  1.00 67.67           O  
ATOM   2284  CB  ILE A 292      92.300  16.851 -14.108  1.00 67.67           C  
ATOM   2285  CG1 ILE A 292      91.972  18.324 -14.379  1.00 67.67           C  
ATOM   2286  CG2 ILE A 292      92.398  16.061 -15.416  1.00 67.67           C  
ATOM   2287  CD1 ILE A 292      93.071  19.077 -15.117  1.00 67.67           C  
ATOM   2288  N   LEU A 293      92.334  14.323 -12.268  1.00 68.91           N  
ATOM   2289  CA  LEU A 293      92.640  12.908 -12.085  1.00 68.91           C  
ATOM   2290  C   LEU A 293      91.483  12.183 -11.407  1.00 68.91           C  
ATOM   2291  O   LEU A 293      91.132  11.066 -11.793  1.00 68.91           O  
ATOM   2292  CB  LEU A 293      93.918  12.739 -11.259  1.00 68.91           C  
ATOM   2293  CG  LEU A 293      95.157  12.256 -12.018  1.00 68.91           C  
ATOM   2294  CD1 LEU A 293      96.390  13.029 -11.563  1.00 68.91           C  
ATOM   2295  CD2 LEU A 293      95.354  10.757 -11.819  1.00 68.91           C  
ATOM   2296  N   VAL A 294      90.854  12.790 -10.393  1.00 66.94           N  
ATOM   2297  CA  VAL A 294      89.696  12.268  -9.674  1.00 66.94           C  
ATOM   2298  C   VAL A 294      88.490  12.211 -10.609  1.00 66.94           C  
ATOM   2299  O   VAL A 294      87.745  11.228 -10.612  1.00 66.94           O  
ATOM   2300  CB  VAL A 294      89.367  13.123  -8.430  1.00 66.94           C  
ATOM   2301  CG1 VAL A 294      88.040  12.688  -7.811  1.00 66.94           C  
ATOM   2302  CG2 VAL A 294      90.495  13.029  -7.404  1.00 66.94           C  
ATOM   2303  N   GLU A 295      88.258  13.236 -11.433  1.00 72.31           N  
ATOM   2304  CA  GLU A 295      87.190  13.283 -12.428  1.00 72.31           C  
ATOM   2305  C   GLU A 295      87.380  12.205 -13.492  1.00 72.31           C  
ATOM   2306  O   GLU A 295      86.414  11.570 -13.919  1.00 72.31           O  
ATOM   2307  CB  GLU A 295      87.127  14.664 -13.084  1.00 72.31           C  
ATOM   2308  CG  GLU A 295      86.500  15.735 -12.202  1.00 72.31           C  
ATOM   2309  CD  GLU A 295      86.502  17.115 -12.841  1.00 72.31           C  
ATOM   2310  OE1 GLU A 295      85.958  18.066 -12.235  1.00 72.31           O  
ATOM   2311  OE2 GLU A 295      87.050  17.246 -13.958  1.00 72.31           O1-
ATOM   2312  N   VAL A 296      88.598  12.035 -13.872  1.00 68.16           N  
ATOM   2313  CA  VAL A 296      88.947  10.984 -14.822  1.00 68.16           C  
ATOM   2314  C   VAL A 296      88.686   9.615 -14.197  1.00 68.16           C  
ATOM   2315  O   VAL A 296      88.159   8.716 -14.857  1.00 68.16           O  
ATOM   2316  CB  VAL A 296      90.421  11.093 -15.273  1.00 68.16           C  
ATOM   2317  CG1 VAL A 296      90.819   9.883 -16.116  1.00 68.16           C  
ATOM   2318  CG2 VAL A 296      90.646  12.388 -16.052  1.00 68.16           C  
ATOM   2319  N   SER A 297      88.993   9.435 -12.910  1.00 69.95           N  
ATOM   2320  CA  SER A 297      88.743   8.198 -12.178  1.00 69.95           C  
ATOM   2321  C   SER A 297      87.248   7.940 -12.024  1.00 69.95           C  
ATOM   2322  O   SER A 297      86.799   6.795 -12.101  1.00 69.95           O  
ATOM   2323  CB  SER A 297      89.406   8.247 -10.801  1.00 69.95           C  
ATOM   2324  OG  SER A 297      90.812   8.373 -10.924  1.00 69.95           O  
ATOM   2325  N   ASP A 298      86.413   9.010 -11.810  1.00 69.58           N  
ATOM   2326  CA  ASP A 298      84.956   8.967 -11.731  1.00 69.58           C  
ATOM   2327  C   ASP A 298      84.346   8.512 -13.054  1.00 69.58           C  
ATOM   2328  O   ASP A 298      83.403   7.718 -13.069  1.00 69.58           O  
ATOM   2329  CB  ASP A 298      84.399  10.338 -11.339  1.00 69.58           C  
ATOM   2330  CG  ASP A 298      83.237  10.249 -10.366  1.00 69.58           C  
ATOM   2331  OD1 ASP A 298      83.118   9.233  -9.648  1.00 69.58           O  
ATOM   2332  OD2 ASP A 298      82.430  11.204 -10.319  1.00 69.58           O1-
ATOM   2333  N   VAL A 299      84.769   9.042 -14.160  1.00 67.46           N  
ATOM   2334  CA  VAL A 299      84.394   8.632 -15.509  1.00 67.46           C  
ATOM   2335  C   VAL A 299      84.770   7.169 -15.729  1.00 67.46           C  
ATOM   2336  O   VAL A 299      83.981   6.394 -16.275  1.00 67.46           O  
ATOM   2337  CB  VAL A 299      85.065   9.523 -16.580  1.00 67.46           C  
ATOM   2338  CG1 VAL A 299      84.797   8.976 -17.981  1.00 67.46           C  
ATOM   2339  CG2 VAL A 299      84.572  10.963 -16.461  1.00 67.46           C  
ATOM   2340  N   MET A 300      86.006   6.721 -15.293  1.00 69.47           N  
ATOM   2341  CA  MET A 300      86.441   5.332 -15.400  1.00 69.47           C  
ATOM   2342  C   MET A 300      85.568   4.421 -14.543  1.00 69.47           C  
ATOM   2343  O   MET A 300      85.219   3.315 -14.962  1.00 69.47           O  
ATOM   2344  CB  MET A 300      87.907   5.193 -14.983  1.00 69.47           C  
ATOM   2345  CG  MET A 300      88.891   5.673 -16.037  1.00 69.47           C  
ATOM   2346  SD  MET A 300      88.930   4.582 -17.511  1.00 69.47           S  
ATOM   2347  CE  MET A 300      90.432   3.625 -17.162  1.00 69.47           C  
ATOM   2348  N   LEU A 301      85.149   4.860 -13.349  1.00 60.80           N  
ATOM   2349  CA  LEU A 301      84.247   4.194 -12.415  1.00 60.80           C  
ATOM   2350  C   LEU A 301      82.852   4.051 -13.016  1.00 60.80           C  
ATOM   2351  O   LEU A 301      82.207   3.012 -12.855  1.00 60.80           O  
ATOM   2352  CB  LEU A 301      84.171   4.969 -11.098  1.00 60.80           C  
ATOM   2353  CG  LEU A 301      85.241   4.641 -10.055  1.00 60.80           C  
ATOM   2354  CD1 LEU A 301      85.364   5.777  -9.047  1.00 60.80           C  
ATOM   2355  CD2 LEU A 301      84.919   3.327  -9.352  1.00 60.80           C  
ATOM   2356  N   LYS A 302      82.259   5.003 -13.720  1.00 67.12           N  
ATOM   2357  CA  LYS A 302      80.984   5.005 -14.431  1.00 67.12           C  
ATOM   2358  C   LYS A 302      81.033   4.088 -15.650  1.00 67.12           C  
ATOM   2359  O   LYS A 302      80.041   3.435 -15.983  1.00 67.12           O  
ATOM   2360  CB  LYS A 302      80.610   6.425 -14.859  1.00 67.12           C  
ATOM   2361  CG  LYS A 302      79.999   7.265 -13.747  1.00 67.12           C  
ATOM   2362  CD  LYS A 302      79.606   8.650 -14.246  1.00 67.12           C  
ATOM   2363  CE  LYS A 302      79.124   9.539 -13.106  1.00 67.12           C  
ATOM   2364  NZ  LYS A 302      78.812  10.922 -13.577  1.00 67.12           N1+
ATOM   2365  N   LEU A 303      82.164   3.990 -16.313  1.00 68.71           N  
ATOM   2366  CA  LEU A 303      82.389   3.148 -17.482  1.00 68.71           C  
ATOM   2367  C   LEU A 303      82.489   1.679 -17.084  1.00 68.71           C  
ATOM   2368  O   LEU A 303      81.997   0.803 -17.798  1.00 68.71           O  
ATOM   2369  CB  LEU A 303      83.664   3.577 -18.216  1.00 68.71           C  
ATOM   2370  CG  LEU A 303      83.544   4.803 -19.123  1.00 68.71           C  
ATOM   2371  CD1 LEU A 303      84.927   5.288 -19.543  1.00 68.71           C  
ATOM   2372  CD2 LEU A 303      82.690   4.482 -20.344  1.00 68.71           C  
ATOM   2373  N   ILE A 304      83.043   1.327 -15.982  1.00 60.45           N  
ATOM   2374  CA  ILE A 304      83.156  -0.020 -15.433  1.00 60.45           C  
ATOM   2375  C   ILE A 304      81.833  -0.425 -14.785  1.00 60.45           C  
ATOM   2376  O   ILE A 304      81.427  -1.588 -14.863  1.00 60.45           O  
ATOM   2377  CB  ILE A 304      84.307  -0.119 -14.408  1.00 60.45           C  
ATOM   2378  CG1 ILE A 304      85.654   0.138 -15.092  1.00 60.45           C  
ATOM   2379  CG2 ILE A 304      84.297  -1.484 -13.714  1.00 60.45           C  
ATOM   2380  CD1 ILE A 304      86.823   0.276 -14.127  1.00 60.45           C  
ATOM   2381  N   SER A 305      81.041   0.419 -14.151  1.00 56.47           N  
ATOM   2382  CA  SER A 305      79.747   0.205 -13.514  1.00 56.47           C  
ATOM   2383  C   SER A 305      78.610   0.294 -14.526  1.00 56.47           C  
ATOM   2384  O   SER A 305      77.560  -0.327 -14.345  1.00 56.47           O  
ATOM   2385  CB  SER A 305      79.524   1.223 -12.394  1.00 56.47           C  
ATOM   2386  OG  SER A 305      79.702   2.545 -12.874  1.00 56.47           O  
ATOM   2387  N   GLY A 306      78.642   1.005 -15.659  1.00 49.17           N  
ATOM   2388  CA  GLY A 306      77.740   1.119 -16.795  1.00 49.17           C  
ATOM   2389  C   GLY A 306      78.022   0.103 -17.885  1.00 49.17           C  
ATOM   2390  O   GLY A 306      77.157  -0.181 -18.715  1.00 49.17           O  
ATOM   2391  N   SER A 307      79.076  -0.756 -17.870  1.00 48.48           N  
ATOM   2392  CA  SER A 307      79.425  -1.865 -18.752  1.00 48.48           C  
ATOM   2393  C   SER A 307      79.164  -3.210 -18.081  1.00 48.48           C  
ATOM   2394  O   SER A 307      79.221  -4.255 -18.731  1.00 48.48           O  
ATOM   2395  CB  SER A 307      80.890  -1.772 -19.175  1.00 48.48           C  
ATOM   2396  OG  SER A 307      81.744  -2.222 -18.137  1.00 48.48           O  
ATOM   2397  N   HIS A 308      78.211  -3.357 -16.899  1.00 45.70           N  
ATOM   2398  CA  HIS A 308      77.613  -4.565 -16.343  1.00 45.70           C  
ATOM   2399  C   HIS A 308      76.097  -4.432 -16.237  1.00 45.70           C  
ATOM   2400  O   HIS A 308      75.413  -5.375 -15.834  1.00 45.70           O  
ATOM   2401  CB  HIS A 308      78.209  -4.875 -14.969  1.00 45.70           C  
ATOM   2402  CG  HIS A 308      79.155  -6.034 -14.973  1.00 45.70           C  
ATOM   2403  CD2 HIS A 308      79.333  -7.040 -14.084  1.00 45.70           C  
ATOM   2404  ND1 HIS A 308      80.066  -6.248 -15.985  1.00 45.70           N  
ATOM   2405  CE1 HIS A 308      80.763  -7.340 -15.719  1.00 45.70           C  
ATOM   2406  NE2 HIS A 308      80.338  -7.839 -14.571  1.00 45.70           N  
ATOM   2407  N   HIS A 309      75.396  -3.522 -17.124  1.00 48.24           N  
ATOM   2408  CA  HIS A 309      73.961  -3.511 -17.385  1.00 48.24           C  
ATOM   2409  C   HIS A 309      73.673  -3.551 -18.882  1.00 48.24           C  
ATOM   2410  O   HIS A 309      72.516  -3.458 -19.299  1.00 48.24           O  
ATOM   2411  CB  HIS A 309      73.310  -2.277 -16.758  1.00 48.24           C  
ATOM   2412  CG  HIS A 309      72.825  -2.500 -15.361  1.00 48.24           C  
ATOM   2413  CD2 HIS A 309      72.876  -1.707 -14.265  1.00 48.24           C  
ATOM   2414  ND1 HIS A 309      72.200  -3.663 -14.967  1.00 48.24           N  
ATOM   2415  CE1 HIS A 309      71.885  -3.575 -13.685  1.00 48.24           C  
ATOM   2416  NE2 HIS A 309      72.285  -2.398 -13.236  1.00 48.24           N  
ATOM   2417  N   HIS A 310      74.483  -4.265 -19.766  1.00 47.54           N  
ATOM   2418  CA  HIS A 310      73.971  -4.596 -21.091  1.00 47.54           C  
ATOM   2419  C   HIS A 310      74.048  -6.096 -21.354  1.00 47.54           C  
ATOM   2420  O   HIS A 310      75.082  -6.721 -21.107  1.00 47.54           O  
ATOM   2421  CB  HIS A 310      74.743  -3.833 -22.170  1.00 47.54           C  
ATOM   2422  CG  HIS A 310      74.090  -2.554 -22.586  1.00 47.54           C  
ATOM   2423  CD2 HIS A 310      74.498  -1.269 -22.469  1.00 47.54           C  
ATOM   2424  ND1 HIS A 310      72.858  -2.514 -23.202  1.00 47.54           N  
ATOM   2425  CE1 HIS A 310      72.537  -1.255 -23.448  1.00 47.54           C  
ATOM   2426  NE2 HIS A 310      73.515  -0.479 -23.013  1.00 47.54           N  
ATOM   2427  N   HIS A 311      73.185  -7.172 -20.652  1.00 41.75           N  
ATOM   2428  CA  HIS A 311      72.392  -8.226 -21.276  1.00 41.75           C  
ATOM   2429  C   HIS A 311      72.878  -9.606 -20.851  1.00 41.75           C  
ATOM   2430  O   HIS A 311      73.968 -10.033 -21.239  1.00 41.75           O  
ATOM   2431  CB  HIS A 311      72.438  -8.100 -22.799  1.00 41.75           C  
ATOM   2432  CG  HIS A 311      71.226  -7.447 -23.385  1.00 41.75           C  
ATOM   2433  CD2 HIS A 311      71.074  -6.262 -24.022  1.00 41.75           C  
ATOM   2434  ND1 HIS A 311      69.976  -8.027 -23.344  1.00 41.75           N  
ATOM   2435  CE1 HIS A 311      69.106  -7.223 -23.934  1.00 41.75           C  
ATOM   2436  NE2 HIS A 311      69.747  -6.146 -24.353  1.00 41.75           N  
ATOM   2437  N   HIS A 312      72.636 -10.227 -19.533  1.00 34.11           N  
ATOM   2438  CA  HIS A 312      71.935 -11.507 -19.512  1.00 34.11           C  
ATOM   2439  C   HIS A 312      70.718 -11.484 -20.430  1.00 34.11           C  
ATOM   2440  O   HIS A 312      69.867 -10.599 -20.316  1.00 34.11           O  
ATOM   2441  CB  HIS A 312      71.512 -11.863 -18.086  1.00 34.11           C  
ATOM   2442  CG  HIS A 312      72.226 -13.054 -17.529  1.00 34.11           C  
ATOM   2443  CD2 HIS A 312      73.250 -13.145 -16.649  1.00 34.11           C  
ATOM   2444  ND1 HIS A 312      71.899 -14.346 -17.876  1.00 34.11           N  
ATOM   2445  CE1 HIS A 312      72.694 -15.184 -17.232  1.00 34.11           C  
ATOM   2446  NE2 HIS A 312      73.524 -14.480 -16.481  1.00 34.11           N  
ATOM   2447  N   HIS A 313      70.958 -11.842 -21.688  1.00 33.98           N  
ATOM   2448  CA  HIS A 313      70.152 -12.928 -22.233  1.00 33.98           C  
ATOM   2449  C   HIS A 313      69.890 -14.001 -21.181  1.00 33.98           C  
ATOM   2450  O   HIS A 313      70.793 -14.372 -20.428  1.00 33.98           O  
ATOM   2451  CB  HIS A 313      70.838 -13.546 -23.453  1.00 33.98           C  
ATOM   2452  CG  HIS A 313      70.354 -12.996 -24.756  1.00 33.98           C  
ATOM   2453  CD2 HIS A 313      70.930 -12.134 -25.626  1.00 33.98           C  
ATOM   2454  ND1 HIS A 313      69.130 -13.327 -25.295  1.00 33.98           N  
ATOM   2455  CE1 HIS A 313      68.975 -12.692 -26.444  1.00 33.98           C  
ATOM   2456  NE2 HIS A 313      70.053 -11.961 -26.668  1.00 33.98           N  
TER   
END
