# Supplementary material for: De novo design of obligate ABC-type heterotrimeric proteins
Source: Nat Struct Mol Biol. 2022 Dec 15;29(12):1266–76. doi: 10.1038/s41594-022-00879-4 (PMC9758053; doi:10.1038/s41594-022-00879-4)
Supplement: Supplementary file 4 — This compressed file contains all PDB files and scripts used in our design protocols and analyses, as well as the final design model outputs. [file 41594_2022_879_MOESM4_ESM.zip › source_data/pdbs/AF-Monomer for worms fusions/C3-DHT03-01/C3-DHT03-01_chnA_model_2_ptm_seed_0_unrelaxed.pdb]

ATOM      1  N   ASN A   1     -74.507   9.376   5.884  1.00 66.64           N  
ATOM      2  CA  ASN A   1     -73.952  10.364   4.965  1.00 66.64           C  
ATOM      3  C   ASN A   1     -72.450  10.539   5.169  1.00 66.64           C  
ATOM      4  O   ASN A   1     -72.016  11.478   5.837  1.00 66.64           O  
ATOM      5  CB  ASN A   1     -74.670  11.706   5.123  1.00 66.64           C  
ATOM      6  CG  ASN A   1     -76.050  11.708   4.495  1.00 66.64           C  
ATOM      7  ND2 ASN A   1     -76.886  12.655   4.907  1.00 66.64           N  
ATOM      8  OD1 ASN A   1     -76.362  10.868   3.649  1.00 66.64           O  
ATOM      9  N   THR A   2     -71.630   9.431   4.878  1.00 78.05           N  
ATOM     10  CA  THR A   2     -70.193   9.335   5.110  1.00 78.05           C  
ATOM     11  C   THR A   2     -69.423   9.510   3.805  1.00 78.05           C  
ATOM     12  O   THR A   2     -69.772   8.911   2.786  1.00 78.05           O  
ATOM     13  CB  THR A   2     -69.819   7.987   5.754  1.00 78.05           C  
ATOM     14  CG2 THR A   2     -68.345   7.952   6.141  1.00 78.05           C  
ATOM     15  OG1 THR A   2     -70.615   7.788   6.929  1.00 78.05           O  
ATOM     16  N   HIS A   3     -68.526  10.497   3.689  1.00 78.95           N  
ATOM     17  CA  HIS A   3     -67.670  10.755   2.537  1.00 78.95           C  
ATOM     18  C   HIS A   3     -66.250  10.254   2.783  1.00 78.95           C  
ATOM     19  O   HIS A   3     -65.735  10.357   3.899  1.00 78.95           O  
ATOM     20  CB  HIS A   3     -67.650  12.248   2.208  1.00 78.95           C  
ATOM     21  CG  HIS A   3     -68.967  12.776   1.737  1.00 78.95           C  
ATOM     22  CD2 HIS A   3     -69.393  13.126   0.499  1.00 78.95           C  
ATOM     23  ND1 HIS A   3     -70.027  13.002   2.588  1.00 78.95           N  
ATOM     24  CE1 HIS A   3     -71.052  13.468   1.893  1.00 78.95           C  
ATOM     25  NE2 HIS A   3     -70.694  13.553   0.623  1.00 78.95           N  
ATOM     26  N   PHE A   4     -65.712   9.582   1.700  1.00 79.47           N  
ATOM     27  CA  PHE A   4     -64.348   9.069   1.771  1.00 79.47           C  
ATOM     28  C   PHE A   4     -63.436   9.823   0.811  1.00 79.47           C  
ATOM     29  O   PHE A   4     -63.737   9.935  -0.380  1.00 79.47           O  
ATOM     30  CB  PHE A   4     -64.319   7.570   1.457  1.00 79.47           C  
ATOM     31  CG  PHE A   4     -65.042   6.724   2.469  1.00 79.47           C  
ATOM     32  CD1 PHE A   4     -64.373   6.219   3.578  1.00 79.47           C  
ATOM     33  CD2 PHE A   4     -66.390   6.431   2.312  1.00 79.47           C  
ATOM     34  CE1 PHE A   4     -65.040   5.435   4.517  1.00 79.47           C  
ATOM     35  CE2 PHE A   4     -67.063   5.648   3.246  1.00 79.47           C  
ATOM     36  CZ  PHE A   4     -66.385   5.151   4.347  1.00 79.47           C  
ATOM     37  N   ILE A   5     -62.430  10.426   1.368  1.00 78.68           N  
ATOM     38  CA  ILE A   5     -61.435  11.144   0.580  1.00 78.68           C  
ATOM     39  C   ILE A   5     -60.097  10.413   0.648  1.00 78.68           C  
ATOM     40  O   ILE A   5     -59.626  10.067   1.734  1.00 78.68           O  
ATOM     41  CB  ILE A   5     -61.275  12.602   1.066  1.00 78.68           C  
ATOM     42  CG1 ILE A   5     -62.629  13.321   1.053  1.00 78.68           C  
ATOM     43  CG2 ILE A   5     -60.250  13.349   0.207  1.00 78.68           C  
ATOM     44  CD1 ILE A   5     -62.642  14.630   1.832  1.00 78.68           C  
ATOM     45  N   VAL A   6     -59.551  10.185  -0.598  1.00 77.24           N  
ATOM     46  CA  VAL A   6     -58.236   9.552  -0.632  1.00 77.24           C  
ATOM     47  C   VAL A   6     -57.205  10.532  -1.185  1.00 77.24           C  
ATOM     48  O   VAL A   6     -57.399  11.107  -2.260  1.00 77.24           O  
ATOM     49  CB  VAL A   6     -58.251   8.259  -1.478  1.00 77.24           C  
ATOM     50  CG1 VAL A   6     -56.877   7.591  -1.466  1.00 77.24           C  
ATOM     51  CG2 VAL A   6     -59.320   7.298  -0.962  1.00 77.24           C  
ATOM     52  N   VAL A   7     -56.193  10.793  -0.385  1.00 77.25           N  
ATOM     53  CA  VAL A   7     -55.107  11.670  -0.813  1.00 77.25           C  
ATOM     54  C   VAL A   7     -53.873  10.836  -1.148  1.00 77.25           C  
ATOM     55  O   VAL A   7     -53.415  10.035  -0.329  1.00 77.25           O  
ATOM     56  CB  VAL A   7     -54.763  12.719   0.268  1.00 77.25           C  
ATOM     57  CG1 VAL A   7     -53.653  13.650  -0.216  1.00 77.25           C  
ATOM     58  CG2 VAL A   7     -56.008  13.520   0.648  1.00 77.25           C  
ATOM     59  N   HIS A   8     -53.430  11.023  -2.467  1.00 74.57           N  
ATOM     60  CA  HIS A   8     -52.198  10.391  -2.926  1.00 74.57           C  
ATOM     61  C   HIS A   8     -51.068  11.408  -3.045  1.00 74.57           C  
ATOM     62  O   HIS A   8     -51.191  12.397  -3.772  1.00 74.57           O  
ATOM     63  CB  HIS A   8     -52.422   9.694  -4.269  1.00 74.57           C  
ATOM     64  CG  HIS A   8     -51.301   8.788  -4.669  1.00 74.57           C  
ATOM     65  CD2 HIS A   8     -50.949   7.559  -4.224  1.00 74.57           C  
ATOM     66  ND1 HIS A   8     -50.383   9.123  -5.641  1.00 74.57           N  
ATOM     67  CE1 HIS A   8     -49.515   8.136  -5.777  1.00 74.57           C  
ATOM     68  NE2 HIS A   8     -49.836   7.174  -4.929  1.00 74.57           N  
ATOM     69  N   GLY A   9     -50.005  11.306  -2.241  1.00 69.34           N  
ATOM     70  CA  GLY A   9     -48.913  12.256  -2.383  1.00 69.34           C  
ATOM     71  C   GLY A   9     -47.809  12.052  -1.362  1.00 69.34           C  
ATOM     72  O   GLY A   9     -47.719  10.991  -0.742  1.00 69.34           O  
ATOM     73  N   GLY A  10     -46.613  12.919  -1.479  1.00 76.48           N  
ATOM     74  CA  GLY A  10     -45.502  12.900  -0.541  1.00 76.48           C  
ATOM     75  C   GLY A  10     -45.931  13.132   0.896  1.00 76.48           C  
ATOM     76  O   GLY A  10     -47.096  13.436   1.160  1.00 76.48           O  
ATOM     77  N   GLU A  11     -45.210  12.704   1.865  1.00 80.64           N  
ATOM     78  CA  GLU A  11     -45.488  12.755   3.297  1.00 80.64           C  
ATOM     79  C   GLU A  11     -45.879  14.165   3.733  1.00 80.64           C  
ATOM     80  O   GLU A  11     -46.821  14.341   4.507  1.00 80.64           O  
ATOM     81  CB  GLU A  11     -44.275  12.274   4.098  1.00 80.64           C  
ATOM     82  CG  GLU A  11     -44.530  12.169   5.595  1.00 80.64           C  
ATOM     83  CD  GLU A  11     -43.897  10.938   6.225  1.00 80.64           C  
ATOM     84  OE1 GLU A  11     -44.140  10.678   7.426  1.00 80.64           O  
ATOM     85  OE2 GLU A  11     -43.152  10.228   5.513  1.00 80.64           O1-
ATOM     86  N   GLU A  12     -45.352  15.131   3.159  1.00 74.87           N  
ATOM     87  CA  GLU A  12     -45.604  16.521   3.528  1.00 74.87           C  
ATOM     88  C   GLU A  12     -46.991  16.969   3.079  1.00 74.87           C  
ATOM     89  O   GLU A  12     -47.695  17.662   3.817  1.00 74.87           O  
ATOM     90  CB  GLU A  12     -44.535  17.438   2.929  1.00 74.87           C  
ATOM     91  CG  GLU A  12     -43.160  17.278   3.563  1.00 74.87           C  
ATOM     92  CD  GLU A  12     -42.086  18.113   2.885  1.00 74.87           C  
ATOM     93  OE1 GLU A  12     -40.935  18.137   3.379  1.00 74.87           O  
ATOM     94  OE2 GLU A  12     -42.397  18.748   1.853  1.00 74.87           O1-
ATOM     95  N   ALA A  13     -47.370  16.556   1.914  1.00 75.90           N  
ATOM     96  CA  ALA A  13     -48.691  16.872   1.376  1.00 75.90           C  
ATOM     97  C   ALA A  13     -49.788  16.158   2.161  1.00 75.90           C  
ATOM     98  O   ALA A  13     -50.827  16.748   2.464  1.00 75.90           O  
ATOM     99  CB  ALA A  13     -48.767  16.496  -0.102  1.00 75.90           C  
ATOM    100  N   ARG A  14     -49.449  14.967   2.553  1.00 84.68           N  
ATOM    101  CA  ARG A  14     -50.408  14.185   3.326  1.00 84.68           C  
ATOM    102  C   ARG A  14     -50.590  14.767   4.725  1.00 84.68           C  
ATOM    103  O   ARG A  14     -51.710  14.836   5.233  1.00 84.68           O  
ATOM    104  CB  ARG A  14     -49.961  12.725   3.421  1.00 84.68           C  
ATOM    105  CG  ARG A  14     -50.103  11.952   2.119  1.00 84.68           C  
ATOM    106  CD  ARG A  14     -49.934  10.454   2.332  1.00 84.68           C  
ATOM    107  NE  ARG A  14     -48.584  10.122   2.777  1.00 84.68           N  
ATOM    108  CZ  ARG A  14     -47.780   9.248   2.176  1.00 84.68           C  
ATOM    109  NH1 ARG A  14     -48.177   8.599   1.088  1.00 84.68           N1+
ATOM    110  NH2 ARG A  14     -46.570   9.022   2.666  1.00 84.68           N  
ATOM    111  N   GLN A  15     -49.524  15.139   5.279  1.00 84.74           N  
ATOM    112  CA  GLN A  15     -49.569  15.758   6.600  1.00 84.74           C  
ATOM    113  C   GLN A  15     -50.337  17.077   6.563  1.00 84.74           C  
ATOM    114  O   GLN A  15     -51.122  17.369   7.468  1.00 84.74           O  
ATOM    115  CB  GLN A  15     -48.154  15.989   7.133  1.00 84.74           C  
ATOM    116  CG  GLN A  15     -48.108  16.387   8.602  1.00 84.74           C  
ATOM    117  CD  GLN A  15     -46.704  16.353   9.176  1.00 84.74           C  
ATOM    118  NE2 GLN A  15     -46.599  16.499  10.492  1.00 84.74           N  
ATOM    119  OE1 GLN A  15     -45.724  16.197   8.442  1.00 84.74           O  
ATOM    120  N   LEU A  16     -50.108  17.832   5.572  1.00 82.99           N  
ATOM    121  CA  LEU A  16     -50.813  19.098   5.408  1.00 82.99           C  
ATOM    122  C   LEU A  16     -52.310  18.866   5.228  1.00 82.99           C  
ATOM    123  O   LEU A  16     -53.127  19.539   5.859  1.00 82.99           O  
ATOM    124  CB  LEU A  16     -50.256  19.870   4.209  1.00 82.99           C  
ATOM    125  CG  LEU A  16     -50.884  21.237   3.933  1.00 82.99           C  
ATOM    126  CD1 LEU A  16     -50.642  22.179   5.108  1.00 82.99           C  
ATOM    127  CD2 LEU A  16     -50.329  21.831   2.643  1.00 82.99           C  
ATOM    128  N   ALA A  17     -52.622  17.889   4.434  1.00 83.94           N  
ATOM    129  CA  ALA A  17     -54.019  17.546   4.179  1.00 83.94           C  
ATOM    130  C   ALA A  17     -54.708  17.065   5.454  1.00 83.94           C  
ATOM    131  O   ALA A  17     -55.820  17.496   5.766  1.00 83.94           O  
ATOM    132  CB  ALA A  17     -54.115  16.477   3.092  1.00 83.94           C  
ATOM    133  N   GLU A  18     -54.025  16.305   6.122  1.00 89.74           N  
ATOM    134  CA  GLU A  18     -54.567  15.784   7.373  1.00 89.74           C  
ATOM    135  C   GLU A  18     -54.804  16.904   8.381  1.00 89.74           C  
ATOM    136  O   GLU A  18     -55.889  17.008   8.958  1.00 89.74           O  
ATOM    137  CB  GLU A  18     -53.628  14.730   7.969  1.00 89.74           C  
ATOM    138  CG  GLU A  18     -54.123  14.136   9.278  1.00 89.74           C  
ATOM    139  CD  GLU A  18     -53.164  13.117   9.875  1.00 89.74           C  
ATOM    140  OE1 GLU A  18     -53.384  12.679  11.027  1.00 89.74           O  
ATOM    141  OE2 GLU A  18     -52.185  12.756   9.186  1.00 89.74           O1-
ATOM    142  N   THR A  19     -53.803  17.688   8.582  1.00 89.62           N  
ATOM    143  CA  THR A  19     -53.884  18.785   9.539  1.00 89.62           C  
ATOM    144  C   THR A  19     -54.987  19.764   9.147  1.00 89.62           C  
ATOM    145  O   THR A  19     -55.779  20.186   9.992  1.00 89.62           O  
ATOM    146  CB  THR A  19     -52.543  19.534   9.645  1.00 89.62           C  
ATOM    147  CG2 THR A  19     -52.623  20.663  10.668  1.00 89.62           C  
ATOM    148  OG1 THR A  19     -51.519  18.615  10.044  1.00 89.62           O  
ATOM    149  N   ALA A  20     -55.041  20.055   7.909  1.00 85.23           N  
ATOM    150  CA  ALA A  20     -56.006  21.036   7.420  1.00 85.23           C  
ATOM    151  C   ALA A  20     -57.435  20.520   7.567  1.00 85.23           C  
ATOM    152  O   ALA A  20     -58.314  21.237   8.051  1.00 85.23           O  
ATOM    153  CB  ALA A  20     -55.718  21.386   5.962  1.00 85.23           C  
ATOM    154  N   VAL A  21     -57.643  19.310   7.194  1.00 87.32           N  
ATOM    155  CA  VAL A  21     -58.967  18.699   7.234  1.00 87.32           C  
ATOM    156  C   VAL A  21     -59.413  18.524   8.684  1.00 87.32           C  
ATOM    157  O   VAL A  21     -60.577  18.764   9.015  1.00 87.32           O  
ATOM    158  CB  VAL A  21     -58.986  17.338   6.503  1.00 87.32           C  
ATOM    159  CG1 VAL A  21     -60.320  16.627   6.722  1.00 87.32           C  
ATOM    160  CG2 VAL A  21     -58.717  17.530   5.012  1.00 87.32           C  
ATOM    161  N   ARG A  22     -58.484  18.160   9.464  1.00 90.28           N  
ATOM    162  CA  ARG A  22     -58.776  18.044  10.889  1.00 90.28           C  
ATOM    163  C   ARG A  22     -59.237  19.379  11.464  1.00 90.28           C  
ATOM    164  O   ARG A  22     -60.237  19.440  12.182  1.00 90.28           O  
ATOM    165  CB  ARG A  22     -57.548  17.540  11.650  1.00 90.28           C  
ATOM    166  CG  ARG A  22     -57.803  17.276  13.126  1.00 90.28           C  
ATOM    167  CD  ARG A  22     -56.567  16.729  13.824  1.00 90.28           C  
ATOM    168  NE  ARG A  22     -56.219  15.396  13.339  1.00 90.28           N  
ATOM    169  CZ  ARG A  22     -55.168  14.691  13.748  1.00 90.28           C  
ATOM    170  NH1 ARG A  22     -54.338  15.180  14.661  1.00 90.28           N1+
ATOM    171  NH2 ARG A  22     -54.946  13.488  13.241  1.00 90.28           N  
ATOM    172  N   GLU A  23     -58.598  20.402  11.170  1.00 86.92           N  
ATOM    173  CA  GLU A  23     -58.899  21.729  11.699  1.00 86.92           C  
ATOM    174  C   GLU A  23     -60.216  22.261  11.141  1.00 86.92           C  
ATOM    175  O   GLU A  23     -61.007  22.863  11.870  1.00 86.92           O  
ATOM    176  CB  GLU A  23     -57.762  22.705  11.384  1.00 86.92           C  
ATOM    177  CG  GLU A  23     -56.519  22.499  12.236  1.00 86.92           C  
ATOM    178  CD  GLU A  23     -55.501  23.619  12.095  1.00 86.92           C  
ATOM    179  OE1 GLU A  23     -54.367  23.477  12.608  1.00 86.92           O  
ATOM    180  OE2 GLU A  23     -55.839  24.647  11.468  1.00 86.92           O1-
ATOM    181  N   ILE A  24     -60.440  22.031   9.894  1.00 82.68           N  
ATOM    182  CA  ILE A  24     -61.679  22.454   9.251  1.00 82.68           C  
ATOM    183  C   ILE A  24     -62.864  21.734   9.890  1.00 82.68           C  
ATOM    184  O   ILE A  24     -63.895  22.350  10.170  1.00 82.68           O  
ATOM    185  CB  ILE A  24     -61.646  22.186   7.730  1.00 82.68           C  
ATOM    186  CG1 ILE A  24     -60.621  23.101   7.048  1.00 82.68           C  
ATOM    187  CG2 ILE A  24     -63.038  22.373   7.118  1.00 82.68           C  
ATOM    188  CD1 ILE A  24     -60.360  22.759   5.588  1.00 82.68           C  
ATOM    189  N   SER A  25     -62.619  20.438  10.112  1.00 84.65           N  
ATOM    190  CA  SER A  25     -63.679  19.598  10.658  1.00 84.65           C  
ATOM    191  C   SER A  25     -63.988  19.968  12.103  1.00 84.65           C  
ATOM    192  O   SER A  25     -65.150  19.962  12.516  1.00 84.65           O  
ATOM    193  CB  SER A  25     -63.290  18.121  10.572  1.00 84.65           C  
ATOM    194  OG  SER A  25     -63.089  17.731   9.225  1.00 84.65           O  
ATOM    195  N   LYS A  26     -63.002  20.237  12.945  1.00 86.16           N  
ATOM    196  CA  LYS A  26     -63.182  20.683  14.324  1.00 86.16           C  
ATOM    197  C   LYS A  26     -64.036  21.947  14.385  1.00 86.16           C  
ATOM    198  O   LYS A  26     -64.930  22.058  15.228  1.00 86.16           O  
ATOM    199  CB  LYS A  26     -61.827  20.933  14.989  1.00 86.16           C  
ATOM    200  CG  LYS A  26     -61.911  21.187  16.487  1.00 86.16           C  
ATOM    201  CD  LYS A  26     -60.529  21.379  17.099  1.00 86.16           C  
ATOM    202  CE  LYS A  26     -60.614  21.693  18.587  1.00 86.16           C  
ATOM    203  NZ  LYS A  26     -59.262  21.899  19.188  1.00 86.16           N1+
ATOM    204  N   LYS A  27     -63.808  22.754  13.542  1.00 80.20           N  
ATOM    205  CA  LYS A  27     -64.537  24.019  13.509  1.00 80.20           C  
ATOM    206  C   LYS A  27     -66.012  23.796  13.189  1.00 80.20           C  
ATOM    207  O   LYS A  27     -66.883  24.461  13.756  1.00 80.20           O  
ATOM    208  CB  LYS A  27     -63.916  24.970  12.484  1.00 80.20           C  
ATOM    209  CG  LYS A  27     -64.410  26.405  12.592  1.00 80.20           C  
ATOM    210  CD  LYS A  27     -63.706  27.316  11.594  1.00 80.20           C  
ATOM    211  CE  LYS A  27     -64.284  28.724  11.616  1.00 80.20           C  
ATOM    212  NZ  LYS A  27     -63.587  29.624  10.649  1.00 80.20           N1+
ATOM    213  N   GLU A  28     -66.231  22.913  12.425  1.00 79.36           N  
ATOM    214  CA  GLU A  28     -67.584  22.679  11.928  1.00 79.36           C  
ATOM    215  C   GLU A  28     -68.287  21.589  12.732  1.00 79.36           C  
ATOM    216  O   GLU A  28     -69.484  21.352  12.552  1.00 79.36           O  
ATOM    217  CB  GLU A  28     -67.554  22.302  10.444  1.00 79.36           C  
ATOM    218  CG  GLU A  28     -67.139  23.444   9.528  1.00 79.36           C  
ATOM    219  CD  GLU A  28     -68.281  23.975   8.676  1.00 79.36           C  
ATOM    220  OE1 GLU A  28     -68.074  24.959   7.929  1.00 79.36           O  
ATOM    221  OE2 GLU A  28     -69.391  23.405   8.759  1.00 79.36           O1-
ATOM    222  N   GLY A  29     -67.565  20.950  13.765  1.00 83.25           N  
ATOM    223  CA  GLY A  29     -68.123  19.939  14.649  1.00 83.25           C  
ATOM    224  C   GLY A  29     -68.420  18.629  13.944  1.00 83.25           C  
ATOM    225  O   GLY A  29     -69.404  17.958  14.259  1.00 83.25           O  
ATOM    226  N   THR A  30     -67.605  18.320  12.867  1.00 84.84           N  
ATOM    227  CA  THR A  30     -67.800  17.106  12.083  1.00 84.84           C  
ATOM    228  C   THR A  30     -66.784  16.038  12.478  1.00 84.84           C  
ATOM    229  O   THR A  30     -65.634  16.351  12.790  1.00 84.84           O  
ATOM    230  CB  THR A  30     -67.687  17.392  10.573  1.00 84.84           C  
ATOM    231  CG2 THR A  30     -68.105  16.178   9.751  1.00 84.84           C  
ATOM    232  OG1 THR A  30     -68.532  18.498  10.238  1.00 84.84           O  
ATOM    233  N   GLU A  31     -67.268  14.763  12.631  1.00 85.49           N  
ATOM    234  CA  GLU A  31     -66.405  13.635  12.970  1.00 85.49           C  
ATOM    235  C   GLU A  31     -65.593  13.179  11.760  1.00 85.49           C  
ATOM    236  O   GLU A  31     -66.151  12.926  10.691  1.00 85.49           O  
ATOM    237  CB  GLU A  31     -67.233  12.470  13.518  1.00 85.49           C  
ATOM    238  CG  GLU A  31     -67.806  12.721  14.905  1.00 85.49           C  
ATOM    239  CD  GLU A  31     -68.618  11.553  15.439  1.00 85.49           C  
ATOM    240  OE1 GLU A  31     -69.194  11.669  16.545  1.00 85.49           O  
ATOM    241  OE2 GLU A  31     -68.677  10.511  14.748  1.00 85.49           O1-
ATOM    242  N   VAL A  32     -64.221  13.162  11.996  1.00 87.45           N  
ATOM    243  CA  VAL A  32     -63.334  12.773  10.904  1.00 87.45           C  
ATOM    244  C   VAL A  32     -62.390  11.668  11.376  1.00 87.45           C  
ATOM    245  O   VAL A  32     -61.915  11.693  12.514  1.00 87.45           O  
ATOM    246  CB  VAL A  32     -62.524  13.975  10.373  1.00 87.45           C  
ATOM    247  CG1 VAL A  32     -61.637  13.554   9.203  1.00 87.45           C  
ATOM    248  CG2 VAL A  32     -63.462  15.107   9.956  1.00 87.45           C  
ATOM    249  N   ARG A  33     -62.293  10.590  10.545  1.00 89.51           N  
ATOM    250  CA  ARG A  33     -61.336   9.517  10.800  1.00 89.51           C  
ATOM    251  C   ARG A  33     -60.254   9.481   9.725  1.00 89.51           C  
ATOM    252  O   ARG A  33     -60.548   9.612   8.536  1.00 89.51           O  
ATOM    253  CB  ARG A  33     -62.049   8.165  10.869  1.00 89.51           C  
ATOM    254  CG  ARG A  33     -62.911   7.986  12.109  1.00 89.51           C  
ATOM    255  CD  ARG A  33     -63.485   6.580  12.199  1.00 89.51           C  
ATOM    256  NE  ARG A  33     -64.433   6.453  13.303  1.00 89.51           N  
ATOM    257  CZ  ARG A  33     -65.119   5.351  13.591  1.00 89.51           C  
ATOM    258  NH1 ARG A  33     -64.975   4.252  12.859  1.00 89.51           N1+
ATOM    259  NH2 ARG A  33     -65.955   5.346  14.619  1.00 89.51           N  
ATOM    260  N   PHE A  34     -59.011   9.321  10.238  1.00 91.02           N  
ATOM    261  CA  PHE A  34     -57.877   9.272   9.323  1.00 91.02           C  
ATOM    262  C   PHE A  34     -57.209   7.904   9.361  1.00 91.02           C  
ATOM    263  O   PHE A  34     -57.056   7.311  10.430  1.00 91.02           O  
ATOM    264  CB  PHE A  34     -56.859  10.363   9.668  1.00 91.02           C  
ATOM    265  CG  PHE A  34     -57.435  11.754   9.667  1.00 91.02           C  
ATOM    266  CD1 PHE A  34     -57.470  12.508   8.501  1.00 91.02           C  
ATOM    267  CD2 PHE A  34     -57.943  12.307  10.835  1.00 91.02           C  
ATOM    268  CE1 PHE A  34     -58.002  13.794   8.498  1.00 91.02           C  
ATOM    269  CE2 PHE A  34     -58.478  13.592  10.841  1.00 91.02           C  
ATOM    270  CZ  PHE A  34     -58.505  14.335   9.671  1.00 91.02           C  
ATOM    271  N   GLU A  35     -56.941   7.419   8.126  1.00 91.18           N  
ATOM    272  CA  GLU A  35     -56.155   6.194   8.014  1.00 91.18           C  
ATOM    273  C   GLU A  35     -54.996   6.368   7.038  1.00 91.18           C  
ATOM    274  O   GLU A  35     -55.200   6.762   5.888  1.00 91.18           O  
ATOM    275  CB  GLU A  35     -57.041   5.025   7.575  1.00 91.18           C  
ATOM    276  CG  GLU A  35     -56.340   3.675   7.609  1.00 91.18           C  
ATOM    277  CD  GLU A  35     -57.263   2.510   7.291  1.00 91.18           C  
ATOM    278  OE1 GLU A  35     -56.830   1.342   7.411  1.00 91.18           O  
ATOM    279  OE2 GLU A  35     -58.429   2.769   6.917  1.00 91.18           O1-
ATOM    280  N   LYS A  36     -53.708   5.977   7.565  1.00 88.71           N  
ATOM    281  CA  LYS A  36     -52.528   6.039   6.707  1.00 88.71           C  
ATOM    282  C   LYS A  36     -52.055   4.640   6.321  1.00 88.71           C  
ATOM    283  O   LYS A  36     -51.785   3.809   7.190  1.00 88.71           O  
ATOM    284  CB  LYS A  36     -51.399   6.802   7.401  1.00 88.71           C  
ATOM    285  CG  LYS A  36     -51.711   8.269   7.661  1.00 88.71           C  
ATOM    286  CD  LYS A  36     -50.557   8.969   8.366  1.00 88.71           C  
ATOM    287  CE  LYS A  36     -50.916  10.399   8.743  1.00 88.71           C  
ATOM    288  NZ  LYS A  36     -49.796  11.082   9.457  1.00 88.71           N1+
ATOM    289  N   LYS A  37     -52.201   4.331   5.018  1.00 85.84           N  
ATOM    290  CA  LYS A  37     -51.726   3.026   4.568  1.00 85.84           C  
ATOM    291  C   LYS A  37     -51.019   3.133   3.219  1.00 85.84           C  
ATOM    292  O   LYS A  37     -51.549   3.732   2.281  1.00 85.84           O  
ATOM    293  CB  LYS A  37     -52.887   2.036   4.473  1.00 85.84           C  
ATOM    294  CG  LYS A  37     -52.454   0.581   4.372  1.00 85.84           C  
ATOM    295  CD  LYS A  37     -53.652  -0.361   4.360  1.00 85.84           C  
ATOM    296  CE  LYS A  37     -53.223  -1.810   4.174  1.00 85.84           C  
ATOM    297  NZ  LYS A  37     -54.396  -2.736   4.157  1.00 85.84           N1+
ATOM    298  N   ASP A  38     -49.787   2.618   3.068  1.00 83.47           N  
ATOM    299  CA  ASP A  38     -49.087   2.427   1.801  1.00 83.47           C  
ATOM    300  C   ASP A  38     -48.934   3.750   1.054  1.00 83.47           C  
ATOM    301  O   ASP A  38     -49.154   3.813  -0.158  1.00 83.47           O  
ATOM    302  CB  ASP A  38     -49.827   1.412   0.928  1.00 83.47           C  
ATOM    303  CG  ASP A  38     -49.862   0.021   1.535  1.00 83.47           C  
ATOM    304  OD1 ASP A  38     -48.868  -0.392   2.172  1.00 83.47           O  
ATOM    305  OD2 ASP A  38     -50.891  -0.671   1.374  1.00 83.47           O1-
ATOM    306  N   GLY A  39     -48.661   4.865   1.752  1.00 78.89           N  
ATOM    307  CA  GLY A  39     -48.419   6.111   1.043  1.00 78.89           C  
ATOM    308  C   GLY A  39     -49.692   6.864   0.706  1.00 78.89           C  
ATOM    309  O   GLY A  39     -49.671   7.804  -0.091  1.00 78.89           O  
ATOM    310  N   LEU A  40     -50.902   6.302   1.230  1.00 85.45           N  
ATOM    311  CA  LEU A  40     -52.206   6.924   1.034  1.00 85.45           C  
ATOM    312  C   LEU A  40     -52.778   7.418   2.359  1.00 85.45           C  
ATOM    313  O   LEU A  40     -52.516   6.830   3.411  1.00 85.45           O  
ATOM    314  CB  LEU A  40     -53.179   5.939   0.380  1.00 85.45           C  
ATOM    315  CG  LEU A  40     -52.774   5.396  -0.991  1.00 85.45           C  
ATOM    316  CD1 LEU A  40     -53.701   4.258  -1.405  1.00 85.45           C  
ATOM    317  CD2 LEU A  40     -52.790   6.511  -2.032  1.00 85.45           C  
ATOM    318  N   LEU A  41     -53.404   8.619   2.262  1.00 86.50           N  
ATOM    319  CA  LEU A  41     -54.183   9.127   3.385  1.00 86.50           C  
ATOM    320  C   LEU A  41     -55.678   9.029   3.099  1.00 86.50           C  
ATOM    321  O   LEU A  41     -56.166   9.602   2.121  1.00 86.50           O  
ATOM    322  CB  LEU A  41     -53.804  10.579   3.686  1.00 86.50           C  
ATOM    323  CG  LEU A  41     -54.613  11.279   4.780  1.00 86.50           C  
ATOM    324  CD1 LEU A  41     -54.323  10.648   6.139  1.00 86.50           C  
ATOM    325  CD2 LEU A  41     -54.305  12.772   4.802  1.00 86.50           C  
ATOM    326  N   SER A  42     -56.344   8.062   3.860  1.00 88.80           N  
ATOM    327  CA  SER A  42     -57.791   7.922   3.741  1.00 88.80           C  
ATOM    328  C   SER A  42     -58.514   8.731   4.812  1.00 88.80           C  
ATOM    329  O   SER A  42     -58.212   8.608   6.001  1.00 88.80           O  
ATOM    330  CB  SER A  42     -58.198   6.450   3.842  1.00 88.80           C  
ATOM    331  OG  SER A  42     -57.552   5.681   2.843  1.00 88.80           O  
ATOM    332  N   ILE A  43     -59.430   9.632   4.346  1.00 88.57           N  
ATOM    333  CA  ILE A  43     -60.162  10.516   5.246  1.00 88.57           C  
ATOM    334  C   ILE A  43     -61.652  10.189   5.191  1.00 88.57           C  
ATOM    335  O   ILE A  43     -62.263  10.226   4.119  1.00 88.57           O  
ATOM    336  CB  ILE A  43     -59.925  12.003   4.895  1.00 88.57           C  
ATOM    337  CG1 ILE A  43     -58.423  12.307   4.850  1.00 88.57           C  
ATOM    338  CG2 ILE A  43     -60.639  12.914   5.898  1.00 88.57           C  
ATOM    339  CD1 ILE A  43     -58.084  13.652   4.222  1.00 88.57           C  
ATOM    340  N   GLU A  44     -62.104   9.813   6.332  1.00 87.71           N  
ATOM    341  CA  GLU A  44     -63.536   9.562   6.466  1.00 87.71           C  
ATOM    342  C   GLU A  44     -64.218  10.672   7.260  1.00 87.71           C  
ATOM    343  O   GLU A  44     -63.873  10.917   8.418  1.00 87.71           O  
ATOM    344  CB  GLU A  44     -63.784   8.207   7.135  1.00 87.71           C  
ATOM    345  CG  GLU A  44     -65.254   7.824   7.219  1.00 87.71           C  
ATOM    346  CD  GLU A  44     -65.492   6.514   7.955  1.00 87.71           C  
ATOM    347  OE1 GLU A  44     -66.664   6.181   8.237  1.00 87.71           O  
ATOM    348  OE2 GLU A  44     -64.496   5.818   8.253  1.00 87.71           O1-
ATOM    349  N   VAL A  45     -65.206  11.342   6.536  1.00 85.31           N  
ATOM    350  CA  VAL A  45     -65.889  12.454   7.189  1.00 85.31           C  
ATOM    351  C   VAL A  45     -67.373  12.129   7.344  1.00 85.31           C  
ATOM    352  O   VAL A  45     -68.055  11.826   6.363  1.00 85.31           O  
ATOM    353  CB  VAL A  45     -65.711  13.771   6.403  1.00 85.31           C  
ATOM    354  CG1 VAL A  45     -66.299  14.948   7.178  1.00 85.31           C  
ATOM    355  CG2 VAL A  45     -64.234  14.013   6.097  1.00 85.31           C  
ATOM    356  N   LYS A  46     -67.861  12.201   8.608  1.00 85.53           N  
ATOM    357  CA  LYS A  46     -69.272  11.934   8.869  1.00 85.53           C  
ATOM    358  C   LYS A  46     -70.086  13.225   8.868  1.00 85.53           C  
ATOM    359  O   LYS A  46     -69.630  14.253   9.373  1.00 85.53           O  
ATOM    360  CB  LYS A  46     -69.443  11.208  10.204  1.00 85.53           C  
ATOM    361  CG  LYS A  46     -68.889   9.791  10.215  1.00 85.53           C  
ATOM    362  CD  LYS A  46     -69.304   9.038  11.471  1.00 85.53           C  
ATOM    363  CE  LYS A  46     -68.760   7.615  11.476  1.00 85.53           C  
ATOM    364  NZ  LYS A  46     -69.176   6.868  12.701  1.00 85.53           N1+
ATOM    365  N   ASN A  47     -71.291  13.239   8.184  1.00 79.16           N  
ATOM    366  CA  ASN A  47     -72.248  14.341   8.204  1.00 79.16           C  
ATOM    367  C   ASN A  47     -71.635  15.626   7.656  1.00 79.16           C  
ATOM    368  O   ASN A  47     -71.697  16.673   8.302  1.00 79.16           O  
ATOM    369  CB  ASN A  47     -72.776  14.567   9.623  1.00 79.16           C  
ATOM    370  CG  ASN A  47     -73.521  13.364  10.167  1.00 79.16           C  
ATOM    371  ND2 ASN A  47     -73.249  13.015  11.418  1.00 79.16           N  
ATOM    372  OD1 ASN A  47     -74.335  12.754   9.468  1.00 79.16           O  
ATOM    373  N   LEU A  48     -71.098  15.538   6.410  1.00 78.99           N  
ATOM    374  CA  LEU A  48     -70.390  16.616   5.729  1.00 78.99           C  
ATOM    375  C   LEU A  48     -71.368  17.658   5.196  1.00 78.99           C  
ATOM    376  O   LEU A  48     -72.237  17.341   4.382  1.00 78.99           O  
ATOM    377  CB  LEU A  48     -69.543  16.061   4.581  1.00 78.99           C  
ATOM    378  CG  LEU A  48     -68.585  17.043   3.907  1.00 78.99           C  
ATOM    379  CD1 LEU A  48     -67.447  17.409   4.853  1.00 78.99           C  
ATOM    380  CD2 LEU A  48     -68.041  16.456   2.609  1.00 78.99           C  
ATOM    381  N   SER A  49     -71.189  18.859   5.702  1.00 84.20           N  
ATOM    382  CA  SER A  49     -71.976  19.943   5.123  1.00 84.20           C  
ATOM    383  C   SER A  49     -71.514  20.266   3.706  1.00 84.20           C  
ATOM    384  O   SER A  49     -70.389  19.936   3.324  1.00 84.20           O  
ATOM    385  CB  SER A  49     -71.884  21.196   5.996  1.00 84.20           C  
ATOM    386  OG  SER A  49     -70.608  21.802   5.875  1.00 84.20           O  
ATOM    387  N   GLU A  50     -72.390  20.820   2.840  1.00 85.07           N  
ATOM    388  CA  GLU A  50     -72.075  21.191   1.464  1.00 85.07           C  
ATOM    389  C   GLU A  50     -70.929  22.199   1.414  1.00 85.07           C  
ATOM    390  O   GLU A  50     -70.045  22.099   0.562  1.00 85.07           O  
ATOM    391  CB  GLU A  50     -73.311  21.765   0.766  1.00 85.07           C  
ATOM    392  CG  GLU A  50     -74.349  20.717   0.396  1.00 85.07           C  
ATOM    393  CD  GLU A  50     -75.557  21.297  -0.323  1.00 85.07           C  
ATOM    394  OE1 GLU A  50     -76.478  20.528  -0.680  1.00 85.07           O  
ATOM    395  OE2 GLU A  50     -75.582  22.530  -0.533  1.00 85.07           O1-
ATOM    396  N   GLU A  51     -70.933  23.045   2.323  1.00 85.17           N  
ATOM    397  CA  GLU A  51     -69.892  24.066   2.392  1.00 85.17           C  
ATOM    398  C   GLU A  51     -68.541  23.453   2.754  1.00 85.17           C  
ATOM    399  O   GLU A  51     -67.524  23.768   2.132  1.00 85.17           O  
ATOM    400  CB  GLU A  51     -70.266  25.150   3.407  1.00 85.17           C  
ATOM    401  CG  GLU A  51     -69.289  26.315   3.449  1.00 85.17           C  
ATOM    402  CD  GLU A  51     -69.717  27.422   4.401  1.00 85.17           C  
ATOM    403  OE1 GLU A  51     -68.994  28.436   4.516  1.00 85.17           O  
ATOM    404  OE2 GLU A  51     -70.784  27.271   5.038  1.00 85.17           O1-
ATOM    405  N   LEU A  52     -68.505  22.577   3.733  1.00 82.04           N  
ATOM    406  CA  LEU A  52     -67.293  21.882   4.154  1.00 82.04           C  
ATOM    407  C   LEU A  52     -66.769  20.980   3.041  1.00 82.04           C  
ATOM    408  O   LEU A  52     -65.562  20.928   2.795  1.00 82.04           O  
ATOM    409  CB  LEU A  52     -67.560  21.055   5.414  1.00 82.04           C  
ATOM    410  CG  LEU A  52     -66.354  20.332   6.017  1.00 82.04           C  
ATOM    411  CD1 LEU A  52     -65.252  21.331   6.353  1.00 82.04           C  
ATOM    412  CD2 LEU A  52     -66.768  19.548   7.259  1.00 82.04           C  
ATOM    413  N   GLN A  53     -67.684  20.341   2.380  1.00 82.88           N  
ATOM    414  CA  GLN A  53     -67.307  19.514   1.239  1.00 82.88           C  
ATOM    415  C   GLN A  53     -66.608  20.344   0.165  1.00 82.88           C  
ATOM    416  O   GLN A  53     -65.578  19.931  -0.373  1.00 82.88           O  
ATOM    417  CB  GLN A  53     -68.535  18.820   0.649  1.00 82.88           C  
ATOM    418  CG  GLN A  53     -68.217  17.895  -0.518  1.00 82.88           C  
ATOM    419  CD  GLN A  53     -69.457  17.250  -1.110  1.00 82.88           C  
ATOM    420  NE2 GLN A  53     -69.255  16.242  -1.952  1.00 82.88           N  
ATOM    421  OE1 GLN A  53     -70.585  17.653  -0.813  1.00 82.88           O  
ATOM    422  N   ARG A  54     -67.142  21.510  -0.128  1.00 87.62           N  
ATOM    423  CA  ARG A  54     -66.571  22.400  -1.134  1.00 87.62           C  
ATOM    424  C   ARG A  54     -65.178  22.867  -0.724  1.00 87.62           C  
ATOM    425  O   ARG A  54     -64.256  22.880  -1.542  1.00 87.62           O  
ATOM    426  CB  ARG A  54     -67.483  23.608  -1.363  1.00 87.62           C  
ATOM    427  CG  ARG A  54     -68.707  23.304  -2.212  1.00 87.62           C  
ATOM    428  CD  ARG A  54     -69.547  24.549  -2.456  1.00 87.62           C  
ATOM    429  NE  ARG A  54     -70.861  24.215  -2.997  1.00 87.62           N  
ATOM    430  CZ  ARG A  54     -71.816  25.099  -3.269  1.00 87.62           C  
ATOM    431  NH1 ARG A  54     -71.621  26.396  -3.054  1.00 87.62           N1+
ATOM    432  NH2 ARG A  54     -72.976  24.686  -3.759  1.00 87.62           N  
ATOM    433  N   LEU A  55     -65.029  23.172   0.519  1.00 87.40           N  
ATOM    434  CA  LEU A  55     -63.746  23.659   1.018  1.00 87.40           C  
ATOM    435  C   LEU A  55     -62.685  22.567   0.948  1.00 87.40           C  
ATOM    436  O   LEU A  55     -61.559  22.816   0.512  1.00 87.40           O  
ATOM    437  CB  LEU A  55     -63.887  24.159   2.458  1.00 87.40           C  
ATOM    438  CG  LEU A  55     -64.624  25.487   2.646  1.00 87.40           C  
ATOM    439  CD1 LEU A  55     -64.835  25.770   4.129  1.00 87.40           C  
ATOM    440  CD2 LEU A  55     -63.853  26.624   1.984  1.00 87.40           C  
ATOM    441  N   ILE A  56     -63.063  21.362   1.391  1.00 84.47           N  
ATOM    442  CA  ILE A  56     -62.143  20.230   1.381  1.00 84.47           C  
ATOM    443  C   ILE A  56     -61.745  19.900  -0.056  1.00 84.47           C  
ATOM    444  O   ILE A  56     -60.566  19.680  -0.345  1.00 84.47           O  
ATOM    445  CB  ILE A  56     -62.764  18.991   2.063  1.00 84.47           C  
ATOM    446  CG1 ILE A  56     -62.867  19.210   3.577  1.00 84.47           C  
ATOM    447  CG2 ILE A  56     -61.948  17.734   1.747  1.00 84.47           C  
ATOM    448  CD1 ILE A  56     -63.597  18.096   4.315  1.00 84.47           C  
ATOM    449  N   GLN A  57     -62.652  19.955  -0.971  1.00 85.94           N  
ATOM    450  CA  GLN A  57     -62.378  19.666  -2.375  1.00 85.94           C  
ATOM    451  C   GLN A  57     -61.436  20.704  -2.977  1.00 85.94           C  
ATOM    452  O   GLN A  57     -60.506  20.356  -3.706  1.00 85.94           O  
ATOM    453  CB  GLN A  57     -63.681  19.611  -3.176  1.00 85.94           C  
ATOM    454  CG  GLN A  57     -64.483  18.335  -2.958  1.00 85.94           C  
ATOM    455  CD  GLN A  57     -65.797  18.331  -3.717  1.00 85.94           C  
ATOM    456  NE2 GLN A  57     -66.469  17.186  -3.734  1.00 85.94           N  
ATOM    457  OE1 GLN A  57     -66.205  19.351  -4.282  1.00 85.94           O  
ATOM    458  N   GLU A  58     -61.793  21.897  -2.685  1.00 90.75           N  
ATOM    459  CA  GLU A  58     -60.924  22.968  -3.165  1.00 90.75           C  
ATOM    460  C   GLU A  58     -59.501  22.802  -2.642  1.00 90.75           C  
ATOM    461  O   GLU A  58     -58.536  22.973  -3.389  1.00 90.75           O  
ATOM    462  CB  GLU A  58     -61.479  24.336  -2.755  1.00 90.75           C  
ATOM    463  CG  GLU A  58     -60.745  25.510  -3.383  1.00 90.75           C  
ATOM    464  CD  GLU A  58     -61.405  26.851  -3.101  1.00 90.75           C  
ATOM    465  OE1 GLU A  58     -60.815  27.902  -3.441  1.00 90.75           O  
ATOM    466  OE2 GLU A  58     -62.520  26.850  -2.533  1.00 90.75           O1-
ATOM    467  N   LEU A  59     -59.383  22.488  -1.356  1.00 89.33           N  
ATOM    468  CA  LEU A  59     -58.081  22.290  -0.731  1.00 89.33           C  
ATOM    469  C   LEU A  59     -57.334  21.134  -1.389  1.00 89.33           C  
ATOM    470  O   LEU A  59     -56.175  21.282  -1.782  1.00 89.33           O  
ATOM    471  CB  LEU A  59     -58.239  22.022   0.767  1.00 89.33           C  
ATOM    472  CG  LEU A  59     -56.969  21.636   1.526  1.00 89.33           C  
ATOM    473  CD1 LEU A  59     -55.955  22.775   1.477  1.00 89.33           C  
ATOM    474  CD2 LEU A  59     -57.297  21.269   2.969  1.00 89.33           C  
ATOM    475  N   LEU A  60     -57.973  20.034  -1.557  1.00 85.60           N  
ATOM    476  CA  LEU A  60     -57.341  18.842  -2.110  1.00 85.60           C  
ATOM    477  C   LEU A  60     -56.890  19.082  -3.547  1.00 85.60           C  
ATOM    478  O   LEU A  60     -55.818  18.627  -3.951  1.00 85.60           O  
ATOM    479  CB  LEU A  60     -58.302  17.651  -2.056  1.00 85.60           C  
ATOM    480  CG  LEU A  60     -58.588  17.074  -0.669  1.00 85.60           C  
ATOM    481  CD1 LEU A  60     -59.650  15.982  -0.758  1.00 85.60           C  
ATOM    482  CD2 LEU A  60     -57.308  16.531  -0.041  1.00 85.60           C  
ATOM    483  N   GLN A  61     -57.688  19.805  -4.332  1.00 88.88           N  
ATOM    484  CA  GLN A  61     -57.314  20.138  -5.703  1.00 88.88           C  
ATOM    485  C   GLN A  61     -56.038  20.974  -5.736  1.00 88.88           C  
ATOM    486  O   GLN A  61     -55.152  20.731  -6.559  1.00 88.88           O  
ATOM    487  CB  GLN A  61     -58.450  20.886  -6.402  1.00 88.88           C  
ATOM    488  CG  GLN A  61     -59.629  19.999  -6.779  1.00 88.88           C  
ATOM    489  CD  GLN A  61     -60.797  20.785  -7.344  1.00 88.88           C  
ATOM    490  NE2 GLN A  61     -61.815  20.075  -7.819  1.00 88.88           N  
ATOM    491  OE1 GLN A  61     -60.785  22.020  -7.355  1.00 88.88           O  
ATOM    492  N   LEU A  62     -56.014  21.895  -4.830  1.00 91.66           N  
ATOM    493  CA  LEU A  62     -54.847  22.768  -4.769  1.00 91.66           C  
ATOM    494  C   LEU A  62     -53.611  21.995  -4.322  1.00 91.66           C  
ATOM    495  O   LEU A  62     -52.512  22.223  -4.832  1.00 91.66           O  
ATOM    496  CB  LEU A  62     -55.103  23.940  -3.818  1.00 91.66           C  
ATOM    497  CG  LEU A  62     -56.068  25.018  -4.313  1.00 91.66           C  
ATOM    498  CD1 LEU A  62     -56.361  26.019  -3.201  1.00 91.66           C  
ATOM    499  CD2 LEU A  62     -55.498  25.724  -5.539  1.00 91.66           C  
ATOM    500  N   LEU A  63     -53.769  21.039  -3.442  1.00 85.97           N  
ATOM    501  CA  LEU A  63     -52.655  20.233  -2.954  1.00 85.97           C  
ATOM    502  C   LEU A  63     -52.109  19.337  -4.060  1.00 85.97           C  
ATOM    503  O   LEU A  63     -50.896  19.134  -4.158  1.00 85.97           O  
ATOM    504  CB  LEU A  63     -53.094  19.380  -1.760  1.00 85.97           C  
ATOM    505  CG  LEU A  63     -53.352  20.128  -0.452  1.00 85.97           C  
ATOM    506  CD1 LEU A  63     -53.792  19.155   0.637  1.00 85.97           C  
ATOM    507  CD2 LEU A  63     -52.106  20.894  -0.018  1.00 85.97           C  
ATOM    508  N   VAL A  64     -52.968  18.871  -4.838  1.00 86.18           N  
ATOM    509  CA  VAL A  64     -52.536  18.053  -5.967  1.00 86.18           C  
ATOM    510  C   VAL A  64     -51.710  18.899  -6.932  1.00 86.18           C  
ATOM    511  O   VAL A  64     -50.643  18.476  -7.382  1.00 86.18           O  
ATOM    512  CB  VAL A  64     -53.739  17.425  -6.704  1.00 86.18           C  
ATOM    513  CG1 VAL A  64     -53.289  16.766  -8.007  1.00 86.18           C  
ATOM    514  CG2 VAL A  64     -54.446  16.411  -5.806  1.00 86.18           C  
ATOM    515  N   ARG A  65     -52.243  19.988  -7.272  1.00 90.36           N  
ATOM    516  CA  ARG A  65     -51.527  20.908  -8.150  1.00 90.36           C  
ATOM    517  C   ARG A  65     -50.175  21.289  -7.557  1.00 90.36           C  
ATOM    518  O   ARG A  65     -49.169  21.330  -8.269  1.00 90.36           O  
ATOM    519  CB  ARG A  65     -52.360  22.166  -8.405  1.00 90.36           C  
ATOM    520  CG  ARG A  65     -51.730  23.131  -9.397  1.00 90.36           C  
ATOM    521  CD  ARG A  65     -52.670  24.277  -9.744  1.00 90.36           C  
ATOM    522  NE  ARG A  65     -52.047  25.227 -10.661  1.00 90.36           N  
ATOM    523  CZ  ARG A  65     -52.628  26.333 -11.118  1.00 90.36           C  
ATOM    524  NH1 ARG A  65     -53.864  26.650 -10.750  1.00 90.36           N1+
ATOM    525  NH2 ARG A  65     -51.969  27.128 -11.949  1.00 90.36           N  
ATOM    526  N   LEU A  66     -50.151  21.590  -6.337  1.00 89.44           N  
ATOM    527  CA  LEU A  66     -48.915  21.937  -5.643  1.00 89.44           C  
ATOM    528  C   LEU A  66     -47.906  20.797  -5.725  1.00 89.44           C  
ATOM    529  O   LEU A  66     -46.730  21.023  -6.020  1.00 89.44           O  
ATOM    530  CB  LEU A  66     -49.201  22.277  -4.179  1.00 89.44           C  
ATOM    531  CG  LEU A  66     -47.992  22.665  -3.324  1.00 89.44           C  
ATOM    532  CD1 LEU A  66     -47.280  23.870  -3.929  1.00 89.44           C  
ATOM    533  CD2 LEU A  66     -48.421  22.955  -1.890  1.00 89.44           C  
ATOM    534  N   ALA A  67     -48.348  19.630  -5.482  1.00 85.22           N  
ATOM    535  CA  ALA A  67     -47.480  18.456  -5.536  1.00 85.22           C  
ATOM    536  C   ALA A  67     -46.856  18.298  -6.918  1.00 85.22           C  
ATOM    537  O   ALA A  67     -45.660  18.017  -7.039  1.00 85.22           O  
ATOM    538  CB  ALA A  67     -48.262  17.199  -5.162  1.00 85.22           C  
ATOM    539  N   ALA A  68     -47.625  18.438  -7.925  1.00 87.90           N  
ATOM    540  CA  ALA A  68     -47.137  18.330  -9.297  1.00 87.90           C  
ATOM    541  C   ALA A  68     -46.089  19.399  -9.593  1.00 87.90           C  
ATOM    542  O   ALA A  68     -45.051  19.112 -10.193  1.00 87.90           O  
ATOM    543  CB  ALA A  68     -48.296  18.438 -10.285  1.00 87.90           C  
ATOM    544  N   LEU A  69     -46.362  20.537  -9.185  1.00 92.18           N  
ATOM    545  CA  LEU A  69     -45.447  21.648  -9.422  1.00 92.18           C  
ATOM    546  C   LEU A  69     -44.143  21.452  -8.656  1.00 92.18           C  
ATOM    547  O   LEU A  69     -43.064  21.746  -9.173  1.00 92.18           O  
ATOM    548  CB  LEU A  69     -46.097  22.974  -9.017  1.00 92.18           C  
ATOM    549  CG  LEU A  69     -47.206  23.494  -9.933  1.00 92.18           C  
ATOM    550  CD1 LEU A  69     -47.876  24.715  -9.313  1.00 92.18           C  
ATOM    551  CD2 LEU A  69     -46.646  23.827 -11.312  1.00 92.18           C  
ATOM    552  N   LEU A  70     -44.242  20.947  -7.458  1.00 89.69           N  
ATOM    553  CA  LEU A  70     -43.047  20.689  -6.662  1.00 89.69           C  
ATOM    554  C   LEU A  70     -42.165  19.640  -7.332  1.00 89.69           C  
ATOM    555  O   LEU A  70     -40.938  19.763  -7.331  1.00 89.69           O  
ATOM    556  CB  LEU A  70     -43.430  20.227  -5.255  1.00 89.69           C  
ATOM    557  CG  LEU A  70     -44.057  21.282  -4.342  1.00 89.69           C  
ATOM    558  CD1 LEU A  70     -44.447  20.661  -3.005  1.00 89.69           C  
ATOM    559  CD2 LEU A  70     -43.099  22.449  -4.136  1.00 89.69           C  
ATOM    560  N   GLU A  71     -42.775  18.678  -7.801  1.00 89.54           N  
ATOM    561  CA  GLU A  71     -42.027  17.659  -8.532  1.00 89.54           C  
ATOM    562  C   GLU A  71     -41.352  18.250  -9.767  1.00 89.54           C  
ATOM    563  O   GLU A  71     -40.199  17.930 -10.064  1.00 89.54           O  
ATOM    564  CB  GLU A  71     -42.946  16.504  -8.938  1.00 89.54           C  
ATOM    565  CG  GLU A  71     -42.208  15.301  -9.507  1.00 89.54           C  
ATOM    566  CD  GLU A  71     -43.107  14.096  -9.730  1.00 89.54           C  
ATOM    567  OE1 GLU A  71     -42.600  13.030 -10.147  1.00 89.54           O  
ATOM    568  OE2 GLU A  71     -44.328  14.219  -9.488  1.00 89.54           O1-
ATOM    569  N   ALA A  72     -42.061  19.022 -10.460  1.00 91.77           N  
ATOM    570  CA  ALA A  72     -41.514  19.687 -11.640  1.00 91.77           C  
ATOM    571  C   ALA A  72     -40.311  20.552 -11.273  1.00 91.77           C  
ATOM    572  O   ALA A  72     -39.308  20.568 -11.990  1.00 91.77           O  
ATOM    573  CB  ALA A  72     -42.587  20.534 -12.318  1.00 91.77           C  
ATOM    574  N   VAL A  73     -40.447  21.260 -10.224  1.00 94.48           N  
ATOM    575  CA  VAL A  73     -39.359  22.118  -9.768  1.00 94.48           C  
ATOM    576  C   VAL A  73     -38.129  21.270  -9.454  1.00 94.48           C  
ATOM    577  O   VAL A  73     -37.006  21.637  -9.810  1.00 94.48           O  
ATOM    578  CB  VAL A  73     -39.769  22.943  -8.527  1.00 94.48           C  
ATOM    579  CG1 VAL A  73     -38.552  23.628  -7.909  1.00 94.48           C  
ATOM    580  CG2 VAL A  73     -40.835  23.972  -8.899  1.00 94.48           C  
ATOM    581  N   ARG A  74     -38.353  20.157  -8.770  1.00 91.73           N  
ATOM    582  CA  ARG A  74     -37.249  19.256  -8.453  1.00 91.73           C  
ATOM    583  C   ARG A  74     -36.535  18.799  -9.720  1.00 91.73           C  
ATOM    584  O   ARG A  74     -35.304  18.760  -9.765  1.00 91.73           O  
ATOM    585  CB  ARG A  74     -37.753  18.042  -7.669  1.00 91.73           C  
ATOM    586  CG  ARG A  74     -38.048  18.334  -6.206  1.00 91.73           C  
ATOM    587  CD  ARG A  74     -38.508  17.087  -5.465  1.00 91.73           C  
ATOM    588  NE  ARG A  74     -39.075  17.414  -4.159  1.00 91.73           N  
ATOM    589  CZ  ARG A  74     -39.681  16.545  -3.357  1.00 91.73           C  
ATOM    590  NH1 ARG A  74     -39.813  15.272  -3.711  1.00 91.73           N1+
ATOM    591  NH2 ARG A  74     -40.161  16.950  -2.190  1.00 91.73           N  
ATOM    592  N   ALA A  75     -37.224  18.440 -10.696  1.00 92.77           N  
ATOM    593  CA  ALA A  75     -36.665  17.999 -11.972  1.00 92.77           C  
ATOM    594  C   ALA A  75     -35.844  19.108 -12.623  1.00 92.77           C  
ATOM    595  O   ALA A  75     -34.747  18.860 -13.129  1.00 92.77           O  
ATOM    596  CB  ALA A  75     -37.779  17.544 -12.911  1.00 92.77           C  
ATOM    597  N   VAL A  76     -36.401  20.277 -12.606  1.00 94.60           N  
ATOM    598  CA  VAL A  76     -35.715  21.419 -13.200  1.00 94.60           C  
ATOM    599  C   VAL A  76     -34.440  21.720 -12.417  1.00 94.60           C  
ATOM    600  O   VAL A  76     -33.391  21.989 -13.007  1.00 94.60           O  
ATOM    601  CB  VAL A  76     -36.624  22.670 -13.240  1.00 94.60           C  
ATOM    602  CG1 VAL A  76     -35.816  23.912 -13.609  1.00 94.60           C  
ATOM    603  CG2 VAL A  76     -37.771  22.462 -14.227  1.00 94.60           C  
ATOM    604  N   GLU A  77     -34.526  21.682 -11.132  1.00 92.47           N  
ATOM    605  CA  GLU A  77     -33.358  21.917 -10.289  1.00 92.47           C  
ATOM    606  C   GLU A  77     -32.240  20.927 -10.606  1.00 92.47           C  
ATOM    607  O   GLU A  77     -31.068  21.305 -10.671  1.00 92.47           O  
ATOM    608  CB  GLU A  77     -33.735  21.826  -8.808  1.00 92.47           C  
ATOM    609  CG  GLU A  77     -34.520  23.026  -8.299  1.00 92.47           C  
ATOM    610  CD  GLU A  77     -34.864  22.934  -6.821  1.00 92.47           C  
ATOM    611  OE1 GLU A  77     -35.403  23.917  -6.262  1.00 92.47           O  
ATOM    612  OE2 GLU A  77     -34.591  21.873  -6.217  1.00 92.47           O1-
ATOM    613  N   GLU A  78     -32.612  19.696 -10.729  1.00 93.33           N  
ATOM    614  CA  GLU A  78     -31.635  18.666 -11.071  1.00 93.33           C  
ATOM    615  C   GLU A  78     -31.003  18.936 -12.433  1.00 93.33           C  
ATOM    616  O   GLU A  78     -29.797  18.758 -12.610  1.00 93.33           O  
ATOM    617  CB  GLU A  78     -32.287  17.281 -11.059  1.00 93.33           C  
ATOM    618  CG  GLU A  78     -32.554  16.739  -9.663  1.00 93.33           C  
ATOM    619  CD  GLU A  78     -33.232  15.379  -9.666  1.00 93.33           C  
ATOM    620  OE1 GLU A  78     -33.521  14.841  -8.573  1.00 93.33           O  
ATOM    621  OE2 GLU A  78     -33.476  14.845 -10.771  1.00 93.33           O1-
ATOM    622  N   ALA A  79     -31.784  19.354 -13.309  1.00 93.25           N  
ATOM    623  CA  ALA A  79     -31.300  19.686 -14.646  1.00 93.25           C  
ATOM    624  C   ALA A  79     -30.304  20.843 -14.596  1.00 93.25           C  
ATOM    625  O   ALA A  79     -29.275  20.813 -15.275  1.00 93.25           O  
ATOM    626  CB  ALA A  79     -32.468  20.034 -15.564  1.00 93.25           C  
ATOM    627  N   ILE A  80     -30.573  21.930 -13.841  1.00 91.87           N  
ATOM    628  CA  ILE A  80     -29.710  23.099 -13.709  1.00 91.87           C  
ATOM    629  C   ILE A  80     -28.394  22.697 -13.046  1.00 91.87           C  
ATOM    630  O   ILE A  80     -27.323  23.151 -13.454  1.00 91.87           O  
ATOM    631  CB  ILE A  80     -30.398  24.220 -12.897  1.00 91.87           C  
ATOM    632  CG1 ILE A  80     -31.571  24.810 -13.689  1.00 91.87           C  
ATOM    633  CG2 ILE A  80     -29.390  25.310 -12.519  1.00 91.87           C  
ATOM    634  CD1 ILE A  80     -32.397  25.823 -12.909  1.00 91.87           C  
ATOM    635  N   LYS A  81     -28.507  21.792 -12.061  1.00 91.06           N  
ATOM    636  CA  LYS A  81     -27.316  21.335 -11.353  1.00 91.06           C  
ATOM    637  C   LYS A  81     -26.376  20.579 -12.287  1.00 91.06           C  
ATOM    638  O   LYS A  81     -25.156  20.727 -12.202  1.00 91.06           O  
ATOM    639  CB  LYS A  81     -27.703  20.448 -10.169  1.00 91.06           C  
ATOM    640  CG  LYS A  81     -28.222  21.217  -8.962  1.00 91.06           C  
ATOM    641  CD  LYS A  81     -28.547  20.284  -7.803  1.00 91.06           C  
ATOM    642  CE  LYS A  81     -29.126  21.045  -6.618  1.00 91.06           C  
ATOM    643  NZ  LYS A  81     -29.513  20.126  -5.505  1.00 91.06           N1+
ATOM    644  N   ARG A  82     -26.946  19.859 -13.135  1.00 93.55           N  
ATOM    645  CA  ARG A  82     -26.147  19.054 -14.054  1.00 93.55           C  
ATOM    646  C   ARG A  82     -25.515  19.923 -15.136  1.00 93.55           C  
ATOM    647  O   ARG A  82     -24.356  19.721 -15.504  1.00 93.55           O  
ATOM    648  CB  ARG A  82     -27.004  17.960 -14.695  1.00 93.55           C  
ATOM    649  CG  ARG A  82     -27.381  16.835 -13.742  1.00 93.55           C  
ATOM    650  CD  ARG A  82     -28.162  15.736 -14.449  1.00 93.55           C  
ATOM    651  NE  ARG A  82     -28.576  14.688 -13.520  1.00 93.55           N  
ATOM    652  CZ  ARG A  82     -29.329  13.641 -13.846  1.00 93.55           C  
ATOM    653  NH1 ARG A  82     -29.768  13.482 -15.089  1.00 93.55           N1+
ATOM    654  NH2 ARG A  82     -29.646  12.745 -12.922  1.00 93.55           N  
ATOM    655  N   ASN A  83     -26.309  20.941 -15.534  1.00 91.66           N  
ATOM    656  CA  ASN A  83     -25.879  21.870 -16.574  1.00 91.66           C  
ATOM    657  C   ASN A  83     -26.330  23.295 -16.273  1.00 91.66           C  
ATOM    658  O   ASN A  83     -27.398  23.721 -16.719  1.00 91.66           O  
ATOM    659  CB  ASN A  83     -26.402  21.424 -17.941  1.00 91.66           C  
ATOM    660  CG  ASN A  83     -25.853  22.262 -19.079  1.00 91.66           C  
ATOM    661  ND2 ASN A  83     -26.305  21.983 -20.295  1.00 91.66           N  
ATOM    662  OD1 ASN A  83     -25.027  23.154 -18.866  1.00 91.66           O  
ATOM    663  N   PRO A  84     -25.371  24.070 -15.601  1.00 87.32           N  
ATOM    664  CA  PRO A  84     -25.733  25.415 -15.150  1.00 87.32           C  
ATOM    665  C   PRO A  84     -25.923  26.394 -16.305  1.00 87.32           C  
ATOM    666  O   PRO A  84     -26.594  27.418 -16.148  1.00 87.32           O  
ATOM    667  CB  PRO A  84     -24.545  25.826 -14.277  1.00 87.32           C  
ATOM    668  CG  PRO A  84     -23.935  24.536 -13.830  1.00 87.32           C  
ATOM    669  CD  PRO A  84     -24.145  23.511 -14.907  1.00 87.32           C  
ATOM    670  N   ASP A  85     -25.595  26.035 -17.498  1.00 87.11           N  
ATOM    671  CA  ASP A  85     -25.689  26.936 -18.643  1.00 87.11           C  
ATOM    672  C   ASP A  85     -26.923  26.625 -19.487  1.00 87.11           C  
ATOM    673  O   ASP A  85     -27.075  27.152 -20.591  1.00 87.11           O  
ATOM    674  CB  ASP A  85     -24.426  26.844 -19.503  1.00 87.11           C  
ATOM    675  CG  ASP A  85     -23.186  27.356 -18.792  1.00 87.11           C  
ATOM    676  OD1 ASP A  85     -23.278  28.353 -18.043  1.00 87.11           O  
ATOM    677  OD2 ASP A  85     -22.105  26.757 -18.982  1.00 87.11           O1-
ATOM    678  N   ASN A  86     -27.814  25.825 -18.878  1.00 90.81           N  
ATOM    679  CA  ASN A  86     -29.046  25.474 -19.579  1.00 90.81           C  
ATOM    680  C   ASN A  86     -30.080  26.592 -19.490  1.00 90.81           C  
ATOM    681  O   ASN A  86     -30.811  26.690 -18.503  1.00 90.81           O  
ATOM    682  CB  ASN A  86     -29.625  24.170 -19.024  1.00 90.81           C  
ATOM    683  CG  ASN A  86     -30.780  23.645 -19.854  1.00 90.81           C  
ATOM    684  ND2 ASN A  86     -31.039  22.346 -19.755  1.00 90.81           N  
ATOM    685  OD1 ASN A  86     -31.433  24.400 -20.578  1.00 90.81           O  
ATOM    686  N   ASP A  87     -30.171  27.478 -20.555  1.00 90.60           N  
ATOM    687  CA  ASP A  87     -31.035  28.655 -20.546  1.00 90.60           C  
ATOM    688  C   ASP A  87     -32.508  28.254 -20.480  1.00 90.60           C  
ATOM    689  O   ASP A  87     -33.309  28.922 -19.823  1.00 90.60           O  
ATOM    690  CB  ASP A  87     -30.779  29.518 -21.783  1.00 90.60           C  
ATOM    691  CG  ASP A  87     -29.435  30.224 -21.746  1.00 90.60           C  
ATOM    692  OD1 ASP A  87     -28.886  30.431 -20.643  1.00 90.60           O  
ATOM    693  OD2 ASP A  87     -28.923  30.579 -22.830  1.00 90.60           O1-
ATOM    694  N   GLU A  88     -32.817  27.101 -21.024  1.00 92.77           N  
ATOM    695  CA  GLU A  88     -34.188  26.600 -21.024  1.00 92.77           C  
ATOM    696  C   GLU A  88     -34.624  26.186 -19.621  1.00 92.77           C  
ATOM    697  O   GLU A  88     -35.748  26.476 -19.204  1.00 92.77           O  
ATOM    698  CB  GLU A  88     -34.330  25.421 -21.989  1.00 92.77           C  
ATOM    699  CG  GLU A  88     -35.772  25.006 -22.246  1.00 92.77           C  
ATOM    700  CD  GLU A  88     -35.901  23.872 -23.250  1.00 92.77           C  
ATOM    701  OE1 GLU A  88     -37.041  23.440 -23.535  1.00 92.77           O  
ATOM    702  OE2 GLU A  88     -34.852  23.409 -23.752  1.00 92.77           O1-
ATOM    703  N   ALA A  89     -33.763  25.510 -18.937  1.00 93.05           N  
ATOM    704  CA  ALA A  89     -34.029  25.082 -17.566  1.00 93.05           C  
ATOM    705  C   ALA A  89     -34.200  26.283 -16.640  1.00 93.05           C  
ATOM    706  O   ALA A  89     -35.079  26.288 -15.775  1.00 93.05           O  
ATOM    707  CB  ALA A  89     -32.905  24.181 -17.062  1.00 93.05           C  
ATOM    708  N   VAL A  90     -33.434  27.316 -16.891  1.00 91.91           N  
ATOM    709  CA  VAL A  90     -33.514  28.549 -16.114  1.00 91.91           C  
ATOM    710  C   VAL A  90     -34.863  29.224 -16.353  1.00 91.91           C  
ATOM    711  O   VAL A  90     -35.548  29.607 -15.401  1.00 91.91           O  
ATOM    712  CB  VAL A  90     -32.363  29.518 -16.467  1.00 91.91           C  
ATOM    713  CG1 VAL A  90     -32.585  30.881 -15.813  1.00 91.91           C  
ATOM    714  CG2 VAL A  90     -31.020  28.929 -16.042  1.00 91.91           C  
ATOM    715  N   GLU A  91     -35.275  29.303 -17.589  1.00 93.03           N  
ATOM    716  CA  GLU A  91     -36.550  29.924 -17.932  1.00 93.03           C  
ATOM    717  C   GLU A  91     -37.721  29.140 -17.344  1.00 93.03           C  
ATOM    718  O   GLU A  91     -38.682  29.730 -16.845  1.00 93.03           O  
ATOM    719  CB  GLU A  91     -36.704  30.035 -19.451  1.00 93.03           C  
ATOM    720  CG  GLU A  91     -35.810  31.092 -20.083  1.00 93.03           C  
ATOM    721  CD  GLU A  91     -35.966  31.186 -21.593  1.00 93.03           C  
ATOM    722  OE1 GLU A  91     -35.273  32.016 -22.225  1.00 93.03           O  
ATOM    723  OE2 GLU A  91     -36.789  30.425 -22.148  1.00 93.03           O1-
ATOM    724  N   THR A  92     -37.560  27.829 -17.417  1.00 95.44           N  
ATOM    725  CA  THR A  92     -38.598  26.966 -16.865  1.00 95.44           C  
ATOM    726  C   THR A  92     -38.702  27.143 -15.353  1.00 95.44           C  
ATOM    727  O   THR A  92     -39.802  27.143 -14.798  1.00 95.44           O  
ATOM    728  CB  THR A  92     -38.325  25.486 -17.194  1.00 95.44           C  
ATOM    729  CG2 THR A  92     -39.439  24.590 -16.660  1.00 95.44           C  
ATOM    730  OG1 THR A  92     -38.239  25.325 -18.615  1.00 95.44           O  
ATOM    731  N   ALA A  93     -37.616  27.264 -14.708  1.00 93.98           N  
ATOM    732  CA  ALA A  93     -37.588  27.490 -13.265  1.00 93.98           C  
ATOM    733  C   ALA A  93     -38.365  28.750 -12.892  1.00 93.98           C  
ATOM    734  O   ALA A  93     -39.151  28.743 -11.942  1.00 93.98           O  
ATOM    735  CB  ALA A  93     -36.147  27.590 -12.770  1.00 93.98           C  
ATOM    736  N   VAL A  94     -38.147  29.788 -13.631  1.00 95.25           N  
ATOM    737  CA  VAL A  94     -38.818  31.055 -13.363  1.00 95.25           C  
ATOM    738  C   VAL A  94     -40.320  30.905 -13.598  1.00 95.25           C  
ATOM    739  O   VAL A  94     -41.130  31.379 -12.799  1.00 95.25           O  
ATOM    740  CB  VAL A  94     -38.253  32.194 -14.241  1.00 95.25           C  
ATOM    741  CG1 VAL A  94     -39.050  33.481 -14.035  1.00 95.25           C  
ATOM    742  CG2 VAL A  94     -36.775  32.423 -13.930  1.00 95.25           C  
ATOM    743  N   ARG A  95     -40.687  30.225 -14.686  1.00 95.78           N  
ATOM    744  CA  ARG A  95     -42.092  29.977 -14.991  1.00 95.78           C  
ATOM    745  C   ARG A  95     -42.761  29.179 -13.876  1.00 95.78           C  
ATOM    746  O   ARG A  95     -43.868  29.511 -13.447  1.00 95.78           O  
ATOM    747  CB  ARG A  95     -42.231  29.236 -16.322  1.00 95.78           C  
ATOM    748  CG  ARG A  95     -43.670  29.066 -16.785  1.00 95.78           C  
ATOM    749  CD  ARG A  95     -43.750  28.356 -18.129  1.00 95.78           C  
ATOM    750  NE  ARG A  95     -43.063  27.068 -18.100  1.00 95.78           N  
ATOM    751  CZ  ARG A  95     -43.076  26.179 -19.090  1.00 95.78           C  
ATOM    752  NH1 ARG A  95     -43.743  26.424 -20.212  1.00 95.78           N1+
ATOM    753  NH2 ARG A  95     -42.416  25.038 -18.958  1.00 95.78           N  
ATOM    754  N   LEU A  96     -42.139  28.112 -13.474  1.00 96.27           N  
ATOM    755  CA  LEU A  96     -42.665  27.266 -12.408  1.00 96.27           C  
ATOM    756  C   LEU A  96     -42.806  28.053 -11.109  1.00 96.27           C  
ATOM    757  O   LEU A  96     -43.765  27.856 -10.359  1.00 96.27           O  
ATOM    758  CB  LEU A  96     -41.756  26.055 -12.188  1.00 96.27           C  
ATOM    759  CG  LEU A  96     -41.782  24.981 -13.277  1.00 96.27           C  
ATOM    760  CD1 LEU A  96     -40.743  23.904 -12.986  1.00 96.27           C  
ATOM    761  CD2 LEU A  96     -43.175  24.370 -13.393  1.00 96.27           C  
ATOM    762  N   ALA A  97     -41.863  28.925 -10.830  1.00 95.59           N  
ATOM    763  CA  ALA A  97     -41.940  29.782  -9.650  1.00 95.59           C  
ATOM    764  C   ALA A  97     -43.195  30.650  -9.685  1.00 95.59           C  
ATOM    765  O   ALA A  97     -43.867  30.821  -8.665  1.00 95.59           O  
ATOM    766  CB  ALA A  97     -40.694  30.657  -9.545  1.00 95.59           C  
ATOM    767  N   ARG A  98     -43.567  31.148 -10.802  1.00 95.12           N  
ATOM    768  CA  ARG A  98     -44.766  31.968 -10.941  1.00 95.12           C  
ATOM    769  C   ARG A  98     -46.025  31.141 -10.705  1.00 95.12           C  
ATOM    770  O   ARG A  98     -46.964  31.603 -10.053  1.00 95.12           O  
ATOM    771  CB  ARG A  98     -44.817  32.618 -12.326  1.00 95.12           C  
ATOM    772  CG  ARG A  98     -43.778  33.708 -12.534  1.00 95.12           C  
ATOM    773  CD  ARG A  98     -43.868  34.314 -13.928  1.00 95.12           C  
ATOM    774  NE  ARG A  98     -42.740  35.198 -14.204  1.00 95.12           N  
ATOM    775  CZ  ARG A  98     -42.391  35.627 -15.414  1.00 95.12           C  
ATOM    776  NH1 ARG A  98     -43.081  35.259 -16.488  1.00 95.12           N1+
ATOM    777  NH2 ARG A  98     -41.347  36.431 -15.553  1.00 95.12           N  
ATOM    778  N   GLU A  99     -45.962  29.989 -11.258  1.00 95.84           N  
ATOM    779  CA  GLU A  99     -47.089  29.087 -11.043  1.00 95.84           C  
ATOM    780  C   GLU A  99     -47.251  28.748  -9.564  1.00 95.84           C  
ATOM    781  O   GLU A  99     -48.373  28.673  -9.058  1.00 95.84           O  
ATOM    782  CB  GLU A  99     -46.916  27.804 -11.860  1.00 95.84           C  
ATOM    783  CG  GLU A  99     -47.009  28.017 -13.365  1.00 95.84           C  
ATOM    784  CD  GLU A  99     -48.349  28.581 -13.809  1.00 95.84           C  
ATOM    785  OE1 GLU A  99     -48.369  29.501 -14.659  1.00 95.84           O  
ATOM    786  OE2 GLU A  99     -49.388  28.102 -13.302  1.00 95.84           O1-
ATOM    787  N   LEU A 100     -46.168  28.512  -8.979  1.00 95.45           N  
ATOM    788  CA  LEU A 100     -46.190  28.228  -7.548  1.00 95.45           C  
ATOM    789  C   LEU A 100     -46.710  29.429  -6.764  1.00 95.45           C  
ATOM    790  O   LEU A 100     -47.422  29.266  -5.770  1.00 95.45           O  
ATOM    791  CB  LEU A 100     -44.791  27.848  -7.055  1.00 95.45           C  
ATOM    792  CG  LEU A 100     -44.329  26.423  -7.360  1.00 95.45           C  
ATOM    793  CD1 LEU A 100     -42.841  26.272  -7.058  1.00 95.45           C  
ATOM    794  CD2 LEU A 100     -45.147  25.413  -6.563  1.00 95.45           C  
ATOM    795  N   LYS A 101     -46.330  30.577  -7.180  1.00 95.13           N  
ATOM    796  CA  LYS A 101     -46.868  31.790  -6.572  1.00 95.13           C  
ATOM    797  C   LYS A 101     -48.391  31.824  -6.667  1.00 95.13           C  
ATOM    798  O   LYS A 101     -49.072  32.163  -5.696  1.00 95.13           O  
ATOM    799  CB  LYS A 101     -46.275  33.033  -7.236  1.00 95.13           C  
ATOM    800  CG  LYS A 101     -46.777  34.346  -6.655  1.00 95.13           C  
ATOM    801  CD  LYS A 101     -46.353  35.534  -7.509  1.00 95.13           C  
ATOM    802  CE  LYS A 101     -46.996  36.828  -7.028  1.00 95.13           C  
ATOM    803  NZ  LYS A 101     -46.702  37.968  -7.946  1.00 95.13           N1+
ATOM    804  N   LYS A 102     -48.931  31.532  -7.803  1.00 95.01           N  
ATOM    805  CA  LYS A 102     -50.376  31.521  -8.008  1.00 95.01           C  
ATOM    806  C   LYS A 102     -51.058  30.526  -7.073  1.00 95.01           C  
ATOM    807  O   LYS A 102     -52.107  30.824  -6.500  1.00 95.01           O  
ATOM    808  CB  LYS A 102     -50.710  31.187  -9.463  1.00 95.01           C  
ATOM    809  CG  LYS A 102     -50.328  32.278 -10.452  1.00 95.01           C  
ATOM    810  CD  LYS A 102     -50.677  31.884 -11.882  1.00 95.01           C  
ATOM    811  CE  LYS A 102     -50.205  32.930 -12.882  1.00 95.01           C  
ATOM    812  NZ  LYS A 102     -50.487  32.517 -14.290  1.00 95.01           N1+
ATOM    813  N   VAL A 103     -50.476  29.381  -6.983  1.00 94.86           N  
ATOM    814  CA  VAL A 103     -51.008  28.361  -6.085  1.00 94.86           C  
ATOM    815  C   VAL A 103     -50.986  28.874  -4.647  1.00 94.86           C  
ATOM    816  O   VAL A 103     -51.955  28.700  -3.904  1.00 94.86           O  
ATOM    817  CB  VAL A 103     -50.214  27.040  -6.191  1.00 94.86           C  
ATOM    818  CG1 VAL A 103     -50.643  26.062  -5.098  1.00 94.86           C  
ATOM    819  CG2 VAL A 103     -50.399  26.416  -7.573  1.00 94.86           C  
ATOM    820  N   ALA A 104     -49.908  29.456  -4.254  1.00 93.89           N  
ATOM    821  CA  ALA A 104     -49.788  30.037  -2.918  1.00 93.89           C  
ATOM    822  C   ALA A 104     -50.893  31.058  -2.662  1.00 93.89           C  
ATOM    823  O   ALA A 104     -51.468  31.098  -1.572  1.00 93.89           O  
ATOM    824  CB  ALA A 104     -48.416  30.687  -2.743  1.00 93.89           C  
ATOM    825  N   GLU A 105     -51.223  31.846  -3.627  1.00 94.44           N  
ATOM    826  CA  GLU A 105     -52.278  32.848  -3.509  1.00 94.44           C  
ATOM    827  C   GLU A 105     -53.640  32.193  -3.294  1.00 94.44           C  
ATOM    828  O   GLU A 105     -54.434  32.656  -2.473  1.00 94.44           O  
ATOM    829  CB  GLU A 105     -52.314  33.741  -4.751  1.00 94.44           C  
ATOM    830  CG  GLU A 105     -51.141  34.705  -4.851  1.00 94.44           C  
ATOM    831  CD  GLU A 105     -51.092  35.457  -6.172  1.00 94.44           C  
ATOM    832  OE1 GLU A 105     -50.248  36.369  -6.320  1.00 94.44           O  
ATOM    833  OE2 GLU A 105     -51.905  35.131  -7.065  1.00 94.44           O1-
ATOM    834  N   LEU A 106     -53.837  31.152  -4.050  1.00 95.23           N  
ATOM    835  CA  LEU A 106     -55.095  30.424  -3.913  1.00 95.23           C  
ATOM    836  C   LEU A 106     -55.195  29.768  -2.540  1.00 95.23           C  
ATOM    837  O   LEU A 106     -56.259  29.782  -1.918  1.00 95.23           O  
ATOM    838  CB  LEU A 106     -55.221  29.362  -5.009  1.00 95.23           C  
ATOM    839  CG  LEU A 106     -55.379  29.881  -6.439  1.00 95.23           C  
ATOM    840  CD1 LEU A 106     -55.309  28.725  -7.432  1.00 95.23           C  
ATOM    841  CD2 LEU A 106     -56.689  30.644  -6.591  1.00 95.23           C  
ATOM    842  N   LEU A 107     -54.120  29.222  -2.077  1.00 93.79           N  
ATOM    843  CA  LEU A 107     -54.083  28.597  -0.759  1.00 93.79           C  
ATOM    844  C   LEU A 107     -54.297  29.632   0.340  1.00 93.79           C  
ATOM    845  O   LEU A 107     -54.979  29.360   1.331  1.00 93.79           O  
ATOM    846  CB  LEU A 107     -52.750  27.876  -0.545  1.00 93.79           C  
ATOM    847  CG  LEU A 107     -52.584  26.531  -1.256  1.00 93.79           C  
ATOM    848  CD1 LEU A 107     -51.138  26.058  -1.163  1.00 93.79           C  
ATOM    849  CD2 LEU A 107     -53.531  25.493  -0.664  1.00 93.79           C  
ATOM    850  N   GLN A 108     -53.702  30.800   0.162  1.00 92.48           N  
ATOM    851  CA  GLN A 108     -53.891  31.901   1.100  1.00 92.48           C  
ATOM    852  C   GLN A 108     -55.358  32.313   1.178  1.00 92.48           C  
ATOM    853  O   GLN A 108     -55.888  32.541   2.267  1.00 92.48           O  
ATOM    854  CB  GLN A 108     -53.029  33.100   0.701  1.00 92.48           C  
ATOM    855  CG  GLN A 108     -53.153  34.288   1.648  1.00 92.48           C  
ATOM    856  CD  GLN A 108     -52.444  35.526   1.130  1.00 92.48           C  
ATOM    857  NE2 GLN A 108     -52.185  36.478   2.022  1.00 92.48           N  
ATOM    858  OE1 GLN A 108     -52.130  35.626  -0.061  1.00 92.48           O  
ATOM    859  N   GLU A 109     -55.981  32.462   0.058  1.00 92.62           N  
ATOM    860  CA  GLU A 109     -57.395  32.821   0.006  1.00 92.62           C  
ATOM    861  C   GLU A 109     -58.257  31.766   0.695  1.00 92.62           C  
ATOM    862  O   GLU A 109     -59.189  32.102   1.429  1.00 92.62           O  
ATOM    863  CB  GLU A 109     -57.850  33.007  -1.443  1.00 92.62           C  
ATOM    864  CG  GLU A 109     -57.319  34.275  -2.096  1.00 92.62           C  
ATOM    865  CD  GLU A 109     -57.754  34.432  -3.545  1.00 92.62           C  
ATOM    866  OE1 GLU A 109     -57.374  35.437  -4.187  1.00 92.62           O  
ATOM    867  OE2 GLU A 109     -58.483  33.544  -4.041  1.00 92.62           O1-
ATOM    868  N   LEU A 110     -57.910  30.537   0.373  1.00 92.08           N  
ATOM    869  CA  LEU A 110     -58.627  29.433   1.003  1.00 92.08           C  
ATOM    870  C   LEU A 110     -58.444  29.459   2.517  1.00 92.08           C  
ATOM    871  O   LEU A 110     -59.396  29.231   3.266  1.00 92.08           O  
ATOM    872  CB  LEU A 110     -58.147  28.092   0.441  1.00 92.08           C  
ATOM    873  CG  LEU A 110     -58.890  26.848   0.931  1.00 92.08           C  
ATOM    874  CD1 LEU A 110     -60.367  26.931   0.558  1.00 92.08           C  
ATOM    875  CD2 LEU A 110     -58.258  25.586   0.353  1.00 92.08           C  
ATOM    876  N   ALA A 111     -57.243  29.723   2.913  1.00 90.26           N  
ATOM    877  CA  ALA A 111     -56.935  29.830   4.337  1.00 90.26           C  
ATOM    878  C   ALA A 111     -57.779  30.915   5.001  1.00 90.26           C  
ATOM    879  O   ALA A 111     -58.276  30.730   6.115  1.00 90.26           O  
ATOM    880  CB  ALA A 111     -55.449  30.119   4.540  1.00 90.26           C  
ATOM    881  N   LYS A 112     -57.944  31.994   4.307  1.00 89.69           N  
ATOM    882  CA  LYS A 112     -58.755  33.097   4.812  1.00 89.69           C  
ATOM    883  C   LYS A 112     -60.220  32.691   4.938  1.00 89.69           C  
ATOM    884  O   LYS A 112     -60.858  32.957   5.958  1.00 89.69           O  
ATOM    885  CB  LYS A 112     -58.627  34.319   3.901  1.00 89.69           C  
ATOM    886  CG  LYS A 112     -59.336  35.559   4.426  1.00 89.69           C  
ATOM    887  CD  LYS A 112     -59.165  36.742   3.482  1.00 89.69           C  
ATOM    888  CE  LYS A 112     -59.926  37.966   3.972  1.00 89.69           C  
ATOM    889  NZ  LYS A 112     -59.781  39.121   3.038  1.00 89.69           N1+
ATOM    890  N   LYS A 113     -60.730  32.021   3.950  1.00 89.07           N  
ATOM    891  CA  LYS A 113     -62.126  31.595   3.910  1.00 89.07           C  
ATOM    892  C   LYS A 113     -62.414  30.550   4.983  1.00 89.07           C  
ATOM    893  O   LYS A 113     -63.435  30.621   5.670  1.00 89.07           O  
ATOM    894  CB  LYS A 113     -62.478  31.040   2.529  1.00 89.07           C  
ATOM    895  CG  LYS A 113     -62.559  32.099   1.438  1.00 89.07           C  
ATOM    896  CD  LYS A 113     -62.937  31.489   0.094  1.00 89.07           C  
ATOM    897  CE  LYS A 113     -62.901  32.525  -1.021  1.00 89.07           C  
ATOM    898  NZ  LYS A 113     -63.203  31.916  -2.352  1.00 89.07           N1+
ATOM    899  N   ALA A 114     -61.406  29.701   5.094  1.00 85.93           N  
ATOM    900  CA  ALA A 114     -61.609  28.541   5.959  1.00 85.93           C  
ATOM    901  C   ALA A 114     -61.206  28.852   7.398  1.00 85.93           C  
ATOM    902  O   ALA A 114     -61.649  28.179   8.331  1.00 85.93           O  
ATOM    903  CB  ALA A 114     -60.820  27.342   5.436  1.00 85.93           C  
ATOM    904  N   GLY A 115     -60.398  29.993   7.535  1.00 84.71           N  
ATOM    905  CA  GLY A 115     -59.868  30.327   8.849  1.00 84.71           C  
ATOM    906  C   GLY A 115     -58.947  29.260   9.409  1.00 84.71           C  
ATOM    907  O   GLY A 115     -58.972  28.980  10.609  1.00 84.71           O  
ATOM    908  N   VAL A 116     -58.262  28.547   8.539  1.00 86.28           N  
ATOM    909  CA  VAL A 116     -57.389  27.441   8.920  1.00 86.28           C  
ATOM    910  C   VAL A 116     -55.932  27.826   8.680  1.00 86.28           C  
ATOM    911  O   VAL A 116     -55.501  27.965   7.534  1.00 86.28           O  
ATOM    912  CB  VAL A 116     -57.735  26.151   8.144  1.00 86.28           C  
ATOM    913  CG1 VAL A 116     -56.824  25.002   8.572  1.00 86.28           C  
ATOM    914  CG2 VAL A 116     -59.203  25.780   8.352  1.00 86.28           C  
ATOM    915  N   PRO A 117     -55.146  28.031   9.704  1.00 86.50           N  
ATOM    916  CA  PRO A 117     -53.741  28.433   9.616  1.00 86.50           C  
ATOM    917  C   PRO A 117     -52.875  27.398   8.901  1.00 86.50           C  
ATOM    918  O   PRO A 117     -51.891  27.755   8.248  1.00 86.50           O  
ATOM    919  CB  PRO A 117     -53.322  28.578  11.080  1.00 86.50           C  
ATOM    920  CG  PRO A 117     -54.594  28.855  11.815  1.00 86.50           C  
ATOM    921  CD  PRO A 117     -55.713  28.132  11.123  1.00 86.50           C  
ATOM    922  N   ALA A 118     -53.203  26.181   9.028  1.00 86.45           N  
ATOM    923  CA  ALA A 118     -52.427  25.106   8.413  1.00 86.45           C  
ATOM    924  C   ALA A 118     -52.374  25.267   6.896  1.00 86.45           C  
ATOM    925  O   ALA A 118     -51.369  24.931   6.266  1.00 86.45           O  
ATOM    926  CB  ALA A 118     -53.017  23.747   8.782  1.00 86.45           C  
ATOM    927  N   ILE A 119     -53.444  25.745   6.324  1.00 90.14           N  
ATOM    928  CA  ILE A 119     -53.491  25.971   4.884  1.00 90.14           C  
ATOM    929  C   ILE A 119     -52.503  27.071   4.501  1.00 90.14           C  
ATOM    930  O   ILE A 119     -51.813  26.968   3.484  1.00 90.14           O  
ATOM    931  CB  ILE A 119     -54.916  26.347   4.418  1.00 90.14           C  
ATOM    932  CG1 ILE A 119     -55.881  25.180   4.659  1.00 90.14           C  
ATOM    933  CG2 ILE A 119     -54.911  26.756   2.942  1.00 90.14           C  
ATOM    934  CD1 ILE A 119     -57.334  25.503   4.343  1.00 90.14           C  
ATOM    935  N   LEU A 120     -52.380  28.035   5.328  1.00 90.90           N  
ATOM    936  CA  LEU A 120     -51.433  29.125   5.115  1.00 90.90           C  
ATOM    937  C   LEU A 120     -49.999  28.610   5.128  1.00 90.90           C  
ATOM    938  O   LEU A 120     -49.159  29.078   4.356  1.00 90.90           O  
ATOM    939  CB  LEU A 120     -51.610  30.204   6.187  1.00 90.90           C  
ATOM    940  CG  LEU A 120     -50.772  31.473   6.016  1.00 90.90           C  
ATOM    941  CD1 LEU A 120     -51.090  32.142   4.683  1.00 90.90           C  
ATOM    942  CD2 LEU A 120     -51.015  32.435   7.174  1.00 90.90           C  
ATOM    943  N   ARG A 121     -49.716  27.668   5.943  1.00 88.08           N  
ATOM    944  CA  ARG A 121     -48.400  27.037   5.970  1.00 88.08           C  
ATOM    945  C   ARG A 121     -48.069  26.405   4.623  1.00 88.08           C  
ATOM    946  O   ARG A 121     -46.930  26.483   4.158  1.00 88.08           O  
ATOM    947  CB  ARG A 121     -48.333  25.981   7.075  1.00 88.08           C  
ATOM    948  CG  ARG A 121     -48.260  26.561   8.478  1.00 88.08           C  
ATOM    949  CD  ARG A 121     -48.004  25.483   9.522  1.00 88.08           C  
ATOM    950  NE  ARG A 121     -49.245  24.849   9.957  1.00 88.08           N  
ATOM    951  CZ  ARG A 121     -49.373  24.101  11.050  1.00 88.08           C  
ATOM    952  NH1 ARG A 121     -48.332  23.879  11.844  1.00 88.08           N1+
ATOM    953  NH2 ARG A 121     -50.549  23.572  11.351  1.00 88.08           N  
ATOM    954  N   GLY A 122     -49.061  25.759   4.076  1.00 89.06           N  
ATOM    955  CA  GLY A 122     -48.889  25.213   2.739  1.00 89.06           C  
ATOM    956  C   GLY A 122     -48.543  26.266   1.704  1.00 89.06           C  
ATOM    957  O   GLY A 122     -47.676  26.048   0.855  1.00 89.06           O  
ATOM    958  N   ALA A 123     -49.204  27.393   1.746  1.00 92.81           N  
ATOM    959  CA  ALA A 123     -48.900  28.527   0.876  1.00 92.81           C  
ATOM    960  C   ALA A 123     -47.456  28.984   1.056  1.00 92.81           C  
ATOM    961  O   ALA A 123     -46.754  29.245   0.077  1.00 92.81           O  
ATOM    962  CB  ALA A 123     -49.859  29.682   1.153  1.00 92.81           C  
ATOM    963  N   LEU A 124     -46.995  29.029   2.262  1.00 93.33           N  
ATOM    964  CA  LEU A 124     -45.629  29.439   2.568  1.00 93.33           C  
ATOM    965  C   LEU A 124     -44.624  28.426   2.028  1.00 93.33           C  
ATOM    966  O   LEU A 124     -43.570  28.806   1.513  1.00 93.33           O  
ATOM    967  CB  LEU A 124     -45.444  29.601   4.080  1.00 93.33           C  
ATOM    968  CG  LEU A 124     -46.055  30.855   4.705  1.00 93.33           C  
ATOM    969  CD1 LEU A 124     -46.036  30.751   6.227  1.00 93.33           C  
ATOM    970  CD2 LEU A 124     -45.311  32.103   4.241  1.00 93.33           C  
ATOM    971  N   LEU A 125     -44.992  27.190   2.221  1.00 90.57           N  
ATOM    972  CA  LEU A 125     -44.137  26.146   1.669  1.00 90.57           C  
ATOM    973  C   LEU A 125     -43.991  26.305   0.159  1.00 90.57           C  
ATOM    974  O   LEU A 125     -42.884  26.211  -0.375  1.00 90.57           O  
ATOM    975  CB  LEU A 125     -44.701  24.762   1.995  1.00 90.57           C  
ATOM    976  CG  LEU A 125     -43.905  23.564   1.474  1.00 90.57           C  
ATOM    977  CD1 LEU A 125     -42.555  23.478   2.179  1.00 90.57           C  
ATOM    978  CD2 LEU A 125     -44.695  22.273   1.662  1.00 90.57           C  
ATOM    979  N   ALA A 126     -45.050  26.482  -0.505  1.00 92.02           N  
ATOM    980  CA  ALA A 126     -45.027  26.683  -1.951  1.00 92.02           C  
ATOM    981  C   ALA A 126     -44.132  27.860  -2.328  1.00 92.02           C  
ATOM    982  O   ALA A 126     -43.329  27.764  -3.259  1.00 92.02           O  
ATOM    983  CB  ALA A 126     -46.443  26.903  -2.480  1.00 92.02           C  
ATOM    984  N   LEU A 127     -44.265  28.935  -1.631  1.00 95.31           N  
ATOM    985  CA  LEU A 127     -43.477  30.131  -1.907  1.00 95.31           C  
ATOM    986  C   LEU A 127     -41.997  29.883  -1.636  1.00 95.31           C  
ATOM    987  O   LEU A 127     -41.136  30.367  -2.374  1.00 95.31           O  
ATOM    988  CB  LEU A 127     -43.972  31.307  -1.062  1.00 95.31           C  
ATOM    989  CG  LEU A 127     -45.316  31.915  -1.467  1.00 95.31           C  
ATOM    990  CD1 LEU A 127     -45.752  32.964  -0.450  1.00 95.31           C  
ATOM    991  CD2 LEU A 127     -45.230  32.521  -2.865  1.00 95.31           C  
ATOM    992  N   GLU A 128     -41.718  29.137  -0.575  1.00 93.15           N  
ATOM    993  CA  GLU A 128     -40.340  28.781  -0.247  1.00 93.15           C  
ATOM    994  C   GLU A 128     -39.684  28.008  -1.387  1.00 93.15           C  
ATOM    995  O   GLU A 128     -38.545  28.292  -1.763  1.00 93.15           O  
ATOM    996  CB  GLU A 128     -40.290  27.960   1.043  1.00 93.15           C  
ATOM    997  CG  GLU A 128     -38.878  27.672   1.535  1.00 93.15           C  
ATOM    998  CD  GLU A 128     -38.842  27.008   2.902  1.00 93.15           C  
ATOM    999  OE1 GLU A 128     -37.733  26.716   3.405  1.00 93.15           O  
ATOM   1000  OE2 GLU A 128     -39.930  26.777   3.474  1.00 93.15           O1-
ATOM   1001  N   VAL A 129     -40.376  27.099  -1.842  1.00 92.68           N  
ATOM   1002  CA  VAL A 129     -39.863  26.298  -2.950  1.00 92.68           C  
ATOM   1003  C   VAL A 129     -39.694  27.175  -4.188  1.00 92.68           C  
ATOM   1004  O   VAL A 129     -38.706  27.050  -4.915  1.00 92.68           O  
ATOM   1005  CB  VAL A 129     -40.791  25.105  -3.265  1.00 92.68           C  
ATOM   1006  CG1 VAL A 129     -40.328  24.377  -4.526  1.00 92.68           C  
ATOM   1007  CG2 VAL A 129     -40.845  24.143  -2.079  1.00 92.68           C  
ATOM   1008  N   ALA A 130     -40.639  28.008  -4.469  1.00 94.95           N  
ATOM   1009  CA  ALA A 130     -40.558  28.944  -5.587  1.00 94.95           C  
ATOM   1010  C   ALA A 130     -39.305  29.810  -5.487  1.00 94.95           C  
ATOM   1011  O   ALA A 130     -38.595  30.003  -6.476  1.00 94.95           O  
ATOM   1012  CB  ALA A 130     -41.806  29.822  -5.638  1.00 94.95           C  
ATOM   1013  N   VAL A 131     -39.033  30.343  -4.332  1.00 95.20           N  
ATOM   1014  CA  VAL A 131     -37.871  31.193  -4.100  1.00 95.20           C  
ATOM   1015  C   VAL A 131     -36.591  30.401  -4.358  1.00 95.20           C  
ATOM   1016  O   VAL A 131     -35.667  30.896  -5.007  1.00 95.20           O  
ATOM   1017  CB  VAL A 131     -37.863  31.766  -2.665  1.00 95.20           C  
ATOM   1018  CG1 VAL A 131     -36.534  32.459  -2.367  1.00 95.20           C  
ATOM   1019  CG2 VAL A 131     -39.029  32.734  -2.471  1.00 95.20           C  
ATOM   1020  N   ARG A 132     -36.568  29.260  -3.819  1.00 92.90           N  
ATOM   1021  CA  ARG A 132     -35.401  28.402  -4.008  1.00 92.90           C  
ATOM   1022  C   ARG A 132     -35.148  28.142  -5.489  1.00 92.90           C  
ATOM   1023  O   ARG A 132     -34.002  28.180  -5.944  1.00 92.90           O  
ATOM   1024  CB  ARG A 132     -35.583  27.076  -3.267  1.00 92.90           C  
ATOM   1025  CG  ARG A 132     -34.346  26.191  -3.274  1.00 92.90           C  
ATOM   1026  CD  ARG A 132     -34.551  24.929  -2.448  1.00 92.90           C  
ATOM   1027  NE  ARG A 132     -35.680  24.142  -2.937  1.00 92.90           N  
ATOM   1028  CZ  ARG A 132     -36.333  23.230  -2.222  1.00 92.90           C  
ATOM   1029  NH1 ARG A 132     -35.980  22.971  -0.968  1.00 92.90           N1+
ATOM   1030  NH2 ARG A 132     -37.346  22.571  -2.765  1.00 92.90           N  
ATOM   1031  N   ALA A 133     -36.163  27.801  -6.234  1.00 91.69           N  
ATOM   1032  CA  ALA A 133     -36.054  27.551  -7.669  1.00 91.69           C  
ATOM   1033  C   ALA A 133     -35.487  28.768  -8.395  1.00 91.69           C  
ATOM   1034  O   ALA A 133     -34.597  28.636  -9.240  1.00 91.69           O  
ATOM   1035  CB  ALA A 133     -37.415  27.177  -8.250  1.00 91.69           C  
ATOM   1036  N   VAL A 134     -35.915  29.904  -8.076  1.00 95.10           N  
ATOM   1037  CA  VAL A 134     -35.479  31.137  -8.720  1.00 95.10           C  
ATOM   1038  C   VAL A 134     -34.045  31.458  -8.307  1.00 95.10           C  
ATOM   1039  O   VAL A 134     -33.244  31.921  -9.124  1.00 95.10           O  
ATOM   1040  CB  VAL A 134     -36.411  32.320  -8.373  1.00 95.10           C  
ATOM   1041  CG1 VAL A 134     -35.854  33.629  -8.930  1.00 95.10           C  
ATOM   1042  CG2 VAL A 134     -37.819  32.064  -8.907  1.00 95.10           C  
ATOM   1043  N   GLU A 135     -33.743  31.241  -7.068  1.00 94.10           N  
ATOM   1044  CA  GLU A 135     -32.382  31.462  -6.590  1.00 94.10           C  
ATOM   1045  C   GLU A 135     -31.380  30.609  -7.364  1.00 94.10           C  
ATOM   1046  O   GLU A 135     -30.282  31.067  -7.683  1.00 94.10           O  
ATOM   1047  CB  GLU A 135     -32.281  31.161  -5.092  1.00 94.10           C  
ATOM   1048  CG  GLU A 135     -32.906  32.231  -4.208  1.00 94.10           C  
ATOM   1049  CD  GLU A 135     -32.842  31.897  -2.726  1.00 94.10           C  
ATOM   1050  OE1 GLU A 135     -33.169  32.771  -1.892  1.00 94.10           O  
ATOM   1051  OE2 GLU A 135     -32.459  30.751  -2.396  1.00 94.10           O1-
ATOM   1052  N   LEU A 136     -31.777  29.430  -7.539  1.00 91.48           N  
ATOM   1053  CA  LEU A 136     -30.936  28.536  -8.327  1.00 91.48           C  
ATOM   1054  C   LEU A 136     -30.767  29.061  -9.749  1.00 91.48           C  
ATOM   1055  O   LEU A 136     -29.669  29.009 -10.309  1.00 91.48           O  
ATOM   1056  CB  LEU A 136     -31.533  27.127  -8.359  1.00 91.48           C  
ATOM   1057  CG  LEU A 136     -30.692  26.049  -9.045  1.00 91.48           C  
ATOM   1058  CD1 LEU A 136     -29.380  25.845  -8.298  1.00 91.48           C  
ATOM   1059  CD2 LEU A 136     -31.470  24.741  -9.136  1.00 91.48           C  
ATOM   1060  N   ALA A 137     -31.818  29.519 -10.280  1.00 91.47           N  
ATOM   1061  CA  ALA A 137     -31.776  30.117 -11.613  1.00 91.47           C  
ATOM   1062  C   ALA A 137     -30.828  31.312 -11.648  1.00 91.47           C  
ATOM   1063  O   ALA A 137     -30.060  31.476 -12.599  1.00 91.47           O  
ATOM   1064  CB  ALA A 137     -33.176  30.537 -12.052  1.00 91.47           C  
ATOM   1065  N   ILE A 138     -30.838  32.145 -10.642  1.00 94.35           N  
ATOM   1066  CA  ILE A 138     -30.005  33.337 -10.530  1.00 94.35           C  
ATOM   1067  C   ILE A 138     -28.537  32.932 -10.423  1.00 94.35           C  
ATOM   1068  O   ILE A 138     -27.672  33.529 -11.068  1.00 94.35           O  
ATOM   1069  CB  ILE A 138     -30.413  34.201  -9.317  1.00 94.35           C  
ATOM   1070  CG1 ILE A 138     -31.806  34.801  -9.533  1.00 94.35           C  
ATOM   1071  CG2 ILE A 138     -29.376  35.300  -9.064  1.00 94.35           C  
ATOM   1072  CD1 ILE A 138     -32.385  35.484  -8.301  1.00 94.35           C  
ATOM   1073  N   LYS A 139     -28.305  31.966  -9.593  1.00 92.45           N  
ATOM   1074  CA  LYS A 139     -26.940  31.482  -9.416  1.00 92.45           C  
ATOM   1075  C   LYS A 139     -26.359  30.982 -10.736  1.00 92.45           C  
ATOM   1076  O   LYS A 139     -25.184  31.213 -11.031  1.00 92.45           O  
ATOM   1077  CB  LYS A 139     -26.894  30.369  -8.368  1.00 92.45           C  
ATOM   1078  CG  LYS A 139     -26.978  30.867  -6.933  1.00 92.45           C  
ATOM   1079  CD  LYS A 139     -26.862  29.720  -5.937  1.00 92.45           C  
ATOM   1080  CE  LYS A 139     -27.037  30.203  -4.503  1.00 92.45           C  
ATOM   1081  NZ  LYS A 139     -26.989  29.074  -3.528  1.00 92.45           N1+
ATOM   1082  N   SER A 140     -27.132  30.417 -11.459  1.00 90.15           N  
ATOM   1083  CA  SER A 140     -26.710  29.835 -12.730  1.00 90.15           C  
ATOM   1084  C   SER A 140     -26.534  30.909 -13.798  1.00 90.15           C  
ATOM   1085  O   SER A 140     -25.600  30.845 -14.600  1.00 90.15           O  
ATOM   1086  CB  SER A 140     -27.724  28.793 -13.205  1.00 90.15           C  
ATOM   1087  OG  SER A 140     -27.310  28.209 -14.428  1.00 90.15           O  
ATOM   1088  N   ASN A 141     -27.381  31.925 -13.805  1.00 89.46           N  
ATOM   1089  CA  ASN A 141     -27.355  33.061 -14.720  1.00 89.46           C  
ATOM   1090  C   ASN A 141     -27.727  34.360 -14.011  1.00 89.46           C  
ATOM   1091  O   ASN A 141     -28.880  34.791 -14.059  1.00 89.46           O  
ATOM   1092  CB  ASN A 141     -28.291  32.816 -15.906  1.00 89.46           C  
ATOM   1093  CG  ASN A 141     -28.144  33.864 -16.991  1.00 89.46           C  
ATOM   1094  ND2 ASN A 141     -28.875  33.690 -18.086  1.00 89.46           N  
ATOM   1095  OD1 ASN A 141     -27.379  34.821 -16.848  1.00 89.46           O  
ATOM   1096  N   PRO A 142     -26.681  35.071 -13.449  1.00 89.47           N  
ATOM   1097  CA  PRO A 142     -26.927  36.266 -12.638  1.00 89.47           C  
ATOM   1098  C   PRO A 142     -27.442  37.444 -13.462  1.00 89.47           C  
ATOM   1099  O   PRO A 142     -28.044  38.370 -12.914  1.00 89.47           O  
ATOM   1100  CB  PRO A 142     -25.551  36.577 -12.042  1.00 89.47           C  
ATOM   1101  CG  PRO A 142     -24.807  35.282 -12.103  1.00 89.47           C  
ATOM   1102  CD  PRO A 142     -25.302  34.503 -13.289  1.00 89.47           C  
ATOM   1103  N   ASP A 143     -27.326  37.340 -14.701  1.00 89.18           N  
ATOM   1104  CA  ASP A 143     -27.699  38.452 -15.570  1.00 89.18           C  
ATOM   1105  C   ASP A 143     -29.148  38.327 -16.033  1.00 89.18           C  
ATOM   1106  O   ASP A 143     -29.635  39.158 -16.801  1.00 89.18           O  
ATOM   1107  CB  ASP A 143     -26.765  38.524 -16.780  1.00 89.18           C  
ATOM   1108  CG  ASP A 143     -25.329  38.843 -16.403  1.00 89.18           C  
ATOM   1109  OD1 ASP A 143     -25.106  39.690 -15.510  1.00 89.18           O  
ATOM   1110  OD2 ASP A 143     -24.411  38.244 -17.004  1.00 89.18           O1-
ATOM   1111  N   ASN A 144     -29.828  37.315 -15.486  1.00 89.47           N  
ATOM   1112  CA  ASN A 144     -31.235  37.154 -15.843  1.00 89.47           C  
ATOM   1113  C   ASN A 144     -32.127  38.094 -15.037  1.00 89.47           C  
ATOM   1114  O   ASN A 144     -32.468  37.800 -13.890  1.00 89.47           O  
ATOM   1115  CB  ASN A 144     -31.677  35.703 -15.646  1.00 89.47           C  
ATOM   1116  CG  ASN A 144     -33.047  35.426 -16.232  1.00 89.47           C  
ATOM   1117  ND2 ASN A 144     -33.228  34.230 -16.779  1.00 89.47           N  
ATOM   1118  OD1 ASN A 144     -33.937  36.280 -16.191  1.00 89.47           O  
ATOM   1119  N   ASP A 145     -32.482  39.256 -15.611  1.00 89.74           N  
ATOM   1120  CA  ASP A 145     -33.218  40.315 -14.928  1.00 89.74           C  
ATOM   1121  C   ASP A 145     -34.586  39.822 -14.465  1.00 89.74           C  
ATOM   1122  O   ASP A 145     -35.043  40.174 -13.376  1.00 89.74           O  
ATOM   1123  CB  ASP A 145     -33.379  41.531 -15.843  1.00 89.74           C  
ATOM   1124  CG  ASP A 145     -32.069  42.254 -16.105  1.00 89.74           C  
ATOM   1125  OD1 ASP A 145     -31.137  42.146 -15.280  1.00 89.74           O  
ATOM   1126  OD2 ASP A 145     -31.970  42.940 -17.145  1.00 89.74           O1-
ATOM   1127  N   GLU A 146     -35.116  38.940 -15.214  1.00 89.88           N  
ATOM   1128  CA  GLU A 146     -36.436  38.405 -14.888  1.00 89.88           C  
ATOM   1129  C   GLU A 146     -36.384  37.537 -13.633  1.00 89.88           C  
ATOM   1130  O   GLU A 146     -37.263  37.628 -12.774  1.00 89.88           O  
ATOM   1131  CB  GLU A 146     -36.994  37.598 -16.063  1.00 89.88           C  
ATOM   1132  CG  GLU A 146     -38.438  37.156 -15.875  1.00 89.88           C  
ATOM   1133  CD  GLU A 146     -38.999  36.410 -17.075  1.00 89.88           C  
ATOM   1134  OE1 GLU A 146     -40.180  35.998 -17.036  1.00 89.88           O  
ATOM   1135  OE2 GLU A 146     -38.250  36.237 -18.063  1.00 89.88           O1-
ATOM   1136  N   ALA A 147     -35.406  36.681 -13.535  1.00 90.97           N  
ATOM   1137  CA  ALA A 147     -35.223  35.812 -12.375  1.00 90.97           C  
ATOM   1138  C   ALA A 147     -35.005  36.630 -11.105  1.00 90.97           C  
ATOM   1139  O   ALA A 147     -35.590  36.335 -10.061  1.00 90.97           O  
ATOM   1140  CB  ALA A 147     -34.048  34.863 -12.601  1.00 90.97           C  
ATOM   1141  N   VAL A 148     -34.230  37.654 -11.199  1.00 90.65           N  
ATOM   1142  CA  VAL A 148     -33.943  38.519 -10.060  1.00 90.65           C  
ATOM   1143  C   VAL A 148     -35.219  39.230  -9.615  1.00 90.65           C  
ATOM   1144  O   VAL A 148     -35.550  39.237  -8.427  1.00 90.65           O  
ATOM   1145  CB  VAL A 148     -32.847  39.555 -10.397  1.00 90.65           C  
ATOM   1146  CG1 VAL A 148     -32.670  40.547  -9.249  1.00 90.65           C  
ATOM   1147  CG2 VAL A 148     -31.527  38.852 -10.709  1.00 90.65           C  
ATOM   1148  N   GLU A 149     -35.913  39.740 -10.568  1.00 89.31           N  
ATOM   1149  CA  GLU A 149     -37.160  40.438 -10.268  1.00 89.31           C  
ATOM   1150  C   GLU A 149     -38.179  39.497  -9.632  1.00 89.31           C  
ATOM   1151  O   GLU A 149     -38.840  39.859  -8.656  1.00 89.31           O  
ATOM   1152  CB  GLU A 149     -37.743  41.066 -11.536  1.00 89.31           C  
ATOM   1153  CG  GLU A 149     -38.956  41.950 -11.283  1.00 89.31           C  
ATOM   1154  CD  GLU A 149     -39.497  42.602 -12.545  1.00 89.31           C  
ATOM   1155  OE1 GLU A 149     -40.594  43.202 -12.496  1.00 89.31           O  
ATOM   1156  OE2 GLU A 149     -38.817  42.512 -13.592  1.00 89.31           O1-
ATOM   1157  N   THR A 150     -38.283  38.360 -10.218  1.00 92.47           N  
ATOM   1158  CA  THR A 150     -39.209  37.363  -9.690  1.00 92.47           C  
ATOM   1159  C   THR A 150     -38.831  36.977  -8.263  1.00 92.47           C  
ATOM   1160  O   THR A 150     -39.704  36.819  -7.406  1.00 92.47           O  
ATOM   1161  CB  THR A 150     -39.235  36.102 -10.575  1.00 92.47           C  
ATOM   1162  CG2 THR A 150     -40.200  35.061 -10.020  1.00 92.47           C  
ATOM   1163  OG1 THR A 150     -39.648  36.464 -11.899  1.00 92.47           O  
ATOM   1164  N   ALA A 151     -37.619  36.833  -7.998  1.00 91.67           N  
ATOM   1165  CA  ALA A 151     -37.135  36.471  -6.668  1.00 91.67           C  
ATOM   1166  C   ALA A 151     -37.542  37.516  -5.634  1.00 91.67           C  
ATOM   1167  O   ALA A 151     -38.004  37.172  -4.543  1.00 91.67           O  
ATOM   1168  CB  ALA A 151     -35.619  36.301  -6.682  1.00 91.67           C  
ATOM   1169  N   VAL A 152     -37.364  38.711  -6.006  1.00 91.05           N  
ATOM   1170  CA  VAL A 152     -37.687  39.802  -5.093  1.00 91.05           C  
ATOM   1171  C   VAL A 152     -39.189  39.816  -4.815  1.00 91.05           C  
ATOM   1172  O   VAL A 152     -39.610  39.932  -3.662  1.00 91.05           O  
ATOM   1173  CB  VAL A 152     -37.238  41.168  -5.659  1.00 91.05           C  
ATOM   1174  CG1 VAL A 152     -37.689  42.307  -4.746  1.00 91.05           C  
ATOM   1175  CG2 VAL A 152     -35.722  41.196  -5.845  1.00 91.05           C  
ATOM   1176  N   ARG A 153     -39.973  39.713  -5.885  1.00 94.05           N  
ATOM   1177  CA  ARG A 153     -41.426  39.704  -5.739  1.00 94.05           C  
ATOM   1178  C   ARG A 153     -41.880  38.552  -4.851  1.00 94.05           C  
ATOM   1179  O   ARG A 153     -42.729  38.732  -3.976  1.00 94.05           O  
ATOM   1180  CB  ARG A 153     -42.103  39.608  -7.108  1.00 94.05           C  
ATOM   1181  CG  ARG A 153     -41.990  40.876  -7.941  1.00 94.05           C  
ATOM   1182  CD  ARG A 153     -42.652  40.716  -9.302  1.00 94.05           C  
ATOM   1183  NE  ARG A 153     -42.449  41.894 -10.142  1.00 94.05           N  
ATOM   1184  CZ  ARG A 153     -43.157  42.179 -11.232  1.00 94.05           C  
ATOM   1185  NH1 ARG A 153     -44.131  41.372 -11.638  1.00 94.05           N1+
ATOM   1186  NH2 ARG A 153     -42.888  43.278 -11.921  1.00 94.05           N  
ATOM   1187  N   LEU A 154     -41.304  37.408  -5.078  1.00 94.81           N  
ATOM   1188  CA  LEU A 154     -41.647  36.236  -4.280  1.00 94.81           C  
ATOM   1189  C   LEU A 154     -41.259  36.440  -2.820  1.00 94.81           C  
ATOM   1190  O   LEU A 154     -42.007  36.064  -1.915  1.00 94.81           O  
ATOM   1191  CB  LEU A 154     -40.955  34.988  -4.835  1.00 94.81           C  
ATOM   1192  CG  LEU A 154     -41.504  34.437  -6.151  1.00 94.81           C  
ATOM   1193  CD1 LEU A 154     -40.630  33.291  -6.652  1.00 94.81           C  
ATOM   1194  CD2 LEU A 154     -42.948  33.979  -5.978  1.00 94.81           C  
ATOM   1195  N   ALA A 155     -40.126  37.049  -2.622  1.00 92.79           N  
ATOM   1196  CA  ALA A 155     -39.649  37.302  -1.265  1.00 92.79           C  
ATOM   1197  C   ALA A 155     -40.593  38.238  -0.517  1.00 92.79           C  
ATOM   1198  O   ALA A 155     -40.856  38.046   0.673  1.00 92.79           O  
ATOM   1199  CB  ALA A 155     -38.240  37.888  -1.297  1.00 92.79           C  
ATOM   1200  N   VAL A 156     -41.048  39.190  -1.237  1.00 95.68           N  
ATOM   1201  CA  VAL A 156     -41.970  40.153  -0.644  1.00 95.68           C  
ATOM   1202  C   VAL A 156     -43.265  39.449  -0.245  1.00 95.68           C  
ATOM   1203  O   VAL A 156     -43.750  39.616   0.877  1.00 95.68           O  
ATOM   1204  CB  VAL A 156     -42.272  41.319  -1.611  1.00 95.68           C  
ATOM   1205  CG1 VAL A 156     -43.442  42.156  -1.098  1.00 95.68           C  
ATOM   1206  CG2 VAL A 156     -41.032  42.189  -1.800  1.00 95.68           C  
ATOM   1207  N   VAL A 157     -43.817  38.674  -1.103  1.00 95.75           N  
ATOM   1208  CA  VAL A 157     -45.056  37.948  -0.843  1.00 95.75           C  
ATOM   1209  C   VAL A 157     -44.848  36.968   0.309  1.00 95.75           C  
ATOM   1210  O   VAL A 157     -45.682  36.878   1.213  1.00 95.75           O  
ATOM   1211  CB  VAL A 157     -45.547  37.196  -2.100  1.00 95.75           C  
ATOM   1212  CG1 VAL A 157     -46.792  36.369  -1.782  1.00 95.75           C  
ATOM   1213  CG2 VAL A 157     -45.834  38.181  -3.233  1.00 95.75           C  
ATOM   1214  N   LYS A 158     -43.793  36.294   0.205  1.00 96.09           N  
ATOM   1215  CA  LYS A 158     -43.495  35.336   1.265  1.00 96.09           C  
ATOM   1216  C   LYS A 158     -43.413  36.026   2.623  1.00 96.09           C  
ATOM   1217  O   LYS A 158     -44.000  35.558   3.601  1.00 96.09           O  
ATOM   1218  CB  LYS A 158     -42.188  34.599   0.972  1.00 96.09           C  
ATOM   1219  CG  LYS A 158     -41.823  33.549   2.011  1.00 96.09           C  
ATOM   1220  CD  LYS A 158     -40.482  32.897   1.699  1.00 96.09           C  
ATOM   1221  CE  LYS A 158     -40.047  31.952   2.811  1.00 96.09           C  
ATOM   1222  NZ  LYS A 158     -38.662  31.436   2.590  1.00 96.09           N1+
ATOM   1223  N   LEU A 159     -42.719  37.094   2.679  1.00 96.07           N  
ATOM   1224  CA  LEU A 159     -42.564  37.836   3.926  1.00 96.07           C  
ATOM   1225  C   LEU A 159     -43.916  38.312   4.447  1.00 96.07           C  
ATOM   1226  O   LEU A 159     -44.192  38.215   5.645  1.00 96.07           O  
ATOM   1227  CB  LEU A 159     -41.633  39.034   3.723  1.00 96.07           C  
ATOM   1228  CG  LEU A 159     -41.217  39.791   4.985  1.00 96.07           C  
ATOM   1229  CD1 LEU A 159     -40.549  38.843   5.976  1.00 96.07           C  
ATOM   1230  CD2 LEU A 159     -40.287  40.947   4.634  1.00 96.07           C  
ATOM   1231  N   ALA A 160     -44.715  38.803   3.612  1.00 95.78           N  
ATOM   1232  CA  ALA A 160     -46.048  39.262   3.995  1.00 95.78           C  
ATOM   1233  C   ALA A 160     -46.866  38.126   4.600  1.00 95.78           C  
ATOM   1234  O   ALA A 160     -47.533  38.307   5.622  1.00 95.78           O  
ATOM   1235  CB  ALA A 160     -46.774  39.853   2.790  1.00 95.78           C  
ATOM   1236  N   LEU A 161     -46.760  36.966   3.976  1.00 94.77           N  
ATOM   1237  CA  LEU A 161     -47.503  35.812   4.472  1.00 94.77           C  
ATOM   1238  C   LEU A 161     -46.954  35.351   5.817  1.00 94.77           C  
ATOM   1239  O   LEU A 161     -47.713  34.927   6.691  1.00 94.77           O  
ATOM   1240  CB  LEU A 161     -47.446  34.664   3.462  1.00 94.77           C  
ATOM   1241  CG  LEU A 161     -48.313  34.817   2.211  1.00 94.77           C  
ATOM   1242  CD1 LEU A 161     -48.136  33.612   1.293  1.00 94.77           C  
ATOM   1243  CD2 LEU A 161     -49.778  34.995   2.593  1.00 94.77           C  
ATOM   1244  N   GLU A 162     -45.695  35.441   5.948  1.00 94.95           N  
ATOM   1245  CA  GLU A 162     -45.075  35.097   7.224  1.00 94.95           C  
ATOM   1246  C   GLU A 162     -45.571  36.007   8.344  1.00 94.95           C  
ATOM   1247  O   GLU A 162     -45.795  35.552   9.467  1.00 94.95           O  
ATOM   1248  CB  GLU A 162     -43.550  35.175   7.120  1.00 94.95           C  
ATOM   1249  CG  GLU A 162     -42.928  34.041   6.318  1.00 94.95           C  
ATOM   1250  CD  GLU A 162     -41.434  34.214   6.092  1.00 94.95           C  
ATOM   1251  OE1 GLU A 162     -40.764  33.236   5.692  1.00 94.95           O  
ATOM   1252  OE2 GLU A 162     -40.931  35.337   6.318  1.00 94.95           O1-
ATOM   1253  N   ILE A 163     -45.704  37.242   8.003  1.00 95.07           N  
ATOM   1254  CA  ILE A 163     -46.220  38.214   8.962  1.00 95.07           C  
ATOM   1255  C   ILE A 163     -47.657  37.857   9.335  1.00 95.07           C  
ATOM   1256  O   ILE A 163     -48.026  37.892  10.511  1.00 95.07           O  
ATOM   1257  CB  ILE A 163     -46.152  39.652   8.400  1.00 95.07           C  
ATOM   1258  CG1 ILE A 163     -44.694  40.106   8.268  1.00 95.07           C  
ATOM   1259  CG2 ILE A 163     -46.948  40.615   9.288  1.00 95.07           C  
ATOM   1260  CD1 ILE A 163     -44.520  41.415   7.511  1.00 95.07           C  
ATOM   1261  N   VAL A 164     -48.473  37.502   8.375  1.00 93.80           N  
ATOM   1262  CA  VAL A 164     -49.858  37.107   8.604  1.00 93.80           C  
ATOM   1263  C   VAL A 164     -49.905  35.894   9.532  1.00 93.80           C  
ATOM   1264  O   VAL A 164     -50.733  35.834  10.443  1.00 93.80           O  
ATOM   1265  CB  VAL A 164     -50.585  36.790   7.278  1.00 93.80           C  
ATOM   1266  CG1 VAL A 164     -51.949  36.159   7.547  1.00 93.80           C  
ATOM   1267  CG2 VAL A 164     -50.735  38.057   6.437  1.00 93.80           C  
ATOM   1268  N   GLN A 165     -49.004  34.992   9.221  1.00 91.00           N  
ATOM   1269  CA  GLN A 165     -48.923  33.794  10.050  1.00 91.00           C  
ATOM   1270  C   GLN A 165     -48.551  34.144  11.488  1.00 91.00           C  
ATOM   1271  O   GLN A 165     -49.088  33.564  12.433  1.00 91.00           O  
ATOM   1272  CB  GLN A 165     -47.911  32.805   9.470  1.00 91.00           C  
ATOM   1273  CG  GLN A 165     -47.824  31.493  10.236  1.00 91.00           C  
ATOM   1274  CD  GLN A 165     -46.769  30.556   9.678  1.00 91.00           C  
ATOM   1275  NE2 GLN A 165     -47.158  29.312   9.421  1.00 91.00           N  
ATOM   1276  OE1 GLN A 165     -45.615  30.948   9.479  1.00 91.00           O  
ATOM   1277  N   GLN A 166     -47.677  35.092  11.697  1.00 92.04           N  
ATOM   1278  CA  GLN A 166     -47.163  35.487  13.004  1.00 92.04           C  
ATOM   1279  C   GLN A 166     -48.186  36.326  13.766  1.00 92.04           C  
ATOM   1280  O   GLN A 166     -48.323  36.192  14.984  1.00 92.04           O  
ATOM   1281  CB  GLN A 166     -45.854  36.263  12.856  1.00 92.04           C  
ATOM   1282  CG  GLN A 166     -45.178  36.589  14.181  1.00 92.04           C  
ATOM   1283  CD  GLN A 166     -43.846  37.292  14.003  1.00 92.04           C  
ATOM   1284  NE2 GLN A 166     -43.188  37.606  15.114  1.00 92.04           N  
ATOM   1285  OE1 GLN A 166     -43.411  37.550  12.876  1.00 92.04           O  
ATOM   1286  N   LEU A 167     -48.870  37.192  12.994  1.00 91.62           N  
ATOM   1287  CA  LEU A 167     -49.837  38.110  13.585  1.00 91.62           C  
ATOM   1288  C   LEU A 167     -51.228  37.886  13.000  1.00 91.62           C  
ATOM   1289  O   LEU A 167     -51.752  38.747  12.291  1.00 91.62           O  
ATOM   1290  CB  LEU A 167     -49.405  39.561  13.365  1.00 91.62           C  
ATOM   1291  CG  LEU A 167     -47.998  39.930  13.839  1.00 91.62           C  
ATOM   1292  CD1 LEU A 167     -47.617  41.318  13.339  1.00 91.62           C  
ATOM   1293  CD2 LEU A 167     -47.912  39.862  15.360  1.00 91.62           C  
ATOM   1294  N   PRO A 168     -51.869  36.747  13.423  1.00 87.64           N  
ATOM   1295  CA  PRO A 168     -53.153  36.444  12.789  1.00 87.64           C  
ATOM   1296  C   PRO A 168     -54.254  37.425  13.187  1.00 87.64           C  
ATOM   1297  O   PRO A 168     -54.336  37.827  14.351  1.00 87.64           O  
ATOM   1298  CB  PRO A 168     -53.472  35.034  13.292  1.00 87.64           C  
ATOM   1299  CG  PRO A 168     -52.695  34.896  14.561  1.00 87.64           C  
ATOM   1300  CD  PRO A 168     -51.488  35.788  14.481  1.00 87.64           C  
ATOM   1301  N   ASP A 169     -54.972  38.017  12.238  1.00 85.82           N  
ATOM   1302  CA  ASP A 169     -56.186  38.805  12.422  1.00 85.82           C  
ATOM   1303  C   ASP A 169     -55.859  40.212  12.918  1.00 85.82           C  
ATOM   1304  O   ASP A 169     -56.648  40.819  13.645  1.00 85.82           O  
ATOM   1305  CB  ASP A 169     -57.134  38.110  13.401  1.00 85.82           C  
ATOM   1306  CG  ASP A 169     -57.628  36.766  12.895  1.00 85.82           C  
ATOM   1307  OD1 ASP A 169     -57.956  36.649  11.694  1.00 85.82           O  
ATOM   1308  OD2 ASP A 169     -57.693  35.815  13.705  1.00 85.82           O1-
ATOM   1309  N   THR A 170     -54.617  40.697  12.703  1.00 92.00           N  
ATOM   1310  CA  THR A 170     -54.269  42.065  13.072  1.00 92.00           C  
ATOM   1311  C   THR A 170     -54.344  42.987  11.859  1.00 92.00           C  
ATOM   1312  O   THR A 170     -54.234  42.532  10.718  1.00 92.00           O  
ATOM   1313  CB  THR A 170     -52.860  42.135  13.688  1.00 92.00           C  
ATOM   1314  CG2 THR A 170     -52.725  41.173  14.863  1.00 92.00           C  
ATOM   1315  OG1 THR A 170     -51.891  41.793  12.690  1.00 92.00           O  
ATOM   1316  N   GLU A 171     -54.675  44.325  12.111  1.00 92.41           N  
ATOM   1317  CA  GLU A 171     -54.685  45.340  11.061  1.00 92.41           C  
ATOM   1318  C   GLU A 171     -53.327  45.435  10.371  1.00 92.41           C  
ATOM   1319  O   GLU A 171     -53.254  45.601   9.152  1.00 92.41           O  
ATOM   1320  CB  GLU A 171     -55.081  46.703  11.634  1.00 92.41           C  
ATOM   1321  CG  GLU A 171     -55.350  47.762  10.575  1.00 92.41           C  
ATOM   1322  CD  GLU A 171     -55.833  49.082  11.155  1.00 92.41           C  
ATOM   1323  OE1 GLU A 171     -56.029  50.047  10.383  1.00 92.41           O  
ATOM   1324  OE2 GLU A 171     -56.016  49.150  12.390  1.00 92.41           O1-
ATOM   1325  N   LEU A 172     -52.358  45.325  11.159  1.00 93.33           N  
ATOM   1326  CA  LEU A 172     -50.994  45.390  10.644  1.00 93.33           C  
ATOM   1327  C   LEU A 172     -50.744  44.284   9.625  1.00 93.33           C  
ATOM   1328  O   LEU A 172     -50.177  44.534   8.559  1.00 93.33           O  
ATOM   1329  CB  LEU A 172     -49.984  45.283  11.790  1.00 93.33           C  
ATOM   1330  CG  LEU A 172     -48.514  45.485  11.419  1.00 93.33           C  
ATOM   1331  CD1 LEU A 172     -48.285  46.909  10.921  1.00 93.33           C  
ATOM   1332  CD2 LEU A 172     -47.614  45.180  12.612  1.00 93.33           C  
ATOM   1333  N   ALA A 173     -51.096  43.049   9.891  1.00 92.93           N  
ATOM   1334  CA  ALA A 173     -50.948  41.913   8.985  1.00 92.93           C  
ATOM   1335  C   ALA A 173     -51.740  42.131   7.698  1.00 92.93           C  
ATOM   1336  O   ALA A 173     -51.246  41.853   6.603  1.00 92.93           O  
ATOM   1337  CB  ALA A 173     -51.397  40.625   9.670  1.00 92.93           C  
ATOM   1338  N   ARG A 174     -52.892  42.670   7.809  1.00 93.10           N  
ATOM   1339  CA  ARG A 174     -53.733  42.958   6.651  1.00 93.10           C  
ATOM   1340  C   ARG A 174     -53.095  44.019   5.761  1.00 93.10           C  
ATOM   1341  O   ARG A 174     -53.080  43.881   4.536  1.00 93.10           O  
ATOM   1342  CB  ARG A 174     -55.124  43.415   7.097  1.00 93.10           C  
ATOM   1343  CG  ARG A 174     -55.970  42.308   7.708  1.00 93.10           C  
ATOM   1344  CD  ARG A 174     -57.354  42.809   8.100  1.00 93.10           C  
ATOM   1345  NE  ARG A 174     -58.028  41.877   9.000  1.00 93.10           N  
ATOM   1346  CZ  ARG A 174     -58.951  42.220   9.893  1.00 93.10           C  
ATOM   1347  NH1 ARG A 174     -59.332  43.486  10.024  1.00 93.10           N1+
ATOM   1348  NH2 ARG A 174     -59.500  41.291  10.662  1.00 93.10           N  
ATOM   1349  N   GLU A 175     -52.594  45.011   6.471  1.00 94.89           N  
ATOM   1350  CA  GLU A 175     -51.935  46.084   5.731  1.00 94.89           C  
ATOM   1351  C   GLU A 175     -50.678  45.579   5.029  1.00 94.89           C  
ATOM   1352  O   GLU A 175     -50.400  45.964   3.892  1.00 94.89           O  
ATOM   1353  CB  GLU A 175     -51.585  47.244   6.666  1.00 94.89           C  
ATOM   1354  CG  GLU A 175     -52.793  48.043   7.135  1.00 94.89           C  
ATOM   1355  CD  GLU A 175     -52.427  49.210   8.036  1.00 94.89           C  
ATOM   1356  OE1 GLU A 175     -53.335  49.794   8.673  1.00 94.89           O  
ATOM   1357  OE2 GLU A 175     -51.225  49.546   8.107  1.00 94.89           O1-
ATOM   1358  N   ALA A 176     -49.924  44.789   5.693  1.00 95.00           N  
ATOM   1359  CA  ALA A 176     -48.720  44.200   5.111  1.00 95.00           C  
ATOM   1360  C   ALA A 176     -49.056  43.384   3.867  1.00 95.00           C  
ATOM   1361  O   ALA A 176     -48.383  43.501   2.839  1.00 95.00           O  
ATOM   1362  CB  ALA A 176     -48.005  43.327   6.139  1.00 95.00           C  
ATOM   1363  N   LEU A 177     -50.110  42.619   3.969  1.00 93.88           N  
ATOM   1364  CA  LEU A 177     -50.531  41.789   2.846  1.00 93.88           C  
ATOM   1365  C   LEU A 177     -50.990  42.652   1.675  1.00 93.88           C  
ATOM   1366  O   LEU A 177     -50.617  42.398   0.528  1.00 93.88           O  
ATOM   1367  CB  LEU A 177     -51.657  40.844   3.271  1.00 93.88           C  
ATOM   1368  CG  LEU A 177     -52.116  39.824   2.228  1.00 93.88           C  
ATOM   1369  CD1 LEU A 177     -50.956  38.918   1.827  1.00 93.88           C  
ATOM   1370  CD2 LEU A 177     -53.284  39.002   2.761  1.00 93.88           C  
ATOM   1371  N   GLU A 178     -51.766  43.628   1.954  1.00 94.46           N  
ATOM   1372  CA  GLU A 178     -52.251  44.531   0.915  1.00 94.46           C  
ATOM   1373  C   GLU A 178     -51.095  45.259   0.233  1.00 94.46           C  
ATOM   1374  O   GLU A 178     -51.084  45.406  -0.992  1.00 94.46           O  
ATOM   1375  CB  GLU A 178     -53.238  45.544   1.500  1.00 94.46           C  
ATOM   1376  CG  GLU A 178     -53.924  46.410   0.454  1.00 94.46           C  
ATOM   1377  CD  GLU A 178     -55.020  47.292   1.029  1.00 94.46           C  
ATOM   1378  OE1 GLU A 178     -55.689  48.012   0.254  1.00 94.46           O  
ATOM   1379  OE2 GLU A 178     -55.211  47.262   2.266  1.00 94.46           O1-
ATOM   1380  N   LEU A 179     -50.232  45.752   1.034  1.00 95.56           N  
ATOM   1381  CA  LEU A 179     -49.059  46.441   0.506  1.00 95.56           C  
ATOM   1382  C   LEU A 179     -48.260  45.526  -0.416  1.00 95.56           C  
ATOM   1383  O   LEU A 179     -47.845  45.940  -1.501  1.00 95.56           O  
ATOM   1384  CB  LEU A 179     -48.169  46.938   1.648  1.00 95.56           C  
ATOM   1385  CG  LEU A 179     -46.900  47.688   1.241  1.00 95.56           C  
ATOM   1386  CD1 LEU A 179     -47.256  48.934   0.436  1.00 95.56           C  
ATOM   1387  CD2 LEU A 179     -46.079  48.058   2.472  1.00 95.56           C  
ATOM   1388  N   ALA A 180     -47.999  44.310  -0.033  1.00 94.74           N  
ATOM   1389  CA  ALA A 180     -47.281  43.332  -0.847  1.00 94.74           C  
ATOM   1390  C   ALA A 180     -47.992  43.098  -2.177  1.00 94.74           C  
ATOM   1391  O   ALA A 180     -47.351  43.043  -3.229  1.00 94.74           O  
ATOM   1392  CB  ALA A 180     -47.131  42.016  -0.088  1.00 94.74           C  
ATOM   1393  N   LYS A 181     -49.304  43.032  -2.121  1.00 93.11           N  
ATOM   1394  CA  LYS A 181     -50.095  42.818  -3.328  1.00 93.11           C  
ATOM   1395  C   LYS A 181     -49.941  43.984  -4.301  1.00 93.11           C  
ATOM   1396  O   LYS A 181     -49.776  43.778  -5.505  1.00 93.11           O  
ATOM   1397  CB  LYS A 181     -51.570  42.620  -2.976  1.00 93.11           C  
ATOM   1398  CG  LYS A 181     -51.889  41.254  -2.386  1.00 93.11           C  
ATOM   1399  CD  LYS A 181     -53.379  41.095  -2.117  1.00 93.11           C  
ATOM   1400  CE  LYS A 181     -53.694  39.743  -1.491  1.00 93.11           C  
ATOM   1401  NZ  LYS A 181     -55.149  39.600  -1.183  1.00 93.11           N1+
ATOM   1402  N   GLU A 182     -49.948  45.096  -3.734  1.00 92.77           N  
ATOM   1403  CA  GLU A 182     -49.804  46.295  -4.554  1.00 92.77           C  
ATOM   1404  C   GLU A 182     -48.388  46.417  -5.110  1.00 92.77           C  
ATOM   1405  O   GLU A 182     -48.203  46.771  -6.276  1.00 92.77           O  
ATOM   1406  CB  GLU A 182     -50.161  47.545  -3.745  1.00 92.77           C  
ATOM   1407  CG  GLU A 182     -51.648  47.687  -3.456  1.00 92.77           C  
ATOM   1408  CD  GLU A 182     -51.983  48.912  -2.619  1.00 92.77           C  
ATOM   1409  OE1 GLU A 182     -53.178  49.130  -2.314  1.00 92.77           O  
ATOM   1410  OE2 GLU A 182     -51.043  49.658  -2.265  1.00 92.77           O1-
ATOM   1411  N   ALA A 183     -47.506  46.109  -4.307  1.00 91.81           N  
ATOM   1412  CA  ALA A 183     -46.100  46.268  -4.667  1.00 91.81           C  
ATOM   1413  C   ALA A 183     -45.716  45.328  -5.807  1.00 91.81           C  
ATOM   1414  O   ALA A 183     -44.956  45.706  -6.702  1.00 91.81           O  
ATOM   1415  CB  ALA A 183     -45.208  46.018  -3.453  1.00 91.81           C  
ATOM   1416  N   VAL A 184     -46.213  44.157  -5.842  1.00 92.41           N  
ATOM   1417  CA  VAL A 184     -45.809  43.155  -6.823  1.00 92.41           C  
ATOM   1418  C   VAL A 184     -46.394  43.505  -8.190  1.00 92.41           C  
ATOM   1419  O   VAL A 184     -45.964  42.965  -9.212  1.00 92.41           O  
ATOM   1420  CB  VAL A 184     -46.253  41.737  -6.401  1.00 92.41           C  
ATOM   1421  CG1 VAL A 184     -45.531  41.302  -5.126  1.00 92.41           C  
ATOM   1422  CG2 VAL A 184     -47.767  41.689  -6.204  1.00 92.41           C  
ATOM   1423  N   LYS A 185     -47.358  44.423  -8.211  1.00 90.39           N  
ATOM   1424  CA  LYS A 185     -47.926  44.899  -9.469  1.00 90.39           C  
ATOM   1425  C   LYS A 185     -47.059  45.994 -10.083  1.00 90.39           C  
ATOM   1426  O   LYS A 185     -47.198  46.312 -11.267  1.00 90.39           O  
ATOM   1427  CB  LYS A 185     -49.350  45.415  -9.253  1.00 90.39           C  
ATOM   1428  CG  LYS A 185     -50.344  44.339  -8.845  1.00 90.39           C  
ATOM   1429  CD  LYS A 185     -51.736  44.917  -8.628  1.00 90.39           C  
ATOM   1430  CE  LYS A 185     -52.717  43.851  -8.157  1.00 90.39           C  
ATOM   1431  NZ  LYS A 185     -54.068  44.426  -7.882  1.00 90.39           N1+
ATOM   1432  N   SER A 186     -46.117  46.463  -9.296  1.00 86.68           N  
ATOM   1433  CA  SER A 186     -45.276  47.579  -9.720  1.00 86.68           C  
ATOM   1434  C   SER A 186     -44.115  47.098 -10.584  1.00 86.68           C  
ATOM   1435  O   SER A 186     -43.583  46.008 -10.367  1.00 86.68           O  
ATOM   1436  CB  SER A 186     -44.740  48.338  -8.507  1.00 86.68           C  
ATOM   1437  OG  SER A 186     -43.806  49.328  -8.904  1.00 86.68           O  
ATOM   1438  N   THR A 187     -43.801  47.867 -11.644  1.00 83.86           N  
ATOM   1439  CA  THR A 187     -42.657  47.536 -12.485  1.00 83.86           C  
ATOM   1440  C   THR A 187     -41.380  48.169 -11.936  1.00 83.86           C  
ATOM   1441  O   THR A 187     -40.284  47.893 -12.426  1.00 83.86           O  
ATOM   1442  CB  THR A 187     -42.877  48.000 -13.937  1.00 83.86           C  
ATOM   1443  CG2 THR A 187     -44.033  47.245 -14.586  1.00 83.86           C  
ATOM   1444  OG1 THR A 187     -43.172  49.402 -13.946  1.00 83.86           O  
ATOM   1445  N   ASP A 188     -41.530  48.896 -10.804  1.00 87.54           N  
ATOM   1446  CA  ASP A 188     -40.394  49.610 -10.230  1.00 87.54           C  
ATOM   1447  C   ASP A 188     -39.672  48.752  -9.194  1.00 87.54           C  
ATOM   1448  O   ASP A 188     -40.152  48.592  -8.069  1.00 87.54           O  
ATOM   1449  CB  ASP A 188     -40.852  50.926  -9.596  1.00 87.54           C  
ATOM   1450  CG  ASP A 188     -39.696  51.832  -9.210  1.00 87.54           C  
ATOM   1451  OD1 ASP A 188     -38.579  51.326  -8.967  1.00 87.54           O  
ATOM   1452  OD2 ASP A 188     -39.905  53.063  -9.146  1.00 87.54           O1-
ATOM   1453  N   SER A 189     -38.518  48.251  -9.536  1.00 86.14           N  
ATOM   1454  CA  SER A 189     -37.755  47.336  -8.693  1.00 86.14           C  
ATOM   1455  C   SER A 189     -37.328  48.009  -7.393  1.00 86.14           C  
ATOM   1456  O   SER A 189     -37.245  47.358  -6.350  1.00 86.14           O  
ATOM   1457  CB  SER A 189     -36.523  46.822  -9.439  1.00 86.14           C  
ATOM   1458  OG  SER A 189     -35.641  47.887  -9.748  1.00 86.14           O  
ATOM   1459  N   GLU A 190     -37.190  49.285  -7.406  1.00 86.47           N  
ATOM   1460  CA  GLU A 190     -36.779  50.013  -6.210  1.00 86.47           C  
ATOM   1461  C   GLU A 190     -37.907  50.073  -5.185  1.00 86.47           C  
ATOM   1462  O   GLU A 190     -37.667  49.950  -3.981  1.00 86.47           O  
ATOM   1463  CB  GLU A 190     -36.323  51.429  -6.573  1.00 86.47           C  
ATOM   1464  CG  GLU A 190     -35.005  51.475  -7.334  1.00 86.47           C  
ATOM   1465  CD  GLU A 190     -33.837  50.902  -6.547  1.00 86.47           C  
ATOM   1466  OE1 GLU A 190     -32.986  50.207  -7.144  1.00 86.47           O  
ATOM   1467  OE2 GLU A 190     -33.776  51.150  -5.322  1.00 86.47           O1-
ATOM   1468  N   ALA A 191     -39.041  50.253  -5.668  1.00 90.56           N  
ATOM   1469  CA  ALA A 191     -40.213  50.240  -4.795  1.00 90.56           C  
ATOM   1470  C   ALA A 191     -40.362  48.890  -4.097  1.00 90.56           C  
ATOM   1471  O   ALA A 191     -40.672  48.833  -2.905  1.00 90.56           O  
ATOM   1472  CB  ALA A 191     -41.474  50.565  -5.593  1.00 90.56           C  
ATOM   1473  N   LEU A 192     -40.130  47.821  -4.793  1.00 92.07           N  
ATOM   1474  CA  LEU A 192     -40.210  46.469  -4.251  1.00 92.07           C  
ATOM   1475  C   LEU A 192     -39.187  46.268  -3.138  1.00 92.07           C  
ATOM   1476  O   LEU A 192     -39.495  45.662  -2.109  1.00 92.07           O  
ATOM   1477  CB  LEU A 192     -39.987  45.435  -5.358  1.00 92.07           C  
ATOM   1478  CG  LEU A 192     -41.161  45.196  -6.308  1.00 92.07           C  
ATOM   1479  CD1 LEU A 192     -40.727  44.317  -7.476  1.00 92.07           C  
ATOM   1480  CD2 LEU A 192     -42.332  44.563  -5.564  1.00 92.07           C  
ATOM   1481  N   LYS A 193     -37.982  46.826  -3.366  1.00 91.04           N  
ATOM   1482  CA  LYS A 193     -36.932  46.730  -2.356  1.00 91.04           C  
ATOM   1483  C   LYS A 193     -37.330  47.465  -1.078  1.00 91.04           C  
ATOM   1484  O   LYS A 193     -37.072  46.984   0.026  1.00 91.04           O  
ATOM   1485  CB  LYS A 193     -35.616  47.292  -2.895  1.00 91.04           C  
ATOM   1486  CG  LYS A 193     -34.960  46.422  -3.958  1.00 91.04           C  
ATOM   1487  CD  LYS A 193     -33.654  47.032  -4.451  1.00 91.04           C  
ATOM   1488  CE  LYS A 193     -33.034  46.198  -5.566  1.00 91.04           C  
ATOM   1489  NZ  LYS A 193     -31.800  46.838  -6.114  1.00 91.04           N1+
ATOM   1490  N   VAL A 194     -37.923  48.586  -1.241  1.00 93.28           N  
ATOM   1491  CA  VAL A 194     -38.392  49.368  -0.103  1.00 93.28           C  
ATOM   1492  C   VAL A 194     -39.452  48.581   0.664  1.00 93.28           C  
ATOM   1493  O   VAL A 194     -39.398  48.491   1.894  1.00 93.28           O  
ATOM   1494  CB  VAL A 194     -38.960  50.734  -0.549  1.00 93.28           C  
ATOM   1495  CG1 VAL A 194     -39.661  51.433   0.615  1.00 93.28           C  
ATOM   1496  CG2 VAL A 194     -37.848  51.616  -1.114  1.00 93.28           C  
ATOM   1497  N   VAL A 195     -40.347  47.990  -0.074  1.00 96.20           N  
ATOM   1498  CA  VAL A 195     -41.415  47.205   0.534  1.00 96.20           C  
ATOM   1499  C   VAL A 195     -40.822  46.010   1.277  1.00 96.20           C  
ATOM   1500  O   VAL A 195     -41.214  45.718   2.409  1.00 96.20           O  
ATOM   1501  CB  VAL A 195     -42.436  46.721  -0.522  1.00 96.20           C  
ATOM   1502  CG1 VAL A 195     -43.424  45.733   0.095  1.00 96.20           C  
ATOM   1503  CG2 VAL A 195     -43.175  47.910  -1.132  1.00 96.20           C  
ATOM   1504  N   TYR A 196     -39.911  45.382   0.641  1.00 95.19           N  
ATOM   1505  CA  TYR A 196     -39.244  44.255   1.283  1.00 95.19           C  
ATOM   1506  C   TYR A 196     -38.628  44.671   2.613  1.00 95.19           C  
ATOM   1507  O   TYR A 196     -38.845  44.018   3.637  1.00 95.19           O  
ATOM   1508  CB  TYR A 196     -38.163  43.676   0.364  1.00 95.19           C  
ATOM   1509  CG  TYR A 196     -37.332  42.595   1.012  1.00 95.19           C  
ATOM   1510  CD1 TYR A 196     -36.059  42.869   1.506  1.00 95.19           C  
ATOM   1511  CD2 TYR A 196     -37.817  41.297   1.131  1.00 95.19           C  
ATOM   1512  CE1 TYR A 196     -35.289  41.877   2.101  1.00 95.19           C  
ATOM   1513  CE2 TYR A 196     -37.055  40.296   1.725  1.00 95.19           C  
ATOM   1514  CZ  TYR A 196     -35.795  40.595   2.207  1.00 95.19           C  
ATOM   1515  OH  TYR A 196     -35.037  39.608   2.795  1.00 95.19           O  
ATOM   1516  N   LEU A 197     -37.930  45.756   2.686  1.00 94.79           N  
ATOM   1517  CA  LEU A 197     -37.275  46.239   3.896  1.00 94.79           C  
ATOM   1518  C   LEU A 197     -38.302  46.600   4.964  1.00 94.79           C  
ATOM   1519  O   LEU A 197     -38.115  46.287   6.142  1.00 94.79           O  
ATOM   1520  CB  LEU A 197     -36.399  47.455   3.584  1.00 94.79           C  
ATOM   1521  CG  LEU A 197     -35.105  47.180   2.815  1.00 94.79           C  
ATOM   1522  CD1 LEU A 197     -34.447  48.490   2.398  1.00 94.79           C  
ATOM   1523  CD2 LEU A 197     -34.151  46.342   3.659  1.00 94.79           C  
ATOM   1524  N   ALA A 198     -39.298  47.251   4.515  1.00 95.97           N  
ATOM   1525  CA  ALA A 198     -40.362  47.626   5.443  1.00 95.97           C  
ATOM   1526  C   ALA A 198     -40.987  46.394   6.088  1.00 95.97           C  
ATOM   1527  O   ALA A 198     -41.198  46.360   7.303  1.00 95.97           O  
ATOM   1528  CB  ALA A 198     -41.431  48.446   4.724  1.00 95.97           C  
ATOM   1529  N   LEU A 199     -41.297  45.387   5.277  1.00 96.93           N  
ATOM   1530  CA  LEU A 199     -41.904  44.162   5.788  1.00 96.93           C  
ATOM   1531  C   LEU A 199     -40.956  43.443   6.743  1.00 96.93           C  
ATOM   1532  O   LEU A 199     -41.395  42.849   7.729  1.00 96.93           O  
ATOM   1533  CB  LEU A 199     -42.287  43.232   4.634  1.00 96.93           C  
ATOM   1534  CG  LEU A 199     -43.450  43.691   3.752  1.00 96.93           C  
ATOM   1535  CD1 LEU A 199     -43.712  42.670   2.650  1.00 96.93           C  
ATOM   1536  CD2 LEU A 199     -44.704  43.912   4.592  1.00 96.93           C  
ATOM   1537  N   ARG A 200     -39.743  43.482   6.433  1.00 95.91           N  
ATOM   1538  CA  ARG A 200     -38.757  42.890   7.332  1.00 95.91           C  
ATOM   1539  C   ARG A 200     -38.804  43.550   8.705  1.00 95.91           C  
ATOM   1540  O   ARG A 200     -38.716  42.871   9.730  1.00 95.91           O  
ATOM   1541  CB  ARG A 200     -37.351  43.006   6.741  1.00 95.91           C  
ATOM   1542  CG  ARG A 200     -37.039  41.961   5.681  1.00 95.91           C  
ATOM   1543  CD  ARG A 200     -36.955  40.562   6.276  1.00 95.91           C  
ATOM   1544  NE  ARG A 200     -36.213  39.652   5.409  1.00 95.91           N  
ATOM   1545  CZ  ARG A 200     -35.994  38.366   5.671  1.00 95.91           C  
ATOM   1546  NH1 ARG A 200     -36.460  37.812   6.785  1.00 95.91           N1+
ATOM   1547  NH2 ARG A 200     -35.305  37.628   4.813  1.00 95.91           N  
ATOM   1548  N   ILE A 201     -38.830  44.859   8.752  1.00 94.33           N  
ATOM   1549  CA  ILE A 201     -38.941  45.601  10.004  1.00 94.33           C  
ATOM   1550  C   ILE A 201     -40.215  45.188  10.736  1.00 94.33           C  
ATOM   1551  O   ILE A 201     -40.191  44.938  11.944  1.00 94.33           O  
ATOM   1552  CB  ILE A 201     -38.933  47.126   9.760  1.00 94.33           C  
ATOM   1553  CG1 ILE A 201     -37.556  47.580   9.261  1.00 94.33           C  
ATOM   1554  CG2 ILE A 201     -39.329  47.879  11.033  1.00 94.33           C  
ATOM   1555  CD1 ILE A 201     -37.506  49.037   8.821  1.00 94.33           C  
ATOM   1556  N   VAL A 202     -41.335  45.073  10.015  1.00 96.22           N  
ATOM   1557  CA  VAL A 202     -42.609  44.667  10.597  1.00 96.22           C  
ATOM   1558  C   VAL A 202     -42.476  43.277  11.216  1.00 96.22           C  
ATOM   1559  O   VAL A 202     -42.951  43.038  12.329  1.00 96.22           O  
ATOM   1560  CB  VAL A 202     -43.742  44.676   9.546  1.00 96.22           C  
ATOM   1561  CG1 VAL A 202     -45.018  44.066  10.122  1.00 96.22           C  
ATOM   1562  CG2 VAL A 202     -44.001  46.098   9.054  1.00 96.22           C  
ATOM   1563  N   GLN A 203     -41.852  42.431  10.485  1.00 95.11           N  
ATOM   1564  CA  GLN A 203     -41.653  41.065  10.959  1.00 95.11           C  
ATOM   1565  C   GLN A 203     -40.815  41.043  12.234  1.00 95.11           C  
ATOM   1566  O   GLN A 203     -41.104  40.283  13.161  1.00 95.11           O  
ATOM   1567  CB  GLN A 203     -40.988  40.212   9.878  1.00 95.11           C  
ATOM   1568  CG  GLN A 203     -40.830  38.747  10.261  1.00 95.11           C  
ATOM   1569  CD  GLN A 203     -40.104  37.938   9.203  1.00 95.11           C  
ATOM   1570  NE2 GLN A 203     -40.637  36.763   8.886  1.00 95.11           N  
ATOM   1571  OE1 GLN A 203     -39.073  38.367   8.675  1.00 95.11           O  
ATOM   1572  N   GLN A 204     -39.797  41.846  12.382  1.00 92.75           N  
ATOM   1573  CA  GLN A 204     -38.841  41.833  13.485  1.00 92.75           C  
ATOM   1574  C   GLN A 204     -39.405  42.545  14.710  1.00 92.75           C  
ATOM   1575  O   GLN A 204     -39.143  42.140  15.845  1.00 92.75           O  
ATOM   1576  CB  GLN A 204     -37.523  42.483  13.060  1.00 92.75           C  
ATOM   1577  CG  GLN A 204     -36.723  41.656  12.062  1.00 92.75           C  
ATOM   1578  CD  GLN A 204     -35.470  42.365  11.583  1.00 92.75           C  
ATOM   1579  NE2 GLN A 204     -34.649  41.661  10.812  1.00 92.75           N  
ATOM   1580  OE1 GLN A 204     -35.243  43.536  11.903  1.00 92.75           O  
ATOM   1581  N   LEU A 205     -40.150  43.596  14.433  1.00 91.63           N  
ATOM   1582  CA  LEU A 205     -40.666  44.408  15.529  1.00 91.63           C  
ATOM   1583  C   LEU A 205     -42.183  44.532  15.446  1.00 91.63           C  
ATOM   1584  O   LEU A 205     -42.710  45.623  15.217  1.00 91.63           O  
ATOM   1585  CB  LEU A 205     -40.027  45.800  15.511  1.00 91.63           C  
ATOM   1586  CG  LEU A 205     -38.499  45.845  15.564  1.00 91.63           C  
ATOM   1587  CD1 LEU A 205     -37.999  47.252  15.252  1.00 91.63           C  
ATOM   1588  CD2 LEU A 205     -37.997  45.385  16.928  1.00 91.63           C  
ATOM   1589  N   PRO A 206     -42.811  43.349  15.785  1.00 87.08           N  
ATOM   1590  CA  PRO A 206     -44.269  43.367  15.647  1.00 87.08           C  
ATOM   1591  C   PRO A 206     -44.958  44.151  16.761  1.00 87.08           C  
ATOM   1592  O   PRO A 206     -44.435  44.238  17.875  1.00 87.08           O  
ATOM   1593  CB  PRO A 206     -44.647  41.884  15.709  1.00 87.08           C  
ATOM   1594  CG  PRO A 206     -43.545  41.242  16.487  1.00 87.08           C  
ATOM   1595  CD  PRO A 206     -42.278  42.008  16.242  1.00 87.08           C  
ATOM   1596  N   ASP A 207     -45.657  45.201  16.557  1.00 86.17           N  
ATOM   1597  CA  ASP A 207     -46.477  45.921  17.527  1.00 86.17           C  
ATOM   1598  C   ASP A 207     -45.803  47.221  17.959  1.00 86.17           C  
ATOM   1599  O   ASP A 207     -45.979  47.670  19.094  1.00 86.17           O  
ATOM   1600  CB  ASP A 207     -46.758  45.043  18.748  1.00 86.17           C  
ATOM   1601  CG  ASP A 207     -47.559  43.797  18.412  1.00 86.17           C  
ATOM   1602  OD1 ASP A 207     -48.549  43.894  17.655  1.00 86.17           O  
ATOM   1603  OD2 ASP A 207     -47.199  42.708  18.910  1.00 86.17           O1-
ATOM   1604  N   THR A 208     -44.896  47.704  17.092  1.00 89.94           N  
ATOM   1605  CA  THR A 208     -44.220  48.959  17.402  1.00 89.94           C  
ATOM   1606  C   THR A 208     -44.641  50.054  16.427  1.00 89.94           C  
ATOM   1607  O   THR A 208     -45.178  49.767  15.356  1.00 89.94           O  
ATOM   1608  CB  THR A 208     -42.689  48.794  17.364  1.00 89.94           C  
ATOM   1609  CG2 THR A 208     -42.235  47.660  18.276  1.00 89.94           C  
ATOM   1610  OG1 THR A 208     -42.279  48.506  16.021  1.00 89.94           O  
ATOM   1611  N   GLU A 209     -44.560  51.322  16.909  1.00 88.85           N  
ATOM   1612  CA  GLU A 209     -44.779  52.492  16.065  1.00 88.85           C  
ATOM   1613  C   GLU A 209     -43.854  52.478  14.851  1.00 88.85           C  
ATOM   1614  O   GLU A 209     -44.247  52.897  13.760  1.00 88.85           O  
ATOM   1615  CB  GLU A 209     -44.574  53.780  16.867  1.00 88.85           C  
ATOM   1616  CG  GLU A 209     -44.866  55.049  16.079  1.00 88.85           C  
ATOM   1617  CD  GLU A 209     -46.330  55.189  15.691  1.00 88.85           C  
ATOM   1618  OE1 GLU A 209     -46.645  56.011  14.800  1.00 88.85           O  
ATOM   1619  OE2 GLU A 209     -47.168  54.473  16.282  1.00 88.85           O1-
ATOM   1620  N   LEU A 210     -42.781  51.951  15.081  1.00 91.00           N  
ATOM   1621  CA  LEU A 210     -41.789  51.841  14.017  1.00 91.00           C  
ATOM   1622  C   LEU A 210     -42.310  50.976  12.875  1.00 91.00           C  
ATOM   1623  O   LEU A 210     -42.137  51.318  11.703  1.00 91.00           O  
ATOM   1624  CB  LEU A 210     -40.483  51.256  14.560  1.00 91.00           C  
ATOM   1625  CG  LEU A 210     -39.280  51.289  13.614  1.00 91.00           C  
ATOM   1626  CD1 LEU A 210     -38.894  52.729  13.297  1.00 91.00           C  
ATOM   1627  CD2 LEU A 210     -38.102  50.535  14.222  1.00 91.00           C  
ATOM   1628  N   ALA A 211     -42.906  49.855  13.145  1.00 92.83           N  
ATOM   1629  CA  ALA A 211     -43.500  48.967  12.149  1.00 92.83           C  
ATOM   1630  C   ALA A 211     -44.579  49.688  11.347  1.00 92.83           C  
ATOM   1631  O   ALA A 211     -44.623  49.582  10.119  1.00 92.83           O  
ATOM   1632  CB  ALA A 211     -44.082  47.726  12.822  1.00 92.83           C  
ATOM   1633  N   ARG A 212     -45.338  50.443  12.012  1.00 93.58           N  
ATOM   1634  CA  ARG A 212     -46.406  51.199  11.364  1.00 93.58           C  
ATOM   1635  C   ARG A 212     -45.836  52.283  10.455  1.00 93.58           C  
ATOM   1636  O   ARG A 212     -46.304  52.465   9.330  1.00 93.58           O  
ATOM   1637  CB  ARG A 212     -47.332  51.826  12.409  1.00 93.58           C  
ATOM   1638  CG  ARG A 212     -48.172  50.814  13.173  1.00 93.58           C  
ATOM   1639  CD  ARG A 212     -49.065  51.488  14.205  1.00 93.58           C  
ATOM   1640  NE  ARG A 212     -49.699  50.513  15.087  1.00 93.58           N  
ATOM   1641  CZ  ARG A 212     -50.113  50.769  16.325  1.00 93.58           C  
ATOM   1642  NH1 ARG A 212     -49.968  51.978  16.853  1.00 93.58           N1+
ATOM   1643  NH2 ARG A 212     -50.678  49.807  17.042  1.00 93.58           N  
ATOM   1644  N   LEU A 213     -44.851  52.972  10.971  1.00 92.68           N  
ATOM   1645  CA  LEU A 213     -44.203  54.027  10.199  1.00 92.68           C  
ATOM   1646  C   LEU A 213     -43.512  53.451   8.967  1.00 92.68           C  
ATOM   1647  O   LEU A 213     -43.573  54.039   7.885  1.00 92.68           O  
ATOM   1648  CB  LEU A 213     -43.187  54.778  11.064  1.00 92.68           C  
ATOM   1649  CG  LEU A 213     -43.764  55.704  12.136  1.00 92.68           C  
ATOM   1650  CD1 LEU A 213     -42.653  56.216  13.047  1.00 92.68           C  
ATOM   1651  CD2 LEU A 213     -44.513  56.866  11.492  1.00 92.68           C  
ATOM   1652  N   ALA A 214     -42.896  52.328   9.155  1.00 94.36           N  
ATOM   1653  CA  ALA A 214     -42.234  51.657   8.040  1.00 94.36           C  
ATOM   1654  C   ALA A 214     -43.234  51.292   6.946  1.00 94.36           C  
ATOM   1655  O   ALA A 214     -42.976  51.514   5.761  1.00 94.36           O  
ATOM   1656  CB  ALA A 214     -41.506  50.408   8.528  1.00 94.36           C  
ATOM   1657  N   LEU A 215     -44.383  50.781   7.322  1.00 95.04           N  
ATOM   1658  CA  LEU A 215     -45.411  50.396   6.361  1.00 95.04           C  
ATOM   1659  C   LEU A 215     -45.961  51.618   5.634  1.00 95.04           C  
ATOM   1660  O   LEU A 215     -46.171  51.580   4.420  1.00 95.04           O  
ATOM   1661  CB  LEU A 215     -46.548  49.649   7.062  1.00 95.04           C  
ATOM   1662  CG  LEU A 215     -46.294  48.176   7.386  1.00 95.04           C  
ATOM   1663  CD1 LEU A 215     -47.470  47.593   8.163  1.00 95.04           C  
ATOM   1664  CD2 LEU A 215     -46.045  47.382   6.107  1.00 95.04           C  
ATOM   1665  N   GLU A 216     -46.182  52.635   6.375  1.00 93.67           N  
ATOM   1666  CA  GLU A 216     -46.685  53.874   5.788  1.00 93.67           C  
ATOM   1667  C   GLU A 216     -45.711  54.429   4.752  1.00 93.67           C  
ATOM   1668  O   GLU A 216     -46.124  54.863   3.675  1.00 93.67           O  
ATOM   1669  CB  GLU A 216     -46.946  54.918   6.877  1.00 93.67           C  
ATOM   1670  CG  GLU A 216     -47.679  56.156   6.379  1.00 93.67           C  
ATOM   1671  CD  GLU A 216     -48.070  57.111   7.496  1.00 93.67           C  
ATOM   1672  OE1 GLU A 216     -48.572  58.218   7.199  1.00 93.67           O  
ATOM   1673  OE2 GLU A 216     -47.873  56.748   8.677  1.00 93.67           O1-
ATOM   1674  N   LEU A 217     -44.532  54.491   5.132  1.00 93.07           N  
ATOM   1675  CA  LEU A 217     -43.497  54.960   4.218  1.00 93.07           C  
ATOM   1676  C   LEU A 217     -43.459  54.105   2.956  1.00 93.07           C  
ATOM   1677  O   LEU A 217     -43.373  54.635   1.845  1.00 93.07           O  
ATOM   1678  CB  LEU A 217     -42.128  54.939   4.903  1.00 93.07           C  
ATOM   1679  CG  LEU A 217     -40.944  55.423   4.065  1.00 93.07           C  
ATOM   1680  CD1 LEU A 217     -41.164  56.865   3.618  1.00 93.07           C  
ATOM   1681  CD2 LEU A 217     -39.644  55.296   4.853  1.00 93.07           C  
ATOM   1682  N   ALA A 218     -43.478  52.782   3.114  1.00 93.70           N  
ATOM   1683  CA  ALA A 218     -43.480  51.861   1.982  1.00 93.70           C  
ATOM   1684  C   ALA A 218     -44.693  52.096   1.086  1.00 93.70           C  
ATOM   1685  O   ALA A 218     -44.583  52.054  -0.142  1.00 93.70           O  
ATOM   1686  CB  ALA A 218     -43.457  50.415   2.471  1.00 93.70           C  
ATOM   1687  N   LYS A 219     -45.844  52.323   1.651  1.00 93.62           N  
ATOM   1688  CA  LYS A 219     -47.058  52.603   0.891  1.00 93.62           C  
ATOM   1689  C   LYS A 219     -46.886  53.844   0.019  1.00 93.62           C  
ATOM   1690  O   LYS A 219     -47.257  53.840  -1.157  1.00 93.62           O  
ATOM   1691  CB  LYS A 219     -48.252  52.785   1.830  1.00 93.62           C  
ATOM   1692  CG  LYS A 219     -49.594  52.869   1.118  1.00 93.62           C  
ATOM   1693  CD  LYS A 219     -50.745  52.985   2.108  1.00 93.62           C  
ATOM   1694  CE  LYS A 219     -52.084  53.124   1.396  1.00 93.62           C  
ATOM   1695  NZ  LYS A 219     -53.216  53.247   2.362  1.00 93.62           N1+
ATOM   1696  N   LYS A 220     -46.330  54.754   0.554  1.00 89.92           N  
ATOM   1697  CA  LYS A 220     -46.094  55.991  -0.184  1.00 89.92           C  
ATOM   1698  C   LYS A 220     -45.059  55.783  -1.287  1.00 89.92           C  
ATOM   1699  O   LYS A 220     -45.192  56.331  -2.383  1.00 89.92           O  
ATOM   1700  CB  LYS A 220     -45.635  57.102   0.761  1.00 89.92           C  
ATOM   1701  CG  LYS A 220     -46.736  57.640   1.664  1.00 89.92           C  
ATOM   1702  CD  LYS A 220     -46.224  58.755   2.566  1.00 89.92           C  
ATOM   1703  CE  LYS A 220     -47.301  59.233   3.531  1.00 89.92           C  
ATOM   1704  NZ  LYS A 220     -46.802  60.322   4.423  1.00 89.92           N1+
ATOM   1705  N   ALA A 221     -44.117  55.072  -0.866  1.00 88.13           N  
ATOM   1706  CA  ALA A 221     -43.048  54.796  -1.823  1.00 88.13           C  
ATOM   1707  C   ALA A 221     -43.591  54.095  -3.065  1.00 88.13           C  
ATOM   1708  O   ALA A 221     -43.133  54.352  -4.181  1.00 88.13           O  
ATOM   1709  CB  ALA A 221     -41.957  53.948  -1.173  1.00 88.13           C  
ATOM   1710  N   VAL A 222     -44.579  53.213  -2.927  1.00 90.44           N  
ATOM   1711  CA  VAL A 222     -45.161  52.455  -4.031  1.00 90.44           C  
ATOM   1712  C   VAL A 222     -45.889  53.403  -4.981  1.00 90.44           C  
ATOM   1713  O   VAL A 222     -45.967  53.147  -6.184  1.00 90.44           O  
ATOM   1714  CB  VAL A 222     -46.127  51.363  -3.521  1.00 90.44           C  
ATOM   1715  CG1 VAL A 222     -46.905  50.747  -4.682  1.00 90.44           C  
ATOM   1716  CG2 VAL A 222     -45.361  50.287  -2.754  1.00 90.44           C  
ATOM   1717  N   GLU A 223     -46.340  54.463  -4.526  1.00 87.71           N  
ATOM   1718  CA  GLU A 223     -47.117  55.420  -5.309  1.00 87.71           C  
ATOM   1719  C   GLU A 223     -46.212  56.461  -5.962  1.00 87.71           C  
ATOM   1720  O   GLU A 223     -46.665  57.247  -6.797  1.00 87.71           O  
ATOM   1721  CB  GLU A 223     -48.164  56.109  -4.430  1.00 87.71           C  
ATOM   1722  CG  GLU A 223     -49.204  55.161  -3.852  1.00 87.71           C  
ATOM   1723  CD  GLU A 223     -50.142  55.831  -2.861  1.00 87.71           C  
ATOM   1724  OE1 GLU A 223     -51.039  55.147  -2.318  1.00 87.71           O  
ATOM   1725  OE2 GLU A 223     -49.980  57.049  -2.627  1.00 87.71           O1-
ATOM   1726  N   MET A 224     -44.985  56.356  -5.734  1.00 81.93           N  
ATOM   1727  CA  MET A 224     -44.065  57.401  -6.175  1.00 81.93           C  
ATOM   1728  C   MET A 224     -43.305  56.966  -7.423  1.00 81.93           C  
ATOM   1729  O   MET A 224     -43.045  55.776  -7.613  1.00 81.93           O  
ATOM   1730  CB  MET A 224     -43.081  57.759  -5.060  1.00 81.93           C  
ATOM   1731  CG  MET A 224     -43.740  58.375  -3.836  1.00 81.93           C  
ATOM   1732  SD  MET A 224     -42.515  58.993  -2.617  1.00 81.93           S  
ATOM   1733  CE  MET A 224     -41.964  60.505  -3.455  1.00 81.93           C  
ATOM   1734  N   THR A 225     -42.924  57.992  -8.252  1.00 74.57           N  
ATOM   1735  CA  THR A 225     -42.173  57.699  -9.468  1.00 74.57           C  
ATOM   1736  C   THR A 225     -40.760  58.269  -9.381  1.00 74.57           C  
ATOM   1737  O   THR A 225     -39.857  57.816 -10.088  1.00 74.57           O  
ATOM   1738  CB  THR A 225     -42.881  58.264 -10.712  1.00 74.57           C  
ATOM   1739  CG2 THR A 225     -44.227  57.582 -10.936  1.00 74.57           C  
ATOM   1740  OG1 THR A 225     -43.094  59.670 -10.536  1.00 74.57           O  
ATOM   1741  N   ALA A 226     -40.556  59.204  -8.347  1.00 77.03           N  
ATOM   1742  CA  ALA A 226     -39.248  59.836  -8.200  1.00 77.03           C  
ATOM   1743  C   ALA A 226     -38.243  58.875  -7.571  1.00 77.03           C  
ATOM   1744  O   ALA A 226     -38.441  58.409  -6.447  1.00 77.03           O  
ATOM   1745  CB  ALA A 226     -39.361  61.107  -7.363  1.00 77.03           C  
ATOM   1746  N   GLN A 227     -37.157  58.548  -8.313  1.00 77.18           N  
ATOM   1747  CA  GLN A 227     -36.116  57.612  -7.897  1.00 77.18           C  
ATOM   1748  C   GLN A 227     -35.384  58.119  -6.658  1.00 77.18           C  
ATOM   1749  O   GLN A 227     -35.040  57.337  -5.770  1.00 77.18           O  
ATOM   1750  CB  GLN A 227     -35.123  57.374  -9.034  1.00 77.18           C  
ATOM   1751  CG  GLN A 227     -35.643  56.444 -10.122  1.00 77.18           C  
ATOM   1752  CD  GLN A 227     -34.615  56.172 -11.204  1.00 77.18           C  
ATOM   1753  NE2 GLN A 227     -34.989  55.360 -12.187  1.00 77.18           N  
ATOM   1754  OE1 GLN A 227     -33.493  56.688 -11.157  1.00 77.18           O  
ATOM   1755  N   GLU A 228     -35.186  59.314  -6.491  1.00 71.61           N  
ATOM   1756  CA  GLU A 228     -34.474  59.922  -5.370  1.00 71.61           C  
ATOM   1757  C   GLU A 228     -35.224  59.707  -4.060  1.00 71.61           C  
ATOM   1758  O   GLU A 228     -34.611  59.434  -3.025  1.00 71.61           O  
ATOM   1759  CB  GLU A 228     -34.261  61.418  -5.616  1.00 71.61           C  
ATOM   1760  CG  GLU A 228     -33.277  61.723  -6.735  1.00 71.61           C  
ATOM   1761  CD  GLU A 228     -33.942  61.879  -8.093  1.00 71.61           C  
ATOM   1762  OE1 GLU A 228     -33.242  62.212  -9.077  1.00 71.61           O  
ATOM   1763  OE2 GLU A 228     -35.173  61.668  -8.175  1.00 71.61           O1-
ATOM   1764  N   VAL A 229     -36.419  59.724  -4.123  1.00 77.93           N  
ATOM   1765  CA  VAL A 229     -37.265  59.533  -2.949  1.00 77.93           C  
ATOM   1766  C   VAL A 229     -37.233  58.068  -2.522  1.00 77.93           C  
ATOM   1767  O   VAL A 229     -37.161  57.764  -1.328  1.00 77.93           O  
ATOM   1768  CB  VAL A 229     -38.719  59.979  -3.220  1.00 77.93           C  
ATOM   1769  CG1 VAL A 229     -39.609  59.674  -2.016  1.00 77.93           C  
ATOM   1770  CG2 VAL A 229     -38.766  61.468  -3.559  1.00 77.93           C  
ATOM   1771  N   LEU A 230     -37.271  57.204  -3.456  1.00 82.45           N  
ATOM   1772  CA  LEU A 230     -37.180  55.773  -3.184  1.00 82.45           C  
ATOM   1773  C   LEU A 230     -35.840  55.426  -2.544  1.00 82.45           C  
ATOM   1774  O   LEU A 230     -35.779  54.602  -1.628  1.00 82.45           O  
ATOM   1775  CB  LEU A 230     -37.366  54.969  -4.473  1.00 82.45           C  
ATOM   1776  CG  LEU A 230     -38.754  55.025  -5.112  1.00 82.45           C  
ATOM   1777  CD1 LEU A 230     -38.763  54.259  -6.431  1.00 82.45           C  
ATOM   1778  CD2 LEU A 230     -39.806  54.467  -4.158  1.00 82.45           C  
ATOM   1779  N   GLU A 231     -34.807  56.174  -2.904  1.00 81.00           N  
ATOM   1780  CA  GLU A 231     -33.477  55.960  -2.342  1.00 81.00           C  
ATOM   1781  C   GLU A 231     -33.408  56.432  -0.892  1.00 81.00           C  
ATOM   1782  O   GLU A 231     -32.805  55.769  -0.045  1.00 81.00           O  
ATOM   1783  CB  GLU A 231     -32.417  56.680  -3.179  1.00 81.00           C  
ATOM   1784  CG  GLU A 231     -32.169  56.040  -4.538  1.00 81.00           C  
ATOM   1785  CD  GLU A 231     -31.140  56.786  -5.373  1.00 81.00           C  
ATOM   1786  OE1 GLU A 231     -30.846  56.346  -6.508  1.00 81.00           O  
ATOM   1787  OE2 GLU A 231     -30.624  57.818  -4.888  1.00 81.00           O1-
ATOM   1788  N   ILE A 232     -34.060  57.530  -0.682  1.00 81.03           N  
ATOM   1789  CA  ILE A 232     -34.110  58.076   0.670  1.00 81.03           C  
ATOM   1790  C   ILE A 232     -34.907  57.140   1.576  1.00 81.03           C  
ATOM   1791  O   ILE A 232     -34.492  56.850   2.699  1.00 81.03           O  
ATOM   1792  CB  ILE A 232     -34.728  59.492   0.686  1.00 81.03           C  
ATOM   1793  CG1 ILE A 232     -33.807  60.485  -0.032  1.00 81.03           C  
ATOM   1794  CG2 ILE A 232     -35.006  59.944   2.122  1.00 81.03           C  
ATOM   1795  CD1 ILE A 232     -34.426  61.859  -0.249  1.00 81.03           C  
ATOM   1796  N   ALA A 233     -36.032  56.728   1.086  1.00 84.98           N  
ATOM   1797  CA  ALA A 233     -36.868  55.790   1.830  1.00 84.98           C  
ATOM   1798  C   ALA A 233     -36.105  54.507   2.146  1.00 84.98           C  
ATOM   1799  O   ALA A 233     -36.158  54.008   3.273  1.00 84.98           O  
ATOM   1800  CB  ALA A 233     -38.138  55.472   1.044  1.00 84.98           C  
ATOM   1801  N   ARG A 234     -35.439  54.041   1.210  1.00 87.71           N  
ATOM   1802  CA  ARG A 234     -34.641  52.834   1.402  1.00 87.71           C  
ATOM   1803  C   ARG A 234     -33.577  53.044   2.473  1.00 87.71           C  
ATOM   1804  O   ARG A 234     -33.407  52.205   3.360  1.00 87.71           O  
ATOM   1805  CB  ARG A 234     -33.984  52.409   0.087  1.00 87.71           C  
ATOM   1806  CG  ARG A 234     -33.258  51.075   0.163  1.00 87.71           C  
ATOM   1807  CD  ARG A 234     -32.658  50.682  -1.180  1.00 87.71           C  
ATOM   1808  NE  ARG A 234     -31.564  51.570  -1.563  1.00 87.71           N  
ATOM   1809  CZ  ARG A 234     -30.879  51.483  -2.699  1.00 87.71           C  
ATOM   1810  NH1 ARG A 234     -31.163  50.540  -3.591  1.00 87.71           N1+
ATOM   1811  NH2 ARG A 234     -29.902  52.343  -2.947  1.00 87.71           N  
ATOM   1812  N   ALA A 235     -32.793  54.113   2.370  1.00 82.28           N  
ATOM   1813  CA  ALA A 235     -31.752  54.428   3.346  1.00 82.28           C  
ATOM   1814  C   ALA A 235     -32.332  54.531   4.753  1.00 82.28           C  
ATOM   1815  O   ALA A 235     -31.749  54.019   5.711  1.00 82.28           O  
ATOM   1816  CB  ALA A 235     -31.045  55.728   2.969  1.00 82.28           C  
ATOM   1817  N   ALA A 236     -33.431  55.169   4.812  1.00 84.63           N  
ATOM   1818  CA  ALA A 236     -34.091  55.326   6.106  1.00 84.63           C  
ATOM   1819  C   ALA A 236     -34.493  53.973   6.686  1.00 84.63           C  
ATOM   1820  O   ALA A 236     -34.292  53.716   7.875  1.00 84.63           O  
ATOM   1821  CB  ALA A 236     -35.315  56.229   5.973  1.00 84.63           C  
ATOM   1822  N   LEU A 237     -35.060  53.086   5.888  1.00 90.11           N  
ATOM   1823  CA  LEU A 237     -35.499  51.761   6.314  1.00 90.11           C  
ATOM   1824  C   LEU A 237     -34.306  50.891   6.696  1.00 90.11           C  
ATOM   1825  O   LEU A 237     -34.358  50.162   7.689  1.00 90.11           O  
ATOM   1826  CB  LEU A 237     -36.307  51.081   5.205  1.00 90.11           C  
ATOM   1827  CG  LEU A 237     -37.710  51.634   4.953  1.00 90.11           C  
ATOM   1828  CD1 LEU A 237     -38.272  51.078   3.649  1.00 90.11           C  
ATOM   1829  CD2 LEU A 237     -38.633  51.305   6.122  1.00 90.11           C  
ATOM   1830  N   LYS A 238     -33.243  51.002   5.923  1.00 88.50           N  
ATOM   1831  CA  LYS A 238     -32.028  50.275   6.277  1.00 88.50           C  
ATOM   1832  C   LYS A 238     -31.491  50.728   7.632  1.00 88.50           C  
ATOM   1833  O   LYS A 238     -31.066  49.904   8.444  1.00 88.50           O  
ATOM   1834  CB  LYS A 238     -30.958  50.462   5.201  1.00 88.50           C  
ATOM   1835  CG  LYS A 238     -31.185  49.624   3.950  1.00 88.50           C  
ATOM   1836  CD  LYS A 238     -30.028  49.760   2.969  1.00 88.50           C  
ATOM   1837  CE  LYS A 238     -30.243  48.905   1.728  1.00 88.50           C  
ATOM   1838  NZ  LYS A 238     -29.135  49.071   0.741  1.00 88.50           N1+
ATOM   1839  N   ALA A 239     -31.510  52.034   7.799  1.00 80.61           N  
ATOM   1840  CA  ALA A 239     -31.060  52.592   9.072  1.00 80.61           C  
ATOM   1841  C   ALA A 239     -31.938  52.110  10.223  1.00 80.61           C  
ATOM   1842  O   ALA A 239     -31.432  51.731  11.281  1.00 80.61           O  
ATOM   1843  CB  ALA A 239     -31.055  54.118   9.012  1.00 80.61           C  
ATOM   1844  N   ALA A 240     -33.241  52.149   9.964  1.00 86.24           N  
ATOM   1845  CA  ALA A 240     -34.193  51.710  10.981  1.00 86.24           C  
ATOM   1846  C   ALA A 240     -33.989  50.237  11.325  1.00 86.24           C  
ATOM   1847  O   ALA A 240     -34.134  49.838  12.483  1.00 86.24           O  
ATOM   1848  CB  ALA A 240     -35.625  51.949  10.509  1.00 86.24           C  
ATOM   1849  N   GLN A 241     -33.646  49.482  10.345  1.00 86.76           N  
ATOM   1850  CA  GLN A 241     -33.388  48.059  10.546  1.00 86.76           C  
ATOM   1851  C   GLN A 241     -32.110  47.841  11.351  1.00 86.76           C  
ATOM   1852  O   GLN A 241     -32.034  46.919  12.165  1.00 86.76           O  
ATOM   1853  CB  GLN A 241     -33.293  47.335   9.203  1.00 86.76           C  
ATOM   1854  CG  GLN A 241     -33.231  45.819   9.325  1.00 86.76           C  
ATOM   1855  CD  GLN A 241     -33.203  45.121   7.978  1.00 86.76           C  
ATOM   1856  NE2 GLN A 241     -33.746  43.910   7.926  1.00 86.76           N  
ATOM   1857  OE1 GLN A 241     -32.699  45.668   6.991  1.00 86.76           O  
ATOM   1858  N   ALA A 242     -31.113  48.619  11.119  1.00 82.83           N  
ATOM   1859  CA  ALA A 242     -29.809  48.462  11.760  1.00 82.83           C  
ATOM   1860  C   ALA A 242     -29.858  48.909  13.219  1.00 82.83           C  
ATOM   1861  O   ALA A 242     -29.120  48.388  14.059  1.00 82.83           O  
ATOM   1862  CB  ALA A 242     -28.744  49.251  11.001  1.00 82.83           C  
ATOM   1863  N   PHE A 243     -30.676  49.773  13.518  1.00 84.30           N  
ATOM   1864  CA  PHE A 243     -30.799  50.281  14.879  1.00 84.30           C  
ATOM   1865  C   PHE A 243     -32.233  50.149  15.379  1.00 84.30           C  
ATOM   1866  O   PHE A 243     -32.914  51.152  15.599  1.00 84.30           O  
ATOM   1867  CB  PHE A 243     -30.351  51.744  14.951  1.00 84.30           C  
ATOM   1868  CG  PHE A 243     -28.981  51.988  14.377  1.00 84.30           C  
ATOM   1869  CD1 PHE A 243     -27.842  51.730  15.129  1.00 84.30           C  
ATOM   1870  CD2 PHE A 243     -28.834  52.476  13.086  1.00 84.30           C  
ATOM   1871  CE1 PHE A 243     -26.572  51.956  14.601  1.00 84.30           C  
ATOM   1872  CE2 PHE A 243     -27.569  52.704  12.550  1.00 84.30           C  
ATOM   1873  CZ  PHE A 243     -26.440  52.443  13.310  1.00 84.30           C  
ATOM   1874  N   PRO A 244     -32.600  48.866  15.646  1.00 76.16           N  
ATOM   1875  CA  PRO A 244     -33.987  48.600  16.033  1.00 76.16           C  
ATOM   1876  C   PRO A 244     -34.285  49.005  17.475  1.00 76.16           C  
ATOM   1877  O   PRO A 244     -33.376  49.051  18.308  1.00 76.16           O  
ATOM   1878  CB  PRO A 244     -34.119  47.085  15.853  1.00 76.16           C  
ATOM   1879  CG  PRO A 244     -32.728  46.560  16.008  1.00 76.16           C  
ATOM   1880  CD  PRO A 244     -31.765  47.629  15.579  1.00 76.16           C  
ATOM   1881  N   ASN A 245     -35.039  49.977  17.812  1.00 77.34           N  
ATOM   1882  CA  ASN A 245     -35.485  50.331  19.155  1.00 77.34           C  
ATOM   1883  C   ASN A 245     -34.911  51.673  19.602  1.00 77.34           C  
ATOM   1884  O   ASN A 245     -34.700  51.896  20.795  1.00 77.34           O  
ATOM   1885  CB  ASN A 245     -35.107  49.234  20.152  1.00 77.34           C  
ATOM   1886  CG  ASN A 245     -35.778  47.910  19.846  1.00 77.34           C  
ATOM   1887  ND2 ASN A 245     -34.997  46.836  19.844  1.00 77.34           N  
ATOM   1888  OD1 ASN A 245     -36.989  47.852  19.612  1.00 77.34           O  
ATOM   1889  N   THR A 246     -34.564  52.435  18.615  1.00 80.50           N  
ATOM   1890  CA  THR A 246     -34.053  53.763  18.939  1.00 80.50           C  
ATOM   1891  C   THR A 246     -35.004  54.845  18.436  1.00 80.50           C  
ATOM   1892  O   THR A 246     -35.774  54.618  17.500  1.00 80.50           O  
ATOM   1893  CB  THR A 246     -32.653  53.986  18.338  1.00 80.50           C  
ATOM   1894  CG2 THR A 246     -31.691  52.882  18.764  1.00 80.50           C  
ATOM   1895  OG1 THR A 246     -32.749  53.996  16.909  1.00 80.50           O  
ATOM   1896  N   GLU A 247     -35.130  55.933  19.205  1.00 81.25           N  
ATOM   1897  CA  GLU A 247     -35.861  57.123  18.780  1.00 81.25           C  
ATOM   1898  C   GLU A 247     -35.321  57.661  17.458  1.00 81.25           C  
ATOM   1899  O   GLU A 247     -36.062  58.257  16.674  1.00 81.25           O  
ATOM   1900  CB  GLU A 247     -35.795  58.209  19.857  1.00 81.25           C  
ATOM   1901  CG  GLU A 247     -36.577  57.872  21.118  1.00 81.25           C  
ATOM   1902  CD  GLU A 247     -36.520  58.969  22.170  1.00 81.25           C  
ATOM   1903  OE1 GLU A 247     -37.148  58.815  23.241  1.00 81.25           O  
ATOM   1904  OE2 GLU A 247     -35.843  59.991  21.918  1.00 81.25           O1-
ATOM   1905  N   LEU A 248     -34.117  57.332  17.248  1.00 79.94           N  
ATOM   1906  CA  LEU A 248     -33.425  57.748  16.033  1.00 79.94           C  
ATOM   1907  C   LEU A 248     -34.005  57.048  14.810  1.00 79.94           C  
ATOM   1908  O   LEU A 248     -34.219  57.679  13.772  1.00 79.94           O  
ATOM   1909  CB  LEU A 248     -31.926  57.453  16.143  1.00 79.94           C  
ATOM   1910  CG  LEU A 248     -31.064  57.870  14.952  1.00 79.94           C  
ATOM   1911  CD1 LEU A 248     -31.137  59.380  14.749  1.00 79.94           C  
ATOM   1912  CD2 LEU A 248     -29.621  57.421  15.153  1.00 79.94           C  
ATOM   1913  N   ALA A 249     -34.318  55.792  14.887  1.00 81.73           N  
ATOM   1914  CA  ALA A 249     -34.943  55.036  13.804  1.00 81.73           C  
ATOM   1915  C   ALA A 249     -36.314  55.608  13.456  1.00 81.73           C  
ATOM   1916  O   ALA A 249     -36.637  55.789  12.279  1.00 81.73           O  
ATOM   1917  CB  ALA A 249     -35.066  53.563  14.186  1.00 81.73           C  
ATOM   1918  N   GLU A 250     -37.027  55.898  14.449  1.00 84.88           N  
ATOM   1919  CA  GLU A 250     -38.340  56.507  14.259  1.00 84.88           C  
ATOM   1920  C   GLU A 250     -38.223  57.872  13.587  1.00 84.88           C  
ATOM   1921  O   GLU A 250     -38.987  58.186  12.671  1.00 84.88           O  
ATOM   1922  CB  GLU A 250     -39.069  56.641  15.598  1.00 84.88           C  
ATOM   1923  CG  GLU A 250     -40.500  57.141  15.472  1.00 84.88           C  
ATOM   1924  CD  GLU A 250     -41.247  57.168  16.797  1.00 84.88           C  
ATOM   1925  OE1 GLU A 250     -42.406  57.637  16.831  1.00 84.88           O  
ATOM   1926  OE2 GLU A 250     -40.665  56.715  17.809  1.00 84.88           O1-
ATOM   1927  N   LEU A 251     -37.303  58.664  14.116  1.00 83.45           N  
ATOM   1928  CA  LEU A 251     -37.074  59.992  13.557  1.00 83.45           C  
ATOM   1929  C   LEU A 251     -36.683  59.902  12.086  1.00 83.45           C  
ATOM   1930  O   LEU A 251     -37.206  60.648  11.254  1.00 83.45           O  
ATOM   1931  CB  LEU A 251     -35.983  60.724  14.342  1.00 83.45           C  
ATOM   1932  CG  LEU A 251     -35.666  62.151  13.893  1.00 83.45           C  
ATOM   1933  CD1 LEU A 251     -36.878  63.053  14.100  1.00 83.45           C  
ATOM   1934  CD2 LEU A 251     -34.455  62.692  14.648  1.00 83.45           C  
ATOM   1935  N   MET A 252     -35.841  58.993  11.750  1.00 82.17           N  
ATOM   1936  CA  MET A 252     -35.379  58.798  10.379  1.00 82.17           C  
ATOM   1937  C   MET A 252     -36.534  58.400   9.467  1.00 82.17           C  
ATOM   1938  O   MET A 252     -36.657  58.913   8.354  1.00 82.17           O  
ATOM   1939  CB  MET A 252     -34.281  57.733  10.327  1.00 82.17           C  
ATOM   1940  CG  MET A 252     -32.957  58.188  10.918  1.00 82.17           C  
ATOM   1941  SD  MET A 252     -32.198  59.561   9.965  1.00 82.17           S  
ATOM   1942  CE  MET A 252     -31.524  58.638   8.555  1.00 82.17           C  
ATOM   1943  N   LEU A 253     -37.366  57.512   9.924  1.00 87.86           N  
ATOM   1944  CA  LEU A 253     -38.511  57.080   9.129  1.00 87.86           C  
ATOM   1945  C   LEU A 253     -39.516  58.216   8.963  1.00 87.86           C  
ATOM   1946  O   LEU A 253     -40.080  58.398   7.883  1.00 87.86           O  
ATOM   1947  CB  LEU A 253     -39.191  55.873   9.780  1.00 87.86           C  
ATOM   1948  CG  LEU A 253     -38.436  54.545   9.700  1.00 87.86           C  
ATOM   1949  CD1 LEU A 253     -39.211  53.450  10.425  1.00 87.86           C  
ATOM   1950  CD2 LEU A 253     -38.186  54.159   8.246  1.00 87.86           C  
ATOM   1951  N   ARG A 254     -39.695  58.938  10.001  1.00 85.56           N  
ATOM   1952  CA  ARG A 254     -40.604  60.078   9.944  1.00 85.56           C  
ATOM   1953  C   ARG A 254     -40.103  61.130   8.962  1.00 85.56           C  
ATOM   1954  O   ARG A 254     -40.888  61.700   8.201  1.00 85.56           O  
ATOM   1955  CB  ARG A 254     -40.776  60.698  11.333  1.00 85.56           C  
ATOM   1956  CG  ARG A 254     -41.653  59.882  12.269  1.00 85.56           C  
ATOM   1957  CD  ARG A 254     -41.875  60.591  13.597  1.00 85.56           C  
ATOM   1958  NE  ARG A 254     -42.655  59.774  14.521  1.00 85.56           N  
ATOM   1959  CZ  ARG A 254     -43.654  60.225  15.275  1.00 85.56           C  
ATOM   1960  NH1 ARG A 254     -44.015  61.501  15.229  1.00 85.56           N1+
ATOM   1961  NH2 ARG A 254     -44.296  59.393  16.083  1.00 85.56           N  
ATOM   1962  N   LEU A 255     -38.879  61.382   9.057  1.00 82.71           N  
ATOM   1963  CA  LEU A 255     -38.266  62.336   8.139  1.00 82.71           C  
ATOM   1964  C   LEU A 255     -38.413  61.872   6.694  1.00 82.71           C  
ATOM   1965  O   LEU A 255     -38.746  62.667   5.813  1.00 82.71           O  
ATOM   1966  CB  LEU A 255     -36.786  62.530   8.477  1.00 82.71           C  
ATOM   1967  CG  LEU A 255     -36.054  63.633   7.711  1.00 82.71           C  
ATOM   1968  CD1 LEU A 255     -36.655  64.995   8.041  1.00 82.71           C  
ATOM   1969  CD2 LEU A 255     -34.563  63.610   8.033  1.00 82.71           C  
ATOM   1970  N   ALA A 256     -38.160  60.672   6.472  1.00 83.61           N  
ATOM   1971  CA  ALA A 256     -38.325  60.102   5.137  1.00 83.61           C  
ATOM   1972  C   ALA A 256     -39.777  60.195   4.677  1.00 83.61           C  
ATOM   1973  O   ALA A 256     -40.047  60.487   3.510  1.00 83.61           O  
ATOM   1974  CB  ALA A 256     -37.855  58.650   5.117  1.00 83.61           C  
ATOM   1975  N   GLU A 257     -40.594  59.938   5.565  1.00 85.58           N  
ATOM   1976  CA  GLU A 257     -42.015  60.056   5.249  1.00 85.58           C  
ATOM   1977  C   GLU A 257     -42.372  61.479   4.833  1.00 85.58           C  
ATOM   1978  O   GLU A 257     -43.095  61.683   3.856  1.00 85.58           O  
ATOM   1979  CB  GLU A 257     -42.868  59.627   6.446  1.00 85.58           C  
ATOM   1980  CG  GLU A 257     -44.363  59.618   6.161  1.00 85.58           C  
ATOM   1981  CD  GLU A 257     -45.205  59.316   7.391  1.00 85.58           C  
ATOM   1982  OE1 GLU A 257     -46.453  59.347   7.295  1.00 85.58           O  
ATOM   1983  OE2 GLU A 257     -44.612  59.047   8.460  1.00 85.58           O1-
ATOM   1984  N   VAL A 258     -41.960  62.423   5.607  1.00 82.87           N  
ATOM   1985  CA  VAL A 258     -42.219  63.826   5.299  1.00 82.87           C  
ATOM   1986  C   VAL A 258     -41.629  64.172   3.934  1.00 82.87           C  
ATOM   1987  O   VAL A 258     -42.282  64.822   3.116  1.00 82.87           O  
ATOM   1988  CB  VAL A 258     -41.640  64.762   6.384  1.00 82.87           C  
ATOM   1989  CG1 VAL A 258     -41.734  66.222   5.943  1.00 82.87           C  
ATOM   1990  CG2 VAL A 258     -42.365  64.553   7.711  1.00 82.87           C  
ATOM   1991  N   ALA A 259     -40.461  63.773   3.746  1.00 75.97           N  
ATOM   1992  CA  ALA A 259     -39.810  63.998   2.458  1.00 75.97           C  
ATOM   1993  C   ALA A 259     -40.637  63.412   1.316  1.00 75.97           C  
ATOM   1994  O   ALA A 259     -40.819  64.055   0.280  1.00 75.97           O  
ATOM   1995  CB  ALA A 259     -38.407  63.398   2.457  1.00 75.97           C  
ATOM   1996  N   ALA A 260     -41.064  62.175   1.517  1.00 78.72           N  
ATOM   1997  CA  ALA A 260     -41.877  61.504   0.506  1.00 78.72           C  
ATOM   1998  C   ALA A 260     -43.174  62.265   0.251  1.00 78.72           C  
ATOM   1999  O   ALA A 260     -43.596  62.419  -0.898  1.00 78.72           O  
ATOM   2000  CB  ALA A 260     -42.180  60.070   0.934  1.00 78.72           C  
ATOM   2001  N   ARG A 261     -43.786  62.720   1.269  1.00 81.82           N  
ATOM   2002  CA  ARG A 261     -45.019  63.492   1.162  1.00 81.82           C  
ATOM   2003  C   ARG A 261     -44.787  64.789   0.393  1.00 81.82           C  
ATOM   2004  O   ARG A 261     -45.582  65.151  -0.477  1.00 81.82           O  
ATOM   2005  CB  ARG A 261     -45.583  63.799   2.551  1.00 81.82           C  
ATOM   2006  CG  ARG A 261     -46.939  64.488   2.526  1.00 81.82           C  
ATOM   2007  CD  ARG A 261     -47.421  64.835   3.928  1.00 81.82           C  
ATOM   2008  NE  ARG A 261     -47.701  63.637   4.714  1.00 81.82           N  
ATOM   2009  CZ  ARG A 261     -48.147  63.639   5.966  1.00 81.82           C  
ATOM   2010  NH1 ARG A 261     -48.374  64.783   6.603  1.00 81.82           N1+
ATOM   2011  NH2 ARG A 261     -48.369  62.490   6.587  1.00 81.82           N  
ATOM   2012  N   VAL A 262     -43.799  65.495   0.684  1.00 77.09           N  
ATOM   2013  CA  VAL A 262     -43.455  66.749   0.021  1.00 77.09           C  
ATOM   2014  C   VAL A 262     -43.225  66.500  -1.467  1.00 77.09           C  
ATOM   2015  O   VAL A 262     -43.760  67.220  -2.314  1.00 77.09           O  
ATOM   2016  CB  VAL A 262     -42.204  67.400   0.652  1.00 77.09           C  
ATOM   2017  CG1 VAL A 262     -41.728  68.583  -0.188  1.00 77.09           C  
ATOM   2018  CG2 VAL A 262     -42.499  67.843   2.084  1.00 77.09           C  
ATOM   2019  N   MET A 263     -42.566  65.503  -1.765  1.00 74.95           N  
ATOM   2020  CA  MET A 263     -42.243  65.191  -3.154  1.00 74.95           C  
ATOM   2021  C   MET A 263     -43.498  64.811  -3.933  1.00 74.95           C  
ATOM   2022  O   MET A 263     -43.654  65.199  -5.093  1.00 74.95           O  
ATOM   2023  CB  MET A 263     -41.220  64.056  -3.227  1.00 74.95           C  
ATOM   2024  CG  MET A 263     -39.806  64.482  -2.866  1.00 74.95           C  
ATOM   2025  SD  MET A 263     -39.168  65.803  -3.967  1.00 74.95           S  
ATOM   2026  CE  MET A 263     -38.800  64.831  -5.454  1.00 74.95           C  
ATOM   2027  N   LYS A 264     -44.301  64.078  -3.328  1.00 76.91           N  
ATOM   2028  CA  LYS A 264     -45.558  63.693  -3.963  1.00 76.91           C  
ATOM   2029  C   LYS A 264     -46.415  64.918  -4.272  1.00 76.91           C  
ATOM   2030  O   LYS A 264     -47.014  65.008  -5.346  1.00 76.91           O  
ATOM   2031  CB  LYS A 264     -46.334  62.722  -3.073  1.00 76.91           C  
ATOM   2032  CG  LYS A 264     -47.544  62.096  -3.749  1.00 76.91           C  
ATOM   2033  CD  LYS A 264     -48.186  61.029  -2.870  1.00 76.91           C  
ATOM   2034  CE  LYS A 264     -49.381  60.381  -3.557  1.00 76.91           C  
ATOM   2035  NZ  LYS A 264     -50.003  59.323  -2.706  1.00 76.91           N1+
ATOM   2036  N   GLU A 265     -46.508  65.759  -3.384  1.00 81.15           N  
ATOM   2037  CA  GLU A 265     -47.269  66.989  -3.585  1.00 81.15           C  
ATOM   2038  C   GLU A 265     -46.664  67.835  -4.702  1.00 81.15           C  
ATOM   2039  O   GLU A 265     -47.391  68.439  -5.493  1.00 81.15           O  
ATOM   2040  CB  GLU A 265     -47.333  67.799  -2.287  1.00 81.15           C  
ATOM   2041  CG  GLU A 265     -48.535  68.728  -2.202  1.00 81.15           C  
ATOM   2042  CD  GLU A 265     -49.842  67.996  -1.940  1.00 81.15           C  
ATOM   2043  OE1 GLU A 265     -50.907  68.652  -1.897  1.00 81.15           O  
ATOM   2044  OE2 GLU A 265     -49.800  66.756  -1.775  1.00 81.15           O1-
ATOM   2045  N   LEU A 266     -45.424  67.938  -4.732  1.00 73.25           N  
ATOM   2046  CA  LEU A 266     -44.743  68.657  -5.803  1.00 73.25           C  
ATOM   2047  C   LEU A 266     -45.045  68.026  -7.158  1.00 73.25           C  
ATOM   2048  O   LEU A 266     -45.254  68.736  -8.145  1.00 73.25           O  
ATOM   2049  CB  LEU A 266     -43.231  68.675  -5.560  1.00 73.25           C  
ATOM   2050  CG  LEU A 266     -42.730  69.625  -4.471  1.00 73.25           C  
ATOM   2051  CD1 LEU A 266     -41.233  69.438  -4.252  1.00 73.25           C  
ATOM   2052  CD2 LEU A 266     -43.047  71.071  -4.836  1.00 73.25           C  
ATOM   2053  N   GLU A 267     -45.056  66.649  -7.219  1.00 70.64           N  
ATOM   2054  CA  GLU A 267     -45.376  65.934  -8.451  1.00 70.64           C  
ATOM   2055  C   GLU A 267     -46.798  66.240  -8.913  1.00 70.64           C  
ATOM   2056  O   GLU A 267     -47.038  66.446 -10.104  1.00 70.64           O  
ATOM   2057  CB  GLU A 267     -45.198  64.425  -8.260  1.00 70.64           C  
ATOM   2058  CG  GLU A 267     -43.745  63.974  -8.252  1.00 70.64           C  
ATOM   2059  CD  GLU A 267     -43.582  62.483  -8.000  1.00 70.64           C  
ATOM   2060  OE1 GLU A 267     -42.429  61.994  -7.972  1.00 70.64           O  
ATOM   2061  OE2 GLU A 267     -44.615  61.798  -7.831  1.00 70.64           O1-
ATOM   2062  N   ARG A 268     -47.692  66.108  -8.001  1.00 77.03           N  
ATOM   2063  CA  ARG A 268     -49.095  66.389  -8.288  1.00 77.03           C  
ATOM   2064  C   ARG A 268     -49.269  67.799  -8.840  1.00 77.03           C  
ATOM   2065  O   ARG A 268     -49.992  68.004  -9.817  1.00 77.03           O  
ATOM   2066  CB  ARG A 268     -49.948  66.208  -7.031  1.00 77.03           C  
ATOM   2067  CG  ARG A 268     -51.444  66.310  -7.281  1.00 77.03           C  
ATOM   2068  CD  ARG A 268     -52.245  66.136  -5.999  1.00 77.03           C  
ATOM   2069  NE  ARG A 268     -53.631  66.564  -6.166  1.00 77.03           N  
ATOM   2070  CZ  ARG A 268     -54.594  66.379  -5.267  1.00 77.03           C  
ATOM   2071  NH1 ARG A 268     -54.341  65.769  -4.116  1.00 77.03           N1+
ATOM   2072  NH2 ARG A 268     -55.822  66.809  -5.522  1.00 77.03           N  
ATOM   2073  N   ASN A 269     -48.681  68.581  -8.342  1.00 71.17           N  
ATOM   2074  CA  ASN A 269     -48.786  69.989  -8.709  1.00 71.17           C  
ATOM   2075  C   ASN A 269     -48.129  70.268 -10.057  1.00 71.17           C  
ATOM   2076  O   ASN A 269     -48.618  71.091 -10.833  1.00 71.17           O  
ATOM   2077  CB  ASN A 269     -48.167  70.874  -7.624  1.00 71.17           C  
ATOM   2078  CG  ASN A 269     -49.039  70.979  -6.388  1.00 71.17           C  
ATOM   2079  ND2 ASN A 269     -48.429  71.322  -5.259  1.00 71.17           N  
ATOM   2080  OD1 ASN A 269     -50.251  70.753  -6.447  1.00 71.17           O  
ATOM   2081  N   ASP A 270     -46.979  69.689 -10.252  1.00 67.82           N  
ATOM   2082  CA  ASP A 270     -46.324  69.748 -11.555  1.00 67.82           C  
ATOM   2083  C   ASP A 270     -47.260  69.267 -12.662  1.00 67.82           C  
ATOM   2084  O   ASP A 270     -47.318  69.868 -13.737  1.00 67.82           O  
ATOM   2085  CB  ASP A 270     -45.043  68.911 -11.550  1.00 67.82           C  
ATOM   2086  CG  ASP A 270     -44.158  69.174 -12.756  1.00 67.82           C  
ATOM   2087  OD1 ASP A 270     -43.951  70.354 -13.115  1.00 67.82           O  
ATOM   2088  OD2 ASP A 270     -43.665  68.193 -13.353  1.00 67.82           O1-
ATOM   2089  N   GLU A 271     -48.038  68.213 -12.387  1.00 75.78           N  
ATOM   2090  CA  GLU A 271     -48.990  67.647 -13.338  1.00 75.78           C  
ATOM   2091  C   GLU A 271     -50.173  68.585 -13.560  1.00 75.78           C  
ATOM   2092  O   GLU A 271     -50.650  68.735 -14.686  1.00 75.78           O  
ATOM   2093  CB  GLU A 271     -49.486  66.281 -12.854  1.00 75.78           C  
ATOM   2094  CG  GLU A 271     -48.449  65.173 -12.971  1.00 75.78           C  
ATOM   2095  CD  GLU A 271     -48.908  63.856 -12.366  1.00 75.78           C  
ATOM   2096  OE1 GLU A 271     -48.148  62.863 -12.429  1.00 75.78           O  
ATOM   2097  OE2 GLU A 271     -50.036  63.817 -11.828  1.00 75.78           O1-
ATOM   2098  N   GLU A 272     -50.577  69.253 -12.550  1.00 76.71           N  
ATOM   2099  CA  GLU A 272     -51.682  70.206 -12.601  1.00 76.71           C  
ATOM   2100  C   GLU A 272     -51.286  71.470 -13.359  1.00 76.71           C  
ATOM   2101  O   GLU A 272     -52.088  72.024 -14.114  1.00 76.71           O  
ATOM   2102  CB  GLU A 272     -52.150  70.563 -11.188  1.00 76.71           C  
ATOM   2103  CG  GLU A 272     -52.918  69.448 -10.494  1.00 76.71           C  
ATOM   2104  CD  GLU A 272     -53.352  69.808  -9.082  1.00 76.71           C  
ATOM   2105  OE1 GLU A 272     -54.017  68.978  -8.421  1.00 76.71           O  
ATOM   2106  OE2 GLU A 272     -53.026  70.930  -8.633  1.00 76.71           O1-
ATOM   2107  N   ILE A 273     -50.073  71.923 -13.174  1.00 65.50           N  
ATOM   2108  CA  ILE A 273     -49.532  73.089 -13.865  1.00 65.50           C  
ATOM   2109  C   ILE A 273     -49.385  72.783 -15.355  1.00 65.50           C  
ATOM   2110  O   ILE A 273     -49.689  73.627 -16.200  1.00 65.50           O  
ATOM   2111  CB  ILE A 273     -48.173  73.519 -13.270  1.00 65.50           C  
ATOM   2112  CG1 ILE A 273     -48.358  74.048 -11.843  1.00 65.50           C  
ATOM   2113  CG2 ILE A 273     -47.501  74.569 -14.160  1.00 65.50           C  
ATOM   2114  CD1 ILE A 273     -47.053  74.322 -11.110  1.00 65.50           C  
ATOM   2115  N   LYS A 274     -49.016  71.652 -15.703  1.00 65.68           N  
ATOM   2116  CA  LYS A 274     -48.865  71.231 -17.092  1.00 65.68           C  
ATOM   2117  C   LYS A 274     -50.222  71.102 -17.779  1.00 65.68           C  
ATOM   2118  O   LYS A 274     -50.351  71.397 -18.969  1.00 65.68           O  
ATOM   2119  CB  LYS A 274     -48.110  69.903 -17.172  1.00 65.68           C  
ATOM   2120  CG  LYS A 274     -46.606  70.034 -16.978  1.00 65.68           C  
ATOM   2121  CD  LYS A 274     -45.903  68.692 -17.137  1.00 65.68           C  
ATOM   2122  CE  LYS A 274     -44.407  68.810 -16.883  1.00 65.68           C  
ATOM   2123  NZ  LYS A 274     -43.719  67.490 -17.004  1.00 65.68           N1+
ATOM   2124  N   LYS A 275     -51.320  70.866 -17.017  1.00 70.36           N  
ATOM   2125  CA  LYS A 275     -52.670  70.647 -17.528  1.00 70.36           C  
ATOM   2126  C   LYS A 275     -53.488  71.935 -17.489  1.00 70.36           C  
ATOM   2127  O   LYS A 275     -54.363  72.146 -18.332  1.00 70.36           O  
ATOM   2128  CB  LYS A 275     -53.377  69.553 -16.727  1.00 70.36           C  
ATOM   2129  CG  LYS A 275     -52.912  68.144 -17.062  1.00 70.36           C  
ATOM   2130  CD  LYS A 275     -53.717  67.094 -16.305  1.00 70.36           C  
ATOM   2131  CE  LYS A 275     -53.208  65.687 -16.586  1.00 70.36           C  
ATOM   2132  NZ  LYS A 275     -53.984  64.657 -15.832  1.00 70.36           N1+
ATOM   2133  N   SER A 276     -53.183  72.959 -16.746  1.00 58.56           N  
ATOM   2134  CA  SER A 276     -53.942  74.197 -16.605  1.00 58.56           C  
ATOM   2135  C   SER A 276     -53.158  75.390 -17.142  1.00 58.56           C  
ATOM   2136  O   SER A 276     -51.940  75.470 -16.966  1.00 58.56           O  
ATOM   2137  CB  SER A 276     -54.312  74.436 -15.141  1.00 58.56           C  
ATOM   2138  OG  SER A 276     -53.171  74.816 -14.389  1.00 58.56           O  
ATOM   2139  N   ASP A 277     -53.329  75.833 -18.366  1.00 58.55           N  
ATOM   2140  CA  ASP A 277     -52.842  77.101 -18.899  1.00 58.55           C  
ATOM   2141  C   ASP A 277     -53.256  78.268 -18.005  1.00 58.55           C  
ATOM   2142  O   ASP A 277     -53.035  79.431 -18.351  1.00 58.55           O  
ATOM   2143  CB  ASP A 277     -53.362  77.319 -20.322  1.00 58.55           C  
ATOM   2144  CG  ASP A 277     -52.302  77.086 -21.384  1.00 58.55           C  
ATOM   2145  OD1 ASP A 277     -51.125  76.855 -21.030  1.00 58.55           O  
ATOM   2146  OD2 ASP A 277     -52.644  77.136 -22.584  1.00 58.55           O1-
ATOM   2147  N   GLU A 278     -53.508  78.108 -16.577  1.00 56.05           N  
ATOM   2148  CA  GLU A 278     -53.887  79.238 -15.734  1.00 56.05           C  
ATOM   2149  C   GLU A 278     -53.098  79.239 -14.428  1.00 56.05           C  
ATOM   2150  O   GLU A 278     -53.049  78.229 -13.724  1.00 56.05           O  
ATOM   2151  CB  GLU A 278     -55.389  79.209 -15.440  1.00 56.05           C  
ATOM   2152  CG  GLU A 278     -56.218  80.055 -16.397  1.00 56.05           C  
ATOM   2153  CD  GLU A 278     -57.707  80.018 -16.093  1.00 56.05           C  
ATOM   2154  OE1 GLU A 278     -58.489  80.682 -16.811  1.00 56.05           O  
ATOM   2155  OE2 GLU A 278     -58.095  79.320 -15.129  1.00 56.05           O1-
ATOM   2156  N   LEU A 279     -52.022  79.933 -14.228  1.00 54.65           N  
ATOM   2157  CA  LEU A 279     -51.044  80.360 -13.233  1.00 54.65           C  
ATOM   2158  C   LEU A 279     -51.690  81.263 -12.188  1.00 54.65           C  
ATOM   2159  O   LEU A 279     -51.994  82.424 -12.468  1.00 54.65           O  
ATOM   2160  CB  LEU A 279     -49.879  81.090 -13.906  1.00 54.65           C  
ATOM   2161  CG  LEU A 279     -48.722  80.218 -14.396  1.00 54.65           C  
ATOM   2162  CD1 LEU A 279     -48.080  80.835 -15.633  1.00 54.65           C  
ATOM   2163  CD2 LEU A 279     -47.691  80.027 -13.289  1.00 54.65           C  
ATOM   2164  N   ASP A 280     -52.398  80.844 -11.165  1.00 58.31           N  
ATOM   2165  CA  ASP A 280     -52.476  81.665  -9.960  1.00 58.31           C  
ATOM   2166  C   ASP A 280     -51.487  81.180  -8.902  1.00 58.31           C  
ATOM   2167  O   ASP A 280     -51.626  80.076  -8.373  1.00 58.31           O  
ATOM   2168  CB  ASP A 280     -53.897  81.655  -9.395  1.00 58.31           C  
ATOM   2169  CG  ASP A 280     -54.425  83.046  -9.093  1.00 58.31           C  
ATOM   2170  OD1 ASP A 280     -53.668  84.030  -9.239  1.00 58.31           O  
ATOM   2171  OD2 ASP A 280     -55.607  83.159  -8.702  1.00 58.31           O1-
ATOM   2172  N   ASP A 281     -50.159  81.415  -8.699  1.00 60.40           N  
ATOM   2173  CA  ASP A 281     -48.798  81.485  -8.176  1.00 60.40           C  
ATOM   2174  C   ASP A 281     -48.792  81.952  -6.722  1.00 60.40           C  
ATOM   2175  O   ASP A 281     -47.855  81.664  -5.976  1.00 60.40           O  
ATOM   2176  CB  ASP A 281     -47.942  82.422  -9.032  1.00 60.40           C  
ATOM   2177  CG  ASP A 281     -47.522  81.799 -10.352  1.00 60.40           C  
ATOM   2178  OD1 ASP A 281     -47.651  80.568 -10.514  1.00 60.40           O  
ATOM   2179  OD2 ASP A 281     -47.054  82.549 -11.237  1.00 60.40           O1-
ATOM   2180  N   GLU A 282     -49.790  82.128  -5.944  1.00 55.11           N  
ATOM   2181  CA  GLU A 282     -49.696  82.626  -4.575  1.00 55.11           C  
ATOM   2182  C   GLU A 282     -50.016  81.528  -3.565  1.00 55.11           C  
ATOM   2183  O   GLU A 282     -49.376  81.436  -2.515  1.00 55.11           O  
ATOM   2184  CB  GLU A 282     -50.633  83.820  -4.370  1.00 55.11           C  
ATOM   2185  CG  GLU A 282     -49.978  85.168  -4.635  1.00 55.11           C  
ATOM   2186  CD  GLU A 282     -50.921  86.342  -4.431  1.00 55.11           C  
ATOM   2187  OE1 GLU A 282     -50.512  87.499  -4.680  1.00 55.11           O  
ATOM   2188  OE2 GLU A 282     -52.079  86.105  -4.019  1.00 55.11           O1-
ATOM   2189  N   SER A 283     -50.731  80.582  -3.883  1.00 58.51           N  
ATOM   2190  CA  SER A 283     -51.046  79.430  -3.044  1.00 58.51           C  
ATOM   2191  C   SER A 283     -49.961  78.363  -3.142  1.00 58.51           C  
ATOM   2192  O   SER A 283     -49.652  77.691  -2.155  1.00 58.51           O  
ATOM   2193  CB  SER A 283     -52.397  78.833  -3.437  1.00 58.51           C  
ATOM   2194  OG  SER A 283     -52.555  77.538  -2.884  1.00 58.51           O  
ATOM   2195  N   LEU A 284     -49.143  78.322  -4.189  1.00 57.44           N  
ATOM   2196  CA  LEU A 284     -48.018  77.476  -4.574  1.00 57.44           C  
ATOM   2197  C   LEU A 284     -46.785  77.797  -3.738  1.00 57.44           C  
ATOM   2198  O   LEU A 284     -46.117  76.891  -3.234  1.00 57.44           O  
ATOM   2199  CB  LEU A 284     -47.701  77.651  -6.061  1.00 57.44           C  
ATOM   2200  CG  LEU A 284     -46.659  76.697  -6.649  1.00 57.44           C  
ATOM   2201  CD1 LEU A 284     -47.334  75.440  -7.187  1.00 57.44           C  
ATOM   2202  CD2 LEU A 284     -45.857  77.391  -7.746  1.00 57.44           C  
ATOM   2203  N   LEU A 285     -46.476  78.915  -3.410  1.00 57.71           N  
ATOM   2204  CA  LEU A 285     -45.307  79.408  -2.690  1.00 57.71           C  
ATOM   2205  C   LEU A 285     -45.483  79.236  -1.185  1.00 57.71           C  
ATOM   2206  O   LEU A 285     -44.532  78.891  -0.481  1.00 57.71           O  
ATOM   2207  CB  LEU A 285     -45.056  80.883  -3.021  1.00 57.71           C  
ATOM   2208  CG  LEU A 285     -43.814  81.187  -3.860  1.00 57.71           C  
ATOM   2209  CD1 LEU A 285     -44.196  81.991  -5.099  1.00 57.71           C  
ATOM   2210  CD2 LEU A 285     -42.779  81.937  -3.029  1.00 57.71           C  
ATOM   2211  N   GLU A 286     -46.760  79.212  -0.846  1.00 60.97           N  
ATOM   2212  CA  GLU A 286     -47.065  79.050   0.572  1.00 60.97           C  
ATOM   2213  C   GLU A 286     -46.938  77.591   1.001  1.00 60.97           C  
ATOM   2214  O   GLU A 286     -46.401  77.297   2.071  1.00 60.97           O  
ATOM   2215  CB  GLU A 286     -48.471  79.570   0.882  1.00 60.97           C  
ATOM   2216  CG  GLU A 286     -48.741  79.763   2.367  1.00 60.97           C  
ATOM   2217  CD  GLU A 286     -50.072  80.442   2.651  1.00 60.97           C  
ATOM   2218  OE1 GLU A 286     -50.366  80.730   3.833  1.00 60.97           O  
ATOM   2219  OE2 GLU A 286     -50.826  80.688   1.684  1.00 60.97           O1-
ATOM   2220  N   ASP A 287     -47.278  76.641   0.113  1.00 69.13           N  
ATOM   2221  CA  ASP A 287     -47.171  75.208   0.368  1.00 69.13           C  
ATOM   2222  C   ASP A 287     -45.717  74.747   0.305  1.00 69.13           C  
ATOM   2223  O   ASP A 287     -45.280  73.939   1.128  1.00 69.13           O  
ATOM   2224  CB  ASP A 287     -48.016  74.419  -0.635  1.00 69.13           C  
ATOM   2225  CG  ASP A 287     -49.506  74.505  -0.352  1.00 69.13           C  
ATOM   2226  OD1 ASP A 287     -49.893  74.995   0.731  1.00 69.13           O  
ATOM   2227  OD2 ASP A 287     -50.298  74.076  -1.218  1.00 69.13           O1-
ATOM   2228  N   ILE A 288     -44.937  75.251  -0.561  1.00 62.84           N  
ATOM   2229  CA  ILE A 288     -43.515  74.976  -0.738  1.00 62.84           C  
ATOM   2230  C   ILE A 288     -42.732  75.523   0.453  1.00 62.84           C  
ATOM   2231  O   ILE A 288     -41.848  74.846   0.985  1.00 62.84           O  
ATOM   2232  CB  ILE A 288     -42.982  75.586  -2.055  1.00 62.84           C  
ATOM   2233  CG1 ILE A 288     -43.563  74.840  -3.262  1.00 62.84           C  
ATOM   2234  CG2 ILE A 288     -41.452  75.561  -2.080  1.00 62.84           C  
ATOM   2235  CD1 ILE A 288     -43.170  75.437  -4.606  1.00 62.84           C  
ATOM   2236  N   VAL A 289     -43.123  76.686   0.948  1.00 55.37           N  
ATOM   2237  CA  VAL A 289     -42.507  77.343   2.095  1.00 55.37           C  
ATOM   2238  C   VAL A 289     -42.824  76.564   3.370  1.00 55.37           C  
ATOM   2239  O   VAL A 289     -41.950  76.362   4.215  1.00 55.37           O  
ATOM   2240  CB  VAL A 289     -42.982  78.807   2.234  1.00 55.37           C  
ATOM   2241  CG1 VAL A 289     -42.502  79.408   3.554  1.00 55.37           C  
ATOM   2242  CG2 VAL A 289     -42.487  79.641   1.054  1.00 55.37           C  
ATOM   2243  N   GLU A 290     -43.998  76.103   3.485  1.00 67.01           N  
ATOM   2244  CA  GLU A 290     -44.378  75.289   4.636  1.00 67.01           C  
ATOM   2245  C   GLU A 290     -43.640  73.953   4.634  1.00 67.01           C  
ATOM   2246  O   GLU A 290     -43.194  73.483   5.683  1.00 67.01           O  
ATOM   2247  CB  GLU A 290     -45.890  75.054   4.653  1.00 67.01           C  
ATOM   2248  CG  GLU A 290     -46.437  74.670   6.020  1.00 67.01           C  
ATOM   2249  CD  GLU A 290     -47.955  74.723   6.095  1.00 67.01           C  
ATOM   2250  OE1 GLU A 290     -48.519  74.424   7.172  1.00 67.01           O  
ATOM   2251  OE2 GLU A 290     -48.584  75.066   5.070  1.00 67.01           O1-
ATOM   2252  N   LEU A 291     -43.402  73.445   3.469  1.00 66.41           N  
ATOM   2253  CA  LEU A 291     -42.674  72.197   3.263  1.00 66.41           C  
ATOM   2254  C   LEU A 291     -41.188  72.379   3.554  1.00 66.41           C  
ATOM   2255  O   LEU A 291     -40.568  71.529   4.197  1.00 66.41           O  
ATOM   2256  CB  LEU A 291     -42.869  71.694   1.830  1.00 66.41           C  
ATOM   2257  CG  LEU A 291     -44.147  70.899   1.557  1.00 66.41           C  
ATOM   2258  CD1 LEU A 291     -44.438  70.862   0.062  1.00 66.41           C  
ATOM   2259  CD2 LEU A 291     -44.029  69.486   2.120  1.00 66.41           C  
ATOM   2260  N   LEU A 292     -40.601  73.431   3.217  1.00 58.38           N  
ATOM   2261  CA  LEU A 292     -39.218  73.824   3.465  1.00 58.38           C  
ATOM   2262  C   LEU A 292     -38.976  74.049   4.953  1.00 58.38           C  
ATOM   2263  O   LEU A 292     -37.919  73.688   5.477  1.00 58.38           O  
ATOM   2264  CB  LEU A 292     -38.872  75.094   2.683  1.00 58.38           C  
ATOM   2265  CG  LEU A 292     -38.312  74.889   1.273  1.00 58.38           C  
ATOM   2266  CD1 LEU A 292     -38.478  76.162   0.449  1.00 58.38           C  
ATOM   2267  CD2 LEU A 292     -36.847  74.472   1.334  1.00 58.38           C  
ATOM   2268  N   LYS A 293     -40.016  74.528   5.605  1.00 63.34           N  
ATOM   2269  CA  LYS A 293     -39.939  74.737   7.048  1.00 63.34           C  
ATOM   2270  C   LYS A 293     -39.889  73.408   7.795  1.00 63.34           C  
ATOM   2271  O   LYS A 293     -39.145  73.264   8.768  1.00 63.34           O  
ATOM   2272  CB  LYS A 293     -41.127  75.568   7.534  1.00 63.34           C  
ATOM   2273  CG  LYS A 293     -40.974  77.064   7.302  1.00 63.34           C  
ATOM   2274  CD  LYS A 293     -42.150  77.842   7.877  1.00 63.34           C  
ATOM   2275  CE  LYS A 293     -42.013  79.336   7.619  1.00 63.34           C  
ATOM   2276  NZ  LYS A 293     -43.199  80.096   8.116  1.00 63.34           N1+
ATOM   2277  N   GLU A 294     -40.528  72.458   7.247  1.00 73.57           N  
ATOM   2278  CA  GLU A 294     -40.549  71.128   7.847  1.00 73.57           C  
ATOM   2279  C   GLU A 294     -39.235  70.391   7.604  1.00 73.57           C  
ATOM   2280  O   GLU A 294     -38.726  69.710   8.496  1.00 73.57           O  
ATOM   2281  CB  GLU A 294     -41.720  70.307   7.296  1.00 73.57           C  
ATOM   2282  CG  GLU A 294     -43.068  70.683   7.893  1.00 73.57           C  
ATOM   2283  CD  GLU A 294     -44.203  69.787   7.423  1.00 73.57           C  
ATOM   2284  OE1 GLU A 294     -45.364  70.013   7.833  1.00 73.57           O  
ATOM   2285  OE2 GLU A 294     -43.928  68.851   6.640  1.00 73.57           O1-
ATOM   2286  N   ILE A 295     -38.587  70.532   6.438  1.00 68.49           N  
ATOM   2287  CA  ILE A 295     -37.298  69.967   6.056  1.00 68.49           C  
ATOM   2288  C   ILE A 295     -36.197  70.551   6.937  1.00 68.49           C  
ATOM   2289  O   ILE A 295     -35.322  69.823   7.413  1.00 68.49           O  
ATOM   2290  CB  ILE A 295     -36.986  70.228   4.565  1.00 68.49           C  
ATOM   2291  CG1 ILE A 295     -37.916  69.398   3.672  1.00 68.49           C  
ATOM   2292  CG2 ILE A 295     -35.517  69.923   4.259  1.00 68.49           C  
ATOM   2293  CD1 ILE A 295     -37.753  69.674   2.184  1.00 68.49           C  
ATOM   2294  N   ILE A 296     -36.278  71.845   7.266  1.00 56.48           N  
ATOM   2295  CA  ILE A 296     -35.342  72.570   8.119  1.00 56.48           C  
ATOM   2296  C   ILE A 296     -35.468  72.078   9.559  1.00 56.48           C  
ATOM   2297  O   ILE A 296     -34.462  71.885  10.246  1.00 56.48           O  
ATOM   2298  CB  ILE A 296     -35.583  74.095   8.052  1.00 56.48           C  
ATOM   2299  CG1 ILE A 296     -35.207  74.634   6.666  1.00 56.48           C  
ATOM   2300  CG2 ILE A 296     -34.796  74.815   9.152  1.00 56.48           C  
ATOM   2301  CD1 ILE A 296     -35.565  76.099   6.455  1.00 56.48           C  
ATOM   2302  N   LYS A 297     -36.607  71.841   9.946  1.00 70.90           N  
ATOM   2303  CA  LYS A 297     -36.846  71.317  11.289  1.00 70.90           C  
ATOM   2304  C   LYS A 297     -36.264  69.914  11.443  1.00 70.90           C  
ATOM   2305  O   LYS A 297     -35.644  69.602  12.461  1.00 70.90           O  
ATOM   2306  CB  LYS A 297     -38.343  71.301  11.600  1.00 70.90           C  
ATOM   2307  CG  LYS A 297     -38.879  72.624  12.127  1.00 70.90           C  
ATOM   2308  CD  LYS A 297     -40.355  72.523  12.492  1.00 70.90           C  
ATOM   2309  CE  LYS A 297     -40.936  73.882  12.857  1.00 70.90           C  
ATOM   2310  NZ  LYS A 297     -42.388  73.791  13.193  1.00 70.90           N1+
ATOM   2311  N   LEU A 298     -36.364  69.140  10.411  1.00 73.34           N  
ATOM   2312  CA  LEU A 298     -35.906  67.755  10.391  1.00 73.34           C  
ATOM   2313  C   LEU A 298     -34.385  67.685  10.299  1.00 73.34           C  
ATOM   2314  O   LEU A 298     -33.756  66.863  10.968  1.00 73.34           O  
ATOM   2315  CB  LEU A 298     -36.535  66.999   9.217  1.00 73.34           C  
ATOM   2316  CG  LEU A 298     -38.009  66.620   9.366  1.00 73.34           C  
ATOM   2317  CD1 LEU A 298     -38.555  66.087   8.045  1.00 73.34           C  
ATOM   2318  CD2 LEU A 298     -38.188  65.593  10.479  1.00 73.34           C  
ATOM   2319  N   TRP A 299     -33.741  68.504   9.574  1.00 72.08           N  
ATOM   2320  CA  TRP A 299     -32.294  68.650   9.462  1.00 72.08           C  
ATOM   2321  C   TRP A 299     -31.684  69.071  10.794  1.00 72.08           C  
ATOM   2322  O   TRP A 299     -30.600  68.611  11.161  1.00 72.08           O  
ATOM   2323  CB  TRP A 299     -31.939  69.671   8.378  1.00 72.08           C  
ATOM   2324  CG  TRP A 299     -30.615  69.423   7.718  1.00 72.08           C  
ATOM   2325  CD1 TRP A 299     -30.162  68.244   7.197  1.00 72.08           C  
ATOM   2326  CD2 TRP A 299     -29.569  70.379   7.515  1.00 72.08           C  
ATOM   2327  CE2 TRP A 299     -28.511  69.709   6.863  1.00 72.08           C  
ATOM   2328  CE3 TRP A 299     -29.425  71.739   7.822  1.00 72.08           C  
ATOM   2329  NE1 TRP A 299     -28.897  68.408   6.680  1.00 72.08           N  
ATOM   2330  CZ2 TRP A 299     -27.323  70.355   6.511  1.00 72.08           C  
ATOM   2331  CZ3 TRP A 299     -28.243  72.379   7.470  1.00 72.08           C  
ATOM   2332  CH2 TRP A 299     -27.208  71.685   6.822  1.00 72.08           C  
ATOM   2333  N   LYS A 300     -32.318  69.878  11.508  1.00 62.21           N  
ATOM   2334  CA  LYS A 300     -31.886  70.327  12.829  1.00 62.21           C  
ATOM   2335  C   LYS A 300     -31.852  69.167  13.820  1.00 62.21           C  
ATOM   2336  O   LYS A 300     -30.921  69.054  14.620  1.00 62.21           O  
ATOM   2337  CB  LYS A 300     -32.807  71.433  13.348  1.00 62.21           C  
ATOM   2338  CG  LYS A 300     -32.271  72.160  14.572  1.00 62.21           C  
ATOM   2339  CD  LYS A 300     -33.190  73.299  14.993  1.00 62.21           C  
ATOM   2340  CE  LYS A 300     -32.708  73.964  16.275  1.00 62.21           C  
ATOM   2341  NZ  LYS A 300     -33.593  75.098  16.678  1.00 62.21           N1+
ATOM   2342  N   ILE A 301     -32.779  68.269  13.713  1.00 74.57           N  
ATOM   2343  CA  ILE A 301     -32.852  67.082  14.558  1.00 74.57           C  
ATOM   2344  C   ILE A 301     -31.705  66.133  14.215  1.00 74.57           C  
ATOM   2345  O   ILE A 301     -31.047  65.596  15.109  1.00 74.57           O  
ATOM   2346  CB  ILE A 301     -34.210  66.361  14.403  1.00 74.57           C  
ATOM   2347  CG1 ILE A 301     -35.346  67.245  14.928  1.00 74.57           C  
ATOM   2348  CG2 ILE A 301     -34.189  65.009  15.123  1.00 74.57           C  
ATOM   2349  CD1 ILE A 301     -36.738  66.700  14.638  1.00 74.57           C  
ATOM   2350  N   LEU A 302     -31.415  65.916  12.971  1.00 70.04           N  
ATOM   2351  CA  LEU A 302     -30.335  65.063  12.485  1.00 70.04           C  
ATOM   2352  C   LEU A 302     -28.979  65.587  12.947  1.00 70.04           C  
ATOM   2353  O   LEU A 302     -28.111  64.807  13.346  1.00 70.04           O  
ATOM   2354  CB  LEU A 302     -30.367  64.976  10.957  1.00 70.04           C  
ATOM   2355  CG  LEU A 302     -30.744  63.618  10.363  1.00 70.04           C  
ATOM   2356  CD1 LEU A 302     -31.759  63.794   9.239  1.00 70.04           C  
ATOM   2357  CD2 LEU A 302     -29.502  62.891   9.859  1.00 70.04           C  
ATOM   2358  N   VAL A 303     -28.840  66.872  12.899  1.00 64.22           N  
ATOM   2359  CA  VAL A 303     -27.642  67.551  13.383  1.00 64.22           C  
ATOM   2360  C   VAL A 303     -27.501  67.341  14.888  1.00 64.22           C  
ATOM   2361  O   VAL A 303     -26.405  67.066  15.383  1.00 64.22           O  
ATOM   2362  CB  VAL A 303     -27.675  69.061  13.057  1.00 64.22           C  
ATOM   2363  CG1 VAL A 303     -26.542  69.793  13.774  1.00 64.22           C  
ATOM   2364  CG2 VAL A 303     -27.587  69.281  11.548  1.00 64.22           C  
ATOM   2365  N   GLU A 304     -28.524  67.365  15.524  1.00 67.67           N  
ATOM   2366  CA  GLU A 304     -28.498  67.220  16.975  1.00 67.67           C  
ATOM   2367  C   GLU A 304     -28.167  65.787  17.381  1.00 67.67           C  
ATOM   2368  O   GLU A 304     -27.399  65.563  18.320  1.00 67.67           O  
ATOM   2369  CB  GLU A 304     -29.840  67.641  17.581  1.00 67.67           C  
ATOM   2370  CG  GLU A 304     -30.060  69.146  17.602  1.00 67.67           C  
ATOM   2371  CD  GLU A 304     -31.426  69.545  18.138  1.00 67.67           C  
ATOM   2372  OE1 GLU A 304     -31.718  70.761  18.211  1.00 67.67           O  
ATOM   2373  OE2 GLU A 304     -32.210  68.635  18.488  1.00 67.67           O1-
ATOM   2374  N   VAL A 305     -28.704  64.927  16.676  1.00 68.46           N  
ATOM   2375  CA  VAL A 305     -28.471  63.505  16.902  1.00 68.46           C  
ATOM   2376  C   VAL A 305     -27.026  63.156  16.549  1.00 68.46           C  
ATOM   2377  O   VAL A 305     -26.368  62.405  17.273  1.00 68.46           O  
ATOM   2378  CB  VAL A 305     -29.445  62.632  16.080  1.00 68.46           C  
ATOM   2379  CG1 VAL A 305     -29.062  61.156  16.177  1.00 68.46           C  
ATOM   2380  CG2 VAL A 305     -30.882  62.847  16.554  1.00 68.46           C  
ATOM   2381  N   SER A 306     -26.527  63.575  15.395  1.00 68.83           N  
ATOM   2382  CA  SER A 306     -25.138  63.382  14.993  1.00 68.83           C  
ATOM   2383  C   SER A 306     -24.176  63.951  16.031  1.00 68.83           C  
ATOM   2384  O   SER A 306     -23.120  63.370  16.289  1.00 68.83           O  
ATOM   2385  CB  SER A 306     -24.877  64.035  13.634  1.00 68.83           C  
ATOM   2386  OG  SER A 306     -25.620  63.388  12.614  1.00 68.83           O  
ATOM   2387  N   ASP A 307     -24.568  65.036  16.660  1.00 61.15           N  
ATOM   2388  CA  ASP A 307     -23.790  65.688  17.709  1.00 61.15           C  
ATOM   2389  C   ASP A 307     -23.715  64.817  18.960  1.00 61.15           C  
ATOM   2390  O   ASP A 307     -22.652  64.693  19.574  1.00 61.15           O  
ATOM   2391  CB  ASP A 307     -24.393  67.052  18.053  1.00 61.15           C  
ATOM   2392  CG  ASP A 307     -23.342  68.113  18.330  1.00 61.15           C  
ATOM   2393  OD1 ASP A 307     -22.176  67.937  17.919  1.00 61.15           O  
ATOM   2394  OD2 ASP A 307     -23.683  69.132  18.968  1.00 61.15           O1-
ATOM   2395  N   VAL A 308     -24.676  64.215  19.301  1.00 69.43           N  
ATOM   2396  CA  VAL A 308     -24.741  63.310  20.444  1.00 69.43           C  
ATOM   2397  C   VAL A 308     -23.939  62.045  20.147  1.00 69.43           C  
ATOM   2398  O   VAL A 308     -23.179  61.572  20.995  1.00 69.43           O  
ATOM   2399  CB  VAL A 308     -26.201  62.945  20.795  1.00 69.43           C  
ATOM   2400  CG1 VAL A 308     -26.242  61.879  21.889  1.00 69.43           C  
ATOM   2401  CG2 VAL A 308     -26.972  64.190  21.229  1.00 69.43           C  
ATOM   2402  N   MET A 309     -24.174  61.449  18.982  1.00 70.44           N  
ATOM   2403  CA  MET A 309     -23.421  60.274  18.552  1.00 70.44           C  
ATOM   2404  C   MET A 309     -21.923  60.558  18.552  1.00 70.44           C  
ATOM   2405  O   MET A 309     -21.128  59.721  18.983  1.00 70.44           O  
ATOM   2406  CB  MET A 309     -23.869  59.827  17.159  1.00 70.44           C  
ATOM   2407  CG  MET A 309     -25.166  59.034  17.157  1.00 70.44           C  
ATOM   2408  SD  MET A 309     -24.965  57.356  17.872  1.00 70.44           S  
ATOM   2409  CE  MET A 309     -24.369  56.457  16.413  1.00 70.44           C  
ATOM   2410  N   LEU A 310     -21.499  61.732  17.989  1.00 55.23           N  
ATOM   2411  CA  LEU A 310     -20.111  62.183  17.990  1.00 55.23           C  
ATOM   2412  C   LEU A 310     -19.586  62.320  19.416  1.00 55.23           C  
ATOM   2413  O   LEU A 310     -18.430  61.991  19.690  1.00 55.23           O  
ATOM   2414  CB  LEU A 310     -19.982  63.520  17.255  1.00 55.23           C  
ATOM   2415  CG  LEU A 310     -19.731  63.444  15.749  1.00 55.23           C  
ATOM   2416  CD1 LEU A 310     -20.126  64.755  15.079  1.00 55.23           C  
ATOM   2417  CD2 LEU A 310     -18.270  63.111  15.465  1.00 55.23           C  
ATOM   2418  N   LYS A 311     -20.400  62.698  20.365  1.00 63.24           N  
ATOM   2419  CA  LYS A 311     -20.013  62.821  21.768  1.00 63.24           C  
ATOM   2420  C   LYS A 311     -19.883  61.451  22.425  1.00 63.24           C  
ATOM   2421  O   LYS A 311     -18.991  61.233  23.246  1.00 63.24           O  
ATOM   2422  CB  LYS A 311     -21.028  63.675  22.530  1.00 63.24           C  
ATOM   2423  CG  LYS A 311     -20.851  65.173  22.332  1.00 63.24           C  
ATOM   2424  CD  LYS A 311     -21.853  65.969  23.157  1.00 63.24           C  
ATOM   2425  CE  LYS A 311     -21.743  67.464  22.883  1.00 63.24           C  
ATOM   2426  NZ  LYS A 311     -22.779  68.240  23.627  1.00 63.24           N1+
ATOM   2427  N   LEU A 312     -20.619  60.495  22.125  1.00 64.64           N  
ATOM   2428  CA  LEU A 312     -20.650  59.143  22.671  1.00 64.64           C  
ATOM   2429  C   LEU A 312     -19.459  58.329  22.176  1.00 64.64           C  
ATOM   2430  O   LEU A 312     -18.886  57.538  22.929  1.00 64.64           O  
ATOM   2431  CB  LEU A 312     -21.956  58.441  22.291  1.00 64.64           C  
ATOM   2432  CG  LEU A 312     -23.105  58.558  23.293  1.00 64.64           C  
ATOM   2433  CD1 LEU A 312     -24.447  58.527  22.568  1.00 64.64           C  
ATOM   2434  CD2 LEU A 312     -23.027  57.442  24.329  1.00 64.64           C  
ATOM   2435  N   ILE A 313     -19.070  58.494  20.895  1.00 63.51           N  
ATOM   2436  CA  ILE A 313     -17.899  57.838  20.324  1.00 63.51           C  
ATOM   2437  C   ILE A 313     -16.628  58.493  20.859  1.00 63.51           C  
ATOM   2438  O   ILE A 313     -15.628  57.814  21.102  1.00 63.51           O  
ATOM   2439  CB  ILE A 313     -17.920  57.890  18.780  1.00 63.51           C  
ATOM   2440  CG1 ILE A 313     -19.078  57.048  18.233  1.00 63.51           C  
ATOM   2441  CG2 ILE A 313     -16.581  57.419  18.205  1.00 63.51           C  
ATOM   2442  CD1 ILE A 313     -19.321  57.225  16.740  1.00 63.51           C  
ATOM   2443  N   SER A 314     -16.656  59.744  21.292  1.00 44.36           N  
ATOM   2444  CA  SER A 314     -15.533  60.449  21.901  1.00 44.36           C  
ATOM   2445  C   SER A 314     -15.457  60.177  23.400  1.00 44.36           C  
ATOM   2446  O   SER A 314     -14.366  60.071  23.963  1.00 44.36           O  
ATOM   2447  CB  SER A 314     -15.647  61.953  21.652  1.00 44.36           C  
ATOM   2448  OG  SER A 314     -16.728  62.505  22.384  1.00 44.36           O  
TER   
END
