# Supplementary material for: De novo design of obligate ABC-type heterotrimeric proteins
Source: Nat Struct Mol Biol. 2022 Dec 15;29(12):1266–76. doi: 10.1038/s41594-022-00879-4 (PMC9758053; doi:10.1038/s41594-022-00879-4)
Supplement: Supplementary file 4 — This compressed file contains all PDB files and scripts used in our design protocols and analyses, as well as the final design model outputs. [file 41594_2022_879_MOESM4_ESM.zip › source_data/pdbs/AF-Monomer for worms fusions/C3-DHT03-01/C3-DHT03-01_chnB_model_3_ptm_seed_0_unrelaxed.pdb]

ATOM      1  N   THR A   1      44.146  58.145   7.413  1.00 85.29           N  
ATOM      2  CA  THR A   1      43.942  57.877   5.994  1.00 85.29           C  
ATOM      3  C   THR A   1      43.151  56.587   5.797  1.00 85.29           C  
ATOM      4  O   THR A   1      43.474  55.557   6.393  1.00 85.29           O  
ATOM      5  CB  THR A   1      45.283  57.780   5.245  1.00 85.29           C  
ATOM      6  CG2 THR A   1      45.064  57.565   3.751  1.00 85.29           C  
ATOM      7  OG1 THR A   1      46.021  58.994   5.440  1.00 85.29           O  
ATOM      8  N   THR A   2      42.020  56.605   5.210  1.00 89.55           N  
ATOM      9  CA  THR A   2      41.209  55.430   4.907  1.00 89.55           C  
ATOM     10  C   THR A   2      41.224  55.133   3.412  1.00 89.55           C  
ATOM     11  O   THR A   2      41.050  56.037   2.591  1.00 89.55           O  
ATOM     12  CB  THR A   2      39.756  55.618   5.381  1.00 89.55           C  
ATOM     13  CG2 THR A   2      38.941  54.346   5.174  1.00 89.55           C  
ATOM     14  OG1 THR A   2      39.753  55.953   6.775  1.00 89.55           O  
ATOM     15  N   ASN A   3      41.504  53.889   3.050  1.00 88.65           N  
ATOM     16  CA  ASN A   3      41.581  53.482   1.651  1.00 88.65           C  
ATOM     17  C   ASN A   3      40.385  52.622   1.252  1.00 88.65           C  
ATOM     18  O   ASN A   3      40.047  51.660   1.944  1.00 88.65           O  
ATOM     19  CB  ASN A   3      42.888  52.732   1.381  1.00 88.65           C  
ATOM     20  CG  ASN A   3      44.115  53.567   1.692  1.00 88.65           C  
ATOM     21  ND2 ASN A   3      44.996  53.036   2.530  1.00 88.65           N  
ATOM     22  OD1 ASN A   3      44.267  54.681   1.183  1.00 88.65           O  
ATOM     23  N   PHE A   4      39.692  53.017   0.218  1.00 89.79           N  
ATOM     24  CA  PHE A   4      38.643  52.205  -0.387  1.00 89.79           C  
ATOM     25  C   PHE A   4      39.097  51.650  -1.732  1.00 89.79           C  
ATOM     26  O   PHE A   4      39.774  52.340  -2.498  1.00 89.79           O  
ATOM     27  CB  PHE A   4      37.361  53.024  -0.564  1.00 89.79           C  
ATOM     28  CG  PHE A   4      36.839  53.617   0.717  1.00 89.79           C  
ATOM     29  CD1 PHE A   4      35.960  52.905   1.524  1.00 89.79           C  
ATOM     30  CD2 PHE A   4      37.229  54.891   1.115  1.00 89.79           C  
ATOM     31  CE1 PHE A   4      35.476  53.452   2.710  1.00 89.79           C  
ATOM     32  CE2 PHE A   4      36.749  55.443   2.299  1.00 89.79           C  
ATOM     33  CZ  PHE A   4      35.873  54.724   3.094  1.00 89.79           C  
ATOM     34  N   HIS A   5      38.771  50.290  -1.876  1.00 87.92           N  
ATOM     35  CA  HIS A   5      39.106  49.681  -3.157  1.00 87.92           C  
ATOM     36  C   HIS A   5      37.861  49.133  -3.849  1.00 87.92           C  
ATOM     37  O   HIS A   5      37.100  48.370  -3.250  1.00 87.92           O  
ATOM     38  CB  HIS A   5      40.136  48.566  -2.968  1.00 87.92           C  
ATOM     39  CG  HIS A   5      41.393  49.017  -2.295  1.00 87.92           C  
ATOM     40  CD2 HIS A   5      41.754  49.012  -0.990  1.00 87.92           C  
ATOM     41  ND1 HIS A   5      42.455  49.557  -2.988  1.00 87.92           N  
ATOM     42  CE1 HIS A   5      43.419  49.863  -2.136  1.00 87.92           C  
ATOM     43  NE2 HIS A   5      43.018  49.542  -0.917  1.00 87.92           N  
ATOM     44  N   LEU A   6      37.643  49.635  -5.051  1.00 88.74           N  
ATOM     45  CA  LEU A   6      36.657  48.997  -5.916  1.00 88.74           C  
ATOM     46  C   LEU A   6      37.340  48.150  -6.985  1.00 88.74           C  
ATOM     47  O   LEU A   6      38.041  48.681  -7.849  1.00 88.74           O  
ATOM     48  CB  LEU A   6      35.763  50.050  -6.576  1.00 88.74           C  
ATOM     49  CG  LEU A   6      34.666  49.523  -7.503  1.00 88.74           C  
ATOM     50  CD1 LEU A   6      33.611  48.768  -6.700  1.00 88.74           C  
ATOM     51  CD2 LEU A   6      34.032  50.667  -8.287  1.00 88.74           C  
ATOM     52  N   ILE A   7      37.156  46.875  -6.859  1.00 86.36           N  
ATOM     53  CA  ILE A   7      37.836  45.958  -7.768  1.00 86.36           C  
ATOM     54  C   ILE A   7      36.870  45.500  -8.857  1.00 86.36           C  
ATOM     55  O   ILE A   7      35.767  45.032  -8.562  1.00 86.36           O  
ATOM     56  CB  ILE A   7      38.411  44.739  -7.013  1.00 86.36           C  
ATOM     57  CG1 ILE A   7      39.341  45.198  -5.885  1.00 86.36           C  
ATOM     58  CG2 ILE A   7      39.141  43.801  -7.979  1.00 86.36           C  
ATOM     59  CD1 ILE A   7      39.740  44.090  -4.921  1.00 86.36           C  
ATOM     60  N   ASN A   8      37.226  45.754 -10.136  1.00 83.58           N  
ATOM     61  CA  ASN A   8      36.488  45.263 -11.295  1.00 83.58           C  
ATOM     62  C   ASN A   8      35.106  45.903 -11.392  1.00 83.58           C  
ATOM     63  O   ASN A   8      34.125  45.226 -11.703  1.00 83.58           O  
ATOM     64  CB  ASN A   8      36.366  43.738 -11.247  1.00 83.58           C  
ATOM     65  CG  ASN A   8      37.697  43.039 -11.446  1.00 83.58           C  
ATOM     66  ND2 ASN A   8      37.864  41.890 -10.801  1.00 83.58           N  
ATOM     67  OD1 ASN A   8      38.567  43.528 -12.172  1.00 83.58           O  
ATOM     68  N   GLY A   9      34.961  47.075 -10.871  1.00 80.96           N  
ATOM     69  CA  GLY A   9      33.705  47.798 -10.996  1.00 80.96           C  
ATOM     70  C   GLY A   9      33.505  48.412 -12.370  1.00 80.96           C  
ATOM     71  O   GLY A   9      34.474  48.680 -13.083  1.00 80.96           O  
ATOM     72  N   SER A  10      32.331  48.376 -12.808  1.00 84.44           N  
ATOM     73  CA  SER A  10      32.030  49.050 -14.066  1.00 84.44           C  
ATOM     74  C   SER A  10      32.414  50.525 -14.008  1.00 84.44           C  
ATOM     75  O   SER A  10      32.642  51.071 -12.927  1.00 84.44           O  
ATOM     76  CB  SER A  10      30.544  48.915 -14.404  1.00 84.44           C  
ATOM     77  OG  SER A  10      29.752  49.677 -13.508  1.00 84.44           O  
ATOM     78  N   GLU A  11      32.656  51.068 -15.202  1.00 88.26           N  
ATOM     79  CA  GLU A  11      32.960  52.494 -15.277  1.00 88.26           C  
ATOM     80  C   GLU A  11      31.898  53.323 -14.561  1.00 88.26           C  
ATOM     81  O   GLU A  11      32.225  54.261 -13.831  1.00 88.26           O  
ATOM     82  CB  GLU A  11      33.081  52.942 -16.736  1.00 88.26           C  
ATOM     83  CG  GLU A  11      33.563  54.376 -16.901  1.00 88.26           C  
ATOM     84  CD  GLU A  11      33.803  54.765 -18.351  1.00 88.26           C  
ATOM     85  OE1 GLU A  11      34.193  55.926 -18.612  1.00 88.26           O  
ATOM     86  OE2 GLU A  11      33.598  53.902 -19.234  1.00 88.26           O1-
ATOM     87  N   GLU A  12      30.732  52.912 -14.734  1.00 86.95           N  
ATOM     88  CA  GLU A  12      29.608  53.597 -14.103  1.00 86.95           C  
ATOM     89  C   GLU A  12      29.702  53.525 -12.582  1.00 86.95           C  
ATOM     90  O   GLU A  12      29.510  54.530 -11.895  1.00 86.95           O  
ATOM     91  CB  GLU A  12      28.280  53.000 -14.577  1.00 86.95           C  
ATOM     92  CG  GLU A  12      27.054  53.727 -14.044  1.00 86.95           C  
ATOM     93  CD  GLU A  12      25.743  53.120 -14.517  1.00 86.95           C  
ATOM     94  OE1 GLU A  12      24.666  53.672 -14.195  1.00 86.95           O  
ATOM     95  OE2 GLU A  12      25.793  52.083 -15.215  1.00 86.95           O1-
ATOM     96  N   ALA A  13      29.968  52.363 -12.000  1.00 86.72           N  
ATOM     97  CA  ALA A  13      30.089  52.184 -10.555  1.00 86.72           C  
ATOM     98  C   ALA A  13      31.214  53.046  -9.988  1.00 86.72           C  
ATOM     99  O   ALA A  13      31.049  53.684  -8.946  1.00 86.72           O  
ATOM    100  CB  ALA A  13      30.331  50.714 -10.220  1.00 86.72           C  
ATOM    101  N   ARG A  14      32.227  53.100 -10.753  1.00 87.63           N  
ATOM    102  CA  ARG A  14      33.381  53.873 -10.304  1.00 87.63           C  
ATOM    103  C   ARG A  14      33.049  55.360 -10.232  1.00 87.63           C  
ATOM    104  O   ARG A  14      33.421  56.038  -9.272  1.00 87.63           O  
ATOM    105  CB  ARG A  14      34.574  53.648 -11.234  1.00 87.63           C  
ATOM    106  CG  ARG A  14      35.191  52.264 -11.120  1.00 87.63           C  
ATOM    107  CD  ARG A  14      36.529  52.180 -11.842  1.00 87.63           C  
ATOM    108  NE  ARG A  14      36.376  52.359 -13.282  1.00 87.63           N  
ATOM    109  CZ  ARG A  14      36.205  51.369 -14.155  1.00 87.63           C  
ATOM    110  NH1 ARG A  14      36.161  50.106 -13.748  1.00 87.63           N1+
ATOM    111  NH2 ARG A  14      36.075  51.645 -15.445  1.00 87.63           N  
ATOM    112  N   GLN A  15      32.400  55.865 -11.216  1.00 87.58           N  
ATOM    113  CA  GLN A  15      32.030  57.276 -11.270  1.00 87.58           C  
ATOM    114  C   GLN A  15      31.050  57.630 -10.155  1.00 87.58           C  
ATOM    115  O   GLN A  15      31.192  58.668  -9.504  1.00 87.58           O  
ATOM    116  CB  GLN A  15      31.424  57.620 -12.631  1.00 87.58           C  
ATOM    117  CG  GLN A  15      32.442  57.672 -13.762  1.00 87.58           C  
ATOM    118  CD  GLN A  15      31.811  57.980 -15.107  1.00 87.58           C  
ATOM    119  NE2 GLN A  15      32.639  58.089 -16.140  1.00 87.58           N  
ATOM    120  OE1 GLN A  15      30.588  58.119 -15.217  1.00 87.58           O  
ATOM    121  N   LEU A  16      30.074  56.722  -9.931  1.00 87.52           N  
ATOM    122  CA  LEU A  16      29.061  56.958  -8.908  1.00 87.52           C  
ATOM    123  C   LEU A  16      29.683  56.950  -7.515  1.00 87.52           C  
ATOM    124  O   LEU A  16      29.379  57.815  -6.691  1.00 87.52           O  
ATOM    125  CB  LEU A  16      27.957  55.902  -8.994  1.00 87.52           C  
ATOM    126  CG  LEU A  16      26.963  56.053 -10.146  1.00 87.52           C  
ATOM    127  CD1 LEU A  16      26.054  54.830 -10.226  1.00 87.52           C  
ATOM    128  CD2 LEU A  16      26.139  57.326  -9.980  1.00 87.52           C  
ATOM    129  N   ILE A  17      30.567  56.002  -7.309  1.00 89.27           N  
ATOM    130  CA  ILE A  17      31.214  55.858  -6.009  1.00 89.27           C  
ATOM    131  C   ILE A  17      32.151  57.038  -5.765  1.00 89.27           C  
ATOM    132  O   ILE A  17      32.188  57.592  -4.665  1.00 89.27           O  
ATOM    133  CB  ILE A  17      31.991  54.526  -5.909  1.00 89.27           C  
ATOM    134  CG1 ILE A  17      31.020  53.341  -5.889  1.00 89.27           C  
ATOM    135  CG2 ILE A  17      32.890  54.518  -4.670  1.00 89.27           C  
ATOM    136  CD1 ILE A  17      31.697  51.983  -6.017  1.00 89.27           C  
ATOM    137  N   GLN A  18      32.885  57.478  -6.812  1.00 89.23           N  
ATOM    138  CA  GLN A  18      33.760  58.640  -6.708  1.00 89.23           C  
ATOM    139  C   GLN A  18      32.980  59.880  -6.281  1.00 89.23           C  
ATOM    140  O   GLN A  18      33.399  60.603  -5.374  1.00 89.23           O  
ATOM    141  CB  GLN A  18      34.472  58.899  -8.036  1.00 89.23           C  
ATOM    142  CG  GLN A  18      35.479  60.039  -7.983  1.00 89.23           C  
ATOM    143  CD  GLN A  18      36.238  60.214  -9.285  1.00 89.23           C  
ATOM    144  NE2 GLN A  18      37.035  61.274  -9.369  1.00 89.23           N  
ATOM    145  OE1 GLN A  18      36.109  59.402 -10.207  1.00 89.23           O  
ATOM    146  N   LYS A  19      31.953  60.097  -6.932  1.00 87.60           N  
ATOM    147  CA  LYS A  19      31.117  61.257  -6.631  1.00 87.60           C  
ATOM    148  C   LYS A  19      30.582  61.192  -5.204  1.00 87.60           C  
ATOM    149  O   LYS A  19      30.560  62.203  -4.498  1.00 87.60           O  
ATOM    150  CB  LYS A  19      29.957  61.353  -7.622  1.00 87.60           C  
ATOM    151  CG  LYS A  19      30.368  61.810  -9.015  1.00 87.60           C  
ATOM    152  CD  LYS A  19      29.162  61.958  -9.933  1.00 87.60           C  
ATOM    153  CE  LYS A  19      29.578  62.333 -11.348  1.00 87.60           C  
ATOM    154  NZ  LYS A  19      28.402  62.439 -12.263  1.00 87.60           N1+
ATOM    155  N   ALA A  20      30.215  59.995  -4.787  1.00 85.24           N  
ATOM    156  CA  ALA A  20      29.633  59.803  -3.461  1.00 85.24           C  
ATOM    157  C   ALA A  20      30.669  60.042  -2.367  1.00 85.24           C  
ATOM    158  O   ALA A  20      30.390  60.724  -1.378  1.00 85.24           O  
ATOM    159  CB  ALA A  20      29.046  58.398  -3.335  1.00 85.24           C  
ATOM    160  N   VAL A  21      31.767  59.454  -2.584  1.00 89.05           N  
ATOM    161  CA  VAL A  21      32.830  59.599  -1.595  1.00 89.05           C  
ATOM    162  C   VAL A  21      33.224  61.070  -1.474  1.00 89.05           C  
ATOM    163  O   VAL A  21      33.414  61.578  -0.366  1.00 89.05           O  
ATOM    164  CB  VAL A  21      34.065  58.744  -1.959  1.00 89.05           C  
ATOM    165  CG1 VAL A  21      35.235  59.064  -1.031  1.00 89.05           C  
ATOM    166  CG2 VAL A  21      33.721  57.257  -1.897  1.00 89.05           C  
ATOM    167  N   GLU A  22      33.324  61.730  -2.614  1.00 88.25           N  
ATOM    168  CA  GLU A  22      33.635  63.157  -2.603  1.00 88.25           C  
ATOM    169  C   GLU A  22      32.569  63.946  -1.848  1.00 88.25           C  
ATOM    170  O   GLU A  22      32.892  64.846  -1.069  1.00 88.25           O  
ATOM    171  CB  GLU A  22      33.770  63.689  -4.032  1.00 88.25           C  
ATOM    172  CG  GLU A  22      35.087  63.323  -4.702  1.00 88.25           C  
ATOM    173  CD  GLU A  22      35.163  63.761  -6.155  1.00 88.25           C  
ATOM    174  OE1 GLU A  22      36.208  63.529  -6.806  1.00 88.25           O  
ATOM    175  OE2 GLU A  22      34.170  64.342  -6.648  1.00 88.25           O1-
ATOM    176  N   ALA A  23      31.358  63.604  -2.033  1.00 85.58           N  
ATOM    177  CA  ALA A  23      30.231  64.324  -1.447  1.00 85.58           C  
ATOM    178  C   ALA A  23      30.188  64.138   0.067  1.00 85.58           C  
ATOM    179  O   ALA A  23      29.947  65.092   0.810  1.00 85.58           O  
ATOM    180  CB  ALA A  23      28.919  63.860  -2.075  1.00 85.58           C  
ATOM    181  N   ILE A  24      30.509  63.059   0.548  1.00 85.02           N  
ATOM    182  CA  ILE A  24      30.392  62.749   1.968  1.00 85.02           C  
ATOM    183  C   ILE A  24      31.661  63.186   2.697  1.00 85.02           C  
ATOM    184  O   ILE A  24      31.607  63.598   3.859  1.00 85.02           O  
ATOM    185  CB  ILE A  24      30.134  61.243   2.199  1.00 85.02           C  
ATOM    186  CG1 ILE A  24      28.808  60.824   1.555  1.00 85.02           C  
ATOM    187  CG2 ILE A  24      30.145  60.916   3.696  1.00 85.02           C  
ATOM    188  CD1 ILE A  24      28.567  59.321   1.555  1.00 85.02           C  
ATOM    189  N   SER A  25      32.751  63.267   1.935  1.00 86.14           N  
ATOM    190  CA  SER A  25      34.050  63.529   2.545  1.00 86.14           C  
ATOM    191  C   SER A  25      34.349  65.024   2.588  1.00 86.14           C  
ATOM    192  O   SER A  25      35.348  65.445   3.175  1.00 86.14           O  
ATOM    193  CB  SER A  25      35.158  62.802   1.782  1.00 86.14           C  
ATOM    194  OG  SER A  25      34.928  61.403   1.775  1.00 86.14           O  
ATOM    195  N   LYS A  26      33.481  65.949   1.959  1.00 72.66           N  
ATOM    196  CA  LYS A  26      33.766  67.373   1.815  1.00 72.66           C  
ATOM    197  C   LYS A  26      33.630  68.099   3.151  1.00 72.66           C  
ATOM    198  O   LYS A  26      32.786  68.986   3.297  1.00 72.66           O  
ATOM    199  CB  LYS A  26      32.838  68.005   0.777  1.00 72.66           C  
ATOM    200  CG  LYS A  26      33.256  67.750  -0.663  1.00 72.66           C  
ATOM    201  CD  LYS A  26      32.396  68.538  -1.643  1.00 72.66           C  
ATOM    202  CE  LYS A  26      32.795  68.264  -3.085  1.00 72.66           C  
ATOM    203  NZ  LYS A  26      31.964  69.047  -4.049  1.00 72.66           N1+
ATOM    204  N   LYS A  27      34.379  67.671   4.190  1.00 68.46           N  
ATOM    205  CA  LYS A  27      34.521  68.500   5.385  1.00 68.46           C  
ATOM    206  C   LYS A  27      35.900  69.152   5.439  1.00 68.46           C  
ATOM    207  O   LYS A  27      36.829  68.712   4.758  1.00 68.46           O  
ATOM    208  CB  LYS A  27      34.284  67.670   6.646  1.00 68.46           C  
ATOM    209  CG  LYS A  27      32.825  67.310   6.885  1.00 68.46           C  
ATOM    210  CD  LYS A  27      32.610  66.742   8.282  1.00 68.46           C  
ATOM    211  CE  LYS A  27      31.146  66.405   8.531  1.00 68.46           C  
ATOM    212  NZ  LYS A  27      30.928  65.865   9.907  1.00 68.46           N1+
ATOM    213  N   GLU A  28      35.896  70.401   5.934  1.00 71.28           N  
ATOM    214  CA  GLU A  28      37.125  71.172   6.089  1.00 71.28           C  
ATOM    215  C   GLU A  28      38.277  70.287   6.560  1.00 71.28           C  
ATOM    216  O   GLU A  28      38.139  69.546   7.536  1.00 71.28           O  
ATOM    217  CB  GLU A  28      36.916  72.327   7.072  1.00 71.28           C  
ATOM    218  CG  GLU A  28      37.902  73.473   6.893  1.00 71.28           C  
ATOM    219  CD  GLU A  28      37.555  74.697   7.725  1.00 71.28           C  
ATOM    220  OE1 GLU A  28      38.282  75.714   7.641  1.00 71.28           O  
ATOM    221  OE2 GLU A  28      36.548  74.640   8.466  1.00 71.28           O1-
ATOM    222  N   GLY A  29      39.365  70.031   5.568  1.00 76.09           N  
ATOM    223  CA  GLY A  29      40.601  69.360   5.937  1.00 76.09           C  
ATOM    224  C   GLY A  29      40.701  67.949   5.386  1.00 76.09           C  
ATOM    225  O   GLY A  29      41.745  67.305   5.504  1.00 76.09           O  
ATOM    226  N   THR A  30      39.563  67.443   4.655  1.00 83.70           N  
ATOM    227  CA  THR A  30      39.554  66.101   4.082  1.00 83.70           C  
ATOM    228  C   THR A  30      40.054  66.125   2.641  1.00 83.70           C  
ATOM    229  O   THR A  30      39.625  66.961   1.843  1.00 83.70           O  
ATOM    230  CB  THR A  30      38.144  65.484   4.129  1.00 83.70           C  
ATOM    231  CG2 THR A  30      38.166  64.027   3.678  1.00 83.70           C  
ATOM    232  OG1 THR A  30      37.643  65.550   5.469  1.00 83.70           O  
ATOM    233  N   GLU A  31      41.130  65.418   2.331  1.00 84.16           N  
ATOM    234  CA  GLU A  31      41.715  65.244   1.005  1.00 84.16           C  
ATOM    235  C   GLU A  31      41.335  63.893   0.407  1.00 84.16           C  
ATOM    236  O   GLU A  31      41.503  62.854   1.048  1.00 84.16           O  
ATOM    237  CB  GLU A  31      43.238  65.383   1.066  1.00 84.16           C  
ATOM    238  CG  GLU A  31      43.713  66.754   1.522  1.00 84.16           C  
ATOM    239  CD  GLU A  31      45.226  66.862   1.624  1.00 84.16           C  
ATOM    240  OE1 GLU A  31      45.733  67.926   2.049  1.00 84.16           O  
ATOM    241  OE2 GLU A  31      45.912  65.875   1.276  1.00 84.16           O1-
ATOM    242  N   VAL A  32      40.738  63.937  -0.728  1.00 87.85           N  
ATOM    243  CA  VAL A  32      40.334  62.703  -1.392  1.00 87.85           C  
ATOM    244  C   VAL A  32      41.163  62.503  -2.659  1.00 87.85           C  
ATOM    245  O   VAL A  32      41.260  63.407  -3.494  1.00 87.85           O  
ATOM    246  CB  VAL A  32      38.828  62.709  -1.737  1.00 87.85           C  
ATOM    247  CG1 VAL A  32      38.401  61.362  -2.319  1.00 87.85           C  
ATOM    248  CG2 VAL A  32      38.000  63.045  -0.498  1.00 87.85           C  
ATOM    249  N   HIS A  33      41.878  61.374  -2.762  1.00 89.65           N  
ATOM    250  CA  HIS A  33      42.673  61.015  -3.931  1.00 89.65           C  
ATOM    251  C   HIS A  33      42.115  59.772  -4.617  1.00 89.65           C  
ATOM    252  O   HIS A  33      41.836  58.767  -3.958  1.00 89.65           O  
ATOM    253  CB  HIS A  33      44.132  60.788  -3.536  1.00 89.65           C  
ATOM    254  CG  HIS A  33      44.799  62.002  -2.972  1.00 89.65           C  
ATOM    255  CD2 HIS A  33      45.025  62.376  -1.690  1.00 89.65           C  
ATOM    256  ND1 HIS A  33      45.319  63.001  -3.764  1.00 89.65           N  
ATOM    257  CE1 HIS A  33      45.839  63.941  -2.991  1.00 89.65           C  
ATOM    258  NE2 HIS A  33      45.673  63.585  -1.729  1.00 89.65           N  
ATOM    259  N   PHE A  34      41.968  59.870  -6.000  1.00 90.07           N  
ATOM    260  CA  PHE A  34      41.466  58.747  -6.782  1.00 90.07           C  
ATOM    261  C   PHE A  34      42.552  58.198  -7.700  1.00 90.07           C  
ATOM    262  O   PHE A  34      43.224  58.960  -8.400  1.00 90.07           O  
ATOM    263  CB  PHE A  34      40.244  59.166  -7.606  1.00 90.07           C  
ATOM    264  CG  PHE A  34      39.118  59.726  -6.779  1.00 90.07           C  
ATOM    265  CD1 PHE A  34      38.147  58.888  -6.244  1.00 90.07           C  
ATOM    266  CD2 PHE A  34      39.032  61.090  -6.537  1.00 90.07           C  
ATOM    267  CE1 PHE A  34      37.103  59.404  -5.479  1.00 90.07           C  
ATOM    268  CE2 PHE A  34      37.991  61.613  -5.773  1.00 90.07           C  
ATOM    269  CZ  PHE A  34      37.028  60.768  -5.246  1.00 90.07           C  
ATOM    270  N   GLU A  35      42.795  56.971  -7.566  1.00 89.56           N  
ATOM    271  CA  GLU A  35      43.696  56.291  -8.490  1.00 89.56           C  
ATOM    272  C   GLU A  35      42.982  55.157  -9.221  1.00 89.56           C  
ATOM    273  O   GLU A  35      42.417  54.262  -8.589  1.00 89.56           O  
ATOM    274  CB  GLU A  35      44.920  55.748  -7.747  1.00 89.56           C  
ATOM    275  CG  GLU A  35      46.044  55.292  -8.665  1.00 89.56           C  
ATOM    276  CD  GLU A  35      47.299  54.876  -7.915  1.00 89.56           C  
ATOM    277  OE1 GLU A  35      48.287  54.463  -8.565  1.00 89.56           O  
ATOM    278  OE2 GLU A  35      47.295  54.962  -6.667  1.00 89.56           O1-
ATOM    279  N   LYS A  36      43.057  55.276 -10.595  1.00 84.02           N  
ATOM    280  CA  LYS A  36      42.421  54.274 -11.444  1.00 84.02           C  
ATOM    281  C   LYS A  36      43.457  53.335 -12.057  1.00 84.02           C  
ATOM    282  O   LYS A  36      44.461  53.788 -12.610  1.00 84.02           O  
ATOM    283  CB  LYS A  36      41.604  54.946 -12.549  1.00 84.02           C  
ATOM    284  CG  LYS A  36      40.454  55.801 -12.035  1.00 84.02           C  
ATOM    285  CD  LYS A  36      39.689  56.454 -13.178  1.00 84.02           C  
ATOM    286  CE  LYS A  36      38.602  57.388 -12.664  1.00 84.02           C  
ATOM    287  NZ  LYS A  36      37.840  58.020 -13.781  1.00 84.02           N1+
ATOM    288  N   SER A  37      43.444  52.092 -11.699  1.00 82.74           N  
ATOM    289  CA  SER A  37      44.238  51.068 -12.371  1.00 82.74           C  
ATOM    290  C   SER A  37      43.348  49.993 -12.984  1.00 82.74           C  
ATOM    291  O   SER A  37      42.135  49.982 -12.763  1.00 82.74           O  
ATOM    292  CB  SER A  37      45.224  50.427 -11.393  1.00 82.74           C  
ATOM    293  OG  SER A  37      44.537  49.759 -10.350  1.00 82.74           O  
ATOM    294  N   ASP A  38      43.867  49.294 -14.148  1.00 78.21           N  
ATOM    295  CA  ASP A  38      43.180  48.286 -14.950  1.00 78.21           C  
ATOM    296  C   ASP A  38      42.141  47.537 -14.118  1.00 78.21           C  
ATOM    297  O   ASP A  38      42.484  46.623 -13.363  1.00 78.21           O  
ATOM    298  CB  ASP A  38      44.184  47.300 -15.549  1.00 78.21           C  
ATOM    299  CG  ASP A  38      44.972  47.887 -16.708  1.00 78.21           C  
ATOM    300  OD1 ASP A  38      44.578  48.948 -17.237  1.00 78.21           O  
ATOM    301  OD2 ASP A  38      45.994  47.281 -17.095  1.00 78.21           O1-
ATOM    302  N   GLY A  39      40.907  48.183 -13.961  1.00 74.23           N  
ATOM    303  CA  GLY A  39      39.727  47.525 -13.422  1.00 74.23           C  
ATOM    304  C   GLY A  39      39.514  47.798 -11.945  1.00 74.23           C  
ATOM    305  O   GLY A  39      38.577  47.274 -11.341  1.00 74.23           O  
ATOM    306  N   THR A  40      40.507  48.570 -11.274  1.00 86.66           N  
ATOM    307  CA  THR A  40      40.416  48.845  -9.845  1.00 86.66           C  
ATOM    308  C   THR A  40      40.415  50.348  -9.583  1.00 86.66           C  
ATOM    309  O   THR A  40      41.192  51.090 -10.187  1.00 86.66           O  
ATOM    310  CB  THR A  40      41.577  48.188  -9.075  1.00 86.66           C  
ATOM    311  CG2 THR A  40      41.419  48.382  -7.570  1.00 86.66           C  
ATOM    312  OG1 THR A  40      41.602  46.785  -9.365  1.00 86.66           O  
ATOM    313  N   LEU A  41      39.383  50.835  -8.834  1.00 88.79           N  
ATOM    314  CA  LEU A  41      39.367  52.207  -8.339  1.00 88.79           C  
ATOM    315  C   LEU A  41      39.805  52.264  -6.880  1.00 88.79           C  
ATOM    316  O   LEU A  41      39.202  51.618  -6.020  1.00 88.79           O  
ATOM    317  CB  LEU A  41      37.969  52.814  -8.488  1.00 88.79           C  
ATOM    318  CG  LEU A  41      37.791  54.241  -7.966  1.00 88.79           C  
ATOM    319  CD1 LEU A  41      38.598  55.219  -8.812  1.00 88.79           C  
ATOM    320  CD2 LEU A  41      36.316  54.627  -7.955  1.00 88.79           C  
ATOM    321  N   GLU A  42      41.045  52.894  -6.711  1.00 89.30           N  
ATOM    322  CA  GLU A  42      41.521  53.112  -5.348  1.00 89.30           C  
ATOM    323  C   GLU A  42      41.204  54.526  -4.873  1.00 89.30           C  
ATOM    324  O   GLU A  42      41.584  55.505  -5.519  1.00 89.30           O  
ATOM    325  CB  GLU A  42      43.027  52.850  -5.256  1.00 89.30           C  
ATOM    326  CG  GLU A  42      43.563  52.843  -3.833  1.00 89.30           C  
ATOM    327  CD  GLU A  42      45.043  52.501  -3.750  1.00 89.30           C  
ATOM    328  OE1 GLU A  42      45.613  52.532  -2.636  1.00 89.30           O  
ATOM    329  OE2 GLU A  42      45.636  52.198  -4.810  1.00 89.30           O1-
ATOM    330  N   ILE A  43      40.415  54.594  -3.741  1.00 91.39           N  
ATOM    331  CA  ILE A  43      40.065  55.889  -3.167  1.00 91.39           C  
ATOM    332  C   ILE A  43      40.775  56.068  -1.827  1.00 91.39           C  
ATOM    333  O   ILE A  43      40.588  55.268  -0.907  1.00 91.39           O  
ATOM    334  CB  ILE A  43      38.537  56.034  -2.987  1.00 91.39           C  
ATOM    335  CG1 ILE A  43      37.812  55.709  -4.298  1.00 91.39           C  
ATOM    336  CG2 ILE A  43      38.182  57.441  -2.499  1.00 91.39           C  
ATOM    337  CD1 ILE A  43      36.311  55.507  -4.142  1.00 91.39           C  
ATOM    338  N   ARG A  44      41.651  57.061  -1.842  1.00 89.30           N  
ATOM    339  CA  ARG A  44      42.335  57.387  -0.595  1.00 89.30           C  
ATOM    340  C   ARG A  44      41.794  58.683   0.004  1.00 89.30           C  
ATOM    341  O   ARG A  44      41.861  59.739  -0.629  1.00 89.30           O  
ATOM    342  CB  ARG A  44      43.843  57.506  -0.823  1.00 89.30           C  
ATOM    343  CG  ARG A  44      44.649  57.667   0.456  1.00 89.30           C  
ATOM    344  CD  ARG A  44      46.144  57.726   0.176  1.00 89.30           C  
ATOM    345  NE  ARG A  44      46.652  56.447  -0.311  1.00 89.30           N  
ATOM    346  CZ  ARG A  44      47.904  56.229  -0.707  1.00 89.30           C  
ATOM    347  NH1 ARG A  44      48.803  57.206  -0.679  1.00 89.30           N1+
ATOM    348  NH2 ARG A  44      48.259  55.025  -1.133  1.00 89.30           N  
ATOM    349  N   VAL A  45      41.254  58.565   1.236  1.00 90.11           N  
ATOM    350  CA  VAL A  45      40.734  59.749   1.910  1.00 90.11           C  
ATOM    351  C   VAL A  45      41.563  60.039   3.159  1.00 90.11           C  
ATOM    352  O   VAL A  45      41.658  59.200   4.058  1.00 90.11           O  
ATOM    353  CB  VAL A  45      39.245  59.579   2.287  1.00 90.11           C  
ATOM    354  CG1 VAL A  45      38.674  60.887   2.833  1.00 90.11           C  
ATOM    355  CG2 VAL A  45      38.440  59.105   1.079  1.00 90.11           C  
ATOM    356  N   LYS A  46      42.213  61.206   3.166  1.00 87.06           N  
ATOM    357  CA  LYS A  46      43.014  61.623   4.312  1.00 87.06           C  
ATOM    358  C   LYS A  46      42.201  62.500   5.260  1.00 87.06           C  
ATOM    359  O   LYS A  46      41.372  63.298   4.818  1.00 87.06           O  
ATOM    360  CB  LYS A  46      44.265  62.370   3.850  1.00 87.06           C  
ATOM    361  CG  LYS A  46      45.265  61.499   3.103  1.00 87.06           C  
ATOM    362  CD  LYS A  46      46.554  62.256   2.808  1.00 87.06           C  
ATOM    363  CE  LYS A  46      47.560  61.381   2.072  1.00 87.06           C  
ATOM    364  NZ  LYS A  46      48.827  62.118   1.784  1.00 87.06           N1+
ATOM    365  N   ASN A  47      42.295  62.272   6.643  1.00 86.35           N  
ATOM    366  CA  ASN A  47      41.671  63.042   7.712  1.00 86.35           C  
ATOM    367  C   ASN A  47      40.167  62.794   7.777  1.00 86.35           C  
ATOM    368  O   ASN A  47      39.386  63.730   7.958  1.00 86.35           O  
ATOM    369  CB  ASN A  47      41.956  64.535   7.536  1.00 86.35           C  
ATOM    370  CG  ASN A  47      43.436  64.859   7.599  1.00 86.35           C  
ATOM    371  ND2 ASN A  47      43.887  65.743   6.718  1.00 86.35           N  
ATOM    372  OD1 ASN A  47      44.166  64.317   8.432  1.00 86.35           O  
ATOM    373  N   LEU A  48      39.804  61.478   7.396  1.00 86.97           N  
ATOM    374  CA  LEU A  48      38.393  61.108   7.396  1.00 86.97           C  
ATOM    375  C   LEU A  48      37.928  60.746   8.803  1.00 86.97           C  
ATOM    376  O   LEU A  48      38.520  59.884   9.455  1.00 86.97           O  
ATOM    377  CB  LEU A  48      38.146  59.933   6.446  1.00 86.97           C  
ATOM    378  CG  LEU A  48      36.685  59.588   6.159  1.00 86.97           C  
ATOM    379  CD1 LEU A  48      36.018  60.715   5.376  1.00 86.97           C  
ATOM    380  CD2 LEU A  48      36.584  58.271   5.400  1.00 86.97           C  
ATOM    381  N   HIS A  49      36.957  61.429   9.210  1.00 86.70           N  
ATOM    382  CA  HIS A  49      36.347  61.073  10.488  1.00 86.70           C  
ATOM    383  C   HIS A  49      35.749  59.672  10.440  1.00 86.70           C  
ATOM    384  O   HIS A  49      35.144  59.283   9.438  1.00 86.70           O  
ATOM    385  CB  HIS A  49      35.270  62.091  10.869  1.00 86.70           C  
ATOM    386  CG  HIS A  49      34.838  62.000  12.297  1.00 86.70           C  
ATOM    387  CD2 HIS A  49      35.147  62.766  13.369  1.00 86.70           C  
ATOM    388  ND1 HIS A  49      33.983  61.022  12.756  1.00 86.70           N  
ATOM    389  CE1 HIS A  49      33.784  61.191  14.051  1.00 86.70           C  
ATOM    390  NE2 HIS A  49      34.479  62.243  14.448  1.00 86.70           N  
ATOM    391  N   PRO A  50      35.945  58.801  11.477  1.00 87.03           N  
ATOM    392  CA  PRO A  50      35.447  57.424  11.501  1.00 87.03           C  
ATOM    393  C   PRO A  50      33.960  57.330  11.168  1.00 87.03           C  
ATOM    394  O   PRO A  50      33.528  56.373  10.518  1.00 87.03           O  
ATOM    395  CB  PRO A  50      35.712  56.979  12.942  1.00 87.03           C  
ATOM    396  CG  PRO A  50      36.869  57.810  13.393  1.00 87.03           C  
ATOM    397  CD  PRO A  50      36.773  59.157  12.734  1.00 87.03           C  
ATOM    398  N   ARG A  51      33.169  58.283  11.562  1.00 87.15           N  
ATOM    399  CA  ARG A  51      31.741  58.305  11.263  1.00 87.15           C  
ATOM    400  C   ARG A  51      31.498  58.462   9.766  1.00 87.15           C  
ATOM    401  O   ARG A  51      30.612  57.814   9.204  1.00 87.15           O  
ATOM    402  CB  ARG A  51      31.049  59.436  12.027  1.00 87.15           C  
ATOM    403  CG  ARG A  51      29.531  59.407  11.930  1.00 87.15           C  
ATOM    404  CD  ARG A  51      28.890  60.468  12.814  1.00 87.15           C  
ATOM    405  NE  ARG A  51      27.465  60.615  12.530  1.00 87.15           N  
ATOM    406  CZ  ARG A  51      26.636  61.406  13.206  1.00 87.15           C  
ATOM    407  NH1 ARG A  51      27.075  62.138  14.223  1.00 87.15           N1+
ATOM    408  NH2 ARG A  51      25.358  61.465  12.862  1.00 87.15           N  
ATOM    409  N   GLN A  52      32.235  59.208   9.110  1.00 86.52           N  
ATOM    410  CA  GLN A  52      32.144  59.406   7.667  1.00 86.52           C  
ATOM    411  C   GLN A  52      32.571  58.150   6.912  1.00 86.52           C  
ATOM    412  O   GLN A  52      31.983  57.808   5.883  1.00 86.52           O  
ATOM    413  CB  GLN A  52      32.999  60.596   7.232  1.00 86.52           C  
ATOM    414  CG  GLN A  52      32.456  61.944   7.689  1.00 86.52           C  
ATOM    415  CD  GLN A  52      33.333  63.106   7.261  1.00 86.52           C  
ATOM    416  NE2 GLN A  52      32.714  64.252   7.002  1.00 86.52           N  
ATOM    417  OE1 GLN A  52      34.558  62.974   7.164  1.00 86.52           O  
ATOM    418  N   GLU A  53      33.611  57.601   7.499  1.00 89.84           N  
ATOM    419  CA  GLU A  53      34.053  56.348   6.898  1.00 89.84           C  
ATOM    420  C   GLU A  53      32.924  55.322   6.864  1.00 89.84           C  
ATOM    421  O   GLU A  53      32.685  54.688   5.834  1.00 89.84           O  
ATOM    422  CB  GLU A  53      35.255  55.781   7.658  1.00 89.84           C  
ATOM    423  CG  GLU A  53      35.766  54.458   7.104  1.00 89.84           C  
ATOM    424  CD  GLU A  53      36.891  53.856   7.931  1.00 89.84           C  
ATOM    425  OE1 GLU A  53      37.297  52.704   7.655  1.00 89.84           O  
ATOM    426  OE2 GLU A  53      37.369  54.541   8.861  1.00 89.84           O1-
ATOM    427  N   ASP A  54      32.283  55.142   8.038  1.00 91.47           N  
ATOM    428  CA  ASP A  54      31.168  54.204   8.126  1.00 91.47           C  
ATOM    429  C   ASP A  54      30.063  54.571   7.139  1.00 91.47           C  
ATOM    430  O   ASP A  54      29.523  53.702   6.451  1.00 91.47           O  
ATOM    431  CB  ASP A  54      30.610  54.164   9.550  1.00 91.47           C  
ATOM    432  CG  ASP A  54      29.564  53.082   9.747  1.00 91.47           C  
ATOM    433  OD1 ASP A  54      29.856  51.895   9.483  1.00 91.47           O  
ATOM    434  OD2 ASP A  54      28.435  53.419  10.166  1.00 91.47           O1-
ATOM    435  N   LEU A  55      29.730  55.816   7.052  1.00 91.37           N  
ATOM    436  CA  LEU A  55      28.688  56.304   6.155  1.00 91.37           C  
ATOM    437  C   LEU A  55      29.066  56.058   4.698  1.00 91.37           C  
ATOM    438  O   LEU A  55      28.230  55.628   3.899  1.00 91.37           O  
ATOM    439  CB  LEU A  55      28.438  57.797   6.384  1.00 91.37           C  
ATOM    440  CG  LEU A  55      27.702  58.170   7.672  1.00 91.37           C  
ATOM    441  CD1 LEU A  55      27.693  59.684   7.856  1.00 91.37           C  
ATOM    442  CD2 LEU A  55      26.280  57.620   7.655  1.00 91.37           C  
ATOM    443  N   ILE A  56      30.291  56.372   4.381  1.00 90.65           N  
ATOM    444  CA  ILE A  56      30.776  56.185   3.018  1.00 90.65           C  
ATOM    445  C   ILE A  56      30.693  54.708   2.639  1.00 90.65           C  
ATOM    446  O   ILE A  56      30.231  54.366   1.548  1.00 90.65           O  
ATOM    447  CB  ILE A  56      32.225  56.699   2.858  1.00 90.65           C  
ATOM    448  CG1 ILE A  56      32.262  58.228   2.951  1.00 90.65           C  
ATOM    449  CG2 ILE A  56      32.826  56.214   1.536  1.00 90.65           C  
ATOM    450  CD1 ILE A  56      33.668  58.811   2.999  1.00 90.65           C  
ATOM    451  N   LYS A  57      31.090  53.815   3.534  1.00 91.67           N  
ATOM    452  CA  LYS A  57      31.011  52.381   3.268  1.00 91.67           C  
ATOM    453  C   LYS A  57      29.573  51.949   2.998  1.00 91.67           C  
ATOM    454  O   LYS A  57      29.305  51.231   2.033  1.00 91.67           O  
ATOM    455  CB  LYS A  57      31.586  51.585   4.441  1.00 91.67           C  
ATOM    456  CG  LYS A  57      33.107  51.583   4.501  1.00 91.67           C  
ATOM    457  CD  LYS A  57      33.620  50.708   5.637  1.00 91.67           C  
ATOM    458  CE  LYS A  57      35.139  50.747   5.734  1.00 91.67           C  
ATOM    459  NZ  LYS A  57      35.648  49.872   6.830  1.00 91.67           N1+
ATOM    460  N   LYS A  58      28.686  52.398   3.866  1.00 93.40           N  
ATOM    461  CA  LYS A  58      27.276  52.046   3.716  1.00 93.40           C  
ATOM    462  C   LYS A  58      26.704  52.609   2.419  1.00 93.40           C  
ATOM    463  O   LYS A  58      25.927  51.940   1.735  1.00 93.40           O  
ATOM    464  CB  LYS A  58      26.467  52.555   4.910  1.00 93.40           C  
ATOM    465  CG  LYS A  58      26.725  51.793   6.202  1.00 93.40           C  
ATOM    466  CD  LYS A  58      25.916  52.366   7.359  1.00 93.40           C  
ATOM    467  CE  LYS A  58      26.213  51.639   8.663  1.00 93.40           C  
ATOM    468  NZ  LYS A  58      25.488  52.252   9.817  1.00 93.40           N1+
ATOM    469  N   PHE A  59      27.164  53.806   2.164  1.00 91.44           N  
ATOM    470  CA  PHE A  59      26.697  54.465   0.951  1.00 91.44           C  
ATOM    471  C   PHE A  59      27.172  53.716  -0.289  1.00 91.44           C  
ATOM    472  O   PHE A  59      26.392  53.476  -1.212  1.00 91.44           O  
ATOM    473  CB  PHE A  59      27.185  55.917   0.904  1.00 91.44           C  
ATOM    474  CG  PHE A  59      26.355  56.807   0.018  1.00 91.44           C  
ATOM    475  CD1 PHE A  59      26.643  56.924  -1.336  1.00 91.44           C  
ATOM    476  CD2 PHE A  59      25.290  57.528   0.541  1.00 91.44           C  
ATOM    477  CE1 PHE A  59      25.878  57.748  -2.159  1.00 91.44           C  
ATOM    478  CE2 PHE A  59      24.521  58.353  -0.275  1.00 91.44           C  
ATOM    479  CZ  PHE A  59      24.817  58.462  -1.625  1.00 91.44           C  
ATOM    480  N   ILE A  60      28.456  53.350  -0.344  1.00 91.49           N  
ATOM    481  CA  ILE A  60      29.041  52.609  -1.456  1.00 91.49           C  
ATOM    482  C   ILE A  60      28.331  51.265  -1.612  1.00 91.49           C  
ATOM    483  O   ILE A  60      27.994  50.861  -2.727  1.00 91.49           O  
ATOM    484  CB  ILE A  60      30.557  52.392  -1.257  1.00 91.49           C  
ATOM    485  CG1 ILE A  60      31.310  53.721  -1.393  1.00 91.49           C  
ATOM    486  CG2 ILE A  60      31.091  51.357  -2.250  1.00 91.49           C  
ATOM    487  CD1 ILE A  60      32.786  53.637  -1.033  1.00 91.49           C  
ATOM    488  N   GLU A  61      28.035  50.619  -0.512  1.00 92.34           N  
ATOM    489  CA  GLU A  61      27.325  49.344  -0.546  1.00 92.34           C  
ATOM    490  C   GLU A  61      25.943  49.497  -1.173  1.00 92.34           C  
ATOM    491  O   GLU A  61      25.525  48.665  -1.980  1.00 92.34           O  
ATOM    492  CB  GLU A  61      27.202  48.761   0.864  1.00 92.34           C  
ATOM    493  CG  GLU A  61      28.504  48.196   1.413  1.00 92.34           C  
ATOM    494  CD  GLU A  61      28.403  47.756   2.864  1.00 92.34           C  
ATOM    495  OE1 GLU A  61      29.419  47.291   3.430  1.00 92.34           O  
ATOM    496  OE2 GLU A  61      27.299  47.875   3.440  1.00 92.34           O1-
ATOM    497  N   ALA A  62      25.338  50.535  -0.838  1.00 92.31           N  
ATOM    498  CA  ALA A  62      24.004  50.789  -1.375  1.00 92.31           C  
ATOM    499  C   ALA A  62      24.059  51.052  -2.878  1.00 92.31           C  
ATOM    500  O   ALA A  62      23.238  50.531  -3.636  1.00 92.31           O  
ATOM    501  CB  ALA A  62      23.356  51.969  -0.656  1.00 92.31           C  
ATOM    502  N   LEU A  63      25.069  51.810  -3.295  1.00 91.79           N  
ATOM    503  CA  LEU A  63      25.218  52.117  -4.714  1.00 91.79           C  
ATOM    504  C   LEU A  63      25.526  50.856  -5.513  1.00 91.79           C  
ATOM    505  O   LEU A  63      24.987  50.661  -6.606  1.00 91.79           O  
ATOM    506  CB  LEU A  63      26.325  53.153  -4.925  1.00 91.79           C  
ATOM    507  CG  LEU A  63      26.020  54.577  -4.454  1.00 91.79           C  
ATOM    508  CD1 LEU A  63      27.257  55.457  -4.597  1.00 91.79           C  
ATOM    509  CD2 LEU A  63      24.848  55.159  -5.236  1.00 91.79           C  
ATOM    510  N   LEU A  64      26.359  50.039  -4.976  1.00 91.60           N  
ATOM    511  CA  LEU A  64      26.700  48.795  -5.656  1.00 91.60           C  
ATOM    512  C   LEU A  64      25.485  47.880  -5.760  1.00 91.60           C  
ATOM    513  O   LEU A  64      25.277  47.230  -6.787  1.00 91.60           O  
ATOM    514  CB  LEU A  64      27.833  48.074  -4.920  1.00 91.60           C  
ATOM    515  CG  LEU A  64      29.217  48.718  -5.011  1.00 91.60           C  
ATOM    516  CD1 LEU A  64      30.201  47.990  -4.101  1.00 91.60           C  
ATOM    517  CD2 LEU A  64      29.714  48.718  -6.453  1.00 91.60           C  
ATOM    518  N   LEU A  65      24.697  47.834  -4.672  1.00 92.80           N  
ATOM    519  CA  LEU A  65      23.469  47.047  -4.687  1.00 92.80           C  
ATOM    520  C   LEU A  65      22.519  47.541  -5.772  1.00 92.80           C  
ATOM    521  O   LEU A  65      21.874  46.738  -6.452  1.00 92.80           O  
ATOM    522  CB  LEU A  65      22.779  47.105  -3.322  1.00 92.80           C  
ATOM    523  CG  LEU A  65      23.410  46.273  -2.205  1.00 92.80           C  
ATOM    524  CD1 LEU A  65      22.777  46.618  -0.862  1.00 92.80           C  
ATOM    525  CD2 LEU A  65      23.267  44.784  -2.503  1.00 92.80           C  
ATOM    526  N   ALA A  66      22.473  48.879  -5.946  1.00 91.46           N  
ATOM    527  CA  ALA A  66      21.631  49.466  -6.986  1.00 91.46           C  
ATOM    528  C   ALA A  66      22.119  49.068  -8.377  1.00 91.46           C  
ATOM    529  O   ALA A  66      21.316  48.756  -9.257  1.00 91.46           O  
ATOM    530  CB  ALA A  66      21.603  50.987  -6.852  1.00 91.46           C  
ATOM    531  N   LEU A  67      23.420  49.002  -8.572  1.00 91.40           N  
ATOM    532  CA  LEU A  67      23.988  48.635  -9.864  1.00 91.40           C  
ATOM    533  C   LEU A  67      23.723  47.165 -10.176  1.00 91.40           C  
ATOM    534  O   LEU A  67      23.394  46.817 -11.313  1.00 91.40           O  
ATOM    535  CB  LEU A  67      25.494  48.910  -9.886  1.00 91.40           C  
ATOM    536  CG  LEU A  67      25.913  50.378  -9.968  1.00 91.40           C  
ATOM    537  CD1 LEU A  67      27.421  50.510  -9.779  1.00 91.40           C  
ATOM    538  CD2 LEU A  67      25.481  50.985 -11.298  1.00 91.40           C  
ATOM    539  N   VAL A  68      23.912  46.358  -9.214  1.00 92.16           N  
ATOM    540  CA  VAL A  68      23.629  44.936  -9.381  1.00 92.16           C  
ATOM    541  C   VAL A  68      22.161  44.743  -9.757  1.00 92.16           C  
ATOM    542  O   VAL A  68      21.843  43.976 -10.668  1.00 92.16           O  
ATOM    543  CB  VAL A  68      23.962  44.136  -8.102  1.00 92.16           C  
ATOM    544  CG1 VAL A  68      23.457  42.700  -8.216  1.00 92.16           C  
ATOM    545  CG2 VAL A  68      25.466  44.158  -7.836  1.00 92.16           C  
ATOM    546  N   ALA A  69      21.291  45.413  -9.067  1.00 92.81           N  
ATOM    547  CA  ALA A  69      19.859  45.325  -9.345  1.00 92.81           C  
ATOM    548  C   ALA A  69      19.550  45.779 -10.769  1.00 92.81           C  
ATOM    549  O   ALA A  69      18.725  45.172 -11.456  1.00 92.81           O  
ATOM    550  CB  ALA A  69      19.070  46.160  -8.340  1.00 92.81           C  
ATOM    551  N   LYS A  70      20.237  46.804 -11.151  1.00 91.13           N  
ATOM    552  CA  LYS A  70      20.074  47.273 -12.525  1.00 91.13           C  
ATOM    553  C   LYS A  70      20.516  46.209 -13.526  1.00 91.13           C  
ATOM    554  O   LYS A  70      19.866  46.009 -14.555  1.00 91.13           O  
ATOM    555  CB  LYS A  70      20.863  48.564 -12.749  1.00 91.13           C  
ATOM    556  CG  LYS A  70      20.534  49.271 -14.055  1.00 91.13           C  
ATOM    557  CD  LYS A  70      21.298  50.582 -14.189  1.00 91.13           C  
ATOM    558  CE  LYS A  70      21.054  51.237 -15.541  1.00 91.13           C  
ATOM    559  NZ  LYS A  70      21.809  52.519 -15.680  1.00 91.13           N1+
ATOM    560  N   GLY A  71      21.624  45.622 -13.301  1.00 92.45           N  
ATOM    561  CA  GLY A  71      22.067  44.516 -14.135  1.00 92.45           C  
ATOM    562  C   GLY A  71      21.071  43.373 -14.189  1.00 92.45           C  
ATOM    563  O   GLY A  71      20.820  42.811 -15.257  1.00 92.45           O  
ATOM    564  N   GLU A  72      20.473  43.061 -13.001  1.00 94.46           N  
ATOM    565  CA  GLU A  72      19.458  42.013 -12.939  1.00 94.46           C  
ATOM    566  C   GLU A  72      18.238  42.376 -13.781  1.00 94.46           C  
ATOM    567  O   GLU A  72      17.653  41.513 -14.439  1.00 94.46           O  
ATOM    568  CB  GLU A  72      19.038  41.755 -11.488  1.00 94.46           C  
ATOM    569  CG  GLU A  72      20.124  41.111 -10.640  1.00 94.46           C  
ATOM    570  CD  GLU A  72      19.731  40.959  -9.179  1.00 94.46           C  
ATOM    571  OE1 GLU A  72      20.544  40.437  -8.383  1.00 94.46           O  
ATOM    572  OE2 GLU A  72      18.601  41.365  -8.827  1.00 94.46           O1-
ATOM    573  N   LEU A  73      17.902  43.614 -13.757  1.00 94.60           N  
ATOM    574  CA  LEU A  73      16.769  44.102 -14.536  1.00 94.60           C  
ATOM    575  C   LEU A  73      17.032  43.952 -16.031  1.00 94.60           C  
ATOM    576  O   LEU A  73      16.170  43.478 -16.773  1.00 94.60           O  
ATOM    577  CB  LEU A  73      16.479  45.568 -14.202  1.00 94.60           C  
ATOM    578  CG  LEU A  73      15.371  46.242 -15.014  1.00 94.60           C  
ATOM    579  CD1 LEU A  73      14.014  45.645 -14.657  1.00 94.60           C  
ATOM    580  CD2 LEU A  73      15.377  47.748 -14.778  1.00 94.60           C  
ATOM    581  N   GLU A  74      18.238  44.376 -16.420  1.00 94.16           N  
ATOM    582  CA  GLU A  74      18.600  44.285 -17.831  1.00 94.16           C  
ATOM    583  C   GLU A  74      18.551  42.841 -18.323  1.00 94.16           C  
ATOM    584  O   GLU A  74      18.052  42.569 -19.417  1.00 94.16           O  
ATOM    585  CB  GLU A  74      19.993  44.875 -18.070  1.00 94.16           C  
ATOM    586  CG  GLU A  74      20.050  46.390 -17.936  1.00 94.16           C  
ATOM    587  CD  GLU A  74      21.460  46.948 -18.039  1.00 94.16           C  
ATOM    588  OE1 GLU A  74      21.631  48.185 -17.950  1.00 94.16           O  
ATOM    589  OE2 GLU A  74      22.402  46.142 -18.210  1.00 94.16           O1-
ATOM    590  N   GLN A  75      19.035  42.033 -17.517  1.00 94.70           N  
ATOM    591  CA  GLN A  75      18.993  40.613 -17.851  1.00 94.70           C  
ATOM    592  C   GLN A  75      17.554  40.108 -17.927  1.00 94.70           C  
ATOM    593  O   GLN A  75      17.199  39.362 -18.841  1.00 94.70           O  
ATOM    594  CB  GLN A  75      19.782  39.796 -16.828  1.00 94.70           C  
ATOM    595  CG  GLN A  75      19.923  38.324 -17.193  1.00 94.70           C  
ATOM    596  CD  GLN A  75      20.849  37.572 -16.255  1.00 94.70           C  
ATOM    597  NE2 GLN A  75      21.143  36.321 -16.589  1.00 94.70           N  
ATOM    598  OE1 GLN A  75      21.298  38.114 -15.239  1.00 94.70           O  
ATOM    599  N   ALA A  76      16.772  40.518 -16.959  1.00 95.20           N  
ATOM    600  CA  ALA A  76      15.366  40.118 -16.929  1.00 95.20           C  
ATOM    601  C   ALA A  76      14.621  40.637 -18.156  1.00 95.20           C  
ATOM    602  O   ALA A  76      13.785  39.933 -18.725  1.00 95.20           O  
ATOM    603  CB  ALA A  76      14.698  40.621 -15.652  1.00 95.20           C  
ATOM    604  N   GLU A  77      14.938  41.774 -18.536  1.00 94.41           N  
ATOM    605  CA  GLU A  77      14.309  42.350 -19.721  1.00 94.41           C  
ATOM    606  C   GLU A  77      14.671  41.559 -20.976  1.00 94.41           C  
ATOM    607  O   GLU A  77      13.821  41.334 -21.840  1.00 94.41           O  
ATOM    608  CB  GLU A  77      14.717  43.816 -19.888  1.00 94.41           C  
ATOM    609  CG  GLU A  77      14.080  44.750 -18.869  1.00 94.41           C  
ATOM    610  CD  GLU A  77      14.524  46.197 -19.022  1.00 94.41           C  
ATOM    611  OE1 GLU A  77      13.959  47.080 -18.338  1.00 94.41           O  
ATOM    612  OE2 GLU A  77      15.444  46.448 -19.833  1.00 94.41           O1-
ATOM    613  N   LYS A  78      15.920  41.176 -21.084  1.00 94.81           N  
ATOM    614  CA  LYS A  78      16.356  40.371 -22.221  1.00 94.81           C  
ATOM    615  C   LYS A  78      15.645  39.020 -22.243  1.00 94.81           C  
ATOM    616  O   LYS A  78      15.279  38.523 -23.310  1.00 94.81           O  
ATOM    617  CB  LYS A  78      17.871  40.165 -22.183  1.00 94.81           C  
ATOM    618  CG  LYS A  78      18.675  41.424 -22.473  1.00 94.81           C  
ATOM    619  CD  LYS A  78      20.172  41.152 -22.439  1.00 94.81           C  
ATOM    620  CE  LYS A  78      20.979  42.426 -22.647  1.00 94.81           C  
ATOM    621  NZ  LYS A  78      22.448  42.177 -22.547  1.00 94.81           N1+
ATOM    622  N   GLU A  79      15.375  38.576 -21.058  1.00 95.38           N  
ATOM    623  CA  GLU A  79      14.729  37.271 -20.945  1.00 95.38           C  
ATOM    624  C   GLU A  79      13.210  37.401 -21.013  1.00 95.38           C  
ATOM    625  O   GLU A  79      12.499  36.397 -21.093  1.00 95.38           O  
ATOM    626  CB  GLU A  79      15.140  36.579 -19.644  1.00 95.38           C  
ATOM    627  CG  GLU A  79      16.615  36.208 -19.583  1.00 95.38           C  
ATOM    628  CD  GLU A  79      17.033  35.627 -18.242  1.00 95.38           C  
ATOM    629  OE1 GLU A  79      18.240  35.356 -18.048  1.00 95.38           O  
ATOM    630  OE2 GLU A  79      16.147  35.442 -17.378  1.00 95.38           O1-
ATOM    631  N   GLY A  80      12.704  38.680 -20.982  1.00 94.22           N  
ATOM    632  CA  GLY A  80      11.273  38.935 -21.031  1.00 94.22           C  
ATOM    633  C   GLY A  80      10.548  38.511 -19.768  1.00 94.22           C  
ATOM    634  O   GLY A  80       9.388  38.100 -19.820  1.00 94.22           O  
ATOM    635  N   ASP A  81      11.206  38.399 -18.667  1.00 96.72           N  
ATOM    636  CA  ASP A  81      10.621  37.980 -17.398  1.00 96.72           C  
ATOM    637  C   ASP A  81      10.264  39.185 -16.532  1.00 96.72           C  
ATOM    638  O   ASP A  81      11.119  39.723 -15.825  1.00 96.72           O  
ATOM    639  CB  ASP A  81      11.580  37.056 -16.644  1.00 96.72           C  
ATOM    640  CG  ASP A  81      10.932  36.374 -15.452  1.00 96.72           C  
ATOM    641  OD1 ASP A  81       9.930  36.898 -14.920  1.00 96.72           O  
ATOM    642  OD2 ASP A  81      11.429  35.304 -15.040  1.00 96.72           O1-
ATOM    643  N   ALA A  82       8.978  39.630 -16.522  1.00 97.07           N  
ATOM    644  CA  ALA A  82       8.508  40.823 -15.823  1.00 97.07           C  
ATOM    645  C   ALA A  82       8.634  40.658 -14.312  1.00 97.07           C  
ATOM    646  O   ALA A  82       8.945  41.616 -13.600  1.00 97.07           O  
ATOM    647  CB  ALA A  82       7.060  41.128 -16.204  1.00 97.07           C  
ATOM    648  N   GLU A  83       8.413  39.510 -13.803  1.00 96.58           N  
ATOM    649  CA  GLU A  83       8.481  39.258 -12.368  1.00 96.58           C  
ATOM    650  C   GLU A  83       9.895  39.474 -11.835  1.00 96.58           C  
ATOM    651  O   GLU A  83      10.082  40.099 -10.791  1.00 96.58           O  
ATOM    652  CB  GLU A  83       8.011  37.836 -12.047  1.00 96.58           C  
ATOM    653  CG  GLU A  83       7.864  37.558 -10.559  1.00 96.58           C  
ATOM    654  CD  GLU A  83       6.684  38.277  -9.927  1.00 96.58           C  
ATOM    655  OE1 GLU A  83       6.582  38.297  -8.679  1.00 96.58           O  
ATOM    656  OE2 GLU A  83       5.852  38.824 -10.685  1.00 96.58           O1-
ATOM    657  N   VAL A  84      10.860  38.900 -12.523  1.00 96.23           N  
ATOM    658  CA  VAL A  84      12.250  39.083 -12.117  1.00 96.23           C  
ATOM    659  C   VAL A  84      12.635  40.556 -12.240  1.00 96.23           C  
ATOM    660  O   VAL A  84      13.323  41.098 -11.372  1.00 96.23           O  
ATOM    661  CB  VAL A  84      13.206  38.210 -12.958  1.00 96.23           C  
ATOM    662  CG1 VAL A  84      14.662  38.506 -12.603  1.00 96.23           C  
ATOM    663  CG2 VAL A  84      12.895  36.728 -12.754  1.00 96.23           C  
ATOM    664  N   ALA A  85      12.189  41.197 -13.325  1.00 97.11           N  
ATOM    665  CA  ALA A  85      12.434  42.626 -13.503  1.00 97.11           C  
ATOM    666  C   ALA A  85      11.840  43.432 -12.352  1.00 97.11           C  
ATOM    667  O   ALA A  85      12.466  44.370 -11.854  1.00 97.11           O  
ATOM    668  CB  ALA A  85      11.858  43.101 -14.835  1.00 97.11           C  
ATOM    669  N   LEU A  86      10.615  43.074 -11.934  1.00 97.17           N  
ATOM    670  CA  LEU A  86       9.937  43.738 -10.826  1.00 97.17           C  
ATOM    671  C   LEU A  86      10.756  43.630  -9.544  1.00 97.17           C  
ATOM    672  O   LEU A  86      10.922  44.616  -8.824  1.00 97.17           O  
ATOM    673  CB  LEU A  86       8.548  43.132 -10.609  1.00 97.17           C  
ATOM    674  CG  LEU A  86       7.705  43.752  -9.493  1.00 97.17           C  
ATOM    675  CD1 LEU A  86       7.275  45.165  -9.875  1.00 97.17           C  
ATOM    676  CD2 LEU A  86       6.489  42.882  -9.194  1.00 97.17           C  
ATOM    677  N   ARG A  87      11.291  42.462  -9.202  1.00 96.81           N  
ATOM    678  CA  ARG A  87      12.091  42.254  -8.001  1.00 96.81           C  
ATOM    679  C   ARG A  87      13.344  43.124  -8.020  1.00 96.81           C  
ATOM    680  O   ARG A  87      13.750  43.659  -6.986  1.00 96.81           O  
ATOM    681  CB  ARG A  87      12.479  40.780  -7.860  1.00 96.81           C  
ATOM    682  CG  ARG A  87      11.331  39.878  -7.437  1.00 96.81           C  
ATOM    683  CD  ARG A  87      11.812  38.476  -7.094  1.00 96.81           C  
ATOM    684  NE  ARG A  87      12.086  37.691  -8.294  1.00 96.81           N  
ATOM    685  CZ  ARG A  87      12.010  36.365  -8.366  1.00 96.81           C  
ATOM    686  NH1 ARG A  87      11.667  35.646  -7.303  1.00 96.81           N1+
ATOM    687  NH2 ARG A  87      12.280  35.752  -9.509  1.00 96.81           N  
ATOM    688  N   ALA A  88      13.918  43.180  -9.214  1.00 95.65           N  
ATOM    689  CA  ALA A  88      15.105  44.016  -9.370  1.00 95.65           C  
ATOM    690  C   ALA A  88      14.789  45.478  -9.068  1.00 95.65           C  
ATOM    691  O   ALA A  88      15.559  46.158  -8.386  1.00 95.65           O  
ATOM    692  CB  ALA A  88      15.671  43.878 -10.782  1.00 95.65           C  
ATOM    693  N   VAL A  89      13.643  45.960  -9.570  1.00 96.43           N  
ATOM    694  CA  VAL A  89      13.245  47.343  -9.333  1.00 96.43           C  
ATOM    695  C   VAL A  89      12.939  47.546  -7.851  1.00 96.43           C  
ATOM    696  O   VAL A  89      13.265  48.589  -7.280  1.00 96.43           O  
ATOM    697  CB  VAL A  89      12.022  47.737 -10.189  1.00 96.43           C  
ATOM    698  CG1 VAL A  89      11.530  49.135  -9.819  1.00 96.43           C  
ATOM    699  CG2 VAL A  89      12.365  47.665 -11.676  1.00 96.43           C  
ATOM    700  N   GLU A  90      12.317  46.544  -7.223  1.00 95.64           N  
ATOM    701  CA  GLU A  90      12.069  46.605  -5.786  1.00 95.64           C  
ATOM    702  C   GLU A  90      13.363  46.841  -5.012  1.00 95.64           C  
ATOM    703  O   GLU A  90      13.391  47.630  -4.066  1.00 95.64           O  
ATOM    704  CB  GLU A  90      11.393  45.320  -5.301  1.00 95.64           C  
ATOM    705  CG  GLU A  90       9.928  45.209  -5.694  1.00 95.64           C  
ATOM    706  CD  GLU A  90       9.297  43.885  -5.292  1.00 95.64           C  
ATOM    707  OE1 GLU A  90       8.092  43.680  -5.562  1.00 95.64           O  
ATOM    708  OE2 GLU A  90      10.014  43.046  -4.702  1.00 95.64           O1-
ATOM    709  N   LYS A  91      14.361  46.155  -5.414  1.00 95.42           N  
ATOM    710  CA  LYS A  91      15.655  46.321  -4.761  1.00 95.42           C  
ATOM    711  C   LYS A  91      16.179  47.745  -4.930  1.00 95.42           C  
ATOM    712  O   LYS A  91      16.728  48.325  -3.992  1.00 95.42           O  
ATOM    713  CB  LYS A  91      16.670  45.321  -5.316  1.00 95.42           C  
ATOM    714  CG  LYS A  91      16.393  43.876  -4.925  1.00 95.42           C  
ATOM    715  CD  LYS A  91      17.431  42.929  -5.513  1.00 95.42           C  
ATOM    716  CE  LYS A  91      17.076  41.473  -5.243  1.00 95.42           C  
ATOM    717  NZ  LYS A  91      18.053  40.538  -5.877  1.00 95.42           N1+
ATOM    718  N   VAL A  92      16.006  48.307  -6.126  1.00 95.06           N  
ATOM    719  CA  VAL A  92      16.460  49.666  -6.397  1.00 95.06           C  
ATOM    720  C   VAL A  92      15.694  50.653  -5.519  1.00 95.06           C  
ATOM    721  O   VAL A  92      16.278  51.592  -4.975  1.00 95.06           O  
ATOM    722  CB  VAL A  92      16.290  50.037  -7.887  1.00 95.06           C  
ATOM    723  CG1 VAL A  92      16.672  51.495  -8.129  1.00 95.06           C  
ATOM    724  CG2 VAL A  92      17.125  49.109  -8.766  1.00 95.06           C  
ATOM    725  N   VAL A  93      14.375  50.440  -5.359  1.00 94.37           N  
ATOM    726  CA  VAL A  93      13.543  51.300  -4.525  1.00 94.37           C  
ATOM    727  C   VAL A  93      14.028  51.242  -3.079  1.00 94.37           C  
ATOM    728  O   VAL A  93      14.134  52.273  -2.411  1.00 94.37           O  
ATOM    729  CB  VAL A  93      12.053  50.899  -4.604  1.00 94.37           C  
ATOM    730  CG1 VAL A  93      11.229  51.678  -3.580  1.00 94.37           C  
ATOM    731  CG2 VAL A  93      11.513  51.127  -6.014  1.00 94.37           C  
ATOM    732  N   ARG A  94      14.338  50.028  -2.594  1.00 93.93           N  
ATOM    733  CA  ARG A  94      14.828  49.869  -1.229  1.00 93.93           C  
ATOM    734  C   ARG A  94      16.161  50.583  -1.039  1.00 93.93           C  
ATOM    735  O   ARG A  94      16.399  51.200   0.002  1.00 93.93           O  
ATOM    736  CB  ARG A  94      14.973  48.386  -0.879  1.00 93.93           C  
ATOM    737  CG  ARG A  94      13.650  47.677  -0.641  1.00 93.93           C  
ATOM    738  CD  ARG A  94      13.854  46.270  -0.097  1.00 93.93           C  
ATOM    739  NE  ARG A  94      14.268  45.341  -1.146  1.00 93.93           N  
ATOM    740  CZ  ARG A  94      14.032  44.032  -1.137  1.00 93.93           C  
ATOM    741  NH1 ARG A  94      13.375  43.469  -0.129  1.00 93.93           N1+
ATOM    742  NH2 ARG A  94      14.454  43.280  -2.142  1.00 93.93           N  
ATOM    743  N   VAL A  95      17.005  50.445  -2.044  1.00 93.85           N  
ATOM    744  CA  VAL A  95      18.301  51.115  -2.018  1.00 93.85           C  
ATOM    745  C   VAL A  95      18.099  52.628  -1.980  1.00 93.85           C  
ATOM    746  O   VAL A  95      18.798  53.336  -1.251  1.00 93.85           O  
ATOM    747  CB  VAL A  95      19.166  50.724  -3.237  1.00 93.85           C  
ATOM    748  CG1 VAL A  95      20.396  51.625  -3.337  1.00 93.85           C  
ATOM    749  CG2 VAL A  95      19.582  49.256  -3.146  1.00 93.85           C  
ATOM    750  N   ALA A  96      17.187  53.121  -2.774  1.00 92.59           N  
ATOM    751  CA  ALA A  96      16.890  54.551  -2.759  1.00 92.59           C  
ATOM    752  C   ALA A  96      16.507  55.017  -1.356  1.00 92.59           C  
ATOM    753  O   ALA A  96      16.951  56.074  -0.904  1.00 92.59           O  
ATOM    754  CB  ALA A  96      15.771  54.874  -3.746  1.00 92.59           C  
ATOM    755  N   GLU A  97      15.721  54.241  -0.705  1.00 91.96           N  
ATOM    756  CA  GLU A  97      15.343  54.560   0.669  1.00 91.96           C  
ATOM    757  C   GLU A  97      16.562  54.577   1.587  1.00 91.96           C  
ATOM    758  O   GLU A  97      16.701  55.469   2.425  1.00 91.96           O  
ATOM    759  CB  GLU A  97      14.309  53.558   1.188  1.00 91.96           C  
ATOM    760  CG  GLU A  97      12.924  53.732   0.579  1.00 91.96           C  
ATOM    761  CD  GLU A  97      11.916  52.709   1.078  1.00 91.96           C  
ATOM    762  OE1 GLU A  97      10.749  52.738   0.627  1.00 91.96           O  
ATOM    763  OE2 GLU A  97      12.297  51.872   1.927  1.00 91.96           O1-
ATOM    764  N   LEU A  98      17.347  53.563   1.478  1.00 93.85           N  
ATOM    765  CA  LEU A  98      18.558  53.477   2.286  1.00 93.85           C  
ATOM    766  C   LEU A  98      19.467  54.675   2.032  1.00 93.85           C  
ATOM    767  O   LEU A  98      19.983  55.279   2.974  1.00 93.85           O  
ATOM    768  CB  LEU A  98      19.310  52.178   1.989  1.00 93.85           C  
ATOM    769  CG  LEU A  98      20.615  51.959   2.757  1.00 93.85           C  
ATOM    770  CD1 LEU A  98      20.345  51.908   4.257  1.00 93.85           C  
ATOM    771  CD2 LEU A  98      21.304  50.682   2.288  1.00 93.85           C  
ATOM    772  N   LEU A  99      19.643  55.054   0.749  1.00 92.35           N  
ATOM    773  CA  LEU A  99      20.497  56.180   0.393  1.00 92.35           C  
ATOM    774  C   LEU A  99      19.964  57.478   0.989  1.00 92.35           C  
ATOM    775  O   LEU A  99      20.740  58.334   1.419  1.00 92.35           O  
ATOM    776  CB  LEU A  99      20.605  56.311  -1.129  1.00 92.35           C  
ATOM    777  CG  LEU A  99      21.483  55.279  -1.838  1.00 92.35           C  
ATOM    778  CD1 LEU A  99      21.344  55.414  -3.350  1.00 92.35           C  
ATOM    779  CD2 LEU A  99      22.940  55.435  -1.414  1.00 92.35           C  
ATOM    780  N   LEU A 100      18.755  57.584   1.041  1.00 90.66           N  
ATOM    781  CA  LEU A 100      18.141  58.758   1.651  1.00 90.66           C  
ATOM    782  C   LEU A 100      18.469  58.832   3.138  1.00 90.66           C  
ATOM    783  O   LEU A 100      18.844  59.894   3.643  1.00 90.66           O  
ATOM    784  CB  LEU A 100      16.624  58.734   1.452  1.00 90.66           C  
ATOM    785  CG  LEU A 100      15.839  59.889   2.075  1.00 90.66           C  
ATOM    786  CD1 LEU A 100      16.243  61.212   1.431  1.00 90.66           C  
ATOM    787  CD2 LEU A 100      14.339  59.656   1.935  1.00 90.66           C  
ATOM    788  N   ARG A 101      18.261  57.739   3.791  1.00 91.87           N  
ATOM    789  CA  ARG A 101      18.584  57.690   5.212  1.00 91.87           C  
ATOM    790  C   ARG A 101      20.045  58.055   5.455  1.00 91.87           C  
ATOM    791  O   ARG A 101      20.355  58.829   6.364  1.00 91.87           O  
ATOM    792  CB  ARG A 101      18.289  56.301   5.784  1.00 91.87           C  
ATOM    793  CG  ARG A 101      18.397  56.223   7.298  1.00 91.87           C  
ATOM    794  CD  ARG A 101      18.128  54.815   7.811  1.00 91.87           C  
ATOM    795  NE  ARG A 101      16.814  54.332   7.394  1.00 91.87           N  
ATOM    796  CZ  ARG A 101      16.440  53.055   7.397  1.00 91.87           C  
ATOM    797  NH1 ARG A 101      17.277  52.104   7.795  1.00 91.87           N1+
ATOM    798  NH2 ARG A 101      15.220  52.727   6.998  1.00 91.87           N  
ATOM    799  N   LEU A 102      20.882  57.499   4.623  1.00 92.04           N  
ATOM    800  CA  LEU A 102      22.313  57.742   4.762  1.00 92.04           C  
ATOM    801  C   LEU A 102      22.650  59.196   4.448  1.00 92.04           C  
ATOM    802  O   LEU A 102      23.495  59.800   5.113  1.00 92.04           O  
ATOM    803  CB  LEU A 102      23.108  56.812   3.843  1.00 92.04           C  
ATOM    804  CG  LEU A 102      23.073  55.323   4.191  1.00 92.04           C  
ATOM    805  CD1 LEU A 102      23.773  54.508   3.108  1.00 92.04           C  
ATOM    806  CD2 LEU A 102      23.714  55.076   5.553  1.00 92.04           C  
ATOM    807  N   ALA A 103      22.068  59.732   3.390  1.00 89.97           N  
ATOM    808  CA  ALA A 103      22.275  61.128   3.014  1.00 89.97           C  
ATOM    809  C   ALA A 103      21.859  62.068   4.143  1.00 89.97           C  
ATOM    810  O   ALA A 103      22.536  63.062   4.413  1.00 89.97           O  
ATOM    811  CB  ALA A 103      21.500  61.457   1.740  1.00 89.97           C  
ATOM    812  N   LYS A 104      20.900  61.699   4.846  1.00 88.92           N  
ATOM    813  CA  LYS A 104      20.442  62.497   5.980  1.00 88.92           C  
ATOM    814  C   LYS A 104      21.429  62.420   7.141  1.00 88.92           C  
ATOM    815  O   LYS A 104      21.732  63.433   7.775  1.00 88.92           O  
ATOM    816  CB  LYS A 104      19.058  62.036   6.437  1.00 88.92           C  
ATOM    817  CG  LYS A 104      17.926  62.465   5.516  1.00 88.92           C  
ATOM    818  CD  LYS A 104      16.567  62.062   6.073  1.00 88.92           C  
ATOM    819  CE  LYS A 104      15.433  62.496   5.155  1.00 88.92           C  
ATOM    820  NZ  LYS A 104      14.101  62.083   5.686  1.00 88.92           N1+
ATOM    821  N   GLU A 105      21.791  61.238   7.344  1.00 89.45           N  
ATOM    822  CA  GLU A 105      22.752  61.034   8.424  1.00 89.45           C  
ATOM    823  C   GLU A 105      24.055  61.780   8.151  1.00 89.45           C  
ATOM    824  O   GLU A 105      24.660  62.339   9.069  1.00 89.45           O  
ATOM    825  CB  GLU A 105      23.031  59.542   8.620  1.00 89.45           C  
ATOM    826  CG  GLU A 105      21.875  58.777   9.249  1.00 89.45           C  
ATOM    827  CD  GLU A 105      22.185  57.307   9.484  1.00 89.45           C  
ATOM    828  OE1 GLU A 105      21.267  56.547   9.865  1.00 89.45           O  
ATOM    829  OE2 GLU A 105      23.356  56.913   9.287  1.00 89.45           O1-
ATOM    830  N   ALA A 106      24.316  61.836   6.842  1.00 87.18           N  
ATOM    831  CA  ALA A 106      25.568  62.476   6.446  1.00 87.18           C  
ATOM    832  C   ALA A 106      25.415  63.993   6.394  1.00 87.18           C  
ATOM    833  O   ALA A 106      26.402  64.727   6.493  1.00 87.18           O  
ATOM    834  CB  ALA A 106      26.032  61.945   5.092  1.00 87.18           C  
ATOM    835  N   GLY A 107      24.164  64.469   6.304  1.00 84.20           N  
ATOM    836  CA  GLY A 107      23.896  65.889   6.140  1.00 84.20           C  
ATOM    837  C   GLY A 107      24.432  66.451   4.837  1.00 84.20           C  
ATOM    838  O   GLY A 107      24.868  67.603   4.784  1.00 84.20           O  
ATOM    839  N   SER A 108      24.553  65.617   3.832  1.00 85.44           N  
ATOM    840  CA  SER A 108      25.120  66.012   2.548  1.00 85.44           C  
ATOM    841  C   SER A 108      24.028  66.253   1.511  1.00 85.44           C  
ATOM    842  O   SER A 108      23.312  65.325   1.130  1.00 85.44           O  
ATOM    843  CB  SER A 108      26.090  64.944   2.040  1.00 85.44           C  
ATOM    844  OG  SER A 108      26.504  65.231   0.714  1.00 85.44           O  
ATOM    845  N   GLU A 109      23.952  67.453   1.029  1.00 86.31           N  
ATOM    846  CA  GLU A 109      23.001  67.816  -0.018  1.00 86.31           C  
ATOM    847  C   GLU A 109      23.281  67.049  -1.307  1.00 86.31           C  
ATOM    848  O   GLU A 109      22.351  66.627  -1.999  1.00 86.31           O  
ATOM    849  CB  GLU A 109      23.041  69.323  -0.282  1.00 86.31           C  
ATOM    850  CG  GLU A 109      22.366  70.156   0.798  1.00 86.31           C  
ATOM    851  CD  GLU A 109      22.335  71.642   0.478  1.00 86.31           C  
ATOM    852  OE1 GLU A 109      21.800  72.427   1.293  1.00 86.31           O  
ATOM    853  OE2 GLU A 109      22.847  72.024  -0.597  1.00 86.31           O1-
ATOM    854  N   GLU A 110      24.570  66.858  -1.604  1.00 86.96           N  
ATOM    855  CA  GLU A 110      24.948  66.125  -2.809  1.00 86.96           C  
ATOM    856  C   GLU A 110      24.489  64.672  -2.739  1.00 86.96           C  
ATOM    857  O   GLU A 110      24.020  64.115  -3.734  1.00 86.96           O  
ATOM    858  CB  GLU A 110      26.463  66.188  -3.024  1.00 86.96           C  
ATOM    859  CG  GLU A 110      26.959  67.545  -3.503  1.00 86.96           C  
ATOM    860  CD  GLU A 110      28.469  67.703  -3.394  1.00 86.96           C  
ATOM    861  OE1 GLU A 110      28.987  68.801  -3.702  1.00 86.96           O  
ATOM    862  OE2 GLU A 110      29.136  66.721  -3.002  1.00 86.96           O1-
ATOM    863  N   ALA A 111      24.651  64.097  -1.543  1.00 86.52           N  
ATOM    864  CA  ALA A 111      24.186  62.726  -1.350  1.00 86.52           C  
ATOM    865  C   ALA A 111      22.667  62.638  -1.480  1.00 86.52           C  
ATOM    866  O   ALA A 111      22.139  61.669  -2.029  1.00 86.52           O  
ATOM    867  CB  ALA A 111      24.631  62.199   0.012  1.00 86.52           C  
ATOM    868  N   LEU A 112      22.012  63.708  -0.947  1.00 89.47           N  
ATOM    869  CA  LEU A 112      20.560  63.779  -1.068  1.00 89.47           C  
ATOM    870  C   LEU A 112      20.139  63.846  -2.532  1.00 89.47           C  
ATOM    871  O   LEU A 112      19.186  63.177  -2.940  1.00 89.47           O  
ATOM    872  CB  LEU A 112      20.018  64.996  -0.313  1.00 89.47           C  
ATOM    873  CG  LEU A 112      18.496  65.148  -0.274  1.00 89.47           C  
ATOM    874  CD1 LEU A 112      17.862  63.949   0.425  1.00 89.47           C  
ATOM    875  CD2 LEU A 112      18.106  66.447   0.422  1.00 89.47           C  
ATOM    876  N   LYS A 113      20.817  64.612  -3.347  1.00 89.31           N  
ATOM    877  CA  LYS A 113      20.547  64.709  -4.779  1.00 89.31           C  
ATOM    878  C   LYS A 113      20.724  63.358  -5.465  1.00 89.31           C  
ATOM    879  O   LYS A 113      19.930  62.987  -6.332  1.00 89.31           O  
ATOM    880  CB  LYS A 113      21.461  65.750  -5.428  1.00 89.31           C  
ATOM    881  CG  LYS A 113      21.052  66.138  -6.841  1.00 89.31           C  
ATOM    882  CD  LYS A 113      21.908  67.277  -7.379  1.00 89.31           C  
ATOM    883  CE  LYS A 113      21.541  67.624  -8.815  1.00 89.31           C  
ATOM    884  NZ  LYS A 113      22.384  68.735  -9.349  1.00 89.31           N1+
ATOM    885  N   ALA A 114      21.761  62.666  -5.080  1.00 87.14           N  
ATOM    886  CA  ALA A 114      21.996  61.336  -5.636  1.00 87.14           C  
ATOM    887  C   ALA A 114      20.846  60.391  -5.299  1.00 87.14           C  
ATOM    888  O   ALA A 114      20.390  59.628  -6.154  1.00 87.14           O  
ATOM    889  CB  ALA A 114      23.315  60.769  -5.121  1.00 87.14           C  
ATOM    890  N   ALA A 115      20.414  60.434  -4.018  1.00 90.32           N  
ATOM    891  CA  ALA A 115      19.289  59.608  -3.588  1.00 90.32           C  
ATOM    892  C   ALA A 115      18.032  59.932  -4.391  1.00 90.32           C  
ATOM    893  O   ALA A 115      17.296  59.028  -4.793  1.00 90.32           O  
ATOM    894  CB  ALA A 115      19.027  59.799  -2.096  1.00 90.32           C  
ATOM    895  N   LEU A 116      17.819  61.254  -4.654  1.00 92.09           N  
ATOM    896  CA  LEU A 116      16.679  61.713  -5.439  1.00 92.09           C  
ATOM    897  C   LEU A 116      16.740  61.162  -6.860  1.00 92.09           C  
ATOM    898  O   LEU A 116      15.732  60.695  -7.394  1.00 92.09           O  
ATOM    899  CB  LEU A 116      16.634  63.243  -5.477  1.00 92.09           C  
ATOM    900  CG  LEU A 116      16.180  63.939  -4.193  1.00 92.09           C  
ATOM    901  CD1 LEU A 116      16.423  65.440  -4.288  1.00 92.09           C  
ATOM    902  CD2 LEU A 116      14.708  63.647  -3.918  1.00 92.09           C  
ATOM    903  N   GLU A 117      17.855  61.203  -7.449  1.00 91.65           N  
ATOM    904  CA  GLU A 117      18.036  60.713  -8.811  1.00 91.65           C  
ATOM    905  C   GLU A 117      17.774  59.211  -8.898  1.00 91.65           C  
ATOM    906  O   GLU A 117      17.120  58.743  -9.832  1.00 91.65           O  
ATOM    907  CB  GLU A 117      19.446  61.030  -9.314  1.00 91.65           C  
ATOM    908  CG  GLU A 117      19.673  62.504  -9.616  1.00 91.65           C  
ATOM    909  CD  GLU A 117      21.111  62.823  -9.996  1.00 91.65           C  
ATOM    910  OE1 GLU A 117      21.432  64.016 -10.204  1.00 91.65           O  
ATOM    911  OE2 GLU A 117      21.921  61.874 -10.086  1.00 91.65           O1-
ATOM    912  N   ILE A 118      18.271  58.496  -7.942  1.00 92.94           N  
ATOM    913  CA  ILE A 118      18.090  57.049  -7.924  1.00 92.94           C  
ATOM    914  C   ILE A 118      16.612  56.717  -7.729  1.00 92.94           C  
ATOM    915  O   ILE A 118      16.087  55.800  -8.365  1.00 92.94           O  
ATOM    916  CB  ILE A 118      18.938  56.388  -6.815  1.00 92.94           C  
ATOM    917  CG1 ILE A 118      20.430  56.499  -7.146  1.00 92.94           C  
ATOM    918  CG2 ILE A 118      18.527  54.925  -6.621  1.00 92.94           C  
ATOM    919  CD1 ILE A 118      21.348  55.957  -6.059  1.00 92.94           C  
ATOM    920  N   ALA A 119      15.975  57.434  -6.796  1.00 93.06           N  
ATOM    921  CA  ALA A 119      14.545  57.225  -6.579  1.00 93.06           C  
ATOM    922  C   ALA A 119      13.755  57.459  -7.864  1.00 93.06           C  
ATOM    923  O   ALA A 119      12.876  56.668  -8.212  1.00 93.06           O  
ATOM    924  CB  ALA A 119      14.035  58.142  -5.470  1.00 93.06           C  
ATOM    925  N   GLU A 120      14.037  58.517  -8.567  1.00 93.26           N  
ATOM    926  CA  GLU A 120      13.371  58.807  -9.833  1.00 93.26           C  
ATOM    927  C   GLU A 120      13.660  57.723 -10.869  1.00 93.26           C  
ATOM    928  O   GLU A 120      12.769  57.326 -11.623  1.00 93.26           O  
ATOM    929  CB  GLU A 120      13.805  60.174 -10.368  1.00 93.26           C  
ATOM    930  CG  GLU A 120      13.037  60.623 -11.603  1.00 93.26           C  
ATOM    931  CD  GLU A 120      13.437  62.006 -12.089  1.00 93.26           C  
ATOM    932  OE1 GLU A 120      12.892  62.470 -13.116  1.00 93.26           O  
ATOM    933  OE2 GLU A 120      14.302  62.633 -11.437  1.00 93.26           O1-
ATOM    934  N   GLN A 121      14.891  57.338 -10.923  1.00 92.84           N  
ATOM    935  CA  GLN A 121      15.273  56.275 -11.846  1.00 92.84           C  
ATOM    936  C   GLN A 121      14.500  54.991 -11.558  1.00 92.84           C  
ATOM    937  O   GLN A 121      14.121  54.269 -12.481  1.00 92.84           O  
ATOM    938  CB  GLN A 121      16.777  56.011 -11.768  1.00 92.84           C  
ATOM    939  CG  GLN A 121      17.625  57.068 -12.464  1.00 92.84           C  
ATOM    940  CD  GLN A 121      19.114  56.839 -12.281  1.00 92.84           C  
ATOM    941  NE2 GLN A 121      19.924  57.691 -12.900  1.00 92.84           N  
ATOM    942  OE1 GLN A 121      19.532  55.905 -11.590  1.00 92.84           O  
ATOM    943  N   ALA A 122      14.336  54.717 -10.303  1.00 94.69           N  
ATOM    944  CA  ALA A 122      13.558  53.542  -9.918  1.00 94.69           C  
ATOM    945  C   ALA A 122      12.144  53.610 -10.488  1.00 94.69           C  
ATOM    946  O   ALA A 122      11.608  52.602 -10.957  1.00 94.69           O  
ATOM    947  CB  ALA A 122      13.509  53.412  -8.397  1.00 94.69           C  
ATOM    948  N   ALA A 123      11.525  54.806 -10.431  1.00 95.73           N  
ATOM    949  CA  ALA A 123      10.193  54.993 -11.002  1.00 95.73           C  
ATOM    950  C   ALA A 123      10.199  54.734 -12.506  1.00 95.73           C  
ATOM    951  O   ALA A 123       9.282  54.106 -13.038  1.00 95.73           O  
ATOM    952  CB  ALA A 123       9.682  56.401 -10.709  1.00 95.73           C  
ATOM    953  N   ARG A 124      11.244  55.223 -13.139  1.00 95.75           N  
ATOM    954  CA  ARG A 124      11.359  55.007 -14.578  1.00 95.75           C  
ATOM    955  C   ARG A 124      11.519  53.526 -14.898  1.00 95.75           C  
ATOM    956  O   ARG A 124      10.925  53.024 -15.855  1.00 95.75           O  
ATOM    957  CB  ARG A 124      12.540  55.797 -15.147  1.00 95.75           C  
ATOM    958  CG  ARG A 124      12.303  57.297 -15.215  1.00 95.75           C  
ATOM    959  CD  ARG A 124      13.363  57.998 -16.052  1.00 95.75           C  
ATOM    960  NE  ARG A 124      14.658  58.016 -15.378  1.00 95.75           N  
ATOM    961  CZ  ARG A 124      15.101  59.009 -14.611  1.00 95.75           C  
ATOM    962  NH1 ARG A 124      14.358  60.090 -14.407  1.00 95.75           N1+
ATOM    963  NH2 ARG A 124      16.296  58.920 -14.045  1.00 95.75           N  
ATOM    964  N   LEU A 125      12.328  52.862 -14.147  1.00 95.73           N  
ATOM    965  CA  LEU A 125      12.547  51.431 -14.330  1.00 95.73           C  
ATOM    966  C   LEU A 125      11.262  50.649 -14.082  1.00 95.73           C  
ATOM    967  O   LEU A 125      10.968  49.687 -14.796  1.00 95.73           O  
ATOM    968  CB  LEU A 125      13.651  50.934 -13.393  1.00 95.73           C  
ATOM    969  CG  LEU A 125      15.063  51.447 -13.675  1.00 95.73           C  
ATOM    970  CD1 LEU A 125      16.021  50.996 -12.577  1.00 95.73           C  
ATOM    971  CD2 LEU A 125      15.543  50.970 -15.041  1.00 95.73           C  
ATOM    972  N   ALA A 126      10.518  50.995 -13.053  1.00 96.64           N  
ATOM    973  CA  ALA A 126       9.233  50.363 -12.765  1.00 96.64           C  
ATOM    974  C   ALA A 126       8.278  50.498 -13.948  1.00 96.64           C  
ATOM    975  O   ALA A 126       7.497  49.587 -14.230  1.00 96.64           O  
ATOM    976  CB  ALA A 126       8.609  50.970 -11.510  1.00 96.64           C  
ATOM    977  N   LYS A 127       8.327  51.584 -14.654  1.00 96.81           N  
ATOM    978  CA  LYS A 127       7.535  51.769 -15.866  1.00 96.81           C  
ATOM    979  C   LYS A 127       7.916  50.746 -16.933  1.00 96.81           C  
ATOM    980  O   LYS A 127       7.048  50.208 -17.623  1.00 96.81           O  
ATOM    981  CB  LYS A 127       7.712  53.186 -16.412  1.00 96.81           C  
ATOM    982  CG  LYS A 127       6.848  53.494 -17.625  1.00 96.81           C  
ATOM    983  CD  LYS A 127       7.087  54.909 -18.138  1.00 96.81           C  
ATOM    984  CE  LYS A 127       6.305  55.181 -19.416  1.00 96.81           C  
ATOM    985  NZ  LYS A 127       6.580  56.546 -19.954  1.00 96.81           N1+
ATOM    986  N   ARG A 128       9.125  50.562 -17.057  1.00 96.24           N  
ATOM    987  CA  ARG A 128       9.586  49.572 -18.025  1.00 96.24           C  
ATOM    988  C   ARG A 128       9.076  48.180 -17.667  1.00 96.24           C  
ATOM    989  O   ARG A 128       8.711  47.401 -18.551  1.00 96.24           O  
ATOM    990  CB  ARG A 128      11.114  49.567 -18.102  1.00 96.24           C  
ATOM    991  CG  ARG A 128      11.705  50.829 -18.711  1.00 96.24           C  
ATOM    992  CD  ARG A 128      13.203  50.930 -18.458  1.00 96.24           C  
ATOM    993  NE  ARG A 128      13.930  49.833 -19.091  1.00 96.24           N  
ATOM    994  CZ  ARG A 128      15.226  49.584 -18.920  1.00 96.24           C  
ATOM    995  NH1 ARG A 128      15.964  50.353 -18.128  1.00 96.24           N1+
ATOM    996  NH2 ARG A 128      15.787  48.559 -19.544  1.00 96.24           N  
ATOM    997  N   VAL A 129       9.070  47.836 -16.403  1.00 97.51           N  
ATOM    998  CA  VAL A 129       8.521  46.571 -15.926  1.00 97.51           C  
ATOM    999  C   VAL A 129       7.040  46.482 -16.283  1.00 97.51           C  
ATOM   1000  O   VAL A 129       6.558  45.428 -16.707  1.00 97.51           O  
ATOM   1001  CB  VAL A 129       8.713  46.408 -14.402  1.00 97.51           C  
ATOM   1002  CG1 VAL A 129       7.981  45.166 -13.896  1.00 97.51           C  
ATOM   1003  CG2 VAL A 129      10.199  46.333 -14.056  1.00 97.51           C  
ATOM   1004  N   LEU A 130       6.328  47.609 -16.095  1.00 97.51           N  
ATOM   1005  CA  LEU A 130       4.915  47.664 -16.455  1.00 97.51           C  
ATOM   1006  C   LEU A 130       4.716  47.321 -17.927  1.00 97.51           C  
ATOM   1007  O   LEU A 130       3.823  46.543 -18.271  1.00 97.51           O  
ATOM   1008  CB  LEU A 130       4.340  49.052 -16.160  1.00 97.51           C  
ATOM   1009  CG  LEU A 130       2.855  49.250 -16.468  1.00 97.51           C  
ATOM   1010  CD1 LEU A 130       2.212  50.151 -15.420  1.00 97.51           C  
ATOM   1011  CD2 LEU A 130       2.672  49.831 -17.866  1.00 97.51           C  
ATOM   1012  N   GLU A 131       5.578  47.895 -18.719  1.00 96.80           N  
ATOM   1013  CA  GLU A 131       5.479  47.653 -20.155  1.00 96.80           C  
ATOM   1014  C   GLU A 131       5.689  46.177 -20.482  1.00 96.80           C  
ATOM   1015  O   GLU A 131       4.974  45.612 -21.311  1.00 96.80           O  
ATOM   1016  CB  GLU A 131       6.494  48.509 -20.916  1.00 96.80           C  
ATOM   1017  CG  GLU A 131       6.189  50.000 -20.882  1.00 96.80           C  
ATOM   1018  CD  GLU A 131       7.302  50.854 -21.469  1.00 96.80           C  
ATOM   1019  OE1 GLU A 131       7.140  52.094 -21.545  1.00 96.80           O  
ATOM   1020  OE2 GLU A 131       8.343  50.279 -21.857  1.00 96.80           O1-
ATOM   1021  N   LEU A 132       6.679  45.618 -19.875  1.00 97.33           N  
ATOM   1022  CA  LEU A 132       6.930  44.192 -20.053  1.00 97.33           C  
ATOM   1023  C   LEU A 132       5.736  43.366 -19.589  1.00 97.33           C  
ATOM   1024  O   LEU A 132       5.307  42.442 -20.283  1.00 97.33           O  
ATOM   1025  CB  LEU A 132       8.186  43.770 -19.286  1.00 97.33           C  
ATOM   1026  CG  LEU A 132       9.523  44.229 -19.870  1.00 97.33           C  
ATOM   1027  CD1 LEU A 132      10.657  43.935 -18.893  1.00 97.33           C  
ATOM   1028  CD2 LEU A 132       9.780  43.554 -21.213  1.00 97.33           C  
ATOM   1029  N   ALA A 133       5.210  43.730 -18.435  1.00 97.56           N  
ATOM   1030  CA  ALA A 133       4.058  43.028 -17.875  1.00 97.56           C  
ATOM   1031  C   ALA A 133       2.840  43.162 -18.786  1.00 97.56           C  
ATOM   1032  O   ALA A 133       2.078  42.208 -18.958  1.00 97.56           O  
ATOM   1033  CB  ALA A 133       3.737  43.559 -16.481  1.00 97.56           C  
ATOM   1034  N   GLU A 134       2.659  44.305 -19.352  1.00 97.05           N  
ATOM   1035  CA  GLU A 134       1.542  44.528 -20.266  1.00 97.05           C  
ATOM   1036  C   GLU A 134       1.646  43.626 -21.493  1.00 97.05           C  
ATOM   1037  O   GLU A 134       0.645  43.070 -21.947  1.00 97.05           O  
ATOM   1038  CB  GLU A 134       1.484  45.995 -20.695  1.00 97.05           C  
ATOM   1039  CG  GLU A 134       0.967  46.933 -19.614  1.00 97.05           C  
ATOM   1040  CD  GLU A 134       0.963  48.393 -20.036  1.00 97.05           C  
ATOM   1041  OE1 GLU A 134       0.294  49.216 -19.371  1.00 97.05           O  
ATOM   1042  OE2 GLU A 134       1.634  48.716 -21.041  1.00 97.05           O1-
ATOM   1043  N   LYS A 135       2.821  43.508 -22.001  1.00 96.40           N  
ATOM   1044  CA  LYS A 135       3.036  42.649 -23.162  1.00 96.40           C  
ATOM   1045  C   LYS A 135       2.728  41.191 -22.832  1.00 96.40           C  
ATOM   1046  O   LYS A 135       2.232  40.448 -23.682  1.00 96.40           O  
ATOM   1047  CB  LYS A 135       4.474  42.779 -23.667  1.00 96.40           C  
ATOM   1048  CG  LYS A 135       4.785  44.123 -24.310  1.00 96.40           C  
ATOM   1049  CD  LYS A 135       6.230  44.195 -24.784  1.00 96.40           C  
ATOM   1050  CE  LYS A 135       6.570  45.571 -25.341  1.00 96.40           C  
ATOM   1051  NZ  LYS A 135       8.010  45.673 -25.727  1.00 96.40           N1+
ATOM   1052  N   GLN A 136       2.879  40.852 -21.611  1.00 95.84           N  
ATOM   1053  CA  GLN A 136       2.655  39.480 -21.166  1.00 95.84           C  
ATOM   1054  C   GLN A 136       1.204  39.268 -20.748  1.00 95.84           C  
ATOM   1055  O   GLN A 136       0.777  38.134 -20.520  1.00 95.84           O  
ATOM   1056  CB  GLN A 136       3.592  39.131 -20.009  1.00 95.84           C  
ATOM   1057  CG  GLN A 136       5.062  39.077 -20.402  1.00 95.84           C  
ATOM   1058  CD  GLN A 136       5.978  38.828 -19.218  1.00 95.84           C  
ATOM   1059  NE2 GLN A 136       7.284  38.890 -19.456  1.00 95.84           N  
ATOM   1060  OE1 GLN A 136       5.515  38.583 -18.100  1.00 95.84           O  
ATOM   1061  N   GLY A 137       0.468  40.421 -20.590  1.00 95.73           N  
ATOM   1062  CA  GLY A 137      -0.909  40.360 -20.123  1.00 95.73           C  
ATOM   1063  C   GLY A 137      -1.024  40.057 -18.642  1.00 95.73           C  
ATOM   1064  O   GLY A 137      -2.009  39.464 -18.199  1.00 95.73           O  
ATOM   1065  N   ASP A 138       0.075  40.315 -17.920  1.00 97.32           N  
ATOM   1066  CA  ASP A 138       0.097  40.042 -16.487  1.00 97.32           C  
ATOM   1067  C   ASP A 138      -0.282  41.285 -15.684  1.00 97.32           C  
ATOM   1068  O   ASP A 138       0.576  42.109 -15.363  1.00 97.32           O  
ATOM   1069  CB  ASP A 138       1.478  39.541 -16.056  1.00 97.32           C  
ATOM   1070  CG  ASP A 138       1.490  38.969 -14.650  1.00 97.32           C  
ATOM   1071  OD1 ASP A 138       0.606  39.323 -13.840  1.00 97.32           O  
ATOM   1072  OD2 ASP A 138       2.393  38.159 -14.348  1.00 97.32           O1-
ATOM   1073  N   ALA A 139      -1.582  41.482 -15.340  1.00 96.69           N  
ATOM   1074  CA  ALA A 139      -2.098  42.658 -14.644  1.00 96.69           C  
ATOM   1075  C   ALA A 139      -1.551  42.737 -13.222  1.00 96.69           C  
ATOM   1076  O   ALA A 139      -1.336  43.830 -12.692  1.00 96.69           O  
ATOM   1077  CB  ALA A 139      -3.623  42.639 -14.625  1.00 96.69           C  
ATOM   1078  N   GLU A 140      -1.301  41.640 -12.608  1.00 95.79           N  
ATOM   1079  CA  GLU A 140      -0.806  41.618 -11.235  1.00 95.79           C  
ATOM   1080  C   GLU A 140       0.597  42.214 -11.145  1.00 95.79           C  
ATOM   1081  O   GLU A 140       0.874  43.032 -10.265  1.00 95.79           O  
ATOM   1082  CB  GLU A 140      -0.808  40.190 -10.684  1.00 95.79           C  
ATOM   1083  CG  GLU A 140      -2.197  39.654 -10.369  1.00 95.79           C  
ATOM   1084  CD  GLU A 140      -2.179  38.259  -9.764  1.00 95.79           C  
ATOM   1085  OE1 GLU A 140      -3.265  37.672  -9.561  1.00 95.79           O  
ATOM   1086  OE2 GLU A 140      -1.069  37.750  -9.491  1.00 95.79           O1-
ATOM   1087  N   VAL A 141       1.485  41.748 -12.011  1.00 96.90           N  
ATOM   1088  CA  VAL A 141       2.836  42.298 -12.039  1.00 96.90           C  
ATOM   1089  C   VAL A 141       2.784  43.777 -12.416  1.00 96.90           C  
ATOM   1090  O   VAL A 141       3.505  44.596 -11.842  1.00 96.90           O  
ATOM   1091  CB  VAL A 141       3.742  41.528 -13.026  1.00 96.90           C  
ATOM   1092  CG1 VAL A 141       5.100  42.214 -13.158  1.00 96.90           C  
ATOM   1093  CG2 VAL A 141       3.913  40.079 -12.573  1.00 96.90           C  
ATOM   1094  N   ALA A 142       1.922  44.141 -13.382  1.00 97.43           N  
ATOM   1095  CA  ALA A 142       1.746  45.542 -13.757  1.00 97.43           C  
ATOM   1096  C   ALA A 142       1.313  46.380 -12.557  1.00 97.43           C  
ATOM   1097  O   ALA A 142       1.809  47.491 -12.358  1.00 97.43           O  
ATOM   1098  CB  ALA A 142       0.725  45.665 -14.885  1.00 97.43           C  
ATOM   1099  N   LEU A 143       0.326  45.832 -11.786  1.00 96.93           N  
ATOM   1100  CA  LEU A 143      -0.162  46.505 -10.588  1.00 96.93           C  
ATOM   1101  C   LEU A 143       0.972  46.741  -9.597  1.00 96.93           C  
ATOM   1102  O   LEU A 143       1.108  47.839  -9.051  1.00 96.93           O  
ATOM   1103  CB  LEU A 143      -1.270  45.683  -9.925  1.00 96.93           C  
ATOM   1104  CG  LEU A 143      -1.891  46.277  -8.660  1.00 96.93           C  
ATOM   1105  CD1 LEU A 143      -2.673  47.543  -8.997  1.00 96.93           C  
ATOM   1106  CD2 LEU A 143      -2.790  45.254  -7.974  1.00 96.93           C  
ATOM   1107  N   LYS A 144       1.849  45.735  -9.357  1.00 96.80           N  
ATOM   1108  CA  LYS A 144       2.965  45.845  -8.422  1.00 96.80           C  
ATOM   1109  C   LYS A 144       3.982  46.877  -8.901  1.00 96.80           C  
ATOM   1110  O   LYS A 144       4.594  47.575  -8.089  1.00 96.80           O  
ATOM   1111  CB  LYS A 144       3.644  44.488  -8.233  1.00 96.80           C  
ATOM   1112  CG  LYS A 144       2.828  43.495  -7.419  1.00 96.80           C  
ATOM   1113  CD  LYS A 144       3.556  42.165  -7.268  1.00 96.80           C  
ATOM   1114  CE  LYS A 144       2.715  41.150  -6.506  1.00 96.80           C  
ATOM   1115  NZ  LYS A 144       3.398  39.826  -6.408  1.00 96.80           N1+
ATOM   1116  N   ALA A 145       4.154  46.902 -10.201  1.00 96.74           N  
ATOM   1117  CA  ALA A 145       5.051  47.908 -10.764  1.00 96.74           C  
ATOM   1118  C   ALA A 145       4.543  49.318 -10.476  1.00 96.74           C  
ATOM   1119  O   ALA A 145       5.323  50.203 -10.114  1.00 96.74           O  
ATOM   1120  CB  ALA A 145       5.206  47.699 -12.268  1.00 96.74           C  
ATOM   1121  N   VAL A 146       3.214  49.553 -10.663  1.00 97.24           N  
ATOM   1122  CA  VAL A 146       2.620  50.855 -10.374  1.00 97.24           C  
ATOM   1123  C   VAL A 146       2.736  51.155  -8.881  1.00 97.24           C  
ATOM   1124  O   VAL A 146       2.999  52.294  -8.489  1.00 97.24           O  
ATOM   1125  CB  VAL A 146       1.140  50.915 -10.815  1.00 97.24           C  
ATOM   1126  CG1 VAL A 146       0.502  52.235 -10.387  1.00 97.24           C  
ATOM   1127  CG2 VAL A 146       1.027  50.729 -12.328  1.00 97.24           C  
ATOM   1128  N   LEU A 147       2.543  50.115  -8.052  1.00 96.18           N  
ATOM   1129  CA  LEU A 147       2.718  50.286  -6.614  1.00 96.18           C  
ATOM   1130  C   LEU A 147       4.113  50.814  -6.295  1.00 96.18           C  
ATOM   1131  O   LEU A 147       4.267  51.713  -5.466  1.00 96.18           O  
ATOM   1132  CB  LEU A 147       2.481  48.962  -5.884  1.00 96.18           C  
ATOM   1133  CG  LEU A 147       2.719  48.969  -4.373  1.00 96.18           C  
ATOM   1134  CD1 LEU A 147       1.800  49.981  -3.696  1.00 96.18           C  
ATOM   1135  CD2 LEU A 147       2.508  47.575  -3.791  1.00 96.18           C  
ATOM   1136  N   LEU A 148       5.155  50.276  -6.982  1.00 96.02           N  
ATOM   1137  CA  LEU A 148       6.523  50.726  -6.752  1.00 96.02           C  
ATOM   1138  C   LEU A 148       6.682  52.197  -7.124  1.00 96.02           C  
ATOM   1139  O   LEU A 148       7.391  52.941  -6.442  1.00 96.02           O  
ATOM   1140  CB  LEU A 148       7.511  49.876  -7.557  1.00 96.02           C  
ATOM   1141  CG  LEU A 148       7.721  48.441  -7.072  1.00 96.02           C  
ATOM   1142  CD1 LEU A 148       8.661  47.696  -8.013  1.00 96.02           C  
ATOM   1143  CD2 LEU A 148       8.265  48.432  -5.647  1.00 96.02           C  
ATOM   1144  N   VAL A 149       6.011  52.624  -8.200  1.00 96.78           N  
ATOM   1145  CA  VAL A 149       6.072  54.026  -8.603  1.00 96.78           C  
ATOM   1146  C   VAL A 149       5.427  54.899  -7.529  1.00 96.78           C  
ATOM   1147  O   VAL A 149       5.950  55.964  -7.189  1.00 96.78           O  
ATOM   1148  CB  VAL A 149       5.379  54.256  -9.964  1.00 96.78           C  
ATOM   1149  CG1 VAL A 149       5.438  55.731 -10.358  1.00 96.78           C  
ATOM   1150  CG2 VAL A 149       6.019  53.386 -11.043  1.00 96.78           C  
ATOM   1151  N   VAL A 150       4.276  54.471  -6.964  1.00 95.50           N  
ATOM   1152  CA  VAL A 150       3.597  55.196  -5.895  1.00 95.50           C  
ATOM   1153  C   VAL A 150       4.499  55.265  -4.664  1.00 95.50           C  
ATOM   1154  O   VAL A 150       4.590  56.309  -4.012  1.00 95.50           O  
ATOM   1155  CB  VAL A 150       2.248  54.537  -5.530  1.00 95.50           C  
ATOM   1156  CG1 VAL A 150       1.663  55.169  -4.269  1.00 95.50           C  
ATOM   1157  CG2 VAL A 150       1.267  54.655  -6.695  1.00 95.50           C  
ATOM   1158  N   ILE A 151       5.213  54.180  -4.331  1.00 94.11           N  
ATOM   1159  CA  ILE A 151       6.128  54.136  -3.196  1.00 94.11           C  
ATOM   1160  C   ILE A 151       7.257  55.143  -3.405  1.00 94.11           C  
ATOM   1161  O   ILE A 151       7.631  55.866  -2.478  1.00 94.11           O  
ATOM   1162  CB  ILE A 151       6.706  52.718  -2.991  1.00 94.11           C  
ATOM   1163  CG1 ILE A 151       5.615  51.764  -2.489  1.00 94.11           C  
ATOM   1164  CG2 ILE A 151       7.890  52.753  -2.020  1.00 94.11           C  
ATOM   1165  CD1 ILE A 151       6.048  50.306  -2.429  1.00 94.11           C  
ATOM   1166  N   VAL A 152       7.762  55.181  -4.647  1.00 95.17           N  
ATOM   1167  CA  VAL A 152       8.816  56.132  -4.982  1.00 95.17           C  
ATOM   1168  C   VAL A 152       8.293  57.559  -4.825  1.00 95.17           C  
ATOM   1169  O   VAL A 152       8.981  58.423  -4.278  1.00 95.17           O  
ATOM   1170  CB  VAL A 152       9.344  55.913  -6.417  1.00 95.17           C  
ATOM   1171  CG1 VAL A 152      10.258  57.063  -6.837  1.00 95.17           C  
ATOM   1172  CG2 VAL A 152      10.080  54.578  -6.515  1.00 95.17           C  
ATOM   1173  N   ALA A 153       7.094  57.843  -5.310  1.00 94.64           N  
ATOM   1174  CA  ALA A 153       6.489  59.162  -5.148  1.00 94.64           C  
ATOM   1175  C   ALA A 153       6.388  59.543  -3.674  1.00 94.64           C  
ATOM   1176  O   ALA A 153       6.691  60.677  -3.297  1.00 94.64           O  
ATOM   1177  CB  ALA A 153       5.108  59.199  -5.800  1.00 94.64           C  
ATOM   1178  N   ALA A 154       6.022  58.605  -2.873  1.00 92.79           N  
ATOM   1179  CA  ALA A 154       5.922  58.829  -1.433  1.00 92.79           C  
ATOM   1180  C   ALA A 154       7.292  59.114  -0.825  1.00 92.79           C  
ATOM   1181  O   ALA A 154       7.424  59.974   0.050  1.00 92.79           O  
ATOM   1182  CB  ALA A 154       5.279  57.624  -0.750  1.00 92.79           C  
ATOM   1183  N   LEU A 155       8.200  58.316  -1.282  1.00 92.83           N  
ATOM   1184  CA  LEU A 155       9.565  58.531  -0.813  1.00 92.83           C  
ATOM   1185  C   LEU A 155      10.037  59.943  -1.146  1.00 92.83           C  
ATOM   1186  O   LEU A 155      10.649  60.610  -0.309  1.00 92.83           O  
ATOM   1187  CB  LEU A 155      10.515  57.503  -1.437  1.00 92.83           C  
ATOM   1188  CG  LEU A 155      11.977  57.578  -0.996  1.00 92.83           C  
ATOM   1189  CD1 LEU A 155      12.095  57.305   0.500  1.00 92.83           C  
ATOM   1190  CD2 LEU A 155      12.826  56.594  -1.793  1.00 92.83           C  
ATOM   1191  N   LEU A 156       9.735  60.440  -2.299  1.00 93.11           N  
ATOM   1192  CA  LEU A 156      10.126  61.778  -2.730  1.00 93.11           C  
ATOM   1193  C   LEU A 156       9.404  62.845  -1.913  1.00 93.11           C  
ATOM   1194  O   LEU A 156       9.980  63.891  -1.605  1.00 93.11           O  
ATOM   1195  CB  LEU A 156       9.825  61.970  -4.219  1.00 93.11           C  
ATOM   1196  CG  LEU A 156      10.702  61.182  -5.194  1.00 93.11           C  
ATOM   1197  CD1 LEU A 156      10.159  61.307  -6.614  1.00 93.11           C  
ATOM   1198  CD2 LEU A 156      12.147  61.665  -5.125  1.00 93.11           C  
ATOM   1199  N   VAL A 157       8.194  62.606  -1.583  1.00 92.16           N  
ATOM   1200  CA  VAL A 157       7.452  63.506  -0.707  1.00 92.16           C  
ATOM   1201  C   VAL A 157       8.146  63.596   0.650  1.00 92.16           C  
ATOM   1202  O   VAL A 157       8.303  64.688   1.202  1.00 92.16           O  
ATOM   1203  CB  VAL A 157       5.988  63.044  -0.526  1.00 92.16           C  
ATOM   1204  CG1 VAL A 157       5.298  63.851   0.571  1.00 92.16           C  
ATOM   1205  CG2 VAL A 157       5.225  63.166  -1.844  1.00 92.16           C  
ATOM   1206  N   LYS A 158       8.474  62.439   1.128  1.00 89.96           N  
ATOM   1207  CA  LYS A 158       9.181  62.398   2.405  1.00 89.96           C  
ATOM   1208  C   LYS A 158      10.477  63.201   2.342  1.00 89.96           C  
ATOM   1209  O   LYS A 158      10.795  63.948   3.269  1.00 89.96           O  
ATOM   1210  CB  LYS A 158       9.478  60.953   2.808  1.00 89.96           C  
ATOM   1211  CG  LYS A 158      10.051  60.808   4.211  1.00 89.96           C  
ATOM   1212  CD  LYS A 158      10.241  59.343   4.587  1.00 89.96           C  
ATOM   1213  CE  LYS A 158      10.833  59.197   5.983  1.00 89.96           C  
ATOM   1214  NZ  LYS A 158      11.024  57.763   6.355  1.00 89.96           N1+
ATOM   1215  N   ILE A 159      11.166  63.103   1.249  1.00 88.64           N  
ATOM   1216  CA  ILE A 159      12.406  63.843   1.047  1.00 88.64           C  
ATOM   1217  C   ILE A 159      12.114  65.341   1.020  1.00 88.64           C  
ATOM   1218  O   ILE A 159      12.813  66.128   1.663  1.00 88.64           O  
ATOM   1219  CB  ILE A 159      13.116  63.412  -0.256  1.00 88.64           C  
ATOM   1220  CG1 ILE A 159      13.588  61.957  -0.150  1.00 88.64           C  
ATOM   1221  CG2 ILE A 159      14.288  64.348  -0.568  1.00 88.64           C  
ATOM   1222  CD1 ILE A 159      14.119  61.383  -1.456  1.00 88.64           C  
ATOM   1223  N   ALA A 160      11.145  65.697   0.249  1.00 90.28           N  
ATOM   1224  CA  ALA A 160      10.749  67.096   0.120  1.00 90.28           C  
ATOM   1225  C   ALA A 160      10.388  67.691   1.478  1.00 90.28           C  
ATOM   1226  O   ALA A 160      10.783  68.816   1.793  1.00 90.28           O  
ATOM   1227  CB  ALA A 160       9.573  67.230  -0.845  1.00 90.28           C  
ATOM   1228  N   LYS A 161       9.781  66.955   2.309  1.00 87.92           N  
ATOM   1229  CA  LYS A 161       9.348  67.424   3.622  1.00 87.92           C  
ATOM   1230  C   LYS A 161      10.536  67.583   4.568  1.00 87.92           C  
ATOM   1231  O   LYS A 161      10.636  68.581   5.285  1.00 87.92           O  
ATOM   1232  CB  LYS A 161       8.323  66.462   4.226  1.00 87.92           C  
ATOM   1233  CG  LYS A 161       7.718  66.945   5.535  1.00 87.92           C  
ATOM   1234  CD  LYS A 161       6.707  65.947   6.085  1.00 87.92           C  
ATOM   1235  CE  LYS A 161       6.238  66.336   7.481  1.00 87.92           C  
ATOM   1236  NZ  LYS A 161       5.266  65.346   8.035  1.00 87.92           N1+
ATOM   1237  N   GLU A 162      11.344  66.610   4.514  1.00 86.54           N  
ATOM   1238  CA  GLU A 162      12.439  66.577   5.478  1.00 86.54           C  
ATOM   1239  C   GLU A 162      13.560  67.531   5.074  1.00 86.54           C  
ATOM   1240  O   GLU A 162      14.234  68.102   5.933  1.00 86.54           O  
ATOM   1241  CB  GLU A 162      12.986  65.153   5.620  1.00 86.54           C  
ATOM   1242  CG  GLU A 162      12.033  64.196   6.318  1.00 86.54           C  
ATOM   1243  CD  GLU A 162      12.575  62.779   6.422  1.00 86.54           C  
ATOM   1244  OE1 GLU A 162      11.931  61.928   7.077  1.00 86.54           O  
ATOM   1245  OE2 GLU A 162      13.652  62.516   5.843  1.00 86.54           O1-
ATOM   1246  N   SER A 163      13.718  67.730   3.807  1.00 85.77           N  
ATOM   1247  CA  SER A 163      14.825  68.553   3.327  1.00 85.77           C  
ATOM   1248  C   SER A 163      14.352  69.952   2.951  1.00 85.77           C  
ATOM   1249  O   SER A 163      15.159  70.877   2.839  1.00 85.77           O  
ATOM   1250  CB  SER A 163      15.501  67.893   2.125  1.00 85.77           C  
ATOM   1251  OG  SER A 163      14.634  67.883   1.004  1.00 85.77           O  
ATOM   1252  N   GLY A 164      13.089  70.158   2.787  1.00 85.95           N  
ATOM   1253  CA  GLY A 164      12.554  71.397   2.244  1.00 85.95           C  
ATOM   1254  C   GLY A 164      12.885  71.599   0.778  1.00 85.95           C  
ATOM   1255  O   GLY A 164      12.876  72.728   0.284  1.00 85.95           O  
ATOM   1256  N   SER A 165      13.248  70.491   0.087  1.00 88.78           N  
ATOM   1257  CA  SER A 165      13.668  70.550  -1.310  1.00 88.78           C  
ATOM   1258  C   SER A 165      12.477  70.777  -2.236  1.00 88.78           C  
ATOM   1259  O   SER A 165      11.598  69.920  -2.348  1.00 88.78           O  
ATOM   1260  CB  SER A 165      14.393  69.263  -1.706  1.00 88.78           C  
ATOM   1261  OG  SER A 165      14.630  69.228  -3.103  1.00 88.78           O  
ATOM   1262  N   GLU A 166      12.479  71.912  -2.907  1.00 91.34           N  
ATOM   1263  CA  GLU A 166      11.448  72.192  -3.901  1.00 91.34           C  
ATOM   1264  C   GLU A 166      11.568  71.254  -5.099  1.00 91.34           C  
ATOM   1265  O   GLU A 166      10.559  70.851  -5.683  1.00 91.34           O  
ATOM   1266  CB  GLU A 166      11.528  73.649  -4.364  1.00 91.34           C  
ATOM   1267  CG  GLU A 166      11.076  74.652  -3.314  1.00 91.34           C  
ATOM   1268  CD  GLU A 166       9.642  74.437  -2.856  1.00 91.34           C  
ATOM   1269  OE1 GLU A 166       9.386  74.461  -1.631  1.00 91.34           O  
ATOM   1270  OE2 GLU A 166       8.768  74.241  -3.729  1.00 91.34           O1-
ATOM   1271  N   GLU A 167      12.799  70.980  -5.421  1.00 91.63           N  
ATOM   1272  CA  GLU A 167      13.047  70.036  -6.505  1.00 91.63           C  
ATOM   1273  C   GLU A 167      12.405  68.681  -6.214  1.00 91.63           C  
ATOM   1274  O   GLU A 167      11.767  68.090  -7.087  1.00 91.63           O  
ATOM   1275  CB  GLU A 167      14.550  69.866  -6.739  1.00 91.63           C  
ATOM   1276  CG  GLU A 167      14.891  68.951  -7.906  1.00 91.63           C  
ATOM   1277  CD  GLU A 167      16.387  68.786  -8.122  1.00 91.63           C  
ATOM   1278  OE1 GLU A 167      16.790  67.983  -8.993  1.00 91.63           O  
ATOM   1279  OE2 GLU A 167      17.163  69.465  -7.413  1.00 91.63           O1-
ATOM   1280  N   ALA A 168      12.566  68.092  -5.058  1.00 91.86           N  
ATOM   1281  CA  ALA A 168      11.962  66.823  -4.660  1.00 91.86           C  
ATOM   1282  C   ALA A 168      10.439  66.890  -4.741  1.00 91.86           C  
ATOM   1283  O   ALA A 168       9.793  65.938  -5.185  1.00 91.86           O  
ATOM   1284  CB  ALA A 168      12.400  66.446  -3.247  1.00 91.86           C  
ATOM   1285  N   LYS A 169       9.973  68.063  -4.398  1.00 90.66           N  
ATOM   1286  CA  LYS A 169       8.531  68.287  -4.463  1.00 90.66           C  
ATOM   1287  C   LYS A 169       8.026  68.196  -5.900  1.00 90.66           C  
ATOM   1288  O   LYS A 169       7.024  67.530  -6.170  1.00 90.66           O  
ATOM   1289  CB  LYS A 169       8.171  69.648  -3.866  1.00 90.66           C  
ATOM   1290  CG  LYS A 169       6.676  69.878  -3.704  1.00 90.66           C  
ATOM   1291  CD  LYS A 169       6.383  71.227  -3.060  1.00 90.66           C  
ATOM   1292  CE  LYS A 169       4.887  71.492  -2.971  1.00 90.66           C  
ATOM   1293  NZ  LYS A 169       4.596  72.819  -2.351  1.00 90.66           N1+
ATOM   1294  N   GLU A 170       8.697  68.876  -6.744  1.00 93.38           N  
ATOM   1295  CA  GLU A 170       8.318  68.879  -8.154  1.00 93.38           C  
ATOM   1296  C   GLU A 170       8.417  67.479  -8.753  1.00 93.38           C  
ATOM   1297  O   GLU A 170       7.519  67.044  -9.478  1.00 93.38           O  
ATOM   1298  CB  GLU A 170       9.194  69.853  -8.945  1.00 93.38           C  
ATOM   1299  CG  GLU A 170       8.882  71.318  -8.677  1.00 93.38           C  
ATOM   1300  CD  GLU A 170       9.808  72.273  -9.413  1.00 93.38           C  
ATOM   1301  OE1 GLU A 170       9.684  73.505  -9.225  1.00 93.38           O  
ATOM   1302  OE2 GLU A 170      10.664  71.787 -10.184  1.00 93.38           O1-
ATOM   1303  N   ARG A 171       9.432  66.800  -8.395  1.00 94.31           N  
ATOM   1304  CA  ARG A 171       9.616  65.449  -8.917  1.00 94.31           C  
ATOM   1305  C   ARG A 171       8.557  64.500  -8.366  1.00 94.31           C  
ATOM   1306  O   ARG A 171       8.044  63.646  -9.092  1.00 94.31           O  
ATOM   1307  CB  ARG A 171      11.014  64.928  -8.578  1.00 94.31           C  
ATOM   1308  CG  ARG A 171      12.133  65.626  -9.335  1.00 94.31           C  
ATOM   1309  CD  ARG A 171      13.489  64.996  -9.047  1.00 94.31           C  
ATOM   1310  NE  ARG A 171      14.575  65.743  -9.673  1.00 94.31           N  
ATOM   1311  CZ  ARG A 171      15.829  65.314  -9.776  1.00 94.31           C  
ATOM   1312  NH1 ARG A 171      16.182  64.127  -9.295  1.00 94.31           N1+
ATOM   1313  NH2 ARG A 171      16.739  66.076 -10.366  1.00 94.31           N  
ATOM   1314  N   ALA A 172       8.255  64.619  -7.086  1.00 93.27           N  
ATOM   1315  CA  ALA A 172       7.226  63.785  -6.469  1.00 93.27           C  
ATOM   1316  C   ALA A 172       5.884  63.962  -7.171  1.00 93.27           C  
ATOM   1317  O   ALA A 172       5.185  62.983  -7.443  1.00 93.27           O  
ATOM   1318  CB  ALA A 172       7.095  64.116  -4.984  1.00 93.27           C  
ATOM   1319  N   THR A 173       5.546  65.214  -7.486  1.00 94.07           N  
ATOM   1320  CA  THR A 173       4.291  65.504  -8.170  1.00 94.07           C  
ATOM   1321  C   THR A 173       4.269  64.865  -9.555  1.00 94.07           C  
ATOM   1322  O   THR A 173       3.277  64.245  -9.943  1.00 94.07           O  
ATOM   1323  CB  THR A 173       4.063  67.022  -8.300  1.00 94.07           C  
ATOM   1324  CG2 THR A 173       2.747  67.322  -9.009  1.00 94.07           C  
ATOM   1325  OG1 THR A 173       4.034  67.608  -6.993  1.00 94.07           O  
ATOM   1326  N   ARG A 174       5.339  65.027 -10.256  1.00 95.98           N  
ATOM   1327  CA  ARG A 174       5.432  64.455 -11.596  1.00 95.98           C  
ATOM   1328  C   ARG A 174       5.317  62.935 -11.551  1.00 95.98           C  
ATOM   1329  O   ARG A 174       4.570  62.341 -12.332  1.00 95.98           O  
ATOM   1330  CB  ARG A 174       6.747  64.861 -12.264  1.00 95.98           C  
ATOM   1331  CG  ARG A 174       6.768  66.299 -12.761  1.00 95.98           C  
ATOM   1332  CD  ARG A 174       7.923  66.546 -13.720  1.00 95.98           C  
ATOM   1333  NE  ARG A 174       9.210  66.234 -13.107  1.00 95.98           N  
ATOM   1334  CZ  ARG A 174      10.083  67.139 -12.673  1.00 95.98           C  
ATOM   1335  NH1 ARG A 174       9.822  68.437 -12.777  1.00 95.98           N1+
ATOM   1336  NH2 ARG A 174      11.226  66.744 -12.131  1.00 95.98           N  
ATOM   1337  N   VAL A 175       6.040  62.336 -10.646  1.00 96.11           N  
ATOM   1338  CA  VAL A 175       6.038  60.884 -10.509  1.00 96.11           C  
ATOM   1339  C   VAL A 175       4.651  60.406 -10.086  1.00 96.11           C  
ATOM   1340  O   VAL A 175       4.145  59.409 -10.606  1.00 96.11           O  
ATOM   1341  CB  VAL A 175       7.100  60.408  -9.493  1.00 96.11           C  
ATOM   1342  CG1 VAL A 175       6.941  58.916  -9.206  1.00 96.11           C  
ATOM   1343  CG2 VAL A 175       8.505  60.709 -10.010  1.00 96.11           C  
ATOM   1344  N   ALA A 176       4.015  61.096  -9.154  1.00 95.96           N  
ATOM   1345  CA  ALA A 176       2.675  60.739  -8.695  1.00 95.96           C  
ATOM   1346  C   ALA A 176       1.661  60.845  -9.830  1.00 95.96           C  
ATOM   1347  O   ALA A 176       0.778  59.995  -9.963  1.00 95.96           O  
ATOM   1348  CB  ALA A 176       2.259  61.631  -7.528  1.00 95.96           C  
ATOM   1349  N   ARG A 177       1.771  61.871 -10.637  1.00 96.92           N  
ATOM   1350  CA  ARG A 177       0.867  62.020 -11.773  1.00 96.92           C  
ATOM   1351  C   ARG A 177       1.051  60.883 -12.772  1.00 96.92           C  
ATOM   1352  O   ARG A 177       0.074  60.364 -13.317  1.00 96.92           O  
ATOM   1353  CB  ARG A 177       1.091  63.367 -12.466  1.00 96.92           C  
ATOM   1354  CG  ARG A 177       0.582  64.559 -11.672  1.00 96.92           C  
ATOM   1355  CD  ARG A 177       0.773  65.865 -12.431  1.00 96.92           C  
ATOM   1356  NE  ARG A 177       0.375  67.018 -11.629  1.00 96.92           N  
ATOM   1357  CZ  ARG A 177       0.529  68.287 -11.998  1.00 96.92           C  
ATOM   1358  NH1 ARG A 177       1.077  68.592 -13.169  1.00 96.92           N1+
ATOM   1359  NH2 ARG A 177       0.130  69.259 -11.190  1.00 96.92           N  
ATOM   1360  N   GLU A 178       2.260  60.630 -12.945  1.00 96.79           N  
ATOM   1361  CA  GLU A 178       2.550  59.506 -13.831  1.00 96.79           C  
ATOM   1362  C   GLU A 178       2.009  58.199 -13.259  1.00 96.79           C  
ATOM   1363  O   GLU A 178       1.441  57.383 -13.988  1.00 96.79           O  
ATOM   1364  CB  GLU A 178       4.056  59.389 -14.077  1.00 96.79           C  
ATOM   1365  CG  GLU A 178       4.432  58.324 -15.097  1.00 96.79           C  
ATOM   1366  CD  GLU A 178       5.925  58.264 -15.380  1.00 96.79           C  
ATOM   1367  OE1 GLU A 178       6.340  57.518 -16.295  1.00 96.79           O  
ATOM   1368  OE2 GLU A 178       6.685  58.968 -14.678  1.00 96.79           O1-
ATOM   1369  N   ALA A 179       2.207  57.934 -12.051  1.00 96.90           N  
ATOM   1370  CA  ALA A 179       1.663  56.746 -11.399  1.00 96.90           C  
ATOM   1371  C   ALA A 179       0.150  56.662 -11.585  1.00 96.90           C  
ATOM   1372  O   ALA A 179      -0.395  55.578 -11.804  1.00 96.90           O  
ATOM   1373  CB  ALA A 179       2.013  56.748  -9.913  1.00 96.90           C  
ATOM   1374  N   SER A 180      -0.504  57.800 -11.493  1.00 97.71           N  
ATOM   1375  CA  SER A 180      -1.946  57.854 -11.713  1.00 97.71           C  
ATOM   1376  C   SER A 180      -2.308  57.390 -13.119  1.00 97.71           C  
ATOM   1377  O   SER A 180      -3.224  56.582 -13.295  1.00 97.71           O  
ATOM   1378  CB  SER A 180      -2.471  59.272 -11.484  1.00 97.71           C  
ATOM   1379  OG  SER A 180      -3.870  59.331 -11.698  1.00 97.71           O  
ATOM   1380  N   ARG A 181      -1.592  57.876 -14.055  1.00 97.96           N  
ATOM   1381  CA  ARG A 181      -1.828  57.479 -15.440  1.00 97.96           C  
ATOM   1382  C   ARG A 181      -1.547  55.993 -15.637  1.00 97.96           C  
ATOM   1383  O   ARG A 181      -2.299  55.300 -16.326  1.00 97.96           O  
ATOM   1384  CB  ARG A 181      -0.963  58.306 -16.392  1.00 97.96           C  
ATOM   1385  CG  ARG A 181      -1.370  59.769 -16.481  1.00 97.96           C  
ATOM   1386  CD  ARG A 181      -0.508  60.535 -17.474  1.00 97.96           C  
ATOM   1387  NE  ARG A 181      -0.657  61.979 -17.315  1.00 97.96           N  
ATOM   1388  CZ  ARG A 181       0.097  62.890 -17.925  1.00 97.96           C  
ATOM   1389  NH1 ARG A 181       1.071  62.523 -18.748  1.00 97.96           N1+
ATOM   1390  NH2 ARG A 181      -0.125  64.178 -17.708  1.00 97.96           N  
ATOM   1391  N   LEU A 182      -0.480  55.530 -15.100  1.00 97.92           N  
ATOM   1392  CA  LEU A 182      -0.114  54.122 -15.214  1.00 97.92           C  
ATOM   1393  C   LEU A 182      -1.159  53.233 -14.547  1.00 97.92           C  
ATOM   1394  O   LEU A 182      -1.465  52.147 -15.045  1.00 97.92           O  
ATOM   1395  CB  LEU A 182       1.260  53.872 -14.588  1.00 97.92           C  
ATOM   1396  CG  LEU A 182       2.453  54.529 -15.286  1.00 97.92           C  
ATOM   1397  CD1 LEU A 182       3.734  54.271 -14.501  1.00 97.92           C  
ATOM   1398  CD2 LEU A 182       2.583  54.017 -16.716  1.00 97.92           C  
ATOM   1399  N   ALA A 183      -1.702  53.669 -13.445  1.00 97.78           N  
ATOM   1400  CA  ALA A 183      -2.764  52.932 -12.763  1.00 97.78           C  
ATOM   1401  C   ALA A 183      -3.992  52.789 -13.658  1.00 97.78           C  
ATOM   1402  O   ALA A 183      -4.687  51.771 -13.610  1.00 97.78           O  
ATOM   1403  CB  ALA A 183      -3.139  53.626 -11.457  1.00 97.78           C  
ATOM   1404  N   ASP A 184      -4.300  53.778 -14.511  1.00 98.16           N  
ATOM   1405  CA  ASP A 184      -5.384  53.686 -15.485  1.00 98.16           C  
ATOM   1406  C   ASP A 184      -5.131  52.556 -16.481  1.00 98.16           C  
ATOM   1407  O   ASP A 184      -6.054  51.823 -16.842  1.00 98.16           O  
ATOM   1408  CB  ASP A 184      -5.554  55.013 -16.228  1.00 98.16           C  
ATOM   1409  CG  ASP A 184      -6.246  56.076 -15.392  1.00 98.16           C  
ATOM   1410  OD1 ASP A 184      -7.018  55.723 -14.475  1.00 98.16           O  
ATOM   1411  OD2 ASP A 184      -6.020  57.276 -15.655  1.00 98.16           O1-
ATOM   1412  N   ARG A 185      -3.933  52.465 -16.824  1.00 98.00           N  
ATOM   1413  CA  ARG A 185      -3.569  51.429 -17.786  1.00 98.00           C  
ATOM   1414  C   ARG A 185      -3.719  50.040 -17.176  1.00 98.00           C  
ATOM   1415  O   ARG A 185      -4.214  49.119 -17.831  1.00 98.00           O  
ATOM   1416  CB  ARG A 185      -2.134  51.633 -18.277  1.00 98.00           C  
ATOM   1417  CG  ARG A 185      -1.946  52.877 -19.131  1.00 98.00           C  
ATOM   1418  CD  ARG A 185      -0.473  53.199 -19.343  1.00 98.00           C  
ATOM   1419  NE  ARG A 185       0.208  52.142 -20.085  1.00 98.00           N  
ATOM   1420  CZ  ARG A 185       1.521  52.080 -20.284  1.00 98.00           C  
ATOM   1421  NH1 ARG A 185       2.325  53.018 -19.796  1.00 98.00           N1+
ATOM   1422  NH2 ARG A 185       2.035  51.074 -20.975  1.00 98.00           N  
ATOM   1423  N   VAL A 186      -3.285  49.831 -16.001  1.00 97.84           N  
ATOM   1424  CA  VAL A 186      -3.421  48.564 -15.288  1.00 97.84           C  
ATOM   1425  C   VAL A 186      -4.900  48.232 -15.103  1.00 97.84           C  
ATOM   1426  O   VAL A 186      -5.308  47.079 -15.264  1.00 97.84           O  
ATOM   1427  CB  VAL A 186      -2.709  48.606 -13.918  1.00 97.84           C  
ATOM   1428  CG1 VAL A 186      -2.998  47.335 -13.121  1.00 97.84           C  
ATOM   1429  CG2 VAL A 186      -1.204  48.793 -14.104  1.00 97.84           C  
ATOM   1430  N   GLU A 187      -5.653  49.279 -14.741  1.00 97.55           N  
ATOM   1431  CA  GLU A 187      -7.094  49.088 -14.602  1.00 97.55           C  
ATOM   1432  C   GLU A 187      -7.707  48.558 -15.896  1.00 97.55           C  
ATOM   1433  O   GLU A 187      -8.527  47.638 -15.870  1.00 97.55           O  
ATOM   1434  CB  GLU A 187      -7.774  50.397 -14.195  1.00 97.55           C  
ATOM   1435  CG  GLU A 187      -9.273  50.266 -13.965  1.00 97.55           C  
ATOM   1436  CD  GLU A 187      -9.947  51.588 -13.635  1.00 97.55           C  
ATOM   1437  OE1 GLU A 187     -11.197  51.639 -13.594  1.00 97.55           O  
ATOM   1438  OE2 GLU A 187      -9.219  52.582 -13.417  1.00 97.55           O1-
ATOM   1439  N   GLU A 188      -7.324  49.190 -16.967  1.00 97.71           N  
ATOM   1440  CA  GLU A 188      -7.822  48.761 -18.271  1.00 97.71           C  
ATOM   1441  C   GLU A 188      -7.415  47.321 -18.570  1.00 97.71           C  
ATOM   1442  O   GLU A 188      -8.227  46.527 -19.047  1.00 97.71           O  
ATOM   1443  CB  GLU A 188      -7.313  49.692 -19.374  1.00 97.71           C  
ATOM   1444  CG  GLU A 188      -7.901  49.398 -20.746  1.00 97.71           C  
ATOM   1445  CD  GLU A 188      -7.479  50.402 -21.807  1.00 97.71           C  
ATOM   1446  OE1 GLU A 188      -7.904  50.263 -22.977  1.00 97.71           O  
ATOM   1447  OE2 GLU A 188      -6.715  51.332 -21.467  1.00 97.71           O1-
ATOM   1448  N   LEU A 189      -6.167  47.021 -18.324  1.00 97.58           N  
ATOM   1449  CA  LEU A 189      -5.671  45.664 -18.515  1.00 97.58           C  
ATOM   1450  C   LEU A 189      -6.442  44.674 -17.649  1.00 97.58           C  
ATOM   1451  O   LEU A 189      -6.859  43.616 -18.127  1.00 97.58           O  
ATOM   1452  CB  LEU A 189      -4.176  45.588 -18.189  1.00 97.58           C  
ATOM   1453  CG  LEU A 189      -3.508  44.226 -18.383  1.00 97.58           C  
ATOM   1454  CD1 LEU A 189      -3.600  43.795 -19.843  1.00 97.58           C  
ATOM   1455  CD2 LEU A 189      -2.054  44.274 -17.925  1.00 97.58           C  
ATOM   1456  N   ALA A 190      -6.664  44.996 -16.420  1.00 97.23           N  
ATOM   1457  CA  ALA A 190      -7.388  44.154 -15.472  1.00 97.23           C  
ATOM   1458  C   ALA A 190      -8.844  43.977 -15.896  1.00 97.23           C  
ATOM   1459  O   ALA A 190      -9.427  42.906 -15.706  1.00 97.23           O  
ATOM   1460  CB  ALA A 190      -7.315  44.746 -14.067  1.00 97.23           C  
ATOM   1461  N   ARG A 191      -9.446  45.019 -16.446  1.00 97.46           N  
ATOM   1462  CA  ARG A 191     -10.817  44.929 -16.936  1.00 97.46           C  
ATOM   1463  C   ARG A 191     -10.925  43.925 -18.079  1.00 97.46           C  
ATOM   1464  O   ARG A 191     -11.879  43.147 -18.141  1.00 97.46           O  
ATOM   1465  CB  ARG A 191     -11.316  46.301 -17.394  1.00 97.46           C  
ATOM   1466  CG  ARG A 191     -11.716  47.223 -16.254  1.00 97.46           C  
ATOM   1467  CD  ARG A 191     -12.315  48.526 -16.765  1.00 97.46           C  
ATOM   1468  NE  ARG A 191     -12.634  49.439 -15.671  1.00 97.46           N  
ATOM   1469  CZ  ARG A 191     -13.180  50.642 -15.823  1.00 97.46           C  
ATOM   1470  NH1 ARG A 191     -13.479  51.104 -17.032  1.00 97.46           N1+
ATOM   1471  NH2 ARG A 191     -13.429  51.391 -14.758  1.00 97.46           N  
ATOM   1472  N   LYS A 192      -9.994  43.977 -18.952  1.00 96.89           N  
ATOM   1473  CA  LYS A 192      -9.976  43.051 -20.081  1.00 96.89           C  
ATOM   1474  C   LYS A 192      -9.846  41.607 -19.605  1.00 96.89           C  
ATOM   1475  O   LYS A 192     -10.390  40.692 -20.227  1.00 96.89           O  
ATOM   1476  CB  LYS A 192      -8.832  43.394 -21.037  1.00 96.89           C  
ATOM   1477  CG  LYS A 192      -9.039  44.687 -21.811  1.00 96.89           C  
ATOM   1478  CD  LYS A 192      -7.869  44.974 -22.743  1.00 96.89           C  
ATOM   1479  CE  LYS A 192      -8.035  46.308 -23.457  1.00 96.89           C  
ATOM   1480  NZ  LYS A 192      -6.848  46.635 -24.304  1.00 96.89           N1+
ATOM   1481  N   GLN A 193      -9.291  41.422 -18.462  1.00 96.15           N  
ATOM   1482  CA  GLN A 193      -9.064  40.093 -17.906  1.00 96.15           C  
ATOM   1483  C   GLN A 193     -10.188  39.698 -16.951  1.00 96.15           C  
ATOM   1484  O   GLN A 193     -10.167  38.608 -16.376  1.00 96.15           O  
ATOM   1485  CB  GLN A 193      -7.718  40.035 -17.184  1.00 96.15           C  
ATOM   1486  CG  GLN A 193      -6.517  40.180 -18.109  1.00 96.15           C  
ATOM   1487  CD  GLN A 193      -5.200  40.237 -17.358  1.00 96.15           C  
ATOM   1488  NE2 GLN A 193      -4.101  40.345 -18.096  1.00 96.15           N  
ATOM   1489  OE1 GLN A 193      -5.171  40.186 -16.125  1.00 96.15           O  
ATOM   1490  N   ASN A 194     -11.129  40.621 -16.793  1.00 96.72           N  
ATOM   1491  CA  ASN A 194     -12.223  40.421 -15.848  1.00 96.72           C  
ATOM   1492  C   ASN A 194     -11.703  40.115 -14.446  1.00 96.72           C  
ATOM   1493  O   ASN A 194     -12.183  39.190 -13.789  1.00 96.72           O  
ATOM   1494  CB  ASN A 194     -13.148  39.300 -16.326  1.00 96.72           C  
ATOM   1495  CG  ASN A 194     -13.930  39.681 -17.569  1.00 96.72           C  
ATOM   1496  ND2 ASN A 194     -13.965  38.781 -18.546  1.00 96.72           N  
ATOM   1497  OD1 ASN A 194     -14.497  40.773 -17.651  1.00 96.72           O  
ATOM   1498  N   ASN A 195     -10.539  40.725 -14.056  1.00 95.81           N  
ATOM   1499  CA  ASN A 195      -9.960  40.617 -12.721  1.00 95.81           C  
ATOM   1500  C   ASN A 195     -10.383  41.781 -11.831  1.00 95.81           C  
ATOM   1501  O   ASN A 195      -9.739  42.832 -11.826  1.00 95.81           O  
ATOM   1502  CB  ASN A 195      -8.434  40.539 -12.803  1.00 95.81           C  
ATOM   1503  CG  ASN A 195      -7.800  40.091 -11.502  1.00 95.81           C  
ATOM   1504  ND2 ASN A 195      -6.613  39.502 -11.591  1.00 95.81           N  
ATOM   1505  OD1 ASN A 195      -8.374  40.270 -10.425  1.00 95.81           O  
ATOM   1506  N   GLU A 196     -11.435  41.595 -11.014  1.00 95.10           N  
ATOM   1507  CA  GLU A 196     -12.066  42.661 -10.240  1.00 95.10           C  
ATOM   1508  C   GLU A 196     -11.173  43.107  -9.085  1.00 95.10           C  
ATOM   1509  O   GLU A 196     -11.154  44.286  -8.729  1.00 95.10           O  
ATOM   1510  CB  GLU A 196     -13.428  42.206  -9.709  1.00 95.10           C  
ATOM   1511  CG  GLU A 196     -14.484  42.034 -10.791  1.00 95.10           C  
ATOM   1512  CD  GLU A 196     -15.837  41.605 -10.246  1.00 95.10           C  
ATOM   1513  OE1 GLU A 196     -16.806  41.513 -11.031  1.00 95.10           O  
ATOM   1514  OE2 GLU A 196     -15.927  41.359  -9.021  1.00 95.10           O1-
ATOM   1515  N   ASP A 197     -10.460  42.202  -8.510  1.00 94.42           N  
ATOM   1516  CA  ASP A 197      -9.575  42.544  -7.401  1.00 94.42           C  
ATOM   1517  C   ASP A 197      -8.475  43.502  -7.851  1.00 94.42           C  
ATOM   1518  O   ASP A 197      -8.189  44.490  -7.171  1.00 94.42           O  
ATOM   1519  CB  ASP A 197      -8.958  41.279  -6.799  1.00 94.42           C  
ATOM   1520  CG  ASP A 197      -9.974  40.406  -6.084  1.00 94.42           C  
ATOM   1521  OD1 ASP A 197     -10.995  40.934  -5.594  1.00 94.42           O  
ATOM   1522  OD2 ASP A 197      -9.750  39.178  -6.009  1.00 94.42           O1-
ATOM   1523  N   VAL A 198      -7.877  43.223  -8.959  1.00 95.05           N  
ATOM   1524  CA  VAL A 198      -6.817  44.071  -9.496  1.00 95.05           C  
ATOM   1525  C   VAL A 198      -7.404  45.406  -9.952  1.00 95.05           C  
ATOM   1526  O   VAL A 198      -6.779  46.455  -9.785  1.00 95.05           O  
ATOM   1527  CB  VAL A 198      -6.081  43.385 -10.668  1.00 95.05           C  
ATOM   1528  CG1 VAL A 198      -5.043  44.325 -11.278  1.00 95.05           C  
ATOM   1529  CG2 VAL A 198      -5.423  42.089 -10.199  1.00 95.05           C  
ATOM   1530  N   THR A 199      -8.614  45.373 -10.533  1.00 96.14           N  
ATOM   1531  CA  THR A 199      -9.284  46.606 -10.932  1.00 96.14           C  
ATOM   1532  C   THR A 199      -9.462  47.536  -9.736  1.00 96.14           C  
ATOM   1533  O   THR A 199      -9.155  48.727  -9.819  1.00 96.14           O  
ATOM   1534  CB  THR A 199     -10.658  46.315 -11.567  1.00 96.14           C  
ATOM   1535  CG2 THR A 199     -11.348  47.603 -12.000  1.00 96.14           C  
ATOM   1536  OG1 THR A 199     -10.478  45.474 -12.714  1.00 96.14           O  
ATOM   1537  N   LEU A 200      -9.939  46.979  -8.642  1.00 96.03           N  
ATOM   1538  CA  LEU A 200     -10.137  47.746  -7.417  1.00 96.03           C  
ATOM   1539  C   LEU A 200      -8.806  48.260  -6.877  1.00 96.03           C  
ATOM   1540  O   LEU A 200      -8.694  49.429  -6.502  1.00 96.03           O  
ATOM   1541  CB  LEU A 200     -10.834  46.890  -6.356  1.00 96.03           C  
ATOM   1542  CG  LEU A 200     -11.124  47.573  -5.019  1.00 96.03           C  
ATOM   1543  CD1 LEU A 200     -12.001  48.803  -5.230  1.00 96.03           C  
ATOM   1544  CD2 LEU A 200     -11.789  46.596  -4.053  1.00 96.03           C  
ATOM   1545  N   ALA A 201      -7.813  47.386  -6.839  1.00 95.71           N  
ATOM   1546  CA  ALA A 201      -6.490  47.776  -6.357  1.00 95.71           C  
ATOM   1547  C   ALA A 201      -5.915  48.915  -7.194  1.00 95.71           C  
ATOM   1548  O   ALA A 201      -5.307  49.844  -6.657  1.00 95.71           O  
ATOM   1549  CB  ALA A 201      -5.544  46.578  -6.371  1.00 95.71           C  
ATOM   1550  N   ALA A 202      -6.067  48.860  -8.510  1.00 96.16           N  
ATOM   1551  CA  ALA A 202      -5.597  49.921  -9.398  1.00 96.16           C  
ATOM   1552  C   ALA A 202      -6.285  51.246  -9.081  1.00 96.16           C  
ATOM   1553  O   ALA A 202      -5.654  52.305  -9.121  1.00 96.16           O  
ATOM   1554  CB  ALA A 202      -5.833  49.537 -10.857  1.00 96.16           C  
ATOM   1555  N   LYS A 203      -7.548  51.212  -8.760  1.00 96.34           N  
ATOM   1556  CA  LYS A 203      -8.278  52.420  -8.384  1.00 96.34           C  
ATOM   1557  C   LYS A 203      -7.720  53.020  -7.096  1.00 96.34           C  
ATOM   1558  O   LYS A 203      -7.614  54.242  -6.970  1.00 96.34           O  
ATOM   1559  CB  LYS A 203      -9.768  52.117  -8.219  1.00 96.34           C  
ATOM   1560  CG  LYS A 203     -10.505  51.904  -9.533  1.00 96.34           C  
ATOM   1561  CD  LYS A 203     -11.991  51.652  -9.306  1.00 96.34           C  
ATOM   1562  CE  LYS A 203     -12.726  51.422 -10.618  1.00 96.34           C  
ATOM   1563  NZ  LYS A 203     -14.172  51.118 -10.397  1.00 96.34           N1+
ATOM   1564  N   VAL A 204      -7.406  52.129  -6.167  1.00 96.37           N  
ATOM   1565  CA  VAL A 204      -6.812  52.574  -4.911  1.00 96.37           C  
ATOM   1566  C   VAL A 204      -5.489  53.287  -5.189  1.00 96.37           C  
ATOM   1567  O   VAL A 204      -5.236  54.369  -4.654  1.00 96.37           O  
ATOM   1568  CB  VAL A 204      -6.586  51.394  -3.940  1.00 96.37           C  
ATOM   1569  CG1 VAL A 204      -5.732  51.829  -2.750  1.00 96.37           C  
ATOM   1570  CG2 VAL A 204      -7.925  50.832  -3.464  1.00 96.37           C  
ATOM   1571  N   LEU A 205      -4.644  52.685  -6.046  1.00 96.57           N  
ATOM   1572  CA  LEU A 205      -3.354  53.284  -6.373  1.00 96.57           C  
ATOM   1573  C   LEU A 205      -3.539  54.619  -7.085  1.00 96.57           C  
ATOM   1574  O   LEU A 205      -2.787  55.566  -6.845  1.00 96.57           O  
ATOM   1575  CB  LEU A 205      -2.529  52.336  -7.247  1.00 96.57           C  
ATOM   1576  CG  LEU A 205      -1.963  51.096  -6.554  1.00 96.57           C  
ATOM   1577  CD1 LEU A 205      -1.218  50.222  -7.558  1.00 96.57           C  
ATOM   1578  CD2 LEU A 205      -1.045  51.497  -5.405  1.00 96.57           C  
ATOM   1579  N   LYS A 206      -4.535  54.672  -7.978  1.00 97.15           N  
ATOM   1580  CA  LYS A 206      -4.823  55.929  -8.663  1.00 97.15           C  
ATOM   1581  C   LYS A 206      -5.196  57.024  -7.669  1.00 97.15           C  
ATOM   1582  O   LYS A 206      -4.694  58.146  -7.757  1.00 97.15           O  
ATOM   1583  CB  LYS A 206      -5.949  55.739  -9.680  1.00 97.15           C  
ATOM   1584  CG  LYS A 206      -6.288  56.995 -10.470  1.00 97.15           C  
ATOM   1585  CD  LYS A 206      -7.410  56.741 -11.470  1.00 97.15           C  
ATOM   1586  CE  LYS A 206      -7.816  58.019 -12.191  1.00 97.15           C  
ATOM   1587  NZ  LYS A 206      -8.965  57.790 -13.118  1.00 97.15           N1+
ATOM   1588  N   LEU A 207      -6.056  56.750  -6.739  1.00 96.32           N  
ATOM   1589  CA  LEU A 207      -6.485  57.713  -5.730  1.00 96.32           C  
ATOM   1590  C   LEU A 207      -5.308  58.151  -4.864  1.00 96.32           C  
ATOM   1591  O   LEU A 207      -5.146  59.341  -4.584  1.00 96.32           O  
ATOM   1592  CB  LEU A 207      -7.585  57.113  -4.851  1.00 96.32           C  
ATOM   1593  CG  LEU A 207      -8.973  57.004  -5.484  1.00 96.32           C  
ATOM   1594  CD1 LEU A 207      -9.889  56.153  -4.609  1.00 96.32           C  
ATOM   1595  CD2 LEU A 207      -9.572  58.389  -5.706  1.00 96.32           C  
ATOM   1596  N   ALA A 208      -4.551  57.212  -4.465  1.00 95.31           N  
ATOM   1597  CA  ALA A 208      -3.376  57.536  -3.660  1.00 95.31           C  
ATOM   1598  C   ALA A 208      -2.432  58.465  -4.417  1.00 95.31           C  
ATOM   1599  O   ALA A 208      -1.956  59.459  -3.865  1.00 95.31           O  
ATOM   1600  CB  ALA A 208      -2.646  56.259  -3.248  1.00 95.31           C  
ATOM   1601  N   ALA A 209      -2.169  58.116  -5.673  1.00 95.67           N  
ATOM   1602  CA  ALA A 209      -1.292  58.936  -6.504  1.00 95.67           C  
ATOM   1603  C   ALA A 209      -1.867  60.338  -6.691  1.00 95.67           C  
ATOM   1604  O   ALA A 209      -1.136  61.328  -6.631  1.00 95.67           O  
ATOM   1605  CB  ALA A 209      -1.069  58.272  -7.860  1.00 95.67           C  
ATOM   1606  N   ASP A 210      -3.170  60.469  -6.926  1.00 95.99           N  
ATOM   1607  CA  ASP A 210      -3.822  61.764  -7.089  1.00 95.99           C  
ATOM   1608  C   ASP A 210      -3.696  62.607  -5.821  1.00 95.99           C  
ATOM   1609  O   ASP A 210      -3.467  63.815  -5.893  1.00 95.99           O  
ATOM   1610  CB  ASP A 210      -5.297  61.581  -7.455  1.00 95.99           C  
ATOM   1611  CG  ASP A 210      -5.499  61.113  -8.885  1.00 95.99           C  
ATOM   1612  OD1 ASP A 210      -4.564  61.236  -9.705  1.00 95.99           O  
ATOM   1613  OD2 ASP A 210      -6.606  60.622  -9.196  1.00 95.99           O1-
ATOM   1614  N   ILE A 211      -3.842  61.956  -4.693  1.00 94.37           N  
ATOM   1615  CA  ILE A 211      -3.746  62.640  -3.408  1.00 94.37           C  
ATOM   1616  C   ILE A 211      -2.318  63.138  -3.194  1.00 94.37           C  
ATOM   1617  O   ILE A 211      -2.108  64.280  -2.778  1.00 94.37           O  
ATOM   1618  CB  ILE A 211      -4.173  61.719  -2.243  1.00 94.37           C  
ATOM   1619  CG1 ILE A 211      -5.685  61.473  -2.283  1.00 94.37           C  
ATOM   1620  CG2 ILE A 211      -3.750  62.319  -0.899  1.00 94.37           C  
ATOM   1621  CD1 ILE A 211      -6.156  60.364  -1.353  1.00 94.37           C  
ATOM   1622  N   ILE A 212      -1.372  62.319  -3.498  1.00 93.19           N  
ATOM   1623  CA  ILE A 212       0.028  62.703  -3.357  1.00 93.19           C  
ATOM   1624  C   ILE A 212       0.329  63.901  -4.255  1.00 93.19           C  
ATOM   1625  O   ILE A 212       0.991  64.851  -3.833  1.00 93.19           O  
ATOM   1626  CB  ILE A 212       0.974  61.528  -3.694  1.00 93.19           C  
ATOM   1627  CG1 ILE A 212       0.833  60.413  -2.652  1.00 93.19           C  
ATOM   1628  CG2 ILE A 212       2.424  62.011  -3.788  1.00 93.19           C  
ATOM   1629  CD1 ILE A 212       1.567  59.130  -3.016  1.00 93.19           C  
ATOM   1630  N   ALA A 213      -0.163  63.860  -5.424  1.00 93.30           N  
ATOM   1631  CA  ALA A 213       0.075  64.937  -6.381  1.00 93.30           C  
ATOM   1632  C   ALA A 213      -0.577  66.237  -5.918  1.00 93.30           C  
ATOM   1633  O   ALA A 213      -0.052  67.324  -6.166  1.00 93.30           O  
ATOM   1634  CB  ALA A 213      -0.447  64.546  -7.762  1.00 93.30           C  
ATOM   1635  N   GLN A 214      -1.725  66.189  -5.130  1.00 90.52           N  
ATOM   1636  CA  GLN A 214      -2.511  67.356  -4.744  1.00 90.52           C  
ATOM   1637  C   GLN A 214      -2.051  67.910  -3.399  1.00 90.52           C  
ATOM   1638  O   GLN A 214      -2.121  69.118  -3.162  1.00 90.52           O  
ATOM   1639  CB  GLN A 214      -3.999  67.007  -4.688  1.00 90.52           C  
ATOM   1640  CG  GLN A 214      -4.626  66.762  -6.053  1.00 90.52           C  
ATOM   1641  CD  GLN A 214      -6.062  66.283  -5.963  1.00 90.52           C  
ATOM   1642  NE2 GLN A 214      -6.722  66.164  -7.110  1.00 90.52           N  
ATOM   1643  OE1 GLN A 214      -6.576  66.021  -4.869  1.00 90.52           O  
ATOM   1644  N   LEU A 215      -1.635  66.921  -2.467  1.00 83.41           N  
ATOM   1645  CA  LEU A 215      -1.442  67.291  -1.069  1.00 83.41           C  
ATOM   1646  C   LEU A 215       0.025  67.161  -0.671  1.00 83.41           C  
ATOM   1647  O   LEU A 215       0.335  66.855   0.483  1.00 83.41           O  
ATOM   1648  CB  LEU A 215      -2.309  66.419  -0.158  1.00 83.41           C  
ATOM   1649  CG  LEU A 215      -3.821  66.521  -0.361  1.00 83.41           C  
ATOM   1650  CD1 LEU A 215      -4.548  65.562   0.576  1.00 83.41           C  
ATOM   1651  CD2 LEU A 215      -4.295  67.954  -0.140  1.00 83.41           C  
ATOM   1652  N   MET A 216       0.937  67.433  -1.502  1.00 70.25           N  
ATOM   1653  CA  MET A 216       2.331  67.030  -1.343  1.00 70.25           C  
ATOM   1654  C   MET A 216       2.919  67.601  -0.057  1.00 70.25           C  
ATOM   1655  O   MET A 216       3.743  66.956   0.594  1.00 70.25           O  
ATOM   1656  CB  MET A 216       3.162  67.482  -2.544  1.00 70.25           C  
ATOM   1657  CG  MET A 216       4.499  66.769  -2.668  1.00 70.25           C  
ATOM   1658  SD  MET A 216       5.026  66.559  -4.413  1.00 70.25           S  
ATOM   1659  CE  MET A 216       6.585  65.663  -4.172  1.00 70.25           C  
ATOM   1660  N   ASN A 217       2.294  68.565   0.648  1.00 64.57           N  
ATOM   1661  CA  ASN A 217       2.882  69.133   1.856  1.00 64.57           C  
ATOM   1662  C   ASN A 217       2.094  68.741   3.101  1.00 64.57           C  
ATOM   1663  O   ASN A 217       2.338  69.268   4.189  1.00 64.57           O  
ATOM   1664  CB  ASN A 217       2.974  70.656   1.744  1.00 64.57           C  
ATOM   1665  CG  ASN A 217       4.074  71.108   0.803  1.00 64.57           C  
ATOM   1666  ND2 ASN A 217       3.917  72.297   0.235  1.00 64.57           N  
ATOM   1667  OD1 ASN A 217       5.056  70.392   0.588  1.00 64.57           O  
ATOM   1668  N   THR A 218       1.423  67.512   2.906  1.00 76.71           N  
ATOM   1669  CA  THR A 218       0.629  67.208   4.091  1.00 76.71           C  
ATOM   1670  C   THR A 218       0.921  65.796   4.590  1.00 76.71           C  
ATOM   1671  O   THR A 218       1.466  64.972   3.854  1.00 76.71           O  
ATOM   1672  CB  THR A 218      -0.878  67.352   3.804  1.00 76.71           C  
ATOM   1673  CG2 THR A 218      -1.208  68.746   3.280  1.00 76.71           C  
ATOM   1674  OG1 THR A 218      -1.266  66.380   2.825  1.00 76.71           O  
ATOM   1675  N   GLU A 219       0.997  65.626   5.859  1.00 84.01           N  
ATOM   1676  CA  GLU A 219       1.073  64.311   6.492  1.00 84.01           C  
ATOM   1677  C   GLU A 219       0.101  63.330   5.843  1.00 84.01           C  
ATOM   1678  O   GLU A 219       0.372  62.129   5.785  1.00 84.01           O  
ATOM   1679  CB  GLU A 219       0.787  64.420   7.992  1.00 84.01           C  
ATOM   1680  CG  GLU A 219       1.890  65.112   8.780  1.00 84.01           C  
ATOM   1681  CD  GLU A 219       1.599  65.201  10.269  1.00 84.01           C  
ATOM   1682  OE1 GLU A 219       2.425  65.775  11.016  1.00 84.01           O  
ATOM   1683  OE2 GLU A 219       0.537  64.693  10.693  1.00 84.01           O1-
ATOM   1684  N   LEU A 220      -0.806  63.864   5.181  1.00 87.78           N  
ATOM   1685  CA  LEU A 220      -1.852  63.047   4.575  1.00 87.78           C  
ATOM   1686  C   LEU A 220      -1.336  62.341   3.326  1.00 87.78           C  
ATOM   1687  O   LEU A 220      -1.714  61.199   3.051  1.00 87.78           O  
ATOM   1688  CB  LEU A 220      -3.068  63.907   4.224  1.00 87.78           C  
ATOM   1689  CG  LEU A 220      -3.917  64.394   5.400  1.00 87.78           C  
ATOM   1690  CD1 LEU A 220      -5.037  65.304   4.904  1.00 87.78           C  
ATOM   1691  CD2 LEU A 220      -4.486  63.211   6.176  1.00 87.78           C  
ATOM   1692  N   ALA A 221      -0.455  62.962   2.580  1.00 87.28           N  
ATOM   1693  CA  ALA A 221       0.103  62.362   1.371  1.00 87.28           C  
ATOM   1694  C   ALA A 221       0.869  61.083   1.697  1.00 87.28           C  
ATOM   1695  O   ALA A 221       0.675  60.053   1.047  1.00 87.28           O  
ATOM   1696  CB  ALA A 221       1.014  63.355   0.655  1.00 87.28           C  
ATOM   1697  N   GLU A 222       1.648  61.139   2.712  1.00 86.32           N  
ATOM   1698  CA  GLU A 222       2.431  59.975   3.116  1.00 86.32           C  
ATOM   1699  C   GLU A 222       1.531  58.859   3.637  1.00 86.32           C  
ATOM   1700  O   GLU A 222       1.734  57.687   3.311  1.00 86.32           O  
ATOM   1701  CB  GLU A 222       3.460  60.363   4.182  1.00 86.32           C  
ATOM   1702  CG  GLU A 222       4.609  61.206   3.650  1.00 86.32           C  
ATOM   1703  CD  GLU A 222       5.596  61.625   4.729  1.00 86.32           C  
ATOM   1704  OE1 GLU A 222       6.456  62.493   4.459  1.00 86.32           O  
ATOM   1705  OE2 GLU A 222       5.507  61.080   5.851  1.00 86.32           O1-
ATOM   1706  N   GLU A 223       0.636  59.313   4.415  1.00 90.28           N  
ATOM   1707  CA  GLU A 223      -0.290  58.338   4.982  1.00 90.28           C  
ATOM   1708  C   GLU A 223      -1.088  57.635   3.887  1.00 90.28           C  
ATOM   1709  O   GLU A 223      -1.333  56.428   3.968  1.00 90.28           O  
ATOM   1710  CB  GLU A 223      -1.240  59.012   5.975  1.00 90.28           C  
ATOM   1711  CG  GLU A 223      -0.576  59.415   7.284  1.00 90.28           C  
ATOM   1712  CD  GLU A 223      -1.538  60.055   8.273  1.00 90.28           C  
ATOM   1713  OE1 GLU A 223      -1.076  60.629   9.284  1.00 90.28           O  
ATOM   1714  OE2 GLU A 223      -2.764  59.979   8.034  1.00 90.28           O1-
ATOM   1715  N   ALA A 224      -1.464  58.398   2.881  1.00 89.19           N  
ATOM   1716  CA  ALA A 224      -2.210  57.812   1.769  1.00 89.19           C  
ATOM   1717  C   ALA A 224      -1.378  56.755   1.048  1.00 89.19           C  
ATOM   1718  O   ALA A 224      -1.877  55.671   0.736  1.00 89.19           O  
ATOM   1719  CB  ALA A 224      -2.647  58.900   0.791  1.00 89.19           C  
ATOM   1720  N   ALA A 225      -0.122  57.061   0.766  1.00 88.42           N  
ATOM   1721  CA  ALA A 225       0.768  56.118   0.094  1.00 88.42           C  
ATOM   1722  C   ALA A 225       0.967  54.858   0.932  1.00 88.42           C  
ATOM   1723  O   ALA A 225       0.931  53.743   0.407  1.00 88.42           O  
ATOM   1724  CB  ALA A 225       2.115  56.775  -0.201  1.00 88.42           C  
ATOM   1725  N   GLN A 226       1.153  55.061   2.209  1.00 90.71           N  
ATOM   1726  CA  GLN A 226       1.361  53.937   3.116  1.00 90.71           C  
ATOM   1727  C   GLN A 226       0.123  53.048   3.183  1.00 90.71           C  
ATOM   1728  O   GLN A 226       0.232  51.820   3.167  1.00 90.71           O  
ATOM   1729  CB  GLN A 226       1.726  54.437   4.515  1.00 90.71           C  
ATOM   1730  CG  GLN A 226       2.146  53.329   5.473  1.00 90.71           C  
ATOM   1731  CD  GLN A 226       3.473  52.699   5.097  1.00 90.71           C  
ATOM   1732  NE2 GLN A 226       3.786  51.563   5.709  1.00 90.71           N  
ATOM   1733  OE1 GLN A 226       4.212  53.229   4.259  1.00 90.71           O  
ATOM   1734  N   LEU A 227      -0.957  53.671   3.333  1.00 92.50           N  
ATOM   1735  CA  LEU A 227      -2.210  52.927   3.393  1.00 92.50           C  
ATOM   1736  C   LEU A 227      -2.426  52.120   2.119  1.00 92.50           C  
ATOM   1737  O   LEU A 227      -2.830  50.956   2.177  1.00 92.50           O  
ATOM   1738  CB  LEU A 227      -3.389  53.880   3.613  1.00 92.50           C  
ATOM   1739  CG  LEU A 227      -4.735  53.230   3.936  1.00 92.50           C  
ATOM   1740  CD1 LEU A 227      -4.623  52.377   5.196  1.00 92.50           C  
ATOM   1741  CD2 LEU A 227      -5.817  54.292   4.098  1.00 92.50           C  
ATOM   1742  N   ALA A 228      -2.160  52.739   0.924  1.00 91.04           N  
ATOM   1743  CA  ALA A 228      -2.286  52.030  -0.348  1.00 91.04           C  
ATOM   1744  C   ALA A 228      -1.348  50.828  -0.402  1.00 91.04           C  
ATOM   1745  O   ALA A 228      -1.736  49.750  -0.858  1.00 91.04           O  
ATOM   1746  CB  ALA A 228      -2.003  52.975  -1.513  1.00 91.04           C  
ATOM   1747  N   THR A 229      -0.146  51.026   0.054  1.00 92.02           N  
ATOM   1748  CA  THR A 229       0.828  49.941   0.078  1.00 92.02           C  
ATOM   1749  C   THR A 229       0.352  48.806   0.981  1.00 92.02           C  
ATOM   1750  O   THR A 229       0.394  47.637   0.592  1.00 92.02           O  
ATOM   1751  CB  THR A 229       2.206  50.437   0.555  1.00 92.02           C  
ATOM   1752  CG2 THR A 229       3.222  49.300   0.576  1.00 92.02           C  
ATOM   1753  OG1 THR A 229       2.671  51.462  -0.331  1.00 92.02           O  
ATOM   1754  N   GLU A 230      -0.100  49.143   2.121  1.00 91.31           N  
ATOM   1755  CA  GLU A 230      -0.574  48.139   3.069  1.00 91.31           C  
ATOM   1756  C   GLU A 230      -1.802  47.409   2.531  1.00 91.31           C  
ATOM   1757  O   GLU A 230      -1.925  46.193   2.687  1.00 91.31           O  
ATOM   1758  CB  GLU A 230      -0.897  48.784   4.420  1.00 91.31           C  
ATOM   1759  CG  GLU A 230       0.333  49.211   5.207  1.00 91.31           C  
ATOM   1760  CD  GLU A 230      -0.004  49.910   6.514  1.00 91.31           C  
ATOM   1761  OE1 GLU A 230       0.926  50.387   7.204  1.00 91.31           O  
ATOM   1762  OE2 GLU A 230      -1.206  49.981   6.851  1.00 91.31           O1-
ATOM   1763  N   ALA A 231      -2.601  48.160   1.887  1.00 88.02           N  
ATOM   1764  CA  ALA A 231      -3.832  47.576   1.363  1.00 88.02           C  
ATOM   1765  C   ALA A 231      -3.533  46.548   0.275  1.00 88.02           C  
ATOM   1766  O   ALA A 231      -4.205  45.518   0.183  1.00 88.02           O  
ATOM   1767  CB  ALA A 231      -4.749  48.668   0.819  1.00 88.02           C  
ATOM   1768  N   LEU A 232      -2.531  46.775  -0.459  1.00 88.81           N  
ATOM   1769  CA  LEU A 232      -2.211  45.884  -1.570  1.00 88.81           C  
ATOM   1770  C   LEU A 232      -1.562  44.600  -1.067  1.00 88.81           C  
ATOM   1771  O   LEU A 232      -1.583  43.578  -1.756  1.00 88.81           O  
ATOM   1772  CB  LEU A 232      -1.283  46.583  -2.568  1.00 88.81           C  
ATOM   1773  CG  LEU A 232      -1.946  47.560  -3.540  1.00 88.81           C  
ATOM   1774  CD1 LEU A 232      -0.995  48.705  -3.871  1.00 88.81           C  
ATOM   1775  CD2 LEU A 232      -2.382  46.837  -4.811  1.00 88.81           C  
ATOM   1776  N   LYS A 233      -1.086  44.731   0.149  1.00 86.11           N  
ATOM   1777  CA  LYS A 233      -0.555  43.530   0.788  1.00 86.11           C  
ATOM   1778  C   LYS A 233      -1.673  42.696   1.407  1.00 86.11           C  
ATOM   1779  O   LYS A 233      -1.497  41.503   1.660  1.00 86.11           O  
ATOM   1780  CB  LYS A 233       0.474  43.902   1.857  1.00 86.11           C  
ATOM   1781  CG  LYS A 233       1.763  44.487   1.298  1.00 86.11           C  
ATOM   1782  CD  LYS A 233       2.750  44.825   2.408  1.00 86.11           C  
ATOM   1783  CE  LYS A 233       4.020  45.458   1.854  1.00 86.11           C  
ATOM   1784  NZ  LYS A 233       4.968  45.843   2.942  1.00 86.11           N1+
ATOM   1785  N   ALA A 234      -2.767  43.442   1.468  1.00 81.89           N  
ATOM   1786  CA  ALA A 234      -3.904  42.752   2.073  1.00 81.89           C  
ATOM   1787  C   ALA A 234      -4.617  41.870   1.052  1.00 81.89           C  
ATOM   1788  O   ALA A 234      -4.638  42.184  -0.141  1.00 81.89           O  
ATOM   1789  CB  ALA A 234      -4.880  43.761   2.673  1.00 81.89           C  
ATOM   1790  N   THR A 235      -4.975  40.668   1.337  1.00 76.26           N  
ATOM   1791  CA  THR A 235      -5.562  39.689   0.430  1.00 76.26           C  
ATOM   1792  C   THR A 235      -7.078  39.847   0.371  1.00 76.26           C  
ATOM   1793  O   THR A 235      -7.716  39.410  -0.590  1.00 76.26           O  
ATOM   1794  CB  THR A 235      -5.209  38.251   0.854  1.00 76.26           C  
ATOM   1795  CG2 THR A 235      -3.712  37.991   0.724  1.00 76.26           C  
ATOM   1796  OG1 THR A 235      -5.601  38.053   2.218  1.00 76.26           O  
ATOM   1797  N   ASP A 236      -7.601  40.613   1.220  1.00 89.20           N  
ATOM   1798  CA  ASP A 236      -9.053  40.695   1.342  1.00 89.20           C  
ATOM   1799  C   ASP A 236      -9.603  41.891   0.569  1.00 89.20           C  
ATOM   1800  O   ASP A 236      -9.138  43.020   0.746  1.00 89.20           O  
ATOM   1801  CB  ASP A 236      -9.464  40.786   2.813  1.00 89.20           C  
ATOM   1802  CG  ASP A 236     -10.968  40.717   3.015  1.00 89.20           C  
ATOM   1803  OD1 ASP A 236     -11.703  41.516   2.396  1.00 89.20           O  
ATOM   1804  OD2 ASP A 236     -11.420  39.858   3.802  1.00 89.20           O1-
ATOM   1805  N   ARG A 237     -10.628  41.614  -0.234  1.00 91.38           N  
ATOM   1806  CA  ARG A 237     -11.281  42.634  -1.049  1.00 91.38           C  
ATOM   1807  C   ARG A 237     -11.908  43.715  -0.176  1.00 91.38           C  
ATOM   1808  O   ARG A 237     -11.854  44.900  -0.511  1.00 91.38           O  
ATOM   1809  CB  ARG A 237     -12.346  42.002  -1.949  1.00 91.38           C  
ATOM   1810  CG  ARG A 237     -12.994  42.980  -2.915  1.00 91.38           C  
ATOM   1811  CD  ARG A 237     -13.975  42.284  -3.848  1.00 91.38           C  
ATOM   1812  NE  ARG A 237     -14.749  43.244  -4.630  1.00 91.38           N  
ATOM   1813  CZ  ARG A 237     -15.651  42.919  -5.553  1.00 91.38           C  
ATOM   1814  NH1 ARG A 237     -15.911  41.646  -5.828  1.00 91.38           N1+
ATOM   1815  NH2 ARG A 237     -16.297  43.874  -6.205  1.00 91.38           N  
ATOM   1816  N   GLU A 238     -12.461  43.338   0.871  1.00 93.00           N  
ATOM   1817  CA  GLU A 238     -13.106  44.295   1.766  1.00 93.00           C  
ATOM   1818  C   GLU A 238     -12.097  45.292   2.328  1.00 93.00           C  
ATOM   1819  O   GLU A 238     -12.392  46.483   2.441  1.00 93.00           O  
ATOM   1820  CB  GLU A 238     -13.817  43.566   2.908  1.00 93.00           C  
ATOM   1821  CG  GLU A 238     -15.087  42.845   2.481  1.00 93.00           C  
ATOM   1822  CD  GLU A 238     -16.230  43.790   2.144  1.00 93.00           C  
ATOM   1823  OE1 GLU A 238     -17.215  43.350   1.511  1.00 93.00           O  
ATOM   1824  OE2 GLU A 238     -16.137  44.981   2.516  1.00 93.00           O1-
ATOM   1825  N   GLN A 239     -10.959  44.833   2.676  1.00 93.85           N  
ATOM   1826  CA  GLN A 239      -9.899  45.710   3.161  1.00 93.85           C  
ATOM   1827  C   GLN A 239      -9.503  46.735   2.101  1.00 93.85           C  
ATOM   1828  O   GLN A 239      -9.306  47.911   2.412  1.00 93.85           O  
ATOM   1829  CB  GLN A 239      -8.677  44.893   3.583  1.00 93.85           C  
ATOM   1830  CG  GLN A 239      -8.899  44.054   4.835  1.00 93.85           C  
ATOM   1831  CD  GLN A 239      -7.743  43.116   5.127  1.00 93.85           C  
ATOM   1832  NE2 GLN A 239      -7.623  42.696   6.381  1.00 93.85           N  
ATOM   1833  OE1 GLN A 239      -6.967  42.770   4.231  1.00 93.85           O  
ATOM   1834  N   LEU A 240      -9.452  46.271   0.868  1.00 94.09           N  
ATOM   1835  CA  LEU A 240      -9.131  47.173  -0.234  1.00 94.09           C  
ATOM   1836  C   LEU A 240     -10.224  48.218  -0.417  1.00 94.09           C  
ATOM   1837  O   LEU A 240      -9.932  49.396  -0.635  1.00 94.09           O  
ATOM   1838  CB  LEU A 240      -8.939  46.385  -1.532  1.00 94.09           C  
ATOM   1839  CG  LEU A 240      -7.622  45.618  -1.672  1.00 94.09           C  
ATOM   1840  CD1 LEU A 240      -7.660  44.722  -2.906  1.00 94.09           C  
ATOM   1841  CD2 LEU A 240      -6.446  46.585  -1.743  1.00 94.09           C  
ATOM   1842  N   GLU A 241     -11.454  47.813  -0.284  1.00 95.80           N  
ATOM   1843  CA  GLU A 241     -12.575  48.735  -0.433  1.00 95.80           C  
ATOM   1844  C   GLU A 241     -12.569  49.797   0.662  1.00 95.80           C  
ATOM   1845  O   GLU A 241     -12.840  50.970   0.401  1.00 95.80           O  
ATOM   1846  CB  GLU A 241     -13.903  47.973  -0.420  1.00 95.80           C  
ATOM   1847  CG  GLU A 241     -14.197  47.225  -1.712  1.00 95.80           C  
ATOM   1848  CD  GLU A 241     -14.446  48.146  -2.895  1.00 95.80           C  
ATOM   1849  OE1 GLU A 241     -14.275  47.705  -4.054  1.00 95.80           O  
ATOM   1850  OE2 GLU A 241     -14.813  49.319  -2.662  1.00 95.80           O1-
ATOM   1851  N   VAL A 242     -12.315  49.353   1.814  1.00 95.84           N  
ATOM   1852  CA  VAL A 242     -12.238  50.280   2.938  1.00 95.84           C  
ATOM   1853  C   VAL A 242     -11.179  51.345   2.659  1.00 95.84           C  
ATOM   1854  O   VAL A 242     -11.425  52.539   2.846  1.00 95.84           O  
ATOM   1855  CB  VAL A 242     -11.920  49.545   4.260  1.00 95.84           C  
ATOM   1856  CG1 VAL A 242     -11.525  50.542   5.349  1.00 95.84           C  
ATOM   1857  CG2 VAL A 242     -13.116  48.706   4.705  1.00 95.84           C  
ATOM   1858  N   VAL A 243     -10.050  50.920   2.222  1.00 95.71           N  
ATOM   1859  CA  VAL A 243      -8.967  51.853   1.924  1.00 95.71           C  
ATOM   1860  C   VAL A 243      -9.381  52.778   0.780  1.00 95.71           C  
ATOM   1861  O   VAL A 243      -9.138  53.985   0.831  1.00 95.71           O  
ATOM   1862  CB  VAL A 243      -7.661  51.110   1.561  1.00 95.71           C  
ATOM   1863  CG1 VAL A 243      -6.608  52.090   1.048  1.00 95.71           C  
ATOM   1864  CG2 VAL A 243      -7.135  50.340   2.770  1.00 95.71           C  
ATOM   1865  N   ARG A 244      -9.957  52.178  -0.255  1.00 97.03           N  
ATOM   1866  CA  ARG A 244     -10.409  52.998  -1.374  1.00 97.03           C  
ATOM   1867  C   ARG A 244     -11.334  54.114  -0.898  1.00 97.03           C  
ATOM   1868  O   ARG A 244     -11.162  55.274  -1.277  1.00 97.03           O  
ATOM   1869  CB  ARG A 244     -11.122  52.137  -2.419  1.00 97.03           C  
ATOM   1870  CG  ARG A 244     -11.583  52.911  -3.644  1.00 97.03           C  
ATOM   1871  CD  ARG A 244     -12.623  52.136  -4.442  1.00 97.03           C  
ATOM   1872  NE  ARG A 244     -13.883  52.019  -3.714  1.00 97.03           N  
ATOM   1873  CZ  ARG A 244     -14.873  52.907  -3.764  1.00 97.03           C  
ATOM   1874  NH1 ARG A 244     -14.766  54.000  -4.511  1.00 97.03           N1+
ATOM   1875  NH2 ARG A 244     -15.976  52.702  -3.061  1.00 97.03           N  
ATOM   1876  N   LEU A 245     -12.338  53.808  -0.096  1.00 96.85           N  
ATOM   1877  CA  LEU A 245     -13.312  54.767   0.414  1.00 96.85           C  
ATOM   1878  C   LEU A 245     -12.634  55.819   1.285  1.00 96.85           C  
ATOM   1879  O   LEU A 245     -12.950  57.008   1.190  1.00 96.85           O  
ATOM   1880  CB  LEU A 245     -14.402  54.050   1.214  1.00 96.85           C  
ATOM   1881  CG  LEU A 245     -15.401  53.221   0.406  1.00 96.85           C  
ATOM   1882  CD1 LEU A 245     -16.224  52.331   1.333  1.00 96.85           C  
ATOM   1883  CD2 LEU A 245     -16.309  54.128  -0.417  1.00 96.85           C  
ATOM   1884  N   ALA A 246     -11.716  55.393   2.106  1.00 96.24           N  
ATOM   1885  CA  ALA A 246     -10.975  56.335   2.940  1.00 96.24           C  
ATOM   1886  C   ALA A 246     -10.190  57.326   2.085  1.00 96.24           C  
ATOM   1887  O   ALA A 246     -10.188  58.528   2.361  1.00 96.24           O  
ATOM   1888  CB  ALA A 246     -10.033  55.586   3.880  1.00 96.24           C  
ATOM   1889  N   LEU A 247      -9.543  56.820   1.054  1.00 95.98           N  
ATOM   1890  CA  LEU A 247      -8.776  57.690   0.170  1.00 95.98           C  
ATOM   1891  C   LEU A 247      -9.696  58.632  -0.599  1.00 95.98           C  
ATOM   1892  O   LEU A 247      -9.334  59.780  -0.867  1.00 95.98           O  
ATOM   1893  CB  LEU A 247      -7.942  56.859  -0.810  1.00 95.98           C  
ATOM   1894  CG  LEU A 247      -6.770  56.080  -0.211  1.00 95.98           C  
ATOM   1895  CD1 LEU A 247      -6.070  55.263  -1.291  1.00 95.98           C  
ATOM   1896  CD2 LEU A 247      -5.788  57.029   0.469  1.00 95.98           C  
ATOM   1897  N   GLU A 248     -10.825  58.157  -0.950  1.00 95.74           N  
ATOM   1898  CA  GLU A 248     -11.811  59.015  -1.601  1.00 95.74           C  
ATOM   1899  C   GLU A 248     -12.204  60.183  -0.702  1.00 95.74           C  
ATOM   1900  O   GLU A 248     -12.351  61.313  -1.172  1.00 95.74           O  
ATOM   1901  CB  GLU A 248     -13.054  58.209  -1.988  1.00 95.74           C  
ATOM   1902  CG  GLU A 248     -14.039  58.977  -2.856  1.00 95.74           C  
ATOM   1903  CD  GLU A 248     -15.225  58.138  -3.304  1.00 95.74           C  
ATOM   1904  OE1 GLU A 248     -16.135  58.682  -3.971  1.00 95.74           O  
ATOM   1905  OE2 GLU A 248     -15.245  56.929  -2.985  1.00 95.74           O1-
ATOM   1906  N   ILE A 249     -12.391  59.906   0.510  1.00 95.49           N  
ATOM   1907  CA  ILE A 249     -12.739  60.939   1.479  1.00 95.49           C  
ATOM   1908  C   ILE A 249     -11.604  61.956   1.579  1.00 95.49           C  
ATOM   1909  O   ILE A 249     -11.845  63.166   1.589  1.00 95.49           O  
ATOM   1910  CB  ILE A 249     -13.040  60.333   2.869  1.00 95.49           C  
ATOM   1911  CG1 ILE A 249     -14.353  59.543   2.834  1.00 95.49           C  
ATOM   1912  CG2 ILE A 249     -13.088  61.429   3.937  1.00 95.49           C  
ATOM   1913  CD1 ILE A 249     -14.624  58.735   4.096  1.00 95.49           C  
ATOM   1914  N   VAL A 250     -10.394  61.477   1.673  1.00 94.27           N  
ATOM   1915  CA  VAL A 250      -9.237  62.363   1.733  1.00 94.27           C  
ATOM   1916  C   VAL A 250      -9.222  63.277   0.510  1.00 94.27           C  
ATOM   1917  O   VAL A 250      -8.963  64.477   0.627  1.00 94.27           O  
ATOM   1918  CB  VAL A 250      -7.916  61.567   1.820  1.00 94.27           C  
ATOM   1919  CG1 VAL A 250      -6.713  62.508   1.763  1.00 94.27           C  
ATOM   1920  CG2 VAL A 250      -7.881  60.728   3.097  1.00 94.27           C  
ATOM   1921  N   GLN A 251      -9.549  62.741  -0.652  1.00 92.94           N  
ATOM   1922  CA  GLN A 251      -9.579  63.520  -1.885  1.00 92.94           C  
ATOM   1923  C   GLN A 251     -10.686  64.569  -1.845  1.00 92.94           C  
ATOM   1924  O   GLN A 251     -10.502  65.693  -2.319  1.00 92.94           O  
ATOM   1925  CB  GLN A 251      -9.767  62.604  -3.095  1.00 92.94           C  
ATOM   1926  CG  GLN A 251      -9.653  63.321  -4.433  1.00 92.94           C  
ATOM   1927  CD  GLN A 251      -9.746  62.376  -5.616  1.00 92.94           C  
ATOM   1928  NE2 GLN A 251      -9.251  62.816  -6.767  1.00 92.94           N  
ATOM   1929  OE1 GLN A 251     -10.260  61.260  -5.496  1.00 92.94           O  
ATOM   1930  N   LEU A 252     -11.773  64.237  -1.329  1.00 92.30           N  
ATOM   1931  CA  LEU A 252     -12.943  65.109  -1.325  1.00 92.30           C  
ATOM   1932  C   LEU A 252     -12.809  66.193  -0.261  1.00 92.30           C  
ATOM   1933  O   LEU A 252     -13.269  67.321  -0.456  1.00 92.30           O  
ATOM   1934  CB  LEU A 252     -14.216  64.296  -1.084  1.00 92.30           C  
ATOM   1935  CG  LEU A 252     -14.666  63.385  -2.228  1.00 92.30           C  
ATOM   1936  CD1 LEU A 252     -15.781  62.456  -1.759  1.00 92.30           C  
ATOM   1937  CD2 LEU A 252     -15.120  64.212  -3.425  1.00 92.30           C  
ATOM   1938  N   ALA A 253     -12.191  65.877   0.760  1.00 90.95           N  
ATOM   1939  CA  ALA A 253     -12.055  66.813   1.873  1.00 90.95           C  
ATOM   1940  C   ALA A 253     -10.661  66.733   2.490  1.00 90.95           C  
ATOM   1941  O   ALA A 253     -10.509  66.328   3.645  1.00 90.95           O  
ATOM   1942  CB  ALA A 253     -13.119  66.539   2.933  1.00 90.95           C  
ATOM   1943  N   PRO A 254      -9.698  67.355   1.588  1.00 84.73           N  
ATOM   1944  CA  PRO A 254      -8.311  67.288   2.056  1.00 84.73           C  
ATOM   1945  C   PRO A 254      -8.053  68.183   3.265  1.00 84.73           C  
ATOM   1946  O   PRO A 254      -8.703  69.221   3.420  1.00 84.73           O  
ATOM   1947  CB  PRO A 254      -7.506  67.763   0.843  1.00 84.73           C  
ATOM   1948  CG  PRO A 254      -8.453  68.621   0.068  1.00 84.73           C  
ATOM   1949  CD  PRO A 254      -9.853  68.139   0.325  1.00 84.73           C  
ATOM   1950  N   ASP A 255      -7.588  67.761   4.388  1.00 78.80           N  
ATOM   1951  CA  ASP A 255      -7.090  68.580   5.488  1.00 78.80           C  
ATOM   1952  C   ASP A 255      -8.165  68.778   6.555  1.00 78.80           C  
ATOM   1953  O   ASP A 255      -8.320  69.877   7.091  1.00 78.80           O  
ATOM   1954  CB  ASP A 255      -6.605  69.936   4.972  1.00 78.80           C  
ATOM   1955  CG  ASP A 255      -5.371  69.829   4.094  1.00 78.80           C  
ATOM   1956  OD1 ASP A 255      -4.485  68.997   4.386  1.00 78.80           O  
ATOM   1957  OD2 ASP A 255      -5.281  70.586   3.104  1.00 78.80           O1-
ATOM   1958  N   THR A 256      -9.018  67.743   6.648  1.00 84.84           N  
ATOM   1959  CA  THR A 256     -10.089  67.773   7.638  1.00 84.84           C  
ATOM   1960  C   THR A 256      -9.901  66.665   8.671  1.00 84.84           C  
ATOM   1961  O   THR A 256      -9.103  65.747   8.468  1.00 84.84           O  
ATOM   1962  CB  THR A 256     -11.469  67.631   6.974  1.00 84.84           C  
ATOM   1963  CG2 THR A 256     -11.694  68.721   5.932  1.00 84.84           C  
ATOM   1964  OG1 THR A 256     -11.556  66.351   6.335  1.00 84.84           O  
ATOM   1965  N   ARG A 257     -10.455  66.926   9.858  1.00 91.70           N  
ATOM   1966  CA  ARG A 257     -10.528  65.898  10.891  1.00 91.70           C  
ATOM   1967  C   ARG A 257     -11.137  64.612  10.343  1.00 91.70           C  
ATOM   1968  O   ARG A 257     -10.721  63.514  10.716  1.00 91.70           O  
ATOM   1969  CB  ARG A 257     -11.342  66.396  12.088  1.00 91.70           C  
ATOM   1970  CG  ARG A 257     -10.638  67.462  12.912  1.00 91.70           C  
ATOM   1971  CD  ARG A 257     -11.456  67.863  14.131  1.00 91.70           C  
ATOM   1972  NE  ARG A 257     -10.823  68.953  14.870  1.00 91.70           N  
ATOM   1973  CZ  ARG A 257     -11.306  69.493  15.985  1.00 91.70           C  
ATOM   1974  NH1 ARG A 257     -12.442  69.053  16.515  1.00 91.70           N1+
ATOM   1975  NH2 ARG A 257     -10.648  70.480  16.576  1.00 91.70           N  
ATOM   1976  N   LEU A 258     -12.034  64.798   9.479  1.00 91.96           N  
ATOM   1977  CA  LEU A 258     -12.710  63.662   8.863  1.00 91.96           C  
ATOM   1978  C   LEU A 258     -11.733  62.828   8.040  1.00 91.96           C  
ATOM   1979  O   LEU A 258     -11.756  61.597   8.102  1.00 91.96           O  
ATOM   1980  CB  LEU A 258     -13.864  64.139   7.978  1.00 91.96           C  
ATOM   1981  CG  LEU A 258     -14.699  63.048   7.305  1.00 91.96           C  
ATOM   1982  CD1 LEU A 258     -15.352  62.157   8.357  1.00 91.96           C  
ATOM   1983  CD2 LEU A 258     -15.752  63.667   6.393  1.00 91.96           C  
ATOM   1984  N   ALA A 259     -10.884  63.439   7.211  1.00 92.87           N  
ATOM   1985  CA  ALA A 259      -9.878  62.742   6.414  1.00 92.87           C  
ATOM   1986  C   ALA A 259      -8.943  61.927   7.302  1.00 92.87           C  
ATOM   1987  O   ALA A 259      -8.665  60.760   7.016  1.00 92.87           O  
ATOM   1988  CB  ALA A 259      -9.078  63.736   5.577  1.00 92.87           C  
ATOM   1989  N   ARG A 260      -8.500  62.504   8.359  1.00 92.90           N  
ATOM   1990  CA  ARG A 260      -7.599  61.819   9.280  1.00 92.90           C  
ATOM   1991  C   ARG A 260      -8.294  60.638   9.950  1.00 92.90           C  
ATOM   1992  O   ARG A 260      -7.701  59.569  10.107  1.00 92.90           O  
ATOM   1993  CB  ARG A 260      -7.075  62.789  10.341  1.00 92.90           C  
ATOM   1994  CG  ARG A 260      -6.106  63.828   9.800  1.00 92.90           C  
ATOM   1995  CD  ARG A 260      -5.484  64.653  10.918  1.00 92.90           C  
ATOM   1996  NE  ARG A 260      -6.411  65.661  11.426  1.00 92.90           N  
ATOM   1997  CZ  ARG A 260      -6.339  66.961  11.160  1.00 92.90           C  
ATOM   1998  NH1 ARG A 260      -5.376  67.441  10.380  1.00 92.90           N1+
ATOM   1999  NH2 ARG A 260      -7.235  67.790  11.676  1.00 92.90           N  
ATOM   2000  N   ALA A 261      -9.549  60.902  10.382  1.00 93.81           N  
ATOM   2001  CA  ALA A 261     -10.318  59.822  10.994  1.00 93.81           C  
ATOM   2002  C   ALA A 261     -10.519  58.667  10.016  1.00 93.81           C  
ATOM   2003  O   ALA A 261     -10.402  57.499  10.392  1.00 93.81           O  
ATOM   2004  CB  ALA A 261     -11.668  60.340  11.485  1.00 93.81           C  
ATOM   2005  N   ALA A 262     -10.826  59.044   8.738  1.00 94.91           N  
ATOM   2006  CA  ALA A 262     -11.015  58.020   7.714  1.00 94.91           C  
ATOM   2007  C   ALA A 262      -9.749  57.188   7.528  1.00 94.91           C  
ATOM   2008  O   ALA A 262      -9.814  55.960   7.434  1.00 94.91           O  
ATOM   2009  CB  ALA A 262     -11.426  58.660   6.390  1.00 94.91           C  
ATOM   2010  N   LEU A 263      -8.606  57.847   7.493  1.00 94.57           N  
ATOM   2011  CA  LEU A 263      -7.340  57.141   7.332  1.00 94.57           C  
ATOM   2012  C   LEU A 263      -7.062  56.241   8.531  1.00 94.57           C  
ATOM   2013  O   LEU A 263      -6.588  55.114   8.370  1.00 94.57           O  
ATOM   2014  CB  LEU A 263      -6.191  58.137   7.150  1.00 94.57           C  
ATOM   2015  CG  LEU A 263      -6.136  58.870   5.809  1.00 94.57           C  
ATOM   2016  CD1 LEU A 263      -5.015  59.905   5.815  1.00 94.57           C  
ATOM   2017  CD2 LEU A 263      -5.948  57.879   4.665  1.00 94.57           C  
ATOM   2018  N   LYS A 264      -7.294  56.754   9.671  1.00 94.86           N  
ATOM   2019  CA  LYS A 264      -7.097  55.972  10.887  1.00 94.86           C  
ATOM   2020  C   LYS A 264      -7.976  54.725  10.888  1.00 94.86           C  
ATOM   2021  O   LYS A 264      -7.509  53.630  11.204  1.00 94.86           O  
ATOM   2022  CB  LYS A 264      -7.389  56.821  12.125  1.00 94.86           C  
ATOM   2023  CG  LYS A 264      -7.054  56.134  13.441  1.00 94.86           C  
ATOM   2024  CD  LYS A 264      -7.299  57.053  14.631  1.00 94.86           C  
ATOM   2025  CE  LYS A 264      -6.997  56.354  15.949  1.00 94.86           C  
ATOM   2026  NZ  LYS A 264      -7.247  57.248  17.119  1.00 94.86           N1+
ATOM   2027  N   LEU A 265      -9.225  54.855  10.589  1.00 94.68           N  
ATOM   2028  CA  LEU A 265     -10.145  53.724  10.525  1.00 94.68           C  
ATOM   2029  C   LEU A 265      -9.679  52.701   9.495  1.00 94.68           C  
ATOM   2030  O   LEU A 265      -9.716  51.496   9.750  1.00 94.68           O  
ATOM   2031  CB  LEU A 265     -11.559  54.202  10.184  1.00 94.68           C  
ATOM   2032  CG  LEU A 265     -12.327  54.900  11.306  1.00 94.68           C  
ATOM   2033  CD1 LEU A 265     -13.664  55.422  10.788  1.00 94.68           C  
ATOM   2034  CD2 LEU A 265     -12.537  53.953  12.481  1.00 94.68           C  
ATOM   2035  N   ALA A 266      -9.259  53.218   8.354  1.00 95.03           N  
ATOM   2036  CA  ALA A 266      -8.777  52.340   7.291  1.00 95.03           C  
ATOM   2037  C   ALA A 266      -7.526  51.585   7.729  1.00 95.03           C  
ATOM   2038  O   ALA A 266      -7.378  50.396   7.440  1.00 95.03           O  
ATOM   2039  CB  ALA A 266      -8.494  53.146   6.025  1.00 95.03           C  
ATOM   2040  N   LYS A 267      -6.664  52.241   8.430  1.00 94.30           N  
ATOM   2041  CA  LYS A 267      -5.453  51.605   8.939  1.00 94.30           C  
ATOM   2042  C   LYS A 267      -5.791  50.463   9.893  1.00 94.30           C  
ATOM   2043  O   LYS A 267      -5.198  49.385   9.814  1.00 94.30           O  
ATOM   2044  CB  LYS A 267      -4.563  52.631   9.644  1.00 94.30           C  
ATOM   2045  CG  LYS A 267      -3.178  52.110   9.997  1.00 94.30           C  
ATOM   2046  CD  LYS A 267      -2.305  53.204  10.596  1.00 94.30           C  
ATOM   2047  CE  LYS A 267      -0.933  52.674  10.989  1.00 94.30           C  
ATOM   2048  NZ  LYS A 267      -0.070  53.745  11.571  1.00 94.30           N1+
ATOM   2049  N   GLU A 268      -6.669  50.725  10.709  1.00 94.06           N  
ATOM   2050  CA  GLU A 268      -7.095  49.688  11.644  1.00 94.06           C  
ATOM   2051  C   GLU A 268      -7.816  48.555  10.919  1.00 94.06           C  
ATOM   2052  O   GLU A 268      -7.608  47.381  11.230  1.00 94.06           O  
ATOM   2053  CB  GLU A 268      -7.999  50.279  12.728  1.00 94.06           C  
ATOM   2054  CG  GLU A 268      -7.273  51.191  13.705  1.00 94.06           C  
ATOM   2055  CD  GLU A 268      -8.202  51.856  14.709  1.00 94.06           C  
ATOM   2056  OE1 GLU A 268      -7.721  52.657  15.542  1.00 94.06           O  
ATOM   2057  OE2 GLU A 268      -9.420  51.572  14.662  1.00 94.06           O1-
ATOM   2058  N   ALA A 269      -8.552  48.969   9.952  1.00 93.20           N  
ATOM   2059  CA  ALA A 269      -9.352  48.002   9.205  1.00 93.20           C  
ATOM   2060  C   ALA A 269      -8.467  47.098   8.352  1.00 93.20           C  
ATOM   2061  O   ALA A 269      -8.743  45.905   8.207  1.00 93.20           O  
ATOM   2062  CB  ALA A 269     -10.375  48.721   8.329  1.00 93.20           C  
ATOM   2063  N   VAL A 270      -7.423  47.629   7.802  1.00 92.89           N  
ATOM   2064  CA  VAL A 270      -6.555  46.861   6.916  1.00 92.89           C  
ATOM   2065  C   VAL A 270      -5.856  45.757   7.706  1.00 92.89           C  
ATOM   2066  O   VAL A 270      -5.480  44.726   7.143  1.00 92.89           O  
ATOM   2067  CB  VAL A 270      -5.510  47.764   6.223  1.00 92.89           C  
ATOM   2068  CG1 VAL A 270      -4.445  46.920   5.524  1.00 92.89           C  
ATOM   2069  CG2 VAL A 270      -6.192  48.701   5.226  1.00 92.89           C  
ATOM   2070  N   LYS A 271      -5.739  45.888   9.054  1.00 91.67           N  
ATOM   2071  CA  LYS A 271      -5.093  44.914   9.930  1.00 91.67           C  
ATOM   2072  C   LYS A 271      -6.118  43.965  10.545  1.00 91.67           C  
ATOM   2073  O   LYS A 271      -5.752  42.990  11.204  1.00 91.67           O  
ATOM   2074  CB  LYS A 271      -4.306  45.622  11.033  1.00 91.67           C  
ATOM   2075  CG  LYS A 271      -3.165  46.489  10.521  1.00 91.67           C  
ATOM   2076  CD  LYS A 271      -2.444  47.193  11.662  1.00 91.67           C  
ATOM   2077  CE  LYS A 271      -1.347  48.116  11.145  1.00 91.67           C  
ATOM   2078  NZ  LYS A 271      -0.664  48.841  12.258  1.00 91.67           N1+
ATOM   2079  N   SER A 272      -7.320  44.237  10.268  1.00 91.53           N  
ATOM   2080  CA  SER A 272      -8.374  43.463  10.918  1.00 91.53           C  
ATOM   2081  C   SER A 272      -8.756  42.243  10.086  1.00 91.53           C  
ATOM   2082  O   SER A 272      -8.832  42.323   8.858  1.00 91.53           O  
ATOM   2083  CB  SER A 272      -9.608  44.334  11.159  1.00 91.53           C  
ATOM   2084  OG  SER A 272     -10.671  43.563  11.691  1.00 91.53           O  
ATOM   2085  N   THR A 273      -8.969  41.099  10.735  1.00 89.76           N  
ATOM   2086  CA  THR A 273      -9.463  39.896  10.074  1.00 89.76           C  
ATOM   2087  C   THR A 273     -10.942  39.680  10.378  1.00 89.76           C  
ATOM   2088  O   THR A 273     -11.550  38.728   9.886  1.00 89.76           O  
ATOM   2089  CB  THR A 273      -8.661  38.653  10.503  1.00 89.76           C  
ATOM   2090  CG2 THR A 273      -7.196  38.774  10.095  1.00 89.76           C  
ATOM   2091  OG1 THR A 273      -8.738  38.510  11.927  1.00 89.76           O  
ATOM   2092  N   ASP A 274     -11.447  40.593  11.166  1.00 94.01           N  
ATOM   2093  CA  ASP A 274     -12.858  40.517  11.536  1.00 94.01           C  
ATOM   2094  C   ASP A 274     -13.747  41.071  10.424  1.00 94.01           C  
ATOM   2095  O   ASP A 274     -13.813  42.286  10.223  1.00 94.01           O  
ATOM   2096  CB  ASP A 274     -13.112  41.275  12.841  1.00 94.01           C  
ATOM   2097  CG  ASP A 274     -14.533  41.116  13.351  1.00 94.01           C  
ATOM   2098  OD1 ASP A 274     -15.427  40.741  12.562  1.00 94.01           O  
ATOM   2099  OD2 ASP A 274     -14.762  41.368  14.554  1.00 94.01           O1-
ATOM   2100  N   GLN A 275     -14.559  40.159   9.719  1.00 92.95           N  
ATOM   2101  CA  GLN A 275     -15.376  40.531   8.569  1.00 92.95           C  
ATOM   2102  C   GLN A 275     -16.522  41.452   8.981  1.00 92.95           C  
ATOM   2103  O   GLN A 275     -16.901  42.352   8.230  1.00 92.95           O  
ATOM   2104  CB  GLN A 275     -15.929  39.284   7.877  1.00 92.95           C  
ATOM   2105  CG  GLN A 275     -14.882  38.500   7.095  1.00 92.95           C  
ATOM   2106  CD  GLN A 275     -14.201  39.335   6.027  1.00 92.95           C  
ATOM   2107  NE2 GLN A 275     -12.885  39.188   5.910  1.00 92.95           N  
ATOM   2108  OE1 GLN A 275     -14.851  40.106   5.314  1.00 92.95           O  
ATOM   2109  N   GLU A 276     -17.033  41.284  10.134  1.00 93.39           N  
ATOM   2110  CA  GLU A 276     -18.126  42.133  10.601  1.00 93.39           C  
ATOM   2111  C   GLU A 276     -17.647  43.559  10.853  1.00 93.39           C  
ATOM   2112  O   GLU A 276     -18.319  44.521  10.475  1.00 93.39           O  
ATOM   2113  CB  GLU A 276     -18.749  41.554  11.873  1.00 93.39           C  
ATOM   2114  CG  GLU A 276     -20.067  42.207  12.263  1.00 93.39           C  
ATOM   2115  CD  GLU A 276     -20.733  41.548  13.461  1.00 93.39           C  
ATOM   2116  OE1 GLU A 276     -21.807  42.023  13.896  1.00 93.39           O  
ATOM   2117  OE2 GLU A 276     -20.176  40.548  13.968  1.00 93.39           O1-
ATOM   2118  N   GLU A 277     -16.488  43.655  11.410  1.00 92.29           N  
ATOM   2119  CA  GLU A 277     -15.888  44.969  11.626  1.00 92.29           C  
ATOM   2120  C   GLU A 277     -15.587  45.663  10.301  1.00 92.29           C  
ATOM   2121  O   GLU A 277     -15.875  46.850  10.135  1.00 92.29           O  
ATOM   2122  CB  GLU A 277     -14.609  44.846  12.458  1.00 92.29           C  
ATOM   2123  CG  GLU A 277     -13.979  46.183  12.818  1.00 92.29           C  
ATOM   2124  CD  GLU A 277     -12.723  46.046  13.664  1.00 92.29           C  
ATOM   2125  OE1 GLU A 277     -12.052  47.070  13.926  1.00 92.29           O  
ATOM   2126  OE2 GLU A 277     -12.407  44.904  14.069  1.00 92.29           O1-
ATOM   2127  N   LEU A 278     -15.013  44.971   9.372  1.00 93.61           N  
ATOM   2128  CA  LEU A 278     -14.695  45.529   8.062  1.00 93.61           C  
ATOM   2129  C   LEU A 278     -15.955  46.034   7.366  1.00 93.61           C  
ATOM   2130  O   LEU A 278     -15.948  47.112   6.766  1.00 93.61           O  
ATOM   2131  CB  LEU A 278     -14.000  44.482   7.188  1.00 93.61           C  
ATOM   2132  CG  LEU A 278     -12.582  44.085   7.604  1.00 93.61           C  
ATOM   2133  CD1 LEU A 278     -12.082  42.930   6.743  1.00 93.61           C  
ATOM   2134  CD2 LEU A 278     -11.641  45.280   7.504  1.00 93.61           C  
ATOM   2135  N   LYS A 279     -17.042  45.285   7.509  1.00 93.72           N  
ATOM   2136  CA  LYS A 279     -18.312  45.674   6.904  1.00 93.72           C  
ATOM   2137  C   LYS A 279     -18.854  46.953   7.536  1.00 93.72           C  
ATOM   2138  O   LYS A 279     -19.379  47.823   6.838  1.00 93.72           O  
ATOM   2139  CB  LYS A 279     -19.338  44.548   7.037  1.00 93.72           C  
ATOM   2140  CG  LYS A 279     -19.082  43.364   6.115  1.00 93.72           C  
ATOM   2141  CD  LYS A 279     -20.146  42.288   6.279  1.00 93.72           C  
ATOM   2142  CE  LYS A 279     -19.853  41.073   5.409  1.00 93.72           C  
ATOM   2143  NZ  LYS A 279     -20.858  39.988   5.615  1.00 93.72           N1+
ATOM   2144  N   LYS A 280     -18.647  47.032   8.787  1.00 92.84           N  
ATOM   2145  CA  LYS A 280     -19.109  48.217   9.502  1.00 92.84           C  
ATOM   2146  C   LYS A 280     -18.305  49.451   9.103  1.00 92.84           C  
ATOM   2147  O   LYS A 280     -18.875  50.508   8.830  1.00 92.84           O  
ATOM   2148  CB  LYS A 280     -19.020  48.001  11.014  1.00 92.84           C  
ATOM   2149  CG  LYS A 280     -20.101  47.088  11.574  1.00 92.84           C  
ATOM   2150  CD  LYS A 280     -20.012  46.980  13.090  1.00 92.84           C  
ATOM   2151  CE  LYS A 280     -21.044  46.006  13.645  1.00 92.84           C  
ATOM   2152  NZ  LYS A 280     -20.927  45.859  15.126  1.00 92.84           N1+
ATOM   2153  N   VAL A 281     -17.054  49.277   9.150  1.00 94.72           N  
ATOM   2154  CA  VAL A 281     -16.171  50.381   8.789  1.00 94.72           C  
ATOM   2155  C   VAL A 281     -16.426  50.796   7.341  1.00 94.72           C  
ATOM   2156  O   VAL A 281     -16.495  51.988   7.034  1.00 94.72           O  
ATOM   2157  CB  VAL A 281     -14.685  50.006   8.981  1.00 94.72           C  
ATOM   2158  CG1 VAL A 281     -13.774  51.098   8.422  1.00 94.72           C  
ATOM   2159  CG2 VAL A 281     -14.383  49.759  10.458  1.00 94.72           C  
ATOM   2160  N   LYS A 282     -16.530  49.824   6.473  1.00 95.18           N  
ATOM   2161  CA  LYS A 282     -16.850  50.111   5.077  1.00 95.18           C  
ATOM   2162  C   LYS A 282     -18.146  50.908   4.963  1.00 95.18           C  
ATOM   2163  O   LYS A 282     -18.221  51.876   4.204  1.00 95.18           O  
ATOM   2164  CB  LYS A 282     -16.961  48.813   4.275  1.00 95.18           C  
ATOM   2165  CG  LYS A 282     -17.210  49.023   2.789  1.00 95.18           C  
ATOM   2166  CD  LYS A 282     -17.330  47.697   2.049  1.00 95.18           C  
ATOM   2167  CE  LYS A 282     -17.746  47.901   0.598  1.00 95.18           C  
ATOM   2168  NZ  LYS A 282     -17.941  46.601  -0.110  1.00 95.18           N1+
ATOM   2169  N   ALA A 283     -19.168  50.506   5.666  1.00 94.35           N  
ATOM   2170  CA  ALA A 283     -20.456  51.194   5.639  1.00 94.35           C  
ATOM   2171  C   ALA A 283     -20.320  52.633   6.130  1.00 94.35           C  
ATOM   2172  O   ALA A 283     -20.881  53.554   5.533  1.00 94.35           O  
ATOM   2173  CB  ALA A 283     -21.478  50.442   6.487  1.00 94.35           C  
ATOM   2174  N   ILE A 284     -19.579  52.785   7.158  1.00 94.25           N  
ATOM   2175  CA  ILE A 284     -19.368  54.118   7.714  1.00 94.25           C  
ATOM   2176  C   ILE A 284     -18.647  54.994   6.692  1.00 94.25           C  
ATOM   2177  O   ILE A 284     -19.060  56.127   6.436  1.00 94.25           O  
ATOM   2178  CB  ILE A 284     -18.564  54.059   9.033  1.00 94.25           C  
ATOM   2179  CG1 ILE A 284     -19.404  53.412  10.141  1.00 94.25           C  
ATOM   2180  CG2 ILE A 284     -18.100  55.459   9.444  1.00 94.25           C  
ATOM   2181  CD1 ILE A 284     -18.620  53.102  11.408  1.00 94.25           C  
ATOM   2182  N   LEU A 285     -17.589  54.485   6.155  1.00 95.77           N  
ATOM   2183  CA  LEU A 285     -16.803  55.247   5.191  1.00 95.77           C  
ATOM   2184  C   LEU A 285     -17.614  55.532   3.932  1.00 95.77           C  
ATOM   2185  O   LEU A 285     -17.496  56.608   3.342  1.00 95.77           O  
ATOM   2186  CB  LEU A 285     -15.523  54.491   4.827  1.00 95.77           C  
ATOM   2187  CG  LEU A 285     -14.465  54.380   5.927  1.00 95.77           C  
ATOM   2188  CD1 LEU A 285     -13.304  53.509   5.459  1.00 95.77           C  
ATOM   2189  CD2 LEU A 285     -13.971  55.763   6.336  1.00 95.77           C  
ATOM   2190  N   ARG A 286     -18.393  54.581   3.520  1.00 96.18           N  
ATOM   2191  CA  ARG A 286     -19.258  54.782   2.363  1.00 96.18           C  
ATOM   2192  C   ARG A 286     -20.215  55.948   2.591  1.00 96.18           C  
ATOM   2193  O   ARG A 286     -20.364  56.815   1.728  1.00 96.18           O  
ATOM   2194  CB  ARG A 286     -20.048  53.509   2.052  1.00 96.18           C  
ATOM   2195  CG  ARG A 286     -20.930  53.616   0.819  1.00 96.18           C  
ATOM   2196  CD  ARG A 286     -21.809  52.386   0.646  1.00 96.18           C  
ATOM   2197  NE  ARG A 286     -22.771  52.253   1.736  1.00 96.18           N  
ATOM   2198  CZ  ARG A 286     -24.088  52.157   1.578  1.00 96.18           C  
ATOM   2199  NH1 ARG A 286     -24.628  52.176   0.365  1.00 96.18           N1+
ATOM   2200  NH2 ARG A 286     -24.871  52.040   2.640  1.00 96.18           N  
ATOM   2201  N   VAL A 287     -20.866  55.903   3.705  1.00 94.38           N  
ATOM   2202  CA  VAL A 287     -21.817  56.959   4.037  1.00 94.38           C  
ATOM   2203  C   VAL A 287     -21.090  58.299   4.128  1.00 94.38           C  
ATOM   2204  O   VAL A 287     -21.563  59.307   3.598  1.00 94.38           O  
ATOM   2205  CB  VAL A 287     -22.555  56.662   5.361  1.00 94.38           C  
ATOM   2206  CG1 VAL A 287     -23.400  57.861   5.790  1.00 94.38           C  
ATOM   2207  CG2 VAL A 287     -23.426  55.415   5.218  1.00 94.38           C  
ATOM   2208  N   ALA A 288     -19.978  58.341   4.761  1.00 93.64           N  
ATOM   2209  CA  ALA A 288     -19.198  59.570   4.891  1.00 93.64           C  
ATOM   2210  C   ALA A 288     -18.826  60.129   3.520  1.00 93.64           C  
ATOM   2211  O   ALA A 288     -18.932  61.335   3.285  1.00 93.64           O  
ATOM   2212  CB  ALA A 288     -17.941  59.319   5.719  1.00 93.64           C  
ATOM   2213  N   SER A 289     -18.362  59.285   2.682  1.00 95.03           N  
ATOM   2214  CA  SER A 289     -18.019  59.711   1.328  1.00 95.03           C  
ATOM   2215  C   SER A 289     -19.236  60.277   0.602  1.00 95.03           C  
ATOM   2216  O   SER A 289     -19.144  61.314  -0.057  1.00 95.03           O  
ATOM   2217  CB  SER A 289     -17.436  58.543   0.530  1.00 95.03           C  
ATOM   2218  OG  SER A 289     -17.098  58.953  -0.784  1.00 95.03           O  
ATOM   2219  N   GLU A 290     -20.321  59.604   0.700  1.00 94.82           N  
ATOM   2220  CA  GLU A 290     -21.553  60.055   0.057  1.00 94.82           C  
ATOM   2221  C   GLU A 290     -21.999  61.407   0.608  1.00 94.82           C  
ATOM   2222  O   GLU A 290     -22.434  62.278  -0.149  1.00 94.82           O  
ATOM   2223  CB  GLU A 290     -22.665  59.020   0.241  1.00 94.82           C  
ATOM   2224  CG  GLU A 290     -23.920  59.316  -0.568  1.00 94.82           C  
ATOM   2225  CD  GLU A 290     -24.951  58.200  -0.506  1.00 94.82           C  
ATOM   2226  OE1 GLU A 290     -26.032  58.338  -1.122  1.00 94.82           O  
ATOM   2227  OE2 GLU A 290     -24.675  57.180   0.164  1.00 94.82           O1-
ATOM   2228  N   VAL A 291     -21.900  61.567   1.871  1.00 93.34           N  
ATOM   2229  CA  VAL A 291     -22.261  62.837   2.492  1.00 93.34           C  
ATOM   2230  C   VAL A 291     -21.393  63.956   1.919  1.00 93.34           C  
ATOM   2231  O   VAL A 291     -21.900  65.022   1.562  1.00 93.34           O  
ATOM   2232  CB  VAL A 291     -22.112  62.781   4.029  1.00 93.34           C  
ATOM   2233  CG1 VAL A 291     -22.214  64.181   4.633  1.00 93.34           C  
ATOM   2234  CG2 VAL A 291     -23.167  61.857   4.633  1.00 93.34           C  
ATOM   2235  N   LEU A 292     -20.123  63.717   1.827  1.00 93.88           N  
ATOM   2236  CA  LEU A 292     -19.208  64.729   1.310  1.00 93.88           C  
ATOM   2237  C   LEU A 292     -19.554  65.092  -0.130  1.00 93.88           C  
ATOM   2238  O   LEU A 292     -19.531  66.267  -0.501  1.00 93.88           O  
ATOM   2239  CB  LEU A 292     -17.761  64.234   1.391  1.00 93.88           C  
ATOM   2240  CG  LEU A 292     -17.141  64.175   2.787  1.00 93.88           C  
ATOM   2241  CD1 LEU A 292     -15.779  63.492   2.734  1.00 93.88           C  
ATOM   2242  CD2 LEU A 292     -17.021  65.575   3.379  1.00 93.88           C  
ATOM   2243  N   LYS A 293     -19.870  64.072  -0.937  1.00 93.71           N  
ATOM   2244  CA  LYS A 293     -20.232  64.318  -2.330  1.00 93.71           C  
ATOM   2245  C   LYS A 293     -21.521  65.129  -2.428  1.00 93.71           C  
ATOM   2246  O   LYS A 293     -21.612  66.067  -3.223  1.00 93.71           O  
ATOM   2247  CB  LYS A 293     -20.386  62.997  -3.085  1.00 93.71           C  
ATOM   2248  CG  LYS A 293     -19.072  62.275  -3.344  1.00 93.71           C  
ATOM   2249  CD  LYS A 293     -19.292  60.956  -4.074  1.00 93.71           C  
ATOM   2250  CE  LYS A 293     -17.993  60.180  -4.235  1.00 93.71           C  
ATOM   2251  NZ  LYS A 293     -18.215  58.855  -4.885  1.00 93.71           N1+
ATOM   2252  N   LEU A 294     -22.416  64.805  -1.605  1.00 94.22           N  
ATOM   2253  CA  LEU A 294     -23.690  65.515  -1.610  1.00 94.22           C  
ATOM   2254  C   LEU A 294     -23.523  66.934  -1.076  1.00 94.22           C  
ATOM   2255  O   LEU A 294     -24.150  67.869  -1.579  1.00 94.22           O  
ATOM   2256  CB  LEU A 294     -24.727  64.762  -0.775  1.00 94.22           C  
ATOM   2257  CG  LEU A 294     -25.258  63.456  -1.370  1.00 94.22           C  
ATOM   2258  CD1 LEU A 294     -26.106  62.712  -0.344  1.00 94.22           C  
ATOM   2259  CD2 LEU A 294     -26.061  63.732  -2.636  1.00 94.22           C  
ATOM   2260  N   GLU A 295     -22.678  67.076  -0.107  1.00 92.13           N  
ATOM   2261  CA  GLU A 295     -22.405  68.408   0.423  1.00 92.13           C  
ATOM   2262  C   GLU A 295     -21.767  69.302  -0.637  1.00 92.13           C  
ATOM   2263  O   GLU A 295     -22.078  70.491  -0.722  1.00 92.13           O  
ATOM   2264  CB  GLU A 295     -21.499  68.322   1.654  1.00 92.13           C  
ATOM   2265  CG  GLU A 295     -22.203  67.812   2.901  1.00 92.13           C  
ATOM   2266  CD  GLU A 295     -21.304  67.774   4.126  1.00 92.13           C  
ATOM   2267  OE1 GLU A 295     -21.824  67.648   5.258  1.00 92.13           O  
ATOM   2268  OE2 GLU A 295     -20.068  67.875   3.953  1.00 92.13           O1-
ATOM   2269  N   GLU A 296     -20.876  68.699  -1.391  1.00 92.48           N  
ATOM   2270  CA  GLU A 296     -20.254  69.444  -2.482  1.00 92.48           C  
ATOM   2271  C   GLU A 296     -21.284  69.852  -3.530  1.00 92.48           C  
ATOM   2272  O   GLU A 296     -21.256  70.979  -4.030  1.00 92.48           O  
ATOM   2273  CB  GLU A 296     -19.142  68.617  -3.132  1.00 92.48           C  
ATOM   2274  CG  GLU A 296     -18.388  69.354  -4.229  1.00 92.48           C  
ATOM   2275  CD  GLU A 296     -17.604  70.553  -3.719  1.00 92.48           C  
ATOM   2276  OE1 GLU A 296     -17.277  71.452  -4.526  1.00 92.48           O  
ATOM   2277  OE2 GLU A 296     -17.315  70.592  -2.502  1.00 92.48           O1-
ATOM   2278  N   GLU A 297     -22.140  68.920  -3.820  1.00 93.18           N  
ATOM   2279  CA  GLU A 297     -23.214  69.225  -4.759  1.00 93.18           C  
ATOM   2280  C   GLU A 297     -24.101  70.353  -4.237  1.00 93.18           C  
ATOM   2281  O   GLU A 297     -24.487  71.246  -4.993  1.00 93.18           O  
ATOM   2282  CB  GLU A 297     -24.057  67.978  -5.036  1.00 93.18           C  
ATOM   2283  CG  GLU A 297     -25.110  68.174  -6.118  1.00 93.18           C  
ATOM   2284  CD  GLU A 297     -25.858  66.897  -6.465  1.00 93.18           C  
ATOM   2285  OE1 GLU A 297     -26.888  66.970  -7.175  1.00 93.18           O  
ATOM   2286  OE2 GLU A 297     -25.413  65.814  -6.024  1.00 93.18           O1-
ATOM   2287  N   ALA A 298     -24.434  70.320  -2.976  1.00 91.63           N  
ATOM   2288  CA  ALA A 298     -25.255  71.352  -2.348  1.00 91.63           C  
ATOM   2289  C   ALA A 298     -24.556  72.708  -2.386  1.00 91.63           C  
ATOM   2290  O   ALA A 298     -25.191  73.734  -2.642  1.00 91.63           O  
ATOM   2291  CB  ALA A 298     -25.585  70.968  -0.908  1.00 91.63           C  
ATOM   2292  N   LYS A 299     -23.200  72.684  -2.175  1.00 91.94           N  
ATOM   2293  CA  LYS A 299     -22.421  73.917  -2.218  1.00 91.94           C  
ATOM   2294  C   LYS A 299     -22.433  74.527  -3.617  1.00 91.94           C  
ATOM   2295  O   LYS A 299     -22.622  75.735  -3.773  1.00 91.94           O  
ATOM   2296  CB  LYS A 299     -20.981  73.658  -1.771  1.00 91.94           C  
ATOM   2297  CG  LYS A 299     -20.152  74.921  -1.592  1.00 91.94           C  
ATOM   2298  CD  LYS A 299     -18.749  74.602  -1.092  1.00 91.94           C  
ATOM   2299  CE  LYS A 299     -17.897  75.859  -0.976  1.00 91.94           C  
ATOM   2300  NZ  LYS A 299     -16.511  75.548  -0.513  1.00 91.94           N1+
ATOM   2301  N   LYS A 300     -22.215  73.716  -4.639  1.00 92.58           N  
ATOM   2302  CA  LYS A 300     -22.235  74.181  -6.023  1.00 92.58           C  
ATOM   2303  C   LYS A 300     -23.608  74.734  -6.396  1.00 92.58           C  
ATOM   2304  O   LYS A 300     -23.707  75.757  -7.077  1.00 92.58           O  
ATOM   2305  CB  LYS A 300     -21.849  73.049  -6.976  1.00 92.58           C  
ATOM   2306  CG  LYS A 300     -20.375  72.678  -6.930  1.00 92.58           C  
ATOM   2307  CD  LYS A 300     -20.042  71.585  -7.939  1.00 92.58           C  
ATOM   2308  CE  LYS A 300     -18.578  71.173  -7.855  1.00 92.58           C  
ATOM   2309  NZ  LYS A 300     -18.255  70.081  -8.821  1.00 92.58           N1+
ATOM   2310  N   SER A 301     -24.540  74.031  -5.975  1.00 91.79           N  
ATOM   2311  CA  SER A 301     -25.903  74.479  -6.240  1.00 91.79           C  
ATOM   2312  C   SER A 301     -26.186  75.816  -5.562  1.00 91.79           C  
ATOM   2313  O   SER A 301     -26.821  76.694  -6.152  1.00 91.79           O  
ATOM   2314  CB  SER A 301     -26.913  73.434  -5.764  1.00 91.79           C  
ATOM   2315  OG  SER A 301     -26.822  72.255  -6.544  1.00 91.79           O  
ATOM   2316  N   GLN A 302     -25.698  75.985  -4.343  1.00 91.50           N  
ATOM   2317  CA  GLN A 302     -25.854  77.244  -3.622  1.00 91.50           C  
ATOM   2318  C   GLN A 302     -25.131  78.381  -4.339  1.00 91.50           C  
ATOM   2319  O   GLN A 302     -25.654  79.494  -4.434  1.00 91.50           O  
ATOM   2320  CB  GLN A 302     -25.333  77.112  -2.190  1.00 91.50           C  
ATOM   2321  CG  GLN A 302     -25.573  78.347  -1.332  1.00 91.50           C  
ATOM   2322  CD  GLN A 302     -27.047  78.634  -1.117  1.00 91.50           C  
ATOM   2323  NE2 GLN A 302     -27.382  79.907  -0.934  1.00 91.50           N  
ATOM   2324  OE1 GLN A 302     -27.878  77.720  -1.118  1.00 91.50           O  
ATOM   2325  N   GLU A 303     -23.965  78.053  -4.828  1.00 92.83           N  
ATOM   2326  CA  GLU A 303     -23.205  79.041  -5.587  1.00 92.83           C  
ATOM   2327  C   GLU A 303     -23.958  79.471  -6.843  1.00 92.83           C  
ATOM   2328  O   GLU A 303     -23.969  80.654  -7.191  1.00 92.83           O  
ATOM   2329  CB  GLU A 303     -21.829  78.486  -5.964  1.00 92.83           C  
ATOM   2330  CG  GLU A 303     -20.877  78.349  -4.784  1.00 92.83           C  
ATOM   2331  CD  GLU A 303     -19.573  77.653  -5.143  1.00 92.83           C  
ATOM   2332  OE1 GLU A 303     -18.705  77.497  -4.255  1.00 92.83           O  
ATOM   2333  OE2 GLU A 303     -19.418  77.263  -6.322  1.00 92.83           O1-
ATOM   2334  N   GLU A 304     -24.575  78.516  -7.490  1.00 93.81           N  
ATOM   2335  CA  GLU A 304     -25.374  78.785  -8.682  1.00 93.81           C  
ATOM   2336  C   GLU A 304     -26.561  79.687  -8.359  1.00 93.81           C  
ATOM   2337  O   GLU A 304     -26.865  80.615  -9.112  1.00 93.81           O  
ATOM   2338  CB  GLU A 304     -25.864  77.475  -9.308  1.00 93.81           C  
ATOM   2339  CG  GLU A 304     -26.563  77.659 -10.647  1.00 93.81           C  
ATOM   2340  CD  GLU A 304     -26.954  76.344 -11.303  1.00 93.81           C  
ATOM   2341  OE1 GLU A 304     -27.591  76.370 -12.381  1.00 93.81           O  
ATOM   2342  OE2 GLU A 304     -26.623  75.280 -10.734  1.00 93.81           O1-
ATOM   2343  N   VAL A 305     -27.219  79.459  -7.279  1.00 89.97           N  
ATOM   2344  CA  VAL A 305     -28.355  80.274  -6.860  1.00 89.97           C  
ATOM   2345  C   VAL A 305     -27.894  81.703  -6.584  1.00 89.97           C  
ATOM   2346  O   VAL A 305     -28.555  82.664  -6.983  1.00 89.97           O  
ATOM   2347  CB  VAL A 305     -29.047  79.686  -5.610  1.00 89.97           C  
ATOM   2348  CG1 VAL A 305     -30.071  80.668  -5.047  1.00 89.97           C  
ATOM   2349  CG2 VAL A 305     -29.710  78.350  -5.946  1.00 89.97           C  
ATOM   2350  N   GLU A 306     -26.683  81.728  -5.971  1.00 91.79           N  
ATOM   2351  CA  GLU A 306     -26.156  83.050  -5.644  1.00 91.79           C  
ATOM   2352  C   GLU A 306     -25.816  83.836  -6.907  1.00 91.79           C  
ATOM   2353  O   GLU A 306     -26.068  85.040  -6.983  1.00 91.79           O  
ATOM   2354  CB  GLU A 306     -24.921  82.931  -4.749  1.00 91.79           C  
ATOM   2355  CG  GLU A 306     -25.238  82.541  -3.313  1.00 91.79           C  
ATOM   2356  CD  GLU A 306     -23.997  82.299  -2.469  1.00 91.79           C  
ATOM   2357  OE1 GLU A 306     -24.133  81.975  -1.267  1.00 91.79           O  
ATOM   2358  OE2 GLU A 306     -22.879  82.433  -3.013  1.00 91.79           O1-
ATOM   2359  N   ARG A 307     -25.298  83.182  -7.850  1.00 92.54           N  
ATOM   2360  CA  ARG A 307     -25.000  83.796  -9.141  1.00 92.54           C  
ATOM   2361  C   ARG A 307     -26.277  84.243  -9.842  1.00 92.54           C  
ATOM   2362  O   ARG A 307     -26.337  85.345 -10.391  1.00 92.54           O  
ATOM   2363  CB  ARG A 307     -24.225  82.824 -10.033  1.00 92.54           C  
ATOM   2364  CG  ARG A 307     -23.724  83.443 -11.329  1.00 92.54           C  
ATOM   2365  CD  ARG A 307     -23.021  82.418 -12.208  1.00 92.54           C  
ATOM   2366  NE  ARG A 307     -23.957  81.431 -12.739  1.00 92.54           N  
ATOM   2367  CZ  ARG A 307     -23.633  80.458 -13.586  1.00 92.54           C  
ATOM   2368  NH1 ARG A 307     -22.384  80.323 -14.017  1.00 92.54           N1+
ATOM   2369  NH2 ARG A 307     -24.564  79.614 -14.004  1.00 92.54           N  
ATOM   2370  N   LEU A 308     -27.266  83.407  -9.828  1.00 90.79           N  
ATOM   2371  CA  LEU A 308     -28.539  83.714 -10.471  1.00 90.79           C  
ATOM   2372  C   LEU A 308     -29.243  84.865  -9.761  1.00 90.79           C  
ATOM   2373  O   LEU A 308     -29.876  85.704 -10.406  1.00 90.79           O  
ATOM   2374  CB  LEU A 308     -29.443  82.479 -10.488  1.00 90.79           C  
ATOM   2375  CG  LEU A 308     -29.051  81.365 -11.459  1.00 90.79           C  
ATOM   2376  CD1 LEU A 308     -29.924  80.135 -11.235  1.00 90.79           C  
ATOM   2377  CD2 LEU A 308     -29.160  81.848 -12.901  1.00 90.79           C  
ATOM   2378  N   LYS A 309     -29.044  84.931  -8.405  1.00 89.21           N  
ATOM   2379  CA  LYS A 309     -29.613  86.038  -7.641  1.00 89.21           C  
ATOM   2380  C   LYS A 309     -28.978  87.367  -8.042  1.00 89.21           C  
ATOM   2381  O   LYS A 309     -29.668  88.382  -8.154  1.00 89.21           O  
ATOM   2382  CB  LYS A 309     -29.436  85.803  -6.140  1.00 89.21           C  
ATOM   2383  CG  LYS A 309     -30.446  84.837  -5.541  1.00 89.21           C  
ATOM   2384  CD  LYS A 309     -30.307  84.752  -4.026  1.00 89.21           C  
ATOM   2385  CE  LYS A 309     -31.331  83.799  -3.423  1.00 89.21           C  
ATOM   2386  NZ  LYS A 309     -31.195  83.708  -1.938  1.00 89.21           N1+
ATOM   2387  N   GLN A 310     -27.671  87.307  -8.336  1.00 90.93           N  
ATOM   2388  CA  GLN A 310     -26.954  88.502  -8.767  1.00 90.93           C  
ATOM   2389  C   GLN A 310     -27.391  88.933 -10.164  1.00 90.93           C  
ATOM   2390  O   GLN A 310     -27.514  90.128 -10.441  1.00 90.93           O  
ATOM   2391  CB  GLN A 310     -25.443  88.260  -8.742  1.00 90.93           C  
ATOM   2392  CG  GLN A 310     -24.864  88.134  -7.338  1.00 90.93           C  
ATOM   2393  CD  GLN A 310     -23.371  87.870  -7.342  1.00 90.93           C  
ATOM   2394  NE2 GLN A 310     -22.779  87.801  -6.154  1.00 90.93           N  
ATOM   2395  OE1 GLN A 310     -22.754  87.728  -8.403  1.00 90.93           O  
ATOM   2396  N   GLU A 311     -27.616  87.979 -10.982  1.00 89.17           N  
ATOM   2397  CA  GLU A 311     -28.079  88.257 -12.339  1.00 89.17           C  
ATOM   2398  C   GLU A 311     -29.460  88.906 -12.329  1.00 89.17           C  
ATOM   2399  O   GLU A 311     -29.733  89.807 -13.125  1.00 89.17           O  
ATOM   2400  CB  GLU A 311     -28.107  86.971 -13.171  1.00 89.17           C  
ATOM   2401  CG  GLU A 311     -26.728  86.454 -13.551  1.00 89.17           C  
ATOM   2402  CD  GLU A 311     -26.773  85.200 -14.409  1.00 89.17           C  
ATOM   2403  OE1 GLU A 311     -25.712  84.572 -14.622  1.00 89.17           O  
ATOM   2404  OE2 GLU A 311     -27.879  84.842 -14.871  1.00 89.17           O1-
ATOM   2405  N   VAL A 312     -30.264  88.458 -11.406  1.00 85.15           N  
ATOM   2406  CA  VAL A 312     -31.603  89.023 -11.277  1.00 85.15           C  
ATOM   2407  C   VAL A 312     -31.509  90.474 -10.809  1.00 85.15           C  
ATOM   2408  O   VAL A 312     -32.219  91.344 -11.318  1.00 85.15           O  
ATOM   2409  CB  VAL A 312     -32.473  88.204 -10.299  1.00 85.15           C  
ATOM   2410  CG1 VAL A 312     -33.787  88.926 -10.008  1.00 85.15           C  
ATOM   2411  CG2 VAL A 312     -32.740  86.809 -10.863  1.00 85.15           C  
ATOM   2412  N   GLU A 313     -30.628  90.680  -9.891  1.00 87.65           N  
ATOM   2413  CA  GLU A 313     -30.442  92.029  -9.364  1.00 87.65           C  
ATOM   2414  C   GLU A 313     -29.936  92.978 -10.446  1.00 87.65           C  
ATOM   2415  O   GLU A 313     -30.385  94.124 -10.533  1.00 87.65           O  
ATOM   2416  CB  GLU A 313     -29.472  92.016  -8.180  1.00 87.65           C  
ATOM   2417  CG  GLU A 313     -30.070  91.443  -6.903  1.00 87.65           C  
ATOM   2418  CD  GLU A 313     -29.072  91.362  -5.758  1.00 87.65           C  
ATOM   2419  OE1 GLU A 313     -29.457  90.937  -4.645  1.00 87.65           O  
ATOM   2420  OE2 GLU A 313     -27.895  91.729  -5.975  1.00 87.65           O1-
ATOM   2421  N   LYS A 314     -29.042  92.482 -11.273  1.00 87.66           N  
ATOM   2422  CA  LYS A 314     -28.504  93.285 -12.366  1.00 87.66           C  
ATOM   2423  C   LYS A 314     -29.567  93.553 -13.428  1.00 87.66           C  
ATOM   2424  O   LYS A 314     -29.660  94.664 -13.955  1.00 87.66           O  
ATOM   2425  CB  LYS A 314     -27.296  92.591 -12.999  1.00 87.66           C  
ATOM   2426  CG  LYS A 314     -26.036  92.644 -12.147  1.00 87.66           C  
ATOM   2427  CD  LYS A 314     -24.851  92.009 -12.863  1.00 87.66           C  
ATOM   2428  CE  LYS A 314     -23.610  91.987 -11.981  1.00 87.66           C  
ATOM   2429  NZ  LYS A 314     -22.453  91.341 -12.669  1.00 87.66           N1+
ATOM   2430  N   ALA A 315     -30.274  92.496 -13.722  1.00 82.12           N  
ATOM   2431  CA  ALA A 315     -31.331  92.632 -14.721  1.00 82.12           C  
ATOM   2432  C   ALA A 315     -32.434  93.566 -14.228  1.00 82.12           C  
ATOM   2433  O   ALA A 315     -33.008  94.325 -15.012  1.00 82.12           O  
ATOM   2434  CB  ALA A 315     -31.912  91.264 -15.069  1.00 82.12           C  
ATOM   2435  N   SER A 316     -32.776  93.496 -12.926  1.00 79.47           N  
ATOM   2436  CA  SER A 316     -33.778  94.384 -12.344  1.00 79.47           C  
ATOM   2437  C   SER A 316     -33.350  95.844 -12.446  1.00 79.47           C  
ATOM   2438  O   SER A 316     -34.175  96.722 -12.706  1.00 79.47           O  
ATOM   2439  CB  SER A 316     -34.029  94.020 -10.880  1.00 79.47           C  
ATOM   2440  OG  SER A 316     -34.690  92.770 -10.779  1.00 79.47           O  
ATOM   2441  N   LYS A 317     -32.078  96.128 -12.387  1.00 84.14           N  
ATOM   2442  CA  LYS A 317     -31.546  97.483 -12.490  1.00 84.14           C  
ATOM   2443  C   LYS A 317     -31.519  97.955 -13.941  1.00 84.14           C  
ATOM   2444  O   LYS A 317     -31.650  99.150 -14.213  1.00 84.14           O  
ATOM   2445  CB  LYS A 317     -30.141  97.556 -11.888  1.00 84.14           C  
ATOM   2446  CG  LYS A 317     -30.114  97.485 -10.369  1.00 84.14           C  
ATOM   2447  CD  LYS A 317     -28.700  97.649  -9.827  1.00 84.14           C  
ATOM   2448  CE  LYS A 317     -28.669  97.554  -8.308  1.00 84.14           C  
ATOM   2449  NZ  LYS A 317     -27.279  97.675  -7.774  1.00 84.14           N1+
ATOM   2450  N   ALA A 318     -31.492  97.031 -14.937  1.00 80.91           N  
ATOM   2451  CA  ALA A 318     -31.413  97.343 -16.361  1.00 80.91           C  
ATOM   2452  C   ALA A 318     -32.804  97.435 -16.981  1.00 80.91           C  
ATOM   2453  O   ALA A 318     -32.957  97.903 -18.111  1.00 80.91           O  
ATOM   2454  CB  ALA A 318     -30.577  96.293 -17.090  1.00 80.91           C  
ATOM   2455  N   GLY A 319     -33.898  97.266 -16.292  1.00 75.87           N  
ATOM   2456  CA  GLY A 319     -35.243  97.460 -16.810  1.00 75.87           C  
ATOM   2457  C   GLY A 319     -35.725  96.305 -17.667  1.00 75.87           C  
ATOM   2458  O   GLY A 319     -36.461  96.509 -18.635  1.00 75.87           O  
ATOM   2459  N   LEU A 320     -35.559  94.995 -17.259  1.00 60.33           N  
ATOM   2460  CA  LEU A 320     -35.918  93.899 -18.153  1.00 60.33           C  
ATOM   2461  C   LEU A 320     -37.427  93.674 -18.159  1.00 60.33           C  
ATOM   2462  O   LEU A 320     -38.102  93.942 -17.162  1.00 60.33           O  
ATOM   2463  CB  LEU A 320     -35.200  92.612 -17.739  1.00 60.33           C  
ATOM   2464  CG  LEU A 320     -33.814  92.384 -18.345  1.00 60.33           C  
ATOM   2465  CD1 LEU A 320     -32.945  91.573 -17.389  1.00 60.33           C  
ATOM   2466  CD2 LEU A 320     -33.928  91.684 -19.695  1.00 60.33           C  
ATOM   2467  N   ASP A 321     -37.970  93.314 -19.397  1.00 69.93           N  
ATOM   2468  CA  ASP A 321     -39.294  92.828 -19.777  1.00 69.93           C  
ATOM   2469  C   ASP A 321     -39.581  91.468 -19.144  1.00 69.93           C  
ATOM   2470  O   ASP A 321     -38.663  90.784 -18.688  1.00 69.93           O  
ATOM   2471  CB  ASP A 321     -39.416  92.737 -21.299  1.00 69.93           C  
ATOM   2472  CG  ASP A 321     -38.401  91.795 -21.920  1.00 69.93           C  
ATOM   2473  OD1 ASP A 321     -37.618  91.164 -21.176  1.00 69.93           O  
ATOM   2474  OD2 ASP A 321     -38.379  91.683 -23.165  1.00 69.93           O1-
ATOM   2475  N   HIS A 322     -40.690  91.264 -18.413  1.00 71.34           N  
ATOM   2476  CA  HIS A 322     -41.347  90.143 -17.748  1.00 71.34           C  
ATOM   2477  C   HIS A 322     -40.898  88.812 -18.340  1.00 71.34           C  
ATOM   2478  O   HIS A 322     -40.782  87.816 -17.622  1.00 71.34           O  
ATOM   2479  CB  HIS A 322     -42.867  90.277 -17.849  1.00 71.34           C  
ATOM   2480  CG  HIS A 322     -43.431  91.377 -17.005  1.00 71.34           C  
ATOM   2481  CD2 HIS A 322     -44.074  92.517 -17.346  1.00 71.34           C  
ATOM   2482  ND1 HIS A 322     -43.355  91.372 -15.629  1.00 71.34           N  
ATOM   2483  CE1 HIS A 322     -43.932  92.464 -15.159  1.00 71.34           C  
ATOM   2484  NE2 HIS A 322     -44.377  93.177 -16.180  1.00 71.34           N  
ATOM   2485  N   GLU A 323     -40.377  88.894 -19.655  1.00 74.50           N  
ATOM   2486  CA  GLU A 323     -39.954  87.625 -20.238  1.00 74.50           C  
ATOM   2487  C   GLU A 323     -38.592  87.196 -19.698  1.00 74.50           C  
ATOM   2488  O   GLU A 323     -38.381  86.020 -19.397  1.00 74.50           O  
ATOM   2489  CB  GLU A 323     -39.908  87.722 -21.765  1.00 74.50           C  
ATOM   2490  CG  GLU A 323     -41.257  87.512 -22.436  1.00 74.50           C  
ATOM   2491  CD  GLU A 323     -41.171  87.468 -23.954  1.00 74.50           C  
ATOM   2492  OE1 GLU A 323     -42.219  87.293 -24.615  1.00 74.50           O  
ATOM   2493  OE2 GLU A 323     -40.047  87.611 -24.484  1.00 74.50           O1-
ATOM   2494  N   GLY A 324     -37.691  88.198 -19.498  1.00 72.71           N  
ATOM   2495  CA  GLY A 324     -36.384  87.914 -18.929  1.00 72.71           C  
ATOM   2496  C   GLY A 324     -36.446  87.493 -17.473  1.00 72.71           C  
ATOM   2497  O   GLY A 324     -35.774  86.543 -17.066  1.00 72.71           O  
ATOM   2498  N   ASP A 325     -37.483  88.075 -16.723  1.00 76.63           N  
ATOM   2499  CA  ASP A 325     -37.663  87.737 -15.315  1.00 76.63           C  
ATOM   2500  C   ASP A 325     -38.178  86.309 -15.155  1.00 76.63           C  
ATOM   2501  O   ASP A 325     -37.736  85.580 -14.263  1.00 76.63           O  
ATOM   2502  CB  ASP A 325     -38.623  88.721 -14.645  1.00 76.63           C  
ATOM   2503  CG  ASP A 325     -37.998  90.081 -14.389  1.00 76.63           C  
ATOM   2504  OD1 ASP A 325     -36.758  90.208 -14.480  1.00 76.63           O  
ATOM   2505  OD2 ASP A 325     -38.752  91.033 -14.093  1.00 76.63           O1-
ATOM   2506  N   SER A 326     -39.078  85.888 -16.134  1.00 83.23           N  
ATOM   2507  CA  SER A 326     -39.672  84.556 -16.063  1.00 83.23           C  
ATOM   2508  C   SER A 326     -38.630  83.472 -16.316  1.00 83.23           C  
ATOM   2509  O   SER A 326     -38.634  82.433 -15.652  1.00 83.23           O  
ATOM   2510  CB  SER A 326     -40.813  84.423 -17.072  1.00 83.23           C  
ATOM   2511  OG  SER A 326     -41.929  85.200 -16.674  1.00 83.23           O  
ATOM   2512  N   ARG A 327     -37.658  83.717 -17.191  1.00 85.83           N  
ATOM   2513  CA  ARG A 327     -36.623  82.735 -17.502  1.00 85.83           C  
ATOM   2514  C   ARG A 327     -35.673  82.550 -16.323  1.00 85.83           C  
ATOM   2515  O   ARG A 327     -35.293  81.424 -15.995  1.00 85.83           O  
ATOM   2516  CB  ARG A 327     -35.838  83.156 -18.746  1.00 85.83           C  
ATOM   2517  CG  ARG A 327     -36.603  82.970 -20.048  1.00 85.83           C  
ATOM   2518  CD  ARG A 327     -35.749  83.320 -21.258  1.00 85.83           C  
ATOM   2519  NE  ARG A 327     -36.545  83.381 -22.481  1.00 85.83           N  
ATOM   2520  CZ  ARG A 327     -36.066  83.694 -23.681  1.00 85.83           C  
ATOM   2521  NH1 ARG A 327     -34.780  83.981 -23.846  1.00 85.83           N1+
ATOM   2522  NH2 ARG A 327     -36.881  83.719 -24.727  1.00 85.83           N  
ATOM   2523  N   ILE A 328     -35.322  83.686 -15.688  1.00 83.21           N  
ATOM   2524  CA  ILE A 328     -34.398  83.622 -14.561  1.00 83.21           C  
ATOM   2525  C   ILE A 328     -35.074  82.934 -13.378  1.00 83.21           C  
ATOM   2526  O   ILE A 328     -34.460  82.108 -12.698  1.00 83.21           O  
ATOM   2527  CB  ILE A 328     -33.906  85.029 -14.154  1.00 83.21           C  
ATOM   2528  CG1 ILE A 328     -33.084  85.656 -15.287  1.00 83.21           C  
ATOM   2529  CG2 ILE A 328     -33.090  84.962 -12.859  1.00 83.21           C  
ATOM   2530  CD1 ILE A 328     -32.687  87.104 -15.034  1.00 83.21           C  
ATOM   2531  N   PHE A 329     -36.398  83.283 -13.097  1.00 86.44           N  
ATOM   2532  CA  PHE A 329     -37.152  82.637 -12.030  1.00 86.44           C  
ATOM   2533  C   PHE A 329     -37.200  81.128 -12.239  1.00 86.44           C  
ATOM   2534  O   PHE A 329     -37.063  80.359 -11.284  1.00 86.44           O  
ATOM   2535  CB  PHE A 329     -38.574  83.201 -11.956  1.00 86.44           C  
ATOM   2536  CG  PHE A 329     -39.354  82.729 -10.760  1.00 86.44           C  
ATOM   2537  CD1 PHE A 329     -40.277  81.697 -10.876  1.00 86.44           C  
ATOM   2538  CD2 PHE A 329     -39.165  83.318  -9.517  1.00 86.44           C  
ATOM   2539  CE1 PHE A 329     -41.001  81.258  -9.770  1.00 86.44           C  
ATOM   2540  CE2 PHE A 329     -39.884  82.885  -8.406  1.00 86.44           C  
ATOM   2541  CZ  PHE A 329     -40.801  81.855  -8.535  1.00 86.44           C  
ATOM   2542  N   LYS A 330     -37.406  80.654 -13.465  1.00 90.25           N  
ATOM   2543  CA  LYS A 330     -37.416  79.228 -13.780  1.00 90.25           C  
ATOM   2544  C   LYS A 330     -36.066  78.586 -13.472  1.00 90.25           C  
ATOM   2545  O   LYS A 330     -36.009  77.472 -12.948  1.00 90.25           O  
ATOM   2546  CB  LYS A 330     -37.779  79.005 -15.249  1.00 90.25           C  
ATOM   2547  CG  LYS A 330     -38.039  77.550 -15.609  1.00 90.25           C  
ATOM   2548  CD  LYS A 330     -38.474  77.401 -17.061  1.00 90.25           C  
ATOM   2549  CE  LYS A 330     -38.697  75.941 -17.433  1.00 90.25           C  
ATOM   2550  NZ  LYS A 330     -39.126  75.792 -18.855  1.00 90.25           N1+
ATOM   2551  N   LYS A 331     -34.996  79.285 -13.731  1.00 91.41           N  
ATOM   2552  CA  LYS A 331     -33.657  78.765 -13.467  1.00 91.41           C  
ATOM   2553  C   LYS A 331     -33.414  78.609 -11.969  1.00 91.41           C  
ATOM   2554  O   LYS A 331     -32.834  77.614 -11.528  1.00 91.41           O  
ATOM   2555  CB  LYS A 331     -32.595  79.682 -14.077  1.00 91.41           C  
ATOM   2556  CG  LYS A 331     -32.489  79.582 -15.592  1.00 91.41           C  
ATOM   2557  CD  LYS A 331     -31.359  80.449 -16.131  1.00 91.41           C  
ATOM   2558  CE  LYS A 331     -31.288  80.396 -17.652  1.00 91.41           C  
ATOM   2559  NZ  LYS A 331     -30.184  81.249 -18.185  1.00 91.41           N1+
ATOM   2560  N   ILE A 332     -33.916  79.678 -11.265  1.00 89.26           N  
ATOM   2561  CA  ILE A 332     -33.765  79.607  -9.816  1.00 89.26           C  
ATOM   2562  C   ILE A 332     -34.575  78.434  -9.269  1.00 89.26           C  
ATOM   2563  O   ILE A 332     -34.087  77.674  -8.429  1.00 89.26           O  
ATOM   2564  CB  ILE A 332     -34.205  80.925  -9.137  1.00 89.26           C  
ATOM   2565  CG1 ILE A 332     -33.241  82.060  -9.501  1.00 89.26           C  
ATOM   2566  CG2 ILE A 332     -34.294  80.747  -7.619  1.00 89.26           C  
ATOM   2567  CD1 ILE A 332     -33.673  83.427  -8.988  1.00 89.26           C  
ATOM   2568  N   HIS A 333     -35.820  78.349  -9.658  1.00 91.95           N  
ATOM   2569  CA  HIS A 333     -36.678  77.252  -9.227  1.00 91.95           C  
ATOM   2570  C   HIS A 333     -36.039  75.901  -9.528  1.00 91.95           C  
ATOM   2571  O   HIS A 333     -36.089  74.987  -8.701  1.00 91.95           O  
ATOM   2572  CB  HIS A 333     -38.048  77.346  -9.903  1.00 91.95           C  
ATOM   2573  CG  HIS A 333     -39.019  76.308  -9.437  1.00 91.95           C  
ATOM   2574  CD2 HIS A 333     -39.943  76.334  -8.448  1.00 91.95           C  
ATOM   2575  ND1 HIS A 333     -39.105  75.058 -10.013  1.00 91.95           N  
ATOM   2576  CE1 HIS A 333     -40.044  74.360  -9.396  1.00 91.95           C  
ATOM   2577  NE2 HIS A 333     -40.568  75.112  -8.442  1.00 91.95           N  
ATOM   2578  N   ASP A 334     -35.437  75.698 -10.793  1.00 93.46           N  
ATOM   2579  CA  ASP A 334     -34.770  74.455 -11.167  1.00 93.46           C  
ATOM   2580  C   ASP A 334     -33.611  74.147 -10.222  1.00 93.46           C  
ATOM   2581  O   ASP A 334     -33.431  73.001  -9.804  1.00 93.46           O  
ATOM   2582  CB  ASP A 334     -34.267  74.529 -12.609  1.00 93.46           C  
ATOM   2583  CG  ASP A 334     -35.385  74.451 -13.634  1.00 93.46           C  
ATOM   2584  OD1 ASP A 334     -36.515  74.057 -13.273  1.00 93.46           O  
ATOM   2585  OD2 ASP A 334     -35.134  74.784 -14.812  1.00 93.46           O1-
ATOM   2586  N   VAL A 335     -32.904  75.191  -9.886  1.00 91.86           N  
ATOM   2587  CA  VAL A 335     -31.757  75.014  -9.003  1.00 91.86           C  
ATOM   2588  C   VAL A 335     -32.237  74.648  -7.599  1.00 91.86           C  
ATOM   2589  O   VAL A 335     -31.668  73.765  -6.952  1.00 91.86           O  
ATOM   2590  CB  VAL A 335     -30.878  76.283  -8.951  1.00 91.86           C  
ATOM   2591  CG1 VAL A 335     -29.770  76.131  -7.910  1.00 91.86           C  
ATOM   2592  CG2 VAL A 335     -30.284  76.576 -10.327  1.00 91.86           C  
ATOM   2593  N   VAL A 336     -33.349  75.327  -7.068  1.00 91.08           N  
ATOM   2594  CA  VAL A 336     -33.908  75.038  -5.751  1.00 91.08           C  
ATOM   2595  C   VAL A 336     -34.394  73.592  -5.702  1.00 91.08           C  
ATOM   2596  O   VAL A 336     -34.191  72.895  -4.706  1.00 91.08           O  
ATOM   2597  CB  VAL A 336     -35.064  76.002  -5.402  1.00 91.08           C  
ATOM   2598  CG1 VAL A 336     -35.789  75.539  -4.140  1.00 91.08           C  
ATOM   2599  CG2 VAL A 336     -34.538  77.426  -5.228  1.00 91.08           C  
ATOM   2600  N   THR A 337     -35.141  73.196  -6.783  1.00 92.58           N  
ATOM   2601  CA  THR A 337     -35.611  71.817  -6.862  1.00 92.58           C  
ATOM   2602  C   THR A 337     -34.444  70.840  -6.758  1.00 92.58           C  
ATOM   2603  O   THR A 337     -34.528  69.836  -6.048  1.00 92.58           O  
ATOM   2604  CB  THR A 337     -36.381  71.564  -8.172  1.00 92.58           C  
ATOM   2605  CG2 THR A 337     -36.873  70.123  -8.250  1.00 92.58           C  
ATOM   2606  OG1 THR A 337     -37.508  72.446  -8.236  1.00 92.58           O  
ATOM   2607  N   LYS A 338     -33.354  71.116  -7.473  1.00 92.19           N  
ATOM   2608  CA  LYS A 338     -32.154  70.288  -7.390  1.00 92.19           C  
ATOM   2609  C   LYS A 338     -31.598  70.267  -5.969  1.00 92.19           C  
ATOM   2610  O   LYS A 338     -31.197  69.214  -5.470  1.00 92.19           O  
ATOM   2611  CB  LYS A 338     -31.087  70.791  -8.363  1.00 92.19           C  
ATOM   2612  CG  LYS A 338     -29.876  69.877  -8.478  1.00 92.19           C  
ATOM   2613  CD  LYS A 338     -28.875  70.403  -9.499  1.00 92.19           C  
ATOM   2614  CE  LYS A 338     -27.620  69.541  -9.549  1.00 92.19           C  
ATOM   2615  NZ  LYS A 338     -26.627  70.064 -10.533  1.00 92.19           N1+
ATOM   2616  N   GLN A 339     -31.639  71.421  -5.301  1.00 90.64           N  
ATOM   2617  CA  GLN A 339     -31.149  71.510  -3.930  1.00 90.64           C  
ATOM   2618  C   GLN A 339     -32.017  70.688  -2.981  1.00 90.64           C  
ATOM   2619  O   GLN A 339     -31.502  70.021  -2.082  1.00 90.64           O  
ATOM   2620  CB  GLN A 339     -31.103  72.967  -3.469  1.00 90.64           C  
ATOM   2621  CG  GLN A 339     -29.905  73.742  -3.998  1.00 90.64           C  
ATOM   2622  CD  GLN A 339     -29.819  75.149  -3.436  1.00 90.64           C  
ATOM   2623  NE2 GLN A 339     -28.656  75.775  -3.576  1.00 90.64           N  
ATOM   2624  OE1 GLN A 339     -30.792  75.669  -2.880  1.00 90.64           O  
ATOM   2625  N   ILE A 340     -33.396  70.773  -3.107  1.00 93.03           N  
ATOM   2626  CA  ILE A 340     -34.306  70.005  -2.266  1.00 93.03           C  
ATOM   2627  C   ILE A 340     -34.014  68.513  -2.416  1.00 93.03           C  
ATOM   2628  O   ILE A 340     -33.975  67.779  -1.426  1.00 93.03           O  
ATOM   2629  CB  ILE A 340     -35.783  70.299  -2.613  1.00 93.03           C  
ATOM   2630  CG1 ILE A 340     -36.154  71.728  -2.200  1.00 93.03           C  
ATOM   2631  CG2 ILE A 340     -36.709  69.277  -1.947  1.00 93.03           C  
ATOM   2632  CD1 ILE A 340     -37.526  72.176  -2.686  1.00 93.03           C  
ATOM   2633  N   LYS A 341     -33.716  68.080  -3.716  1.00 93.41           N  
ATOM   2634  CA  LYS A 341     -33.398  66.677  -3.961  1.00 93.41           C  
ATOM   2635  C   LYS A 341     -32.105  66.275  -3.257  1.00 93.41           C  
ATOM   2636  O   LYS A 341     -32.024  65.200  -2.661  1.00 93.41           O  
ATOM   2637  CB  LYS A 341     -33.284  66.406  -5.462  1.00 93.41           C  
ATOM   2638  CG  LYS A 341     -34.618  66.399  -6.193  1.00 93.41           C  
ATOM   2639  CD  LYS A 341     -34.444  66.083  -7.673  1.00 93.41           C  
ATOM   2640  CE  LYS A 341     -35.769  66.147  -8.419  1.00 93.41           C  
ATOM   2641  NZ  LYS A 341     -35.593  65.900  -9.882  1.00 93.41           N1+
ATOM   2642  N   VAL A 342     -31.118  67.148  -3.289  1.00 93.97           N  
ATOM   2643  CA  VAL A 342     -29.835  66.877  -2.648  1.00 93.97           C  
ATOM   2644  C   VAL A 342     -30.019  66.804  -1.134  1.00 93.97           C  
ATOM   2645  O   VAL A 342     -29.489  65.903  -0.480  1.00 93.97           O  
ATOM   2646  CB  VAL A 342     -28.783  67.951  -3.007  1.00 93.97           C  
ATOM   2647  CG1 VAL A 342     -27.524  67.777  -2.160  1.00 93.97           C  
ATOM   2648  CG2 VAL A 342     -28.444  67.889  -4.494  1.00 93.97           C  
ATOM   2649  N   ILE A 343     -30.796  67.701  -0.527  1.00 92.28           N  
ATOM   2650  CA  ILE A 343     -31.033  67.748   0.911  1.00 92.28           C  
ATOM   2651  C   ILE A 343     -31.764  66.483   1.356  1.00 92.28           C  
ATOM   2652  O   ILE A 343     -31.424  65.891   2.383  1.00 92.28           O  
ATOM   2653  CB  ILE A 343     -31.842  69.002   1.310  1.00 92.28           C  
ATOM   2654  CG1 ILE A 343     -30.996  70.266   1.120  1.00 92.28           C  
ATOM   2655  CG2 ILE A 343     -32.340  68.887   2.754  1.00 92.28           C  
ATOM   2656  CD1 ILE A 343     -31.776  71.564   1.286  1.00 92.28           C  
ATOM   2657  N   LEU A 344     -32.786  66.108   0.584  1.00 94.12           N  
ATOM   2658  CA  LEU A 344     -33.512  64.886   0.913  1.00 94.12           C  
ATOM   2659  C   LEU A 344     -32.580  63.679   0.898  1.00 94.12           C  
ATOM   2660  O   LEU A 344     -32.683  62.798   1.753  1.00 94.12           O  
ATOM   2661  CB  LEU A 344     -34.666  64.666  -0.069  1.00 94.12           C  
ATOM   2662  CG  LEU A 344     -35.854  65.622   0.057  1.00 94.12           C  
ATOM   2663  CD1 LEU A 344     -36.848  65.384  -1.076  1.00 94.12           C  
ATOM   2664  CD2 LEU A 344     -36.532  65.456   1.413  1.00 94.12           C  
ATOM   2665  N   ARG A 345     -31.617  63.639  -0.105  1.00 95.41           N  
ATOM   2666  CA  ARG A 345     -30.635  62.560  -0.155  1.00 95.41           C  
ATOM   2667  C   ARG A 345     -29.682  62.631   1.033  1.00 95.41           C  
ATOM   2668  O   ARG A 345     -29.283  61.599   1.578  1.00 95.41           O  
ATOM   2669  CB  ARG A 345     -29.845  62.613  -1.465  1.00 95.41           C  
ATOM   2670  CG  ARG A 345     -30.633  62.147  -2.679  1.00 95.41           C  
ATOM   2671  CD  ARG A 345     -29.756  62.062  -3.921  1.00 95.41           C  
ATOM   2672  NE  ARG A 345     -29.418  63.387  -4.434  1.00 95.41           N  
ATOM   2673  CZ  ARG A 345     -28.621  63.616  -5.475  1.00 95.41           C  
ATOM   2674  NH1 ARG A 345     -28.063  62.608  -6.135  1.00 95.41           N1+
ATOM   2675  NH2 ARG A 345     -28.382  64.861  -5.857  1.00 95.41           N  
ATOM   2676  N   LEU A 346     -29.321  63.887   1.422  1.00 94.51           N  
ATOM   2677  CA  LEU A 346     -28.471  64.061   2.596  1.00 94.51           C  
ATOM   2678  C   LEU A 346     -29.159  63.528   3.849  1.00 94.51           C  
ATOM   2679  O   LEU A 346     -28.532  62.850   4.666  1.00 94.51           O  
ATOM   2680  CB  LEU A 346     -28.114  65.537   2.786  1.00 94.51           C  
ATOM   2681  CG  LEU A 346     -26.949  66.065   1.947  1.00 94.51           C  
ATOM   2682  CD1 LEU A 346     -26.879  67.586   2.034  1.00 94.51           C  
ATOM   2683  CD2 LEU A 346     -25.635  65.438   2.400  1.00 94.51           C  
ATOM   2684  N   ILE A 347     -30.412  63.820   4.035  1.00 93.17           N  
ATOM   2685  CA  ILE A 347     -31.189  63.343   5.175  1.00 93.17           C  
ATOM   2686  C   ILE A 347     -31.209  61.816   5.182  1.00 93.17           C  
ATOM   2687  O   ILE A 347     -31.016  61.191   6.227  1.00 93.17           O  
ATOM   2688  CB  ILE A 347     -32.630  63.899   5.149  1.00 93.17           C  
ATOM   2689  CG1 ILE A 347     -32.623  65.411   5.398  1.00 93.17           C  
ATOM   2690  CG2 ILE A 347     -33.506  63.178   6.178  1.00 93.17           C  
ATOM   2691  CD1 ILE A 347     -33.977  66.078   5.192  1.00 93.17           C  
ATOM   2692  N   ALA A 348     -31.448  61.246   4.074  1.00 93.16           N  
ATOM   2693  CA  ALA A 348     -31.487  59.791   3.949  1.00 93.16           C  
ATOM   2694  C   ALA A 348     -30.145  59.171   4.328  1.00 93.16           C  
ATOM   2695  O   ALA A 348     -30.097  58.160   5.031  1.00 93.16           O  
ATOM   2696  CB  ALA A 348     -31.873  59.389   2.527  1.00 93.16           C  
ATOM   2697  N   VAL A 349     -29.053  59.806   3.826  1.00 92.22           N  
ATOM   2698  CA  VAL A 349     -27.711  59.298   4.090  1.00 92.22           C  
ATOM   2699  C   VAL A 349     -27.394  59.424   5.579  1.00 92.22           C  
ATOM   2700  O   VAL A 349     -26.830  58.506   6.179  1.00 92.22           O  
ATOM   2701  CB  VAL A 349     -26.648  60.044   3.253  1.00 92.22           C  
ATOM   2702  CG1 VAL A 349     -25.240  59.624   3.671  1.00 92.22           C  
ATOM   2703  CG2 VAL A 349     -26.866  59.788   1.764  1.00 92.22           C  
ATOM   2704  N   TYR A 350     -27.755  60.522   6.228  1.00 92.20           N  
ATOM   2705  CA  TYR A 350     -27.544  60.699   7.661  1.00 92.20           C  
ATOM   2706  C   TYR A 350     -28.338  59.672   8.459  1.00 92.20           C  
ATOM   2707  O   TYR A 350     -27.849  59.144   9.461  1.00 92.20           O  
ATOM   2708  CB  TYR A 350     -27.943  62.115   8.091  1.00 92.20           C  
ATOM   2709  CG  TYR A 350     -26.877  63.151   7.831  1.00 92.20           C  
ATOM   2710  CD1 TYR A 350     -25.592  63.001   8.347  1.00 92.20           C  
ATOM   2711  CD2 TYR A 350     -27.152  64.282   7.071  1.00 92.20           C  
ATOM   2712  CE1 TYR A 350     -24.607  63.954   8.113  1.00 92.20           C  
ATOM   2713  CE2 TYR A 350     -26.175  65.242   6.829  1.00 92.20           C  
ATOM   2714  CZ  TYR A 350     -24.907  65.070   7.353  1.00 92.20           C  
ATOM   2715  OH  TYR A 350     -23.935  66.016   7.117  1.00 92.20           O  
ATOM   2716  N   ALA A 351     -29.591  59.417   8.053  1.00 91.53           N  
ATOM   2717  CA  ALA A 351     -30.401  58.391   8.705  1.00 91.53           C  
ATOM   2718  C   ALA A 351     -29.731  57.023   8.615  1.00 91.53           C  
ATOM   2719  O   ALA A 351     -29.743  56.253   9.578  1.00 91.53           O  
ATOM   2720  CB  ALA A 351     -31.795  58.339   8.085  1.00 91.53           C  
ATOM   2721  N   GLU A 352     -29.119  56.749   7.454  1.00 90.45           N  
ATOM   2722  CA  GLU A 352     -28.374  55.505   7.280  1.00 90.45           C  
ATOM   2723  C   GLU A 352     -27.194  55.428   8.243  1.00 90.45           C  
ATOM   2724  O   GLU A 352     -26.927  54.373   8.823  1.00 90.45           O  
ATOM   2725  CB  GLU A 352     -27.885  55.369   5.836  1.00 90.45           C  
ATOM   2726  CG  GLU A 352     -27.221  54.034   5.535  1.00 90.45           C  
ATOM   2727  CD  GLU A 352     -26.787  53.892   4.084  1.00 90.45           C  
ATOM   2728  OE1 GLU A 352     -26.087  52.909   3.753  1.00 90.45           O  
ATOM   2729  OE2 GLU A 352     -27.152  54.772   3.273  1.00 90.45           O1-
ATOM   2730  N   LEU A 353     -26.480  56.542   8.375  1.00 90.20           N  
ATOM   2731  CA  LEU A 353     -25.339  56.597   9.282  1.00 90.20           C  
ATOM   2732  C   LEU A 353     -25.772  56.313  10.716  1.00 90.20           C  
ATOM   2733  O   LEU A 353     -25.120  55.543  11.424  1.00 90.20           O  
ATOM   2734  CB  LEU A 353     -24.658  57.967   9.203  1.00 90.20           C  
ATOM   2735  CG  LEU A 353     -23.403  58.148  10.057  1.00 90.20           C  
ATOM   2736  CD1 LEU A 353     -22.333  57.140   9.650  1.00 90.20           C  
ATOM   2737  CD2 LEU A 353     -22.874  59.573   9.935  1.00 90.20           C  
ATOM   2738  N   VAL A 354     -26.854  56.938  11.148  1.00 89.65           N  
ATOM   2739  CA  VAL A 354     -27.390  56.731  12.489  1.00 89.65           C  
ATOM   2740  C   VAL A 354     -27.750  55.260  12.681  1.00 89.65           C  
ATOM   2741  O   VAL A 354     -27.482  54.681  13.738  1.00 89.65           O  
ATOM   2742  CB  VAL A 354     -28.625  57.622  12.750  1.00 89.65           C  
ATOM   2743  CG1 VAL A 354     -29.285  57.254  14.078  1.00 89.65           C  
ATOM   2744  CG2 VAL A 354     -28.231  59.098  12.736  1.00 89.65           C  
ATOM   2745  N   ALA A 355     -28.248  54.591  11.754  1.00 90.14           N  
ATOM   2746  CA  ALA A 355     -28.614  53.179  11.812  1.00 90.14           C  
ATOM   2747  C   ALA A 355     -27.374  52.297  11.949  1.00 90.14           C  
ATOM   2748  O   ALA A 355     -27.387  51.307  12.683  1.00 90.14           O  
ATOM   2749  CB  ALA A 355     -29.410  52.783  10.571  1.00 90.14           C  
ATOM   2750  N   ILE A 356     -26.318  52.678  11.282  1.00 87.56           N  
ATOM   2751  CA  ILE A 356     -25.078  51.910  11.321  1.00 87.56           C  
ATOM   2752  C   ILE A 356     -24.459  51.999  12.714  1.00 87.56           C  
ATOM   2753  O   ILE A 356     -24.048  50.986  13.283  1.00 87.56           O  
ATOM   2754  CB  ILE A 356     -24.074  52.406  10.256  1.00 87.56           C  
ATOM   2755  CG1 ILE A 356     -24.613  52.134   8.847  1.00 87.56           C  
ATOM   2756  CG2 ILE A 356     -22.705  51.748  10.456  1.00 87.56           C  
ATOM   2757  CD1 ILE A 356     -23.805  52.794   7.736  1.00 87.56           C  
ATOM   2758  N   ILE A 357     -24.462  53.226  13.292  1.00 83.19           N  
ATOM   2759  CA  ILE A 357     -23.843  53.468  14.591  1.00 83.19           C  
ATOM   2760  C   ILE A 357     -24.756  52.954  15.702  1.00 83.19           C  
ATOM   2761  O   ILE A 357     -24.281  52.449  16.721  1.00 83.19           O  
ATOM   2762  CB  ILE A 357     -23.534  54.967  14.800  1.00 83.19           C  
ATOM   2763  CG1 ILE A 357     -22.501  55.447  13.775  1.00 83.19           C  
ATOM   2764  CG2 ILE A 357     -23.048  55.224  16.230  1.00 83.19           C  
ATOM   2765  CD1 ILE A 357     -22.279  56.953  13.778  1.00 83.19           C  
ATOM   2766  N   GLY A 358     -26.059  53.053  15.526  1.00 78.23           N  
ATOM   2767  CA  GLY A 358     -27.001  52.616  16.543  1.00 78.23           C  
ATOM   2768  C   GLY A 358     -27.102  51.106  16.654  1.00 78.23           C  
ATOM   2769  O   GLY A 358     -27.211  50.564  17.755  1.00 78.23           O  
TER   
END
