# Supplementary material for: De novo design of obligate ABC-type heterotrimeric proteins
Source: Nat Struct Mol Biol. 2022 Dec 15;29(12):1266–76. doi: 10.1038/s41594-022-00879-4 (PMC9758053; doi:10.1038/s41594-022-00879-4)
Supplement: Supplementary file 4 — This compressed file contains all PDB files and scripts used in our design protocols and analyses, as well as the final design model outputs. [file 41594_2022_879_MOESM4_ESM.zip › source_data/pdbs/AF-Monomer for worms fusions/C3-DHT03-01/C3-DHT03-01_chnB_model_2_ptm_seed_0_unrelaxed.pdb]

ATOM      1  N   THR A   1      43.803  57.666   8.532  1.00 83.65           N  
ATOM      2  CA  THR A   1      43.685  57.515   7.086  1.00 83.65           C  
ATOM      3  C   THR A   1      42.990  56.203   6.733  1.00 83.65           C  
ATOM      4  O   THR A   1      43.327  55.150   7.279  1.00 83.65           O  
ATOM      5  CB  THR A   1      45.066  57.567   6.406  1.00 83.65           C  
ATOM      6  CG2 THR A   1      44.933  57.539   4.886  1.00 83.65           C  
ATOM      7  OG1 THR A   1      45.739  58.771   6.793  1.00 83.65           O  
ATOM      8  N   THR A   2      41.860  56.213   6.005  1.00 85.75           N  
ATOM      9  CA  THR A   2      41.105  55.048   5.557  1.00 85.75           C  
ATOM     10  C   THR A   2      41.244  54.860   4.049  1.00 85.75           C  
ATOM     11  O   THR A   2      41.111  55.818   3.284  1.00 85.75           O  
ATOM     12  CB  THR A   2      39.615  55.172   5.927  1.00 85.75           C  
ATOM     13  CG2 THR A   2      38.856  53.894   5.587  1.00 85.75           C  
ATOM     14  OG1 THR A   2      39.496  55.425   7.332  1.00 85.75           O  
ATOM     15  N   ASN A   3      41.575  53.599   3.626  1.00 87.40           N  
ATOM     16  CA  ASN A   3      41.770  53.283   2.215  1.00 87.40           C  
ATOM     17  C   ASN A   3      40.647  52.401   1.677  1.00 87.40           C  
ATOM     18  O   ASN A   3      40.309  51.382   2.282  1.00 87.40           O  
ATOM     19  CB  ASN A   3      43.126  52.609   1.998  1.00 87.40           C  
ATOM     20  CG  ASN A   3      44.286  53.464   2.469  1.00 87.40           C  
ATOM     21  ND2 ASN A   3      45.131  52.898   3.323  1.00 87.40           N  
ATOM     22  OD1 ASN A   3      44.421  54.623   2.068  1.00 87.40           O  
ATOM     23  N   PHE A   4      39.985  52.850   0.586  1.00 84.87           N  
ATOM     24  CA  PHE A   4      39.018  52.044  -0.150  1.00 84.87           C  
ATOM     25  C   PHE A   4      39.615  51.546  -1.461  1.00 84.87           C  
ATOM     26  O   PHE A   4      40.327  52.283  -2.145  1.00 84.87           O  
ATOM     27  CB  PHE A   4      37.743  52.847  -0.425  1.00 84.87           C  
ATOM     28  CG  PHE A   4      37.081  53.379   0.817  1.00 84.87           C  
ATOM     29  CD1 PHE A   4      36.099  52.643   1.468  1.00 84.87           C  
ATOM     30  CD2 PHE A   4      37.442  54.617   1.334  1.00 84.87           C  
ATOM     31  CE1 PHE A   4      35.484  53.133   2.618  1.00 84.87           C  
ATOM     32  CE2 PHE A   4      36.833  55.113   2.483  1.00 84.87           C  
ATOM     33  CZ  PHE A   4      35.853  54.370   3.123  1.00 84.87           C  
ATOM     34  N   HIS A   5      39.325  50.159  -1.602  1.00 85.84           N  
ATOM     35  CA  HIS A   5      39.781  49.585  -2.863  1.00 85.84           C  
ATOM     36  C   HIS A   5      38.621  48.975  -3.643  1.00 85.84           C  
ATOM     37  O   HIS A   5      37.829  48.208  -3.089  1.00 85.84           O  
ATOM     38  CB  HIS A   5      40.859  48.528  -2.613  1.00 85.84           C  
ATOM     39  CG  HIS A   5      42.043  49.046  -1.862  1.00 85.84           C  
ATOM     40  CD2 HIS A   5      42.325  49.050  -0.537  1.00 85.84           C  
ATOM     41  ND1 HIS A   5      43.113  49.653  -2.484  1.00 85.84           N  
ATOM     42  CE1 HIS A   5      44.002  50.008  -1.573  1.00 85.84           C  
ATOM     43  NE2 HIS A   5      43.548  49.653  -0.383  1.00 85.84           N  
ATOM     44  N   LEU A   6      38.513  49.444  -4.890  1.00 83.89           N  
ATOM     45  CA  LEU A   6      37.643  48.736  -5.822  1.00 83.89           C  
ATOM     46  C   LEU A   6      38.463  47.989  -6.869  1.00 83.89           C  
ATOM     47  O   LEU A   6      39.198  48.605  -7.645  1.00 83.89           O  
ATOM     48  CB  LEU A   6      36.686  49.713  -6.510  1.00 83.89           C  
ATOM     49  CG  LEU A   6      35.685  49.103  -7.493  1.00 83.89           C  
ATOM     50  CD1 LEU A   6      34.657  48.259  -6.747  1.00 83.89           C  
ATOM     51  CD2 LEU A   6      34.999  50.196  -8.306  1.00 83.89           C  
ATOM     52  N   ILE A   7      38.283  46.660  -6.864  1.00 84.97           N  
ATOM     53  CA  ILE A   7      39.096  45.834  -7.751  1.00 84.97           C  
ATOM     54  C   ILE A   7      38.247  45.348  -8.924  1.00 84.97           C  
ATOM     55  O   ILE A   7      37.197  44.733  -8.725  1.00 84.97           O  
ATOM     56  CB  ILE A   7      39.711  44.633  -7.000  1.00 84.97           C  
ATOM     57  CG1 ILE A   7      40.525  45.117  -5.795  1.00 84.97           C  
ATOM     58  CG2 ILE A   7      40.576  43.792  -7.942  1.00 84.97           C  
ATOM     59  CD1 ILE A   7      40.960  44.003  -4.853  1.00 84.97           C  
ATOM     60  N   ASN A   8      38.613  45.711 -10.172  1.00 83.70           N  
ATOM     61  CA  ASN A   8      37.991  45.229 -11.400  1.00 83.70           C  
ATOM     62  C   ASN A   8      36.535  45.675 -11.505  1.00 83.70           C  
ATOM     63  O   ASN A   8      35.678  44.909 -11.946  1.00 83.70           O  
ATOM     64  CB  ASN A   8      38.087  43.704 -11.488  1.00 83.70           C  
ATOM     65  CG  ASN A   8      39.515  43.217 -11.635  1.00 83.70           C  
ATOM     66  ND2 ASN A   8      39.833  42.108 -10.977  1.00 83.70           N  
ATOM     67  OD1 ASN A   8      40.325  43.832 -12.333  1.00 83.70           O  
ATOM     68  N   GLY A   9      36.147  46.751 -10.936  1.00 80.18           N  
ATOM     69  CA  GLY A   9      34.795  47.273 -11.053  1.00 80.18           C  
ATOM     70  C   GLY A   9      34.535  47.963 -12.379  1.00 80.18           C  
ATOM     71  O   GLY A   9      35.474  48.328 -13.089  1.00 80.18           O  
ATOM     72  N   SER A  10      33.278  47.831 -12.781  1.00 84.98           N  
ATOM     73  CA  SER A  10      32.876  48.543 -13.990  1.00 84.98           C  
ATOM     74  C   SER A  10      33.112  50.043 -13.852  1.00 84.98           C  
ATOM     75  O   SER A  10      33.277  50.551 -12.741  1.00 84.98           O  
ATOM     76  CB  SER A  10      31.403  48.276 -14.305  1.00 84.98           C  
ATOM     77  OG  SER A  10      30.563  48.924 -13.365  1.00 84.98           O  
ATOM     78  N   GLU A  11      33.306  50.666 -14.934  1.00 84.98           N  
ATOM     79  CA  GLU A  11      33.498  52.114 -14.950  1.00 84.98           C  
ATOM     80  C   GLU A  11      32.345  52.830 -14.252  1.00 84.98           C  
ATOM     81  O   GLU A  11      32.564  53.788 -13.507  1.00 84.98           O  
ATOM     82  CB  GLU A  11      33.641  52.622 -16.387  1.00 84.98           C  
ATOM     83  CG  GLU A  11      33.968  54.105 -16.485  1.00 84.98           C  
ATOM     84  CD  GLU A  11      35.339  54.454 -15.928  1.00 84.98           C  
ATOM     85  OE1 GLU A  11      35.603  55.650 -15.668  1.00 84.98           O  
ATOM     86  OE2 GLU A  11      36.158  53.524 -15.750  1.00 84.98           O1-
ATOM     87  N   GLU A  12      31.208  52.341 -14.424  1.00 83.17           N  
ATOM     88  CA  GLU A  12      30.010  52.895 -13.797  1.00 83.17           C  
ATOM     89  C   GLU A  12      30.077  52.774 -12.277  1.00 83.17           C  
ATOM     90  O   GLU A  12      29.745  53.719 -11.559  1.00 83.17           O  
ATOM     91  CB  GLU A  12      28.755  52.197 -14.326  1.00 83.17           C  
ATOM     92  CG  GLU A  12      27.455  52.866 -13.903  1.00 83.17           C  
ATOM     93  CD  GLU A  12      26.220  52.211 -14.502  1.00 83.17           C  
ATOM     94  OE1 GLU A  12      25.098  52.721 -14.286  1.00 83.17           O  
ATOM     95  OE2 GLU A  12      26.378  51.178 -15.191  1.00 83.17           O1-
ATOM     96  N   ALA A  13      30.503  51.583 -11.791  1.00 82.09           N  
ATOM     97  CA  ALA A  13      30.641  51.338 -10.358  1.00 82.09           C  
ATOM     98  C   ALA A  13      31.708  52.242  -9.746  1.00 82.09           C  
ATOM     99  O   ALA A  13      31.513  52.799  -8.663  1.00 82.09           O  
ATOM    100  CB  ALA A  13      30.977  49.872 -10.098  1.00 82.09           C  
ATOM    101  N   ARG A  14      32.721  52.462 -10.522  1.00 86.57           N  
ATOM    102  CA  ARG A  14      33.808  53.314 -10.052  1.00 86.57           C  
ATOM    103  C   ARG A  14      33.341  54.756  -9.885  1.00 86.57           C  
ATOM    104  O   ARG A  14      33.646  55.401  -8.880  1.00 86.57           O  
ATOM    105  CB  ARG A  14      34.994  53.256 -11.018  1.00 86.57           C  
ATOM    106  CG  ARG A  14      35.789  51.963 -10.940  1.00 86.57           C  
ATOM    107  CD  ARG A  14      37.053  52.027 -11.786  1.00 86.57           C  
ATOM    108  NE  ARG A  14      36.795  51.643 -13.171  1.00 86.57           N  
ATOM    109  CZ  ARG A  14      37.729  51.266 -14.040  1.00 86.57           C  
ATOM    110  NH1 ARG A  14      39.007  51.216 -13.682  1.00 86.57           N1+
ATOM    111  NH2 ARG A  14      37.383  50.938 -15.277  1.00 86.57           N  
ATOM    112  N   GLN A  15      32.626  55.246 -10.795  1.00 83.95           N  
ATOM    113  CA  GLN A  15      32.115  56.613 -10.772  1.00 83.95           C  
ATOM    114  C   GLN A  15      31.138  56.816  -9.617  1.00 83.95           C  
ATOM    115  O   GLN A  15      31.178  57.842  -8.936  1.00 83.95           O  
ATOM    116  CB  GLN A  15      31.437  56.956 -12.099  1.00 83.95           C  
ATOM    117  CG  GLN A  15      32.409  57.154 -13.253  1.00 83.95           C  
ATOM    118  CD  GLN A  15      31.708  57.415 -14.574  1.00 83.95           C  
ATOM    119  NE2 GLN A  15      32.488  57.670 -15.619  1.00 83.95           N  
ATOM    120  OE1 GLN A  15      30.476  57.386 -14.654  1.00 83.95           O  
ATOM    121  N   LEU A  16      30.354  55.816  -9.406  1.00 82.20           N  
ATOM    122  CA  LEU A  16      29.344  55.895  -8.357  1.00 82.20           C  
ATOM    123  C   LEU A  16      29.993  55.904  -6.977  1.00 82.20           C  
ATOM    124  O   LEU A  16      29.604  56.688  -6.108  1.00 82.20           O  
ATOM    125  CB  LEU A  16      28.365  54.723  -8.465  1.00 82.20           C  
ATOM    126  CG  LEU A  16      27.336  54.801  -9.595  1.00 82.20           C  
ATOM    127  CD1 LEU A  16      26.560  53.492  -9.696  1.00 82.20           C  
ATOM    128  CD2 LEU A  16      26.389  55.975  -9.375  1.00 82.20           C  
ATOM    129  N   ILE A  17      30.997  55.063  -6.882  1.00 84.50           N  
ATOM    130  CA  ILE A  17      31.690  54.950  -5.603  1.00 84.50           C  
ATOM    131  C   ILE A  17      32.463  56.237  -5.320  1.00 84.50           C  
ATOM    132  O   ILE A  17      32.438  56.748  -4.197  1.00 84.50           O  
ATOM    133  CB  ILE A  17      32.647  53.736  -5.585  1.00 84.50           C  
ATOM    134  CG1 ILE A  17      31.849  52.427  -5.605  1.00 84.50           C  
ATOM    135  CG2 ILE A  17      33.572  53.796  -4.365  1.00 84.50           C  
ATOM    136  CD1 ILE A  17      32.708  51.181  -5.778  1.00 84.50           C  
ATOM    137  N   GLN A  18      33.048  56.743  -6.342  1.00 85.93           N  
ATOM    138  CA  GLN A  18      33.758  58.010  -6.209  1.00 85.93           C  
ATOM    139  C   GLN A  18      32.820  59.120  -5.744  1.00 85.93           C  
ATOM    140  O   GLN A  18      33.145  59.868  -4.819  1.00 85.93           O  
ATOM    141  CB  GLN A  18      34.415  58.400  -7.535  1.00 85.93           C  
ATOM    142  CG  GLN A  18      35.276  59.652  -7.450  1.00 85.93           C  
ATOM    143  CD  GLN A  18      35.975  59.974  -8.757  1.00 85.93           C  
ATOM    144  NE2 GLN A  18      36.672  61.105  -8.794  1.00 85.93           N  
ATOM    145  OE1 GLN A  18      35.891  59.212  -9.725  1.00 85.93           O  
ATOM    146  N   LYS A  19      31.747  59.221  -6.341  1.00 82.38           N  
ATOM    147  CA  LYS A  19      30.756  60.238  -6.001  1.00 82.38           C  
ATOM    148  C   LYS A  19      30.267  60.071  -4.565  1.00 82.38           C  
ATOM    149  O   LYS A  19      30.079  61.057  -3.850  1.00 82.38           O  
ATOM    150  CB  LYS A  19      29.573  60.179  -6.968  1.00 82.38           C  
ATOM    151  CG  LYS A  19      29.867  60.764  -8.342  1.00 82.38           C  
ATOM    152  CD  LYS A  19      28.632  60.742  -9.234  1.00 82.38           C  
ATOM    153  CE  LYS A  19      28.946  61.242 -10.638  1.00 82.38           C  
ATOM    154  NZ  LYS A  19      27.753  61.165 -11.533  1.00 82.38           N1+
ATOM    155  N   ALA A  20      30.157  58.861  -4.207  1.00 79.22           N  
ATOM    156  CA  ALA A  20      29.647  58.539  -2.875  1.00 79.22           C  
ATOM    157  C   ALA A  20      30.640  58.953  -1.793  1.00 79.22           C  
ATOM    158  O   ALA A  20      30.262  59.584  -0.803  1.00 79.22           O  
ATOM    159  CB  ALA A  20      29.340  57.048  -2.769  1.00 79.22           C  
ATOM    160  N   VAL A  21      31.826  58.611  -2.046  1.00 86.42           N  
ATOM    161  CA  VAL A  21      32.880  58.920  -1.087  1.00 86.42           C  
ATOM    162  C   VAL A  21      33.044  60.434  -0.968  1.00 86.42           C  
ATOM    163  O   VAL A  21      33.149  60.968   0.138  1.00 86.42           O  
ATOM    164  CB  VAL A  21      34.222  58.268  -1.488  1.00 86.42           C  
ATOM    165  CG1 VAL A  21      35.350  58.749  -0.576  1.00 86.42           C  
ATOM    166  CG2 VAL A  21      34.109  56.746  -1.447  1.00 86.42           C  
ATOM    167  N   GLU A  22      32.885  61.056  -2.030  1.00 83.58           N  
ATOM    168  CA  GLU A  22      32.983  62.512  -2.036  1.00 83.58           C  
ATOM    169  C   GLU A  22      31.810  63.148  -1.297  1.00 83.58           C  
ATOM    170  O   GLU A  22      31.987  64.124  -0.564  1.00 83.58           O  
ATOM    171  CB  GLU A  22      33.049  63.040  -3.472  1.00 83.58           C  
ATOM    172  CG  GLU A  22      34.392  62.813  -4.151  1.00 83.58           C  
ATOM    173  CD  GLU A  22      34.400  63.220  -5.616  1.00 83.58           C  
ATOM    174  OE1 GLU A  22      35.459  63.099  -6.273  1.00 83.58           O  
ATOM    175  OE2 GLU A  22      33.340  63.663  -6.110  1.00 83.58           O1-
ATOM    176  N   ALA A  23      30.725  62.575  -1.482  1.00 78.38           N  
ATOM    177  CA  ALA A  23      29.486  63.113  -0.925  1.00 78.38           C  
ATOM    178  C   ALA A  23      29.479  63.006   0.598  1.00 78.38           C  
ATOM    179  O   ALA A  23      29.037  63.927   1.289  1.00 78.38           O  
ATOM    180  CB  ALA A  23      28.278  62.387  -1.513  1.00 78.38           C  
ATOM    181  N   ILE A  24      30.073  62.039   1.071  1.00 80.88           N  
ATOM    182  CA  ILE A  24      29.958  61.756   2.498  1.00 80.88           C  
ATOM    183  C   ILE A  24      31.180  62.306   3.232  1.00 80.88           C  
ATOM    184  O   ILE A  24      31.087  62.702   4.396  1.00 80.88           O  
ATOM    185  CB  ILE A  24      29.809  60.243   2.765  1.00 80.88           C  
ATOM    186  CG1 ILE A  24      28.514  59.715   2.138  1.00 80.88           C  
ATOM    187  CG2 ILE A  24      29.847  59.952   4.268  1.00 80.88           C  
ATOM    188  CD1 ILE A  24      28.317  58.214   2.294  1.00 80.88           C  
ATOM    189  N   SER A  25      32.254  62.533   2.540  1.00 80.88           N  
ATOM    190  CA  SER A  25      33.538  62.873   3.142  1.00 80.88           C  
ATOM    191  C   SER A  25      33.767  64.382   3.142  1.00 80.88           C  
ATOM    192  O   SER A  25      34.762  64.864   3.687  1.00 80.88           O  
ATOM    193  CB  SER A  25      34.680  62.177   2.400  1.00 80.88           C  
ATOM    194  OG  SER A  25      34.700  62.559   1.036  1.00 80.88           O  
ATOM    195  N   LYS A  26      32.843  65.300   2.685  1.00 69.66           N  
ATOM    196  CA  LYS A  26      33.071  66.734   2.528  1.00 69.66           C  
ATOM    197  C   LYS A  26      32.867  67.472   3.848  1.00 69.66           C  
ATOM    198  O   LYS A  26      31.794  68.023   4.098  1.00 69.66           O  
ATOM    199  CB  LYS A  26      32.144  67.311   1.457  1.00 69.66           C  
ATOM    200  CG  LYS A  26      32.654  67.131   0.034  1.00 69.66           C  
ATOM    201  CD  LYS A  26      31.798  67.895  -0.967  1.00 69.66           C  
ATOM    202  CE  LYS A  26      32.278  67.678  -2.396  1.00 69.66           C  
ATOM    203  NZ  LYS A  26      31.452  68.439  -3.379  1.00 69.66           N1+
ATOM    204  N   LYS A  27      33.614  67.112   4.944  1.00 69.17           N  
ATOM    205  CA  LYS A  27      33.676  67.913   6.163  1.00 69.17           C  
ATOM    206  C   LYS A  27      35.020  68.623   6.288  1.00 69.17           C  
ATOM    207  O   LYS A  27      35.996  68.232   5.643  1.00 69.17           O  
ATOM    208  CB  LYS A  27      33.427  67.040   7.394  1.00 69.17           C  
ATOM    209  CG  LYS A  27      31.959  66.738   7.653  1.00 69.17           C  
ATOM    210  CD  LYS A  27      31.747  66.138   9.037  1.00 69.17           C  
ATOM    211  CE  LYS A  27      30.279  65.823   9.292  1.00 69.17           C  
ATOM    212  NZ  LYS A  27      30.060  65.276  10.664  1.00 69.17           N1+
ATOM    213  N   GLU A  28      34.993  69.823   6.868  1.00 64.69           N  
ATOM    214  CA  GLU A  28      36.188  70.622   7.127  1.00 64.69           C  
ATOM    215  C   GLU A  28      37.322  69.760   7.672  1.00 64.69           C  
ATOM    216  O   GLU A  28      37.124  68.983   8.609  1.00 64.69           O  
ATOM    217  CB  GLU A  28      35.874  71.757   8.105  1.00 64.69           C  
ATOM    218  CG  GLU A  28      36.904  72.878   8.097  1.00 64.69           C  
ATOM    219  CD  GLU A  28      36.491  74.078   8.934  1.00 64.69           C  
ATOM    220  OE1 GLU A  28      37.267  75.058   9.014  1.00 64.69           O  
ATOM    221  OE2 GLU A  28      35.382  74.039   9.512  1.00 64.69           O1-
ATOM    222  N   GLY A  29      38.465  69.490   6.845  1.00 73.61           N  
ATOM    223  CA  GLY A  29      39.661  68.834   7.350  1.00 73.61           C  
ATOM    224  C   GLY A  29      39.842  67.427   6.814  1.00 73.61           C  
ATOM    225  O   GLY A  29      40.848  66.772   7.097  1.00 73.61           O  
ATOM    226  N   THR A  30      38.742  66.838   5.950  1.00 83.49           N  
ATOM    227  CA  THR A  30      38.841  65.534   5.304  1.00 83.49           C  
ATOM    228  C   THR A  30      39.380  65.672   3.884  1.00 83.49           C  
ATOM    229  O   THR A  30      38.896  66.500   3.108  1.00 83.49           O  
ATOM    230  CB  THR A  30      37.476  64.823   5.271  1.00 83.49           C  
ATOM    231  CG2 THR A  30      37.612  63.394   4.754  1.00 83.49           C  
ATOM    232  OG1 THR A  30      36.927  64.789   6.595  1.00 83.49           O  
ATOM    233  N   GLU A  31      40.545  65.053   3.593  1.00 84.31           N  
ATOM    234  CA  GLU A  31      41.185  65.042   2.281  1.00 84.31           C  
ATOM    235  C   GLU A  31      40.959  63.713   1.566  1.00 84.31           C  
ATOM    236  O   GLU A  31      41.207  62.647   2.135  1.00 84.31           O  
ATOM    237  CB  GLU A  31      42.685  65.320   2.412  1.00 84.31           C  
ATOM    238  CG  GLU A  31      43.008  66.691   2.989  1.00 84.31           C  
ATOM    239  CD  GLU A  31      44.499  66.927   3.174  1.00 84.31           C  
ATOM    240  OE1 GLU A  31      44.883  67.996   3.702  1.00 84.31           O  
ATOM    241  OE2 GLU A  31      45.289  66.038   2.785  1.00 84.31           O1-
ATOM    242  N   VAL A  32      40.375  63.842   0.382  1.00 86.79           N  
ATOM    243  CA  VAL A  32      40.102  62.634  -0.388  1.00 86.79           C  
ATOM    244  C   VAL A  32      41.006  62.591  -1.618  1.00 86.79           C  
ATOM    245  O   VAL A  32      41.090  63.565  -2.370  1.00 86.79           O  
ATOM    246  CB  VAL A  32      38.619  62.555  -0.815  1.00 86.79           C  
ATOM    247  CG1 VAL A  32      38.332  61.238  -1.532  1.00 86.79           C  
ATOM    248  CG2 VAL A  32      37.706  62.717   0.400  1.00 86.79           C  
ATOM    249  N   HIS A  33      41.810  61.497  -1.787  1.00 88.90           N  
ATOM    250  CA  HIS A  33      42.681  61.267  -2.934  1.00 88.90           C  
ATOM    251  C   HIS A  33      42.241  60.038  -3.723  1.00 88.90           C  
ATOM    252  O   HIS A  33      42.007  58.975  -3.144  1.00 88.90           O  
ATOM    253  CB  HIS A  33      44.134  61.106  -2.481  1.00 88.90           C  
ATOM    254  CG  HIS A  33      44.683  62.313  -1.787  1.00 88.90           C  
ATOM    255  CD2 HIS A  33      44.885  62.566  -0.473  1.00 88.90           C  
ATOM    256  ND1 HIS A  33      45.092  63.439  -2.466  1.00 88.90           N  
ATOM    257  CE1 HIS A  33      45.525  64.336  -1.596  1.00 88.90           C  
ATOM    258  NE2 HIS A  33      45.410  63.831  -0.379  1.00 88.90           N  
ATOM    259  N   PHE A  34      42.177  60.312  -5.126  1.00 87.91           N  
ATOM    260  CA  PHE A  34      41.800  59.210  -6.002  1.00 87.91           C  
ATOM    261  C   PHE A  34      42.971  58.793  -6.884  1.00 87.91           C  
ATOM    262  O   PHE A  34      43.629  59.640  -7.492  1.00 87.91           O  
ATOM    263  CB  PHE A  34      40.600  59.599  -6.872  1.00 87.91           C  
ATOM    264  CG  PHE A  34      39.385  60.006  -6.085  1.00 87.91           C  
ATOM    265  CD1 PHE A  34      38.452  59.061  -5.678  1.00 87.91           C  
ATOM    266  CD2 PHE A  34      39.176  61.339  -5.750  1.00 87.91           C  
ATOM    267  CE1 PHE A  34      37.327  59.436  -4.948  1.00 87.91           C  
ATOM    268  CE2 PHE A  34      38.053  61.721  -5.021  1.00 87.91           C  
ATOM    269  CZ  PHE A  34      37.129  60.769  -4.622  1.00 87.91           C  
ATOM    270  N   GLU A  35      43.272  57.488  -6.803  1.00 88.08           N  
ATOM    271  CA  GLU A  35      44.284  56.944  -7.703  1.00 88.08           C  
ATOM    272  C   GLU A  35      43.712  55.817  -8.559  1.00 88.08           C  
ATOM    273  O   GLU A  35      43.099  54.884  -8.038  1.00 88.08           O  
ATOM    274  CB  GLU A  35      45.494  56.441  -6.912  1.00 88.08           C  
ATOM    275  CG  GLU A  35      46.716  56.156  -7.771  1.00 88.08           C  
ATOM    276  CD  GLU A  35      47.950  55.795  -6.959  1.00 88.08           C  
ATOM    277  OE1 GLU A  35      49.020  55.546  -7.560  1.00 88.08           O  
ATOM    278  OE2 GLU A  35      47.846  55.762  -5.712  1.00 88.08           O1-
ATOM    279  N   LYS A  36      43.873  56.059  -9.949  1.00 83.15           N  
ATOM    280  CA  LYS A  36      43.381  55.035 -10.866  1.00 83.15           C  
ATOM    281  C   LYS A  36      44.529  54.204 -11.429  1.00 83.15           C  
ATOM    282  O   LYS A  36      45.535  54.752 -11.885  1.00 83.15           O  
ATOM    283  CB  LYS A  36      42.588  55.673 -12.008  1.00 83.15           C  
ATOM    284  CG  LYS A  36      41.297  56.346 -11.564  1.00 83.15           C  
ATOM    285  CD  LYS A  36      40.541  56.940 -12.745  1.00 83.15           C  
ATOM    286  CE  LYS A  36      39.308  57.710 -12.292  1.00 83.15           C  
ATOM    287  NZ  LYS A  36      38.562  58.294 -13.448  1.00 83.15           N1+
ATOM    288  N   SER A  37      44.556  52.867 -11.066  1.00 82.21           N  
ATOM    289  CA  SER A  37      45.493  51.955 -11.716  1.00 82.21           C  
ATOM    290  C   SER A  37      44.756  50.877 -12.504  1.00 82.21           C  
ATOM    291  O   SER A  37      43.526  50.810 -12.472  1.00 82.21           O  
ATOM    292  CB  SER A  37      46.414  51.305 -10.684  1.00 82.21           C  
ATOM    293  OG  SER A  37      45.687  50.423  -9.846  1.00 82.21           O  
ATOM    294  N   ASP A  38      45.439  50.133 -13.590  1.00 80.38           N  
ATOM    295  CA  ASP A  38      44.856  49.111 -14.455  1.00 80.38           C  
ATOM    296  C   ASP A  38      43.915  48.200 -13.670  1.00 80.38           C  
ATOM    297  O   ASP A  38      44.365  47.312 -12.943  1.00 80.38           O  
ATOM    298  CB  ASP A  38      45.956  48.283 -15.122  1.00 80.38           C  
ATOM    299  CG  ASP A  38      45.475  47.545 -16.359  1.00 80.38           C  
ATOM    300  OD1 ASP A  38      44.309  47.734 -16.767  1.00 80.38           O  
ATOM    301  OD2 ASP A  38      46.269  46.766 -16.930  1.00 80.38           O1-
ATOM    302  N   GLY A  39      42.547  48.650 -13.575  1.00 75.57           N  
ATOM    303  CA  GLY A  39      41.471  47.789 -13.112  1.00 75.57           C  
ATOM    304  C   GLY A  39      41.156  47.967 -11.638  1.00 75.57           C  
ATOM    305  O   GLY A  39      40.274  47.294 -11.101  1.00 75.57           O  
ATOM    306  N   THR A  40      41.943  48.916 -10.901  1.00 85.69           N  
ATOM    307  CA  THR A  40      41.711  49.143  -9.479  1.00 85.69           C  
ATOM    308  C   THR A  40      41.555  50.634  -9.187  1.00 85.69           C  
ATOM    309  O   THR A  40      42.323  51.454  -9.694  1.00 85.69           O  
ATOM    310  CB  THR A  40      42.857  48.568  -8.627  1.00 85.69           C  
ATOM    311  CG2 THR A  40      42.553  48.694  -7.138  1.00 85.69           C  
ATOM    312  OG1 THR A  40      43.037  47.184  -8.951  1.00 85.69           O  
ATOM    313  N   LEU A  41      40.382  51.026  -8.496  1.00 85.63           N  
ATOM    314  CA  LEU A  41      40.180  52.364  -7.950  1.00 85.63           C  
ATOM    315  C   LEU A  41      40.547  52.407  -6.469  1.00 85.63           C  
ATOM    316  O   LEU A  41      40.004  51.643  -5.669  1.00 85.63           O  
ATOM    317  CB  LEU A  41      38.728  52.807  -8.140  1.00 85.63           C  
ATOM    318  CG  LEU A  41      38.351  54.167  -7.550  1.00 85.63           C  
ATOM    319  CD1 LEU A  41      39.080  55.285  -8.286  1.00 85.63           C  
ATOM    320  CD2 LEU A  41      36.841  54.376  -7.610  1.00 85.63           C  
ATOM    321  N   GLU A  42      41.729  53.183  -6.203  1.00 88.88           N  
ATOM    322  CA  GLU A  42      42.126  53.381  -4.813  1.00 88.88           C  
ATOM    323  C   GLU A  42      41.722  54.765  -4.315  1.00 88.88           C  
ATOM    324  O   GLU A  42      42.038  55.775  -4.947  1.00 88.88           O  
ATOM    325  CB  GLU A  42      43.635  53.183  -4.650  1.00 88.88           C  
ATOM    326  CG  GLU A  42      44.100  53.154  -3.201  1.00 88.88           C  
ATOM    327  CD  GLU A  42      45.584  52.859  -3.052  1.00 88.88           C  
ATOM    328  OE1 GLU A  42      46.093  52.869  -1.909  1.00 88.88           O  
ATOM    329  OE2 GLU A  42      46.243  52.617  -4.088  1.00 88.88           O1-
ATOM    330  N   ILE A  43      40.879  54.704  -3.225  1.00 89.18           N  
ATOM    331  CA  ILE A  43      40.432  55.952  -2.616  1.00 89.18           C  
ATOM    332  C   ILE A  43      41.046  56.097  -1.226  1.00 89.18           C  
ATOM    333  O   ILE A  43      40.836  55.249  -0.356  1.00 89.18           O  
ATOM    334  CB  ILE A  43      38.891  56.019  -2.530  1.00 89.18           C  
ATOM    335  CG1 ILE A  43      38.268  55.750  -3.904  1.00 89.18           C  
ATOM    336  CG2 ILE A  43      38.439  57.376  -1.980  1.00 89.18           C  
ATOM    337  CD1 ILE A  43      36.770  55.477  -3.863  1.00 89.18           C  
ATOM    338  N   ARG A  44      41.870  57.191  -1.136  1.00 88.81           N  
ATOM    339  CA  ARG A  44      42.464  57.476   0.166  1.00 88.81           C  
ATOM    340  C   ARG A  44      41.794  58.678   0.823  1.00 88.81           C  
ATOM    341  O   ARG A  44      41.727  59.759   0.233  1.00 88.81           O  
ATOM    342  CB  ARG A  44      43.968  57.727   0.029  1.00 88.81           C  
ATOM    343  CG  ARG A  44      44.702  57.812   1.357  1.00 88.81           C  
ATOM    344  CD  ARG A  44      46.190  58.073   1.163  1.00 88.81           C  
ATOM    345  NE  ARG A  44      46.855  56.943   0.521  1.00 88.81           N  
ATOM    346  CZ  ARG A  44      48.119  56.945   0.105  1.00 88.81           C  
ATOM    347  NH1 ARG A  44      48.881  58.022   0.258  1.00 88.81           N1+
ATOM    348  NH2 ARG A  44      48.624  55.863  -0.467  1.00 88.81           N  
ATOM    349  N   VAL A  45      41.249  58.397   2.103  1.00 88.67           N  
ATOM    350  CA  VAL A  45      40.596  59.481   2.828  1.00 88.67           C  
ATOM    351  C   VAL A  45      41.343  59.755   4.132  1.00 88.67           C  
ATOM    352  O   VAL A  45      41.454  58.873   4.987  1.00 88.67           O  
ATOM    353  CB  VAL A  45      39.114  59.158   3.120  1.00 88.67           C  
ATOM    354  CG1 VAL A  45      38.408  60.365   3.738  1.00 88.67           C  
ATOM    355  CG2 VAL A  45      38.403  58.716   1.843  1.00 88.67           C  
ATOM    356  N   LYS A  46      41.906  60.981   4.214  1.00 87.37           N  
ATOM    357  CA  LYS A  46      42.621  61.355   5.430  1.00 87.37           C  
ATOM    358  C   LYS A  46      41.697  62.066   6.415  1.00 87.37           C  
ATOM    359  O   LYS A  46      40.824  62.836   6.009  1.00 87.37           O  
ATOM    360  CB  LYS A  46      43.818  62.249   5.096  1.00 87.37           C  
ATOM    361  CG  LYS A  46      44.931  61.536   4.342  1.00 87.37           C  
ATOM    362  CD  LYS A  46      46.144  62.438   4.152  1.00 87.37           C  
ATOM    363  CE  LYS A  46      47.250  61.734   3.379  1.00 87.37           C  
ATOM    364  NZ  LYS A  46      48.442  62.615   3.190  1.00 87.37           N1+
ATOM    365  N   ASN A  47      41.757  61.677   7.827  1.00 85.49           N  
ATOM    366  CA  ASN A  47      41.036  62.328   8.916  1.00 85.49           C  
ATOM    367  C   ASN A  47      39.541  62.029   8.856  1.00 85.49           C  
ATOM    368  O   ASN A  47      38.717  62.916   9.090  1.00 85.49           O  
ATOM    369  CB  ASN A  47      41.277  63.839   8.893  1.00 85.49           C  
ATOM    370  CG  ASN A  47      42.733  64.201   9.108  1.00 85.49           C  
ATOM    371  ND2 ASN A  47      43.219  65.181   8.356  1.00 85.49           N  
ATOM    372  OD1 ASN A  47      43.417  63.604   9.944  1.00 85.49           O  
ATOM    373  N   LEU A  48      39.230  60.745   8.408  1.00 83.97           N  
ATOM    374  CA  LEU A  48      37.834  60.331   8.322  1.00 83.97           C  
ATOM    375  C   LEU A  48      37.316  59.879   9.684  1.00 83.97           C  
ATOM    376  O   LEU A  48      37.891  58.980  10.303  1.00 83.97           O  
ATOM    377  CB  LEU A  48      37.671  59.202   7.301  1.00 83.97           C  
ATOM    378  CG  LEU A  48      36.236  58.804   6.953  1.00 83.97           C  
ATOM    379  CD1 LEU A  48      35.529  59.947   6.232  1.00 83.97           C  
ATOM    380  CD2 LEU A  48      36.224  57.539   6.101  1.00 83.97           C  
ATOM    381  N   HIS A  49      36.338  60.518  10.184  1.00 84.33           N  
ATOM    382  CA  HIS A  49      35.673  60.087  11.408  1.00 84.33           C  
ATOM    383  C   HIS A  49      35.116  58.675  11.263  1.00 84.33           C  
ATOM    384  O   HIS A  49      34.591  58.314  10.207  1.00 84.33           O  
ATOM    385  CB  HIS A  49      34.551  61.059  11.778  1.00 84.33           C  
ATOM    386  CG  HIS A  49      34.063  60.903  13.183  1.00 84.33           C  
ATOM    387  CD2 HIS A  49      34.280  61.655  14.288  1.00 84.33           C  
ATOM    388  ND1 HIS A  49      33.246  59.866  13.577  1.00 84.33           N  
ATOM    389  CE1 HIS A  49      32.981  59.987  14.867  1.00 84.33           C  
ATOM    390  NE2 HIS A  49      33.597  61.064  15.322  1.00 84.33           N  
ATOM    391  N   PRO A  50      35.302  57.747  12.250  1.00 84.93           N  
ATOM    392  CA  PRO A  50      34.834  56.362  12.164  1.00 84.93           C  
ATOM    393  C   PRO A  50      33.366  56.259  11.759  1.00 84.93           C  
ATOM    394  O   PRO A  50      32.988  55.344  11.022  1.00 84.93           O  
ATOM    395  CB  PRO A  50      35.048  55.830  13.583  1.00 84.93           C  
ATOM    396  CG  PRO A  50      36.187  56.632  14.125  1.00 84.93           C  
ATOM    397  CD  PRO A  50      36.093  58.026  13.574  1.00 84.93           C  
ATOM    398  N   ARG A  51      32.540  57.099  12.205  1.00 85.77           N  
ATOM    399  CA  ARG A  51      31.126  57.088  11.846  1.00 85.77           C  
ATOM    400  C   ARG A  51      30.937  57.338  10.354  1.00 85.77           C  
ATOM    401  O   ARG A  51      30.088  56.712   9.716  1.00 85.77           O  
ATOM    402  CB  ARG A  51      30.358  58.137  12.654  1.00 85.77           C  
ATOM    403  CG  ARG A  51      28.850  58.071  12.473  1.00 85.77           C  
ATOM    404  CD  ARG A  51      28.129  59.070  13.367  1.00 85.77           C  
ATOM    405  NE  ARG A  51      26.716  59.181  13.022  1.00 85.77           N  
ATOM    406  CZ  ARG A  51      25.864  60.037  13.580  1.00 85.77           C  
ATOM    407  NH1 ARG A  51      26.269  60.878  14.524  1.00 85.77           N1+
ATOM    408  NH2 ARG A  51      24.597  60.053  13.192  1.00 85.77           N  
ATOM    409  N   GLN A  52      31.659  58.112   9.731  1.00 84.25           N  
ATOM    410  CA  GLN A  52      31.614  58.428   8.307  1.00 84.25           C  
ATOM    411  C   GLN A  52      32.117  57.257   7.468  1.00 84.25           C  
ATOM    412  O   GLN A  52      31.592  56.990   6.385  1.00 84.25           O  
ATOM    413  CB  GLN A  52      32.438  59.680   8.007  1.00 84.25           C  
ATOM    414  CG  GLN A  52      31.830  60.964   8.557  1.00 84.25           C  
ATOM    415  CD  GLN A  52      32.669  62.190   8.250  1.00 84.25           C  
ATOM    416  NE2 GLN A  52      32.017  63.342   8.141  1.00 84.25           N  
ATOM    417  OE1 GLN A  52      33.893  62.102   8.113  1.00 84.25           O  
ATOM    418  N   GLU A  53      33.072  56.680   8.047  1.00 85.92           N  
ATOM    419  CA  GLU A  53      33.575  55.478   7.389  1.00 85.92           C  
ATOM    420  C   GLU A  53      32.478  54.426   7.248  1.00 85.92           C  
ATOM    421  O   GLU A  53      32.297  53.851   6.172  1.00 85.92           O  
ATOM    422  CB  GLU A  53      34.762  54.898   8.162  1.00 85.92           C  
ATOM    423  CG  GLU A  53      35.361  53.651   7.526  1.00 85.92           C  
ATOM    424  CD  GLU A  53      36.508  53.060   8.330  1.00 85.92           C  
ATOM    425  OE1 GLU A  53      37.045  52.001   7.931  1.00 85.92           O  
ATOM    426  OE2 GLU A  53      36.873  53.660   9.365  1.00 85.92           O1-
ATOM    427  N   ASP A  54      31.787  54.232   8.379  1.00 88.26           N  
ATOM    428  CA  ASP A  54      30.690  53.269   8.357  1.00 88.26           C  
ATOM    429  C   ASP A  54      29.613  53.687   7.360  1.00 88.26           C  
ATOM    430  O   ASP A  54      29.103  52.857   6.604  1.00 88.26           O  
ATOM    431  CB  ASP A  54      30.083  53.116   9.754  1.00 88.26           C  
ATOM    432  CG  ASP A  54      29.043  52.013   9.830  1.00 88.26           C  
ATOM    433  OD1 ASP A  54      29.374  50.842   9.541  1.00 88.26           O  
ATOM    434  OD2 ASP A  54      27.882  52.316  10.180  1.00 88.26           O1-
ATOM    435  N   LEU A  55      29.319  54.909   7.281  1.00 87.55           N  
ATOM    436  CA  LEU A  55      28.302  55.446   6.384  1.00 87.55           C  
ATOM    437  C   LEU A  55      28.724  55.289   4.927  1.00 87.55           C  
ATOM    438  O   LEU A  55      27.908  54.928   4.075  1.00 87.55           O  
ATOM    439  CB  LEU A  55      28.038  56.922   6.695  1.00 87.55           C  
ATOM    440  CG  LEU A  55      27.273  57.217   7.986  1.00 87.55           C  
ATOM    441  CD1 LEU A  55      27.252  58.717   8.259  1.00 87.55           C  
ATOM    442  CD2 LEU A  55      25.855  56.662   7.906  1.00 87.55           C  
ATOM    443  N   ILE A  56      29.960  55.509   4.714  1.00 87.82           N  
ATOM    444  CA  ILE A  56      30.494  55.366   3.363  1.00 87.82           C  
ATOM    445  C   ILE A  56      30.360  53.916   2.906  1.00 87.82           C  
ATOM    446  O   ILE A  56      29.914  53.650   1.788  1.00 87.82           O  
ATOM    447  CB  ILE A  56      31.970  55.818   3.290  1.00 87.82           C  
ATOM    448  CG1 ILE A  56      32.071  57.341   3.436  1.00 87.82           C  
ATOM    449  CG2 ILE A  56      32.614  55.350   1.981  1.00 87.82           C  
ATOM    450  CD1 ILE A  56      33.497  57.859   3.547  1.00 87.82           C  
ATOM    451  N   LYS A  57      30.674  53.042   3.750  1.00 89.04           N  
ATOM    452  CA  LYS A  57      30.587  51.623   3.415  1.00 89.04           C  
ATOM    453  C   LYS A  57      29.152  51.224   3.079  1.00 89.04           C  
ATOM    454  O   LYS A  57      28.909  50.546   2.079  1.00 89.04           O  
ATOM    455  CB  LYS A  57      31.114  50.767   4.567  1.00 89.04           C  
ATOM    456  CG  LYS A  57      32.626  50.807   4.727  1.00 89.04           C  
ATOM    457  CD  LYS A  57      33.094  49.889   5.850  1.00 89.04           C  
ATOM    458  CE  LYS A  57      34.595  50.003   6.077  1.00 89.04           C  
ATOM    459  NZ  LYS A  57      35.054  49.128   7.197  1.00 89.04           N1+
ATOM    460  N   LYS A  58      28.235  51.658   3.920  1.00 91.17           N  
ATOM    461  CA  LYS A  58      26.827  51.338   3.708  1.00 91.17           C  
ATOM    462  C   LYS A  58      26.308  51.966   2.418  1.00 91.17           C  
ATOM    463  O   LYS A  58      25.528  51.350   1.691  1.00 91.17           O  
ATOM    464  CB  LYS A  58      25.984  51.807   4.895  1.00 91.17           C  
ATOM    465  CG  LYS A  58      26.186  50.985   6.161  1.00 91.17           C  
ATOM    466  CD  LYS A  58      25.349  51.522   7.315  1.00 91.17           C  
ATOM    467  CE  LYS A  58      25.609  50.751   8.601  1.00 91.17           C  
ATOM    468  NZ  LYS A  58      24.877  51.343   9.760  1.00 91.17           N1+
ATOM    469  N   PHE A  59      26.820  53.096   2.176  1.00 88.02           N  
ATOM    470  CA  PHE A  59      26.422  53.807   0.966  1.00 88.02           C  
ATOM    471  C   PHE A  59      26.921  53.081  -0.278  1.00 88.02           C  
ATOM    472  O   PHE A  59      26.167  52.887  -1.234  1.00 88.02           O  
ATOM    473  CB  PHE A  59      26.957  55.242   0.985  1.00 88.02           C  
ATOM    474  CG  PHE A  59      26.255  56.164   0.025  1.00 88.02           C  
ATOM    475  CD1 PHE A  59      26.709  56.308  -1.281  1.00 88.02           C  
ATOM    476  CD2 PHE A  59      25.140  56.887   0.427  1.00 88.02           C  
ATOM    477  CE1 PHE A  59      26.062  57.161  -2.171  1.00 88.02           C  
ATOM    478  CE2 PHE A  59      24.487  57.742  -0.458  1.00 88.02           C  
ATOM    479  CZ  PHE A  59      24.950  57.877  -1.757  1.00 88.02           C  
ATOM    480  N   ILE A  60      28.109  52.702  -0.287  1.00 87.57           N  
ATOM    481  CA  ILE A  60      28.704  51.982  -1.407  1.00 87.57           C  
ATOM    482  C   ILE A  60      27.956  50.670  -1.633  1.00 87.57           C  
ATOM    483  O   ILE A  60      27.637  50.319  -2.771  1.00 87.57           O  
ATOM    484  CB  ILE A  60      30.206  51.709  -1.169  1.00 87.57           C  
ATOM    485  CG1 ILE A  60      31.002  53.018  -1.219  1.00 87.57           C  
ATOM    486  CG2 ILE A  60      30.741  50.703  -2.194  1.00 87.57           C  
ATOM    487  CD1 ILE A  60      32.462  52.871  -0.813  1.00 87.57           C  
ATOM    488  N   GLU A  61      27.644  50.051  -0.549  1.00 89.75           N  
ATOM    489  CA  GLU A  61      26.894  48.801  -0.640  1.00 89.75           C  
ATOM    490  C   GLU A  61      25.549  49.015  -1.329  1.00 89.75           C  
ATOM    491  O   GLU A  61      25.153  48.224  -2.187  1.00 89.75           O  
ATOM    492  CB  GLU A  61      26.684  48.197   0.750  1.00 89.75           C  
ATOM    493  CG  GLU A  61      26.060  46.808   0.729  1.00 89.75           C  
ATOM    494  CD  GLU A  61      25.959  46.175   2.108  1.00 89.75           C  
ATOM    495  OE1 GLU A  61      25.509  45.011   2.209  1.00 89.75           O  
ATOM    496  OE2 GLU A  61      26.332  46.849   3.094  1.00 89.75           O1-
ATOM    497  N   ALA A  62      24.962  50.004  -0.988  1.00 88.77           N  
ATOM    498  CA  ALA A  62      23.661  50.323  -1.570  1.00 88.77           C  
ATOM    499  C   ALA A  62      23.782  50.607  -3.064  1.00 88.77           C  
ATOM    500  O   ALA A  62      22.980  50.119  -3.863  1.00 88.77           O  
ATOM    501  CB  ALA A  62      23.036  51.518  -0.854  1.00 88.77           C  
ATOM    502  N   LEU A  63      24.862  51.345  -3.441  1.00 86.94           N  
ATOM    503  CA  LEU A  63      25.066  51.692  -4.844  1.00 86.94           C  
ATOM    504  C   LEU A  63      25.369  50.448  -5.672  1.00 86.94           C  
ATOM    505  O   LEU A  63      24.867  50.305  -6.789  1.00 86.94           O  
ATOM    506  CB  LEU A  63      26.208  52.703  -4.985  1.00 86.94           C  
ATOM    507  CG  LEU A  63      25.930  54.115  -4.465  1.00 86.94           C  
ATOM    508  CD1 LEU A  63      27.184  54.977  -4.577  1.00 86.94           C  
ATOM    509  CD2 LEU A  63      24.771  54.747  -5.227  1.00 86.94           C  
ATOM    510  N   LEU A  64      26.087  49.607  -5.146  1.00 86.78           N  
ATOM    511  CA  LEU A  64      26.424  48.371  -5.846  1.00 86.78           C  
ATOM    512  C   LEU A  64      25.192  47.489  -6.015  1.00 86.78           C  
ATOM    513  O   LEU A  64      25.015  46.857  -7.060  1.00 86.78           O  
ATOM    514  CB  LEU A  64      27.514  47.607  -5.090  1.00 86.78           C  
ATOM    515  CG  LEU A  64      28.913  48.226  -5.107  1.00 86.78           C  
ATOM    516  CD1 LEU A  64      29.855  47.432  -4.211  1.00 86.78           C  
ATOM    517  CD2 LEU A  64      29.451  48.292  -6.533  1.00 86.78           C  
ATOM    518  N   LEU A  65      24.381  47.476  -4.947  1.00 90.25           N  
ATOM    519  CA  LEU A  65      23.125  46.738  -5.034  1.00 90.25           C  
ATOM    520  C   LEU A  65      22.238  47.303  -6.137  1.00 90.25           C  
ATOM    521  O   LEU A  65      21.569  46.549  -6.849  1.00 90.25           O  
ATOM    522  CB  LEU A  65      22.385  46.781  -3.695  1.00 90.25           C  
ATOM    523  CG  LEU A  65      22.931  45.876  -2.588  1.00 90.25           C  
ATOM    524  CD1 LEU A  65      22.288  46.228  -1.251  1.00 90.25           C  
ATOM    525  CD2 LEU A  65      22.694  44.408  -2.932  1.00 90.25           C  
ATOM    526  N   ALA A  66      22.296  48.556  -6.312  1.00 87.75           N  
ATOM    527  CA  ALA A  66      21.536  49.218  -7.368  1.00 87.75           C  
ATOM    528  C   ALA A  66      22.036  48.801  -8.747  1.00 87.75           C  
ATOM    529  O   ALA A  66      21.240  48.571  -9.660  1.00 87.75           O  
ATOM    530  CB  ALA A  66      21.618  50.735  -7.211  1.00 87.75           C  
ATOM    531  N   LEU A  67      23.311  48.665  -8.897  1.00 87.66           N  
ATOM    532  CA  LEU A  67      23.908  48.260 -10.164  1.00 87.66           C  
ATOM    533  C   LEU A  67      23.514  46.831 -10.518  1.00 87.66           C  
ATOM    534  O   LEU A  67      23.174  46.543 -11.669  1.00 87.66           O  
ATOM    535  CB  LEU A  67      25.433  48.381 -10.102  1.00 87.66           C  
ATOM    536  CG  LEU A  67      26.008  49.792 -10.243  1.00 87.66           C  
ATOM    537  CD1 LEU A  67      27.502  49.788  -9.940  1.00 87.66           C  
ATOM    538  CD2 LEU A  67      25.743  50.340 -11.641  1.00 87.66           C  
ATOM    539  N   VAL A  68      23.536  46.034  -9.572  1.00 89.95           N  
ATOM    540  CA  VAL A  68      23.147  44.641  -9.772  1.00 89.95           C  
ATOM    541  C   VAL A  68      21.684  44.569 -10.202  1.00 89.95           C  
ATOM    542  O   VAL A  68      21.341  43.852 -11.144  1.00 89.95           O  
ATOM    543  CB  VAL A  68      23.368  43.802  -8.494  1.00 89.95           C  
ATOM    544  CG1 VAL A  68      22.773  42.404  -8.656  1.00 89.95           C  
ATOM    545  CG2 VAL A  68      24.857  43.715  -8.163  1.00 89.95           C  
ATOM    546  N   ALA A  69      20.851  45.296  -9.521  1.00 90.10           N  
ATOM    547  CA  ALA A  69      19.424  45.328  -9.834  1.00 90.10           C  
ATOM    548  C   ALA A  69      19.188  45.801 -11.266  1.00 90.10           C  
ATOM    549  O   ALA A  69      18.331  45.262 -11.970  1.00 90.10           O  
ATOM    550  CB  ALA A  69      18.684  46.230  -8.850  1.00 90.10           C  
ATOM    551  N   LYS A  70      19.969  46.736 -11.653  1.00 89.01           N  
ATOM    552  CA  LYS A  70      19.887  47.227 -13.025  1.00 89.01           C  
ATOM    553  C   LYS A  70      20.264  46.134 -14.022  1.00 89.01           C  
ATOM    554  O   LYS A  70      19.614  45.982 -15.059  1.00 89.01           O  
ATOM    555  CB  LYS A  70      20.793  48.444 -13.214  1.00 89.01           C  
ATOM    556  CG  LYS A  70      20.623  49.139 -14.557  1.00 89.01           C  
ATOM    557  CD  LYS A  70      21.543  50.348 -14.682  1.00 89.01           C  
ATOM    558  CE  LYS A  70      21.458  50.974 -16.068  1.00 89.01           C  
ATOM    559  NZ  LYS A  70      22.371  52.150 -16.200  1.00 89.01           N1+
ATOM    560  N   GLY A  71      21.349  45.447 -13.772  1.00 88.99           N  
ATOM    561  CA  GLY A  71      21.737  44.326 -14.614  1.00 88.99           C  
ATOM    562  C   GLY A  71      20.662  43.261 -14.722  1.00 88.99           C  
ATOM    563  O   GLY A  71      20.389  42.756 -15.813  1.00 88.99           O  
ATOM    564  N   GLU A  72      20.015  42.978 -13.544  1.00 92.13           N  
ATOM    565  CA  GLU A  72      18.933  41.998 -13.519  1.00 92.13           C  
ATOM    566  C   GLU A  72      17.754  42.454 -14.375  1.00 92.13           C  
ATOM    567  O   GLU A  72      17.135  41.646 -15.068  1.00 92.13           O  
ATOM    568  CB  GLU A  72      18.472  41.741 -12.082  1.00 92.13           C  
ATOM    569  CG  GLU A  72      19.505  41.027 -11.223  1.00 92.13           C  
ATOM    570  CD  GLU A  72      19.066  40.851  -9.778  1.00 92.13           C  
ATOM    571  OE1 GLU A  72      19.829  40.264  -8.978  1.00 92.13           O  
ATOM    572  OE2 GLU A  72      17.949  41.305  -9.443  1.00 92.13           O1-
ATOM    573  N   LEU A  73      17.533  43.665 -14.356  1.00 90.94           N  
ATOM    574  CA  LEU A  73      16.438  44.252 -15.121  1.00 90.94           C  
ATOM    575  C   LEU A  73      16.697  44.129 -16.620  1.00 90.94           C  
ATOM    576  O   LEU A  73      15.805  43.739 -17.377  1.00 90.94           O  
ATOM    577  CB  LEU A  73      16.249  45.723 -14.744  1.00 90.94           C  
ATOM    578  CG  LEU A  73      15.165  46.485 -15.508  1.00 90.94           C  
ATOM    579  CD1 LEU A  73      13.783  45.959 -15.133  1.00 90.94           C  
ATOM    580  CD2 LEU A  73      15.267  47.982 -15.230  1.00 90.94           C  
ATOM    581  N   GLU A  74      17.891  44.501 -17.022  1.00 91.13           N  
ATOM    582  CA  GLU A  74      18.261  44.425 -18.432  1.00 91.13           C  
ATOM    583  C   GLU A  74      18.119  43.001 -18.964  1.00 91.13           C  
ATOM    584  O   GLU A  74      17.615  42.793 -20.070  1.00 91.13           O  
ATOM    585  CB  GLU A  74      19.694  44.924 -18.640  1.00 91.13           C  
ATOM    586  CG  GLU A  74      19.849  46.429 -18.485  1.00 91.13           C  
ATOM    587  CD  GLU A  74      21.294  46.895 -18.565  1.00 91.13           C  
ATOM    588  OE1 GLU A  74      21.544  48.118 -18.475  1.00 91.13           O  
ATOM    589  OE2 GLU A  74      22.184  46.028 -18.719  1.00 91.13           O1-
ATOM    590  N   GLN A  75      18.515  42.177 -18.115  1.00 92.33           N  
ATOM    591  CA  GLN A  75      18.399  40.771 -18.487  1.00 92.33           C  
ATOM    592  C   GLN A  75      16.937  40.349 -18.593  1.00 92.33           C  
ATOM    593  O   GLN A  75      16.556  39.642 -19.529  1.00 92.33           O  
ATOM    594  CB  GLN A  75      19.128  39.886 -17.475  1.00 92.33           C  
ATOM    595  CG  GLN A  75      19.163  38.413 -17.858  1.00 92.33           C  
ATOM    596  CD  GLN A  75      20.060  38.137 -19.051  1.00 92.33           C  
ATOM    597  NE2 GLN A  75      19.845  37.001 -19.704  1.00 92.33           N  
ATOM    598  OE1 GLN A  75      20.938  38.940 -19.383  1.00 92.33           O  
ATOM    599  N   ALA A  76      16.184  40.735 -17.649  1.00 91.90           N  
ATOM    600  CA  ALA A  76      14.760  40.411 -17.635  1.00 91.90           C  
ATOM    601  C   ALA A  76      14.053  40.989 -18.858  1.00 91.90           C  
ATOM    602  O   ALA A  76      13.190  40.336 -19.449  1.00 91.90           O  
ATOM    603  CB  ALA A  76      14.110  40.929 -16.354  1.00 91.90           C  
ATOM    604  N   GLU A  77      14.441  42.142 -19.211  1.00 90.84           N  
ATOM    605  CA  GLU A  77      13.839  42.789 -20.372  1.00 90.84           C  
ATOM    606  C   GLU A  77      14.158  42.027 -21.655  1.00 90.84           C  
ATOM    607  O   GLU A  77      13.296  41.875 -22.524  1.00 90.84           O  
ATOM    608  CB  GLU A  77      14.318  44.238 -20.488  1.00 90.84           C  
ATOM    609  CG  GLU A  77      13.695  45.176 -19.464  1.00 90.84           C  
ATOM    610  CD  GLU A  77      14.172  46.613 -19.598  1.00 90.84           C  
ATOM    611  OE1 GLU A  77      13.570  47.513 -18.970  1.00 90.84           O  
ATOM    612  OE2 GLU A  77      15.156  46.841 -20.336  1.00 90.84           O1-
ATOM    613  N   LYS A  78      15.346  41.563 -21.721  1.00 93.63           N  
ATOM    614  CA  LYS A  78      15.757  40.778 -22.880  1.00 93.63           C  
ATOM    615  C   LYS A  78      14.967  39.476 -22.972  1.00 93.63           C  
ATOM    616  O   LYS A  78      14.581  39.053 -24.063  1.00 93.63           O  
ATOM    617  CB  LYS A  78      17.256  40.478 -22.821  1.00 93.63           C  
ATOM    618  CG  LYS A  78      18.140  41.685 -23.097  1.00 93.63           C  
ATOM    619  CD  LYS A  78      19.617  41.309 -23.094  1.00 93.63           C  
ATOM    620  CE  LYS A  78      20.506  42.529 -23.297  1.00 93.63           C  
ATOM    621  NZ  LYS A  78      21.954  42.172 -23.248  1.00 93.63           N1+
ATOM    622  N   GLU A  79      14.662  39.079 -21.846  1.00 92.97           N  
ATOM    623  CA  GLU A  79      13.965  37.799 -21.769  1.00 92.97           C  
ATOM    624  C   GLU A  79      12.453  37.988 -21.852  1.00 92.97           C  
ATOM    625  O   GLU A  79      11.710  37.021 -22.028  1.00 92.97           O  
ATOM    626  CB  GLU A  79      14.334  37.064 -20.478  1.00 92.97           C  
ATOM    627  CG  GLU A  79      15.790  36.626 -20.414  1.00 92.97           C  
ATOM    628  CD  GLU A  79      16.178  36.027 -19.072  1.00 92.97           C  
ATOM    629  OE1 GLU A  79      17.366  35.686 -18.880  1.00 92.97           O  
ATOM    630  OE2 GLU A  79      15.284  35.896 -18.205  1.00 92.97           O1-
ATOM    631  N   GLY A  80      12.030  39.266 -21.745  1.00 92.61           N  
ATOM    632  CA  GLY A  80      10.610  39.582 -21.790  1.00 92.61           C  
ATOM    633  C   GLY A  80       9.855  39.103 -20.564  1.00 92.61           C  
ATOM    634  O   GLY A  80       8.680  38.740 -20.655  1.00 92.61           O  
ATOM    635  N   ASP A  81      10.518  38.956 -19.454  1.00 94.86           N  
ATOM    636  CA  ASP A  81       9.918  38.485 -18.208  1.00 94.86           C  
ATOM    637  C   ASP A  81       9.574  39.655 -17.289  1.00 94.86           C  
ATOM    638  O   ASP A  81      10.435  40.155 -16.561  1.00 94.86           O  
ATOM    639  CB  ASP A  81      10.859  37.514 -17.493  1.00 94.86           C  
ATOM    640  CG  ASP A  81      10.195  36.784 -16.339  1.00 94.86           C  
ATOM    641  OD1 ASP A  81       9.198  37.299 -15.785  1.00 94.86           O  
ATOM    642  OD2 ASP A  81      10.672  35.687 -15.978  1.00 94.86           O1-
ATOM    643  N   ALA A  82       8.294  40.108 -17.280  1.00 95.27           N  
ATOM    644  CA  ALA A  82       7.835  41.281 -16.539  1.00 95.27           C  
ATOM    645  C   ALA A  82       7.934  41.051 -15.033  1.00 95.27           C  
ATOM    646  O   ALA A  82       8.265  41.970 -14.280  1.00 95.27           O  
ATOM    647  CB  ALA A  82       6.401  41.628 -16.928  1.00 95.27           C  
ATOM    648  N   GLU A  83       7.748  39.917 -14.583  1.00 95.39           N  
ATOM    649  CA  GLU A  83       7.788  39.599 -13.159  1.00 95.39           C  
ATOM    650  C   GLU A  83       9.200  39.740 -12.600  1.00 95.39           C  
ATOM    651  O   GLU A  83       9.393  40.303 -11.520  1.00 95.39           O  
ATOM    652  CB  GLU A  83       7.260  38.184 -12.908  1.00 95.39           C  
ATOM    653  CG  GLU A  83       6.943  37.895 -11.448  1.00 95.39           C  
ATOM    654  CD  GLU A  83       6.160  36.607 -11.248  1.00 95.39           C  
ATOM    655  OE1 GLU A  83       5.851  36.260 -10.086  1.00 95.39           O  
ATOM    656  OE2 GLU A  83       5.856  35.939 -12.262  1.00 95.39           O1-
ATOM    657  N   VAL A  84      10.118  39.163 -13.336  1.00 94.71           N  
ATOM    658  CA  VAL A  84      11.510  39.279 -12.912  1.00 94.71           C  
ATOM    659  C   VAL A  84      11.948  40.741 -12.970  1.00 94.71           C  
ATOM    660  O   VAL A  84      12.641  41.223 -12.071  1.00 94.71           O  
ATOM    661  CB  VAL A  84      12.442  38.409 -13.785  1.00 94.71           C  
ATOM    662  CG1 VAL A  84      13.905  38.654 -13.422  1.00 94.71           C  
ATOM    663  CG2 VAL A  84      12.091  36.930 -13.631  1.00 94.71           C  
ATOM    664  N   ALA A  85      11.553  41.446 -14.048  1.00 95.29           N  
ATOM    665  CA  ALA A  85      11.846  42.871 -14.168  1.00 95.29           C  
ATOM    666  C   ALA A  85      11.274  43.651 -12.988  1.00 95.29           C  
ATOM    667  O   ALA A  85      11.927  44.550 -12.454  1.00 95.29           O  
ATOM    668  CB  ALA A  85      11.294  43.420 -15.482  1.00 95.29           C  
ATOM    669  N   LEU A  86      10.082  43.309 -12.602  1.00 96.58           N  
ATOM    670  CA  LEU A  86       9.417  43.953 -11.475  1.00 96.58           C  
ATOM    671  C   LEU A  86      10.214  43.758 -10.189  1.00 96.58           C  
ATOM    672  O   LEU A  86      10.392  44.701  -9.415  1.00 96.58           O  
ATOM    673  CB  LEU A  86       8.001  43.399 -11.300  1.00 96.58           C  
ATOM    674  CG  LEU A  86       7.152  44.040 -10.202  1.00 96.58           C  
ATOM    675  CD1 LEU A  86       6.825  45.486 -10.562  1.00 96.58           C  
ATOM    676  CD2 LEU A  86       5.874  43.239  -9.976  1.00 96.58           C  
ATOM    677  N   ARG A  87      10.698  42.574  -9.914  1.00 95.66           N  
ATOM    678  CA  ARG A  87      11.489  42.285  -8.723  1.00 95.66           C  
ATOM    679  C   ARG A  87      12.771  43.111  -8.703  1.00 95.66           C  
ATOM    680  O   ARG A  87      13.187  43.595  -7.648  1.00 95.66           O  
ATOM    681  CB  ARG A  87      11.825  40.794  -8.648  1.00 95.66           C  
ATOM    682  CG  ARG A  87      10.648  39.916  -8.254  1.00 95.66           C  
ATOM    683  CD  ARG A  87      11.074  38.474  -8.021  1.00 95.66           C  
ATOM    684  NE  ARG A  87      11.320  37.774  -9.278  1.00 95.66           N  
ATOM    685  CZ  ARG A  87      11.603  36.478  -9.382  1.00 95.66           C  
ATOM    686  NH1 ARG A  87      11.680  35.713  -8.300  1.00 95.66           N1+
ATOM    687  NH2 ARG A  87      11.810  35.944 -10.576  1.00 95.66           N  
ATOM    688  N   ALA A  88      13.369  43.200  -9.849  1.00 94.52           N  
ATOM    689  CA  ALA A  88      14.579  44.009  -9.966  1.00 94.52           C  
ATOM    690  C   ALA A  88      14.303  45.466  -9.604  1.00 94.52           C  
ATOM    691  O   ALA A  88      15.098  46.101  -8.909  1.00 94.52           O  
ATOM    692  CB  ALA A  88      15.147  43.915 -11.381  1.00 94.52           C  
ATOM    693  N   VAL A  89      13.162  45.958 -10.073  1.00 96.38           N  
ATOM    694  CA  VAL A  89      12.791  47.339  -9.780  1.00 96.38           C  
ATOM    695  C   VAL A  89      12.519  47.494  -8.285  1.00 96.38           C  
ATOM    696  O   VAL A  89      12.905  48.497  -7.680  1.00 96.38           O  
ATOM    697  CB  VAL A  89      11.554  47.778 -10.594  1.00 96.38           C  
ATOM    698  CG1 VAL A  89      11.090  49.169 -10.163  1.00 96.38           C  
ATOM    699  CG2 VAL A  89      11.866  47.756 -12.091  1.00 96.38           C  
ATOM    700  N   GLU A  90      11.894  46.565  -7.669  1.00 95.76           N  
ATOM    701  CA  GLU A  90      11.660  46.580  -6.228  1.00 95.76           C  
ATOM    702  C   GLU A  90      12.969  46.732  -5.458  1.00 95.76           C  
ATOM    703  O   GLU A  90      13.034  47.475  -4.477  1.00 95.76           O  
ATOM    704  CB  GLU A  90      10.937  45.304  -5.787  1.00 95.76           C  
ATOM    705  CG  GLU A  90       9.465  45.268  -6.173  1.00 95.76           C  
ATOM    706  CD  GLU A  90       8.775  43.969  -5.789  1.00 95.76           C  
ATOM    707  OE1 GLU A  90       7.561  43.824  -6.056  1.00 95.76           O  
ATOM    708  OE2 GLU A  90       9.455  43.089  -5.216  1.00 95.76           O1-
ATOM    709  N   LYS A  91      13.955  46.026  -5.931  1.00 95.21           N  
ATOM    710  CA  LYS A  91      15.266  46.117  -5.294  1.00 95.21           C  
ATOM    711  C   LYS A  91      15.839  47.527  -5.409  1.00 95.21           C  
ATOM    712  O   LYS A  91      16.429  48.042  -4.457  1.00 95.21           O  
ATOM    713  CB  LYS A  91      16.234  45.107  -5.913  1.00 95.21           C  
ATOM    714  CG  LYS A  91      15.913  43.657  -5.579  1.00 95.21           C  
ATOM    715  CD  LYS A  91      16.894  42.700  -6.245  1.00 95.21           C  
ATOM    716  CE  LYS A  91      16.504  41.247  -6.010  1.00 95.21           C  
ATOM    717  NZ  LYS A  91      17.410  40.306  -6.735  1.00 95.21           N1+
ATOM    718  N   VAL A  92      15.604  48.118  -6.530  1.00 94.65           N  
ATOM    719  CA  VAL A  92      16.100  49.472  -6.756  1.00 94.65           C  
ATOM    720  C   VAL A  92      15.389  50.445  -5.819  1.00 94.65           C  
ATOM    721  O   VAL A  92      16.019  51.340  -5.248  1.00 94.65           O  
ATOM    722  CB  VAL A  92      15.907  49.909  -8.226  1.00 94.65           C  
ATOM    723  CG1 VAL A  92      16.327  51.365  -8.415  1.00 94.65           C  
ATOM    724  CG2 VAL A  92      16.695  48.995  -9.161  1.00 94.65           C  
ATOM    725  N   VAL A  93      14.096  50.313  -5.671  1.00 95.61           N  
ATOM    726  CA  VAL A  93      13.312  51.166  -4.783  1.00 95.61           C  
ATOM    727  C   VAL A  93      13.827  51.035  -3.352  1.00 95.61           C  
ATOM    728  O   VAL A  93      13.987  52.035  -2.649  1.00 95.61           O  
ATOM    729  CB  VAL A  93      11.808  50.816  -4.843  1.00 95.61           C  
ATOM    730  CG1 VAL A  93      11.031  51.593  -3.782  1.00 95.61           C  
ATOM    731  CG2 VAL A  93      11.249  51.103  -6.236  1.00 95.61           C  
ATOM    732  N   ARG A  94      14.106  49.803  -2.938  1.00 94.77           N  
ATOM    733  CA  ARG A  94      14.640  49.554  -1.604  1.00 94.77           C  
ATOM    734  C   ARG A  94      15.984  50.251  -1.412  1.00 94.77           C  
ATOM    735  O   ARG A  94      16.260  50.795  -0.342  1.00 94.77           O  
ATOM    736  CB  ARG A  94      14.789  48.052  -1.354  1.00 94.77           C  
ATOM    737  CG  ARG A  94      13.466  47.326  -1.164  1.00 94.77           C  
ATOM    738  CD  ARG A  94      13.672  45.845  -0.876  1.00 94.77           C  
ATOM    739  NE  ARG A  94      12.413  45.108  -0.919  1.00 94.77           N  
ATOM    740  CZ  ARG A  94      12.295  43.797  -0.725  1.00 94.77           C  
ATOM    741  NH1 ARG A  94      13.364  43.051  -0.470  1.00 94.77           N1+
ATOM    742  NH2 ARG A  94      11.101  43.228  -0.787  1.00 94.77           N  
ATOM    743  N   VAL A  95      16.778  50.170  -2.440  1.00 94.27           N  
ATOM    744  CA  VAL A  95      18.071  50.845  -2.416  1.00 94.27           C  
ATOM    745  C   VAL A  95      17.866  52.350  -2.258  1.00 94.27           C  
ATOM    746  O   VAL A  95      18.568  53.000  -1.480  1.00 94.27           O  
ATOM    747  CB  VAL A  95      18.890  50.550  -3.693  1.00 94.27           C  
ATOM    748  CG1 VAL A  95      20.121  51.452  -3.766  1.00 94.27           C  
ATOM    749  CG2 VAL A  95      19.297  49.078  -3.736  1.00 94.27           C  
ATOM    750  N   ALA A  96      16.981  52.946  -2.983  1.00 93.31           N  
ATOM    751  CA  ALA A  96      16.679  54.371  -2.869  1.00 93.31           C  
ATOM    752  C   ALA A  96      16.284  54.735  -1.440  1.00 93.31           C  
ATOM    753  O   ALA A  96      16.722  55.758  -0.910  1.00 93.31           O  
ATOM    754  CB  ALA A  96      15.567  54.758  -3.841  1.00 93.31           C  
ATOM    755  N   GLU A  97      15.473  53.929  -0.854  1.00 94.27           N  
ATOM    756  CA  GLU A  97      15.070  54.154   0.531  1.00 94.27           C  
ATOM    757  C   GLU A  97      16.273  54.118   1.468  1.00 94.27           C  
ATOM    758  O   GLU A  97      16.386  54.946   2.374  1.00 94.27           O  
ATOM    759  CB  GLU A  97      14.034  53.113   0.965  1.00 94.27           C  
ATOM    760  CG  GLU A  97      12.656  53.325   0.353  1.00 94.27           C  
ATOM    761  CD  GLU A  97      11.662  52.235   0.719  1.00 94.27           C  
ATOM    762  OE1 GLU A  97      10.491  52.308   0.281  1.00 94.27           O  
ATOM    763  OE2 GLU A  97      12.058  51.300   1.451  1.00 94.27           O1-
ATOM    764  N   LEU A  98      17.092  53.111   1.283  1.00 94.14           N  
ATOM    765  CA  LEU A  98      18.296  52.975   2.095  1.00 94.14           C  
ATOM    766  C   LEU A  98      19.197  54.197   1.939  1.00 94.14           C  
ATOM    767  O   LEU A  98      19.701  54.732   2.929  1.00 94.14           O  
ATOM    768  CB  LEU A  98      19.064  51.708   1.707  1.00 94.14           C  
ATOM    769  CG  LEU A  98      20.372  51.453   2.457  1.00 94.14           C  
ATOM    770  CD1 LEU A  98      20.104  51.283   3.949  1.00 94.14           C  
ATOM    771  CD2 LEU A  98      21.082  50.227   1.893  1.00 94.14           C  
ATOM    772  N   LEU A  99      19.335  54.643   0.741  1.00 91.48           N  
ATOM    773  CA  LEU A  99      20.173  55.807   0.473  1.00 91.48           C  
ATOM    774  C   LEU A  99      19.615  57.049   1.159  1.00 91.48           C  
ATOM    775  O   LEU A  99      20.375  57.883   1.655  1.00 91.48           O  
ATOM    776  CB  LEU A  99      20.285  56.049  -1.034  1.00 91.48           C  
ATOM    777  CG  LEU A  99      21.188  55.087  -1.811  1.00 91.48           C  
ATOM    778  CD1 LEU A  99      21.054  55.329  -3.310  1.00 91.48           C  
ATOM    779  CD2 LEU A  99      22.639  55.238  -1.366  1.00 91.48           C  
ATOM    780  N   LEU A 100      18.341  57.227   1.124  1.00 93.68           N  
ATOM    781  CA  LEU A 100      17.705  58.344   1.814  1.00 93.68           C  
ATOM    782  C   LEU A 100      18.022  58.312   3.305  1.00 93.68           C  
ATOM    783  O   LEU A 100      18.387  59.336   3.888  1.00 93.68           O  
ATOM    784  CB  LEU A 100      16.189  58.313   1.602  1.00 93.68           C  
ATOM    785  CG  LEU A 100      15.377  59.360   2.366  1.00 93.68           C  
ATOM    786  CD1 LEU A 100      15.844  60.765   1.999  1.00 93.68           C  
ATOM    787  CD2 LEU A 100      13.889  59.196   2.079  1.00 93.68           C  
ATOM    788  N   ARG A 101      17.859  57.135   3.889  1.00 93.76           N  
ATOM    789  CA  ARG A 101      18.158  56.977   5.308  1.00 93.76           C  
ATOM    790  C   ARG A 101      19.606  57.354   5.608  1.00 93.76           C  
ATOM    791  O   ARG A 101      19.878  58.078   6.568  1.00 93.76           O  
ATOM    792  CB  ARG A 101      17.886  55.541   5.759  1.00 93.76           C  
ATOM    793  CG  ARG A 101      16.472  55.312   6.268  1.00 93.76           C  
ATOM    794  CD  ARG A 101      16.297  53.911   6.839  1.00 93.76           C  
ATOM    795  NE  ARG A 101      16.469  52.886   5.813  1.00 93.76           N  
ATOM    796  CZ  ARG A 101      16.601  51.586   6.056  1.00 93.76           C  
ATOM    797  NH1 ARG A 101      16.584  51.123   7.301  1.00 93.76           N1+
ATOM    798  NH2 ARG A 101      16.751  50.740   5.047  1.00 93.76           N  
ATOM    799  N   LEU A 102      20.519  56.841   4.783  1.00 91.28           N  
ATOM    800  CA  LEU A 102      21.944  57.110   4.947  1.00 91.28           C  
ATOM    801  C   LEU A 102      22.242  58.593   4.758  1.00 91.28           C  
ATOM    802  O   LEU A 102      23.056  59.166   5.486  1.00 91.28           O  
ATOM    803  CB  LEU A 102      22.764  56.282   3.954  1.00 91.28           C  
ATOM    804  CG  LEU A 102      22.798  54.772   4.197  1.00 91.28           C  
ATOM    805  CD1 LEU A 102      23.526  54.069   3.056  1.00 91.28           C  
ATOM    806  CD2 LEU A 102      23.461  54.460   5.535  1.00 91.28           C  
ATOM    807  N   ALA A 103      21.588  59.151   3.825  1.00 89.42           N  
ATOM    808  CA  ALA A 103      21.756  60.577   3.559  1.00 89.42           C  
ATOM    809  C   ALA A 103      21.311  61.414   4.755  1.00 89.42           C  
ATOM    810  O   ALA A 103      21.970  62.393   5.115  1.00 89.42           O  
ATOM    811  CB  ALA A 103      20.975  60.981   2.311  1.00 89.42           C  
ATOM    812  N   LYS A 104      20.270  61.023   5.397  1.00 91.17           N  
ATOM    813  CA  LYS A 104      19.770  61.720   6.578  1.00 91.17           C  
ATOM    814  C   LYS A 104      20.753  61.609   7.740  1.00 91.17           C  
ATOM    815  O   LYS A 104      21.024  62.596   8.426  1.00 91.17           O  
ATOM    816  CB  LYS A 104      18.405  61.165   6.990  1.00 91.17           C  
ATOM    817  CG  LYS A 104      17.733  61.945   8.111  1.00 91.17           C  
ATOM    818  CD  LYS A 104      16.370  61.362   8.458  1.00 91.17           C  
ATOM    819  CE  LYS A 104      15.740  62.077   9.646  1.00 91.17           C  
ATOM    820  NZ  LYS A 104      14.411  61.497  10.002  1.00 91.17           N1+
ATOM    821  N   GLU A 105      21.235  60.454   7.853  1.00 89.76           N  
ATOM    822  CA  GLU A 105      22.187  60.199   8.930  1.00 89.76           C  
ATOM    823  C   GLU A 105      23.474  60.992   8.728  1.00 89.76           C  
ATOM    824  O   GLU A 105      24.037  61.527   9.686  1.00 89.76           O  
ATOM    825  CB  GLU A 105      22.499  58.704   9.028  1.00 89.76           C  
ATOM    826  CG  GLU A 105      23.388  58.338  10.208  1.00 89.76           C  
ATOM    827  CD  GLU A 105      23.623  56.841  10.341  1.00 89.76           C  
ATOM    828  OE1 GLU A 105      24.403  56.426  11.227  1.00 89.76           O  
ATOM    829  OE2 GLU A 105      23.021  56.078   9.552  1.00 89.76           O1-
ATOM    830  N   ALA A 106      23.769  61.092   7.522  1.00 84.76           N  
ATOM    831  CA  ALA A 106      25.028  61.757   7.193  1.00 84.76           C  
ATOM    832  C   ALA A 106      24.856  63.273   7.164  1.00 84.76           C  
ATOM    833  O   ALA A 106      25.830  64.017   7.304  1.00 84.76           O  
ATOM    834  CB  ALA A 106      25.557  61.259   5.849  1.00 84.76           C  
ATOM    835  N   GLY A 107      23.562  63.752   7.067  1.00 86.16           N  
ATOM    836  CA  GLY A 107      23.309  65.171   6.874  1.00 86.16           C  
ATOM    837  C   GLY A 107      23.946  65.725   5.614  1.00 86.16           C  
ATOM    838  O   GLY A 107      24.482  66.835   5.619  1.00 86.16           O  
ATOM    839  N   SER A 108      23.979  64.869   4.528  1.00 85.86           N  
ATOM    840  CA  SER A 108      24.658  65.222   3.285  1.00 85.86           C  
ATOM    841  C   SER A 108      23.658  65.536   2.178  1.00 85.86           C  
ATOM    842  O   SER A 108      22.886  64.668   1.767  1.00 85.86           O  
ATOM    843  CB  SER A 108      25.585  64.090   2.840  1.00 85.86           C  
ATOM    844  OG  SER A 108      26.099  64.341   1.543  1.00 85.86           O  
ATOM    845  N   GLU A 109      23.779  66.719   1.622  1.00 86.72           N  
ATOM    846  CA  GLU A 109      22.929  67.146   0.514  1.00 86.72           C  
ATOM    847  C   GLU A 109      23.244  66.362  -0.757  1.00 86.72           C  
ATOM    848  O   GLU A 109      22.338  66.003  -1.511  1.00 86.72           O  
ATOM    849  CB  GLU A 109      23.090  68.647   0.260  1.00 86.72           C  
ATOM    850  CG  GLU A 109      22.455  69.523   1.331  1.00 86.72           C  
ATOM    851  CD  GLU A 109      22.552  71.009   1.024  1.00 86.72           C  
ATOM    852  OE1 GLU A 109      22.079  71.830   1.843  1.00 86.72           O  
ATOM    853  OE2 GLU A 109      23.105  71.356  -0.044  1.00 86.72           O1-
ATOM    854  N   GLU A 110      24.469  66.125  -0.922  1.00 84.83           N  
ATOM    855  CA  GLU A 110      24.904  65.368  -2.091  1.00 84.83           C  
ATOM    856  C   GLU A 110      24.344  63.949  -2.069  1.00 84.83           C  
ATOM    857  O   GLU A 110      23.950  63.415  -3.109  1.00 84.83           O  
ATOM    858  CB  GLU A 110      26.433  65.328  -2.169  1.00 84.83           C  
ATOM    859  CG  GLU A 110      27.061  66.645  -2.600  1.00 84.83           C  
ATOM    860  CD  GLU A 110      27.182  67.652  -1.467  1.00 84.83           C  
ATOM    861  OE1 GLU A 110      27.605  68.803  -1.719  1.00 84.83           O  
ATOM    862  OE2 GLU A 110      26.852  67.286  -0.316  1.00 84.83           O1-
ATOM    863  N   ALA A 111      24.334  63.347  -0.890  1.00 85.03           N  
ATOM    864  CA  ALA A 111      23.760  62.013  -0.736  1.00 85.03           C  
ATOM    865  C   ALA A 111      22.257  62.029  -0.995  1.00 85.03           C  
ATOM    866  O   ALA A 111      21.713  61.095  -1.590  1.00 85.03           O  
ATOM    867  CB  ALA A 111      24.052  61.465   0.659  1.00 85.03           C  
ATOM    868  N   LEU A 112      21.633  63.125  -0.600  1.00 90.40           N  
ATOM    869  CA  LEU A 112      20.207  63.297  -0.858  1.00 90.40           C  
ATOM    870  C   LEU A 112      19.936  63.408  -2.355  1.00 90.40           C  
ATOM    871  O   LEU A 112      18.957  62.849  -2.856  1.00 90.40           O  
ATOM    872  CB  LEU A 112      19.676  64.539  -0.137  1.00 90.40           C  
ATOM    873  CG  LEU A 112      19.453  64.405   1.370  1.00 90.40           C  
ATOM    874  CD1 LEU A 112      19.144  65.767   1.982  1.00 90.40           C  
ATOM    875  CD2 LEU A 112      18.329  63.415   1.657  1.00 90.40           C  
ATOM    876  N   LYS A 113      20.837  64.076  -3.054  1.00 90.18           N  
ATOM    877  CA  LYS A 113      20.722  64.195  -4.505  1.00 90.18           C  
ATOM    878  C   LYS A 113      20.839  62.832  -5.180  1.00 90.18           C  
ATOM    879  O   LYS A 113      20.101  62.533  -6.121  1.00 90.18           O  
ATOM    880  CB  LYS A 113      21.788  65.145  -5.052  1.00 90.18           C  
ATOM    881  CG  LYS A 113      21.493  66.616  -4.802  1.00 90.18           C  
ATOM    882  CD  LYS A 113      22.560  67.512  -5.418  1.00 90.18           C  
ATOM    883  CE  LYS A 113      22.318  68.979  -5.088  1.00 90.18           C  
ATOM    884  NZ  LYS A 113      23.401  69.855  -5.630  1.00 90.18           N1+
ATOM    885  N   ALA A 114      21.749  62.061  -4.687  1.00 87.23           N  
ATOM    886  CA  ALA A 114      21.922  60.714  -5.227  1.00 87.23           C  
ATOM    887  C   ALA A 114      20.667  59.873  -5.011  1.00 87.23           C  
ATOM    888  O   ALA A 114      20.239  59.144  -5.908  1.00 87.23           O  
ATOM    889  CB  ALA A 114      23.131  60.035  -4.588  1.00 87.23           C  
ATOM    890  N   ALA A 115      20.142  59.896  -3.811  1.00 90.91           N  
ATOM    891  CA  ALA A 115      18.905  59.187  -3.498  1.00 90.91           C  
ATOM    892  C   ALA A 115      17.773  59.619  -4.427  1.00 90.91           C  
ATOM    893  O   ALA A 115      17.000  58.785  -4.904  1.00 90.91           O  
ATOM    894  CB  ALA A 115      18.512  59.420  -2.041  1.00 90.91           C  
ATOM    895  N   LEU A 116      17.741  60.955  -4.652  1.00 93.78           N  
ATOM    896  CA  LEU A 116      16.739  61.519  -5.550  1.00 93.78           C  
ATOM    897  C   LEU A 116      16.876  60.937  -6.953  1.00 93.78           C  
ATOM    898  O   LEU A 116      15.886  60.511  -7.552  1.00 93.78           O  
ATOM    899  CB  LEU A 116      16.865  63.045  -5.604  1.00 93.78           C  
ATOM    900  CG  LEU A 116      15.884  63.774  -6.523  1.00 93.78           C  
ATOM    901  CD1 LEU A 116      14.456  63.599  -6.019  1.00 93.78           C  
ATOM    902  CD2 LEU A 116      16.244  65.252  -6.624  1.00 93.78           C  
ATOM    903  N   GLU A 117      18.030  60.831  -7.517  1.00 92.18           N  
ATOM    904  CA  GLU A 117      18.296  60.329  -8.862  1.00 92.18           C  
ATOM    905  C   GLU A 117      17.931  58.852  -8.982  1.00 92.18           C  
ATOM    906  O   GLU A 117      17.313  58.438  -9.965  1.00 92.18           O  
ATOM    907  CB  GLU A 117      19.767  60.539  -9.233  1.00 92.18           C  
ATOM    908  CG  GLU A 117      20.139  61.994  -9.473  1.00 92.18           C  
ATOM    909  CD  GLU A 117      21.619  62.196  -9.759  1.00 92.18           C  
ATOM    910  OE1 GLU A 117      22.049  63.357  -9.943  1.00 92.18           O  
ATOM    911  OE2 GLU A 117      22.354  61.185  -9.801  1.00 92.18           O1-
ATOM    912  N   ILE A 118      18.285  58.143  -7.945  1.00 92.01           N  
ATOM    913  CA  ILE A 118      18.017  56.709  -7.961  1.00 92.01           C  
ATOM    914  C   ILE A 118      16.512  56.465  -7.863  1.00 92.01           C  
ATOM    915  O   ILE A 118      15.975  55.581  -8.534  1.00 92.01           O  
ATOM    916  CB  ILE A 118      18.753  55.984  -6.813  1.00 92.01           C  
ATOM    917  CG1 ILE A 118      20.270  56.053  -7.024  1.00 92.01           C  
ATOM    918  CG2 ILE A 118      18.282  54.530  -6.703  1.00 92.01           C  
ATOM    919  CD1 ILE A 118      20.760  55.300  -8.253  1.00 92.01           C  
ATOM    920  N   ALA A 119      15.863  57.177  -7.046  1.00 94.30           N  
ATOM    921  CA  ALA A 119      14.411  57.070  -6.922  1.00 94.30           C  
ATOM    922  C   ALA A 119      13.724  57.374  -8.251  1.00 94.30           C  
ATOM    923  O   ALA A 119      12.810  56.656  -8.662  1.00 94.30           O  
ATOM    924  CB  ALA A 119      13.899  58.011  -5.835  1.00 94.30           C  
ATOM    925  N   GLU A 120      14.180  58.343  -8.946  1.00 94.40           N  
ATOM    926  CA  GLU A 120      13.614  58.701 -10.244  1.00 94.40           C  
ATOM    927  C   GLU A 120      13.852  57.599 -11.272  1.00 94.40           C  
ATOM    928  O   GLU A 120      12.969  57.290 -12.074  1.00 94.40           O  
ATOM    929  CB  GLU A 120      14.206  60.023 -10.741  1.00 94.40           C  
ATOM    930  CG  GLU A 120      13.545  60.554 -12.005  1.00 94.40           C  
ATOM    931  CD  GLU A 120      14.095  61.901 -12.448  1.00 94.40           C  
ATOM    932  OE1 GLU A 120      13.712  62.384 -13.537  1.00 94.40           O  
ATOM    933  OE2 GLU A 120      14.916  62.478 -11.700  1.00 94.40           O1-
ATOM    934  N   GLN A 121      15.023  57.153 -11.196  1.00 93.07           N  
ATOM    935  CA  GLN A 121      15.353  56.061 -12.106  1.00 93.07           C  
ATOM    936  C   GLN A 121      14.446  54.857 -11.872  1.00 93.07           C  
ATOM    937  O   GLN A 121      14.020  54.200 -12.825  1.00 93.07           O  
ATOM    938  CB  GLN A 121      16.819  55.654 -11.947  1.00 93.07           C  
ATOM    939  CG  GLN A 121      17.286  54.626 -12.969  1.00 93.07           C  
ATOM    940  CD  GLN A 121      18.763  54.305 -12.845  1.00 93.07           C  
ATOM    941  NE2 GLN A 121      19.235  53.359 -13.650  1.00 93.07           N  
ATOM    942  OE1 GLN A 121      19.476  54.901 -12.031  1.00 93.07           O  
ATOM    943  N   ALA A 122      14.191  54.584 -10.645  1.00 93.64           N  
ATOM    944  CA  ALA A 122      13.312  53.474 -10.287  1.00 93.64           C  
ATOM    945  C   ALA A 122      11.920  53.664 -10.884  1.00 93.64           C  
ATOM    946  O   ALA A 122      11.308  52.706 -11.364  1.00 93.64           O  
ATOM    947  CB  ALA A 122      13.223  53.333  -8.770  1.00 93.64           C  
ATOM    948  N   ALA A 123      11.430  54.883 -10.832  1.00 95.63           N  
ATOM    949  CA  ALA A 123      10.123  55.186 -11.408  1.00 95.63           C  
ATOM    950  C   ALA A 123      10.115  54.933 -12.913  1.00 95.63           C  
ATOM    951  O   ALA A 123       9.160  54.364 -13.447  1.00 95.63           O  
ATOM    952  CB  ALA A 123       9.734  56.633 -11.112  1.00 95.63           C  
ATOM    953  N   ARG A 124      11.201  55.349 -13.503  1.00 95.21           N  
ATOM    954  CA  ARG A 124      11.312  55.148 -14.944  1.00 95.21           C  
ATOM    955  C   ARG A 124      11.344  53.663 -15.289  1.00 95.21           C  
ATOM    956  O   ARG A 124      10.680  53.225 -16.230  1.00 95.21           O  
ATOM    957  CB  ARG A 124      12.566  55.839 -15.486  1.00 95.21           C  
ATOM    958  CG  ARG A 124      12.468  57.355 -15.519  1.00 95.21           C  
ATOM    959  CD  ARG A 124      13.636  57.980 -16.269  1.00 95.21           C  
ATOM    960  NE  ARG A 124      14.867  57.935 -15.484  1.00 95.21           N  
ATOM    961  CZ  ARG A 124      15.707  58.956 -15.334  1.00 95.21           C  
ATOM    962  NH1 ARG A 124      15.465  60.125 -15.914  1.00 95.21           N1+
ATOM    963  NH2 ARG A 124      16.799  58.805 -14.598  1.00 95.21           N  
ATOM    964  N   LEU A 125      12.099  52.953 -14.538  1.00 94.48           N  
ATOM    965  CA  LEU A 125      12.209  51.515 -14.758  1.00 94.48           C  
ATOM    966  C   LEU A 125      10.869  50.826 -14.526  1.00 94.48           C  
ATOM    967  O   LEU A 125      10.510  49.898 -15.255  1.00 94.48           O  
ATOM    968  CB  LEU A 125      13.273  50.913 -13.836  1.00 94.48           C  
ATOM    969  CG  LEU A 125      14.721  51.312 -14.119  1.00 94.48           C  
ATOM    970  CD1 LEU A 125      15.645  50.766 -13.036  1.00 94.48           C  
ATOM    971  CD2 LEU A 125      15.153  50.817 -15.496  1.00 94.48           C  
ATOM    972  N   ALA A 126      10.143  51.186 -13.529  1.00 95.73           N  
ATOM    973  CA  ALA A 126       8.818  50.645 -13.239  1.00 95.73           C  
ATOM    974  C   ALA A 126       7.869  50.863 -14.412  1.00 95.73           C  
ATOM    975  O   ALA A 126       7.039  50.001 -14.717  1.00 95.73           O  
ATOM    976  CB  ALA A 126       8.250  51.282 -11.973  1.00 95.73           C  
ATOM    977  N   LYS A 127       8.017  51.929 -15.066  1.00 96.41           N  
ATOM    978  CA  LYS A 127       7.209  52.206 -16.249  1.00 96.41           C  
ATOM    979  C   LYS A 127       7.513  51.213 -17.368  1.00 96.41           C  
ATOM    980  O   LYS A 127       6.603  50.739 -18.049  1.00 96.41           O  
ATOM    981  CB  LYS A 127       7.447  53.635 -16.738  1.00 96.41           C  
ATOM    982  CG  LYS A 127       6.546  54.053 -17.893  1.00 96.41           C  
ATOM    983  CD  LYS A 127       6.851  55.472 -18.354  1.00 96.41           C  
ATOM    984  CE  LYS A 127       6.028  55.851 -19.577  1.00 96.41           C  
ATOM    985  NZ  LYS A 127       6.349  57.230 -20.056  1.00 96.41           N1+
ATOM    986  N   ARG A 128       8.720  51.070 -17.535  1.00 94.63           N  
ATOM    987  CA  ARG A 128       9.119  50.102 -18.551  1.00 94.63           C  
ATOM    988  C   ARG A 128       8.539  48.723 -18.251  1.00 94.63           C  
ATOM    989  O   ARG A 128       8.101  48.015 -19.161  1.00 94.63           O  
ATOM    990  CB  ARG A 128      10.644  50.019 -18.647  1.00 94.63           C  
ATOM    991  CG  ARG A 128      11.292  51.266 -19.227  1.00 94.63           C  
ATOM    992  CD  ARG A 128      12.813  51.188 -19.173  1.00 94.63           C  
ATOM    993  NE  ARG A 128      13.322  50.072 -19.965  1.00 94.63           N  
ATOM    994  CZ  ARG A 128      14.597  49.694 -20.006  1.00 94.63           C  
ATOM    995  NH1 ARG A 128      15.520  50.338 -19.300  1.00 94.63           N1+
ATOM    996  NH2 ARG A 128      14.952  48.664 -20.761  1.00 94.63           N  
ATOM    997  N   VAL A 129       8.554  48.319 -17.014  1.00 96.44           N  
ATOM    998  CA  VAL A 129       7.983  47.048 -16.582  1.00 96.44           C  
ATOM    999  C   VAL A 129       6.489  47.020 -16.893  1.00 96.44           C  
ATOM   1000  O   VAL A 129       5.963  46.002 -17.350  1.00 96.44           O  
ATOM   1001  CB  VAL A 129       8.218  46.803 -15.074  1.00 96.44           C  
ATOM   1002  CG1 VAL A 129       7.451  45.570 -14.601  1.00 96.44           C  
ATOM   1003  CG2 VAL A 129       9.711  46.651 -14.785  1.00 96.44           C  
ATOM   1004  N   LEU A 130       5.828  48.128 -16.624  1.00 96.91           N  
ATOM   1005  CA  LEU A 130       4.405  48.240 -16.925  1.00 96.91           C  
ATOM   1006  C   LEU A 130       4.138  47.968 -18.402  1.00 96.91           C  
ATOM   1007  O   LEU A 130       3.213  47.229 -18.744  1.00 96.91           O  
ATOM   1008  CB  LEU A 130       3.884  49.629 -16.548  1.00 96.91           C  
ATOM   1009  CG  LEU A 130       2.392  49.877 -16.770  1.00 96.91           C  
ATOM   1010  CD1 LEU A 130       1.779  50.551 -15.547  1.00 96.91           C  
ATOM   1011  CD2 LEU A 130       2.170  50.723 -18.019  1.00 96.91           C  
ATOM   1012  N   GLU A 131       4.956  48.560 -19.228  1.00 95.64           N  
ATOM   1013  CA  GLU A 131       4.793  48.382 -20.668  1.00 95.64           C  
ATOM   1014  C   GLU A 131       4.949  46.918 -21.065  1.00 95.64           C  
ATOM   1015  O   GLU A 131       4.191  46.410 -21.894  1.00 95.64           O  
ATOM   1016  CB  GLU A 131       5.801  49.245 -21.433  1.00 95.64           C  
ATOM   1017  CG  GLU A 131       5.538  50.740 -21.324  1.00 95.64           C  
ATOM   1018  CD  GLU A 131       6.657  51.589 -21.905  1.00 95.64           C  
ATOM   1019  OE1 GLU A 131       6.525  52.834 -21.927  1.00 95.64           O  
ATOM   1020  OE2 GLU A 131       7.675  51.005 -22.341  1.00 95.64           O1-
ATOM   1021  N   LEU A 132       5.941  46.330 -20.485  1.00 95.04           N  
ATOM   1022  CA  LEU A 132       6.161  44.908 -20.726  1.00 95.04           C  
ATOM   1023  C   LEU A 132       4.961  44.086 -20.267  1.00 95.04           C  
ATOM   1024  O   LEU A 132       4.514  43.182 -20.976  1.00 95.04           O  
ATOM   1025  CB  LEU A 132       7.427  44.432 -20.009  1.00 95.04           C  
ATOM   1026  CG  LEU A 132       8.758  44.868 -20.621  1.00 95.04           C  
ATOM   1027  CD1 LEU A 132       9.910  44.532 -19.680  1.00 95.04           C  
ATOM   1028  CD2 LEU A 132       8.963  44.210 -21.981  1.00 95.04           C  
ATOM   1029  N   ALA A 133       4.474  44.403 -19.118  1.00 96.18           N  
ATOM   1030  CA  ALA A 133       3.320  43.702 -18.559  1.00 96.18           C  
ATOM   1031  C   ALA A 133       2.090  43.878 -19.444  1.00 96.18           C  
ATOM   1032  O   ALA A 133       1.323  42.934 -19.646  1.00 96.18           O  
ATOM   1033  CB  ALA A 133       3.030  44.197 -17.145  1.00 96.18           C  
ATOM   1034  N   GLU A 134       1.910  45.078 -19.980  1.00 96.06           N  
ATOM   1035  CA  GLU A 134       0.772  45.357 -20.851  1.00 96.06           C  
ATOM   1036  C   GLU A 134       0.834  44.519 -22.125  1.00 96.06           C  
ATOM   1037  O   GLU A 134      -0.187  44.009 -22.590  1.00 96.06           O  
ATOM   1038  CB  GLU A 134       0.715  46.845 -21.202  1.00 96.06           C  
ATOM   1039  CG  GLU A 134       0.241  47.729 -20.058  1.00 96.06           C  
ATOM   1040  CD  GLU A 134       0.210  49.207 -20.414  1.00 96.06           C  
ATOM   1041  OE1 GLU A 134      -0.378  50.003 -19.648  1.00 96.06           O  
ATOM   1042  OE2 GLU A 134       0.777  49.570 -21.468  1.00 96.06           O1-
ATOM   1043  N   LYS A 135       1.993  44.369 -22.636  1.00 95.04           N  
ATOM   1044  CA  LYS A 135       2.184  43.561 -23.837  1.00 95.04           C  
ATOM   1045  C   LYS A 135       1.839  42.097 -23.574  1.00 95.04           C  
ATOM   1046  O   LYS A 135       1.315  41.410 -24.454  1.00 95.04           O  
ATOM   1047  CB  LYS A 135       3.623  43.677 -24.340  1.00 95.04           C  
ATOM   1048  CG  LYS A 135       3.958  45.030 -24.950  1.00 95.04           C  
ATOM   1049  CD  LYS A 135       5.397  45.079 -25.447  1.00 95.04           C  
ATOM   1050  CE  LYS A 135       5.756  46.457 -25.988  1.00 95.04           C  
ATOM   1051  NZ  LYS A 135       7.191  46.534 -26.398  1.00 95.04           N1+
ATOM   1052  N   GLN A 136       2.016  41.739 -22.339  1.00 93.58           N  
ATOM   1053  CA  GLN A 136       1.782  40.352 -21.952  1.00 93.58           C  
ATOM   1054  C   GLN A 136       0.336  40.141 -21.509  1.00 93.58           C  
ATOM   1055  O   GLN A 136      -0.102  39.004 -21.327  1.00 93.58           O  
ATOM   1056  CB  GLN A 136       2.740  39.938 -20.834  1.00 93.58           C  
ATOM   1057  CG  GLN A 136       4.198  39.870 -21.268  1.00 93.58           C  
ATOM   1058  CD  GLN A 136       5.129  39.475 -20.136  1.00 93.58           C  
ATOM   1059  NE2 GLN A 136       6.432  39.540 -20.390  1.00 93.58           N  
ATOM   1060  OE1 GLN A 136       4.681  39.116 -19.042  1.00 93.58           O  
ATOM   1061  N   GLY A 137      -0.329  41.277 -21.370  1.00 94.93           N  
ATOM   1062  CA  GLY A 137      -1.698  41.208 -20.886  1.00 94.93           C  
ATOM   1063  C   GLY A 137      -1.797  40.823 -19.423  1.00 94.93           C  
ATOM   1064  O   GLY A 137      -2.758  40.170 -19.010  1.00 94.93           O  
ATOM   1065  N   ASP A 138      -0.706  41.063 -18.675  1.00 96.68           N  
ATOM   1066  CA  ASP A 138      -0.661  40.719 -17.256  1.00 96.68           C  
ATOM   1067  C   ASP A 138      -1.024  41.921 -16.388  1.00 96.68           C  
ATOM   1068  O   ASP A 138      -0.159  42.730 -16.044  1.00 96.68           O  
ATOM   1069  CB  ASP A 138       0.725  40.194 -16.874  1.00 96.68           C  
ATOM   1070  CG  ASP A 138       0.758  39.553 -15.498  1.00 96.68           C  
ATOM   1071  OD1 ASP A 138      -0.118  39.862 -14.661  1.00 96.68           O  
ATOM   1072  OD2 ASP A 138       1.670  38.736 -15.246  1.00 96.68           O1-
ATOM   1073  N   ALA A 139      -2.312  42.124 -16.020  1.00 96.44           N  
ATOM   1074  CA  ALA A 139      -2.820  43.268 -15.268  1.00 96.44           C  
ATOM   1075  C   ALA A 139      -2.274  43.274 -13.843  1.00 96.44           C  
ATOM   1076  O   ALA A 139      -2.024  44.339 -13.272  1.00 96.44           O  
ATOM   1077  CB  ALA A 139      -4.347  43.256 -15.248  1.00 96.44           C  
ATOM   1078  N   GLU A 140      -1.998  42.174 -13.302  1.00 95.95           N  
ATOM   1079  CA  GLU A 140      -1.509  42.075 -11.930  1.00 95.95           C  
ATOM   1080  C   GLU A 140      -0.089  42.622 -11.809  1.00 95.95           C  
ATOM   1081  O   GLU A 140       0.210  43.389 -10.893  1.00 95.95           O  
ATOM   1082  CB  GLU A 140      -1.556  40.623 -11.446  1.00 95.95           C  
ATOM   1083  CG  GLU A 140      -2.965  40.105 -11.195  1.00 95.95           C  
ATOM   1084  CD  GLU A 140      -2.993  38.681 -10.661  1.00 95.95           C  
ATOM   1085  OE1 GLU A 140      -4.099  38.118 -10.494  1.00 95.95           O  
ATOM   1086  OE2 GLU A 140      -1.901  38.125 -10.406  1.00 95.95           O1-
ATOM   1087  N   VAL A 141       0.734  42.177 -12.739  1.00 96.85           N  
ATOM   1088  CA  VAL A 141       2.102  42.684 -12.740  1.00 96.85           C  
ATOM   1089  C   VAL A 141       2.099  44.180 -13.042  1.00 96.85           C  
ATOM   1090  O   VAL A 141       2.852  44.944 -12.432  1.00 96.85           O  
ATOM   1091  CB  VAL A 141       2.984  41.935 -13.765  1.00 96.85           C  
ATOM   1092  CG1 VAL A 141       4.361  42.586 -13.870  1.00 96.85           C  
ATOM   1093  CG2 VAL A 141       3.113  40.462 -13.381  1.00 96.85           C  
ATOM   1094  N   ALA A 142       1.260  44.611 -13.996  1.00 97.51           N  
ATOM   1095  CA  ALA A 142       1.120  46.031 -14.303  1.00 97.51           C  
ATOM   1096  C   ALA A 142       0.725  46.826 -13.061  1.00 97.51           C  
ATOM   1097  O   ALA A 142       1.255  47.912 -12.818  1.00 97.51           O  
ATOM   1098  CB  ALA A 142       0.089  46.235 -15.411  1.00 97.51           C  
ATOM   1099  N   LEU A 143      -0.218  46.271 -12.317  1.00 97.54           N  
ATOM   1100  CA  LEU A 143      -0.668  46.910 -11.084  1.00 97.54           C  
ATOM   1101  C   LEU A 143       0.483  47.049 -10.093  1.00 97.54           C  
ATOM   1102  O   LEU A 143       0.659  48.107  -9.484  1.00 97.54           O  
ATOM   1103  CB  LEU A 143      -1.809  46.109 -10.450  1.00 97.54           C  
ATOM   1104  CG  LEU A 143      -2.411  46.686  -9.169  1.00 97.54           C  
ATOM   1105  CD1 LEU A 143      -3.166  47.976  -9.472  1.00 97.54           C  
ATOM   1106  CD2 LEU A 143      -3.330  45.667  -8.504  1.00 97.54           C  
ATOM   1107  N   LYS A 144       1.285  46.011  -9.924  1.00 97.13           N  
ATOM   1108  CA  LYS A 144       2.425  46.042  -9.011  1.00 97.13           C  
ATOM   1109  C   LYS A 144       3.451  47.083  -9.446  1.00 97.13           C  
ATOM   1110  O   LYS A 144       4.068  47.744  -8.608  1.00 97.13           O  
ATOM   1111  CB  LYS A 144       3.081  44.663  -8.924  1.00 97.13           C  
ATOM   1112  CG  LYS A 144       2.260  43.634  -8.160  1.00 97.13           C  
ATOM   1113  CD  LYS A 144       2.965  42.284  -8.108  1.00 97.13           C  
ATOM   1114  CE  LYS A 144       2.119  41.238  -7.394  1.00 97.13           C  
ATOM   1115  NZ  LYS A 144       2.764  39.892  -7.422  1.00 97.13           N1+
ATOM   1116  N   ALA A 145       3.642  47.187 -10.754  1.00 96.99           N  
ATOM   1117  CA  ALA A 145       4.550  48.204 -11.277  1.00 96.99           C  
ATOM   1118  C   ALA A 145       4.069  49.606 -10.916  1.00 96.99           C  
ATOM   1119  O   ALA A 145       4.867  50.463 -10.527  1.00 96.99           O  
ATOM   1120  CB  ALA A 145       4.688  48.065 -12.791  1.00 96.99           C  
ATOM   1121  N   VAL A 146       2.788  49.822 -11.046  1.00 97.90           N  
ATOM   1122  CA  VAL A 146       2.214  51.116 -10.693  1.00 97.90           C  
ATOM   1123  C   VAL A 146       2.384  51.366  -9.197  1.00 97.90           C  
ATOM   1124  O   VAL A 146       2.703  52.482  -8.779  1.00 97.90           O  
ATOM   1125  CB  VAL A 146       0.721  51.201 -11.081  1.00 97.90           C  
ATOM   1126  CG1 VAL A 146       0.096  52.488 -10.548  1.00 97.90           C  
ATOM   1127  CG2 VAL A 146       0.558  51.112 -12.598  1.00 97.90           C  
ATOM   1128  N   LEU A 147       2.134  50.367  -8.405  1.00 96.99           N  
ATOM   1129  CA  LEU A 147       2.348  50.484  -6.966  1.00 96.99           C  
ATOM   1130  C   LEU A 147       3.764  50.965  -6.666  1.00 96.99           C  
ATOM   1131  O   LEU A 147       3.959  51.849  -5.829  1.00 96.99           O  
ATOM   1132  CB  LEU A 147       2.096  49.141  -6.275  1.00 96.99           C  
ATOM   1133  CG  LEU A 147       2.391  49.084  -4.776  1.00 96.99           C  
ATOM   1134  CD1 LEU A 147       1.523  50.088  -4.026  1.00 96.99           C  
ATOM   1135  CD2 LEU A 147       2.170  47.673  -4.241  1.00 96.99           C  
ATOM   1136  N   LEU A 148       4.766  50.428  -7.399  1.00 96.76           N  
ATOM   1137  CA  LEU A 148       6.154  50.827  -7.189  1.00 96.76           C  
ATOM   1138  C   LEU A 148       6.355  52.298  -7.536  1.00 96.76           C  
ATOM   1139  O   LEU A 148       7.102  53.004  -6.854  1.00 96.76           O  
ATOM   1140  CB  LEU A 148       7.094  49.959  -8.029  1.00 96.76           C  
ATOM   1141  CG  LEU A 148       7.275  48.512  -7.568  1.00 96.76           C  
ATOM   1142  CD1 LEU A 148       8.190  47.760  -8.527  1.00 96.76           C  
ATOM   1143  CD2 LEU A 148       7.828  48.468  -6.148  1.00 96.76           C  
ATOM   1144  N   VAL A 149       5.692  52.730  -8.564  1.00 97.54           N  
ATOM   1145  CA  VAL A 149       5.798  54.136  -8.943  1.00 97.54           C  
ATOM   1146  C   VAL A 149       5.215  55.014  -7.838  1.00 97.54           C  
ATOM   1147  O   VAL A 149       5.781  56.056  -7.501  1.00 97.54           O  
ATOM   1148  CB  VAL A 149       5.079  54.417 -10.282  1.00 97.54           C  
ATOM   1149  CG1 VAL A 149       5.142  55.905 -10.626  1.00 97.54           C  
ATOM   1150  CG2 VAL A 149       5.691  53.580 -11.402  1.00 97.54           C  
ATOM   1151  N   VAL A 150       4.104  54.633  -7.264  1.00 96.87           N  
ATOM   1152  CA  VAL A 150       3.473  55.370  -6.174  1.00 96.87           C  
ATOM   1153  C   VAL A 150       4.408  55.407  -4.967  1.00 96.87           C  
ATOM   1154  O   VAL A 150       4.576  56.453  -4.335  1.00 96.87           O  
ATOM   1155  CB  VAL A 150       2.116  54.747  -5.778  1.00 96.87           C  
ATOM   1156  CG1 VAL A 150       1.588  55.377  -4.491  1.00 96.87           C  
ATOM   1157  CG2 VAL A 150       1.104  54.910  -6.911  1.00 96.87           C  
ATOM   1158  N   ILE A 151       5.018  54.306  -4.663  1.00 95.76           N  
ATOM   1159  CA  ILE A 151       5.971  54.226  -3.560  1.00 95.76           C  
ATOM   1160  C   ILE A 151       7.138  55.177  -3.817  1.00 95.76           C  
ATOM   1161  O   ILE A 151       7.567  55.900  -2.914  1.00 95.76           O  
ATOM   1162  CB  ILE A 151       6.489  52.784  -3.364  1.00 95.76           C  
ATOM   1163  CG1 ILE A 151       5.367  51.879  -2.841  1.00 95.76           C  
ATOM   1164  CG2 ILE A 151       7.693  52.766  -2.417  1.00 95.76           C  
ATOM   1165  CD1 ILE A 151       5.722  50.400  -2.822  1.00 95.76           C  
ATOM   1166  N   VAL A 152       7.583  55.187  -5.036  1.00 96.78           N  
ATOM   1167  CA  VAL A 152       8.679  56.073  -5.413  1.00 96.78           C  
ATOM   1168  C   VAL A 152       8.244  57.529  -5.257  1.00 96.78           C  
ATOM   1169  O   VAL A 152       9.008  58.361  -4.764  1.00 96.78           O  
ATOM   1170  CB  VAL A 152       9.150  55.810  -6.861  1.00 96.78           C  
ATOM   1171  CG1 VAL A 152      10.123  56.895  -7.318  1.00 96.78           C  
ATOM   1172  CG2 VAL A 152       9.796  54.429  -6.969  1.00 96.78           C  
ATOM   1173  N   ALA A 153       7.071  57.892  -5.739  1.00 95.55           N  
ATOM   1174  CA  ALA A 153       6.541  59.242  -5.566  1.00 95.55           C  
ATOM   1175  C   ALA A 153       6.540  59.645  -4.094  1.00 95.55           C  
ATOM   1176  O   ALA A 153       6.930  60.764  -3.751  1.00 95.55           O  
ATOM   1177  CB  ALA A 153       5.130  59.339  -6.142  1.00 95.55           C  
ATOM   1178  N   ALA A 154       6.115  58.777  -3.247  1.00 93.90           N  
ATOM   1179  CA  ALA A 154       6.112  59.031  -1.808  1.00 93.90           C  
ATOM   1180  C   ALA A 154       7.531  59.239  -1.286  1.00 93.90           C  
ATOM   1181  O   ALA A 154       7.768  60.111  -0.447  1.00 93.90           O  
ATOM   1182  CB  ALA A 154       5.439  57.878  -1.066  1.00 93.90           C  
ATOM   1183  N   LEU A 155       8.410  58.398  -1.766  1.00 94.94           N  
ATOM   1184  CA  LEU A 155       9.812  58.526  -1.389  1.00 94.94           C  
ATOM   1185  C   LEU A 155      10.365  59.888  -1.798  1.00 94.94           C  
ATOM   1186  O   LEU A 155      11.076  60.531  -1.024  1.00 94.94           O  
ATOM   1187  CB  LEU A 155      10.644  57.412  -2.030  1.00 94.94           C  
ATOM   1188  CG  LEU A 155      12.134  57.393  -1.684  1.00 94.94           C  
ATOM   1189  CD1 LEU A 155      12.325  57.273  -0.175  1.00 94.94           C  
ATOM   1190  CD2 LEU A 155      12.838  56.250  -2.409  1.00 94.94           C  
ATOM   1191  N   LEU A 156      10.060  60.351  -2.961  1.00 95.22           N  
ATOM   1192  CA  LEU A 156      10.507  61.649  -3.452  1.00 95.22           C  
ATOM   1193  C   LEU A 156       9.964  62.776  -2.580  1.00 95.22           C  
ATOM   1194  O   LEU A 156      10.650  63.775  -2.351  1.00 95.22           O  
ATOM   1195  CB  LEU A 156      10.065  61.854  -4.903  1.00 95.22           C  
ATOM   1196  CG  LEU A 156      10.797  61.022  -5.959  1.00 95.22           C  
ATOM   1197  CD1 LEU A 156      10.121  61.177  -7.316  1.00 95.22           C  
ATOM   1198  CD2 LEU A 156      12.264  61.426  -6.036  1.00 95.22           C  
ATOM   1199  N   VAL A 157       8.777  62.607  -2.110  1.00 94.33           N  
ATOM   1200  CA  VAL A 157       8.196  63.574  -1.185  1.00 94.33           C  
ATOM   1201  C   VAL A 157       9.036  63.641   0.089  1.00 94.33           C  
ATOM   1202  O   VAL A 157       9.342  64.729   0.582  1.00 94.33           O  
ATOM   1203  CB  VAL A 157       6.732  63.221  -0.839  1.00 94.33           C  
ATOM   1204  CG1 VAL A 157       6.213  64.110   0.290  1.00 94.33           C  
ATOM   1205  CG2 VAL A 157       5.846  63.352  -2.077  1.00 94.33           C  
ATOM   1206  N   LYS A 158       9.393  62.497   0.557  1.00 93.76           N  
ATOM   1207  CA  LYS A 158      10.229  62.436   1.753  1.00 93.76           C  
ATOM   1208  C   LYS A 158      11.568  63.131   1.524  1.00 93.76           C  
ATOM   1209  O   LYS A 158      12.042  63.876   2.384  1.00 93.76           O  
ATOM   1210  CB  LYS A 158      10.458  60.984   2.175  1.00 93.76           C  
ATOM   1211  CG  LYS A 158       9.241  60.325   2.809  1.00 93.76           C  
ATOM   1212  CD  LYS A 158       9.544  58.898   3.248  1.00 93.76           C  
ATOM   1213  CE  LYS A 158       8.296  58.194   3.765  1.00 93.76           C  
ATOM   1214  NZ  LYS A 158       8.578  56.779   4.150  1.00 93.76           N1+
ATOM   1215  N   ILE A 159      12.106  62.844   0.404  1.00 93.33           N  
ATOM   1216  CA  ILE A 159      13.379  63.459   0.042  1.00 93.33           C  
ATOM   1217  C   ILE A 159      13.218  64.976  -0.028  1.00 93.33           C  
ATOM   1218  O   ILE A 159      14.062  65.720   0.477  1.00 93.33           O  
ATOM   1219  CB  ILE A 159      13.908  62.913  -1.302  1.00 93.33           C  
ATOM   1220  CG1 ILE A 159      14.285  61.433  -1.166  1.00 93.33           C  
ATOM   1221  CG2 ILE A 159      15.102  63.740  -1.789  1.00 93.33           C  
ATOM   1222  CD1 ILE A 159      14.620  60.756  -2.489  1.00 93.33           C  
ATOM   1223  N   ALA A 160      12.167  65.451  -0.643  1.00 92.19           N  
ATOM   1224  CA  ALA A 160      11.870  66.875  -0.779  1.00 92.19           C  
ATOM   1225  C   ALA A 160      11.736  67.541   0.587  1.00 92.19           C  
ATOM   1226  O   ALA A 160      12.248  68.643   0.802  1.00 92.19           O  
ATOM   1227  CB  ALA A 160      10.595  67.078  -1.594  1.00 92.19           C  
ATOM   1228  N   LYS A 161      11.124  66.885   1.497  1.00 91.04           N  
ATOM   1229  CA  LYS A 161      10.941  67.421   2.843  1.00 91.04           C  
ATOM   1230  C   LYS A 161      12.275  67.544   3.572  1.00 91.04           C  
ATOM   1231  O   LYS A 161      12.534  68.548   4.238  1.00 91.04           O  
ATOM   1232  CB  LYS A 161       9.985  66.536   3.646  1.00 91.04           C  
ATOM   1233  CG  LYS A 161       9.595  67.116   4.998  1.00 91.04           C  
ATOM   1234  CD  LYS A 161       8.594  66.224   5.720  1.00 91.04           C  
ATOM   1235  CE  LYS A 161       8.277  66.751   7.114  1.00 91.04           C  
ATOM   1236  NZ  LYS A 161       7.294  65.880   7.826  1.00 91.04           N1+
ATOM   1237  N   GLU A 162      13.062  66.510   3.333  1.00 90.61           N  
ATOM   1238  CA  GLU A 162      14.346  66.467   4.025  1.00 90.61           C  
ATOM   1239  C   GLU A 162      15.327  67.472   3.431  1.00 90.61           C  
ATOM   1240  O   GLU A 162      16.091  68.108   4.160  1.00 90.61           O  
ATOM   1241  CB  GLU A 162      14.939  65.057   3.970  1.00 90.61           C  
ATOM   1242  CG  GLU A 162      14.151  64.026   4.765  1.00 90.61           C  
ATOM   1243  CD  GLU A 162      14.107  64.324   6.256  1.00 90.61           C  
ATOM   1244  OE1 GLU A 162      13.197  63.816   6.950  1.00 90.61           O  
ATOM   1245  OE2 GLU A 162      14.988  65.074   6.733  1.00 90.61           O1-
ATOM   1246  N   SER A 163      15.262  67.644   2.188  1.00 89.58           N  
ATOM   1247  CA  SER A 163      16.238  68.470   1.486  1.00 89.58           C  
ATOM   1248  C   SER A 163      15.759  69.913   1.365  1.00 89.58           C  
ATOM   1249  O   SER A 163      16.565  70.826   1.176  1.00 89.58           O  
ATOM   1250  CB  SER A 163      16.521  67.900   0.094  1.00 89.58           C  
ATOM   1251  OG  SER A 163      15.363  67.965  -0.720  1.00 89.58           O  
ATOM   1252  N   GLY A 164      14.489  70.205   1.557  1.00 89.27           N  
ATOM   1253  CA  GLY A 164      13.903  71.506   1.276  1.00 89.27           C  
ATOM   1254  C   GLY A 164      14.023  71.912  -0.181  1.00 89.27           C  
ATOM   1255  O   GLY A 164      13.997  73.102  -0.502  1.00 89.27           O  
ATOM   1256  N   SER A 165      14.267  70.900  -1.077  1.00 90.35           N  
ATOM   1257  CA  SER A 165      14.506  71.140  -2.497  1.00 90.35           C  
ATOM   1258  C   SER A 165      13.194  71.293  -3.259  1.00 90.35           C  
ATOM   1259  O   SER A 165      12.345  70.400  -3.233  1.00 90.35           O  
ATOM   1260  CB  SER A 165      15.327  70.000  -3.102  1.00 90.35           C  
ATOM   1261  OG  SER A 165      15.390  70.122  -4.513  1.00 90.35           O  
ATOM   1262  N   GLU A 166      13.101  72.414  -3.946  1.00 91.48           N  
ATOM   1263  CA  GLU A 166      11.944  72.621  -4.811  1.00 91.48           C  
ATOM   1264  C   GLU A 166      11.975  71.677  -6.010  1.00 91.48           C  
ATOM   1265  O   GLU A 166      10.927  71.224  -6.477  1.00 91.48           O  
ATOM   1266  CB  GLU A 166      11.882  74.075  -5.288  1.00 91.48           C  
ATOM   1267  CG  GLU A 166      11.494  75.064  -4.199  1.00 91.48           C  
ATOM   1268  CD  GLU A 166      10.095  74.830  -3.649  1.00 91.48           C  
ATOM   1269  OE1 GLU A 166       9.906  74.920  -2.414  1.00 91.48           O  
ATOM   1270  OE2 GLU A 166       9.182  74.555  -4.458  1.00 91.48           O1-
ATOM   1271  N   GLU A 167      13.145  71.448  -6.391  1.00 90.78           N  
ATOM   1272  CA  GLU A 167      13.339  70.509  -7.491  1.00 90.78           C  
ATOM   1273  C   GLU A 167      12.770  69.134  -7.150  1.00 90.78           C  
ATOM   1274  O   GLU A 167      12.082  68.520  -7.968  1.00 90.78           O  
ATOM   1275  CB  GLU A 167      14.824  70.391  -7.842  1.00 90.78           C  
ATOM   1276  CG  GLU A 167      15.103  69.512  -9.053  1.00 90.78           C  
ATOM   1277  CD  GLU A 167      16.583  69.387  -9.375  1.00 90.78           C  
ATOM   1278  OE1 GLU A 167      16.936  68.663 -10.335  1.00 90.78           O  
ATOM   1279  OE2 GLU A 167      17.397  70.015  -8.662  1.00 90.78           O1-
ATOM   1280  N   ALA A 168      13.082  68.614  -6.011  1.00 90.99           N  
ATOM   1281  CA  ALA A 168      12.581  67.321  -5.554  1.00 90.99           C  
ATOM   1282  C   ALA A 168      11.057  67.323  -5.469  1.00 90.99           C  
ATOM   1283  O   ALA A 168      10.408  66.339  -5.831  1.00 90.99           O  
ATOM   1284  CB  ALA A 168      13.186  66.964  -4.197  1.00 90.99           C  
ATOM   1285  N   LYS A 169      10.542  68.470  -5.116  1.00 92.24           N  
ATOM   1286  CA  LYS A 169       9.093  68.627  -5.023  1.00 92.24           C  
ATOM   1287  C   LYS A 169       8.441  68.533  -6.400  1.00 92.24           C  
ATOM   1288  O   LYS A 169       7.429  67.849  -6.568  1.00 92.24           O  
ATOM   1289  CB  LYS A 169       8.739  69.962  -4.367  1.00 92.24           C  
ATOM   1290  CG  LYS A 169       7.263  70.111  -4.027  1.00 92.24           C  
ATOM   1291  CD  LYS A 169       6.985  71.430  -3.317  1.00 92.24           C  
ATOM   1292  CE  LYS A 169       5.497  71.619  -3.050  1.00 92.24           C  
ATOM   1293  NZ  LYS A 169       5.216  72.925  -2.381  1.00 92.24           N1+
ATOM   1294  N   GLU A 170       9.015  69.225  -7.312  1.00 93.49           N  
ATOM   1295  CA  GLU A 170       8.489  69.230  -8.673  1.00 93.49           C  
ATOM   1296  C   GLU A 170       8.542  67.836  -9.292  1.00 93.49           C  
ATOM   1297  O   GLU A 170       7.590  67.403  -9.943  1.00 93.49           O  
ATOM   1298  CB  GLU A 170       9.264  70.221  -9.545  1.00 93.49           C  
ATOM   1299  CG  GLU A 170       8.953  71.680  -9.243  1.00 93.49           C  
ATOM   1300  CD  GLU A 170       9.775  72.653 -10.072  1.00 93.49           C  
ATOM   1301  OE1 GLU A 170       9.610  73.883  -9.906  1.00 93.49           O  
ATOM   1302  OE2 GLU A 170      10.591  72.182 -10.896  1.00 93.49           O1-
ATOM   1303  N   ARG A 171       9.560  67.262  -8.976  1.00 93.94           N  
ATOM   1304  CA  ARG A 171       9.720  65.913  -9.511  1.00 93.94           C  
ATOM   1305  C   ARG A 171       8.709  64.954  -8.889  1.00 93.94           C  
ATOM   1306  O   ARG A 171       8.141  64.107  -9.582  1.00 93.94           O  
ATOM   1307  CB  ARG A 171      11.142  65.403  -9.271  1.00 93.94           C  
ATOM   1308  CG  ARG A 171      12.193  66.079 -10.138  1.00 93.94           C  
ATOM   1309  CD  ARG A 171      13.562  65.437  -9.968  1.00 93.94           C  
ATOM   1310  NE  ARG A 171      14.611  66.224 -10.612  1.00 93.94           N  
ATOM   1311  CZ  ARG A 171      15.888  65.863 -10.692  1.00 93.94           C  
ATOM   1312  NH1 ARG A 171      16.303  64.715 -10.167  1.00 93.94           N1+
ATOM   1313  NH2 ARG A 171      16.758  66.655 -11.300  1.00 93.94           N  
ATOM   1314  N   ALA A 172       8.554  65.012  -7.635  1.00 93.57           N  
ATOM   1315  CA  ALA A 172       7.584  64.176  -6.935  1.00 93.57           C  
ATOM   1316  C   ALA A 172       6.184  64.358  -7.514  1.00 93.57           C  
ATOM   1317  O   ALA A 172       5.463  63.381  -7.731  1.00 93.57           O  
ATOM   1318  CB  ALA A 172       7.585  64.495  -5.442  1.00 93.57           C  
ATOM   1319  N   THR A 173       5.852  65.560  -7.783  1.00 95.47           N  
ATOM   1320  CA  THR A 173       4.538  65.860  -8.337  1.00 95.47           C  
ATOM   1321  C   THR A 173       4.381  65.245  -9.724  1.00 95.47           C  
ATOM   1322  O   THR A 173       3.350  64.644 -10.030  1.00 95.47           O  
ATOM   1323  CB  THR A 173       4.298  67.380  -8.417  1.00 95.47           C  
ATOM   1324  CG2 THR A 173       2.910  67.690  -8.967  1.00 95.47           C  
ATOM   1325  OG1 THR A 173       4.420  67.946  -7.106  1.00 95.47           O  
ATOM   1326  N   ARG A 174       5.396  65.383 -10.469  1.00 96.72           N  
ATOM   1327  CA  ARG A 174       5.378  64.830 -11.819  1.00 96.72           C  
ATOM   1328  C   ARG A 174       5.225  63.313 -11.788  1.00 96.72           C  
ATOM   1329  O   ARG A 174       4.407  62.752 -12.519  1.00 96.72           O  
ATOM   1330  CB  ARG A 174       6.653  65.212 -12.574  1.00 96.72           C  
ATOM   1331  CG  ARG A 174       6.679  66.656 -13.049  1.00 96.72           C  
ATOM   1332  CD  ARG A 174       7.834  66.916 -14.007  1.00 96.72           C  
ATOM   1333  NE  ARG A 174       9.126  66.745 -13.350  1.00 96.72           N  
ATOM   1334  CZ  ARG A 174      10.291  67.139 -13.856  1.00 96.72           C  
ATOM   1335  NH1 ARG A 174      10.347  67.739 -15.040  1.00 96.72           N1+
ATOM   1336  NH2 ARG A 174      11.408  66.935 -13.174  1.00 96.72           N  
ATOM   1337  N   VAL A 175       5.977  62.733 -10.989  1.00 96.97           N  
ATOM   1338  CA  VAL A 175       5.941  61.278 -10.880  1.00 96.97           C  
ATOM   1339  C   VAL A 175       4.573  60.831 -10.372  1.00 96.97           C  
ATOM   1340  O   VAL A 175       4.015  59.845 -10.859  1.00 96.97           O  
ATOM   1341  CB  VAL A 175       7.055  60.752  -9.948  1.00 96.97           C  
ATOM   1342  CG1 VAL A 175       6.862  59.263  -9.663  1.00 96.97           C  
ATOM   1343  CG2 VAL A 175       8.429  61.009 -10.560  1.00 96.97           C  
ATOM   1344  N   ALA A 176       4.019  61.527  -9.406  1.00 96.64           N  
ATOM   1345  CA  ALA A 176       2.696  61.209  -8.873  1.00 96.64           C  
ATOM   1346  C   ALA A 176       1.625  61.338  -9.952  1.00 96.64           C  
ATOM   1347  O   ALA A 176       0.733  60.493 -10.054  1.00 96.64           O  
ATOM   1348  CB  ALA A 176       2.367  62.116  -7.690  1.00 96.64           C  
ATOM   1349  N   ARG A 177       1.702  62.349 -10.723  1.00 97.29           N  
ATOM   1350  CA  ARG A 177       0.743  62.538 -11.806  1.00 97.29           C  
ATOM   1351  C   ARG A 177       0.852  61.419 -12.836  1.00 97.29           C  
ATOM   1352  O   ARG A 177      -0.163  60.916 -13.324  1.00 97.29           O  
ATOM   1353  CB  ARG A 177       0.956  63.894 -12.481  1.00 97.29           C  
ATOM   1354  CG  ARG A 177       0.530  65.081 -11.631  1.00 97.29           C  
ATOM   1355  CD  ARG A 177       0.709  66.399 -12.369  1.00 97.29           C  
ATOM   1356  NE  ARG A 177       0.346  67.540 -11.533  1.00 97.29           N  
ATOM   1357  CZ  ARG A 177       0.506  68.814 -11.878  1.00 97.29           C  
ATOM   1358  NH1 ARG A 177       1.031  69.137 -13.054  1.00 97.29           N1+
ATOM   1359  NH2 ARG A 177       0.141  69.773 -11.041  1.00 97.29           N  
ATOM   1360  N   GLU A 178       2.072  61.121 -13.084  1.00 96.93           N  
ATOM   1361  CA  GLU A 178       2.305  60.007 -13.999  1.00 96.93           C  
ATOM   1362  C   GLU A 178       1.740  58.705 -13.438  1.00 96.93           C  
ATOM   1363  O   GLU A 178       1.134  57.919 -14.170  1.00 96.93           O  
ATOM   1364  CB  GLU A 178       3.800  59.852 -14.286  1.00 96.93           C  
ATOM   1365  CG  GLU A 178       4.116  58.814 -15.354  1.00 96.93           C  
ATOM   1366  CD  GLU A 178       5.598  58.729 -15.687  1.00 96.93           C  
ATOM   1367  OE1 GLU A 178       5.970  57.968 -16.609  1.00 96.93           O  
ATOM   1368  OE2 GLU A 178       6.393  59.427 -15.020  1.00 96.93           O1-
ATOM   1369  N   ALA A 179       1.960  58.435 -12.267  1.00 96.96           N  
ATOM   1370  CA  ALA A 179       1.419  57.247 -11.613  1.00 96.96           C  
ATOM   1371  C   ALA A 179      -0.101  57.192 -11.746  1.00 96.96           C  
ATOM   1372  O   ALA A 179      -0.673  56.122 -11.963  1.00 96.96           O  
ATOM   1373  CB  ALA A 179       1.822  57.220 -10.140  1.00 96.96           C  
ATOM   1374  N   SER A 180      -0.689  58.322 -11.606  1.00 97.92           N  
ATOM   1375  CA  SER A 180      -2.137  58.409 -11.761  1.00 97.92           C  
ATOM   1376  C   SER A 180      -2.570  57.978 -13.158  1.00 97.92           C  
ATOM   1377  O   SER A 180      -3.503  57.187 -13.308  1.00 97.92           O  
ATOM   1378  CB  SER A 180      -2.622  59.832 -11.484  1.00 97.92           C  
ATOM   1379  OG  SER A 180      -4.028  59.925 -11.643  1.00 97.92           O  
ATOM   1380  N   ARG A 181      -1.896  58.475 -14.101  1.00 98.07           N  
ATOM   1381  CA  ARG A 181      -2.196  58.133 -15.487  1.00 98.07           C  
ATOM   1382  C   ARG A 181      -1.977  56.647 -15.745  1.00 98.07           C  
ATOM   1383  O   ARG A 181      -2.794  55.998 -16.401  1.00 98.07           O  
ATOM   1384  CB  ARG A 181      -1.337  58.964 -16.443  1.00 98.07           C  
ATOM   1385  CG  ARG A 181      -1.701  60.440 -16.476  1.00 98.07           C  
ATOM   1386  CD  ARG A 181      -0.960  61.178 -17.581  1.00 98.07           C  
ATOM   1387  NE  ARG A 181       0.422  61.465 -17.207  1.00 98.07           N  
ATOM   1388  CZ  ARG A 181       1.216  62.325 -17.839  1.00 98.07           C  
ATOM   1389  NH1 ARG A 181       0.778  63.002 -18.893  1.00 98.07           N1+
ATOM   1390  NH2 ARG A 181       2.457  62.509 -17.413  1.00 98.07           N  
ATOM   1391  N   LEU A 182      -0.907  56.145 -15.247  1.00 97.87           N  
ATOM   1392  CA  LEU A 182      -0.587  54.732 -15.415  1.00 97.87           C  
ATOM   1393  C   LEU A 182      -1.639  53.853 -14.746  1.00 97.87           C  
ATOM   1394  O   LEU A 182      -1.996  52.796 -15.271  1.00 97.87           O  
ATOM   1395  CB  LEU A 182       0.797  54.422 -14.836  1.00 97.87           C  
ATOM   1396  CG  LEU A 182       1.988  55.067 -15.547  1.00 97.87           C  
ATOM   1397  CD1 LEU A 182       3.284  54.735 -14.816  1.00 97.87           C  
ATOM   1398  CD2 LEU A 182       2.055  54.612 -17.000  1.00 97.87           C  
ATOM   1399  N   ALA A 183      -2.144  54.283 -13.625  1.00 97.89           N  
ATOM   1400  CA  ALA A 183      -3.197  53.557 -12.920  1.00 97.89           C  
ATOM   1401  C   ALA A 183      -4.472  53.489 -13.758  1.00 97.89           C  
ATOM   1402  O   ALA A 183      -5.176  52.476 -13.745  1.00 97.89           O  
ATOM   1403  CB  ALA A 183      -3.485  54.214 -11.573  1.00 97.89           C  
ATOM   1404  N   ASP A 184      -4.746  54.523 -14.521  1.00 98.20           N  
ATOM   1405  CA  ASP A 184      -5.894  54.522 -15.425  1.00 98.20           C  
ATOM   1406  C   ASP A 184      -5.745  53.449 -16.501  1.00 98.20           C  
ATOM   1407  O   ASP A 184      -6.708  52.753 -16.828  1.00 98.20           O  
ATOM   1408  CB  ASP A 184      -6.066  55.897 -16.073  1.00 98.20           C  
ATOM   1409  CG  ASP A 184      -6.703  56.915 -15.144  1.00 98.20           C  
ATOM   1410  OD1 ASP A 184      -7.397  56.515 -14.185  1.00 98.20           O  
ATOM   1411  OD2 ASP A 184      -6.512  58.129 -15.376  1.00 98.20           O1-
ATOM   1412  N   ARG A 185      -4.580  53.421 -16.980  1.00 97.82           N  
ATOM   1413  CA  ARG A 185      -4.297  52.437 -18.019  1.00 97.82           C  
ATOM   1414  C   ARG A 185      -4.474  51.017 -17.492  1.00 97.82           C  
ATOM   1415  O   ARG A 185      -5.049  50.165 -18.172  1.00 97.82           O  
ATOM   1416  CB  ARG A 185      -2.878  52.622 -18.562  1.00 97.82           C  
ATOM   1417  CG  ARG A 185      -2.685  53.903 -19.358  1.00 97.82           C  
ATOM   1418  CD  ARG A 185      -1.217  54.152 -19.677  1.00 97.82           C  
ATOM   1419  NE  ARG A 185      -0.652  53.079 -20.489  1.00 97.82           N  
ATOM   1420  CZ  ARG A 185       0.649  52.895 -20.703  1.00 97.82           C  
ATOM   1421  NH1 ARG A 185       1.546  53.712 -20.165  1.00 97.82           N1+
ATOM   1422  NH2 ARG A 185       1.054  51.885 -21.459  1.00 97.82           N  
ATOM   1423  N   VAL A 186      -3.955  50.699 -16.357  1.00 98.05           N  
ATOM   1424  CA  VAL A 186      -4.067  49.386 -15.728  1.00 98.05           C  
ATOM   1425  C   VAL A 186      -5.535  49.073 -15.444  1.00 98.05           C  
ATOM   1426  O   VAL A 186      -5.982  47.940 -15.636  1.00 98.05           O  
ATOM   1427  CB  VAL A 186      -3.243  49.309 -14.424  1.00 98.05           C  
ATOM   1428  CG1 VAL A 186      -3.525  48.002 -13.684  1.00 98.05           C  
ATOM   1429  CG2 VAL A 186      -1.752  49.445 -14.727  1.00 98.05           C  
ATOM   1430  N   GLU A 187      -6.245  50.070 -14.970  1.00 97.56           N  
ATOM   1431  CA  GLU A 187      -7.676  49.903 -14.737  1.00 97.56           C  
ATOM   1432  C   GLU A 187      -8.392  49.453 -16.007  1.00 97.56           C  
ATOM   1433  O   GLU A 187      -9.214  48.536 -15.970  1.00 97.56           O  
ATOM   1434  CB  GLU A 187      -8.292  51.206 -14.219  1.00 97.56           C  
ATOM   1435  CG  GLU A 187      -9.781  51.105 -13.920  1.00 97.56           C  
ATOM   1436  CD  GLU A 187     -10.407  52.436 -13.532  1.00 97.56           C  
ATOM   1437  OE1 GLU A 187     -11.653  52.525 -13.473  1.00 97.56           O  
ATOM   1438  OE2 GLU A 187      -9.643  53.396 -13.287  1.00 97.56           O1-
ATOM   1439  N   GLU A 188      -8.122  50.111 -17.073  1.00 97.28           N  
ATOM   1440  CA  GLU A 188      -8.732  49.768 -18.354  1.00 97.28           C  
ATOM   1441  C   GLU A 188      -8.366  48.348 -18.778  1.00 97.28           C  
ATOM   1442  O   GLU A 188      -9.219  47.599 -19.258  1.00 97.28           O  
ATOM   1443  CB  GLU A 188      -8.309  50.766 -19.435  1.00 97.28           C  
ATOM   1444  CG  GLU A 188      -8.937  52.143 -19.281  1.00 97.28           C  
ATOM   1445  CD  GLU A 188      -8.432  53.151 -20.301  1.00 97.28           C  
ATOM   1446  OE1 GLU A 188      -8.837  54.334 -20.238  1.00 97.28           O  
ATOM   1447  OE2 GLU A 188      -7.625  52.754 -21.170  1.00 97.28           O1-
ATOM   1448  N   LEU A 189      -7.076  48.091 -18.625  1.00 96.60           N  
ATOM   1449  CA  LEU A 189      -6.600  46.746 -18.932  1.00 96.60           C  
ATOM   1450  C   LEU A 189      -7.345  45.704 -18.105  1.00 96.60           C  
ATOM   1451  O   LEU A 189      -7.797  44.689 -18.639  1.00 96.60           O  
ATOM   1452  CB  LEU A 189      -5.095  46.639 -18.675  1.00 96.60           C  
ATOM   1453  CG  LEU A 189      -4.451  45.284 -18.974  1.00 96.60           C  
ATOM   1454  CD1 LEU A 189      -4.579  44.952 -20.458  1.00 96.60           C  
ATOM   1455  CD2 LEU A 189      -2.988  45.281 -18.544  1.00 96.60           C  
ATOM   1456  N   ALA A 190      -7.482  45.904 -16.835  1.00 97.02           N  
ATOM   1457  CA  ALA A 190      -8.154  44.992 -15.913  1.00 97.02           C  
ATOM   1458  C   ALA A 190      -9.638  44.871 -16.246  1.00 97.02           C  
ATOM   1459  O   ALA A 190     -10.227  43.797 -16.101  1.00 97.02           O  
ATOM   1460  CB  ALA A 190      -7.972  45.463 -14.471  1.00 97.02           C  
ATOM   1461  N   ARG A 191     -10.226  45.973 -16.669  1.00 97.23           N  
ATOM   1462  CA  ARG A 191     -11.635  45.960 -17.049  1.00 97.23           C  
ATOM   1463  C   ARG A 191     -11.870  45.038 -18.241  1.00 97.23           C  
ATOM   1464  O   ARG A 191     -12.842  44.279 -18.262  1.00 97.23           O  
ATOM   1465  CB  ARG A 191     -12.115  47.374 -17.378  1.00 97.23           C  
ATOM   1466  CG  ARG A 191     -12.417  48.224 -16.153  1.00 97.23           C  
ATOM   1467  CD  ARG A 191     -13.007  49.574 -16.534  1.00 97.23           C  
ATOM   1468  NE  ARG A 191     -13.134  50.453 -15.375  1.00 97.23           N  
ATOM   1469  CZ  ARG A 191     -13.586  51.703 -15.417  1.00 97.23           C  
ATOM   1470  NH1 ARG A 191     -13.965  52.248 -16.567  1.00 97.23           N1+
ATOM   1471  NH2 ARG A 191     -13.660  52.413 -14.301  1.00 97.23           N  
ATOM   1472  N   LYS A 192     -11.037  45.134 -19.190  1.00 96.81           N  
ATOM   1473  CA  LYS A 192     -11.134  44.294 -20.380  1.00 96.81           C  
ATOM   1474  C   LYS A 192     -11.008  42.816 -20.022  1.00 96.81           C  
ATOM   1475  O   LYS A 192     -11.604  41.960 -20.679  1.00 96.81           O  
ATOM   1476  CB  LYS A 192     -10.059  44.679 -21.398  1.00 96.81           C  
ATOM   1477  CG  LYS A 192     -10.310  46.012 -22.090  1.00 96.81           C  
ATOM   1478  CD  LYS A 192      -9.213  46.333 -23.096  1.00 96.81           C  
ATOM   1479  CE  LYS A 192      -9.423  47.700 -23.735  1.00 96.81           C  
ATOM   1480  NZ  LYS A 192      -8.304  48.060 -24.655  1.00 96.81           N1+
ATOM   1481  N   GLN A 193     -10.344  42.599 -18.908  1.00 95.86           N  
ATOM   1482  CA  GLN A 193     -10.112  41.230 -18.462  1.00 95.86           C  
ATOM   1483  C   GLN A 193     -11.175  40.790 -17.460  1.00 95.86           C  
ATOM   1484  O   GLN A 193     -11.106  39.685 -16.918  1.00 95.86           O  
ATOM   1485  CB  GLN A 193      -8.719  41.094 -17.845  1.00 95.86           C  
ATOM   1486  CG  GLN A 193      -7.584  41.280 -18.842  1.00 95.86           C  
ATOM   1487  CD  GLN A 193      -6.214  41.143 -18.204  1.00 95.86           C  
ATOM   1488  NE2 GLN A 193      -5.168  41.366 -18.992  1.00 95.86           N  
ATOM   1489  OE1 GLN A 193      -6.097  40.838 -17.013  1.00 95.86           O  
ATOM   1490  N   ASN A 194     -12.069  41.705 -17.178  1.00 96.47           N  
ATOM   1491  CA  ASN A 194     -13.111  41.472 -16.183  1.00 96.47           C  
ATOM   1492  C   ASN A 194     -12.517  41.093 -14.830  1.00 96.47           C  
ATOM   1493  O   ASN A 194     -12.996  40.165 -14.175  1.00 96.47           O  
ATOM   1494  CB  ASN A 194     -14.077  40.387 -16.662  1.00 96.47           C  
ATOM   1495  CG  ASN A 194     -14.848  40.796 -17.901  1.00 96.47           C  
ATOM   1496  ND2 ASN A 194     -14.840  39.940 -18.916  1.00 96.47           N  
ATOM   1497  OD1 ASN A 194     -15.445  41.876 -17.947  1.00 96.47           O  
ATOM   1498  N   ASN A 195     -11.330  41.719 -14.475  1.00 96.26           N  
ATOM   1499  CA  ASN A 195     -10.687  41.535 -13.179  1.00 96.26           C  
ATOM   1500  C   ASN A 195     -11.060  42.649 -12.205  1.00 96.26           C  
ATOM   1501  O   ASN A 195     -10.396  43.687 -12.158  1.00 96.26           O  
ATOM   1502  CB  ASN A 195      -9.167  41.456 -13.339  1.00 96.26           C  
ATOM   1503  CG  ASN A 195      -8.473  40.960 -12.086  1.00 96.26           C  
ATOM   1504  ND2 ASN A 195      -7.299  40.364 -12.255  1.00 96.26           N  
ATOM   1505  OD1 ASN A 195      -8.988  41.112 -10.975  1.00 96.26           O  
ATOM   1506  N   GLU A 196     -12.068  42.427 -11.391  1.00 95.30           N  
ATOM   1507  CA  GLU A 196     -12.650  43.453 -10.531  1.00 95.30           C  
ATOM   1508  C   GLU A 196     -11.705  43.819  -9.391  1.00 95.30           C  
ATOM   1509  O   GLU A 196     -11.654  44.975  -8.966  1.00 95.30           O  
ATOM   1510  CB  GLU A 196     -13.995  42.984  -9.971  1.00 95.30           C  
ATOM   1511  CG  GLU A 196     -15.093  42.869 -11.019  1.00 95.30           C  
ATOM   1512  CD  GLU A 196     -16.435  42.455 -10.438  1.00 95.30           C  
ATOM   1513  OE1 GLU A 196     -17.438  42.429 -11.187  1.00 95.30           O  
ATOM   1514  OE2 GLU A 196     -16.486  42.155  -9.225  1.00 95.30           O1-
ATOM   1515  N   ASP A 197     -10.955  42.851  -8.942  1.00 95.17           N  
ATOM   1516  CA  ASP A 197     -10.017  43.098  -7.851  1.00 95.17           C  
ATOM   1517  C   ASP A 197      -8.903  44.047  -8.288  1.00 95.17           C  
ATOM   1518  O   ASP A 197      -8.578  45.001  -7.578  1.00 95.17           O  
ATOM   1519  CB  ASP A 197      -9.421  41.782  -7.349  1.00 95.17           C  
ATOM   1520  CG  ASP A 197     -10.446  40.882  -6.683  1.00 95.17           C  
ATOM   1521  OD1 ASP A 197     -11.466  41.393  -6.170  1.00 95.17           O  
ATOM   1522  OD2 ASP A 197     -10.233  39.650  -6.669  1.00 95.17           O1-
ATOM   1523  N   VAL A 198      -8.403  43.816  -9.415  1.00 95.78           N  
ATOM   1524  CA  VAL A 198      -7.326  44.647  -9.940  1.00 95.78           C  
ATOM   1525  C   VAL A 198      -7.868  46.024 -10.315  1.00 95.78           C  
ATOM   1526  O   VAL A 198      -7.191  47.037 -10.125  1.00 95.78           O  
ATOM   1527  CB  VAL A 198      -6.649  43.990 -11.165  1.00 95.78           C  
ATOM   1528  CG1 VAL A 198      -5.619  44.933 -11.784  1.00 95.78           C  
ATOM   1529  CG2 VAL A 198      -5.997  42.666 -10.768  1.00 95.78           C  
ATOM   1530  N   THR A 199      -9.096  46.065 -10.827  1.00 96.87           N  
ATOM   1531  CA  THR A 199      -9.742  47.334 -11.145  1.00 96.87           C  
ATOM   1532  C   THR A 199      -9.851  48.212  -9.903  1.00 96.87           C  
ATOM   1533  O   THR A 199      -9.497  49.392  -9.939  1.00 96.87           O  
ATOM   1534  CB  THR A 199     -11.144  47.112 -11.745  1.00 96.87           C  
ATOM   1535  CG2 THR A 199     -11.810  48.439 -12.091  1.00 96.87           C  
ATOM   1536  OG1 THR A 199     -11.029  46.322 -12.935  1.00 96.87           O  
ATOM   1537  N   LEU A 200     -10.321  47.622  -8.851  1.00 96.49           N  
ATOM   1538  CA  LEU A 200     -10.457  48.336  -7.587  1.00 96.49           C  
ATOM   1539  C   LEU A 200      -9.097  48.797  -7.073  1.00 96.49           C  
ATOM   1540  O   LEU A 200      -8.943  49.948  -6.659  1.00 96.49           O  
ATOM   1541  CB  LEU A 200     -11.138  47.450  -6.540  1.00 96.49           C  
ATOM   1542  CG  LEU A 200     -11.340  48.069  -5.157  1.00 96.49           C  
ATOM   1543  CD1 LEU A 200     -12.190  49.331  -5.260  1.00 96.49           C  
ATOM   1544  CD2 LEU A 200     -11.983  47.061  -4.209  1.00 96.49           C  
ATOM   1545  N   ALA A 201      -8.152  47.928  -7.115  1.00 96.19           N  
ATOM   1546  CA  ALA A 201      -6.803  48.266  -6.669  1.00 96.19           C  
ATOM   1547  C   ALA A 201      -6.236  49.431  -7.473  1.00 96.19           C  
ATOM   1548  O   ALA A 201      -5.604  50.331  -6.913  1.00 96.19           O  
ATOM   1549  CB  ALA A 201      -5.886  47.051  -6.778  1.00 96.19           C  
ATOM   1550  N   ALA A 202      -6.436  49.426  -8.770  1.00 96.98           N  
ATOM   1551  CA  ALA A 202      -5.967  50.511  -9.628  1.00 96.98           C  
ATOM   1552  C   ALA A 202      -6.625  51.835  -9.245  1.00 96.98           C  
ATOM   1553  O   ALA A 202      -5.975  52.883  -9.255  1.00 96.98           O  
ATOM   1554  CB  ALA A 202      -6.244  50.188 -11.094  1.00 96.98           C  
ATOM   1555  N   LYS A 203      -7.870  51.824  -8.884  1.00 97.14           N  
ATOM   1556  CA  LYS A 203      -8.573  53.027  -8.446  1.00 97.14           C  
ATOM   1557  C   LYS A 203      -7.972  53.575  -7.155  1.00 97.14           C  
ATOM   1558  O   LYS A 203      -7.834  54.790  -6.995  1.00 97.14           O  
ATOM   1559  CB  LYS A 203     -10.062  52.738  -8.251  1.00 97.14           C  
ATOM   1560  CG  LYS A 203     -10.837  52.579  -9.551  1.00 97.14           C  
ATOM   1561  CD  LYS A 203     -12.314  52.316  -9.291  1.00 97.14           C  
ATOM   1562  CE  LYS A 203     -13.093  52.165 -10.591  1.00 97.14           C  
ATOM   1563  NZ  LYS A 203     -14.529  51.836 -10.342  1.00 97.14           N1+
ATOM   1564  N   VAL A 204      -7.662  52.644  -6.316  1.00 97.51           N  
ATOM   1565  CA  VAL A 204      -7.034  53.032  -5.057  1.00 97.51           C  
ATOM   1566  C   VAL A 204      -5.691  53.703  -5.335  1.00 97.51           C  
ATOM   1567  O   VAL A 204      -5.396  54.767  -4.784  1.00 97.51           O  
ATOM   1568  CB  VAL A 204      -6.840  51.817  -4.122  1.00 97.51           C  
ATOM   1569  CG1 VAL A 204      -5.960  52.190  -2.930  1.00 97.51           C  
ATOM   1570  CG2 VAL A 204      -8.191  51.287  -3.648  1.00 97.51           C  
ATOM   1571  N   LEU A 205      -4.895  53.118  -6.174  1.00 97.35           N  
ATOM   1572  CA  LEU A 205      -3.584  53.668  -6.503  1.00 97.35           C  
ATOM   1573  C   LEU A 205      -3.719  55.030  -7.174  1.00 97.35           C  
ATOM   1574  O   LEU A 205      -2.919  55.934  -6.919  1.00 97.35           O  
ATOM   1575  CB  LEU A 205      -2.814  52.710  -7.416  1.00 97.35           C  
ATOM   1576  CG  LEU A 205      -2.315  51.415  -6.773  1.00 97.35           C  
ATOM   1577  CD1 LEU A 205      -1.581  50.561  -7.802  1.00 97.35           C  
ATOM   1578  CD2 LEU A 205      -1.414  51.720  -5.583  1.00 97.35           C  
ATOM   1579  N   LYS A 206      -4.694  55.142  -8.025  1.00 97.70           N  
ATOM   1580  CA  LYS A 206      -4.962  56.430  -8.658  1.00 97.70           C  
ATOM   1581  C   LYS A 206      -5.259  57.503  -7.614  1.00 97.70           C  
ATOM   1582  O   LYS A 206      -4.709  58.605  -7.676  1.00 97.70           O  
ATOM   1583  CB  LYS A 206      -6.130  56.314  -9.637  1.00 97.70           C  
ATOM   1584  CG  LYS A 206      -6.478  57.616 -10.343  1.00 97.70           C  
ATOM   1585  CD  LYS A 206      -7.666  57.443 -11.282  1.00 97.70           C  
ATOM   1586  CE  LYS A 206      -8.082  58.768 -11.907  1.00 97.70           C  
ATOM   1587  NZ  LYS A 206      -9.314  58.624 -12.740  1.00 97.70           N1+
ATOM   1588  N   LEU A 207      -6.129  57.231  -6.688  1.00 96.87           N  
ATOM   1589  CA  LEU A 207      -6.487  58.173  -5.634  1.00 96.87           C  
ATOM   1590  C   LEU A 207      -5.265  58.549  -4.802  1.00 96.87           C  
ATOM   1591  O   LEU A 207      -5.053  59.725  -4.499  1.00 96.87           O  
ATOM   1592  CB  LEU A 207      -7.570  57.578  -4.728  1.00 96.87           C  
ATOM   1593  CG  LEU A 207      -8.992  57.562  -5.293  1.00 96.87           C  
ATOM   1594  CD1 LEU A 207      -9.909  56.739  -4.396  1.00 96.87           C  
ATOM   1595  CD2 LEU A 207      -9.522  58.984  -5.448  1.00 96.87           C  
ATOM   1596  N   ALA A 208      -4.519  57.589  -4.462  1.00 96.31           N  
ATOM   1597  CA  ALA A 208      -3.307  57.843  -3.688  1.00 96.31           C  
ATOM   1598  C   ALA A 208      -2.357  58.768  -4.443  1.00 96.31           C  
ATOM   1599  O   ALA A 208      -1.815  59.715  -3.868  1.00 96.31           O  
ATOM   1600  CB  ALA A 208      -2.607  56.528  -3.350  1.00 96.31           C  
ATOM   1601  N   ALA A 209      -2.174  58.465  -5.705  1.00 96.81           N  
ATOM   1602  CA  ALA A 209      -1.298  59.287  -6.536  1.00 96.81           C  
ATOM   1603  C   ALA A 209      -1.822  60.716  -6.641  1.00 96.81           C  
ATOM   1604  O   ALA A 209      -1.051  61.675  -6.558  1.00 96.81           O  
ATOM   1605  CB  ALA A 209      -1.154  58.673  -7.926  1.00 96.81           C  
ATOM   1606  N   ASP A 210      -3.072  60.884  -6.802  1.00 96.92           N  
ATOM   1607  CA  ASP A 210      -3.683  62.208  -6.881  1.00 96.92           C  
ATOM   1608  C   ASP A 210      -3.478  62.986  -5.583  1.00 96.92           C  
ATOM   1609  O   ASP A 210      -3.190  64.184  -5.609  1.00 96.92           O  
ATOM   1610  CB  ASP A 210      -5.175  62.093  -7.195  1.00 96.92           C  
ATOM   1611  CG  ASP A 210      -5.449  61.688  -8.633  1.00 96.92           C  
ATOM   1612  OD1 ASP A 210      -4.534  61.782  -9.478  1.00 96.92           O  
ATOM   1613  OD2 ASP A 210      -6.593  61.274  -8.923  1.00 96.92           O1-
ATOM   1614  N   ILE A 211      -3.625  62.302  -4.477  1.00 95.27           N  
ATOM   1615  CA  ILE A 211      -3.457  62.919  -3.166  1.00 95.27           C  
ATOM   1616  C   ILE A 211      -2.004  63.354  -2.982  1.00 95.27           C  
ATOM   1617  O   ILE A 211      -1.737  64.464  -2.515  1.00 95.27           O  
ATOM   1618  CB  ILE A 211      -3.876  61.957  -2.031  1.00 95.27           C  
ATOM   1619  CG1 ILE A 211      -5.396  61.759  -2.032  1.00 95.27           C  
ATOM   1620  CG2 ILE A 211      -3.393  62.480  -0.675  1.00 95.27           C  
ATOM   1621  CD1 ILE A 211      -5.876  60.645  -1.114  1.00 95.27           C  
ATOM   1622  N   ILE A 212      -1.125  62.499  -3.399  1.00 94.37           N  
ATOM   1623  CA  ILE A 212       0.292  62.836  -3.293  1.00 94.37           C  
ATOM   1624  C   ILE A 212       0.588  64.089  -4.112  1.00 94.37           C  
ATOM   1625  O   ILE A 212       1.281  64.995  -3.644  1.00 94.37           O  
ATOM   1626  CB  ILE A 212       1.186  61.666  -3.760  1.00 94.37           C  
ATOM   1627  CG1 ILE A 212       1.070  60.483  -2.791  1.00 94.37           C  
ATOM   1628  CG2 ILE A 212       2.642  62.120  -3.895  1.00 94.37           C  
ATOM   1629  CD1 ILE A 212       1.744  59.211  -3.283  1.00 94.37           C  
ATOM   1630  N   ALA A 213       0.064  64.156  -5.271  1.00 93.48           N  
ATOM   1631  CA  ALA A 213       0.286  65.290  -6.166  1.00 93.48           C  
ATOM   1632  C   ALA A 213      -0.321  66.567  -5.593  1.00 93.48           C  
ATOM   1633  O   ALA A 213       0.267  67.646  -5.707  1.00 93.48           O  
ATOM   1634  CB  ALA A 213      -0.299  65.000  -7.546  1.00 93.48           C  
ATOM   1635  N   GLN A 214      -1.480  66.463  -4.884  1.00 92.59           N  
ATOM   1636  CA  GLN A 214      -2.231  67.614  -4.395  1.00 92.59           C  
ATOM   1637  C   GLN A 214      -1.682  68.102  -3.057  1.00 92.59           C  
ATOM   1638  O   GLN A 214      -1.668  69.304  -2.786  1.00 92.59           O  
ATOM   1639  CB  GLN A 214      -3.715  67.270  -4.259  1.00 92.59           C  
ATOM   1640  CG  GLN A 214      -4.449  67.171  -5.589  1.00 92.59           C  
ATOM   1641  CD  GLN A 214      -5.892  66.731  -5.434  1.00 92.59           C  
ATOM   1642  NE2 GLN A 214      -6.638  66.743  -6.533  1.00 92.59           N  
ATOM   1643  OE1 GLN A 214      -6.333  66.383  -4.333  1.00 92.59           O  
ATOM   1644  N   LEU A 215      -1.237  67.088  -2.238  1.00 89.90           N  
ATOM   1645  CA  LEU A 215      -0.934  67.420  -0.850  1.00 89.90           C  
ATOM   1646  C   LEU A 215       0.543  67.190  -0.546  1.00 89.90           C  
ATOM   1647  O   LEU A 215       0.895  66.777   0.561  1.00 89.90           O  
ATOM   1648  CB  LEU A 215      -1.799  66.590   0.102  1.00 89.90           C  
ATOM   1649  CG  LEU A 215      -3.313  66.754  -0.040  1.00 89.90           C  
ATOM   1650  CD1 LEU A 215      -4.040  65.829   0.930  1.00 89.90           C  
ATOM   1651  CD2 LEU A 215      -3.718  68.206   0.194  1.00 89.90           C  
ATOM   1652  N   MET A 216       1.394  67.560  -1.321  1.00 84.79           N  
ATOM   1653  CA  MET A 216       2.807  67.205  -1.216  1.00 84.79           C  
ATOM   1654  C   MET A 216       3.448  67.879  -0.008  1.00 84.79           C  
ATOM   1655  O   MET A 216       4.431  67.376   0.540  1.00 84.79           O  
ATOM   1656  CB  MET A 216       3.556  67.596  -2.491  1.00 84.79           C  
ATOM   1657  CG  MET A 216       4.974  67.051  -2.560  1.00 84.79           C  
ATOM   1658  SD  MET A 216       5.703  67.199  -4.238  1.00 84.79           S  
ATOM   1659  CE  MET A 216       6.856  68.572  -3.966  1.00 84.79           C  
ATOM   1660  N   ASN A 217       2.819  68.847   0.554  1.00 80.05           N  
ATOM   1661  CA  ASN A 217       3.407  69.567   1.678  1.00 80.05           C  
ATOM   1662  C   ASN A 217       2.840  69.086   3.010  1.00 80.05           C  
ATOM   1663  O   ASN A 217       3.203  69.605   4.068  1.00 80.05           O  
ATOM   1664  CB  ASN A 217       3.191  71.074   1.523  1.00 80.05           C  
ATOM   1665  CG  ASN A 217       3.889  71.640   0.301  1.00 80.05           C  
ATOM   1666  ND2 ASN A 217       3.167  72.442  -0.475  1.00 80.05           N  
ATOM   1667  OD1 ASN A 217       5.065  71.360   0.057  1.00 80.05           O  
ATOM   1668  N   THR A 218       2.096  67.982   2.878  1.00 84.81           N  
ATOM   1669  CA  THR A 218       1.444  67.538   4.105  1.00 84.81           C  
ATOM   1670  C   THR A 218       1.863  66.113   4.455  1.00 84.81           C  
ATOM   1671  O   THR A 218       2.368  65.381   3.601  1.00 84.81           O  
ATOM   1672  CB  THR A 218      -0.089  67.608   3.980  1.00 84.81           C  
ATOM   1673  CG2 THR A 218      -0.536  68.967   3.453  1.00 84.81           C  
ATOM   1674  OG1 THR A 218      -0.537  66.587   3.079  1.00 84.81           O  
ATOM   1675  N   GLU A 219       1.791  65.794   5.716  1.00 85.22           N  
ATOM   1676  CA  GLU A 219       2.045  64.435   6.184  1.00 85.22           C  
ATOM   1677  C   GLU A 219       1.028  63.453   5.608  1.00 85.22           C  
ATOM   1678  O   GLU A 219       1.288  62.251   5.540  1.00 85.22           O  
ATOM   1679  CB  GLU A 219       2.023  64.380   7.714  1.00 85.22           C  
ATOM   1680  CG  GLU A 219       3.197  65.091   8.372  1.00 85.22           C  
ATOM   1681  CD  GLU A 219       3.184  64.990   9.889  1.00 85.22           C  
ATOM   1682  OE1 GLU A 219       4.146  65.463  10.536  1.00 85.22           O  
ATOM   1683  OE2 GLU A 219       2.206  64.433  10.434  1.00 85.22           O1-
ATOM   1684  N   LEU A 220       0.008  63.994   5.076  1.00 89.12           N  
ATOM   1685  CA  LEU A 220      -1.092  63.194   4.549  1.00 89.12           C  
ATOM   1686  C   LEU A 220      -0.688  62.500   3.253  1.00 89.12           C  
ATOM   1687  O   LEU A 220      -1.141  61.389   2.971  1.00 89.12           O  
ATOM   1688  CB  LEU A 220      -2.326  64.069   4.310  1.00 89.12           C  
ATOM   1689  CG  LEU A 220      -3.040  64.589   5.559  1.00 89.12           C  
ATOM   1690  CD1 LEU A 220      -4.193  65.506   5.166  1.00 89.12           C  
ATOM   1691  CD2 LEU A 220      -3.541  63.428   6.412  1.00 89.12           C  
ATOM   1692  N   ALA A 221       0.178  63.051   2.528  1.00 88.63           N  
ATOM   1693  CA  ALA A 221       0.643  62.476   1.268  1.00 88.63           C  
ATOM   1694  C   ALA A 221       1.344  61.140   1.501  1.00 88.63           C  
ATOM   1695  O   ALA A 221       1.035  60.147   0.838  1.00 88.63           O  
ATOM   1696  CB  ALA A 221       1.580  63.446   0.554  1.00 88.63           C  
ATOM   1697  N   GLU A 222       2.163  61.083   2.448  1.00 89.26           N  
ATOM   1698  CA  GLU A 222       2.921  59.873   2.758  1.00 89.26           C  
ATOM   1699  C   GLU A 222       2.017  58.789   3.338  1.00 89.26           C  
ATOM   1700  O   GLU A 222       2.148  57.613   2.994  1.00 89.26           O  
ATOM   1701  CB  GLU A 222       4.059  60.187   3.732  1.00 89.26           C  
ATOM   1702  CG  GLU A 222       5.160  61.051   3.135  1.00 89.26           C  
ATOM   1703  CD  GLU A 222       6.244  61.419   4.135  1.00 89.26           C  
ATOM   1704  OE1 GLU A 222       6.950  62.429   3.920  1.00 89.26           O  
ATOM   1705  OE2 GLU A 222       6.388  60.689   5.141  1.00 89.26           O1-
ATOM   1706  N   GLU A 223       1.157  59.230   4.166  1.00 91.97           N  
ATOM   1707  CA  GLU A 223       0.236  58.293   4.803  1.00 91.97           C  
ATOM   1708  C   GLU A 223      -0.671  57.624   3.774  1.00 91.97           C  
ATOM   1709  O   GLU A 223      -0.972  56.433   3.884  1.00 91.97           O  
ATOM   1710  CB  GLU A 223      -0.607  59.004   5.865  1.00 91.97           C  
ATOM   1711  CG  GLU A 223       0.178  59.409   7.104  1.00 91.97           C  
ATOM   1712  CD  GLU A 223      -0.675  60.100   8.155  1.00 91.97           C  
ATOM   1713  OE1 GLU A 223      -0.110  60.687   9.106  1.00 91.97           O  
ATOM   1714  OE2 GLU A 223      -1.919  60.055   8.027  1.00 91.97           O1-
ATOM   1715  N   ALA A 224      -1.047  58.410   2.803  1.00 91.70           N  
ATOM   1716  CA  ALA A 224      -1.892  57.874   1.739  1.00 91.70           C  
ATOM   1717  C   ALA A 224      -1.172  56.769   0.971  1.00 91.70           C  
ATOM   1718  O   ALA A 224      -1.749  55.712   0.706  1.00 91.70           O  
ATOM   1719  CB  ALA A 224      -2.318  58.989   0.786  1.00 91.70           C  
ATOM   1720  N   ALA A 225       0.032  56.957   0.611  1.00 90.70           N  
ATOM   1721  CA  ALA A 225       0.836  55.975  -0.112  1.00 90.70           C  
ATOM   1722  C   ALA A 225       1.036  54.711   0.719  1.00 90.70           C  
ATOM   1723  O   ALA A 225       0.925  53.597   0.202  1.00 90.70           O  
ATOM   1724  CB  ALA A 225       2.187  56.574  -0.497  1.00 90.70           C  
ATOM   1725  N   GLN A 226       1.295  54.931   1.976  1.00 92.93           N  
ATOM   1726  CA  GLN A 226       1.513  53.803   2.876  1.00 92.93           C  
ATOM   1727  C   GLN A 226       0.253  52.952   3.004  1.00 92.93           C  
ATOM   1728  O   GLN A 226       0.323  51.722   2.963  1.00 92.93           O  
ATOM   1729  CB  GLN A 226       1.957  54.294   4.255  1.00 92.93           C  
ATOM   1730  CG  GLN A 226       3.394  54.797   4.295  1.00 92.93           C  
ATOM   1731  CD  GLN A 226       3.768  55.398   5.636  1.00 92.93           C  
ATOM   1732  NE2 GLN A 226       5.022  55.818   5.769  1.00 92.93           N  
ATOM   1733  OE1 GLN A 226       2.938  55.485   6.547  1.00 92.93           O  
ATOM   1734  N   LEU A 227      -0.793  53.639   3.226  1.00 94.29           N  
ATOM   1735  CA  LEU A 227      -2.065  52.939   3.359  1.00 94.29           C  
ATOM   1736  C   LEU A 227      -2.385  52.148   2.096  1.00 94.29           C  
ATOM   1737  O   LEU A 227      -2.798  50.989   2.173  1.00 94.29           O  
ATOM   1738  CB  LEU A 227      -3.194  53.930   3.655  1.00 94.29           C  
ATOM   1739  CG  LEU A 227      -4.564  53.325   3.962  1.00 94.29           C  
ATOM   1740  CD1 LEU A 227      -4.472  52.383   5.157  1.00 94.29           C  
ATOM   1741  CD2 LEU A 227      -5.589  54.424   4.219  1.00 94.29           C  
ATOM   1742  N   ALA A 228      -2.223  52.678   0.920  1.00 92.76           N  
ATOM   1743  CA  ALA A 228      -2.452  52.002  -0.355  1.00 92.76           C  
ATOM   1744  C   ALA A 228      -1.553  50.777  -0.497  1.00 92.76           C  
ATOM   1745  O   ALA A 228      -2.005  49.714  -0.929  1.00 92.76           O  
ATOM   1746  CB  ALA A 228      -2.222  52.965  -1.518  1.00 92.76           C  
ATOM   1747  N   THR A 229      -0.322  50.934  -0.116  1.00 93.14           N  
ATOM   1748  CA  THR A 229       0.646  49.844  -0.200  1.00 93.14           C  
ATOM   1749  C   THR A 229       0.237  48.687   0.706  1.00 93.14           C  
ATOM   1750  O   THR A 229       0.240  47.529   0.283  1.00 93.14           O  
ATOM   1751  CB  THR A 229       2.059  50.322   0.179  1.00 93.14           C  
ATOM   1752  CG2 THR A 229       3.067  49.179   0.097  1.00 93.14           C  
ATOM   1753  OG1 THR A 229       2.462  51.364  -0.718  1.00 93.14           O  
ATOM   1754  N   GLU A 230      -0.121  48.985   1.835  1.00 91.60           N  
ATOM   1755  CA  GLU A 230      -0.519  47.966   2.801  1.00 91.60           C  
ATOM   1756  C   GLU A 230      -1.765  47.219   2.334  1.00 91.60           C  
ATOM   1757  O   GLU A 230      -1.847  45.995   2.462  1.00 91.60           O  
ATOM   1758  CB  GLU A 230      -0.766  48.593   4.175  1.00 91.60           C  
ATOM   1759  CG  GLU A 230       0.504  49.027   4.891  1.00 91.60           C  
ATOM   1760  CD  GLU A 230       0.239  49.701   6.228  1.00 91.60           C  
ATOM   1761  OE1 GLU A 230       1.207  50.142   6.888  1.00 91.60           O  
ATOM   1762  OE2 GLU A 230      -0.947  49.787   6.620  1.00 91.60           O1-
ATOM   1763  N   ALA A 231      -2.668  47.965   1.846  1.00 88.97           N  
ATOM   1764  CA  ALA A 231      -3.916  47.366   1.379  1.00 88.97           C  
ATOM   1765  C   ALA A 231      -3.667  46.418   0.211  1.00 88.97           C  
ATOM   1766  O   ALA A 231      -4.279  45.351   0.128  1.00 88.97           O  
ATOM   1767  CB  ALA A 231      -4.908  48.454   0.974  1.00 88.97           C  
ATOM   1768  N   LEU A 232      -2.816  46.725  -0.640  1.00 89.62           N  
ATOM   1769  CA  LEU A 232      -2.532  45.931  -1.830  1.00 89.62           C  
ATOM   1770  C   LEU A 232      -1.759  44.667  -1.469  1.00 89.62           C  
ATOM   1771  O   LEU A 232      -1.877  43.646  -2.152  1.00 89.62           O  
ATOM   1772  CB  LEU A 232      -1.738  46.756  -2.847  1.00 89.62           C  
ATOM   1773  CG  LEU A 232      -2.558  47.543  -3.869  1.00 89.62           C  
ATOM   1774  CD1 LEU A 232      -3.067  48.842  -3.253  1.00 89.62           C  
ATOM   1775  CD2 LEU A 232      -1.729  47.827  -5.117  1.00 89.62           C  
ATOM   1776  N   LYS A 233      -1.062  44.650  -0.328  1.00 87.52           N  
ATOM   1777  CA  LYS A 233      -0.342  43.477   0.159  1.00 87.52           C  
ATOM   1778  C   LYS A 233      -1.302  42.449   0.752  1.00 87.52           C  
ATOM   1779  O   LYS A 233      -1.075  41.243   0.639  1.00 87.52           O  
ATOM   1780  CB  LYS A 233       0.702  43.881   1.201  1.00 87.52           C  
ATOM   1781  CG  LYS A 233       1.932  44.558   0.614  1.00 87.52           C  
ATOM   1782  CD  LYS A 233       2.957  44.885   1.692  1.00 87.52           C  
ATOM   1783  CE  LYS A 233       4.157  45.626   1.117  1.00 87.52           C  
ATOM   1784  NZ  LYS A 233       5.133  46.009   2.181  1.00 87.52           N1+
ATOM   1785  N   ALA A 234      -2.361  42.906   1.260  1.00 80.06           N  
ATOM   1786  CA  ALA A 234      -3.312  42.057   1.975  1.00 80.06           C  
ATOM   1787  C   ALA A 234      -4.242  41.337   1.003  1.00 80.06           C  
ATOM   1788  O   ALA A 234      -4.717  40.236   1.290  1.00 80.06           O  
ATOM   1789  CB  ALA A 234      -4.123  42.887   2.967  1.00 80.06           C  
ATOM   1790  N   THR A 235      -4.338  41.748  -0.223  1.00 80.09           N  
ATOM   1791  CA  THR A 235      -5.111  41.192  -1.328  1.00 80.09           C  
ATOM   1792  C   THR A 235      -6.540  40.889  -0.888  1.00 80.09           C  
ATOM   1793  O   THR A 235      -7.153  39.932  -1.369  1.00 80.09           O  
ATOM   1794  CB  THR A 235      -4.457  39.912  -1.879  1.00 80.09           C  
ATOM   1795  CG2 THR A 235      -3.152  40.229  -2.602  1.00 80.09           C  
ATOM   1796  OG1 THR A 235      -4.185  39.016  -0.795  1.00 80.09           O  
ATOM   1797  N   ASP A 236      -7.071  41.671   0.080  1.00 90.39           N  
ATOM   1798  CA  ASP A 236      -8.443  41.556   0.563  1.00 90.39           C  
ATOM   1799  C   ASP A 236      -9.315  42.683   0.012  1.00 90.39           C  
ATOM   1800  O   ASP A 236      -9.010  43.862   0.204  1.00 90.39           O  
ATOM   1801  CB  ASP A 236      -8.477  41.567   2.093  1.00 90.39           C  
ATOM   1802  CG  ASP A 236      -9.875  41.382   2.656  1.00 90.39           C  
ATOM   1803  OD1 ASP A 236     -10.499  42.378   3.079  1.00 90.39           O  
ATOM   1804  OD2 ASP A 236     -10.354  40.228   2.681  1.00 90.39           O1-
ATOM   1805  N   ARG A 237     -10.360  42.284  -0.652  1.00 91.64           N  
ATOM   1806  CA  ARG A 237     -11.223  43.248  -1.328  1.00 91.64           C  
ATOM   1807  C   ARG A 237     -11.829  44.232  -0.333  1.00 91.64           C  
ATOM   1808  O   ARG A 237     -11.908  45.431  -0.608  1.00 91.64           O  
ATOM   1809  CB  ARG A 237     -12.334  42.529  -2.096  1.00 91.64           C  
ATOM   1810  CG  ARG A 237     -13.196  43.453  -2.941  1.00 91.64           C  
ATOM   1811  CD  ARG A 237     -14.203  42.676  -3.778  1.00 91.64           C  
ATOM   1812  NE  ARG A 237     -15.112  43.567  -4.492  1.00 91.64           N  
ATOM   1813  CZ  ARG A 237     -16.059  43.167  -5.335  1.00 91.64           C  
ATOM   1814  NH1 ARG A 237     -16.241  41.876  -5.588  1.00 91.64           N1+
ATOM   1815  NH2 ARG A 237     -16.832  44.064  -5.931  1.00 91.64           N  
ATOM   1816  N   GLU A 238     -12.251  43.809   0.704  1.00 92.77           N  
ATOM   1817  CA  GLU A 238     -12.866  44.665   1.714  1.00 92.77           C  
ATOM   1818  C   GLU A 238     -11.873  45.695   2.245  1.00 92.77           C  
ATOM   1819  O   GLU A 238     -12.219  46.864   2.426  1.00 92.77           O  
ATOM   1820  CB  GLU A 238     -13.421  43.825   2.867  1.00 92.77           C  
ATOM   1821  CG  GLU A 238     -14.749  43.150   2.553  1.00 92.77           C  
ATOM   1822  CD  GLU A 238     -15.300  42.341   3.717  1.00 92.77           C  
ATOM   1823  OE1 GLU A 238     -16.339  41.664   3.546  1.00 92.77           O  
ATOM   1824  OE2 GLU A 238     -14.688  42.385   4.807  1.00 92.77           O1-
ATOM   1825  N   GLN A 239     -10.670  45.249   2.507  1.00 93.88           N  
ATOM   1826  CA  GLN A 239      -9.618  46.157   2.951  1.00 93.88           C  
ATOM   1827  C   GLN A 239      -9.333  47.226   1.901  1.00 93.88           C  
ATOM   1828  O   GLN A 239      -9.145  48.399   2.235  1.00 93.88           O  
ATOM   1829  CB  GLN A 239      -8.339  45.382   3.273  1.00 93.88           C  
ATOM   1830  CG  GLN A 239      -8.437  44.526   4.528  1.00 93.88           C  
ATOM   1831  CD  GLN A 239      -7.152  43.779   4.831  1.00 93.88           C  
ATOM   1832  NE2 GLN A 239      -7.102  43.130   5.988  1.00 93.88           N  
ATOM   1833  OE1 GLN A 239      -6.210  43.787   4.031  1.00 93.88           O  
ATOM   1834  N   LEU A 240      -9.365  46.815   0.601  1.00 94.40           N  
ATOM   1835  CA  LEU A 240      -9.141  47.750  -0.496  1.00 94.40           C  
ATOM   1836  C   LEU A 240     -10.251  48.794  -0.555  1.00 94.40           C  
ATOM   1837  O   LEU A 240      -9.984  49.978  -0.772  1.00 94.40           O  
ATOM   1838  CB  LEU A 240      -9.055  47.003  -1.829  1.00 94.40           C  
ATOM   1839  CG  LEU A 240      -7.742  46.272  -2.113  1.00 94.40           C  
ATOM   1840  CD1 LEU A 240      -7.875  45.414  -3.368  1.00 94.40           C  
ATOM   1841  CD2 LEU A 240      -6.596  47.266  -2.258  1.00 94.40           C  
ATOM   1842  N   GLU A 241     -11.445  48.368  -0.261  1.00 95.72           N  
ATOM   1843  CA  GLU A 241     -12.576  49.290  -0.278  1.00 95.72           C  
ATOM   1844  C   GLU A 241     -12.486  50.294   0.868  1.00 95.72           C  
ATOM   1845  O   GLU A 241     -12.794  51.475   0.692  1.00 95.72           O  
ATOM   1846  CB  GLU A 241     -13.898  48.523  -0.204  1.00 95.72           C  
ATOM   1847  CG  GLU A 241     -14.245  47.769  -1.479  1.00 95.72           C  
ATOM   1848  CD  GLU A 241     -14.621  48.684  -2.634  1.00 95.72           C  
ATOM   1849  OE1 GLU A 241     -14.514  48.257  -3.806  1.00 95.72           O  
ATOM   1850  OE2 GLU A 241     -15.027  49.837  -2.364  1.00 95.72           O1-
ATOM   1851  N   VAL A 242     -12.140  49.778   1.966  1.00 96.56           N  
ATOM   1852  CA  VAL A 242     -11.961  50.653   3.121  1.00 96.56           C  
ATOM   1853  C   VAL A 242     -10.912  51.717   2.805  1.00 96.56           C  
ATOM   1854  O   VAL A 242     -11.133  52.906   3.048  1.00 96.56           O  
ATOM   1855  CB  VAL A 242     -11.550  49.856   4.378  1.00 96.56           C  
ATOM   1856  CG1 VAL A 242     -11.083  50.798   5.487  1.00 96.56           C  
ATOM   1857  CG2 VAL A 242     -12.710  48.990   4.864  1.00 96.56           C  
ATOM   1858  N   VAL A 243      -9.832  51.308   2.272  1.00 96.55           N  
ATOM   1859  CA  VAL A 243      -8.752  52.228   1.931  1.00 96.55           C  
ATOM   1860  C   VAL A 243      -9.225  53.205   0.856  1.00 96.55           C  
ATOM   1861  O   VAL A 243      -8.965  54.407   0.942  1.00 96.55           O  
ATOM   1862  CB  VAL A 243      -7.494  51.473   1.449  1.00 96.55           C  
ATOM   1863  CG1 VAL A 243      -6.454  52.451   0.904  1.00 96.55           C  
ATOM   1864  CG2 VAL A 243      -6.904  50.640   2.586  1.00 96.55           C  
ATOM   1865  N   ARG A 244      -9.896  52.662  -0.144  1.00 97.08           N  
ATOM   1866  CA  ARG A 244     -10.423  53.529  -1.194  1.00 97.08           C  
ATOM   1867  C   ARG A 244     -11.291  54.636  -0.607  1.00 97.08           C  
ATOM   1868  O   ARG A 244     -11.118  55.809  -0.938  1.00 97.08           O  
ATOM   1869  CB  ARG A 244     -11.226  52.715  -2.211  1.00 97.08           C  
ATOM   1870  CG  ARG A 244     -11.763  53.537  -3.372  1.00 97.08           C  
ATOM   1871  CD  ARG A 244     -12.797  52.764  -4.180  1.00 97.08           C  
ATOM   1872  NE  ARG A 244     -14.042  52.592  -3.436  1.00 97.08           N  
ATOM   1873  CZ  ARG A 244     -15.040  53.471  -3.416  1.00 97.08           C  
ATOM   1874  NH1 ARG A 244     -14.958  54.607  -4.101  1.00 97.08           N1+
ATOM   1875  NH2 ARG A 244     -16.129  53.214  -2.706  1.00 97.08           N  
ATOM   1876  N   LEU A 245     -12.260  54.310   0.279  1.00 97.02           N  
ATOM   1877  CA  LEU A 245     -13.170  55.271   0.890  1.00 97.02           C  
ATOM   1878  C   LEU A 245     -12.403  56.295   1.721  1.00 97.02           C  
ATOM   1879  O   LEU A 245     -12.699  57.490   1.668  1.00 97.02           O  
ATOM   1880  CB  LEU A 245     -14.199  54.552   1.768  1.00 97.02           C  
ATOM   1881  CG  LEU A 245     -15.256  53.725   1.034  1.00 97.02           C  
ATOM   1882  CD1 LEU A 245     -16.028  52.857   2.023  1.00 97.02           C  
ATOM   1883  CD2 LEU A 245     -16.203  54.634   0.259  1.00 97.02           C  
ATOM   1884  N   ALA A 246     -11.460  55.861   2.454  1.00 96.79           N  
ATOM   1885  CA  ALA A 246     -10.638  56.766   3.252  1.00 96.79           C  
ATOM   1886  C   ALA A 246      -9.904  57.767   2.365  1.00 96.79           C  
ATOM   1887  O   ALA A 246      -9.873  58.963   2.663  1.00 96.79           O  
ATOM   1888  CB  ALA A 246      -9.640  55.975   4.095  1.00 96.79           C  
ATOM   1889  N   LEU A 247      -9.308  57.264   1.289  1.00 96.74           N  
ATOM   1890  CA  LEU A 247      -8.580  58.137   0.375  1.00 96.74           C  
ATOM   1891  C   LEU A 247      -9.528  59.112  -0.317  1.00 96.74           C  
ATOM   1892  O   LEU A 247      -9.162  60.260  -0.578  1.00 96.74           O  
ATOM   1893  CB  LEU A 247      -7.827  57.311  -0.671  1.00 96.74           C  
ATOM   1894  CG  LEU A 247      -6.650  56.479  -0.159  1.00 96.74           C  
ATOM   1895  CD1 LEU A 247      -6.020  55.692  -1.303  1.00 96.74           C  
ATOM   1896  CD2 LEU A 247      -5.615  57.374   0.515  1.00 96.74           C  
ATOM   1897  N   GLU A 248     -10.685  58.662  -0.598  1.00 96.14           N  
ATOM   1898  CA  GLU A 248     -11.688  59.552  -1.172  1.00 96.14           C  
ATOM   1899  C   GLU A 248     -12.002  60.713  -0.233  1.00 96.14           C  
ATOM   1900  O   GLU A 248     -12.139  61.855  -0.673  1.00 96.14           O  
ATOM   1901  CB  GLU A 248     -12.969  58.779  -1.498  1.00 96.14           C  
ATOM   1902  CG  GLU A 248     -13.978  59.576  -2.313  1.00 96.14           C  
ATOM   1903  CD  GLU A 248     -15.176  58.751  -2.759  1.00 96.14           C  
ATOM   1904  OE1 GLU A 248     -16.082  59.305  -3.421  1.00 96.14           O  
ATOM   1905  OE2 GLU A 248     -15.207  57.541  -2.442  1.00 96.14           O1-
ATOM   1906  N   ILE A 249     -12.150  60.394   0.990  1.00 95.91           N  
ATOM   1907  CA  ILE A 249     -12.403  61.416   1.999  1.00 95.91           C  
ATOM   1908  C   ILE A 249     -11.243  62.408   2.032  1.00 95.91           C  
ATOM   1909  O   ILE A 249     -11.458  63.622   2.064  1.00 95.91           O  
ATOM   1910  CB  ILE A 249     -12.613  60.791   3.397  1.00 95.91           C  
ATOM   1911  CG1 ILE A 249     -13.925  60.001   3.437  1.00 95.91           C  
ATOM   1912  CG2 ILE A 249     -12.590  61.872   4.482  1.00 95.91           C  
ATOM   1913  CD1 ILE A 249     -14.116  59.182   4.706  1.00 95.91           C  
ATOM   1914  N   VAL A 250     -10.074  61.905   2.008  1.00 95.39           N  
ATOM   1915  CA  VAL A 250      -8.890  62.759   2.007  1.00 95.39           C  
ATOM   1916  C   VAL A 250      -8.925  63.689   0.796  1.00 95.39           C  
ATOM   1917  O   VAL A 250      -8.644  64.883   0.914  1.00 95.39           O  
ATOM   1918  CB  VAL A 250      -7.589  61.926   2.002  1.00 95.39           C  
ATOM   1919  CG1 VAL A 250      -6.369  62.831   1.835  1.00 95.39           C  
ATOM   1920  CG2 VAL A 250      -7.477  61.105   3.285  1.00 95.39           C  
ATOM   1921  N   GLN A 251      -9.303  63.196  -0.300  1.00 93.41           N  
ATOM   1922  CA  GLN A 251      -9.376  63.981  -1.529  1.00 93.41           C  
ATOM   1923  C   GLN A 251     -10.444  65.065  -1.425  1.00 93.41           C  
ATOM   1924  O   GLN A 251     -10.242  66.189  -1.890  1.00 93.41           O  
ATOM   1925  CB  GLN A 251      -9.661  63.076  -2.728  1.00 93.41           C  
ATOM   1926  CG  GLN A 251      -9.587  63.792  -4.070  1.00 93.41           C  
ATOM   1927  CD  GLN A 251      -9.788  62.855  -5.246  1.00 93.41           C  
ATOM   1928  NE2 GLN A 251      -9.170  63.182  -6.377  1.00 93.41           N  
ATOM   1929  OE1 GLN A 251     -10.493  61.847  -5.141  1.00 93.41           O  
ATOM   1930  N   LEU A 252     -11.491  64.748  -0.849  1.00 92.10           N  
ATOM   1931  CA  LEU A 252     -12.625  65.664  -0.784  1.00 92.10           C  
ATOM   1932  C   LEU A 252     -12.404  66.726   0.289  1.00 92.10           C  
ATOM   1933  O   LEU A 252     -12.869  67.860   0.150  1.00 92.10           O  
ATOM   1934  CB  LEU A 252     -13.919  64.897  -0.501  1.00 92.10           C  
ATOM   1935  CG  LEU A 252     -14.452  64.025  -1.638  1.00 92.10           C  
ATOM   1936  CD1 LEU A 252     -15.599  63.150  -1.142  1.00 92.10           C  
ATOM   1937  CD2 LEU A 252     -14.903  64.891  -2.809  1.00 92.10           C  
ATOM   1938  N   ALA A 253     -11.651  66.291   1.274  1.00 90.84           N  
ATOM   1939  CA  ALA A 253     -11.419  67.200   2.394  1.00 90.84           C  
ATOM   1940  C   ALA A 253      -9.964  67.146   2.851  1.00 90.84           C  
ATOM   1941  O   ALA A 253      -9.675  66.722   3.973  1.00 90.84           O  
ATOM   1942  CB  ALA A 253     -12.351  66.864   3.555  1.00 90.84           C  
ATOM   1943  N   PRO A 254      -8.963  67.663   2.055  1.00 84.61           N  
ATOM   1944  CA  PRO A 254      -7.516  67.487   2.197  1.00 84.61           C  
ATOM   1945  C   PRO A 254      -6.937  68.271   3.373  1.00 84.61           C  
ATOM   1946  O   PRO A 254      -5.886  67.906   3.906  1.00 84.61           O  
ATOM   1947  CB  PRO A 254      -6.965  68.011   0.868  1.00 84.61           C  
ATOM   1948  CG  PRO A 254      -8.043  68.896   0.330  1.00 84.61           C  
ATOM   1949  CD  PRO A 254      -9.366  68.397   0.837  1.00 84.61           C  
ATOM   1950  N   ASP A 255      -7.618  69.116   4.058  1.00 78.10           N  
ATOM   1951  CA  ASP A 255      -7.067  69.962   5.112  1.00 78.10           C  
ATOM   1952  C   ASP A 255      -7.912  69.877   6.381  1.00 78.10           C  
ATOM   1953  O   ASP A 255      -7.933  70.813   7.184  1.00 78.10           O  
ATOM   1954  CB  ASP A 255      -6.972  71.414   4.641  1.00 78.10           C  
ATOM   1955  CG  ASP A 255      -6.005  71.600   3.484  1.00 78.10           C  
ATOM   1956  OD1 ASP A 255      -4.907  71.003   3.505  1.00 78.10           O  
ATOM   1957  OD2 ASP A 255      -6.344  72.352   2.545  1.00 78.10           O1-
ATOM   1958  N   THR A 256      -8.447  68.652   6.606  1.00 79.62           N  
ATOM   1959  CA  THR A 256      -9.372  68.593   7.732  1.00 79.62           C  
ATOM   1960  C   THR A 256      -8.972  67.485   8.703  1.00 79.62           C  
ATOM   1961  O   THR A 256      -8.202  66.591   8.347  1.00 79.62           O  
ATOM   1962  CB  THR A 256     -10.818  68.363   7.255  1.00 79.62           C  
ATOM   1963  CG2 THR A 256     -11.263  69.464   6.298  1.00 79.62           C  
ATOM   1964  OG1 THR A 256     -10.900  67.100   6.586  1.00 79.62           O  
ATOM   1965  N   ARG A 257      -9.273  67.659  10.026  1.00 89.04           N  
ATOM   1966  CA  ARG A 257      -9.230  66.643  11.072  1.00 89.04           C  
ATOM   1967  C   ARG A 257      -9.910  65.357  10.614  1.00 89.04           C  
ATOM   1968  O   ARG A 257      -9.459  64.259  10.946  1.00 89.04           O  
ATOM   1969  CB  ARG A 257      -9.895  67.160  12.350  1.00 89.04           C  
ATOM   1970  CG  ARG A 257      -9.073  68.200  13.094  1.00 89.04           C  
ATOM   1971  CD  ARG A 257      -9.728  68.603  14.408  1.00 89.04           C  
ATOM   1972  NE  ARG A 257      -9.001  69.686  15.065  1.00 89.04           N  
ATOM   1973  CZ  ARG A 257      -9.359  70.252  16.213  1.00 89.04           C  
ATOM   1974  NH1 ARG A 257     -10.447  69.847  16.859  1.00 89.04           N1+
ATOM   1975  NH2 ARG A 257      -8.624  71.230  16.721  1.00 89.04           N  
ATOM   1976  N   LEU A 258     -10.756  65.480   9.758  1.00 90.38           N  
ATOM   1977  CA  LEU A 258     -11.537  64.360   9.243  1.00 90.38           C  
ATOM   1978  C   LEU A 258     -10.681  63.467   8.351  1.00 90.38           C  
ATOM   1979  O   LEU A 258     -10.764  62.239   8.432  1.00 90.38           O  
ATOM   1980  CB  LEU A 258     -12.752  64.866   8.462  1.00 90.38           C  
ATOM   1981  CG  LEU A 258     -13.704  63.799   7.922  1.00 90.38           C  
ATOM   1982  CD1 LEU A 258     -14.320  63.008   9.071  1.00 90.38           C  
ATOM   1983  CD2 LEU A 258     -14.790  64.436   7.062  1.00 90.38           C  
ATOM   1984  N   ALA A 259      -9.884  64.041   7.488  1.00 91.55           N  
ATOM   1985  CA  ALA A 259      -8.975  63.298   6.618  1.00 91.55           C  
ATOM   1986  C   ALA A 259      -8.018  62.434   7.435  1.00 91.55           C  
ATOM   1987  O   ALA A 259      -7.836  61.251   7.142  1.00 91.55           O  
ATOM   1988  CB  ALA A 259      -8.193  64.256   5.724  1.00 91.55           C  
ATOM   1989  N   ARG A 260      -7.522  62.980   8.446  1.00 92.51           N  
ATOM   1990  CA  ARG A 260      -6.589  62.262   9.310  1.00 92.51           C  
ATOM   1991  C   ARG A 260      -7.287  61.118  10.038  1.00 92.51           C  
ATOM   1992  O   ARG A 260      -6.748  60.013  10.128  1.00 92.51           O  
ATOM   1993  CB  ARG A 260      -5.951  63.217  10.323  1.00 92.51           C  
ATOM   1994  CG  ARG A 260      -4.984  64.213   9.704  1.00 92.51           C  
ATOM   1995  CD  ARG A 260      -4.379  65.137  10.753  1.00 92.51           C  
ATOM   1996  NE  ARG A 260      -3.705  66.279  10.142  1.00 92.51           N  
ATOM   1997  CZ  ARG A 260      -2.751  66.998  10.726  1.00 92.51           C  
ATOM   1998  NH1 ARG A 260      -2.337  66.705  11.954  1.00 92.51           N1+
ATOM   1999  NH2 ARG A 260      -2.205  68.016  10.079  1.00 92.51           N  
ATOM   2000  N   ALA A 261      -8.461  61.410  10.611  1.00 93.40           N  
ATOM   2001  CA  ALA A 261      -9.237  60.392  11.313  1.00 93.40           C  
ATOM   2002  C   ALA A 261      -9.582  59.229  10.386  1.00 93.40           C  
ATOM   2003  O   ALA A 261      -9.504  58.065  10.786  1.00 93.40           O  
ATOM   2004  CB  ALA A 261     -10.511  61.000  11.894  1.00 93.40           C  
ATOM   2005  N   ALA A 262      -9.929  59.617   9.142  1.00 94.98           N  
ATOM   2006  CA  ALA A 262     -10.273  58.585   8.169  1.00 94.98           C  
ATOM   2007  C   ALA A 262      -9.082  57.673   7.891  1.00 94.98           C  
ATOM   2008  O   ALA A 262      -9.225  56.449   7.852  1.00 94.98           O  
ATOM   2009  CB  ALA A 262     -10.765  59.222   6.871  1.00 94.98           C  
ATOM   2010  N   LEU A 263      -7.940  58.254   7.697  1.00 94.74           N  
ATOM   2011  CA  LEU A 263      -6.735  57.479   7.422  1.00 94.74           C  
ATOM   2012  C   LEU A 263      -6.376  56.593   8.611  1.00 94.74           C  
ATOM   2013  O   LEU A 263      -6.013  55.428   8.435  1.00 94.74           O  
ATOM   2014  CB  LEU A 263      -5.564  58.406   7.088  1.00 94.74           C  
ATOM   2015  CG  LEU A 263      -5.619  59.105   5.729  1.00 94.74           C  
ATOM   2016  CD1 LEU A 263      -4.428  60.044   5.567  1.00 94.74           C  
ATOM   2017  CD2 LEU A 263      -5.654  58.079   4.601  1.00 94.74           C  
ATOM   2018  N   LYS A 264      -6.453  57.186   9.794  1.00 94.82           N  
ATOM   2019  CA  LYS A 264      -6.163  56.436  11.013  1.00 94.82           C  
ATOM   2020  C   LYS A 264      -7.109  55.247  11.165  1.00 94.82           C  
ATOM   2021  O   LYS A 264      -6.674  54.135  11.471  1.00 94.82           O  
ATOM   2022  CB  LYS A 264      -6.261  57.344  12.239  1.00 94.82           C  
ATOM   2023  CG  LYS A 264      -5.812  56.684  13.535  1.00 94.82           C  
ATOM   2024  CD  LYS A 264      -5.843  57.665  14.700  1.00 94.82           C  
ATOM   2025  CE  LYS A 264      -5.420  56.999  16.004  1.00 94.82           C  
ATOM   2026  NZ  LYS A 264      -5.453  57.955  17.150  1.00 94.82           N1+
ATOM   2027  N   LEU A 265      -8.317  55.520  11.006  1.00 94.75           N  
ATOM   2028  CA  LEU A 265      -9.333  54.477  11.105  1.00 94.75           C  
ATOM   2029  C   LEU A 265      -9.078  53.371  10.086  1.00 94.75           C  
ATOM   2030  O   LEU A 265      -9.133  52.187  10.424  1.00 94.75           O  
ATOM   2031  CB  LEU A 265     -10.729  55.068  10.894  1.00 94.75           C  
ATOM   2032  CG  LEU A 265     -11.908  54.113  11.091  1.00 94.75           C  
ATOM   2033  CD1 LEU A 265     -11.905  53.555  12.510  1.00 94.75           C  
ATOM   2034  CD2 LEU A 265     -13.225  54.819  10.790  1.00 94.75           C  
ATOM   2035  N   ALA A 266      -8.818  53.704   8.890  1.00 95.31           N  
ATOM   2036  CA  ALA A 266      -8.537  52.739   7.830  1.00 95.31           C  
ATOM   2037  C   ALA A 266      -7.288  51.921   8.150  1.00 95.31           C  
ATOM   2038  O   ALA A 266      -7.268  50.704   7.954  1.00 95.31           O  
ATOM   2039  CB  ALA A 266      -8.373  53.452   6.490  1.00 95.31           C  
ATOM   2040  N   LYS A 267      -6.304  52.601   8.614  1.00 94.62           N  
ATOM   2041  CA  LYS A 267      -5.058  51.929   8.968  1.00 94.62           C  
ATOM   2042  C   LYS A 267      -5.292  50.859  10.031  1.00 94.62           C  
ATOM   2043  O   LYS A 267      -4.793  49.738   9.912  1.00 94.62           O  
ATOM   2044  CB  LYS A 267      -4.024  52.942   9.464  1.00 94.62           C  
ATOM   2045  CG  LYS A 267      -2.648  52.345   9.725  1.00 94.62           C  
ATOM   2046  CD  LYS A 267      -1.657  53.406  10.185  1.00 94.62           C  
ATOM   2047  CE  LYS A 267      -0.297  52.801  10.503  1.00 94.62           C  
ATOM   2048  NZ  LYS A 267       0.677  53.837  10.964  1.00 94.62           N1+
ATOM   2049  N   GLU A 268      -5.988  51.178  11.012  1.00 93.89           N  
ATOM   2050  CA  GLU A 268      -6.283  50.237  12.088  1.00 93.89           C  
ATOM   2051  C   GLU A 268      -7.133  49.072  11.588  1.00 93.89           C  
ATOM   2052  O   GLU A 268      -6.911  47.923  11.974  1.00 93.89           O  
ATOM   2053  CB  GLU A 268      -6.992  50.947  13.244  1.00 93.89           C  
ATOM   2054  CG  GLU A 268      -6.091  51.887  14.034  1.00 93.89           C  
ATOM   2055  CD  GLU A 268      -6.824  52.631  15.139  1.00 93.89           C  
ATOM   2056  OE1 GLU A 268      -6.178  53.412  15.874  1.00 93.89           O  
ATOM   2057  OE2 GLU A 268      -8.051  52.429  15.272  1.00 93.89           O1-
ATOM   2058  N   ALA A 269      -7.978  49.452  10.724  1.00 92.48           N  
ATOM   2059  CA  ALA A 269      -8.885  48.438  10.194  1.00 92.48           C  
ATOM   2060  C   ALA A 269      -8.141  47.447   9.305  1.00 92.48           C  
ATOM   2061  O   ALA A 269      -8.409  46.244   9.346  1.00 92.48           O  
ATOM   2062  CB  ALA A 269     -10.023  49.096   9.416  1.00 92.48           C  
ATOM   2063  N   VAL A 270      -7.240  47.908   8.498  1.00 92.00           N  
ATOM   2064  CA  VAL A 270      -6.494  47.071   7.563  1.00 92.00           C  
ATOM   2065  C   VAL A 270      -5.581  46.121   8.335  1.00 92.00           C  
ATOM   2066  O   VAL A 270      -5.283  45.020   7.867  1.00 92.00           O  
ATOM   2067  CB  VAL A 270      -5.665  47.922   6.576  1.00 92.00           C  
ATOM   2068  CG1 VAL A 270      -4.698  47.043   5.784  1.00 92.00           C  
ATOM   2069  CG2 VAL A 270      -6.585  48.695   5.633  1.00 92.00           C  
ATOM   2070  N   LYS A 271      -5.198  46.450   9.557  1.00 89.32           N  
ATOM   2071  CA  LYS A 271      -4.341  45.614  10.391  1.00 89.32           C  
ATOM   2072  C   LYS A 271      -5.164  44.605  11.188  1.00 89.32           C  
ATOM   2073  O   LYS A 271      -4.624  43.625  11.705  1.00 89.32           O  
ATOM   2074  CB  LYS A 271      -3.508  46.476  11.340  1.00 89.32           C  
ATOM   2075  CG  LYS A 271      -2.410  47.272  10.650  1.00 89.32           C  
ATOM   2076  CD  LYS A 271      -1.589  48.075  11.650  1.00 89.32           C  
ATOM   2077  CE  LYS A 271      -0.513  48.901  10.957  1.00 89.32           C  
ATOM   2078  NZ  LYS A 271       0.268  49.721  11.931  1.00 89.32           N1+
ATOM   2079  N   SER A 272      -6.420  44.814  11.231  1.00 86.27           N  
ATOM   2080  CA  SER A 272      -7.293  43.970  12.041  1.00 86.27           C  
ATOM   2081  C   SER A 272      -7.684  42.700  11.293  1.00 86.27           C  
ATOM   2082  O   SER A 272      -7.859  42.721  10.073  1.00 86.27           O  
ATOM   2083  CB  SER A 272      -8.551  44.738  12.452  1.00 86.27           C  
ATOM   2084  OG  SER A 272      -9.474  43.881  13.100  1.00 86.27           O  
ATOM   2085  N   THR A 273      -7.647  41.582  11.892  1.00 85.36           N  
ATOM   2086  CA  THR A 273      -8.092  40.327  11.297  1.00 85.36           C  
ATOM   2087  C   THR A 273      -9.592  40.136  11.499  1.00 85.36           C  
ATOM   2088  O   THR A 273     -10.183  39.200  10.954  1.00 85.36           O  
ATOM   2089  CB  THR A 273      -7.335  39.126  11.893  1.00 85.36           C  
ATOM   2090  CG2 THR A 273      -5.849  39.186  11.548  1.00 85.36           C  
ATOM   2091  OG1 THR A 273      -7.483  39.134  13.319  1.00 85.36           O  
ATOM   2092  N   ASP A 274     -10.211  41.116  12.143  1.00 92.52           N  
ATOM   2093  CA  ASP A 274     -11.636  41.024  12.450  1.00 92.52           C  
ATOM   2094  C   ASP A 274     -12.482  41.551  11.293  1.00 92.52           C  
ATOM   2095  O   ASP A 274     -12.595  42.763  11.100  1.00 92.52           O  
ATOM   2096  CB  ASP A 274     -11.959  41.795  13.731  1.00 92.52           C  
ATOM   2097  CG  ASP A 274     -13.390  41.594  14.198  1.00 92.52           C  
ATOM   2098  OD1 ASP A 274     -14.206  41.027  13.438  1.00 92.52           O  
ATOM   2099  OD2 ASP A 274     -13.707  42.010  15.333  1.00 92.52           O1-
ATOM   2100  N   GLN A 275     -13.239  40.650  10.590  1.00 89.63           N  
ATOM   2101  CA  GLN A 275     -14.028  40.990   9.411  1.00 89.63           C  
ATOM   2102  C   GLN A 275     -15.230  41.854   9.785  1.00 89.63           C  
ATOM   2103  O   GLN A 275     -15.641  42.722   9.012  1.00 89.63           O  
ATOM   2104  CB  GLN A 275     -14.495  39.724   8.692  1.00 89.63           C  
ATOM   2105  CG  GLN A 275     -13.386  38.999   7.940  1.00 89.63           C  
ATOM   2106  CD  GLN A 275     -12.780  39.840   6.833  1.00 89.63           C  
ATOM   2107  NE2 GLN A 275     -11.515  39.583   6.518  1.00 89.63           N  
ATOM   2108  OE1 GLN A 275     -13.443  40.715   6.266  1.00 89.63           O  
ATOM   2109  N   GLU A 276     -15.738  41.723  10.908  1.00 91.10           N  
ATOM   2110  CA  GLU A 276     -16.872  42.527  11.353  1.00 91.10           C  
ATOM   2111  C   GLU A 276     -16.462  43.978  11.587  1.00 91.10           C  
ATOM   2112  O   GLU A 276     -17.197  44.901  11.229  1.00 91.10           O  
ATOM   2113  CB  GLU A 276     -17.479  41.939  12.629  1.00 91.10           C  
ATOM   2114  CG  GLU A 276     -18.309  40.686  12.394  1.00 91.10           C  
ATOM   2115  CD  GLU A 276     -18.964  40.154  13.659  1.00 91.10           C  
ATOM   2116  OE1 GLU A 276     -19.716  39.156  13.580  1.00 91.10           O  
ATOM   2117  OE2 GLU A 276     -18.724  40.740  14.738  1.00 91.10           O1-
ATOM   2118  N   GLU A 277     -15.354  44.100  12.172  1.00 90.96           N  
ATOM   2119  CA  GLU A 277     -14.802  45.437  12.362  1.00 90.96           C  
ATOM   2120  C   GLU A 277     -14.544  46.125  11.024  1.00 90.96           C  
ATOM   2121  O   GLU A 277     -14.840  47.310  10.862  1.00 90.96           O  
ATOM   2122  CB  GLU A 277     -13.509  45.375  13.181  1.00 90.96           C  
ATOM   2123  CG  GLU A 277     -12.949  46.741  13.551  1.00 90.96           C  
ATOM   2124  CD  GLU A 277     -11.702  46.662  14.417  1.00 90.96           C  
ATOM   2125  OE1 GLU A 277     -11.118  47.723  14.736  1.00 90.96           O  
ATOM   2126  OE2 GLU A 277     -11.307  45.532  14.779  1.00 90.96           O1-
ATOM   2127  N   LEU A 278     -14.019  45.439  10.064  1.00 91.91           N  
ATOM   2128  CA  LEU A 278     -13.756  45.958   8.727  1.00 91.91           C  
ATOM   2129  C   LEU A 278     -15.047  46.414   8.056  1.00 91.91           C  
ATOM   2130  O   LEU A 278     -15.093  47.489   7.453  1.00 91.91           O  
ATOM   2131  CB  LEU A 278     -13.066  44.897   7.866  1.00 91.91           C  
ATOM   2132  CG  LEU A 278     -12.511  45.370   6.521  1.00 91.91           C  
ATOM   2133  CD1 LEU A 278     -11.442  46.436   6.735  1.00 91.91           C  
ATOM   2134  CD2 LEU A 278     -11.950  44.193   5.730  1.00 91.91           C  
ATOM   2135  N   LYS A 279     -16.127  45.662   8.278  1.00 92.06           N  
ATOM   2136  CA  LYS A 279     -17.428  46.008   7.713  1.00 92.06           C  
ATOM   2137  C   LYS A 279     -17.981  47.283   8.342  1.00 92.06           C  
ATOM   2138  O   LYS A 279     -18.539  48.134   7.647  1.00 92.06           O  
ATOM   2139  CB  LYS A 279     -18.418  44.858   7.902  1.00 92.06           C  
ATOM   2140  CG  LYS A 279     -18.146  43.654   7.012  1.00 92.06           C  
ATOM   2141  CD  LYS A 279     -19.186  42.560   7.219  1.00 92.06           C  
ATOM   2142  CE  LYS A 279     -18.864  41.319   6.398  1.00 92.06           C  
ATOM   2143  NZ  LYS A 279     -19.848  40.223   6.642  1.00 92.06           N1+
ATOM   2144  N   LYS A 280     -17.745  47.346   9.577  1.00 91.56           N  
ATOM   2145  CA  LYS A 280     -18.227  48.523  10.295  1.00 91.56           C  
ATOM   2146  C   LYS A 280     -17.478  49.778   9.858  1.00 91.56           C  
ATOM   2147  O   LYS A 280     -18.093  50.815   9.596  1.00 91.56           O  
ATOM   2148  CB  LYS A 280     -18.085  48.326  11.804  1.00 91.56           C  
ATOM   2149  CG  LYS A 280     -19.107  47.371  12.403  1.00 91.56           C  
ATOM   2150  CD  LYS A 280     -18.967  47.280  13.917  1.00 91.56           C  
ATOM   2151  CE  LYS A 280     -19.906  46.234  14.504  1.00 91.56           C  
ATOM   2152  NZ  LYS A 280     -19.721  46.090  15.979  1.00 91.56           N1+
ATOM   2153  N   VAL A 281     -16.216  49.652   9.840  1.00 94.08           N  
ATOM   2154  CA  VAL A 281     -15.383  50.779   9.432  1.00 94.08           C  
ATOM   2155  C   VAL A 281     -15.709  51.166   7.990  1.00 94.08           C  
ATOM   2156  O   VAL A 281     -15.833  52.351   7.672  1.00 94.08           O  
ATOM   2157  CB  VAL A 281     -13.879  50.453   9.570  1.00 94.08           C  
ATOM   2158  CG1 VAL A 281     -13.029  51.554   8.938  1.00 94.08           C  
ATOM   2159  CG2 VAL A 281     -13.508  50.264  11.040  1.00 94.08           C  
ATOM   2160  N   LYS A 282     -15.837  50.237   7.139  1.00 94.31           N  
ATOM   2161  CA  LYS A 282     -16.229  50.503   5.758  1.00 94.31           C  
ATOM   2162  C   LYS A 282     -17.531  51.296   5.698  1.00 94.31           C  
ATOM   2163  O   LYS A 282     -17.640  52.266   4.946  1.00 94.31           O  
ATOM   2164  CB  LYS A 282     -16.377  49.193   4.980  1.00 94.31           C  
ATOM   2165  CG  LYS A 282     -16.737  49.381   3.515  1.00 94.31           C  
ATOM   2166  CD  LYS A 282     -16.908  48.044   2.805  1.00 94.31           C  
ATOM   2167  CE  LYS A 282     -17.421  48.227   1.383  1.00 94.31           C  
ATOM   2168  NZ  LYS A 282     -17.655  46.916   0.707  1.00 94.31           N1+
ATOM   2169  N   ALA A 283     -18.510  50.909   6.485  1.00 91.70           N  
ATOM   2170  CA  ALA A 283     -19.802  51.590   6.518  1.00 91.70           C  
ATOM   2171  C   ALA A 283     -19.648  53.036   6.980  1.00 91.70           C  
ATOM   2172  O   ALA A 283     -20.231  53.949   6.390  1.00 91.70           O  
ATOM   2173  CB  ALA A 283     -20.772  50.844   7.430  1.00 91.70           C  
ATOM   2174  N   ILE A 284     -18.858  53.164   7.968  1.00 92.89           N  
ATOM   2175  CA  ILE A 284     -18.632  54.496   8.517  1.00 92.89           C  
ATOM   2176  C   ILE A 284     -17.972  55.384   7.464  1.00 92.89           C  
ATOM   2177  O   ILE A 284     -18.405  56.515   7.236  1.00 92.89           O  
ATOM   2178  CB  ILE A 284     -17.763  54.442   9.794  1.00 92.89           C  
ATOM   2179  CG1 ILE A 284     -18.542  53.792  10.943  1.00 92.89           C  
ATOM   2180  CG2 ILE A 284     -17.284  55.844  10.181  1.00 92.89           C  
ATOM   2181  CD1 ILE A 284     -17.697  53.492  12.172  1.00 92.89           C  
ATOM   2182  N   LEU A 285     -16.952  54.908   6.852  1.00 95.05           N  
ATOM   2183  CA  LEU A 285     -16.226  55.676   5.847  1.00 95.05           C  
ATOM   2184  C   LEU A 285     -17.106  55.955   4.634  1.00 95.05           C  
ATOM   2185  O   LEU A 285     -17.029  57.033   4.041  1.00 95.05           O  
ATOM   2186  CB  LEU A 285     -14.961  54.930   5.414  1.00 95.05           C  
ATOM   2187  CG  LEU A 285     -13.842  54.831   6.451  1.00 95.05           C  
ATOM   2188  CD1 LEU A 285     -12.690  53.992   5.910  1.00 95.05           C  
ATOM   2189  CD2 LEU A 285     -13.357  56.220   6.851  1.00 95.05           C  
ATOM   2190  N   ARG A 286     -17.912  55.020   4.279  1.00 94.96           N  
ATOM   2191  CA  ARG A 286     -18.850  55.210   3.177  1.00 94.96           C  
ATOM   2192  C   ARG A 286     -19.800  56.368   3.459  1.00 94.96           C  
ATOM   2193  O   ARG A 286     -20.006  57.231   2.603  1.00 94.96           O  
ATOM   2194  CB  ARG A 286     -19.648  53.928   2.924  1.00 94.96           C  
ATOM   2195  CG  ARG A 286     -20.604  54.021   1.747  1.00 94.96           C  
ATOM   2196  CD  ARG A 286     -21.434  52.753   1.593  1.00 94.96           C  
ATOM   2197  NE  ARG A 286     -22.313  52.543   2.739  1.00 94.96           N  
ATOM   2198  CZ  ARG A 286     -23.580  52.146   2.660  1.00 94.96           C  
ATOM   2199  NH1 ARG A 286     -24.144  51.908   1.480  1.00 94.96           N1+
ATOM   2200  NH2 ARG A 286     -24.290  51.985   3.767  1.00 94.96           N  
ATOM   2201  N   VAL A 287     -20.371  56.336   4.613  1.00 92.21           N  
ATOM   2202  CA  VAL A 287     -21.294  57.391   5.014  1.00 92.21           C  
ATOM   2203  C   VAL A 287     -20.570  58.736   5.028  1.00 92.21           C  
ATOM   2204  O   VAL A 287     -21.081  59.728   4.505  1.00 92.21           O  
ATOM   2205  CB  VAL A 287     -21.915  57.105   6.401  1.00 92.21           C  
ATOM   2206  CG1 VAL A 287     -22.706  58.314   6.898  1.00 92.21           C  
ATOM   2207  CG2 VAL A 287     -22.806  55.867   6.341  1.00 92.21           C  
ATOM   2208  N   ALA A 288     -19.459  58.754   5.619  1.00 91.66           N  
ATOM   2209  CA  ALA A 288     -18.672  59.983   5.692  1.00 91.66           C  
ATOM   2210  C   ALA A 288     -18.389  60.535   4.298  1.00 91.66           C  
ATOM   2211  O   ALA A 288     -18.532  61.736   4.057  1.00 91.66           O  
ATOM   2212  CB  ALA A 288     -17.364  59.734   6.438  1.00 91.66           C  
ATOM   2213  N   SER A 289     -17.929  59.679   3.434  1.00 93.98           N  
ATOM   2214  CA  SER A 289     -17.636  60.094   2.066  1.00 93.98           C  
ATOM   2215  C   SER A 289     -18.875  60.665   1.384  1.00 93.98           C  
ATOM   2216  O   SER A 289     -18.803  61.708   0.728  1.00 93.98           O  
ATOM   2217  CB  SER A 289     -17.094  58.917   1.253  1.00 93.98           C  
ATOM   2218  OG  SER A 289     -16.808  59.315  -0.077  1.00 93.98           O  
ATOM   2219  N   GLU A 290     -19.981  60.024   1.541  1.00 92.94           N  
ATOM   2220  CA  GLU A 290     -21.233  60.477   0.944  1.00 92.94           C  
ATOM   2221  C   GLU A 290     -21.646  61.840   1.493  1.00 92.94           C  
ATOM   2222  O   GLU A 290     -22.115  62.700   0.745  1.00 92.94           O  
ATOM   2223  CB  GLU A 290     -22.346  59.454   1.185  1.00 92.94           C  
ATOM   2224  CG  GLU A 290     -23.649  59.782   0.472  1.00 92.94           C  
ATOM   2225  CD  GLU A 290     -23.514  59.809  -1.042  1.00 92.94           C  
ATOM   2226  OE1 GLU A 290     -24.326  60.487  -1.713  1.00 92.94           O  
ATOM   2227  OE2 GLU A 290     -22.590  59.146  -1.563  1.00 92.94           O1-
ATOM   2228  N   VAL A 291     -21.524  62.013   2.723  1.00 91.57           N  
ATOM   2229  CA  VAL A 291     -21.851  63.294   3.340  1.00 91.57           C  
ATOM   2230  C   VAL A 291     -21.000  64.400   2.718  1.00 91.57           C  
ATOM   2231  O   VAL A 291     -21.515  65.461   2.362  1.00 91.57           O  
ATOM   2232  CB  VAL A 291     -21.641  63.257   4.870  1.00 91.57           C  
ATOM   2233  CG1 VAL A 291     -21.731  64.661   5.462  1.00 91.57           C  
ATOM   2234  CG2 VAL A 291     -22.663  62.330   5.525  1.00 91.57           C  
ATOM   2235  N   LEU A 292     -19.718  64.163   2.575  1.00 91.85           N  
ATOM   2236  CA  LEU A 292     -18.817  65.160   2.008  1.00 91.85           C  
ATOM   2237  C   LEU A 292     -19.201  65.484   0.568  1.00 91.85           C  
ATOM   2238  O   LEU A 292     -19.151  66.644   0.154  1.00 91.85           O  
ATOM   2239  CB  LEU A 292     -17.368  64.667   2.064  1.00 91.85           C  
ATOM   2240  CG  LEU A 292     -16.707  64.662   3.442  1.00 91.85           C  
ATOM   2241  CD1 LEU A 292     -15.325  64.023   3.365  1.00 91.85           C  
ATOM   2242  CD2 LEU A 292     -16.615  66.079   3.997  1.00 91.85           C  
ATOM   2243  N   LYS A 293     -19.613  64.435  -0.178  1.00 92.71           N  
ATOM   2244  CA  LYS A 293     -20.032  64.656  -1.558  1.00 92.71           C  
ATOM   2245  C   LYS A 293     -21.292  65.516  -1.619  1.00 92.71           C  
ATOM   2246  O   LYS A 293     -21.390  66.426  -2.443  1.00 92.71           O  
ATOM   2247  CB  LYS A 293     -20.274  63.322  -2.267  1.00 92.71           C  
ATOM   2248  CG  LYS A 293     -19.000  62.559  -2.599  1.00 92.71           C  
ATOM   2249  CD  LYS A 293     -19.306  61.233  -3.284  1.00 92.71           C  
ATOM   2250  CE  LYS A 293     -18.040  60.422  -3.525  1.00 92.71           C  
ATOM   2251  NZ  LYS A 293     -18.344  59.082  -4.109  1.00 92.71           N1+
ATOM   2252  N   LEU A 294     -22.156  65.214  -0.768  1.00 92.03           N  
ATOM   2253  CA  LEU A 294     -23.397  65.979  -0.720  1.00 92.03           C  
ATOM   2254  C   LEU A 294     -23.134  67.414  -0.275  1.00 92.03           C  
ATOM   2255  O   LEU A 294     -23.758  68.349  -0.781  1.00 92.03           O  
ATOM   2256  CB  LEU A 294     -24.400  65.315   0.227  1.00 92.03           C  
ATOM   2257  CG  LEU A 294     -25.036  64.012  -0.264  1.00 92.03           C  
ATOM   2258  CD1 LEU A 294     -25.853  63.369   0.852  1.00 92.03           C  
ATOM   2259  CD2 LEU A 294     -25.904  64.270  -1.490  1.00 92.03           C  
ATOM   2260  N   GLU A 295     -22.204  67.565   0.613  1.00 88.85           N  
ATOM   2261  CA  GLU A 295     -21.830  68.904   1.058  1.00 88.85           C  
ATOM   2262  C   GLU A 295     -21.255  69.727  -0.090  1.00 88.85           C  
ATOM   2263  O   GLU A 295     -21.569  70.911  -0.231  1.00 88.85           O  
ATOM   2264  CB  GLU A 295     -20.821  68.829   2.207  1.00 88.85           C  
ATOM   2265  CG  GLU A 295     -21.431  68.398   3.533  1.00 88.85           C  
ATOM   2266  CD  GLU A 295     -20.433  68.399   4.680  1.00 88.85           C  
ATOM   2267  OE1 GLU A 295     -20.845  68.186   5.843  1.00 88.85           O  
ATOM   2268  OE2 GLU A 295     -19.229  68.614   4.414  1.00 88.85           O1-
ATOM   2269  N   GLU A 296     -20.400  69.105  -0.869  1.00 89.56           N  
ATOM   2270  CA  GLU A 296     -19.830  69.781  -2.030  1.00 89.56           C  
ATOM   2271  C   GLU A 296     -20.913  70.168  -3.031  1.00 89.56           C  
ATOM   2272  O   GLU A 296     -20.890  71.270  -3.584  1.00 89.56           O  
ATOM   2273  CB  GLU A 296     -18.780  68.895  -2.706  1.00 89.56           C  
ATOM   2274  CG  GLU A 296     -17.985  69.603  -3.793  1.00 89.56           C  
ATOM   2275  CD  GLU A 296     -16.792  68.799  -4.285  1.00 89.56           C  
ATOM   2276  OE1 GLU A 296     -16.004  69.321  -5.105  1.00 89.56           O  
ATOM   2277  OE2 GLU A 296     -16.645  67.636  -3.846  1.00 89.56           O1-
ATOM   2278  N   GLU A 297     -21.805  69.244  -3.234  1.00 90.31           N  
ATOM   2279  CA  GLU A 297     -22.931  69.526  -4.120  1.00 90.31           C  
ATOM   2280  C   GLU A 297     -23.768  70.690  -3.599  1.00 90.31           C  
ATOM   2281  O   GLU A 297     -24.210  71.541  -4.374  1.00 90.31           O  
ATOM   2282  CB  GLU A 297     -23.807  68.282  -4.288  1.00 90.31           C  
ATOM   2283  CG  GLU A 297     -24.898  68.435  -5.338  1.00 90.31           C  
ATOM   2284  CD  GLU A 297     -25.660  67.147  -5.605  1.00 90.31           C  
ATOM   2285  OE1 GLU A 297     -26.661  67.178  -6.355  1.00 90.31           O  
ATOM   2286  OE2 GLU A 297     -25.252  66.098  -5.057  1.00 90.31           O1-
ATOM   2287  N   ALA A 298     -24.022  70.690  -2.313  1.00 88.42           N  
ATOM   2288  CA  ALA A 298     -24.785  71.768  -1.688  1.00 88.42           C  
ATOM   2289  C   ALA A 298     -24.079  73.110  -1.860  1.00 88.42           C  
ATOM   2290  O   ALA A 298     -24.724  74.131  -2.111  1.00 88.42           O  
ATOM   2291  CB  ALA A 298     -25.006  71.472  -0.207  1.00 88.42           C  
ATOM   2292  N   LYS A 299     -22.745  73.118  -1.766  1.00 88.74           N  
ATOM   2293  CA  LYS A 299     -21.968  74.341  -1.942  1.00 88.74           C  
ATOM   2294  C   LYS A 299     -22.094  74.875  -3.366  1.00 88.74           C  
ATOM   2295  O   LYS A 299     -22.271  76.077  -3.571  1.00 88.74           O  
ATOM   2296  CB  LYS A 299     -20.496  74.094  -1.603  1.00 88.74           C  
ATOM   2297  CG  LYS A 299     -20.204  74.046  -0.110  1.00 88.74           C  
ATOM   2298  CD  LYS A 299     -18.712  73.901   0.162  1.00 88.74           C  
ATOM   2299  CE  LYS A 299     -18.426  73.761   1.652  1.00 88.74           C  
ATOM   2300  NZ  LYS A 299     -16.966  73.605   1.923  1.00 88.74           N1+
ATOM   2301  N   LYS A 300     -22.009  73.991  -4.354  1.00 89.45           N  
ATOM   2302  CA  LYS A 300     -22.149  74.375  -5.755  1.00 89.45           C  
ATOM   2303  C   LYS A 300     -23.534  74.949  -6.033  1.00 89.45           C  
ATOM   2304  O   LYS A 300     -23.671  75.931  -6.765  1.00 89.45           O  
ATOM   2305  CB  LYS A 300     -21.885  73.178  -6.669  1.00 89.45           C  
ATOM   2306  CG  LYS A 300     -20.422  72.763  -6.739  1.00 89.45           C  
ATOM   2307  CD  LYS A 300     -20.215  71.608  -7.710  1.00 89.45           C  
ATOM   2308  CE  LYS A 300     -18.764  71.147  -7.731  1.00 89.45           C  
ATOM   2309  NZ  LYS A 300     -18.562  69.992  -8.657  1.00 89.45           N1+
ATOM   2310  N   SER A 301     -24.445  74.307  -5.459  1.00 87.98           N  
ATOM   2311  CA  SER A 301     -25.816  74.781  -5.621  1.00 87.98           C  
ATOM   2312  C   SER A 301     -25.993  76.175  -5.028  1.00 87.98           C  
ATOM   2313  O   SER A 301     -26.683  77.017  -5.605  1.00 87.98           O  
ATOM   2314  CB  SER A 301     -26.800  73.810  -4.965  1.00 87.98           C  
ATOM   2315  OG  SER A 301     -26.812  72.569  -5.650  1.00 87.98           O  
ATOM   2316  N   GLN A 302     -25.363  76.415  -3.947  1.00 87.18           N  
ATOM   2317  CA  GLN A 302     -25.414  77.727  -3.312  1.00 87.18           C  
ATOM   2318  C   GLN A 302     -24.761  78.791  -4.190  1.00 87.18           C  
ATOM   2319  O   GLN A 302     -25.271  79.907  -4.305  1.00 87.18           O  
ATOM   2320  CB  GLN A 302     -24.737  77.688  -1.941  1.00 87.18           C  
ATOM   2321  CG  GLN A 302     -24.938  78.954  -1.120  1.00 87.18           C  
ATOM   2322  CD  GLN A 302     -24.369  78.841   0.282  1.00 87.18           C  
ATOM   2323  NE2 GLN A 302     -24.611  79.857   1.104  1.00 87.18           N  
ATOM   2324  OE1 GLN A 302     -23.721  77.848   0.625  1.00 87.18           O  
ATOM   2325  N   GLU A 303     -23.646  78.418  -4.787  1.00 90.08           N  
ATOM   2326  CA  GLU A 303     -22.969  79.328  -5.707  1.00 90.08           C  
ATOM   2327  C   GLU A 303     -23.849  79.655  -6.909  1.00 90.08           C  
ATOM   2328  O   GLU A 303     -23.900  80.803  -7.355  1.00 90.08           O  
ATOM   2329  CB  GLU A 303     -21.640  78.728  -6.175  1.00 90.08           C  
ATOM   2330  CG  GLU A 303     -20.572  78.678  -5.092  1.00 90.08           C  
ATOM   2331  CD  GLU A 303     -19.311  77.947  -5.526  1.00 90.08           C  
ATOM   2332  OE1 GLU A 303     -18.365  77.834  -4.713  1.00 90.08           O  
ATOM   2333  OE2 GLU A 303     -19.268  77.487  -6.688  1.00 90.08           O1-
ATOM   2334  N   GLU A 304     -24.489  78.671  -7.409  1.00 88.97           N  
ATOM   2335  CA  GLU A 304     -25.410  78.846  -8.528  1.00 88.97           C  
ATOM   2336  C   GLU A 304     -26.564  79.770  -8.153  1.00 88.97           C  
ATOM   2337  O   GLU A 304     -26.972  80.617  -8.950  1.00 88.97           O  
ATOM   2338  CB  GLU A 304     -25.950  77.493  -8.998  1.00 88.97           C  
ATOM   2339  CG  GLU A 304     -26.752  77.565 -10.289  1.00 88.97           C  
ATOM   2340  CD  GLU A 304     -27.129  76.199 -10.838  1.00 88.97           C  
ATOM   2341  OE1 GLU A 304     -27.799  76.132 -11.893  1.00 88.97           O  
ATOM   2342  OE2 GLU A 304     -26.754  75.186 -10.206  1.00 88.97           O1-
ATOM   2343  N   VAL A 305     -27.077  79.585  -7.007  1.00 87.54           N  
ATOM   2344  CA  VAL A 305     -28.161  80.429  -6.514  1.00 87.54           C  
ATOM   2345  C   VAL A 305     -27.694  81.881  -6.441  1.00 87.54           C  
ATOM   2346  O   VAL A 305     -28.420  82.793  -6.843  1.00 87.54           O  
ATOM   2347  CB  VAL A 305     -28.662  79.960  -5.129  1.00 87.54           C  
ATOM   2348  CG1 VAL A 305     -29.612  80.990  -4.522  1.00 87.54           C  
ATOM   2349  CG2 VAL A 305     -29.345  78.598  -5.243  1.00 87.54           C  
ATOM   2350  N   GLU A 306     -26.476  82.044  -5.983  1.00 88.59           N  
ATOM   2351  CA  GLU A 306     -25.923  83.391  -5.883  1.00 88.59           C  
ATOM   2352  C   GLU A 306     -25.774  84.030  -7.261  1.00 88.59           C  
ATOM   2353  O   GLU A 306     -26.055  85.218  -7.433  1.00 88.59           O  
ATOM   2354  CB  GLU A 306     -24.570  83.365  -5.167  1.00 88.59           C  
ATOM   2355  CG  GLU A 306     -24.674  83.152  -3.663  1.00 88.59           C  
ATOM   2356  CD  GLU A 306     -23.323  83.109  -2.969  1.00 88.59           C  
ATOM   2357  OE1 GLU A 306     -23.284  82.979  -1.724  1.00 88.59           O  
ATOM   2358  OE2 GLU A 306     -22.295  83.209  -3.674  1.00 88.59           O1-
ATOM   2359  N   ARG A 307     -25.378  83.292  -8.243  1.00 89.26           N  
ATOM   2360  CA  ARG A 307     -25.267  83.759  -9.622  1.00 89.26           C  
ATOM   2361  C   ARG A 307     -26.634  84.142 -10.181  1.00 89.26           C  
ATOM   2362  O   ARG A 307     -26.772  85.172 -10.845  1.00 89.26           O  
ATOM   2363  CB  ARG A 307     -24.622  82.687 -10.503  1.00 89.26           C  
ATOM   2364  CG  ARG A 307     -23.117  82.568 -10.325  1.00 89.26           C  
ATOM   2365  CD  ARG A 307     -22.502  81.617 -11.343  1.00 89.26           C  
ATOM   2366  NE  ARG A 307     -21.121  81.287 -11.007  1.00 89.26           N  
ATOM   2367  CZ  ARG A 307     -20.376  80.393 -11.652  1.00 89.26           C  
ATOM   2368  NH1 ARG A 307     -20.870  79.719 -12.684  1.00 89.26           N1+
ATOM   2369  NH2 ARG A 307     -19.130  80.172 -11.262  1.00 89.26           N  
ATOM   2370  N   LEU A 308     -27.596  83.297  -9.981  1.00 87.02           N  
ATOM   2371  CA  LEU A 308     -28.952  83.534 -10.465  1.00 87.02           C  
ATOM   2372  C   LEU A 308     -29.541  84.793  -9.837  1.00 87.02           C  
ATOM   2373  O   LEU A 308     -30.260  85.544 -10.500  1.00 87.02           O  
ATOM   2374  CB  LEU A 308     -29.848  82.330 -10.159  1.00 87.02           C  
ATOM   2375  CG  LEU A 308     -29.684  81.115 -11.072  1.00 87.02           C  
ATOM   2376  CD1 LEU A 308     -30.505  79.942 -10.546  1.00 87.02           C  
ATOM   2377  CD2 LEU A 308     -30.089  81.459 -12.501  1.00 87.02           C  
ATOM   2378  N   LYS A 309     -29.184  85.046  -8.564  1.00 87.57           N  
ATOM   2379  CA  LYS A 309     -29.631  86.255  -7.878  1.00 87.57           C  
ATOM   2380  C   LYS A 309     -29.136  87.508  -8.595  1.00 87.57           C  
ATOM   2381  O   LYS A 309     -29.891  88.466  -8.771  1.00 87.57           O  
ATOM   2382  CB  LYS A 309     -29.150  86.256  -6.427  1.00 87.57           C  
ATOM   2383  CG  LYS A 309     -29.802  87.324  -5.559  1.00 87.57           C  
ATOM   2384  CD  LYS A 309     -29.328  87.238  -4.115  1.00 87.57           C  
ATOM   2385  CE  LYS A 309     -29.911  88.360  -3.266  1.00 87.57           C  
ATOM   2386  NZ  LYS A 309     -29.432  88.291  -1.853  1.00 87.57           N1+
ATOM   2387  N   GLN A 310     -27.887  87.476  -9.082  1.00 88.36           N  
ATOM   2388  CA  GLN A 310     -27.295  88.599  -9.800  1.00 88.36           C  
ATOM   2389  C   GLN A 310     -27.951  88.785 -11.166  1.00 88.36           C  
ATOM   2390  O   GLN A 310     -28.197  89.915 -11.593  1.00 88.36           O  
ATOM   2391  CB  GLN A 310     -25.788  88.396  -9.966  1.00 88.36           C  
ATOM   2392  CG  GLN A 310     -25.007  88.500  -8.663  1.00 88.36           C  
ATOM   2393  CD  GLN A 310     -23.521  88.256  -8.847  1.00 88.36           C  
ATOM   2394  NE2 GLN A 310     -22.751  88.456  -7.784  1.00 88.36           N  
ATOM   2395  OE1 GLN A 310     -23.070  87.888  -9.937  1.00 88.36           O  
ATOM   2396  N   GLU A 311     -28.133  87.689 -11.792  1.00 85.60           N  
ATOM   2397  CA  GLU A 311     -28.788  87.717 -13.096  1.00 85.60           C  
ATOM   2398  C   GLU A 311     -30.187  88.316 -12.998  1.00 85.60           C  
ATOM   2399  O   GLU A 311     -30.604  89.079 -13.872  1.00 85.60           O  
ATOM   2400  CB  GLU A 311     -28.858  86.310 -13.693  1.00 85.60           C  
ATOM   2401  CG  GLU A 311     -27.513  85.772 -14.162  1.00 85.60           C  
ATOM   2402  CD  GLU A 311     -27.604  84.388 -14.782  1.00 85.60           C  
ATOM   2403  OE1 GLU A 311     -26.549  83.746 -14.992  1.00 85.60           O  
ATOM   2404  OE2 GLU A 311     -28.738  83.941 -15.064  1.00 85.60           O1-
ATOM   2405  N   VAL A 312     -30.876  87.916 -11.967  1.00 84.90           N  
ATOM   2406  CA  VAL A 312     -32.222  88.428 -11.733  1.00 84.90           C  
ATOM   2407  C   VAL A 312     -32.167  89.932 -11.477  1.00 84.90           C  
ATOM   2408  O   VAL A 312     -32.988  90.688 -12.000  1.00 84.90           O  
ATOM   2409  CB  VAL A 312     -32.904  87.710 -10.546  1.00 84.90           C  
ATOM   2410  CG1 VAL A 312     -34.209  88.408 -10.171  1.00 84.90           C  
ATOM   2411  CG2 VAL A 312     -33.155  86.242 -10.885  1.00 84.90           C  
ATOM   2412  N   GLU A 313     -31.162  90.362 -10.740  1.00 85.38           N  
ATOM   2413  CA  GLU A 313     -30.993  91.775 -10.413  1.00 85.38           C  
ATOM   2414  C   GLU A 313     -30.672  92.595 -11.659  1.00 85.38           C  
ATOM   2415  O   GLU A 313     -31.196  93.697 -11.836  1.00 85.38           O  
ATOM   2416  CB  GLU A 313     -29.889  91.956  -9.367  1.00 85.38           C  
ATOM   2417  CG  GLU A 313     -30.304  91.548  -7.961  1.00 85.38           C  
ATOM   2418  CD  GLU A 313     -29.182  91.678  -6.943  1.00 85.38           C  
ATOM   2419  OE1 GLU A 313     -29.420  91.426  -5.740  1.00 85.38           O  
ATOM   2420  OE2 GLU A 313     -28.054  92.036  -7.352  1.00 85.38           O1-
ATOM   2421  N   LYS A 314     -29.877  92.065 -12.504  1.00 84.74           N  
ATOM   2422  CA  LYS A 314     -29.514  92.705 -13.765  1.00 84.74           C  
ATOM   2423  C   LYS A 314     -30.709  92.772 -14.712  1.00 84.74           C  
ATOM   2424  O   LYS A 314     -30.928  93.789 -15.373  1.00 84.74           O  
ATOM   2425  CB  LYS A 314     -28.357  91.959 -14.432  1.00 84.74           C  
ATOM   2426  CG  LYS A 314     -27.006  92.196 -13.775  1.00 84.74           C  
ATOM   2427  CD  LYS A 314     -25.882  91.517 -14.546  1.00 84.74           C  
ATOM   2428  CE  LYS A 314     -24.542  91.678 -13.841  1.00 84.74           C  
ATOM   2429  NZ  LYS A 314     -23.441  90.991 -14.581  1.00 84.74           N1+
ATOM   2430  N   ALA A 315     -31.365  91.688 -14.817  1.00 78.32           N  
ATOM   2431  CA  ALA A 315     -32.538  91.601 -15.683  1.00 78.32           C  
ATOM   2432  C   ALA A 315     -33.651  92.523 -15.194  1.00 78.32           C  
ATOM   2433  O   ALA A 315     -34.379  93.110 -15.998  1.00 78.32           O  
ATOM   2434  CB  ALA A 315     -33.039  90.161 -15.756  1.00 78.32           C  
ATOM   2435  N   SER A 316     -33.832  92.671 -13.897  1.00 78.88           N  
ATOM   2436  CA  SER A 316     -34.816  93.546 -13.268  1.00 78.88           C  
ATOM   2437  C   SER A 316     -34.526  95.011 -13.570  1.00 78.88           C  
ATOM   2438  O   SER A 316     -35.446  95.791 -13.832  1.00 78.88           O  
ATOM   2439  CB  SER A 316     -34.841  93.324 -11.755  1.00 78.88           C  
ATOM   2440  OG  SER A 316     -35.848  94.115 -11.147  1.00 78.88           O  
ATOM   2441  N   LYS A 317     -33.266  95.397 -13.752  1.00 81.25           N  
ATOM   2442  CA  LYS A 317     -32.831  96.759 -14.048  1.00 81.25           C  
ATOM   2443  C   LYS A 317     -32.967  97.068 -15.537  1.00 81.25           C  
ATOM   2444  O   LYS A 317     -33.262  98.204 -15.915  1.00 81.25           O  
ATOM   2445  CB  LYS A 317     -31.383  96.968 -13.601  1.00 81.25           C  
ATOM   2446  CG  LYS A 317     -31.216  97.114 -12.095  1.00 81.25           C  
ATOM   2447  CD  LYS A 317     -29.767  97.398 -11.719  1.00 81.25           C  
ATOM   2448  CE  LYS A 317     -29.590  97.499 -10.211  1.00 81.25           C  
ATOM   2449  NZ  LYS A 317     -28.163  97.733  -9.834  1.00 81.25           N1+
ATOM   2450  N   ALA A 318     -32.932  96.062 -16.430  1.00 76.95           N  
ATOM   2451  CA  ALA A 318     -32.968  96.145 -17.888  1.00 76.95           C  
ATOM   2452  C   ALA A 318     -34.395  96.005 -18.410  1.00 76.95           C  
ATOM   2453  O   ALA A 318     -34.702  96.445 -19.520  1.00 76.95           O  
ATOM   2454  CB  ALA A 318     -32.072  95.073 -18.504  1.00 76.95           C  
ATOM   2455  N   GLY A 319     -35.494  95.839 -17.583  1.00 74.98           N  
ATOM   2456  CA  GLY A 319     -36.882  95.638 -17.966  1.00 74.98           C  
ATOM   2457  C   GLY A 319     -37.090  94.417 -18.841  1.00 74.98           C  
ATOM   2458  O   GLY A 319     -37.289  94.539 -20.051  1.00 74.98           O  
ATOM   2459  N   LEU A 320     -37.080  93.211 -18.252  1.00 67.43           N  
ATOM   2460  CA  LEU A 320     -37.183  91.957 -18.990  1.00 67.43           C  
ATOM   2461  C   LEU A 320     -38.618  91.711 -19.445  1.00 67.43           C  
ATOM   2462  O   LEU A 320     -39.566  92.058 -18.736  1.00 67.43           O  
ATOM   2463  CB  LEU A 320     -36.699  90.786 -18.131  1.00 67.43           C  
ATOM   2464  CG  LEU A 320     -35.186  90.572 -18.068  1.00 67.43           C  
ATOM   2465  CD1 LEU A 320     -34.807  89.845 -16.782  1.00 67.43           C  
ATOM   2466  CD2 LEU A 320     -34.705  89.796 -19.289  1.00 67.43           C  
ATOM   2467  N   ASP A 321     -38.841  91.335 -20.900  1.00 74.44           N  
ATOM   2468  CA  ASP A 321     -40.116  90.881 -21.447  1.00 74.44           C  
ATOM   2469  C   ASP A 321     -40.525  89.538 -20.846  1.00 74.44           C  
ATOM   2470  O   ASP A 321     -39.759  88.930 -20.096  1.00 74.44           O  
ATOM   2471  CB  ASP A 321     -40.039  90.775 -22.972  1.00 74.44           C  
ATOM   2472  CG  ASP A 321     -39.027  89.746 -23.443  1.00 74.44           C  
ATOM   2473  OD1 ASP A 321     -38.400  89.074 -22.596  1.00 74.44           O  
ATOM   2474  OD2 ASP A 321     -38.854  89.607 -24.674  1.00 74.44           O1-
ATOM   2475  N   HIS A 322     -41.750  89.031 -20.551  1.00 72.40           N  
ATOM   2476  CA  HIS A 322     -42.403  87.839 -20.020  1.00 72.40           C  
ATOM   2477  C   HIS A 322     -41.631  86.577 -20.389  1.00 72.40           C  
ATOM   2478  O   HIS A 322     -41.497  85.665 -19.570  1.00 72.40           O  
ATOM   2479  CB  HIS A 322     -43.841  87.743 -20.532  1.00 72.40           C  
ATOM   2480  CG  HIS A 322     -44.855  87.576 -19.445  1.00 72.40           C  
ATOM   2481  CD2 HIS A 322     -45.803  88.421 -18.975  1.00 72.40           C  
ATOM   2482  ND1 HIS A 322     -44.965  86.420 -18.703  1.00 72.40           N  
ATOM   2483  CE1 HIS A 322     -45.940  86.562 -17.820  1.00 72.40           C  
ATOM   2484  NE2 HIS A 322     -46.464  87.767 -17.965  1.00 72.40           N  
ATOM   2485  N   GLU A 323     -40.944  86.506 -21.522  1.00 72.82           N  
ATOM   2486  CA  GLU A 323     -40.160  85.351 -21.950  1.00 72.82           C  
ATOM   2487  C   GLU A 323     -38.850  85.254 -21.173  1.00 72.82           C  
ATOM   2488  O   GLU A 323     -38.436  84.163 -20.777  1.00 72.82           O  
ATOM   2489  CB  GLU A 323     -39.876  85.419 -23.452  1.00 72.82           C  
ATOM   2490  CG  GLU A 323     -41.003  84.873 -24.316  1.00 72.82           C  
ATOM   2491  CD  GLU A 323     -40.666  84.849 -25.799  1.00 72.82           C  
ATOM   2492  OE1 GLU A 323     -41.510  84.399 -26.606  1.00 72.82           O  
ATOM   2493  OE2 GLU A 323     -39.548  85.283 -26.155  1.00 72.82           O1-
ATOM   2494  N   GLY A 324     -38.308  86.439 -20.858  1.00 70.82           N  
ATOM   2495  CA  GLY A 324     -37.113  86.536 -20.035  1.00 70.82           C  
ATOM   2496  C   GLY A 324     -37.362  86.198 -18.578  1.00 70.82           C  
ATOM   2497  O   GLY A 324     -36.558  85.506 -17.950  1.00 70.82           O  
ATOM   2498  N   ASP A 325     -38.648  86.411 -18.066  1.00 73.36           N  
ATOM   2499  CA  ASP A 325     -39.077  86.096 -16.707  1.00 73.36           C  
ATOM   2500  C   ASP A 325     -39.327  84.598 -16.544  1.00 73.36           C  
ATOM   2501  O   ASP A 325     -38.941  84.005 -15.534  1.00 73.36           O  
ATOM   2502  CB  ASP A 325     -40.340  86.882 -16.349  1.00 73.36           C  
ATOM   2503  CG  ASP A 325     -40.063  88.345 -16.052  1.00 73.36           C  
ATOM   2504  OD1 ASP A 325     -38.887  88.713 -15.843  1.00 73.36           O  
ATOM   2505  OD2 ASP A 325     -41.031  89.137 -16.025  1.00 73.36           O1-
ATOM   2506  N   SER A 326     -39.800  83.907 -17.527  1.00 81.01           N  
ATOM   2507  CA  SER A 326     -40.106  82.480 -17.514  1.00 81.01           C  
ATOM   2508  C   SER A 326     -38.833  81.641 -17.542  1.00 81.01           C  
ATOM   2509  O   SER A 326     -38.737  80.626 -16.849  1.00 81.01           O  
ATOM   2510  CB  SER A 326     -40.998  82.111 -18.700  1.00 81.01           C  
ATOM   2511  OG  SER A 326     -42.283  82.691 -18.563  1.00 81.01           O  
ATOM   2512  N   ARG A 327     -37.798  82.065 -18.183  1.00 82.54           N  
ATOM   2513  CA  ARG A 327     -36.518  81.368 -18.250  1.00 82.54           C  
ATOM   2514  C   ARG A 327     -35.787  81.435 -16.914  1.00 82.54           C  
ATOM   2515  O   ARG A 327     -35.225  80.438 -16.456  1.00 82.54           O  
ATOM   2516  CB  ARG A 327     -35.641  81.958 -19.357  1.00 82.54           C  
ATOM   2517  CG  ARG A 327     -36.056  81.542 -20.759  1.00 82.54           C  
ATOM   2518  CD  ARG A 327     -35.084  82.058 -21.811  1.00 82.54           C  
ATOM   2519  NE  ARG A 327     -35.614  81.890 -23.162  1.00 82.54           N  
ATOM   2520  CZ  ARG A 327     -34.996  82.282 -24.273  1.00 82.54           C  
ATOM   2521  NH1 ARG A 327     -33.809  82.877 -24.214  1.00 82.54           N1+
ATOM   2522  NH2 ARG A 327     -35.568  82.080 -25.451  1.00 82.54           N  
ATOM   2523  N   ILE A 328     -35.853  82.562 -16.254  1.00 81.53           N  
ATOM   2524  CA  ILE A 328     -35.194  82.768 -14.968  1.00 81.53           C  
ATOM   2525  C   ILE A 328     -35.904  81.954 -13.888  1.00 81.53           C  
ATOM   2526  O   ILE A 328     -35.255  81.299 -13.069  1.00 81.53           O  
ATOM   2527  CB  ILE A 328     -35.168  84.264 -14.580  1.00 81.53           C  
ATOM   2528  CG1 ILE A 328     -34.258  85.046 -15.534  1.00 81.53           C  
ATOM   2529  CG2 ILE A 328     -34.717  84.436 -13.127  1.00 81.53           C  
ATOM   2530  CD1 ILE A 328     -34.268  86.552 -15.304  1.00 81.53           C  
ATOM   2531  N   PHE A 329     -37.232  81.931 -13.904  1.00 83.78           N  
ATOM   2532  CA  PHE A 329     -38.017  81.144 -12.960  1.00 83.78           C  
ATOM   2533  C   PHE A 329     -37.710  79.658 -13.109  1.00 83.78           C  
ATOM   2534  O   PHE A 329     -37.588  78.942 -12.113  1.00 83.78           O  
ATOM   2535  CB  PHE A 329     -39.514  81.393 -13.163  1.00 83.78           C  
ATOM   2536  CG  PHE A 329     -40.382  80.780 -12.098  1.00 83.78           C  
ATOM   2537  CD1 PHE A 329     -41.017  79.563 -12.314  1.00 83.78           C  
ATOM   2538  CD2 PHE A 329     -40.564  81.421 -10.879  1.00 83.78           C  
ATOM   2539  CE1 PHE A 329     -41.820  78.992 -11.331  1.00 83.78           C  
ATOM   2540  CE2 PHE A 329     -41.365  80.857  -9.892  1.00 83.78           C  
ATOM   2541  CZ  PHE A 329     -41.994  79.644 -10.119  1.00 83.78           C  
ATOM   2542  N   LYS A 330     -37.636  79.122 -14.294  1.00 88.12           N  
ATOM   2543  CA  LYS A 330     -37.297  77.722 -14.532  1.00 88.12           C  
ATOM   2544  C   LYS A 330     -35.925  77.384 -13.959  1.00 88.12           C  
ATOM   2545  O   LYS A 330     -35.736  76.314 -13.376  1.00 88.12           O  
ATOM   2546  CB  LYS A 330     -37.332  77.409 -16.028  1.00 88.12           C  
ATOM   2547  CG  LYS A 330     -37.232  75.925 -16.352  1.00 88.12           C  
ATOM   2548  CD  LYS A 330     -37.379  75.667 -17.846  1.00 88.12           C  
ATOM   2549  CE  LYS A 330     -37.245  74.187 -18.175  1.00 88.12           C  
ATOM   2550  NZ  LYS A 330     -37.395  73.929 -19.639  1.00 88.12           N1+
ATOM   2551  N   LYS A 331     -34.991  78.247 -14.084  1.00 88.57           N  
ATOM   2552  CA  LYS A 331     -33.639  78.023 -13.576  1.00 88.57           C  
ATOM   2553  C   LYS A 331     -33.629  77.955 -12.051  1.00 88.57           C  
ATOM   2554  O   LYS A 331     -32.958  77.102 -11.467  1.00 88.57           O  
ATOM   2555  CB  LYS A 331     -32.695  79.125 -14.058  1.00 88.57           C  
ATOM   2556  CG  LYS A 331     -32.313  79.014 -15.527  1.00 88.57           C  
ATOM   2557  CD  LYS A 331     -31.313  80.092 -15.927  1.00 88.57           C  
ATOM   2558  CE  LYS A 331     -30.977  80.020 -17.410  1.00 88.57           C  
ATOM   2559  NZ  LYS A 331     -30.009  81.085 -17.811  1.00 88.57           N1+
ATOM   2560  N   ILE A 332     -34.458  78.870 -11.496  1.00 84.89           N  
ATOM   2561  CA  ILE A 332     -34.574  78.873 -10.042  1.00 84.89           C  
ATOM   2562  C   ILE A 332     -35.215  77.569  -9.573  1.00 84.89           C  
ATOM   2563  O   ILE A 332     -34.734  76.938  -8.629  1.00 84.89           O  
ATOM   2564  CB  ILE A 332     -35.392  80.084  -9.542  1.00 84.89           C  
ATOM   2565  CG1 ILE A 332     -34.623  81.387  -9.788  1.00 84.89           C  
ATOM   2566  CG2 ILE A 332     -35.742  79.925  -8.059  1.00 84.89           C  
ATOM   2567  CD1 ILE A 332     -35.421  82.645  -9.474  1.00 84.89           C  
ATOM   2568  N   HIS A 333     -36.287  77.266 -10.160  1.00 88.45           N  
ATOM   2569  CA  HIS A 333     -36.975  76.022  -9.834  1.00 88.45           C  
ATOM   2570  C   HIS A 333     -36.032  74.828  -9.931  1.00 88.45           C  
ATOM   2571  O   HIS A 333     -36.026  73.964  -9.051  1.00 88.45           O  
ATOM   2572  CB  HIS A 333     -38.178  75.816 -10.759  1.00 88.45           C  
ATOM   2573  CG  HIS A 333     -38.978  74.594 -10.439  1.00 88.45           C  
ATOM   2574  CD2 HIS A 333     -40.043  74.417  -9.621  1.00 88.45           C  
ATOM   2575  ND1 HIS A 333     -38.706  73.362 -10.991  1.00 88.45           N  
ATOM   2576  CE1 HIS A 333     -39.572  72.476 -10.526  1.00 88.45           C  
ATOM   2577  NE2 HIS A 333     -40.393  73.092  -9.693  1.00 88.45           N  
ATOM   2578  N   ASP A 334     -35.225  74.710 -11.009  1.00 90.68           N  
ATOM   2579  CA  ASP A 334     -34.292  73.606 -11.211  1.00 90.68           C  
ATOM   2580  C   ASP A 334     -33.265  73.542 -10.084  1.00 90.68           C  
ATOM   2581  O   ASP A 334     -32.964  72.462  -9.570  1.00 90.68           O  
ATOM   2582  CB  ASP A 334     -33.585  73.742 -12.561  1.00 90.68           C  
ATOM   2583  CG  ASP A 334     -34.489  73.425 -13.739  1.00 90.68           C  
ATOM   2584  OD1 ASP A 334     -35.586  72.863 -13.531  1.00 90.68           O  
ATOM   2585  OD2 ASP A 334     -34.099  73.735 -14.886  1.00 90.68           O1-
ATOM   2586  N   VAL A 335     -32.816  74.662  -9.681  1.00 88.16           N  
ATOM   2587  CA  VAL A 335     -31.792  74.716  -8.642  1.00 88.16           C  
ATOM   2588  C   VAL A 335     -32.385  74.265  -7.309  1.00 88.16           C  
ATOM   2589  O   VAL A 335     -31.768  73.484  -6.581  1.00 88.16           O  
ATOM   2590  CB  VAL A 335     -31.195  76.135  -8.507  1.00 88.16           C  
ATOM   2591  CG1 VAL A 335     -30.323  76.237  -7.256  1.00 88.16           C  
ATOM   2592  CG2 VAL A 335     -30.391  76.495  -9.755  1.00 88.16           C  
ATOM   2593  N   VAL A 336     -33.617  74.770  -6.933  1.00 87.89           N  
ATOM   2594  CA  VAL A 336     -34.285  74.433  -5.681  1.00 87.89           C  
ATOM   2595  C   VAL A 336     -34.558  72.931  -5.629  1.00 87.89           C  
ATOM   2596  O   VAL A 336     -34.335  72.290  -4.600  1.00 87.89           O  
ATOM   2597  CB  VAL A 336     -35.604  75.220  -5.511  1.00 87.89           C  
ATOM   2598  CG1 VAL A 336     -36.394  74.699  -4.312  1.00 87.89           C  
ATOM   2599  CG2 VAL A 336     -35.318  76.713  -5.357  1.00 87.89           C  
ATOM   2600  N   THR A 337     -35.113  72.414  -6.717  1.00 90.84           N  
ATOM   2601  CA  THR A 337     -35.388  70.983  -6.785  1.00 90.84           C  
ATOM   2602  C   THR A 337     -34.121  70.174  -6.525  1.00 90.84           C  
ATOM   2603  O   THR A 337     -34.146  69.193  -5.780  1.00 90.84           O  
ATOM   2604  CB  THR A 337     -35.978  70.592  -8.153  1.00 90.84           C  
ATOM   2605  CG2 THR A 337     -36.271  69.097  -8.219  1.00 90.84           C  
ATOM   2606  OG1 THR A 337     -37.196  71.317  -8.367  1.00 90.84           O  
ATOM   2607  N   LYS A 338     -33.041  70.554  -7.136  1.00 89.98           N  
ATOM   2608  CA  LYS A 338     -31.759  69.887  -6.928  1.00 89.98           C  
ATOM   2609  C   LYS A 338     -31.343  69.942  -5.461  1.00 89.98           C  
ATOM   2610  O   LYS A 338     -30.879  68.945  -4.904  1.00 89.98           O  
ATOM   2611  CB  LYS A 338     -30.677  70.519  -7.804  1.00 89.98           C  
ATOM   2612  CG  LYS A 338     -30.770  70.139  -9.274  1.00 89.98           C  
ATOM   2613  CD  LYS A 338     -29.643  70.763 -10.086  1.00 89.98           C  
ATOM   2614  CE  LYS A 338     -29.809  70.493 -11.575  1.00 89.98           C  
ATOM   2615  NZ  LYS A 338     -28.753  71.175 -12.383  1.00 89.98           N1+
ATOM   2616  N   GLN A 339     -31.637  71.086  -4.781  1.00 86.29           N  
ATOM   2617  CA  GLN A 339     -31.242  71.252  -3.386  1.00 86.29           C  
ATOM   2618  C   GLN A 339     -32.098  70.388  -2.464  1.00 86.29           C  
ATOM   2619  O   GLN A 339     -31.592  69.811  -1.499  1.00 86.29           O  
ATOM   2620  CB  GLN A 339     -31.342  72.721  -2.971  1.00 86.29           C  
ATOM   2621  CG  GLN A 339     -30.217  73.592  -3.514  1.00 86.29           C  
ATOM   2622  CD  GLN A 339     -28.869  73.254  -2.907  1.00 86.29           C  
ATOM   2623  NE2 GLN A 339     -27.797  73.576  -3.624  1.00 86.29           N  
ATOM   2624  OE1 GLN A 339     -28.789  72.709  -1.801  1.00 86.29           O  
ATOM   2625  N   ILE A 340     -33.399  70.327  -2.743  1.00 89.51           N  
ATOM   2626  CA  ILE A 340     -34.287  69.499  -1.935  1.00 89.51           C  
ATOM   2627  C   ILE A 340     -33.832  68.043  -1.997  1.00 89.51           C  
ATOM   2628  O   ILE A 340     -33.792  67.356  -0.973  1.00 89.51           O  
ATOM   2629  CB  ILE A 340     -35.755  69.622  -2.403  1.00 89.51           C  
ATOM   2630  CG1 ILE A 340     -36.308  71.011  -2.065  1.00 89.51           C  
ATOM   2631  CG2 ILE A 340     -36.616  68.521  -1.776  1.00 89.51           C  
ATOM   2632  CD1 ILE A 340     -37.694  71.281  -2.636  1.00 89.51           C  
ATOM   2633  N   LYS A 341     -33.350  67.581  -3.210  1.00 92.18           N  
ATOM   2634  CA  LYS A 341     -32.883  66.207  -3.376  1.00 92.18           C  
ATOM   2635  C   LYS A 341     -31.619  65.954  -2.560  1.00 92.18           C  
ATOM   2636  O   LYS A 341     -31.479  64.903  -1.932  1.00 92.18           O  
ATOM   2637  CB  LYS A 341     -32.624  65.903  -4.852  1.00 92.18           C  
ATOM   2638  CG  LYS A 341     -33.888  65.711  -5.676  1.00 92.18           C  
ATOM   2639  CD  LYS A 341     -33.565  65.346  -7.120  1.00 92.18           C  
ATOM   2640  CE  LYS A 341     -34.828  65.225  -7.963  1.00 92.18           C  
ATOM   2641  NZ  LYS A 341     -34.513  64.948  -9.396  1.00 92.18           N1+
ATOM   2642  N   VAL A 342     -30.766  66.875  -2.521  1.00 90.44           N  
ATOM   2643  CA  VAL A 342     -29.519  66.755  -1.774  1.00 90.44           C  
ATOM   2644  C   VAL A 342     -29.820  66.635  -0.281  1.00 90.44           C  
ATOM   2645  O   VAL A 342     -29.271  65.766   0.402  1.00 90.44           O  
ATOM   2646  CB  VAL A 342     -28.583  67.955  -2.034  1.00 90.44           C  
ATOM   2647  CG1 VAL A 342     -27.402  67.940  -1.063  1.00 90.44           C  
ATOM   2648  CG2 VAL A 342     -28.089  67.943  -3.479  1.00 90.44           C  
ATOM   2649  N   ILE A 343     -30.766  67.490   0.259  1.00 88.10           N  
ATOM   2650  CA  ILE A 343     -31.114  67.511   1.676  1.00 88.10           C  
ATOM   2651  C   ILE A 343     -31.738  66.175   2.074  1.00 88.10           C  
ATOM   2652  O   ILE A 343     -31.396  65.608   3.114  1.00 88.10           O  
ATOM   2653  CB  ILE A 343     -32.081  68.672   2.003  1.00 88.10           C  
ATOM   2654  CG1 ILE A 343     -31.363  70.019   1.866  1.00 88.10           C  
ATOM   2655  CG2 ILE A 343     -32.671  68.505   3.407  1.00 88.10           C  
ATOM   2656  CD1 ILE A 343     -32.282  71.226   1.995  1.00 88.10           C  
ATOM   2657  N   LEU A 344     -32.676  65.758   1.261  1.00 91.45           N  
ATOM   2658  CA  LEU A 344     -33.323  64.483   1.552  1.00 91.45           C  
ATOM   2659  C   LEU A 344     -32.301  63.353   1.597  1.00 91.45           C  
ATOM   2660  O   LEU A 344     -32.388  62.465   2.449  1.00 91.45           O  
ATOM   2661  CB  LEU A 344     -34.396  64.174   0.504  1.00 91.45           C  
ATOM   2662  CG  LEU A 344     -35.664  65.026   0.562  1.00 91.45           C  
ATOM   2663  CD1 LEU A 344     -36.591  64.676  -0.598  1.00 91.45           C  
ATOM   2664  CD2 LEU A 344     -36.376  64.837   1.898  1.00 91.45           C  
ATOM   2665  N   ARG A 345     -31.268  63.287   0.678  1.00 91.65           N  
ATOM   2666  CA  ARG A 345     -30.208  62.284   0.661  1.00 91.65           C  
ATOM   2667  C   ARG A 345     -29.326  62.399   1.901  1.00 91.65           C  
ATOM   2668  O   ARG A 345     -28.898  61.387   2.460  1.00 91.65           O  
ATOM   2669  CB  ARG A 345     -29.356  62.423  -0.603  1.00 91.65           C  
ATOM   2670  CG  ARG A 345     -30.038  61.917  -1.864  1.00 91.65           C  
ATOM   2671  CD  ARG A 345     -29.123  62.011  -3.077  1.00 91.65           C  
ATOM   2672  NE  ARG A 345     -29.813  61.625  -4.304  1.00 91.65           N  
ATOM   2673  CZ  ARG A 345     -29.316  61.765  -5.530  1.00 91.65           C  
ATOM   2674  NH1 ARG A 345     -28.108  62.286  -5.715  1.00 91.65           N1+
ATOM   2675  NH2 ARG A 345     -30.030  61.380  -6.577  1.00 91.65           N  
ATOM   2676  N   LEU A 346     -29.079  63.680   2.339  1.00 89.09           N  
ATOM   2677  CA  LEU A 346     -28.289  63.893   3.547  1.00 89.09           C  
ATOM   2678  C   LEU A 346     -28.983  63.291   4.764  1.00 89.09           C  
ATOM   2679  O   LEU A 346     -28.341  62.641   5.592  1.00 89.09           O  
ATOM   2680  CB  LEU A 346     -28.046  65.388   3.772  1.00 89.09           C  
ATOM   2681  CG  LEU A 346     -26.958  65.754   4.782  1.00 89.09           C  
ATOM   2682  CD1 LEU A 346     -25.591  65.306   4.274  1.00 89.09           C  
ATOM   2683  CD2 LEU A 346     -26.967  67.254   5.059  1.00 89.09           C  
ATOM   2684  N   ILE A 347     -30.261  63.492   4.898  1.00 89.07           N  
ATOM   2685  CA  ILE A 347     -31.037  62.945   6.006  1.00 89.07           C  
ATOM   2686  C   ILE A 347     -30.948  61.421   5.995  1.00 89.07           C  
ATOM   2687  O   ILE A 347     -30.751  60.797   7.040  1.00 89.07           O  
ATOM   2688  CB  ILE A 347     -32.513  63.396   5.939  1.00 89.07           C  
ATOM   2689  CG1 ILE A 347     -32.623  64.904   6.197  1.00 89.07           C  
ATOM   2690  CG2 ILE A 347     -33.365  62.606   6.936  1.00 89.07           C  
ATOM   2691  CD1 ILE A 347     -34.018  65.471   5.967  1.00 89.07           C  
ATOM   2692  N   ALA A 348     -31.085  60.864   4.866  1.00 89.91           N  
ATOM   2693  CA  ALA A 348     -31.011  59.413   4.717  1.00 89.91           C  
ATOM   2694  C   ALA A 348     -29.652  58.885   5.163  1.00 89.91           C  
ATOM   2695  O   ALA A 348     -29.571  57.866   5.854  1.00 89.91           O  
ATOM   2696  CB  ALA A 348     -31.286  59.013   3.269  1.00 89.91           C  
ATOM   2697  N   VAL A 349     -28.620  59.508   4.716  1.00 88.61           N  
ATOM   2698  CA  VAL A 349     -27.258  59.104   5.046  1.00 88.61           C  
ATOM   2699  C   VAL A 349     -27.045  59.187   6.556  1.00 88.61           C  
ATOM   2700  O   VAL A 349     -26.480  58.273   7.161  1.00 88.61           O  
ATOM   2701  CB  VAL A 349     -26.214  59.975   4.312  1.00 88.61           C  
ATOM   2702  CG1 VAL A 349     -24.805  59.671   4.820  1.00 88.61           C  
ATOM   2703  CG2 VAL A 349     -26.300  59.753   2.803  1.00 88.61           C  
ATOM   2704  N   TYR A 350     -27.522  60.265   7.199  1.00 86.05           N  
ATOM   2705  CA  TYR A 350     -27.389  60.432   8.642  1.00 86.05           C  
ATOM   2706  C   TYR A 350     -28.140  59.336   9.390  1.00 86.05           C  
ATOM   2707  O   TYR A 350     -27.666  58.837  10.413  1.00 86.05           O  
ATOM   2708  CB  TYR A 350     -27.906  61.807   9.074  1.00 86.05           C  
ATOM   2709  CG  TYR A 350     -26.857  62.892   9.030  1.00 86.05           C  
ATOM   2710  CD1 TYR A 350     -25.796  62.899   9.933  1.00 86.05           C  
ATOM   2711  CD2 TYR A 350     -26.924  63.910   8.086  1.00 86.05           C  
ATOM   2712  CE1 TYR A 350     -24.828  63.897   9.898  1.00 86.05           C  
ATOM   2713  CE2 TYR A 350     -25.961  64.913   8.041  1.00 86.05           C  
ATOM   2714  CZ  TYR A 350     -24.919  64.899   8.949  1.00 86.05           C  
ATOM   2715  OH  TYR A 350     -23.963  65.888   8.909  1.00 86.05           O  
ATOM   2716  N   ALA A 351     -29.305  59.019   8.914  1.00 87.51           N  
ATOM   2717  CA  ALA A 351     -30.072  57.927   9.510  1.00 87.51           C  
ATOM   2718  C   ALA A 351     -29.286  56.620   9.472  1.00 87.51           C  
ATOM   2719  O   ALA A 351     -29.291  55.856  10.439  1.00 87.51           O  
ATOM   2720  CB  ALA A 351     -31.409  57.762   8.792  1.00 87.51           C  
ATOM   2721  N   GLU A 352     -28.584  56.360   8.368  1.00 85.18           N  
ATOM   2722  CA  GLU A 352     -27.737  55.178   8.229  1.00 85.18           C  
ATOM   2723  C   GLU A 352     -26.603  55.188   9.250  1.00 85.18           C  
ATOM   2724  O   GLU A 352     -26.283  54.155   9.841  1.00 85.18           O  
ATOM   2725  CB  GLU A 352     -27.167  55.089   6.811  1.00 85.18           C  
ATOM   2726  CG  GLU A 352     -28.186  54.663   5.764  1.00 85.18           C  
ATOM   2727  CD  GLU A 352     -27.595  54.533   4.370  1.00 85.18           C  
ATOM   2728  OE1 GLU A 352     -28.368  54.404   3.392  1.00 85.18           O  
ATOM   2729  OE2 GLU A 352     -26.349  54.560   4.253  1.00 85.18           O1-
ATOM   2730  N   LEU A 353     -26.003  56.318   9.388  1.00 82.68           N  
ATOM   2731  CA  LEU A 353     -24.906  56.468  10.338  1.00 82.68           C  
ATOM   2732  C   LEU A 353     -25.364  56.133  11.754  1.00 82.68           C  
ATOM   2733  O   LEU A 353     -24.673  55.416  12.480  1.00 82.68           O  
ATOM   2734  CB  LEU A 353     -24.349  57.893  10.293  1.00 82.68           C  
ATOM   2735  CG  LEU A 353     -23.141  58.177  11.188  1.00 82.68           C  
ATOM   2736  CD1 LEU A 353     -21.964  57.296  10.786  1.00 82.68           C  
ATOM   2737  CD2 LEU A 353     -22.759  59.652  11.119  1.00 82.68           C  
ATOM   2738  N   VAL A 354     -26.492  56.662  12.167  1.00 85.82           N  
ATOM   2739  CA  VAL A 354     -27.047  56.413  13.494  1.00 85.82           C  
ATOM   2740  C   VAL A 354     -27.298  54.918  13.677  1.00 85.82           C  
ATOM   2741  O   VAL A 354     -27.018  54.361  14.741  1.00 85.82           O  
ATOM   2742  CB  VAL A 354     -28.354  57.206  13.719  1.00 85.82           C  
ATOM   2743  CG1 VAL A 354     -29.035  56.767  15.014  1.00 85.82           C  
ATOM   2744  CG2 VAL A 354     -28.070  58.706  13.743  1.00 85.82           C  
ATOM   2745  N   ALA A 355     -27.761  54.264  12.727  1.00 86.37           N  
ATOM   2746  CA  ALA A 355     -28.028  52.829  12.765  1.00 86.37           C  
ATOM   2747  C   ALA A 355     -26.741  52.036  12.971  1.00 86.37           C  
ATOM   2748  O   ALA A 355     -26.722  51.055  13.719  1.00 86.37           O  
ATOM   2749  CB  ALA A 355     -28.724  52.384  11.480  1.00 86.37           C  
ATOM   2750  N   ILE A 356     -25.699  52.448  12.352  1.00 82.15           N  
ATOM   2751  CA  ILE A 356     -24.403  51.782  12.423  1.00 82.15           C  
ATOM   2752  C   ILE A 356     -23.809  51.957  13.819  1.00 82.15           C  
ATOM   2753  O   ILE A 356     -23.343  50.991  14.428  1.00 82.15           O  
ATOM   2754  CB  ILE A 356     -23.429  52.325  11.354  1.00 82.15           C  
ATOM   2755  CG1 ILE A 356     -23.922  51.961   9.948  1.00 82.15           C  
ATOM   2756  CG2 ILE A 356     -22.013  51.791  11.593  1.00 82.15           C  
ATOM   2757  CD1 ILE A 356     -23.161  52.656   8.827  1.00 82.15           C  
ATOM   2758  N   ILE A 357     -23.879  53.235  14.367  1.00 79.05           N  
ATOM   2759  CA  ILE A 357     -23.301  53.533  15.673  1.00 79.05           C  
ATOM   2760  C   ILE A 357     -24.204  52.982  16.775  1.00 79.05           C  
ATOM   2761  O   ILE A 357     -23.719  52.453  17.778  1.00 79.05           O  
ATOM   2762  CB  ILE A 357     -23.087  55.051  15.864  1.00 79.05           C  
ATOM   2763  CG1 ILE A 357     -22.058  55.576  14.857  1.00 79.05           C  
ATOM   2764  CG2 ILE A 357     -22.656  55.359  17.300  1.00 79.05           C  
ATOM   2765  CD1 ILE A 357     -21.902  57.091  14.864  1.00 79.05           C  
ATOM   2766  N   GLY A 358     -25.544  53.044  16.698  1.00 71.73           N  
ATOM   2767  CA  GLY A 358     -26.493  52.581  17.698  1.00 71.73           C  
ATOM   2768  C   GLY A 358     -26.547  51.069  17.812  1.00 71.73           C  
ATOM   2769  O   GLY A 358     -26.496  50.523  18.916  1.00 71.73           O  
TER   
END
