# Supplementary material for: De novo design of obligate ABC-type heterotrimeric proteins
Source: Nat Struct Mol Biol. 2022 Dec 15;29(12):1266–76. doi: 10.1038/s41594-022-00879-4 (PMC9758053; doi:10.1038/s41594-022-00879-4)
Supplement: Supplementary file 4 — This compressed file contains all PDB files and scripts used in our design protocols and analyses, as well as the final design model outputs. [file 41594_2022_879_MOESM4_ESM.zip › source_data/pdbs/AF-Monomer for worms fusions/C3-DHT03-01/C3-DHT03-01_chnA_model_3_ptm_seed_0_unrelaxed.pdb]

ATOM      1  N   ASN A   1     -72.529   7.796   4.333  1.00 56.47           N  
ATOM      2  CA  ASN A   1     -72.039   9.115   3.946  1.00 56.47           C  
ATOM      3  C   ASN A   1     -70.546   9.263   4.226  1.00 56.47           C  
ATOM      4  O   ASN A   1     -70.135  10.155   4.970  1.00 56.47           O  
ATOM      5  CB  ASN A   1     -72.825  10.212   4.666  1.00 56.47           C  
ATOM      6  CG  ASN A   1     -74.139  10.534   3.982  1.00 56.47           C  
ATOM      7  ND2 ASN A   1     -75.004  11.266   4.674  1.00 56.47           N  
ATOM      8  OD1 ASN A   1     -74.376  10.128   2.841  1.00 56.47           O  
ATOM      9  N   THR A   2     -69.672   8.168   3.887  1.00 62.52           N  
ATOM     10  CA  THR A   2     -68.244   8.014   4.146  1.00 62.52           C  
ATOM     11  C   THR A   2     -67.440   8.179   2.859  1.00 62.52           C  
ATOM     12  O   THR A   2     -67.737   7.536   1.849  1.00 62.52           O  
ATOM     13  CB  THR A   2     -67.936   6.643   4.775  1.00 62.52           C  
ATOM     14  CG2 THR A   2     -66.472   6.547   5.193  1.00 62.52           C  
ATOM     15  OG1 THR A   2     -68.765   6.456   5.929  1.00 62.52           O  
ATOM     16  N   HIS A   3     -66.377   8.994   2.357  1.00 67.64           N  
ATOM     17  CA  HIS A   3     -65.469   9.385   1.285  1.00 67.64           C  
ATOM     18  C   HIS A   3     -64.016   9.126   1.671  1.00 67.64           C  
ATOM     19  O   HIS A   3     -63.617   9.383   2.810  1.00 67.64           O  
ATOM     20  CB  HIS A   3     -65.662  10.861   0.930  1.00 67.64           C  
ATOM     21  CG  HIS A   3     -67.028  11.179   0.412  1.00 67.64           C  
ATOM     22  CD2 HIS A   3     -68.143  11.607   1.049  1.00 67.64           C  
ATOM     23  ND1 HIS A   3     -67.365  11.062  -0.920  1.00 67.64           N  
ATOM     24  CE1 HIS A   3     -68.632  11.407  -1.079  1.00 67.64           C  
ATOM     25  NE2 HIS A   3     -69.127  11.741   0.101  1.00 67.64           N  
ATOM     26  N   PHE A   4     -63.666   8.554   0.925  1.00 67.81           N  
ATOM     27  CA  PHE A   4     -62.247   8.235   1.049  1.00 67.81           C  
ATOM     28  C   PHE A   4     -61.410   9.134   0.148  1.00 67.81           C  
ATOM     29  O   PHE A   4     -61.653   9.212  -1.058  1.00 67.81           O  
ATOM     30  CB  PHE A   4     -61.994   6.764   0.705  1.00 67.81           C  
ATOM     31  CG  PHE A   4     -62.647   5.797   1.655  1.00 67.81           C  
ATOM     32  CD1 PHE A   4     -61.965   5.331   2.774  1.00 67.81           C  
ATOM     33  CD2 PHE A   4     -63.943   5.354   1.432  1.00 67.81           C  
ATOM     34  CE1 PHE A   4     -62.566   4.436   3.655  1.00 67.81           C  
ATOM     35  CE2 PHE A   4     -64.552   4.460   2.308  1.00 67.81           C  
ATOM     36  CZ  PHE A   4     -63.861   4.001   3.419  1.00 67.81           C  
ATOM     37  N   ILE A   5     -60.686   9.886   0.783  1.00 69.94           N  
ATOM     38  CA  ILE A   5     -59.797  10.733  -0.004  1.00 69.94           C  
ATOM     39  C   ILE A   5     -58.372  10.186   0.061  1.00 69.94           C  
ATOM     40  O   ILE A   5     -57.865   9.887   1.144  1.00 69.94           O  
ATOM     41  CB  ILE A   5     -59.832  12.198   0.486  1.00 69.94           C  
ATOM     42  CG1 ILE A   5     -61.270  12.727   0.483  1.00 69.94           C  
ATOM     43  CG2 ILE A   5     -58.924  13.078  -0.379  1.00 69.94           C  
ATOM     44  CD1 ILE A   5     -61.446  14.045   1.226  1.00 69.94           C  
ATOM     45  N   VAL A   6     -57.806  10.000  -1.077  1.00 66.64           N  
ATOM     46  CA  VAL A   6     -56.420   9.550  -1.140  1.00 66.64           C  
ATOM     47  C   VAL A   6     -55.520  10.704  -1.580  1.00 66.64           C  
ATOM     48  O   VAL A   6     -55.771  11.336  -2.608  1.00 66.64           O  
ATOM     49  CB  VAL A   6     -56.255   8.351  -2.099  1.00 66.64           C  
ATOM     50  CG1 VAL A   6     -54.804   7.875  -2.127  1.00 66.64           C  
ATOM     51  CG2 VAL A   6     -57.187   7.211  -1.691  1.00 66.64           C  
ATOM     52  N   VAL A   7     -54.708  11.135  -0.762  1.00 70.04           N  
ATOM     53  CA  VAL A   7     -53.745  12.177  -1.106  1.00 70.04           C  
ATOM     54  C   VAL A   7     -52.463  11.541  -1.636  1.00 70.04           C  
ATOM     55  O   VAL A   7     -51.868  10.686  -0.977  1.00 70.04           O  
ATOM     56  CB  VAL A   7     -53.431  13.081   0.105  1.00 70.04           C  
ATOM     57  CG1 VAL A   7     -52.467  14.198  -0.290  1.00 70.04           C  
ATOM     58  CG2 VAL A   7     -54.719  13.663   0.686  1.00 70.04           C  
ATOM     59  N   HIS A   8     -52.476  12.084  -3.117  1.00 65.33           N  
ATOM     60  CA  HIS A   8     -51.247  11.662  -3.778  1.00 65.33           C  
ATOM     61  C   HIS A   8     -50.145  12.704  -3.611  1.00 65.33           C  
ATOM     62  O   HIS A   8     -50.394  13.904  -3.751  1.00 65.33           O  
ATOM     63  CB  HIS A   8     -51.500  11.400  -5.263  1.00 65.33           C  
ATOM     64  CG  HIS A   8     -52.524  10.340  -5.519  1.00 65.33           C  
ATOM     65  CD2 HIS A   8     -53.840  10.429  -5.825  1.00 65.33           C  
ATOM     66  ND1 HIS A   8     -52.231   8.994  -5.469  1.00 65.33           N  
ATOM     67  CE1 HIS A   8     -53.325   8.301  -5.734  1.00 65.33           C  
ATOM     68  NE2 HIS A   8     -54.316   9.147  -5.953  1.00 65.33           N  
ATOM     69  N   GLY A   9     -48.577  12.283  -2.615  1.00 63.23           N  
ATOM     70  CA  GLY A   9     -47.557  13.318  -2.678  1.00 63.23           C  
ATOM     71  C   GLY A   9     -46.459  13.139  -1.648  1.00 63.23           C  
ATOM     72  O   GLY A   9     -46.297  12.053  -1.087  1.00 63.23           O  
ATOM     73  N   GLY A  10     -45.385  14.105  -1.605  1.00 73.80           N  
ATOM     74  CA  GLY A  10     -44.318  14.136  -0.617  1.00 73.80           C  
ATOM     75  C   GLY A  10     -44.828  14.171   0.811  1.00 73.80           C  
ATOM     76  O   GLY A  10     -46.028  14.332   1.044  1.00 73.80           O  
ATOM     77  N   GLU A  11     -44.107  13.650   1.767  1.00 83.84           N  
ATOM     78  CA  GLU A  11     -44.415  13.578   3.192  1.00 83.84           C  
ATOM     79  C   GLU A  11     -44.966  14.906   3.704  1.00 83.84           C  
ATOM     80  O   GLU A  11     -45.938  14.929   4.462  1.00 83.84           O  
ATOM     81  CB  GLU A  11     -43.171  13.182   3.991  1.00 83.84           C  
ATOM     82  CG  GLU A  11     -43.430  12.998   5.480  1.00 83.84           C  
ATOM     83  CD  GLU A  11     -44.344  11.823   5.790  1.00 83.84           C  
ATOM     84  OE1 GLU A  11     -44.830  11.719   6.938  1.00 83.84           O  
ATOM     85  OE2 GLU A  11     -44.575  11.000   4.875  1.00 83.84           O1-
ATOM     86  N   GLU A  12     -44.518  15.958   3.141  1.00 82.54           N  
ATOM     87  CA  GLU A  12     -44.933  17.280   3.601  1.00 82.54           C  
ATOM     88  C   GLU A  12     -46.375  17.576   3.202  1.00 82.54           C  
ATOM     89  O   GLU A  12     -47.154  18.090   4.008  1.00 82.54           O  
ATOM     90  CB  GLU A  12     -44.002  18.360   3.043  1.00 82.54           C  
ATOM     91  CG  GLU A  12     -42.616  18.363   3.674  1.00 82.54           C  
ATOM     92  CD  GLU A  12     -41.700  19.434   3.105  1.00 82.54           C  
ATOM     93  OE1 GLU A  12     -40.504  19.471   3.474  1.00 82.54           O  
ATOM     94  OE2 GLU A  12     -42.183  20.245   2.282  1.00 82.54           O1-
ATOM     95  N   ALA A  13     -46.718  17.248   1.979  1.00 82.69           N  
ATOM     96  CA  ALA A  13     -48.073  17.487   1.490  1.00 82.69           C  
ATOM     97  C   ALA A  13     -49.085  16.618   2.231  1.00 82.69           C  
ATOM     98  O   ALA A  13     -50.172  17.082   2.582  1.00 82.69           O  
ATOM     99  CB  ALA A  13     -48.151  17.227  -0.012  1.00 82.69           C  
ATOM    100  N   ARG A  14     -48.635  15.429   2.582  1.00 84.91           N  
ATOM    101  CA  ARG A  14     -49.516  14.513   3.300  1.00 84.91           C  
ATOM    102  C   ARG A  14     -49.762  14.994   4.726  1.00 84.91           C  
ATOM    103  O   ARG A  14     -50.888  14.925   5.224  1.00 84.91           O  
ATOM    104  CB  ARG A  14     -48.926  13.102   3.317  1.00 84.91           C  
ATOM    105  CG  ARG A  14     -48.977  12.396   1.971  1.00 84.91           C  
ATOM    106  CD  ARG A  14     -48.699  10.905   2.105  1.00 84.91           C  
ATOM    107  NE  ARG A  14     -47.367  10.652   2.648  1.00 84.91           N  
ATOM    108  CZ  ARG A  14     -46.283  10.409   1.916  1.00 84.91           C  
ATOM    109  NH1 ARG A  14     -46.354  10.382   0.590  1.00 84.91           N1+
ATOM    110  NH2 ARG A  14     -45.121  10.192   2.513  1.00 84.91           N  
ATOM    111  N   GLN A  15     -48.690  15.395   5.280  1.00 87.39           N  
ATOM    112  CA  GLN A  15     -48.801  15.931   6.632  1.00 87.39           C  
ATOM    113  C   GLN A  15     -49.689  17.172   6.659  1.00 87.39           C  
ATOM    114  O   GLN A  15     -50.514  17.333   7.563  1.00 87.39           O  
ATOM    115  CB  GLN A  15     -47.419  16.262   7.196  1.00 87.39           C  
ATOM    116  CG  GLN A  15     -46.622  15.039   7.627  1.00 87.39           C  
ATOM    117  CD  GLN A  15     -45.253  15.394   8.176  1.00 87.39           C  
ATOM    118  NE2 GLN A  15     -44.534  14.391   8.671  1.00 87.39           N  
ATOM    119  OE1 GLN A  15     -44.844  16.558   8.155  1.00 87.39           O  
ATOM    120  N   LEU A  16     -49.510  17.987   5.642  1.00 89.06           N  
ATOM    121  CA  LEU A  16     -50.326  19.191   5.535  1.00 89.06           C  
ATOM    122  C   LEU A  16     -51.795  18.835   5.332  1.00 89.06           C  
ATOM    123  O   LEU A  16     -52.675  19.432   5.958  1.00 89.06           O  
ATOM    124  CB  LEU A  16     -49.838  20.069   4.379  1.00 89.06           C  
ATOM    125  CG  LEU A  16     -50.506  21.437   4.239  1.00 89.06           C  
ATOM    126  CD1 LEU A  16     -50.211  22.300   5.461  1.00 89.06           C  
ATOM    127  CD2 LEU A  16     -50.042  22.131   2.963  1.00 89.06           C  
ATOM    128  N   ALA A  17     -51.979  17.847   4.469  1.00 89.15           N  
ATOM    129  CA  ALA A  17     -53.346  17.403   4.213  1.00 89.15           C  
ATOM    130  C   ALA A  17     -53.981  16.828   5.477  1.00 89.15           C  
ATOM    131  O   ALA A  17     -55.122  17.156   5.809  1.00 89.15           O  
ATOM    132  CB  ALA A  17     -53.367  16.365   3.093  1.00 89.15           C  
ATOM    133  N   GLU A  18     -53.264  16.003   6.097  1.00 91.49           N  
ATOM    134  CA  GLU A  18     -53.762  15.394   7.326  1.00 91.49           C  
ATOM    135  C   GLU A  18     -54.093  16.453   8.372  1.00 91.49           C  
ATOM    136  O   GLU A  18     -55.180  16.439   8.956  1.00 91.49           O  
ATOM    137  CB  GLU A  18     -52.738  14.402   7.888  1.00 91.49           C  
ATOM    138  CG  GLU A  18     -53.194  13.703   9.159  1.00 91.49           C  
ATOM    139  CD  GLU A  18     -52.176  12.708   9.695  1.00 91.49           C  
ATOM    140  OE1 GLU A  18     -52.312  12.268  10.860  1.00 91.49           O  
ATOM    141  OE2 GLU A  18     -51.235  12.368   8.945  1.00 91.49           O1-
ATOM    142  N   THR A  19     -53.114  17.332   8.648  1.00 92.32           N  
ATOM    143  CA  THR A  19     -53.305  18.379   9.646  1.00 92.32           C  
ATOM    144  C   THR A  19     -54.480  19.277   9.270  1.00 92.32           C  
ATOM    145  O   THR A  19     -55.314  19.605  10.118  1.00 92.32           O  
ATOM    146  CB  THR A  19     -52.035  19.234   9.811  1.00 92.32           C  
ATOM    147  CG2 THR A  19     -52.223  20.296  10.889  1.00 92.32           C  
ATOM    148  OG1 THR A  19     -50.939  18.386  10.176  1.00 92.32           O  
ATOM    149  N   ALA A  20     -54.620  19.616   8.002  1.00 90.97           N  
ATOM    150  CA  ALA A  20     -55.685  20.505   7.546  1.00 90.97           C  
ATOM    151  C   ALA A  20     -57.051  19.840   7.683  1.00 90.97           C  
ATOM    152  O   ALA A  20     -57.997  20.450   8.185  1.00 90.97           O  
ATOM    153  CB  ALA A  20     -55.444  20.924   6.097  1.00 90.97           C  
ATOM    154  N   VAL A  21     -57.155  18.643   7.252  1.00 90.86           N  
ATOM    155  CA  VAL A  21     -58.421  17.919   7.309  1.00 90.86           C  
ATOM    156  C   VAL A  21     -58.822  17.693   8.765  1.00 90.86           C  
ATOM    157  O   VAL A  21     -59.999  17.806   9.115  1.00 90.86           O  
ATOM    158  CB  VAL A  21     -58.334  16.568   6.564  1.00 90.86           C  
ATOM    159  CG1 VAL A  21     -59.604  15.746   6.787  1.00 90.86           C  
ATOM    160  CG2 VAL A  21     -58.097  16.796   5.073  1.00 90.86           C  
ATOM    161  N   ARG A  22     -57.854  17.391   9.613  1.00 91.59           N  
ATOM    162  CA  ARG A  22     -58.130  17.226  11.037  1.00 91.59           C  
ATOM    163  C   ARG A  22     -58.692  18.509  11.638  1.00 91.59           C  
ATOM    164  O   ARG A  22     -59.660  18.472  12.399  1.00 91.59           O  
ATOM    165  CB  ARG A  22     -56.862  16.808  11.785  1.00 91.59           C  
ATOM    166  CG  ARG A  22     -57.110  16.366  13.219  1.00 91.59           C  
ATOM    167  CD  ARG A  22     -55.839  15.849  13.877  1.00 91.59           C  
ATOM    168  NE  ARG A  22     -55.449  14.546  13.347  1.00 91.59           N  
ATOM    169  CZ  ARG A  22     -55.446  13.414  14.044  1.00 91.59           C  
ATOM    170  NH1 ARG A  22     -55.815  13.402  15.320  1.00 91.59           N1+
ATOM    171  NH2 ARG A  22     -55.072  12.283  13.463  1.00 91.59           N  
ATOM    172  N   GLU A  23     -58.115  19.560  11.264  1.00 91.03           N  
ATOM    173  CA  GLU A  23     -58.547  20.850  11.794  1.00 91.03           C  
ATOM    174  C   GLU A  23     -59.926  21.230  11.265  1.00 91.03           C  
ATOM    175  O   GLU A  23     -60.760  21.752  12.008  1.00 91.03           O  
ATOM    176  CB  GLU A  23     -57.531  21.942  11.448  1.00 91.03           C  
ATOM    177  CG  GLU A  23     -56.229  21.840  12.228  1.00 91.03           C  
ATOM    178  CD  GLU A  23     -55.297  23.017  11.995  1.00 91.03           C  
ATOM    179  OE1 GLU A  23     -54.147  22.990  12.490  1.00 91.03           O  
ATOM    180  OE2 GLU A  23     -55.719  23.978  11.313  1.00 91.03           O1-
ATOM    181  N   ILE A  24     -60.110  20.990  10.034  1.00 88.21           N  
ATOM    182  CA  ILE A  24     -61.410  21.269   9.431  1.00 88.21           C  
ATOM    183  C   ILE A  24     -62.483  20.414  10.098  1.00 88.21           C  
ATOM    184  O   ILE A  24     -63.567  20.906  10.419  1.00 88.21           O  
ATOM    185  CB  ILE A  24     -61.391  21.015   7.907  1.00 88.21           C  
ATOM    186  CG1 ILE A  24     -60.503  22.047   7.203  1.00 88.21           C  
ATOM    187  CG2 ILE A  24     -62.814  21.039   7.339  1.00 88.21           C  
ATOM    188  CD1 ILE A  24     -60.242  21.740   5.735  1.00 88.21           C  
ATOM    189  N   SER A  25     -62.137  19.157  10.305  1.00 88.50           N  
ATOM    190  CA  SER A  25     -63.088  18.222  10.897  1.00 88.50           C  
ATOM    191  C   SER A  25     -63.405  18.596  12.341  1.00 88.50           C  
ATOM    192  O   SER A  25     -64.556  18.506  12.773  1.00 88.50           O  
ATOM    193  CB  SER A  25     -62.543  16.794  10.840  1.00 88.50           C  
ATOM    194  OG  SER A  25     -62.379  16.372   9.497  1.00 88.50           O  
ATOM    195  N   LYS A  26     -62.415  18.941  13.133  1.00 88.42           N  
ATOM    196  CA  LYS A  26     -62.599  19.361  14.519  1.00 88.42           C  
ATOM    197  C   LYS A  26     -63.538  20.560  14.610  1.00 88.42           C  
ATOM    198  O   LYS A  26     -64.416  20.603  15.473  1.00 88.42           O  
ATOM    199  CB  LYS A  26     -61.252  19.701  15.159  1.00 88.42           C  
ATOM    200  CG  LYS A  26     -61.324  19.944  16.660  1.00 88.42           C  
ATOM    201  CD  LYS A  26     -59.946  20.212  17.250  1.00 88.42           C  
ATOM    202  CE  LYS A  26     -60.023  20.512  18.740  1.00 88.42           C  
ATOM    203  NZ  LYS A  26     -58.676  20.795  19.320  1.00 88.42           N1+
ATOM    204  N   LYS A  27     -63.383  21.496  13.778  1.00 84.62           N  
ATOM    205  CA  LYS A  27     -64.205  22.702  13.776  1.00 84.62           C  
ATOM    206  C   LYS A  27     -65.667  22.372  13.495  1.00 84.62           C  
ATOM    207  O   LYS A  27     -66.569  22.967  14.088  1.00 84.62           O  
ATOM    208  CB  LYS A  27     -63.686  23.704  12.743  1.00 84.62           C  
ATOM    209  CG  LYS A  27     -62.510  24.540  13.228  1.00 84.62           C  
ATOM    210  CD  LYS A  27     -62.166  25.646  12.238  1.00 84.62           C  
ATOM    211  CE  LYS A  27     -61.074  26.560  12.777  1.00 84.62           C  
ATOM    212  NZ  LYS A  27     -60.785  27.689  11.843  1.00 84.62           N1+
ATOM    213  N   GLU A  28     -65.829  21.385  12.825  1.00 83.83           N  
ATOM    214  CA  GLU A  28     -67.185  21.100  12.365  1.00 83.83           C  
ATOM    215  C   GLU A  28     -67.800  19.941  13.145  1.00 83.83           C  
ATOM    216  O   GLU A  28     -68.983  19.637  12.984  1.00 83.83           O  
ATOM    217  CB  GLU A  28     -67.189  20.785  10.867  1.00 83.83           C  
ATOM    218  CG  GLU A  28     -66.786  21.962   9.990  1.00 83.83           C  
ATOM    219  CD  GLU A  28     -67.810  23.086   9.986  1.00 83.83           C  
ATOM    220  OE1 GLU A  28     -67.425  24.259   9.774  1.00 83.83           O  
ATOM    221  OE2 GLU A  28     -69.008  22.792  10.200  1.00 83.83           O1-
ATOM    222  N   GLY A  29     -66.959  19.244  14.003  1.00 83.44           N  
ATOM    223  CA  GLY A  29     -67.444  18.157  14.839  1.00 83.44           C  
ATOM    224  C   GLY A  29     -67.644  16.861  14.075  1.00 83.44           C  
ATOM    225  O   GLY A  29     -68.582  16.110  14.350  1.00 83.44           O  
ATOM    226  N   THR A  30     -66.776  16.679  12.953  1.00 85.87           N  
ATOM    227  CA  THR A  30     -66.880  15.477  12.133  1.00 85.87           C  
ATOM    228  C   THR A  30     -65.766  14.492  12.475  1.00 85.87           C  
ATOM    229  O   THR A  30     -64.697  14.892  12.942  1.00 85.87           O  
ATOM    230  CB  THR A  30     -66.824  15.819  10.633  1.00 85.87           C  
ATOM    231  CG2 THR A  30     -68.021  16.668  10.217  1.00 85.87           C  
ATOM    232  OG1 THR A  30     -65.619  16.544  10.358  1.00 85.87           O  
ATOM    233  N   GLU A  31     -66.096  13.160  12.418  1.00 86.08           N  
ATOM    234  CA  GLU A  31     -65.141  12.085  12.663  1.00 86.08           C  
ATOM    235  C   GLU A  31     -64.251  11.849  11.445  1.00 86.08           C  
ATOM    236  O   GLU A  31     -64.745  11.743  10.321  1.00 86.08           O  
ATOM    237  CB  GLU A  31     -65.870  10.792  13.040  1.00 86.08           C  
ATOM    238  CG  GLU A  31     -66.530  10.836  14.410  1.00 86.08           C  
ATOM    239  CD  GLU A  31     -67.240   9.542  14.776  1.00 86.08           C  
ATOM    240  OE1 GLU A  31     -67.860   9.476  15.861  1.00 86.08           O  
ATOM    241  OE2 GLU A  31     -67.174   8.586  13.970  1.00 86.08           O1-
ATOM    242  N   VAL A  32     -62.939  11.819  11.707  1.00 88.28           N  
ATOM    243  CA  VAL A  32     -61.993  11.617  10.615  1.00 88.28           C  
ATOM    244  C   VAL A  32     -61.011  10.506  10.979  1.00 88.28           C  
ATOM    245  O   VAL A  32     -60.615  10.374  12.140  1.00 88.28           O  
ATOM    246  CB  VAL A  32     -61.225  12.917  10.283  1.00 88.28           C  
ATOM    247  CG1 VAL A  32     -60.343  13.339  11.456  1.00 88.28           C  
ATOM    248  CG2 VAL A  32     -60.388  12.732   9.019  1.00 88.28           C  
ATOM    249  N   ARG A  33     -60.782   9.648  10.025  1.00 87.19           N  
ATOM    250  CA  ARG A  33     -59.783   8.594  10.178  1.00 87.19           C  
ATOM    251  C   ARG A  33     -58.702   8.705   9.108  1.00 87.19           C  
ATOM    252  O   ARG A  33     -59.004   8.941   7.935  1.00 87.19           O  
ATOM    253  CB  ARG A  33     -60.443   7.215  10.117  1.00 87.19           C  
ATOM    254  CG  ARG A  33     -59.515   6.072  10.492  1.00 87.19           C  
ATOM    255  CD  ARG A  33     -60.235   4.730  10.469  1.00 87.19           C  
ATOM    256  NE  ARG A  33     -59.297   3.614  10.559  1.00 87.19           N  
ATOM    257  CZ  ARG A  33     -59.649   2.332  10.614  1.00 87.19           C  
ATOM    258  NH1 ARG A  33     -60.929   1.978  10.590  1.00 87.19           N1+
ATOM    259  NH2 ARG A  33     -58.714   1.397  10.695  1.00 87.19           N  
ATOM    260  N   PHE A  34     -57.451   8.449   9.563  1.00 89.96           N  
ATOM    261  CA  PHE A  34     -56.313   8.526   8.655  1.00 89.96           C  
ATOM    262  C   PHE A  34     -55.596   7.184   8.572  1.00 89.96           C  
ATOM    263  O   PHE A  34     -55.376   6.527   9.591  1.00 89.96           O  
ATOM    264  CB  PHE A  34     -55.337   9.616   9.107  1.00 89.96           C  
ATOM    265  CG  PHE A  34     -55.961  10.980   9.224  1.00 89.96           C  
ATOM    266  CD1 PHE A  34     -55.943  11.862   8.150  1.00 89.96           C  
ATOM    267  CD2 PHE A  34     -56.566  11.381  10.408  1.00 89.96           C  
ATOM    268  CE1 PHE A  34     -56.520  13.125   8.255  1.00 89.96           C  
ATOM    269  CE2 PHE A  34     -57.145  12.642  10.521  1.00 89.96           C  
ATOM    270  CZ  PHE A  34     -57.120  13.513   9.443  1.00 89.96           C  
ATOM    271  N   GLU A  35     -55.373   6.788   7.342  1.00 89.55           N  
ATOM    272  CA  GLU A  35     -54.550   5.604   7.115  1.00 89.55           C  
ATOM    273  C   GLU A  35     -53.419   5.898   6.134  1.00 89.55           C  
ATOM    274  O   GLU A  35     -53.665   6.332   5.006  1.00 89.55           O  
ATOM    275  CB  GLU A  35     -55.406   4.445   6.600  1.00 89.55           C  
ATOM    276  CG  GLU A  35     -54.669   3.115   6.539  1.00 89.55           C  
ATOM    277  CD  GLU A  35     -55.558   1.953   6.129  1.00 89.55           C  
ATOM    278  OE1 GLU A  35     -55.112   0.787   6.213  1.00 89.55           O  
ATOM    279  OE2 GLU A  35     -56.712   2.211   5.718  1.00 89.55           O1-
ATOM    280  N   LYS A  36     -52.150   5.542   6.600  1.00 84.53           N  
ATOM    281  CA  LYS A  36     -50.967   5.735   5.768  1.00 84.53           C  
ATOM    282  C   LYS A  36     -50.444   4.404   5.237  1.00 84.53           C  
ATOM    283  O   LYS A  36     -50.091   3.516   6.015  1.00 84.53           O  
ATOM    284  CB  LYS A  36     -49.869   6.454   6.553  1.00 84.53           C  
ATOM    285  CG  LYS A  36     -50.231   7.875   6.964  1.00 84.53           C  
ATOM    286  CD  LYS A  36     -49.096   8.540   7.733  1.00 84.53           C  
ATOM    287  CE  LYS A  36     -49.487   9.929   8.217  1.00 84.53           C  
ATOM    288  NZ  LYS A  36     -48.375  10.588   8.966  1.00 84.53           N1+
ATOM    289  N   LYS A  37     -50.604   4.168   3.939  1.00 82.25           N  
ATOM    290  CA  LYS A  37     -50.071   2.944   3.346  1.00 82.25           C  
ATOM    291  C   LYS A  37     -49.306   3.244   2.061  1.00 82.25           C  
ATOM    292  O   LYS A  37     -49.824   3.917   1.167  1.00 82.25           O  
ATOM    293  CB  LYS A  37     -51.199   1.949   3.066  1.00 82.25           C  
ATOM    294  CG  LYS A  37     -51.720   1.239   4.307  1.00 82.25           C  
ATOM    295  CD  LYS A  37     -52.687   0.119   3.944  1.00 82.25           C  
ATOM    296  CE  LYS A  37     -53.259  -0.550   5.187  1.00 82.25           C  
ATOM    297  NZ  LYS A  37     -54.193  -1.662   4.837  1.00 82.25           N1+
ATOM    298  N   ASP A  38     -48.045   2.714   1.919  1.00 82.57           N  
ATOM    299  CA  ASP A  38     -47.257   2.695   0.691  1.00 82.57           C  
ATOM    300  C   ASP A  38     -47.091   4.102   0.123  1.00 82.57           C  
ATOM    301  O   ASP A  38     -47.231   4.310  -1.084  1.00 82.57           O  
ATOM    302  CB  ASP A  38     -47.905   1.779  -0.349  1.00 82.57           C  
ATOM    303  CG  ASP A  38     -47.976   0.330   0.098  1.00 82.57           C  
ATOM    304  OD1 ASP A  38     -46.998  -0.175   0.690  1.00 82.57           O  
ATOM    305  OD2 ASP A  38     -49.019  -0.315  -0.147  1.00 82.57           O1-
ATOM    306  N   GLY A  39     -46.967   5.043   0.945  1.00 76.51           N  
ATOM    307  CA  GLY A  39     -46.767   6.383   0.417  1.00 76.51           C  
ATOM    308  C   GLY A  39     -48.068   7.116   0.143  1.00 76.51           C  
ATOM    309  O   GLY A  39     -48.071   8.156  -0.518  1.00 76.51           O  
ATOM    310  N   LEU A  40     -49.274   6.475   0.535  1.00 81.85           N  
ATOM    311  CA  LEU A  40     -50.594   7.068   0.348  1.00 81.85           C  
ATOM    312  C   LEU A  40     -51.228   7.419   1.689  1.00 81.85           C  
ATOM    313  O   LEU A  40     -50.994   6.736   2.689  1.00 81.85           O  
ATOM    314  CB  LEU A  40     -51.506   6.110  -0.425  1.00 81.85           C  
ATOM    315  CG  LEU A  40     -51.015   5.675  -1.807  1.00 81.85           C  
ATOM    316  CD1 LEU A  40     -51.873   4.532  -2.338  1.00 81.85           C  
ATOM    317  CD2 LEU A  40     -51.029   6.854  -2.775  1.00 81.85           C  
ATOM    318  N   LEU A  41     -51.873   8.605   1.697  1.00 86.33           N  
ATOM    319  CA  LEU A  41     -52.678   8.969   2.858  1.00 86.33           C  
ATOM    320  C   LEU A  41     -54.167   8.845   2.549  1.00 86.33           C  
ATOM    321  O   LEU A  41     -54.671   9.498   1.633  1.00 86.33           O  
ATOM    322  CB  LEU A  41     -52.356  10.396   3.307  1.00 86.33           C  
ATOM    323  CG  LEU A  41     -53.146  10.924   4.506  1.00 86.33           C  
ATOM    324  CD1 LEU A  41     -52.764  10.163   5.771  1.00 86.33           C  
ATOM    325  CD2 LEU A  41     -52.910  12.421   4.685  1.00 86.33           C  
ATOM    326  N   SER A  42     -54.745   7.813   3.172  1.00 85.55           N  
ATOM    327  CA  SER A  42     -56.186   7.633   3.023  1.00 85.55           C  
ATOM    328  C   SER A  42     -56.947   8.310   4.158  1.00 85.55           C  
ATOM    329  O   SER A  42     -56.673   8.058   5.333  1.00 85.55           O  
ATOM    330  CB  SER A  42     -56.540   6.147   2.975  1.00 85.55           C  
ATOM    331  OG  SER A  42     -55.924   5.519   1.863  1.00 85.55           O  
ATOM    332  N   ILE A  43     -57.834   9.174   3.770  1.00 87.81           N  
ATOM    333  CA  ILE A  43     -58.606   9.937   4.745  1.00 87.81           C  
ATOM    334  C   ILE A  43     -60.085   9.570   4.634  1.00 87.81           C  
ATOM    335  O   ILE A  43     -60.671   9.650   3.552  1.00 87.81           O  
ATOM    336  CB  ILE A  43     -58.417  11.458   4.552  1.00 87.81           C  
ATOM    337  CG1 ILE A  43     -56.927  11.819   4.584  1.00 87.81           C  
ATOM    338  CG2 ILE A  43     -59.192  12.239   5.616  1.00 87.81           C  
ATOM    339  CD1 ILE A  43     -56.621  13.231   4.106  1.00 87.81           C  
ATOM    340  N   GLU A  44     -60.507   9.142   5.723  1.00 85.19           N  
ATOM    341  CA  GLU A  44     -61.936   8.852   5.806  1.00 85.19           C  
ATOM    342  C   GLU A  44     -62.649   9.851   6.714  1.00 85.19           C  
ATOM    343  O   GLU A  44     -62.332   9.956   7.901  1.00 85.19           O  
ATOM    344  CB  GLU A  44     -62.168   7.426   6.310  1.00 85.19           C  
ATOM    345  CG  GLU A  44     -63.629   7.000   6.299  1.00 85.19           C  
ATOM    346  CD  GLU A  44     -63.851   5.604   6.857  1.00 85.19           C  
ATOM    347  OE1 GLU A  44     -65.023   5.190   7.012  1.00 85.19           O  
ATOM    348  OE2 GLU A  44     -62.845   4.916   7.144  1.00 85.19           O1-
ATOM    349  N   VAL A  45     -63.585  10.577   6.072  1.00 83.42           N  
ATOM    350  CA  VAL A  45     -64.355  11.536   6.856  1.00 83.42           C  
ATOM    351  C   VAL A  45     -65.828  11.136   6.862  1.00 83.42           C  
ATOM    352  O   VAL A  45     -66.417  10.896   5.805  1.00 83.42           O  
ATOM    353  CB  VAL A  45     -64.196  12.973   6.310  1.00 83.42           C  
ATOM    354  CG1 VAL A  45     -64.871  13.981   7.239  1.00 83.42           C  
ATOM    355  CG2 VAL A  45     -62.718  13.314   6.130  1.00 83.42           C  
ATOM    356  N   LYS A  46     -66.437  11.025   8.090  1.00 84.22           N  
ATOM    357  CA  LYS A  46     -67.843  10.664   8.236  1.00 84.22           C  
ATOM    358  C   LYS A  46     -68.698  11.894   8.533  1.00 84.22           C  
ATOM    359  O   LYS A  46     -68.242  12.826   9.199  1.00 84.22           O  
ATOM    360  CB  LYS A  46     -68.019   9.624   9.342  1.00 84.22           C  
ATOM    361  CG  LYS A  46     -67.373   8.280   9.037  1.00 84.22           C  
ATOM    362  CD  LYS A  46     -67.692   7.249  10.112  1.00 84.22           C  
ATOM    363  CE  LYS A  46     -67.053   5.902   9.803  1.00 84.22           C  
ATOM    364  NZ  LYS A  46     -67.372   4.885  10.849  1.00 84.22           N1+
ATOM    365  N   ASN A  47     -69.847  12.047   7.862  1.00 80.97           N  
ATOM    366  CA  ASN A  47     -70.876  13.045   8.136  1.00 80.97           C  
ATOM    367  C   ASN A  47     -70.445  14.436   7.679  1.00 80.97           C  
ATOM    368  O   ASN A  47     -70.542  15.401   8.439  1.00 80.97           O  
ATOM    369  CB  ASN A  47     -71.227  13.061   9.625  1.00 80.97           C  
ATOM    370  CG  ASN A  47     -71.791  11.738  10.106  1.00 80.97           C  
ATOM    371  ND2 ASN A  47     -71.380  11.315  11.295  1.00 80.97           N  
ATOM    372  OD1 ASN A  47     -72.592  11.103   9.415  1.00 80.97           O  
ATOM    373  N   LEU A  48     -69.911  14.508   6.379  1.00 81.06           N  
ATOM    374  CA  LEU A  48     -69.438  15.800   5.892  1.00 81.06           C  
ATOM    375  C   LEU A  48     -70.572  16.584   5.241  1.00 81.06           C  
ATOM    376  O   LEU A  48     -71.317  16.042   4.422  1.00 81.06           O  
ATOM    377  CB  LEU A  48     -68.294  15.609   4.892  1.00 81.06           C  
ATOM    378  CG  LEU A  48     -66.933  15.236   5.481  1.00 81.06           C  
ATOM    379  CD1 LEU A  48     -66.044  14.615   4.409  1.00 81.06           C  
ATOM    380  CD2 LEU A  48     -66.262  16.458   6.098  1.00 81.06           C  
ATOM    381  N   SER A  49     -70.690  17.775   5.671  1.00 85.35           N  
ATOM    382  CA  SER A  49     -71.588  18.622   4.893  1.00 85.35           C  
ATOM    383  C   SER A  49     -71.075  18.811   3.470  1.00 85.35           C  
ATOM    384  O   SER A  49     -69.890  18.603   3.198  1.00 85.35           O  
ATOM    385  CB  SER A  49     -71.759  19.985   5.566  1.00 85.35           C  
ATOM    386  OG  SER A  49     -70.580  20.761   5.436  1.00 85.35           O  
ATOM    387  N   GLU A  50     -71.996  19.190   2.457  1.00 87.08           N  
ATOM    388  CA  GLU A  50     -71.632  19.403   1.060  1.00 87.08           C  
ATOM    389  C   GLU A  50     -70.587  20.506   0.923  1.00 87.08           C  
ATOM    390  O   GLU A  50     -69.646  20.384   0.137  1.00 87.08           O  
ATOM    391  CB  GLU A  50     -72.870  19.745   0.228  1.00 87.08           C  
ATOM    392  CG  GLU A  50     -73.784  18.557  -0.033  1.00 87.08           C  
ATOM    393  CD  GLU A  50     -74.982  18.902  -0.905  1.00 87.08           C  
ATOM    394  OE1 GLU A  50     -75.799  17.999  -1.197  1.00 87.08           O  
ATOM    395  OE2 GLU A  50     -75.103  20.083  -1.299  1.00 87.08           O1-
ATOM    396  N   GLU A  51     -70.766  21.499   1.660  1.00 87.98           N  
ATOM    397  CA  GLU A  51     -69.834  22.622   1.622  1.00 87.98           C  
ATOM    398  C   GLU A  51     -68.446  22.205   2.098  1.00 87.98           C  
ATOM    399  O   GLU A  51     -67.440  22.541   1.469  1.00 87.98           O  
ATOM    400  CB  GLU A  51     -70.356  23.782   2.474  1.00 87.98           C  
ATOM    401  CG  GLU A  51     -69.513  25.045   2.376  1.00 87.98           C  
ATOM    402  CD  GLU A  51     -70.074  26.206   3.181  1.00 87.98           C  
ATOM    403  OE1 GLU A  51     -69.426  27.275   3.237  1.00 87.98           O  
ATOM    404  OE2 GLU A  51     -71.171  26.044   3.762  1.00 87.98           O1-
ATOM    405  N   LEU A  52     -68.376  21.416   3.113  1.00 83.59           N  
ATOM    406  CA  LEU A  52     -67.112  20.946   3.671  1.00 83.59           C  
ATOM    407  C   LEU A  52     -66.445  19.946   2.733  1.00 83.59           C  
ATOM    408  O   LEU A  52     -65.223  19.961   2.571  1.00 83.59           O  
ATOM    409  CB  LEU A  52     -67.337  20.306   5.042  1.00 83.59           C  
ATOM    410  CG  LEU A  52     -67.548  21.268   6.212  1.00 83.59           C  
ATOM    411  CD1 LEU A  52     -67.840  20.491   7.492  1.00 83.59           C  
ATOM    412  CD2 LEU A  52     -66.330  22.167   6.393  1.00 83.59           C  
ATOM    413  N   GLN A  53     -67.314  19.202   2.227  1.00 84.25           N  
ATOM    414  CA  GLN A  53     -66.788  18.264   1.241  1.00 84.25           C  
ATOM    415  C   GLN A  53     -66.098  19.001   0.096  1.00 84.25           C  
ATOM    416  O   GLN A  53     -65.008  18.613  -0.331  1.00 84.25           O  
ATOM    417  CB  GLN A  53     -67.907  17.376   0.695  1.00 84.25           C  
ATOM    418  CG  GLN A  53     -67.428  16.328  -0.302  1.00 84.25           C  
ATOM    419  CD  GLN A  53     -68.564  15.502  -0.876  1.00 84.25           C  
ATOM    420  NE2 GLN A  53     -68.233  14.586  -1.780  1.00 84.25           N  
ATOM    421  OE1 GLN A  53     -69.729  15.684  -0.509  1.00 84.25           O  
ATOM    422  N   ARG A  54     -66.661  20.039  -0.360  1.00 89.00           N  
ATOM    423  CA  ARG A  54     -66.105  20.837  -1.449  1.00 89.00           C  
ATOM    424  C   ARG A  54     -64.801  21.506  -1.027  1.00 89.00           C  
ATOM    425  O   ARG A  54     -63.837  21.540  -1.795  1.00 89.00           O  
ATOM    426  CB  ARG A  54     -67.111  21.893  -1.910  1.00 89.00           C  
ATOM    427  CG  ARG A  54     -68.251  21.335  -2.746  1.00 89.00           C  
ATOM    428  CD  ARG A  54     -69.159  22.439  -3.270  1.00 89.00           C  
ATOM    429  NE  ARG A  54     -70.429  21.907  -3.756  1.00 89.00           N  
ATOM    430  CZ  ARG A  54     -71.449  22.647  -4.181  1.00 89.00           C  
ATOM    431  NH1 ARG A  54     -71.367  23.973  -4.188  1.00 89.00           N1+
ATOM    432  NH2 ARG A  54     -72.559  22.059  -4.602  1.00 89.00           N  
ATOM    433  N   LEU A  55     -64.832  21.945   0.141  1.00 89.71           N  
ATOM    434  CA  LEU A  55     -63.636  22.605   0.653  1.00 89.71           C  
ATOM    435  C   LEU A  55     -62.469  21.627   0.736  1.00 89.71           C  
ATOM    436  O   LEU A  55     -61.359  21.939   0.299  1.00 89.71           O  
ATOM    437  CB  LEU A  55     -63.908  23.212   2.032  1.00 89.71           C  
ATOM    438  CG  LEU A  55     -64.731  24.501   2.054  1.00 89.71           C  
ATOM    439  CD1 LEU A  55     -65.123  24.855   3.484  1.00 89.71           C  
ATOM    440  CD2 LEU A  55     -63.955  25.643   1.408  1.00 89.71           C  
ATOM    441  N   ILE A  56     -62.724  20.439   1.345  1.00 88.64           N  
ATOM    442  CA  ILE A  56     -61.686  19.427   1.508  1.00 88.64           C  
ATOM    443  C   ILE A  56     -61.186  18.976   0.138  1.00 88.64           C  
ATOM    444  O   ILE A  56     -59.979  18.837  -0.074  1.00 88.64           O  
ATOM    445  CB  ILE A  56     -62.203  18.215   2.315  1.00 88.64           C  
ATOM    446  CG1 ILE A  56     -62.417  18.603   3.783  1.00 88.64           C  
ATOM    447  CG2 ILE A  56     -61.234  17.035   2.197  1.00 88.64           C  
ATOM    448  CD1 ILE A  56     -63.066  17.512   4.623  1.00 88.64           C  
ATOM    449  N   GLN A  57     -62.094  18.834  -0.804  1.00 87.58           N  
ATOM    450  CA  GLN A  57     -61.716  18.437  -2.156  1.00 87.58           C  
ATOM    451  C   GLN A  57     -60.855  19.505  -2.824  1.00 87.58           C  
ATOM    452  O   GLN A  57     -59.872  19.189  -3.497  1.00 87.58           O  
ATOM    453  CB  GLN A  57     -62.959  18.159  -3.003  1.00 87.58           C  
ATOM    454  CG  GLN A  57     -63.637  16.835  -2.683  1.00 87.58           C  
ATOM    455  CD  GLN A  57     -64.901  16.612  -3.492  1.00 87.58           C  
ATOM    456  NE2 GLN A  57     -65.427  15.392  -3.449  1.00 87.58           N  
ATOM    457  OE1 GLN A  57     -65.403  17.530  -4.149  1.00 87.58           O  
ATOM    458  N   GLU A  58     -61.304  20.723  -2.653  1.00 92.26           N  
ATOM    459  CA  GLU A  58     -60.513  21.821  -3.201  1.00 92.26           C  
ATOM    460  C   GLU A  58     -59.110  21.843  -2.600  1.00 92.26           C  
ATOM    461  O   GLU A  58     -58.125  22.033  -3.318  1.00 92.26           O  
ATOM    462  CB  GLU A  58     -61.211  23.161  -2.956  1.00 92.26           C  
ATOM    463  CG  GLU A  58     -60.552  24.336  -3.664  1.00 92.26           C  
ATOM    464  CD  GLU A  58     -61.321  25.638  -3.507  1.00 92.26           C  
ATOM    465  OE1 GLU A  58     -60.794  26.705  -3.898  1.00 92.26           O  
ATOM    466  OE2 GLU A  58     -62.458  25.592  -2.989  1.00 92.26           O1-
ATOM    467  N   LEU A  59     -59.052  21.631  -1.308  1.00 92.07           N  
ATOM    468  CA  LEU A  59     -57.769  21.595  -0.613  1.00 92.07           C  
ATOM    469  C   LEU A  59     -56.899  20.457  -1.138  1.00 92.07           C  
ATOM    470  O   LEU A  59     -55.731  20.667  -1.470  1.00 92.07           O  
ATOM    471  CB  LEU A  59     -57.981  21.437   0.894  1.00 92.07           C  
ATOM    472  CG  LEU A  59     -56.729  21.166   1.730  1.00 92.07           C  
ATOM    473  CD1 LEU A  59     -55.763  22.341   1.631  1.00 92.07           C  
ATOM    474  CD2 LEU A  59     -57.104  20.895   3.183  1.00 92.07           C  
ATOM    475  N   LEU A  60     -57.436  19.303  -1.229  1.00 88.89           N  
ATOM    476  CA  LEU A  60     -56.679  18.132  -1.660  1.00 88.89           C  
ATOM    477  C   LEU A  60     -56.157  18.316  -3.081  1.00 88.89           C  
ATOM    478  O   LEU A  60     -55.028  17.927  -3.387  1.00 88.89           O  
ATOM    479  CB  LEU A  60     -57.547  16.874  -1.582  1.00 88.89           C  
ATOM    480  CG  LEU A  60     -57.921  16.394  -0.179  1.00 88.89           C  
ATOM    481  CD1 LEU A  60     -58.897  15.225  -0.261  1.00 88.89           C  
ATOM    482  CD2 LEU A  60     -56.672  16.001   0.602  1.00 88.89           C  
ATOM    483  N   GLN A  61     -56.992  18.927  -3.927  1.00 90.39           N  
ATOM    484  CA  GLN A  61     -56.563  19.197  -5.295  1.00 90.39           C  
ATOM    485  C   GLN A  61     -55.372  20.152  -5.320  1.00 90.39           C  
ATOM    486  O   GLN A  61     -54.422  19.949  -6.081  1.00 90.39           O  
ATOM    487  CB  GLN A  61     -57.716  19.774  -6.117  1.00 90.39           C  
ATOM    488  CG  GLN A  61     -58.774  18.748  -6.497  1.00 90.39           C  
ATOM    489  CD  GLN A  61     -59.964  19.366  -7.208  1.00 90.39           C  
ATOM    490  NE2 GLN A  61     -60.862  18.523  -7.705  1.00 90.39           N  
ATOM    491  OE1 GLN A  61     -60.073  20.592  -7.310  1.00 90.39           O  
ATOM    492  N   LEU A  62     -55.455  21.117  -4.506  1.00 93.46           N  
ATOM    493  CA  LEU A  62     -54.369  22.089  -4.452  1.00 93.46           C  
ATOM    494  C   LEU A  62     -53.102  21.459  -3.883  1.00 93.46           C  
ATOM    495  O   LEU A  62     -51.998  21.745  -4.352  1.00 93.46           O  
ATOM    496  CB  LEU A  62     -54.774  23.299  -3.605  1.00 93.46           C  
ATOM    497  CG  LEU A  62     -55.825  24.230  -4.212  1.00 93.46           C  
ATOM    498  CD1 LEU A  62     -56.237  25.296  -3.203  1.00 93.46           C  
ATOM    499  CD2 LEU A  62     -55.295  24.874  -5.490  1.00 93.46           C  
ATOM    500  N   LEU A  63     -53.249  20.563  -2.934  1.00 90.45           N  
ATOM    501  CA  LEU A  63     -52.100  19.905  -2.321  1.00 90.45           C  
ATOM    502  C   LEU A  63     -51.429  18.953  -3.306  1.00 90.45           C  
ATOM    503  O   LEU A  63     -50.204  18.815  -3.306  1.00 90.45           O  
ATOM    504  CB  LEU A  63     -52.527  19.140  -1.066  1.00 90.45           C  
ATOM    505  CG  LEU A  63     -52.919  19.988   0.145  1.00 90.45           C  
ATOM    506  CD1 LEU A  63     -53.312  19.093   1.316  1.00 90.45           C  
ATOM    507  CD2 LEU A  63     -51.776  20.920   0.538  1.00 90.45           C  
ATOM    508  N   VAL A  64     -52.214  18.336  -4.051  1.00 89.41           N  
ATOM    509  CA  VAL A  64     -51.649  17.476  -5.087  1.00 89.41           C  
ATOM    510  C   VAL A  64     -50.839  18.316  -6.071  1.00 89.41           C  
ATOM    511  O   VAL A  64     -49.721  17.947  -6.438  1.00 89.41           O  
ATOM    512  CB  VAL A  64     -52.750  16.692  -5.836  1.00 89.41           C  
ATOM    513  CG1 VAL A  64     -52.169  15.971  -7.050  1.00 89.41           C  
ATOM    514  CG2 VAL A  64     -53.429  15.698  -4.896  1.00 89.41           C  
ATOM    515  N   ARG A  65     -51.412  19.382  -6.517  1.00 92.64           N  
ATOM    516  CA  ARG A  65     -50.700  20.293  -7.407  1.00 92.64           C  
ATOM    517  C   ARG A  65     -49.422  20.809  -6.754  1.00 92.64           C  
ATOM    518  O   ARG A  65     -48.374  20.881  -7.400  1.00 92.64           O  
ATOM    519  CB  ARG A  65     -51.596  21.468  -7.804  1.00 92.64           C  
ATOM    520  CG  ARG A  65     -50.971  22.402  -8.828  1.00 92.64           C  
ATOM    521  CD  ARG A  65     -51.961  23.452  -9.311  1.00 92.64           C  
ATOM    522  NE  ARG A  65     -51.343  24.382 -10.253  1.00 92.64           N  
ATOM    523  CZ  ARG A  65     -51.974  25.392 -10.846  1.00 92.64           C  
ATOM    524  NH1 ARG A  65     -53.260  25.621 -10.607  1.00 92.64           N1+
ATOM    525  NH2 ARG A  65     -51.314  26.177 -11.685  1.00 92.64           N  
ATOM    526  N   LEU A  66     -49.539  21.172  -5.557  1.00 92.83           N  
ATOM    527  CA  LEU A  66     -48.373  21.646  -4.819  1.00 92.83           C  
ATOM    528  C   LEU A  66     -47.284  20.578  -4.782  1.00 92.83           C  
ATOM    529  O   LEU A  66     -46.116  20.868  -5.048  1.00 92.83           O  
ATOM    530  CB  LEU A  66     -48.765  22.043  -3.394  1.00 92.83           C  
ATOM    531  CG  LEU A  66     -47.627  22.494  -2.479  1.00 92.83           C  
ATOM    532  CD1 LEU A  66     -46.911  23.701  -3.077  1.00 92.83           C  
ATOM    533  CD2 LEU A  66     -48.157  22.817  -1.085  1.00 92.83           C  
ATOM    534  N   ALA A  67     -47.603  19.406  -4.444  1.00 90.62           N  
ATOM    535  CA  ALA A  67     -46.646  18.304  -4.365  1.00 90.62           C  
ATOM    536  C   ALA A  67     -45.940  18.094  -5.701  1.00 90.62           C  
ATOM    537  O   ALA A  67     -44.722  17.904  -5.743  1.00 90.62           O  
ATOM    538  CB  ALA A  67     -47.348  17.020  -3.929  1.00 90.62           C  
ATOM    539  N   ALA A  68     -46.655  18.108  -6.774  1.00 91.47           N  
ATOM    540  CA  ALA A  68     -46.076  17.953  -8.106  1.00 91.47           C  
ATOM    541  C   ALA A  68     -45.097  19.082  -8.413  1.00 91.47           C  
ATOM    542  O   ALA A  68     -44.005  18.842  -8.934  1.00 91.47           O  
ATOM    543  CB  ALA A  68     -47.176  17.905  -9.163  1.00 91.47           C  
ATOM    544  N   LEU A  69     -45.511  20.254  -8.104  1.00 94.40           N  
ATOM    545  CA  LEU A  69     -44.661  21.408  -8.372  1.00 94.40           C  
ATOM    546  C   LEU A  69     -43.405  21.372  -7.506  1.00 94.40           C  
ATOM    547  O   LEU A  69     -42.321  21.742  -7.962  1.00 94.40           O  
ATOM    548  CB  LEU A  69     -45.429  22.709  -8.125  1.00 94.40           C  
ATOM    549  CG  LEU A  69     -46.501  23.069  -9.153  1.00 94.40           C  
ATOM    550  CD1 LEU A  69     -47.315  24.266  -8.673  1.00 94.40           C  
ATOM    551  CD2 LEU A  69     -45.868  23.355 -10.510  1.00 94.40           C  
ATOM    552  N   LEU A  70     -43.575  20.889  -6.279  1.00 92.65           N  
ATOM    553  CA  LEU A  70     -42.417  20.770  -5.399  1.00 92.65           C  
ATOM    554  C   LEU A  70     -41.407  19.777  -5.963  1.00 92.65           C  
ATOM    555  O   LEU A  70     -40.199  20.014  -5.904  1.00 92.65           O  
ATOM    556  CB  LEU A  70     -42.852  20.334  -3.997  1.00 92.65           C  
ATOM    557  CG  LEU A  70     -43.648  21.357  -3.185  1.00 92.65           C  
ATOM    558  CD1 LEU A  70     -44.029  20.776  -1.828  1.00 92.65           C  
ATOM    559  CD2 LEU A  70     -42.848  22.644  -3.016  1.00 92.65           C  
ATOM    560  N   GLU A  71     -41.901  18.736  -6.408  1.00 92.68           N  
ATOM    561  CA  GLU A  71     -41.023  17.751  -7.032  1.00 92.68           C  
ATOM    562  C   GLU A  71     -40.324  18.331  -8.258  1.00 92.68           C  
ATOM    563  O   GLU A  71     -39.131  18.104  -8.466  1.00 92.68           O  
ATOM    564  CB  GLU A  71     -41.811  16.497  -7.420  1.00 92.68           C  
ATOM    565  CG  GLU A  71     -42.225  15.639  -6.233  1.00 92.68           C  
ATOM    566  CD  GLU A  71     -43.057  14.429  -6.629  1.00 92.68           C  
ATOM    567  OE1 GLU A  71     -43.562  13.720  -5.731  1.00 92.68           O  
ATOM    568  OE2 GLU A  71     -43.203  14.189  -7.848  1.00 92.68           O1-
ATOM    569  N   ALA A  72     -41.019  19.032  -9.057  1.00 94.55           N  
ATOM    570  CA  ALA A  72     -40.457  19.676 -10.242  1.00 94.55           C  
ATOM    571  C   ALA A  72     -39.370  20.677  -9.859  1.00 94.55           C  
ATOM    572  O   ALA A  72     -38.324  20.744 -10.509  1.00 94.55           O  
ATOM    573  CB  ALA A  72     -41.556  20.370 -11.042  1.00 94.55           C  
ATOM    574  N   VAL A  73     -39.685  21.440  -8.858  1.00 95.82           N  
ATOM    575  CA  VAL A  73     -38.717  22.434  -8.407  1.00 95.82           C  
ATOM    576  C   VAL A  73     -37.440  21.737  -7.940  1.00 95.82           C  
ATOM    577  O   VAL A  73     -36.333  22.186  -8.246  1.00 95.82           O  
ATOM    578  CB  VAL A  73     -39.291  23.311  -7.272  1.00 95.82           C  
ATOM    579  CG1 VAL A  73     -38.186  24.145  -6.624  1.00 95.82           C  
ATOM    580  CG2 VAL A  73     -40.401  24.213  -7.805  1.00 95.82           C  
ATOM    581  N   ARG A  74     -37.559  20.624  -7.208  1.00 94.81           N  
ATOM    582  CA  ARG A  74     -36.400  19.861  -6.757  1.00 94.81           C  
ATOM    583  C   ARG A  74     -35.561  19.390  -7.940  1.00 94.81           C  
ATOM    584  O   ARG A  74     -34.332  19.469  -7.906  1.00 94.81           O  
ATOM    585  CB  ARG A  74     -36.840  18.660  -5.916  1.00 94.81           C  
ATOM    586  CG  ARG A  74     -37.263  19.021  -4.501  1.00 94.81           C  
ATOM    587  CD  ARG A  74     -37.623  17.786  -3.688  1.00 94.81           C  
ATOM    588  NE  ARG A  74     -38.396  18.130  -2.498  1.00 94.81           N  
ATOM    589  CZ  ARG A  74     -39.156  17.279  -1.815  1.00 94.81           C  
ATOM    590  NH1 ARG A  74     -39.261  16.010  -2.192  1.00 94.81           N1+
ATOM    591  NH2 ARG A  74     -39.818  17.699  -0.746  1.00 94.81           N  
ATOM    592  N   ALA A  75     -36.157  18.892  -8.915  1.00 95.35           N  
ATOM    593  CA  ALA A  75     -35.464  18.412 -10.109  1.00 95.35           C  
ATOM    594  C   ALA A  75     -34.716  19.548 -10.800  1.00 95.35           C  
ATOM    595  O   ALA A  75     -33.562  19.384 -11.204  1.00 95.35           O  
ATOM    596  CB  ALA A  75     -36.454  17.765 -11.074  1.00 95.35           C  
ATOM    597  N   VAL A  76     -35.392  20.685 -10.927  1.00 96.80           N  
ATOM    598  CA  VAL A  76     -34.773  21.828 -11.590  1.00 96.80           C  
ATOM    599  C   VAL A  76     -33.630  22.367 -10.732  1.00 96.80           C  
ATOM    600  O   VAL A  76     -32.589  22.768 -11.256  1.00 96.80           O  
ATOM    601  CB  VAL A  76     -35.802  22.946 -11.872  1.00 96.80           C  
ATOM    602  CG1 VAL A  76     -35.096  24.239 -12.277  1.00 96.80           C  
ATOM    603  CG2 VAL A  76     -36.783  22.506 -12.956  1.00 96.80           C  
ATOM    604  N   GLU A  77     -33.839  22.383  -9.462  1.00 95.45           N  
ATOM    605  CA  GLU A  77     -32.772  22.818  -8.566  1.00 95.45           C  
ATOM    606  C   GLU A  77     -31.534  21.937  -8.714  1.00 95.45           C  
ATOM    607  O   GLU A  77     -30.409  22.439  -8.742  1.00 95.45           O  
ATOM    608  CB  GLU A  77     -33.253  22.810  -7.113  1.00 95.45           C  
ATOM    609  CG  GLU A  77     -34.195  23.955  -6.771  1.00 95.45           C  
ATOM    610  CD  GLU A  77     -34.634  23.957  -5.315  1.00 95.45           C  
ATOM    611  OE1 GLU A  77     -35.236  24.957  -4.864  1.00 95.45           O  
ATOM    612  OE2 GLU A  77     -34.372  22.950  -4.620  1.00 95.45           O1-
ATOM    613  N   GLU A  78     -31.778  20.691  -8.705  1.00 96.34           N  
ATOM    614  CA  GLU A  78     -30.670  19.760  -8.894  1.00 96.34           C  
ATOM    615  C   GLU A  78     -29.972  19.997 -10.230  1.00 96.34           C  
ATOM    616  O   GLU A  78     -28.742  19.957 -10.310  1.00 96.34           O  
ATOM    617  CB  GLU A  78     -31.162  18.313  -8.807  1.00 96.34           C  
ATOM    618  CG  GLU A  78     -31.461  17.850  -7.388  1.00 96.34           C  
ATOM    619  CD  GLU A  78     -31.989  16.426  -7.321  1.00 96.34           C  
ATOM    620  OE1 GLU A  78     -32.271  15.935  -6.204  1.00 96.34           O  
ATOM    621  OE2 GLU A  78     -32.123  15.796  -8.393  1.00 96.34           O1-
ATOM    622  N   ALA A  79     -30.667  20.244 -11.266  1.00 96.28           N  
ATOM    623  CA  ALA A  79     -30.119  20.531 -12.589  1.00 96.28           C  
ATOM    624  C   ALA A  79     -29.282  21.806 -12.572  1.00 96.28           C  
ATOM    625  O   ALA A  79     -28.212  21.862 -13.182  1.00 96.28           O  
ATOM    626  CB  ALA A  79     -31.243  20.651 -13.615  1.00 96.28           C  
ATOM    627  N   ILE A  80     -29.740  22.880 -11.886  1.00 95.49           N  
ATOM    628  CA  ILE A  80     -29.015  24.142 -11.790  1.00 95.49           C  
ATOM    629  C   ILE A  80     -27.716  23.933 -11.014  1.00 95.49           C  
ATOM    630  O   ILE A  80     -26.665  24.445 -11.403  1.00 95.49           O  
ATOM    631  CB  ILE A  80     -29.873  25.236 -11.116  1.00 95.49           C  
ATOM    632  CG1 ILE A  80     -31.055  25.616 -12.014  1.00 95.49           C  
ATOM    633  CG2 ILE A  80     -29.020  26.464 -10.785  1.00 95.49           C  
ATOM    634  CD1 ILE A  80     -32.044  26.576 -11.364  1.00 95.49           C  
ATOM    635  N   LYS A  81     -27.855  23.152  -9.902  1.00 95.71           N  
ATOM    636  CA  LYS A  81     -26.679  22.883  -9.077  1.00 95.71           C  
ATOM    637  C   LYS A  81     -25.613  22.130  -9.867  1.00 95.71           C  
ATOM    638  O   LYS A  81     -24.419  22.389  -9.711  1.00 95.71           O  
ATOM    639  CB  LYS A  81     -27.070  22.088  -7.831  1.00 95.71           C  
ATOM    640  CG  LYS A  81     -27.814  22.903  -6.784  1.00 95.71           C  
ATOM    641  CD  LYS A  81     -28.178  22.055  -5.571  1.00 95.71           C  
ATOM    642  CE  LYS A  81     -28.961  22.859  -4.542  1.00 95.71           C  
ATOM    643  NZ  LYS A  81     -29.381  22.015  -3.383  1.00 95.71           N1+
ATOM    644  N   ARG A  82     -26.032  21.276 -10.760  1.00 96.12           N  
ATOM    645  CA  ARG A  82     -25.100  20.481 -11.553  1.00 96.12           C  
ATOM    646  C   ARG A  82     -24.514  21.302 -12.697  1.00 96.12           C  
ATOM    647  O   ARG A  82     -23.331  21.176 -13.017  1.00 96.12           O  
ATOM    648  CB  ARG A  82     -25.792  19.232 -12.105  1.00 96.12           C  
ATOM    649  CG  ARG A  82     -26.138  18.200 -11.044  1.00 96.12           C  
ATOM    650  CD  ARG A  82     -26.726  16.937 -11.657  1.00 96.12           C  
ATOM    651  NE  ARG A  82     -27.065  15.949 -10.637  1.00 96.12           N  
ATOM    652  CZ  ARG A  82     -27.614  14.763 -10.882  1.00 96.12           C  
ATOM    653  NH1 ARG A  82     -27.898  14.391 -12.126  1.00 96.12           N1+
ATOM    654  NH2 ARG A  82     -27.881  13.941  -9.877  1.00 96.12           N  
ATOM    655  N   ASN A  83     -25.350  22.173 -13.288  1.00 94.89           N  
ATOM    656  CA  ASN A  83     -24.961  23.044 -14.392  1.00 94.89           C  
ATOM    657  C   ASN A  83     -25.570  24.436 -14.249  1.00 94.89           C  
ATOM    658  O   ASN A  83     -26.628  24.716 -14.814  1.00 94.89           O  
ATOM    659  CB  ASN A  83     -25.363  22.423 -15.732  1.00 94.89           C  
ATOM    660  CG  ASN A  83     -24.816  23.191 -16.918  1.00 94.89           C  
ATOM    661  ND2 ASN A  83     -25.123  22.722 -18.122  1.00 94.89           N  
ATOM    662  OD1 ASN A  83     -24.121  24.198 -16.756  1.00 94.89           O  
ATOM    663  N   PRO A  84     -24.809  25.281 -13.434  1.00 92.73           N  
ATOM    664  CA  PRO A  84     -25.313  26.627 -13.149  1.00 92.73           C  
ATOM    665  C   PRO A  84     -25.430  27.490 -14.403  1.00 92.73           C  
ATOM    666  O   PRO A  84     -26.163  28.482 -14.407  1.00 92.73           O  
ATOM    667  CB  PRO A  84     -24.267  27.199 -12.189  1.00 92.73           C  
ATOM    668  CG  PRO A  84     -23.639  26.002 -11.550  1.00 92.73           C  
ATOM    669  CD  PRO A  84     -23.626  24.880 -12.548  1.00 92.73           C  
ATOM    670  N   ASP A  85     -24.887  27.042 -15.490  1.00 92.51           N  
ATOM    671  CA  ASP A  85     -24.921  27.814 -16.728  1.00 92.51           C  
ATOM    672  C   ASP A  85     -26.100  27.397 -17.604  1.00 92.51           C  
ATOM    673  O   ASP A  85     -26.233  27.863 -18.738  1.00 92.51           O  
ATOM    674  CB  ASP A  85     -23.609  27.649 -17.498  1.00 92.51           C  
ATOM    675  CG  ASP A  85     -22.416  28.245 -16.771  1.00 92.51           C  
ATOM    676  OD1 ASP A  85     -22.561  29.307 -16.130  1.00 92.51           O  
ATOM    677  OD2 ASP A  85     -21.320  27.647 -16.845  1.00 92.51           O1-
ATOM    678  N   ASN A  86     -26.904  26.540 -17.057  1.00 94.41           N  
ATOM    679  CA  ASN A  86     -28.076  26.088 -17.800  1.00 94.41           C  
ATOM    680  C   ASN A  86     -29.188  27.134 -17.783  1.00 94.41           C  
ATOM    681  O   ASN A  86     -29.964  27.205 -16.828  1.00 94.41           O  
ATOM    682  CB  ASN A  86     -28.588  24.760 -17.240  1.00 94.41           C  
ATOM    683  CG  ASN A  86     -29.662  24.134 -18.109  1.00 94.41           C  
ATOM    684  ND2 ASN A  86     -29.818  22.820 -18.003  1.00 94.41           N  
ATOM    685  OD1 ASN A  86     -30.344  24.827 -18.868  1.00 94.41           O  
ATOM    686  N   ASP A  87     -29.231  27.988 -18.863  1.00 94.27           N  
ATOM    687  CA  ASP A  87     -30.185  29.091 -18.936  1.00 94.27           C  
ATOM    688  C   ASP A  87     -31.622  28.574 -18.930  1.00 94.27           C  
ATOM    689  O   ASP A  87     -32.513  29.210 -18.362  1.00 94.27           O  
ATOM    690  CB  ASP A  87     -29.935  29.935 -20.188  1.00 94.27           C  
ATOM    691  CG  ASP A  87     -28.663  30.759 -20.102  1.00 94.27           C  
ATOM    692  OD1 ASP A  87     -28.207  31.064 -18.978  1.00 94.27           O  
ATOM    693  OD2 ASP A  87     -28.113  31.111 -21.167  1.00 94.27           O1-
ATOM    694  N   GLU A  88     -31.787  27.395 -19.473  1.00 95.95           N  
ATOM    695  CA  GLU A  88     -33.117  26.798 -19.523  1.00 95.95           C  
ATOM    696  C   GLU A  88     -33.596  26.399 -18.129  1.00 95.95           C  
ATOM    697  O   GLU A  88     -34.753  26.632 -17.775  1.00 95.95           O  
ATOM    698  CB  GLU A  88     -33.126  25.580 -20.450  1.00 95.95           C  
ATOM    699  CG  GLU A  88     -34.518  25.038 -20.740  1.00 95.95           C  
ATOM    700  CD  GLU A  88     -34.514  23.861 -21.703  1.00 95.95           C  
ATOM    701  OE1 GLU A  88     -35.597  23.295 -21.973  1.00 95.95           O  
ATOM    702  OE2 GLU A  88     -33.419  23.500 -22.189  1.00 95.95           O1-
ATOM    703  N   ALA A  89     -32.718  25.756 -17.360  1.00 96.27           N  
ATOM    704  CA  ALA A  89     -33.060  25.361 -15.996  1.00 96.27           C  
ATOM    705  C   ALA A  89     -33.373  26.579 -15.134  1.00 96.27           C  
ATOM    706  O   ALA A  89     -34.315  26.559 -14.337  1.00 96.27           O  
ATOM    707  CB  ALA A  89     -31.923  24.552 -15.375  1.00 96.27           C  
ATOM    708  N   VAL A  90     -32.591  27.638 -15.314  1.00 95.50           N  
ATOM    709  CA  VAL A  90     -32.800  28.882 -14.579  1.00 95.50           C  
ATOM    710  C   VAL A  90     -34.168  29.464 -14.927  1.00 95.50           C  
ATOM    711  O   VAL A  90     -34.928  29.856 -14.038  1.00 95.50           O  
ATOM    712  CB  VAL A  90     -31.690  29.912 -14.881  1.00 95.50           C  
ATOM    713  CG1 VAL A  90     -32.036  31.272 -14.276  1.00 95.50           C  
ATOM    714  CG2 VAL A  90     -30.344  29.416 -14.353  1.00 95.50           C  
ATOM    715  N   GLU A  91     -34.524  29.485 -16.211  1.00 95.50           N  
ATOM    716  CA  GLU A  91     -35.812  30.009 -16.655  1.00 95.50           C  
ATOM    717  C   GLU A  91     -36.965  29.164 -16.120  1.00 95.50           C  
ATOM    718  O   GLU A  91     -38.006  29.699 -15.734  1.00 95.50           O  
ATOM    719  CB  GLU A  91     -35.870  30.071 -18.183  1.00 95.50           C  
ATOM    720  CG  GLU A  91     -35.002  31.165 -18.788  1.00 95.50           C  
ATOM    721  CD  GLU A  91     -35.023  31.176 -20.308  1.00 95.50           C  
ATOM    722  OE1 GLU A  91     -34.314  32.007 -20.919  1.00 95.50           O  
ATOM    723  OE2 GLU A  91     -35.754  30.346 -20.893  1.00 95.50           O1-
ATOM    724  N   THR A  92     -36.753  27.876 -16.149  1.00 97.01           N  
ATOM    725  CA  THR A  92     -37.770  26.961 -15.643  1.00 97.01           C  
ATOM    726  C   THR A  92     -37.980  27.159 -14.145  1.00 97.01           C  
ATOM    727  O   THR A  92     -39.112  27.109 -13.660  1.00 97.01           O  
ATOM    728  CB  THR A  92     -37.390  25.494 -15.922  1.00 97.01           C  
ATOM    729  CG2 THR A  92     -38.474  24.542 -15.427  1.00 97.01           C  
ATOM    730  OG1 THR A  92     -37.217  25.311 -17.333  1.00 97.01           O  
ATOM    731  N   ALA A  93     -36.888  27.371 -13.406  1.00 96.46           N  
ATOM    732  CA  ALA A  93     -36.998  27.629 -11.972  1.00 96.46           C  
ATOM    733  C   ALA A  93     -37.876  28.847 -11.699  1.00 96.46           C  
ATOM    734  O   ALA A  93     -38.728  28.817 -10.808  1.00 96.46           O  
ATOM    735  CB  ALA A  93     -35.612  27.829 -11.360  1.00 96.46           C  
ATOM    736  N   VAL A  94     -37.644  29.917 -12.482  1.00 96.51           N  
ATOM    737  CA  VAL A  94     -38.415  31.143 -12.308  1.00 96.51           C  
ATOM    738  C   VAL A  94     -39.882  30.884 -12.641  1.00 96.51           C  
ATOM    739  O   VAL A  94     -40.778  31.331 -11.920  1.00 96.51           O  
ATOM    740  CB  VAL A  94     -37.863  32.290 -13.184  1.00 96.51           C  
ATOM    741  CG1 VAL A  94     -38.732  33.539 -13.049  1.00 96.51           C  
ATOM    742  CG2 VAL A  94     -36.416  32.599 -12.809  1.00 96.51           C  
ATOM    743  N   ARG A  95     -40.167  30.146 -13.731  1.00 97.16           N  
ATOM    744  CA  ARG A  95     -41.527  29.797 -14.126  1.00 97.16           C  
ATOM    745  C   ARG A  95     -42.221  28.980 -13.042  1.00 97.16           C  
ATOM    746  O   ARG A  95     -43.381  29.237 -12.710  1.00 97.16           O  
ATOM    747  CB  ARG A  95     -41.521  29.020 -15.445  1.00 97.16           C  
ATOM    748  CG  ARG A  95     -42.909  28.728 -15.995  1.00 97.16           C  
ATOM    749  CD  ARG A  95     -42.845  28.002 -17.331  1.00 97.16           C  
ATOM    750  NE  ARG A  95     -42.175  26.710 -17.211  1.00 97.16           N  
ATOM    751  CZ  ARG A  95     -42.007  25.848 -18.211  1.00 97.16           C  
ATOM    752  NH1 ARG A  95     -42.460  26.125 -19.428  1.00 97.16           N1+
ATOM    753  NH2 ARG A  95     -41.383  24.700 -17.992  1.00 97.16           N  
ATOM    754  N   LEU A  96     -41.577  27.960 -12.554  1.00 97.30           N  
ATOM    755  CA  LEU A  96     -42.127  27.106 -11.507  1.00 97.30           C  
ATOM    756  C   LEU A  96     -42.402  27.907 -10.240  1.00 97.30           C  
ATOM    757  O   LEU A  96     -43.395  27.665  -9.550  1.00 97.30           O  
ATOM    758  CB  LEU A  96     -41.170  25.952 -11.199  1.00 97.30           C  
ATOM    759  CG  LEU A  96     -41.061  24.858 -12.262  1.00 97.30           C  
ATOM    760  CD1 LEU A  96     -39.981  23.852 -11.880  1.00 97.30           C  
ATOM    761  CD2 LEU A  96     -42.405  24.161 -12.452  1.00 97.30           C  
ATOM    762  N   ALA A  97     -41.512  28.818  -9.920  1.00 96.64           N  
ATOM    763  CA  ALA A  97     -41.743  29.690  -8.772  1.00 96.64           C  
ATOM    764  C   ALA A  97     -43.038  30.480  -8.936  1.00 96.64           C  
ATOM    765  O   ALA A  97     -43.796  30.648  -7.978  1.00 96.64           O  
ATOM    766  CB  ALA A  97     -40.564  30.640  -8.579  1.00 96.64           C  
ATOM    767  N   ARG A  98     -43.375  30.967 -10.114  1.00 95.94           N  
ATOM    768  CA  ARG A  98     -44.615  31.694 -10.370  1.00 95.94           C  
ATOM    769  C   ARG A  98     -45.826  30.781 -10.214  1.00 95.94           C  
ATOM    770  O   ARG A  98     -46.864  31.200  -9.697  1.00 95.94           O  
ATOM    771  CB  ARG A  98     -44.599  32.309 -11.770  1.00 95.94           C  
ATOM    772  CG  ARG A  98     -43.621  33.464 -11.924  1.00 95.94           C  
ATOM    773  CD  ARG A  98     -43.649  34.042 -13.333  1.00 95.94           C  
ATOM    774  NE  ARG A  98     -42.613  35.053 -13.520  1.00 95.94           N  
ATOM    775  CZ  ARG A  98     -42.287  35.596 -14.691  1.00 95.94           C  
ATOM    776  NH1 ARG A  98     -42.910  35.230 -15.804  1.00 95.94           N1+
ATOM    777  NH2 ARG A  98     -41.328  36.509 -14.748  1.00 95.94           N  
ATOM    778  N   GLU A  99     -45.623  29.609 -10.664  1.00 97.14           N  
ATOM    779  CA  GLU A  99     -46.706  28.643 -10.506  1.00 97.14           C  
ATOM    780  C   GLU A  99     -46.962  28.338  -9.032  1.00 97.14           C  
ATOM    781  O   GLU A  99     -48.113  28.222  -8.607  1.00 97.14           O  
ATOM    782  CB  GLU A  99     -46.390  27.351 -11.263  1.00 97.14           C  
ATOM    783  CG  GLU A  99     -46.387  27.511 -12.776  1.00 97.14           C  
ATOM    784  CD  GLU A  99     -47.722  27.981 -13.331  1.00 97.14           C  
ATOM    785  OE1 GLU A  99     -47.732  28.833 -14.248  1.00 97.14           O  
ATOM    786  OE2 GLU A  99     -48.767  27.492 -12.847  1.00 97.14           O1-
ATOM    787  N   LEU A 100     -45.898  28.180  -8.356  1.00 96.45           N  
ATOM    788  CA  LEU A 100     -46.027  27.950  -6.921  1.00 96.45           C  
ATOM    789  C   LEU A 100     -46.688  29.142  -6.238  1.00 96.45           C  
ATOM    790  O   LEU A 100     -47.450  28.972  -5.283  1.00 96.45           O  
ATOM    791  CB  LEU A 100     -44.656  27.684  -6.295  1.00 96.45           C  
ATOM    792  CG  LEU A 100     -44.086  26.277  -6.483  1.00 96.45           C  
ATOM    793  CD1 LEU A 100     -42.629  26.231  -6.038  1.00 96.45           C  
ATOM    794  CD2 LEU A 100     -44.918  25.256  -5.716  1.00 96.45           C  
ATOM    795  N   LYS A 101     -46.328  30.327  -6.696  1.00 95.66           N  
ATOM    796  CA  LYS A 101     -46.993  31.523  -6.184  1.00 95.66           C  
ATOM    797  C   LYS A 101     -48.501  31.447  -6.397  1.00 95.66           C  
ATOM    798  O   LYS A 101     -49.277  31.798  -5.506  1.00 95.66           O  
ATOM    799  CB  LYS A 101     -46.431  32.777  -6.854  1.00 95.66           C  
ATOM    800  CG  LYS A 101     -47.058  34.074  -6.364  1.00 95.66           C  
ATOM    801  CD  LYS A 101     -46.614  35.263  -7.205  1.00 95.66           C  
ATOM    802  CE  LYS A 101     -47.341  36.539  -6.802  1.00 95.66           C  
ATOM    803  NZ  LYS A 101     -47.200  37.608  -7.835  1.00 95.66           N1+
ATOM    804  N   LYS A 102     -48.942  31.045  -7.563  1.00 95.81           N  
ATOM    805  CA  LYS A 102     -50.365  30.922  -7.861  1.00 95.81           C  
ATOM    806  C   LYS A 102     -51.040  29.925  -6.922  1.00 95.81           C  
ATOM    807  O   LYS A 102     -52.139  30.180  -6.425  1.00 95.81           O  
ATOM    808  CB  LYS A 102     -50.576  30.496  -9.315  1.00 95.81           C  
ATOM    809  CG  LYS A 102     -50.194  31.561 -10.333  1.00 95.81           C  
ATOM    810  CD  LYS A 102     -50.446  31.086 -11.759  1.00 95.81           C  
ATOM    811  CE  LYS A 102     -50.006  32.126 -12.780  1.00 95.81           C  
ATOM    812  NZ  LYS A 102     -50.186  31.638 -14.180  1.00 95.81           N1+
ATOM    813  N   VAL A 103     -50.380  28.783  -6.727  1.00 95.74           N  
ATOM    814  CA  VAL A 103     -50.897  27.773  -5.810  1.00 95.74           C  
ATOM    815  C   VAL A 103     -50.994  28.353  -4.402  1.00 95.74           C  
ATOM    816  O   VAL A 103     -51.993  28.151  -3.707  1.00 95.74           O  
ATOM    817  CB  VAL A 103     -50.013  26.505  -5.804  1.00 95.74           C  
ATOM    818  CG1 VAL A 103     -50.437  25.557  -4.685  1.00 95.74           C  
ATOM    819  CG2 VAL A 103     -50.079  25.802  -7.159  1.00 95.74           C  
ATOM    820  N   ALA A 104     -49.966  29.042  -3.981  1.00 95.21           N  
ATOM    821  CA  ALA A 104     -49.977  29.693  -2.674  1.00 95.21           C  
ATOM    822  C   ALA A 104     -51.161  30.648  -2.547  1.00 95.21           C  
ATOM    823  O   ALA A 104     -51.803  30.715  -1.496  1.00 95.21           O  
ATOM    824  CB  ALA A 104     -48.667  30.442  -2.442  1.00 95.21           C  
ATOM    825  N   GLU A 105     -51.463  31.361  -3.558  1.00 94.76           N  
ATOM    826  CA  GLU A 105     -52.587  32.292  -3.561  1.00 94.76           C  
ATOM    827  C   GLU A 105     -53.913  31.559  -3.381  1.00 94.76           C  
ATOM    828  O   GLU A 105     -54.774  32.000  -2.618  1.00 94.76           O  
ATOM    829  CB  GLU A 105     -52.608  33.106  -4.858  1.00 94.76           C  
ATOM    830  CG  GLU A 105     -51.509  34.153  -4.945  1.00 94.76           C  
ATOM    831  CD  GLU A 105     -51.454  34.856  -6.293  1.00 94.76           C  
ATOM    832  OE1 GLU A 105     -50.641  35.794  -6.456  1.00 94.76           O  
ATOM    833  OE2 GLU A 105     -52.233  34.466  -7.192  1.00 94.76           O1-
ATOM    834  N   LEU A 106     -54.023  30.508  -4.121  1.00 96.26           N  
ATOM    835  CA  LEU A 106     -55.242  29.714  -4.017  1.00 96.26           C  
ATOM    836  C   LEU A 106     -55.371  29.095  -2.629  1.00 96.26           C  
ATOM    837  O   LEU A 106     -56.463  29.066  -2.057  1.00 96.26           O  
ATOM    838  CB  LEU A 106     -55.258  28.613  -5.082  1.00 96.26           C  
ATOM    839  CG  LEU A 106     -55.357  29.079  -6.536  1.00 96.26           C  
ATOM    840  CD1 LEU A 106     -55.179  27.897  -7.484  1.00 96.26           C  
ATOM    841  CD2 LEU A 106     -56.691  29.774  -6.785  1.00 96.26           C  
ATOM    842  N   LEU A 107     -54.277  28.640  -2.093  1.00 95.11           N  
ATOM    843  CA  LEU A 107     -54.284  28.066  -0.752  1.00 95.11           C  
ATOM    844  C   LEU A 107     -54.616  29.127   0.292  1.00 95.11           C  
ATOM    845  O   LEU A 107     -55.336  28.852   1.255  1.00 95.11           O  
ATOM    846  CB  LEU A 107     -52.928  27.428  -0.435  1.00 95.11           C  
ATOM    847  CG  LEU A 107     -52.653  26.067  -1.075  1.00 95.11           C  
ATOM    848  CD1 LEU A 107     -51.187  25.687  -0.905  1.00 95.11           C  
ATOM    849  CD2 LEU A 107     -53.561  25.000  -0.474  1.00 95.11           C  
ATOM    850  N   GLN A 108     -54.120  30.307   0.102  1.00 92.71           N  
ATOM    851  CA  GLN A 108     -54.429  31.415   1.001  1.00 92.71           C  
ATOM    852  C   GLN A 108     -55.919  31.741   0.979  1.00 92.71           C  
ATOM    853  O   GLN A 108     -56.520  31.996   2.025  1.00 92.71           O  
ATOM    854  CB  GLN A 108     -53.614  32.653   0.626  1.00 92.71           C  
ATOM    855  CG  GLN A 108     -53.857  33.848   1.539  1.00 92.71           C  
ATOM    856  CD  GLN A 108     -53.161  35.107   1.057  1.00 92.71           C  
ATOM    857  NE2 GLN A 108     -53.073  36.106   1.928  1.00 92.71           N  
ATOM    858  OE1 GLN A 108     -52.707  35.181  -0.089  1.00 92.71           O  
ATOM    859  N   GLU A 109     -56.399  31.792  -0.201  1.00 93.33           N  
ATOM    860  CA  GLU A 109     -57.831  32.059  -0.317  1.00 93.33           C  
ATOM    861  C   GLU A 109     -58.651  30.990   0.397  1.00 93.33           C  
ATOM    862  O   GLU A 109     -59.624  31.302   1.086  1.00 93.33           O  
ATOM    863  CB  GLU A 109     -58.244  32.146  -1.788  1.00 93.33           C  
ATOM    864  CG  GLU A 109     -57.768  33.411  -2.487  1.00 93.33           C  
ATOM    865  CD  GLU A 109     -58.143  33.461  -3.960  1.00 93.33           C  
ATOM    866  OE1 GLU A 109     -57.845  34.476  -4.628  1.00 93.33           O  
ATOM    867  OE2 GLU A 109     -58.741  32.476  -4.448  1.00 93.33           O1-
ATOM    868  N   LEU A 110     -58.225  29.769   0.172  1.00 93.07           N  
ATOM    869  CA  LEU A 110     -58.904  28.659   0.833  1.00 93.07           C  
ATOM    870  C   LEU A 110     -58.758  28.758   2.347  1.00 93.07           C  
ATOM    871  O   LEU A 110     -59.712  28.499   3.086  1.00 93.07           O  
ATOM    872  CB  LEU A 110     -58.347  27.320   0.342  1.00 93.07           C  
ATOM    873  CG  LEU A 110     -59.100  26.067   0.787  1.00 93.07           C  
ATOM    874  CD1 LEU A 110     -60.541  26.109   0.286  1.00 93.07           C  
ATOM    875  CD2 LEU A 110     -58.393  24.811   0.289  1.00 93.07           C  
ATOM    876  N   ALA A 111     -57.633  29.132   2.788  1.00 92.56           N  
ATOM    877  CA  ALA A 111     -57.370  29.307   4.215  1.00 92.56           C  
ATOM    878  C   ALA A 111     -58.285  30.371   4.814  1.00 92.56           C  
ATOM    879  O   ALA A 111     -58.789  30.209   5.928  1.00 92.56           O  
ATOM    880  CB  ALA A 111     -55.907  29.678   4.445  1.00 92.56           C  
ATOM    881  N   LYS A 112     -58.561  31.436   4.052  1.00 90.88           N  
ATOM    882  CA  LYS A 112     -59.451  32.496   4.516  1.00 90.88           C  
ATOM    883  C   LYS A 112     -60.882  31.989   4.659  1.00 90.88           C  
ATOM    884  O   LYS A 112     -61.565  32.307   5.635  1.00 90.88           O  
ATOM    885  CB  LYS A 112     -59.410  33.688   3.557  1.00 90.88           C  
ATOM    886  CG  LYS A 112     -58.120  34.492   3.623  1.00 90.88           C  
ATOM    887  CD  LYS A 112     -58.164  35.695   2.691  1.00 90.88           C  
ATOM    888  CE  LYS A 112     -56.845  36.456   2.697  1.00 90.88           C  
ATOM    889  NZ  LYS A 112     -56.875  37.626   1.768  1.00 90.88           N1+
ATOM    890  N   LYS A 113     -61.273  31.146   3.738  1.00 89.96           N  
ATOM    891  CA  LYS A 113     -62.636  30.625   3.731  1.00 89.96           C  
ATOM    892  C   LYS A 113     -62.829  29.575   4.820  1.00 89.96           C  
ATOM    893  O   LYS A 113     -63.850  29.570   5.512  1.00 89.96           O  
ATOM    894  CB  LYS A 113     -62.978  30.032   2.364  1.00 89.96           C  
ATOM    895  CG  LYS A 113     -63.103  31.065   1.254  1.00 89.96           C  
ATOM    896  CD  LYS A 113     -63.432  30.412  -0.083  1.00 89.96           C  
ATOM    897  CE  LYS A 113     -63.443  31.430  -1.216  1.00 89.96           C  
ATOM    898  NZ  LYS A 113     -63.696  30.785  -2.538  1.00 89.96           N1+
ATOM    899  N   ALA A 114     -61.694  28.810   4.986  1.00 88.89           N  
ATOM    900  CA  ALA A 114     -61.811  27.652   5.869  1.00 88.89           C  
ATOM    901  C   ALA A 114     -61.457  28.021   7.307  1.00 88.89           C  
ATOM    902  O   ALA A 114     -61.928  27.384   8.252  1.00 88.89           O  
ATOM    903  CB  ALA A 114     -60.915  26.516   5.379  1.00 88.89           C  
ATOM    904  N   GLY A 115     -60.713  29.138   7.432  1.00 87.24           N  
ATOM    905  CA  GLY A 115     -60.234  29.527   8.749  1.00 87.24           C  
ATOM    906  C   GLY A 115     -59.280  28.516   9.359  1.00 87.24           C  
ATOM    907  O   GLY A 115     -59.302  28.285  10.570  1.00 87.24           O  
ATOM    908  N   VAL A 116     -58.597  27.784   8.495  1.00 90.19           N  
ATOM    909  CA  VAL A 116     -57.692  26.729   8.939  1.00 90.19           C  
ATOM    910  C   VAL A 116     -56.244  27.168   8.727  1.00 90.19           C  
ATOM    911  O   VAL A 116     -55.820  27.403   7.593  1.00 90.19           O  
ATOM    912  CB  VAL A 116     -57.960  25.401   8.195  1.00 90.19           C  
ATOM    913  CG1 VAL A 116     -56.982  24.320   8.650  1.00 90.19           C  
ATOM    914  CG2 VAL A 116     -59.402  24.948   8.417  1.00 90.19           C  
ATOM    915  N   PRO A 117     -55.478  27.326   9.805  1.00 90.67           N  
ATOM    916  CA  PRO A 117     -54.079  27.757   9.759  1.00 90.67           C  
ATOM    917  C   PRO A 117     -53.190  26.791   8.979  1.00 90.67           C  
ATOM    918  O   PRO A 117     -52.227  27.215   8.334  1.00 90.67           O  
ATOM    919  CB  PRO A 117     -53.674  27.800  11.235  1.00 90.67           C  
ATOM    920  CG  PRO A 117     -54.954  28.015  11.975  1.00 90.67           C  
ATOM    921  CD  PRO A 117     -56.057  27.316  11.235  1.00 90.67           C  
ATOM    922  N   ALA A 118     -53.434  25.507   9.021  1.00 91.73           N  
ATOM    923  CA  ALA A 118     -52.619  24.516   8.322  1.00 91.73           C  
ATOM    924  C   ALA A 118     -52.590  24.790   6.822  1.00 91.73           C  
ATOM    925  O   ALA A 118     -51.568  24.577   6.164  1.00 91.73           O  
ATOM    926  CB  ALA A 118     -53.144  23.108   8.593  1.00 91.73           C  
ATOM    927  N   ILE A 119     -53.719  25.260   6.299  1.00 92.35           N  
ATOM    928  CA  ILE A 119     -53.786  25.580   4.877  1.00 92.35           C  
ATOM    929  C   ILE A 119     -52.877  26.768   4.572  1.00 92.35           C  
ATOM    930  O   ILE A 119     -52.155  26.765   3.573  1.00 92.35           O  
ATOM    931  CB  ILE A 119     -55.235  25.886   4.435  1.00 92.35           C  
ATOM    932  CG1 ILE A 119     -56.124  24.651   4.625  1.00 92.35           C  
ATOM    933  CG2 ILE A 119     -55.266  26.365   2.981  1.00 92.35           C  
ATOM    934  CD1 ILE A 119     -57.597  24.899   4.335  1.00 92.35           C  
ATOM    935  N   LEU A 120     -52.881  27.755   5.472  1.00 93.93           N  
ATOM    936  CA  LEU A 120     -51.990  28.900   5.319  1.00 93.93           C  
ATOM    937  C   LEU A 120     -50.530  28.463   5.368  1.00 93.93           C  
ATOM    938  O   LEU A 120     -49.695  28.985   4.625  1.00 93.93           O  
ATOM    939  CB  LEU A 120     -52.261  29.939   6.410  1.00 93.93           C  
ATOM    940  CG  LEU A 120     -51.469  31.245   6.314  1.00 93.93           C  
ATOM    941  CD1 LEU A 120     -51.746  31.937   4.984  1.00 93.93           C  
ATOM    942  CD2 LEU A 120     -51.809  32.164   7.482  1.00 93.93           C  
ATOM    943  N   ARG A 121     -50.244  27.493   6.213  1.00 92.44           N  
ATOM    944  CA  ARG A 121     -48.893  26.945   6.285  1.00 92.44           C  
ATOM    945  C   ARG A 121     -48.478  26.335   4.950  1.00 92.44           C  
ATOM    946  O   ARG A 121     -47.312  26.420   4.559  1.00 92.44           O  
ATOM    947  CB  ARG A 121     -48.797  25.895   7.394  1.00 92.44           C  
ATOM    948  CG  ARG A 121     -48.762  26.482   8.796  1.00 92.44           C  
ATOM    949  CD  ARG A 121     -48.357  25.441   9.831  1.00 92.44           C  
ATOM    950  NE  ARG A 121     -49.323  24.349   9.905  1.00 92.44           N  
ATOM    951  CZ  ARG A 121     -50.355  24.304  10.743  1.00 92.44           C  
ATOM    952  NH1 ARG A 121     -50.576  25.295  11.600  1.00 92.44           N1+
ATOM    953  NH2 ARG A 121     -51.173  23.262  10.724  1.00 92.44           N  
ATOM    954  N   GLY A 122     -49.426  25.673   4.361  1.00 93.05           N  
ATOM    955  CA  GLY A 122     -49.168  25.168   3.022  1.00 93.05           C  
ATOM    956  C   GLY A 122     -48.827  26.262   2.027  1.00 93.05           C  
ATOM    957  O   GLY A 122     -47.923  26.101   1.204  1.00 93.05           O  
ATOM    958  N   ALA A 123     -49.570  27.361   2.062  1.00 94.46           N  
ATOM    959  CA  ALA A 123     -49.274  28.510   1.211  1.00 94.46           C  
ATOM    960  C   ALA A 123     -47.860  29.029   1.461  1.00 94.46           C  
ATOM    961  O   ALA A 123     -47.125  29.326   0.517  1.00 94.46           O  
ATOM    962  CB  ALA A 123     -50.294  29.622   1.443  1.00 94.46           C  
ATOM    963  N   LEU A 124     -47.478  29.111   2.694  1.00 95.38           N  
ATOM    964  CA  LEU A 124     -46.153  29.588   3.075  1.00 95.38           C  
ATOM    965  C   LEU A 124     -45.072  28.619   2.607  1.00 95.38           C  
ATOM    966  O   LEU A 124     -43.995  29.041   2.180  1.00 95.38           O  
ATOM    967  CB  LEU A 124     -46.066  29.775   4.592  1.00 95.38           C  
ATOM    968  CG  LEU A 124     -46.787  30.996   5.166  1.00 95.38           C  
ATOM    969  CD1 LEU A 124     -46.803  30.931   6.691  1.00 95.38           C  
ATOM    970  CD2 LEU A 124     -46.125  32.283   4.688  1.00 95.38           C  
ATOM    971  N   LEU A 125     -45.353  27.344   2.762  1.00 93.73           N  
ATOM    972  CA  LEU A 125     -44.417  26.347   2.254  1.00 93.73           C  
ATOM    973  C   LEU A 125     -44.179  26.535   0.759  1.00 93.73           C  
ATOM    974  O   LEU A 125     -43.035  26.512   0.300  1.00 93.73           O  
ATOM    975  CB  LEU A 125     -44.940  24.934   2.525  1.00 93.73           C  
ATOM    976  CG  LEU A 125     -44.088  23.781   1.992  1.00 93.73           C  
ATOM    977  CD1 LEU A 125     -42.751  23.728   2.726  1.00 93.73           C  
ATOM    978  CD2 LEU A 125     -44.832  22.457   2.129  1.00 93.73           C  
ATOM    979  N   ALA A 126     -45.223  26.663   0.003  1.00 94.62           N  
ATOM    980  CA  ALA A 126     -45.115  26.886  -1.436  1.00 94.62           C  
ATOM    981  C   ALA A 126     -44.269  28.120  -1.738  1.00 94.62           C  
ATOM    982  O   ALA A 126     -43.390  28.082  -2.602  1.00 94.62           O  
ATOM    983  CB  ALA A 126     -46.502  27.032  -2.058  1.00 94.62           C  
ATOM    984  N   LEU A 127     -44.514  29.197  -1.012  1.00 96.34           N  
ATOM    985  CA  LEU A 127     -43.792  30.443  -1.242  1.00 96.34           C  
ATOM    986  C   LEU A 127     -42.325  30.301  -0.848  1.00 96.34           C  
ATOM    987  O   LEU A 127     -41.443  30.849  -1.513  1.00 96.34           O  
ATOM    988  CB  LEU A 127     -44.435  31.587  -0.454  1.00 96.34           C  
ATOM    989  CG  LEU A 127     -45.785  32.090  -0.968  1.00 96.34           C  
ATOM    990  CD1 LEU A 127     -46.392  33.082   0.017  1.00 96.34           C  
ATOM    991  CD2 LEU A 127     -45.630  32.725  -2.347  1.00 96.34           C  
ATOM    992  N   GLU A 128     -42.095  29.576   0.245  1.00 94.90           N  
ATOM    993  CA  GLU A 128     -40.724  29.334   0.685  1.00 94.90           C  
ATOM    994  C   GLU A 128     -39.925  28.590  -0.382  1.00 94.90           C  
ATOM    995  O   GLU A 128     -38.793  28.965  -0.691  1.00 94.90           O  
ATOM    996  CB  GLU A 128     -40.712  28.547   1.997  1.00 94.90           C  
ATOM    997  CG  GLU A 128     -39.320  28.344   2.579  1.00 94.90           C  
ATOM    998  CD  GLU A 128     -39.331  27.647   3.930  1.00 94.90           C  
ATOM    999  OE1 GLU A 128     -38.240  27.353   4.471  1.00 94.90           O  
ATOM   1000  OE2 GLU A 128     -40.439  27.391   4.452  1.00 94.90           O1-
ATOM   1001  N   VAL A 129     -40.486  27.616  -0.878  1.00 94.77           N  
ATOM   1002  CA  VAL A 129     -39.827  26.837  -1.920  1.00 94.77           C  
ATOM   1003  C   VAL A 129     -39.652  27.693  -3.174  1.00 94.77           C  
ATOM   1004  O   VAL A 129     -38.610  27.635  -3.831  1.00 94.77           O  
ATOM   1005  CB  VAL A 129     -40.619  25.555  -2.258  1.00 94.77           C  
ATOM   1006  CG1 VAL A 129     -40.024  24.858  -3.481  1.00 94.77           C  
ATOM   1007  CG2 VAL A 129     -40.639  24.609  -1.058  1.00 94.77           C  
ATOM   1008  N   ALA A 130     -40.653  28.445  -3.536  1.00 96.11           N  
ATOM   1009  CA  ALA A 130     -40.575  29.355  -4.676  1.00 96.11           C  
ATOM   1010  C   ALA A 130     -39.410  30.328  -4.523  1.00 96.11           C  
ATOM   1011  O   ALA A 130     -38.642  30.540  -5.465  1.00 96.11           O  
ATOM   1012  CB  ALA A 130     -41.886  30.120  -4.835  1.00 96.11           C  
ATOM   1013  N   VAL A 131     -39.291  30.946  -3.373  1.00 96.13           N  
ATOM   1014  CA  VAL A 131     -38.227  31.906  -3.100  1.00 96.13           C  
ATOM   1015  C   VAL A 131     -36.868  31.220  -3.223  1.00 96.13           C  
ATOM   1016  O   VAL A 131     -35.943  31.763  -3.832  1.00 96.13           O  
ATOM   1017  CB  VAL A 131     -38.379  32.541  -1.700  1.00 96.13           C  
ATOM   1018  CG1 VAL A 131     -37.132  33.344  -1.333  1.00 96.13           C  
ATOM   1019  CG2 VAL A 131     -39.622  33.425  -1.647  1.00 96.13           C  
ATOM   1020  N   ARG A 132     -36.736  30.059  -2.627  1.00 95.30           N  
ATOM   1021  CA  ARG A 132     -35.482  29.317  -2.690  1.00 95.30           C  
ATOM   1022  C   ARG A 132     -35.105  28.999  -4.132  1.00 95.30           C  
ATOM   1023  O   ARG A 132     -33.941  29.127  -4.519  1.00 95.30           O  
ATOM   1024  CB  ARG A 132     -35.580  28.024  -1.877  1.00 95.30           C  
ATOM   1025  CG  ARG A 132     -34.267  27.265  -1.767  1.00 95.30           C  
ATOM   1026  CD  ARG A 132     -34.395  26.046  -0.862  1.00 95.30           C  
ATOM   1027  NE  ARG A 132     -35.412  25.118  -1.350  1.00 95.30           N  
ATOM   1028  CZ  ARG A 132     -36.209  24.391  -0.572  1.00 95.30           C  
ATOM   1029  NH1 ARG A 132     -36.123  24.472   0.751  1.00 95.30           N1+
ATOM   1030  NH2 ARG A 132     -37.100  23.578  -1.121  1.00 95.30           N  
ATOM   1031  N   ALA A 133     -36.028  28.546  -4.916  1.00 95.13           N  
ATOM   1032  CA  ALA A 133     -35.786  28.215  -6.318  1.00 95.13           C  
ATOM   1033  C   ALA A 133     -35.301  29.436  -7.094  1.00 95.13           C  
ATOM   1034  O   ALA A 133     -34.347  29.348  -7.871  1.00 95.13           O  
ATOM   1035  CB  ALA A 133     -37.053  27.651  -6.958  1.00 95.13           C  
ATOM   1036  N   VAL A 134     -35.942  30.546  -6.912  1.00 96.57           N  
ATOM   1037  CA  VAL A 134     -35.575  31.768  -7.620  1.00 96.57           C  
ATOM   1038  C   VAL A 134     -34.216  32.262  -7.128  1.00 96.57           C  
ATOM   1039  O   VAL A 134     -33.430  32.809  -7.904  1.00 96.57           O  
ATOM   1040  CB  VAL A 134     -36.641  32.871  -7.439  1.00 96.57           C  
ATOM   1041  CG1 VAL A 134     -36.179  34.180  -8.076  1.00 96.57           C  
ATOM   1042  CG2 VAL A 134     -37.976  32.426  -8.033  1.00 96.57           C  
ATOM   1043  N   GLU A 135     -33.996  32.114  -5.847  1.00 95.65           N  
ATOM   1044  CA  GLU A 135     -32.695  32.496  -5.305  1.00 95.65           C  
ATOM   1045  C   GLU A 135     -31.568  31.704  -5.961  1.00 95.65           C  
ATOM   1046  O   GLU A 135     -30.504  32.253  -6.253  1.00 95.65           O  
ATOM   1047  CB  GLU A 135     -32.664  32.295  -3.787  1.00 95.65           C  
ATOM   1048  CG  GLU A 135     -33.420  33.363  -3.011  1.00 95.65           C  
ATOM   1049  CD  GLU A 135     -33.429  33.120  -1.510  1.00 95.65           C  
ATOM   1050  OE1 GLU A 135     -33.881  34.009  -0.753  1.00 95.65           O  
ATOM   1051  OE2 GLU A 135     -32.980  32.032  -1.087  1.00 95.65           O1-
ATOM   1052  N   LEU A 136     -31.807  30.452  -6.068  1.00 95.93           N  
ATOM   1053  CA  LEU A 136     -30.818  29.626  -6.753  1.00 95.93           C  
ATOM   1054  C   LEU A 136     -30.626  30.091  -8.193  1.00 95.93           C  
ATOM   1055  O   LEU A 136     -29.497  30.145  -8.687  1.00 95.93           O  
ATOM   1056  CB  LEU A 136     -31.241  28.154  -6.732  1.00 95.93           C  
ATOM   1057  CG  LEU A 136     -30.212  27.146  -7.244  1.00 95.93           C  
ATOM   1058  CD1 LEU A 136     -28.959  27.179  -6.373  1.00 95.93           C  
ATOM   1059  CD2 LEU A 136     -30.808  25.744  -7.279  1.00 95.93           C  
ATOM   1060  N   ALA A 137     -31.670  30.382  -8.861  1.00 95.60           N  
ATOM   1061  CA  ALA A 137     -31.614  30.904 -10.223  1.00 95.60           C  
ATOM   1062  C   ALA A 137     -30.820  32.206 -10.280  1.00 95.60           C  
ATOM   1063  O   ALA A 137     -30.025  32.417 -11.200  1.00 95.60           O  
ATOM   1064  CB  ALA A 137     -33.024  31.121 -10.768  1.00 95.60           C  
ATOM   1065  N   ILE A 138     -30.991  33.124  -9.329  1.00 95.93           N  
ATOM   1066  CA  ILE A 138     -30.304  34.407  -9.254  1.00 95.93           C  
ATOM   1067  C   ILE A 138     -28.808  34.180  -9.045  1.00 95.93           C  
ATOM   1068  O   ILE A 138     -27.979  34.833  -9.684  1.00 95.93           O  
ATOM   1069  CB  ILE A 138     -30.875  35.289  -8.120  1.00 95.93           C  
ATOM   1070  CG1 ILE A 138     -32.307  35.724  -8.453  1.00 95.93           C  
ATOM   1071  CG2 ILE A 138     -29.977  36.505  -7.876  1.00 95.93           C  
ATOM   1072  CD1 ILE A 138     -33.028  36.414  -7.303  1.00 95.93           C  
ATOM   1073  N   LYS A 139     -28.528  33.273  -8.108  1.00 95.37           N  
ATOM   1074  CA  LYS A 139     -27.128  32.955  -7.844  1.00 95.37           C  
ATOM   1075  C   LYS A 139     -26.430  32.459  -9.107  1.00 95.37           C  
ATOM   1076  O   LYS A 139     -25.270  32.796  -9.355  1.00 95.37           O  
ATOM   1077  CB  LYS A 139     -27.016  31.906  -6.737  1.00 95.37           C  
ATOM   1078  CG  LYS A 139     -27.291  32.447  -5.342  1.00 95.37           C  
ATOM   1079  CD  LYS A 139     -27.096  31.374  -4.278  1.00 95.37           C  
ATOM   1080  CE  LYS A 139     -27.421  31.900  -2.886  1.00 95.37           C  
ATOM   1081  NZ  LYS A 139     -27.288  30.836  -1.847  1.00 95.37           N1+
ATOM   1082  N   SER A 140     -27.112  31.739  -9.875  1.00 95.29           N  
ATOM   1083  CA  SER A 140     -26.562  31.171 -11.102  1.00 95.29           C  
ATOM   1084  C   SER A 140     -26.488  32.215 -12.211  1.00 95.29           C  
ATOM   1085  O   SER A 140     -25.520  32.249 -12.975  1.00 95.29           O  
ATOM   1086  CB  SER A 140     -27.406  29.982 -11.566  1.00 95.29           C  
ATOM   1087  OG  SER A 140     -27.338  28.921 -10.629  1.00 95.29           O  
ATOM   1088  N   ASN A 141     -27.467  33.090 -12.310  1.00 93.68           N  
ATOM   1089  CA  ASN A 141     -27.553  34.172 -13.285  1.00 93.68           C  
ATOM   1090  C   ASN A 141     -28.083  35.456 -12.652  1.00 93.68           C  
ATOM   1091  O   ASN A 141     -29.270  35.767 -12.770  1.00 93.68           O  
ATOM   1092  CB  ASN A 141     -28.433  33.761 -14.467  1.00 93.68           C  
ATOM   1093  CG  ASN A 141     -28.342  34.730 -15.629  1.00 93.68           C  
ATOM   1094  ND2 ASN A 141     -28.986  34.388 -16.739  1.00 93.68           N  
ATOM   1095  OD1 ASN A 141     -27.695  35.777 -15.530  1.00 93.68           O  
ATOM   1096  N   PRO A 142     -27.115  36.199 -11.955  1.00 93.44           N  
ATOM   1097  CA  PRO A 142     -27.492  37.405 -11.214  1.00 93.44           C  
ATOM   1098  C   PRO A 142     -28.014  38.516 -12.123  1.00 93.44           C  
ATOM   1099  O   PRO A 142     -28.714  39.420 -11.659  1.00 93.44           O  
ATOM   1100  CB  PRO A 142     -26.187  37.824 -10.534  1.00 93.44           C  
ATOM   1101  CG  PRO A 142     -25.362  36.578 -10.490  1.00 93.44           C  
ATOM   1102  CD  PRO A 142     -25.727  35.722 -11.668  1.00 93.44           C  
ATOM   1103  N   ASP A 143     -27.788  38.343 -13.381  1.00 92.79           N  
ATOM   1104  CA  ASP A 143     -28.188  39.375 -14.333  1.00 92.79           C  
ATOM   1105  C   ASP A 143     -29.607  39.132 -14.843  1.00 92.79           C  
ATOM   1106  O   ASP A 143     -30.108  39.883 -15.683  1.00 92.79           O  
ATOM   1107  CB  ASP A 143     -27.209  39.430 -15.507  1.00 92.79           C  
ATOM   1108  CG  ASP A 143     -25.814  39.867 -15.095  1.00 92.79           C  
ATOM   1109  OD1 ASP A 143     -25.685  40.758 -14.228  1.00 92.79           O  
ATOM   1110  OD2 ASP A 143     -24.835  39.317 -15.645  1.00 92.79           O1-
ATOM   1111  N   ASN A 144     -30.178  38.084 -14.310  1.00 92.37           N  
ATOM   1112  CA  ASN A 144     -31.554  37.806 -14.706  1.00 92.37           C  
ATOM   1113  C   ASN A 144     -32.541  38.715 -13.979  1.00 92.37           C  
ATOM   1114  O   ASN A 144     -32.897  38.457 -12.828  1.00 92.37           O  
ATOM   1115  CB  ASN A 144     -31.899  36.337 -14.453  1.00 92.37           C  
ATOM   1116  CG  ASN A 144     -33.222  35.933 -15.074  1.00 92.37           C  
ATOM   1117  ND2 ASN A 144     -33.301  34.694 -15.546  1.00 92.37           N  
ATOM   1118  OD1 ASN A 144     -34.164  36.727 -15.129  1.00 92.37           O  
ATOM   1119  N   ASP A 145     -32.963  39.818 -14.632  1.00 91.44           N  
ATOM   1120  CA  ASP A 145     -33.819  40.842 -14.041  1.00 91.44           C  
ATOM   1121  C   ASP A 145     -35.160  40.254 -13.609  1.00 91.44           C  
ATOM   1122  O   ASP A 145     -35.699  40.627 -12.564  1.00 91.44           O  
ATOM   1123  CB  ASP A 145     -34.043  41.990 -15.029  1.00 91.44           C  
ATOM   1124  CG  ASP A 145     -32.793  42.820 -15.266  1.00 91.44           C  
ATOM   1125  OD1 ASP A 145     -31.892  42.826 -14.399  1.00 91.44           O  
ATOM   1126  OD2 ASP A 145     -32.711  43.476 -16.327  1.00 91.44           O1-
ATOM   1127  N   GLU A 146     -35.578  39.336 -14.387  1.00 92.68           N  
ATOM   1128  CA  GLU A 146     -36.858  38.708 -14.071  1.00 92.68           C  
ATOM   1129  C   GLU A 146     -36.773  37.901 -12.779  1.00 92.68           C  
ATOM   1130  O   GLU A 146     -37.677  37.964 -11.942  1.00 92.68           O  
ATOM   1131  CB  GLU A 146     -37.315  37.811 -15.224  1.00 92.68           C  
ATOM   1132  CG  GLU A 146     -38.707  37.227 -15.033  1.00 92.68           C  
ATOM   1133  CD  GLU A 146     -39.164  36.372 -16.205  1.00 92.68           C  
ATOM   1134  OE1 GLU A 146     -40.286  35.817 -16.150  1.00 92.68           O  
ATOM   1135  OE2 GLU A 146     -38.395  36.254 -17.185  1.00 92.68           O1-
ATOM   1136  N   ALA A 147     -35.743  37.105 -12.585  1.00 93.69           N  
ATOM   1137  CA  ALA A 147     -35.558  36.314 -11.372  1.00 93.69           C  
ATOM   1138  C   ALA A 147     -35.487  37.209 -10.138  1.00 93.69           C  
ATOM   1139  O   ALA A 147     -36.105  36.914  -9.113  1.00 93.69           O  
ATOM   1140  CB  ALA A 147     -34.297  35.461 -11.480  1.00 93.69           C  
ATOM   1141  N   VAL A 148     -34.750  38.260 -10.283  1.00 92.66           N  
ATOM   1142  CA  VAL A 148     -34.587  39.195  -9.175  1.00 92.66           C  
ATOM   1143  C   VAL A 148     -35.938  39.808  -8.812  1.00 92.66           C  
ATOM   1144  O   VAL A 148     -36.312  39.852  -7.638  1.00 92.66           O  
ATOM   1145  CB  VAL A 148     -33.572  40.309  -9.517  1.00 92.66           C  
ATOM   1146  CG1 VAL A 148     -33.515  41.349  -8.399  1.00 92.66           C  
ATOM   1147  CG2 VAL A 148     -32.189  39.711  -9.766  1.00 92.66           C  
ATOM   1148  N   GLU A 149     -36.619  40.213  -9.839  1.00 90.94           N  
ATOM   1149  CA  GLU A 149     -37.933  40.809  -9.621  1.00 90.94           C  
ATOM   1150  C   GLU A 149     -38.894  39.806  -8.988  1.00 90.94           C  
ATOM   1151  O   GLU A 149     -39.627  40.143  -8.056  1.00 90.94           O  
ATOM   1152  CB  GLU A 149     -38.513  41.332 -10.937  1.00 90.94           C  
ATOM   1153  CG  GLU A 149     -39.814  42.104 -10.772  1.00 90.94           C  
ATOM   1154  CD  GLU A 149     -40.360  42.647 -12.083  1.00 90.94           C  
ATOM   1155  OE1 GLU A 149     -41.491  43.183 -12.095  1.00 90.94           O  
ATOM   1156  OE2 GLU A 149     -39.650  42.536 -13.108  1.00 90.94           O1-
ATOM   1157  N   THR A 150     -38.926  38.635  -9.478  1.00 93.75           N  
ATOM   1158  CA  THR A 150     -39.783  37.578  -8.950  1.00 93.75           C  
ATOM   1159  C   THR A 150     -39.432  37.272  -7.497  1.00 93.75           C  
ATOM   1160  O   THR A 150     -40.320  37.095  -6.662  1.00 93.75           O  
ATOM   1161  CB  THR A 150     -39.668  36.293  -9.791  1.00 93.75           C  
ATOM   1162  CG2 THR A 150     -40.558  35.188  -9.231  1.00 93.75           C  
ATOM   1163  OG1 THR A 150     -40.065  36.574 -11.139  1.00 93.75           O  
ATOM   1164  N   ALA A 151     -38.200  37.274  -7.174  1.00 93.26           N  
ATOM   1165  CA  ALA A 151     -37.759  36.978  -5.813  1.00 93.26           C  
ATOM   1166  C   ALA A 151     -38.279  38.021  -4.829  1.00 93.26           C  
ATOM   1167  O   ALA A 151     -38.767  37.677  -3.749  1.00 93.26           O  
ATOM   1168  CB  ALA A 151     -36.235  36.907  -5.752  1.00 93.26           C  
ATOM   1169  N   VAL A 152     -38.135  39.242  -5.213  1.00 91.96           N  
ATOM   1170  CA  VAL A 152     -38.557  40.329  -4.336  1.00 91.96           C  
ATOM   1171  C   VAL A 152     -40.068  40.266  -4.123  1.00 91.96           C  
ATOM   1172  O   VAL A 152     -40.546  40.373  -2.992  1.00 91.96           O  
ATOM   1173  CB  VAL A 152     -38.158  41.708  -4.909  1.00 91.96           C  
ATOM   1174  CG1 VAL A 152     -38.711  42.835  -4.039  1.00 91.96           C  
ATOM   1175  CG2 VAL A 152     -36.638  41.817  -5.027  1.00 91.96           C  
ATOM   1176  N   ARG A 153     -40.802  40.035  -5.155  1.00 95.14           N  
ATOM   1177  CA  ARG A 153     -42.257  39.968  -5.065  1.00 95.14           C  
ATOM   1178  C   ARG A 153     -42.698  38.785  -4.209  1.00 95.14           C  
ATOM   1179  O   ARG A 153     -43.613  38.910  -3.392  1.00 95.14           O  
ATOM   1180  CB  ARG A 153     -42.878  39.865  -6.460  1.00 95.14           C  
ATOM   1181  CG  ARG A 153     -42.752  41.137  -7.284  1.00 95.14           C  
ATOM   1182  CD  ARG A 153     -43.338  40.964  -8.679  1.00 95.14           C  
ATOM   1183  NE  ARG A 153     -43.091  42.135  -9.516  1.00 95.14           N  
ATOM   1184  CZ  ARG A 153     -43.970  43.108  -9.738  1.00 95.14           C  
ATOM   1185  NH1 ARG A 153     -45.178  43.069  -9.188  1.00 95.14           N1+
ATOM   1186  NH2 ARG A 153     -43.641  44.126 -10.518  1.00 95.14           N  
ATOM   1187  N   LEU A 154     -42.042  37.688  -4.446  1.00 95.64           N  
ATOM   1188  CA  LEU A 154     -42.361  36.514  -3.642  1.00 95.64           C  
ATOM   1189  C   LEU A 154     -42.045  36.760  -2.171  1.00 95.64           C  
ATOM   1190  O   LEU A 154     -42.821  36.377  -1.293  1.00 95.64           O  
ATOM   1191  CB  LEU A 154     -41.586  35.293  -4.145  1.00 95.64           C  
ATOM   1192  CG  LEU A 154     -42.031  34.713  -5.487  1.00 95.64           C  
ATOM   1193  CD1 LEU A 154     -41.058  33.634  -5.949  1.00 95.64           C  
ATOM   1194  CD2 LEU A 154     -43.447  34.154  -5.386  1.00 95.64           C  
ATOM   1195  N   ALA A 155     -40.960  37.429  -1.890  1.00 94.52           N  
ATOM   1196  CA  ALA A 155     -40.556  37.711  -0.515  1.00 94.52           C  
ATOM   1197  C   ALA A 155     -41.576  38.606   0.183  1.00 94.52           C  
ATOM   1198  O   ALA A 155     -41.888  38.404   1.358  1.00 94.52           O  
ATOM   1199  CB  ALA A 155     -39.176  38.362  -0.490  1.00 94.52           C  
ATOM   1200  N   VAL A 156     -42.052  39.572  -0.538  1.00 95.89           N  
ATOM   1201  CA  VAL A 156     -43.038  40.494   0.017  1.00 95.89           C  
ATOM   1202  C   VAL A 156     -44.310  39.732   0.384  1.00 95.89           C  
ATOM   1203  O   VAL A 156     -44.842  39.894   1.485  1.00 95.89           O  
ATOM   1204  CB  VAL A 156     -43.367  41.635  -0.971  1.00 95.89           C  
ATOM   1205  CG1 VAL A 156     -44.596  42.415  -0.506  1.00 95.89           C  
ATOM   1206  CG2 VAL A 156     -42.167  42.567  -1.127  1.00 95.89           C  
ATOM   1207  N   VAL A 157     -44.777  38.884  -0.507  1.00 95.98           N  
ATOM   1208  CA  VAL A 157     -45.988  38.109  -0.257  1.00 95.98           C  
ATOM   1209  C   VAL A 157     -45.758  37.155   0.913  1.00 95.98           C  
ATOM   1210  O   VAL A 157     -46.607  37.033   1.799  1.00 95.98           O  
ATOM   1211  CB  VAL A 157     -46.425  37.319  -1.511  1.00 95.98           C  
ATOM   1212  CG1 VAL A 157     -47.641  36.447  -1.203  1.00 95.98           C  
ATOM   1213  CG2 VAL A 157     -46.726  38.274  -2.665  1.00 95.98           C  
ATOM   1214  N   LYS A 158     -44.657  36.515   0.898  1.00 96.38           N  
ATOM   1215  CA  LYS A 158     -44.342  35.592   1.984  1.00 96.38           C  
ATOM   1216  C   LYS A 158     -44.338  36.308   3.331  1.00 96.38           C  
ATOM   1217  O   LYS A 158     -44.920  35.821   4.302  1.00 96.38           O  
ATOM   1218  CB  LYS A 158     -42.989  34.921   1.743  1.00 96.38           C  
ATOM   1219  CG  LYS A 158     -42.608  33.898   2.803  1.00 96.38           C  
ATOM   1220  CD  LYS A 158     -41.225  33.314   2.543  1.00 96.38           C  
ATOM   1221  CE  LYS A 158     -40.757  32.445   3.703  1.00 96.38           C  
ATOM   1222  NZ  LYS A 158     -39.320  32.065   3.567  1.00 96.38           N1+
ATOM   1223  N   LEU A 159     -43.681  37.407   3.396  1.00 96.20           N  
ATOM   1224  CA  LEU A 159     -43.603  38.169   4.637  1.00 96.20           C  
ATOM   1225  C   LEU A 159     -44.996  38.561   5.120  1.00 96.20           C  
ATOM   1226  O   LEU A 159     -45.299  38.445   6.311  1.00 96.20           O  
ATOM   1227  CB  LEU A 159     -42.747  39.424   4.444  1.00 96.20           C  
ATOM   1228  CG  LEU A 159     -41.232  39.221   4.475  1.00 96.20           C  
ATOM   1229  CD1 LEU A 159     -40.516  40.504   4.065  1.00 96.20           C  
ATOM   1230  CD2 LEU A 159     -40.780  38.769   5.859  1.00 96.20           C  
ATOM   1231  N   ALA A 160     -45.792  38.985   4.211  1.00 96.12           N  
ATOM   1232  CA  ALA A 160     -47.154  39.380   4.564  1.00 96.12           C  
ATOM   1233  C   ALA A 160     -47.934  38.202   5.142  1.00 96.12           C  
ATOM   1234  O   ALA A 160     -48.622  38.344   6.155  1.00 96.12           O  
ATOM   1235  CB  ALA A 160     -47.877  39.944   3.343  1.00 96.12           C  
ATOM   1236  N   LEU A 161     -47.759  37.051   4.534  1.00 95.57           N  
ATOM   1237  CA  LEU A 161     -48.473  35.874   5.016  1.00 95.57           C  
ATOM   1238  C   LEU A 161     -47.913  35.409   6.356  1.00 95.57           C  
ATOM   1239  O   LEU A 161     -48.657  34.916   7.207  1.00 95.57           O  
ATOM   1240  CB  LEU A 161     -48.388  34.738   3.992  1.00 95.57           C  
ATOM   1241  CG  LEU A 161     -49.195  34.923   2.706  1.00 95.57           C  
ATOM   1242  CD1 LEU A 161     -49.050  33.699   1.809  1.00 95.57           C  
ATOM   1243  CD2 LEU A 161     -50.663  35.183   3.029  1.00 95.57           C  
ATOM   1244  N   GLU A 162     -46.664  35.558   6.499  1.00 95.36           N  
ATOM   1245  CA  GLU A 162     -46.055  35.232   7.784  1.00 95.36           C  
ATOM   1246  C   GLU A 162     -46.616  36.111   8.899  1.00 95.36           C  
ATOM   1247  O   GLU A 162     -46.839  35.639  10.016  1.00 95.36           O  
ATOM   1248  CB  GLU A 162     -44.534  35.380   7.712  1.00 95.36           C  
ATOM   1249  CG  GLU A 162     -43.843  34.270   6.934  1.00 95.36           C  
ATOM   1250  CD  GLU A 162     -42.356  34.513   6.732  1.00 95.36           C  
ATOM   1251  OE1 GLU A 162     -41.629  33.560   6.371  1.00 95.36           O  
ATOM   1252  OE2 GLU A 162     -41.915  35.666   6.939  1.00 95.36           O1-
ATOM   1253  N   ILE A 163     -46.796  37.321   8.561  1.00 95.18           N  
ATOM   1254  CA  ILE A 163     -47.382  38.254   9.517  1.00 95.18           C  
ATOM   1255  C   ILE A 163     -48.808  37.824   9.851  1.00 95.18           C  
ATOM   1256  O   ILE A 163     -49.206  37.824  11.018  1.00 95.18           O  
ATOM   1257  CB  ILE A 163     -47.372  39.701   8.974  1.00 95.18           C  
ATOM   1258  CG1 ILE A 163     -45.936  40.233   8.897  1.00 95.18           C  
ATOM   1259  CG2 ILE A 163     -48.248  40.610   9.840  1.00 95.18           C  
ATOM   1260  CD1 ILE A 163     -45.802  41.544   8.135  1.00 95.18           C  
ATOM   1261  N   VAL A 164     -49.555  37.447   8.821  1.00 94.23           N  
ATOM   1262  CA  VAL A 164     -50.925  36.983   9.021  1.00 94.23           C  
ATOM   1263  C   VAL A 164     -50.926  35.755   9.928  1.00 94.23           C  
ATOM   1264  O   VAL A 164     -51.767  35.638  10.822  1.00 94.23           O  
ATOM   1265  CB  VAL A 164     -51.614  36.655   7.678  1.00 94.23           C  
ATOM   1266  CG1 VAL A 164     -52.962  35.976   7.915  1.00 94.23           C  
ATOM   1267  CG2 VAL A 164     -51.792  37.924   6.846  1.00 94.23           C  
ATOM   1268  N   GLN A 165     -49.975  34.884   9.689  1.00 92.67           N  
ATOM   1269  CA  GLN A 165     -49.860  33.676  10.500  1.00 92.67           C  
ATOM   1270  C   GLN A 165     -49.521  34.018  11.949  1.00 92.67           C  
ATOM   1271  O   GLN A 165     -50.046  33.400  12.877  1.00 92.67           O  
ATOM   1272  CB  GLN A 165     -48.799  32.739   9.920  1.00 92.67           C  
ATOM   1273  CG  GLN A 165     -48.666  31.421  10.672  1.00 92.67           C  
ATOM   1274  CD  GLN A 165     -47.596  30.518  10.088  1.00 92.67           C  
ATOM   1275  NE2 GLN A 165     -47.980  29.296   9.735  1.00 92.67           N  
ATOM   1276  OE1 GLN A 165     -46.435  30.915   9.953  1.00 92.67           O  
ATOM   1277  N   GLN A 166     -48.709  35.008  12.169  1.00 92.48           N  
ATOM   1278  CA  GLN A 166     -48.257  35.397  13.501  1.00 92.48           C  
ATOM   1279  C   GLN A 166     -49.327  36.202  14.233  1.00 92.48           C  
ATOM   1280  O   GLN A 166     -49.466  36.094  15.453  1.00 92.48           O  
ATOM   1281  CB  GLN A 166     -46.960  36.204  13.415  1.00 92.48           C  
ATOM   1282  CG  GLN A 166     -45.754  35.383  12.976  1.00 92.48           C  
ATOM   1283  CD  GLN A 166     -44.512  36.230  12.769  1.00 92.48           C  
ATOM   1284  NE2 GLN A 166     -43.414  35.589  12.386  1.00 92.48           N  
ATOM   1285  OE1 GLN A 166     -44.540  37.452  12.953  1.00 92.48           O  
ATOM   1286  N   LEU A 167     -50.055  36.937  13.438  1.00 91.91           N  
ATOM   1287  CA  LEU A 167     -51.087  37.805  13.996  1.00 91.91           C  
ATOM   1288  C   LEU A 167     -52.423  37.580  13.298  1.00 91.91           C  
ATOM   1289  O   LEU A 167     -52.935  38.476  12.623  1.00 91.91           O  
ATOM   1290  CB  LEU A 167     -50.675  39.274  13.873  1.00 91.91           C  
ATOM   1291  CG  LEU A 167     -49.316  39.650  14.467  1.00 91.91           C  
ATOM   1292  CD1 LEU A 167     -48.926  41.064  14.048  1.00 91.91           C  
ATOM   1293  CD2 LEU A 167     -49.343  39.525  15.986  1.00 91.91           C  
ATOM   1294  N   PRO A 168     -53.024  36.411  13.608  1.00 88.76           N  
ATOM   1295  CA  PRO A 168     -54.262  36.124  12.878  1.00 88.76           C  
ATOM   1296  C   PRO A 168     -55.404  37.062  13.262  1.00 88.76           C  
ATOM   1297  O   PRO A 168     -55.558  37.403  14.437  1.00 88.76           O  
ATOM   1298  CB  PRO A 168     -54.581  34.682  13.278  1.00 88.76           C  
ATOM   1299  CG  PRO A 168     -53.879  34.483  14.584  1.00 88.76           C  
ATOM   1300  CD  PRO A 168     -52.680  35.386  14.623  1.00 88.76           C  
ATOM   1301  N   ASP A 169     -56.098  37.701  12.369  1.00 87.84           N  
ATOM   1302  CA  ASP A 169     -57.336  38.457  12.529  1.00 87.84           C  
ATOM   1303  C   ASP A 169     -57.064  39.838  13.120  1.00 87.84           C  
ATOM   1304  O   ASP A 169     -57.853  40.342  13.922  1.00 87.84           O  
ATOM   1305  CB  ASP A 169     -58.322  37.691  13.413  1.00 87.84           C  
ATOM   1306  CG  ASP A 169     -58.742  36.358  12.819  1.00 87.84           C  
ATOM   1307  OD1 ASP A 169     -58.970  36.283  11.592  1.00 87.84           O  
ATOM   1308  OD2 ASP A 169     -58.847  35.375  13.584  1.00 87.84           O1-
ATOM   1309  N   THR A 170     -55.867  40.363  12.941  1.00 92.50           N  
ATOM   1310  CA  THR A 170     -55.571  41.723  13.378  1.00 92.50           C  
ATOM   1311  C   THR A 170     -55.622  42.692  12.202  1.00 92.50           C  
ATOM   1312  O   THR A 170     -55.445  42.289  11.050  1.00 92.50           O  
ATOM   1313  CB  THR A 170     -54.191  41.804  14.055  1.00 92.50           C  
ATOM   1314  CG2 THR A 170     -54.080  40.803  15.200  1.00 92.50           C  
ATOM   1315  OG1 THR A 170     -53.173  41.521  13.086  1.00 92.50           O  
ATOM   1316  N   GLU A 171     -56.006  43.913  12.618  1.00 93.61           N  
ATOM   1317  CA  GLU A 171     -56.018  44.976  11.618  1.00 93.61           C  
ATOM   1318  C   GLU A 171     -54.653  45.126  10.954  1.00 93.61           C  
ATOM   1319  O   GLU A 171     -54.565  45.326   9.741  1.00 93.61           O  
ATOM   1320  CB  GLU A 171     -56.446  46.304  12.248  1.00 93.61           C  
ATOM   1321  CG  GLU A 171     -56.691  47.415  11.238  1.00 93.61           C  
ATOM   1322  CD  GLU A 171     -57.217  48.694  11.868  1.00 93.61           C  
ATOM   1323  OE1 GLU A 171     -57.430  49.689  11.137  1.00 93.61           O  
ATOM   1324  OE2 GLU A 171     -57.415  48.704  13.103  1.00 93.61           O1-
ATOM   1325  N   LEU A 172     -53.675  45.030  11.738  1.00 93.76           N  
ATOM   1326  CA  LEU A 172     -52.303  45.143  11.254  1.00 93.76           C  
ATOM   1327  C   LEU A 172     -52.015  44.093  10.186  1.00 93.76           C  
ATOM   1328  O   LEU A 172     -51.449  44.408   9.137  1.00 93.76           O  
ATOM   1329  CB  LEU A 172     -51.312  44.996  12.411  1.00 93.76           C  
ATOM   1330  CG  LEU A 172     -49.839  45.239  12.078  1.00 93.76           C  
ATOM   1331  CD1 LEU A 172     -49.620  46.693  11.673  1.00 93.76           C  
ATOM   1332  CD2 LEU A 172     -48.955  44.870  13.263  1.00 93.76           C  
ATOM   1333  N   ALA A 173     -52.333  42.855  10.398  1.00 93.79           N  
ATOM   1334  CA  ALA A 173     -52.133  41.771   9.439  1.00 93.79           C  
ATOM   1335  C   ALA A 173     -52.915  42.026   8.154  1.00 93.79           C  
ATOM   1336  O   ALA A 173     -52.404  41.802   7.054  1.00 93.79           O  
ATOM   1337  CB  ALA A 173     -52.543  40.435  10.052  1.00 93.79           C  
ATOM   1338  N   ARG A 174     -54.060  42.540   8.275  1.00 94.24           N  
ATOM   1339  CA  ARG A 174     -54.894  42.839   7.115  1.00 94.24           C  
ATOM   1340  C   ARG A 174     -54.281  43.951   6.271  1.00 94.24           C  
ATOM   1341  O   ARG A 174     -54.259  43.863   5.042  1.00 94.24           O  
ATOM   1342  CB  ARG A 174     -56.307  43.232   7.556  1.00 94.24           C  
ATOM   1343  CG  ARG A 174     -57.121  42.078   8.116  1.00 94.24           C  
ATOM   1344  CD  ARG A 174     -58.529  42.513   8.495  1.00 94.24           C  
ATOM   1345  NE  ARG A 174     -59.114  41.631   9.500  1.00 94.24           N  
ATOM   1346  CZ  ARG A 174     -60.232  41.887  10.177  1.00 94.24           C  
ATOM   1347  NH1 ARG A 174     -60.909  43.009   9.965  1.00 94.24           N1+
ATOM   1348  NH2 ARG A 174     -60.675  41.014  11.069  1.00 94.24           N  
ATOM   1349  N   GLU A 175     -53.851  44.940   7.016  1.00 95.06           N  
ATOM   1350  CA  GLU A 175     -53.210  46.053   6.322  1.00 95.06           C  
ATOM   1351  C   GLU A 175     -51.934  45.601   5.616  1.00 95.06           C  
ATOM   1352  O   GLU A 175     -51.675  45.997   4.478  1.00 95.06           O  
ATOM   1353  CB  GLU A 175     -52.896  47.189   7.299  1.00 95.06           C  
ATOM   1354  CG  GLU A 175     -54.125  47.954   7.768  1.00 95.06           C  
ATOM   1355  CD  GLU A 175     -53.800  49.073   8.745  1.00 95.06           C  
ATOM   1356  OE1 GLU A 175     -54.733  49.614   9.381  1.00 95.06           O  
ATOM   1357  OE2 GLU A 175     -52.603  49.412   8.873  1.00 95.06           O1-
ATOM   1358  N   ALA A 176     -51.144  44.836   6.265  1.00 94.96           N  
ATOM   1359  CA  ALA A 176     -49.918  44.310   5.670  1.00 94.96           C  
ATOM   1360  C   ALA A 176     -50.222  43.503   4.410  1.00 94.96           C  
ATOM   1361  O   ALA A 176     -49.554  43.665   3.387  1.00 94.96           O  
ATOM   1362  CB  ALA A 176     -49.162  43.449   6.680  1.00 94.96           C  
ATOM   1363  N   LEU A 177     -51.220  42.664   4.533  1.00 94.37           N  
ATOM   1364  CA  LEU A 177     -51.605  41.839   3.393  1.00 94.37           C  
ATOM   1365  C   LEU A 177     -52.093  42.703   2.236  1.00 94.37           C  
ATOM   1366  O   LEU A 177     -51.727  42.467   1.082  1.00 94.37           O  
ATOM   1367  CB  LEU A 177     -52.695  40.843   3.798  1.00 94.37           C  
ATOM   1368  CG  LEU A 177     -53.106  39.821   2.737  1.00 94.37           C  
ATOM   1369  CD1 LEU A 177     -51.907  38.977   2.319  1.00 94.37           C  
ATOM   1370  CD2 LEU A 177     -54.235  38.936   3.254  1.00 94.37           C  
ATOM   1371  N   GLU A 178     -52.893  43.628   2.556  1.00 94.58           N  
ATOM   1372  CA  GLU A 178     -53.414  44.517   1.523  1.00 94.58           C  
ATOM   1373  C   GLU A 178     -52.289  45.293   0.842  1.00 94.58           C  
ATOM   1374  O   GLU A 178     -52.267  45.415  -0.384  1.00 94.58           O  
ATOM   1375  CB  GLU A 178     -54.439  45.488   2.115  1.00 94.58           C  
ATOM   1376  CG  GLU A 178     -55.134  46.358   1.079  1.00 94.58           C  
ATOM   1377  CD  GLU A 178     -56.230  47.233   1.666  1.00 94.58           C  
ATOM   1378  OE1 GLU A 178     -56.912  47.950   0.899  1.00 94.58           O  
ATOM   1379  OE2 GLU A 178     -56.408  47.201   2.904  1.00 94.58           O1-
ATOM   1380  N   LEU A 179     -51.457  45.852   1.637  1.00 95.38           N  
ATOM   1381  CA  LEU A 179     -50.320  46.598   1.109  1.00 95.38           C  
ATOM   1382  C   LEU A 179     -49.457  45.713   0.216  1.00 95.38           C  
ATOM   1383  O   LEU A 179     -49.039  46.135  -0.865  1.00 95.38           O  
ATOM   1384  CB  LEU A 179     -49.475  47.167   2.252  1.00 95.38           C  
ATOM   1385  CG  LEU A 179     -48.297  48.055   1.848  1.00 95.38           C  
ATOM   1386  CD1 LEU A 179     -48.789  49.253   1.043  1.00 95.38           C  
ATOM   1387  CD2 LEU A 179     -47.524  48.513   3.080  1.00 95.38           C  
ATOM   1388  N   ALA A 180     -49.162  44.520   0.635  1.00 94.83           N  
ATOM   1389  CA  ALA A 180     -48.381  43.574  -0.157  1.00 94.83           C  
ATOM   1390  C   ALA A 180     -49.061  43.282  -1.491  1.00 94.83           C  
ATOM   1391  O   ALA A 180     -48.404  43.239  -2.534  1.00 94.83           O  
ATOM   1392  CB  ALA A 180     -48.164  42.280   0.621  1.00 94.83           C  
ATOM   1393  N   LYS A 181     -50.364  43.098  -1.448  1.00 93.01           N  
ATOM   1394  CA  LYS A 181     -51.116  42.821  -2.668  1.00 93.01           C  
ATOM   1395  C   LYS A 181     -50.993  43.970  -3.664  1.00 93.01           C  
ATOM   1396  O   LYS A 181     -50.811  43.743  -4.863  1.00 93.01           O  
ATOM   1397  CB  LYS A 181     -52.589  42.564  -2.344  1.00 93.01           C  
ATOM   1398  CG  LYS A 181     -52.860  41.196  -1.735  1.00 93.01           C  
ATOM   1399  CD  LYS A 181     -54.346  40.979  -1.483  1.00 93.01           C  
ATOM   1400  CE  LYS A 181     -54.617  39.616  -0.863  1.00 93.01           C  
ATOM   1401  NZ  LYS A 181     -56.071  39.411  -0.590  1.00 93.01           N1+
ATOM   1402  N   GLU A 182     -51.063  45.118  -3.120  1.00 92.85           N  
ATOM   1403  CA  GLU A 182     -50.940  46.290  -3.982  1.00 92.85           C  
ATOM   1404  C   GLU A 182     -49.519  46.436  -4.516  1.00 92.85           C  
ATOM   1405  O   GLU A 182     -49.321  46.749  -5.693  1.00 92.85           O  
ATOM   1406  CB  GLU A 182     -51.353  47.558  -3.229  1.00 92.85           C  
ATOM   1407  CG  GLU A 182     -52.846  47.652  -2.955  1.00 92.85           C  
ATOM   1408  CD  GLU A 182     -53.234  48.889  -2.161  1.00 92.85           C  
ATOM   1409  OE1 GLU A 182     -54.433  49.057  -1.845  1.00 92.85           O  
ATOM   1410  OE2 GLU A 182     -52.331  49.699  -1.853  1.00 92.85           O1-
ATOM   1411  N   ALA A 183     -48.621  46.192  -3.711  1.00 92.41           N  
ATOM   1412  CA  ALA A 183     -47.215  46.383  -4.057  1.00 92.41           C  
ATOM   1413  C   ALA A 183     -46.776  45.391  -5.131  1.00 92.41           C  
ATOM   1414  O   ALA A 183     -46.035  45.749  -6.050  1.00 92.41           O  
ATOM   1415  CB  ALA A 183     -46.337  46.244  -2.816  1.00 92.41           C  
ATOM   1416  N   VAL A 184     -47.222  44.177  -5.042  1.00 92.45           N  
ATOM   1417  CA  VAL A 184     -46.752  43.144  -5.959  1.00 92.45           C  
ATOM   1418  C   VAL A 184     -47.326  43.391  -7.353  1.00 92.45           C  
ATOM   1419  O   VAL A 184     -46.825  42.852  -8.343  1.00 92.45           O  
ATOM   1420  CB  VAL A 184     -47.134  41.730  -5.468  1.00 92.45           C  
ATOM   1421  CG1 VAL A 184     -46.420  41.403  -4.157  1.00 92.45           C  
ATOM   1422  CG2 VAL A 184     -48.648  41.616  -5.297  1.00 92.45           C  
ATOM   1423  N   LYS A 185     -48.381  44.193  -7.437  1.00 90.62           N  
ATOM   1424  CA  LYS A 185     -48.954  44.557  -8.730  1.00 90.62           C  
ATOM   1425  C   LYS A 185     -48.177  45.703  -9.372  1.00 90.62           C  
ATOM   1426  O   LYS A 185     -48.326  45.969 -10.567  1.00 90.62           O  
ATOM   1427  CB  LYS A 185     -50.426  44.944  -8.576  1.00 90.62           C  
ATOM   1428  CG  LYS A 185     -51.324  43.796  -8.140  1.00 90.62           C  
ATOM   1429  CD  LYS A 185     -52.775  44.241  -8.007  1.00 90.62           C  
ATOM   1430  CE  LYS A 185     -53.667  43.105  -7.523  1.00 90.62           C  
ATOM   1431  NZ  LYS A 185     -55.079  43.554  -7.334  1.00 90.62           N1+
ATOM   1432  N   SER A 186     -47.285  46.277  -8.609  1.00 88.60           N  
ATOM   1433  CA  SER A 186     -46.549  47.445  -9.082  1.00 88.60           C  
ATOM   1434  C   SER A 186     -45.304  47.036  -9.860  1.00 88.60           C  
ATOM   1435  O   SER A 186     -44.672  46.025  -9.544  1.00 88.60           O  
ATOM   1436  CB  SER A 186     -46.155  48.341  -7.907  1.00 88.60           C  
ATOM   1437  OG  SER A 186     -45.300  49.387  -8.336  1.00 88.60           O  
ATOM   1438  N   THR A 187     -45.015  47.768 -10.971  1.00 86.44           N  
ATOM   1439  CA  THR A 187     -43.788  47.526 -11.723  1.00 86.44           C  
ATOM   1440  C   THR A 187     -42.625  48.318 -11.130  1.00 86.44           C  
ATOM   1441  O   THR A 187     -41.484  48.185 -11.577  1.00 86.44           O  
ATOM   1442  CB  THR A 187     -43.960  47.897 -13.208  1.00 86.44           C  
ATOM   1443  CG2 THR A 187     -45.005  47.011 -13.877  1.00 86.44           C  
ATOM   1444  OG1 THR A 187     -44.373  49.265 -13.308  1.00 86.44           O  
ATOM   1445  N   ASP A 188     -42.938  49.059 -10.088  1.00 89.42           N  
ATOM   1446  CA  ASP A 188     -41.934  49.914  -9.463  1.00 89.42           C  
ATOM   1447  C   ASP A 188     -41.125  49.142  -8.424  1.00 89.42           C  
ATOM   1448  O   ASP A 188     -41.596  48.911  -7.308  1.00 89.42           O  
ATOM   1449  CB  ASP A 188     -42.595  51.133  -8.816  1.00 89.42           C  
ATOM   1450  CG  ASP A 188     -41.595  52.194  -8.392  1.00 89.42           C  
ATOM   1451  OD1 ASP A 188     -40.411  51.862  -8.168  1.00 89.42           O  
ATOM   1452  OD2 ASP A 188     -41.996  53.372  -8.276  1.00 89.42           O1-
ATOM   1453  N   SER A 189     -39.881  48.809  -8.755  1.00 88.39           N  
ATOM   1454  CA  SER A 189     -39.019  48.020  -7.882  1.00 88.39           C  
ATOM   1455  C   SER A 189     -38.751  48.743  -6.567  1.00 88.39           C  
ATOM   1456  O   SER A 189     -38.674  48.114  -5.510  1.00 88.39           O  
ATOM   1457  CB  SER A 189     -37.694  47.706  -8.579  1.00 88.39           C  
ATOM   1458  OG  SER A 189     -36.965  48.895  -8.833  1.00 88.39           O  
ATOM   1459  N   GLU A 190     -38.683  49.990  -6.630  1.00 90.74           N  
ATOM   1460  CA  GLU A 190     -38.438  50.767  -5.418  1.00 90.74           C  
ATOM   1461  C   GLU A 190     -39.616  50.672  -4.454  1.00 90.74           C  
ATOM   1462  O   GLU A 190     -39.424  50.556  -3.241  1.00 90.74           O  
ATOM   1463  CB  GLU A 190     -38.160  52.231  -5.766  1.00 90.74           C  
ATOM   1464  CG  GLU A 190     -37.680  53.063  -4.586  1.00 90.74           C  
ATOM   1465  CD  GLU A 190     -36.376  52.559  -3.986  1.00 90.74           C  
ATOM   1466  OE1 GLU A 190     -36.129  52.799  -2.783  1.00 90.74           O  
ATOM   1467  OE2 GLU A 190     -35.597  51.919  -4.726  1.00 90.74           O1-
ATOM   1468  N   ALA A 191     -40.794  50.720  -4.951  1.00 92.43           N  
ATOM   1469  CA  ALA A 191     -41.984  50.555  -4.120  1.00 92.43           C  
ATOM   1470  C   ALA A 191     -41.982  49.197  -3.424  1.00 92.43           C  
ATOM   1471  O   ALA A 191     -42.298  49.101  -2.236  1.00 92.43           O  
ATOM   1472  CB  ALA A 191     -43.248  50.717  -4.962  1.00 92.43           C  
ATOM   1473  N   LEU A 192     -41.605  48.169  -4.137  1.00 93.44           N  
ATOM   1474  CA  LEU A 192     -41.548  46.822  -3.582  1.00 93.44           C  
ATOM   1475  C   LEU A 192     -40.537  46.745  -2.442  1.00 93.44           C  
ATOM   1476  O   LEU A 192     -40.806  46.131  -1.409  1.00 93.44           O  
ATOM   1477  CB  LEU A 192     -41.184  45.809  -4.671  1.00 93.44           C  
ATOM   1478  CG  LEU A 192     -42.269  45.505  -5.704  1.00 93.44           C  
ATOM   1479  CD1 LEU A 192     -41.706  44.638  -6.826  1.00 93.44           C  
ATOM   1480  CD2 LEU A 192     -43.462  44.823  -5.042  1.00 93.44           C  
ATOM   1481  N   LYS A 193     -39.396  47.394  -2.622  1.00 92.63           N  
ATOM   1482  CA  LYS A 193     -38.360  47.415  -1.593  1.00 92.63           C  
ATOM   1483  C   LYS A 193     -38.853  48.116  -0.329  1.00 92.63           C  
ATOM   1484  O   LYS A 193     -38.577  47.666   0.784  1.00 92.63           O  
ATOM   1485  CB  LYS A 193     -37.098  48.102  -2.115  1.00 92.63           C  
ATOM   1486  CG  LYS A 193     -36.335  47.291  -3.151  1.00 92.63           C  
ATOM   1487  CD  LYS A 193     -35.098  48.031  -3.642  1.00 92.63           C  
ATOM   1488  CE  LYS A 193     -34.377  47.257  -4.736  1.00 92.63           C  
ATOM   1489  NZ  LYS A 193     -33.209  48.015  -5.276  1.00 92.63           N1+
ATOM   1490  N   VAL A 194     -39.515  49.205  -0.512  1.00 94.65           N  
ATOM   1491  CA  VAL A 194     -40.063  49.952   0.615  1.00 94.65           C  
ATOM   1492  C   VAL A 194     -41.054  49.079   1.380  1.00 94.65           C  
ATOM   1493  O   VAL A 194     -40.990  48.988   2.609  1.00 94.65           O  
ATOM   1494  CB  VAL A 194     -40.749  51.257   0.151  1.00 94.65           C  
ATOM   1495  CG1 VAL A 194     -41.549  51.881   1.292  1.00 94.65           C  
ATOM   1496  CG2 VAL A 194     -39.712  52.244  -0.383  1.00 94.65           C  
ATOM   1497  N   VAL A 195     -41.934  48.425   0.644  1.00 96.18           N  
ATOM   1498  CA  VAL A 195     -42.933  47.566   1.271  1.00 96.18           C  
ATOM   1499  C   VAL A 195     -42.241  46.400   1.974  1.00 96.18           C  
ATOM   1500  O   VAL A 195     -42.607  46.037   3.094  1.00 96.18           O  
ATOM   1501  CB  VAL A 195     -43.954  47.036   0.239  1.00 96.18           C  
ATOM   1502  CG1 VAL A 195     -44.860  45.981   0.869  1.00 96.18           C  
ATOM   1503  CG2 VAL A 195     -44.784  48.187  -0.329  1.00 96.18           C  
ATOM   1504  N   TYR A 196     -41.286  45.816   1.341  1.00 95.43           N  
ATOM   1505  CA  TYR A 196     -40.522  44.734   1.950  1.00 95.43           C  
ATOM   1506  C   TYR A 196     -39.934  45.168   3.288  1.00 95.43           C  
ATOM   1507  O   TYR A 196     -40.082  44.470   4.293  1.00 95.43           O  
ATOM   1508  CB  TYR A 196     -39.402  44.271   1.013  1.00 95.43           C  
ATOM   1509  CG  TYR A 196     -38.489  43.237   1.624  1.00 95.43           C  
ATOM   1510  CD1 TYR A 196     -37.280  43.605   2.212  1.00 95.43           C  
ATOM   1511  CD2 TYR A 196     -38.831  41.888   1.614  1.00 95.43           C  
ATOM   1512  CE1 TYR A 196     -36.435  42.655   2.774  1.00 95.43           C  
ATOM   1513  CE2 TYR A 196     -37.993  40.929   2.173  1.00 95.43           C  
ATOM   1514  CZ  TYR A 196     -36.799  41.322   2.750  1.00 95.43           C  
ATOM   1515  OH  TYR A 196     -35.965  40.377   3.305  1.00 95.43           O  
ATOM   1516  N   LEU A 197     -39.310  46.257   3.349  1.00 95.58           N  
ATOM   1517  CA  LEU A 197     -38.681  46.760   4.564  1.00 95.58           C  
ATOM   1518  C   LEU A 197     -39.724  47.046   5.640  1.00 95.58           C  
ATOM   1519  O   LEU A 197     -39.511  46.736   6.814  1.00 95.58           O  
ATOM   1520  CB  LEU A 197     -37.878  48.030   4.267  1.00 95.58           C  
ATOM   1521  CG  LEU A 197     -36.583  47.842   3.474  1.00 95.58           C  
ATOM   1522  CD1 LEU A 197     -36.041  49.193   3.017  1.00 95.58           C  
ATOM   1523  CD2 LEU A 197     -35.547  47.099   4.310  1.00 95.58           C  
ATOM   1524  N   ALA A 198     -40.756  47.626   5.230  1.00 95.92           N  
ATOM   1525  CA  ALA A 198     -41.831  47.918   6.174  1.00 95.92           C  
ATOM   1526  C   ALA A 198     -42.388  46.634   6.784  1.00 95.92           C  
ATOM   1527  O   ALA A 198     -42.589  46.553   7.999  1.00 95.92           O  
ATOM   1528  CB  ALA A 198     -42.945  48.705   5.488  1.00 95.92           C  
ATOM   1529  N   LEU A 199     -42.630  45.634   5.964  1.00 96.62           N  
ATOM   1530  CA  LEU A 199     -43.168  44.366   6.443  1.00 96.62           C  
ATOM   1531  C   LEU A 199     -42.177  43.672   7.373  1.00 96.62           C  
ATOM   1532  O   LEU A 199     -42.579  43.030   8.346  1.00 96.62           O  
ATOM   1533  CB  LEU A 199     -43.509  43.448   5.266  1.00 96.62           C  
ATOM   1534  CG  LEU A 199     -44.674  43.889   4.379  1.00 96.62           C  
ATOM   1535  CD1 LEU A 199     -44.898  42.880   3.258  1.00 96.62           C  
ATOM   1536  CD2 LEU A 199     -45.942  44.062   5.209  1.00 96.62           C  
ATOM   1537  N   ARG A 200     -40.940  43.780   7.100  1.00 95.68           N  
ATOM   1538  CA  ARG A 200     -39.923  43.214   7.981  1.00 95.68           C  
ATOM   1539  C   ARG A 200     -39.991  43.842   9.370  1.00 95.68           C  
ATOM   1540  O   ARG A 200     -39.850  43.147  10.378  1.00 95.68           O  
ATOM   1541  CB  ARG A 200     -38.526  43.410   7.386  1.00 95.68           C  
ATOM   1542  CG  ARG A 200     -38.184  42.423   6.282  1.00 95.68           C  
ATOM   1543  CD  ARG A 200     -38.014  41.009   6.821  1.00 95.68           C  
ATOM   1544  NE  ARG A 200     -36.611  40.605   6.840  1.00 95.68           N  
ATOM   1545  CZ  ARG A 200     -36.171  39.412   7.230  1.00 95.68           C  
ATOM   1546  NH1 ARG A 200     -37.021  38.478   7.643  1.00 95.68           N1+
ATOM   1547  NH2 ARG A 200     -34.873  39.150   7.208  1.00 95.68           N  
ATOM   1548  N   ILE A 201     -40.095  45.102   9.429  1.00 94.02           N  
ATOM   1549  CA  ILE A 201     -40.236  45.786  10.709  1.00 94.02           C  
ATOM   1550  C   ILE A 201     -41.478  45.274  11.435  1.00 94.02           C  
ATOM   1551  O   ILE A 201     -41.428  44.972  12.630  1.00 94.02           O  
ATOM   1552  CB  ILE A 201     -40.316  47.318  10.526  1.00 94.02           C  
ATOM   1553  CG1 ILE A 201     -38.962  47.872  10.069  1.00 94.02           C  
ATOM   1554  CG2 ILE A 201     -40.776  47.994  11.821  1.00 94.02           C  
ATOM   1555  CD1 ILE A 201     -38.988  49.351   9.707  1.00 94.02           C  
ATOM   1556  N   VAL A 202     -42.604  45.171  10.701  1.00 94.62           N  
ATOM   1557  CA  VAL A 202     -43.852  44.695  11.289  1.00 94.62           C  
ATOM   1558  C   VAL A 202     -43.662  43.278  11.827  1.00 94.62           C  
ATOM   1559  O   VAL A 202     -44.106  42.963  12.933  1.00 94.62           O  
ATOM   1560  CB  VAL A 202     -45.010  44.727  10.268  1.00 94.62           C  
ATOM   1561  CG1 VAL A 202     -46.276  44.115  10.867  1.00 94.62           C  
ATOM   1562  CG2 VAL A 202     -45.272  46.158   9.804  1.00 94.62           C  
ATOM   1563  N   GLN A 203     -43.023  42.483  11.023  1.00 93.89           N  
ATOM   1564  CA  GLN A 203     -42.775  41.098  11.413  1.00 93.89           C  
ATOM   1565  C   GLN A 203     -41.945  41.027  12.691  1.00 93.89           C  
ATOM   1566  O   GLN A 203     -42.202  40.190  13.559  1.00 93.89           O  
ATOM   1567  CB  GLN A 203     -42.073  40.340  10.287  1.00 93.89           C  
ATOM   1568  CG  GLN A 203     -41.842  38.866  10.587  1.00 93.89           C  
ATOM   1569  CD  GLN A 203     -41.040  38.164   9.508  1.00 93.89           C  
ATOM   1570  NE2 GLN A 203     -41.430  36.936   9.183  1.00 93.89           N  
ATOM   1571  OE1 GLN A 203     -40.079  38.721   8.969  1.00 93.89           O  
ATOM   1572  N   GLN A 204     -41.026  41.872  12.844  1.00 91.70           N  
ATOM   1573  CA  GLN A 204     -40.098  41.816  13.969  1.00 91.70           C  
ATOM   1574  C   GLN A 204     -40.693  42.480  15.206  1.00 91.70           C  
ATOM   1575  O   GLN A 204     -40.456  42.035  16.331  1.00 91.70           O  
ATOM   1576  CB  GLN A 204     -38.770  42.481  13.603  1.00 91.70           C  
ATOM   1577  CG  GLN A 204     -37.967  41.718  12.557  1.00 91.70           C  
ATOM   1578  CD  GLN A 204     -36.730  42.470  12.104  1.00 91.70           C  
ATOM   1579  NE2 GLN A 204     -35.855  41.786  11.374  1.00 91.70           N  
ATOM   1580  OE1 GLN A 204     -36.562  43.656  12.407  1.00 91.70           O  
ATOM   1581  N   LEU A 205     -41.528  43.472  14.874  1.00 90.56           N  
ATOM   1582  CA  LEU A 205     -42.102  44.246  15.970  1.00 90.56           C  
ATOM   1583  C   LEU A 205     -43.585  44.507  15.731  1.00 90.56           C  
ATOM   1584  O   LEU A 205     -43.997  45.656  15.550  1.00 90.56           O  
ATOM   1585  CB  LEU A 205     -41.359  45.574  16.135  1.00 90.56           C  
ATOM   1586  CG  LEU A 205     -39.853  45.480  16.394  1.00 90.56           C  
ATOM   1587  CD1 LEU A 205     -39.202  46.850  16.232  1.00 90.56           C  
ATOM   1588  CD2 LEU A 205     -39.584  44.915  17.784  1.00 90.56           C  
ATOM   1589  N   PRO A 206     -44.467  43.481  15.780  1.00 87.33           N  
ATOM   1590  CA  PRO A 206     -45.865  43.601  15.358  1.00 87.33           C  
ATOM   1591  C   PRO A 206     -46.703  44.436  16.322  1.00 87.33           C  
ATOM   1592  O   PRO A 206     -47.668  45.082  15.907  1.00 87.33           O  
ATOM   1593  CB  PRO A 206     -46.349  42.149  15.330  1.00 87.33           C  
ATOM   1594  CG  PRO A 206     -45.401  41.412  16.219  1.00 87.33           C  
ATOM   1595  CD  PRO A 206     -44.058  42.081  16.144  1.00 87.33           C  
ATOM   1596  N   ASP A 207     -46.281  44.651  17.554  1.00 83.99           N  
ATOM   1597  CA  ASP A 207     -47.098  45.283  18.585  1.00 83.99           C  
ATOM   1598  C   ASP A 207     -46.529  46.645  18.978  1.00 83.99           C  
ATOM   1599  O   ASP A 207     -46.276  46.901  20.158  1.00 83.99           O  
ATOM   1600  CB  ASP A 207     -47.200  44.381  19.817  1.00 83.99           C  
ATOM   1601  CG  ASP A 207     -47.910  43.068  19.533  1.00 83.99           C  
ATOM   1602  OD1 ASP A 207     -48.867  43.054  18.728  1.00 83.99           O  
ATOM   1603  OD2 ASP A 207     -47.510  42.040  20.120  1.00 83.99           O1-
ATOM   1604  N   THR A 208     -46.127  47.476  17.920  1.00 86.39           N  
ATOM   1605  CA  THR A 208     -45.525  48.766  18.236  1.00 86.39           C  
ATOM   1606  C   THR A 208     -46.031  49.846  17.286  1.00 86.39           C  
ATOM   1607  O   THR A 208     -46.584  49.540  16.227  1.00 86.39           O  
ATOM   1608  CB  THR A 208     -43.988  48.696  18.167  1.00 86.39           C  
ATOM   1609  CG2 THR A 208     -43.445  47.596  19.072  1.00 86.39           C  
ATOM   1610  OG1 THR A 208     -43.588  48.429  16.817  1.00 86.39           O  
ATOM   1611  N   GLU A 209     -46.008  51.060  17.859  1.00 91.18           N  
ATOM   1612  CA  GLU A 209     -46.243  52.239  17.031  1.00 91.18           C  
ATOM   1613  C   GLU A 209     -45.344  52.235  15.798  1.00 91.18           C  
ATOM   1614  O   GLU A 209     -45.762  52.655  14.717  1.00 91.18           O  
ATOM   1615  CB  GLU A 209     -46.019  53.519  17.841  1.00 91.18           C  
ATOM   1616  CG  GLU A 209     -46.324  54.796  17.070  1.00 91.18           C  
ATOM   1617  CD  GLU A 209     -47.793  54.940  16.705  1.00 91.18           C  
ATOM   1618  OE1 GLU A 209     -48.121  55.772  15.829  1.00 91.18           O  
ATOM   1619  OE2 GLU A 209     -48.622  54.217  17.300  1.00 91.18           O1-
ATOM   1620  N   LEU A 210     -44.261  51.629  15.995  1.00 92.34           N  
ATOM   1621  CA  LEU A 210     -43.291  51.557  14.907  1.00 92.34           C  
ATOM   1622  C   LEU A 210     -43.852  50.762  13.732  1.00 92.34           C  
ATOM   1623  O   LEU A 210     -43.725  51.180  12.579  1.00 92.34           O  
ATOM   1624  CB  LEU A 210     -41.986  50.921  15.393  1.00 92.34           C  
ATOM   1625  CG  LEU A 210     -40.815  50.942  14.409  1.00 92.34           C  
ATOM   1626  CD1 LEU A 210     -40.435  52.379  14.069  1.00 92.34           C  
ATOM   1627  CD2 LEU A 210     -39.620  50.189  14.983  1.00 92.34           C  
ATOM   1628  N   ALA A 211     -44.422  49.628  13.966  1.00 93.29           N  
ATOM   1629  CA  ALA A 211     -45.028  48.800  12.926  1.00 93.29           C  
ATOM   1630  C   ALA A 211     -46.113  49.568  12.176  1.00 93.29           C  
ATOM   1631  O   ALA A 211     -46.158  49.548  10.944  1.00 93.29           O  
ATOM   1632  CB  ALA A 211     -45.607  47.523  13.532  1.00 93.29           C  
ATOM   1633  N   ARG A 212     -46.927  50.280  12.894  1.00 94.38           N  
ATOM   1634  CA  ARG A 212     -48.004  51.054  12.287  1.00 94.38           C  
ATOM   1635  C   ARG A 212     -47.448  52.186  11.429  1.00 94.38           C  
ATOM   1636  O   ARG A 212     -47.915  52.409  10.310  1.00 94.38           O  
ATOM   1637  CB  ARG A 212     -48.931  51.622  13.365  1.00 94.38           C  
ATOM   1638  CG  ARG A 212     -49.770  50.568  14.072  1.00 94.38           C  
ATOM   1639  CD  ARG A 212     -50.695  51.188  15.110  1.00 94.38           C  
ATOM   1640  NE  ARG A 212     -51.227  50.183  16.027  1.00 94.38           N  
ATOM   1641  CZ  ARG A 212     -51.342  50.342  17.342  1.00 94.38           C  
ATOM   1642  NH1 ARG A 212     -50.965  51.476  17.924  1.00 94.38           N1+
ATOM   1643  NH2 ARG A 212     -51.840  49.362  18.082  1.00 94.38           N  
ATOM   1644  N   LEU A 213     -46.475  52.869  11.942  1.00 94.34           N  
ATOM   1645  CA  LEU A 213     -45.853  53.973  11.220  1.00 94.34           C  
ATOM   1646  C   LEU A 213     -45.139  53.471   9.970  1.00 94.34           C  
ATOM   1647  O   LEU A 213     -45.201  54.109   8.916  1.00 94.34           O  
ATOM   1648  CB  LEU A 213     -44.863  54.713  12.123  1.00 94.34           C  
ATOM   1649  CG  LEU A 213     -45.472  55.590  13.221  1.00 94.34           C  
ATOM   1650  CD1 LEU A 213     -44.383  56.087  14.166  1.00 94.34           C  
ATOM   1651  CD2 LEU A 213     -46.233  56.760  12.609  1.00 94.34           C  
ATOM   1652  N   ALA A 214     -44.501  52.340  10.095  1.00 95.20           N  
ATOM   1653  CA  ALA A 214     -43.814  51.763   8.942  1.00 95.20           C  
ATOM   1654  C   ALA A 214     -44.797  51.456   7.816  1.00 95.20           C  
ATOM   1655  O   ALA A 214     -44.546  51.790   6.655  1.00 95.20           O  
ATOM   1656  CB  ALA A 214     -43.062  50.498   9.348  1.00 95.20           C  
ATOM   1657  N   LEU A 215     -45.951  50.823   8.159  1.00 95.42           N  
ATOM   1658  CA  LEU A 215     -46.956  50.488   7.157  1.00 95.42           C  
ATOM   1659  C   LEU A 215     -47.547  51.750   6.536  1.00 95.42           C  
ATOM   1660  O   LEU A 215     -47.750  51.811   5.321  1.00 95.42           O  
ATOM   1661  CB  LEU A 215     -48.071  49.641   7.777  1.00 95.42           C  
ATOM   1662  CG  LEU A 215     -47.724  48.183   8.082  1.00 95.42           C  
ATOM   1663  CD1 LEU A 215     -48.911  47.481   8.733  1.00 95.42           C  
ATOM   1664  CD2 LEU A 215     -47.299  47.457   6.810  1.00 95.42           C  
ATOM   1665  N   GLU A 216     -47.813  52.704   7.376  1.00 94.22           N  
ATOM   1666  CA  GLU A 216     -48.381  53.961   6.898  1.00 94.22           C  
ATOM   1667  C   GLU A 216     -47.431  54.664   5.933  1.00 94.22           C  
ATOM   1668  O   GLU A 216     -47.854  55.157   4.885  1.00 94.22           O  
ATOM   1669  CB  GLU A 216     -48.714  54.882   8.074  1.00 94.22           C  
ATOM   1670  CG  GLU A 216     -49.498  56.125   7.678  1.00 94.22           C  
ATOM   1671  CD  GLU A 216     -49.906  56.980   8.867  1.00 94.22           C  
ATOM   1672  OE1 GLU A 216     -50.427  58.100   8.659  1.00 94.22           O  
ATOM   1673  OE2 GLU A 216     -49.703  56.528  10.016  1.00 94.22           O1-
ATOM   1674  N   LEU A 217     -46.229  54.769   6.329  1.00 94.30           N  
ATOM   1675  CA  LEU A 217     -45.225  55.390   5.472  1.00 94.30           C  
ATOM   1676  C   LEU A 217     -45.120  54.658   4.138  1.00 94.30           C  
ATOM   1677  O   LEU A 217     -45.100  55.290   3.079  1.00 94.30           O  
ATOM   1678  CB  LEU A 217     -43.861  55.405   6.168  1.00 94.30           C  
ATOM   1679  CG  LEU A 217     -42.707  56.034   5.385  1.00 94.30           C  
ATOM   1680  CD1 LEU A 217     -43.013  57.496   5.073  1.00 94.30           C  
ATOM   1681  CD2 LEU A 217     -41.403  55.910   6.163  1.00 94.30           C  
ATOM   1682  N   ALA A 218     -45.024  53.328   4.168  1.00 94.79           N  
ATOM   1683  CA  ALA A 218     -44.945  52.538   2.942  1.00 94.79           C  
ATOM   1684  C   ALA A 218     -46.174  52.760   2.066  1.00 94.79           C  
ATOM   1685  O   ALA A 218     -46.056  52.933   0.851  1.00 94.79           O  
ATOM   1686  CB  ALA A 218     -44.793  51.056   3.274  1.00 94.79           C  
ATOM   1687  N   LYS A 219     -47.318  52.720   2.649  1.00 93.97           N  
ATOM   1688  CA  LYS A 219     -48.561  52.935   1.913  1.00 93.97           C  
ATOM   1689  C   LYS A 219     -48.559  54.293   1.216  1.00 93.97           C  
ATOM   1690  O   LYS A 219     -48.869  54.386   0.026  1.00 93.97           O  
ATOM   1691  CB  LYS A 219     -49.766  52.830   2.850  1.00 93.97           C  
ATOM   1692  CG  LYS A 219     -51.110  52.871   2.138  1.00 93.97           C  
ATOM   1693  CD  LYS A 219     -52.265  52.693   3.113  1.00 93.97           C  
ATOM   1694  CE  LYS A 219     -53.611  52.766   2.407  1.00 93.97           C  
ATOM   1695  NZ  LYS A 219     -54.749  52.622   3.365  1.00 93.97           N1+
ATOM   1696  N   LYS A 220     -48.239  55.241   1.896  1.00 91.10           N  
ATOM   1697  CA  LYS A 220     -48.223  56.594   1.349  1.00 91.10           C  
ATOM   1698  C   LYS A 220     -47.162  56.736   0.261  1.00 91.10           C  
ATOM   1699  O   LYS A 220     -47.402  57.367  -0.770  1.00 91.10           O  
ATOM   1700  CB  LYS A 220     -47.977  57.620   2.457  1.00 91.10           C  
ATOM   1701  CG  LYS A 220     -49.173  57.844   3.370  1.00 91.10           C  
ATOM   1702  CD  LYS A 220     -48.887  58.917   4.413  1.00 91.10           C  
ATOM   1703  CE  LYS A 220     -50.072  59.120   5.347  1.00 91.10           C  
ATOM   1704  NZ  LYS A 220     -49.785  60.149   6.391  1.00 91.10           N1+
ATOM   1705  N   ALA A 221     -46.052  56.202   0.584  1.00 89.78           N  
ATOM   1706  CA  ALA A 221     -44.966  56.281  -0.389  1.00 89.78           C  
ATOM   1707  C   ALA A 221     -45.355  55.602  -1.700  1.00 89.78           C  
ATOM   1708  O   ALA A 221     -45.087  56.130  -2.782  1.00 89.78           O  
ATOM   1709  CB  ALA A 221     -43.697  55.650   0.177  1.00 89.78           C  
ATOM   1710  N   VAL A 222     -46.009  54.494  -1.616  1.00 90.10           N  
ATOM   1711  CA  VAL A 222     -46.433  53.738  -2.790  1.00 90.10           C  
ATOM   1712  C   VAL A 222     -47.535  54.498  -3.525  1.00 90.10           C  
ATOM   1713  O   VAL A 222     -47.588  54.489  -4.757  1.00 90.10           O  
ATOM   1714  CB  VAL A 222     -46.925  52.324  -2.408  1.00 90.10           C  
ATOM   1715  CG1 VAL A 222     -47.585  51.641  -3.604  1.00 90.10           C  
ATOM   1716  CG2 VAL A 222     -45.766  51.481  -1.881  1.00 90.10           C  
ATOM   1717  N   GLU A 223     -48.430  55.180  -2.893  1.00 88.31           N  
ATOM   1718  CA  GLU A 223     -49.531  55.941  -3.477  1.00 88.31           C  
ATOM   1719  C   GLU A 223     -49.018  57.168  -4.225  1.00 88.31           C  
ATOM   1720  O   GLU A 223     -49.544  57.522  -5.281  1.00 88.31           O  
ATOM   1721  CB  GLU A 223     -50.526  56.364  -2.393  1.00 88.31           C  
ATOM   1722  CG  GLU A 223     -51.407  55.229  -1.891  1.00 88.31           C  
ATOM   1723  CD  GLU A 223     -52.312  55.638  -0.739  1.00 88.31           C  
ATOM   1724  OE1 GLU A 223     -53.088  54.789  -0.247  1.00 88.31           O  
ATOM   1725  OE2 GLU A 223     -52.244  56.817  -0.326  1.00 88.31           O1-
ATOM   1726  N   MET A 224     -47.990  57.769  -3.794  1.00 84.81           N  
ATOM   1727  CA  MET A 224     -47.482  59.009  -4.375  1.00 84.81           C  
ATOM   1728  C   MET A 224     -46.646  58.726  -5.619  1.00 84.81           C  
ATOM   1729  O   MET A 224     -46.635  59.521  -6.559  1.00 84.81           O  
ATOM   1730  CB  MET A 224     -46.651  59.783  -3.351  1.00 84.81           C  
ATOM   1731  CG  MET A 224     -47.456  60.296  -2.168  1.00 84.81           C  
ATOM   1732  SD  MET A 224     -46.419  61.185  -0.943  1.00 84.81           S  
ATOM   1733  CE  MET A 224     -46.121  62.734  -1.840  1.00 84.81           C  
ATOM   1734  N   THR A 225     -46.064  57.692  -5.726  1.00 77.14           N  
ATOM   1735  CA  THR A 225     -45.313  57.141  -6.849  1.00 77.14           C  
ATOM   1736  C   THR A 225     -44.101  58.010  -7.169  1.00 77.14           C  
ATOM   1737  O   THR A 225     -43.377  57.747  -8.132  1.00 77.14           O  
ATOM   1738  CB  THR A 225     -46.199  57.010  -8.102  1.00 77.14           C  
ATOM   1739  CG2 THR A 225     -47.395  56.102  -7.838  1.00 77.14           C  
ATOM   1740  OG1 THR A 225     -46.673  58.307  -8.483  1.00 77.14           O  
ATOM   1741  N   ALA A 226     -43.875  59.158  -6.378  1.00 83.88           N  
ATOM   1742  CA  ALA A 226     -42.681  59.964  -6.616  1.00 83.88           C  
ATOM   1743  C   ALA A 226     -41.425  59.237  -6.141  1.00 83.88           C  
ATOM   1744  O   ALA A 226     -41.357  58.787  -4.996  1.00 83.88           O  
ATOM   1745  CB  ALA A 226     -42.804  61.317  -5.919  1.00 83.88           C  
ATOM   1746  N   GLN A 227     -40.440  59.070  -7.108  1.00 86.16           N  
ATOM   1747  CA  GLN A 227     -39.210  58.344  -6.813  1.00 86.16           C  
ATOM   1748  C   GLN A 227     -38.511  58.921  -5.586  1.00 86.16           C  
ATOM   1749  O   GLN A 227     -37.986  58.176  -4.756  1.00 86.16           O  
ATOM   1750  CB  GLN A 227     -38.267  58.376  -8.017  1.00 86.16           C  
ATOM   1751  CG  GLN A 227     -37.060  57.457  -7.877  1.00 86.16           C  
ATOM   1752  CD  GLN A 227     -37.448  55.996  -7.737  1.00 86.16           C  
ATOM   1753  NE2 GLN A 227     -36.578  55.210  -7.111  1.00 86.16           N  
ATOM   1754  OE1 GLN A 227     -38.520  55.579  -8.186  1.00 86.16           O  
ATOM   1755  N   GLU A 228     -38.506  60.165  -5.393  1.00 83.14           N  
ATOM   1756  CA  GLU A 228     -37.844  60.813  -4.265  1.00 83.14           C  
ATOM   1757  C   GLU A 228     -38.497  60.422  -2.943  1.00 83.14           C  
ATOM   1758  O   GLU A 228     -37.806  60.172  -1.952  1.00 83.14           O  
ATOM   1759  CB  GLU A 228     -37.862  62.335  -4.431  1.00 83.14           C  
ATOM   1760  CG  GLU A 228     -36.955  62.842  -5.544  1.00 83.14           C  
ATOM   1761  CD  GLU A 228     -37.068  64.341  -5.773  1.00 83.14           C  
ATOM   1762  OE1 GLU A 228     -36.372  64.873  -6.666  1.00 83.14           O  
ATOM   1763  OE2 GLU A 228     -37.860  64.989  -5.052  1.00 83.14           O1-
ATOM   1764  N   VAL A 229     -39.768  60.317  -2.924  1.00 86.86           N  
ATOM   1765  CA  VAL A 229     -40.506  59.931  -1.726  1.00 86.86           C  
ATOM   1766  C   VAL A 229     -40.204  58.475  -1.380  1.00 86.86           C  
ATOM   1767  O   VAL A 229     -39.979  58.141  -0.214  1.00 86.86           O  
ATOM   1768  CB  VAL A 229     -42.027  60.131  -1.909  1.00 86.86           C  
ATOM   1769  CG1 VAL A 229     -42.792  59.578  -0.707  1.00 86.86           C  
ATOM   1770  CG2 VAL A 229     -42.349  61.610  -2.116  1.00 86.86           C  
ATOM   1771  N   LEU A 230     -40.173  57.685  -2.371  1.00 89.51           N  
ATOM   1772  CA  LEU A 230     -39.855  56.277  -2.159  1.00 89.51           C  
ATOM   1773  C   LEU A 230     -38.446  56.116  -1.599  1.00 89.51           C  
ATOM   1774  O   LEU A 230     -38.221  55.307  -0.696  1.00 89.51           O  
ATOM   1775  CB  LEU A 230     -39.990  55.494  -3.467  1.00 89.51           C  
ATOM   1776  CG  LEU A 230     -41.413  55.287  -3.990  1.00 89.51           C  
ATOM   1777  CD1 LEU A 230     -41.380  54.729  -5.409  1.00 89.51           C  
ATOM   1778  CD2 LEU A 230     -42.194  54.361  -3.064  1.00 89.51           C  
ATOM   1779  N   GLU A 231     -37.489  56.919  -2.076  1.00 89.06           N  
ATOM   1780  CA  GLU A 231     -36.108  56.856  -1.609  1.00 89.06           C  
ATOM   1781  C   GLU A 231     -35.997  57.297  -0.152  1.00 89.06           C  
ATOM   1782  O   GLU A 231     -35.277  56.681   0.636  1.00 89.06           O  
ATOM   1783  CB  GLU A 231     -35.202  57.719  -2.490  1.00 89.06           C  
ATOM   1784  CG  GLU A 231     -34.961  57.143  -3.877  1.00 89.06           C  
ATOM   1785  CD  GLU A 231     -34.167  58.068  -4.783  1.00 89.06           C  
ATOM   1786  OE1 GLU A 231     -33.942  57.719  -5.964  1.00 89.06           O  
ATOM   1787  OE2 GLU A 231     -33.762  59.153  -4.308  1.00 89.06           O1-
ATOM   1788  N   ILE A 232     -36.725  58.291   0.150  1.00 88.19           N  
ATOM   1789  CA  ILE A 232     -36.742  58.795   1.518  1.00 88.19           C  
ATOM   1790  C   ILE A 232     -37.355  57.749   2.447  1.00 88.19           C  
ATOM   1791  O   ILE A 232     -36.816  57.471   3.520  1.00 88.19           O  
ATOM   1792  CB  ILE A 232     -37.523  60.124   1.621  1.00 88.19           C  
ATOM   1793  CG1 ILE A 232     -36.760  61.249   0.910  1.00 88.19           C  
ATOM   1794  CG2 ILE A 232     -37.787  60.485   3.086  1.00 88.19           C  
ATOM   1795  CD1 ILE A 232     -37.554  62.539   0.761  1.00 88.19           C  
ATOM   1796  N   ALA A 233     -38.471  57.250   2.040  1.00 91.44           N  
ATOM   1797  CA  ALA A 233     -39.132  56.216   2.831  1.00 91.44           C  
ATOM   1798  C   ALA A 233     -38.216  55.013   3.036  1.00 91.44           C  
ATOM   1799  O   ALA A 233     -38.128  54.472   4.141  1.00 91.44           O  
ATOM   1800  CB  ALA A 233     -40.433  55.782   2.162  1.00 91.44           C  
ATOM   1801  N   ARG A 234     -37.608  54.644   2.026  1.00 92.01           N  
ATOM   1802  CA  ARG A 234     -36.694  53.510   2.110  1.00 92.01           C  
ATOM   1803  C   ARG A 234     -35.578  53.780   3.114  1.00 92.01           C  
ATOM   1804  O   ARG A 234     -35.264  52.926   3.946  1.00 92.01           O  
ATOM   1805  CB  ARG A 234     -36.097  53.197   0.737  1.00 92.01           C  
ATOM   1806  CG  ARG A 234     -35.232  51.947   0.711  1.00 92.01           C  
ATOM   1807  CD  ARG A 234     -34.702  51.656  -0.686  1.00 92.01           C  
ATOM   1808  NE  ARG A 234     -33.636  52.580  -1.062  1.00 92.01           N  
ATOM   1809  CZ  ARG A 234     -33.159  52.726  -2.295  1.00 92.01           C  
ATOM   1810  NH1 ARG A 234     -33.647  52.008  -3.300  1.00 92.01           N1+
ATOM   1811  NH2 ARG A 234     -32.187  53.597  -2.525  1.00 92.01           N  
ATOM   1812  N   ALA A 235     -34.923  54.846   2.980  1.00 88.45           N  
ATOM   1813  CA  ALA A 235     -33.844  55.212   3.894  1.00 88.45           C  
ATOM   1814  C   ALA A 235     -34.330  55.224   5.340  1.00 88.45           C  
ATOM   1815  O   ALA A 235     -33.647  54.719   6.235  1.00 88.45           O  
ATOM   1816  CB  ALA A 235     -33.267  56.575   3.517  1.00 88.45           C  
ATOM   1817  N   ALA A 236     -35.427  55.792   5.528  1.00 89.92           N  
ATOM   1818  CA  ALA A 236     -35.990  55.860   6.874  1.00 89.92           C  
ATOM   1819  C   ALA A 236     -36.280  54.463   7.418  1.00 89.92           C  
ATOM   1820  O   ALA A 236     -35.988  54.170   8.579  1.00 89.92           O  
ATOM   1821  CB  ALA A 236     -37.263  56.702   6.877  1.00 89.92           C  
ATOM   1822  N   LEU A 237     -36.857  53.627   6.642  1.00 93.27           N  
ATOM   1823  CA  LEU A 237     -37.184  52.266   7.053  1.00 93.27           C  
ATOM   1824  C   LEU A 237     -35.917  51.462   7.325  1.00 93.27           C  
ATOM   1825  O   LEU A 237     -35.854  50.705   8.297  1.00 93.27           O  
ATOM   1826  CB  LEU A 237     -38.025  51.570   5.981  1.00 93.27           C  
ATOM   1827  CG  LEU A 237     -39.462  52.067   5.817  1.00 93.27           C  
ATOM   1828  CD1 LEU A 237     -40.059  51.543   4.514  1.00 93.27           C  
ATOM   1829  CD2 LEU A 237     -40.314  51.646   7.009  1.00 93.27           C  
ATOM   1830  N   LYS A 238     -34.967  51.598   6.473  1.00 90.82           N  
ATOM   1831  CA  LYS A 238     -33.686  50.944   6.721  1.00 90.82           C  
ATOM   1832  C   LYS A 238     -33.079  51.403   8.044  1.00 90.82           C  
ATOM   1833  O   LYS A 238     -32.569  50.587   8.815  1.00 90.82           O  
ATOM   1834  CB  LYS A 238     -32.711  51.219   5.575  1.00 90.82           C  
ATOM   1835  CG  LYS A 238     -32.957  50.372   4.335  1.00 90.82           C  
ATOM   1836  CD  LYS A 238     -31.881  50.597   3.281  1.00 90.82           C  
ATOM   1837  CE  LYS A 238     -32.124  49.748   2.041  1.00 90.82           C  
ATOM   1838  NZ  LYS A 238     -31.094  49.996   0.989  1.00 90.82           N1+
ATOM   1839  N   ALA A 239     -33.128  52.688   8.169  1.00 86.07           N  
ATOM   1840  CA  ALA A 239     -32.608  53.248   9.413  1.00 86.07           C  
ATOM   1841  C   ALA A 239     -33.382  52.721  10.618  1.00 86.07           C  
ATOM   1842  O   ALA A 239     -32.788  52.353  11.634  1.00 86.07           O  
ATOM   1843  CB  ALA A 239     -32.664  54.773   9.375  1.00 86.07           C  
ATOM   1844  N   ALA A 240     -34.689  52.697  10.518  1.00 89.08           N  
ATOM   1845  CA  ALA A 240     -35.539  52.226  11.609  1.00 89.08           C  
ATOM   1846  C   ALA A 240     -35.220  50.777  11.966  1.00 89.08           C  
ATOM   1847  O   ALA A 240     -35.251  50.399  13.141  1.00 89.08           O  
ATOM   1848  CB  ALA A 240     -37.012  52.367  11.235  1.00 89.08           C  
ATOM   1849  N   GLN A 241     -34.868  49.983  11.006  1.00 85.99           N  
ATOM   1850  CA  GLN A 241     -34.537  48.578  11.219  1.00 85.99           C  
ATOM   1851  C   GLN A 241     -33.184  48.429  11.907  1.00 85.99           C  
ATOM   1852  O   GLN A 241     -32.937  47.436  12.594  1.00 85.99           O  
ATOM   1853  CB  GLN A 241     -34.538  47.818   9.891  1.00 85.99           C  
ATOM   1854  CG  GLN A 241     -35.932  47.512   9.358  1.00 85.99           C  
ATOM   1855  CD  GLN A 241     -35.906  46.660   8.104  1.00 85.99           C  
ATOM   1856  NE2 GLN A 241     -37.020  45.998   7.814  1.00 85.99           N  
ATOM   1857  OE1 GLN A 241     -34.893  46.597   7.400  1.00 85.99           O  
ATOM   1858  N   ALA A 242     -32.408  49.392  11.648  1.00 85.75           N  
ATOM   1859  CA  ALA A 242     -31.037  49.289  12.140  1.00 85.75           C  
ATOM   1860  C   ALA A 242     -30.927  49.805  13.571  1.00 85.75           C  
ATOM   1861  O   ALA A 242     -29.970  49.488  14.281  1.00 85.75           O  
ATOM   1862  CB  ALA A 242     -30.085  50.057  11.227  1.00 85.75           C  
ATOM   1863  N   PHE A 243     -31.905  50.581  14.073  1.00 80.14           N  
ATOM   1864  CA  PHE A 243     -31.799  51.189  15.394  1.00 80.14           C  
ATOM   1865  C   PHE A 243     -32.330  50.248  16.468  1.00 80.14           C  
ATOM   1866  O   PHE A 243     -33.437  49.719  16.345  1.00 80.14           O  
ATOM   1867  CB  PHE A 243     -32.559  52.519  15.438  1.00 80.14           C  
ATOM   1868  CG  PHE A 243     -31.854  53.645  14.731  1.00 80.14           C  
ATOM   1869  CD1 PHE A 243     -30.651  54.145  15.217  1.00 80.14           C  
ATOM   1870  CD2 PHE A 243     -32.393  54.204  13.580  1.00 80.14           C  
ATOM   1871  CE1 PHE A 243     -29.996  55.187  14.566  1.00 80.14           C  
ATOM   1872  CE2 PHE A 243     -31.744  55.246  12.923  1.00 80.14           C  
ATOM   1873  CZ  PHE A 243     -30.547  55.737  13.419  1.00 80.14           C  
ATOM   1874  N   PRO A 244     -31.527  49.958  17.417  1.00 69.49           N  
ATOM   1875  CA  PRO A 244     -32.027  49.200  18.567  1.00 69.49           C  
ATOM   1876  C   PRO A 244     -33.095  49.957  19.354  1.00 69.49           C  
ATOM   1877  O   PRO A 244     -33.998  49.340  19.925  1.00 69.49           O  
ATOM   1878  CB  PRO A 244     -30.773  48.985  19.418  1.00 69.49           C  
ATOM   1879  CG  PRO A 244     -29.784  49.980  18.901  1.00 69.49           C  
ATOM   1880  CD  PRO A 244     -30.183  50.367  17.506  1.00 69.49           C  
ATOM   1881  N   ASN A 245     -32.947  51.325  19.266  1.00 80.14           N  
ATOM   1882  CA  ASN A 245     -33.845  52.210  20.001  1.00 80.14           C  
ATOM   1883  C   ASN A 245     -35.111  52.511  19.205  1.00 80.14           C  
ATOM   1884  O   ASN A 245     -35.050  53.144  18.149  1.00 80.14           O  
ATOM   1885  CB  ASN A 245     -33.130  53.510  20.373  1.00 80.14           C  
ATOM   1886  CG  ASN A 245     -33.969  54.402  21.268  1.00 80.14           C  
ATOM   1887  ND2 ASN A 245     -33.490  54.642  22.484  1.00 80.14           N  
ATOM   1888  OD1 ASN A 245     -35.040  54.870  20.872  1.00 80.14           O  
ATOM   1889  N   THR A 246     -36.211  52.097  19.807  1.00 83.92           N  
ATOM   1890  CA  THR A 246     -37.504  52.202  19.139  1.00 83.92           C  
ATOM   1891  C   THR A 246     -37.920  53.663  18.993  1.00 83.92           C  
ATOM   1892  O   THR A 246     -38.505  54.049  17.979  1.00 83.92           O  
ATOM   1893  CB  THR A 246     -38.593  51.430  19.908  1.00 83.92           C  
ATOM   1894  CG2 THR A 246     -39.906  51.414  19.133  1.00 83.92           C  
ATOM   1895  OG1 THR A 246     -38.157  50.080  20.115  1.00 83.92           O  
ATOM   1896  N   GLU A 247     -37.514  54.571  19.933  1.00 86.82           N  
ATOM   1897  CA  GLU A 247     -37.908  55.976  19.876  1.00 86.82           C  
ATOM   1898  C   GLU A 247     -37.247  56.686  18.697  1.00 86.82           C  
ATOM   1899  O   GLU A 247     -37.894  57.463  17.992  1.00 86.82           O  
ATOM   1900  CB  GLU A 247     -37.554  56.688  21.184  1.00 86.82           C  
ATOM   1901  CG  GLU A 247     -38.407  56.258  22.368  1.00 86.82           C  
ATOM   1902  CD  GLU A 247     -38.016  56.940  23.669  1.00 86.82           C  
ATOM   1903  OE1 GLU A 247     -38.602  56.613  24.726  1.00 86.82           O  
ATOM   1904  OE2 GLU A 247     -37.116  57.810  23.630  1.00 86.82           O1-
ATOM   1905  N   LEU A 248     -35.941  56.406  18.505  1.00 85.73           N  
ATOM   1906  CA  LEU A 248     -35.219  56.996  17.383  1.00 85.73           C  
ATOM   1907  C   LEU A 248     -35.760  56.479  16.055  1.00 85.73           C  
ATOM   1908  O   LEU A 248     -35.925  57.249  15.106  1.00 85.73           O  
ATOM   1909  CB  LEU A 248     -33.722  56.692  17.491  1.00 85.73           C  
ATOM   1910  CG  LEU A 248     -32.813  57.399  16.484  1.00 85.73           C  
ATOM   1911  CD1 LEU A 248     -32.951  58.911  16.615  1.00 85.73           C  
ATOM   1912  CD2 LEU A 248     -31.363  56.971  16.680  1.00 85.73           C  
ATOM   1913  N   ALA A 249     -36.002  55.200  16.012  1.00 88.65           N  
ATOM   1914  CA  ALA A 249     -36.601  54.623  14.811  1.00 88.65           C  
ATOM   1915  C   ALA A 249     -37.953  55.264  14.509  1.00 88.65           C  
ATOM   1916  O   ALA A 249     -38.240  55.610  13.361  1.00 88.65           O  
ATOM   1917  CB  ALA A 249     -36.757  53.113  14.968  1.00 88.65           C  
ATOM   1918  N   GLU A 250     -38.748  55.444  15.577  1.00 89.23           N  
ATOM   1919  CA  GLU A 250     -40.045  56.095  15.413  1.00 89.23           C  
ATOM   1920  C   GLU A 250     -39.885  57.525  14.906  1.00 89.23           C  
ATOM   1921  O   GLU A 250     -40.631  57.966  14.031  1.00 89.23           O  
ATOM   1922  CB  GLU A 250     -40.820  56.088  16.733  1.00 89.23           C  
ATOM   1923  CG  GLU A 250     -41.353  54.718  17.127  1.00 89.23           C  
ATOM   1924  CD  GLU A 250     -42.102  54.723  18.450  1.00 89.23           C  
ATOM   1925  OE1 GLU A 250     -42.476  53.634  18.940  1.00 89.23           O  
ATOM   1926  OE2 GLU A 250     -42.318  55.826  19.000  1.00 89.23           O1-
ATOM   1927  N   LEU A 251     -39.006  58.257  15.516  1.00 89.35           N  
ATOM   1928  CA  LEU A 251     -38.751  59.632  15.098  1.00 89.35           C  
ATOM   1929  C   LEU A 251     -38.355  59.688  13.626  1.00 89.35           C  
ATOM   1930  O   LEU A 251     -38.859  60.526  12.875  1.00 89.35           O  
ATOM   1931  CB  LEU A 251     -37.651  60.258  15.959  1.00 89.35           C  
ATOM   1932  CG  LEU A 251     -37.272  61.704  15.629  1.00 89.35           C  
ATOM   1933  CD1 LEU A 251     -38.471  62.624  15.831  1.00 89.35           C  
ATOM   1934  CD2 LEU A 251     -36.093  62.156  16.483  1.00 89.35           C  
ATOM   1935  N   MET A 252     -37.528  58.761  13.175  1.00 85.61           N  
ATOM   1936  CA  MET A 252     -37.089  58.710  11.782  1.00 85.61           C  
ATOM   1937  C   MET A 252     -38.270  58.468  10.849  1.00 85.61           C  
ATOM   1938  O   MET A 252     -38.390  59.122   9.811  1.00 85.61           O  
ATOM   1939  CB  MET A 252     -36.037  57.616  11.589  1.00 85.61           C  
ATOM   1940  CG  MET A 252     -34.678  57.963  12.173  1.00 85.61           C  
ATOM   1941  SD  MET A 252     -33.927  59.436  11.378  1.00 85.61           S  
ATOM   1942  CE  MET A 252     -32.373  59.545  12.310  1.00 85.61           C  
ATOM   1943  N   LEU A 253     -39.092  57.552  11.259  1.00 91.44           N  
ATOM   1944  CA  LEU A 253     -40.244  57.243  10.420  1.00 91.44           C  
ATOM   1945  C   LEU A 253     -41.211  58.422  10.367  1.00 91.44           C  
ATOM   1946  O   LEU A 253     -41.755  58.736   9.307  1.00 91.44           O  
ATOM   1947  CB  LEU A 253     -40.967  55.999  10.942  1.00 91.44           C  
ATOM   1948  CG  LEU A 253     -40.224  54.670  10.795  1.00 91.44           C  
ATOM   1949  CD1 LEU A 253     -41.060  53.528  11.363  1.00 91.44           C  
ATOM   1950  CD2 LEU A 253     -39.879  54.410   9.332  1.00 91.44           C  
ATOM   1951  N   ARG A 254     -41.410  59.039  11.455  1.00 91.06           N  
ATOM   1952  CA  ARG A 254     -42.293  60.200  11.500  1.00 91.06           C  
ATOM   1953  C   ARG A 254     -41.753  61.332  10.631  1.00 91.06           C  
ATOM   1954  O   ARG A 254     -42.515  62.002   9.933  1.00 91.06           O  
ATOM   1955  CB  ARG A 254     -42.472  60.683  12.940  1.00 91.06           C  
ATOM   1956  CG  ARG A 254     -43.348  59.776  13.790  1.00 91.06           C  
ATOM   1957  CD  ARG A 254     -43.528  60.324  15.198  1.00 91.06           C  
ATOM   1958  NE  ARG A 254     -44.290  59.407  16.041  1.00 91.06           N  
ATOM   1959  CZ  ARG A 254     -45.590  59.520  16.302  1.00 91.06           C  
ATOM   1960  NH1 ARG A 254     -46.300  60.518  15.788  1.00 91.06           N1+
ATOM   1961  NH2 ARG A 254     -46.184  58.629  17.081  1.00 91.06           N  
ATOM   1962  N   LEU A 255     -40.521  61.584  10.794  1.00 86.93           N  
ATOM   1963  CA  LEU A 255     -39.886  62.609   9.974  1.00 86.93           C  
ATOM   1964  C   LEU A 255     -40.024  62.282   8.491  1.00 86.93           C  
ATOM   1965  O   LEU A 255     -40.293  63.169   7.678  1.00 86.93           O  
ATOM   1966  CB  LEU A 255     -38.406  62.750  10.343  1.00 86.93           C  
ATOM   1967  CG  LEU A 255     -38.100  63.455  11.665  1.00 86.93           C  
ATOM   1968  CD1 LEU A 255     -36.610  63.373  11.977  1.00 86.93           C  
ATOM   1969  CD2 LEU A 255     -38.564  64.906  11.617  1.00 86.93           C  
ATOM   1970  N   ALA A 256     -39.819  61.045   8.071  1.00 88.70           N  
ATOM   1971  CA  ALA A 256     -39.986  60.627   6.681  1.00 88.70           C  
ATOM   1972  C   ALA A 256     -41.419  60.857   6.207  1.00 88.70           C  
ATOM   1973  O   ALA A 256     -41.643  61.266   5.066  1.00 88.70           O  
ATOM   1974  CB  ALA A 256     -39.603  59.159   6.518  1.00 88.70           C  
ATOM   1975  N   GLU A 257     -42.283  60.553   7.088  1.00 88.18           N  
ATOM   1976  CA  GLU A 257     -43.684  60.808   6.765  1.00 88.18           C  
ATOM   1977  C   GLU A 257     -43.924  62.287   6.480  1.00 88.18           C  
ATOM   1978  O   GLU A 257     -44.612  62.636   5.518  1.00 88.18           O  
ATOM   1979  CB  GLU A 257     -44.593  60.338   7.903  1.00 88.18           C  
ATOM   1980  CG  GLU A 257     -46.078  60.467   7.597  1.00 88.18           C  
ATOM   1981  CD  GLU A 257     -46.967  60.118   8.781  1.00 88.18           C  
ATOM   1982  OE1 GLU A 257     -48.198  60.333   8.699  1.00 88.18           O  
ATOM   1983  OE2 GLU A 257     -46.427  59.627   9.797  1.00 88.18           O1-
ATOM   1984  N   VAL A 258     -43.510  63.127   7.350  1.00 86.93           N  
ATOM   1985  CA  VAL A 258     -43.655  64.568   7.165  1.00 86.93           C  
ATOM   1986  C   VAL A 258     -42.989  64.989   5.857  1.00 86.93           C  
ATOM   1987  O   VAL A 258     -43.558  65.767   5.087  1.00 86.93           O  
ATOM   1988  CB  VAL A 258     -43.050  65.355   8.349  1.00 86.93           C  
ATOM   1989  CG1 VAL A 258     -43.022  66.852   8.044  1.00 86.93           C  
ATOM   1990  CG2 VAL A 258     -43.839  65.083   9.628  1.00 86.93           C  
ATOM   1991  N   ALA A 259     -41.839  64.496   5.612  1.00 83.66           N  
ATOM   1992  CA  ALA A 259     -41.124  64.826   4.382  1.00 83.66           C  
ATOM   1993  C   ALA A 259     -41.926  64.410   3.153  1.00 83.66           C  
ATOM   1994  O   ALA A 259     -42.017  65.161   2.180  1.00 83.66           O  
ATOM   1995  CB  ALA A 259     -39.751  64.158   4.370  1.00 83.66           C  
ATOM   1996  N   ALA A 260     -42.466  63.197   3.208  1.00 82.93           N  
ATOM   1997  CA  ALA A 260     -43.269  62.701   2.093  1.00 82.93           C  
ATOM   1998  C   ALA A 260     -44.495  63.581   1.865  1.00 82.93           C  
ATOM   1999  O   ALA A 260     -44.839  63.891   0.722  1.00 82.93           O  
ATOM   2000  CB  ALA A 260     -43.694  61.257   2.344  1.00 82.93           C  
ATOM   2001  N   ARG A 261     -45.136  63.992   2.930  1.00 83.77           N  
ATOM   2002  CA  ARG A 261     -46.298  64.872   2.844  1.00 83.77           C  
ATOM   2003  C   ARG A 261     -45.915  66.232   2.271  1.00 83.77           C  
ATOM   2004  O   ARG A 261     -46.634  66.784   1.436  1.00 83.77           O  
ATOM   2005  CB  ARG A 261     -46.943  65.045   4.220  1.00 83.77           C  
ATOM   2006  CG  ARG A 261     -48.281  65.766   4.186  1.00 83.77           C  
ATOM   2007  CD  ARG A 261     -48.889  65.893   5.577  1.00 83.77           C  
ATOM   2008  NE  ARG A 261     -49.410  64.615   6.056  1.00 83.77           N  
ATOM   2009  CZ  ARG A 261     -50.139  64.460   7.158  1.00 83.77           C  
ATOM   2010  NH1 ARG A 261     -50.449  65.503   7.918  1.00 83.77           N1+
ATOM   2011  NH2 ARG A 261     -50.562  63.252   7.501  1.00 83.77           N  
ATOM   2012  N   VAL A 262     -44.853  66.809   2.735  1.00 83.12           N  
ATOM   2013  CA  VAL A 262     -44.368  68.099   2.255  1.00 83.12           C  
ATOM   2014  C   VAL A 262     -44.057  68.012   0.763  1.00 83.12           C  
ATOM   2015  O   VAL A 262     -44.408  68.910  -0.005  1.00 83.12           O  
ATOM   2016  CB  VAL A 262     -43.116  68.560   3.035  1.00 83.12           C  
ATOM   2017  CG1 VAL A 262     -42.479  69.776   2.363  1.00 83.12           C  
ATOM   2018  CG2 VAL A 262     -43.477  68.875   4.485  1.00 83.12           C  
ATOM   2019  N   MET A 263     -43.524  66.948   0.286  1.00 79.59           N  
ATOM   2020  CA  MET A 263     -43.180  66.766  -1.122  1.00 79.59           C  
ATOM   2021  C   MET A 263     -44.435  66.689  -1.983  1.00 79.59           C  
ATOM   2022  O   MET A 263     -44.474  67.244  -3.083  1.00 79.59           O  
ATOM   2023  CB  MET A 263     -42.337  65.503  -1.311  1.00 79.59           C  
ATOM   2024  CG  MET A 263     -40.889  65.663  -0.880  1.00 79.59           C  
ATOM   2025  SD  MET A 263     -39.861  64.206  -1.314  1.00 79.59           S  
ATOM   2026  CE  MET A 263     -38.203  64.887  -1.031  1.00 79.59           C  
ATOM   2027  N   LYS A 264     -45.395  65.977  -1.452  1.00 79.48           N  
ATOM   2028  CA  LYS A 264     -46.665  65.900  -2.169  1.00 79.48           C  
ATOM   2029  C   LYS A 264     -47.296  67.282  -2.320  1.00 79.48           C  
ATOM   2030  O   LYS A 264     -47.793  67.630  -3.393  1.00 79.48           O  
ATOM   2031  CB  LYS A 264     -47.632  64.958  -1.450  1.00 79.48           C  
ATOM   2032  CG  LYS A 264     -48.903  64.661  -2.232  1.00 79.48           C  
ATOM   2033  CD  LYS A 264     -49.790  63.663  -1.500  1.00 79.48           C  
ATOM   2034  CE  LYS A 264     -51.074  63.384  -2.269  1.00 79.48           C  
ATOM   2035  NZ  LYS A 264     -51.946  62.406  -1.554  1.00 79.48           N1+
ATOM   2036  N   GLU A 265     -47.327  67.971  -1.277  1.00 83.33           N  
ATOM   2037  CA  GLU A 265     -47.913  69.308  -1.292  1.00 83.33           C  
ATOM   2038  C   GLU A 265     -47.128  70.245  -2.205  1.00 83.33           C  
ATOM   2039  O   GLU A 265     -47.713  71.084  -2.893  1.00 83.33           O  
ATOM   2040  CB  GLU A 265     -47.973  69.884   0.126  1.00 83.33           C  
ATOM   2041  CG  GLU A 265     -49.040  69.247   1.004  1.00 83.33           C  
ATOM   2042  CD  GLU A 265     -49.164  69.904   2.370  1.00 83.33           C  
ATOM   2043  OE1 GLU A 265     -50.062  69.515   3.151  1.00 83.33           O  
ATOM   2044  OE2 GLU A 265     -48.357  70.815   2.660  1.00 83.33           O1-
ATOM   2045  N   LEU A 266     -45.892  70.098  -2.272  1.00 77.85           N  
ATOM   2046  CA  LEU A 266     -45.043  70.925  -3.122  1.00 77.85           C  
ATOM   2047  C   LEU A 266     -45.315  70.646  -4.597  1.00 77.85           C  
ATOM   2048  O   LEU A 266     -45.370  71.573  -5.408  1.00 77.85           O  
ATOM   2049  CB  LEU A 266     -43.565  70.676  -2.808  1.00 77.85           C  
ATOM   2050  CG  LEU A 266     -43.014  71.359  -1.556  1.00 77.85           C  
ATOM   2051  CD1 LEU A 266     -41.594  70.882  -1.273  1.00 77.85           C  
ATOM   2052  CD2 LEU A 266     -43.052  72.876  -1.714  1.00 77.85           C  
ATOM   2053  N   GLU A 267     -45.468  69.357  -4.900  1.00 76.33           N  
ATOM   2054  CA  GLU A 267     -45.786  68.984  -6.275  1.00 76.33           C  
ATOM   2055  C   GLU A 267     -47.124  69.574  -6.712  1.00 76.33           C  
ATOM   2056  O   GLU A 267     -47.250  70.085  -7.826  1.00 76.33           O  
ATOM   2057  CB  GLU A 267     -45.808  67.462  -6.429  1.00 76.33           C  
ATOM   2058  CG  GLU A 267     -44.427  66.837  -6.567  1.00 76.33           C  
ATOM   2059  CD  GLU A 267     -44.459  65.321  -6.659  1.00 76.33           C  
ATOM   2060  OE1 GLU A 267     -43.378  64.691  -6.696  1.00 76.33           O  
ATOM   2061  OE2 GLU A 267     -45.576  64.757  -6.697  1.00 76.33           O1-
ATOM   2062  N   ARG A 268     -48.080  69.463  -5.807  1.00 80.29           N  
ATOM   2063  CA  ARG A 268     -49.393  70.048  -6.057  1.00 80.29           C  
ATOM   2064  C   ARG A 268     -49.291  71.556  -6.260  1.00 80.29           C  
ATOM   2065  O   ARG A 268     -49.910  72.108  -7.172  1.00 80.29           O  
ATOM   2066  CB  ARG A 268     -50.349  69.737  -4.902  1.00 80.29           C  
ATOM   2067  CG  ARG A 268     -51.784  70.169  -5.157  1.00 80.29           C  
ATOM   2068  CD  ARG A 268     -52.686  69.857  -3.972  1.00 80.29           C  
ATOM   2069  NE  ARG A 268     -53.987  70.507  -4.099  1.00 80.29           N  
ATOM   2070  CZ  ARG A 268     -54.992  70.366  -3.238  1.00 80.29           C  
ATOM   2071  NH1 ARG A 268     -54.863  69.592  -2.167  1.00 80.29           N1+
ATOM   2072  NH2 ARG A 268     -56.134  71.004  -3.451  1.00 80.29           N  
ATOM   2073  N   ASN A 269     -48.546  72.154  -5.428  1.00 78.00           N  
ATOM   2074  CA  ASN A 269     -48.367  73.599  -5.511  1.00 78.00           C  
ATOM   2075  C   ASN A 269     -47.662  74.004  -6.802  1.00 78.00           C  
ATOM   2076  O   ASN A 269     -48.012  75.014  -7.416  1.00 78.00           O  
ATOM   2077  CB  ASN A 269     -47.589  74.116  -4.297  1.00 78.00           C  
ATOM   2078  CG  ASN A 269     -48.416  74.105  -3.027  1.00 78.00           C  
ATOM   2079  ND2 ASN A 269     -47.755  74.267  -1.887  1.00 78.00           N  
ATOM   2080  OD1 ASN A 269     -49.640  73.954  -3.069  1.00 78.00           O  
ATOM   2081  N   ASP A 270     -46.656  73.127  -7.158  1.00 74.55           N  
ATOM   2082  CA  ASP A 270     -45.942  73.368  -8.408  1.00 74.55           C  
ATOM   2083  C   ASP A 270     -46.886  73.281  -9.605  1.00 74.55           C  
ATOM   2084  O   ASP A 270     -46.818  74.109 -10.517  1.00 74.55           O  
ATOM   2085  CB  ASP A 270     -44.794  72.367  -8.570  1.00 74.55           C  
ATOM   2086  CG  ASP A 270     -43.838  72.739  -9.690  1.00 74.55           C  
ATOM   2087  OD1 ASP A 270     -43.438  73.920  -9.784  1.00 74.55           O  
ATOM   2088  OD2 ASP A 270     -43.483  71.844 -10.487  1.00 74.55           O1-
ATOM   2089  N   GLU A 271     -47.815  72.261  -9.574  1.00 79.66           N  
ATOM   2090  CA  GLU A 271     -48.793  72.068 -10.641  1.00 79.66           C  
ATOM   2091  C   GLU A 271     -49.801  73.213 -10.678  1.00 79.66           C  
ATOM   2092  O   GLU A 271     -50.165  73.692 -11.755  1.00 79.66           O  
ATOM   2093  CB  GLU A 271     -49.521  70.732 -10.467  1.00 79.66           C  
ATOM   2094  CG  GLU A 271     -48.663  69.517 -10.795  1.00 79.66           C  
ATOM   2095  CD  GLU A 271     -49.339  68.198 -10.456  1.00 79.66           C  
ATOM   2096  OE1 GLU A 271     -48.706  67.131 -10.627  1.00 79.66           O  
ATOM   2097  OE2 GLU A 271     -50.510  68.231 -10.018  1.00 79.66           O1-
ATOM   2098  N   GLU A 272     -50.237  73.647  -9.512  1.00 81.31           N  
ATOM   2099  CA  GLU A 272     -51.211  74.730  -9.402  1.00 81.31           C  
ATOM   2100  C   GLU A 272     -50.613  76.058  -9.857  1.00 81.31           C  
ATOM   2101  O   GLU A 272     -51.297  76.870 -10.483  1.00 81.31           O  
ATOM   2102  CB  GLU A 272     -51.723  74.848  -7.965  1.00 81.31           C  
ATOM   2103  CG  GLU A 272     -52.642  73.711  -7.544  1.00 81.31           C  
ATOM   2104  CD  GLU A 272     -53.155  73.850  -6.119  1.00 81.31           C  
ATOM   2105  OE1 GLU A 272     -53.912  72.965  -5.657  1.00 81.31           O  
ATOM   2106  OE2 GLU A 272     -52.798  74.851  -5.460  1.00 81.31           O1-
ATOM   2107  N   ILE A 273     -49.349  76.242  -9.686  1.00 71.48           N  
ATOM   2108  CA  ILE A 273     -48.644  77.453 -10.091  1.00 71.48           C  
ATOM   2109  C   ILE A 273     -48.477  77.470 -11.609  1.00 71.48           C  
ATOM   2110  O   ILE A 273     -48.636  78.515 -12.246  1.00 71.48           O  
ATOM   2111  CB  ILE A 273     -47.267  77.565  -9.401  1.00 71.48           C  
ATOM   2112  CG1 ILE A 273     -47.442  77.802  -7.896  1.00 71.48           C  
ATOM   2113  CG2 ILE A 273     -46.431  78.679 -10.037  1.00 71.48           C  
ATOM   2114  CD1 ILE A 273     -46.150  77.697  -7.097  1.00 71.48           C  
ATOM   2115  N   LYS A 274     -48.121  76.231 -12.150  1.00 70.65           N  
ATOM   2116  CA  LYS A 274     -47.945  76.135 -13.596  1.00 70.65           C  
ATOM   2117  C   LYS A 274     -49.261  76.381 -14.328  1.00 70.65           C  
ATOM   2118  O   LYS A 274     -49.270  76.930 -15.431  1.00 70.65           O  
ATOM   2119  CB  LYS A 274     -47.380  74.765 -13.978  1.00 70.65           C  
ATOM   2120  CG  LYS A 274     -45.905  74.590 -13.650  1.00 70.65           C  
ATOM   2121  CD  LYS A 274     -45.387  73.235 -14.115  1.00 70.65           C  
ATOM   2122  CE  LYS A 274     -43.928  73.032 -13.728  1.00 70.65           C  
ATOM   2123  NZ  LYS A 274     -43.424  71.692 -14.153  1.00 70.65           N1+
ATOM   2124  N   LYS A 275     -50.383  76.078 -13.665  1.00 72.89           N  
ATOM   2125  CA  LYS A 275     -51.707  76.232 -14.260  1.00 72.89           C  
ATOM   2126  C   LYS A 275     -52.259  77.634 -14.019  1.00 72.89           C  
ATOM   2127  O   LYS A 275     -53.161  78.083 -14.729  1.00 72.89           O  
ATOM   2128  CB  LYS A 275     -52.673  75.187 -13.700  1.00 72.89           C  
ATOM   2129  CG  LYS A 275     -52.395  73.768 -14.177  1.00 72.89           C  
ATOM   2130  CD  LYS A 275     -53.437  72.788 -13.655  1.00 72.89           C  
ATOM   2131  CE  LYS A 275     -53.135  71.362 -14.093  1.00 72.89           C  
ATOM   2132  NZ  LYS A 275     -54.144  70.395 -13.569  1.00 72.89           N1+
ATOM   2133  N   SER A 276     -51.742  78.365 -13.147  1.00 63.36           N  
ATOM   2134  CA  SER A 276     -52.301  79.670 -12.806  1.00 63.36           C  
ATOM   2135  C   SER A 276     -51.620  80.785 -13.592  1.00 63.36           C  
ATOM   2136  O   SER A 276     -50.390  80.843 -13.660  1.00 63.36           O  
ATOM   2137  CB  SER A 276     -52.166  79.936 -11.306  1.00 63.36           C  
ATOM   2138  OG  SER A 276     -52.316  81.316 -11.024  1.00 63.36           O  
ATOM   2139  N   ASP A 277     -52.228  81.274 -14.764  1.00 61.04           N  
ATOM   2140  CA  ASP A 277     -51.823  82.407 -15.589  1.00 61.04           C  
ATOM   2141  C   ASP A 277     -51.910  83.715 -14.807  1.00 61.04           C  
ATOM   2142  O   ASP A 277     -51.315  84.721 -15.200  1.00 61.04           O  
ATOM   2143  CB  ASP A 277     -52.686  82.489 -16.850  1.00 61.04           C  
ATOM   2144  CG  ASP A 277     -52.158  81.633 -17.987  1.00 61.04           C  
ATOM   2145  OD1 ASP A 277     -51.019  81.126 -17.892  1.00 61.04           O  
ATOM   2146  OD2 ASP A 277     -52.886  81.466 -18.990  1.00 61.04           O1-
ATOM   2147  N   GLU A 278     -52.153  83.727 -13.358  1.00 56.02           N  
ATOM   2148  CA  GLU A 278     -52.507  84.939 -12.625  1.00 56.02           C  
ATOM   2149  C   GLU A 278     -51.904  84.930 -11.223  1.00 56.02           C  
ATOM   2150  O   GLU A 278     -52.193  84.037 -10.423  1.00 56.02           O  
ATOM   2151  CB  GLU A 278     -54.027  85.094 -12.542  1.00 56.02           C  
ATOM   2152  CG  GLU A 278     -54.607  86.033 -13.590  1.00 56.02           C  
ATOM   2153  CD  GLU A 278     -56.125  86.121 -13.543  1.00 56.02           C  
ATOM   2154  OE1 GLU A 278     -56.721  86.784 -14.422  1.00 56.02           O  
ATOM   2155  OE2 GLU A 278     -56.720  85.523 -12.620  1.00 56.02           O1-
ATOM   2156  N   LEU A 279     -50.522  85.181 -10.981  1.00 52.09           N  
ATOM   2157  CA  LEU A 279     -50.321  85.851  -9.701  1.00 52.09           C  
ATOM   2158  C   LEU A 279     -48.859  86.241  -9.514  1.00 52.09           C  
ATOM   2159  O   LEU A 279     -47.963  85.418  -9.713  1.00 52.09           O  
ATOM   2160  CB  LEU A 279     -50.773  84.950  -8.548  1.00 52.09           C  
ATOM   2161  CG  LEU A 279     -52.260  84.996  -8.193  1.00 52.09           C  
ATOM   2162  CD1 LEU A 279     -52.686  83.692  -7.526  1.00 52.09           C  
ATOM   2163  CD2 LEU A 279     -52.558  86.188  -7.289  1.00 52.09           C  
ATOM   2164  N   ASP A 280     -48.365  87.474  -9.877  1.00 58.30           N  
ATOM   2165  CA  ASP A 280     -47.369  88.362  -9.286  1.00 58.30           C  
ATOM   2166  C   ASP A 280     -46.701  87.711  -8.076  1.00 58.30           C  
ATOM   2167  O   ASP A 280     -45.609  88.115  -7.672  1.00 58.30           O  
ATOM   2168  CB  ASP A 280     -48.009  89.692  -8.881  1.00 58.30           C  
ATOM   2169  CG  ASP A 280     -48.134  90.666 -10.039  1.00 58.30           C  
ATOM   2170  OD1 ASP A 280     -47.491  90.453 -11.089  1.00 58.30           O  
ATOM   2171  OD2 ASP A 280     -48.881  91.659  -9.899  1.00 58.30           O1-
ATOM   2172  N   ASP A 281     -46.944  86.392  -7.603  1.00 61.53           N  
ATOM   2173  CA  ASP A 281     -46.325  85.686  -6.487  1.00 61.53           C  
ATOM   2174  C   ASP A 281     -45.615  84.420  -6.962  1.00 61.53           C  
ATOM   2175  O   ASP A 281     -45.279  83.551  -6.155  1.00 61.53           O  
ATOM   2176  CB  ASP A 281     -47.371  85.336  -5.426  1.00 61.53           C  
ATOM   2177  CG  ASP A 281     -47.822  86.540  -4.617  1.00 61.53           C  
ATOM   2178  OD1 ASP A 281     -47.094  87.556  -4.579  1.00 61.53           O  
ATOM   2179  OD2 ASP A 281     -48.912  86.471  -4.010  1.00 61.53           O1-
ATOM   2180  N   GLU A 282     -45.436  84.305  -8.353  1.00 56.60           N  
ATOM   2181  CA  GLU A 282     -44.677  83.192  -8.915  1.00 56.60           C  
ATOM   2182  C   GLU A 282     -43.264  83.142  -8.340  1.00 56.60           C  
ATOM   2183  O   GLU A 282     -42.746  82.062  -8.044  1.00 56.60           O  
ATOM   2184  CB  GLU A 282     -44.619  83.296 -10.441  1.00 56.60           C  
ATOM   2185  CG  GLU A 282     -45.842  82.723 -11.143  1.00 56.60           C  
ATOM   2186  CD  GLU A 282     -45.736  82.761 -12.660  1.00 56.60           C  
ATOM   2187  OE1 GLU A 282     -46.698  82.349 -13.345  1.00 56.60           O  
ATOM   2188  OE2 GLU A 282     -44.682  83.206 -13.165  1.00 56.60           O1-
ATOM   2189  N   SER A 283     -42.678  84.390  -7.971  1.00 65.91           N  
ATOM   2190  CA  SER A 283     -41.306  84.420  -7.475  1.00 65.91           C  
ATOM   2191  C   SER A 283     -41.226  83.902  -6.042  1.00 65.91           C  
ATOM   2192  O   SER A 283     -40.294  83.176  -5.690  1.00 65.91           O  
ATOM   2193  CB  SER A 283     -40.740  85.838  -7.546  1.00 65.91           C  
ATOM   2194  OG  SER A 283     -41.380  86.682  -6.604  1.00 65.91           O  
ATOM   2195  N   LEU A 284     -42.233  84.201  -5.151  1.00 70.52           N  
ATOM   2196  CA  LEU A 284     -42.264  83.779  -3.755  1.00 70.52           C  
ATOM   2197  C   LEU A 284     -42.482  82.274  -3.647  1.00 70.52           C  
ATOM   2198  O   LEU A 284     -41.813  81.600  -2.861  1.00 70.52           O  
ATOM   2199  CB  LEU A 284     -43.366  84.522  -2.995  1.00 70.52           C  
ATOM   2200  CG  LEU A 284     -43.451  84.254  -1.491  1.00 70.52           C  
ATOM   2201  CD1 LEU A 284     -42.270  84.896  -0.771  1.00 70.52           C  
ATOM   2202  CD2 LEU A 284     -44.771  84.772  -0.929  1.00 70.52           C  
ATOM   2203  N   LEU A 285     -43.419  81.815  -4.463  1.00 65.61           N  
ATOM   2204  CA  LEU A 285     -43.704  80.384  -4.456  1.00 65.61           C  
ATOM   2205  C   LEU A 285     -42.514  79.591  -4.982  1.00 65.61           C  
ATOM   2206  O   LEU A 285     -42.188  78.526  -4.451  1.00 65.61           O  
ATOM   2207  CB  LEU A 285     -44.947  80.080  -5.295  1.00 65.61           C  
ATOM   2208  CG  LEU A 285     -46.226  79.758  -4.521  1.00 65.61           C  
ATOM   2209  CD1 LEU A 285     -47.377  80.630  -5.013  1.00 65.61           C  
ATOM   2210  CD2 LEU A 285     -46.574  78.279  -4.655  1.00 65.61           C  
ATOM   2211  N   GLU A 286     -41.819  80.154  -6.052  1.00 68.98           N  
ATOM   2212  CA  GLU A 286     -40.592  79.528  -6.536  1.00 68.98           C  
ATOM   2213  C   GLU A 286     -39.533  79.469  -5.439  1.00 68.98           C  
ATOM   2214  O   GLU A 286     -38.834  78.464  -5.298  1.00 68.98           O  
ATOM   2215  CB  GLU A 286     -40.048  80.282  -7.752  1.00 68.98           C  
ATOM   2216  CG  GLU A 286     -40.743  79.925  -9.059  1.00 68.98           C  
ATOM   2217  CD  GLU A 286     -40.229  80.720 -10.248  1.00 68.98           C  
ATOM   2218  OE1 GLU A 286     -40.805  80.599 -11.353  1.00 68.98           O  
ATOM   2219  OE2 GLU A 286     -39.243  81.470 -10.074  1.00 68.98           O1-
ATOM   2220  N   ASP A 287     -39.469  80.511  -4.552  1.00 77.21           N  
ATOM   2221  CA  ASP A 287     -38.513  80.546  -3.450  1.00 77.21           C  
ATOM   2222  C   ASP A 287     -38.850  79.492  -2.398  1.00 77.21           C  
ATOM   2223  O   ASP A 287     -37.956  78.848  -1.846  1.00 77.21           O  
ATOM   2224  CB  ASP A 287     -38.482  81.936  -2.810  1.00 77.21           C  
ATOM   2225  CG  ASP A 287     -37.739  82.959  -3.652  1.00 77.21           C  
ATOM   2226  OD1 ASP A 287     -37.034  82.567  -4.607  1.00 77.21           O  
ATOM   2227  OD2 ASP A 287     -37.857  84.167  -3.356  1.00 77.21           O1-
ATOM   2228  N   ILE A 288     -40.184  79.331  -2.107  1.00 74.81           N  
ATOM   2229  CA  ILE A 288     -40.624  78.349  -1.123  1.00 74.81           C  
ATOM   2230  C   ILE A 288     -40.296  76.942  -1.615  1.00 74.81           C  
ATOM   2231  O   ILE A 288     -39.775  76.118  -0.859  1.00 74.81           O  
ATOM   2232  CB  ILE A 288     -42.137  78.476  -0.835  1.00 74.81           C  
ATOM   2233  CG1 ILE A 288     -42.433  79.793  -0.109  1.00 74.81           C  
ATOM   2234  CG2 ILE A 288     -42.636  77.278  -0.024  1.00 74.81           C  
ATOM   2235  CD1 ILE A 288     -43.918  80.069   0.092  1.00 74.81           C  
ATOM   2236  N   VAL A 289     -40.601  76.711  -2.934  1.00 71.81           N  
ATOM   2237  CA  VAL A 289     -40.290  75.409  -3.514  1.00 71.81           C  
ATOM   2238  C   VAL A 289     -38.787  75.154  -3.433  1.00 71.81           C  
ATOM   2239  O   VAL A 289     -38.355  74.051  -3.088  1.00 71.81           O  
ATOM   2240  CB  VAL A 289     -40.770  75.310  -4.979  1.00 71.81           C  
ATOM   2241  CG1 VAL A 289     -40.243  74.034  -5.635  1.00 71.81           C  
ATOM   2242  CG2 VAL A 289     -42.295  75.358  -5.044  1.00 71.81           C  
ATOM   2243  N   GLU A 290     -37.985  76.232  -3.732  1.00 78.97           N  
ATOM   2244  CA  GLU A 290     -36.534  76.094  -3.666  1.00 78.97           C  
ATOM   2245  C   GLU A 290     -36.072  75.802  -2.241  1.00 78.97           C  
ATOM   2246  O   GLU A 290     -35.181  74.977  -2.028  1.00 78.97           O  
ATOM   2247  CB  GLU A 290     -35.849  77.357  -4.191  1.00 78.97           C  
ATOM   2248  CG  GLU A 290     -35.817  77.453  -5.710  1.00 78.97           C  
ATOM   2249  CD  GLU A 290     -35.119  78.705  -6.218  1.00 78.97           C  
ATOM   2250  OE1 GLU A 290     -35.047  78.900  -7.453  1.00 78.97           O  
ATOM   2251  OE2 GLU A 290     -34.639  79.495  -5.375  1.00 78.97           O1-
ATOM   2252  N   LEU A 291     -36.658  76.467  -1.275  1.00 79.13           N  
ATOM   2253  CA  LEU A 291     -36.299  76.260   0.124  1.00 79.13           C  
ATOM   2254  C   LEU A 291     -36.650  74.846   0.573  1.00 79.13           C  
ATOM   2255  O   LEU A 291     -35.865  74.197   1.268  1.00 79.13           O  
ATOM   2256  CB  LEU A 291     -37.008  77.283   1.016  1.00 79.13           C  
ATOM   2257  CG  LEU A 291     -36.382  77.536   2.388  1.00 79.13           C  
ATOM   2258  CD1 LEU A 291     -35.716  78.908   2.421  1.00 79.13           C  
ATOM   2259  CD2 LEU A 291     -37.434  77.421   3.486  1.00 79.13           C  
ATOM   2260  N   LEU A 292     -37.792  74.464   0.193  1.00 71.52           N  
ATOM   2261  CA  LEU A 292     -38.222  73.119   0.556  1.00 71.52           C  
ATOM   2262  C   LEU A 292     -37.315  72.069  -0.077  1.00 71.52           C  
ATOM   2263  O   LEU A 292     -36.985  71.063   0.558  1.00 71.52           O  
ATOM   2264  CB  LEU A 292     -39.672  72.883   0.124  1.00 71.52           C  
ATOM   2265  CG  LEU A 292     -40.751  73.528   0.995  1.00 71.52           C  
ATOM   2266  CD1 LEU A 292     -42.114  73.415   0.320  1.00 71.52           C  
ATOM   2267  CD2 LEU A 292     -40.778  72.885   2.378  1.00 71.52           C  
ATOM   2268  N   LYS A 293     -36.890  72.312  -1.357  1.00 73.01           N  
ATOM   2269  CA  LYS A 293     -35.924  71.431  -2.007  1.00 73.01           C  
ATOM   2270  C   LYS A 293     -34.614  71.379  -1.225  1.00 73.01           C  
ATOM   2271  O   LYS A 293     -33.995  70.319  -1.110  1.00 73.01           O  
ATOM   2272  CB  LYS A 293     -35.659  71.889  -3.442  1.00 73.01           C  
ATOM   2273  CG  LYS A 293     -36.765  71.525  -4.421  1.00 73.01           C  
ATOM   2274  CD  LYS A 293     -36.411  71.942  -5.844  1.00 73.01           C  
ATOM   2275  CE  LYS A 293     -37.508  71.559  -6.828  1.00 73.01           C  
ATOM   2276  NZ  LYS A 293     -37.190  72.013  -8.216  1.00 73.01           N1+
ATOM   2277  N   GLU A 294     -34.273  72.568  -0.718  1.00 83.05           N  
ATOM   2278  CA  GLU A 294     -33.059  72.611   0.092  1.00 83.05           C  
ATOM   2279  C   GLU A 294     -33.224  71.804   1.377  1.00 83.05           C  
ATOM   2280  O   GLU A 294     -32.296  71.117   1.807  1.00 83.05           O  
ATOM   2281  CB  GLU A 294     -32.685  74.059   0.424  1.00 83.05           C  
ATOM   2282  CG  GLU A 294     -32.015  74.799  -0.724  1.00 83.05           C  
ATOM   2283  CD  GLU A 294     -31.625  76.226  -0.371  1.00 83.05           C  
ATOM   2284  OE1 GLU A 294     -31.124  76.955  -1.257  1.00 83.05           O  
ATOM   2285  OE2 GLU A 294     -31.822  76.617   0.801  1.00 83.05           O1-
ATOM   2286  N   ILE A 295     -34.402  71.911   2.024  1.00 75.93           N  
ATOM   2287  CA  ILE A 295     -34.684  71.159   3.242  1.00 75.93           C  
ATOM   2288  C   ILE A 295     -34.614  69.661   2.951  1.00 75.93           C  
ATOM   2289  O   ILE A 295     -34.033  68.899   3.726  1.00 75.93           O  
ATOM   2290  CB  ILE A 295     -36.066  71.528   3.827  1.00 75.93           C  
ATOM   2291  CG1 ILE A 295     -36.051  72.963   4.366  1.00 75.93           C  
ATOM   2292  CG2 ILE A 295     -36.471  70.536   4.922  1.00 75.93           C  
ATOM   2293  CD1 ILE A 295     -37.414  73.466   4.821  1.00 75.93           C  
ATOM   2294  N   ILE A 296     -35.129  69.239   1.804  1.00 73.07           N  
ATOM   2295  CA  ILE A 296     -35.104  67.839   1.396  1.00 73.07           C  
ATOM   2296  C   ILE A 296     -33.660  67.384   1.196  1.00 73.07           C  
ATOM   2297  O   ILE A 296     -33.284  66.286   1.613  1.00 73.07           O  
ATOM   2298  CB  ILE A 296     -35.921  67.612   0.104  1.00 73.07           C  
ATOM   2299  CG1 ILE A 296     -37.416  67.816   0.375  1.00 73.07           C  
ATOM   2300  CG2 ILE A 296     -35.653  66.216  -0.467  1.00 73.07           C  
ATOM   2301  CD1 ILE A 296     -38.278  67.812  -0.880  1.00 73.07           C  
ATOM   2302  N   LYS A 297     -32.862  68.254   0.525  1.00 78.09           N  
ATOM   2303  CA  LYS A 297     -31.442  67.957   0.364  1.00 78.09           C  
ATOM   2304  C   LYS A 297     -30.764  67.765   1.717  1.00 78.09           C  
ATOM   2305  O   LYS A 297     -29.942  66.861   1.883  1.00 78.09           O  
ATOM   2306  CB  LYS A 297     -30.746  69.071  -0.417  1.00 78.09           C  
ATOM   2307  CG  LYS A 297     -30.941  68.986  -1.924  1.00 78.09           C  
ATOM   2308  CD  LYS A 297     -30.143  70.060  -2.654  1.00 78.09           C  
ATOM   2309  CE  LYS A 297     -30.442  70.063  -4.147  1.00 78.09           C  
ATOM   2310  NZ  LYS A 297     -29.691  71.139  -4.860  1.00 78.09           N1+
ATOM   2311  N   LEU A 298     -31.035  68.653   2.623  1.00 78.32           N  
ATOM   2312  CA  LEU A 298     -30.447  68.574   3.955  1.00 78.32           C  
ATOM   2313  C   LEU A 298     -30.886  67.299   4.668  1.00 78.32           C  
ATOM   2314  O   LEU A 298     -30.092  66.674   5.376  1.00 78.32           O  
ATOM   2315  CB  LEU A 298     -30.838  69.798   4.787  1.00 78.32           C  
ATOM   2316  CG  LEU A 298     -30.202  71.127   4.380  1.00 78.32           C  
ATOM   2317  CD1 LEU A 298     -30.814  72.275   5.175  1.00 78.32           C  
ATOM   2318  CD2 LEU A 298     -28.690  71.079   4.578  1.00 78.32           C  
ATOM   2319  N   TRP A 299     -32.027  66.889   4.387  1.00 74.60           N  
ATOM   2320  CA  TRP A 299     -32.542  65.636   4.931  1.00 74.60           C  
ATOM   2321  C   TRP A 299     -31.748  64.446   4.403  1.00 74.60           C  
ATOM   2322  O   TRP A 299     -31.418  63.528   5.157  1.00 74.60           O  
ATOM   2323  CB  TRP A 299     -34.025  65.470   4.587  1.00 74.60           C  
ATOM   2324  CG  TRP A 299     -34.713  64.388   5.363  1.00 74.60           C  
ATOM   2325  CD1 TRP A 299     -35.255  64.488   6.614  1.00 74.60           C  
ATOM   2326  CD2 TRP A 299     -34.927  63.038   4.940  1.00 74.60           C  
ATOM   2327  CE2 TRP A 299     -35.607  62.376   5.986  1.00 74.60           C  
ATOM   2328  CE3 TRP A 299     -34.611  62.324   3.776  1.00 74.60           C  
ATOM   2329  NE1 TRP A 299     -35.795  63.282   6.994  1.00 74.60           N  
ATOM   2330  CZ2 TRP A 299     -35.976  61.030   5.902  1.00 74.60           C  
ATOM   2331  CZ3 TRP A 299     -34.979  60.986   3.696  1.00 74.60           C  
ATOM   2332  CH2 TRP A 299     -35.654  60.355   4.754  1.00 74.60           C  
ATOM   2333  N   LYS A 300     -31.613  64.406   3.134  1.00 70.68           N  
ATOM   2334  CA  LYS A 300     -30.809  63.350   2.525  1.00 70.68           C  
ATOM   2335  C   LYS A 300     -29.437  63.254   3.186  1.00 70.68           C  
ATOM   2336  O   LYS A 300     -28.935  62.155   3.428  1.00 70.68           O  
ATOM   2337  CB  LYS A 300     -30.652  63.594   1.024  1.00 70.68           C  
ATOM   2338  CG  LYS A 300     -31.862  63.180   0.199  1.00 70.68           C  
ATOM   2339  CD  LYS A 300     -31.614  63.370  -1.292  1.00 70.68           C  
ATOM   2340  CE  LYS A 300     -32.834  62.982  -2.116  1.00 70.68           C  
ATOM   2341  NZ  LYS A 300     -32.614  63.218  -3.574  1.00 70.68           N1+
ATOM   2342  N   ILE A 301     -28.992  64.435   3.462  1.00 77.55           N  
ATOM   2343  CA  ILE A 301     -27.690  64.486   4.117  1.00 77.55           C  
ATOM   2344  C   ILE A 301     -27.791  63.878   5.514  1.00 77.55           C  
ATOM   2345  O   ILE A 301     -26.928  63.099   5.923  1.00 77.55           O  
ATOM   2346  CB  ILE A 301     -27.155  65.934   4.201  1.00 77.55           C  
ATOM   2347  CG1 ILE A 301     -26.846  66.469   2.798  1.00 77.55           C  
ATOM   2348  CG2 ILE A 301     -25.916  66.001   5.097  1.00 77.55           C  
ATOM   2349  CD1 ILE A 301     -26.484  67.948   2.766  1.00 77.55           C  
ATOM   2350  N   LEU A 302     -28.863  64.264   6.219  1.00 77.67           N  
ATOM   2351  CA  LEU A 302     -29.068  63.741   7.565  1.00 77.67           C  
ATOM   2352  C   LEU A 302     -29.181  62.220   7.547  1.00 77.67           C  
ATOM   2353  O   LEU A 302     -28.589  61.540   8.388  1.00 77.67           O  
ATOM   2354  CB  LEU A 302     -30.327  64.351   8.190  1.00 77.67           C  
ATOM   2355  CG  LEU A 302     -30.646  63.924   9.624  1.00 77.67           C  
ATOM   2356  CD1 LEU A 302     -29.575  64.437  10.580  1.00 77.67           C  
ATOM   2357  CD2 LEU A 302     -32.025  64.429  10.037  1.00 77.67           C  
ATOM   2358  N   VAL A 303     -29.976  61.678   6.606  1.00 70.55           N  
ATOM   2359  CA  VAL A 303     -30.156  60.235   6.484  1.00 70.55           C  
ATOM   2360  C   VAL A 303     -28.817  59.572   6.170  1.00 70.55           C  
ATOM   2361  O   VAL A 303     -28.485  58.531   6.741  1.00 70.55           O  
ATOM   2362  CB  VAL A 303     -31.194  59.883   5.395  1.00 70.55           C  
ATOM   2363  CG1 VAL A 303     -31.203  58.379   5.125  1.00 70.55           C  
ATOM   2364  CG2 VAL A 303     -32.584  60.364   5.806  1.00 70.55           C  
ATOM   2365  N   GLU A 304     -28.051  60.174   5.210  1.00 73.27           N  
ATOM   2366  CA  GLU A 304     -26.746  59.638   4.837  1.00 73.27           C  
ATOM   2367  C   GLU A 304     -25.795  59.619   6.030  1.00 73.27           C  
ATOM   2368  O   GLU A 304     -25.055  58.652   6.225  1.00 73.27           O  
ATOM   2369  CB  GLU A 304     -26.138  60.454   3.692  1.00 73.27           C  
ATOM   2370  CG  GLU A 304     -26.822  60.235   2.351  1.00 73.27           C  
ATOM   2371  CD  GLU A 304     -26.289  61.142   1.251  1.00 73.27           C  
ATOM   2372  OE1 GLU A 304     -26.779  61.054   0.102  1.00 73.27           O  
ATOM   2373  OE2 GLU A 304     -25.374  61.944   1.541  1.00 73.27           O1-
ATOM   2374  N   VAL A 305     -25.830  60.700   6.777  1.00 74.61           N  
ATOM   2375  CA  VAL A 305     -24.984  60.788   7.963  1.00 74.61           C  
ATOM   2376  C   VAL A 305     -25.390  59.714   8.969  1.00 74.61           C  
ATOM   2377  O   VAL A 305     -24.533  59.071   9.580  1.00 74.61           O  
ATOM   2378  CB  VAL A 305     -25.065  62.187   8.614  1.00 74.61           C  
ATOM   2379  CG1 VAL A 305     -24.366  62.191   9.973  1.00 74.61           C  
ATOM   2380  CG2 VAL A 305     -24.454  63.241   7.692  1.00 74.61           C  
ATOM   2381  N   SER A 306     -26.706  59.512   9.075  1.00 69.67           N  
ATOM   2382  CA  SER A 306     -27.192  58.476   9.981  1.00 69.67           C  
ATOM   2383  C   SER A 306     -26.722  57.093   9.542  1.00 69.67           C  
ATOM   2384  O   SER A 306     -26.379  56.254  10.378  1.00 69.67           O  
ATOM   2385  CB  SER A 306     -28.719  58.504  10.058  1.00 69.67           C  
ATOM   2386  OG  SER A 306     -29.173  59.732  10.601  1.00 69.67           O  
ATOM   2387  N   ASP A 307     -26.700  56.892   8.208  1.00 68.06           N  
ATOM   2388  CA  ASP A 307     -26.207  55.634   7.658  1.00 68.06           C  
ATOM   2389  C   ASP A 307     -24.736  55.421   8.009  1.00 68.06           C  
ATOM   2390  O   ASP A 307     -24.335  54.316   8.383  1.00 68.06           O  
ATOM   2391  CB  ASP A 307     -26.395  55.601   6.139  1.00 68.06           C  
ATOM   2392  CG  ASP A 307     -26.241  54.209   5.553  1.00 68.06           C  
ATOM   2393  OD1 ASP A 307     -26.726  53.233   6.164  1.00 68.06           O  
ATOM   2394  OD2 ASP A 307     -25.628  54.087   4.470  1.00 68.06           O1-
ATOM   2395  N   VAL A 308     -23.964  56.443   7.850  1.00 74.43           N  
ATOM   2396  CA  VAL A 308     -22.545  56.380   8.183  1.00 74.43           C  
ATOM   2397  C   VAL A 308     -22.375  56.088   9.673  1.00 74.43           C  
ATOM   2398  O   VAL A 308     -21.554  55.253  10.059  1.00 74.43           O  
ATOM   2399  CB  VAL A 308     -21.816  57.690   7.810  1.00 74.43           C  
ATOM   2400  CG1 VAL A 308     -20.380  57.678   8.332  1.00 74.43           C  
ATOM   2401  CG2 VAL A 308     -21.836  57.900   6.297  1.00 74.43           C  
ATOM   2402  N   MET A 309     -23.209  56.812  10.504  1.00 69.37           N  
ATOM   2403  CA  MET A 309     -23.107  56.586  11.943  1.00 69.37           C  
ATOM   2404  C   MET A 309     -23.483  55.151  12.298  1.00 69.37           C  
ATOM   2405  O   MET A 309     -22.842  54.530  13.147  1.00 69.37           O  
ATOM   2406  CB  MET A 309     -24.002  57.565  12.706  1.00 69.37           C  
ATOM   2407  CG  MET A 309     -23.478  58.992  12.719  1.00 69.37           C  
ATOM   2408  SD  MET A 309     -21.896  59.150  13.636  1.00 69.37           S  
ATOM   2409  CE  MET A 309     -22.506  59.088  15.342  1.00 69.37           C  
ATOM   2410  N   LEU A 310     -24.388  54.610  11.681  1.00 62.42           N  
ATOM   2411  CA  LEU A 310     -24.832  53.242  11.926  1.00 62.42           C  
ATOM   2412  C   LEU A 310     -23.742  52.241  11.557  1.00 62.42           C  
ATOM   2413  O   LEU A 310     -23.517  51.268  12.281  1.00 62.42           O  
ATOM   2414  CB  LEU A 310     -26.107  52.943  11.132  1.00 62.42           C  
ATOM   2415  CG  LEU A 310     -27.429  53.113  11.883  1.00 62.42           C  
ATOM   2416  CD1 LEU A 310     -28.493  53.690  10.957  1.00 62.42           C  
ATOM   2417  CD2 LEU A 310     -27.887  51.781  12.468  1.00 62.42           C  
ATOM   2418  N   LYS A 311     -23.122  52.439  10.394  1.00 70.75           N  
ATOM   2419  CA  LYS A 311     -22.006  51.586   9.998  1.00 70.75           C  
ATOM   2420  C   LYS A 311     -20.863  51.672  11.005  1.00 70.75           C  
ATOM   2421  O   LYS A 311     -20.212  50.668  11.301  1.00 70.75           O  
ATOM   2422  CB  LYS A 311     -21.506  51.969   8.604  1.00 70.75           C  
ATOM   2423  CG  LYS A 311     -22.422  51.524   7.474  1.00 70.75           C  
ATOM   2424  CD  LYS A 311     -21.850  51.892   6.112  1.00 70.75           C  
ATOM   2425  CE  LYS A 311     -22.800  51.515   4.984  1.00 70.75           C  
ATOM   2426  NZ  LYS A 311     -22.277  51.941   3.652  1.00 70.75           N1+
ATOM   2427  N   LEU A 312     -20.576  52.879  11.589  1.00 71.48           N  
ATOM   2428  CA  LEU A 312     -19.486  53.075  12.538  1.00 71.48           C  
ATOM   2429  C   LEU A 312     -19.790  52.386  13.865  1.00 71.48           C  
ATOM   2430  O   LEU A 312     -18.898  51.797  14.482  1.00 71.48           O  
ATOM   2431  CB  LEU A 312     -19.240  54.568  12.771  1.00 71.48           C  
ATOM   2432  CG  LEU A 312     -18.448  55.301  11.688  1.00 71.48           C  
ATOM   2433  CD1 LEU A 312     -18.544  56.810  11.889  1.00 71.48           C  
ATOM   2434  CD2 LEU A 312     -16.991  54.850  11.694  1.00 71.48           C  
ATOM   2435  N   ILE A 313     -21.021  52.399  14.232  1.00 55.27           N  
ATOM   2436  CA  ILE A 313     -21.423  51.761  15.480  1.00 55.27           C  
ATOM   2437  C   ILE A 313     -21.422  50.245  15.309  1.00 55.27           C  
ATOM   2438  O   ILE A 313     -21.034  49.510  16.221  1.00 55.27           O  
ATOM   2439  CB  ILE A 313     -22.816  52.248  15.939  1.00 55.27           C  
ATOM   2440  CG1 ILE A 313     -22.769  53.737  16.301  1.00 55.27           C  
ATOM   2441  CG2 ILE A 313     -23.318  51.413  17.121  1.00 55.27           C  
ATOM   2442  CD1 ILE A 313     -24.139  54.359  16.542  1.00 55.27           C  
ATOM   2443  N   SER A 314     -21.871  49.662  14.143  1.00 47.01           N  
ATOM   2444  CA  SER A 314     -21.812  48.230  13.871  1.00 47.01           C  
ATOM   2445  C   SER A 314     -20.370  47.743  13.781  1.00 47.01           C  
ATOM   2446  O   SER A 314     -20.044  46.659  14.271  1.00 47.01           O  
ATOM   2447  CB  SER A 314     -22.553  47.900  12.574  1.00 47.01           C  
ATOM   2448  OG  SER A 314     -21.970  48.578  11.475  1.00 47.01           O  
TER   
END
