# Supplementary material for: De novo design of obligate ABC-type heterotrimeric proteins
Source: Nat Struct Mol Biol. 2022 Dec 15;29(12):1266–76. doi: 10.1038/s41594-022-00879-4 (PMC9758053; doi:10.1038/s41594-022-00879-4)
Supplement: Supplementary file 4 — This compressed file contains all PDB files and scripts used in our design protocols and analyses, as well as the final design model outputs. [file 41594_2022_879_MOESM4_ESM.zip › source_data/pdbs/AF-Monomer for worms fusions/C3-DHT03-01/C3-DHT03-01_chnB_model_4_ptm_seed_0_unrelaxed.pdb]

ATOM      1  N   THR A   1      44.250  56.304   8.555  1.00 75.80           N  
ATOM      2  CA  THR A   1      44.140  56.089   7.116  1.00 75.80           C  
ATOM      3  C   THR A   1      43.305  54.847   6.817  1.00 75.80           C  
ATOM      4  O   THR A   1      43.511  53.794   7.423  1.00 75.80           O  
ATOM      5  CB  THR A   1      45.530  55.945   6.468  1.00 75.80           C  
ATOM      6  CG2 THR A   1      45.422  55.869   4.948  1.00 75.80           C  
ATOM      7  OG1 THR A   1      46.335  57.075   6.822  1.00 75.80           O  
ATOM      8  N   THR A   2      42.179  54.988   6.086  1.00 80.79           N  
ATOM      9  CA  THR A   2      41.307  53.917   5.617  1.00 80.79           C  
ATOM     10  C   THR A   2      41.459  53.715   4.113  1.00 80.79           C  
ATOM     11  O   THR A   2      41.497  54.684   3.352  1.00 80.79           O  
ATOM     12  CB  THR A   2      39.833  54.210   5.952  1.00 80.79           C  
ATOM     13  CG2 THR A   2      38.950  53.002   5.655  1.00 80.79           C  
ATOM     14  OG1 THR A   2      39.720  54.539   7.342  1.00 80.79           O  
ATOM     15  N   ASN A   3      41.603  52.404   3.695  1.00 79.06           N  
ATOM     16  CA  ASN A   3      41.818  52.071   2.291  1.00 79.06           C  
ATOM     17  C   ASN A   3      40.622  51.331   1.701  1.00 79.06           C  
ATOM     18  O   ASN A   3      40.104  50.394   2.310  1.00 79.06           O  
ATOM     19  CB  ASN A   3      43.092  51.239   2.125  1.00 79.06           C  
ATOM     20  CG  ASN A   3      44.324  51.944   2.661  1.00 79.06           C  
ATOM     21  ND2 ASN A   3      45.096  51.243   3.482  1.00 79.06           N  
ATOM     22  OD1 ASN A   3      44.577  53.107   2.340  1.00 79.06           O  
ATOM     23  N   PHE A   4      40.065  51.829   0.597  1.00 80.32           N  
ATOM     24  CA  PHE A   4      39.043  51.136  -0.179  1.00 80.32           C  
ATOM     25  C   PHE A   4      39.639  50.534  -1.446  1.00 80.32           C  
ATOM     26  O   PHE A   4      40.467  51.163  -2.108  1.00 80.32           O  
ATOM     27  CB  PHE A   4      37.900  52.091  -0.539  1.00 80.32           C  
ATOM     28  CG  PHE A   4      37.241  52.726   0.655  1.00 80.32           C  
ATOM     29  CD1 PHE A   4      36.160  52.113   1.280  1.00 80.32           C  
ATOM     30  CD2 PHE A   4      37.702  53.937   1.156  1.00 80.32           C  
ATOM     31  CE1 PHE A   4      35.549  52.698   2.385  1.00 80.32           C  
ATOM     32  CE2 PHE A   4      37.095  54.529   2.260  1.00 80.32           C  
ATOM     33  CZ  PHE A   4      36.019  53.908   2.873  1.00 80.32           C  
ATOM     34  N   HIS A   5      39.234  49.143  -1.629  1.00 77.28           N  
ATOM     35  CA  HIS A   5      39.734  48.479  -2.827  1.00 77.28           C  
ATOM     36  C   HIS A   5      38.587  47.977  -3.698  1.00 77.28           C  
ATOM     37  O   HIS A   5      37.630  47.386  -3.192  1.00 77.28           O  
ATOM     38  CB  HIS A   5      40.655  47.317  -2.451  1.00 77.28           C  
ATOM     39  CG  HIS A   5      41.826  47.727  -1.617  1.00 77.28           C  
ATOM     40  CD2 HIS A   5      42.040  47.644  -0.282  1.00 77.28           C  
ATOM     41  ND1 HIS A   5      42.957  48.304  -2.154  1.00 77.28           N  
ATOM     42  CE1 HIS A   5      43.818  48.557  -1.182  1.00 77.28           C  
ATOM     43  NE2 HIS A   5      43.286  48.167  -0.037  1.00 77.28           N  
ATOM     44  N   LEU A   6      38.640  48.332  -4.954  1.00 78.11           N  
ATOM     45  CA  LEU A   6      37.791  47.686  -5.949  1.00 78.11           C  
ATOM     46  C   LEU A   6      38.632  46.941  -6.980  1.00 78.11           C  
ATOM     47  O   LEU A   6      39.459  47.546  -7.669  1.00 78.11           O  
ATOM     48  CB  LEU A   6      36.903  48.718  -6.647  1.00 78.11           C  
ATOM     49  CG  LEU A   6      35.922  48.177  -7.689  1.00 78.11           C  
ATOM     50  CD1 LEU A   6      34.832  47.352  -7.011  1.00 78.11           C  
ATOM     51  CD2 LEU A   6      35.314  49.317  -8.496  1.00 78.11           C  
ATOM     52  N   ILE A   7      38.405  45.594  -7.065  1.00 75.74           N  
ATOM     53  CA  ILE A   7      39.147  44.770  -8.013  1.00 75.74           C  
ATOM     54  C   ILE A   7      38.246  44.394  -9.187  1.00 75.74           C  
ATOM     55  O   ILE A   7      37.150  43.865  -8.991  1.00 75.74           O  
ATOM     56  CB  ILE A   7      39.706  43.497  -7.338  1.00 75.74           C  
ATOM     57  CG1 ILE A   7      40.584  43.871  -6.138  1.00 75.74           C  
ATOM     58  CG2 ILE A   7      40.488  42.650  -8.346  1.00 75.74           C  
ATOM     59  CD1 ILE A   7      41.002  42.682  -5.283  1.00 75.74           C  
ATOM     60  N   ASN A   8      38.610  44.708 -10.459  1.00 73.45           N  
ATOM     61  CA  ASN A   8      37.947  44.275 -11.685  1.00 73.45           C  
ATOM     62  C   ASN A   8      36.537  44.848 -11.792  1.00 73.45           C  
ATOM     63  O   ASN A   8      35.621  44.169 -12.259  1.00 73.45           O  
ATOM     64  CB  ASN A   8      37.908  42.748 -11.764  1.00 73.45           C  
ATOM     65  CG  ASN A   8      39.283  42.137 -11.950  1.00 73.45           C  
ATOM     66  ND2 ASN A   8      39.499  40.970 -11.356  1.00 73.45           N  
ATOM     67  OD1 ASN A   8      40.144  42.711 -12.622  1.00 73.45           O  
ATOM     68  N   GLY A   9      36.257  45.997 -11.154  1.00 70.60           N  
ATOM     69  CA  GLY A   9      34.948  46.615 -11.287  1.00 70.60           C  
ATOM     70  C   GLY A   9      34.787  47.403 -12.574  1.00 70.60           C  
ATOM     71  O   GLY A   9      35.774  47.724 -13.239  1.00 70.60           O  
ATOM     72  N   SER A  10      33.536  47.386 -13.134  1.00 79.29           N  
ATOM     73  CA  SER A  10      33.223  48.190 -14.311  1.00 79.29           C  
ATOM     74  C   SER A  10      33.591  49.654 -14.095  1.00 79.29           C  
ATOM     75  O   SER A  10      33.784  50.090 -12.959  1.00 79.29           O  
ATOM     76  CB  SER A  10      31.738  48.076 -14.659  1.00 79.29           C  
ATOM     77  OG  SER A  10      30.940  48.704 -13.671  1.00 79.29           O  
ATOM     78  N   GLU A  11      33.861  50.330 -15.194  1.00 84.30           N  
ATOM     79  CA  GLU A  11      34.146  51.760 -15.129  1.00 84.30           C  
ATOM     80  C   GLU A  11      33.052  52.505 -14.369  1.00 84.30           C  
ATOM     81  O   GLU A  11      33.342  53.396 -13.567  1.00 84.30           O  
ATOM     82  CB  GLU A  11      34.301  52.343 -16.536  1.00 84.30           C  
ATOM     83  CG  GLU A  11      34.809  53.777 -16.554  1.00 84.30           C  
ATOM     84  CD  GLU A  11      35.114  54.287 -17.953  1.00 84.30           C  
ATOM     85  OE1 GLU A  11      35.553  55.452 -18.093  1.00 84.30           O  
ATOM     86  OE2 GLU A  11      34.912  53.518 -18.919  1.00 84.30           O1-
ATOM     87  N   GLU A  12      31.894  52.125 -14.524  1.00 80.35           N  
ATOM     88  CA  GLU A  12      30.743  52.732 -13.862  1.00 80.35           C  
ATOM     89  C   GLU A  12      30.811  52.537 -12.349  1.00 80.35           C  
ATOM     90  O   GLU A  12      30.544  53.467 -11.586  1.00 80.35           O  
ATOM     91  CB  GLU A  12      29.438  52.150 -14.409  1.00 80.35           C  
ATOM     92  CG  GLU A  12      28.199  52.941 -14.016  1.00 80.35           C  
ATOM     93  CD  GLU A  12      26.931  52.448 -14.695  1.00 80.35           C  
ATOM     94  OE1 GLU A  12      25.856  53.057 -14.490  1.00 80.35           O  
ATOM     95  OE2 GLU A  12      27.013  51.443 -15.436  1.00 80.35           O1-
ATOM     96  N   ALA A  13      31.160  51.298 -11.887  1.00 78.31           N  
ATOM     97  CA  ALA A  13      31.274  50.990 -10.464  1.00 78.31           C  
ATOM     98  C   ALA A  13      32.372  51.823  -9.809  1.00 78.31           C  
ATOM     99  O   ALA A  13      32.183  52.357  -8.713  1.00 78.31           O  
ATOM    100  CB  ALA A  13      31.548  49.502 -10.262  1.00 78.31           C  
ATOM    101  N   ARG A  14      33.406  51.996 -10.557  1.00 81.83           N  
ATOM    102  CA  ARG A  14      34.529  52.764 -10.026  1.00 81.83           C  
ATOM    103  C   ARG A  14      34.147  54.227  -9.827  1.00 81.83           C  
ATOM    104  O   ARG A  14      34.502  54.835  -8.816  1.00 81.83           O  
ATOM    105  CB  ARG A  14      35.739  52.659 -10.956  1.00 81.83           C  
ATOM    106  CG  ARG A  14      36.422  51.301 -10.929  1.00 81.83           C  
ATOM    107  CD  ARG A  14      37.774  51.335 -11.629  1.00 81.83           C  
ATOM    108  NE  ARG A  14      37.629  51.521 -13.070  1.00 81.83           N  
ATOM    109  CZ  ARG A  14      37.604  50.534 -13.963  1.00 81.83           C  
ATOM    110  NH1 ARG A  14      37.714  49.269 -13.578  1.00 81.83           N1+
ATOM    111  NH2 ARG A  14      37.469  50.817 -15.250  1.00 81.83           N  
ATOM    112  N   GLN A  15      33.446  54.769 -10.751  1.00 82.59           N  
ATOM    113  CA  GLN A  15      32.995  56.154 -10.685  1.00 82.59           C  
ATOM    114  C   GLN A  15      32.030  56.364  -9.521  1.00 82.59           C  
ATOM    115  O   GLN A  15      32.086  57.388  -8.837  1.00 82.59           O  
ATOM    116  CB  GLN A  15      32.330  56.567 -11.998  1.00 82.59           C  
ATOM    117  CG  GLN A  15      33.310  56.776 -13.145  1.00 82.59           C  
ATOM    118  CD  GLN A  15      32.621  57.125 -14.451  1.00 82.59           C  
ATOM    119  NE2 GLN A  15      33.409  57.460 -15.467  1.00 82.59           N  
ATOM    120  OE1 GLN A  15      31.390  57.092 -14.546  1.00 82.59           O  
ATOM    121  N   LEU A  16      31.239  55.337  -9.266  1.00 83.12           N  
ATOM    122  CA  LEU A  16      30.247  55.431  -8.200  1.00 83.12           C  
ATOM    123  C   LEU A  16      30.919  55.422  -6.831  1.00 83.12           C  
ATOM    124  O   LEU A  16      30.544  56.196  -5.947  1.00 83.12           O  
ATOM    125  CB  LEU A  16      29.246  54.277  -8.298  1.00 83.12           C  
ATOM    126  CG  LEU A  16      28.249  54.341  -9.457  1.00 83.12           C  
ATOM    127  CD1 LEU A  16      27.432  53.056  -9.524  1.00 83.12           C  
ATOM    128  CD2 LEU A  16      27.336  55.554  -9.312  1.00 83.12           C  
ATOM    129  N   ILE A  17      31.917  54.549  -6.755  1.00 82.29           N  
ATOM    130  CA  ILE A  17      32.647  54.450  -5.497  1.00 82.29           C  
ATOM    131  C   ILE A  17      33.397  55.752  -5.230  1.00 82.29           C  
ATOM    132  O   ILE A  17      33.377  56.270  -4.111  1.00 82.29           O  
ATOM    133  CB  ILE A  17      33.630  53.258  -5.506  1.00 82.29           C  
ATOM    134  CG1 ILE A  17      32.861  51.932  -5.553  1.00 82.29           C  
ATOM    135  CG2 ILE A  17      34.556  53.311  -4.288  1.00 82.29           C  
ATOM    136  CD1 ILE A  17      33.749  50.708  -5.735  1.00 82.29           C  
ATOM    137  N   GLN A  18      33.998  56.315  -6.253  1.00 84.16           N  
ATOM    138  CA  GLN A  18      34.697  57.590  -6.134  1.00 84.16           C  
ATOM    139  C   GLN A  18      33.751  58.695  -5.674  1.00 84.16           C  
ATOM    140  O   GLN A  18      34.088  59.478  -4.784  1.00 84.16           O  
ATOM    141  CB  GLN A  18      35.346  57.973  -7.464  1.00 84.16           C  
ATOM    142  CG  GLN A  18      36.242  59.202  -7.381  1.00 84.16           C  
ATOM    143  CD  GLN A  18      36.980  59.480  -8.677  1.00 84.16           C  
ATOM    144  NE2 GLN A  18      37.749  60.563  -8.701  1.00 84.16           N  
ATOM    145  OE1 GLN A  18      36.860  58.727  -9.648  1.00 84.16           O  
ATOM    146  N   LYS A  19      32.683  58.719  -6.259  1.00 80.98           N  
ATOM    147  CA  LYS A  19      31.671  59.715  -5.919  1.00 80.98           C  
ATOM    148  C   LYS A  19      31.224  59.571  -4.466  1.00 80.98           C  
ATOM    149  O   LYS A  19      31.055  60.567  -3.761  1.00 80.98           O  
ATOM    150  CB  LYS A  19      30.465  59.596  -6.851  1.00 80.98           C  
ATOM    151  CG  LYS A  19      30.509  60.542  -8.043  1.00 80.98           C  
ATOM    152  CD  LYS A  19      29.292  60.366  -8.941  1.00 80.98           C  
ATOM    153  CE  LYS A  19      29.354  61.281 -10.156  1.00 80.98           C  
ATOM    154  NZ  LYS A  19      28.199  61.063 -11.076  1.00 80.98           N1+
ATOM    155  N   ALA A  20      31.062  58.339  -4.030  1.00 79.83           N  
ATOM    156  CA  ALA A  20      30.607  58.064  -2.669  1.00 79.83           C  
ATOM    157  C   ALA A  20      31.619  58.563  -1.642  1.00 79.83           C  
ATOM    158  O   ALA A  20      31.250  59.226  -0.670  1.00 79.83           O  
ATOM    159  CB  ALA A  20      30.355  56.569  -2.484  1.00 79.83           C  
ATOM    160  N   VAL A  21      32.862  58.224  -1.899  1.00 83.31           N  
ATOM    161  CA  VAL A  21      33.935  58.609  -0.989  1.00 83.31           C  
ATOM    162  C   VAL A  21      34.056  60.130  -0.946  1.00 83.31           C  
ATOM    163  O   VAL A  21      34.188  60.719   0.130  1.00 83.31           O  
ATOM    164  CB  VAL A  21      35.284  57.979  -1.403  1.00 83.31           C  
ATOM    165  CG1 VAL A  21      36.424  58.537  -0.553  1.00 83.31           C  
ATOM    166  CG2 VAL A  21      35.221  56.457  -1.287  1.00 83.31           C  
ATOM    167  N   GLU A  22      33.903  60.731  -2.066  1.00 82.05           N  
ATOM    168  CA  GLU A  22      33.995  62.187  -2.149  1.00 82.05           C  
ATOM    169  C   GLU A  22      32.834  62.855  -1.419  1.00 82.05           C  
ATOM    170  O   GLU A  22      33.017  63.883  -0.763  1.00 82.05           O  
ATOM    171  CB  GLU A  22      34.028  62.640  -3.611  1.00 82.05           C  
ATOM    172  CG  GLU A  22      35.353  62.370  -4.310  1.00 82.05           C  
ATOM    173  CD  GLU A  22      35.326  62.697  -5.794  1.00 82.05           C  
ATOM    174  OE1 GLU A  22      36.384  62.603  -6.456  1.00 82.05           O  
ATOM    175  OE2 GLU A  22      34.237  63.051  -6.300  1.00 82.05           O1-
ATOM    176  N   ALA A  23      31.716  62.270  -1.470  1.00 77.56           N  
ATOM    177  CA  ALA A  23      30.500  62.844  -0.903  1.00 77.56           C  
ATOM    178  C   ALA A  23      30.559  62.857   0.622  1.00 77.56           C  
ATOM    179  O   ALA A  23      30.134  63.824   1.258  1.00 77.56           O  
ATOM    180  CB  ALA A  23      29.273  62.069  -1.378  1.00 77.56           C  
ATOM    181  N   ILE A  24      31.177  61.926   1.214  1.00 74.51           N  
ATOM    182  CA  ILE A  24      31.113  61.777   2.665  1.00 74.51           C  
ATOM    183  C   ILE A  24      32.396  62.313   3.296  1.00 74.51           C  
ATOM    184  O   ILE A  24      32.387  62.774   4.439  1.00 74.51           O  
ATOM    185  CB  ILE A  24      30.892  60.302   3.072  1.00 74.51           C  
ATOM    186  CG1 ILE A  24      29.540  59.802   2.551  1.00 74.51           C  
ATOM    187  CG2 ILE A  24      30.986  60.142   4.592  1.00 74.51           C  
ATOM    188  CD1 ILE A  24      29.265  58.336   2.852  1.00 74.51           C  
ATOM    189  N   SER A  25      33.468  62.489   2.502  1.00 78.53           N  
ATOM    190  CA  SER A  25      34.773  62.857   3.041  1.00 78.53           C  
ATOM    191  C   SER A  25      34.965  64.370   3.038  1.00 78.53           C  
ATOM    192  O   SER A  25      35.948  64.877   3.583  1.00 78.53           O  
ATOM    193  CB  SER A  25      35.892  62.191   2.240  1.00 78.53           C  
ATOM    194  OG  SER A  25      35.863  62.613   0.886  1.00 78.53           O  
ATOM    195  N   LYS A  26      34.002  65.263   2.584  1.00 67.96           N  
ATOM    196  CA  LYS A  26      34.248  66.696   2.450  1.00 67.96           C  
ATOM    197  C   LYS A  26      34.122  67.404   3.795  1.00 67.96           C  
ATOM    198  O   LYS A  26      34.256  68.627   3.874  1.00 67.96           O  
ATOM    199  CB  LYS A  26      33.279  67.313   1.439  1.00 67.96           C  
ATOM    200  CG  LYS A  26      33.698  67.129  -0.012  1.00 67.96           C  
ATOM    201  CD  LYS A  26      32.785  67.896  -0.959  1.00 67.96           C  
ATOM    202  CE  LYS A  26      33.165  67.664  -2.415  1.00 67.96           C  
ATOM    203  NZ  LYS A  26      32.273  68.413  -3.348  1.00 67.96           N1+
ATOM    204  N   LYS A  27      34.611  66.843   4.903  1.00 64.02           N  
ATOM    205  CA  LYS A  27      34.756  67.632   6.122  1.00 64.02           C  
ATOM    206  C   LYS A  27      36.206  68.057   6.333  1.00 64.02           C  
ATOM    207  O   LYS A  27      37.123  67.453   5.773  1.00 64.02           O  
ATOM    208  CB  LYS A  27      34.260  66.844   7.336  1.00 64.02           C  
ATOM    209  CG  LYS A  27      32.754  66.908   7.543  1.00 64.02           C  
ATOM    210  CD  LYS A  27      32.357  66.396   8.921  1.00 64.02           C  
ATOM    211  CE  LYS A  27      30.847  66.430   9.117  1.00 64.02           C  
ATOM    212  NZ  LYS A  27      30.457  65.987  10.489  1.00 64.02           N1+
ATOM    213  N   GLU A  28      36.385  69.374   6.818  1.00 60.45           N  
ATOM    214  CA  GLU A  28      37.662  70.015   7.116  1.00 60.45           C  
ATOM    215  C   GLU A  28      38.661  69.016   7.695  1.00 60.45           C  
ATOM    216  O   GLU A  28      38.326  68.255   8.605  1.00 60.45           O  
ATOM    217  CB  GLU A  28      37.464  71.183   8.085  1.00 60.45           C  
ATOM    218  CG  GLU A  28      37.654  72.552   7.447  1.00 60.45           C  
ATOM    219  CD  GLU A  28      37.397  73.702   8.407  1.00 60.45           C  
ATOM    220  OE1 GLU A  28      37.500  74.877   7.987  1.00 60.45           O  
ATOM    221  OE2 GLU A  28      37.091  73.427   9.588  1.00 60.45           O1-
ATOM    222  N   GLY A  29      39.699  68.543   6.838  1.00 66.29           N  
ATOM    223  CA  GLY A  29      40.850  67.813   7.346  1.00 66.29           C  
ATOM    224  C   GLY A  29      40.976  66.418   6.763  1.00 66.29           C  
ATOM    225  O   GLY A  29      41.960  65.720   7.018  1.00 66.29           O  
ATOM    226  N   THR A  30      39.964  65.938   5.862  1.00 77.83           N  
ATOM    227  CA  THR A  30      40.009  64.626   5.226  1.00 77.83           C  
ATOM    228  C   THR A  30      40.605  64.723   3.824  1.00 77.83           C  
ATOM    229  O   THR A  30      40.228  65.600   3.043  1.00 77.83           O  
ATOM    230  CB  THR A  30      38.607  63.995   5.147  1.00 77.83           C  
ATOM    231  CG2 THR A  30      38.683  62.539   4.702  1.00 77.83           C  
ATOM    232  OG1 THR A  30      37.989  64.056   6.439  1.00 77.83           O  
ATOM    233  N   GLU A  31      41.778  64.045   3.580  1.00 78.88           N  
ATOM    234  CA  GLU A  31      42.474  63.946   2.301  1.00 78.88           C  
ATOM    235  C   GLU A  31      42.186  62.613   1.617  1.00 78.88           C  
ATOM    236  O   GLU A  31      42.342  61.552   2.226  1.00 78.88           O  
ATOM    237  CB  GLU A  31      43.982  64.122   2.494  1.00 78.88           C  
ATOM    238  CG  GLU A  31      44.380  65.500   3.003  1.00 78.88           C  
ATOM    239  CD  GLU A  31      45.878  65.649   3.223  1.00 78.88           C  
ATOM    240  OE1 GLU A  31      46.319  66.727   3.683  1.00 78.88           O  
ATOM    241  OE2 GLU A  31      46.616  64.681   2.931  1.00 78.88           O1-
ATOM    242  N   VAL A  32      41.676  62.702   0.451  1.00 80.98           N  
ATOM    243  CA  VAL A  32      41.345  61.519  -0.336  1.00 80.98           C  
ATOM    244  C   VAL A  32      42.306  61.396  -1.516  1.00 80.98           C  
ATOM    245  O   VAL A  32      42.502  62.355  -2.267  1.00 80.98           O  
ATOM    246  CB  VAL A  32      39.884  61.562  -0.839  1.00 80.98           C  
ATOM    247  CG1 VAL A  32      39.525  60.269  -1.568  1.00 80.98           C  
ATOM    248  CG2 VAL A  32      38.926  61.808   0.325  1.00 80.98           C  
ATOM    249  N   HIS A  33      42.992  60.247  -1.653  1.00 81.77           N  
ATOM    250  CA  HIS A  33      43.881  59.922  -2.763  1.00 81.77           C  
ATOM    251  C   HIS A  33      43.348  58.738  -3.564  1.00 81.77           C  
ATOM    252  O   HIS A  33      43.050  57.684  -2.999  1.00 81.77           O  
ATOM    253  CB  HIS A  33      45.289  59.616  -2.250  1.00 81.77           C  
ATOM    254  CG  HIS A  33      45.968  60.794  -1.626  1.00 81.77           C  
ATOM    255  CD2 HIS A  33      46.191  61.108  -0.328  1.00 81.77           C  
ATOM    256  ND1 HIS A  33      46.510  61.820  -2.370  1.00 81.77           N  
ATOM    257  CE1 HIS A  33      47.038  62.716  -1.553  1.00 81.77           C  
ATOM    258  NE2 HIS A  33      46.858  62.308  -0.308  1.00 81.77           N  
ATOM    259  N   PHE A  34      43.329  58.963  -4.949  1.00 82.72           N  
ATOM    260  CA  PHE A  34      42.860  57.921  -5.854  1.00 82.72           C  
ATOM    261  C   PHE A  34      44.016  57.349  -6.666  1.00 82.72           C  
ATOM    262  O   PHE A  34      44.807  58.097  -7.243  1.00 82.72           O  
ATOM    263  CB  PHE A  34      41.780  58.469  -6.792  1.00 82.72           C  
ATOM    264  CG  PHE A  34      40.577  59.021  -6.078  1.00 82.72           C  
ATOM    265  CD1 PHE A  34      39.503  58.200  -5.759  1.00 82.72           C  
ATOM    266  CD2 PHE A  34      40.521  60.363  -5.723  1.00 82.72           C  
ATOM    267  CE1 PHE A  34      38.387  58.709  -5.097  1.00 82.72           C  
ATOM    268  CE2 PHE A  34      39.410  60.879  -5.061  1.00 82.72           C  
ATOM    269  CZ  PHE A  34      38.344  60.050  -4.750  1.00 82.72           C  
ATOM    270  N   GLU A  35      44.148  56.061  -6.607  1.00 84.57           N  
ATOM    271  CA  GLU A  35      45.094  55.359  -7.469  1.00 84.57           C  
ATOM    272  C   GLU A  35      44.380  54.351  -8.365  1.00 84.57           C  
ATOM    273  O   GLU A  35      43.635  53.498  -7.879  1.00 84.57           O  
ATOM    274  CB  GLU A  35      46.164  54.653  -6.632  1.00 84.57           C  
ATOM    275  CG  GLU A  35      47.384  54.221  -7.432  1.00 84.57           C  
ATOM    276  CD  GLU A  35      48.485  53.623  -6.570  1.00 84.57           C  
ATOM    277  OE1 GLU A  35      49.535  53.220  -7.120  1.00 84.57           O  
ATOM    278  OE2 GLU A  35      48.295  53.556  -5.335  1.00 84.57           O1-
ATOM    279  N   LYS A  36      44.570  54.559  -9.740  1.00 77.17           N  
ATOM    280  CA  LYS A  36      43.993  53.669 -10.745  1.00 77.17           C  
ATOM    281  C   LYS A  36      45.065  52.789 -11.380  1.00 77.17           C  
ATOM    282  O   LYS A  36      46.125  53.279 -11.775  1.00 77.17           O  
ATOM    283  CB  LYS A  36      43.271  54.476 -11.825  1.00 77.17           C  
ATOM    284  CG  LYS A  36      42.070  55.259 -11.314  1.00 77.17           C  
ATOM    285  CD  LYS A  36      41.395  56.040 -12.434  1.00 77.17           C  
ATOM    286  CE  LYS A  36      40.252  56.899 -11.908  1.00 77.17           C  
ATOM    287  NZ  LYS A  36      39.561  57.635 -13.008  1.00 77.17           N1+
ATOM    288  N   SER A  37      44.937  51.454 -11.204  1.00 76.87           N  
ATOM    289  CA  SER A  37      45.743  50.487 -11.943  1.00 76.87           C  
ATOM    290  C   SER A  37      44.864  49.479 -12.675  1.00 76.87           C  
ATOM    291  O   SER A  37      43.679  49.343 -12.368  1.00 76.87           O  
ATOM    292  CB  SER A  37      46.698  49.753 -10.999  1.00 76.87           C  
ATOM    293  OG  SER A  37      45.983  48.887 -10.135  1.00 76.87           O  
ATOM    294  N   ASP A  38      45.211  49.048 -14.086  1.00 74.19           N  
ATOM    295  CA  ASP A  38      44.525  48.103 -14.962  1.00 74.19           C  
ATOM    296  C   ASP A  38      43.538  47.243 -14.177  1.00 74.19           C  
ATOM    297  O   ASP A  38      43.935  46.289 -13.504  1.00 74.19           O  
ATOM    298  CB  ASP A  38      45.537  47.213 -15.687  1.00 74.19           C  
ATOM    299  CG  ASP A  38      46.250  47.927 -16.822  1.00 74.19           C  
ATOM    300  OD1 ASP A  38      45.805  49.024 -17.227  1.00 74.19           O  
ATOM    301  OD2 ASP A  38      47.263  47.389 -17.317  1.00 74.19           O1-
ATOM    302  N   GLY A  39      42.287  47.762 -13.906  1.00 69.48           N  
ATOM    303  CA  GLY A  39      41.171  46.980 -13.396  1.00 69.48           C  
ATOM    304  C   GLY A  39      40.962  47.142 -11.903  1.00 69.48           C  
ATOM    305  O   GLY A  39      40.036  46.561 -11.334  1.00 69.48           O  
ATOM    306  N   THR A  40      41.925  47.906 -11.194  1.00 78.28           N  
ATOM    307  CA  THR A  40      41.844  48.067  -9.746  1.00 78.28           C  
ATOM    308  C   THR A  40      41.793  49.545  -9.368  1.00 78.28           C  
ATOM    309  O   THR A  40      42.478  50.370  -9.978  1.00 78.28           O  
ATOM    310  CB  THR A  40      43.036  47.396  -9.042  1.00 78.28           C  
ATOM    311  CG2 THR A  40      42.858  47.405  -7.527  1.00 78.28           C  
ATOM    312  OG1 THR A  40      43.147  46.039  -9.490  1.00 78.28           O  
ATOM    313  N   LEU A  41      40.746  49.910  -8.496  1.00 81.32           N  
ATOM    314  CA  LEU A  41      40.643  51.228  -7.880  1.00 81.32           C  
ATOM    315  C   LEU A  41      40.996  51.163  -6.397  1.00 81.32           C  
ATOM    316  O   LEU A  41      40.440  50.345  -5.658  1.00 81.32           O  
ATOM    317  CB  LEU A  41      39.233  51.795  -8.057  1.00 81.32           C  
ATOM    318  CG  LEU A  41      38.963  53.156  -7.414  1.00 81.32           C  
ATOM    319  CD1 LEU A  41      39.768  54.244  -8.119  1.00 81.32           C  
ATOM    320  CD2 LEU A  41      37.473  53.479  -7.448  1.00 81.32           C  
ATOM    321  N   GLU A  42      42.151  51.937  -6.068  1.00 84.96           N  
ATOM    322  CA  GLU A  42      42.536  52.083  -4.668  1.00 84.96           C  
ATOM    323  C   GLU A  42      42.300  53.508  -4.175  1.00 84.96           C  
ATOM    324  O   GLU A  42      42.757  54.469  -4.797  1.00 84.96           O  
ATOM    325  CB  GLU A  42      44.005  51.695  -4.471  1.00 84.96           C  
ATOM    326  CG  GLU A  42      44.420  51.578  -3.012  1.00 84.96           C  
ATOM    327  CD  GLU A  42      45.856  51.115  -2.831  1.00 84.96           C  
ATOM    328  OE1 GLU A  42      46.339  51.067  -1.678  1.00 84.96           O  
ATOM    329  OE2 GLU A  42      46.506  50.800  -3.853  1.00 84.96           O1-
ATOM    330  N   ILE A  43      41.424  53.551  -3.091  1.00 84.87           N  
ATOM    331  CA  ILE A  43      41.141  54.855  -2.500  1.00 84.87           C  
ATOM    332  C   ILE A  43      41.704  54.910  -1.081  1.00 84.87           C  
ATOM    333  O   ILE A  43      41.383  54.063  -0.244  1.00 84.87           O  
ATOM    334  CB  ILE A  43      39.625  55.151  -2.486  1.00 84.87           C  
ATOM    335  CG1 ILE A  43      39.032  54.969  -3.888  1.00 84.87           C  
ATOM    336  CG2 ILE A  43      39.355  56.563  -1.957  1.00 84.87           C  
ATOM    337  CD1 ILE A  43      37.509  54.957  -3.919  1.00 84.87           C  
ATOM    338  N   ARG A  44      42.612  55.950  -0.935  1.00 85.16           N  
ATOM    339  CA  ARG A  44      43.155  56.171   0.403  1.00 85.16           C  
ATOM    340  C   ARG A  44      42.604  57.456   1.012  1.00 85.16           C  
ATOM    341  O   ARG A  44      42.745  58.535   0.432  1.00 85.16           O  
ATOM    342  CB  ARG A  44      44.684  56.225   0.359  1.00 85.16           C  
ATOM    343  CG  ARG A  44      45.337  54.897   0.011  1.00 85.16           C  
ATOM    344  CD  ARG A  44      46.856  54.992   0.038  1.00 85.16           C  
ATOM    345  NE  ARG A  44      47.477  53.922  -0.737  1.00 85.16           N  
ATOM    346  CZ  ARG A  44      48.759  53.889  -1.092  1.00 85.16           C  
ATOM    347  NH1 ARG A  44      49.584  54.870  -0.746  1.00 85.16           N1+
ATOM    348  NH2 ARG A  44      49.219  52.867  -1.798  1.00 85.16           N  
ATOM    349  N   VAL A  45      41.924  57.281   2.175  1.00 82.54           N  
ATOM    350  CA  VAL A  45      41.354  58.434   2.863  1.00 82.54           C  
ATOM    351  C   VAL A  45      42.077  58.653   4.190  1.00 82.54           C  
ATOM    352  O   VAL A  45      42.111  57.759   5.040  1.00 82.54           O  
ATOM    353  CB  VAL A  45      39.838  58.260   3.103  1.00 82.54           C  
ATOM    354  CG1 VAL A  45      39.230  59.542   3.669  1.00 82.54           C  
ATOM    355  CG2 VAL A  45      39.135  57.858   1.808  1.00 82.54           C  
ATOM    356  N   LYS A  46      42.720  59.898   4.326  1.00 82.30           N  
ATOM    357  CA  LYS A  46      43.400  60.246   5.570  1.00 82.30           C  
ATOM    358  C   LYS A  46      42.488  61.058   6.486  1.00 82.30           C  
ATOM    359  O   LYS A  46      41.672  61.852   6.013  1.00 82.30           O  
ATOM    360  CB  LYS A  46      44.683  61.027   5.282  1.00 82.30           C  
ATOM    361  CG  LYS A  46      45.786  60.193   4.647  1.00 82.30           C  
ATOM    362  CD  LYS A  46      47.092  60.972   4.555  1.00 82.30           C  
ATOM    363  CE  LYS A  46      48.195  60.141   3.913  1.00 82.30           C  
ATOM    364  NZ  LYS A  46      49.483  60.892   3.838  1.00 82.30           N1+
ATOM    365  N   ASN A  47      42.477  60.717   7.855  1.00 81.40           N  
ATOM    366  CA  ASN A  47      41.764  61.436   8.906  1.00 81.40           C  
ATOM    367  C   ASN A  47      40.263  61.166   8.848  1.00 81.40           C  
ATOM    368  O   ASN A  47      39.456  62.085   9.008  1.00 81.40           O  
ATOM    369  CB  ASN A  47      42.037  62.938   8.811  1.00 81.40           C  
ATOM    370  CG  ASN A  47      43.493  63.283   9.058  1.00 81.40           C  
ATOM    371  ND2 ASN A  47      44.012  64.244   8.303  1.00 81.40           N  
ATOM    372  OD1 ASN A  47      44.146  62.690   9.921  1.00 81.40           O  
ATOM    373  N   LEU A  48      39.956  59.937   8.411  1.00 80.31           N  
ATOM    374  CA  LEU A  48      38.550  59.567   8.293  1.00 80.31           C  
ATOM    375  C   LEU A  48      37.990  59.124   9.640  1.00 80.31           C  
ATOM    376  O   LEU A  48      38.508  58.191  10.257  1.00 80.31           O  
ATOM    377  CB  LEU A  48      38.375  58.448   7.262  1.00 80.31           C  
ATOM    378  CG  LEU A  48      36.936  58.106   6.871  1.00 80.31           C  
ATOM    379  CD1 LEU A  48      36.300  59.272   6.121  1.00 80.31           C  
ATOM    380  CD2 LEU A  48      36.898  56.836   6.027  1.00 80.31           C  
ATOM    381  N   HIS A  49      37.050  59.857  10.149  1.00 80.80           N  
ATOM    382  CA  HIS A  49      36.352  59.443  11.359  1.00 80.80           C  
ATOM    383  C   HIS A  49      35.656  58.100  11.163  1.00 80.80           C  
ATOM    384  O   HIS A  49      35.148  57.813  10.076  1.00 80.80           O  
ATOM    385  CB  HIS A  49      35.334  60.504  11.782  1.00 80.80           C  
ATOM    386  CG  HIS A  49      34.849  60.345  13.188  1.00 80.80           C  
ATOM    387  CD2 HIS A  49      35.192  60.993  14.325  1.00 80.80           C  
ATOM    388  ND1 HIS A  49      33.892  59.419  13.543  1.00 80.80           N  
ATOM    389  CE1 HIS A  49      33.667  59.506  14.844  1.00 80.80           C  
ATOM    390  NE2 HIS A  49      34.443  60.453  15.341  1.00 80.80           N  
ATOM    391  N   PRO A  50      35.724  57.137  12.215  1.00 81.97           N  
ATOM    392  CA  PRO A  50      35.087  55.822  12.117  1.00 81.97           C  
ATOM    393  C   PRO A  50      33.636  55.904  11.646  1.00 81.97           C  
ATOM    394  O   PRO A  50      33.176  55.039  10.897  1.00 81.97           O  
ATOM    395  CB  PRO A  50      35.167  55.284  13.546  1.00 81.97           C  
ATOM    396  CG  PRO A  50      36.375  55.940  14.135  1.00 81.97           C  
ATOM    397  CD  PRO A  50      36.496  57.320  13.557  1.00 81.97           C  
ATOM    398  N   ARG A  51      32.877  56.885  12.032  1.00 81.14           N  
ATOM    399  CA  ARG A  51      31.488  57.061  11.618  1.00 81.14           C  
ATOM    400  C   ARG A  51      31.394  57.347  10.124  1.00 81.14           C  
ATOM    401  O   ARG A  51      30.504  56.833   9.442  1.00 81.14           O  
ATOM    402  CB  ARG A  51      30.831  58.194  12.411  1.00 81.14           C  
ATOM    403  CG  ARG A  51      29.344  58.355  12.136  1.00 81.14           C  
ATOM    404  CD  ARG A  51      28.717  59.415  13.031  1.00 81.14           C  
ATOM    405  NE  ARG A  51      27.325  59.669  12.672  1.00 81.14           N  
ATOM    406  CZ  ARG A  51      26.553  60.593  13.236  1.00 81.14           C  
ATOM    407  NH1 ARG A  51      27.024  61.371  14.204  1.00 81.14           N1+
ATOM    408  NH2 ARG A  51      25.300  60.739  12.832  1.00 81.14           N  
ATOM    409  N   GLN A  52      32.248  58.044   9.546  1.00 80.97           N  
ATOM    410  CA  GLN A  52      32.299  58.354   8.121  1.00 80.97           C  
ATOM    411  C   GLN A  52      32.644  57.114   7.301  1.00 80.97           C  
ATOM    412  O   GLN A  52      32.092  56.907   6.218  1.00 80.97           O  
ATOM    413  CB  GLN A  52      33.317  59.463   7.849  1.00 80.97           C  
ATOM    414  CG  GLN A  52      32.891  60.829   8.370  1.00 80.97           C  
ATOM    415  CD  GLN A  52      33.938  61.901   8.129  1.00 80.97           C  
ATOM    416  NE2 GLN A  52      33.486  63.119   7.850  1.00 80.97           N  
ATOM    417  OE1 GLN A  52      35.143  61.637   8.196  1.00 80.97           O  
ATOM    418  N   GLU A  53      33.605  56.462   7.879  1.00 84.01           N  
ATOM    419  CA  GLU A  53      33.959  55.215   7.208  1.00 84.01           C  
ATOM    420  C   GLU A  53      32.740  54.310   7.047  1.00 84.01           C  
ATOM    421  O   GLU A  53      32.508  53.759   5.968  1.00 84.01           O  
ATOM    422  CB  GLU A  53      35.058  54.482   7.980  1.00 84.01           C  
ATOM    423  CG  GLU A  53      35.499  53.177   7.334  1.00 84.01           C  
ATOM    424  CD  GLU A  53      36.550  52.432   8.141  1.00 84.01           C  
ATOM    425  OE1 GLU A  53      36.913  51.294   7.763  1.00 84.01           O  
ATOM    426  OE2 GLU A  53      37.012  52.988   9.162  1.00 84.01           O1-
ATOM    427  N   ASP A  54      32.006  54.149   8.189  1.00 85.34           N  
ATOM    428  CA  ASP A  54      30.803  53.324   8.153  1.00 85.34           C  
ATOM    429  C   ASP A  54      29.811  53.845   7.114  1.00 85.34           C  
ATOM    430  O   ASP A  54      29.234  53.066   6.354  1.00 85.34           O  
ATOM    431  CB  ASP A  54      30.143  53.275   9.532  1.00 85.34           C  
ATOM    432  CG  ASP A  54      28.976  52.306   9.597  1.00 85.34           C  
ATOM    433  OD1 ASP A  54      29.152  51.116   9.260  1.00 85.34           O  
ATOM    434  OD2 ASP A  54      27.870  52.738   9.987  1.00 85.34           O1-
ATOM    435  N   LEU A  55      29.630  55.178   7.024  1.00 85.48           N  
ATOM    436  CA  LEU A  55      28.706  55.813   6.089  1.00 85.48           C  
ATOM    437  C   LEU A  55      29.161  55.602   4.648  1.00 85.48           C  
ATOM    438  O   LEU A  55      28.343  55.320   3.770  1.00 85.48           O  
ATOM    439  CB  LEU A  55      28.589  57.310   6.386  1.00 85.48           C  
ATOM    440  CG  LEU A  55      27.886  57.689   7.690  1.00 85.48           C  
ATOM    441  CD1 LEU A  55      27.975  59.194   7.922  1.00 85.48           C  
ATOM    442  CD2 LEU A  55      26.430  57.233   7.665  1.00 85.48           C  
ATOM    443  N   ILE A  56      30.428  55.707   4.443  1.00 84.41           N  
ATOM    444  CA  ILE A  56      30.981  55.509   3.108  1.00 84.41           C  
ATOM    445  C   ILE A  56      30.736  54.071   2.655  1.00 84.41           C  
ATOM    446  O   ILE A  56      30.309  53.835   1.523  1.00 84.41           O  
ATOM    447  CB  ILE A  56      32.492  55.832   3.069  1.00 84.41           C  
ATOM    448  CG1 ILE A  56      32.719  57.339   3.240  1.00 84.41           C  
ATOM    449  CG2 ILE A  56      33.119  55.329   1.765  1.00 84.41           C  
ATOM    450  CD1 ILE A  56      34.183  57.731   3.396  1.00 84.41           C  
ATOM    451  N   LYS A  57      30.963  53.105   3.542  1.00 86.90           N  
ATOM    452  CA  LYS A  57      30.748  51.700   3.209  1.00 86.90           C  
ATOM    453  C   LYS A  57      29.289  51.440   2.843  1.00 86.90           C  
ATOM    454  O   LYS A  57      29.003  50.765   1.852  1.00 86.90           O  
ATOM    455  CB  LYS A  57      31.166  50.800   4.373  1.00 86.90           C  
ATOM    456  CG  LYS A  57      32.672  50.667   4.542  1.00 86.90           C  
ATOM    457  CD  LYS A  57      33.024  49.710   5.673  1.00 86.90           C  
ATOM    458  CE  LYS A  57      34.530  49.613   5.877  1.00 86.90           C  
ATOM    459  NZ  LYS A  57      34.882  48.666   6.976  1.00 86.90           N1+
ATOM    460  N   LYS A  58      28.387  52.016   3.625  1.00 86.76           N  
ATOM    461  CA  LYS A  58      26.962  51.841   3.355  1.00 86.76           C  
ATOM    462  C   LYS A  58      26.567  52.498   2.036  1.00 86.76           C  
ATOM    463  O   LYS A  58      25.765  51.948   1.279  1.00 86.76           O  
ATOM    464  CB  LYS A  58      26.125  52.417   4.498  1.00 86.76           C  
ATOM    465  CG  LYS A  58      26.164  51.587   5.773  1.00 86.76           C  
ATOM    466  CD  LYS A  58      25.334  52.225   6.881  1.00 86.76           C  
ATOM    467  CE  LYS A  58      25.435  51.437   8.180  1.00 86.76           C  
ATOM    468  NZ  LYS A  58      24.699  52.108   9.293  1.00 86.76           N1+
ATOM    469  N   PHE A  59      27.190  53.652   1.799  1.00 85.24           N  
ATOM    470  CA  PHE A  59      26.938  54.384   0.562  1.00 85.24           C  
ATOM    471  C   PHE A  59      27.400  53.577  -0.646  1.00 85.24           C  
ATOM    472  O   PHE A  59      26.664  53.441  -1.625  1.00 85.24           O  
ATOM    473  CB  PHE A  59      27.643  55.743   0.587  1.00 85.24           C  
ATOM    474  CG  PHE A  59      27.111  56.721  -0.426  1.00 85.24           C  
ATOM    475  CD1 PHE A  59      27.521  56.663  -1.752  1.00 85.24           C  
ATOM    476  CD2 PHE A  59      26.199  57.699  -0.050  1.00 85.24           C  
ATOM    477  CE1 PHE A  59      27.030  57.567  -2.691  1.00 85.24           C  
ATOM    478  CE2 PHE A  59      25.703  58.606  -0.984  1.00 85.24           C  
ATOM    479  CZ  PHE A  59      26.121  58.537  -2.303  1.00 85.24           C  
ATOM    480  N   ILE A  60      28.559  53.049  -0.558  1.00 86.34           N  
ATOM    481  CA  ILE A  60      29.120  52.255  -1.646  1.00 86.34           C  
ATOM    482  C   ILE A  60      28.255  51.019  -1.882  1.00 86.34           C  
ATOM    483  O   ILE A  60      27.928  50.690  -3.024  1.00 86.34           O  
ATOM    484  CB  ILE A  60      30.578  51.841  -1.350  1.00 86.34           C  
ATOM    485  CG1 ILE A  60      31.495  53.069  -1.360  1.00 86.34           C  
ATOM    486  CG2 ILE A  60      31.057  50.792  -2.359  1.00 86.34           C  
ATOM    487  CD1 ILE A  60      32.915  52.786  -0.889  1.00 86.34           C  
ATOM    488  N   GLU A  61      27.852  50.404  -0.787  1.00 88.14           N  
ATOM    489  CA  GLU A  61      26.996  49.226  -0.884  1.00 88.14           C  
ATOM    490  C   GLU A  61      25.694  49.549  -1.611  1.00 88.14           C  
ATOM    491  O   GLU A  61      25.254  48.788  -2.476  1.00 88.14           O  
ATOM    492  CB  GLU A  61      26.696  48.662   0.507  1.00 88.14           C  
ATOM    493  CG  GLU A  61      25.924  47.351   0.486  1.00 88.14           C  
ATOM    494  CD  GLU A  61      25.664  46.786   1.873  1.00 88.14           C  
ATOM    495  OE1 GLU A  61      25.021  45.717   1.982  1.00 88.14           O  
ATOM    496  OE2 GLU A  61      26.108  47.415   2.859  1.00 88.14           O1-
ATOM    497  N   ALA A  62      25.205  50.674  -1.308  1.00 87.11           N  
ATOM    498  CA  ALA A  62      23.945  51.082  -1.923  1.00 87.11           C  
ATOM    499  C   ALA A  62      24.118  51.322  -3.420  1.00 87.11           C  
ATOM    500  O   ALA A  62      23.302  50.869  -4.227  1.00 87.11           O  
ATOM    501  CB  ALA A  62      23.404  52.338  -1.244  1.00 87.11           C  
ATOM    502  N   LEU A  63      25.244  51.957  -3.795  1.00 86.19           N  
ATOM    503  CA  LEU A  63      25.498  52.279  -5.196  1.00 86.19           C  
ATOM    504  C   LEU A  63      25.754  51.015  -6.007  1.00 86.19           C  
ATOM    505  O   LEU A  63      25.260  50.881  -7.129  1.00 86.19           O  
ATOM    506  CB  LEU A  63      26.692  53.231  -5.319  1.00 86.19           C  
ATOM    507  CG  LEU A  63      26.492  54.644  -4.773  1.00 86.19           C  
ATOM    508  CD1 LEU A  63      27.787  55.442  -4.880  1.00 86.19           C  
ATOM    509  CD2 LEU A  63      25.360  55.349  -5.513  1.00 86.19           C  
ATOM    510  N   LEU A  64      26.416  50.131  -5.428  1.00 86.46           N  
ATOM    511  CA  LEU A  64      26.712  48.885  -6.127  1.00 86.46           C  
ATOM    512  C   LEU A  64      25.451  48.045  -6.298  1.00 86.46           C  
ATOM    513  O   LEU A  64      25.259  47.412  -7.338  1.00 86.46           O  
ATOM    514  CB  LEU A  64      27.774  48.084  -5.368  1.00 86.46           C  
ATOM    515  CG  LEU A  64      29.191  48.659  -5.375  1.00 86.46           C  
ATOM    516  CD1 LEU A  64      30.106  47.825  -4.484  1.00 86.46           C  
ATOM    517  CD2 LEU A  64      29.736  48.725  -6.797  1.00 86.46           C  
ATOM    518  N   LEU A  65      24.643  48.040  -5.246  1.00 88.86           N  
ATOM    519  CA  LEU A  65      23.368  47.336  -5.329  1.00 88.86           C  
ATOM    520  C   LEU A  65      22.504  47.906  -6.450  1.00 88.86           C  
ATOM    521  O   LEU A  65      21.844  47.156  -7.172  1.00 88.86           O  
ATOM    522  CB  LEU A  65      22.618  47.425  -3.997  1.00 88.86           C  
ATOM    523  CG  LEU A  65      21.289  46.671  -3.915  1.00 88.86           C  
ATOM    524  CD1 LEU A  65      21.514  45.177  -4.125  1.00 88.86           C  
ATOM    525  CD2 LEU A  65      20.608  46.931  -2.577  1.00 88.86           C  
ATOM    526  N   ALA A  66      22.522  49.204  -6.604  1.00 86.20           N  
ATOM    527  CA  ALA A  66      21.775  49.859  -7.675  1.00 86.20           C  
ATOM    528  C   ALA A  66      22.292  49.431  -9.046  1.00 86.20           C  
ATOM    529  O   ALA A  66      21.506  49.201  -9.969  1.00 86.20           O  
ATOM    530  CB  ALA A  66      21.858  51.377  -7.530  1.00 86.20           C  
ATOM    531  N   LEU A  67      23.592  49.299  -9.152  1.00 87.56           N  
ATOM    532  CA  LEU A  67      24.200  48.889 -10.412  1.00 87.56           C  
ATOM    533  C   LEU A  67      23.815  47.455 -10.762  1.00 87.56           C  
ATOM    534  O   LEU A  67      23.454  47.165 -11.904  1.00 87.56           O  
ATOM    535  CB  LEU A  67      25.724  49.017 -10.339  1.00 87.56           C  
ATOM    536  CG  LEU A  67      26.492  48.730 -11.630  1.00 87.56           C  
ATOM    537  CD1 LEU A  67      26.100  49.729 -12.713  1.00 87.56           C  
ATOM    538  CD2 LEU A  67      27.995  48.769 -11.378  1.00 87.56           C  
ATOM    539  N   VAL A  68      23.862  46.576  -9.818  1.00 88.11           N  
ATOM    540  CA  VAL A  68      23.483  45.180 -10.006  1.00 88.11           C  
ATOM    541  C   VAL A  68      22.008  45.092 -10.394  1.00 88.11           C  
ATOM    542  O   VAL A  68      21.643  44.353 -11.310  1.00 88.11           O  
ATOM    543  CB  VAL A  68      23.751  44.342  -8.736  1.00 88.11           C  
ATOM    544  CG1 VAL A  68      23.154  42.943  -8.876  1.00 88.11           C  
ATOM    545  CG2 VAL A  68      25.250  44.262  -8.457  1.00 88.11           C  
ATOM    546  N   ALA A  69      21.186  45.846  -9.755  1.00 88.99           N  
ATOM    547  CA  ALA A  69      19.753  45.849 -10.038  1.00 88.99           C  
ATOM    548  C   ALA A  69      19.477  46.301 -11.469  1.00 88.99           C  
ATOM    549  O   ALA A  69      18.613  45.742 -12.149  1.00 88.99           O  
ATOM    550  CB  ALA A  69      19.017  46.749  -9.049  1.00 88.99           C  
ATOM    551  N   LYS A  70      20.261  47.268 -11.900  1.00 86.05           N  
ATOM    552  CA  LYS A  70      20.140  47.735 -13.278  1.00 86.05           C  
ATOM    553  C   LYS A  70      20.494  46.628 -14.267  1.00 86.05           C  
ATOM    554  O   LYS A  70      19.803  46.438 -15.269  1.00 86.05           O  
ATOM    555  CB  LYS A  70      21.034  48.954 -13.513  1.00 86.05           C  
ATOM    556  CG  LYS A  70      20.809  49.636 -14.854  1.00 86.05           C  
ATOM    557  CD  LYS A  70      21.696  50.863 -15.012  1.00 86.05           C  
ATOM    558  CE  LYS A  70      21.549  51.489 -16.393  1.00 86.05           C  
ATOM    559  NZ  LYS A  70      22.432  52.681 -16.559  1.00 86.05           N1+
ATOM    560  N   GLY A  71      21.569  45.953 -14.030  1.00 88.87           N  
ATOM    561  CA  GLY A  71      21.938  44.823 -14.868  1.00 88.87           C  
ATOM    562  C   GLY A  71      20.884  43.734 -14.899  1.00 88.87           C  
ATOM    563  O   GLY A  71      20.571  43.196 -15.964  1.00 88.87           O  
ATOM    564  N   GLU A  72      20.288  43.467 -13.698  1.00 90.92           N  
ATOM    565  CA  GLU A  72      19.228  42.467 -13.605  1.00 90.92           C  
ATOM    566  C   GLU A  72      18.013  42.872 -14.434  1.00 90.92           C  
ATOM    567  O   GLU A  72      17.397  42.031 -15.093  1.00 90.92           O  
ATOM    568  CB  GLU A  72      18.820  42.248 -12.146  1.00 90.92           C  
ATOM    569  CG  GLU A  72      19.882  41.549 -11.309  1.00 90.92           C  
ATOM    570  CD  GLU A  72      19.486  41.387  -9.850  1.00 90.92           C  
ATOM    571  OE1 GLU A  72      20.272  40.806  -9.069  1.00 90.92           O  
ATOM    572  OE2 GLU A  72      18.379  41.845  -9.487  1.00 90.92           O1-
ATOM    573  N   LEU A  73      17.723  44.098 -14.427  1.00 90.03           N  
ATOM    574  CA  LEU A  73      16.589  44.629 -15.177  1.00 90.03           C  
ATOM    575  C   LEU A  73      16.816  44.489 -16.678  1.00 90.03           C  
ATOM    576  O   LEU A  73      15.921  44.058 -17.408  1.00 90.03           O  
ATOM    577  CB  LEU A  73      16.352  46.099 -14.820  1.00 90.03           C  
ATOM    578  CG  LEU A  73      15.227  46.807 -15.574  1.00 90.03           C  
ATOM    579  CD1 LEU A  73      13.873  46.238 -15.163  1.00 90.03           C  
ATOM    580  CD2 LEU A  73      15.278  48.310 -15.326  1.00 90.03           C  
ATOM    581  N   GLU A  74      18.040  44.904 -17.086  1.00 91.06           N  
ATOM    582  CA  GLU A  74      18.368  44.808 -18.505  1.00 91.06           C  
ATOM    583  C   GLU A  74      18.260  43.368 -19.000  1.00 91.06           C  
ATOM    584  O   GLU A  74      17.716  43.116 -20.077  1.00 91.06           O  
ATOM    585  CB  GLU A  74      19.775  45.352 -18.770  1.00 91.06           C  
ATOM    586  CG  GLU A  74      19.883  46.864 -18.643  1.00 91.06           C  
ATOM    587  CD  GLU A  74      21.306  47.377 -18.795  1.00 91.06           C  
ATOM    588  OE1 GLU A  74      21.520  48.608 -18.713  1.00 91.06           O  
ATOM    589  OE2 GLU A  74      22.216  46.542 -18.998  1.00 91.06           O1-
ATOM    590  N   GLN A  75      18.696  42.533 -18.194  1.00 92.37           N  
ATOM    591  CA  GLN A  75      18.610  41.117 -18.536  1.00 92.37           C  
ATOM    592  C   GLN A  75      17.160  40.644 -18.564  1.00 92.37           C  
ATOM    593  O   GLN A  75      16.758  39.908 -19.467  1.00 92.37           O  
ATOM    594  CB  GLN A  75      19.418  40.275 -17.547  1.00 92.37           C  
ATOM    595  CG  GLN A  75      19.481  38.796 -17.905  1.00 92.37           C  
ATOM    596  CD  GLN A  75      20.273  38.533 -19.172  1.00 92.37           C  
ATOM    597  NE2 GLN A  75      19.989  37.414 -19.828  1.00 92.37           N  
ATOM    598  OE1 GLN A  75      21.134  39.330 -19.559  1.00 92.37           O  
ATOM    599  N   ALA A  76      16.382  41.054 -17.568  1.00 91.91           N  
ATOM    600  CA  ALA A  76      14.969  40.692 -17.496  1.00 91.91           C  
ATOM    601  C   ALA A  76      14.206  41.221 -18.707  1.00 91.91           C  
ATOM    602  O   ALA A  76      13.329  40.539 -19.243  1.00 91.91           O  
ATOM    603  CB  ALA A  76      14.348  41.222 -16.207  1.00 91.91           C  
ATOM    604  N   GLU A  77      14.609  42.359 -19.123  1.00 90.70           N  
ATOM    605  CA  GLU A  77      13.977  42.956 -20.296  1.00 90.70           C  
ATOM    606  C   GLU A  77      14.279  42.149 -21.556  1.00 90.70           C  
ATOM    607  O   GLU A  77      13.404  41.964 -22.405  1.00 90.70           O  
ATOM    608  CB  GLU A  77      14.438  44.404 -20.477  1.00 90.70           C  
ATOM    609  CG  GLU A  77      13.849  45.368 -19.457  1.00 90.70           C  
ATOM    610  CD  GLU A  77      14.352  46.793 -19.619  1.00 90.70           C  
ATOM    611  OE1 GLU A  77      13.803  47.710 -18.965  1.00 90.70           O  
ATOM    612  OE2 GLU A  77      15.304  46.997 -20.407  1.00 90.70           O1-
ATOM    613  N   LYS A  78      15.492  41.674 -21.656  1.00 92.50           N  
ATOM    614  CA  LYS A  78      15.871  40.848 -22.799  1.00 92.50           C  
ATOM    615  C   LYS A  78      15.121  39.519 -22.790  1.00 92.50           C  
ATOM    616  O   LYS A  78      14.681  39.042 -23.837  1.00 92.50           O  
ATOM    617  CB  LYS A  78      17.380  40.599 -22.805  1.00 92.50           C  
ATOM    618  CG  LYS A  78      18.208  41.825 -23.158  1.00 92.50           C  
ATOM    619  CD  LYS A  78      19.697  41.503 -23.196  1.00 92.50           C  
ATOM    620  CE  LYS A  78      20.531  42.744 -23.481  1.00 92.50           C  
ATOM    621  NZ  LYS A  78      21.994  42.440 -23.478  1.00 92.50           N1+
ATOM    622  N   GLU A  79      14.868  39.119 -21.601  1.00 93.38           N  
ATOM    623  CA  GLU A  79      14.205  37.828 -21.448  1.00 93.38           C  
ATOM    624  C   GLU A  79      12.687  37.981 -21.477  1.00 93.38           C  
ATOM    625  O   GLU A  79      11.960  36.992 -21.597  1.00 93.38           O  
ATOM    626  CB  GLU A  79      14.641  37.151 -20.146  1.00 93.38           C  
ATOM    627  CG  GLU A  79      16.105  36.735 -20.130  1.00 93.38           C  
ATOM    628  CD  GLU A  79      16.552  36.167 -18.792  1.00 93.38           C  
ATOM    629  OE1 GLU A  79      17.752  35.844 -18.641  1.00 93.38           O  
ATOM    630  OE2 GLU A  79      15.695  36.044 -17.889  1.00 93.38           O1-
ATOM    631  N   GLY A  80      12.231  39.251 -21.421  1.00 92.08           N  
ATOM    632  CA  GLY A  80      10.802  39.523 -21.431  1.00 92.08           C  
ATOM    633  C   GLY A  80      10.104  39.090 -20.154  1.00 92.08           C  
ATOM    634  O   GLY A  80       8.941  38.682 -20.184  1.00 92.08           O  
ATOM    635  N   ASP A  81      10.815  38.971 -19.051  1.00 95.07           N  
ATOM    636  CA  ASP A  81      10.248  38.552 -17.773  1.00 95.07           C  
ATOM    637  C   ASP A  81       9.932  39.758 -16.890  1.00 95.07           C  
ATOM    638  O   ASP A  81      10.814  40.283 -16.208  1.00 95.07           O  
ATOM    639  CB  ASP A  81      11.204  37.605 -17.046  1.00 95.07           C  
ATOM    640  CG  ASP A  81      10.564  36.917 -15.852  1.00 95.07           C  
ATOM    641  OD1 ASP A  81       9.573  37.446 -15.303  1.00 95.07           O  
ATOM    642  OD2 ASP A  81      11.056  35.839 -15.456  1.00 95.07           O1-
ATOM    643  N   ALA A  82       8.664  40.159 -16.792  1.00 95.12           N  
ATOM    644  CA  ALA A  82       8.233  41.354 -16.070  1.00 95.12           C  
ATOM    645  C   ALA A  82       8.411  41.179 -14.565  1.00 95.12           C  
ATOM    646  O   ALA A  82       8.752  42.132 -13.860  1.00 95.12           O  
ATOM    647  CB  ALA A  82       6.777  41.675 -16.397  1.00 95.12           C  
ATOM    648  N   GLU A  83       8.236  39.991 -14.096  1.00 95.25           N  
ATOM    649  CA  GLU A  83       8.350  39.730 -12.664  1.00 95.25           C  
ATOM    650  C   GLU A  83       9.781  39.939 -12.177  1.00 95.25           C  
ATOM    651  O   GLU A  83      10.003  40.534 -11.121  1.00 95.25           O  
ATOM    652  CB  GLU A  83       7.886  38.308 -12.339  1.00 95.25           C  
ATOM    653  CG  GLU A  83       7.659  38.061 -10.855  1.00 95.25           C  
ATOM    654  CD  GLU A  83       6.943  36.749 -10.567  1.00 95.25           C  
ATOM    655  OE1 GLU A  83       6.708  36.434  -9.379  1.00 95.25           O  
ATOM    656  OE2 GLU A  83       6.618  36.032 -11.539  1.00 95.25           O1-
ATOM    657  N   VAL A  84      10.701  39.410 -12.915  1.00 93.97           N  
ATOM    658  CA  VAL A  84      12.102  39.596 -12.551  1.00 93.97           C  
ATOM    659  C   VAL A  84      12.477  41.071 -12.677  1.00 93.97           C  
ATOM    660  O   VAL A  84      13.197  41.609 -11.831  1.00 93.97           O  
ATOM    661  CB  VAL A  84      13.036  38.733 -13.430  1.00 93.97           C  
ATOM    662  CG1 VAL A  84      14.500  39.034 -13.118  1.00 93.97           C  
ATOM    663  CG2 VAL A  84      12.737  37.249 -13.225  1.00 93.97           C  
ATOM    664  N   ALA A  85      11.969  41.712 -13.726  1.00 95.28           N  
ATOM    665  CA  ALA A  85      12.201  43.143 -13.900  1.00 95.28           C  
ATOM    666  C   ALA A  85      11.653  43.936 -12.718  1.00 95.28           C  
ATOM    667  O   ALA A  85      12.299  44.870 -12.235  1.00 95.28           O  
ATOM    668  CB  ALA A  85      11.570  43.630 -15.202  1.00 95.28           C  
ATOM    669  N   LEU A  86      10.501  43.545 -12.285  1.00 96.01           N  
ATOM    670  CA  LEU A  86       9.863  44.206 -11.151  1.00 96.01           C  
ATOM    671  C   LEU A  86      10.728  44.094  -9.900  1.00 96.01           C  
ATOM    672  O   LEU A  86      10.913  45.077  -9.178  1.00 96.01           O  
ATOM    673  CB  LEU A  86       8.481  43.605 -10.887  1.00 96.01           C  
ATOM    674  CG  LEU A  86       7.676  44.231  -9.747  1.00 96.01           C  
ATOM    675  CD1 LEU A  86       7.279  45.661 -10.102  1.00 96.01           C  
ATOM    676  CD2 LEU A  86       6.441  43.390  -9.439  1.00 96.01           C  
ATOM    677  N   ARG A  87      11.232  42.938  -9.563  1.00 95.67           N  
ATOM    678  CA  ARG A  87      12.079  42.727  -8.393  1.00 95.67           C  
ATOM    679  C   ARG A  87      13.329  43.598  -8.458  1.00 95.67           C  
ATOM    680  O   ARG A  87      13.782  44.120  -7.438  1.00 95.67           O  
ATOM    681  CB  ARG A  87      12.471  41.254  -8.272  1.00 95.67           C  
ATOM    682  CG  ARG A  87      11.335  40.348  -7.826  1.00 95.67           C  
ATOM    683  CD  ARG A  87      11.829  38.947  -7.490  1.00 95.67           C  
ATOM    684  NE  ARG A  87      12.215  38.209  -8.689  1.00 95.67           N  
ATOM    685  CZ  ARG A  87      12.144  36.888  -8.823  1.00 95.67           C  
ATOM    686  NH1 ARG A  87      11.697  36.130  -7.828  1.00 95.67           N1+
ATOM    687  NH2 ARG A  87      12.522  36.320  -9.959  1.00 95.67           N  
ATOM    688  N   ALA A  88      13.850  43.709  -9.669  1.00 94.29           N  
ATOM    689  CA  ALA A  88      15.021  44.560  -9.870  1.00 94.29           C  
ATOM    690  C   ALA A  88      14.701  46.017  -9.547  1.00 94.29           C  
ATOM    691  O   ALA A  88      15.500  46.707  -8.910  1.00 94.29           O  
ATOM    692  CB  ALA A  88      15.529  44.435 -11.305  1.00 94.29           C  
ATOM    693  N   VAL A  89      13.529  46.460 -10.001  1.00 95.25           N  
ATOM    694  CA  VAL A  89      13.124  47.836  -9.736  1.00 95.25           C  
ATOM    695  C   VAL A  89      12.918  48.035  -8.236  1.00 95.25           C  
ATOM    696  O   VAL A  89      13.282  49.076  -7.686  1.00 95.25           O  
ATOM    697  CB  VAL A  89      11.834  48.205 -10.505  1.00 95.25           C  
ATOM    698  CG1 VAL A  89      11.361  49.606 -10.122  1.00 95.25           C  
ATOM    699  CG2 VAL A  89      12.066  48.109 -12.012  1.00 95.25           C  
ATOM    700  N   GLU A  90      12.348  47.034  -7.529  1.00 95.42           N  
ATOM    701  CA  GLU A  90      12.175  47.093  -6.080  1.00 95.42           C  
ATOM    702  C   GLU A  90      13.508  47.325  -5.374  1.00 95.42           C  
ATOM    703  O   GLU A  90      13.582  48.097  -4.416  1.00 95.42           O  
ATOM    704  CB  GLU A  90      11.522  45.808  -5.564  1.00 95.42           C  
ATOM    705  CG  GLU A  90      10.043  45.692  -5.899  1.00 95.42           C  
ATOM    706  CD  GLU A  90       9.436  44.362  -5.480  1.00 95.42           C  
ATOM    707  OE1 GLU A  90       8.216  44.162  -5.680  1.00 95.42           O  
ATOM    708  OE2 GLU A  90      10.184  43.515  -4.945  1.00 95.42           O1-
ATOM    709  N   LYS A  91      14.483  46.684  -5.848  1.00 94.30           N  
ATOM    710  CA  LYS A  91      15.812  46.854  -5.267  1.00 94.30           C  
ATOM    711  C   LYS A  91      16.313  48.284  -5.447  1.00 94.30           C  
ATOM    712  O   LYS A  91      16.905  48.859  -4.532  1.00 94.30           O  
ATOM    713  CB  LYS A  91      16.800  45.869  -5.893  1.00 94.30           C  
ATOM    714  CG  LYS A  91      16.556  44.417  -5.507  1.00 94.30           C  
ATOM    715  CD  LYS A  91      17.572  43.487  -6.158  1.00 94.30           C  
ATOM    716  CE  LYS A  91      17.243  42.025  -5.893  1.00 94.30           C  
ATOM    717  NZ  LYS A  91      18.208  41.108  -6.572  1.00 94.30           N1+
ATOM    718  N   VAL A  92      16.037  48.846  -6.624  1.00 93.94           N  
ATOM    719  CA  VAL A  92      16.468  50.210  -6.911  1.00 93.94           C  
ATOM    720  C   VAL A  92      15.751  51.186  -5.981  1.00 93.94           C  
ATOM    721  O   VAL A  92      16.361  52.125  -5.466  1.00 93.94           O  
ATOM    722  CB  VAL A  92      16.206  50.590  -8.386  1.00 93.94           C  
ATOM    723  CG1 VAL A  92      16.596  52.044  -8.646  1.00 93.94           C  
ATOM    724  CG2 VAL A  92      16.969  49.654  -9.321  1.00 93.94           C  
ATOM    725  N   VAL A  93      14.458  50.965  -5.766  1.00 94.68           N  
ATOM    726  CA  VAL A  93      13.678  51.804  -4.861  1.00 94.68           C  
ATOM    727  C   VAL A  93      14.266  51.732  -3.454  1.00 94.68           C  
ATOM    728  O   VAL A  93      14.412  52.756  -2.782  1.00 94.68           O  
ATOM    729  CB  VAL A  93      12.191  51.386  -4.840  1.00 94.68           C  
ATOM    730  CG1 VAL A  93      11.429  52.152  -3.760  1.00 94.68           C  
ATOM    731  CG2 VAL A  93      11.554  51.612  -6.211  1.00 94.68           C  
ATOM    732  N   ARG A  94      14.615  50.552  -3.006  1.00 92.89           N  
ATOM    733  CA  ARG A  94      15.199  50.361  -1.683  1.00 92.89           C  
ATOM    734  C   ARG A  94      16.517  51.116  -1.552  1.00 92.89           C  
ATOM    735  O   ARG A  94      16.812  51.683  -0.498  1.00 92.89           O  
ATOM    736  CB  ARG A  94      15.418  48.872  -1.401  1.00 92.89           C  
ATOM    737  CG  ARG A  94      14.142  48.116  -1.065  1.00 92.89           C  
ATOM    738  CD  ARG A  94      14.437  46.707  -0.569  1.00 92.89           C  
ATOM    739  NE  ARG A  94      14.886  45.837  -1.653  1.00 92.89           N  
ATOM    740  CZ  ARG A  94      14.831  44.508  -1.630  1.00 92.89           C  
ATOM    741  NH1 ARG A  94      14.343  43.867  -0.573  1.00 92.89           N1+
ATOM    742  NH2 ARG A  94      15.267  43.814  -2.671  1.00 92.89           N  
ATOM    743  N   VAL A  95      17.284  51.076  -2.617  1.00 92.21           N  
ATOM    744  CA  VAL A  95      18.550  51.803  -2.647  1.00 92.21           C  
ATOM    745  C   VAL A  95      18.292  53.297  -2.463  1.00 92.21           C  
ATOM    746  O   VAL A  95      19.004  53.968  -1.712  1.00 92.21           O  
ATOM    747  CB  VAL A  95      19.318  51.552  -3.964  1.00 92.21           C  
ATOM    748  CG1 VAL A  95      20.499  52.511  -4.091  1.00 92.21           C  
ATOM    749  CG2 VAL A  95      19.792  50.102  -4.037  1.00 92.21           C  
ATOM    750  N   ALA A  96      17.346  53.823  -3.129  1.00 92.22           N  
ATOM    751  CA  ALA A  96      16.997  55.233  -2.973  1.00 92.22           C  
ATOM    752  C   ALA A  96      16.650  55.555  -1.522  1.00 92.22           C  
ATOM    753  O   ALA A  96      17.088  56.574  -0.984  1.00 92.22           O  
ATOM    754  CB  ALA A  96      15.830  55.597  -3.888  1.00 92.22           C  
ATOM    755  N   GLU A  97      15.894  54.698  -0.896  1.00 93.13           N  
ATOM    756  CA  GLU A  97      15.534  54.881   0.507  1.00 93.13           C  
ATOM    757  C   GLU A  97      16.772  54.863   1.400  1.00 93.13           C  
ATOM    758  O   GLU A  97      16.891  55.674   2.320  1.00 93.13           O  
ATOM    759  CB  GLU A  97      14.546  53.800   0.954  1.00 93.13           C  
ATOM    760  CG  GLU A  97      13.140  53.987   0.405  1.00 93.13           C  
ATOM    761  CD  GLU A  97      12.190  52.865   0.793  1.00 93.13           C  
ATOM    762  OE1 GLU A  97      10.998  52.921   0.415  1.00 93.13           O  
ATOM    763  OE2 GLU A  97      12.641  51.924   1.482  1.00 93.13           O1-
ATOM    764  N   LEU A  98      17.642  53.929   1.159  1.00 91.94           N  
ATOM    765  CA  LEU A  98      18.871  53.820   1.937  1.00 91.94           C  
ATOM    766  C   LEU A  98      19.716  55.081   1.798  1.00 91.94           C  
ATOM    767  O   LEU A  98      20.236  55.597   2.790  1.00 91.94           O  
ATOM    768  CB  LEU A  98      19.679  52.597   1.494  1.00 91.94           C  
ATOM    769  CG  LEU A  98      19.108  51.231   1.877  1.00 91.94           C  
ATOM    770  CD1 LEU A  98      19.918  50.117   1.224  1.00 91.94           C  
ATOM    771  CD2 LEU A  98      19.088  51.067   3.393  1.00 91.94           C  
ATOM    772  N   LEU A  99      19.768  55.581   0.604  1.00 90.77           N  
ATOM    773  CA  LEU A  99      20.554  56.787   0.362  1.00 90.77           C  
ATOM    774  C   LEU A  99      19.941  57.988   1.073  1.00 90.77           C  
ATOM    775  O   LEU A  99      20.663  58.850   1.581  1.00 90.77           O  
ATOM    776  CB  LEU A  99      20.658  57.066  -1.140  1.00 90.77           C  
ATOM    777  CG  LEU A  99      21.595  56.157  -1.935  1.00 90.77           C  
ATOM    778  CD1 LEU A  99      21.449  56.422  -3.431  1.00 90.77           C  
ATOM    779  CD2 LEU A  99      23.039  56.358  -1.490  1.00 90.77           C  
ATOM    780  N   LEU A 100      18.678  58.080   1.052  1.00 91.71           N  
ATOM    781  CA  LEU A 100      18.000  59.151   1.775  1.00 91.71           C  
ATOM    782  C   LEU A 100      18.328  59.095   3.263  1.00 91.71           C  
ATOM    783  O   LEU A 100      18.633  60.121   3.875  1.00 91.71           O  
ATOM    784  CB  LEU A 100      16.486  59.060   1.571  1.00 91.71           C  
ATOM    785  CG  LEU A 100      15.636  60.076   2.337  1.00 91.71           C  
ATOM    786  CD1 LEU A 100      16.031  61.497   1.949  1.00 91.71           C  
ATOM    787  CD2 LEU A 100      14.153  59.839   2.075  1.00 91.71           C  
ATOM    788  N   ARG A 101      18.232  57.874   3.834  1.00 91.13           N  
ATOM    789  CA  ARG A 101      18.581  57.691   5.239  1.00 91.13           C  
ATOM    790  C   ARG A 101      20.021  58.117   5.506  1.00 91.13           C  
ATOM    791  O   ARG A 101      20.299  58.797   6.497  1.00 91.13           O  
ATOM    792  CB  ARG A 101      18.380  56.233   5.659  1.00 91.13           C  
ATOM    793  CG  ARG A 101      18.545  55.993   7.151  1.00 91.13           C  
ATOM    794  CD  ARG A 101      18.379  54.523   7.508  1.00 91.13           C  
ATOM    795  NE  ARG A 101      17.072  54.014   7.099  1.00 91.13           N  
ATOM    796  CZ  ARG A 101      16.751  52.725   7.025  1.00 91.13           C  
ATOM    797  NH1 ARG A 101      17.639  51.786   7.331  1.00 91.13           N1+
ATOM    798  NH2 ARG A 101      15.532  52.372   6.642  1.00 91.13           N  
ATOM    799  N   LEU A 102      20.911  57.706   4.631  1.00 87.62           N  
ATOM    800  CA  LEU A 102      22.321  58.062   4.746  1.00 87.62           C  
ATOM    801  C   LEU A 102      22.508  59.573   4.663  1.00 87.62           C  
ATOM    802  O   LEU A 102      23.308  60.145   5.407  1.00 87.62           O  
ATOM    803  CB  LEU A 102      23.138  57.373   3.650  1.00 87.62           C  
ATOM    804  CG  LEU A 102      23.370  55.871   3.820  1.00 87.62           C  
ATOM    805  CD1 LEU A 102      24.007  55.287   2.563  1.00 87.62           C  
ATOM    806  CD2 LEU A 102      24.240  55.598   5.042  1.00 87.62           C  
ATOM    807  N   ALA A 103      21.781  60.155   3.756  1.00 87.22           N  
ATOM    808  CA  ALA A 103      21.843  61.607   3.599  1.00 87.22           C  
ATOM    809  C   ALA A 103      21.444  62.314   4.892  1.00 87.22           C  
ATOM    810  O   ALA A 103      22.078  63.293   5.291  1.00 87.22           O  
ATOM    811  CB  ALA A 103      20.943  62.056   2.451  1.00 87.22           C  
ATOM    812  N   LYS A 104      20.502  61.764   5.583  1.00 87.46           N  
ATOM    813  CA  LYS A 104      20.033  62.342   6.839  1.00 87.46           C  
ATOM    814  C   LYS A 104      21.068  62.166   7.947  1.00 87.46           C  
ATOM    815  O   LYS A 104      21.364  63.110   8.682  1.00 87.46           O  
ATOM    816  CB  LYS A 104      18.705  61.708   7.258  1.00 87.46           C  
ATOM    817  CG  LYS A 104      18.035  62.397   8.438  1.00 87.46           C  
ATOM    818  CD  LYS A 104      16.715  61.728   8.800  1.00 87.46           C  
ATOM    819  CE  LYS A 104      16.109  62.330  10.059  1.00 87.46           C  
ATOM    820  NZ  LYS A 104      14.824  61.664  10.429  1.00 87.46           N1+
ATOM    821  N   GLU A 105      21.590  61.034   7.954  1.00 86.86           N  
ATOM    822  CA  GLU A 105      22.546  60.705   9.006  1.00 86.86           C  
ATOM    823  C   GLU A 105      23.848  61.482   8.833  1.00 86.86           C  
ATOM    824  O   GLU A 105      24.416  61.978   9.808  1.00 86.86           O  
ATOM    825  CB  GLU A 105      22.830  59.200   9.025  1.00 86.86           C  
ATOM    826  CG  GLU A 105      21.667  58.361   9.536  1.00 86.86           C  
ATOM    827  CD  GLU A 105      21.957  56.869   9.533  1.00 86.86           C  
ATOM    828  OE1 GLU A 105      21.037  56.072   9.827  1.00 86.86           O  
ATOM    829  OE2 GLU A 105      23.113  56.495   9.235  1.00 86.86           O1-
ATOM    830  N   ALA A 106      24.206  61.709   7.572  1.00 82.07           N  
ATOM    831  CA  ALA A 106      25.499  62.324   7.281  1.00 82.07           C  
ATOM    832  C   ALA A 106      25.354  63.825   7.053  1.00 82.07           C  
ATOM    833  O   ALA A 106      26.340  64.565   7.097  1.00 82.07           O  
ATOM    834  CB  ALA A 106      26.141  61.663   6.064  1.00 82.07           C  
ATOM    835  N   GLY A 107      24.091  64.328   6.915  1.00 82.30           N  
ATOM    836  CA  GLY A 107      23.886  65.700   6.477  1.00 82.30           C  
ATOM    837  C   GLY A 107      24.528  66.000   5.136  1.00 82.30           C  
ATOM    838  O   GLY A 107      25.081  67.084   4.935  1.00 82.30           O  
ATOM    839  N   SER A 108      24.572  65.012   4.207  1.00 81.94           N  
ATOM    840  CA  SER A 108      25.242  65.127   2.916  1.00 81.94           C  
ATOM    841  C   SER A 108      24.264  65.541   1.821  1.00 81.94           C  
ATOM    842  O   SER A 108      23.355  64.784   1.474  1.00 81.94           O  
ATOM    843  CB  SER A 108      25.912  63.805   2.540  1.00 81.94           C  
ATOM    844  OG  SER A 108      26.373  63.840   1.200  1.00 81.94           O  
ATOM    845  N   GLU A 109      24.495  66.648   1.240  1.00 84.75           N  
ATOM    846  CA  GLU A 109      23.693  67.114   0.113  1.00 84.75           C  
ATOM    847  C   GLU A 109      23.888  66.220  -1.109  1.00 84.75           C  
ATOM    848  O   GLU A 109      22.940  65.963  -1.854  1.00 84.75           O  
ATOM    849  CB  GLU A 109      24.046  68.563  -0.236  1.00 84.75           C  
ATOM    850  CG  GLU A 109      23.541  69.578   0.779  1.00 84.75           C  
ATOM    851  CD  GLU A 109      23.824  71.018   0.378  1.00 84.75           C  
ATOM    852  OE1 GLU A 109      23.472  71.942   1.147  1.00 84.75           O  
ATOM    853  OE2 GLU A 109      24.399  71.223  -0.714  1.00 84.75           O1-
ATOM    854  N   GLU A 110      25.106  65.751  -1.262  1.00 83.33           N  
ATOM    855  CA  GLU A 110      25.407  64.876  -2.391  1.00 83.33           C  
ATOM    856  C   GLU A 110      24.613  63.575  -2.308  1.00 83.33           C  
ATOM    857  O   GLU A 110      24.117  63.079  -3.322  1.00 83.33           O  
ATOM    858  CB  GLU A 110      26.906  64.574  -2.453  1.00 83.33           C  
ATOM    859  CG  GLU A 110      27.750  65.744  -2.938  1.00 83.33           C  
ATOM    860  CD  GLU A 110      28.056  66.757  -1.847  1.00 83.33           C  
ATOM    861  OE1 GLU A 110      28.712  67.782  -2.138  1.00 83.33           O  
ATOM    862  OE2 GLU A 110      27.639  66.522  -0.691  1.00 83.33           O1-
ATOM    863  N   ALA A 111      24.564  62.966  -1.094  1.00 83.96           N  
ATOM    864  CA  ALA A 111      23.784  61.746  -0.898  1.00 83.96           C  
ATOM    865  C   ALA A 111      22.304  61.992  -1.171  1.00 83.96           C  
ATOM    866  O   ALA A 111      21.620  61.133  -1.735  1.00 83.96           O  
ATOM    867  CB  ALA A 111      23.979  61.213   0.520  1.00 83.96           C  
ATOM    868  N   LEU A 112      21.889  63.206  -0.777  1.00 88.17           N  
ATOM    869  CA  LEU A 112      20.504  63.589  -1.027  1.00 88.17           C  
ATOM    870  C   LEU A 112      20.230  63.695  -2.524  1.00 88.17           C  
ATOM    871  O   LEU A 112      19.209  63.203  -3.009  1.00 88.17           O  
ATOM    872  CB  LEU A 112      20.184  64.919  -0.342  1.00 88.17           C  
ATOM    873  CG  LEU A 112      18.729  65.387  -0.414  1.00 88.17           C  
ATOM    874  CD1 LEU A 112      17.822  64.408   0.324  1.00 88.17           C  
ATOM    875  CD2 LEU A 112      18.590  66.792   0.163  1.00 88.17           C  
ATOM    876  N   LYS A 113      21.125  64.307  -3.268  1.00 89.17           N  
ATOM    877  CA  LYS A 113      21.003  64.413  -4.719  1.00 89.17           C  
ATOM    878  C   LYS A 113      20.988  63.033  -5.371  1.00 89.17           C  
ATOM    879  O   LYS A 113      20.196  62.779  -6.280  1.00 89.17           O  
ATOM    880  CB  LYS A 113      22.146  65.251  -5.294  1.00 89.17           C  
ATOM    881  CG  LYS A 113      21.964  65.623  -6.759  1.00 89.17           C  
ATOM    882  CD  LYS A 113      23.085  66.532  -7.247  1.00 89.17           C  
ATOM    883  CE  LYS A 113      22.939  66.852  -8.729  1.00 89.17           C  
ATOM    884  NZ  LYS A 113      24.042  67.734  -9.216  1.00 89.17           N1+
ATOM    885  N   ALA A 114      21.854  62.191  -4.865  1.00 87.84           N  
ATOM    886  CA  ALA A 114      21.897  60.828  -5.389  1.00 87.84           C  
ATOM    887  C   ALA A 114      20.581  60.100  -5.131  1.00 87.84           C  
ATOM    888  O   ALA A 114      20.081  59.382  -6.000  1.00 87.84           O  
ATOM    889  CB  ALA A 114      23.060  60.058  -4.767  1.00 87.84           C  
ATOM    890  N   ALA A 115      20.065  60.236  -3.896  1.00 90.99           N  
ATOM    891  CA  ALA A 115      18.785  59.622  -3.552  1.00 90.99           C  
ATOM    892  C   ALA A 115      17.679  60.094  -4.491  1.00 90.99           C  
ATOM    893  O   ALA A 115      16.869  59.290  -4.960  1.00 90.99           O  
ATOM    894  CB  ALA A 115      18.418  59.936  -2.103  1.00 90.99           C  
ATOM    895  N   LEU A 116      17.662  61.382  -4.751  1.00 92.94           N  
ATOM    896  CA  LEU A 116      16.684  61.988  -5.647  1.00 92.94           C  
ATOM    897  C   LEU A 116      16.797  61.402  -7.051  1.00 92.94           C  
ATOM    898  O   LEU A 116      15.792  60.998  -7.643  1.00 92.94           O  
ATOM    899  CB  LEU A 116      16.871  63.506  -5.699  1.00 92.94           C  
ATOM    900  CG  LEU A 116      15.899  64.279  -6.593  1.00 92.94           C  
ATOM    901  CD1 LEU A 116      14.474  64.147  -6.064  1.00 92.94           C  
ATOM    902  CD2 LEU A 116      16.307  65.746  -6.683  1.00 92.94           C  
ATOM    903  N   GLU A 117      17.959  61.322  -7.656  1.00 92.04           N  
ATOM    904  CA  GLU A 117      18.198  60.807  -9.001  1.00 92.04           C  
ATOM    905  C   GLU A 117      17.820  59.332  -9.102  1.00 92.04           C  
ATOM    906  O   GLU A 117      17.173  58.916 -10.066  1.00 92.04           O  
ATOM    907  CB  GLU A 117      19.662  61.003  -9.401  1.00 92.04           C  
ATOM    908  CG  GLU A 117      20.042  62.456  -9.652  1.00 92.04           C  
ATOM    909  CD  GLU A 117      21.525  62.649  -9.925  1.00 92.04           C  
ATOM    910  OE1 GLU A 117      21.967  63.811 -10.076  1.00 92.04           O  
ATOM    911  OE2 GLU A 117      22.249  61.631  -9.990  1.00 92.04           O1-
ATOM    912  N   ILE A 118      18.171  58.613  -8.092  1.00 92.97           N  
ATOM    913  CA  ILE A 118      17.901  57.180  -8.098  1.00 92.97           C  
ATOM    914  C   ILE A 118      16.400  56.936  -7.964  1.00 92.97           C  
ATOM    915  O   ILE A 118      15.850  56.039  -8.607  1.00 92.97           O  
ATOM    916  CB  ILE A 118      18.666  56.457  -6.968  1.00 92.97           C  
ATOM    917  CG1 ILE A 118      20.170  56.440  -7.264  1.00 92.97           C  
ATOM    918  CG2 ILE A 118      18.131  55.034  -6.778  1.00 92.97           C  
ATOM    919  CD1 ILE A 118      21.015  55.840  -6.149  1.00 92.97           C  
ATOM    920  N   ALA A 119      15.759  57.694  -7.105  1.00 93.77           N  
ATOM    921  CA  ALA A 119      14.310  57.575  -6.963  1.00 93.77           C  
ATOM    922  C   ALA A 119      13.607  57.833  -8.292  1.00 93.77           C  
ATOM    923  O   ALA A 119      12.703  57.088  -8.678  1.00 93.77           O  
ATOM    924  CB  ALA A 119      13.798  58.542  -5.898  1.00 93.77           C  
ATOM    925  N   GLU A 120      13.983  58.850  -8.981  1.00 93.64           N  
ATOM    926  CA  GLU A 120      13.392  59.166 -10.278  1.00 93.64           C  
ATOM    927  C   GLU A 120      13.669  58.061 -11.294  1.00 93.64           C  
ATOM    928  O   GLU A 120      12.795  57.704 -12.085  1.00 93.64           O  
ATOM    929  CB  GLU A 120      13.922  60.504 -10.799  1.00 93.64           C  
ATOM    930  CG  GLU A 120      13.227  60.990 -12.062  1.00 93.64           C  
ATOM    931  CD  GLU A 120      13.679  62.375 -12.500  1.00 93.64           C  
ATOM    932  OE1 GLU A 120      13.191  62.872 -13.540  1.00 93.64           O  
ATOM    933  OE2 GLU A 120      14.528  62.967 -11.798  1.00 93.64           O1-
ATOM    934  N   GLN A 121      14.842  57.641 -11.287  1.00 92.59           N  
ATOM    935  CA  GLN A 121      15.202  56.544 -12.178  1.00 92.59           C  
ATOM    936  C   GLN A 121      14.348  55.309 -11.905  1.00 92.59           C  
ATOM    937  O   GLN A 121      13.928  54.619 -12.837  1.00 92.59           O  
ATOM    938  CB  GLN A 121      16.685  56.199 -12.035  1.00 92.59           C  
ATOM    939  CG  GLN A 121      17.178  55.171 -13.043  1.00 92.59           C  
ATOM    940  CD  GLN A 121      18.672  54.923 -12.946  1.00 92.59           C  
ATOM    941  NE2 GLN A 121      19.174  54.002 -13.760  1.00 92.59           N  
ATOM    942  OE1 GLN A 121      19.368  55.555 -12.145  1.00 92.59           O  
ATOM    943  N   ALA A 122      14.133  55.004 -10.651  1.00 94.44           N  
ATOM    944  CA  ALA A 122      13.296  53.868 -10.271  1.00 94.44           C  
ATOM    945  C   ALA A 122      11.894  53.999 -10.859  1.00 94.44           C  
ATOM    946  O   ALA A 122      11.312  53.012 -11.316  1.00 94.44           O  
ATOM    947  CB  ALA A 122      13.222  53.746  -8.751  1.00 94.44           C  
ATOM    948  N   ALA A 123      11.341  55.211 -10.834  1.00 95.77           N  
ATOM    949  CA  ALA A 123      10.021  55.448 -11.414  1.00 95.77           C  
ATOM    950  C   ALA A 123      10.018  55.153 -12.911  1.00 95.77           C  
ATOM    951  O   ALA A 123       9.086  54.531 -13.425  1.00 95.77           O  
ATOM    952  CB  ALA A 123       9.579  56.888 -11.158  1.00 95.77           C  
ATOM    953  N   ARG A 124      11.071  55.581 -13.540  1.00 95.08           N  
ATOM    954  CA  ARG A 124      11.173  55.345 -14.976  1.00 95.08           C  
ATOM    955  C   ARG A 124      11.261  53.854 -15.282  1.00 95.08           C  
ATOM    956  O   ARG A 124      10.608  53.364 -16.206  1.00 95.08           O  
ATOM    957  CB  ARG A 124      12.387  56.073 -15.557  1.00 95.08           C  
ATOM    958  CG  ARG A 124      12.226  57.582 -15.625  1.00 95.08           C  
ATOM    959  CD  ARG A 124      13.326  58.230 -16.457  1.00 95.08           C  
ATOM    960  NE  ARG A 124      14.616  58.178 -15.777  1.00 95.08           N  
ATOM    961  CZ  ARG A 124      15.121  59.158 -15.032  1.00 95.08           C  
ATOM    962  NH1 ARG A 124      14.449  60.291 -14.857  1.00 95.08           N1+
ATOM    963  NH2 ARG A 124      16.305  59.006 -14.459  1.00 95.08           N  
ATOM    964  N   LEU A 125      12.023  53.173 -14.550  1.00 94.20           N  
ATOM    965  CA  LEU A 125      12.192  51.735 -14.729  1.00 94.20           C  
ATOM    966  C   LEU A 125      10.888  50.996 -14.450  1.00 94.20           C  
ATOM    967  O   LEU A 125      10.552  50.037 -15.148  1.00 94.20           O  
ATOM    968  CB  LEU A 125      13.299  51.208 -13.812  1.00 94.20           C  
ATOM    969  CG  LEU A 125      14.722  51.668 -14.132  1.00 94.20           C  
ATOM    970  CD1 LEU A 125      15.692  51.169 -13.067  1.00 94.20           C  
ATOM    971  CD2 LEU A 125      15.142  51.181 -15.516  1.00 94.20           C  
ATOM    972  N   ALA A 126      10.210  51.380 -13.439  1.00 96.09           N  
ATOM    973  CA  ALA A 126       8.917  50.785 -13.112  1.00 96.09           C  
ATOM    974  C   ALA A 126       7.937  50.931 -14.273  1.00 96.09           C  
ATOM    975  O   ALA A 126       7.137  50.030 -14.537  1.00 96.09           O  
ATOM    976  CB  ALA A 126       8.341  51.421 -11.850  1.00 96.09           C  
ATOM    977  N   LYS A 127       7.996  52.033 -14.974  1.00 96.62           N  
ATOM    978  CA  LYS A 127       7.171  52.233 -16.162  1.00 96.62           C  
ATOM    979  C   LYS A 127       7.500  51.204 -17.239  1.00 96.62           C  
ATOM    980  O   LYS A 127       6.598  50.658 -17.879  1.00 96.62           O  
ATOM    981  CB  LYS A 127       7.360  53.648 -16.714  1.00 96.62           C  
ATOM    982  CG  LYS A 127       6.496  53.958 -17.927  1.00 96.62           C  
ATOM    983  CD  LYS A 127       6.750  55.367 -18.448  1.00 96.62           C  
ATOM    984  CE  LYS A 127       5.943  55.653 -19.707  1.00 96.62           C  
ATOM    985  NZ  LYS A 127       6.243  57.006 -20.262  1.00 96.62           N1+
ATOM    986  N   ARG A 128       8.664  51.061 -17.342  1.00 95.12           N  
ATOM    987  CA  ARG A 128       9.085  50.081 -18.338  1.00 95.12           C  
ATOM    988  C   ARG A 128       8.603  48.682 -17.966  1.00 95.12           C  
ATOM    989  O   ARG A 128       8.202  47.906 -18.837  1.00 95.12           O  
ATOM    990  CB  ARG A 128      10.607  50.088 -18.491  1.00 95.12           C  
ATOM    991  CG  ARG A 128      11.155  51.347 -19.143  1.00 95.12           C  
ATOM    992  CD  ARG A 128      12.671  51.423 -19.037  1.00 95.12           C  
ATOM    993  NE  ARG A 128      13.317  50.314 -19.734  1.00 95.12           N  
ATOM    994  CZ  ARG A 128      14.606  50.005 -19.634  1.00 95.12           C  
ATOM    995  NH1 ARG A 128      15.418  50.718 -18.860  1.00 95.12           N1+
ATOM    996  NH2 ARG A 128      15.090  48.975 -20.313  1.00 95.12           N  
ATOM    997  N   VAL A 129       8.673  48.314 -16.705  1.00 96.69           N  
ATOM    998  CA  VAL A 129       8.158  47.038 -16.219  1.00 96.69           C  
ATOM    999  C   VAL A 129       6.663  46.938 -16.513  1.00 96.69           C  
ATOM   1000  O   VAL A 129       6.172  45.881 -16.913  1.00 96.69           O  
ATOM   1001  CB  VAL A 129       8.418  46.861 -14.706  1.00 96.69           C  
ATOM   1002  CG1 VAL A 129       7.710  45.613 -14.180  1.00 96.69           C  
ATOM   1003  CG2 VAL A 129       9.917  46.786 -14.428  1.00 96.69           C  
ATOM   1004  N   LEU A 130       5.959  48.028 -16.355  1.00 97.33           N  
ATOM   1005  CA  LEU A 130       4.533  48.062 -16.658  1.00 97.33           C  
ATOM   1006  C   LEU A 130       4.281  47.728 -18.124  1.00 97.33           C  
ATOM   1007  O   LEU A 130       3.398  46.927 -18.440  1.00 97.33           O  
ATOM   1008  CB  LEU A 130       3.949  49.438 -16.327  1.00 97.33           C  
ATOM   1009  CG  LEU A 130       2.457  49.626 -16.608  1.00 97.33           C  
ATOM   1010  CD1 LEU A 130       1.850  50.609 -15.612  1.00 97.33           C  
ATOM   1011  CD2 LEU A 130       2.238  50.104 -18.039  1.00 97.33           C  
ATOM   1012  N   GLU A 131       5.122  48.374 -18.936  1.00 96.19           N  
ATOM   1013  CA  GLU A 131       4.973  48.146 -20.370  1.00 96.19           C  
ATOM   1014  C   GLU A 131       5.195  46.678 -20.721  1.00 96.19           C  
ATOM   1015  O   GLU A 131       4.457  46.109 -21.530  1.00 96.19           O  
ATOM   1016  CB  GLU A 131       5.943  49.028 -21.160  1.00 96.19           C  
ATOM   1017  CG  GLU A 131       5.631  50.515 -21.074  1.00 96.19           C  
ATOM   1018  CD  GLU A 131       6.724  51.392 -21.664  1.00 96.19           C  
ATOM   1019  OE1 GLU A 131       6.542  52.629 -21.726  1.00 96.19           O  
ATOM   1020  OE2 GLU A 131       7.771  50.838 -22.067  1.00 96.19           O1-
ATOM   1021  N   LEU A 132       6.146  46.107 -20.142  1.00 95.95           N  
ATOM   1022  CA  LEU A 132       6.428  44.691 -20.348  1.00 95.95           C  
ATOM   1023  C   LEU A 132       5.270  43.829 -19.855  1.00 95.95           C  
ATOM   1024  O   LEU A 132       4.842  42.902 -20.547  1.00 95.95           O  
ATOM   1025  CB  LEU A 132       7.719  44.291 -19.629  1.00 95.95           C  
ATOM   1026  CG  LEU A 132       8.213  42.862 -19.868  1.00 95.95           C  
ATOM   1027  CD1 LEU A 132       8.487  42.638 -21.351  1.00 95.95           C  
ATOM   1028  CD2 LEU A 132       9.463  42.584 -19.039  1.00 95.95           C  
ATOM   1029  N   ALA A 133       4.802  44.186 -18.680  1.00 96.50           N  
ATOM   1030  CA  ALA A 133       3.684  43.450 -18.097  1.00 96.50           C  
ATOM   1031  C   ALA A 133       2.440  43.555 -18.975  1.00 96.50           C  
ATOM   1032  O   ALA A 133       1.699  42.582 -19.131  1.00 96.50           O  
ATOM   1033  CB  ALA A 133       3.384  43.964 -16.690  1.00 96.50           C  
ATOM   1034  N   GLU A 134       2.215  44.703 -19.548  1.00 96.44           N  
ATOM   1035  CA  GLU A 134       1.075  44.907 -20.438  1.00 96.44           C  
ATOM   1036  C   GLU A 134       1.167  44.006 -21.667  1.00 96.44           C  
ATOM   1037  O   GLU A 134       0.166  43.430 -22.097  1.00 96.44           O  
ATOM   1038  CB  GLU A 134       0.983  46.374 -20.867  1.00 96.44           C  
ATOM   1039  CG  GLU A 134       0.483  47.304 -19.772  1.00 96.44           C  
ATOM   1040  CD  GLU A 134       0.464  48.766 -20.188  1.00 96.44           C  
ATOM   1041  OE1 GLU A 134      -0.200  49.582 -19.511  1.00 96.44           O  
ATOM   1042  OE2 GLU A 134       1.117  49.098 -21.203  1.00 96.44           O1-
ATOM   1043  N   LYS A 135       2.346  43.899 -22.191  1.00 94.99           N  
ATOM   1044  CA  LYS A 135       2.551  43.036 -23.352  1.00 94.99           C  
ATOM   1045  C   LYS A 135       2.276  41.576 -23.006  1.00 94.99           C  
ATOM   1046  O   LYS A 135       1.762  40.822 -23.836  1.00 94.99           O  
ATOM   1047  CB  LYS A 135       3.975  43.189 -23.889  1.00 94.99           C  
ATOM   1048  CG  LYS A 135       4.245  44.531 -24.553  1.00 94.99           C  
ATOM   1049  CD  LYS A 135       5.676  44.621 -25.066  1.00 94.99           C  
ATOM   1050  CE  LYS A 135       5.971  45.991 -25.664  1.00 94.99           C  
ATOM   1051  NZ  LYS A 135       7.394  46.111 -26.100  1.00 94.99           N1+
ATOM   1052  N   GLN A 136       2.492  41.235 -21.729  1.00 94.24           N  
ATOM   1053  CA  GLN A 136       2.295  39.862 -21.275  1.00 94.24           C  
ATOM   1054  C   GLN A 136       0.852  39.628 -20.837  1.00 94.24           C  
ATOM   1055  O   GLN A 136       0.444  38.488 -20.610  1.00 94.24           O  
ATOM   1056  CB  GLN A 136       3.252  39.534 -20.128  1.00 94.24           C  
ATOM   1057  CG  GLN A 136       4.713  39.456 -20.549  1.00 94.24           C  
ATOM   1058  CD  GLN A 136       5.645  39.174 -19.386  1.00 94.24           C  
ATOM   1059  NE2 GLN A 136       6.944  39.139 -19.661  1.00 94.24           N  
ATOM   1060  OE1 GLN A 136       5.201  38.990 -18.247  1.00 94.24           O  
ATOM   1061  N   GLY A 137       0.119  40.719 -20.759  1.00 94.49           N  
ATOM   1062  CA  GLY A 137      -1.254  40.629 -20.290  1.00 94.49           C  
ATOM   1063  C   GLY A 137      -1.360  40.338 -18.805  1.00 94.49           C  
ATOM   1064  O   GLY A 137      -2.299  39.672 -18.363  1.00 94.49           O  
ATOM   1065  N   ASP A 138      -0.301  40.640 -18.049  1.00 96.52           N  
ATOM   1066  CA  ASP A 138      -0.270  40.370 -16.615  1.00 96.52           C  
ATOM   1067  C   ASP A 138      -0.653  41.614 -15.814  1.00 96.52           C  
ATOM   1068  O   ASP A 138       0.202  42.445 -15.501  1.00 96.52           O  
ATOM   1069  CB  ASP A 138       1.116  39.879 -16.190  1.00 96.52           C  
ATOM   1070  CG  ASP A 138       1.136  39.302 -14.786  1.00 96.52           C  
ATOM   1071  OD1 ASP A 138       0.244  39.636 -13.977  1.00 96.52           O  
ATOM   1072  OD2 ASP A 138       2.055  38.509 -14.485  1.00 96.52           O1-
ATOM   1073  N   ALA A 139      -1.918  41.771 -15.430  1.00 95.52           N  
ATOM   1074  CA  ALA A 139      -2.442  42.937 -14.723  1.00 95.52           C  
ATOM   1075  C   ALA A 139      -1.860  43.033 -13.316  1.00 95.52           C  
ATOM   1076  O   ALA A 139      -1.637  44.132 -12.804  1.00 95.52           O  
ATOM   1077  CB  ALA A 139      -3.967  42.881 -14.664  1.00 95.52           C  
ATOM   1078  N   GLU A 140      -1.569  41.932 -12.718  1.00 95.05           N  
ATOM   1079  CA  GLU A 140      -1.050  41.922 -11.353  1.00 95.05           C  
ATOM   1080  C   GLU A 140       0.353  42.518 -11.292  1.00 95.05           C  
ATOM   1081  O   GLU A 140       0.651  43.331 -10.414  1.00 95.05           O  
ATOM   1082  CB  GLU A 140      -1.042  40.498 -10.791  1.00 95.05           C  
ATOM   1083  CG  GLU A 140      -2.428  39.954 -10.475  1.00 95.05           C  
ATOM   1084  CD  GLU A 140      -2.400  38.566  -9.854  1.00 95.05           C  
ATOM   1085  OE1 GLU A 140      -3.481  37.966  -9.659  1.00 95.05           O  
ATOM   1086  OE2 GLU A 140      -1.287  38.075  -9.558  1.00 95.05           O1-
ATOM   1087  N   VAL A 141       1.196  42.071 -12.199  1.00 96.25           N  
ATOM   1088  CA  VAL A 141       2.547  42.619 -12.241  1.00 96.25           C  
ATOM   1089  C   VAL A 141       2.494  44.098 -12.620  1.00 96.25           C  
ATOM   1090  O   VAL A 141       3.235  44.915 -12.067  1.00 96.25           O  
ATOM   1091  CB  VAL A 141       3.443  41.847 -13.236  1.00 96.25           C  
ATOM   1092  CG1 VAL A 141       4.808  42.519 -13.367  1.00 96.25           C  
ATOM   1093  CG2 VAL A 141       3.600  40.393 -12.793  1.00 96.25           C  
ATOM   1094  N   ALA A 142       1.595  44.448 -13.572  1.00 96.99           N  
ATOM   1095  CA  ALA A 142       1.409  45.850 -13.941  1.00 96.99           C  
ATOM   1096  C   ALA A 142       1.007  46.687 -12.731  1.00 96.99           C  
ATOM   1097  O   ALA A 142       1.505  47.799 -12.545  1.00 96.99           O  
ATOM   1098  CB  ALA A 142       0.360  45.975 -15.044  1.00 96.99           C  
ATOM   1099  N   LEU A 143       0.078  46.130 -11.949  1.00 96.64           N  
ATOM   1100  CA  LEU A 143      -0.382  46.807 -10.741  1.00 96.64           C  
ATOM   1101  C   LEU A 143       0.774  47.038  -9.774  1.00 96.64           C  
ATOM   1102  O   LEU A 143       0.920  48.133  -9.225  1.00 96.64           O  
ATOM   1103  CB  LEU A 143      -1.482  45.992 -10.056  1.00 96.64           C  
ATOM   1104  CG  LEU A 143      -2.064  46.585  -8.772  1.00 96.64           C  
ATOM   1105  CD1 LEU A 143      -2.818  47.874  -9.078  1.00 96.64           C  
ATOM   1106  CD2 LEU A 143      -2.977  45.577  -8.083  1.00 96.64           C  
ATOM   1107  N   LYS A 144       1.638  46.024  -9.554  1.00 96.52           N  
ATOM   1108  CA  LYS A 144       2.783  46.142  -8.655  1.00 96.52           C  
ATOM   1109  C   LYS A 144       3.768  47.195  -9.154  1.00 96.52           C  
ATOM   1110  O   LYS A 144       4.372  47.915  -8.355  1.00 96.52           O  
ATOM   1111  CB  LYS A 144       3.489  44.793  -8.506  1.00 96.52           C  
ATOM   1112  CG  LYS A 144       2.712  43.775  -7.684  1.00 96.52           C  
ATOM   1113  CD  LYS A 144       3.469  42.459  -7.563  1.00 96.52           C  
ATOM   1114  CE  LYS A 144       2.671  41.422  -6.785  1.00 96.52           C  
ATOM   1115  NZ  LYS A 144       3.384  40.112  -6.714  1.00 96.52           N1+
ATOM   1116  N   ALA A 145       3.920  47.264 -10.472  1.00 96.92           N  
ATOM   1117  CA  ALA A 145       4.789  48.286 -11.049  1.00 96.92           C  
ATOM   1118  C   ALA A 145       4.267  49.687 -10.742  1.00 96.92           C  
ATOM   1119  O   ALA A 145       5.042  50.584 -10.400  1.00 96.92           O  
ATOM   1120  CB  ALA A 145       4.915  48.088 -12.558  1.00 96.92           C  
ATOM   1121  N   VAL A 146       2.958  49.902 -10.859  1.00 97.09           N  
ATOM   1122  CA  VAL A 146       2.352  51.195 -10.560  1.00 97.09           C  
ATOM   1123  C   VAL A 146       2.519  51.513  -9.076  1.00 97.09           C  
ATOM   1124  O   VAL A 146       2.793  52.657  -8.706  1.00 97.09           O  
ATOM   1125  CB  VAL A 146       0.856  51.223 -10.947  1.00 97.09           C  
ATOM   1126  CG1 VAL A 146       0.205  52.528 -10.491  1.00 97.09           C  
ATOM   1127  CG2 VAL A 146       0.692  51.037 -12.453  1.00 97.09           C  
ATOM   1128  N   LEU A 147       2.328  50.464  -8.278  1.00 96.05           N  
ATOM   1129  CA  LEU A 147       2.538  50.651  -6.846  1.00 96.05           C  
ATOM   1130  C   LEU A 147       3.936  51.191  -6.568  1.00 96.05           C  
ATOM   1131  O   LEU A 147       4.103  52.109  -5.761  1.00 96.05           O  
ATOM   1132  CB  LEU A 147       2.327  49.334  -6.097  1.00 96.05           C  
ATOM   1133  CG  LEU A 147       2.598  49.359  -4.592  1.00 96.05           C  
ATOM   1134  CD1 LEU A 147       1.691  50.376  -3.906  1.00 96.05           C  
ATOM   1135  CD2 LEU A 147       2.404  47.971  -3.990  1.00 96.05           C  
ATOM   1136  N   LEU A 148       4.972  50.664  -7.259  1.00 96.29           N  
ATOM   1137  CA  LEU A 148       6.345  51.118  -7.066  1.00 96.29           C  
ATOM   1138  C   LEU A 148       6.491  52.585  -7.457  1.00 96.29           C  
ATOM   1139  O   LEU A 148       7.209  53.339  -6.794  1.00 96.29           O  
ATOM   1140  CB  LEU A 148       7.313  50.261  -7.886  1.00 96.29           C  
ATOM   1141  CG  LEU A 148       7.597  48.857  -7.348  1.00 96.29           C  
ATOM   1142  CD1 LEU A 148       8.497  48.092  -8.313  1.00 96.29           C  
ATOM   1143  CD2 LEU A 148       8.232  48.934  -5.963  1.00 96.29           C  
ATOM   1144  N   VAL A 149       5.786  52.978  -8.497  1.00 97.05           N  
ATOM   1145  CA  VAL A 149       5.842  54.375  -8.913  1.00 97.05           C  
ATOM   1146  C   VAL A 149       5.236  55.263  -7.828  1.00 97.05           C  
ATOM   1147  O   VAL A 149       5.769  56.332  -7.523  1.00 97.05           O  
ATOM   1148  CB  VAL A 149       5.109  54.598 -10.254  1.00 97.05           C  
ATOM   1149  CG1 VAL A 149       5.177  56.067 -10.670  1.00 97.05           C  
ATOM   1150  CG2 VAL A 149       5.702  53.704 -11.342  1.00 97.05           C  
ATOM   1151  N   VAL A 150       4.121  54.862  -7.226  1.00 95.84           N  
ATOM   1152  CA  VAL A 150       3.475  55.606  -6.149  1.00 95.84           C  
ATOM   1153  C   VAL A 150       4.421  55.712  -4.954  1.00 95.84           C  
ATOM   1154  O   VAL A 150       4.546  56.777  -4.347  1.00 95.84           O  
ATOM   1155  CB  VAL A 150       2.146  54.945  -5.719  1.00 95.84           C  
ATOM   1156  CG1 VAL A 150       1.608  55.593  -4.445  1.00 95.84           C  
ATOM   1157  CG2 VAL A 150       1.118  55.035  -6.845  1.00 95.84           C  
ATOM   1158  N   ILE A 151       5.121  54.655  -4.621  1.00 94.61           N  
ATOM   1159  CA  ILE A 151       6.076  54.635  -3.518  1.00 94.61           C  
ATOM   1160  C   ILE A 151       7.205  55.624  -3.795  1.00 94.61           C  
ATOM   1161  O   ILE A 151       7.615  56.372  -2.904  1.00 94.61           O  
ATOM   1162  CB  ILE A 151       6.647  53.217  -3.292  1.00 94.61           C  
ATOM   1163  CG1 ILE A 151       5.564  52.287  -2.735  1.00 94.61           C  
ATOM   1164  CG2 ILE A 151       7.861  53.266  -2.359  1.00 94.61           C  
ATOM   1165  CD1 ILE A 151       5.985  50.825  -2.656  1.00 94.61           C  
ATOM   1166  N   VAL A 152       7.646  55.602  -4.994  1.00 95.76           N  
ATOM   1167  CA  VAL A 152       8.712  56.520  -5.386  1.00 95.76           C  
ATOM   1168  C   VAL A 152       8.227  57.962  -5.252  1.00 95.76           C  
ATOM   1169  O   VAL A 152       8.964  58.830  -4.781  1.00 95.76           O  
ATOM   1170  CB  VAL A 152       9.189  56.251  -6.831  1.00 95.76           C  
ATOM   1171  CG1 VAL A 152      10.073  57.393  -7.329  1.00 95.76           C  
ATOM   1172  CG2 VAL A 152       9.936  54.921  -6.905  1.00 95.76           C  
ATOM   1173  N   ALA A 153       7.031  58.237  -5.690  1.00 95.17           N  
ATOM   1174  CA  ALA A 153       6.463  59.573  -5.522  1.00 95.17           C  
ATOM   1175  C   ALA A 153       6.447  59.982  -4.052  1.00 95.17           C  
ATOM   1176  O   ALA A 153       6.794  61.115  -3.712  1.00 95.17           O  
ATOM   1177  CB  ALA A 153       5.051  59.627  -6.101  1.00 95.17           C  
ATOM   1178  N   ALA A 154       6.079  59.087  -3.186  1.00 93.35           N  
ATOM   1179  CA  ALA A 154       6.072  59.342  -1.747  1.00 93.35           C  
ATOM   1180  C   ALA A 154       7.484  59.605  -1.230  1.00 93.35           C  
ATOM   1181  O   ALA A 154       7.690  60.483  -0.390  1.00 93.35           O  
ATOM   1182  CB  ALA A 154       5.447  58.165  -1.002  1.00 93.35           C  
ATOM   1183  N   LEU A 155       8.366  58.815  -1.720  1.00 94.50           N  
ATOM   1184  CA  LEU A 155       9.763  58.995  -1.339  1.00 94.50           C  
ATOM   1185  C   LEU A 155      10.265  60.376  -1.747  1.00 94.50           C  
ATOM   1186  O   LEU A 155      10.944  61.050  -0.969  1.00 94.50           O  
ATOM   1187  CB  LEU A 155      10.637  57.913  -1.980  1.00 94.50           C  
ATOM   1188  CG  LEU A 155      12.128  57.959  -1.643  1.00 94.50           C  
ATOM   1189  CD1 LEU A 155      12.338  57.795  -0.141  1.00 94.50           C  
ATOM   1190  CD2 LEU A 155      12.884  56.881  -2.414  1.00 94.50           C  
ATOM   1191  N   LEU A 156       9.946  60.848  -2.881  1.00 94.95           N  
ATOM   1192  CA  LEU A 156      10.347  62.165  -3.364  1.00 94.95           C  
ATOM   1193  C   LEU A 156       9.724  63.268  -2.515  1.00 94.95           C  
ATOM   1194  O   LEU A 156      10.355  64.300  -2.272  1.00 94.95           O  
ATOM   1195  CB  LEU A 156       9.944  62.343  -4.830  1.00 94.95           C  
ATOM   1196  CG  LEU A 156      10.748  61.544  -5.857  1.00 94.95           C  
ATOM   1197  CD1 LEU A 156      10.103  61.652  -7.235  1.00 94.95           C  
ATOM   1198  CD2 LEU A 156      12.194  62.027  -5.899  1.00 94.95           C  
ATOM   1199  N   VAL A 157       8.525  63.050  -2.103  1.00 92.97           N  
ATOM   1200  CA  VAL A 157       7.882  63.983  -1.182  1.00 92.97           C  
ATOM   1201  C   VAL A 157       8.687  64.071   0.112  1.00 92.97           C  
ATOM   1202  O   VAL A 157       8.941  65.166   0.618  1.00 92.97           O  
ATOM   1203  CB  VAL A 157       6.426  63.565  -0.877  1.00 92.97           C  
ATOM   1204  CG1 VAL A 157       5.845  64.418   0.249  1.00 92.97           C  
ATOM   1205  CG2 VAL A 157       5.564  63.673  -2.134  1.00 92.97           C  
ATOM   1206  N   LYS A 158       9.033  62.933   0.564  1.00 92.15           N  
ATOM   1207  CA  LYS A 158       9.845  62.887   1.776  1.00 92.15           C  
ATOM   1208  C   LYS A 158      11.165  63.627   1.583  1.00 92.15           C  
ATOM   1209  O   LYS A 158      11.590  64.388   2.455  1.00 92.15           O  
ATOM   1210  CB  LYS A 158      10.112  61.437   2.187  1.00 92.15           C  
ATOM   1211  CG  LYS A 158      10.785  61.293   3.544  1.00 92.15           C  
ATOM   1212  CD  LYS A 158      10.929  59.831   3.945  1.00 92.15           C  
ATOM   1213  CE  LYS A 158      11.606  59.685   5.301  1.00 92.15           C  
ATOM   1214  NZ  LYS A 158      11.762  58.252   5.692  1.00 92.15           N1+
ATOM   1215  N   ILE A 159      11.809  63.412   0.492  1.00 91.91           N  
ATOM   1216  CA  ILE A 159      13.052  64.100   0.162  1.00 91.91           C  
ATOM   1217  C   ILE A 159      12.813  65.608   0.123  1.00 91.91           C  
ATOM   1218  O   ILE A 159      13.596  66.382   0.680  1.00 91.91           O  
ATOM   1219  CB  ILE A 159      13.628  63.613  -1.185  1.00 91.91           C  
ATOM   1220  CG1 ILE A 159      14.086  62.154  -1.075  1.00 91.91           C  
ATOM   1221  CG2 ILE A 159      14.779  64.516  -1.639  1.00 91.91           C  
ATOM   1222  CD1 ILE A 159      14.476  61.525  -2.406  1.00 91.91           C  
ATOM   1223  N   ALA A 160      11.753  66.067  -0.506  1.00 91.56           N  
ATOM   1224  CA  ALA A 160      11.394  67.478  -0.614  1.00 91.56           C  
ATOM   1225  C   ALA A 160      11.208  68.103   0.766  1.00 91.56           C  
ATOM   1226  O   ALA A 160      11.686  69.210   1.023  1.00 91.56           O  
ATOM   1227  CB  ALA A 160      10.123  67.643  -1.444  1.00 91.56           C  
ATOM   1228  N   LYS A 161      10.613  67.423   1.643  1.00 88.87           N  
ATOM   1229  CA  LYS A 161      10.347  67.941   2.981  1.00 88.87           C  
ATOM   1230  C   LYS A 161      11.633  68.052   3.794  1.00 88.87           C  
ATOM   1231  O   LYS A 161      11.859  69.054   4.475  1.00 88.87           O  
ATOM   1232  CB  LYS A 161       9.340  67.050   3.711  1.00 88.87           C  
ATOM   1233  CG  LYS A 161       7.902  67.233   3.250  1.00 88.87           C  
ATOM   1234  CD  LYS A 161       6.937  66.401   4.083  1.00 88.87           C  
ATOM   1235  CE  LYS A 161       5.495  66.604   3.640  1.00 88.87           C  
ATOM   1236  NZ  LYS A 161       4.545  65.781   4.447  1.00 88.87           N1+
ATOM   1237  N   GLU A 162      12.380  67.076   3.601  1.00 88.13           N  
ATOM   1238  CA  GLU A 162      13.590  67.022   4.418  1.00 88.13           C  
ATOM   1239  C   GLU A 162      14.648  67.994   3.902  1.00 88.13           C  
ATOM   1240  O   GLU A 162      15.429  68.540   4.683  1.00 88.13           O  
ATOM   1241  CB  GLU A 162      14.154  65.599   4.449  1.00 88.13           C  
ATOM   1242  CG  GLU A 162      13.301  64.616   5.235  1.00 88.13           C  
ATOM   1243  CD  GLU A 162      13.929  63.236   5.353  1.00 88.13           C  
ATOM   1244  OE1 GLU A 162      13.332  62.352   6.009  1.00 88.13           O  
ATOM   1245  OE2 GLU A 162      15.027  63.038   4.787  1.00 88.13           O1-
ATOM   1246  N   SER A 163      14.646  68.241   2.696  1.00 88.36           N  
ATOM   1247  CA  SER A 163      15.692  69.065   2.100  1.00 88.36           C  
ATOM   1248  C   SER A 163      15.192  70.478   1.821  1.00 88.36           C  
ATOM   1249  O   SER A 163      15.990  71.400   1.635  1.00 88.36           O  
ATOM   1250  CB  SER A 163      16.203  68.431   0.806  1.00 88.36           C  
ATOM   1251  OG  SER A 163      15.198  68.451  -0.194  1.00 88.36           O  
ATOM   1252  N   GLY A 164      13.900  70.745   1.839  1.00 87.64           N  
ATOM   1253  CA  GLY A 164      13.317  71.998   1.387  1.00 87.64           C  
ATOM   1254  C   GLY A 164      13.514  72.247  -0.097  1.00 87.64           C  
ATOM   1255  O   GLY A 164      13.468  73.393  -0.550  1.00 87.64           O  
ATOM   1256  N   SER A 165      13.808  71.177  -0.902  1.00 89.28           N  
ATOM   1257  CA  SER A 165      14.119  71.279  -2.325  1.00 89.28           C  
ATOM   1258  C   SER A 165      12.854  71.475  -3.154  1.00 89.28           C  
ATOM   1259  O   SER A 165      11.977  70.609  -3.173  1.00 89.28           O  
ATOM   1260  CB  SER A 165      14.862  70.031  -2.802  1.00 89.28           C  
ATOM   1261  OG  SER A 165      14.973  70.021  -4.215  1.00 89.28           O  
ATOM   1262  N   GLU A 166      12.830  72.597  -3.840  1.00 91.94           N  
ATOM   1263  CA  GLU A 166      11.729  72.825  -4.772  1.00 91.94           C  
ATOM   1264  C   GLU A 166      11.793  71.858  -5.950  1.00 91.94           C  
ATOM   1265  O   GLU A 166      10.757  71.421  -6.457  1.00 91.94           O  
ATOM   1266  CB  GLU A 166      11.744  74.271  -5.276  1.00 91.94           C  
ATOM   1267  CG  GLU A 166      11.338  75.293  -4.225  1.00 91.94           C  
ATOM   1268  CD  GLU A 166       9.931  75.078  -3.691  1.00 91.94           C  
ATOM   1269  OE1 GLU A 166       9.737  75.125  -2.455  1.00 91.94           O  
ATOM   1270  OE2 GLU A 166       9.015  74.861  -4.515  1.00 91.94           O1-
ATOM   1271  N   GLU A 167      12.955  71.587  -6.333  1.00 91.93           N  
ATOM   1272  CA  GLU A 167      13.176  70.620  -7.403  1.00 91.93           C  
ATOM   1273  C   GLU A 167      12.564  69.266  -7.059  1.00 91.93           C  
ATOM   1274  O   GLU A 167      11.897  68.650  -7.892  1.00 91.93           O  
ATOM   1275  CB  GLU A 167      14.673  70.463  -7.686  1.00 91.93           C  
ATOM   1276  CG  GLU A 167      14.985  69.522  -8.840  1.00 91.93           C  
ATOM   1277  CD  GLU A 167      16.476  69.344  -9.082  1.00 91.93           C  
ATOM   1278  OE1 GLU A 167      16.857  68.515  -9.940  1.00 91.93           O  
ATOM   1279  OE2 GLU A 167      17.270  70.038  -8.408  1.00 91.93           O1-
ATOM   1280  N   ALA A 168      12.798  68.702  -5.879  1.00 92.12           N  
ATOM   1281  CA  ALA A 168      12.237  67.430  -5.432  1.00 92.12           C  
ATOM   1282  C   ALA A 168      10.712  67.475  -5.427  1.00 92.12           C  
ATOM   1283  O   ALA A 168      10.054  66.504  -5.810  1.00 92.12           O  
ATOM   1284  CB  ALA A 168      12.760  67.075  -4.043  1.00 92.12           C  
ATOM   1285  N   LYS A 169      10.248  68.651  -5.110  1.00 90.58           N  
ATOM   1286  CA  LYS A 169       8.804  68.865  -5.090  1.00 90.58           C  
ATOM   1287  C   LYS A 169       8.211  68.739  -6.490  1.00 90.58           C  
ATOM   1288  O   LYS A 169       7.201  68.058  -6.683  1.00 90.58           O  
ATOM   1289  CB  LYS A 169       8.472  70.237  -4.500  1.00 90.58           C  
ATOM   1290  CG  LYS A 169       6.989  70.456  -4.241  1.00 90.58           C  
ATOM   1291  CD  LYS A 169       6.727  71.823  -3.620  1.00 90.58           C  
ATOM   1292  CE  LYS A 169       5.237  72.072  -3.425  1.00 90.58           C  
ATOM   1293  NZ  LYS A 169       4.974  73.420  -2.839  1.00 90.58           N1+
ATOM   1294  N   GLU A 170       8.808  69.377  -7.375  1.00 93.62           N  
ATOM   1295  CA  GLU A 170       8.336  69.359  -8.757  1.00 93.62           C  
ATOM   1296  C   GLU A 170       8.396  67.952  -9.343  1.00 93.62           C  
ATOM   1297  O   GLU A 170       7.454  67.508 -10.003  1.00 93.62           O  
ATOM   1298  CB  GLU A 170       9.156  70.324  -9.618  1.00 93.62           C  
ATOM   1299  CG  GLU A 170       8.857  71.792  -9.351  1.00 93.62           C  
ATOM   1300  CD  GLU A 170       9.735  72.738 -10.157  1.00 93.62           C  
ATOM   1301  OE1 GLU A 170       9.616  73.972  -9.982  1.00 93.62           O  
ATOM   1302  OE2 GLU A 170      10.546  72.241 -10.969  1.00 93.62           O1-
ATOM   1303  N   ARG A 171       9.399  67.282  -9.024  1.00 94.61           N  
ATOM   1304  CA  ARG A 171       9.565  65.923  -9.529  1.00 94.61           C  
ATOM   1305  C   ARG A 171       8.552  64.976  -8.896  1.00 94.61           C  
ATOM   1306  O   ARG A 171       8.005  64.102  -9.571  1.00 94.61           O  
ATOM   1307  CB  ARG A 171      10.987  65.423  -9.265  1.00 94.61           C  
ATOM   1308  CG  ARG A 171      12.051  66.122 -10.096  1.00 94.61           C  
ATOM   1309  CD  ARG A 171      13.427  65.503  -9.889  1.00 94.61           C  
ATOM   1310  NE  ARG A 171      14.462  66.237 -10.612  1.00 94.61           N  
ATOM   1311  CZ  ARG A 171      15.707  65.806 -10.796  1.00 94.61           C  
ATOM   1312  NH1 ARG A 171      16.097  64.632 -10.312  1.00 94.61           N1+
ATOM   1313  NH2 ARG A 171      16.569  66.553 -11.470  1.00 94.61           N  
ATOM   1314  N   ALA A 172       8.341  65.143  -7.634  1.00 93.42           N  
ATOM   1315  CA  ALA A 172       7.341  64.331  -6.945  1.00 93.42           C  
ATOM   1316  C   ALA A 172       5.964  64.499  -7.581  1.00 93.42           C  
ATOM   1317  O   ALA A 172       5.249  63.519  -7.796  1.00 93.42           O  
ATOM   1318  CB  ALA A 172       7.287  64.695  -5.464  1.00 93.42           C  
ATOM   1319  N   THR A 173       5.611  65.702  -7.897  1.00 94.46           N  
ATOM   1320  CA  THR A 173       4.322  65.982  -8.520  1.00 94.46           C  
ATOM   1321  C   THR A 173       4.228  65.317  -9.891  1.00 94.46           C  
ATOM   1322  O   THR A 173       3.216  64.692 -10.214  1.00 94.46           O  
ATOM   1323  CB  THR A 173       4.089  67.498  -8.665  1.00 94.46           C  
ATOM   1324  CG2 THR A 173       2.735  67.787  -9.302  1.00 94.46           C  
ATOM   1325  OG1 THR A 173       4.135  68.108  -7.369  1.00 94.46           O  
ATOM   1326  N   ARG A 174       5.242  65.428 -10.614  1.00 96.07           N  
ATOM   1327  CA  ARG A 174       5.258  64.834 -11.946  1.00 96.07           C  
ATOM   1328  C   ARG A 174       5.132  63.316 -11.870  1.00 96.07           C  
ATOM   1329  O   ARG A 174       4.349  62.715 -12.608  1.00 96.07           O  
ATOM   1330  CB  ARG A 174       6.540  65.216 -12.690  1.00 96.07           C  
ATOM   1331  CG  ARG A 174       6.555  66.651 -13.193  1.00 96.07           C  
ATOM   1332  CD  ARG A 174       7.675  66.884 -14.197  1.00 96.07           C  
ATOM   1333  NE  ARG A 174       8.989  66.662 -13.599  1.00 96.07           N  
ATOM   1334  CZ  ARG A 174      10.044  67.454 -13.772  1.00 96.07           C  
ATOM   1335  NH1 ARG A 174       9.959  68.540 -14.531  1.00 96.07           N1+
ATOM   1336  NH2 ARG A 174      11.192  67.157 -13.181  1.00 96.07           N  
ATOM   1337  N   VAL A 175       5.915  62.735 -10.995  1.00 96.48           N  
ATOM   1338  CA  VAL A 175       5.900  61.285 -10.827  1.00 96.48           C  
ATOM   1339  C   VAL A 175       4.525  60.835 -10.337  1.00 96.48           C  
ATOM   1340  O   VAL A 175       4.000  59.816 -10.792  1.00 96.48           O  
ATOM   1341  CB  VAL A 175       6.996  60.815  -9.844  1.00 96.48           C  
ATOM   1342  CG1 VAL A 175       6.833  59.332  -9.523  1.00 96.48           C  
ATOM   1343  CG2 VAL A 175       8.384  61.091 -10.423  1.00 96.48           C  
ATOM   1344  N   ALA A 176       3.898  61.561  -9.432  1.00 95.69           N  
ATOM   1345  CA  ALA A 176       2.567  61.236  -8.925  1.00 95.69           C  
ATOM   1346  C   ALA A 176       1.523  61.312 -10.036  1.00 95.69           C  
ATOM   1347  O   ALA A 176       0.647  60.450 -10.134  1.00 95.69           O  
ATOM   1348  CB  ALA A 176       2.190  62.174  -7.781  1.00 95.69           C  
ATOM   1349  N   ARG A 177       1.617  62.318 -10.813  1.00 96.82           N  
ATOM   1350  CA  ARG A 177       0.684  62.447 -11.927  1.00 96.82           C  
ATOM   1351  C   ARG A 177       0.831  61.284 -12.902  1.00 96.82           C  
ATOM   1352  O   ARG A 177      -0.166  60.749 -13.393  1.00 96.82           O  
ATOM   1353  CB  ARG A 177       0.900  63.774 -12.657  1.00 96.82           C  
ATOM   1354  CG  ARG A 177       0.431  64.991 -11.875  1.00 96.82           C  
ATOM   1355  CD  ARG A 177       0.619  66.278 -12.668  1.00 96.82           C  
ATOM   1356  NE  ARG A 177       0.227  67.450 -11.892  1.00 96.82           N  
ATOM   1357  CZ  ARG A 177       0.380  68.710 -12.291  1.00 96.82           C  
ATOM   1358  NH1 ARG A 177       0.924  68.985 -13.473  1.00 96.82           N1+
ATOM   1359  NH2 ARG A 177      -0.011  69.702 -11.506  1.00 96.82           N  
ATOM   1360  N   GLU A 178       2.048  60.998 -13.123  1.00 96.81           N  
ATOM   1361  CA  GLU A 178       2.315  59.858 -13.994  1.00 96.81           C  
ATOM   1362  C   GLU A 178       1.774  58.564 -13.392  1.00 96.81           C  
ATOM   1363  O   GLU A 178       1.204  57.734 -14.102  1.00 96.81           O  
ATOM   1364  CB  GLU A 178       3.816  59.727 -14.262  1.00 96.81           C  
ATOM   1365  CG  GLU A 178       4.166  58.667 -15.298  1.00 96.81           C  
ATOM   1366  CD  GLU A 178       5.650  58.615 -15.624  1.00 96.81           C  
ATOM   1367  OE1 GLU A 178       6.046  57.838 -16.523  1.00 96.81           O  
ATOM   1368  OE2 GLU A 178       6.422  59.356 -14.977  1.00 96.81           O1-
ATOM   1369  N   ALA A 179       1.977  58.326 -12.192  1.00 96.48           N  
ATOM   1370  CA  ALA A 179       1.444  57.152 -11.505  1.00 96.48           C  
ATOM   1371  C   ALA A 179      -0.071  57.067 -11.661  1.00 96.48           C  
ATOM   1372  O   ALA A 179      -0.622  55.981 -11.861  1.00 96.48           O  
ATOM   1373  CB  ALA A 179       1.822  57.184 -10.027  1.00 96.48           C  
ATOM   1374  N   SER A 180      -0.710  58.201 -11.577  1.00 97.87           N  
ATOM   1375  CA  SER A 180      -2.155  58.262 -11.768  1.00 97.87           C  
ATOM   1376  C   SER A 180      -2.551  57.776 -13.157  1.00 97.87           C  
ATOM   1377  O   SER A 180      -3.469  56.965 -13.300  1.00 97.87           O  
ATOM   1378  CB  SER A 180      -2.664  59.688 -11.554  1.00 97.87           C  
ATOM   1379  OG  SER A 180      -4.057  59.769 -11.806  1.00 97.87           O  
ATOM   1380  N   ARG A 181      -1.886  58.256 -14.103  1.00 97.88           N  
ATOM   1381  CA  ARG A 181      -2.158  57.848 -15.477  1.00 97.88           C  
ATOM   1382  C   ARG A 181      -1.897  56.358 -15.669  1.00 97.88           C  
ATOM   1383  O   ARG A 181      -2.686  55.661 -16.311  1.00 97.88           O  
ATOM   1384  CB  ARG A 181      -1.307  58.659 -16.457  1.00 97.88           C  
ATOM   1385  CG  ARG A 181      -1.721  60.118 -16.570  1.00 97.88           C  
ATOM   1386  CD  ARG A 181      -1.003  60.820 -17.716  1.00 97.88           C  
ATOM   1387  NE  ARG A 181       0.393  61.095 -17.389  1.00 97.88           N  
ATOM   1388  CZ  ARG A 181       1.159  61.980 -18.021  1.00 97.88           C  
ATOM   1389  NH1 ARG A 181       0.677  62.695 -19.031  1.00 97.88           N1+
ATOM   1390  NH2 ARG A 181       2.417  62.151 -17.642  1.00 97.88           N  
ATOM   1391  N   LEU A 182      -0.821  55.869 -15.165  1.00 97.67           N  
ATOM   1392  CA  LEU A 182      -0.470  54.456 -15.267  1.00 97.67           C  
ATOM   1393  C   LEU A 182      -1.510  53.587 -14.568  1.00 97.67           C  
ATOM   1394  O   LEU A 182      -1.841  52.500 -15.048  1.00 97.67           O  
ATOM   1395  CB  LEU A 182       0.914  54.201 -14.663  1.00 97.67           C  
ATOM   1396  CG  LEU A 182       2.097  54.842 -15.389  1.00 97.67           C  
ATOM   1397  CD1 LEU A 182       3.398  54.537 -14.654  1.00 97.67           C  
ATOM   1398  CD2 LEU A 182       2.167  54.356 -16.833  1.00 97.67           C  
ATOM   1399  N   ALA A 183      -2.028  54.065 -13.478  1.00 97.38           N  
ATOM   1400  CA  ALA A 183      -3.081  53.348 -12.763  1.00 97.38           C  
ATOM   1401  C   ALA A 183      -4.332  53.207 -13.625  1.00 97.38           C  
ATOM   1402  O   ALA A 183      -5.020  52.185 -13.569  1.00 97.38           O  
ATOM   1403  CB  ALA A 183      -3.416  54.059 -11.455  1.00 97.38           C  
ATOM   1404  N   ASP A 184      -4.630  54.206 -14.425  1.00 98.19           N  
ATOM   1405  CA  ASP A 184      -5.746  54.119 -15.362  1.00 98.19           C  
ATOM   1406  C   ASP A 184      -5.532  52.993 -16.370  1.00 98.19           C  
ATOM   1407  O   ASP A 184      -6.461  52.244 -16.680  1.00 98.19           O  
ATOM   1408  CB  ASP A 184      -5.938  55.450 -16.092  1.00 98.19           C  
ATOM   1409  CG  ASP A 184      -6.562  56.523 -15.216  1.00 98.19           C  
ATOM   1410  OD1 ASP A 184      -7.241  56.182 -14.225  1.00 98.19           O  
ATOM   1411  OD2 ASP A 184      -6.373  57.720 -15.523  1.00 98.19           O1-
ATOM   1412  N   ARG A 185      -4.397  52.941 -16.768  1.00 97.90           N  
ATOM   1413  CA  ARG A 185      -4.059  51.915 -17.749  1.00 97.90           C  
ATOM   1414  C   ARG A 185      -4.185  50.519 -17.148  1.00 97.90           C  
ATOM   1415  O   ARG A 185      -4.712  49.607 -17.787  1.00 97.90           O  
ATOM   1416  CB  ARG A 185      -2.643  52.128 -18.287  1.00 97.90           C  
ATOM   1417  CG  ARG A 185      -2.498  53.357 -19.171  1.00 97.90           C  
ATOM   1418  CD  ARG A 185      -1.036  53.694 -19.433  1.00 97.90           C  
ATOM   1419  NE  ARG A 185      -0.353  52.612 -20.135  1.00 97.90           N  
ATOM   1420  CZ  ARG A 185       0.968  52.499 -20.251  1.00 97.90           C  
ATOM   1421  NH1 ARG A 185       1.776  53.405 -19.711  1.00 97.90           N1+
ATOM   1422  NH2 ARG A 185       1.485  51.474 -20.912  1.00 97.90           N  
ATOM   1423  N   VAL A 186      -3.665  50.278 -16.009  1.00 97.29           N  
ATOM   1424  CA  VAL A 186      -3.759  48.995 -15.320  1.00 97.29           C  
ATOM   1425  C   VAL A 186      -5.225  48.663 -15.046  1.00 97.29           C  
ATOM   1426  O   VAL A 186      -5.640  47.508 -15.169  1.00 97.29           O  
ATOM   1427  CB  VAL A 186      -2.957  48.999 -14.000  1.00 97.29           C  
ATOM   1428  CG1 VAL A 186      -3.220  47.722 -13.205  1.00 97.29           C  
ATOM   1429  CG2 VAL A 186      -1.465  49.157 -14.284  1.00 97.29           C  
ATOM   1430  N   GLU A 187      -5.957  49.710 -14.712  1.00 97.20           N  
ATOM   1431  CA  GLU A 187      -7.391  49.518 -14.507  1.00 97.20           C  
ATOM   1432  C   GLU A 187      -8.063  48.992 -15.771  1.00 97.20           C  
ATOM   1433  O   GLU A 187      -8.862  48.056 -15.712  1.00 97.20           O  
ATOM   1434  CB  GLU A 187      -8.051  50.826 -14.065  1.00 97.20           C  
ATOM   1435  CG  GLU A 187      -9.538  50.697 -13.773  1.00 97.20           C  
ATOM   1436  CD  GLU A 187     -10.193  52.016 -13.394  1.00 97.20           C  
ATOM   1437  OE1 GLU A 187     -11.434  52.053 -13.232  1.00 97.20           O  
ATOM   1438  OE2 GLU A 187      -9.459  53.020 -13.258  1.00 97.20           O1-
ATOM   1439  N   GLU A 188      -7.744  49.611 -16.834  1.00 97.31           N  
ATOM   1440  CA  GLU A 188      -8.311  49.199 -18.114  1.00 97.31           C  
ATOM   1441  C   GLU A 188      -7.913  47.765 -18.456  1.00 97.31           C  
ATOM   1442  O   GLU A 188      -8.746  46.976 -18.907  1.00 97.31           O  
ATOM   1443  CB  GLU A 188      -7.867  50.149 -19.230  1.00 97.31           C  
ATOM   1444  CG  GLU A 188      -8.527  51.518 -19.170  1.00 97.31           C  
ATOM   1445  CD  GLU A 188      -7.989  52.490 -20.208  1.00 97.31           C  
ATOM   1446  OE1 GLU A 188      -8.402  53.672 -20.205  1.00 97.31           O  
ATOM   1447  OE2 GLU A 188      -7.148  52.065 -21.032  1.00 97.31           O1-
ATOM   1448  N   LEU A 189      -6.649  47.476 -18.246  1.00 96.93           N  
ATOM   1449  CA  LEU A 189      -6.144  46.128 -18.483  1.00 96.93           C  
ATOM   1450  C   LEU A 189      -6.873  45.114 -17.609  1.00 96.93           C  
ATOM   1451  O   LEU A 189      -7.298  44.062 -18.095  1.00 96.93           O  
ATOM   1452  CB  LEU A 189      -4.638  46.064 -18.211  1.00 96.93           C  
ATOM   1453  CG  LEU A 189      -3.967  44.708 -18.427  1.00 96.93           C  
ATOM   1454  CD1 LEU A 189      -4.120  44.266 -19.879  1.00 96.93           C  
ATOM   1455  CD2 LEU A 189      -2.495  44.771 -18.033  1.00 96.93           C  
ATOM   1456  N   ALA A 190      -7.045  45.413 -16.353  1.00 96.27           N  
ATOM   1457  CA  ALA A 190      -7.722  44.537 -15.401  1.00 96.27           C  
ATOM   1458  C   ALA A 190      -9.191  44.355 -15.772  1.00 96.27           C  
ATOM   1459  O   ALA A 190      -9.748  43.267 -15.609  1.00 96.27           O  
ATOM   1460  CB  ALA A 190      -7.600  45.095 -13.984  1.00 96.27           C  
ATOM   1461  N   ARG A 191      -9.826  45.388 -16.273  1.00 96.61           N  
ATOM   1462  CA  ARG A 191     -11.220  45.304 -16.699  1.00 96.61           C  
ATOM   1463  C   ARG A 191     -11.382  44.310 -17.845  1.00 96.61           C  
ATOM   1464  O   ARG A 191     -12.325  43.516 -17.855  1.00 96.61           O  
ATOM   1465  CB  ARG A 191     -11.738  46.680 -17.121  1.00 96.61           C  
ATOM   1466  CG  ARG A 191     -12.117  47.579 -15.955  1.00 96.61           C  
ATOM   1467  CD  ARG A 191     -12.742  48.884 -16.429  1.00 96.61           C  
ATOM   1468  NE  ARG A 191     -12.911  49.831 -15.331  1.00 96.61           N  
ATOM   1469  CZ  ARG A 191     -13.346  51.080 -15.468  1.00 96.61           C  
ATOM   1470  NH1 ARG A 191     -13.667  51.560 -16.665  1.00 96.61           N1+
ATOM   1471  NH2 ARG A 191     -13.463  51.857 -14.400  1.00 96.61           N  
ATOM   1472  N   LYS A 192     -10.475  44.402 -18.759  1.00 95.83           N  
ATOM   1473  CA  LYS A 192     -10.511  43.494 -19.903  1.00 95.83           C  
ATOM   1474  C   LYS A 192     -10.358  42.043 -19.457  1.00 95.83           C  
ATOM   1475  O   LYS A 192     -10.935  41.137 -20.062  1.00 95.83           O  
ATOM   1476  CB  LYS A 192      -9.415  43.853 -20.908  1.00 95.83           C  
ATOM   1477  CG  LYS A 192      -9.663  45.154 -21.656  1.00 95.83           C  
ATOM   1478  CD  LYS A 192      -8.539  45.456 -22.639  1.00 95.83           C  
ATOM   1479  CE  LYS A 192      -8.750  46.794 -23.336  1.00 95.83           C  
ATOM   1480  NZ  LYS A 192      -7.608  47.135 -24.235  1.00 95.83           N1+
ATOM   1481  N   GLN A 193      -9.714  41.854 -18.310  1.00 95.80           N  
ATOM   1482  CA  GLN A 193      -9.465  40.513 -17.790  1.00 95.80           C  
ATOM   1483  C   GLN A 193     -10.544  40.100 -16.792  1.00 95.80           C  
ATOM   1484  O   GLN A 193     -10.452  39.037 -16.177  1.00 95.80           O  
ATOM   1485  CB  GLN A 193      -8.086  40.441 -17.132  1.00 95.80           C  
ATOM   1486  CG  GLN A 193      -6.928  40.572 -18.113  1.00 95.80           C  
ATOM   1487  CD  GLN A 193      -5.573  40.517 -17.433  1.00 95.80           C  
ATOM   1488  NE2 GLN A 193      -4.510  40.597 -18.224  1.00 95.80           N  
ATOM   1489  OE1 GLN A 193      -5.484  40.403 -16.207  1.00 95.80           O  
ATOM   1490  N   ASN A 194     -11.509  41.015 -16.652  1.00 96.15           N  
ATOM   1491  CA  ASN A 194     -12.586  40.800 -15.691  1.00 96.15           C  
ATOM   1492  C   ASN A 194     -12.041  40.494 -14.298  1.00 96.15           C  
ATOM   1493  O   ASN A 194     -12.488  39.549 -13.646  1.00 96.15           O  
ATOM   1494  CB  ASN A 194     -13.507  39.672 -16.160  1.00 96.15           C  
ATOM   1495  CG  ASN A 194     -14.283  40.033 -17.411  1.00 96.15           C  
ATOM   1496  ND2 ASN A 194     -14.321  39.117 -18.371  1.00 96.15           N  
ATOM   1497  OD1 ASN A 194     -14.841  41.128 -17.515  1.00 96.15           O  
ATOM   1498  N   ASN A 195     -10.865  41.146 -13.942  1.00 95.42           N  
ATOM   1499  CA  ASN A 195     -10.265  41.041 -12.616  1.00 95.42           C  
ATOM   1500  C   ASN A 195     -10.669  42.211 -11.724  1.00 95.42           C  
ATOM   1501  O   ASN A 195     -10.021  43.259 -11.736  1.00 95.42           O  
ATOM   1502  CB  ASN A 195      -8.741  40.956 -12.722  1.00 95.42           C  
ATOM   1503  CG  ASN A 195      -8.089  40.523 -11.425  1.00 95.42           C  
ATOM   1504  ND2 ASN A 195      -6.916  39.909 -11.526  1.00 95.42           N  
ATOM   1505  OD1 ASN A 195      -8.635  40.738 -10.339  1.00 95.42           O  
ATOM   1506  N   GLU A 196     -11.670  42.034 -10.877  1.00 94.11           N  
ATOM   1507  CA  GLU A 196     -12.269  43.114 -10.098  1.00 94.11           C  
ATOM   1508  C   GLU A 196     -11.359  43.536  -8.949  1.00 94.11           C  
ATOM   1509  O   GLU A 196     -11.336  44.709  -8.567  1.00 94.11           O  
ATOM   1510  CB  GLU A 196     -13.637  42.691  -9.556  1.00 94.11           C  
ATOM   1511  CG  GLU A 196     -14.703  42.537 -10.630  1.00 94.11           C  
ATOM   1512  CD  GLU A 196     -16.064  42.148 -10.074  1.00 94.11           C  
ATOM   1513  OE1 GLU A 196     -17.045  42.095 -10.851  1.00 94.11           O  
ATOM   1514  OE2 GLU A 196     -16.150  41.893  -8.852  1.00 94.11           O1-
ATOM   1515  N   ASP A 197     -10.629  42.608  -8.403  1.00 93.93           N  
ATOM   1516  CA  ASP A 197      -9.715  42.920  -7.307  1.00 93.93           C  
ATOM   1517  C   ASP A 197      -8.614  43.874  -7.767  1.00 93.93           C  
ATOM   1518  O   ASP A 197      -8.306  44.850  -7.081  1.00 93.93           O  
ATOM   1519  CB  ASP A 197      -9.099  41.639  -6.741  1.00 93.93           C  
ATOM   1520  CG  ASP A 197     -10.109  40.763  -6.022  1.00 93.93           C  
ATOM   1521  OD1 ASP A 197     -11.174  41.272  -5.609  1.00 93.93           O  
ATOM   1522  OD2 ASP A 197      -9.838  39.553  -5.864  1.00 93.93           O1-
ATOM   1523  N   VAL A 198      -8.071  43.565  -8.918  1.00 94.48           N  
ATOM   1524  CA  VAL A 198      -7.008  44.403  -9.464  1.00 94.48           C  
ATOM   1525  C   VAL A 198      -7.580  45.757  -9.879  1.00 94.48           C  
ATOM   1526  O   VAL A 198      -6.920  46.788  -9.731  1.00 94.48           O  
ATOM   1527  CB  VAL A 198      -6.312  43.727 -10.666  1.00 94.48           C  
ATOM   1528  CG1 VAL A 198      -5.250  44.647 -11.264  1.00 94.48           C  
ATOM   1529  CG2 VAL A 198      -5.691  42.395 -10.242  1.00 94.48           C  
ATOM   1530  N   THR A 199      -8.816  45.756 -10.447  1.00 95.74           N  
ATOM   1531  CA  THR A 199      -9.479  47.003 -10.809  1.00 95.74           C  
ATOM   1532  C   THR A 199      -9.600  47.923  -9.597  1.00 95.74           C  
ATOM   1533  O   THR A 199      -9.266  49.107  -9.673  1.00 95.74           O  
ATOM   1534  CB  THR A 199     -10.875  46.743 -11.402  1.00 95.74           C  
ATOM   1535  CG2 THR A 199     -11.561  48.050 -11.788  1.00 95.74           C  
ATOM   1536  OG1 THR A 199     -10.747  45.922 -12.569  1.00 95.74           O  
ATOM   1537  N   LEU A 200     -10.050  47.339  -8.540  1.00 95.66           N  
ATOM   1538  CA  LEU A 200     -10.213  48.095  -7.303  1.00 95.66           C  
ATOM   1539  C   LEU A 200      -8.868  48.607  -6.798  1.00 95.66           C  
ATOM   1540  O   LEU A 200      -8.747  49.773  -6.415  1.00 95.66           O  
ATOM   1541  CB  LEU A 200     -10.880  47.232  -6.230  1.00 95.66           C  
ATOM   1542  CG  LEU A 200     -11.143  47.907  -4.883  1.00 95.66           C  
ATOM   1543  CD1 LEU A 200     -12.027  49.135  -5.069  1.00 95.66           C  
ATOM   1544  CD2 LEU A 200     -11.782  46.925  -3.908  1.00 95.66           C  
ATOM   1545  N   ALA A 201      -7.902  47.756  -6.773  1.00 95.01           N  
ATOM   1546  CA  ALA A 201      -6.565  48.152  -6.338  1.00 95.01           C  
ATOM   1547  C   ALA A 201      -6.029  49.298  -7.191  1.00 95.01           C  
ATOM   1548  O   ALA A 201      -5.414  50.232  -6.670  1.00 95.01           O  
ATOM   1549  CB  ALA A 201      -5.612  46.960  -6.396  1.00 95.01           C  
ATOM   1550  N   ALA A 202      -6.219  49.267  -8.470  1.00 96.07           N  
ATOM   1551  CA  ALA A 202      -5.781  50.337  -9.363  1.00 96.07           C  
ATOM   1552  C   ALA A 202      -6.467  51.656  -9.018  1.00 96.07           C  
ATOM   1553  O   ALA A 202      -5.845  52.719  -9.071  1.00 96.07           O  
ATOM   1554  CB  ALA A 202      -6.055  49.963 -10.817  1.00 96.07           C  
ATOM   1555  N   LYS A 203      -7.699  51.618  -8.627  1.00 96.20           N  
ATOM   1556  CA  LYS A 203      -8.419  52.821  -8.218  1.00 96.20           C  
ATOM   1557  C   LYS A 203      -7.812  53.421  -6.953  1.00 96.20           C  
ATOM   1558  O   LYS A 203      -7.687  54.642  -6.836  1.00 96.20           O  
ATOM   1559  CB  LYS A 203      -9.899  52.510  -7.993  1.00 96.20           C  
ATOM   1560  CG  LYS A 203     -10.694  52.317  -9.276  1.00 96.20           C  
ATOM   1561  CD  LYS A 203     -12.164  52.044  -8.987  1.00 96.20           C  
ATOM   1562  CE  LYS A 203     -12.955  51.826 -10.270  1.00 96.20           C  
ATOM   1563  NZ  LYS A 203     -14.383  51.488  -9.990  1.00 96.20           N1+
ATOM   1564  N   VAL A 204      -7.467  52.486  -6.054  1.00 96.16           N  
ATOM   1565  CA  VAL A 204      -6.823  52.931  -4.822  1.00 96.16           C  
ATOM   1566  C   VAL A 204      -5.514  53.644  -5.151  1.00 96.16           C  
ATOM   1567  O   VAL A 204      -5.247  54.732  -4.635  1.00 96.16           O  
ATOM   1568  CB  VAL A 204      -6.560  51.748  -3.861  1.00 96.16           C  
ATOM   1569  CG1 VAL A 204      -5.654  52.181  -2.709  1.00 96.16           C  
ATOM   1570  CG2 VAL A 204      -7.878  51.191  -3.329  1.00 96.16           C  
ATOM   1571  N   LEU A 205      -4.733  53.047  -6.039  1.00 96.84           N  
ATOM   1572  CA  LEU A 205      -3.453  53.638  -6.412  1.00 96.84           C  
ATOM   1573  C   LEU A 205      -3.656  54.979  -7.108  1.00 96.84           C  
ATOM   1574  O   LEU A 205      -2.898  55.924  -6.879  1.00 96.84           O  
ATOM   1575  CB  LEU A 205      -2.669  52.690  -7.321  1.00 96.84           C  
ATOM   1576  CG  LEU A 205      -2.120  51.421  -6.667  1.00 96.84           C  
ATOM   1577  CD1 LEU A 205      -1.394  50.563  -7.699  1.00 96.84           C  
ATOM   1578  CD2 LEU A 205      -1.192  51.774  -5.509  1.00 96.84           C  
ATOM   1579  N   LYS A 206      -4.633  55.028  -7.923  1.00 96.94           N  
ATOM   1580  CA  LYS A 206      -4.955  56.284  -8.595  1.00 96.94           C  
ATOM   1581  C   LYS A 206      -5.291  57.376  -7.584  1.00 96.94           C  
ATOM   1582  O   LYS A 206      -4.777  58.494  -7.676  1.00 96.94           O  
ATOM   1583  CB  LYS A 206      -6.123  56.090  -9.564  1.00 96.94           C  
ATOM   1584  CG  LYS A 206      -6.507  57.348 -10.329  1.00 96.94           C  
ATOM   1585  CD  LYS A 206      -7.668  57.091 -11.280  1.00 96.94           C  
ATOM   1586  CE  LYS A 206      -8.095  58.364 -11.999  1.00 96.94           C  
ATOM   1587  NZ  LYS A 206      -9.279  58.132 -12.881  1.00 96.94           N1+
ATOM   1588  N   LEU A 207      -6.115  57.089  -6.651  1.00 96.41           N  
ATOM   1589  CA  LEU A 207      -6.505  58.051  -5.627  1.00 96.41           C  
ATOM   1590  C   LEU A 207      -5.298  58.486  -4.802  1.00 96.41           C  
ATOM   1591  O   LEU A 207      -5.123  59.676  -4.531  1.00 96.41           O  
ATOM   1592  CB  LEU A 207      -7.575  57.452  -4.709  1.00 96.41           C  
ATOM   1593  CG  LEU A 207      -8.987  57.354  -5.289  1.00 96.41           C  
ATOM   1594  CD1 LEU A 207      -9.863  56.473  -4.404  1.00 96.41           C  
ATOM   1595  CD2 LEU A 207      -9.600  58.741  -5.446  1.00 96.41           C  
ATOM   1596  N   ALA A 208      -4.541  57.564  -4.418  1.00 95.04           N  
ATOM   1597  CA  ALA A 208      -3.334  57.880  -3.660  1.00 95.04           C  
ATOM   1598  C   ALA A 208      -2.420  58.815  -4.447  1.00 95.04           C  
ATOM   1599  O   ALA A 208      -1.929  59.811  -3.912  1.00 95.04           O  
ATOM   1600  CB  ALA A 208      -2.587  56.602  -3.287  1.00 95.04           C  
ATOM   1601  N   ALA A 209      -2.194  58.493  -5.692  1.00 95.72           N  
ATOM   1602  CA  ALA A 209      -1.345  59.318  -6.548  1.00 95.72           C  
ATOM   1603  C   ALA A 209      -1.923  60.721  -6.706  1.00 95.72           C  
ATOM   1604  O   ALA A 209      -1.189  61.711  -6.655  1.00 95.72           O  
ATOM   1605  CB  ALA A 209      -1.171  58.661  -7.915  1.00 95.72           C  
ATOM   1606  N   ASP A 210      -3.214  60.829  -6.874  1.00 96.25           N  
ATOM   1607  CA  ASP A 210      -3.867  62.126  -7.012  1.00 96.25           C  
ATOM   1608  C   ASP A 210      -3.707  62.960  -5.743  1.00 96.25           C  
ATOM   1609  O   ASP A 210      -3.467  64.168  -5.813  1.00 96.25           O  
ATOM   1610  CB  ASP A 210      -5.351  61.948  -7.340  1.00 96.25           C  
ATOM   1611  CG  ASP A 210      -5.593  61.499  -8.769  1.00 96.25           C  
ATOM   1612  OD1 ASP A 210      -4.688  61.652  -9.619  1.00 96.25           O  
ATOM   1613  OD2 ASP A 210      -6.699  60.989  -9.051  1.00 96.25           O1-
ATOM   1614  N   ILE A 211      -3.829  62.324  -4.655  1.00 94.62           N  
ATOM   1615  CA  ILE A 211      -3.675  63.002  -3.373  1.00 94.62           C  
ATOM   1616  C   ILE A 211      -2.239  63.498  -3.220  1.00 94.62           C  
ATOM   1617  O   ILE A 211      -2.009  64.641  -2.821  1.00 94.62           O  
ATOM   1618  CB  ILE A 211      -4.050  62.076  -2.195  1.00 94.62           C  
ATOM   1619  CG1 ILE A 211      -5.563  61.826  -2.173  1.00 94.62           C  
ATOM   1620  CG2 ILE A 211      -3.575  62.671  -0.866  1.00 94.62           C  
ATOM   1621  CD1 ILE A 211      -5.995  60.731  -1.207  1.00 94.62           C  
ATOM   1622  N   ILE A 212      -1.309  62.681  -3.555  1.00 93.45           N  
ATOM   1623  CA  ILE A 212       0.095  63.067  -3.463  1.00 93.45           C  
ATOM   1624  C   ILE A 212       0.356  64.275  -4.359  1.00 93.45           C  
ATOM   1625  O   ILE A 212       1.012  65.234  -3.944  1.00 93.45           O  
ATOM   1626  CB  ILE A 212       1.029  61.900  -3.850  1.00 93.45           C  
ATOM   1627  CG1 ILE A 212       0.928  60.770  -2.818  1.00 93.45           C  
ATOM   1628  CG2 ILE A 212       2.474  62.388  -3.987  1.00 93.45           C  
ATOM   1629  CD1 ILE A 212       1.658  59.497  -3.221  1.00 93.45           C  
ATOM   1630  N   ALA A 213      -0.178  64.265  -5.510  1.00 92.58           N  
ATOM   1631  CA  ALA A 213       0.024  65.360  -6.456  1.00 92.58           C  
ATOM   1632  C   ALA A 213      -0.619  66.647  -5.950  1.00 92.58           C  
ATOM   1633  O   ALA A 213      -0.057  67.733  -6.112  1.00 92.58           O  
ATOM   1634  CB  ALA A 213      -0.542  64.990  -7.825  1.00 92.58           C  
ATOM   1635  N   GLN A 214      -1.772  66.593  -5.180  1.00 91.62           N  
ATOM   1636  CA  GLN A 214      -2.565  67.746  -4.767  1.00 91.62           C  
ATOM   1637  C   GLN A 214      -2.100  68.278  -3.415  1.00 91.62           C  
ATOM   1638  O   GLN A 214      -2.205  69.475  -3.143  1.00 91.62           O  
ATOM   1639  CB  GLN A 214      -4.049  67.384  -4.708  1.00 91.62           C  
ATOM   1640  CG  GLN A 214      -4.683  67.156  -6.074  1.00 91.62           C  
ATOM   1641  CD  GLN A 214      -6.095  66.610  -5.982  1.00 91.62           C  
ATOM   1642  NE2 GLN A 214      -6.803  66.604  -7.107  1.00 91.62           N  
ATOM   1643  OE1 GLN A 214      -6.547  66.196  -4.910  1.00 91.62           O  
ATOM   1644  N   LEU A 215      -1.601  67.308  -2.558  1.00 88.34           N  
ATOM   1645  CA  LEU A 215      -1.368  67.691  -1.169  1.00 88.34           C  
ATOM   1646  C   LEU A 215       0.093  67.483  -0.785  1.00 88.34           C  
ATOM   1647  O   LEU A 215       0.396  67.150   0.363  1.00 88.34           O  
ATOM   1648  CB  LEU A 215      -2.274  66.887  -0.232  1.00 88.34           C  
ATOM   1649  CG  LEU A 215      -3.780  67.040  -0.448  1.00 88.34           C  
ATOM   1650  CD1 LEU A 215      -4.549  66.161   0.533  1.00 88.34           C  
ATOM   1651  CD2 LEU A 215      -4.196  68.501  -0.303  1.00 88.34           C  
ATOM   1652  N   MET A 216       0.984  67.785  -1.546  1.00 81.92           N  
ATOM   1653  CA  MET A 216       2.371  67.374  -1.355  1.00 81.92           C  
ATOM   1654  C   MET A 216       2.971  68.039  -0.120  1.00 81.92           C  
ATOM   1655  O   MET A 216       3.897  67.504   0.491  1.00 81.92           O  
ATOM   1656  CB  MET A 216       3.208  67.710  -2.590  1.00 81.92           C  
ATOM   1657  CG  MET A 216       4.574  67.042  -2.605  1.00 81.92           C  
ATOM   1658  SD  MET A 216       5.410  67.190  -4.232  1.00 81.92           S  
ATOM   1659  CE  MET A 216       5.912  68.934  -4.175  1.00 81.92           C  
ATOM   1660  N   ASN A 217       2.386  69.138   0.390  1.00 75.19           N  
ATOM   1661  CA  ASN A 217       2.964  69.833   1.536  1.00 75.19           C  
ATOM   1662  C   ASN A 217       2.316  69.393   2.845  1.00 75.19           C  
ATOM   1663  O   ASN A 217       2.631  69.927   3.910  1.00 75.19           O  
ATOM   1664  CB  ASN A 217       2.838  71.349   1.364  1.00 75.19           C  
ATOM   1665  CG  ASN A 217       3.677  71.878   0.218  1.00 75.19           C  
ATOM   1666  ND2 ASN A 217       3.120  72.814  -0.541  1.00 75.19           N  
ATOM   1667  OD1 ASN A 217       4.816  71.449   0.017  1.00 75.19           O  
ATOM   1668  N   THR A 218       1.575  68.260   2.700  1.00 80.15           N  
ATOM   1669  CA  THR A 218       0.867  67.853   3.909  1.00 80.15           C  
ATOM   1670  C   THR A 218       1.283  66.447   4.332  1.00 80.15           C  
ATOM   1671  O   THR A 218       1.835  65.690   3.531  1.00 80.15           O  
ATOM   1672  CB  THR A 218      -0.658  67.901   3.706  1.00 80.15           C  
ATOM   1673  CG2 THR A 218      -1.102  69.264   3.187  1.00 80.15           C  
ATOM   1674  OG1 THR A 218      -1.039  66.895   2.759  1.00 80.15           O  
ATOM   1675  N   GLU A 219       1.229  66.187   5.642  1.00 84.17           N  
ATOM   1676  CA  GLU A 219       1.466  64.848   6.173  1.00 84.17           C  
ATOM   1677  C   GLU A 219       0.506  63.833   5.557  1.00 84.17           C  
ATOM   1678  O   GLU A 219       0.812  62.641   5.497  1.00 84.17           O  
ATOM   1679  CB  GLU A 219       1.329  64.843   7.698  1.00 84.17           C  
ATOM   1680  CG  GLU A 219       2.433  65.605   8.417  1.00 84.17           C  
ATOM   1681  CD  GLU A 219       2.301  65.566   9.931  1.00 84.17           C  
ATOM   1682  OE1 GLU A 219       3.184  66.111  10.632  1.00 84.17           O  
ATOM   1683  OE2 GLU A 219       1.307  64.986  10.421  1.00 84.17           O1-
ATOM   1684  N   LEU A 220      -0.509  64.334   4.908  1.00 87.04           N  
ATOM   1685  CA  LEU A 220      -1.552  63.487   4.340  1.00 87.04           C  
ATOM   1686  C   LEU A 220      -1.050  62.775   3.088  1.00 87.04           C  
ATOM   1687  O   LEU A 220      -1.451  61.642   2.809  1.00 87.04           O  
ATOM   1688  CB  LEU A 220      -2.794  64.317   4.006  1.00 87.04           C  
ATOM   1689  CG  LEU A 220      -3.607  64.829   5.196  1.00 87.04           C  
ATOM   1690  CD1 LEU A 220      -4.729  65.743   4.717  1.00 87.04           C  
ATOM   1691  CD2 LEU A 220      -4.168  63.663   6.002  1.00 87.04           C  
ATOM   1692  N   ALA A 221      -0.157  63.373   2.377  1.00 86.96           N  
ATOM   1693  CA  ALA A 221       0.375  62.784   1.150  1.00 86.96           C  
ATOM   1694  C   ALA A 221       1.119  61.484   1.443  1.00 86.96           C  
ATOM   1695  O   ALA A 221       0.873  60.463   0.797  1.00 86.96           O  
ATOM   1696  CB  ALA A 221       1.298  63.774   0.442  1.00 86.96           C  
ATOM   1697  N   GLU A 222       1.966  61.499   2.430  1.00 87.04           N  
ATOM   1698  CA  GLU A 222       2.746  60.320   2.796  1.00 87.04           C  
ATOM   1699  C   GLU A 222       1.852  59.220   3.363  1.00 87.04           C  
ATOM   1700  O   GLU A 222       2.024  58.044   3.037  1.00 87.04           O  
ATOM   1701  CB  GLU A 222       3.833  60.688   3.810  1.00 87.04           C  
ATOM   1702  CG  GLU A 222       4.942  61.556   3.234  1.00 87.04           C  
ATOM   1703  CD  GLU A 222       5.969  61.984   4.271  1.00 87.04           C  
ATOM   1704  OE1 GLU A 222       6.721  62.952   4.017  1.00 87.04           O  
ATOM   1705  OE2 GLU A 222       6.021  61.346   5.346  1.00 87.04           O1-
ATOM   1706  N   GLU A 223       0.926  59.667   4.165  1.00 90.27           N  
ATOM   1707  CA  GLU A 223       0.001  58.717   4.777  1.00 90.27           C  
ATOM   1708  C   GLU A 223      -0.850  58.019   3.720  1.00 90.27           C  
ATOM   1709  O   GLU A 223      -1.126  56.822   3.829  1.00 90.27           O  
ATOM   1710  CB  GLU A 223      -0.899  59.422   5.795  1.00 90.27           C  
ATOM   1711  CG  GLU A 223      -0.180  59.832   7.072  1.00 90.27           C  
ATOM   1712  CD  GLU A 223      -1.095  60.490   8.092  1.00 90.27           C  
ATOM   1713  OE1 GLU A 223      -0.587  61.095   9.063  1.00 90.27           O  
ATOM   1714  OE2 GLU A 223      -2.331  60.399   7.919  1.00 90.27           O1-
ATOM   1715  N   ALA A 224      -1.227  58.760   2.712  1.00 90.11           N  
ATOM   1716  CA  ALA A 224      -2.017  58.176   1.631  1.00 90.11           C  
ATOM   1717  C   ALA A 224      -1.239  57.072   0.919  1.00 90.11           C  
ATOM   1718  O   ALA A 224      -1.782  55.999   0.644  1.00 90.11           O  
ATOM   1719  CB  ALA A 224      -2.436  59.254   0.635  1.00 90.11           C  
ATOM   1720  N   ALA A 225       0.013  57.284   0.579  1.00 88.96           N  
ATOM   1721  CA  ALA A 225       0.857  56.293  -0.083  1.00 88.96           C  
ATOM   1722  C   ALA A 225       1.046  55.059   0.794  1.00 88.96           C  
ATOM   1723  O   ALA A 225       0.965  53.928   0.309  1.00 88.96           O  
ATOM   1724  CB  ALA A 225       2.212  56.902  -0.439  1.00 88.96           C  
ATOM   1725  N   GLN A 226       1.274  55.304   2.093  1.00 90.92           N  
ATOM   1726  CA  GLN A 226       1.479  54.210   3.037  1.00 90.92           C  
ATOM   1727  C   GLN A 226       0.227  53.344   3.154  1.00 90.92           C  
ATOM   1728  O   GLN A 226       0.314  52.115   3.146  1.00 90.92           O  
ATOM   1729  CB  GLN A 226       1.871  54.753   4.412  1.00 90.92           C  
ATOM   1730  CG  GLN A 226       3.303  55.266   4.483  1.00 90.92           C  
ATOM   1731  CD  GLN A 226       3.614  55.953   5.800  1.00 90.92           C  
ATOM   1732  NE2 GLN A 226       4.874  56.333   5.988  1.00 90.92           N  
ATOM   1733  OE1 GLN A 226       2.730  56.142   6.642  1.00 90.92           O  
ATOM   1734  N   LEU A 227      -0.880  54.027   3.294  1.00 92.27           N  
ATOM   1735  CA  LEU A 227      -2.145  53.310   3.404  1.00 92.27           C  
ATOM   1736  C   LEU A 227      -2.407  52.474   2.156  1.00 92.27           C  
ATOM   1737  O   LEU A 227      -2.813  51.314   2.254  1.00 92.27           O  
ATOM   1738  CB  LEU A 227      -3.300  54.289   3.628  1.00 92.27           C  
ATOM   1739  CG  LEU A 227      -4.654  53.672   3.982  1.00 92.27           C  
ATOM   1740  CD1 LEU A 227      -4.539  52.831   5.248  1.00 92.27           C  
ATOM   1741  CD2 LEU A 227      -5.709  54.760   4.152  1.00 92.27           C  
ATOM   1742  N   ALA A 228      -2.163  53.017   0.965  1.00 91.48           N  
ATOM   1743  CA  ALA A 228      -2.326  52.282  -0.287  1.00 91.48           C  
ATOM   1744  C   ALA A 228      -1.419  51.056  -0.324  1.00 91.48           C  
ATOM   1745  O   ALA A 228      -1.844  49.972  -0.732  1.00 91.48           O  
ATOM   1746  CB  ALA A 228      -2.038  53.191  -1.479  1.00 91.48           C  
ATOM   1747  N   THR A 229      -0.179  51.252   0.082  1.00 92.26           N  
ATOM   1748  CA  THR A 229       0.783  50.157   0.093  1.00 92.26           C  
ATOM   1749  C   THR A 229       0.322  49.042   1.028  1.00 92.26           C  
ATOM   1750  O   THR A 229       0.337  47.867   0.656  1.00 92.26           O  
ATOM   1751  CB  THR A 229       2.179  50.645   0.522  1.00 92.26           C  
ATOM   1752  CG2 THR A 229       3.183  49.496   0.538  1.00 92.26           C  
ATOM   1753  OG1 THR A 229       2.632  51.646  -0.399  1.00 92.26           O  
ATOM   1754  N   GLU A 230      -0.093  49.400   2.167  1.00 90.70           N  
ATOM   1755  CA  GLU A 230      -0.537  48.417   3.150  1.00 90.70           C  
ATOM   1756  C   GLU A 230      -1.779  47.674   2.667  1.00 90.70           C  
ATOM   1757  O   GLU A 230      -1.888  46.459   2.837  1.00 90.70           O  
ATOM   1758  CB  GLU A 230      -0.817  49.089   4.496  1.00 90.70           C  
ATOM   1759  CG  GLU A 230       0.436  49.544   5.230  1.00 90.70           C  
ATOM   1760  CD  GLU A 230       0.139  50.284   6.524  1.00 90.70           C  
ATOM   1761  OE1 GLU A 230       1.084  50.821   7.146  1.00 90.70           O  
ATOM   1762  OE2 GLU A 230      -1.047  50.326   6.919  1.00 90.70           O1-
ATOM   1763  N   ALA A 231      -2.628  48.411   2.079  1.00 87.83           N  
ATOM   1764  CA  ALA A 231      -3.868  47.805   1.600  1.00 87.83           C  
ATOM   1765  C   ALA A 231      -3.589  46.783   0.501  1.00 87.83           C  
ATOM   1766  O   ALA A 231      -4.235  45.734   0.442  1.00 87.83           O  
ATOM   1767  CB  ALA A 231      -4.823  48.880   1.092  1.00 87.83           C  
ATOM   1768  N   LEU A 232      -2.690  47.048  -0.313  1.00 89.17           N  
ATOM   1769  CA  LEU A 232      -2.391  46.177  -1.444  1.00 89.17           C  
ATOM   1770  C   LEU A 232      -1.672  44.914  -0.983  1.00 89.17           C  
ATOM   1771  O   LEU A 232      -1.706  43.890  -1.669  1.00 89.17           O  
ATOM   1772  CB  LEU A 232      -1.539  46.915  -2.479  1.00 89.17           C  
ATOM   1773  CG  LEU A 232      -2.299  47.717  -3.537  1.00 89.17           C  
ATOM   1774  CD1 LEU A 232      -2.770  49.046  -2.957  1.00 89.17           C  
ATOM   1775  CD2 LEU A 232      -1.425  47.944  -4.767  1.00 89.17           C  
ATOM   1776  N   LYS A 233      -1.127  45.014   0.242  1.00 86.89           N  
ATOM   1777  CA  LYS A 233      -0.494  43.836   0.826  1.00 86.89           C  
ATOM   1778  C   LYS A 233      -1.527  42.922   1.479  1.00 86.89           C  
ATOM   1779  O   LYS A 233      -1.324  41.709   1.565  1.00 86.89           O  
ATOM   1780  CB  LYS A 233       0.563  44.247   1.853  1.00 86.89           C  
ATOM   1781  CG  LYS A 233       1.811  44.869   1.242  1.00 86.89           C  
ATOM   1782  CD  LYS A 233       2.829  45.243   2.310  1.00 86.89           C  
ATOM   1783  CE  LYS A 233       4.049  45.927   1.707  1.00 86.89           C  
ATOM   1784  NZ  LYS A 233       5.021  46.352   2.757  1.00 86.89           N1+
ATOM   1785  N   ALA A 234      -2.641  43.549   1.878  1.00 79.61           N  
ATOM   1786  CA  ALA A 234      -3.693  42.928   2.678  1.00 79.61           C  
ATOM   1787  C   ALA A 234      -4.734  42.253   1.790  1.00 79.61           C  
ATOM   1788  O   ALA A 234      -5.153  42.818   0.775  1.00 79.61           O  
ATOM   1789  CB  ALA A 234      -4.360  43.967   3.578  1.00 79.61           C  
ATOM   1790  N   THR A 235      -4.462  41.351   0.913  1.00 73.09           N  
ATOM   1791  CA  THR A 235      -5.143  40.547  -0.096  1.00 73.09           C  
ATOM   1792  C   THR A 235      -6.657  40.653   0.060  1.00 73.09           C  
ATOM   1793  O   THR A 235      -7.408  40.258  -0.835  1.00 73.09           O  
ATOM   1794  CB  THR A 235      -4.718  39.070  -0.014  1.00 73.09           C  
ATOM   1795  CG2 THR A 235      -3.246  38.900  -0.375  1.00 73.09           C  
ATOM   1796  OG1 THR A 235      -4.928  38.591   1.321  1.00 73.09           O  
ATOM   1797  N   ASP A 236      -7.253  41.320   1.048  1.00 87.47           N  
ATOM   1798  CA  ASP A 236      -8.691  41.313   1.297  1.00 87.47           C  
ATOM   1799  C   ASP A 236      -9.376  42.485   0.596  1.00 87.47           C  
ATOM   1800  O   ASP A 236      -8.983  43.639   0.778  1.00 87.47           O  
ATOM   1801  CB  ASP A 236      -8.975  41.362   2.801  1.00 87.47           C  
ATOM   1802  CG  ASP A 236     -10.445  41.183   3.133  1.00 87.47           C  
ATOM   1803  OD1 ASP A 236     -11.282  41.973   2.644  1.00 87.47           O  
ATOM   1804  OD2 ASP A 236     -10.771  40.246   3.893  1.00 87.47           O1-
ATOM   1805  N   ARG A 237     -10.428  42.126  -0.150  1.00 90.80           N  
ATOM   1806  CA  ARG A 237     -11.176  43.115  -0.919  1.00 90.80           C  
ATOM   1807  C   ARG A 237     -11.789  44.171  -0.003  1.00 90.80           C  
ATOM   1808  O   ARG A 237     -11.790  45.359  -0.331  1.00 90.80           O  
ATOM   1809  CB  ARG A 237     -12.271  42.439  -1.746  1.00 90.80           C  
ATOM   1810  CG  ARG A 237     -13.031  43.389  -2.657  1.00 90.80           C  
ATOM   1811  CD  ARG A 237     -14.019  42.648  -3.547  1.00 90.80           C  
ATOM   1812  NE  ARG A 237     -14.800  43.569  -4.369  1.00 90.80           N  
ATOM   1813  CZ  ARG A 237     -15.707  43.199  -5.268  1.00 90.80           C  
ATOM   1814  NH1 ARG A 237     -15.968  41.913  -5.479  1.00 90.80           N1+
ATOM   1815  NH2 ARG A 237     -16.360  44.120  -5.962  1.00 90.80           N  
ATOM   1816  N   GLU A 238     -12.268  43.796   1.096  1.00 92.13           N  
ATOM   1817  CA  GLU A 238     -12.886  44.730   2.033  1.00 92.13           C  
ATOM   1818  C   GLU A 238     -11.872  45.748   2.547  1.00 92.13           C  
ATOM   1819  O   GLU A 238     -12.182  46.934   2.671  1.00 92.13           O  
ATOM   1820  CB  GLU A 238     -13.517  43.977   3.206  1.00 92.13           C  
ATOM   1821  CG  GLU A 238     -14.883  43.383   2.893  1.00 92.13           C  
ATOM   1822  CD  GLU A 238     -14.856  41.871   2.730  1.00 92.13           C  
ATOM   1823  OE1 GLU A 238     -15.884  41.286   2.320  1.00 92.13           O  
ATOM   1824  OE2 GLU A 238     -13.798  41.266   3.016  1.00 92.13           O1-
ATOM   1825  N   GLN A 239     -10.728  45.329   2.872  1.00 92.80           N  
ATOM   1826  CA  GLN A 239      -9.664  46.224   3.311  1.00 92.80           C  
ATOM   1827  C   GLN A 239      -9.324  47.247   2.229  1.00 92.80           C  
ATOM   1828  O   GLN A 239      -9.126  48.428   2.524  1.00 92.80           O  
ATOM   1829  CB  GLN A 239      -8.415  45.430   3.691  1.00 92.80           C  
ATOM   1830  CG  GLN A 239      -8.572  44.608   4.965  1.00 92.80           C  
ATOM   1831  CD  GLN A 239      -7.407  43.665   5.203  1.00 92.80           C  
ATOM   1832  NE2 GLN A 239      -7.170  43.325   6.464  1.00 92.80           N  
ATOM   1833  OE1 GLN A 239      -6.728  43.247   4.261  1.00 92.80           O  
ATOM   1834  N   LEU A 240      -9.304  46.778   0.943  1.00 93.71           N  
ATOM   1835  CA  LEU A 240      -9.038  47.677  -0.173  1.00 93.71           C  
ATOM   1836  C   LEU A 240     -10.141  48.724  -0.303  1.00 93.71           C  
ATOM   1837  O   LEU A 240      -9.859  49.905  -0.520  1.00 93.71           O  
ATOM   1838  CB  LEU A 240      -8.911  46.889  -1.480  1.00 93.71           C  
ATOM   1839  CG  LEU A 240      -7.617  46.096  -1.670  1.00 93.71           C  
ATOM   1840  CD1 LEU A 240      -7.709  45.223  -2.917  1.00 93.71           C  
ATOM   1841  CD2 LEU A 240      -6.421  47.037  -1.757  1.00 93.71           C  
ATOM   1842  N   GLU A 241     -11.367  48.338  -0.094  1.00 95.06           N  
ATOM   1843  CA  GLU A 241     -12.497  49.257  -0.193  1.00 95.06           C  
ATOM   1844  C   GLU A 241     -12.455  50.305   0.916  1.00 95.06           C  
ATOM   1845  O   GLU A 241     -12.749  51.478   0.679  1.00 95.06           O  
ATOM   1846  CB  GLU A 241     -13.820  48.489  -0.141  1.00 95.06           C  
ATOM   1847  CG  GLU A 241     -14.161  47.763  -1.434  1.00 95.06           C  
ATOM   1848  CD  GLU A 241     -14.732  48.679  -2.505  1.00 95.06           C  
ATOM   1849  OE1 GLU A 241     -14.910  48.227  -3.658  1.00 95.06           O  
ATOM   1850  OE2 GLU A 241     -15.002  49.859  -2.187  1.00 95.06           O1-
ATOM   1851  N   VAL A 242     -12.133  49.824   2.070  1.00 95.18           N  
ATOM   1852  CA  VAL A 242     -12.008  50.743   3.195  1.00 95.18           C  
ATOM   1853  C   VAL A 242     -10.971  51.817   2.873  1.00 95.18           C  
ATOM   1854  O   VAL A 242     -11.218  53.009   3.073  1.00 95.18           O  
ATOM   1855  CB  VAL A 242     -11.622  50.002   4.495  1.00 95.18           C  
ATOM   1856  CG1 VAL A 242     -11.185  50.992   5.572  1.00 95.18           C  
ATOM   1857  CG2 VAL A 242     -12.790  49.151   4.989  1.00 95.18           C  
ATOM   1858  N   VAL A 243      -9.839  51.391   2.371  1.00 95.27           N  
ATOM   1859  CA  VAL A 243      -8.768  52.326   2.043  1.00 95.27           C  
ATOM   1860  C   VAL A 243      -9.220  53.255   0.920  1.00 95.27           C  
ATOM   1861  O   VAL A 243      -8.992  54.466   0.978  1.00 95.27           O  
ATOM   1862  CB  VAL A 243      -7.474  51.586   1.634  1.00 95.27           C  
ATOM   1863  CG1 VAL A 243      -6.443  52.567   1.080  1.00 95.27           C  
ATOM   1864  CG2 VAL A 243      -6.901  50.819   2.824  1.00 95.27           C  
ATOM   1865  N   ARG A 244      -9.839  52.666  -0.063  1.00 96.34           N  
ATOM   1866  CA  ARG A 244     -10.337  53.488  -1.161  1.00 96.34           C  
ATOM   1867  C   ARG A 244     -11.265  54.584  -0.648  1.00 96.34           C  
ATOM   1868  O   ARG A 244     -11.104  55.755  -0.998  1.00 96.34           O  
ATOM   1869  CB  ARG A 244     -11.066  52.624  -2.193  1.00 96.34           C  
ATOM   1870  CG  ARG A 244     -11.581  53.402  -3.393  1.00 96.34           C  
ATOM   1871  CD  ARG A 244     -12.474  52.544  -4.279  1.00 96.34           C  
ATOM   1872  NE  ARG A 244     -13.759  52.269  -3.642  1.00 96.34           N  
ATOM   1873  CZ  ARG A 244     -14.847  53.023  -3.772  1.00 96.34           C  
ATOM   1874  NH1 ARG A 244     -14.827  54.120  -4.521  1.00 96.34           N1+
ATOM   1875  NH2 ARG A 244     -15.964  52.679  -3.147  1.00 96.34           N  
ATOM   1876  N   LEU A 245     -12.259  54.260   0.171  1.00 96.25           N  
ATOM   1877  CA  LEU A 245     -13.221  55.214   0.713  1.00 96.25           C  
ATOM   1878  C   LEU A 245     -12.519  56.275   1.553  1.00 96.25           C  
ATOM   1879  O   LEU A 245     -12.843  57.461   1.462  1.00 96.25           O  
ATOM   1880  CB  LEU A 245     -14.274  54.492   1.557  1.00 96.25           C  
ATOM   1881  CG  LEU A 245     -15.287  53.639   0.793  1.00 96.25           C  
ATOM   1882  CD1 LEU A 245     -16.068  52.751   1.757  1.00 96.25           C  
ATOM   1883  CD2 LEU A 245     -16.234  54.525  -0.011  1.00 96.25           C  
ATOM   1884  N   ALA A 246     -11.578  55.851   2.329  1.00 95.45           N  
ATOM   1885  CA  ALA A 246     -10.815  56.797   3.139  1.00 95.45           C  
ATOM   1886  C   ALA A 246     -10.074  57.800   2.259  1.00 95.45           C  
ATOM   1887  O   ALA A 246     -10.086  59.003   2.532  1.00 95.45           O  
ATOM   1888  CB  ALA A 246      -9.831  56.054   4.039  1.00 95.45           C  
ATOM   1889  N   LEU A 247      -9.451  57.295   1.218  1.00 95.94           N  
ATOM   1890  CA  LEU A 247      -8.713  58.174   0.317  1.00 95.94           C  
ATOM   1891  C   LEU A 247      -9.662  59.100  -0.438  1.00 95.94           C  
ATOM   1892  O   LEU A 247      -9.323  60.254  -0.709  1.00 95.94           O  
ATOM   1893  CB  LEU A 247      -7.886  57.351  -0.675  1.00 95.94           C  
ATOM   1894  CG  LEU A 247      -6.700  56.580  -0.095  1.00 95.94           C  
ATOM   1895  CD1 LEU A 247      -5.999  55.782  -1.190  1.00 95.94           C  
ATOM   1896  CD2 LEU A 247      -5.724  57.534   0.587  1.00 95.94           C  
ATOM   1897  N   GLU A 248     -10.812  58.629  -0.770  1.00 95.33           N  
ATOM   1898  CA  GLU A 248     -11.817  59.479  -1.402  1.00 95.33           C  
ATOM   1899  C   GLU A 248     -12.198  60.648  -0.498  1.00 95.33           C  
ATOM   1900  O   GLU A 248     -12.355  61.777  -0.968  1.00 95.33           O  
ATOM   1901  CB  GLU A 248     -13.062  58.663  -1.759  1.00 95.33           C  
ATOM   1902  CG  GLU A 248     -12.890  57.786  -2.991  1.00 95.33           C  
ATOM   1903  CD  GLU A 248     -14.127  56.965  -3.321  1.00 95.33           C  
ATOM   1904  OE1 GLU A 248     -14.083  56.158  -4.277  1.00 95.33           O  
ATOM   1905  OE2 GLU A 248     -15.148  57.131  -2.618  1.00 95.33           O1-
ATOM   1906  N   ILE A 249     -12.328  60.364   0.703  1.00 95.09           N  
ATOM   1907  CA  ILE A 249     -12.650  61.396   1.682  1.00 95.09           C  
ATOM   1908  C   ILE A 249     -11.525  62.425   1.738  1.00 95.09           C  
ATOM   1909  O   ILE A 249     -11.777  63.632   1.728  1.00 95.09           O  
ATOM   1910  CB  ILE A 249     -12.892  60.789   3.083  1.00 95.09           C  
ATOM   1911  CG1 ILE A 249     -14.182  59.962   3.092  1.00 95.09           C  
ATOM   1912  CG2 ILE A 249     -12.940  61.890   4.147  1.00 95.09           C  
ATOM   1913  CD1 ILE A 249     -14.390  59.151   4.364  1.00 95.09           C  
ATOM   1914  N   VAL A 250     -10.305  61.947   1.821  1.00 93.29           N  
ATOM   1915  CA  VAL A 250      -9.150  62.839   1.851  1.00 93.29           C  
ATOM   1916  C   VAL A 250      -9.168  63.749   0.625  1.00 93.29           C  
ATOM   1917  O   VAL A 250      -8.939  64.955   0.737  1.00 93.29           O  
ATOM   1918  CB  VAL A 250      -7.823  62.049   1.909  1.00 93.29           C  
ATOM   1919  CG1 VAL A 250      -6.628  62.989   1.771  1.00 93.29           C  
ATOM   1920  CG2 VAL A 250      -7.733  61.253   3.209  1.00 93.29           C  
ATOM   1921  N   GLN A 251      -9.486  63.235  -0.511  1.00 91.87           N  
ATOM   1922  CA  GLN A 251      -9.541  64.004  -1.751  1.00 91.87           C  
ATOM   1923  C   GLN A 251     -10.643  65.057  -1.696  1.00 91.87           C  
ATOM   1924  O   GLN A 251     -10.466  66.175  -2.185  1.00 91.87           O  
ATOM   1925  CB  GLN A 251      -9.758  63.077  -2.948  1.00 91.87           C  
ATOM   1926  CG  GLN A 251      -9.612  63.770  -4.297  1.00 91.87           C  
ATOM   1927  CD  GLN A 251      -9.748  62.813  -5.466  1.00 91.87           C  
ATOM   1928  NE2 GLN A 251      -9.210  63.203  -6.617  1.00 91.87           N  
ATOM   1929  OE1 GLN A 251     -10.332  61.733  -5.336  1.00 91.87           O  
ATOM   1930  N   LEU A 252     -11.709  64.729  -1.133  1.00 90.30           N  
ATOM   1931  CA  LEU A 252     -12.873  65.609  -1.108  1.00 90.30           C  
ATOM   1932  C   LEU A 252     -12.719  66.684  -0.037  1.00 90.30           C  
ATOM   1933  O   LEU A 252     -13.220  67.799  -0.195  1.00 90.30           O  
ATOM   1934  CB  LEU A 252     -14.150  64.803  -0.860  1.00 90.30           C  
ATOM   1935  CG  LEU A 252     -14.615  63.900  -2.003  1.00 90.30           C  
ATOM   1936  CD1 LEU A 252     -15.746  62.991  -1.533  1.00 90.30           C  
ATOM   1937  CD2 LEU A 252     -15.055  64.735  -3.200  1.00 90.30           C  
ATOM   1938  N   ALA A 253     -11.887  66.282   0.972  1.00 89.11           N  
ATOM   1939  CA  ALA A 253     -11.734  67.206   2.093  1.00 89.11           C  
ATOM   1940  C   ALA A 253     -10.314  67.163   2.651  1.00 89.11           C  
ATOM   1941  O   ALA A 253     -10.104  66.766   3.799  1.00 89.11           O  
ATOM   1942  CB  ALA A 253     -12.744  66.884   3.191  1.00 89.11           C  
ATOM   1943  N   PRO A 254      -9.176  67.672   1.910  1.00 82.95           N  
ATOM   1944  CA  PRO A 254      -7.730  67.503   2.074  1.00 82.95           C  
ATOM   1945  C   PRO A 254      -7.175  68.296   3.254  1.00 82.95           C  
ATOM   1946  O   PRO A 254      -6.188  67.884   3.871  1.00 82.95           O  
ATOM   1947  CB  PRO A 254      -7.162  68.022   0.751  1.00 82.95           C  
ATOM   1948  CG  PRO A 254      -8.253  68.864   0.171  1.00 82.95           C  
ATOM   1949  CD  PRO A 254      -9.569  68.360   0.689  1.00 82.95           C  
ATOM   1950  N   ASP A 255      -7.888  68.800   4.202  1.00 76.84           N  
ATOM   1951  CA  ASP A 255      -7.366  69.577   5.322  1.00 76.84           C  
ATOM   1952  C   ASP A 255      -8.368  69.622   6.473  1.00 76.84           C  
ATOM   1953  O   ASP A 255      -8.470  70.630   7.175  1.00 76.84           O  
ATOM   1954  CB  ASP A 255      -7.016  70.997   4.873  1.00 76.84           C  
ATOM   1955  CG  ASP A 255      -5.879  71.038   3.867  1.00 76.84           C  
ATOM   1956  OD1 ASP A 255      -4.888  70.296   4.037  1.00 76.84           O  
ATOM   1957  OD2 ASP A 255      -5.974  71.821   2.898  1.00 76.84           O1-
ATOM   1958  N   THR A 256      -9.029  68.489   6.617  1.00 83.39           N  
ATOM   1959  CA  THR A 256     -10.060  68.472   7.650  1.00 83.39           C  
ATOM   1960  C   THR A 256      -9.772  67.387   8.684  1.00 83.39           C  
ATOM   1961  O   THR A 256      -8.965  66.488   8.440  1.00 83.39           O  
ATOM   1962  CB  THR A 256     -11.456  68.247   7.041  1.00 83.39           C  
ATOM   1963  CG2 THR A 256     -11.765  69.291   5.974  1.00 83.39           C  
ATOM   1964  OG1 THR A 256     -11.508  66.944   6.449  1.00 83.39           O  
ATOM   1965  N   ARG A 257     -10.223  67.609   9.921  1.00 89.74           N  
ATOM   1966  CA  ARG A 257     -10.234  66.599  10.974  1.00 89.74           C  
ATOM   1967  C   ARG A 257     -10.850  65.296  10.477  1.00 89.74           C  
ATOM   1968  O   ARG A 257     -10.401  64.209  10.846  1.00 89.74           O  
ATOM   1969  CB  ARG A 257     -10.997  67.108  12.199  1.00 89.74           C  
ATOM   1970  CG  ARG A 257     -10.250  68.166  12.994  1.00 89.74           C  
ATOM   1971  CD  ARG A 257     -11.000  68.551  14.263  1.00 89.74           C  
ATOM   1972  NE  ARG A 257     -10.378  69.690  14.932  1.00 89.74           N  
ATOM   1973  CZ  ARG A 257     -10.843  70.266  16.036  1.00 89.74           C  
ATOM   1974  NH1 ARG A 257     -11.949  69.819  16.621  1.00 89.74           N1+
ATOM   1975  NH2 ARG A 257     -10.198  71.298  16.562  1.00 89.74           N  
ATOM   1976  N   LEU A 258     -11.719  65.386   9.573  1.00 89.78           N  
ATOM   1977  CA  LEU A 258     -12.400  64.228   9.007  1.00 89.78           C  
ATOM   1978  C   LEU A 258     -11.440  63.386   8.173  1.00 89.78           C  
ATOM   1979  O   LEU A 258     -11.449  62.156   8.261  1.00 89.78           O  
ATOM   1980  CB  LEU A 258     -13.588  64.669   8.148  1.00 89.78           C  
ATOM   1981  CG  LEU A 258     -14.439  63.553   7.542  1.00 89.78           C  
ATOM   1982  CD1 LEU A 258     -15.072  62.711   8.644  1.00 89.78           C  
ATOM   1983  CD2 LEU A 258     -15.510  64.135   6.626  1.00 89.78           C  
ATOM   1984  N   ALA A 259     -10.641  64.030   7.317  1.00 89.64           N  
ATOM   1985  CA  ALA A 259      -9.645  63.327   6.512  1.00 89.64           C  
ATOM   1986  C   ALA A 259      -8.697  62.521   7.395  1.00 89.64           C  
ATOM   1987  O   ALA A 259      -8.444  61.342   7.131  1.00 89.64           O  
ATOM   1988  CB  ALA A 259      -8.857  64.318   5.657  1.00 89.64           C  
ATOM   1989  N   ARG A 260      -8.252  63.102   8.423  1.00 91.52           N  
ATOM   1990  CA  ARG A 260      -7.325  62.443   9.337  1.00 91.52           C  
ATOM   1991  C   ARG A 260      -7.994  61.269  10.043  1.00 91.52           C  
ATOM   1992  O   ARG A 260      -7.393  60.203  10.193  1.00 91.52           O  
ATOM   1993  CB  ARG A 260      -6.787  63.437  10.368  1.00 91.52           C  
ATOM   1994  CG  ARG A 260      -5.856  64.488   9.784  1.00 91.52           C  
ATOM   1995  CD  ARG A 260      -5.338  65.441  10.852  1.00 91.52           C  
ATOM   1996  NE  ARG A 260      -4.662  66.593  10.265  1.00 91.52           N  
ATOM   1997  CZ  ARG A 260      -3.800  67.376  10.909  1.00 91.52           C  
ATOM   1998  NH1 ARG A 260      -3.494  67.144  12.181  1.00 91.52           N1+
ATOM   1999  NH2 ARG A 260      -3.241  68.398  10.278  1.00 91.52           N  
ATOM   2000  N   ALA A 261      -9.220  61.509  10.510  1.00 91.67           N  
ATOM   2001  CA  ALA A 261      -9.972  60.438  11.158  1.00 91.67           C  
ATOM   2002  C   ALA A 261     -10.192  59.267  10.205  1.00 91.67           C  
ATOM   2003  O   ALA A 261     -10.058  58.106  10.598  1.00 91.67           O  
ATOM   2004  CB  ALA A 261     -11.312  60.963  11.670  1.00 91.67           C  
ATOM   2005  N   ALA A 262     -10.522  59.612   8.928  1.00 93.59           N  
ATOM   2006  CA  ALA A 262     -10.745  58.565   7.935  1.00 93.59           C  
ATOM   2007  C   ALA A 262      -9.485  57.731   7.725  1.00 93.59           C  
ATOM   2008  O   ALA A 262      -9.551  56.502   7.648  1.00 93.59           O  
ATOM   2009  CB  ALA A 262     -11.202  59.175   6.612  1.00 93.59           C  
ATOM   2010  N   LEU A 263      -8.380  58.398   7.653  1.00 93.33           N  
ATOM   2011  CA  LEU A 263      -7.115  57.697   7.457  1.00 93.33           C  
ATOM   2012  C   LEU A 263      -6.789  56.817   8.659  1.00 93.33           C  
ATOM   2013  O   LEU A 263      -6.329  55.684   8.498  1.00 93.33           O  
ATOM   2014  CB  LEU A 263      -5.981  58.696   7.217  1.00 93.33           C  
ATOM   2015  CG  LEU A 263      -5.980  59.410   5.864  1.00 93.33           C  
ATOM   2016  CD1 LEU A 263      -4.844  60.425   5.802  1.00 93.33           C  
ATOM   2017  CD2 LEU A 263      -5.866  58.401   4.726  1.00 93.33           C  
ATOM   2018  N   LYS A 264      -6.958  57.368   9.806  1.00 93.59           N  
ATOM   2019  CA  LYS A 264      -6.714  56.600  11.024  1.00 93.59           C  
ATOM   2020  C   LYS A 264      -7.593  55.353  11.072  1.00 93.59           C  
ATOM   2021  O   LYS A 264      -7.112  54.260  11.376  1.00 93.59           O  
ATOM   2022  CB  LYS A 264      -6.961  57.463  12.262  1.00 93.59           C  
ATOM   2023  CG  LYS A 264      -6.567  56.795  13.571  1.00 93.59           C  
ATOM   2024  CD  LYS A 264      -6.775  57.726  14.758  1.00 93.59           C  
ATOM   2025  CE  LYS A 264      -6.417  57.046  16.072  1.00 93.59           C  
ATOM   2026  NZ  LYS A 264      -6.635  57.950  17.241  1.00 93.59           N1+
ATOM   2027  N   LEU A 265      -8.807  55.475  10.810  1.00 93.57           N  
ATOM   2028  CA  LEU A 265      -9.745  54.357  10.798  1.00 93.57           C  
ATOM   2029  C   LEU A 265      -9.332  53.313   9.766  1.00 93.57           C  
ATOM   2030  O   LEU A 265      -9.349  52.113  10.049  1.00 93.57           O  
ATOM   2031  CB  LEU A 265     -11.163  54.850  10.502  1.00 93.57           C  
ATOM   2032  CG  LEU A 265     -12.288  53.831  10.686  1.00 93.57           C  
ATOM   2033  CD1 LEU A 265     -12.380  53.399  12.145  1.00 93.57           C  
ATOM   2034  CD2 LEU A 265     -13.617  54.407  10.208  1.00 93.57           C  
ATOM   2035  N   ALA A 266      -8.958  53.794   8.619  1.00 94.06           N  
ATOM   2036  CA  ALA A 266      -8.524  52.892   7.556  1.00 94.06           C  
ATOM   2037  C   ALA A 266      -7.262  52.133   7.959  1.00 94.06           C  
ATOM   2038  O   ALA A 266      -7.131  50.940   7.680  1.00 94.06           O  
ATOM   2039  CB  ALA A 266      -8.282  53.670   6.264  1.00 94.06           C  
ATOM   2040  N   LYS A 267      -6.388  52.811   8.631  1.00 93.46           N  
ATOM   2041  CA  LYS A 267      -5.158  52.175   9.095  1.00 93.46           C  
ATOM   2042  C   LYS A 267      -5.460  51.042  10.072  1.00 93.46           C  
ATOM   2043  O   LYS A 267      -4.881  49.959   9.973  1.00 93.46           O  
ATOM   2044  CB  LYS A 267      -4.236  53.202   9.752  1.00 93.46           C  
ATOM   2045  CG  LYS A 267      -3.466  54.065   8.764  1.00 93.46           C  
ATOM   2046  CD  LYS A 267      -2.534  55.037   9.477  1.00 93.46           C  
ATOM   2047  CE  LYS A 267      -1.854  55.982   8.497  1.00 93.46           C  
ATOM   2048  NZ  LYS A 267      -0.953  56.948   9.194  1.00 93.46           N1+
ATOM   2049  N   GLU A 268      -6.293  51.302  10.912  1.00 92.84           N  
ATOM   2050  CA  GLU A 268      -6.675  50.287  11.889  1.00 92.84           C  
ATOM   2051  C   GLU A 268      -7.427  49.137  11.224  1.00 92.84           C  
ATOM   2052  O   GLU A 268      -7.211  47.971  11.561  1.00 92.84           O  
ATOM   2053  CB  GLU A 268      -7.531  50.904  12.997  1.00 92.84           C  
ATOM   2054  CG  GLU A 268      -6.762  51.840  13.919  1.00 92.84           C  
ATOM   2055  CD  GLU A 268      -7.640  52.500  14.971  1.00 92.84           C  
ATOM   2056  OE1 GLU A 268      -7.122  53.313  15.770  1.00 92.84           O  
ATOM   2057  OE2 GLU A 268      -8.855  52.203  14.995  1.00 92.84           O1-
ATOM   2058  N   ALA A 269      -8.188  49.527  10.240  1.00 91.16           N  
ATOM   2059  CA  ALA A 269      -9.006  48.536   9.546  1.00 91.16           C  
ATOM   2060  C   ALA A 269      -8.139  47.594   8.715  1.00 91.16           C  
ATOM   2061  O   ALA A 269      -8.414  46.395   8.634  1.00 91.16           O  
ATOM   2062  CB  ALA A 269     -10.038  49.226   8.659  1.00 91.16           C  
ATOM   2063  N   VAL A 270      -7.137  48.099   8.129  1.00 91.09           N  
ATOM   2064  CA  VAL A 270      -6.292  47.292   7.255  1.00 91.09           C  
ATOM   2065  C   VAL A 270      -5.524  46.263   8.083  1.00 91.09           C  
ATOM   2066  O   VAL A 270      -5.068  45.246   7.555  1.00 91.09           O  
ATOM   2067  CB  VAL A 270      -5.306  48.168   6.450  1.00 91.09           C  
ATOM   2068  CG1 VAL A 270      -4.409  47.302   5.568  1.00 91.09           C  
ATOM   2069  CG2 VAL A 270      -6.069  49.188   5.605  1.00 91.09           C  
ATOM   2070  N   LYS A 271      -5.370  46.476   9.410  1.00 90.20           N  
ATOM   2071  CA  LYS A 271      -4.675  45.555  10.304  1.00 90.20           C  
ATOM   2072  C   LYS A 271      -5.647  44.564  10.938  1.00 90.20           C  
ATOM   2073  O   LYS A 271      -5.228  43.592  11.569  1.00 90.20           O  
ATOM   2074  CB  LYS A 271      -3.927  46.326  11.393  1.00 90.20           C  
ATOM   2075  CG  LYS A 271      -2.807  47.211  10.867  1.00 90.20           C  
ATOM   2076  CD  LYS A 271      -2.114  47.966  11.994  1.00 90.20           C  
ATOM   2077  CE  LYS A 271      -1.031  48.894  11.465  1.00 90.20           C  
ATOM   2078  NZ  LYS A 271      -0.378  49.669  12.562  1.00 90.20           N1+
ATOM   2079  N   SER A 272      -6.859  44.799  10.738  1.00 88.75           N  
ATOM   2080  CA  SER A 272      -7.874  43.990  11.406  1.00 88.75           C  
ATOM   2081  C   SER A 272      -8.218  42.750  10.589  1.00 88.75           C  
ATOM   2082  O   SER A 272      -8.299  42.813   9.360  1.00 88.75           O  
ATOM   2083  CB  SER A 272      -9.137  44.815  11.656  1.00 88.75           C  
ATOM   2084  OG  SER A 272     -10.175  44.000  12.171  1.00 88.75           O  
ATOM   2085  N   THR A 273      -8.302  41.583  11.238  1.00 86.55           N  
ATOM   2086  CA  THR A 273      -8.759  40.362  10.583  1.00 86.55           C  
ATOM   2087  C   THR A 273     -10.241  40.125  10.854  1.00 86.55           C  
ATOM   2088  O   THR A 273     -10.830  39.178  10.328  1.00 86.55           O  
ATOM   2089  CB  THR A 273      -7.946  39.141  11.053  1.00 86.55           C  
ATOM   2090  CG2 THR A 273      -6.480  39.268  10.652  1.00 86.55           C  
ATOM   2091  OG1 THR A 273      -8.032  39.037  12.480  1.00 86.55           O  
ATOM   2092  N   ASP A 274     -10.865  41.057  11.608  1.00 91.27           N  
ATOM   2093  CA  ASP A 274     -12.277  40.937  11.959  1.00 91.27           C  
ATOM   2094  C   ASP A 274     -13.168  41.479  10.844  1.00 91.27           C  
ATOM   2095  O   ASP A 274     -13.283  42.694  10.670  1.00 91.27           O  
ATOM   2096  CB  ASP A 274     -12.568  41.672  13.270  1.00 91.27           C  
ATOM   2097  CG  ASP A 274     -13.982  41.443  13.776  1.00 91.27           C  
ATOM   2098  OD1 ASP A 274     -14.864  41.067  12.973  1.00 91.27           O  
ATOM   2099  OD2 ASP A 274     -14.216  41.644  14.987  1.00 91.27           O1-
ATOM   2100  N   GLN A 275     -13.935  40.587  10.172  1.00 90.50           N  
ATOM   2101  CA  GLN A 275     -14.741  40.943   9.009  1.00 90.50           C  
ATOM   2102  C   GLN A 275     -15.905  41.848   9.402  1.00 90.50           C  
ATOM   2103  O   GLN A 275     -16.290  42.739   8.642  1.00 90.50           O  
ATOM   2104  CB  GLN A 275     -15.265  39.687   8.312  1.00 90.50           C  
ATOM   2105  CG  GLN A 275     -14.193  38.907   7.562  1.00 90.50           C  
ATOM   2106  CD  GLN A 275     -13.534  39.723   6.466  1.00 90.50           C  
ATOM   2107  NE2 GLN A 275     -12.252  39.465   6.224  1.00 90.50           N  
ATOM   2108  OE1 GLN A 275     -14.170  40.578   5.841  1.00 90.50           O  
ATOM   2109  N   GLU A 276     -16.465  41.638  10.532  1.00 91.44           N  
ATOM   2110  CA  GLU A 276     -17.576  42.467  10.990  1.00 91.44           C  
ATOM   2111  C   GLU A 276     -17.124  43.902  11.248  1.00 91.44           C  
ATOM   2112  O   GLU A 276     -17.814  44.852  10.873  1.00 91.44           O  
ATOM   2113  CB  GLU A 276     -18.200  41.877  12.257  1.00 91.44           C  
ATOM   2114  CG  GLU A 276     -19.079  40.660  12.001  1.00 91.44           C  
ATOM   2115  CD  GLU A 276     -19.763  40.140  13.254  1.00 91.44           C  
ATOM   2116  OE1 GLU A 276     -20.527  39.152  13.163  1.00 91.44           O  
ATOM   2117  OE2 GLU A 276     -19.536  40.725  14.336  1.00 91.44           O1-
ATOM   2118  N   GLU A 277     -15.972  44.004  11.860  1.00 91.14           N  
ATOM   2119  CA  GLU A 277     -15.396  45.326  12.086  1.00 91.14           C  
ATOM   2120  C   GLU A 277     -15.109  46.036  10.766  1.00 91.14           C  
ATOM   2121  O   GLU A 277     -15.387  47.228  10.624  1.00 91.14           O  
ATOM   2122  CB  GLU A 277     -14.114  45.218  12.915  1.00 91.14           C  
ATOM   2123  CG  GLU A 277     -13.534  46.563  13.328  1.00 91.14           C  
ATOM   2124  CD  GLU A 277     -12.297  46.440  14.205  1.00 91.14           C  
ATOM   2125  OE1 GLU A 277     -11.661  47.476  14.506  1.00 91.14           O  
ATOM   2126  OE2 GLU A 277     -11.961  45.298  14.591  1.00 91.14           O1-
ATOM   2127  N   LEU A 278     -14.580  45.358   9.801  1.00 92.17           N  
ATOM   2128  CA  LEU A 278     -14.274  45.930   8.495  1.00 92.17           C  
ATOM   2129  C   LEU A 278     -15.542  46.426   7.807  1.00 92.17           C  
ATOM   2130  O   LEU A 278     -15.554  47.514   7.228  1.00 92.17           O  
ATOM   2131  CB  LEU A 278     -13.571  44.898   7.608  1.00 92.17           C  
ATOM   2132  CG  LEU A 278     -12.140  44.529   8.003  1.00 92.17           C  
ATOM   2133  CD1 LEU A 278     -11.629  43.386   7.133  1.00 92.17           C  
ATOM   2134  CD2 LEU A 278     -11.225  45.744   7.891  1.00 92.17           C  
ATOM   2135  N   LYS A 279     -16.615  45.696   7.936  1.00 91.62           N  
ATOM   2136  CA  LYS A 279     -17.892  46.069   7.335  1.00 91.62           C  
ATOM   2137  C   LYS A 279     -18.448  47.340   7.970  1.00 91.62           C  
ATOM   2138  O   LYS A 279     -18.978  48.208   7.272  1.00 91.62           O  
ATOM   2139  CB  LYS A 279     -18.903  44.930   7.471  1.00 91.62           C  
ATOM   2140  CG  LYS A 279     -18.632  43.748   6.552  1.00 91.62           C  
ATOM   2141  CD  LYS A 279     -19.693  42.666   6.705  1.00 91.62           C  
ATOM   2142  CE  LYS A 279     -19.385  41.454   5.838  1.00 91.62           C  
ATOM   2143  NZ  LYS A 279     -20.391  40.365   6.029  1.00 91.62           N1+
ATOM   2144  N   LYS A 280     -18.204  47.401   9.217  1.00 90.56           N  
ATOM   2145  CA  LYS A 280     -18.682  48.575   9.940  1.00 90.56           C  
ATOM   2146  C   LYS A 280     -17.906  49.824   9.534  1.00 90.56           C  
ATOM   2147  O   LYS A 280     -18.499  50.869   9.258  1.00 90.56           O  
ATOM   2148  CB  LYS A 280     -18.575  48.358  11.449  1.00 90.56           C  
ATOM   2149  CG  LYS A 280     -19.633  47.422  12.016  1.00 90.56           C  
ATOM   2150  CD  LYS A 280     -19.517  47.299  13.531  1.00 90.56           C  
ATOM   2151  CE  LYS A 280     -20.487  46.265  14.085  1.00 90.56           C  
ATOM   2152  NZ  LYS A 280     -20.337  46.101  15.561  1.00 90.56           N1+
ATOM   2153  N   VAL A 281     -16.615  49.616   9.581  1.00 92.63           N  
ATOM   2154  CA  VAL A 281     -15.756  50.736   9.209  1.00 92.63           C  
ATOM   2155  C   VAL A 281     -16.052  51.160   7.773  1.00 92.63           C  
ATOM   2156  O   VAL A 281     -16.158  52.354   7.481  1.00 92.63           O  
ATOM   2157  CB  VAL A 281     -14.261  50.378   9.361  1.00 92.63           C  
ATOM   2158  CG1 VAL A 281     -13.379  51.482   8.780  1.00 92.63           C  
ATOM   2159  CG2 VAL A 281     -13.918  50.134  10.830  1.00 92.63           C  
ATOM   2160  N   LYS A 282     -16.172  50.235   6.886  1.00 93.82           N  
ATOM   2161  CA  LYS A 282     -16.520  50.513   5.496  1.00 93.82           C  
ATOM   2162  C   LYS A 282     -17.820  51.306   5.404  1.00 93.82           C  
ATOM   2163  O   LYS A 282     -17.903  52.287   4.661  1.00 93.82           O  
ATOM   2164  CB  LYS A 282     -16.643  49.212   4.702  1.00 93.82           C  
ATOM   2165  CG  LYS A 282     -16.939  49.414   3.224  1.00 93.82           C  
ATOM   2166  CD  LYS A 282     -17.081  48.085   2.495  1.00 93.82           C  
ATOM   2167  CE  LYS A 282     -17.562  48.279   1.063  1.00 93.82           C  
ATOM   2168  NZ  LYS A 282     -17.823  46.974   0.384  1.00 93.82           N1+
ATOM   2169  N   ALA A 283     -18.824  50.911   6.099  1.00 91.32           N  
ATOM   2170  CA  ALA A 283     -20.117  51.588   6.090  1.00 91.32           C  
ATOM   2171  C   ALA A 283     -19.986  53.029   6.576  1.00 91.32           C  
ATOM   2172  O   ALA A 283     -20.569  53.944   5.989  1.00 91.32           O  
ATOM   2173  CB  ALA A 283     -21.121  50.829   6.954  1.00 91.32           C  
ATOM   2174  N   ILE A 284     -19.223  53.177   7.617  1.00 91.84           N  
ATOM   2175  CA  ILE A 284     -19.010  54.510   8.169  1.00 91.84           C  
ATOM   2176  C   ILE A 284     -18.322  55.395   7.132  1.00 91.84           C  
ATOM   2177  O   ILE A 284     -18.755  56.523   6.884  1.00 91.84           O  
ATOM   2178  CB  ILE A 284     -18.173  54.457   9.467  1.00 91.84           C  
ATOM   2179  CG1 ILE A 284     -18.974  53.789  10.591  1.00 91.84           C  
ATOM   2180  CG2 ILE A 284     -17.722  55.862   9.876  1.00 91.84           C  
ATOM   2181  CD1 ILE A 284     -18.155  53.487  11.838  1.00 91.84           C  
ATOM   2182  N   LEU A 285     -17.335  54.870   6.565  1.00 94.63           N  
ATOM   2183  CA  LEU A 285     -16.573  55.646   5.592  1.00 94.63           C  
ATOM   2184  C   LEU A 285     -17.407  55.921   4.344  1.00 94.63           C  
ATOM   2185  O   LEU A 285     -17.310  56.999   3.754  1.00 94.63           O  
ATOM   2186  CB  LEU A 285     -15.287  54.909   5.208  1.00 94.63           C  
ATOM   2187  CG  LEU A 285     -14.204  54.830   6.285  1.00 94.63           C  
ATOM   2188  CD1 LEU A 285     -13.035  53.980   5.799  1.00 94.63           C  
ATOM   2189  CD2 LEU A 285     -13.732  56.227   6.672  1.00 94.63           C  
ATOM   2190  N   ARG A 286     -18.147  54.989   3.979  1.00 94.05           N  
ATOM   2191  CA  ARG A 286     -19.045  55.177   2.844  1.00 94.05           C  
ATOM   2192  C   ARG A 286     -20.011  56.330   3.095  1.00 94.05           C  
ATOM   2193  O   ARG A 286     -20.187  57.196   2.236  1.00 94.05           O  
ATOM   2194  CB  ARG A 286     -19.824  53.892   2.557  1.00 94.05           C  
ATOM   2195  CG  ARG A 286     -20.752  53.990   1.357  1.00 94.05           C  
ATOM   2196  CD  ARG A 286     -21.552  52.710   1.156  1.00 94.05           C  
ATOM   2197  NE  ARG A 286     -22.869  52.794   1.781  1.00 94.05           N  
ATOM   2198  CZ  ARG A 286     -23.915  52.043   1.448  1.00 94.05           C  
ATOM   2199  NH1 ARG A 286     -23.819  51.134   0.485  1.00 94.05           N1+
ATOM   2200  NH2 ARG A 286     -25.068  52.203   2.083  1.00 94.05           N  
ATOM   2201  N   VAL A 287     -20.619  56.283   4.216  1.00 90.84           N  
ATOM   2202  CA  VAL A 287     -21.563  57.335   4.580  1.00 90.84           C  
ATOM   2203  C   VAL A 287     -20.844  58.682   4.623  1.00 90.84           C  
ATOM   2204  O   VAL A 287     -21.346  59.678   4.096  1.00 90.84           O  
ATOM   2205  CB  VAL A 287     -22.237  57.048   5.940  1.00 90.84           C  
ATOM   2206  CG1 VAL A 287     -23.073  58.243   6.393  1.00 90.84           C  
ATOM   2207  CG2 VAL A 287     -23.101  55.791   5.851  1.00 90.84           C  
ATOM   2208  N   ALA A 288     -19.740  58.715   5.230  1.00 90.77           N  
ATOM   2209  CA  ALA A 288     -18.965  59.949   5.324  1.00 90.77           C  
ATOM   2210  C   ALA A 288     -18.639  60.500   3.939  1.00 90.77           C  
ATOM   2211  O   ALA A 288     -18.769  61.702   3.696  1.00 90.77           O  
ATOM   2212  CB  ALA A 288     -17.680  59.710   6.115  1.00 90.77           C  
ATOM   2213  N   SER A 289     -18.184  59.645   3.088  1.00 92.62           N  
ATOM   2214  CA  SER A 289     -17.858  60.063   1.728  1.00 92.62           C  
ATOM   2215  C   SER A 289     -19.090  60.594   1.003  1.00 92.62           C  
ATOM   2216  O   SER A 289     -19.028  61.633   0.343  1.00 92.62           O  
ATOM   2217  CB  SER A 289     -17.253  58.901   0.940  1.00 92.62           C  
ATOM   2218  OG  SER A 289     -17.003  59.279  -0.402  1.00 92.62           O  
ATOM   2219  N   GLU A 290     -20.194  59.948   1.142  1.00 92.86           N  
ATOM   2220  CA  GLU A 290     -21.434  60.373   0.499  1.00 92.86           C  
ATOM   2221  C   GLU A 290     -21.897  61.724   1.034  1.00 92.86           C  
ATOM   2222  O   GLU A 290     -22.364  62.573   0.271  1.00 92.86           O  
ATOM   2223  CB  GLU A 290     -22.530  59.323   0.699  1.00 92.86           C  
ATOM   2224  CG  GLU A 290     -22.346  58.072  -0.147  1.00 92.86           C  
ATOM   2225  CD  GLU A 290     -23.471  57.062   0.023  1.00 92.86           C  
ATOM   2226  OE1 GLU A 290     -23.444  56.006  -0.650  1.00 92.86           O  
ATOM   2227  OE2 GLU A 290     -24.386  57.330   0.833  1.00 92.86           O1-
ATOM   2228  N   VAL A 291     -21.787  61.904   2.302  1.00 90.71           N  
ATOM   2229  CA  VAL A 291     -22.150  63.183   2.905  1.00 90.71           C  
ATOM   2230  C   VAL A 291     -21.299  64.298   2.301  1.00 90.71           C  
ATOM   2231  O   VAL A 291     -21.817  65.359   1.946  1.00 90.71           O  
ATOM   2232  CB  VAL A 291     -21.982  63.154   4.439  1.00 90.71           C  
ATOM   2233  CG1 VAL A 291     -22.101  64.562   5.022  1.00 90.71           C  
ATOM   2234  CG2 VAL A 291     -23.017  62.223   5.072  1.00 90.71           C  
ATOM   2235  N   LEU A 292     -20.064  64.077   2.134  1.00 91.57           N  
ATOM   2236  CA  LEU A 292     -19.167  65.087   1.584  1.00 91.57           C  
ATOM   2237  C   LEU A 292     -19.537  65.419   0.142  1.00 91.57           C  
ATOM   2238  O   LEU A 292     -19.529  66.586  -0.252  1.00 91.57           O  
ATOM   2239  CB  LEU A 292     -17.714  64.608   1.654  1.00 91.57           C  
ATOM   2240  CG  LEU A 292     -17.059  64.629   3.035  1.00 91.57           C  
ATOM   2241  CD1 LEU A 292     -15.684  63.970   2.980  1.00 91.57           C  
ATOM   2242  CD2 LEU A 292     -16.951  66.058   3.556  1.00 91.57           C  
ATOM   2243  N   LYS A 293     -19.891  64.374  -0.650  1.00 90.53           N  
ATOM   2244  CA  LYS A 293     -20.292  64.590  -2.037  1.00 90.53           C  
ATOM   2245  C   LYS A 293     -21.585  65.397  -2.114  1.00 90.53           C  
ATOM   2246  O   LYS A 293     -21.698  66.323  -2.920  1.00 90.53           O  
ATOM   2247  CB  LYS A 293     -20.466  63.253  -2.760  1.00 90.53           C  
ATOM   2248  CG  LYS A 293     -19.157  62.536  -3.056  1.00 90.53           C  
ATOM   2249  CD  LYS A 293     -19.394  61.203  -3.755  1.00 90.53           C  
ATOM   2250  CE  LYS A 293     -18.095  60.435  -3.951  1.00 90.53           C  
ATOM   2251  NZ  LYS A 293     -18.331  59.101  -4.582  1.00 90.53           N1+
ATOM   2252  N   LEU A 294     -22.446  65.093  -1.268  1.00 91.60           N  
ATOM   2253  CA  LEU A 294     -23.720  65.802  -1.242  1.00 91.60           C  
ATOM   2254  C   LEU A 294     -23.533  67.240  -0.772  1.00 91.60           C  
ATOM   2255  O   LEU A 294     -24.186  68.155  -1.281  1.00 91.60           O  
ATOM   2256  CB  LEU A 294     -24.716  65.080  -0.330  1.00 91.60           C  
ATOM   2257  CG  LEU A 294     -25.267  63.750  -0.846  1.00 91.60           C  
ATOM   2258  CD1 LEU A 294     -26.104  63.069   0.232  1.00 91.60           C  
ATOM   2259  CD2 LEU A 294     -26.089  63.966  -2.112  1.00 91.60           C  
ATOM   2260  N   GLU A 295     -22.606  67.416   0.133  1.00 88.80           N  
ATOM   2261  CA  GLU A 295     -22.301  68.765   0.599  1.00 88.80           C  
ATOM   2262  C   GLU A 295     -21.724  69.621  -0.525  1.00 88.80           C  
ATOM   2263  O   GLU A 295     -22.064  70.798  -0.653  1.00 88.80           O  
ATOM   2264  CB  GLU A 295     -21.326  68.720   1.779  1.00 88.80           C  
ATOM   2265  CG  GLU A 295     -21.959  68.259   3.083  1.00 88.80           C  
ATOM   2266  CD  GLU A 295     -21.003  68.307   4.264  1.00 88.80           C  
ATOM   2267  OE1 GLU A 295     -21.458  68.148   5.420  1.00 88.80           O  
ATOM   2268  OE2 GLU A 295     -19.790  68.506   4.033  1.00 88.80           O1-
ATOM   2269  N   GLU A 296     -20.898  68.987  -1.306  1.00 90.14           N  
ATOM   2270  CA  GLU A 296     -20.323  69.696  -2.445  1.00 90.14           C  
ATOM   2271  C   GLU A 296     -21.397  70.071  -3.461  1.00 90.14           C  
ATOM   2272  O   GLU A 296     -21.400  71.186  -3.988  1.00 90.14           O  
ATOM   2273  CB  GLU A 296     -19.239  68.848  -3.114  1.00 90.14           C  
ATOM   2274  CG  GLU A 296     -18.497  69.567  -4.232  1.00 90.14           C  
ATOM   2275  CD  GLU A 296     -17.630  70.713  -3.735  1.00 90.14           C  
ATOM   2276  OE1 GLU A 296     -17.257  71.588  -4.549  1.00 90.14           O  
ATOM   2277  OE2 GLU A 296     -17.321  70.736  -2.523  1.00 90.14           O1-
ATOM   2278  N   GLU A 297     -22.247  69.154  -3.696  1.00 89.72           N  
ATOM   2279  CA  GLU A 297     -23.366  69.420  -4.595  1.00 89.72           C  
ATOM   2280  C   GLU A 297     -24.241  70.553  -4.068  1.00 89.72           C  
ATOM   2281  O   GLU A 297     -24.671  71.419  -4.831  1.00 89.72           O  
ATOM   2282  CB  GLU A 297     -24.205  68.156  -4.797  1.00 89.72           C  
ATOM   2283  CG  GLU A 297     -23.522  67.093  -5.644  1.00 89.72           C  
ATOM   2284  CD  GLU A 297     -24.368  65.843  -5.835  1.00 89.72           C  
ATOM   2285  OE1 GLU A 297     -23.822  64.799  -6.259  1.00 89.72           O  
ATOM   2286  OE2 GLU A 297     -25.587  65.909  -5.559  1.00 89.72           O1-
ATOM   2287  N   ALA A 298     -24.503  70.562  -2.736  1.00 88.05           N  
ATOM   2288  CA  ALA A 298     -25.302  71.610  -2.108  1.00 88.05           C  
ATOM   2289  C   ALA A 298     -24.629  72.973  -2.248  1.00 88.05           C  
ATOM   2290  O   ALA A 298     -25.295  73.977  -2.508  1.00 88.05           O  
ATOM   2291  CB  ALA A 298     -25.540  71.287  -0.635  1.00 88.05           C  
ATOM   2292  N   LYS A 299     -23.290  73.000  -2.177  1.00 89.02           N  
ATOM   2293  CA  LYS A 299     -22.547  74.249  -2.320  1.00 89.02           C  
ATOM   2294  C   LYS A 299     -22.651  74.792  -3.743  1.00 89.02           C  
ATOM   2295  O   LYS A 299     -22.861  75.989  -3.941  1.00 89.02           O  
ATOM   2296  CB  LYS A 299     -21.078  74.045  -1.944  1.00 89.02           C  
ATOM   2297  CG  LYS A 299     -20.819  74.039  -0.445  1.00 89.02           C  
ATOM   2298  CD  LYS A 299     -19.330  73.941  -0.136  1.00 89.02           C  
ATOM   2299  CE  LYS A 299     -19.075  73.827   1.362  1.00 89.02           C  
ATOM   2300  NZ  LYS A 299     -17.617  73.734   1.670  1.00 89.02           N1+
ATOM   2301  N   LYS A 300     -22.532  73.892  -4.767  1.00 89.37           N  
ATOM   2302  CA  LYS A 300     -22.648  74.304  -6.164  1.00 89.37           C  
ATOM   2303  C   LYS A 300     -24.046  74.838  -6.465  1.00 89.37           C  
ATOM   2304  O   LYS A 300     -24.195  75.839  -7.169  1.00 89.37           O  
ATOM   2305  CB  LYS A 300     -22.320  73.138  -7.097  1.00 89.37           C  
ATOM   2306  CG  LYS A 300     -20.842  72.780  -7.145  1.00 89.37           C  
ATOM   2307  CD  LYS A 300     -20.571  71.655  -8.134  1.00 89.37           C  
ATOM   2308  CE  LYS A 300     -19.102  71.250  -8.134  1.00 89.37           C  
ATOM   2309  NZ  LYS A 300     -18.840  70.117  -9.071  1.00 89.37           N1+
ATOM   2310  N   SER A 301     -24.958  74.165  -5.885  1.00 87.77           N  
ATOM   2311  CA  SER A 301     -26.338  74.601  -6.074  1.00 87.77           C  
ATOM   2312  C   SER A 301     -26.580  75.963  -5.433  1.00 87.77           C  
ATOM   2313  O   SER A 301     -27.269  76.811  -6.005  1.00 87.77           O  
ATOM   2314  CB  SER A 301     -27.310  73.573  -5.491  1.00 87.77           C  
ATOM   2315  OG  SER A 301     -27.245  72.355  -6.211  1.00 87.77           O  
ATOM   2316  N   GLN A 302     -25.948  76.202  -4.295  1.00 86.97           N  
ATOM   2317  CA  GLN A 302     -26.049  77.492  -3.620  1.00 86.97           C  
ATOM   2318  C   GLN A 302     -25.394  78.597  -4.443  1.00 86.97           C  
ATOM   2319  O   GLN A 302     -25.919  79.709  -4.529  1.00 86.97           O  
ATOM   2320  CB  GLN A 302     -25.413  77.423  -2.230  1.00 86.97           C  
ATOM   2321  CG  GLN A 302     -25.698  78.641  -1.363  1.00 86.97           C  
ATOM   2322  CD  GLN A 302     -25.306  78.432   0.088  1.00 86.97           C  
ATOM   2323  NE2 GLN A 302     -25.547  79.441   0.918  1.00 86.97           N  
ATOM   2324  OE1 GLN A 302     -24.792  77.372   0.460  1.00 86.97           O  
ATOM   2325  N   GLU A 303     -24.288  78.254  -5.054  1.00 89.32           N  
ATOM   2326  CA  GLU A 303     -23.606  79.210  -5.921  1.00 89.32           C  
ATOM   2327  C   GLU A 303     -24.464  79.568  -7.131  1.00 89.32           C  
ATOM   2328  O   GLU A 303     -24.532  80.734  -7.527  1.00 89.32           O  
ATOM   2329  CB  GLU A 303     -22.256  78.653  -6.380  1.00 89.32           C  
ATOM   2330  CG  GLU A 303     -21.207  78.599  -5.278  1.00 89.32           C  
ATOM   2331  CD  GLU A 303     -19.930  77.890  -5.701  1.00 89.32           C  
ATOM   2332  OE1 GLU A 303     -19.003  77.762  -4.868  1.00 89.32           O  
ATOM   2333  OE2 GLU A 303     -19.855  77.462  -6.874  1.00 89.32           O1-
ATOM   2334  N   GLU A 304     -25.136  78.590  -7.652  1.00 89.82           N  
ATOM   2335  CA  GLU A 304     -26.037  78.789  -8.783  1.00 89.82           C  
ATOM   2336  C   GLU A 304     -27.209  79.689  -8.404  1.00 89.82           C  
ATOM   2337  O   GLU A 304     -27.601  80.566  -9.176  1.00 89.82           O  
ATOM   2338  CB  GLU A 304     -26.554  77.445  -9.302  1.00 89.82           C  
ATOM   2339  CG  GLU A 304     -27.308  77.542 -10.619  1.00 89.82           C  
ATOM   2340  CD  GLU A 304     -27.703  76.188 -11.187  1.00 89.82           C  
ATOM   2341  OE1 GLU A 304     -28.405  76.145 -12.222  1.00 89.82           O  
ATOM   2342  OE2 GLU A 304     -27.306  75.162 -10.592  1.00 89.82           O1-
ATOM   2343  N   VAL A 305     -27.744  79.478  -7.246  1.00 85.91           N  
ATOM   2344  CA  VAL A 305     -28.852  80.294  -6.761  1.00 85.91           C  
ATOM   2345  C   VAL A 305     -28.395  81.741  -6.596  1.00 85.91           C  
ATOM   2346  O   VAL A 305     -29.116  82.672  -6.960  1.00 85.91           O  
ATOM   2347  CB  VAL A 305     -29.411  79.756  -5.424  1.00 85.91           C  
ATOM   2348  CG1 VAL A 305     -30.387  80.754  -4.806  1.00 85.91           C  
ATOM   2349  CG2 VAL A 305     -30.088  78.403  -5.635  1.00 85.91           C  
ATOM   2350  N   GLU A 306     -27.117  81.837  -6.141  1.00 88.39           N  
ATOM   2351  CA  GLU A 306     -26.579  83.181  -5.955  1.00 88.39           C  
ATOM   2352  C   GLU A 306     -26.409  83.897  -7.292  1.00 88.39           C  
ATOM   2353  O   GLU A 306     -26.709  85.088  -7.406  1.00 88.39           O  
ATOM   2354  CB  GLU A 306     -25.241  83.127  -5.213  1.00 88.39           C  
ATOM   2355  CG  GLU A 306     -25.377  82.896  -3.715  1.00 88.39           C  
ATOM   2356  CD  GLU A 306     -24.040  82.760  -3.005  1.00 88.39           C  
ATOM   2357  OE1 GLU A 306     -24.026  82.520  -1.776  1.00 88.39           O  
ATOM   2358  OE2 GLU A 306     -22.996  82.897  -3.683  1.00 88.39           O1-
ATOM   2359  N   ARG A 307     -26.039  83.204  -8.322  1.00 89.63           N  
ATOM   2360  CA  ARG A 307     -25.901  83.759  -9.664  1.00 89.63           C  
ATOM   2361  C   ARG A 307     -27.258  84.145 -10.241  1.00 89.63           C  
ATOM   2362  O   ARG A 307     -27.400  85.206 -10.854  1.00 89.63           O  
ATOM   2363  CB  ARG A 307     -25.203  82.760 -10.590  1.00 89.63           C  
ATOM   2364  CG  ARG A 307     -23.712  82.616 -10.331  1.00 89.63           C  
ATOM   2365  CD  ARG A 307     -23.047  81.702 -11.351  1.00 89.63           C  
ATOM   2366  NE  ARG A 307     -21.647  81.451 -11.018  1.00 89.63           N  
ATOM   2367  CZ  ARG A 307     -20.849  80.619 -11.680  1.00 89.63           C  
ATOM   2368  NH1 ARG A 307     -21.298  79.938 -12.728  1.00 89.63           N1+
ATOM   2369  NH2 ARG A 307     -19.591  80.466 -11.292  1.00 89.63           N  
ATOM   2370  N   LEU A 308     -28.222  83.309  -9.955  1.00 87.19           N  
ATOM   2371  CA  LEU A 308     -29.570  83.562 -10.453  1.00 87.19           C  
ATOM   2372  C   LEU A 308     -30.192  84.763  -9.749  1.00 87.19           C  
ATOM   2373  O   LEU A 308     -30.903  85.553 -10.374  1.00 87.19           O  
ATOM   2374  CB  LEU A 308     -30.454  82.327 -10.257  1.00 87.19           C  
ATOM   2375  CG  LEU A 308     -30.227  81.170 -11.230  1.00 87.19           C  
ATOM   2376  CD1 LEU A 308     -31.054  79.957 -10.815  1.00 87.19           C  
ATOM   2377  CD2 LEU A 308     -30.570  81.594 -12.655  1.00 87.19           C  
ATOM   2378  N   LYS A 309     -29.851  84.919  -8.407  1.00 86.81           N  
ATOM   2379  CA  LYS A 309     -30.314  86.084  -7.659  1.00 86.81           C  
ATOM   2380  C   LYS A 309     -29.785  87.377  -8.271  1.00 86.81           C  
ATOM   2381  O   LYS A 309     -30.518  88.361  -8.389  1.00 86.81           O  
ATOM   2382  CB  LYS A 309     -29.887  85.985  -6.193  1.00 86.81           C  
ATOM   2383  CG  LYS A 309     -30.563  87.000  -5.282  1.00 86.81           C  
ATOM   2384  CD  LYS A 309     -30.164  86.797  -3.827  1.00 86.81           C  
ATOM   2385  CE  LYS A 309     -30.729  87.893  -2.932  1.00 86.81           C  
ATOM   2386  NZ  LYS A 309     -30.314  87.716  -1.509  1.00 86.81           N1+
ATOM   2387  N   GLN A 310     -28.474  87.366  -8.748  1.00 88.41           N  
ATOM   2388  CA  GLN A 310     -27.862  88.530  -9.382  1.00 88.41           C  
ATOM   2389  C   GLN A 310     -28.508  88.823 -10.733  1.00 88.41           C  
ATOM   2390  O   GLN A 310     -28.745  89.984 -11.074  1.00 88.41           O  
ATOM   2391  CB  GLN A 310     -26.357  88.317  -9.554  1.00 88.41           C  
ATOM   2392  CG  GLN A 310     -25.578  88.351  -8.247  1.00 88.41           C  
ATOM   2393  CD  GLN A 310     -24.094  88.099  -8.441  1.00 88.41           C  
ATOM   2394  NE2 GLN A 310     -23.325  88.230  -7.366  1.00 88.41           N  
ATOM   2395  OE1 GLN A 310     -23.644  87.789  -9.549  1.00 88.41           O  
ATOM   2396  N   GLU A 311     -28.852  87.763 -11.443  1.00 85.87           N  
ATOM   2397  CA  GLU A 311     -29.501  87.900 -12.743  1.00 85.87           C  
ATOM   2398  C   GLU A 311     -30.901  88.490 -12.601  1.00 85.87           C  
ATOM   2399  O   GLU A 311     -31.311  89.329 -13.406  1.00 85.87           O  
ATOM   2400  CB  GLU A 311     -29.571  86.547 -13.456  1.00 85.87           C  
ATOM   2401  CG  GLU A 311     -28.223  86.047 -13.957  1.00 85.87           C  
ATOM   2402  CD  GLU A 311     -28.314  84.724 -14.701  1.00 85.87           C  
ATOM   2403  OE1 GLU A 311     -27.263  84.086 -14.935  1.00 85.87           O  
ATOM   2404  OE2 GLU A 311     -29.446  84.323 -15.054  1.00 85.87           O1-
ATOM   2405  N   VAL A 312     -31.589  87.985 -11.565  1.00 83.91           N  
ATOM   2406  CA  VAL A 312     -32.936  88.479 -11.303  1.00 83.91           C  
ATOM   2407  C   VAL A 312     -32.878  89.953 -10.906  1.00 83.91           C  
ATOM   2408  O   VAL A 312     -33.696  90.757 -11.361  1.00 83.91           O  
ATOM   2409  CB  VAL A 312     -33.638  87.658 -10.197  1.00 83.91           C  
ATOM   2410  CG1 VAL A 312     -34.938  88.333  -9.765  1.00 83.91           C  
ATOM   2411  CG2 VAL A 312     -33.906  86.234 -10.681  1.00 83.91           C  
ATOM   2412  N   GLU A 313     -31.834  90.334 -10.122  1.00 85.78           N  
ATOM   2413  CA  GLU A 313     -31.672  91.718  -9.690  1.00 85.78           C  
ATOM   2414  C   GLU A 313     -31.340  92.628 -10.870  1.00 85.78           C  
ATOM   2415  O   GLU A 313     -31.850  93.747 -10.960  1.00 85.78           O  
ATOM   2416  CB  GLU A 313     -30.581  91.824  -8.621  1.00 85.78           C  
ATOM   2417  CG  GLU A 313     -31.004  91.301  -7.256  1.00 85.78           C  
ATOM   2418  CD  GLU A 313     -29.895  91.366  -6.219  1.00 85.78           C  
ATOM   2419  OE1 GLU A 313     -30.139  90.998  -5.047  1.00 85.78           O  
ATOM   2420  OE2 GLU A 313     -28.774  91.788  -6.580  1.00 85.78           O1-
ATOM   2421  N   LYS A 314     -30.495  92.131 -11.786  1.00 84.80           N  
ATOM   2422  CA  LYS A 314     -30.145  92.890 -12.984  1.00 84.80           C  
ATOM   2423  C   LYS A 314     -31.353  93.052 -13.904  1.00 84.80           C  
ATOM   2424  O   LYS A 314     -31.578  94.131 -14.457  1.00 84.80           O  
ATOM   2425  CB  LYS A 314     -29.001  92.209 -13.737  1.00 84.80           C  
ATOM   2426  CG  LYS A 314     -27.636  92.400 -13.091  1.00 84.80           C  
ATOM   2427  CD  LYS A 314     -26.527  91.792 -13.940  1.00 84.80           C  
ATOM   2428  CE  LYS A 314     -25.174  91.893 -13.249  1.00 84.80           C  
ATOM   2429  NZ  LYS A 314     -24.088  91.273 -14.066  1.00 84.80           N1+
ATOM   2430  N   ALA A 315     -32.058  91.978 -14.053  1.00 81.04           N  
ATOM   2431  CA  ALA A 315     -33.238  92.001 -14.913  1.00 81.04           C  
ATOM   2432  C   ALA A 315     -34.328  92.891 -14.325  1.00 81.04           C  
ATOM   2433  O   ALA A 315     -35.039  93.579 -15.061  1.00 81.04           O  
ATOM   2434  CB  ALA A 315     -33.768  90.584 -15.125  1.00 81.04           C  
ATOM   2435  N   SER A 316     -34.566  92.877 -13.052  1.00 78.52           N  
ATOM   2436  CA  SER A 316     -35.543  93.718 -12.368  1.00 78.52           C  
ATOM   2437  C   SER A 316     -35.240  95.198 -12.578  1.00 78.52           C  
ATOM   2438  O   SER A 316     -36.154  96.002 -12.773  1.00 78.52           O  
ATOM   2439  CB  SER A 316     -35.568  93.401 -10.873  1.00 78.52           C  
ATOM   2440  OG  SER A 316     -36.531  94.200 -10.206  1.00 78.52           O  
ATOM   2441  N   LYS A 317     -33.926  95.567 -12.727  1.00 81.22           N  
ATOM   2442  CA  LYS A 317     -33.528  96.953 -12.957  1.00 81.22           C  
ATOM   2443  C   LYS A 317     -33.712  97.342 -14.422  1.00 81.22           C  
ATOM   2444  O   LYS A 317     -34.024  98.493 -14.730  1.00 81.22           O  
ATOM   2445  CB  LYS A 317     -32.075  97.173 -12.535  1.00 81.22           C  
ATOM   2446  CG  LYS A 317     -31.872  97.240 -11.028  1.00 81.22           C  
ATOM   2447  CD  LYS A 317     -30.420  97.531 -10.673  1.00 81.22           C  
ATOM   2448  CE  LYS A 317     -30.205  97.550  -9.165  1.00 81.22           C  
ATOM   2449  NZ  LYS A 317     -28.775  97.791  -8.812  1.00 81.22           N1+
ATOM   2450  N   ALA A 318     -33.706  96.402 -15.432  1.00 80.24           N  
ATOM   2451  CA  ALA A 318     -33.809  96.636 -16.870  1.00 80.24           C  
ATOM   2452  C   ALA A 318     -35.262  96.582 -17.332  1.00 80.24           C  
ATOM   2453  O   ALA A 318     -35.610  97.141 -18.376  1.00 80.24           O  
ATOM   2454  CB  ALA A 318     -32.972  95.615 -17.636  1.00 80.24           C  
ATOM   2455  N   GLY A 319     -36.253  96.252 -16.513  1.00 77.18           N  
ATOM   2456  CA  GLY A 319     -37.642  96.208 -16.939  1.00 77.18           C  
ATOM   2457  C   GLY A 319     -37.978  94.969 -17.749  1.00 77.18           C  
ATOM   2458  O   GLY A 319     -38.185  95.051 -18.961  1.00 77.18           O  
ATOM   2459  N   LEU A 320     -38.084  93.769 -17.167  1.00 64.41           N  
ATOM   2460  CA  LEU A 320     -38.291  92.507 -17.868  1.00 64.41           C  
ATOM   2461  C   LEU A 320     -39.742  92.366 -18.317  1.00 64.41           C  
ATOM   2462  O   LEU A 320     -40.658  92.801 -17.616  1.00 64.41           O  
ATOM   2463  CB  LEU A 320     -37.906  91.327 -16.971  1.00 64.41           C  
ATOM   2464  CG  LEU A 320     -36.426  90.941 -16.958  1.00 64.41           C  
ATOM   2465  CD1 LEU A 320     -36.020  90.442 -15.576  1.00 64.41           C  
ATOM   2466  CD2 LEU A 320     -36.140  89.882 -18.019  1.00 64.41           C  
ATOM   2467  N   ASP A 321     -39.925  91.999 -19.662  1.00 77.82           N  
ATOM   2468  CA  ASP A 321     -41.175  91.491 -20.218  1.00 77.82           C  
ATOM   2469  C   ASP A 321     -41.498  90.105 -19.666  1.00 77.82           C  
ATOM   2470  O   ASP A 321     -40.660  89.481 -19.013  1.00 77.82           O  
ATOM   2471  CB  ASP A 321     -41.106  91.447 -21.745  1.00 77.82           C  
ATOM   2472  CG  ASP A 321     -40.003  90.538 -22.262  1.00 77.82           C  
ATOM   2473  OD1 ASP A 321     -39.414  89.779 -21.463  1.00 77.82           O  
ATOM   2474  OD2 ASP A 321     -39.718  90.587 -23.478  1.00 77.82           O1-
ATOM   2475  N   HIS A 322     -42.765  89.693 -19.214  1.00 72.61           N  
ATOM   2476  CA  HIS A 322     -43.354  88.472 -18.676  1.00 72.61           C  
ATOM   2477  C   HIS A 322     -42.640  87.234 -19.209  1.00 72.61           C  
ATOM   2478  O   HIS A 322     -42.405  86.279 -18.464  1.00 72.61           O  
ATOM   2479  CB  HIS A 322     -44.845  88.404 -19.012  1.00 72.61           C  
ATOM   2480  CG  HIS A 322     -45.722  89.044 -17.983  1.00 72.61           C  
ATOM   2481  CD2 HIS A 322     -46.539  90.120 -18.058  1.00 72.61           C  
ATOM   2482  ND1 HIS A 322     -45.819  88.574 -16.692  1.00 72.61           N  
ATOM   2483  CE1 HIS A 322     -46.661  89.337 -16.015  1.00 72.61           C  
ATOM   2484  NE2 HIS A 322     -47.113  90.281 -16.821  1.00 72.61           N  
ATOM   2485  N   GLU A 323     -42.070  87.299 -20.470  1.00 75.95           N  
ATOM   2486  CA  GLU A 323     -41.399  86.129 -21.027  1.00 75.95           C  
ATOM   2487  C   GLU A 323     -40.044  85.901 -20.363  1.00 75.95           C  
ATOM   2488  O   GLU A 323     -39.677  84.764 -20.063  1.00 75.95           O  
ATOM   2489  CB  GLU A 323     -41.225  86.280 -22.540  1.00 75.95           C  
ATOM   2490  CG  GLU A 323     -42.443  85.852 -23.346  1.00 75.95           C  
ATOM   2491  CD  GLU A 323     -42.216  85.901 -24.849  1.00 75.95           C  
ATOM   2492  OE1 GLU A 323     -43.141  85.546 -25.614  1.00 75.95           O  
ATOM   2493  OE2 GLU A 323     -41.104  86.296 -25.264  1.00 75.95           O1-
ATOM   2494  N   GLY A 324     -39.354  87.086 -20.086  1.00 73.24           N  
ATOM   2495  CA  GLY A 324     -38.089  87.015 -19.372  1.00 73.24           C  
ATOM   2496  C   GLY A 324     -38.238  86.540 -17.939  1.00 73.24           C  
ATOM   2497  O   GLY A 324     -37.442  85.728 -17.462  1.00 73.24           O  
ATOM   2498  N   ASP A 325     -39.525  86.890 -17.303  1.00 76.78           N  
ATOM   2499  CA  ASP A 325     -39.819  86.468 -15.936  1.00 76.78           C  
ATOM   2500  C   ASP A 325     -40.061  84.962 -15.868  1.00 76.78           C  
ATOM   2501  O   ASP A 325     -39.592  84.294 -14.944  1.00 76.78           O  
ATOM   2502  CB  ASP A 325     -41.035  87.221 -15.392  1.00 76.78           C  
ATOM   2503  CG  ASP A 325     -40.712  88.647 -14.978  1.00 76.78           C  
ATOM   2504  OD1 ASP A 325     -39.516  88.999 -14.884  1.00 76.78           O  
ATOM   2505  OD2 ASP A 325     -41.663  89.423 -14.741  1.00 76.78           O1-
ATOM   2506  N   SER A 326     -40.638  84.416 -16.969  1.00 82.18           N  
ATOM   2507  CA  SER A 326     -40.980  82.997 -16.981  1.00 82.18           C  
ATOM   2508  C   SER A 326     -39.732  82.128 -17.106  1.00 82.18           C  
ATOM   2509  O   SER A 326     -39.622  81.093 -16.444  1.00 82.18           O  
ATOM   2510  CB  SER A 326     -41.943  82.687 -18.128  1.00 82.18           C  
ATOM   2511  OG  SER A 326     -43.211  83.274 -17.892  1.00 82.18           O  
ATOM   2512  N   ARG A 327     -38.775  82.537 -17.886  1.00 84.79           N  
ATOM   2513  CA  ARG A 327     -37.546  81.771 -18.067  1.00 84.79           C  
ATOM   2514  C   ARG A 327     -36.719  81.750 -16.786  1.00 84.79           C  
ATOM   2515  O   ARG A 327     -36.189  80.707 -16.401  1.00 84.79           O  
ATOM   2516  CB  ARG A 327     -36.717  82.350 -19.216  1.00 84.79           C  
ATOM   2517  CG  ARG A 327     -37.274  82.037 -20.596  1.00 84.79           C  
ATOM   2518  CD  ARG A 327     -36.351  82.529 -21.702  1.00 84.79           C  
ATOM   2519  NE  ARG A 327     -37.053  82.649 -22.977  1.00 84.79           N  
ATOM   2520  CZ  ARG A 327     -36.504  83.087 -24.106  1.00 84.79           C  
ATOM   2521  NH1 ARG A 327     -35.228  83.457 -24.141  1.00 84.79           N1+
ATOM   2522  NH2 ARG A 327     -37.234  83.155 -25.210  1.00 84.79           N  
ATOM   2523  N   ILE A 328     -36.645  82.903 -16.085  1.00 81.99           N  
ATOM   2524  CA  ILE A 328     -35.884  83.001 -14.845  1.00 81.99           C  
ATOM   2525  C   ILE A 328     -36.549  82.154 -13.763  1.00 81.99           C  
ATOM   2526  O   ILE A 328     -35.873  81.423 -13.035  1.00 81.99           O  
ATOM   2527  CB  ILE A 328     -35.755  84.467 -14.376  1.00 81.99           C  
ATOM   2528  CG1 ILE A 328     -34.911  85.275 -15.370  1.00 81.99           C  
ATOM   2529  CG2 ILE A 328     -35.155  84.533 -12.968  1.00 81.99           C  
ATOM   2530  CD1 ILE A 328     -34.869  86.768 -15.076  1.00 81.99           C  
ATOM   2531  N   PHE A 329     -37.901  82.237 -13.716  1.00 84.08           N  
ATOM   2532  CA  PHE A 329     -38.634  81.448 -12.733  1.00 84.08           C  
ATOM   2533  C   PHE A 329     -38.387  79.958 -12.942  1.00 84.08           C  
ATOM   2534  O   PHE A 329     -38.211  79.212 -11.977  1.00 84.08           O  
ATOM   2535  CB  PHE A 329     -40.134  81.747 -12.811  1.00 84.08           C  
ATOM   2536  CG  PHE A 329     -40.562  82.930 -11.984  1.00 84.08           C  
ATOM   2537  CD1 PHE A 329     -40.666  82.828 -10.603  1.00 84.08           C  
ATOM   2538  CD2 PHE A 329     -40.858  84.144 -12.589  1.00 84.08           C  
ATOM   2539  CE1 PHE A 329     -41.060  83.922  -9.834  1.00 84.08           C  
ATOM   2540  CE2 PHE A 329     -41.254  85.241 -11.829  1.00 84.08           C  
ATOM   2541  CZ  PHE A 329     -41.356  85.127 -10.451  1.00 84.08           C  
ATOM   2542  N   LYS A 330     -38.376  79.486 -14.172  1.00 88.18           N  
ATOM   2543  CA  LYS A 330     -38.111  78.083 -14.482  1.00 88.18           C  
ATOM   2544  C   LYS A 330     -36.714  77.674 -14.026  1.00 88.18           C  
ATOM   2545  O   LYS A 330     -36.526  76.582 -13.485  1.00 88.18           O  
ATOM   2546  CB  LYS A 330     -38.269  77.826 -15.982  1.00 88.18           C  
ATOM   2547  CG  LYS A 330     -38.233  76.354 -16.364  1.00 88.18           C  
ATOM   2548  CD  LYS A 330     -38.471  76.158 -17.856  1.00 88.18           C  
ATOM   2549  CE  LYS A 330     -38.395  74.688 -18.246  1.00 88.18           C  
ATOM   2550  NZ  LYS A 330     -38.623  74.492 -19.709  1.00 88.18           N1+
ATOM   2551  N   LYS A 331     -35.778  78.539 -14.160  1.00 87.95           N  
ATOM   2552  CA  LYS A 331     -34.409  78.247 -13.744  1.00 87.95           C  
ATOM   2553  C   LYS A 331     -34.309  78.130 -12.226  1.00 87.95           C  
ATOM   2554  O   LYS A 331     -33.654  77.221 -11.710  1.00 87.95           O  
ATOM   2555  CB  LYS A 331     -33.453  79.330 -14.250  1.00 87.95           C  
ATOM   2556  CG  LYS A 331     -33.170  79.256 -15.742  1.00 87.95           C  
ATOM   2557  CD  LYS A 331     -32.163  80.315 -16.173  1.00 87.95           C  
ATOM   2558  CE  LYS A 331     -31.952  80.306 -17.681  1.00 87.95           C  
ATOM   2559  NZ  LYS A 331     -30.976  81.353 -18.109  1.00 87.95           N1+
ATOM   2560  N   ILE A 332     -35.016  79.077 -11.540  1.00 85.96           N  
ATOM   2561  CA  ILE A 332     -35.022  79.044 -10.082  1.00 85.96           C  
ATOM   2562  C   ILE A 332     -35.692  77.760  -9.597  1.00 85.96           C  
ATOM   2563  O   ILE A 332     -35.175  77.080  -8.708  1.00 85.96           O  
ATOM   2564  CB  ILE A 332     -35.739  80.279  -9.491  1.00 85.96           C  
ATOM   2565  CG1 ILE A 332     -34.935  81.552  -9.780  1.00 85.96           C  
ATOM   2566  CG2 ILE A 332     -35.967  80.104  -7.987  1.00 85.96           C  
ATOM   2567  CD1 ILE A 332     -35.630  82.835  -9.344  1.00 85.96           C  
ATOM   2568  N   HIS A 333     -36.886  77.533 -10.136  1.00 88.48           N  
ATOM   2569  CA  HIS A 333     -37.610  76.321  -9.773  1.00 88.48           C  
ATOM   2570  C   HIS A 333     -36.745  75.081  -9.969  1.00 88.48           C  
ATOM   2571  O   HIS A 333     -36.720  74.193  -9.114  1.00 88.48           O  
ATOM   2572  CB  HIS A 333     -38.896  76.199 -10.593  1.00 88.48           C  
ATOM   2573  CG  HIS A 333     -39.725  75.005 -10.236  1.00 88.48           C  
ATOM   2574  CD2 HIS A 333     -40.730  74.856  -9.342  1.00 88.48           C  
ATOM   2575  ND1 HIS A 333     -39.551  73.775 -10.832  1.00 88.48           N  
ATOM   2576  CE1 HIS A 333     -40.417  72.918 -10.319  1.00 88.48           C  
ATOM   2577  NE2 HIS A 333     -41.144  73.549  -9.412  1.00 88.48           N  
ATOM   2578  N   ASP A 334     -36.007  74.978 -11.158  1.00 91.12           N  
ATOM   2579  CA  ASP A 334     -35.151  73.831 -11.444  1.00 91.12           C  
ATOM   2580  C   ASP A 334     -34.058  73.684 -10.389  1.00 91.12           C  
ATOM   2581  O   ASP A 334     -33.774  72.573  -9.934  1.00 91.12           O  
ATOM   2582  CB  ASP A 334     -34.525  73.964 -12.835  1.00 91.12           C  
ATOM   2583  CG  ASP A 334     -35.525  73.754 -13.958  1.00 91.12           C  
ATOM   2584  OD1 ASP A 334     -36.627  73.222 -13.703  1.00 91.12           O  
ATOM   2585  OD2 ASP A 334     -35.208  74.124 -15.110  1.00 91.12           O1-
ATOM   2586  N   VAL A 335     -33.456  74.787  -9.967  1.00 86.60           N  
ATOM   2587  CA  VAL A 335     -32.375  74.773  -8.987  1.00 86.60           C  
ATOM   2588  C   VAL A 335     -32.918  74.340  -7.627  1.00 86.60           C  
ATOM   2589  O   VAL A 335     -32.301  73.525  -6.936  1.00 86.60           O  
ATOM   2590  CB  VAL A 335     -31.695  76.156  -8.873  1.00 86.60           C  
ATOM   2591  CG1 VAL A 335     -30.703  76.176  -7.711  1.00 86.60           C  
ATOM   2592  CG2 VAL A 335     -30.995  76.514 -10.183  1.00 86.60           C  
ATOM   2593  N   VAL A 336     -34.158  74.918  -7.182  1.00 86.76           N  
ATOM   2594  CA  VAL A 336     -34.779  74.565  -5.909  1.00 86.76           C  
ATOM   2595  C   VAL A 336     -35.097  73.071  -5.886  1.00 86.76           C  
ATOM   2596  O   VAL A 336     -34.874  72.398  -4.877  1.00 86.76           O  
ATOM   2597  CB  VAL A 336     -36.062  75.387  -5.656  1.00 86.76           C  
ATOM   2598  CG1 VAL A 336     -36.823  74.843  -4.449  1.00 86.76           C  
ATOM   2599  CG2 VAL A 336     -35.718  76.862  -5.453  1.00 86.76           C  
ATOM   2600  N   THR A 337     -35.675  72.543  -6.994  1.00 89.79           N  
ATOM   2601  CA  THR A 337     -35.979  71.119  -7.083  1.00 89.79           C  
ATOM   2602  C   THR A 337     -34.716  70.283  -6.902  1.00 89.79           C  
ATOM   2603  O   THR A 337     -34.727  69.276  -6.193  1.00 89.79           O  
ATOM   2604  CB  THR A 337     -36.639  70.773  -8.430  1.00 89.79           C  
ATOM   2605  CG2 THR A 337     -36.959  69.284  -8.519  1.00 89.79           C  
ATOM   2606  OG1 THR A 337     -37.854  71.520  -8.568  1.00 89.79           O  
ATOM   2607  N   LYS A 338     -33.675  70.671  -7.557  1.00 88.55           N  
ATOM   2608  CA  LYS A 338     -32.396  69.985  -7.405  1.00 88.55           C  
ATOM   2609  C   LYS A 338     -31.924  70.017  -5.955  1.00 88.55           C  
ATOM   2610  O   LYS A 338     -31.461  69.004  -5.425  1.00 88.55           O  
ATOM   2611  CB  LYS A 338     -31.339  70.611  -8.315  1.00 88.55           C  
ATOM   2612  CG  LYS A 338     -30.030  69.836  -8.367  1.00 88.55           C  
ATOM   2613  CD  LYS A 338     -29.035  70.482  -9.324  1.00 88.55           C  
ATOM   2614  CE  LYS A 338     -27.701  69.749  -9.323  1.00 88.55           C  
ATOM   2615  NZ  LYS A 338     -26.722  70.379 -10.259  1.00 88.55           N1+
ATOM   2616  N   GLN A 339     -32.089  71.152  -5.182  1.00 88.15           N  
ATOM   2617  CA  GLN A 339     -31.674  71.291  -3.790  1.00 88.15           C  
ATOM   2618  C   GLN A 339     -32.500  70.391  -2.877  1.00 88.15           C  
ATOM   2619  O   GLN A 339     -31.966  69.781  -1.948  1.00 88.15           O  
ATOM   2620  CB  GLN A 339     -31.791  72.748  -3.338  1.00 88.15           C  
ATOM   2621  CG  GLN A 339     -30.645  73.633  -3.812  1.00 88.15           C  
ATOM   2622  CD  GLN A 339     -30.666  75.010  -3.176  1.00 88.15           C  
ATOM   2623  NE2 GLN A 339     -29.530  75.697  -3.210  1.00 88.15           N  
ATOM   2624  OE1 GLN A 339     -31.697  75.455  -2.662  1.00 88.15           O  
ATOM   2625  N   ILE A 340     -33.839  70.342  -3.180  1.00 90.45           N  
ATOM   2626  CA  ILE A 340     -34.709  69.489  -2.379  1.00 90.45           C  
ATOM   2627  C   ILE A 340     -34.268  68.032  -2.510  1.00 90.45           C  
ATOM   2628  O   ILE A 340     -34.215  67.301  -1.519  1.00 90.45           O  
ATOM   2629  CB  ILE A 340     -36.190  69.640  -2.795  1.00 90.45           C  
ATOM   2630  CG1 ILE A 340     -36.715  71.025  -2.401  1.00 90.45           C  
ATOM   2631  CG2 ILE A 340     -37.042  68.531  -2.171  1.00 90.45           C  
ATOM   2632  CD1 ILE A 340     -38.118  71.322  -2.913  1.00 90.45           C  
ATOM   2633  N   LYS A 341     -33.794  67.587  -3.770  1.00 90.46           N  
ATOM   2634  CA  LYS A 341     -33.328  66.222  -3.999  1.00 90.46           C  
ATOM   2635  C   LYS A 341     -32.054  65.936  -3.210  1.00 90.46           C  
ATOM   2636  O   LYS A 341     -31.920  64.872  -2.600  1.00 90.46           O  
ATOM   2637  CB  LYS A 341     -33.087  65.981  -5.489  1.00 90.46           C  
ATOM   2638  CG  LYS A 341     -34.361  65.842  -6.309  1.00 90.46           C  
ATOM   2639  CD  LYS A 341     -34.057  65.541  -7.770  1.00 90.46           C  
ATOM   2640  CE  LYS A 341     -35.329  65.468  -8.604  1.00 90.46           C  
ATOM   2641  NZ  LYS A 341     -35.030  65.249 -10.051  1.00 90.46           N1+
ATOM   2642  N   VAL A 342     -31.184  66.894  -3.166  1.00 88.38           N  
ATOM   2643  CA  VAL A 342     -29.926  66.740  -2.442  1.00 88.38           C  
ATOM   2644  C   VAL A 342     -30.203  66.629  -0.944  1.00 88.38           C  
ATOM   2645  O   VAL A 342     -29.633  65.771  -0.264  1.00 88.38           O  
ATOM   2646  CB  VAL A 342     -28.963  67.916  -2.719  1.00 88.38           C  
ATOM   2647  CG1 VAL A 342     -27.746  67.847  -1.799  1.00 88.38           C  
ATOM   2648  CG2 VAL A 342     -28.530  67.916  -4.184  1.00 88.38           C  
ATOM   2649  N   ILE A 343     -31.125  67.463  -0.394  1.00 88.62           N  
ATOM   2650  CA  ILE A 343     -31.465  67.466   1.024  1.00 88.62           C  
ATOM   2651  C   ILE A 343     -32.068  66.118   1.413  1.00 88.62           C  
ATOM   2652  O   ILE A 343     -31.705  65.542   2.441  1.00 88.62           O  
ATOM   2653  CB  ILE A 343     -32.444  68.610   1.368  1.00 88.62           C  
ATOM   2654  CG1 ILE A 343     -31.745  69.969   1.240  1.00 88.62           C  
ATOM   2655  CG2 ILE A 343     -33.023  68.422   2.774  1.00 88.62           C  
ATOM   2656  CD1 ILE A 343     -32.684  71.161   1.359  1.00 88.62           C  
ATOM   2657  N   LEU A 344     -32.956  65.648   0.599  1.00 91.64           N  
ATOM   2658  CA  LEU A 344     -33.576  64.356   0.873  1.00 91.64           C  
ATOM   2659  C   LEU A 344     -32.531  63.246   0.899  1.00 91.64           C  
ATOM   2660  O   LEU A 344     -32.583  62.357   1.752  1.00 91.64           O  
ATOM   2661  CB  LEU A 344     -34.646  64.042  -0.176  1.00 91.64           C  
ATOM   2662  CG  LEU A 344     -35.936  64.859  -0.094  1.00 91.64           C  
ATOM   2663  CD1 LEU A 344     -36.840  64.541  -1.281  1.00 91.64           C  
ATOM   2664  CD2 LEU A 344     -36.656  64.591   1.222  1.00 91.64           C  
ATOM   2665  N   ARG A 345     -31.511  63.252  -0.051  1.00 92.05           N  
ATOM   2666  CA  ARG A 345     -30.439  62.262  -0.077  1.00 92.05           C  
ATOM   2667  C   ARG A 345     -29.544  62.394   1.151  1.00 92.05           C  
ATOM   2668  O   ARG A 345     -29.084  61.390   1.702  1.00 92.05           O  
ATOM   2669  CB  ARG A 345     -29.604  62.406  -1.351  1.00 92.05           C  
ATOM   2670  CG  ARG A 345     -30.289  61.875  -2.600  1.00 92.05           C  
ATOM   2671  CD  ARG A 345     -29.341  61.832  -3.789  1.00 92.05           C  
ATOM   2672  NE  ARG A 345     -29.114  63.163  -4.346  1.00 92.05           N  
ATOM   2673  CZ  ARG A 345     -28.277  63.435  -5.342  1.00 92.05           C  
ATOM   2674  NH1 ARG A 345     -27.568  62.469  -5.916  1.00 92.05           N1+
ATOM   2675  NH2 ARG A 345     -28.147  64.683  -5.770  1.00 92.05           N  
ATOM   2676  N   LEU A 346     -29.301  63.665   1.615  1.00 89.48           N  
ATOM   2677  CA  LEU A 346     -28.510  63.893   2.819  1.00 89.48           C  
ATOM   2678  C   LEU A 346     -29.202  63.303   4.043  1.00 89.48           C  
ATOM   2679  O   LEU A 346     -28.558  62.660   4.875  1.00 89.48           O  
ATOM   2680  CB  LEU A 346     -28.270  65.391   3.026  1.00 89.48           C  
ATOM   2681  CG  LEU A 346     -27.148  65.770   3.994  1.00 89.48           C  
ATOM   2682  CD1 LEU A 346     -25.787  65.550   3.342  1.00 89.48           C  
ATOM   2683  CD2 LEU A 346     -27.300  67.217   4.451  1.00 89.48           C  
ATOM   2684  N   ILE A 347     -30.495  63.488   4.145  1.00 89.39           N  
ATOM   2685  CA  ILE A 347     -31.266  62.944   5.257  1.00 89.39           C  
ATOM   2686  C   ILE A 347     -31.177  61.420   5.251  1.00 89.39           C  
ATOM   2687  O   ILE A 347     -30.974  60.799   6.298  1.00 89.39           O  
ATOM   2688  CB  ILE A 347     -32.742  63.395   5.195  1.00 89.39           C  
ATOM   2689  CG1 ILE A 347     -32.854  64.900   5.463  1.00 89.39           C  
ATOM   2690  CG2 ILE A 347     -33.593  62.597   6.188  1.00 89.39           C  
ATOM   2691  CD1 ILE A 347     -34.249  65.467   5.241  1.00 89.39           C  
ATOM   2692  N   ALA A 348     -31.279  60.826   4.125  1.00 88.72           N  
ATOM   2693  CA  ALA A 348     -31.193  59.374   3.991  1.00 88.72           C  
ATOM   2694  C   ALA A 348     -29.832  58.860   4.451  1.00 88.72           C  
ATOM   2695  O   ALA A 348     -29.747  57.856   5.162  1.00 88.72           O  
ATOM   2696  CB  ALA A 348     -31.457  58.956   2.547  1.00 88.72           C  
ATOM   2697  N   VAL A 349     -28.817  59.560   4.027  1.00 87.89           N  
ATOM   2698  CA  VAL A 349     -27.456  59.166   4.372  1.00 87.89           C  
ATOM   2699  C   VAL A 349     -27.248  59.288   5.879  1.00 87.89           C  
ATOM   2700  O   VAL A 349     -26.666  58.400   6.507  1.00 87.89           O  
ATOM   2701  CB  VAL A 349     -26.409  60.018   3.618  1.00 87.89           C  
ATOM   2702  CG1 VAL A 349     -24.999  59.702   4.112  1.00 87.89           C  
ATOM   2703  CG2 VAL A 349     -26.517  59.784   2.113  1.00 87.89           C  
ATOM   2704  N   TYR A 350     -27.712  60.367   6.498  1.00 87.85           N  
ATOM   2705  CA  TYR A 350     -27.595  60.566   7.939  1.00 87.85           C  
ATOM   2706  C   TYR A 350     -28.350  59.483   8.702  1.00 87.85           C  
ATOM   2707  O   TYR A 350     -27.879  59.000   9.734  1.00 87.85           O  
ATOM   2708  CB  TYR A 350     -28.122  61.948   8.336  1.00 87.85           C  
ATOM   2709  CG  TYR A 350     -27.088  63.042   8.239  1.00 87.85           C  
ATOM   2710  CD1 TYR A 350     -25.944  63.019   9.032  1.00 87.85           C  
ATOM   2711  CD2 TYR A 350     -27.252  64.103   7.353  1.00 87.85           C  
ATOM   2712  CE1 TYR A 350     -24.988  64.026   8.947  1.00 87.85           C  
ATOM   2713  CE2 TYR A 350     -26.304  65.116   7.259  1.00 87.85           C  
ATOM   2714  CZ  TYR A 350     -25.176  65.069   8.060  1.00 87.85           C  
ATOM   2715  OH  TYR A 350     -24.234  66.069   7.971  1.00 87.85           O  
ATOM   2716  N   ALA A 351     -29.532  59.131   8.222  1.00 87.01           N  
ATOM   2717  CA  ALA A 351     -30.294  58.050   8.843  1.00 87.01           C  
ATOM   2718  C   ALA A 351     -29.509  56.742   8.821  1.00 87.01           C  
ATOM   2719  O   ALA A 351     -29.502  55.997   9.804  1.00 87.01           O  
ATOM   2720  CB  ALA A 351     -31.637  57.873   8.139  1.00 87.01           C  
ATOM   2721  N   GLU A 352     -28.842  56.490   7.740  1.00 84.65           N  
ATOM   2722  CA  GLU A 352     -27.993  55.308   7.622  1.00 84.65           C  
ATOM   2723  C   GLU A 352     -26.871  55.329   8.657  1.00 84.65           C  
ATOM   2724  O   GLU A 352     -26.563  54.303   9.266  1.00 84.65           O  
ATOM   2725  CB  GLU A 352     -27.405  55.206   6.212  1.00 84.65           C  
ATOM   2726  CG  GLU A 352     -26.663  53.905   5.949  1.00 84.65           C  
ATOM   2727  CD  GLU A 352     -26.174  53.772   4.515  1.00 84.65           C  
ATOM   2728  OE1 GLU A 352     -25.447  52.801   4.208  1.00 84.65           O  
ATOM   2729  OE2 GLU A 352     -26.521  54.649   3.692  1.00 84.65           O1-
ATOM   2730  N   LEU A 353     -26.268  56.465   8.820  1.00 84.66           N  
ATOM   2731  CA  LEU A 353     -25.191  56.620   9.791  1.00 84.66           C  
ATOM   2732  C   LEU A 353     -25.685  56.319  11.202  1.00 84.66           C  
ATOM   2733  O   LEU A 353     -25.028  55.593  11.952  1.00 84.66           O  
ATOM   2734  CB  LEU A 353     -24.614  58.037   9.730  1.00 84.66           C  
ATOM   2735  CG  LEU A 353     -23.450  58.335  10.675  1.00 84.66           C  
ATOM   2736  CD1 LEU A 353     -22.265  57.427  10.360  1.00 84.66           C  
ATOM   2737  CD2 LEU A 353     -23.046  59.803  10.580  1.00 84.66           C  
ATOM   2738  N   VAL A 354     -26.825  56.895  11.574  1.00 84.89           N  
ATOM   2739  CA  VAL A 354     -27.413  56.681  12.892  1.00 84.89           C  
ATOM   2740  C   VAL A 354     -27.696  55.194  13.097  1.00 84.89           C  
ATOM   2741  O   VAL A 354     -27.465  54.654  14.181  1.00 84.89           O  
ATOM   2742  CB  VAL A 354     -28.709  57.501  13.077  1.00 84.89           C  
ATOM   2743  CG1 VAL A 354     -29.423  57.100  14.367  1.00 84.89           C  
ATOM   2744  CG2 VAL A 354     -28.398  58.996  13.076  1.00 84.89           C  
ATOM   2745  N   ALA A 355     -28.069  54.456  12.098  1.00 85.64           N  
ATOM   2746  CA  ALA A 355     -28.346  53.023  12.159  1.00 85.64           C  
ATOM   2747  C   ALA A 355     -27.068  52.229  12.415  1.00 85.64           C  
ATOM   2748  O   ALA A 355     -27.079  51.247  13.161  1.00 85.64           O  
ATOM   2749  CB  ALA A 355     -29.011  52.554  10.867  1.00 85.64           C  
ATOM   2750  N   ILE A 356     -26.012  52.617  11.861  1.00 80.82           N  
ATOM   2751  CA  ILE A 356     -24.734  51.930  12.007  1.00 80.82           C  
ATOM   2752  C   ILE A 356     -24.212  52.108  13.431  1.00 80.82           C  
ATOM   2753  O   ILE A 356     -23.768  51.144  14.061  1.00 80.82           O  
ATOM   2754  CB  ILE A 356     -23.695  52.449  10.987  1.00 80.82           C  
ATOM   2755  CG1 ILE A 356     -24.144  52.130   9.557  1.00 80.82           C  
ATOM   2756  CG2 ILE A 356     -22.313  51.851  11.274  1.00 80.82           C  
ATOM   2757  CD1 ILE A 356     -23.305  52.803   8.480  1.00 80.82           C  
ATOM   2758  N   ILE A 357     -24.359  53.361  14.049  1.00 79.46           N  
ATOM   2759  CA  ILE A 357     -23.857  53.668  15.383  1.00 79.46           C  
ATOM   2760  C   ILE A 357     -24.824  53.127  16.435  1.00 79.46           C  
ATOM   2761  O   ILE A 357     -24.400  52.661  17.495  1.00 79.46           O  
ATOM   2762  CB  ILE A 357     -23.653  55.187  15.575  1.00 79.46           C  
ATOM   2763  CG1 ILE A 357     -22.588  55.709  14.604  1.00 79.46           C  
ATOM   2764  CG2 ILE A 357     -23.274  55.503  17.025  1.00 79.46           C  
ATOM   2765  CD1 ILE A 357     -22.433  57.224  14.610  1.00 79.46           C  
ATOM   2766  N   GLY A 358     -26.076  53.090  16.157  1.00 70.88           N  
ATOM   2767  CA  GLY A 358     -27.052  52.577  17.105  1.00 70.88           C  
ATOM   2768  C   GLY A 358     -27.007  51.068  17.250  1.00 70.88           C  
ATOM   2769  O   GLY A 358     -27.079  50.544  18.363  1.00 70.88           O  
TER   
END
