# Supplementary material for: De novo design of obligate ABC-type heterotrimeric proteins
Source: Nat Struct Mol Biol. 2022 Dec 15;29(12):1266–76. doi: 10.1038/s41594-022-00879-4 (PMC9758053; doi:10.1038/s41594-022-00879-4)
Supplement: Supplementary file 4 — This compressed file contains all PDB files and scripts used in our design protocols and analyses, as well as the final design model outputs. [file 41594_2022_879_MOESM4_ESM.zip › source_data/pdbs/AF-Monomer for worms fusions/C3-DHT03-01/C3-DHT03-01_chnA_model_1_ptm_seed_0_unrelaxed.pdb]

ATOM      1  N   ASN A   1     -72.986   9.140   3.739  1.00 64.58           N  
ATOM      2  CA  ASN A   1     -72.738  10.226   4.681  1.00 64.58           C  
ATOM      3  C   ASN A   1     -71.301  10.204   5.196  1.00 64.58           C  
ATOM      4  O   ASN A   1     -71.045  10.562   6.346  1.00 64.58           O  
ATOM      5  CB  ASN A   1     -73.722  10.157   5.851  1.00 64.58           C  
ATOM      6  CG  ASN A   1     -74.789  11.231   5.779  1.00 64.58           C  
ATOM      7  ND2 ASN A   1     -75.700  11.228   6.746  1.00 64.58           N  
ATOM      8  OD1 ASN A   1     -74.797  12.057   4.863  1.00 64.58           O  
ATOM      9  N   THR A   2     -70.350   9.432   4.342  1.00 75.87           N  
ATOM     10  CA  THR A   2     -68.923   9.314   4.620  1.00 75.87           C  
ATOM     11  C   THR A   2     -68.103   9.535   3.353  1.00 75.87           C  
ATOM     12  O   THR A   2     -68.386   8.935   2.313  1.00 75.87           O  
ATOM     13  CB  THR A   2     -68.583   7.938   5.223  1.00 75.87           C  
ATOM     14  CG2 THR A   2     -67.123   7.875   5.660  1.00 75.87           C  
ATOM     15  OG1 THR A   2     -69.422   7.701   6.360  1.00 75.87           O  
ATOM     16  N   HIS A   3     -67.285  10.534   3.284  1.00 75.67           N  
ATOM     17  CA  HIS A   3     -66.399  10.860   2.171  1.00 75.67           C  
ATOM     18  C   HIS A   3     -64.982  10.364   2.431  1.00 75.67           C  
ATOM     19  O   HIS A   3     -64.482  10.459   3.555  1.00 75.67           O  
ATOM     20  CB  HIS A   3     -66.389  12.370   1.919  1.00 75.67           C  
ATOM     21  CG  HIS A   3     -67.694  12.904   1.423  1.00 75.67           C  
ATOM     22  CD2 HIS A   3     -68.080  13.301   0.188  1.00 75.67           C  
ATOM     23  ND1 HIS A   3     -68.786  13.083   2.245  1.00 75.67           N  
ATOM     24  CE1 HIS A   3     -69.791  13.567   1.534  1.00 75.67           C  
ATOM     25  NE2 HIS A   3     -69.388  13.710   0.282  1.00 75.67           N  
ATOM     26  N   PHE A   4     -64.396   9.631   1.320  1.00 79.30           N  
ATOM     27  CA  PHE A   4     -63.026   9.138   1.413  1.00 79.30           C  
ATOM     28  C   PHE A   4     -62.094   9.959   0.531  1.00 79.30           C  
ATOM     29  O   PHE A   4     -62.344  10.117  -0.666  1.00 79.30           O  
ATOM     30  CB  PHE A   4     -62.957   7.660   1.018  1.00 79.30           C  
ATOM     31  CG  PHE A   4     -63.693   6.745   1.958  1.00 79.30           C  
ATOM     32  CD1 PHE A   4     -63.052   6.198   3.064  1.00 79.30           C  
ATOM     33  CD2 PHE A   4     -65.028   6.430   1.737  1.00 79.30           C  
ATOM     34  CE1 PHE A   4     -63.732   5.352   3.936  1.00 79.30           C  
ATOM     35  CE2 PHE A   4     -65.713   5.584   2.604  1.00 79.30           C  
ATOM     36  CZ  PHE A   4     -65.063   5.045   3.703  1.00 79.30           C  
ATOM     37  N   ILE A   5     -61.109  10.551   1.154  1.00 74.35           N  
ATOM     38  CA  ILE A   5     -60.102  11.331   0.444  1.00 74.35           C  
ATOM     39  C   ILE A   5     -58.753  10.618   0.516  1.00 74.35           C  
ATOM     40  O   ILE A   5     -58.302  10.238   1.598  1.00 74.35           O  
ATOM     41  CB  ILE A   5     -59.984  12.760   1.019  1.00 74.35           C  
ATOM     42  CG1 ILE A   5     -61.351  13.453   1.011  1.00 74.35           C  
ATOM     43  CG2 ILE A   5     -58.953  13.575   0.234  1.00 74.35           C  
ATOM     44  CD1 ILE A   5     -61.418  14.703   1.878  1.00 74.35           C  
ATOM     45  N   VAL A   6     -58.187  10.423  -0.680  1.00 75.50           N  
ATOM     46  CA  VAL A   6     -56.860   9.818  -0.707  1.00 75.50           C  
ATOM     47  C   VAL A   6     -55.834  10.841  -1.188  1.00 75.50           C  
ATOM     48  O   VAL A   6     -55.995  11.436  -2.256  1.00 75.50           O  
ATOM     49  CB  VAL A   6     -56.825   8.565  -1.610  1.00 75.50           C  
ATOM     50  CG1 VAL A   6     -55.441   7.921  -1.589  1.00 75.50           C  
ATOM     51  CG2 VAL A   6     -57.891   7.562  -1.172  1.00 75.50           C  
ATOM     52  N   VAL A   7     -54.855  11.178  -0.358  1.00 73.88           N  
ATOM     53  CA  VAL A   7     -53.787  12.109  -0.706  1.00 73.88           C  
ATOM     54  C   VAL A   7     -52.520  11.332  -1.061  1.00 73.88           C  
ATOM     55  O   VAL A   7     -52.057  10.497  -0.281  1.00 73.88           O  
ATOM     56  CB  VAL A   7     -53.499  13.100   0.444  1.00 73.88           C  
ATOM     57  CG1 VAL A   7     -52.418  14.099   0.039  1.00 73.88           C  
ATOM     58  CG2 VAL A   7     -54.778  13.828   0.852  1.00 73.88           C  
ATOM     59  N   HIS A   8     -52.043  11.616  -2.429  1.00 72.07           N  
ATOM     60  CA  HIS A   8     -50.790  11.047  -2.914  1.00 72.07           C  
ATOM     61  C   HIS A   8     -49.690  12.101  -2.967  1.00 72.07           C  
ATOM     62  O   HIS A   8     -49.839  13.127  -3.635  1.00 72.07           O  
ATOM     63  CB  HIS A   8     -50.986  10.420  -4.296  1.00 72.07           C  
ATOM     64  CG  HIS A   8     -49.848   9.550  -4.726  1.00 72.07           C  
ATOM     65  CD2 HIS A   8     -49.580   8.248  -4.472  1.00 72.07           C  
ATOM     66  ND1 HIS A   8     -48.818  10.010  -5.518  1.00 72.07           N  
ATOM     67  CE1 HIS A   8     -47.962   9.025  -5.732  1.00 72.07           C  
ATOM     68  NE2 HIS A   8     -48.402   7.945  -5.109  1.00 72.07           N  
ATOM     69  N   GLY A   9     -48.723  12.109  -2.043  1.00 67.87           N  
ATOM     70  CA  GLY A   9     -47.653  13.092  -2.092  1.00 67.87           C  
ATOM     71  C   GLY A   9     -46.610  12.893  -1.007  1.00 67.87           C  
ATOM     72  O   GLY A   9     -46.540  11.824  -0.396  1.00 67.87           O  
ATOM     73  N   GLY A  10     -45.388  13.825  -1.017  1.00 74.35           N  
ATOM     74  CA  GLY A  10     -44.345  13.828  -0.004  1.00 74.35           C  
ATOM     75  C   GLY A  10     -44.880  14.013   1.404  1.00 74.35           C  
ATOM     76  O   GLY A  10     -46.079  14.224   1.595  1.00 74.35           O  
ATOM     77  N   GLU A  11     -44.208  13.578   2.462  1.00 79.77           N  
ATOM     78  CA  GLU A  11     -44.543  13.616   3.882  1.00 79.77           C  
ATOM     79  C   GLU A  11     -45.100  14.980   4.280  1.00 79.77           C  
ATOM     80  O   GLU A  11     -46.070  15.063   5.037  1.00 79.77           O  
ATOM     81  CB  GLU A  11     -43.316  13.281   4.733  1.00 79.77           C  
ATOM     82  CG  GLU A  11     -43.623  13.106   6.213  1.00 79.77           C  
ATOM     83  CD  GLU A  11     -42.424  12.639   7.023  1.00 79.77           C  
ATOM     84  OE1 GLU A  11     -42.563  12.441   8.252  1.00 79.77           O  
ATOM     85  OE2 GLU A  11     -41.339  12.468   6.425  1.00 79.77           O1-
ATOM     86  N   GLU A  12     -44.661  16.002   3.620  1.00 74.58           N  
ATOM     87  CA  GLU A  12     -45.027  17.378   3.940  1.00 74.58           C  
ATOM     88  C   GLU A  12     -46.426  17.709   3.431  1.00 74.58           C  
ATOM     89  O   GLU A  12     -47.200  18.379   4.118  1.00 74.58           O  
ATOM     90  CB  GLU A  12     -44.007  18.357   3.350  1.00 74.58           C  
ATOM     91  CG  GLU A  12     -42.664  18.349   4.064  1.00 74.58           C  
ATOM     92  CD  GLU A  12     -41.684  19.370   3.508  1.00 74.58           C  
ATOM     93  OE1 GLU A  12     -40.576  19.519   4.073  1.00 74.58           O  
ATOM     94  OE2 GLU A  12     -42.026  20.027   2.499  1.00 74.58           O1-
ATOM     95  N   ALA A  13     -46.792  17.198   2.233  1.00 73.91           N  
ATOM     96  CA  ALA A  13     -48.112  17.400   1.641  1.00 73.91           C  
ATOM     97  C   ALA A  13     -49.178  16.610   2.395  1.00 73.91           C  
ATOM     98  O   ALA A  13     -50.277  17.115   2.638  1.00 73.91           O  
ATOM     99  CB  ALA A  13     -48.100  16.999   0.168  1.00 73.91           C  
ATOM    100  N   ARG A  14     -48.781  15.399   2.921  1.00 81.36           N  
ATOM    101  CA  ARG A  14     -49.686  14.557   3.697  1.00 81.36           C  
ATOM    102  C   ARG A  14     -49.950  15.159   5.073  1.00 81.36           C  
ATOM    103  O   ARG A  14     -51.082  15.137   5.559  1.00 81.36           O  
ATOM    104  CB  ARG A  14     -49.115  13.144   3.843  1.00 81.36           C  
ATOM    105  CG  ARG A  14     -49.140  12.334   2.557  1.00 81.36           C  
ATOM    106  CD  ARG A  14     -48.881  10.857   2.816  1.00 81.36           C  
ATOM    107  NE  ARG A  14     -47.550  10.632   3.373  1.00 81.36           N  
ATOM    108  CZ  ARG A  14     -46.549  10.037   2.730  1.00 81.36           C  
ATOM    109  NH1 ARG A  14     -46.711   9.592   1.489  1.00 81.36           N1+
ATOM    110  NH2 ARG A  14     -45.379   9.885   3.332  1.00 81.36           N  
ATOM    111  N   GLN A  15     -48.898  15.608   5.626  1.00 83.38           N  
ATOM    112  CA  GLN A  15     -49.005  16.249   6.932  1.00 83.38           C  
ATOM    113  C   GLN A  15     -49.853  17.516   6.857  1.00 83.38           C  
ATOM    114  O   GLN A  15     -50.660  17.782   7.749  1.00 83.38           O  
ATOM    115  CB  GLN A  15     -47.616  16.580   7.483  1.00 83.38           C  
ATOM    116  CG  GLN A  15     -47.624  17.046   8.932  1.00 83.38           C  
ATOM    117  CD  GLN A  15     -46.230  17.174   9.516  1.00 83.38           C  
ATOM    118  NE2 GLN A  15     -46.153  17.414  10.820  1.00 83.38           N  
ATOM    119  OE1 GLN A  15     -45.230  17.057   8.800  1.00 83.38           O  
ATOM    120  N   LEU A  16     -49.653  18.285   5.833  1.00 82.45           N  
ATOM    121  CA  LEU A  16     -50.413  19.511   5.615  1.00 82.45           C  
ATOM    122  C   LEU A  16     -51.890  19.201   5.395  1.00 82.45           C  
ATOM    123  O   LEU A  16     -52.759  19.864   5.967  1.00 82.45           O  
ATOM    124  CB  LEU A  16     -49.857  20.282   4.416  1.00 82.45           C  
ATOM    125  CG  LEU A  16     -50.526  21.620   4.101  1.00 82.45           C  
ATOM    126  CD1 LEU A  16     -50.328  22.597   5.256  1.00 82.45           C  
ATOM    127  CD2 LEU A  16     -49.976  22.201   2.802  1.00 82.45           C  
ATOM    128  N   ALA A  17     -52.174  18.190   4.563  1.00 81.65           N  
ATOM    129  CA  ALA A  17     -53.532  17.742   4.269  1.00 81.65           C  
ATOM    130  C   ALA A  17     -54.217  17.207   5.522  1.00 81.65           C  
ATOM    131  O   ALA A  17     -55.377  17.530   5.790  1.00 81.65           O  
ATOM    132  CB  ALA A  17     -53.516  16.673   3.178  1.00 81.65           C  
ATOM    133  N   GLU A  18     -53.493  16.478   6.292  1.00 86.77           N  
ATOM    134  CA  GLU A  18     -54.000  15.940   7.551  1.00 86.77           C  
ATOM    135  C   GLU A  18     -54.301  17.055   8.547  1.00 86.77           C  
ATOM    136  O   GLU A  18     -55.372  17.076   9.158  1.00 86.77           O  
ATOM    137  CB  GLU A  18     -52.998  14.951   8.154  1.00 86.77           C  
ATOM    138  CG  GLU A  18     -53.480  14.297   9.442  1.00 86.77           C  
ATOM    139  CD  GLU A  18     -52.481  13.308  10.022  1.00 86.77           C  
ATOM    140  OE1 GLU A  18     -52.667  12.866  11.178  1.00 86.77           O  
ATOM    141  OE2 GLU A  18     -51.504  12.974   9.315  1.00 86.77           O1-
ATOM    142  N   THR A  19     -53.361  17.965   8.759  1.00 87.59           N  
ATOM    143  CA  THR A  19     -53.511  19.082   9.685  1.00 87.59           C  
ATOM    144  C   THR A  19     -54.662  19.987   9.259  1.00 87.59           C  
ATOM    145  O   THR A  19     -55.466  20.412  10.093  1.00 87.59           O  
ATOM    146  CB  THR A  19     -52.214  19.907   9.780  1.00 87.59           C  
ATOM    147  CG2 THR A  19     -52.367  21.061  10.764  1.00 87.59           C  
ATOM    148  OG1 THR A  19     -51.145  19.058  10.217  1.00 87.59           O  
ATOM    149  N   ALA A  20     -54.759  20.264   7.996  1.00 84.39           N  
ATOM    150  CA  ALA A  20     -55.793  21.142   7.453  1.00 84.39           C  
ATOM    151  C   ALA A  20     -57.179  20.528   7.623  1.00 84.39           C  
ATOM    152  O   ALA A  20     -58.116  21.204   8.054  1.00 84.39           O  
ATOM    153  CB  ALA A  20     -55.522  21.436   5.980  1.00 84.39           C  
ATOM    154  N   VAL A  21     -57.354  19.279   7.337  1.00 84.43           N  
ATOM    155  CA  VAL A  21     -58.616  18.552   7.415  1.00 84.43           C  
ATOM    156  C   VAL A  21     -59.013  18.362   8.878  1.00 84.43           C  
ATOM    157  O   VAL A  21     -60.188  18.489   9.230  1.00 84.43           O  
ATOM    158  CB  VAL A  21     -58.527  17.182   6.705  1.00 84.43           C  
ATOM    159  CG1 VAL A  21     -59.791  16.362   6.955  1.00 84.43           C  
ATOM    160  CG2 VAL A  21     -58.296  17.373   5.208  1.00 84.43           C  
ATOM    161  N   ARG A  22     -58.029  18.152   9.763  1.00 87.33           N  
ATOM    162  CA  ARG A  22     -58.263  18.065  11.200  1.00 87.33           C  
ATOM    163  C   ARG A  22     -58.782  19.388  11.751  1.00 87.33           C  
ATOM    164  O   ARG A  22     -59.721  19.409  12.551  1.00 87.33           O  
ATOM    165  CB  ARG A  22     -56.982  17.660  11.931  1.00 87.33           C  
ATOM    166  CG  ARG A  22     -57.197  17.272  13.385  1.00 87.33           C  
ATOM    167  CD  ARG A  22     -55.905  16.812  14.044  1.00 87.33           C  
ATOM    168  NE  ARG A  22     -55.528  15.469  13.612  1.00 87.33           N  
ATOM    169  CZ  ARG A  22     -54.468  14.799  14.056  1.00 87.33           C  
ATOM    170  NH1 ARG A  22     -53.655  15.337  14.957  1.00 87.33           N1+
ATOM    171  NH2 ARG A  22     -54.220  13.582  13.596  1.00 87.33           N  
ATOM    172  N   GLU A  23     -58.206  20.463  11.367  1.00 86.22           N  
ATOM    173  CA  GLU A  23     -58.598  21.794  11.819  1.00 86.22           C  
ATOM    174  C   GLU A  23     -59.971  22.180  11.275  1.00 86.22           C  
ATOM    175  O   GLU A  23     -60.769  22.803  11.978  1.00 86.22           O  
ATOM    176  CB  GLU A  23     -57.555  22.834  11.400  1.00 86.22           C  
ATOM    177  CG  GLU A  23     -56.267  22.773  12.210  1.00 86.22           C  
ATOM    178  CD  GLU A  23     -55.333  23.942  11.938  1.00 86.22           C  
ATOM    179  OE1 GLU A  23     -54.222  23.975  12.513  1.00 86.22           O  
ATOM    180  OE2 GLU A  23     -55.717  24.830  11.146  1.00 86.22           O1-
ATOM    181  N   ILE A  24     -60.194  21.831  10.068  1.00 79.76           N  
ATOM    182  CA  ILE A  24     -61.478  22.085   9.424  1.00 79.76           C  
ATOM    183  C   ILE A  24     -62.572  21.274  10.115  1.00 79.76           C  
ATOM    184  O   ILE A  24     -63.669  21.781  10.360  1.00 79.76           O  
ATOM    185  CB  ILE A  24     -61.431  21.747   7.916  1.00 79.76           C  
ATOM    186  CG1 ILE A  24     -60.516  22.730   7.177  1.00 79.76           C  
ATOM    187  CG2 ILE A  24     -62.841  21.755   7.318  1.00 79.76           C  
ATOM    188  CD1 ILE A  24     -60.231  22.343   5.732  1.00 79.76           C  
ATOM    189  N   SER A  25     -62.252  20.022  10.463  1.00 81.49           N  
ATOM    190  CA  SER A  25     -63.173  19.118  11.143  1.00 81.49           C  
ATOM    191  C   SER A  25     -63.484  19.605  12.554  1.00 81.49           C  
ATOM    192  O   SER A  25     -64.630  19.534  13.003  1.00 81.49           O  
ATOM    193  CB  SER A  25     -62.594  17.704  11.199  1.00 81.49           C  
ATOM    194  OG  SER A  25     -63.444  16.841  11.933  1.00 81.49           O  
ATOM    195  N   LYS A  26     -62.472  20.068  13.337  1.00 83.81           N  
ATOM    196  CA  LYS A  26     -62.629  20.615  14.682  1.00 83.81           C  
ATOM    197  C   LYS A  26     -63.563  21.822  14.679  1.00 83.81           C  
ATOM    198  O   LYS A  26     -64.424  21.951  15.552  1.00 83.81           O  
ATOM    199  CB  LYS A  26     -61.270  21.006  15.265  1.00 83.81           C  
ATOM    200  CG  LYS A  26     -61.311  21.368  16.742  1.00 83.81           C  
ATOM    201  CD  LYS A  26     -59.922  21.689  17.278  1.00 83.81           C  
ATOM    202  CE  LYS A  26     -59.969  22.115  18.738  1.00 83.81           C  
ATOM    203  NZ  LYS A  26     -58.611  22.445  19.265  1.00 83.81           N1+
ATOM    204  N   LYS A  27     -63.454  22.584  13.709  1.00 80.00           N  
ATOM    205  CA  LYS A  27     -64.263  23.792  13.585  1.00 80.00           C  
ATOM    206  C   LYS A  27     -65.720  23.452  13.291  1.00 80.00           C  
ATOM    207  O   LYS A  27     -66.632  24.081  13.832  1.00 80.00           O  
ATOM    208  CB  LYS A  27     -63.705  24.701  12.489  1.00 80.00           C  
ATOM    209  CG  LYS A  27     -64.314  26.096  12.472  1.00 80.00           C  
ATOM    210  CD  LYS A  27     -63.674  26.973  11.401  1.00 80.00           C  
ATOM    211  CE  LYS A  27     -64.348  28.335  11.317  1.00 80.00           C  
ATOM    212  NZ  LYS A  27     -63.704  29.209  10.291  1.00 80.00           N1+
ATOM    213  N   GLU A  28     -65.923  22.480  12.539  1.00 77.89           N  
ATOM    214  CA  GLU A  28     -67.251  22.160  12.024  1.00 77.89           C  
ATOM    215  C   GLU A  28     -67.878  21.002  12.796  1.00 77.89           C  
ATOM    216  O   GLU A  28     -69.070  20.725  12.649  1.00 77.89           O  
ATOM    217  CB  GLU A  28     -67.183  21.822  10.532  1.00 77.89           C  
ATOM    218  CG  GLU A  28     -66.818  23.005   9.649  1.00 77.89           C  
ATOM    219  CD  GLU A  28     -67.933  24.031   9.529  1.00 77.89           C  
ATOM    220  OE1 GLU A  28     -67.635  25.236   9.368  1.00 77.89           O  
ATOM    221  OE2 GLU A  28     -69.115  23.626   9.596  1.00 77.89           O1-
ATOM    222  N   GLY A  29     -67.079  20.377  13.806  1.00 80.78           N  
ATOM    223  CA  GLY A  29     -67.594  19.314  14.655  1.00 80.78           C  
ATOM    224  C   GLY A  29     -67.857  18.023  13.902  1.00 80.78           C  
ATOM    225  O   GLY A  29     -68.826  17.316  14.190  1.00 80.78           O  
ATOM    226  N   THR A  30     -67.031  17.746  12.785  1.00 81.55           N  
ATOM    227  CA  THR A  30     -67.174  16.554  11.957  1.00 81.55           C  
ATOM    228  C   THR A  30     -66.166  15.484  12.368  1.00 81.55           C  
ATOM    229  O   THR A  30     -65.064  15.804  12.820  1.00 81.55           O  
ATOM    230  CB  THR A  30     -66.996  16.885  10.464  1.00 81.55           C  
ATOM    231  CG2 THR A  30     -68.111  16.269   9.626  1.00 81.55           C  
ATOM    232  OG1 THR A  30     -67.014  18.308  10.292  1.00 81.55           O  
ATOM    233  N   GLU A  31     -66.648  14.214  12.416  1.00 84.20           N  
ATOM    234  CA  GLU A  31     -65.772  13.085  12.716  1.00 84.20           C  
ATOM    235  C   GLU A  31     -64.881  12.746  11.525  1.00 84.20           C  
ATOM    236  O   GLU A  31     -65.369  12.576  10.406  1.00 84.20           O  
ATOM    237  CB  GLU A  31     -66.594  11.861  13.123  1.00 84.20           C  
ATOM    238  CG  GLU A  31     -67.279  12.002  14.476  1.00 84.20           C  
ATOM    239  CD  GLU A  31     -68.070  10.768  14.879  1.00 84.20           C  
ATOM    240  OE1 GLU A  31     -68.705  10.780  15.958  1.00 84.20           O  
ATOM    241  OE2 GLU A  31     -68.055   9.781  14.111  1.00 84.20           O1-
ATOM    242  N   VAL A  32     -63.514  12.795  11.812  1.00 85.56           N  
ATOM    243  CA  VAL A  32     -62.558  12.509  10.747  1.00 85.56           C  
ATOM    244  C   VAL A  32     -61.621  11.384  11.181  1.00 85.56           C  
ATOM    245  O   VAL A  32     -61.193  11.335  12.336  1.00 85.56           O  
ATOM    246  CB  VAL A  32     -61.743  13.764  10.364  1.00 85.56           C  
ATOM    247  CG1 VAL A  32     -60.739  13.440   9.260  1.00 85.56           C  
ATOM    248  CG2 VAL A  32     -62.675  14.894   9.929  1.00 85.56           C  
ATOM    249  N   ARG A  33     -61.434  10.353  10.305  1.00 87.30           N  
ATOM    250  CA  ARG A  33     -60.471   9.278  10.523  1.00 87.30           C  
ATOM    251  C   ARG A  33     -59.354   9.324   9.486  1.00 87.30           C  
ATOM    252  O   ARG A  33     -59.615   9.474   8.291  1.00 87.30           O  
ATOM    253  CB  ARG A  33     -61.167   7.916  10.484  1.00 87.30           C  
ATOM    254  CG  ARG A  33     -60.272   6.756  10.887  1.00 87.30           C  
ATOM    255  CD  ARG A  33     -61.025   5.433  10.878  1.00 87.30           C  
ATOM    256  NE  ARG A  33     -60.121   4.296  11.030  1.00 87.30           N  
ATOM    257  CZ  ARG A  33     -60.505   3.024  11.086  1.00 87.30           C  
ATOM    258  NH1 ARG A  33     -61.791   2.699  11.004  1.00 87.30           N1+
ATOM    259  NH2 ARG A  33     -59.598   2.068  11.226  1.00 87.30           N  
ATOM    260  N   PHE A  34     -58.064   9.181  10.034  1.00 89.29           N  
ATOM    261  CA  PHE A  34     -56.896   9.196   9.162  1.00 89.29           C  
ATOM    262  C   PHE A  34     -56.217   7.831   9.142  1.00 89.29           C  
ATOM    263  O   PHE A  34     -56.047   7.201  10.187  1.00 89.29           O  
ATOM    264  CB  PHE A  34     -55.901  10.270   9.614  1.00 89.29           C  
ATOM    265  CG  PHE A  34     -56.489  11.654   9.679  1.00 89.29           C  
ATOM    266  CD1 PHE A  34     -56.473  12.484   8.565  1.00 89.29           C  
ATOM    267  CD2 PHE A  34     -57.060  12.123  10.855  1.00 89.29           C  
ATOM    268  CE1 PHE A  34     -57.017  13.765   8.624  1.00 89.29           C  
ATOM    269  CE2 PHE A  34     -57.605  13.402  10.921  1.00 89.29           C  
ATOM    270  CZ  PHE A  34     -57.582  14.222   9.805  1.00 89.29           C  
ATOM    271  N   GLU A  35     -55.905   7.363   7.953  1.00 89.14           N  
ATOM    272  CA  GLU A  35     -55.126   6.138   7.797  1.00 89.14           C  
ATOM    273  C   GLU A  35     -53.945   6.350   6.854  1.00 89.14           C  
ATOM    274  O   GLU A  35     -54.122   6.804   5.722  1.00 89.14           O  
ATOM    275  CB  GLU A  35     -56.012   4.999   7.284  1.00 89.14           C  
ATOM    276  CG  GLU A  35     -55.334   3.636   7.303  1.00 89.14           C  
ATOM    277  CD  GLU A  35     -56.252   2.504   6.873  1.00 89.14           C  
ATOM    278  OE1 GLU A  35     -55.840   1.325   6.955  1.00 89.14           O  
ATOM    279  OE2 GLU A  35     -57.393   2.798   6.451  1.00 89.14           O1-
ATOM    280  N   LYS A  36     -52.665   6.048   7.393  1.00 86.48           N  
ATOM    281  CA  LYS A  36     -51.460   6.147   6.575  1.00 86.48           C  
ATOM    282  C   LYS A  36     -50.981   4.769   6.129  1.00 86.48           C  
ATOM    283  O   LYS A  36     -50.717   3.898   6.961  1.00 86.48           O  
ATOM    284  CB  LYS A  36     -50.347   6.865   7.344  1.00 86.48           C  
ATOM    285  CG  LYS A  36     -50.636   8.332   7.623  1.00 86.48           C  
ATOM    286  CD  LYS A  36     -49.485   8.996   8.369  1.00 86.48           C  
ATOM    287  CE  LYS A  36     -49.820  10.431   8.752  1.00 86.48           C  
ATOM    288  NZ  LYS A  36     -48.705  11.077   9.507  1.00 86.48           N1+
ATOM    289  N   LYS A  37     -51.119   4.461   4.860  1.00 83.30           N  
ATOM    290  CA  LYS A  37     -50.660   3.169   4.357  1.00 83.30           C  
ATOM    291  C   LYS A  37     -49.881   3.330   3.055  1.00 83.30           C  
ATOM    292  O   LYS A  37     -50.368   3.947   2.106  1.00 83.30           O  
ATOM    293  CB  LYS A  37     -51.845   2.224   4.145  1.00 83.30           C  
ATOM    294  CG  LYS A  37     -51.448   0.771   3.935  1.00 83.30           C  
ATOM    295  CD  LYS A  37     -52.670  -0.129   3.796  1.00 83.30           C  
ATOM    296  CE  LYS A  37     -52.274  -1.579   3.558  1.00 83.30           C  
ATOM    297  NZ  LYS A  37     -53.469  -2.465   3.428  1.00 83.30           N1+
ATOM    298  N   ASP A  38     -48.586   2.844   2.970  1.00 82.22           N  
ATOM    299  CA  ASP A  38     -47.823   2.705   1.733  1.00 82.22           C  
ATOM    300  C   ASP A  38     -47.623   4.060   1.057  1.00 82.22           C  
ATOM    301  O   ASP A  38     -47.745   4.173  -0.164  1.00 82.22           O  
ATOM    302  CB  ASP A  38     -48.522   1.738   0.776  1.00 82.22           C  
ATOM    303  CG  ASP A  38     -48.567   0.313   1.302  1.00 82.22           C  
ATOM    304  OD1 ASP A  38     -47.592  -0.132   1.943  1.00 82.22           O  
ATOM    305  OD2 ASP A  38     -49.588  -0.371   1.070  1.00 82.22           O1-
ATOM    306  N   GLY A  39     -47.388   5.185   1.889  1.00 75.84           N  
ATOM    307  CA  GLY A  39     -47.101   6.468   1.268  1.00 75.84           C  
ATOM    308  C   GLY A  39     -48.350   7.224   0.855  1.00 75.84           C  
ATOM    309  O   GLY A  39     -48.269   8.229   0.148  1.00 75.84           O  
ATOM    310  N   LEU A  40     -49.645   6.592   1.259  1.00 84.39           N  
ATOM    311  CA  LEU A  40     -50.935   7.228   1.012  1.00 84.39           C  
ATOM    312  C   LEU A  40     -51.595   7.644   2.322  1.00 84.39           C  
ATOM    313  O   LEU A  40     -51.444   6.967   3.341  1.00 84.39           O  
ATOM    314  CB  LEU A  40     -51.859   6.284   0.239  1.00 84.39           C  
ATOM    315  CG  LEU A  40     -51.363   5.820  -1.131  1.00 84.39           C  
ATOM    316  CD1 LEU A  40     -52.254   4.706  -1.669  1.00 84.39           C  
ATOM    317  CD2 LEU A  40     -51.315   6.991  -2.106  1.00 84.39           C  
ATOM    318  N   LEU A  41     -52.199   8.879   2.306  1.00 84.29           N  
ATOM    319  CA  LEU A  41     -53.031   9.343   3.411  1.00 84.29           C  
ATOM    320  C   LEU A  41     -54.512   9.230   3.061  1.00 84.29           C  
ATOM    321  O   LEU A  41     -54.969   9.821   2.080  1.00 84.29           O  
ATOM    322  CB  LEU A  41     -52.688  10.790   3.769  1.00 84.29           C  
ATOM    323  CG  LEU A  41     -53.526  11.432   4.876  1.00 84.29           C  
ATOM    324  CD1 LEU A  41     -53.239  10.762   6.215  1.00 84.29           C  
ATOM    325  CD2 LEU A  41     -53.254  12.931   4.953  1.00 84.29           C  
ATOM    326  N   SER A  42     -55.200   8.242   3.753  1.00 86.82           N  
ATOM    327  CA  SER A  42     -56.640   8.082   3.573  1.00 86.82           C  
ATOM    328  C   SER A  42     -57.418   8.835   4.645  1.00 86.82           C  
ATOM    329  O   SER A  42     -57.167   8.662   5.840  1.00 86.82           O  
ATOM    330  CB  SER A  42     -57.022   6.601   3.598  1.00 86.82           C  
ATOM    331  OG  SER A  42     -56.356   5.892   2.568  1.00 86.82           O  
ATOM    332  N   ILE A  43     -58.355   9.773   4.204  1.00 86.65           N  
ATOM    333  CA  ILE A  43     -59.136  10.611   5.107  1.00 86.65           C  
ATOM    334  C   ILE A  43     -60.617  10.261   4.984  1.00 86.65           C  
ATOM    335  O   ILE A  43     -61.191  10.334   3.895  1.00 86.65           O  
ATOM    336  CB  ILE A  43     -58.914  12.113   4.818  1.00 86.65           C  
ATOM    337  CG1 ILE A  43     -57.417  12.442   4.825  1.00 86.65           C  
ATOM    338  CG2 ILE A  43     -59.669  12.975   5.833  1.00 86.65           C  
ATOM    339  CD1 ILE A  43     -57.082  13.812   4.252  1.00 86.65           C  
ATOM    340  N   GLU A  44     -61.108   9.760   6.106  1.00 85.96           N  
ATOM    341  CA  GLU A  44     -62.535   9.465   6.185  1.00 85.96           C  
ATOM    342  C   GLU A  44     -63.273  10.517   7.007  1.00 85.96           C  
ATOM    343  O   GLU A  44     -62.982  10.703   8.191  1.00 85.96           O  
ATOM    344  CB  GLU A  44     -62.764   8.074   6.783  1.00 85.96           C  
ATOM    345  CG  GLU A  44     -64.224   7.644   6.799  1.00 85.96           C  
ATOM    346  CD  GLU A  44     -64.444   6.292   7.459  1.00 85.96           C  
ATOM    347  OE1 GLU A  44     -65.613   5.924   7.713  1.00 85.96           O  
ATOM    348  OE2 GLU A  44     -63.439   5.596   7.724  1.00 85.96           O1-
ATOM    349  N   VAL A  45     -64.192  11.293   6.255  1.00 83.21           N  
ATOM    350  CA  VAL A  45     -64.931  12.351   6.936  1.00 83.21           C  
ATOM    351  C   VAL A  45     -66.414  11.991   6.994  1.00 83.21           C  
ATOM    352  O   VAL A  45     -67.022  11.671   5.970  1.00 83.21           O  
ATOM    353  CB  VAL A  45     -64.741  13.716   6.237  1.00 83.21           C  
ATOM    354  CG1 VAL A  45     -65.393  14.833   7.047  1.00 83.21           C  
ATOM    355  CG2 VAL A  45     -63.256  14.003   6.022  1.00 83.21           C  
ATOM    356  N   LYS A  46     -66.985  11.923   8.227  1.00 82.95           N  
ATOM    357  CA  LYS A  46     -68.403  11.621   8.401  1.00 82.95           C  
ATOM    358  C   LYS A  46     -69.224  12.900   8.540  1.00 82.95           C  
ATOM    359  O   LYS A  46     -68.772  13.873   9.147  1.00 82.95           O  
ATOM    360  CB  LYS A  46     -68.615  10.727   9.624  1.00 82.95           C  
ATOM    361  CG  LYS A  46     -68.058   9.320   9.466  1.00 82.95           C  
ATOM    362  CD  LYS A  46     -68.435   8.434  10.647  1.00 82.95           C  
ATOM    363  CE  LYS A  46     -67.865   7.030  10.497  1.00 82.95           C  
ATOM    364  NZ  LYS A  46     -68.235   6.156  11.651  1.00 82.95           N1+
ATOM    365  N   ASN A  47     -70.432  13.008   7.865  1.00 76.04           N  
ATOM    366  CA  ASN A  47     -71.412  14.069   8.072  1.00 76.04           C  
ATOM    367  C   ASN A  47     -70.867  15.427   7.640  1.00 76.04           C  
ATOM    368  O   ASN A  47     -70.975  16.408   8.378  1.00 76.04           O  
ATOM    369  CB  ASN A  47     -71.851  14.115   9.537  1.00 76.04           C  
ATOM    370  CG  ASN A  47     -72.565  12.851   9.973  1.00 76.04           C  
ATOM    371  ND2 ASN A  47     -72.287  12.402  11.190  1.00 76.04           N  
ATOM    372  OD1 ASN A  47     -73.360  12.281   9.219  1.00 76.04           O  
ATOM    373  N   LEU A  48     -70.261  15.488   6.404  1.00 75.02           N  
ATOM    374  CA  LEU A  48     -69.643  16.699   5.875  1.00 75.02           C  
ATOM    375  C   LEU A  48     -70.694  17.635   5.290  1.00 75.02           C  
ATOM    376  O   LEU A  48     -71.528  17.213   4.484  1.00 75.02           O  
ATOM    377  CB  LEU A  48     -68.604  16.348   4.806  1.00 75.02           C  
ATOM    378  CG  LEU A  48     -67.137  16.473   5.219  1.00 75.02           C  
ATOM    379  CD1 LEU A  48     -66.385  15.186   4.899  1.00 75.02           C  
ATOM    380  CD2 LEU A  48     -66.486  17.666   4.528  1.00 75.02           C  
ATOM    381  N   SER A  49     -70.777  18.780   5.754  1.00 80.92           N  
ATOM    382  CA  SER A  49     -71.618  19.765   5.080  1.00 80.92           C  
ATOM    383  C   SER A  49     -71.177  19.975   3.637  1.00 80.92           C  
ATOM    384  O   SER A  49     -70.028  19.695   3.286  1.00 80.92           O  
ATOM    385  CB  SER A  49     -71.588  21.098   5.830  1.00 80.92           C  
ATOM    386  OG  SER A  49     -70.337  21.741   5.662  1.00 80.92           O  
ATOM    387  N   GLU A  50     -72.123  20.303   2.688  1.00 81.65           N  
ATOM    388  CA  GLU A  50     -71.853  20.563   1.277  1.00 81.65           C  
ATOM    389  C   GLU A  50     -70.781  21.638   1.109  1.00 81.65           C  
ATOM    390  O   GLU A  50     -69.921  21.531   0.233  1.00 81.65           O  
ATOM    391  CB  GLU A  50     -73.133  20.981   0.552  1.00 81.65           C  
ATOM    392  CG  GLU A  50     -74.071  19.822   0.243  1.00 81.65           C  
ATOM    393  CD  GLU A  50     -75.312  20.244  -0.528  1.00 81.65           C  
ATOM    394  OE1 GLU A  50     -76.155  19.374  -0.843  1.00 81.65           O  
ATOM    395  OE2 GLU A  50     -75.443  21.454  -0.818  1.00 81.65           O1-
ATOM    396  N   GLU A  51     -70.801  22.587   1.910  1.00 82.53           N  
ATOM    397  CA  GLU A  51     -69.824  23.672   1.895  1.00 82.53           C  
ATOM    398  C   GLU A  51     -68.442  23.175   2.307  1.00 82.53           C  
ATOM    399  O   GLU A  51     -67.440  23.512   1.671  1.00 82.53           O  
ATOM    400  CB  GLU A  51     -70.270  24.809   2.817  1.00 82.53           C  
ATOM    401  CG  GLU A  51     -69.374  26.039   2.757  1.00 82.53           C  
ATOM    402  CD  GLU A  51     -69.862  27.180   3.634  1.00 82.53           C  
ATOM    403  OE1 GLU A  51     -69.206  28.246   3.662  1.00 82.53           O  
ATOM    404  OE2 GLU A  51     -70.908  27.007   4.299  1.00 82.53           O1-
ATOM    405  N   LEU A  52     -68.298  22.409   3.330  1.00 76.10           N  
ATOM    406  CA  LEU A  52     -67.058  21.826   3.832  1.00 76.10           C  
ATOM    407  C   LEU A  52     -66.487  20.824   2.834  1.00 76.10           C  
ATOM    408  O   LEU A  52     -65.272  20.769   2.629  1.00 76.10           O  
ATOM    409  CB  LEU A  52     -67.295  21.142   5.181  1.00 76.10           C  
ATOM    410  CG  LEU A  52     -66.052  20.616   5.902  1.00 76.10           C  
ATOM    411  CD1 LEU A  52     -65.067  21.751   6.157  1.00 76.10           C  
ATOM    412  CD2 LEU A  52     -66.440  19.933   7.208  1.00 76.10           C  
ATOM    413  N   GLN A  53     -67.369  20.087   2.307  1.00 77.10           N  
ATOM    414  CA  GLN A  53     -66.972  19.175   1.238  1.00 77.10           C  
ATOM    415  C   GLN A  53     -66.328  19.933   0.080  1.00 77.10           C  
ATOM    416  O   GLN A  53     -65.308  19.501  -0.460  1.00 77.10           O  
ATOM    417  CB  GLN A  53     -68.177  18.375   0.738  1.00 77.10           C  
ATOM    418  CG  GLN A  53     -67.833  17.354  -0.337  1.00 77.10           C  
ATOM    419  CD  GLN A  53     -69.049  16.602  -0.842  1.00 77.10           C  
ATOM    420  NE2 GLN A  53     -68.815  15.555  -1.626  1.00 77.10           N  
ATOM    421  OE1 GLN A  53     -70.190  16.959  -0.531  1.00 77.10           O  
ATOM    422  N   ARG A  54     -66.859  21.053  -0.356  1.00 84.89           N  
ATOM    423  CA  ARG A  54     -66.330  21.899  -1.421  1.00 84.89           C  
ATOM    424  C   ARG A  54     -64.968  22.470  -1.041  1.00 84.89           C  
ATOM    425  O   ARG A  54     -64.051  22.502  -1.864  1.00 84.89           O  
ATOM    426  CB  ARG A  54     -67.304  23.035  -1.738  1.00 84.89           C  
ATOM    427  CG  ARG A  54     -68.519  22.600  -2.543  1.00 84.89           C  
ATOM    428  CD  ARG A  54     -69.431  23.773  -2.867  1.00 84.89           C  
ATOM    429  NE  ARG A  54     -70.671  23.334  -3.501  1.00 84.89           N  
ATOM    430  CZ  ARG A  54     -71.690  24.131  -3.811  1.00 84.89           C  
ATOM    431  NH1 ARG A  54     -71.635  25.432  -3.551  1.00 84.89           N1+
ATOM    432  NH2 ARG A  54     -72.770  23.625  -4.388  1.00 84.89           N  
ATOM    433  N   LEU A  55     -64.872  22.908   0.203  1.00 83.61           N  
ATOM    434  CA  LEU A  55     -63.627  23.486   0.698  1.00 83.61           C  
ATOM    435  C   LEU A  55     -62.521  22.436   0.746  1.00 83.61           C  
ATOM    436  O   LEU A  55     -61.386  22.705   0.349  1.00 83.61           O  
ATOM    437  CB  LEU A  55     -63.833  24.091   2.088  1.00 83.61           C  
ATOM    438  CG  LEU A  55     -64.632  25.395   2.149  1.00 83.61           C  
ATOM    439  CD1 LEU A  55     -64.894  25.789   3.599  1.00 83.61           C  
ATOM    440  CD2 LEU A  55     -63.898  26.508   1.411  1.00 83.61           C  
ATOM    441  N   ILE A  56     -62.852  21.209   1.265  1.00 80.25           N  
ATOM    442  CA  ILE A  56     -61.908  20.100   1.358  1.00 80.25           C  
ATOM    443  C   ILE A  56     -61.485  19.663  -0.042  1.00 80.25           C  
ATOM    444  O   ILE A  56     -60.303  19.418  -0.293  1.00 80.25           O  
ATOM    445  CB  ILE A  56     -62.510  18.908   2.133  1.00 80.25           C  
ATOM    446  CG1 ILE A  56     -62.659  19.256   3.620  1.00 80.25           C  
ATOM    447  CG2 ILE A  56     -61.652  17.654   1.948  1.00 80.25           C  
ATOM    448  CD1 ILE A  56     -63.375  18.190   4.436  1.00 80.25           C  
ATOM    449  N   GLN A  57     -62.398  19.607  -1.011  1.00 82.47           N  
ATOM    450  CA  GLN A  57     -62.098  19.257  -2.397  1.00 82.47           C  
ATOM    451  C   GLN A  57     -61.185  20.297  -3.041  1.00 82.47           C  
ATOM    452  O   GLN A  57     -60.255  19.947  -3.770  1.00 82.47           O  
ATOM    453  CB  GLN A  57     -63.388  19.117  -3.206  1.00 82.47           C  
ATOM    454  CG  GLN A  57     -64.161  17.838  -2.916  1.00 82.47           C  
ATOM    455  CD  GLN A  57     -65.469  17.756  -3.678  1.00 82.47           C  
ATOM    456  NE2 GLN A  57     -66.093  16.583  -3.662  1.00 82.47           N  
ATOM    457  OE1 GLN A  57     -65.917  18.740  -4.276  1.00 82.47           O  
ATOM    458  N   GLU A  58     -61.543  21.517  -2.845  1.00 88.18           N  
ATOM    459  CA  GLU A  58     -60.731  22.620  -3.350  1.00 88.18           C  
ATOM    460  C   GLU A  58     -59.317  22.572  -2.778  1.00 88.18           C  
ATOM    461  O   GLU A  58     -58.342  22.797  -3.497  1.00 88.18           O  
ATOM    462  CB  GLU A  58     -61.386  23.965  -3.022  1.00 88.18           C  
ATOM    463  CG  GLU A  58     -60.717  25.155  -3.695  1.00 88.18           C  
ATOM    464  CD  GLU A  58     -61.478  26.457  -3.506  1.00 88.18           C  
ATOM    465  OE1 GLU A  58     -60.972  27.523  -3.925  1.00 88.18           O  
ATOM    466  OE2 GLU A  58     -62.590  26.412  -2.932  1.00 88.18           O1-
ATOM    467  N   LEU A  59     -59.226  22.302  -1.429  1.00 85.94           N  
ATOM    468  CA  LEU A  59     -57.936  22.176  -0.760  1.00 85.94           C  
ATOM    469  C   LEU A  59     -57.133  21.017  -1.342  1.00 85.94           C  
ATOM    470  O   LEU A  59     -55.957  21.177  -1.673  1.00 85.94           O  
ATOM    471  CB  LEU A  59     -58.130  21.973   0.746  1.00 85.94           C  
ATOM    472  CG  LEU A  59     -56.865  21.704   1.562  1.00 85.94           C  
ATOM    473  CD1 LEU A  59     -55.922  22.900   1.487  1.00 85.94           C  
ATOM    474  CD2 LEU A  59     -57.220  21.387   3.010  1.00 85.94           C  
ATOM    475  N   LEU A  60     -57.745  19.880  -1.492  1.00 81.67           N  
ATOM    476  CA  LEU A  60     -57.079  18.682  -1.991  1.00 81.67           C  
ATOM    477  C   LEU A  60     -56.586  18.889  -3.420  1.00 81.67           C  
ATOM    478  O   LEU A  60     -55.493  18.444  -3.774  1.00 81.67           O  
ATOM    479  CB  LEU A  60     -58.025  17.479  -1.933  1.00 81.67           C  
ATOM    480  CG  LEU A  60     -58.336  16.927  -0.542  1.00 81.67           C  
ATOM    481  CD1 LEU A  60     -59.387  15.827  -0.632  1.00 81.67           C  
ATOM    482  CD2 LEU A  60     -57.065  16.408   0.124  1.00 81.67           C  
ATOM    483  N   GLN A  61     -57.366  19.536  -4.297  1.00 86.46           N  
ATOM    484  CA  GLN A  61     -56.959  19.852  -5.663  1.00 86.46           C  
ATOM    485  C   GLN A  61     -55.704  20.720  -5.675  1.00 86.46           C  
ATOM    486  O   GLN A  61     -54.792  20.490  -6.473  1.00 86.46           O  
ATOM    487  CB  GLN A  61     -58.092  20.558  -6.411  1.00 86.46           C  
ATOM    488  CG  GLN A  61     -59.240  19.636  -6.798  1.00 86.46           C  
ATOM    489  CD  GLN A  61     -60.403  20.380  -7.427  1.00 86.46           C  
ATOM    490  NE2 GLN A  61     -61.396  19.635  -7.902  1.00 86.46           N  
ATOM    491  OE1 GLN A  61     -60.410  21.614  -7.485  1.00 86.46           O  
ATOM    492  N   LEU A  62     -55.742  21.693  -4.792  1.00 89.79           N  
ATOM    493  CA  LEU A  62     -54.612  22.613  -4.710  1.00 89.79           C  
ATOM    494  C   LEU A  62     -53.369  21.901  -4.187  1.00 89.79           C  
ATOM    495  O   LEU A  62     -52.258  22.161  -4.654  1.00 89.79           O  
ATOM    496  CB  LEU A  62     -54.953  23.801  -3.806  1.00 89.79           C  
ATOM    497  CG  LEU A  62     -55.945  24.819  -4.371  1.00 89.79           C  
ATOM    498  CD1 LEU A  62     -56.338  25.828  -3.297  1.00 89.79           C  
ATOM    499  CD2 LEU A  62     -55.352  25.528  -5.585  1.00 89.79           C  
ATOM    500  N   LEU A  63     -53.525  20.965  -3.232  1.00 82.35           N  
ATOM    501  CA  LEU A  63     -52.419  20.203  -2.664  1.00 82.35           C  
ATOM    502  C   LEU A  63     -51.813  19.265  -3.704  1.00 82.35           C  
ATOM    503  O   LEU A  63     -50.595  19.083  -3.747  1.00 82.35           O  
ATOM    504  CB  LEU A  63     -52.888  19.400  -1.449  1.00 82.35           C  
ATOM    505  CG  LEU A  63     -53.182  20.201  -0.179  1.00 82.35           C  
ATOM    506  CD1 LEU A  63     -53.677  19.276   0.929  1.00 82.35           C  
ATOM    507  CD2 LEU A  63     -51.942  20.966   0.270  1.00 82.35           C  
ATOM    508  N   VAL A  64     -52.635  18.732  -4.475  1.00 82.55           N  
ATOM    509  CA  VAL A  64     -52.164  17.881  -5.562  1.00 82.55           C  
ATOM    510  C   VAL A  64     -51.342  18.709  -6.548  1.00 82.55           C  
ATOM    511  O   VAL A  64     -50.272  18.280  -6.987  1.00 82.55           O  
ATOM    512  CB  VAL A  64     -53.337  17.192  -6.293  1.00 82.55           C  
ATOM    513  CG1 VAL A  64     -52.845  16.479  -7.552  1.00 82.55           C  
ATOM    514  CG2 VAL A  64     -54.044  16.210  -5.360  1.00 82.55           C  
ATOM    515  N   ARG A  65     -51.848  19.738  -6.950  1.00 88.40           N  
ATOM    516  CA  ARG A  65     -51.138  20.651  -7.839  1.00 88.40           C  
ATOM    517  C   ARG A  65     -49.805  21.079  -7.234  1.00 88.40           C  
ATOM    518  O   ARG A  65     -48.792  21.146  -7.932  1.00 88.40           O  
ATOM    519  CB  ARG A  65     -51.995  21.882  -8.143  1.00 88.40           C  
ATOM    520  CG  ARG A  65     -51.371  22.833  -9.152  1.00 88.40           C  
ATOM    521  CD  ARG A  65     -52.351  23.913  -9.590  1.00 88.40           C  
ATOM    522  NE  ARG A  65     -51.743  24.839 -10.541  1.00 88.40           N  
ATOM    523  CZ  ARG A  65     -52.372  25.866 -11.106  1.00 88.40           C  
ATOM    524  NH1 ARG A  65     -53.644  26.120 -10.824  1.00 88.40           N1+
ATOM    525  NH2 ARG A  65     -51.722  26.646 -11.958  1.00 88.40           N  
ATOM    526  N   LEU A  66     -49.823  21.474  -5.984  1.00 87.47           N  
ATOM    527  CA  LEU A  66     -48.606  21.853  -5.275  1.00 87.47           C  
ATOM    528  C   LEU A  66     -47.582  20.722  -5.310  1.00 87.47           C  
ATOM    529  O   LEU A  66     -46.400  20.958  -5.571  1.00 87.47           O  
ATOM    530  CB  LEU A  66     -48.923  22.224  -3.824  1.00 87.47           C  
ATOM    531  CG  LEU A  66     -47.740  22.673  -2.965  1.00 87.47           C  
ATOM    532  CD1 LEU A  66     -47.060  23.885  -3.590  1.00 87.47           C  
ATOM    533  CD2 LEU A  66     -48.198  22.983  -1.543  1.00 87.47           C  
ATOM    534  N   ALA A  67     -48.022  19.546  -5.032  1.00 82.57           N  
ATOM    535  CA  ALA A  67     -47.152  18.374  -5.064  1.00 82.57           C  
ATOM    536  C   ALA A  67     -46.526  18.192  -6.444  1.00 82.57           C  
ATOM    537  O   ALA A  67     -45.336  17.891  -6.559  1.00 82.57           O  
ATOM    538  CB  ALA A  67     -47.931  17.122  -4.668  1.00 82.57           C  
ATOM    539  N   ALA A  68     -47.268  18.284  -7.496  1.00 85.17           N  
ATOM    540  CA  ALA A  68     -46.783  18.169  -8.870  1.00 85.17           C  
ATOM    541  C   ALA A  68     -45.740  19.240  -9.175  1.00 85.17           C  
ATOM    542  O   ALA A  68     -44.716  18.958  -9.802  1.00 85.17           O  
ATOM    543  CB  ALA A  68     -47.945  18.266  -9.855  1.00 85.17           C  
ATOM    544  N   LEU A  69     -45.991  20.385  -8.774  1.00 90.84           N  
ATOM    545  CA  LEU A  69     -45.084  21.500  -9.017  1.00 90.84           C  
ATOM    546  C   LEU A  69     -43.784  21.322  -8.240  1.00 90.84           C  
ATOM    547  O   LEU A  69     -42.709  21.673  -8.732  1.00 90.84           O  
ATOM    548  CB  LEU A  69     -45.746  22.824  -8.629  1.00 90.84           C  
ATOM    549  CG  LEU A  69     -46.862  23.320  -9.551  1.00 90.84           C  
ATOM    550  CD1 LEU A  69     -47.537  24.550  -8.953  1.00 90.84           C  
ATOM    551  CD2 LEU A  69     -46.312  23.628 -10.939  1.00 90.84           C  
ATOM    552  N   LEU A  70     -43.935  20.767  -7.025  1.00 87.94           N  
ATOM    553  CA  LEU A  70     -42.748  20.476  -6.229  1.00 87.94           C  
ATOM    554  C   LEU A  70     -41.850  19.469  -6.939  1.00 87.94           C  
ATOM    555  O   LEU A  70     -40.627  19.626  -6.956  1.00 87.94           O  
ATOM    556  CB  LEU A  70     -43.147  19.939  -4.851  1.00 87.94           C  
ATOM    557  CG  LEU A  70     -43.743  20.954  -3.874  1.00 87.94           C  
ATOM    558  CD1 LEU A  70     -44.253  20.249  -2.622  1.00 87.94           C  
ATOM    559  CD2 LEU A  70     -42.711  22.016  -3.512  1.00 87.94           C  
ATOM    560  N   GLU A  71     -42.451  18.494  -7.384  1.00 88.26           N  
ATOM    561  CA  GLU A  71     -41.713  17.492  -8.147  1.00 88.26           C  
ATOM    562  C   GLU A  71     -41.059  18.106  -9.380  1.00 88.26           C  
ATOM    563  O   GLU A  71     -39.926  17.765  -9.723  1.00 88.26           O  
ATOM    564  CB  GLU A  71     -42.638  16.342  -8.559  1.00 88.26           C  
ATOM    565  CG  GLU A  71     -43.021  15.419  -7.411  1.00 88.26           C  
ATOM    566  CD  GLU A  71     -43.930  14.278  -7.838  1.00 88.26           C  
ATOM    567  OE1 GLU A  71     -44.302  13.446  -6.980  1.00 88.26           O  
ATOM    568  OE2 GLU A  71     -44.270  14.213  -9.040  1.00 88.26           O1-
ATOM    569  N   ALA A  72     -41.735  18.928 -10.075  1.00 89.88           N  
ATOM    570  CA  ALA A  72     -41.227  19.629 -11.252  1.00 89.88           C  
ATOM    571  C   ALA A  72     -40.021  20.495 -10.898  1.00 89.88           C  
ATOM    572  O   ALA A  72     -39.048  20.552 -11.652  1.00 89.88           O  
ATOM    573  CB  ALA A  72     -42.327  20.484 -11.877  1.00 89.88           C  
ATOM    574  N   VAL A  73     -40.108  21.231  -9.800  1.00 92.10           N  
ATOM    575  CA  VAL A  73     -39.006  22.071  -9.345  1.00 92.10           C  
ATOM    576  C   VAL A  73     -37.782  21.206  -9.055  1.00 92.10           C  
ATOM    577  O   VAL A  73     -36.656  21.580  -9.393  1.00 92.10           O  
ATOM    578  CB  VAL A  73     -39.393  22.884  -8.090  1.00 92.10           C  
ATOM    579  CG1 VAL A  73     -38.168  23.579  -7.497  1.00 92.10           C  
ATOM    580  CG2 VAL A  73     -40.478  23.906  -8.430  1.00 92.10           C  
ATOM    581  N   ARG A  74     -37.951  20.041  -8.405  1.00 90.20           N  
ATOM    582  CA  ARG A  74     -36.860  19.107  -8.145  1.00 90.20           C  
ATOM    583  C   ARG A  74     -36.206  18.654  -9.446  1.00 90.20           C  
ATOM    584  O   ARG A  74     -34.979  18.552  -9.526  1.00 90.20           O  
ATOM    585  CB  ARG A  74     -37.366  17.893  -7.362  1.00 90.20           C  
ATOM    586  CG  ARG A  74     -37.639  18.177  -5.894  1.00 90.20           C  
ATOM    587  CD  ARG A  74     -38.115  16.932  -5.158  1.00 90.20           C  
ATOM    588  NE  ARG A  74     -38.578  17.247  -3.809  1.00 90.20           N  
ATOM    589  CZ  ARG A  74     -39.132  16.372  -2.974  1.00 90.20           C  
ATOM    590  NH1 ARG A  74     -39.305  15.106  -3.335  1.00 90.20           N1+
ATOM    591  NH2 ARG A  74     -39.516  16.767  -1.769  1.00 90.20           N  
ATOM    592  N   ALA A  75     -36.978  18.325 -10.444  1.00 90.66           N  
ATOM    593  CA  ALA A  75     -36.475  17.914 -11.752  1.00 90.66           C  
ATOM    594  C   ALA A  75     -35.645  19.021 -12.395  1.00 90.66           C  
ATOM    595  O   ALA A  75     -34.592  18.758 -12.977  1.00 90.66           O  
ATOM    596  CB  ALA A  75     -37.632  17.521 -12.667  1.00 90.66           C  
ATOM    597  N   VAL A  76     -36.174  20.236 -12.295  1.00 92.38           N  
ATOM    598  CA  VAL A  76     -35.473  21.393 -12.842  1.00 92.38           C  
ATOM    599  C   VAL A  76     -34.164  21.610 -12.088  1.00 92.38           C  
ATOM    600  O   VAL A  76     -33.131  21.904 -12.695  1.00 92.38           O  
ATOM    601  CB  VAL A  76     -36.345  22.667 -12.775  1.00 92.38           C  
ATOM    602  CG1 VAL A  76     -35.519  23.905 -13.124  1.00 92.38           C  
ATOM    603  CG2 VAL A  76     -37.546  22.542 -13.711  1.00 92.38           C  
ATOM    604  N   GLU A  77     -34.236  21.514 -10.793  1.00 91.62           N  
ATOM    605  CA  GLU A  77     -33.044  21.621  -9.959  1.00 91.62           C  
ATOM    606  C   GLU A  77     -31.974  20.623 -10.394  1.00 91.62           C  
ATOM    607  O   GLU A  77     -30.797  20.975 -10.503  1.00 91.62           O  
ATOM    608  CB  GLU A  77     -33.395  21.405  -8.485  1.00 91.62           C  
ATOM    609  CG  GLU A  77     -32.227  21.627  -7.535  1.00 91.62           C  
ATOM    610  CD  GLU A  77     -32.607  21.470  -6.071  1.00 91.62           C  
ATOM    611  OE1 GLU A  77     -31.708  21.524  -5.201  1.00 91.62           O  
ATOM    612  OE2 GLU A  77     -33.813  21.289  -5.791  1.00 91.62           O1-
ATOM    613  N   GLU A  78     -32.348  19.391 -10.549  1.00 92.48           N  
ATOM    614  CA  GLU A  78     -31.428  18.352 -11.001  1.00 92.48           C  
ATOM    615  C   GLU A  78     -30.861  18.678 -12.381  1.00 92.48           C  
ATOM    616  O   GLU A  78     -29.677  18.455 -12.640  1.00 92.48           O  
ATOM    617  CB  GLU A  78     -32.125  16.991 -11.028  1.00 92.48           C  
ATOM    618  CG  GLU A  78     -32.346  16.386  -9.649  1.00 92.48           C  
ATOM    619  CD  GLU A  78     -33.049  15.038  -9.690  1.00 92.48           C  
ATOM    620  OE1 GLU A  78     -33.229  14.414  -8.619  1.00 92.48           O  
ATOM    621  OE2 GLU A  78     -33.421  14.602 -10.803  1.00 92.48           O1-
ATOM    622  N   ALA A  79     -31.679  19.181 -13.265  1.00 91.28           N  
ATOM    623  CA  ALA A  79     -31.274  19.572 -14.614  1.00 91.28           C  
ATOM    624  C   ALA A  79     -30.255  20.706 -14.572  1.00 91.28           C  
ATOM    625  O   ALA A  79     -29.279  20.700 -15.325  1.00 91.28           O  
ATOM    626  CB  ALA A  79     -32.492  19.984 -15.437  1.00 91.28           C  
ATOM    627  N   ILE A  80     -30.455  21.764 -13.730  1.00 89.55           N  
ATOM    628  CA  ILE A  80     -29.572  22.917 -13.589  1.00 89.55           C  
ATOM    629  C   ILE A  80     -28.250  22.481 -12.962  1.00 89.55           C  
ATOM    630  O   ILE A  80     -27.182  22.957 -13.355  1.00 89.55           O  
ATOM    631  CB  ILE A  80     -30.227  24.030 -12.740  1.00 89.55           C  
ATOM    632  CG1 ILE A  80     -31.404  24.657 -13.497  1.00 89.55           C  
ATOM    633  CG2 ILE A  80     -29.194  25.093 -12.355  1.00 89.55           C  
ATOM    634  CD1 ILE A  80     -32.183  25.685 -12.688  1.00 89.55           C  
ATOM    635  N   LYS A  81     -28.319  21.539 -11.964  1.00 89.71           N  
ATOM    636  CA  LYS A  81     -27.116  21.013 -11.327  1.00 89.71           C  
ATOM    637  C   LYS A  81     -26.236  20.279 -12.338  1.00 89.71           C  
ATOM    638  O   LYS A  81     -25.009  20.390 -12.296  1.00 89.71           O  
ATOM    639  CB  LYS A  81     -27.483  20.076 -10.176  1.00 89.71           C  
ATOM    640  CG  LYS A  81     -27.922  20.796  -8.908  1.00 89.71           C  
ATOM    641  CD  LYS A  81     -28.211  19.815  -7.780  1.00 89.71           C  
ATOM    642  CE  LYS A  81     -28.694  20.531  -6.526  1.00 89.71           C  
ATOM    643  NZ  LYS A  81     -29.041  19.569  -5.438  1.00 89.71           N1+
ATOM    644  N   ARG A  82     -26.878  19.560 -13.289  1.00 92.16           N  
ATOM    645  CA  ARG A  82     -26.150  18.786 -14.288  1.00 92.16           C  
ATOM    646  C   ARG A  82     -25.590  19.689 -15.381  1.00 92.16           C  
ATOM    647  O   ARG A  82     -24.480  19.469 -15.870  1.00 92.16           O  
ATOM    648  CB  ARG A  82     -27.055  17.717 -14.906  1.00 92.16           C  
ATOM    649  CG  ARG A  82     -27.393  16.576 -13.959  1.00 92.16           C  
ATOM    650  CD  ARG A  82     -28.247  15.514 -14.639  1.00 92.16           C  
ATOM    651  NE  ARG A  82     -28.629  14.454 -13.710  1.00 92.16           N  
ATOM    652  CZ  ARG A  82     -29.412  13.423 -14.017  1.00 92.16           C  
ATOM    653  NH1 ARG A  82     -29.912  13.293 -15.240  1.00 92.16           N1+
ATOM    654  NH2 ARG A  82     -29.696  12.515 -13.095  1.00 92.16           N  
ATOM    655  N   ASN A  83     -26.340  20.774 -15.647  1.00 89.74           N  
ATOM    656  CA  ASN A  83     -25.972  21.730 -16.685  1.00 89.74           C  
ATOM    657  C   ASN A  83     -26.400  23.148 -16.318  1.00 89.74           C  
ATOM    658  O   ASN A  83     -27.496  23.582 -16.675  1.00 89.74           O  
ATOM    659  CB  ASN A  83     -26.579  21.324 -18.030  1.00 89.74           C  
ATOM    660  CG  ASN A  83     -26.069  22.168 -19.180  1.00 89.74           C  
ATOM    661  ND2 ASN A  83     -26.649  21.976 -20.360  1.00 89.74           N  
ATOM    662  OD1 ASN A  83     -25.161  22.987 -19.011  1.00 89.74           O  
ATOM    663  N   PRO A  84     -25.454  23.886 -15.553  1.00 84.75           N  
ATOM    664  CA  PRO A  84     -25.755  25.226 -15.044  1.00 84.75           C  
ATOM    665  C   PRO A  84     -25.985  26.243 -16.159  1.00 84.75           C  
ATOM    666  O   PRO A  84     -26.600  27.288 -15.930  1.00 84.75           O  
ATOM    667  CB  PRO A  84     -24.509  25.582 -14.230  1.00 84.75           C  
ATOM    668  CG  PRO A  84     -23.901  24.265 -13.866  1.00 84.75           C  
ATOM    669  CD  PRO A  84     -24.203  23.283 -14.961  1.00 84.75           C  
ATOM    670  N   ASP A  85     -25.746  25.885 -17.421  1.00 86.28           N  
ATOM    671  CA  ASP A  85     -25.918  26.777 -18.563  1.00 86.28           C  
ATOM    672  C   ASP A  85     -27.193  26.442 -19.333  1.00 86.28           C  
ATOM    673  O   ASP A  85     -27.385  26.906 -20.460  1.00 86.28           O  
ATOM    674  CB  ASP A  85     -24.706  26.700 -19.493  1.00 86.28           C  
ATOM    675  CG  ASP A  85     -23.446  27.280 -18.874  1.00 86.28           C  
ATOM    676  OD1 ASP A  85     -23.540  28.268 -18.114  1.00 86.28           O  
ATOM    677  OD2 ASP A  85     -22.351  26.747 -19.153  1.00 86.28           O1-
ATOM    678  N   ASN A  86     -28.022  25.596 -18.772  1.00 88.80           N  
ATOM    679  CA  ASN A  86     -29.278  25.182 -19.389  1.00 88.80           C  
ATOM    680  C   ASN A  86     -30.321  26.295 -19.336  1.00 88.80           C  
ATOM    681  O   ASN A  86     -31.020  26.449 -18.332  1.00 88.80           O  
ATOM    682  CB  ASN A  86     -29.816  23.918 -18.717  1.00 88.80           C  
ATOM    683  CG  ASN A  86     -30.962  23.290 -19.486  1.00 88.80           C  
ATOM    684  ND2 ASN A  86     -31.153  21.988 -19.307  1.00 88.80           N  
ATOM    685  OD1 ASN A  86     -31.669  23.970 -20.234  1.00 88.80           O  
ATOM    686  N   ASP A  87     -30.383  27.236 -20.427  1.00 88.56           N  
ATOM    687  CA  ASP A  87     -31.271  28.393 -20.480  1.00 88.56           C  
ATOM    688  C   ASP A  87     -32.735  27.966 -20.405  1.00 88.56           C  
ATOM    689  O   ASP A  87     -33.566  28.675 -19.834  1.00 88.56           O  
ATOM    690  CB  ASP A  87     -31.024  29.202 -21.755  1.00 88.56           C  
ATOM    691  CG  ASP A  87     -29.710  29.962 -21.731  1.00 88.56           C  
ATOM    692  OD1 ASP A  87     -29.205  30.272 -20.630  1.00 88.56           O  
ATOM    693  OD2 ASP A  87     -29.175  30.257 -22.822  1.00 88.56           O1-
ATOM    694  N   GLU A  88     -33.027  26.723 -20.864  1.00 90.33           N  
ATOM    695  CA  GLU A  88     -34.373  26.157 -20.832  1.00 90.33           C  
ATOM    696  C   GLU A  88     -34.786  25.792 -19.409  1.00 90.33           C  
ATOM    697  O   GLU A  88     -35.928  26.026 -19.009  1.00 90.33           O  
ATOM    698  CB  GLU A  88     -34.461  24.926 -21.737  1.00 90.33           C  
ATOM    699  CG  GLU A  88     -35.883  24.449 -21.992  1.00 90.33           C  
ATOM    700  CD  GLU A  88     -35.957  23.249 -22.923  1.00 90.33           C  
ATOM    701  OE1 GLU A  88     -37.075  22.745 -23.175  1.00 90.33           O  
ATOM    702  OE2 GLU A  88     -34.889  22.810 -23.402  1.00 90.33           O1-
ATOM    703  N   ALA A  89     -33.885  25.178 -18.617  1.00 89.85           N  
ATOM    704  CA  ALA A  89     -34.104  24.813 -17.220  1.00 89.85           C  
ATOM    705  C   ALA A  89     -34.272  26.055 -16.349  1.00 89.85           C  
ATOM    706  O   ALA A  89     -35.110  26.075 -15.444  1.00 89.85           O  
ATOM    707  CB  ALA A  89     -32.947  23.960 -16.706  1.00 89.85           C  
ATOM    708  N   VAL A  90     -33.529  27.129 -16.666  1.00 89.19           N  
ATOM    709  CA  VAL A  90     -33.609  28.412 -15.977  1.00 89.19           C  
ATOM    710  C   VAL A  90     -34.958  29.068 -16.260  1.00 89.19           C  
ATOM    711  O   VAL A  90     -35.626  29.549 -15.341  1.00 89.19           O  
ATOM    712  CB  VAL A  90     -32.459  29.355 -16.398  1.00 89.19           C  
ATOM    713  CG1 VAL A  90     -32.655  30.746 -15.799  1.00 89.19           C  
ATOM    714  CG2 VAL A  90     -31.111  28.772 -15.974  1.00 89.19           C  
ATOM    715  N   GLU A  91     -35.455  29.040 -17.509  1.00 91.00           N  
ATOM    716  CA  GLU A  91     -36.754  29.589 -17.886  1.00 91.00           C  
ATOM    717  C   GLU A  91     -37.892  28.806 -17.239  1.00 91.00           C  
ATOM    718  O   GLU A  91     -38.882  29.393 -16.795  1.00 91.00           O  
ATOM    719  CB  GLU A  91     -36.916  29.590 -19.408  1.00 91.00           C  
ATOM    720  CG  GLU A  91     -36.068  30.637 -20.116  1.00 91.00           C  
ATOM    721  CD  GLU A  91     -36.225  30.614 -21.629  1.00 91.00           C  
ATOM    722  OE1 GLU A  91     -35.575  31.431 -22.320  1.00 91.00           O  
ATOM    723  OE2 GLU A  91     -37.006  29.772 -22.127  1.00 91.00           O1-
ATOM    724  N   THR A  92     -37.723  27.499 -17.223  1.00 93.38           N  
ATOM    725  CA  THR A  92     -38.706  26.616 -16.605  1.00 93.38           C  
ATOM    726  C   THR A  92     -38.784  26.864 -15.101  1.00 93.38           C  
ATOM    727  O   THR A  92     -39.869  26.824 -14.515  1.00 93.38           O  
ATOM    728  CB  THR A  92     -38.371  25.137 -16.868  1.00 93.38           C  
ATOM    729  CG2 THR A  92     -39.420  24.217 -16.251  1.00 93.38           C  
ATOM    730  OG1 THR A  92     -38.324  24.907 -18.281  1.00 93.38           O  
ATOM    731  N   ALA A  93     -37.658  27.092 -14.452  1.00 91.67           N  
ATOM    732  CA  ALA A  93     -37.604  27.404 -13.027  1.00 91.67           C  
ATOM    733  C   ALA A  93     -38.403  28.665 -12.711  1.00 91.67           C  
ATOM    734  O   ALA A  93     -39.157  28.702 -11.735  1.00 91.67           O  
ATOM    735  CB  ALA A  93     -36.154  27.570 -12.573  1.00 91.67           C  
ATOM    736  N   VAL A  94     -38.245  29.711 -13.562  1.00 91.99           N  
ATOM    737  CA  VAL A  94     -38.953  30.972 -13.381  1.00 91.99           C  
ATOM    738  C   VAL A  94     -40.447  30.766 -13.624  1.00 91.99           C  
ATOM    739  O   VAL A  94     -41.281  31.286 -12.880  1.00 91.99           O  
ATOM    740  CB  VAL A  94     -38.407  32.070 -14.321  1.00 91.99           C  
ATOM    741  CG1 VAL A  94     -39.244  33.344 -14.208  1.00 91.99           C  
ATOM    742  CG2 VAL A  94     -36.941  32.360 -14.007  1.00 91.99           C  
ATOM    743  N   ARG A  95     -40.831  29.973 -14.652  1.00 93.67           N  
ATOM    744  CA  ARG A  95     -42.224  29.640 -14.932  1.00 93.67           C  
ATOM    745  C   ARG A  95     -42.855  28.894 -13.762  1.00 93.67           C  
ATOM    746  O   ARG A  95     -43.992  29.177 -13.377  1.00 93.67           O  
ATOM    747  CB  ARG A  95     -42.332  28.801 -16.208  1.00 93.67           C  
ATOM    748  CG  ARG A  95     -43.761  28.537 -16.653  1.00 93.67           C  
ATOM    749  CD  ARG A  95     -43.810  27.739 -17.948  1.00 93.67           C  
ATOM    750  NE  ARG A  95     -43.175  26.433 -17.800  1.00 93.67           N  
ATOM    751  CZ  ARG A  95     -43.056  25.532 -18.772  1.00 93.67           C  
ATOM    752  NH1 ARG A  95     -43.531  25.780 -19.988  1.00 93.67           N1+
ATOM    753  NH2 ARG A  95     -42.460  24.375 -18.527  1.00 93.67           N  
ATOM    754  N   LEU A  96     -42.175  27.888 -13.281  1.00 94.67           N  
ATOM    755  CA  LEU A  96     -42.631  27.092 -12.147  1.00 94.67           C  
ATOM    756  C   LEU A  96     -42.836  27.967 -10.916  1.00 94.67           C  
ATOM    757  O   LEU A  96     -43.789  27.767 -10.158  1.00 94.67           O  
ATOM    758  CB  LEU A  96     -41.627  25.978 -11.835  1.00 94.67           C  
ATOM    759  CG  LEU A  96     -41.577  24.813 -12.825  1.00 94.67           C  
ATOM    760  CD1 LEU A  96     -40.443  23.861 -12.465  1.00 94.67           C  
ATOM    761  CD2 LEU A  96     -42.913  24.077 -12.852  1.00 94.67           C  
ATOM    762  N   ALA A  97     -41.907  28.928 -10.697  1.00 93.19           N  
ATOM    763  CA  ALA A  97     -42.034  29.877  -9.594  1.00 93.19           C  
ATOM    764  C   ALA A  97     -43.325  30.683  -9.709  1.00 93.19           C  
ATOM    765  O   ALA A  97     -44.019  30.902  -8.713  1.00 93.19           O  
ATOM    766  CB  ALA A  97     -40.828  30.812  -9.556  1.00 93.19           C  
ATOM    767  N   ARG A  98     -43.761  31.120 -10.876  1.00 92.72           N  
ATOM    768  CA  ARG A  98     -44.997  31.864 -11.098  1.00 92.72           C  
ATOM    769  C   ARG A  98     -46.219  30.994 -10.821  1.00 92.72           C  
ATOM    770  O   ARG A  98     -47.197  31.460 -10.233  1.00 92.72           O  
ATOM    771  CB  ARG A  98     -45.051  32.402 -12.530  1.00 92.72           C  
ATOM    772  CG  ARG A  98     -44.087  33.548 -12.794  1.00 92.72           C  
ATOM    773  CD  ARG A  98     -44.191  34.054 -14.227  1.00 92.72           C  
ATOM    774  NE  ARG A  98     -43.114  34.985 -14.550  1.00 92.72           N  
ATOM    775  CZ  ARG A  98     -42.868  35.467 -15.764  1.00 92.72           C  
ATOM    776  NH1 ARG A  98     -43.620  35.113 -16.800  1.00 92.72           N1+
ATOM    777  NH2 ARG A  98     -41.861  36.310 -15.946  1.00 92.72           N  
ATOM    778  N   GLU A  99     -46.125  29.780 -11.293  1.00 94.00           N  
ATOM    779  CA  GLU A  99     -47.197  28.819 -11.049  1.00 94.00           C  
ATOM    780  C   GLU A  99     -47.354  28.534  -9.558  1.00 94.00           C  
ATOM    781  O   GLU A  99     -48.474  28.412  -9.057  1.00 94.00           O  
ATOM    782  CB  GLU A  99     -46.936  27.517 -11.810  1.00 94.00           C  
ATOM    783  CG  GLU A  99     -47.060  27.652 -13.320  1.00 94.00           C  
ATOM    784  CD  GLU A  99     -48.468  27.993 -13.780  1.00 94.00           C  
ATOM    785  OE1 GLU A  99     -48.620  28.830 -14.698  1.00 94.00           O  
ATOM    786  OE2 GLU A  99     -49.427  27.421 -13.215  1.00 94.00           O1-
ATOM    787  N   LEU A 100     -46.262  28.385  -8.936  1.00 94.38           N  
ATOM    788  CA  LEU A 100     -46.270  28.167  -7.493  1.00 94.38           C  
ATOM    789  C   LEU A 100     -46.848  29.376  -6.766  1.00 94.38           C  
ATOM    790  O   LEU A 100     -47.548  29.226  -5.763  1.00 94.38           O  
ATOM    791  CB  LEU A 100     -44.855  27.878  -6.987  1.00 94.38           C  
ATOM    792  CG  LEU A 100     -44.326  26.462  -7.221  1.00 94.38           C  
ATOM    793  CD1 LEU A 100     -42.816  26.420  -7.022  1.00 94.38           C  
ATOM    794  CD2 LEU A 100     -45.021  25.471  -6.293  1.00 94.38           C  
ATOM    795  N   LYS A 101     -46.516  30.604  -7.248  1.00 92.53           N  
ATOM    796  CA  LYS A 101     -47.108  31.824  -6.706  1.00 92.53           C  
ATOM    797  C   LYS A 101     -48.630  31.788  -6.809  1.00 92.53           C  
ATOM    798  O   LYS A 101     -49.330  32.172  -5.870  1.00 92.53           O  
ATOM    799  CB  LYS A 101     -46.561  33.055  -7.430  1.00 92.53           C  
ATOM    800  CG  LYS A 101     -47.123  34.373  -6.920  1.00 92.53           C  
ATOM    801  CD  LYS A 101     -46.670  35.546  -7.781  1.00 92.53           C  
ATOM    802  CE  LYS A 101     -47.375  36.836  -7.387  1.00 92.53           C  
ATOM    803  NZ  LYS A 101     -47.045  37.955  -8.320  1.00 92.53           N1+
ATOM    804  N   LYS A 102     -49.145  31.379  -7.973  1.00 92.99           N  
ATOM    805  CA  LYS A 102     -50.586  31.275  -8.188  1.00 92.99           C  
ATOM    806  C   LYS A 102     -51.219  30.299  -7.200  1.00 92.99           C  
ATOM    807  O   LYS A 102     -52.293  30.565  -6.658  1.00 92.99           O  
ATOM    808  CB  LYS A 102     -50.885  30.836  -9.621  1.00 92.99           C  
ATOM    809  CG  LYS A 102     -50.601  31.905 -10.667  1.00 92.99           C  
ATOM    810  CD  LYS A 102     -50.935  31.417 -12.071  1.00 92.99           C  
ATOM    811  CE  LYS A 102     -50.557  32.447 -13.126  1.00 92.99           C  
ATOM    812  NZ  LYS A 102     -50.816  31.944 -14.509  1.00 92.99           N1+
ATOM    813  N   VAL A 103     -50.572  29.142  -7.021  1.00 92.92           N  
ATOM    814  CA  VAL A 103     -51.036  28.135  -6.072  1.00 92.92           C  
ATOM    815  C   VAL A 103     -51.069  28.728  -4.665  1.00 92.92           C  
ATOM    816  O   VAL A 103     -52.025  28.514  -3.916  1.00 92.92           O  
ATOM    817  CB  VAL A 103     -50.141  26.875  -6.098  1.00 92.92           C  
ATOM    818  CG1 VAL A 103     -50.513  25.926  -4.962  1.00 92.92           C  
ATOM    819  CG2 VAL A 103     -50.254  26.169  -7.448  1.00 92.92           C  
ATOM    820  N   ALA A 104     -50.047  29.418  -4.284  1.00 91.80           N  
ATOM    821  CA  ALA A 104     -49.977  30.091  -2.990  1.00 91.80           C  
ATOM    822  C   ALA A 104     -51.132  31.072  -2.818  1.00 91.80           C  
ATOM    823  O   ALA A 104     -51.735  31.149  -1.744  1.00 91.80           O  
ATOM    824  CB  ALA A 104     -48.641  30.816  -2.839  1.00 91.80           C  
ATOM    825  N   GLU A 105     -51.485  31.841  -3.851  1.00 92.34           N  
ATOM    826  CA  GLU A 105     -52.595  32.787  -3.829  1.00 92.34           C  
ATOM    827  C   GLU A 105     -53.925  32.075  -3.600  1.00 92.34           C  
ATOM    828  O   GLU A 105     -54.760  32.543  -2.823  1.00 92.34           O  
ATOM    829  CB  GLU A 105     -52.645  33.588  -5.133  1.00 92.34           C  
ATOM    830  CG  GLU A 105     -51.524  34.608  -5.272  1.00 92.34           C  
ATOM    831  CD  GLU A 105     -51.510  35.305  -6.623  1.00 92.34           C  
ATOM    832  OE1 GLU A 105     -50.673  36.211  -6.830  1.00 92.34           O  
ATOM    833  OE2 GLU A 105     -52.345  34.941  -7.482  1.00 92.34           O1-
ATOM    834  N   LEU A 106     -54.083  30.998  -4.315  1.00 93.57           N  
ATOM    835  CA  LEU A 106     -55.304  30.209  -4.186  1.00 93.57           C  
ATOM    836  C   LEU A 106     -55.419  29.611  -2.787  1.00 93.57           C  
ATOM    837  O   LEU A 106     -56.505  29.593  -2.202  1.00 93.57           O  
ATOM    838  CB  LEU A 106     -55.336  29.094  -5.234  1.00 93.57           C  
ATOM    839  CG  LEU A 106     -55.490  29.537  -6.690  1.00 93.57           C  
ATOM    840  CD1 LEU A 106     -55.305  28.349  -7.629  1.00 93.57           C  
ATOM    841  CD2 LEU A 106     -56.849  30.192  -6.909  1.00 93.57           C  
ATOM    842  N   LEU A 107     -54.311  29.112  -2.261  1.00 92.28           N  
ATOM    843  CA  LEU A 107     -54.287  28.541  -0.919  1.00 92.28           C  
ATOM    844  C   LEU A 107     -54.584  29.606   0.131  1.00 92.28           C  
ATOM    845  O   LEU A 107     -55.277  29.337   1.115  1.00 92.28           O  
ATOM    846  CB  LEU A 107     -52.929  27.892  -0.637  1.00 92.28           C  
ATOM    847  CG  LEU A 107     -52.680  26.530  -1.286  1.00 92.28           C  
ATOM    848  CD1 LEU A 107     -51.213  26.138  -1.149  1.00 92.28           C  
ATOM    849  CD2 LEU A 107     -53.582  25.469  -0.665  1.00 92.28           C  
ATOM    850  N   GLN A 108     -54.044  30.821  -0.079  1.00 90.56           N  
ATOM    851  CA  GLN A 108     -54.315  31.948   0.805  1.00 90.56           C  
ATOM    852  C   GLN A 108     -55.802  32.294   0.816  1.00 90.56           C  
ATOM    853  O   GLN A 108     -56.372  32.569   1.874  1.00 90.56           O  
ATOM    854  CB  GLN A 108     -53.496  33.170   0.387  1.00 90.56           C  
ATOM    855  CG  GLN A 108     -53.675  34.374   1.301  1.00 90.56           C  
ATOM    856  CD  GLN A 108     -52.924  35.599   0.812  1.00 90.56           C  
ATOM    857  NE2 GLN A 108     -52.777  36.591   1.684  1.00 90.56           N  
ATOM    858  OE1 GLN A 108     -52.479  35.652  -0.338  1.00 90.56           O  
ATOM    859  N   GLU A 109     -56.392  32.405  -0.355  1.00 91.33           N  
ATOM    860  CA  GLU A 109     -57.820  32.682  -0.478  1.00 91.33           C  
ATOM    861  C   GLU A 109     -58.651  31.618   0.234  1.00 91.33           C  
ATOM    862  O   GLU A 109     -59.629  31.939   0.912  1.00 91.33           O  
ATOM    863  CB  GLU A 109     -58.227  32.769  -1.951  1.00 91.33           C  
ATOM    864  CG  GLU A 109     -57.773  34.047  -2.641  1.00 91.33           C  
ATOM    865  CD  GLU A 109     -58.152  34.101  -4.112  1.00 91.33           C  
ATOM    866  OE1 GLU A 109     -57.824  35.104  -4.786  1.00 91.33           O  
ATOM    867  OE2 GLU A 109     -58.783  33.135  -4.594  1.00 91.33           O1-
ATOM    868  N   LEU A 110     -58.226  30.359  -0.007  1.00 90.18           N  
ATOM    869  CA  LEU A 110     -58.898  29.243   0.649  1.00 90.18           C  
ATOM    870  C   LEU A 110     -58.762  29.341   2.165  1.00 90.18           C  
ATOM    871  O   LEU A 110     -59.718  29.077   2.897  1.00 90.18           O  
ATOM    872  CB  LEU A 110     -58.327  27.910   0.160  1.00 90.18           C  
ATOM    873  CG  LEU A 110     -59.027  26.647   0.664  1.00 90.18           C  
ATOM    874  CD1 LEU A 110     -60.496  26.656   0.257  1.00 90.18           C  
ATOM    875  CD2 LEU A 110     -58.327  25.400   0.133  1.00 90.18           C  
ATOM    876  N   ALA A 111     -57.567  29.672   2.636  1.00 88.37           N  
ATOM    877  CA  ALA A 111     -57.309  29.872   4.060  1.00 88.37           C  
ATOM    878  C   ALA A 111     -58.238  30.933   4.642  1.00 88.37           C  
ATOM    879  O   ALA A 111     -58.751  30.778   5.753  1.00 88.37           O  
ATOM    880  CB  ALA A 111     -55.851  30.262   4.288  1.00 88.37           C  
ATOM    881  N   LYS A 112     -58.491  32.046   3.885  1.00 87.59           N  
ATOM    882  CA  LYS A 112     -59.387  33.120   4.305  1.00 87.59           C  
ATOM    883  C   LYS A 112     -60.827  32.624   4.409  1.00 87.59           C  
ATOM    884  O   LYS A 112     -61.527  32.935   5.375  1.00 87.59           O  
ATOM    885  CB  LYS A 112     -59.308  34.297   3.332  1.00 87.59           C  
ATOM    886  CG  LYS A 112     -60.067  35.532   3.793  1.00 87.59           C  
ATOM    887  CD  LYS A 112     -59.921  36.679   2.801  1.00 87.59           C  
ATOM    888  CE  LYS A 112     -60.737  37.893   3.225  1.00 87.59           C  
ATOM    889  NZ  LYS A 112     -60.609  39.016   2.248  1.00 87.59           N1+
ATOM    890  N   LYS A 113     -61.267  31.801   3.442  1.00 86.93           N  
ATOM    891  CA  LYS A 113     -62.631  31.283   3.384  1.00 86.93           C  
ATOM    892  C   LYS A 113     -62.871  30.244   4.475  1.00 86.93           C  
ATOM    893  O   LYS A 113     -63.921  30.244   5.121  1.00 86.93           O  
ATOM    894  CB  LYS A 113     -62.918  30.678   2.010  1.00 86.93           C  
ATOM    895  CG  LYS A 113     -63.051  31.706   0.896  1.00 86.93           C  
ATOM    896  CD  LYS A 113     -63.342  31.043  -0.444  1.00 86.93           C  
ATOM    897  CE  LYS A 113     -63.368  32.060  -1.578  1.00 86.93           C  
ATOM    898  NZ  LYS A 113     -63.580  31.406  -2.904  1.00 86.93           N1+
ATOM    899  N   ALA A 114     -61.766  29.392   4.693  1.00 84.33           N  
ATOM    900  CA  ALA A 114     -61.908  28.231   5.569  1.00 84.33           C  
ATOM    901  C   ALA A 114     -61.564  28.588   7.012  1.00 84.33           C  
ATOM    902  O   ALA A 114     -62.021  27.927   7.947  1.00 84.33           O  
ATOM    903  CB  ALA A 114     -61.025  27.086   5.081  1.00 84.33           C  
ATOM    904  N   GLY A 115     -60.837  29.762   7.173  1.00 83.89           N  
ATOM    905  CA  GLY A 115     -60.372  30.164   8.490  1.00 83.89           C  
ATOM    906  C   GLY A 115     -59.395  29.178   9.104  1.00 83.89           C  
ATOM    907  O   GLY A 115     -59.398  28.968  10.318  1.00 83.89           O  
ATOM    908  N   VAL A 116     -58.716  28.414   8.308  1.00 83.67           N  
ATOM    909  CA  VAL A 116     -57.797  27.371   8.750  1.00 83.67           C  
ATOM    910  C   VAL A 116     -56.355  27.826   8.533  1.00 83.67           C  
ATOM    911  O   VAL A 116     -55.922  28.013   7.393  1.00 83.67           O  
ATOM    912  CB  VAL A 116     -58.051  26.039   8.011  1.00 83.67           C  
ATOM    913  CG1 VAL A 116     -57.095  24.955   8.506  1.00 83.67           C  
ATOM    914  CG2 VAL A 116     -59.503  25.597   8.192  1.00 83.67           C  
ATOM    915  N   PRO A 117     -55.591  28.131   9.569  1.00 84.31           N  
ATOM    916  CA  PRO A 117     -54.201  28.588   9.507  1.00 84.31           C  
ATOM    917  C   PRO A 117     -53.279  27.580   8.826  1.00 84.31           C  
ATOM    918  O   PRO A 117     -52.267  27.965   8.235  1.00 84.31           O  
ATOM    919  CB  PRO A 117     -53.823  28.766  10.980  1.00 84.31           C  
ATOM    920  CG  PRO A 117     -55.123  28.986  11.684  1.00 84.31           C  
ATOM    921  CD  PRO A 117     -56.192  28.213  10.965  1.00 84.31           C  
ATOM    922  N   ALA A 118     -53.581  26.297   8.893  1.00 83.89           N  
ATOM    923  CA  ALA A 118     -52.782  25.237   8.287  1.00 83.89           C  
ATOM    924  C   ALA A 118     -52.727  25.390   6.769  1.00 83.89           C  
ATOM    925  O   ALA A 118     -51.721  25.051   6.141  1.00 83.89           O  
ATOM    926  CB  ALA A 118     -53.343  23.867   8.661  1.00 83.89           C  
ATOM    927  N   ILE A 119     -53.792  25.862   6.161  1.00 88.05           N  
ATOM    928  CA  ILE A 119     -53.846  26.101   4.723  1.00 88.05           C  
ATOM    929  C   ILE A 119     -52.896  27.237   4.353  1.00 88.05           C  
ATOM    930  O   ILE A 119     -52.216  27.176   3.325  1.00 88.05           O  
ATOM    931  CB  ILE A 119     -55.282  26.430   4.259  1.00 88.05           C  
ATOM    932  CG1 ILE A 119     -56.207  25.229   4.488  1.00 88.05           C  
ATOM    933  CG2 ILE A 119     -55.290  26.853   2.786  1.00 88.05           C  
ATOM    934  CD1 ILE A 119     -57.670  25.504   4.171  1.00 88.05           C  
ATOM    935  N   LEU A 120     -52.824  28.227   5.196  1.00 88.68           N  
ATOM    936  CA  LEU A 120     -51.895  29.338   5.021  1.00 88.68           C  
ATOM    937  C   LEU A 120     -50.452  28.851   5.063  1.00 88.68           C  
ATOM    938  O   LEU A 120     -49.600  29.353   4.325  1.00 88.68           O  
ATOM    939  CB  LEU A 120     -52.120  30.401   6.100  1.00 88.68           C  
ATOM    940  CG  LEU A 120     -51.323  31.697   5.951  1.00 88.68           C  
ATOM    941  CD1 LEU A 120     -51.662  32.379   4.630  1.00 88.68           C  
ATOM    942  CD2 LEU A 120     -51.596  32.631   7.126  1.00 88.68           C  
ATOM    943  N   ARG A 121     -50.135  27.878   5.848  1.00 87.33           N  
ATOM    944  CA  ARG A 121     -48.821  27.242   5.878  1.00 87.33           C  
ATOM    945  C   ARG A 121     -48.498  26.588   4.540  1.00 87.33           C  
ATOM    946  O   ARG A 121     -47.352  26.622   4.086  1.00 87.33           O  
ATOM    947  CB  ARG A 121     -48.752  26.203   7.001  1.00 87.33           C  
ATOM    948  CG  ARG A 121     -48.656  26.806   8.393  1.00 87.33           C  
ATOM    949  CD  ARG A 121     -48.284  25.760   9.435  1.00 87.33           C  
ATOM    950  NE  ARG A 121     -49.362  24.797   9.641  1.00 87.33           N  
ATOM    951  CZ  ARG A 121     -50.244  24.849  10.636  1.00 87.33           C  
ATOM    952  NH1 ARG A 121     -50.193  25.824  11.537  1.00 87.33           N1+
ATOM    953  NH2 ARG A 121     -51.185  23.921  10.730  1.00 87.33           N  
ATOM    954  N   GLY A 122     -49.498  25.967   3.983  1.00 88.43           N  
ATOM    955  CA  GLY A 122     -49.367  25.424   2.640  1.00 88.43           C  
ATOM    956  C   GLY A 122     -49.046  26.479   1.599  1.00 88.43           C  
ATOM    957  O   GLY A 122     -48.230  26.247   0.705  1.00 88.43           O  
ATOM    958  N   ALA A 123     -49.655  27.629   1.658  1.00 90.91           N  
ATOM    959  CA  ALA A 123     -49.364  28.777   0.803  1.00 90.91           C  
ATOM    960  C   ALA A 123     -47.921  29.242   0.981  1.00 90.91           C  
ATOM    961  O   ALA A 123     -47.233  29.543   0.003  1.00 90.91           O  
ATOM    962  CB  ALA A 123     -50.329  29.922   1.102  1.00 90.91           C  
ATOM    963  N   LEU A 124     -47.429  29.269   2.239  1.00 92.03           N  
ATOM    964  CA  LEU A 124     -46.056  29.653   2.547  1.00 92.03           C  
ATOM    965  C   LEU A 124     -45.068  28.640   1.979  1.00 92.03           C  
ATOM    966  O   LEU A 124     -44.011  29.018   1.468  1.00 92.03           O  
ATOM    967  CB  LEU A 124     -45.862  29.780   4.060  1.00 92.03           C  
ATOM    968  CG  LEU A 124     -46.452  31.027   4.718  1.00 92.03           C  
ATOM    969  CD1 LEU A 124     -46.407  30.898   6.237  1.00 92.03           C  
ATOM    970  CD2 LEU A 124     -45.709  32.277   4.260  1.00 92.03           C  
ATOM    971  N   LEU A 125     -45.442  27.345   2.201  1.00 89.75           N  
ATOM    972  CA  LEU A 125     -44.623  26.290   1.616  1.00 89.75           C  
ATOM    973  C   LEU A 125     -44.501  26.471   0.106  1.00 89.75           C  
ATOM    974  O   LEU A 125     -43.409  26.342  -0.452  1.00 89.75           O  
ATOM    975  CB  LEU A 125     -45.217  24.913   1.930  1.00 89.75           C  
ATOM    976  CG  LEU A 125     -44.449  23.705   1.391  1.00 89.75           C  
ATOM    977  CD1 LEU A 125     -43.068  23.624   2.034  1.00 89.75           C  
ATOM    978  CD2 LEU A 125     -45.234  22.421   1.634  1.00 89.75           C  
ATOM    979  N   ALA A 126     -45.543  26.707  -0.614  1.00 91.12           N  
ATOM    980  CA  ALA A 126     -45.557  26.949  -2.055  1.00 91.12           C  
ATOM    981  C   ALA A 126     -44.658  28.125  -2.422  1.00 91.12           C  
ATOM    982  O   ALA A 126     -43.899  28.055  -3.392  1.00 91.12           O  
ATOM    983  CB  ALA A 126     -46.983  27.202  -2.537  1.00 91.12           C  
ATOM    984  N   LEU A 127     -44.746  29.198  -1.663  1.00 94.20           N  
ATOM    985  CA  LEU A 127     -43.937  30.387  -1.899  1.00 94.20           C  
ATOM    986  C   LEU A 127     -42.461  30.101  -1.639  1.00 94.20           C  
ATOM    987  O   LEU A 127     -41.591  30.597  -2.358  1.00 94.20           O  
ATOM    988  CB  LEU A 127     -44.408  31.542  -1.011  1.00 94.20           C  
ATOM    989  CG  LEU A 127     -45.724  32.210  -1.410  1.00 94.20           C  
ATOM    990  CD1 LEU A 127     -46.143  33.229  -0.355  1.00 94.20           C  
ATOM    991  CD2 LEU A 127     -45.595  32.871  -2.777  1.00 94.20           C  
ATOM    992  N   GLU A 128     -42.143  29.303  -0.555  1.00 91.06           N  
ATOM    993  CA  GLU A 128     -40.774  28.899  -0.251  1.00 91.06           C  
ATOM    994  C   GLU A 128     -40.153  28.130  -1.414  1.00 91.06           C  
ATOM    995  O   GLU A 128     -39.001  28.371  -1.779  1.00 91.06           O  
ATOM    996  CB  GLU A 128     -40.733  28.049   1.023  1.00 91.06           C  
ATOM    997  CG  GLU A 128     -39.327  27.703   1.486  1.00 91.06           C  
ATOM    998  CD  GLU A 128     -39.299  26.946   2.804  1.00 91.06           C  
ATOM    999  OE1 GLU A 128     -38.211  26.478   3.213  1.00 91.06           O  
ATOM   1000  OE2 GLU A 128     -40.373  26.820   3.434  1.00 91.06           O1-
ATOM   1001  N   VAL A 129     -40.922  27.288  -1.929  1.00 90.76           N  
ATOM   1002  CA  VAL A 129     -40.466  26.487  -3.060  1.00 90.76           C  
ATOM   1003  C   VAL A 129     -40.303  27.375  -4.291  1.00 90.76           C  
ATOM   1004  O   VAL A 129     -39.355  27.210  -5.063  1.00 90.76           O  
ATOM   1005  CB  VAL A 129     -41.441  25.328  -3.365  1.00 90.76           C  
ATOM   1006  CG1 VAL A 129     -41.002  24.567  -4.614  1.00 90.76           C  
ATOM   1007  CG2 VAL A 129     -41.539  24.384  -2.167  1.00 90.76           C  
ATOM   1008  N   ALA A 130     -41.200  28.250  -4.552  1.00 93.40           N  
ATOM   1009  CA  ALA A 130     -41.120  29.225  -5.635  1.00 93.40           C  
ATOM   1010  C   ALA A 130     -39.843  30.054  -5.534  1.00 93.40           C  
ATOM   1011  O   ALA A 130     -39.174  30.300  -6.541  1.00 93.40           O  
ATOM   1012  CB  ALA A 130     -42.345  30.136  -5.622  1.00 93.40           C  
ATOM   1013  N   VAL A 131     -39.491  30.548  -4.320  1.00 93.18           N  
ATOM   1014  CA  VAL A 131     -38.278  31.324  -4.082  1.00 93.18           C  
ATOM   1015  C   VAL A 131     -37.050  30.476  -4.405  1.00 93.18           C  
ATOM   1016  O   VAL A 131     -36.101  30.960  -5.027  1.00 93.18           O  
ATOM   1017  CB  VAL A 131     -38.207  31.832  -2.624  1.00 93.18           C  
ATOM   1018  CG1 VAL A 131     -36.843  32.455  -2.335  1.00 93.18           C  
ATOM   1019  CG2 VAL A 131     -39.325  32.838  -2.355  1.00 93.18           C  
ATOM   1020  N   ARG A 132     -37.048  29.238  -3.933  1.00 90.91           N  
ATOM   1021  CA  ARG A 132     -35.952  28.320  -4.224  1.00 90.91           C  
ATOM   1022  C   ARG A 132     -35.769  28.145  -5.727  1.00 90.91           C  
ATOM   1023  O   ARG A 132     -34.639  28.109  -6.220  1.00 90.91           O  
ATOM   1024  CB  ARG A 132     -36.198  26.962  -3.563  1.00 90.91           C  
ATOM   1025  CG  ARG A 132     -35.027  25.999  -3.682  1.00 90.91           C  
ATOM   1026  CD  ARG A 132     -35.282  24.706  -2.919  1.00 90.91           C  
ATOM   1027  NE  ARG A 132     -34.792  23.542  -3.653  1.00 90.91           N  
ATOM   1028  CZ  ARG A 132     -34.919  22.282  -3.247  1.00 90.91           C  
ATOM   1029  NH1 ARG A 132     -35.524  21.996  -2.100  1.00 90.91           N1+
ATOM   1030  NH2 ARG A 132     -34.436  21.298  -3.993  1.00 90.91           N  
ATOM   1031  N   ALA A 133     -36.852  27.931  -6.494  1.00 91.16           N  
ATOM   1032  CA  ALA A 133     -36.833  27.768  -7.946  1.00 91.16           C  
ATOM   1033  C   ALA A 133     -36.209  28.983  -8.626  1.00 91.16           C  
ATOM   1034  O   ALA A 133     -35.384  28.840  -9.530  1.00 91.16           O  
ATOM   1035  CB  ALA A 133     -38.247  27.533  -8.474  1.00 91.16           C  
ATOM   1036  N   VAL A 134     -36.527  30.162  -8.233  1.00 93.42           N  
ATOM   1037  CA  VAL A 134     -36.016  31.396  -8.823  1.00 93.42           C  
ATOM   1038  C   VAL A 134     -34.565  31.609  -8.398  1.00 93.42           C  
ATOM   1039  O   VAL A 134     -33.751  32.110  -9.178  1.00 93.42           O  
ATOM   1040  CB  VAL A 134     -36.875  32.616  -8.420  1.00 93.42           C  
ATOM   1041  CG1 VAL A 134     -36.236  33.912  -8.914  1.00 93.42           C  
ATOM   1042  CG2 VAL A 134     -38.294  32.473  -8.970  1.00 93.42           C  
ATOM   1043  N   GLU A 135     -34.167  31.276  -7.132  1.00 92.18           N  
ATOM   1044  CA  GLU A 135     -32.785  31.345  -6.668  1.00 92.18           C  
ATOM   1045  C   GLU A 135     -31.872  30.471  -7.524  1.00 92.18           C  
ATOM   1046  O   GLU A 135     -30.738  30.853  -7.821  1.00 92.18           O  
ATOM   1047  CB  GLU A 135     -32.688  30.925  -5.199  1.00 92.18           C  
ATOM   1048  CG  GLU A 135     -33.174  31.986  -4.223  1.00 92.18           C  
ATOM   1049  CD  GLU A 135     -33.120  31.536  -2.772  1.00 92.18           C  
ATOM   1050  OE1 GLU A 135     -33.386  32.364  -1.870  1.00 92.18           O  
ATOM   1051  OE2 GLU A 135     -32.811  30.348  -2.535  1.00 92.18           O1-
ATOM   1052  N   LEU A 136     -32.412  29.292  -7.832  1.00 91.00           N  
ATOM   1053  CA  LEU A 136     -31.681  28.383  -8.707  1.00 91.00           C  
ATOM   1054  C   LEU A 136     -31.465  29.009 -10.082  1.00 91.00           C  
ATOM   1055  O   LEU A 136     -30.384  28.888 -10.661  1.00 91.00           O  
ATOM   1056  CB  LEU A 136     -32.430  27.056  -8.850  1.00 91.00           C  
ATOM   1057  CG  LEU A 136     -32.394  26.124  -7.638  1.00 91.00           C  
ATOM   1058  CD1 LEU A 136     -33.377  24.973  -7.825  1.00 91.00           C  
ATOM   1059  CD2 LEU A 136     -30.981  25.597  -7.410  1.00 91.00           C  
ATOM   1060  N   ALA A 137     -32.477  29.611 -10.606  1.00 90.26           N  
ATOM   1061  CA  ALA A 137     -32.406  30.312 -11.885  1.00 90.26           C  
ATOM   1062  C   ALA A 137     -31.390  31.450 -11.832  1.00 90.26           C  
ATOM   1063  O   ALA A 137     -30.619  31.646 -12.775  1.00 90.26           O  
ATOM   1064  CB  ALA A 137     -33.782  30.850 -12.274  1.00 90.26           C  
ATOM   1065  N   ILE A 138     -31.310  32.236 -10.721  1.00 91.64           N  
ATOM   1066  CA  ILE A 138     -30.413  33.371 -10.528  1.00 91.64           C  
ATOM   1067  C   ILE A 138     -28.973  32.875 -10.416  1.00 91.64           C  
ATOM   1068  O   ILE A 138     -28.057  33.476 -10.983  1.00 91.64           O  
ATOM   1069  CB  ILE A 138     -30.797  34.187  -9.274  1.00 91.64           C  
ATOM   1070  CG1 ILE A 138     -32.152  34.874  -9.479  1.00 91.64           C  
ATOM   1071  CG2 ILE A 138     -29.708  35.213  -8.943  1.00 91.64           C  
ATOM   1072  CD1 ILE A 138     -32.710  35.530  -8.224  1.00 91.64           C  
ATOM   1073  N   LYS A 139     -28.764  31.826  -9.637  1.00 89.91           N  
ATOM   1074  CA  LYS A 139     -27.436  31.240  -9.480  1.00 89.91           C  
ATOM   1075  C   LYS A 139     -26.875  30.781 -10.824  1.00 89.91           C  
ATOM   1076  O   LYS A 139     -25.681  30.933 -11.088  1.00 89.91           O  
ATOM   1077  CB  LYS A 139     -27.479  30.065  -8.502  1.00 89.91           C  
ATOM   1078  CG  LYS A 139     -27.550  30.479  -7.040  1.00 89.91           C  
ATOM   1079  CD  LYS A 139     -27.537  29.270  -6.115  1.00 89.91           C  
ATOM   1080  CE  LYS A 139     -27.684  29.680  -4.655  1.00 89.91           C  
ATOM   1081  NZ  LYS A 139     -27.737  28.493  -3.750  1.00 89.91           N1+
ATOM   1082  N   SER A 140     -27.678  30.265 -11.626  1.00 89.21           N  
ATOM   1083  CA  SER A 140     -27.286  29.725 -12.924  1.00 89.21           C  
ATOM   1084  C   SER A 140     -27.125  30.832 -13.959  1.00 89.21           C  
ATOM   1085  O   SER A 140     -26.216  30.784 -14.791  1.00 89.21           O  
ATOM   1086  CB  SER A 140     -28.317  28.705 -13.412  1.00 89.21           C  
ATOM   1087  OG  SER A 140     -27.915  28.136 -14.647  1.00 89.21           O  
ATOM   1088  N   ASN A 141     -27.924  31.925 -13.935  1.00 88.85           N  
ATOM   1089  CA  ASN A 141     -27.900  33.098 -14.801  1.00 88.85           C  
ATOM   1090  C   ASN A 141     -28.239  34.371 -14.030  1.00 88.85           C  
ATOM   1091  O   ASN A 141     -29.390  34.810 -14.025  1.00 88.85           O  
ATOM   1092  CB  ASN A 141     -28.863  32.917 -15.976  1.00 88.85           C  
ATOM   1093  CG  ASN A 141     -28.707  33.995 -17.031  1.00 88.85           C  
ATOM   1094  ND2 ASN A 141     -29.500  33.906 -18.093  1.00 88.85           N  
ATOM   1095  OD1 ASN A 141     -27.879  34.900 -16.894  1.00 88.85           O  
ATOM   1096  N   PRO A 142     -27.160  34.982 -13.310  1.00 87.78           N  
ATOM   1097  CA  PRO A 142     -27.343  36.148 -12.442  1.00 87.78           C  
ATOM   1098  C   PRO A 142     -27.834  37.377 -13.202  1.00 87.78           C  
ATOM   1099  O   PRO A 142     -28.367  38.310 -12.597  1.00 87.78           O  
ATOM   1100  CB  PRO A 142     -25.943  36.383 -11.868  1.00 87.78           C  
ATOM   1101  CG  PRO A 142     -25.255  35.062 -11.986  1.00 87.78           C  
ATOM   1102  CD  PRO A 142     -25.794  34.349 -13.193  1.00 87.78           C  
ATOM   1103  N   ASP A 143     -27.784  37.279 -14.545  1.00 88.03           N  
ATOM   1104  CA  ASP A 143     -28.179  38.410 -15.379  1.00 88.03           C  
ATOM   1105  C   ASP A 143     -29.641  38.294 -15.805  1.00 88.03           C  
ATOM   1106  O   ASP A 143     -30.135  39.118 -16.578  1.00 88.03           O  
ATOM   1107  CB  ASP A 143     -27.278  38.508 -16.611  1.00 88.03           C  
ATOM   1108  CG  ASP A 143     -25.839  38.849 -16.268  1.00 88.03           C  
ATOM   1109  OD1 ASP A 143     -25.607  39.674 -15.359  1.00 88.03           O  
ATOM   1110  OD2 ASP A 143     -24.928  38.287 -16.915  1.00 88.03           O1-
ATOM   1111  N   ASN A 144     -30.305  37.226 -15.326  1.00 87.19           N  
ATOM   1112  CA  ASN A 144     -31.716  37.050 -15.648  1.00 87.19           C  
ATOM   1113  C   ASN A 144     -32.595  38.020 -14.863  1.00 87.19           C  
ATOM   1114  O   ASN A 144     -32.924  37.767 -13.703  1.00 87.19           O  
ATOM   1115  CB  ASN A 144     -32.152  35.607 -15.385  1.00 87.19           C  
ATOM   1116  CG  ASN A 144     -33.520  35.296 -15.959  1.00 87.19           C  
ATOM   1117  ND2 ASN A 144     -33.699  34.070 -16.436  1.00 87.19           N  
ATOM   1118  OD1 ASN A 144     -34.409  36.151 -15.974  1.00 87.19           O  
ATOM   1119  N   ASP A 145     -32.875  39.272 -15.401  1.00 87.34           N  
ATOM   1120  CA  ASP A 145     -33.605  40.357 -14.753  1.00 87.34           C  
ATOM   1121  C   ASP A 145     -34.991  39.898 -14.309  1.00 87.34           C  
ATOM   1122  O   ASP A 145     -35.477  40.307 -13.251  1.00 87.34           O  
ATOM   1123  CB  ASP A 145     -33.725  41.559 -15.693  1.00 87.34           C  
ATOM   1124  CG  ASP A 145     -32.405  42.279 -15.907  1.00 87.34           C  
ATOM   1125  OD1 ASP A 145     -31.526  42.218 -15.020  1.00 87.34           O  
ATOM   1126  OD2 ASP A 145     -32.243  42.913 -16.972  1.00 87.34           O1-
ATOM   1127  N   GLU A 146     -35.534  38.995 -15.064  1.00 86.82           N  
ATOM   1128  CA  GLU A 146     -36.857  38.461 -14.754  1.00 86.82           C  
ATOM   1129  C   GLU A 146     -36.822  37.592 -13.501  1.00 86.82           C  
ATOM   1130  O   GLU A 146     -37.721  37.669 -12.661  1.00 86.82           O  
ATOM   1131  CB  GLU A 146     -37.403  37.657 -15.937  1.00 86.82           C  
ATOM   1132  CG  GLU A 146     -38.852  37.221 -15.769  1.00 86.82           C  
ATOM   1133  CD  GLU A 146     -39.389  36.450 -16.964  1.00 86.82           C  
ATOM   1134  OE1 GLU A 146     -40.559  36.006 -16.924  1.00 86.82           O  
ATOM   1135  OE2 GLU A 146     -38.633  36.287 -17.948  1.00 86.82           O1-
ATOM   1136  N   ALA A 147     -35.849  36.692 -13.332  1.00 87.50           N  
ATOM   1137  CA  ALA A 147     -35.661  35.822 -12.174  1.00 87.50           C  
ATOM   1138  C   ALA A 147     -35.420  36.638 -10.907  1.00 87.50           C  
ATOM   1139  O   ALA A 147     -35.974  36.332  -9.850  1.00 87.50           O  
ATOM   1140  CB  ALA A 147     -34.498  34.861 -12.414  1.00 87.50           C  
ATOM   1141  N   VAL A 148     -34.610  37.693 -11.014  1.00 87.53           N  
ATOM   1142  CA  VAL A 148     -34.313  38.584  -9.898  1.00 87.53           C  
ATOM   1143  C   VAL A 148     -35.577  39.335  -9.485  1.00 87.53           C  
ATOM   1144  O   VAL A 148     -35.906  39.404  -8.298  1.00 87.53           O  
ATOM   1145  CB  VAL A 148     -33.191  39.586 -10.254  1.00 87.53           C  
ATOM   1146  CG1 VAL A 148     -32.995  40.600  -9.129  1.00 87.53           C  
ATOM   1147  CG2 VAL A 148     -31.887  38.844 -10.543  1.00 87.53           C  
ATOM   1148  N   GLU A 149     -36.287  39.834 -10.455  1.00 86.73           N  
ATOM   1149  CA  GLU A 149     -37.531  40.554 -10.197  1.00 86.73           C  
ATOM   1150  C   GLU A 149     -38.577  39.638  -9.570  1.00 86.73           C  
ATOM   1151  O   GLU A 149     -39.270  40.032  -8.630  1.00 86.73           O  
ATOM   1152  CB  GLU A 149     -38.074  41.167 -11.490  1.00 86.73           C  
ATOM   1153  CG  GLU A 149     -37.295  42.382 -11.970  1.00 86.73           C  
ATOM   1154  CD  GLU A 149     -37.841  42.974 -13.261  1.00 86.73           C  
ATOM   1155  OE1 GLU A 149     -37.263  43.962 -13.767  1.00 86.73           O  
ATOM   1156  OE2 GLU A 149     -38.854  42.444 -13.769  1.00 86.73           O1-
ATOM   1157  N   THR A 150     -38.736  38.465 -10.097  1.00 90.08           N  
ATOM   1158  CA  THR A 150     -39.655  37.462  -9.570  1.00 90.08           C  
ATOM   1159  C   THR A 150     -39.267  37.069  -8.148  1.00 90.08           C  
ATOM   1160  O   THR A 150     -40.134  36.901  -7.286  1.00 90.08           O  
ATOM   1161  CB  THR A 150     -39.684  36.207 -10.462  1.00 90.08           C  
ATOM   1162  CG2 THR A 150     -40.653  35.165  -9.914  1.00 90.08           C  
ATOM   1163  OG1 THR A 150     -40.096  36.577 -11.784  1.00 90.08           O  
ATOM   1164  N   ALA A 151     -38.040  36.930  -7.855  1.00 89.81           N  
ATOM   1165  CA  ALA A 151     -37.540  36.578  -6.528  1.00 89.81           C  
ATOM   1166  C   ALA A 151     -37.909  37.645  -5.502  1.00 89.81           C  
ATOM   1167  O   ALA A 151     -38.349  37.324  -4.395  1.00 89.81           O  
ATOM   1168  CB  ALA A 151     -36.026  36.381  -6.565  1.00 89.81           C  
ATOM   1169  N   VAL A 152     -37.698  38.867  -5.864  1.00 88.20           N  
ATOM   1170  CA  VAL A 152     -37.986  40.002  -4.992  1.00 88.20           C  
ATOM   1171  C   VAL A 152     -39.487  40.076  -4.718  1.00 88.20           C  
ATOM   1172  O   VAL A 152     -39.906  40.252  -3.572  1.00 88.20           O  
ATOM   1173  CB  VAL A 152     -37.490  41.330  -5.607  1.00 88.20           C  
ATOM   1174  CG1 VAL A 152     -37.918  42.517  -4.746  1.00 88.20           C  
ATOM   1175  CG2 VAL A 152     -35.972  41.306  -5.774  1.00 88.20           C  
ATOM   1176  N   ARG A 153     -40.325  39.929  -5.747  1.00 91.65           N  
ATOM   1177  CA  ARG A 153     -41.778  39.939  -5.610  1.00 91.65           C  
ATOM   1178  C   ARG A 153     -42.252  38.789  -4.728  1.00 91.65           C  
ATOM   1179  O   ARG A 153     -43.130  38.971  -3.880  1.00 91.65           O  
ATOM   1180  CB  ARG A 153     -42.448  39.857  -6.983  1.00 91.65           C  
ATOM   1181  CG  ARG A 153     -42.305  41.122  -7.814  1.00 91.65           C  
ATOM   1182  CD  ARG A 153     -42.965  40.977  -9.178  1.00 91.65           C  
ATOM   1183  NE  ARG A 153     -42.697  42.132 -10.032  1.00 91.65           N  
ATOM   1184  CZ  ARG A 153     -43.421  42.473 -11.094  1.00 91.65           C  
ATOM   1185  NH1 ARG A 153     -44.475  41.751 -11.457  1.00 91.65           N1+
ATOM   1186  NH2 ARG A 153     -43.089  43.544 -11.800  1.00 91.65           N  
ATOM   1187  N   LEU A 154     -41.679  37.611  -4.938  1.00 92.70           N  
ATOM   1188  CA  LEU A 154     -42.024  36.444  -4.134  1.00 92.70           C  
ATOM   1189  C   LEU A 154     -41.626  36.650  -2.675  1.00 92.70           C  
ATOM   1190  O   LEU A 154     -42.359  36.255  -1.766  1.00 92.70           O  
ATOM   1191  CB  LEU A 154     -41.340  35.191  -4.688  1.00 92.70           C  
ATOM   1192  CG  LEU A 154     -41.914  34.626  -5.989  1.00 92.70           C  
ATOM   1193  CD1 LEU A 154     -41.038  33.488  -6.504  1.00 92.70           C  
ATOM   1194  CD2 LEU A 154     -43.347  34.150  -5.778  1.00 92.70           C  
ATOM   1195  N   ALA A 155     -40.487  37.269  -2.471  1.00 91.23           N  
ATOM   1196  CA  ALA A 155     -40.002  37.540  -1.120  1.00 91.23           C  
ATOM   1197  C   ALA A 155     -40.950  38.476  -0.374  1.00 91.23           C  
ATOM   1198  O   ALA A 155     -41.216  38.282   0.815  1.00 91.23           O  
ATOM   1199  CB  ALA A 155     -38.598  38.139  -1.168  1.00 91.23           C  
ATOM   1200  N   VAL A 156     -41.425  39.469  -1.052  1.00 93.60           N  
ATOM   1201  CA  VAL A 156     -42.355  40.443  -0.491  1.00 93.60           C  
ATOM   1202  C   VAL A 156     -43.671  39.754  -0.135  1.00 93.60           C  
ATOM   1203  O   VAL A 156     -44.205  39.951   0.960  1.00 93.60           O  
ATOM   1204  CB  VAL A 156     -42.614  41.610  -1.469  1.00 93.60           C  
ATOM   1205  CG1 VAL A 156     -43.758  42.491  -0.969  1.00 93.60           C  
ATOM   1206  CG2 VAL A 156     -41.343  42.438  -1.659  1.00 93.60           C  
ATOM   1207  N   VAL A 157     -44.209  38.914  -0.969  1.00 93.50           N  
ATOM   1208  CA  VAL A 157     -45.446  38.170  -0.753  1.00 93.50           C  
ATOM   1209  C   VAL A 157     -45.257  37.171   0.386  1.00 93.50           C  
ATOM   1210  O   VAL A 157     -46.122  37.040   1.255  1.00 93.50           O  
ATOM   1211  CB  VAL A 157     -45.897  37.436  -2.036  1.00 93.50           C  
ATOM   1212  CG1 VAL A 157     -47.131  36.578  -1.762  1.00 93.50           C  
ATOM   1213  CG2 VAL A 157     -46.176  38.439  -3.154  1.00 93.50           C  
ATOM   1214  N   LYS A 158     -44.175  36.485   0.357  1.00 93.97           N  
ATOM   1215  CA  LYS A 158     -43.878  35.546   1.434  1.00 93.97           C  
ATOM   1216  C   LYS A 158     -43.836  36.254   2.785  1.00 93.97           C  
ATOM   1217  O   LYS A 158     -44.409  35.770   3.763  1.00 93.97           O  
ATOM   1218  CB  LYS A 158     -42.550  34.834   1.175  1.00 93.97           C  
ATOM   1219  CG  LYS A 158     -42.190  33.792   2.223  1.00 93.97           C  
ATOM   1220  CD  LYS A 158     -40.850  33.134   1.922  1.00 93.97           C  
ATOM   1221  CE  LYS A 158     -40.429  32.184   3.036  1.00 93.97           C  
ATOM   1222  NZ  LYS A 158     -39.078  31.600   2.784  1.00 93.97           N1+
ATOM   1223  N   LEU A 159     -43.160  37.343   2.850  1.00 94.71           N  
ATOM   1224  CA  LEU A 159     -43.034  38.122   4.078  1.00 94.71           C  
ATOM   1225  C   LEU A 159     -44.401  38.592   4.565  1.00 94.71           C  
ATOM   1226  O   LEU A 159     -44.691  38.535   5.763  1.00 94.71           O  
ATOM   1227  CB  LEU A 159     -42.116  39.327   3.857  1.00 94.71           C  
ATOM   1228  CG  LEU A 159     -41.719  40.114   5.107  1.00 94.71           C  
ATOM   1229  CD1 LEU A 159     -41.017  39.202   6.108  1.00 94.71           C  
ATOM   1230  CD2 LEU A 159     -40.828  41.294   4.735  1.00 94.71           C  
ATOM   1231  N   ALA A 160     -45.219  39.076   3.696  1.00 94.47           N  
ATOM   1232  CA  ALA A 160     -46.573  39.511   4.030  1.00 94.47           C  
ATOM   1233  C   ALA A 160     -47.391  38.360   4.610  1.00 94.47           C  
ATOM   1234  O   ALA A 160     -48.100  38.533   5.604  1.00 94.47           O  
ATOM   1235  CB  ALA A 160     -47.267  40.085   2.798  1.00 94.47           C  
ATOM   1236  N   LEU A 161     -47.298  37.157   4.017  1.00 93.13           N  
ATOM   1237  CA  LEU A 161     -48.025  35.982   4.484  1.00 93.13           C  
ATOM   1238  C   LEU A 161     -47.486  35.509   5.831  1.00 93.13           C  
ATOM   1239  O   LEU A 161     -48.249  35.047   6.683  1.00 93.13           O  
ATOM   1240  CB  LEU A 161     -47.931  34.849   3.458  1.00 93.13           C  
ATOM   1241  CG  LEU A 161     -48.781  35.006   2.197  1.00 93.13           C  
ATOM   1242  CD1 LEU A 161     -48.542  33.835   1.248  1.00 93.13           C  
ATOM   1243  CD2 LEU A 161     -50.259  35.114   2.558  1.00 93.13           C  
ATOM   1244  N   GLU A 162     -46.189  35.571   6.025  1.00 93.61           N  
ATOM   1245  CA  GLU A 162     -45.584  35.248   7.314  1.00 93.61           C  
ATOM   1246  C   GLU A 162     -46.123  36.151   8.419  1.00 93.61           C  
ATOM   1247  O   GLU A 162     -46.357  35.698   9.541  1.00 93.61           O  
ATOM   1248  CB  GLU A 162     -44.059  35.363   7.236  1.00 93.61           C  
ATOM   1249  CG  GLU A 162     -43.397  34.248   6.441  1.00 93.61           C  
ATOM   1250  CD  GLU A 162     -41.900  34.441   6.268  1.00 93.61           C  
ATOM   1251  OE1 GLU A 162     -41.208  33.483   5.852  1.00 93.61           O  
ATOM   1252  OE2 GLU A 162     -41.414  35.558   6.552  1.00 93.61           O1-
ATOM   1253  N   ILE A 163     -46.266  37.447   8.072  1.00 93.80           N  
ATOM   1254  CA  ILE A 163     -46.834  38.416   9.003  1.00 93.80           C  
ATOM   1255  C   ILE A 163     -48.275  38.033   9.334  1.00 93.80           C  
ATOM   1256  O   ILE A 163     -48.685  38.079  10.495  1.00 93.80           O  
ATOM   1257  CB  ILE A 163     -46.778  39.850   8.431  1.00 93.80           C  
ATOM   1258  CG1 ILE A 163     -45.325  40.335   8.347  1.00 93.80           C  
ATOM   1259  CG2 ILE A 163     -47.626  40.804   9.278  1.00 93.80           C  
ATOM   1260  CD1 ILE A 163     -45.150  41.629   7.564  1.00 93.80           C  
ATOM   1261  N   VAL A 164     -49.063  37.674   8.358  1.00 91.41           N  
ATOM   1262  CA  VAL A 164     -50.447  37.245   8.527  1.00 91.41           C  
ATOM   1263  C   VAL A 164     -50.500  36.011   9.425  1.00 91.41           C  
ATOM   1264  O   VAL A 164     -51.368  35.906  10.295  1.00 91.41           O  
ATOM   1265  CB  VAL A 164     -51.119  36.944   7.168  1.00 91.41           C  
ATOM   1266  CG1 VAL A 164     -52.488  36.300   7.374  1.00 91.41           C  
ATOM   1267  CG2 VAL A 164     -51.243  38.222   6.341  1.00 91.41           C  
ATOM   1268  N   GLN A 165     -49.573  35.091   9.177  1.00 89.17           N  
ATOM   1269  CA  GLN A 165     -49.483  33.893  10.006  1.00 89.17           C  
ATOM   1270  C   GLN A 165     -49.163  34.250  11.455  1.00 89.17           C  
ATOM   1271  O   GLN A 165     -49.710  33.650  12.382  1.00 89.17           O  
ATOM   1272  CB  GLN A 165     -48.425  32.937   9.454  1.00 89.17           C  
ATOM   1273  CG  GLN A 165     -48.325  31.623  10.218  1.00 89.17           C  
ATOM   1274  CD  GLN A 165     -47.241  30.711   9.676  1.00 89.17           C  
ATOM   1275  NE2 GLN A 165     -47.560  29.429   9.538  1.00 89.17           N  
ATOM   1276  OE1 GLN A 165     -46.126  31.154   9.385  1.00 89.17           O  
ATOM   1277  N   GLN A 166     -48.279  35.226  11.703  1.00 90.51           N  
ATOM   1278  CA  GLN A 166     -47.826  35.641  13.025  1.00 90.51           C  
ATOM   1279  C   GLN A 166     -48.901  36.451  13.745  1.00 90.51           C  
ATOM   1280  O   GLN A 166     -49.068  36.330  14.961  1.00 90.51           O  
ATOM   1281  CB  GLN A 166     -46.536  36.455  12.922  1.00 90.51           C  
ATOM   1282  CG  GLN A 166     -45.315  35.627  12.544  1.00 90.51           C  
ATOM   1283  CD  GLN A 166     -44.071  36.473  12.343  1.00 90.51           C  
ATOM   1284  NE2 GLN A 166     -42.977  35.833  11.947  1.00 90.51           N  
ATOM   1285  OE1 GLN A 166     -44.095  37.692  12.541  1.00 90.51           O  
ATOM   1286  N   LEU A 167     -49.617  37.327  12.934  1.00 90.21           N  
ATOM   1287  CA  LEU A 167     -50.641  38.217  13.470  1.00 90.21           C  
ATOM   1288  C   LEU A 167     -51.985  37.969  12.792  1.00 90.21           C  
ATOM   1289  O   LEU A 167     -52.469  38.815  12.037  1.00 90.21           O  
ATOM   1290  CB  LEU A 167     -50.228  39.680  13.289  1.00 90.21           C  
ATOM   1291  CG  LEU A 167     -48.876  40.080  13.883  1.00 90.21           C  
ATOM   1292  CD1 LEU A 167     -48.493  41.485  13.430  1.00 90.21           C  
ATOM   1293  CD2 LEU A 167     -48.914  39.996  15.405  1.00 90.21           C  
ATOM   1294  N   PRO A 168     -52.560  36.789  13.119  1.00 85.76           N  
ATOM   1295  CA  PRO A 168     -53.796  36.477  12.398  1.00 85.76           C  
ATOM   1296  C   PRO A 168     -54.940  37.426  12.749  1.00 85.76           C  
ATOM   1297  O   PRO A 168     -55.102  37.800  13.913  1.00 85.76           O  
ATOM   1298  CB  PRO A 168     -54.114  35.048  12.848  1.00 85.76           C  
ATOM   1299  CG  PRO A 168     -53.424  34.899  14.164  1.00 85.76           C  
ATOM   1300  CD  PRO A 168     -52.230  35.810  14.182  1.00 85.76           C  
ATOM   1301  N   ASP A 169     -55.634  38.057  11.774  1.00 84.32           N  
ATOM   1302  CA  ASP A 169     -56.878  38.806  11.924  1.00 84.32           C  
ATOM   1303  C   ASP A 169     -56.616  40.197  12.495  1.00 84.32           C  
ATOM   1304  O   ASP A 169     -57.446  40.740  13.227  1.00 84.32           O  
ATOM   1305  CB  ASP A 169     -57.858  38.045  12.819  1.00 84.32           C  
ATOM   1306  CG  ASP A 169     -58.348  36.749  12.197  1.00 84.32           C  
ATOM   1307  OD1 ASP A 169     -58.572  36.710  10.968  1.00 84.32           O  
ATOM   1308  OD2 ASP A 169     -58.513  35.760  12.943  1.00 84.32           O1-
ATOM   1309  N   THR A 170     -55.407  40.742  12.444  1.00 90.95           N  
ATOM   1310  CA  THR A 170     -55.088  42.105  12.854  1.00 90.95           C  
ATOM   1311  C   THR A 170     -55.131  43.054  11.660  1.00 90.95           C  
ATOM   1312  O   THR A 170     -54.955  42.629  10.516  1.00 90.95           O  
ATOM   1313  CB  THR A 170     -53.702  42.177  13.521  1.00 90.95           C  
ATOM   1314  CG2 THR A 170     -53.612  41.225  14.709  1.00 90.95           C  
ATOM   1315  OG1 THR A 170     -52.698  41.823  12.563  1.00 90.95           O  
ATOM   1316  N   GLU A 171     -55.456  44.403  11.913  1.00 91.95           N  
ATOM   1317  CA  GLU A 171     -55.438  45.449  10.895  1.00 91.95           C  
ATOM   1318  C   GLU A 171     -54.060  45.565  10.249  1.00 91.95           C  
ATOM   1319  O   GLU A 171     -53.951  45.788   9.041  1.00 91.95           O  
ATOM   1320  CB  GLU A 171     -55.850  46.794  11.498  1.00 91.95           C  
ATOM   1321  CG  GLU A 171     -56.131  47.872  10.461  1.00 91.95           C  
ATOM   1322  CD  GLU A 171     -56.612  49.180  11.071  1.00 91.95           C  
ATOM   1323  OE1 GLU A 171     -56.820  50.160  10.319  1.00 91.95           O  
ATOM   1324  OE2 GLU A 171     -56.781  49.225  12.310  1.00 91.95           O1-
ATOM   1325  N   LEU A 172     -53.075  45.408  11.049  1.00 92.26           N  
ATOM   1326  CA  LEU A 172     -51.689  45.471  10.600  1.00 92.26           C  
ATOM   1327  C   LEU A 172     -51.394  44.369   9.589  1.00 92.26           C  
ATOM   1328  O   LEU A 172     -50.753  44.615   8.565  1.00 92.26           O  
ATOM   1329  CB  LEU A 172     -50.734  45.357  11.791  1.00 92.26           C  
ATOM   1330  CG  LEU A 172     -49.248  45.561  11.491  1.00 92.26           C  
ATOM   1331  CD1 LEU A 172     -48.996  46.985  11.007  1.00 92.26           C  
ATOM   1332  CD2 LEU A 172     -48.405  45.252  12.724  1.00 92.26           C  
ATOM   1333  N   ALA A 173     -51.779  43.103   9.788  1.00 91.41           N  
ATOM   1334  CA  ALA A 173     -51.625  41.970   8.879  1.00 91.41           C  
ATOM   1335  C   ALA A 173     -52.378  42.206   7.574  1.00 91.41           C  
ATOM   1336  O   ALA A 173     -51.861  41.921   6.491  1.00 91.41           O  
ATOM   1337  CB  ALA A 173     -52.109  40.685   9.544  1.00 91.41           C  
ATOM   1338  N   ARG A 174     -53.550  42.775   7.588  1.00 92.47           N  
ATOM   1339  CA  ARG A 174     -54.342  43.095   6.405  1.00 92.47           C  
ATOM   1340  C   ARG A 174     -53.665  44.174   5.567  1.00 92.47           C  
ATOM   1341  O   ARG A 174     -53.626  44.080   4.339  1.00 92.47           O  
ATOM   1342  CB  ARG A 174     -55.749  43.547   6.805  1.00 92.47           C  
ATOM   1343  CG  ARG A 174     -56.624  42.429   7.351  1.00 92.47           C  
ATOM   1344  CD  ARG A 174     -58.012  42.930   7.721  1.00 92.47           C  
ATOM   1345  NE  ARG A 174     -58.761  41.930   8.479  1.00 92.47           N  
ATOM   1346  CZ  ARG A 174     -59.835  42.190   9.219  1.00 92.47           C  
ATOM   1347  NH1 ARG A 174     -60.311  43.426   9.315  1.00 92.47           N1+
ATOM   1348  NH2 ARG A 174     -60.439  41.205   9.867  1.00 92.47           N  
ATOM   1349  N   GLU A 175     -53.219  45.203   6.325  1.00 93.94           N  
ATOM   1350  CA  GLU A 175     -52.522  46.301   5.663  1.00 93.94           C  
ATOM   1351  C   GLU A 175     -51.232  45.821   5.005  1.00 93.94           C  
ATOM   1352  O   GLU A 175     -50.896  46.249   3.899  1.00 93.94           O  
ATOM   1353  CB  GLU A 175     -52.219  47.424   6.659  1.00 93.94           C  
ATOM   1354  CG  GLU A 175     -53.449  48.199   7.106  1.00 93.94           C  
ATOM   1355  CD  GLU A 175     -53.132  49.316   8.087  1.00 93.94           C  
ATOM   1356  OE1 GLU A 175     -54.066  49.835   8.738  1.00 93.94           O  
ATOM   1357  OE2 GLU A 175     -51.939  49.674   8.206  1.00 93.94           O1-
ATOM   1358  N   ALA A 176     -50.458  44.945   5.658  1.00 94.19           N  
ATOM   1359  CA  ALA A 176     -49.231  44.361   5.122  1.00 94.19           C  
ATOM   1360  C   ALA A 176     -49.515  43.548   3.863  1.00 94.19           C  
ATOM   1361  O   ALA A 176     -48.790  43.656   2.870  1.00 94.19           O  
ATOM   1362  CB  ALA A 176     -48.554  43.487   6.175  1.00 94.19           C  
ATOM   1363  N   LEU A 177     -50.602  42.778   3.876  1.00 92.32           N  
ATOM   1364  CA  LEU A 177     -51.011  41.968   2.733  1.00 92.32           C  
ATOM   1365  C   LEU A 177     -51.456  42.851   1.571  1.00 92.32           C  
ATOM   1366  O   LEU A 177     -51.095  42.597   0.420  1.00 92.32           O  
ATOM   1367  CB  LEU A 177     -52.143  41.017   3.129  1.00 92.32           C  
ATOM   1368  CG  LEU A 177     -52.587  40.011   2.065  1.00 92.32           C  
ATOM   1369  CD1 LEU A 177     -51.423  39.107   1.673  1.00 92.32           C  
ATOM   1370  CD2 LEU A 177     -53.767  39.186   2.568  1.00 92.32           C  
ATOM   1371  N   GLU A 178     -52.243  43.868   1.833  1.00 93.32           N  
ATOM   1372  CA  GLU A 178     -52.690  44.801   0.804  1.00 93.32           C  
ATOM   1373  C   GLU A 178     -51.510  45.531   0.170  1.00 93.32           C  
ATOM   1374  O   GLU A 178     -51.463  45.707  -1.049  1.00 93.32           O  
ATOM   1375  CB  GLU A 178     -53.682  45.811   1.386  1.00 93.32           C  
ATOM   1376  CG  GLU A 178     -54.315  46.723   0.346  1.00 93.32           C  
ATOM   1377  CD  GLU A 178     -55.093  45.967  -0.720  1.00 93.32           C  
ATOM   1378  OE1 GLU A 178     -55.266  46.502  -1.839  1.00 93.32           O  
ATOM   1379  OE2 GLU A 178     -55.533  44.831  -0.435  1.00 93.32           O1-
ATOM   1380  N   LEU A 179     -50.662  46.027   1.013  1.00 94.84           N  
ATOM   1381  CA  LEU A 179     -49.463  46.711   0.540  1.00 94.84           C  
ATOM   1382  C   LEU A 179     -48.641  45.802  -0.367  1.00 94.84           C  
ATOM   1383  O   LEU A 179     -48.175  46.231  -1.425  1.00 94.84           O  
ATOM   1384  CB  LEU A 179     -48.611  47.178   1.722  1.00 94.84           C  
ATOM   1385  CG  LEU A 179     -47.324  47.929   1.376  1.00 94.84           C  
ATOM   1386  CD1 LEU A 179     -47.644  49.198   0.595  1.00 94.84           C  
ATOM   1387  CD2 LEU A 179     -46.538  48.257   2.641  1.00 94.84           C  
ATOM   1388  N   ALA A 180     -48.357  44.562   0.049  1.00 93.42           N  
ATOM   1389  CA  ALA A 180     -47.624  43.579  -0.745  1.00 93.42           C  
ATOM   1390  C   ALA A 180     -48.303  43.347  -2.092  1.00 93.42           C  
ATOM   1391  O   ALA A 180     -47.634  43.268  -3.125  1.00 93.42           O  
ATOM   1392  CB  ALA A 180     -47.500  42.263   0.018  1.00 93.42           C  
ATOM   1393  N   LYS A 181     -49.625  43.298  -2.135  1.00 91.51           N  
ATOM   1394  CA  LYS A 181     -50.388  43.121  -3.367  1.00 91.51           C  
ATOM   1395  C   LYS A 181     -50.178  44.294  -4.318  1.00 91.51           C  
ATOM   1396  O   LYS A 181     -49.998  44.100  -5.523  1.00 91.51           O  
ATOM   1397  CB  LYS A 181     -51.877  42.956  -3.058  1.00 91.51           C  
ATOM   1398  CG  LYS A 181     -52.245  41.592  -2.495  1.00 91.51           C  
ATOM   1399  CD  LYS A 181     -53.747  41.467  -2.270  1.00 91.51           C  
ATOM   1400  CE  LYS A 181     -54.112  40.117  -1.668  1.00 91.51           C  
ATOM   1401  NZ  LYS A 181     -55.578  40.008  -1.400  1.00 91.51           N1+
ATOM   1402  N   GLU A 182     -50.194  45.464  -3.748  1.00 91.99           N  
ATOM   1403  CA  GLU A 182     -49.990  46.675  -4.536  1.00 91.99           C  
ATOM   1404  C   GLU A 182     -48.550  46.776  -5.031  1.00 91.99           C  
ATOM   1405  O   GLU A 182     -48.307  47.167  -6.175  1.00 91.99           O  
ATOM   1406  CB  GLU A 182     -50.351  47.918  -3.718  1.00 91.99           C  
ATOM   1407  CG  GLU A 182     -51.845  48.082  -3.477  1.00 91.99           C  
ATOM   1408  CD  GLU A 182     -52.187  49.305  -2.639  1.00 91.99           C  
ATOM   1409  OE1 GLU A 182     -53.390  49.576  -2.426  1.00 91.99           O  
ATOM   1410  OE2 GLU A 182     -51.244  49.996  -2.194  1.00 91.99           O1-
ATOM   1411  N   ALA A 183     -47.697  46.424  -4.205  1.00 91.19           N  
ATOM   1412  CA  ALA A 183     -46.270  46.549  -4.489  1.00 91.19           C  
ATOM   1413  C   ALA A 183     -45.844  45.588  -5.596  1.00 91.19           C  
ATOM   1414  O   ALA A 183     -45.022  45.935  -6.447  1.00 91.19           O  
ATOM   1415  CB  ALA A 183     -45.451  46.297  -3.226  1.00 91.19           C  
ATOM   1416  N   VAL A 184     -46.361  44.383  -5.629  1.00 89.87           N  
ATOM   1417  CA  VAL A 184     -45.955  43.362  -6.589  1.00 89.87           C  
ATOM   1418  C   VAL A 184     -46.487  43.715  -7.976  1.00 89.87           C  
ATOM   1419  O   VAL A 184     -46.036  43.160  -8.980  1.00 89.87           O  
ATOM   1420  CB  VAL A 184     -46.451  41.959  -6.170  1.00 89.87           C  
ATOM   1421  CG1 VAL A 184     -45.784  41.518  -4.868  1.00 89.87           C  
ATOM   1422  CG2 VAL A 184     -47.971  41.953  -6.023  1.00 89.87           C  
ATOM   1423  N   LYS A 185     -47.458  44.684  -8.068  1.00 88.52           N  
ATOM   1424  CA  LYS A 185     -47.972  45.178  -9.343  1.00 88.52           C  
ATOM   1425  C   LYS A 185     -47.078  46.280  -9.905  1.00 88.52           C  
ATOM   1426  O   LYS A 185     -47.181  46.630 -11.083  1.00 88.52           O  
ATOM   1427  CB  LYS A 185     -49.402  45.696  -9.180  1.00 88.52           C  
ATOM   1428  CG  LYS A 185     -50.416  44.615  -8.835  1.00 88.52           C  
ATOM   1429  CD  LYS A 185     -51.812  45.196  -8.653  1.00 88.52           C  
ATOM   1430  CE  LYS A 185     -52.816  44.125  -8.245  1.00 88.52           C  
ATOM   1431  NZ  LYS A 185     -54.172  44.702  -8.001  1.00 88.52           N1+
ATOM   1432  N   SER A 186     -46.179  46.764  -9.080  1.00 86.56           N  
ATOM   1433  CA  SER A 186     -45.324  47.886  -9.455  1.00 86.56           C  
ATOM   1434  C   SER A 186     -44.123  47.417 -10.271  1.00 86.56           C  
ATOM   1435  O   SER A 186     -43.578  46.340 -10.021  1.00 86.56           O  
ATOM   1436  CB  SER A 186     -44.843  48.635  -8.211  1.00 86.56           C  
ATOM   1437  OG  SER A 186     -43.907  49.639  -8.559  1.00 86.56           O  
ATOM   1438  N   THR A 187     -43.752  48.154 -11.299  1.00 84.40           N  
ATOM   1439  CA  THR A 187     -42.567  47.835 -12.087  1.00 84.40           C  
ATOM   1440  C   THR A 187     -41.325  48.485 -11.484  1.00 84.40           C  
ATOM   1441  O   THR A 187     -40.205  48.235 -11.936  1.00 84.40           O  
ATOM   1442  CB  THR A 187     -42.729  48.292 -13.550  1.00 84.40           C  
ATOM   1443  CG2 THR A 187     -43.855  47.532 -14.241  1.00 84.40           C  
ATOM   1444  OG1 THR A 187     -43.027  49.694 -13.575  1.00 84.40           O  
ATOM   1445  N   ASP A 188     -41.523  49.199 -10.372  1.00 85.66           N  
ATOM   1446  CA  ASP A 188     -40.431  49.930  -9.736  1.00 85.66           C  
ATOM   1447  C   ASP A 188     -39.736  49.071  -8.683  1.00 85.66           C  
ATOM   1448  O   ASP A 188     -40.250  48.899  -7.576  1.00 85.66           O  
ATOM   1449  CB  ASP A 188     -40.947  51.224  -9.104  1.00 85.66           C  
ATOM   1450  CG  ASP A 188     -39.831  52.158  -8.669  1.00 85.66           C  
ATOM   1451  OD1 ASP A 188     -38.727  51.676  -8.337  1.00 85.66           O  
ATOM   1452  OD2 ASP A 188     -40.059  53.387  -8.658  1.00 85.66           O1-
ATOM   1453  N   SER A 189     -38.592  48.542  -8.992  1.00 84.22           N  
ATOM   1454  CA  SER A 189     -37.833  47.640  -8.132  1.00 84.22           C  
ATOM   1455  C   SER A 189     -37.463  48.314  -6.814  1.00 84.22           C  
ATOM   1456  O   SER A 189     -37.417  47.661  -5.769  1.00 84.22           O  
ATOM   1457  CB  SER A 189     -36.566  47.161  -8.841  1.00 84.22           C  
ATOM   1458  OG  SER A 189     -35.697  48.248  -9.107  1.00 84.22           O  
ATOM   1459  N   GLU A 190     -37.287  49.591  -6.846  1.00 84.69           N  
ATOM   1460  CA  GLU A 190     -36.947  50.351  -5.647  1.00 84.69           C  
ATOM   1461  C   GLU A 190     -38.127  50.415  -4.681  1.00 84.69           C  
ATOM   1462  O   GLU A 190     -37.946  50.325  -3.465  1.00 84.69           O  
ATOM   1463  CB  GLU A 190     -36.492  51.765  -6.016  1.00 84.69           C  
ATOM   1464  CG  GLU A 190     -35.118  51.819  -6.666  1.00 84.69           C  
ATOM   1465  CD  GLU A 190     -34.010  51.282  -5.774  1.00 84.69           C  
ATOM   1466  OE1 GLU A 190     -33.146  50.524  -6.269  1.00 84.69           O  
ATOM   1467  OE2 GLU A 190     -34.007  51.623  -4.570  1.00 84.69           O1-
ATOM   1468  N   ALA A 191     -39.297  50.587  -5.180  1.00 89.15           N  
ATOM   1469  CA  ALA A 191     -40.522  50.550  -4.387  1.00 89.15           C  
ATOM   1470  C   ALA A 191     -40.702  49.191  -3.718  1.00 89.15           C  
ATOM   1471  O   ALA A 191     -41.097  49.113  -2.552  1.00 89.15           O  
ATOM   1472  CB  ALA A 191     -41.732  50.872  -5.262  1.00 89.15           C  
ATOM   1473  N   LEU A 192     -40.416  48.115  -4.412  1.00 90.71           N  
ATOM   1474  CA  LEU A 192     -40.489  46.751  -3.899  1.00 90.71           C  
ATOM   1475  C   LEU A 192     -39.484  46.539  -2.773  1.00 90.71           C  
ATOM   1476  O   LEU A 192     -39.794  45.887  -1.773  1.00 90.71           O  
ATOM   1477  CB  LEU A 192     -40.235  45.742  -5.022  1.00 90.71           C  
ATOM   1478  CG  LEU A 192     -41.391  45.502  -5.994  1.00 90.71           C  
ATOM   1479  CD1 LEU A 192     -40.930  44.644  -7.167  1.00 90.71           C  
ATOM   1480  CD2 LEU A 192     -42.566  44.846  -5.275  1.00 90.71           C  
ATOM   1481  N   LYS A 193     -38.233  47.116  -2.895  1.00 88.67           N  
ATOM   1482  CA  LYS A 193     -37.209  47.045  -1.857  1.00 88.67           C  
ATOM   1483  C   LYS A 193     -37.658  47.771  -0.592  1.00 88.67           C  
ATOM   1484  O   LYS A 193     -37.426  47.293   0.521  1.00 88.67           O  
ATOM   1485  CB  LYS A 193     -35.892  47.636  -2.360  1.00 88.67           C  
ATOM   1486  CG  LYS A 193     -35.172  46.765  -3.379  1.00 88.67           C  
ATOM   1487  CD  LYS A 193     -33.870  47.406  -3.842  1.00 88.67           C  
ATOM   1488  CE  LYS A 193     -33.190  46.575  -4.922  1.00 88.67           C  
ATOM   1489  NZ  LYS A 193     -31.960  47.244  -5.443  1.00 88.67           N1+
ATOM   1490  N   VAL A 194     -38.258  48.932  -0.747  1.00 91.50           N  
ATOM   1491  CA  VAL A 194     -38.794  49.711   0.363  1.00 91.50           C  
ATOM   1492  C   VAL A 194     -39.891  48.919   1.071  1.00 91.50           C  
ATOM   1493  O   VAL A 194     -39.920  48.852   2.302  1.00 91.50           O  
ATOM   1494  CB  VAL A 194     -39.344  51.074  -0.113  1.00 91.50           C  
ATOM   1495  CG1 VAL A 194     -40.107  51.772   1.012  1.00 91.50           C  
ATOM   1496  CG2 VAL A 194     -38.208  51.960  -0.622  1.00 91.50           C  
ATOM   1497  N   VAL A 195     -40.755  48.273   0.314  1.00 94.82           N  
ATOM   1498  CA  VAL A 195     -41.838  47.453   0.846  1.00 94.82           C  
ATOM   1499  C   VAL A 195     -41.260  46.242   1.575  1.00 94.82           C  
ATOM   1500  O   VAL A 195     -41.709  45.898   2.671  1.00 94.82           O  
ATOM   1501  CB  VAL A 195     -42.802  46.992  -0.270  1.00 94.82           C  
ATOM   1502  CG1 VAL A 195     -43.805  45.975   0.269  1.00 94.82           C  
ATOM   1503  CG2 VAL A 195     -43.527  48.193  -0.877  1.00 94.82           C  
ATOM   1504  N   TYR A 196     -40.316  45.607   0.961  1.00 93.40           N  
ATOM   1505  CA  TYR A 196     -39.641  44.492   1.614  1.00 93.40           C  
ATOM   1506  C   TYR A 196     -39.081  44.909   2.968  1.00 93.40           C  
ATOM   1507  O   TYR A 196     -39.303  44.233   3.974  1.00 93.40           O  
ATOM   1508  CB  TYR A 196     -38.516  43.950   0.727  1.00 93.40           C  
ATOM   1509  CG  TYR A 196     -37.696  42.866   1.382  1.00 93.40           C  
ATOM   1510  CD1 TYR A 196     -36.462  43.152   1.962  1.00 93.40           C  
ATOM   1511  CD2 TYR A 196     -38.152  41.552   1.423  1.00 93.40           C  
ATOM   1512  CE1 TYR A 196     -35.701  42.155   2.564  1.00 93.40           C  
ATOM   1513  CE2 TYR A 196     -37.402  40.548   2.024  1.00 93.40           C  
ATOM   1514  CZ  TYR A 196     -36.179  40.859   2.591  1.00 93.40           C  
ATOM   1515  OH  TYR A 196     -35.431  39.868   3.186  1.00 93.40           O  
ATOM   1516  N   LEU A 197     -38.365  45.992   3.062  1.00 93.46           N  
ATOM   1517  CA  LEU A 197     -37.747  46.500   4.283  1.00 93.46           C  
ATOM   1518  C   LEU A 197     -38.806  46.858   5.320  1.00 93.46           C  
ATOM   1519  O   LEU A 197     -38.638  46.574   6.508  1.00 93.46           O  
ATOM   1520  CB  LEU A 197     -36.881  47.724   3.975  1.00 93.46           C  
ATOM   1521  CG  LEU A 197     -35.571  47.459   3.233  1.00 93.46           C  
ATOM   1522  CD1 LEU A 197     -34.938  48.774   2.789  1.00 93.46           C  
ATOM   1523  CD2 LEU A 197     -34.609  46.666   4.111  1.00 93.46           C  
ATOM   1524  N   ALA A 198     -39.845  47.513   4.885  1.00 95.16           N  
ATOM   1525  CA  ALA A 198     -40.954  47.875   5.764  1.00 95.16           C  
ATOM   1526  C   ALA A 198     -41.600  46.634   6.372  1.00 95.16           C  
ATOM   1527  O   ALA A 198     -41.882  46.597   7.572  1.00 95.16           O  
ATOM   1528  CB  ALA A 198     -41.993  48.692   4.999  1.00 95.16           C  
ATOM   1529  N   LEU A 199     -41.876  45.596   5.577  1.00 96.40           N  
ATOM   1530  CA  LEU A 199     -42.484  44.359   6.056  1.00 96.40           C  
ATOM   1531  C   LEU A 199     -41.557  43.639   7.029  1.00 96.40           C  
ATOM   1532  O   LEU A 199     -42.019  43.014   7.986  1.00 96.40           O  
ATOM   1533  CB  LEU A 199     -42.824  43.438   4.881  1.00 96.40           C  
ATOM   1534  CG  LEU A 199     -43.975  43.886   3.979  1.00 96.40           C  
ATOM   1535  CD1 LEU A 199     -44.184  42.883   2.849  1.00 96.40           C  
ATOM   1536  CD2 LEU A 199     -45.254  44.059   4.791  1.00 96.40           C  
ATOM   1537  N   ARG A 200     -40.275  43.706   6.751  1.00 95.07           N  
ATOM   1538  CA  ARG A 200     -39.309  43.126   7.679  1.00 95.07           C  
ATOM   1539  C   ARG A 200     -39.408  43.781   9.053  1.00 95.07           C  
ATOM   1540  O   ARG A 200     -39.324  43.102  10.078  1.00 95.07           O  
ATOM   1541  CB  ARG A 200     -37.887  43.266   7.132  1.00 95.07           C  
ATOM   1542  CG  ARG A 200     -37.552  42.280   6.026  1.00 95.07           C  
ATOM   1543  CD  ARG A 200     -37.294  40.882   6.575  1.00 95.07           C  
ATOM   1544  NE  ARG A 200     -36.736  39.997   5.556  1.00 95.07           N  
ATOM   1545  CZ  ARG A 200     -36.382  38.732   5.763  1.00 95.07           C  
ATOM   1546  NH1 ARG A 200     -36.522  38.177   6.962  1.00 95.07           N1+
ATOM   1547  NH2 ARG A 200     -35.884  38.017   4.765  1.00 95.07           N  
ATOM   1548  N   ILE A 201     -39.464  45.095   9.123  1.00 93.72           N  
ATOM   1549  CA  ILE A 201     -39.646  45.835  10.367  1.00 93.72           C  
ATOM   1550  C   ILE A 201     -40.941  45.392  11.046  1.00 93.72           C  
ATOM   1551  O   ILE A 201     -40.966  45.160  12.257  1.00 93.72           O  
ATOM   1552  CB  ILE A 201     -39.665  47.360  10.120  1.00 93.72           C  
ATOM   1553  CG1 ILE A 201     -38.280  47.847   9.683  1.00 93.72           C  
ATOM   1554  CG2 ILE A 201     -40.137  48.104  11.374  1.00 93.72           C  
ATOM   1555  CD1 ILE A 201     -38.245  49.304   9.245  1.00 93.72           C  
ATOM   1556  N   VAL A 202     -42.059  45.253  10.294  1.00 94.90           N  
ATOM   1557  CA  VAL A 202     -43.352  44.804  10.796  1.00 94.90           C  
ATOM   1558  C   VAL A 202     -43.221  43.400  11.384  1.00 94.90           C  
ATOM   1559  O   VAL A 202     -43.762  43.115  12.454  1.00 94.90           O  
ATOM   1560  CB  VAL A 202     -44.428  44.818   9.686  1.00 94.90           C  
ATOM   1561  CG1 VAL A 202     -45.730  44.196  10.188  1.00 94.90           C  
ATOM   1562  CG2 VAL A 202     -44.668  46.244   9.195  1.00 94.90           C  
ATOM   1563  N   GLN A 203     -42.514  42.536  10.689  1.00 94.46           N  
ATOM   1564  CA  GLN A 203     -42.287  41.171  11.150  1.00 94.46           C  
ATOM   1565  C   GLN A 203     -41.490  41.156  12.451  1.00 94.46           C  
ATOM   1566  O   GLN A 203     -41.788  40.376  13.358  1.00 94.46           O  
ATOM   1567  CB  GLN A 203     -41.559  40.357  10.080  1.00 94.46           C  
ATOM   1568  CG  GLN A 203     -41.376  38.890  10.443  1.00 94.46           C  
ATOM   1569  CD  GLN A 203     -40.606  38.116   9.390  1.00 94.46           C  
ATOM   1570  NE2 GLN A 203     -41.108  36.939   9.031  1.00 94.46           N  
ATOM   1571  OE1 GLN A 203     -39.566  38.572   8.901  1.00 94.46           O  
ATOM   1572  N   GLN A 204     -40.450  41.984  12.629  1.00 92.32           N  
ATOM   1573  CA  GLN A 204     -39.537  41.999  13.768  1.00 92.32           C  
ATOM   1574  C   GLN A 204     -40.173  42.687  14.974  1.00 92.32           C  
ATOM   1575  O   GLN A 204     -39.936  42.292  16.116  1.00 92.32           O  
ATOM   1576  CB  GLN A 204     -38.226  42.696  13.397  1.00 92.32           C  
ATOM   1577  CG  GLN A 204     -37.366  41.906  12.421  1.00 92.32           C  
ATOM   1578  CD  GLN A 204     -36.141  42.676  11.962  1.00 92.32           C  
ATOM   1579  NE2 GLN A 204     -35.297  42.027  11.166  1.00 92.32           N  
ATOM   1580  OE1 GLN A 204     -35.955  43.842  12.320  1.00 92.32           O  
ATOM   1581  N   LEU A 205     -40.987  43.753  14.654  1.00 91.57           N  
ATOM   1582  CA  LEU A 205     -41.593  44.556  15.711  1.00 91.57           C  
ATOM   1583  C   LEU A 205     -43.106  44.632  15.536  1.00 91.57           C  
ATOM   1584  O   LEU A 205     -43.648  45.700  15.240  1.00 91.57           O  
ATOM   1585  CB  LEU A 205     -40.998  45.966  15.723  1.00 91.57           C  
ATOM   1586  CG  LEU A 205     -39.479  46.059  15.881  1.00 91.57           C  
ATOM   1587  CD1 LEU A 205     -39.008  47.489  15.642  1.00 91.57           C  
ATOM   1588  CD2 LEU A 205     -39.055  45.575  17.265  1.00 91.57           C  
ATOM   1589  N   PRO A 206     -43.735  43.470  15.797  1.00 90.02           N  
ATOM   1590  CA  PRO A 206     -45.184  43.493  15.584  1.00 90.02           C  
ATOM   1591  C   PRO A 206     -45.920  44.328  16.628  1.00 90.02           C  
ATOM   1592  O   PRO A 206     -45.464  44.437  17.770  1.00 90.02           O  
ATOM   1593  CB  PRO A 206     -45.579  42.017  15.688  1.00 90.02           C  
ATOM   1594  CG  PRO A 206     -44.521  41.398  16.543  1.00 90.02           C  
ATOM   1595  CD  PRO A 206     -43.244  42.163  16.350  1.00 90.02           C  
ATOM   1596  N   ASP A 207     -46.865  45.186  16.254  1.00 86.09           N  
ATOM   1597  CA  ASP A 207     -47.757  45.897  17.164  1.00 86.09           C  
ATOM   1598  C   ASP A 207     -47.079  47.137  17.742  1.00 86.09           C  
ATOM   1599  O   ASP A 207     -47.287  47.477  18.908  1.00 86.09           O  
ATOM   1600  CB  ASP A 207     -48.218  44.974  18.294  1.00 86.09           C  
ATOM   1601  CG  ASP A 207     -49.131  43.859  17.815  1.00 86.09           C  
ATOM   1602  OD1 ASP A 207     -49.907  44.074  16.858  1.00 86.09           O  
ATOM   1603  OD2 ASP A 207     -49.075  42.756  18.400  1.00 86.09           O1-
ATOM   1604  N   THR A 208     -46.074  47.721  17.052  1.00 90.81           N  
ATOM   1605  CA  THR A 208     -45.393  48.949  17.448  1.00 90.81           C  
ATOM   1606  C   THR A 208     -45.755  50.096  16.509  1.00 90.81           C  
ATOM   1607  O   THR A 208     -46.216  49.866  15.388  1.00 90.81           O  
ATOM   1608  CB  THR A 208     -43.865  48.760  17.466  1.00 90.81           C  
ATOM   1609  CG2 THR A 208     -43.463  47.610  18.383  1.00 90.81           C  
ATOM   1610  OG1 THR A 208     -43.409  48.477  16.137  1.00 90.81           O  
ATOM   1611  N   GLU A 209     -45.648  51.354  17.009  1.00 89.92           N  
ATOM   1612  CA  GLU A 209     -45.802  52.561  16.203  1.00 89.92           C  
ATOM   1613  C   GLU A 209     -44.823  52.572  15.032  1.00 89.92           C  
ATOM   1614  O   GLU A 209     -45.154  53.050  13.945  1.00 89.92           O  
ATOM   1615  CB  GLU A 209     -45.608  53.812  17.064  1.00 89.92           C  
ATOM   1616  CG  GLU A 209     -45.901  55.113  16.333  1.00 89.92           C  
ATOM   1617  CD  GLU A 209     -47.365  55.273  15.957  1.00 89.92           C  
ATOM   1618  OE1 GLU A 209     -47.703  56.231  15.225  1.00 89.92           O  
ATOM   1619  OE2 GLU A 209     -48.182  54.433  16.396  1.00 89.92           O1-
ATOM   1620  N   LEU A 210     -43.719  52.039  15.287  1.00 91.41           N  
ATOM   1621  CA  LEU A 210     -42.668  51.931  14.281  1.00 91.41           C  
ATOM   1622  C   LEU A 210     -43.117  51.054  13.117  1.00 91.41           C  
ATOM   1623  O   LEU A 210     -42.856  51.374  11.955  1.00 91.41           O  
ATOM   1624  CB  LEU A 210     -41.389  51.363  14.901  1.00 91.41           C  
ATOM   1625  CG  LEU A 210     -40.133  51.414  14.030  1.00 91.41           C  
ATOM   1626  CD1 LEU A 210     -39.748  52.862  13.740  1.00 91.41           C  
ATOM   1627  CD2 LEU A 210     -38.983  50.676  14.706  1.00 91.41           C  
ATOM   1628  N   ALA A 211     -43.761  49.899  13.318  1.00 92.48           N  
ATOM   1629  CA  ALA A 211     -44.336  49.016  12.308  1.00 92.48           C  
ATOM   1630  C   ALA A 211     -45.401  49.741  11.488  1.00 92.48           C  
ATOM   1631  O   ALA A 211     -45.431  49.628  10.260  1.00 92.48           O  
ATOM   1632  CB  ALA A 211     -44.931  47.771  12.963  1.00 92.48           C  
ATOM   1633  N   ARG A 212     -46.218  50.539  12.109  1.00 93.79           N  
ATOM   1634  CA  ARG A 212     -47.253  51.317  11.434  1.00 93.79           C  
ATOM   1635  C   ARG A 212     -46.638  52.406  10.561  1.00 93.79           C  
ATOM   1636  O   ARG A 212     -47.077  52.623   9.430  1.00 93.79           O  
ATOM   1637  CB  ARG A 212     -48.207  51.940  12.454  1.00 93.79           C  
ATOM   1638  CG  ARG A 212     -49.087  50.929  13.173  1.00 93.79           C  
ATOM   1639  CD  ARG A 212     -49.994  51.597  14.196  1.00 93.79           C  
ATOM   1640  NE  ARG A 212     -50.672  50.616  15.039  1.00 93.79           N  
ATOM   1641  CZ  ARG A 212     -51.201  50.876  16.231  1.00 93.79           C  
ATOM   1642  NH1 ARG A 212     -51.141  52.098  16.747  1.00 93.79           N1+
ATOM   1643  NH2 ARG A 212     -51.795  49.908  16.913  1.00 93.79           N  
ATOM   1644  N   LEU A 213     -45.650  53.125  11.143  1.00 92.51           N  
ATOM   1645  CA  LEU A 213     -44.945  54.180  10.421  1.00 92.51           C  
ATOM   1646  C   LEU A 213     -44.208  53.612   9.213  1.00 92.51           C  
ATOM   1647  O   LEU A 213     -44.210  54.217   8.138  1.00 92.51           O  
ATOM   1648  CB  LEU A 213     -43.957  54.893  11.347  1.00 92.51           C  
ATOM   1649  CG  LEU A 213     -44.562  55.844  12.381  1.00 92.51           C  
ATOM   1650  CD1 LEU A 213     -43.494  56.306  13.366  1.00 92.51           C  
ATOM   1651  CD2 LEU A 213     -45.216  57.037  11.694  1.00 92.51           C  
ATOM   1652  N   ALA A 214     -43.599  52.430   9.366  1.00 93.63           N  
ATOM   1653  CA  ALA A 214     -42.896  51.751   8.280  1.00 93.63           C  
ATOM   1654  C   ALA A 214     -43.857  51.379   7.154  1.00 93.63           C  
ATOM   1655  O   ALA A 214     -43.553  51.583   5.977  1.00 93.63           O  
ATOM   1656  CB  ALA A 214     -42.186  50.505   8.802  1.00 93.63           C  
ATOM   1657  N   LEU A 215     -45.041  50.868   7.497  1.00 94.62           N  
ATOM   1658  CA  LEU A 215     -46.057  50.494   6.520  1.00 94.62           C  
ATOM   1659  C   LEU A 215     -46.601  51.726   5.803  1.00 94.62           C  
ATOM   1660  O   LEU A 215     -46.816  51.698   4.589  1.00 94.62           O  
ATOM   1661  CB  LEU A 215     -47.203  49.739   7.199  1.00 94.62           C  
ATOM   1662  CG  LEU A 215     -46.947  48.265   7.517  1.00 94.62           C  
ATOM   1663  CD1 LEU A 215     -48.123  47.678   8.292  1.00 94.62           C  
ATOM   1664  CD2 LEU A 215     -46.700  47.476   6.235  1.00 94.62           C  
ATOM   1665  N   GLU A 216     -46.836  52.819   6.516  1.00 92.83           N  
ATOM   1666  CA  GLU A 216     -47.307  54.073   5.937  1.00 92.83           C  
ATOM   1667  C   GLU A 216     -46.302  54.630   4.932  1.00 92.83           C  
ATOM   1668  O   GLU A 216     -46.685  55.098   3.859  1.00 92.83           O  
ATOM   1669  CB  GLU A 216     -47.579  55.104   7.036  1.00 92.83           C  
ATOM   1670  CG  GLU A 216     -48.299  56.351   6.545  1.00 92.83           C  
ATOM   1671  CD  GLU A 216     -48.673  57.308   7.666  1.00 92.83           C  
ATOM   1672  OE1 GLU A 216     -49.194  58.409   7.375  1.00 92.83           O  
ATOM   1673  OE2 GLU A 216     -48.442  56.956   8.843  1.00 92.83           O1-
ATOM   1674  N   LEU A 217     -45.119  54.681   5.335  1.00 92.42           N  
ATOM   1675  CA  LEU A 217     -44.048  55.145   4.461  1.00 92.42           C  
ATOM   1676  C   LEU A 217     -43.969  54.292   3.199  1.00 92.42           C  
ATOM   1677  O   LEU A 217     -43.811  54.821   2.096  1.00 92.42           O  
ATOM   1678  CB  LEU A 217     -42.706  55.114   5.195  1.00 92.42           C  
ATOM   1679  CG  LEU A 217     -41.494  55.627   4.416  1.00 92.42           C  
ATOM   1680  CD1 LEU A 217     -41.709  57.077   3.994  1.00 92.42           C  
ATOM   1681  CD2 LEU A 217     -40.224  55.490   5.249  1.00 92.42           C  
ATOM   1682  N   ALA A 218     -43.995  52.923   3.324  1.00 92.81           N  
ATOM   1683  CA  ALA A 218     -43.982  51.994   2.197  1.00 92.81           C  
ATOM   1684  C   ALA A 218     -45.173  52.236   1.272  1.00 92.81           C  
ATOM   1685  O   ALA A 218     -45.038  52.179   0.049  1.00 92.81           O  
ATOM   1686  CB  ALA A 218     -43.982  50.551   2.695  1.00 92.81           C  
ATOM   1687  N   LYS A 219     -46.351  52.474   1.802  1.00 92.71           N  
ATOM   1688  CA  LYS A 219     -47.539  52.791   1.015  1.00 92.71           C  
ATOM   1689  C   LYS A 219     -47.316  54.036   0.161  1.00 92.71           C  
ATOM   1690  O   LYS A 219     -47.667  54.055  -1.021  1.00 92.71           O  
ATOM   1691  CB  LYS A 219     -48.749  52.991   1.928  1.00 92.71           C  
ATOM   1692  CG  LYS A 219     -50.072  53.107   1.185  1.00 92.71           C  
ATOM   1693  CD  LYS A 219     -51.244  53.236   2.149  1.00 92.71           C  
ATOM   1694  CE  LYS A 219     -52.562  53.416   1.406  1.00 92.71           C  
ATOM   1695  NZ  LYS A 219     -53.715  53.540   2.348  1.00 92.71           N1+
ATOM   1696  N   LYS A 220     -46.757  54.982   0.706  1.00 89.06           N  
ATOM   1697  CA  LYS A 220     -46.473  56.231   0.006  1.00 89.06           C  
ATOM   1698  C   LYS A 220     -45.393  56.033  -1.055  1.00 89.06           C  
ATOM   1699  O   LYS A 220     -45.459  56.627  -2.133  1.00 89.06           O  
ATOM   1700  CB  LYS A 220     -46.043  57.316   0.994  1.00 89.06           C  
ATOM   1701  CG  LYS A 220     -47.177  57.854   1.854  1.00 89.06           C  
ATOM   1702  CD  LYS A 220     -46.696  58.955   2.790  1.00 89.06           C  
ATOM   1703  CE  LYS A 220     -47.815  59.450   3.696  1.00 89.06           C  
ATOM   1704  NZ  LYS A 220     -47.344  60.521   4.624  1.00 89.06           N1+
ATOM   1705  N   ALA A 221     -44.470  55.246  -0.654  1.00 87.65           N  
ATOM   1706  CA  ALA A 221     -43.381  54.935  -1.577  1.00 87.65           C  
ATOM   1707  C   ALA A 221     -43.906  54.240  -2.830  1.00 87.65           C  
ATOM   1708  O   ALA A 221     -43.421  54.491  -3.935  1.00 87.65           O  
ATOM   1709  CB  ALA A 221     -42.332  54.065  -0.889  1.00 87.65           C  
ATOM   1710  N   VAL A 222     -44.879  53.346  -2.728  1.00 87.62           N  
ATOM   1711  CA  VAL A 222     -45.483  52.611  -3.834  1.00 87.62           C  
ATOM   1712  C   VAL A 222     -46.258  53.573  -4.732  1.00 87.62           C  
ATOM   1713  O   VAL A 222     -46.345  53.367  -5.944  1.00 87.62           O  
ATOM   1714  CB  VAL A 222     -46.414  51.487  -3.328  1.00 87.62           C  
ATOM   1715  CG1 VAL A 222     -47.194  50.868  -4.486  1.00 87.62           C  
ATOM   1716  CG2 VAL A 222     -45.609  50.419  -2.590  1.00 87.62           C  
ATOM   1717  N   GLU A 223     -46.724  54.671  -4.277  1.00 85.98           N  
ATOM   1718  CA  GLU A 223     -47.535  55.658  -4.983  1.00 85.98           C  
ATOM   1719  C   GLU A 223     -46.667  56.758  -5.586  1.00 85.98           C  
ATOM   1720  O   GLU A 223     -47.138  57.551  -6.404  1.00 85.98           O  
ATOM   1721  CB  GLU A 223     -48.580  56.268  -4.044  1.00 85.98           C  
ATOM   1722  CG  GLU A 223     -49.624  55.274  -3.557  1.00 85.98           C  
ATOM   1723  CD  GLU A 223     -50.534  55.839  -2.478  1.00 85.98           C  
ATOM   1724  OE1 GLU A 223     -51.440  55.115  -2.008  1.00 85.98           O  
ATOM   1725  OE2 GLU A 223     -50.338  57.016  -2.101  1.00 85.98           O1-
ATOM   1726  N   MET A 224     -45.370  56.714  -5.258  1.00 78.59           N  
ATOM   1727  CA  MET A 224     -44.481  57.796  -5.674  1.00 78.59           C  
ATOM   1728  C   MET A 224     -43.668  57.392  -6.899  1.00 78.59           C  
ATOM   1729  O   MET A 224     -43.351  56.214  -7.077  1.00 78.59           O  
ATOM   1730  CB  MET A 224     -43.546  58.191  -4.531  1.00 78.59           C  
ATOM   1731  CG  MET A 224     -44.259  58.817  -3.343  1.00 78.59           C  
ATOM   1732  SD  MET A 224     -43.092  59.420  -2.061  1.00 78.59           S  
ATOM   1733  CE  MET A 224     -42.374  60.843  -2.926  1.00 78.59           C  
ATOM   1734  N   THR A 225     -43.306  58.398  -7.752  1.00 72.98           N  
ATOM   1735  CA  THR A 225     -42.511  58.134  -8.945  1.00 72.98           C  
ATOM   1736  C   THR A 225     -41.110  58.723  -8.802  1.00 72.98           C  
ATOM   1737  O   THR A 225     -40.190  58.333  -9.524  1.00 72.98           O  
ATOM   1738  CB  THR A 225     -43.185  58.707 -10.206  1.00 72.98           C  
ATOM   1739  CG2 THR A 225     -44.525  58.027 -10.469  1.00 72.98           C  
ATOM   1740  OG1 THR A 225     -43.400  60.112 -10.028  1.00 72.98           O  
ATOM   1741  N   ALA A 226     -40.866  59.649  -7.709  1.00 76.58           N  
ATOM   1742  CA  ALA A 226     -39.570  60.288  -7.492  1.00 76.58           C  
ATOM   1743  C   ALA A 226     -38.580  59.317  -6.856  1.00 76.58           C  
ATOM   1744  O   ALA A 226     -38.838  58.772  -5.781  1.00 76.58           O  
ATOM   1745  CB  ALA A 226     -39.729  61.530  -6.619  1.00 76.58           C  
ATOM   1746  N   GLN A 227     -37.529  59.009  -7.580  1.00 75.19           N  
ATOM   1747  CA  GLN A 227     -36.482  58.082  -7.163  1.00 75.19           C  
ATOM   1748  C   GLN A 227     -35.789  58.570  -5.893  1.00 75.19           C  
ATOM   1749  O   GLN A 227     -35.409  57.765  -5.040  1.00 75.19           O  
ATOM   1750  CB  GLN A 227     -35.457  57.891  -8.281  1.00 75.19           C  
ATOM   1751  CG  GLN A 227     -35.956  57.032  -9.434  1.00 75.19           C  
ATOM   1752  CD  GLN A 227     -34.889  56.779 -10.483  1.00 75.19           C  
ATOM   1753  NE2 GLN A 227     -35.178  55.882 -11.419  1.00 75.19           N  
ATOM   1754  OE1 GLN A 227     -33.814  57.387 -10.453  1.00 75.19           O  
ATOM   1755  N   GLU A 228     -35.660  59.795  -5.658  1.00 69.18           N  
ATOM   1756  CA  GLU A 228     -35.006  60.428  -4.516  1.00 69.18           C  
ATOM   1757  C   GLU A 228     -35.781  60.174  -3.226  1.00 69.18           C  
ATOM   1758  O   GLU A 228     -35.183  59.954  -2.170  1.00 69.18           O  
ATOM   1759  CB  GLU A 228     -34.854  61.933  -4.751  1.00 69.18           C  
ATOM   1760  CG  GLU A 228     -33.831  62.289  -5.819  1.00 69.18           C  
ATOM   1761  CD  GLU A 228     -34.433  62.410  -7.210  1.00 69.18           C  
ATOM   1762  OE1 GLU A 228     -33.714  62.826  -8.148  1.00 69.18           O  
ATOM   1763  OE2 GLU A 228     -35.633  62.088  -7.363  1.00 69.18           O1-
ATOM   1764  N   VAL A 229     -37.008  60.114  -3.269  1.00 74.69           N  
ATOM   1765  CA  VAL A 229     -37.899  59.864  -2.141  1.00 74.69           C  
ATOM   1766  C   VAL A 229     -37.857  58.383  -1.768  1.00 74.69           C  
ATOM   1767  O   VAL A 229     -37.856  58.035  -0.585  1.00 74.69           O  
ATOM   1768  CB  VAL A 229     -39.349  60.292  -2.457  1.00 74.69           C  
ATOM   1769  CG1 VAL A 229     -40.283  59.930  -1.304  1.00 74.69           C  
ATOM   1770  CG2 VAL A 229     -39.411  61.790  -2.749  1.00 74.69           C  
ATOM   1771  N   LEU A 230     -37.812  57.512  -2.781  1.00 80.94           N  
ATOM   1772  CA  LEU A 230     -37.664  56.078  -2.557  1.00 80.94           C  
ATOM   1773  C   LEU A 230     -36.327  55.767  -1.893  1.00 80.94           C  
ATOM   1774  O   LEU A 230     -36.252  54.906  -1.014  1.00 80.94           O  
ATOM   1775  CB  LEU A 230     -37.781  55.316  -3.880  1.00 80.94           C  
ATOM   1776  CG  LEU A 230     -39.165  55.292  -4.530  1.00 80.94           C  
ATOM   1777  CD1 LEU A 230     -39.105  54.584  -5.879  1.00 80.94           C  
ATOM   1778  CD2 LEU A 230     -40.176  54.617  -3.610  1.00 80.94           C  
ATOM   1779  N   GLU A 231     -35.295  56.548  -2.195  1.00 81.42           N  
ATOM   1780  CA  GLU A 231     -33.971  56.398  -1.599  1.00 81.42           C  
ATOM   1781  C   GLU A 231     -33.968  56.848  -0.141  1.00 81.42           C  
ATOM   1782  O   GLU A 231     -33.335  56.217   0.709  1.00 81.42           O  
ATOM   1783  CB  GLU A 231     -32.929  57.189  -2.395  1.00 81.42           C  
ATOM   1784  CG  GLU A 231     -32.619  56.596  -3.761  1.00 81.42           C  
ATOM   1785  CD  GLU A 231     -31.623  57.419  -4.561  1.00 81.42           C  
ATOM   1786  OE1 GLU A 231     -31.282  57.023  -5.699  1.00 81.42           O  
ATOM   1787  OE2 GLU A 231     -31.179  58.470  -4.046  1.00 81.42           O1-
ATOM   1788  N   ILE A 232     -34.638  57.951   0.071  1.00 80.43           N  
ATOM   1789  CA  ILE A 232     -34.781  58.487   1.420  1.00 80.43           C  
ATOM   1790  C   ILE A 232     -35.569  57.506   2.285  1.00 80.43           C  
ATOM   1791  O   ILE A 232     -35.194  57.237   3.428  1.00 80.43           O  
ATOM   1792  CB  ILE A 232     -35.473  59.868   1.409  1.00 80.43           C  
ATOM   1793  CG1 ILE A 232     -34.578  60.908   0.723  1.00 80.43           C  
ATOM   1794  CG2 ILE A 232     -35.828  60.306   2.833  1.00 80.43           C  
ATOM   1795  CD1 ILE A 232     -35.261  62.247   0.481  1.00 80.43           C  
ATOM   1796  N   ALA A 233     -36.685  57.025   1.781  1.00 84.18           N  
ATOM   1797  CA  ALA A 233     -37.509  56.022   2.451  1.00 84.18           C  
ATOM   1798  C   ALA A 233     -36.705  54.758   2.741  1.00 84.18           C  
ATOM   1799  O   ALA A 233     -36.787  54.201   3.838  1.00 84.18           O  
ATOM   1800  CB  ALA A 233     -38.734  55.687   1.603  1.00 84.18           C  
ATOM   1801  N   ARG A 234     -35.961  54.325   1.828  1.00 85.78           N  
ATOM   1802  CA  ARG A 234     -35.103  53.158   2.004  1.00 85.78           C  
ATOM   1803  C   ARG A 234     -34.080  53.392   3.111  1.00 85.78           C  
ATOM   1804  O   ARG A 234     -33.875  52.528   3.966  1.00 85.78           O  
ATOM   1805  CB  ARG A 234     -34.389  52.812   0.696  1.00 85.78           C  
ATOM   1806  CG  ARG A 234     -33.592  51.519   0.752  1.00 85.78           C  
ATOM   1807  CD  ARG A 234     -32.963  51.185  -0.594  1.00 85.78           C  
ATOM   1808  NE  ARG A 234     -31.821  52.048  -0.884  1.00 85.78           N  
ATOM   1809  CZ  ARG A 234     -31.226  52.145  -2.069  1.00 85.78           C  
ATOM   1810  NH1 ARG A 234     -31.654  51.431  -3.104  1.00 85.78           N1+
ATOM   1811  NH2 ARG A 234     -30.193  52.961  -2.221  1.00 85.78           N  
ATOM   1812  N   ALA A 235     -33.344  54.495   3.064  1.00 82.05           N  
ATOM   1813  CA  ALA A 235     -32.353  54.852   4.076  1.00 82.05           C  
ATOM   1814  C   ALA A 235     -32.978  54.895   5.467  1.00 82.05           C  
ATOM   1815  O   ALA A 235     -32.390  54.408   6.435  1.00 82.05           O  
ATOM   1816  CB  ALA A 235     -31.712  56.197   3.742  1.00 82.05           C  
ATOM   1817  N   ALA A 236     -34.113  55.507   5.561  1.00 86.33           N  
ATOM   1818  CA  ALA A 236     -34.832  55.611   6.828  1.00 86.33           C  
ATOM   1819  C   ALA A 236     -35.212  54.232   7.359  1.00 86.33           C  
ATOM   1820  O   ALA A 236     -35.068  53.960   8.553  1.00 86.33           O  
ATOM   1821  CB  ALA A 236     -36.080  56.476   6.660  1.00 86.33           C  
ATOM   1822  N   LEU A 237     -35.736  53.335   6.507  1.00 90.53           N  
ATOM   1823  CA  LEU A 237     -36.138  51.982   6.873  1.00 90.53           C  
ATOM   1824  C   LEU A 237     -34.927  51.144   7.271  1.00 90.53           C  
ATOM   1825  O   LEU A 237     -34.992  50.370   8.229  1.00 90.53           O  
ATOM   1826  CB  LEU A 237     -36.879  51.311   5.713  1.00 90.53           C  
ATOM   1827  CG  LEU A 237     -38.296  51.812   5.434  1.00 90.53           C  
ATOM   1828  CD1 LEU A 237     -38.784  51.298   4.084  1.00 90.53           C  
ATOM   1829  CD2 LEU A 237     -39.245  51.383   6.549  1.00 90.53           C  
ATOM   1830  N   LYS A 238     -33.812  51.273   6.543  1.00 88.38           N  
ATOM   1831  CA  LYS A 238     -32.582  50.589   6.929  1.00 88.38           C  
ATOM   1832  C   LYS A 238     -32.112  51.039   8.310  1.00 88.38           C  
ATOM   1833  O   LYS A 238     -31.666  50.221   9.118  1.00 88.38           O  
ATOM   1834  CB  LYS A 238     -31.482  50.837   5.896  1.00 88.38           C  
ATOM   1835  CG  LYS A 238     -31.632  50.018   4.623  1.00 88.38           C  
ATOM   1836  CD  LYS A 238     -30.453  50.225   3.682  1.00 88.38           C  
ATOM   1837  CE  LYS A 238     -30.595  49.392   2.415  1.00 88.38           C  
ATOM   1838  NZ  LYS A 238     -29.461  49.625   1.469  1.00 88.38           N1+
ATOM   1839  N   ALA A 239     -32.161  52.384   8.494  1.00 82.32           N  
ATOM   1840  CA  ALA A 239     -31.804  52.952   9.791  1.00 82.32           C  
ATOM   1841  C   ALA A 239     -32.704  52.406  10.896  1.00 82.32           C  
ATOM   1842  O   ALA A 239     -32.226  52.056  11.978  1.00 82.32           O  
ATOM   1843  CB  ALA A 239     -31.890  54.476   9.747  1.00 82.32           C  
ATOM   1844  N   ALA A 240     -34.001  52.348  10.629  1.00 88.33           N  
ATOM   1845  CA  ALA A 240     -34.976  51.823  11.583  1.00 88.33           C  
ATOM   1846  C   ALA A 240     -34.708  50.352  11.886  1.00 88.33           C  
ATOM   1847  O   ALA A 240     -34.881  49.905  13.022  1.00 88.33           O  
ATOM   1848  CB  ALA A 240     -36.393  52.004  11.048  1.00 88.33           C  
ATOM   1849  N   GLN A 241     -34.237  49.596  10.924  1.00 87.34           N  
ATOM   1850  CA  GLN A 241     -33.891  48.190  11.106  1.00 87.34           C  
ATOM   1851  C   GLN A 241     -32.639  48.037  11.965  1.00 87.34           C  
ATOM   1852  O   GLN A 241     -32.529  47.091  12.748  1.00 87.34           O  
ATOM   1853  CB  GLN A 241     -33.686  47.508   9.752  1.00 87.34           C  
ATOM   1854  CG  GLN A 241     -34.984  47.146   9.043  1.00 87.34           C  
ATOM   1855  CD  GLN A 241     -34.754  46.369   7.759  1.00 87.34           C  
ATOM   1856  NE2 GLN A 241     -35.776  45.646   7.314  1.00 87.34           N  
ATOM   1857  OE1 GLN A 241     -33.668  46.419   7.174  1.00 87.34           O  
ATOM   1858  N   ALA A 242     -31.690  48.921  11.703  1.00 85.31           N  
ATOM   1859  CA  ALA A 242     -30.409  48.847  12.402  1.00 85.31           C  
ATOM   1860  C   ALA A 242     -30.555  49.269  13.862  1.00 85.31           C  
ATOM   1861  O   ALA A 242     -29.829  48.781  14.730  1.00 85.31           O  
ATOM   1862  CB  ALA A 242     -29.369  49.718  11.701  1.00 85.31           C  
ATOM   1863  N   PHE A 243     -31.450  50.123  14.195  1.00 85.66           N  
ATOM   1864  CA  PHE A 243     -31.703  50.606  15.548  1.00 85.66           C  
ATOM   1865  C   PHE A 243     -33.163  50.405  15.931  1.00 85.66           C  
ATOM   1866  O   PHE A 243     -33.901  51.376  16.113  1.00 85.66           O  
ATOM   1867  CB  PHE A 243     -31.325  52.086  15.670  1.00 85.66           C  
ATOM   1868  CG  PHE A 243     -29.917  52.391  15.238  1.00 85.66           C  
ATOM   1869  CD1 PHE A 243     -28.850  52.194  16.106  1.00 85.66           C  
ATOM   1870  CD2 PHE A 243     -29.659  52.875  13.962  1.00 85.66           C  
ATOM   1871  CE1 PHE A 243     -27.545  52.476  15.708  1.00 85.66           C  
ATOM   1872  CE2 PHE A 243     -28.358  53.159  13.557  1.00 85.66           C  
ATOM   1873  CZ  PHE A 243     -27.302  52.960  14.432  1.00 85.66           C  
ATOM   1874  N   PRO A 244     -33.521  49.104  16.096  1.00 83.33           N  
ATOM   1875  CA  PRO A 244     -34.933  48.837  16.376  1.00 83.33           C  
ATOM   1876  C   PRO A 244     -35.357  49.304  17.766  1.00 83.33           C  
ATOM   1877  O   PRO A 244     -34.527  49.377  18.677  1.00 83.33           O  
ATOM   1878  CB  PRO A 244     -35.034  47.314  16.257  1.00 83.33           C  
ATOM   1879  CG  PRO A 244     -33.657  46.815  16.558  1.00 83.33           C  
ATOM   1880  CD  PRO A 244     -32.669  47.873  16.160  1.00 83.33           C  
ATOM   1881  N   ASN A 245     -36.443  49.992  18.016  1.00 80.02           N  
ATOM   1882  CA  ASN A 245     -37.043  50.335  19.301  1.00 80.02           C  
ATOM   1883  C   ASN A 245     -36.449  51.619  19.872  1.00 80.02           C  
ATOM   1884  O   ASN A 245     -36.294  51.749  21.087  1.00 80.02           O  
ATOM   1885  CB  ASN A 245     -36.875  49.184  20.296  1.00 80.02           C  
ATOM   1886  CG  ASN A 245     -37.614  47.930  19.869  1.00 80.02           C  
ATOM   1887  ND2 ASN A 245     -36.960  46.782  20.001  1.00 80.02           N  
ATOM   1888  OD1 ASN A 245     -38.763  47.994  19.424  1.00 80.02           O  
ATOM   1889  N   THR A 246     -35.870  52.433  19.037  1.00 85.43           N  
ATOM   1890  CA  THR A 246     -35.322  53.723  19.443  1.00 85.43           C  
ATOM   1891  C   THR A 246     -36.182  54.867  18.912  1.00 85.43           C  
ATOM   1892  O   THR A 246     -36.905  54.701  17.928  1.00 85.43           O  
ATOM   1893  CB  THR A 246     -33.874  53.894  18.949  1.00 85.43           C  
ATOM   1894  CG2 THR A 246     -32.990  52.746  19.425  1.00 85.43           C  
ATOM   1895  OG1 THR A 246     -33.863  53.928  17.517  1.00 85.43           O  
ATOM   1896  N   GLU A 247     -36.240  55.978  19.634  1.00 84.41           N  
ATOM   1897  CA  GLU A 247     -36.889  57.214  19.204  1.00 84.41           C  
ATOM   1898  C   GLU A 247     -36.283  57.732  17.904  1.00 84.41           C  
ATOM   1899  O   GLU A 247     -36.968  58.378  17.108  1.00 84.41           O  
ATOM   1900  CB  GLU A 247     -36.786  58.282  20.295  1.00 84.41           C  
ATOM   1901  CG  GLU A 247     -37.642  57.996  21.520  1.00 84.41           C  
ATOM   1902  CD  GLU A 247     -37.537  59.070  22.590  1.00 84.41           C  
ATOM   1903  OE1 GLU A 247     -38.208  58.949  23.641  1.00 84.41           O  
ATOM   1904  OE2 GLU A 247     -36.778  60.042  22.378  1.00 84.41           O1-
ATOM   1905  N   LEU A 248     -35.029  57.401  17.758  1.00 82.08           N  
ATOM   1906  CA  LEU A 248     -34.289  57.769  16.556  1.00 82.08           C  
ATOM   1907  C   LEU A 248     -34.861  57.068  15.328  1.00 82.08           C  
ATOM   1908  O   LEU A 248     -35.018  57.685  14.273  1.00 82.08           O  
ATOM   1909  CB  LEU A 248     -32.805  57.420  16.712  1.00 82.08           C  
ATOM   1910  CG  LEU A 248     -31.895  57.786  15.539  1.00 82.08           C  
ATOM   1911  CD1 LEU A 248     -31.929  59.291  15.292  1.00 82.08           C  
ATOM   1912  CD2 LEU A 248     -30.470  57.314  15.800  1.00 82.08           C  
ATOM   1913  N   ALA A 249     -35.192  55.783  15.357  1.00 83.46           N  
ATOM   1914  CA  ALA A 249     -35.827  55.021  14.284  1.00 83.46           C  
ATOM   1915  C   ALA A 249     -37.182  55.617  13.917  1.00 83.46           C  
ATOM   1916  O   ALA A 249     -37.492  55.787  12.734  1.00 83.46           O  
ATOM   1917  CB  ALA A 249     -35.987  53.558  14.694  1.00 83.46           C  
ATOM   1918  N   GLU A 250     -37.935  55.980  14.933  1.00 86.75           N  
ATOM   1919  CA  GLU A 250     -39.229  56.627  14.732  1.00 86.75           C  
ATOM   1920  C   GLU A 250     -39.067  57.996  14.077  1.00 86.75           C  
ATOM   1921  O   GLU A 250     -39.825  58.350  13.172  1.00 86.75           O  
ATOM   1922  CB  GLU A 250     -39.973  56.765  16.062  1.00 86.75           C  
ATOM   1923  CG  GLU A 250     -40.474  55.443  16.628  1.00 86.75           C  
ATOM   1924  CD  GLU A 250     -41.182  55.593  17.964  1.00 86.75           C  
ATOM   1925  OE1 GLU A 250     -41.441  54.566  18.632  1.00 86.75           O  
ATOM   1926  OE2 GLU A 250     -41.481  56.745  18.348  1.00 86.75           O1-
ATOM   1927  N   LEU A 251     -38.116  58.760  14.609  1.00 85.99           N  
ATOM   1928  CA  LEU A 251     -37.827  60.084  14.070  1.00 85.99           C  
ATOM   1929  C   LEU A 251     -37.409  59.996  12.606  1.00 85.99           C  
ATOM   1930  O   LEU A 251     -37.870  60.782  11.775  1.00 85.99           O  
ATOM   1931  CB  LEU A 251     -36.727  60.768  14.887  1.00 85.99           C  
ATOM   1932  CG  LEU A 251     -36.373  62.199  14.483  1.00 85.99           C  
ATOM   1933  CD1 LEU A 251     -37.566  63.123  14.706  1.00 85.99           C  
ATOM   1934  CD2 LEU A 251     -35.156  62.690  15.261  1.00 85.99           C  
ATOM   1935  N   MET A 252     -36.591  59.051  12.261  1.00 83.65           N  
ATOM   1936  CA  MET A 252     -36.103  58.833  10.902  1.00 83.65           C  
ATOM   1937  C   MET A 252     -37.249  58.464   9.966  1.00 83.65           C  
ATOM   1938  O   MET A 252     -37.326  58.968   8.843  1.00 83.65           O  
ATOM   1939  CB  MET A 252     -35.037  57.738  10.882  1.00 83.65           C  
ATOM   1940  CG  MET A 252     -33.714  58.157  11.500  1.00 83.65           C  
ATOM   1941  SD  MET A 252     -32.935  59.560  10.608  1.00 83.65           S  
ATOM   1942  CE  MET A 252     -31.792  58.656   9.527  1.00 83.65           C  
ATOM   1943  N   LEU A 253     -38.146  57.600  10.375  1.00 89.79           N  
ATOM   1944  CA  LEU A 253     -39.292  57.187   9.572  1.00 89.79           C  
ATOM   1945  C   LEU A 253     -40.290  58.331   9.422  1.00 89.79           C  
ATOM   1946  O   LEU A 253     -40.863  58.523   8.347  1.00 89.79           O  
ATOM   1947  CB  LEU A 253     -39.980  55.974  10.205  1.00 89.79           C  
ATOM   1948  CG  LEU A 253     -39.229  54.645  10.114  1.00 89.79           C  
ATOM   1949  CD1 LEU A 253     -40.000  53.549  10.842  1.00 89.79           C  
ATOM   1950  CD2 LEU A 253     -38.994  54.262   8.657  1.00 89.79           C  
ATOM   1951  N   ARG A 254     -40.458  59.095  10.415  1.00 87.90           N  
ATOM   1952  CA  ARG A 254     -41.344  60.254  10.379  1.00 87.90           C  
ATOM   1953  C   ARG A 254     -40.816  61.318   9.423  1.00 87.90           C  
ATOM   1954  O   ARG A 254     -41.585  61.931   8.681  1.00 87.90           O  
ATOM   1955  CB  ARG A 254     -41.515  60.845  11.780  1.00 87.90           C  
ATOM   1956  CG  ARG A 254     -42.445  60.045  12.677  1.00 87.90           C  
ATOM   1957  CD  ARG A 254     -42.626  60.708  14.036  1.00 87.90           C  
ATOM   1958  NE  ARG A 254     -43.464  59.904  14.920  1.00 87.90           N  
ATOM   1959  CZ  ARG A 254     -44.216  60.392  15.903  1.00 87.90           C  
ATOM   1960  NH1 ARG A 254     -44.248  61.697  16.148  1.00 87.90           N1+
ATOM   1961  NH2 ARG A 254     -44.940  59.569  16.648  1.00 87.90           N  
ATOM   1962  N   LEU A 255     -39.586  61.598   9.565  1.00 83.87           N  
ATOM   1963  CA  LEU A 255     -38.938  62.542   8.661  1.00 83.87           C  
ATOM   1964  C   LEU A 255     -39.086  62.093   7.211  1.00 83.87           C  
ATOM   1965  O   LEU A 255     -39.385  62.906   6.332  1.00 83.87           O  
ATOM   1966  CB  LEU A 255     -37.454  62.689   9.013  1.00 83.87           C  
ATOM   1967  CG  LEU A 255     -36.669  63.731   8.216  1.00 83.87           C  
ATOM   1968  CD1 LEU A 255     -37.211  65.129   8.493  1.00 83.87           C  
ATOM   1969  CD2 LEU A 255     -35.183  63.651   8.552  1.00 83.87           C  
ATOM   1970  N   ALA A 256     -38.816  60.876   6.947  1.00 85.13           N  
ATOM   1971  CA  ALA A 256     -38.970  60.299   5.615  1.00 85.13           C  
ATOM   1972  C   ALA A 256     -40.417  60.394   5.140  1.00 85.13           C  
ATOM   1973  O   ALA A 256     -40.675  60.680   3.968  1.00 85.13           O  
ATOM   1974  CB  ALA A 256     -38.507  58.844   5.608  1.00 85.13           C  
ATOM   1975  N   GLU A 257     -41.251  60.120   5.993  1.00 85.72           N  
ATOM   1976  CA  GLU A 257     -42.669  60.263   5.681  1.00 85.72           C  
ATOM   1977  C   GLU A 257     -43.007  61.698   5.288  1.00 85.72           C  
ATOM   1978  O   GLU A 257     -43.742  61.926   4.325  1.00 85.72           O  
ATOM   1979  CB  GLU A 257     -43.528  59.829   6.872  1.00 85.72           C  
ATOM   1980  CG  GLU A 257     -45.024  59.856   6.595  1.00 85.72           C  
ATOM   1981  CD  GLU A 257     -45.869  59.597   7.831  1.00 85.72           C  
ATOM   1982  OE1 GLU A 257     -47.113  59.716   7.753  1.00 85.72           O  
ATOM   1983  OE2 GLU A 257     -45.282  59.274   8.888  1.00 85.72           O1-
ATOM   1984  N   VAL A 258     -42.586  62.671   6.103  1.00 81.34           N  
ATOM   1985  CA  VAL A 258     -42.810  64.085   5.816  1.00 81.34           C  
ATOM   1986  C   VAL A 258     -42.196  64.440   4.465  1.00 81.34           C  
ATOM   1987  O   VAL A 258     -42.823  65.129   3.655  1.00 81.34           O  
ATOM   1988  CB  VAL A 258     -42.221  64.987   6.924  1.00 81.34           C  
ATOM   1989  CG1 VAL A 258     -42.305  66.459   6.522  1.00 81.34           C  
ATOM   1990  CG2 VAL A 258     -42.947  64.750   8.246  1.00 81.34           C  
ATOM   1991  N   ALA A 259     -41.033  64.020   4.289  1.00 75.93           N  
ATOM   1992  CA  ALA A 259     -40.346  64.235   3.018  1.00 75.93           C  
ATOM   1993  C   ALA A 259     -41.147  63.654   1.856  1.00 75.93           C  
ATOM   1994  O   ALA A 259     -41.279  64.286   0.807  1.00 75.93           O  
ATOM   1995  CB  ALA A 259     -38.948  63.623   3.057  1.00 75.93           C  
ATOM   1996  N   ALA A 260     -41.600  62.380   1.999  1.00 78.99           N  
ATOM   1997  CA  ALA A 260     -42.415  61.709   0.989  1.00 78.99           C  
ATOM   1998  C   ALA A 260     -43.715  62.467   0.741  1.00 78.99           C  
ATOM   1999  O   ALA A 260     -44.149  62.609  -0.405  1.00 78.99           O  
ATOM   2000  CB  ALA A 260     -42.713  60.273   1.415  1.00 78.99           C  
ATOM   2001  N   ARG A 261     -44.348  62.946   1.749  1.00 80.51           N  
ATOM   2002  CA  ARG A 261     -45.566  63.743   1.644  1.00 80.51           C  
ATOM   2003  C   ARG A 261     -45.306  65.045   0.894  1.00 80.51           C  
ATOM   2004  O   ARG A 261     -46.094  65.439   0.033  1.00 80.51           O  
ATOM   2005  CB  ARG A 261     -46.134  64.042   3.033  1.00 80.51           C  
ATOM   2006  CG  ARG A 261     -47.479  64.751   3.008  1.00 80.51           C  
ATOM   2007  CD  ARG A 261     -47.986  65.046   4.413  1.00 80.51           C  
ATOM   2008  NE  ARG A 261     -48.109  63.828   5.209  1.00 80.51           N  
ATOM   2009  CZ  ARG A 261     -48.536  63.784   6.468  1.00 80.51           C  
ATOM   2010  NH1 ARG A 261     -48.894  64.896   7.101  1.00 80.51           N1+
ATOM   2011  NH2 ARG A 261     -48.608  62.621   7.098  1.00 80.51           N  
ATOM   2012  N   VAL A 262     -44.349  65.781   1.236  1.00 74.83           N  
ATOM   2013  CA  VAL A 262     -43.962  67.033   0.594  1.00 74.83           C  
ATOM   2014  C   VAL A 262     -43.694  66.792  -0.889  1.00 74.83           C  
ATOM   2015  O   VAL A 262     -44.169  67.546  -1.743  1.00 74.83           O  
ATOM   2016  CB  VAL A 262     -42.718  67.655   1.268  1.00 74.83           C  
ATOM   2017  CG1 VAL A 262     -42.218  68.859   0.470  1.00 74.83           C  
ATOM   2018  CG2 VAL A 262     -43.036  68.058   2.706  1.00 74.83           C  
ATOM   2019  N   MET A 263     -43.037  65.748  -1.233  1.00 75.41           N  
ATOM   2020  CA  MET A 263     -42.686  65.421  -2.612  1.00 75.41           C  
ATOM   2021  C   MET A 263     -43.928  65.052  -3.417  1.00 75.41           C  
ATOM   2022  O   MET A 263     -44.040  65.408  -4.591  1.00 75.41           O  
ATOM   2023  CB  MET A 263     -41.676  64.272  -2.653  1.00 75.41           C  
ATOM   2024  CG  MET A 263     -40.262  64.685  -2.279  1.00 75.41           C  
ATOM   2025  SD  MET A 263     -39.554  65.906  -3.450  1.00 75.41           S  
ATOM   2026  CE  MET A 263     -38.639  64.797  -4.556  1.00 75.41           C  
ATOM   2027  N   LYS A 264     -44.741  64.289  -2.852  1.00 76.21           N  
ATOM   2028  CA  LYS A 264     -46.005  63.939  -3.496  1.00 76.21           C  
ATOM   2029  C   LYS A 264     -46.823  65.187  -3.814  1.00 76.21           C  
ATOM   2030  O   LYS A 264     -47.414  65.290  -4.891  1.00 76.21           O  
ATOM   2031  CB  LYS A 264     -46.815  62.994  -2.608  1.00 76.21           C  
ATOM   2032  CG  LYS A 264     -48.028  62.386  -3.297  1.00 76.21           C  
ATOM   2033  CD  LYS A 264     -48.722  61.362  -2.406  1.00 76.21           C  
ATOM   2034  CE  LYS A 264     -49.936  60.754  -3.095  1.00 76.21           C  
ATOM   2035  NZ  LYS A 264     -50.614  59.742  -2.230  1.00 76.21           N1+
ATOM   2036  N   GLU A 265     -46.945  66.052  -2.879  1.00 79.39           N  
ATOM   2037  CA  GLU A 265     -47.658  67.311  -3.076  1.00 79.39           C  
ATOM   2038  C   GLU A 265     -47.009  68.146  -4.177  1.00 79.39           C  
ATOM   2039  O   GLU A 265     -47.704  68.799  -4.958  1.00 79.39           O  
ATOM   2040  CB  GLU A 265     -47.710  68.109  -1.772  1.00 79.39           C  
ATOM   2041  CG  GLU A 265     -48.705  67.566  -0.757  1.00 79.39           C  
ATOM   2042  CD  GLU A 265     -48.848  68.445   0.475  1.00 79.39           C  
ATOM   2043  OE1 GLU A 265     -49.707  68.150   1.336  1.00 79.39           O  
ATOM   2044  OE2 GLU A 265     -48.094  69.438   0.580  1.00 79.39           O1-
ATOM   2045  N   LEU A 266     -45.735  68.207  -4.212  1.00 72.52           N  
ATOM   2046  CA  LEU A 266     -45.002  68.912  -5.258  1.00 72.52           C  
ATOM   2047  C   LEU A 266     -45.290  68.306  -6.627  1.00 72.52           C  
ATOM   2048  O   LEU A 266     -45.436  69.031  -7.614  1.00 72.52           O  
ATOM   2049  CB  LEU A 266     -43.497  68.873  -4.976  1.00 72.52           C  
ATOM   2050  CG  LEU A 266     -42.988  69.810  -3.880  1.00 72.52           C  
ATOM   2051  CD1 LEU A 266     -41.503  69.572  -3.626  1.00 72.52           C  
ATOM   2052  CD2 LEU A 266     -43.245  71.265  -4.258  1.00 72.52           C  
ATOM   2053  N   GLU A 267     -45.311  66.879  -6.696  1.00 70.54           N  
ATOM   2054  CA  GLU A 267     -45.632  66.172  -7.932  1.00 70.54           C  
ATOM   2055  C   GLU A 267     -47.037  66.521  -8.417  1.00 70.54           C  
ATOM   2056  O   GLU A 267     -47.255  66.719  -9.615  1.00 70.54           O  
ATOM   2057  CB  GLU A 267     -45.504  64.660  -7.737  1.00 70.54           C  
ATOM   2058  CG  GLU A 267     -44.065  64.164  -7.704  1.00 70.54           C  
ATOM   2059  CD  GLU A 267     -43.952  62.668  -7.463  1.00 70.54           C  
ATOM   2060  OE1 GLU A 267     -42.819  62.134  -7.484  1.00 70.54           O  
ATOM   2061  OE2 GLU A 267     -45.003  62.024  -7.253  1.00 70.54           O1-
ATOM   2062  N   ARG A 268     -47.956  66.483  -7.549  1.00 73.82           N  
ATOM   2063  CA  ARG A 268     -49.339  66.843  -7.847  1.00 73.82           C  
ATOM   2064  C   ARG A 268     -49.431  68.273  -8.370  1.00 73.82           C  
ATOM   2065  O   ARG A 268     -50.150  68.541  -9.334  1.00 73.82           O  
ATOM   2066  CB  ARG A 268     -50.217  66.682  -6.605  1.00 73.82           C  
ATOM   2067  CG  ARG A 268     -51.702  66.856  -6.873  1.00 73.82           C  
ATOM   2068  CD  ARG A 268     -52.531  66.656  -5.612  1.00 73.82           C  
ATOM   2069  NE  ARG A 268     -53.926  67.037  -5.817  1.00 73.82           N  
ATOM   2070  CZ  ARG A 268     -54.903  66.839  -4.937  1.00 73.82           C  
ATOM   2071  NH1 ARG A 268     -54.656  66.257  -3.769  1.00 73.82           N1+
ATOM   2072  NH2 ARG A 268     -56.137  67.227  -5.226  1.00 73.82           N  
ATOM   2073  N   ASN A 269     -48.786  69.110  -7.739  1.00 71.97           N  
ATOM   2074  CA  ASN A 269     -48.762  70.519  -8.119  1.00 71.97           C  
ATOM   2075  C   ASN A 269     -48.115  70.720  -9.486  1.00 71.97           C  
ATOM   2076  O   ASN A 269     -48.564  71.556 -10.273  1.00 71.97           O  
ATOM   2077  CB  ASN A 269     -48.033  71.348  -7.059  1.00 71.97           C  
ATOM   2078  CG  ASN A 269     -48.877  71.589  -5.823  1.00 71.97           C  
ATOM   2079  ND2 ASN A 269     -48.228  71.948  -4.722  1.00 71.97           N  
ATOM   2080  OD1 ASN A 269     -50.104  71.453  -5.858  1.00 71.97           O  
ATOM   2081  N   ASP A 270     -46.988  70.001  -9.691  1.00 65.48           N  
ATOM   2082  CA  ASP A 270     -46.314  70.006 -10.986  1.00 65.48           C  
ATOM   2083  C   ASP A 270     -47.253  69.537 -12.095  1.00 65.48           C  
ATOM   2084  O   ASP A 270     -47.269  70.110 -13.186  1.00 65.48           O  
ATOM   2085  CB  ASP A 270     -45.065  69.123 -10.945  1.00 65.48           C  
ATOM   2086  CG  ASP A 270     -44.168  69.307 -12.156  1.00 65.48           C  
ATOM   2087  OD1 ASP A 270     -43.846  70.463 -12.507  1.00 65.48           O  
ATOM   2088  OD2 ASP A 270     -43.782  68.287 -12.767  1.00 65.48           O1-
ATOM   2089  N   GLU A 271     -48.057  68.450 -11.888  1.00 75.65           N  
ATOM   2090  CA  GLU A 271     -49.030  67.905 -12.831  1.00 75.65           C  
ATOM   2091  C   GLU A 271     -50.175  68.885 -13.071  1.00 75.65           C  
ATOM   2092  O   GLU A 271     -50.638  69.041 -14.203  1.00 75.65           O  
ATOM   2093  CB  GLU A 271     -49.578  66.568 -12.325  1.00 75.65           C  
ATOM   2094  CG  GLU A 271     -48.610  65.405 -12.488  1.00 75.65           C  
ATOM   2095  CD  GLU A 271     -49.125  64.107 -11.887  1.00 75.65           C  
ATOM   2096  OE1 GLU A 271     -48.429  63.072 -11.991  1.00 75.65           O  
ATOM   2097  OE2 GLU A 271     -50.235  64.125 -11.309  1.00 75.65           O1-
ATOM   2098  N   GLU A 272     -50.590  69.540 -12.031  1.00 74.31           N  
ATOM   2099  CA  GLU A 272     -51.659  70.531 -12.105  1.00 74.31           C  
ATOM   2100  C   GLU A 272     -51.199  71.782 -12.848  1.00 74.31           C  
ATOM   2101  O   GLU A 272     -51.972  72.386 -13.595  1.00 74.31           O  
ATOM   2102  CB  GLU A 272     -52.150  70.900 -10.703  1.00 74.31           C  
ATOM   2103  CG  GLU A 272     -52.982  69.814 -10.037  1.00 74.31           C  
ATOM   2104  CD  GLU A 272     -53.453  70.190  -8.642  1.00 74.31           C  
ATOM   2105  OE1 GLU A 272     -54.191  69.397  -8.016  1.00 74.31           O  
ATOM   2106  OE2 GLU A 272     -53.082  71.289  -8.171  1.00 74.31           O1-
ATOM   2107  N   ILE A 273     -49.951  72.264 -12.676  1.00 63.98           N  
ATOM   2108  CA  ILE A 273     -49.329  73.392 -13.361  1.00 63.98           C  
ATOM   2109  C   ILE A 273     -49.170  73.070 -14.845  1.00 63.98           C  
ATOM   2110  O   ILE A 273     -49.381  73.934 -15.700  1.00 63.98           O  
ATOM   2111  CB  ILE A 273     -47.960  73.747 -12.739  1.00 63.98           C  
ATOM   2112  CG1 ILE A 273     -48.145  74.307 -11.325  1.00 63.98           C  
ATOM   2113  CG2 ILE A 273     -47.204  74.740 -13.626  1.00 63.98           C  
ATOM   2114  CD1 ILE A 273     -46.841  74.512 -10.565  1.00 63.98           C  
ATOM   2115  N   LYS A 274     -48.838  71.783 -15.198  1.00 65.33           N  
ATOM   2116  CA  LYS A 274     -48.684  71.315 -16.573  1.00 65.33           C  
ATOM   2117  C   LYS A 274     -50.036  71.207 -17.270  1.00 65.33           C  
ATOM   2118  O   LYS A 274     -50.137  71.439 -18.477  1.00 65.33           O  
ATOM   2119  CB  LYS A 274     -47.970  69.964 -16.602  1.00 65.33           C  
ATOM   2120  CG  LYS A 274     -46.466  70.053 -16.387  1.00 65.33           C  
ATOM   2121  CD  LYS A 274     -45.805  68.684 -16.490  1.00 65.33           C  
ATOM   2122  CE  LYS A 274     -44.308  68.764 -16.217  1.00 65.33           C  
ATOM   2123  NZ  LYS A 274     -43.660  67.420 -16.286  1.00 65.33           N1+
ATOM   2124  N   LYS A 275     -51.161  70.937 -16.510  1.00 69.34           N  
ATOM   2125  CA  LYS A 275     -52.526  70.777 -17.001  1.00 69.34           C  
ATOM   2126  C   LYS A 275     -53.273  72.108 -16.995  1.00 69.34           C  
ATOM   2127  O   LYS A 275     -54.155  72.335 -17.826  1.00 69.34           O  
ATOM   2128  CB  LYS A 275     -53.283  69.748 -16.159  1.00 69.34           C  
ATOM   2129  CG  LYS A 275     -52.907  68.305 -16.460  1.00 69.34           C  
ATOM   2130  CD  LYS A 275     -53.757  67.327 -15.659  1.00 69.34           C  
ATOM   2131  CE  LYS A 275     -53.339  65.884 -15.912  1.00 69.34           C  
ATOM   2132  NZ  LYS A 275     -54.152  64.924 -15.108  1.00 69.34           N1+
ATOM   2133  N   SER A 276     -52.860  73.159 -16.271  1.00 59.24           N  
ATOM   2134  CA  SER A 276     -53.548  74.443 -16.202  1.00 59.24           C  
ATOM   2135  C   SER A 276     -52.638  75.584 -16.646  1.00 59.24           C  
ATOM   2136  O   SER A 276     -51.450  75.601 -16.318  1.00 59.24           O  
ATOM   2137  CB  SER A 276     -54.053  74.707 -14.781  1.00 59.24           C  
ATOM   2138  OG  SER A 276     -52.969  74.817 -13.875  1.00 59.24           O  
ATOM   2139  N   ASP A 277     -52.690  75.994 -17.935  1.00 58.01           N  
ATOM   2140  CA  ASP A 277     -52.140  77.231 -18.483  1.00 58.01           C  
ATOM   2141  C   ASP A 277     -52.546  78.435 -17.637  1.00 58.01           C  
ATOM   2142  O   ASP A 277     -52.201  79.572 -17.961  1.00 58.01           O  
ATOM   2143  CB  ASP A 277     -52.597  77.426 -19.929  1.00 58.01           C  
ATOM   2144  CG  ASP A 277     -51.471  77.260 -20.935  1.00 58.01           C  
ATOM   2145  OD1 ASP A 277     -50.308  77.065 -20.521  1.00 58.01           O  
ATOM   2146  OD2 ASP A 277     -51.749  77.328 -22.152  1.00 58.01           O1-
ATOM   2147  N   GLU A 278     -52.780  78.308 -16.174  1.00 55.28           N  
ATOM   2148  CA  GLU A 278     -53.128  79.519 -15.436  1.00 55.28           C  
ATOM   2149  C   GLU A 278     -52.338  79.617 -14.134  1.00 55.28           C  
ATOM   2150  O   GLU A 278     -52.358  78.693 -13.318  1.00 55.28           O  
ATOM   2151  CB  GLU A 278     -54.630  79.558 -15.145  1.00 55.28           C  
ATOM   2152  CG  GLU A 278     -55.418  80.451 -16.092  1.00 55.28           C  
ATOM   2153  CD  GLU A 278     -56.913  80.444 -15.820  1.00 55.28           C  
ATOM   2154  OE1 GLU A 278     -57.664  81.141 -16.539  1.00 55.28           O  
ATOM   2155  OE2 GLU A 278     -57.338  79.735 -14.879  1.00 55.28           O1-
ATOM   2156  N   LEU A 279     -51.173  80.196 -13.976  1.00 50.42           N  
ATOM   2157  CA  LEU A 279     -50.224  81.037 -13.254  1.00 50.42           C  
ATOM   2158  C   LEU A 279     -50.930  81.849 -12.172  1.00 50.42           C  
ATOM   2159  O   LEU A 279     -51.617  82.828 -12.475  1.00 50.42           O  
ATOM   2160  CB  LEU A 279     -49.496  81.976 -14.220  1.00 50.42           C  
ATOM   2161  CG  LEU A 279     -48.221  81.429 -14.863  1.00 50.42           C  
ATOM   2162  CD1 LEU A 279     -48.046  82.004 -16.265  1.00 50.42           C  
ATOM   2163  CD2 LEU A 279     -47.007  81.742 -13.996  1.00 50.42           C  
ATOM   2164  N   ASP A 280     -51.312  81.297 -11.041  1.00 56.53           N  
ATOM   2165  CA  ASP A 280     -51.160  82.174  -9.882  1.00 56.53           C  
ATOM   2166  C   ASP A 280     -50.092  81.643  -8.929  1.00 56.53           C  
ATOM   2167  O   ASP A 280     -50.349  80.721  -8.151  1.00 56.53           O  
ATOM   2168  CB  ASP A 280     -52.492  82.327  -9.147  1.00 56.53           C  
ATOM   2169  CG  ASP A 280     -53.057  83.734  -9.229  1.00 56.53           C  
ATOM   2170  OD1 ASP A 280     -52.357  84.644  -9.724  1.00 56.53           O  
ATOM   2171  OD2 ASP A 280     -54.210  83.936  -8.792  1.00 56.53           O1-
ATOM   2172  N   ASP A 281     -48.778  81.552  -9.053  1.00 58.71           N  
ATOM   2173  CA  ASP A 281     -47.346  81.330  -8.875  1.00 58.71           C  
ATOM   2174  C   ASP A 281     -46.848  81.969  -7.581  1.00 58.71           C  
ATOM   2175  O   ASP A 281     -45.929  81.454  -6.941  1.00 58.71           O  
ATOM   2176  CB  ASP A 281     -46.566  81.884 -10.069  1.00 58.71           C  
ATOM   2177  CG  ASP A 281     -46.492  80.909 -11.232  1.00 58.71           C  
ATOM   2178  OD1 ASP A 281     -46.825  79.718 -11.052  1.00 58.71           O  
ATOM   2179  OD2 ASP A 281     -46.094  81.336 -12.338  1.00 58.71           O1-
ATOM   2180  N   GLU A 282     -47.642  82.447  -6.639  1.00 55.49           N  
ATOM   2181  CA  GLU A 282     -47.097  83.030  -5.416  1.00 55.49           C  
ATOM   2182  C   GLU A 282     -47.545  82.249  -4.185  1.00 55.49           C  
ATOM   2183  O   GLU A 282     -46.775  82.078  -3.237  1.00 55.49           O  
ATOM   2184  CB  GLU A 282     -47.511  84.498  -5.288  1.00 55.49           C  
ATOM   2185  CG  GLU A 282     -46.350  85.444  -5.020  1.00 55.49           C  
ATOM   2186  CD  GLU A 282     -46.760  86.908  -5.008  1.00 55.49           C  
ATOM   2187  OE1 GLU A 282     -45.894  87.779  -4.762  1.00 55.49           O  
ATOM   2188  OE2 GLU A 282     -47.956  87.187  -5.246  1.00 55.49           O1-
ATOM   2189  N   SER A 283     -48.614  81.564  -4.184  1.00 58.52           N  
ATOM   2190  CA  SER A 283     -49.109  80.734  -3.089  1.00 58.52           C  
ATOM   2191  C   SER A 283     -48.532  79.324  -3.161  1.00 58.52           C  
ATOM   2192  O   SER A 283     -48.258  78.707  -2.130  1.00 58.52           O  
ATOM   2193  CB  SER A 283     -50.637  80.672  -3.112  1.00 58.52           C  
ATOM   2194  OG  SER A 283     -51.090  79.849  -4.172  1.00 58.52           O  
ATOM   2195  N   LEU A 284     -48.055  78.857  -4.284  1.00 58.75           N  
ATOM   2196  CA  LEU A 284     -47.423  77.584  -4.613  1.00 58.75           C  
ATOM   2197  C   LEU A 284     -45.942  77.600  -4.248  1.00 58.75           C  
ATOM   2198  O   LEU A 284     -45.426  76.630  -3.687  1.00 58.75           O  
ATOM   2199  CB  LEU A 284     -47.590  77.272  -6.102  1.00 58.75           C  
ATOM   2200  CG  LEU A 284     -47.523  75.797  -6.498  1.00 58.75           C  
ATOM   2201  CD1 LEU A 284     -48.894  75.305  -6.948  1.00 58.75           C  
ATOM   2202  CD2 LEU A 284     -46.486  75.583  -7.595  1.00 58.75           C  
ATOM   2203  N   LEU A 285     -45.192  78.670  -4.302  1.00 61.05           N  
ATOM   2204  CA  LEU A 285     -43.789  78.871  -3.955  1.00 61.05           C  
ATOM   2205  C   LEU A 285     -43.623  79.069  -2.452  1.00 61.05           C  
ATOM   2206  O   LEU A 285     -42.657  78.581  -1.860  1.00 61.05           O  
ATOM   2207  CB  LEU A 285     -43.220  80.078  -4.705  1.00 61.05           C  
ATOM   2208  CG  LEU A 285     -42.149  79.780  -5.756  1.00 61.05           C  
ATOM   2209  CD1 LEU A 285     -42.556  80.358  -7.107  1.00 61.05           C  
ATOM   2210  CD2 LEU A 285     -40.798  80.334  -5.316  1.00 61.05           C  
ATOM   2211  N   GLU A 286     -44.641  79.591  -1.814  1.00 60.56           N  
ATOM   2212  CA  GLU A 286     -44.671  79.782  -0.367  1.00 60.56           C  
ATOM   2213  C   GLU A 286     -44.939  78.467   0.358  1.00 60.56           C  
ATOM   2214  O   GLU A 286     -44.334  78.189   1.396  1.00 60.56           O  
ATOM   2215  CB  GLU A 286     -45.731  80.819   0.017  1.00 60.56           C  
ATOM   2216  CG  GLU A 286     -45.492  81.469   1.371  1.00 60.56           C  
ATOM   2217  CD  GLU A 286     -46.402  82.659   1.634  1.00 60.56           C  
ATOM   2218  OE1 GLU A 286     -46.273  83.297   2.703  1.00 60.56           O  
ATOM   2219  OE2 GLU A 286     -47.252  82.954   0.764  1.00 60.56           O1-
ATOM   2220  N   ASP A 287     -45.709  77.535  -0.216  1.00 63.99           N  
ATOM   2221  CA  ASP A 287     -46.002  76.197   0.288  1.00 63.99           C  
ATOM   2222  C   ASP A 287     -44.819  75.258   0.074  1.00 63.99           C  
ATOM   2223  O   ASP A 287     -44.496  74.448   0.945  1.00 63.99           O  
ATOM   2224  CB  ASP A 287     -47.252  75.631  -0.387  1.00 63.99           C  
ATOM   2225  CG  ASP A 287     -48.541  76.197   0.181  1.00 63.99           C  
ATOM   2226  OD1 ASP A 287     -48.497  76.901   1.212  1.00 63.99           O  
ATOM   2227  OD2 ASP A 287     -49.613  75.934  -0.406  1.00 63.99           O1-
ATOM   2228  N   ILE A 288     -44.077  75.417  -0.926  1.00 60.69           N  
ATOM   2229  CA  ILE A 288     -42.878  74.674  -1.299  1.00 60.69           C  
ATOM   2230  C   ILE A 288     -41.697  75.141  -0.452  1.00 60.69           C  
ATOM   2231  O   ILE A 288     -40.918  74.324   0.043  1.00 60.69           O  
ATOM   2232  CB  ILE A 288     -42.558  74.836  -2.802  1.00 60.69           C  
ATOM   2233  CG1 ILE A 288     -43.617  74.126  -3.653  1.00 60.69           C  
ATOM   2234  CG2 ILE A 288     -41.155  74.305  -3.115  1.00 60.69           C  
ATOM   2235  CD1 ILE A 288     -43.434  74.316  -5.153  1.00 60.69           C  
ATOM   2236  N   VAL A 289     -41.573  76.402  -0.119  1.00 55.29           N  
ATOM   2237  CA  VAL A 289     -40.547  77.020   0.714  1.00 55.29           C  
ATOM   2238  C   VAL A 289     -40.783  76.656   2.179  1.00 55.29           C  
ATOM   2239  O   VAL A 289     -39.835  76.369   2.914  1.00 55.29           O  
ATOM   2240  CB  VAL A 289     -40.525  78.555   0.542  1.00 55.29           C  
ATOM   2241  CG1 VAL A 289     -39.587  79.200   1.562  1.00 55.29           C  
ATOM   2242  CG2 VAL A 289     -40.111  78.927  -0.879  1.00 55.29           C  
ATOM   2243  N   GLU A 290     -41.937  76.515   2.648  1.00 64.57           N  
ATOM   2244  CA  GLU A 290     -42.297  76.095   3.999  1.00 64.57           C  
ATOM   2245  C   GLU A 290     -42.037  74.605   4.201  1.00 64.57           C  
ATOM   2246  O   GLU A 290     -41.564  74.191   5.263  1.00 64.57           O  
ATOM   2247  CB  GLU A 290     -43.766  76.416   4.289  1.00 64.57           C  
ATOM   2248  CG  GLU A 290     -43.987  77.802   4.879  1.00 64.57           C  
ATOM   2249  CD  GLU A 290     -45.453  78.123   5.123  1.00 64.57           C  
ATOM   2250  OE1 GLU A 290     -45.763  79.262   5.542  1.00 64.57           O  
ATOM   2251  OE2 GLU A 290     -46.298  77.230   4.893  1.00 64.57           O1-
ATOM   2252  N   LEU A 291     -42.238  73.835   3.189  1.00 63.67           N  
ATOM   2253  CA  LEU A 291     -41.982  72.399   3.154  1.00 63.67           C  
ATOM   2254  C   LEU A 291     -40.485  72.115   3.087  1.00 63.67           C  
ATOM   2255  O   LEU A 291     -39.989  71.211   3.763  1.00 63.67           O  
ATOM   2256  CB  LEU A 291     -42.690  71.756   1.958  1.00 63.67           C  
ATOM   2257  CG  LEU A 291     -44.127  71.288   2.192  1.00 63.67           C  
ATOM   2258  CD1 LEU A 291     -44.926  71.362   0.895  1.00 63.67           C  
ATOM   2259  CD2 LEU A 291     -44.143  69.873   2.757  1.00 63.67           C  
ATOM   2260  N   LEU A 292     -39.737  72.919   2.408  1.00 61.01           N  
ATOM   2261  CA  LEU A 292     -38.283  72.878   2.297  1.00 61.01           C  
ATOM   2262  C   LEU A 292     -37.626  73.309   3.604  1.00 61.01           C  
ATOM   2263  O   LEU A 292     -36.603  72.747   4.004  1.00 61.01           O  
ATOM   2264  CB  LEU A 292     -37.808  73.778   1.152  1.00 61.01           C  
ATOM   2265  CG  LEU A 292     -37.736  73.133  -0.233  1.00 61.01           C  
ATOM   2266  CD1 LEU A 292     -37.655  74.205  -1.314  1.00 61.01           C  
ATOM   2267  CD2 LEU A 292     -36.543  72.187  -0.320  1.00 61.01           C  
ATOM   2268  N   LYS A 293     -38.233  74.287   4.378  1.00 62.64           N  
ATOM   2269  CA  LYS A 293     -37.781  74.745   5.688  1.00 62.64           C  
ATOM   2270  C   LYS A 293     -37.981  73.663   6.747  1.00 62.64           C  
ATOM   2271  O   LYS A 293     -37.123  73.467   7.610  1.00 62.64           O  
ATOM   2272  CB  LYS A 293     -38.520  76.020   6.096  1.00 62.64           C  
ATOM   2273  CG  LYS A 293     -37.988  77.282   5.436  1.00 62.64           C  
ATOM   2274  CD  LYS A 293     -38.719  78.524   5.931  1.00 62.64           C  
ATOM   2275  CE  LYS A 293     -38.201  79.785   5.255  1.00 62.64           C  
ATOM   2276  NZ  LYS A 293     -38.957  80.999   5.692  1.00 62.64           N1+
ATOM   2277  N   GLU A 294     -38.978  72.865   6.583  1.00 68.92           N  
ATOM   2278  CA  GLU A 294     -39.279  71.750   7.477  1.00 68.92           C  
ATOM   2279  C   GLU A 294     -38.358  70.563   7.209  1.00 68.92           C  
ATOM   2280  O   GLU A 294     -37.907  69.897   8.145  1.00 68.92           O  
ATOM   2281  CB  GLU A 294     -40.742  71.323   7.331  1.00 68.92           C  
ATOM   2282  CG  GLU A 294     -41.714  72.170   8.140  1.00 68.92           C  
ATOM   2283  CD  GLU A 294     -43.151  71.684   8.052  1.00 68.92           C  
ATOM   2284  OE1 GLU A 294     -44.043  72.309   8.669  1.00 68.92           O  
ATOM   2285  OE2 GLU A 294     -43.388  70.667   7.362  1.00 68.92           O1-
ATOM   2286  N   ILE A 295     -37.964  70.304   6.031  1.00 61.29           N  
ATOM   2287  CA  ILE A 295     -37.053  69.271   5.553  1.00 61.29           C  
ATOM   2288  C   ILE A 295     -35.623  69.612   5.968  1.00 61.29           C  
ATOM   2289  O   ILE A 295     -34.880  68.741   6.427  1.00 61.29           O  
ATOM   2290  CB  ILE A 295     -37.140  69.106   4.019  1.00 61.29           C  
ATOM   2291  CG1 ILE A 295     -38.491  68.498   3.624  1.00 61.29           C  
ATOM   2292  CG2 ILE A 295     -35.981  68.248   3.501  1.00 61.29           C  
ATOM   2293  CD1 ILE A 295     -38.707  68.394   2.120  1.00 61.29           C  
ATOM   2294  N   ILE A 296     -35.165  70.855   5.887  1.00 56.84           N  
ATOM   2295  CA  ILE A 296     -33.872  71.387   6.303  1.00 56.84           C  
ATOM   2296  C   ILE A 296     -33.754  71.325   7.824  1.00 56.84           C  
ATOM   2297  O   ILE A 296     -32.693  70.991   8.357  1.00 56.84           O  
ATOM   2298  CB  ILE A 296     -33.672  72.837   5.809  1.00 56.84           C  
ATOM   2299  CG1 ILE A 296     -33.545  72.868   4.282  1.00 56.84           C  
ATOM   2300  CG2 ILE A 296     -32.447  73.471   6.474  1.00 56.84           C  
ATOM   2301  CD1 ILE A 296     -33.501  74.272   3.692  1.00 56.84           C  
ATOM   2302  N   LYS A 297     -34.806  71.552   8.521  1.00 65.15           N  
ATOM   2303  CA  LYS A 297     -34.855  71.460   9.978  1.00 65.15           C  
ATOM   2304  C   LYS A 297     -34.706  70.015  10.443  1.00 65.15           C  
ATOM   2305  O   LYS A 297     -33.975  69.736  11.396  1.00 65.15           O  
ATOM   2306  CB  LYS A 297     -36.161  72.049  10.509  1.00 65.15           C  
ATOM   2307  CG  LYS A 297     -36.158  72.311  12.009  1.00 65.15           C  
ATOM   2308  CD  LYS A 297     -37.449  72.981  12.462  1.00 65.15           C  
ATOM   2309  CE  LYS A 297     -37.489  73.153  13.975  1.00 65.15           C  
ATOM   2310  NZ  LYS A 297     -38.751  73.813  14.424  1.00 65.15           N1+
ATOM   2311  N   LEU A 298     -35.369  69.047   9.757  1.00 69.73           N  
ATOM   2312  CA  LEU A 298     -35.351  67.619  10.053  1.00 69.73           C  
ATOM   2313  C   LEU A 298     -34.005  67.004   9.679  1.00 69.73           C  
ATOM   2314  O   LEU A 298     -33.478  66.163  10.411  1.00 69.73           O  
ATOM   2315  CB  LEU A 298     -36.478  66.902   9.307  1.00 69.73           C  
ATOM   2316  CG  LEU A 298     -37.889  67.093   9.864  1.00 69.73           C  
ATOM   2317  CD1 LEU A 298     -38.922  66.522   8.898  1.00 69.73           C  
ATOM   2318  CD2 LEU A 298     -38.014  66.439  11.235  1.00 69.73           C  
ATOM   2319  N   TRP A 299     -33.354  67.385   8.606  1.00 68.22           N  
ATOM   2320  CA  TRP A 299     -32.017  67.009   8.157  1.00 68.22           C  
ATOM   2321  C   TRP A 299     -30.954  67.517   9.127  1.00 68.22           C  
ATOM   2322  O   TRP A 299     -29.978  66.819   9.407  1.00 68.22           O  
ATOM   2323  CB  TRP A 299     -31.748  67.556   6.752  1.00 68.22           C  
ATOM   2324  CG  TRP A 299     -30.594  66.900   6.054  1.00 68.22           C  
ATOM   2325  CD1 TRP A 299     -30.407  65.560   5.854  1.00 68.22           C  
ATOM   2326  CD2 TRP A 299     -29.467  67.555   5.467  1.00 68.22           C  
ATOM   2327  CE2 TRP A 299     -28.633  66.550   4.928  1.00 68.22           C  
ATOM   2328  CE3 TRP A 299     -29.079  68.897   5.343  1.00 68.22           C  
ATOM   2329  NE1 TRP A 299     -29.229  65.343   5.178  1.00 68.22           N  
ATOM   2330  CZ2 TRP A 299     -27.434  66.846   4.273  1.00 68.22           C  
ATOM   2331  CZ3 TRP A 299     -27.886  69.188   4.692  1.00 68.22           C  
ATOM   2332  CH2 TRP A 299     -27.079  68.165   4.167  1.00 68.22           C  
ATOM   2333  N   LYS A 300     -31.021  68.716   9.697  1.00 56.82           N  
ATOM   2334  CA  LYS A 300     -30.174  69.320  10.722  1.00 56.82           C  
ATOM   2335  C   LYS A 300     -30.230  68.521  12.021  1.00 56.82           C  
ATOM   2336  O   LYS A 300     -29.205  68.317  12.674  1.00 56.82           O  
ATOM   2337  CB  LYS A 300     -30.593  70.768  10.979  1.00 56.82           C  
ATOM   2338  CG  LYS A 300     -29.585  71.570  11.788  1.00 56.82           C  
ATOM   2339  CD  LYS A 300     -30.017  73.023  11.939  1.00 56.82           C  
ATOM   2340  CE  LYS A 300     -29.056  73.805  12.824  1.00 56.82           C  
ATOM   2341  NZ  LYS A 300     -29.468  75.233  12.964  1.00 56.82           N1+
ATOM   2342  N   ILE A 301     -31.291  67.995  12.394  1.00 66.80           N  
ATOM   2343  CA  ILE A 301     -31.492  67.156  13.571  1.00 66.80           C  
ATOM   2344  C   ILE A 301     -30.801  65.810  13.369  1.00 66.80           C  
ATOM   2345  O   ILE A 301     -30.132  65.307  14.275  1.00 66.80           O  
ATOM   2346  CB  ILE A 301     -32.995  66.949  13.867  1.00 66.80           C  
ATOM   2347  CG1 ILE A 301     -33.647  68.276  14.269  1.00 66.80           C  
ATOM   2348  CG2 ILE A 301     -33.189  65.890  14.956  1.00 66.80           C  
ATOM   2349  CD1 ILE A 301     -35.165  68.211  14.382  1.00 66.80           C  
ATOM   2350  N   LEU A 302     -30.926  65.257  12.198  1.00 67.07           N  
ATOM   2351  CA  LEU A 302     -30.344  63.983  11.788  1.00 67.07           C  
ATOM   2352  C   LEU A 302     -28.823  64.076  11.726  1.00 67.07           C  
ATOM   2353  O   LEU A 302     -28.123  63.147  12.136  1.00 67.07           O  
ATOM   2354  CB  LEU A 302     -30.897  63.555  10.426  1.00 67.07           C  
ATOM   2355  CG  LEU A 302     -32.079  62.583  10.450  1.00 67.07           C  
ATOM   2356  CD1 LEU A 302     -32.980  62.818   9.242  1.00 67.07           C  
ATOM   2357  CD2 LEU A 302     -31.585  61.141  10.483  1.00 67.07           C  
ATOM   2358  N   VAL A 303     -28.259  65.082  11.196  1.00 60.57           N  
ATOM   2359  CA  VAL A 303     -26.834  65.392  11.164  1.00 60.57           C  
ATOM   2360  C   VAL A 303     -26.315  65.588  12.586  1.00 60.57           C  
ATOM   2361  O   VAL A 303     -25.229  65.113  12.929  1.00 60.57           O  
ATOM   2362  CB  VAL A 303     -26.544  66.648  10.312  1.00 60.57           C  
ATOM   2363  CG1 VAL A 303     -25.086  67.077  10.461  1.00 60.57           C  
ATOM   2364  CG2 VAL A 303     -26.881  66.386   8.845  1.00 60.57           C  
ATOM   2365  N   GLU A 304     -27.082  66.165  13.450  1.00 67.52           N  
ATOM   2366  CA  GLU A 304     -26.728  66.426  14.843  1.00 67.52           C  
ATOM   2367  C   GLU A 304     -26.751  65.142  15.668  1.00 67.52           C  
ATOM   2368  O   GLU A 304     -25.894  64.937  16.529  1.00 67.52           O  
ATOM   2369  CB  GLU A 304     -27.676  67.461  15.454  1.00 67.52           C  
ATOM   2370  CG  GLU A 304     -27.416  68.886  14.984  1.00 67.52           C  
ATOM   2371  CD  GLU A 304     -28.413  69.891  15.537  1.00 67.52           C  
ATOM   2372  OE1 GLU A 304     -28.270  71.103  15.259  1.00 67.52           O  
ATOM   2373  OE2 GLU A 304     -29.344  69.463  16.256  1.00 67.52           O1-
ATOM   2374  N   VAL A 305     -27.696  64.303  15.415  1.00 63.56           N  
ATOM   2375  CA  VAL A 305     -27.844  62.988  16.031  1.00 63.56           C  
ATOM   2376  C   VAL A 305     -26.735  62.061  15.542  1.00 63.56           C  
ATOM   2377  O   VAL A 305     -26.162  61.299  16.325  1.00 63.56           O  
ATOM   2378  CB  VAL A 305     -29.227  62.372  15.727  1.00 63.56           C  
ATOM   2379  CG1 VAL A 305     -29.293  60.926  16.215  1.00 63.56           C  
ATOM   2380  CG2 VAL A 305     -30.335  63.206  16.367  1.00 63.56           C  
ATOM   2381  N   SER A 306     -26.408  62.015  14.262  1.00 68.67           N  
ATOM   2382  CA  SER A 306     -25.308  61.264  13.667  1.00 68.67           C  
ATOM   2383  C   SER A 306     -23.962  61.732  14.210  1.00 68.67           C  
ATOM   2384  O   SER A 306     -23.056  60.923  14.421  1.00 68.67           O  
ATOM   2385  CB  SER A 306     -25.327  61.398  12.144  1.00 68.67           C  
ATOM   2386  OG  SER A 306     -26.511  60.835  11.605  1.00 68.67           O  
ATOM   2387  N   ASP A 307     -23.802  63.050  14.446  1.00 57.33           N  
ATOM   2388  CA  ASP A 307     -22.648  63.686  15.075  1.00 57.33           C  
ATOM   2389  C   ASP A 307     -22.496  63.237  16.526  1.00 57.33           C  
ATOM   2390  O   ASP A 307     -21.382  62.990  16.992  1.00 57.33           O  
ATOM   2391  CB  ASP A 307     -22.772  65.209  15.005  1.00 57.33           C  
ATOM   2392  CG  ASP A 307     -21.524  65.881  14.458  1.00 57.33           C  
ATOM   2393  OD1 ASP A 307     -20.692  65.198  13.824  1.00 57.33           O  
ATOM   2394  OD2 ASP A 307     -21.371  67.104  14.666  1.00 57.33           O1-
ATOM   2395  N   VAL A 308     -23.472  63.000  17.255  1.00 63.89           N  
ATOM   2396  CA  VAL A 308     -23.514  62.506  18.628  1.00 63.89           C  
ATOM   2397  C   VAL A 308     -23.175  61.018  18.651  1.00 63.89           C  
ATOM   2398  O   VAL A 308     -22.410  60.563  19.505  1.00 63.89           O  
ATOM   2399  CB  VAL A 308     -24.896  62.749  19.275  1.00 63.89           C  
ATOM   2400  CG1 VAL A 308     -24.967  62.095  20.655  1.00 63.89           C  
ATOM   2401  CG2 VAL A 308     -25.182  64.246  19.375  1.00 63.89           C  
ATOM   2402  N   MET A 309     -23.744  60.178  17.739  1.00 67.29           N  
ATOM   2403  CA  MET A 309     -23.461  58.754  17.578  1.00 67.29           C  
ATOM   2404  C   MET A 309     -22.007  58.530  17.175  1.00 67.29           C  
ATOM   2405  O   MET A 309     -21.361  57.601  17.662  1.00 67.29           O  
ATOM   2406  CB  MET A 309     -24.394  58.135  16.535  1.00 67.29           C  
ATOM   2407  CG  MET A 309     -25.802  57.878  17.048  1.00 67.29           C  
ATOM   2408  SD  MET A 309     -25.942  56.285  17.949  1.00 67.29           S  
ATOM   2409  CE  MET A 309     -25.994  55.130  16.550  1.00 67.29           C  
ATOM   2410  N   LEU A 310     -21.423  59.346  16.238  1.00 57.15           N  
ATOM   2411  CA  LEU A 310     -20.028  59.335  15.813  1.00 57.15           C  
ATOM   2412  C   LEU A 310     -19.104  59.705  16.968  1.00 57.15           C  
ATOM   2413  O   LEU A 310     -18.013  59.146  17.099  1.00 57.15           O  
ATOM   2414  CB  LEU A 310     -19.816  60.303  14.645  1.00 57.15           C  
ATOM   2415  CG  LEU A 310     -20.095  59.749  13.247  1.00 57.15           C  
ATOM   2416  CD1 LEU A 310     -20.272  60.891  12.251  1.00 57.15           C  
ATOM   2417  CD2 LEU A 310     -18.971  58.818  12.806  1.00 57.15           C  
ATOM   2418  N   LYS A 311     -19.537  60.568  17.950  1.00 62.73           N  
ATOM   2419  CA  LYS A 311     -18.807  60.960  19.152  1.00 62.73           C  
ATOM   2420  C   LYS A 311     -18.860  59.864  20.210  1.00 62.73           C  
ATOM   2421  O   LYS A 311     -17.891  59.655  20.945  1.00 62.73           O  
ATOM   2422  CB  LYS A 311     -19.369  62.265  19.719  1.00 62.73           C  
ATOM   2423  CG  LYS A 311     -18.874  63.514  19.007  1.00 62.73           C  
ATOM   2424  CD  LYS A 311     -19.401  64.781  19.669  1.00 62.73           C  
ATOM   2425  CE  LYS A 311     -18.980  66.029  18.904  1.00 62.73           C  
ATOM   2426  NZ  LYS A 311     -19.547  67.270  19.512  1.00 62.73           N1+
ATOM   2427  N   LEU A 312     -19.866  59.033  20.361  1.00 63.47           N  
ATOM   2428  CA  LEU A 312     -20.086  57.948  21.312  1.00 63.47           C  
ATOM   2429  C   LEU A 312     -19.311  56.699  20.900  1.00 63.47           C  
ATOM   2430  O   LEU A 312     -18.814  55.962  21.755  1.00 63.47           O  
ATOM   2431  CB  LEU A 312     -21.578  57.624  21.420  1.00 63.47           C  
ATOM   2432  CG  LEU A 312     -22.390  58.489  22.386  1.00 63.47           C  
ATOM   2433  CD1 LEU A 312     -23.878  58.393  22.059  1.00 63.47           C  
ATOM   2434  CD2 LEU A 312     -22.126  58.073  23.828  1.00 63.47           C  
ATOM   2435  N   ILE A 313     -19.085  56.430  19.593  1.00 60.54           N  
ATOM   2436  CA  ILE A 313     -18.293  55.333  19.050  1.00 60.54           C  
ATOM   2437  C   ILE A 313     -16.811  55.704  19.076  1.00 60.54           C  
ATOM   2438  O   ILE A 313     -15.952  54.840  19.264  1.00 60.54           O  
ATOM   2439  CB  ILE A 313     -18.730  54.976  17.612  1.00 60.54           C  
ATOM   2440  CG1 ILE A 313     -20.153  54.405  17.613  1.00 60.54           C  
ATOM   2441  CG2 ILE A 313     -17.745  53.991  16.976  1.00 60.54           C  
ATOM   2442  CD1 ILE A 313     -20.748  54.224  16.223  1.00 60.54           C  
ATOM   2443  N   SER A 314     -16.395  56.952  19.113  1.00 42.59           N  
ATOM   2444  CA  SER A 314     -15.045  57.485  19.260  1.00 42.59           C  
ATOM   2445  C   SER A 314     -14.659  57.614  20.731  1.00 42.59           C  
ATOM   2446  O   SER A 314     -13.516  57.341  21.104  1.00 42.59           O  
ATOM   2447  CB  SER A 314     -14.929  58.847  18.573  1.00 42.59           C  
ATOM   2448  OG  SER A 314     -15.550  59.856  19.350  1.00 42.59           O  
TER   
END
