# Supplementary material for: De novo design of obligate ABC-type heterotrimeric proteins
Source: Nat Struct Mol Biol. 2022 Dec 15;29(12):1266–76. doi: 10.1038/s41594-022-00879-4 (PMC9758053; doi:10.1038/s41594-022-00879-4)
Supplement: Supplementary file 4 — This compressed file contains all PDB files and scripts used in our design protocols and analyses, as well as the final design model outputs. [file 41594_2022_879_MOESM4_ESM.zip › source_data/pdbs/AF-Monomer for worms fusions/C3-DHT03-01/C3-DHT03-01_chnA_model_5_ptm_seed_0_unrelaxed.pdb]

ATOM      1  N   ASN A   1     -72.284   7.071   4.348  1.00 48.93           N  
ATOM      2  CA  ASN A   1     -71.816   8.400   3.965  1.00 48.93           C  
ATOM      3  C   ASN A   1     -70.360   8.618   4.369  1.00 48.93           C  
ATOM      4  O   ASN A   1     -70.058   9.516   5.156  1.00 48.93           O  
ATOM      5  CB  ASN A   1     -72.706   9.481   4.582  1.00 48.93           C  
ATOM      6  CG  ASN A   1     -74.027   9.636   3.853  1.00 48.93           C  
ATOM      7  ND2 ASN A   1     -75.030  10.156   4.549  1.00 48.93           N  
ATOM      8  OD1 ASN A   1     -74.144   9.289   2.675  1.00 48.93           O  
ATOM      9  N   THR A   2     -69.372   7.680   4.084  1.00 63.85           N  
ATOM     10  CA  THR A   2     -67.919   7.641   4.217  1.00 63.85           C  
ATOM     11  C   THR A   2     -67.246   8.107   2.930  1.00 63.85           C  
ATOM     12  O   THR A   2     -67.598   7.655   1.840  1.00 63.85           O  
ATOM     13  CB  THR A   2     -67.429   6.225   4.572  1.00 63.85           C  
ATOM     14  CG2 THR A   2     -65.949   6.231   4.942  1.00 63.85           C  
ATOM     15  OG1 THR A   2     -68.185   5.728   5.683  1.00 63.85           O  
ATOM     16  N   HIS A   3     -66.511   9.206   2.883  1.00 60.35           N  
ATOM     17  CA  HIS A   3     -65.689   9.688   1.779  1.00 60.35           C  
ATOM     18  C   HIS A   3     -64.231   9.281   1.960  1.00 60.35           C  
ATOM     19  O   HIS A   3     -63.693   9.357   3.067  1.00 60.35           O  
ATOM     20  CB  HIS A   3     -65.799  11.208   1.653  1.00 60.35           C  
ATOM     21  CG  HIS A   3     -67.159  11.680   1.247  1.00 60.35           C  
ATOM     22  CD2 HIS A   3     -67.617  12.165   0.069  1.00 60.35           C  
ATOM     23  ND1 HIS A   3     -68.233  11.685   2.111  1.00 60.35           N  
ATOM     24  CE1 HIS A   3     -69.296  12.154   1.480  1.00 60.35           C  
ATOM     25  NE2 HIS A   3     -68.950  12.452   0.240  1.00 60.35           N  
ATOM     26  N   PHE A   4     -63.720   8.618   0.882  1.00 59.39           N  
ATOM     27  CA  PHE A   4     -62.314   8.237   0.841  1.00 59.39           C  
ATOM     28  C   PHE A   4     -61.524   9.174  -0.064  1.00 59.39           C  
ATOM     29  O   PHE A   4     -61.875   9.359  -1.231  1.00 59.39           O  
ATOM     30  CB  PHE A   4     -62.160   6.791   0.361  1.00 59.39           C  
ATOM     31  CG  PHE A   4     -62.711   5.770   1.322  1.00 59.39           C  
ATOM     32  CD1 PHE A   4     -61.906   5.225   2.315  1.00 59.39           C  
ATOM     33  CD2 PHE A   4     -64.034   5.357   1.231  1.00 59.39           C  
ATOM     34  CE1 PHE A   4     -62.414   4.281   3.205  1.00 59.39           C  
ATOM     35  CE2 PHE A   4     -64.547   4.414   2.116  1.00 59.39           C  
ATOM     36  CZ  PHE A   4     -63.735   3.877   3.102  1.00 59.39           C  
ATOM     37  N   ILE A   5     -60.581   9.830   0.544  1.00 64.07           N  
ATOM     38  CA  ILE A   5     -59.684  10.664  -0.248  1.00 64.07           C  
ATOM     39  C   ILE A   5     -58.262  10.117  -0.165  1.00 64.07           C  
ATOM     40  O   ILE A   5     -57.781   9.783   0.922  1.00 64.07           O  
ATOM     41  CB  ILE A   5     -59.721  12.136   0.221  1.00 64.07           C  
ATOM     42  CG1 ILE A   5     -61.159  12.665   0.213  1.00 64.07           C  
ATOM     43  CG2 ILE A   5     -58.814  13.004  -0.657  1.00 64.07           C  
ATOM     44  CD1 ILE A   5     -61.339  13.982   0.953  1.00 64.07           C  
ATOM     45  N   VAL A   6     -57.673   9.878  -1.295  1.00 57.90           N  
ATOM     46  CA  VAL A   6     -56.279   9.449  -1.329  1.00 57.90           C  
ATOM     47  C   VAL A   6     -55.386  10.623  -1.721  1.00 57.90           C  
ATOM     48  O   VAL A   6     -55.639  11.295  -2.724  1.00 57.90           O  
ATOM     49  CB  VAL A   6     -56.071   8.271  -2.307  1.00 57.90           C  
ATOM     50  CG1 VAL A   6     -54.620   7.792  -2.277  1.00 57.90           C  
ATOM     51  CG2 VAL A   6     -57.022   7.124  -1.971  1.00 57.90           C  
ATOM     52  N   VAL A   7     -54.456  11.025  -0.862  1.00 63.71           N  
ATOM     53  CA  VAL A   7     -53.488  12.076  -1.161  1.00 63.71           C  
ATOM     54  C   VAL A   7     -52.144  11.451  -1.530  1.00 63.71           C  
ATOM     55  O   VAL A   7     -51.630  10.596  -0.804  1.00 63.71           O  
ATOM     56  CB  VAL A   7     -53.316  13.044   0.031  1.00 63.71           C  
ATOM     57  CG1 VAL A   7     -52.352  14.174  -0.327  1.00 63.71           C  
ATOM     58  CG2 VAL A   7     -54.670  13.607   0.460  1.00 63.71           C  
ATOM     59  N   HIS A   8     -51.763  11.687  -2.816  1.00 54.59           N  
ATOM     60  CA  HIS A   8     -50.445  11.342  -3.336  1.00 54.59           C  
ATOM     61  C   HIS A   8     -49.521  12.556  -3.345  1.00 54.59           C  
ATOM     62  O   HIS A   8     -49.959  13.672  -3.631  1.00 54.59           O  
ATOM     63  CB  HIS A   8     -50.561  10.760  -4.745  1.00 54.59           C  
ATOM     64  CG  HIS A   8     -49.267  10.242  -5.289  1.00 54.59           C  
ATOM     65  CD2 HIS A   8     -48.872   8.985  -5.599  1.00 54.59           C  
ATOM     66  ND1 HIS A   8     -48.197  11.064  -5.572  1.00 54.59           N  
ATOM     67  CE1 HIS A   8     -47.197  10.332  -6.034  1.00 54.59           C  
ATOM     68  NE2 HIS A   8     -47.580   9.067  -6.061  1.00 54.59           N  
ATOM     69  N   GLY A   9     -48.310  12.524  -2.600  1.00 64.41           N  
ATOM     70  CA  GLY A   9     -47.335  13.597  -2.699  1.00 64.41           C  
ATOM     71  C   GLY A   9     -46.201  13.468  -1.700  1.00 64.41           C  
ATOM     72  O   GLY A   9     -45.975  12.391  -1.144  1.00 64.41           O  
ATOM     73  N   GLY A  10     -45.199  14.429  -1.771  1.00 75.07           N  
ATOM     74  CA  GLY A  10     -44.120  14.472  -0.796  1.00 75.07           C  
ATOM     75  C   GLY A  10     -44.612  14.471   0.639  1.00 75.07           C  
ATOM     76  O   GLY A  10     -45.814  14.588   0.889  1.00 75.07           O  
ATOM     77  N   GLU A  11     -43.863  13.906   1.603  1.00 81.84           N  
ATOM     78  CA  GLU A  11     -44.133  13.794   3.033  1.00 81.84           C  
ATOM     79  C   GLU A  11     -44.694  15.098   3.592  1.00 81.84           C  
ATOM     80  O   GLU A  11     -45.634  15.084   4.389  1.00 81.84           O  
ATOM     81  CB  GLU A  11     -42.862  13.402   3.791  1.00 81.84           C  
ATOM     82  CG  GLU A  11     -43.083  13.150   5.275  1.00 81.84           C  
ATOM     83  CD  GLU A  11     -44.001  11.969   5.553  1.00 81.84           C  
ATOM     84  OE1 GLU A  11     -44.563  11.887   6.668  1.00 81.84           O  
ATOM     85  OE2 GLU A  11     -44.158  11.120   4.648  1.00 81.84           O1-
ATOM     86  N   GLU A  12     -44.296  16.179   3.021  1.00 81.84           N  
ATOM     87  CA  GLU A  12     -44.714  17.486   3.519  1.00 81.84           C  
ATOM     88  C   GLU A  12     -46.167  17.776   3.156  1.00 81.84           C  
ATOM     89  O   GLU A  12     -46.933  18.268   3.987  1.00 81.84           O  
ATOM     90  CB  GLU A  12     -43.804  18.588   2.968  1.00 81.84           C  
ATOM     91  CG  GLU A  12     -42.408  18.593   3.575  1.00 81.84           C  
ATOM     92  CD  GLU A  12     -41.423  19.457   2.805  1.00 81.84           C  
ATOM     93  OE1 GLU A  12     -40.289  19.666   3.292  1.00 81.84           O  
ATOM     94  OE2 GLU A  12     -41.788  19.929   1.704  1.00 81.84           O1-
ATOM     95  N   ALA A  13     -46.585  17.439   1.870  1.00 81.00           N  
ATOM     96  CA  ALA A  13     -47.951  17.665   1.405  1.00 81.00           C  
ATOM     97  C   ALA A  13     -48.938  16.764   2.143  1.00 81.00           C  
ATOM     98  O   ALA A  13     -50.030  17.201   2.514  1.00 81.00           O  
ATOM     99  CB  ALA A  13     -48.047  17.434  -0.100  1.00 81.00           C  
ATOM    100  N   ARG A  14     -48.467  15.582   2.512  1.00 83.88           N  
ATOM    101  CA  ARG A  14     -49.322  14.642   3.228  1.00 83.88           C  
ATOM    102  C   ARG A  14     -49.546  15.091   4.667  1.00 83.88           C  
ATOM    103  O   ARG A  14     -50.661  15.002   5.185  1.00 83.88           O  
ATOM    104  CB  ARG A  14     -48.714  13.237   3.206  1.00 83.88           C  
ATOM    105  CG  ARG A  14     -48.830  12.537   1.862  1.00 83.88           C  
ATOM    106  CD  ARG A  14     -48.495  11.055   1.967  1.00 83.88           C  
ATOM    107  NE  ARG A  14     -47.094  10.843   2.322  1.00 83.88           N  
ATOM    108  CZ  ARG A  14     -46.147  10.452   1.474  1.00 83.88           C  
ATOM    109  NH1 ARG A  14     -46.434  10.222   0.198  1.00 83.88           N1+
ATOM    110  NH2 ARG A  14     -44.905  10.290   1.904  1.00 83.88           N  
ATOM    111  N   GLN A  15     -48.490  15.497   5.228  1.00 86.43           N  
ATOM    112  CA  GLN A  15     -48.591  15.999   6.594  1.00 86.43           C  
ATOM    113  C   GLN A  15     -49.502  17.220   6.666  1.00 86.43           C  
ATOM    114  O   GLN A  15     -50.304  17.349   7.594  1.00 86.43           O  
ATOM    115  CB  GLN A  15     -47.206  16.346   7.143  1.00 86.43           C  
ATOM    116  CG  GLN A  15     -46.363  15.128   7.500  1.00 86.43           C  
ATOM    117  CD  GLN A  15     -44.991  15.498   8.031  1.00 86.43           C  
ATOM    118  NE2 GLN A  15     -44.223  14.496   8.443  1.00 86.43           N  
ATOM    119  OE1 GLN A  15     -44.623  16.677   8.069  1.00 86.43           O  
ATOM    120  N   LEU A  16     -49.390  18.034   5.605  1.00 87.31           N  
ATOM    121  CA  LEU A  16     -50.208  19.240   5.554  1.00 87.31           C  
ATOM    122  C   LEU A  16     -51.680  18.890   5.360  1.00 87.31           C  
ATOM    123  O   LEU A  16     -52.551  19.470   6.012  1.00 87.31           O  
ATOM    124  CB  LEU A  16     -49.736  20.160   4.425  1.00 87.31           C  
ATOM    125  CG  LEU A  16     -50.350  21.561   4.391  1.00 87.31           C  
ATOM    126  CD1 LEU A  16     -49.711  22.445   5.458  1.00 87.31           C  
ATOM    127  CD2 LEU A  16     -50.188  22.182   3.007  1.00 87.31           C  
ATOM    128  N   ALA A  17     -51.840  17.947   4.479  1.00 87.34           N  
ATOM    129  CA  ALA A  17     -53.204  17.490   4.225  1.00 87.34           C  
ATOM    130  C   ALA A  17     -53.823  16.886   5.483  1.00 87.34           C  
ATOM    131  O   ALA A  17     -54.964  17.196   5.831  1.00 87.34           O  
ATOM    132  CB  ALA A  17     -53.222  16.473   3.087  1.00 87.34           C  
ATOM    133  N   GLU A  18     -53.057  16.032   6.114  1.00 89.93           N  
ATOM    134  CA  GLU A  18     -53.533  15.392   7.337  1.00 89.93           C  
ATOM    135  C   GLU A  18     -53.871  16.428   8.406  1.00 89.93           C  
ATOM    136  O   GLU A  18     -54.950  16.386   9.000  1.00 89.93           O  
ATOM    137  CB  GLU A  18     -52.488  14.407   7.869  1.00 89.93           C  
ATOM    138  CG  GLU A  18     -52.926  13.667   9.124  1.00 89.93           C  
ATOM    139  CD  GLU A  18     -51.886  12.680   9.633  1.00 89.93           C  
ATOM    140  OE1 GLU A  18     -52.011  12.207  10.785  1.00 89.93           O  
ATOM    141  OE2 GLU A  18     -50.940  12.379   8.872  1.00 89.93           O1-
ATOM    142  N   THR A  19     -52.944  17.312   8.644  1.00 91.37           N  
ATOM    143  CA  THR A  19     -53.129  18.339   9.663  1.00 91.37           C  
ATOM    144  C   THR A  19     -54.319  19.231   9.322  1.00 91.37           C  
ATOM    145  O   THR A  19     -55.144  19.533  10.188  1.00 91.37           O  
ATOM    146  CB  THR A  19     -51.865  19.203   9.822  1.00 91.37           C  
ATOM    147  CG2 THR A  19     -52.057  20.264  10.900  1.00 91.37           C  
ATOM    148  OG1 THR A  19     -50.762  18.364  10.184  1.00 91.37           O  
ATOM    149  N   ALA A  20     -54.469  19.592   8.085  1.00 89.16           N  
ATOM    150  CA  ALA A  20     -55.540  20.489   7.657  1.00 89.16           C  
ATOM    151  C   ALA A  20     -56.905  19.822   7.806  1.00 89.16           C  
ATOM    152  O   ALA A  20     -57.841  20.421   8.339  1.00 89.16           O  
ATOM    153  CB  ALA A  20     -55.321  20.929   6.212  1.00 89.16           C  
ATOM    154  N   VAL A  21     -56.983  18.605   7.364  1.00 88.83           N  
ATOM    155  CA  VAL A  21     -58.244  17.872   7.416  1.00 88.83           C  
ATOM    156  C   VAL A  21     -58.620  17.595   8.870  1.00 88.83           C  
ATOM    157  O   VAL A  21     -59.791  17.700   9.246  1.00 88.83           O  
ATOM    158  CB  VAL A  21     -58.163  16.548   6.625  1.00 88.83           C  
ATOM    159  CG1 VAL A  21     -59.422  15.710   6.845  1.00 88.83           C  
ATOM    160  CG2 VAL A  21     -57.957  16.828   5.137  1.00 88.83           C  
ATOM    161  N   ARG A  22     -57.637  17.253   9.665  1.00 90.80           N  
ATOM    162  CA  ARG A  22     -57.871  17.042  11.089  1.00 90.80           C  
ATOM    163  C   ARG A  22     -58.435  18.298  11.744  1.00 90.80           C  
ATOM    164  O   ARG A  22     -59.396  18.226  12.513  1.00 90.80           O  
ATOM    165  CB  ARG A  22     -56.576  16.622  11.791  1.00 90.80           C  
ATOM    166  CG  ARG A  22     -56.761  16.258  13.256  1.00 90.80           C  
ATOM    167  CD  ARG A  22     -55.465  15.759  13.879  1.00 90.80           C  
ATOM    168  NE  ARG A  22     -55.080  14.453  13.352  1.00 90.80           N  
ATOM    169  CZ  ARG A  22     -53.995  13.777  13.717  1.00 90.80           C  
ATOM    170  NH1 ARG A  22     -53.160  14.274  14.623  1.00 90.80           N1+
ATOM    171  NH2 ARG A  22     -53.740  12.597  13.172  1.00 90.80           N  
ATOM    172  N   GLU A  23     -57.903  19.423  11.413  1.00 90.90           N  
ATOM    173  CA  GLU A  23     -58.323  20.688  12.011  1.00 90.90           C  
ATOM    174  C   GLU A  23     -59.710  21.095  11.524  1.00 90.90           C  
ATOM    175  O   GLU A  23     -60.520  21.608  12.299  1.00 90.90           O  
ATOM    176  CB  GLU A  23     -57.311  21.793  11.698  1.00 90.90           C  
ATOM    177  CG  GLU A  23     -55.998  21.658  12.458  1.00 90.90           C  
ATOM    178  CD  GLU A  23     -55.074  22.852  12.276  1.00 90.90           C  
ATOM    179  OE1 GLU A  23     -53.940  22.828  12.806  1.00 90.90           O  
ATOM    180  OE2 GLU A  23     -55.488  23.819  11.599  1.00 90.90           O1-
ATOM    181  N   ILE A  24     -59.925  20.834  10.274  1.00 86.47           N  
ATOM    182  CA  ILE A  24     -61.230  21.135   9.699  1.00 86.47           C  
ATOM    183  C   ILE A  24     -62.296  20.254  10.348  1.00 86.47           C  
ATOM    184  O   ILE A  24     -63.377  20.734  10.700  1.00 86.47           O  
ATOM    185  CB  ILE A  24     -61.232  20.935   8.166  1.00 86.47           C  
ATOM    186  CG1 ILE A  24     -60.359  21.998   7.489  1.00 86.47           C  
ATOM    187  CG2 ILE A  24     -62.661  20.971   7.619  1.00 86.47           C  
ATOM    188  CD1 ILE A  24     -60.119  21.750   6.006  1.00 86.47           C  
ATOM    189  N   SER A  25     -62.001  18.980  10.516  1.00 87.45           N  
ATOM    190  CA  SER A  25     -62.927  18.013  11.096  1.00 87.45           C  
ATOM    191  C   SER A  25     -63.213  18.332  12.560  1.00 87.45           C  
ATOM    192  O   SER A  25     -64.353  18.215  13.015  1.00 87.45           O  
ATOM    193  CB  SER A  25     -62.368  16.594  10.975  1.00 87.45           C  
ATOM    194  OG  SER A  25     -62.243  16.218   9.615  1.00 87.45           O  
ATOM    195  N   LYS A  26     -62.182  18.715  13.343  1.00 87.72           N  
ATOM    196  CA  LYS A  26     -62.330  19.103  14.743  1.00 87.72           C  
ATOM    197  C   LYS A  26     -63.267  20.300  14.886  1.00 87.72           C  
ATOM    198  O   LYS A  26     -64.127  20.319  15.769  1.00 87.72           O  
ATOM    199  CB  LYS A  26     -60.967  19.431  15.356  1.00 87.72           C  
ATOM    200  CG  LYS A  26     -61.004  19.661  16.860  1.00 87.72           C  
ATOM    201  CD  LYS A  26     -59.613  19.931  17.418  1.00 87.72           C  
ATOM    202  CE  LYS A  26     -59.656  20.221  18.913  1.00 87.72           C  
ATOM    203  NZ  LYS A  26     -58.294  20.485  19.466  1.00 87.72           N1+
ATOM    204  N   LYS A  27     -63.166  21.266  14.047  1.00 84.13           N  
ATOM    205  CA  LYS A  27     -63.979  22.477  14.088  1.00 84.13           C  
ATOM    206  C   LYS A  27     -65.447  22.164  13.819  1.00 84.13           C  
ATOM    207  O   LYS A  27     -66.337  22.737  14.451  1.00 84.13           O  
ATOM    208  CB  LYS A  27     -63.468  23.502  13.073  1.00 84.13           C  
ATOM    209  CG  LYS A  27     -64.013  24.907  13.284  1.00 84.13           C  
ATOM    210  CD  LYS A  27     -63.347  25.910  12.350  1.00 84.13           C  
ATOM    211  CE  LYS A  27     -63.983  27.289  12.465  1.00 84.13           C  
ATOM    212  NZ  LYS A  27     -63.292  28.292  11.601  1.00 84.13           N1+
ATOM    213  N   GLU A  28     -65.635  21.244  12.998  1.00 83.69           N  
ATOM    214  CA  GLU A  28     -67.001  20.958  12.569  1.00 83.69           C  
ATOM    215  C   GLU A  28     -67.590  19.786  13.350  1.00 83.69           C  
ATOM    216  O   GLU A  28     -68.779  19.487  13.225  1.00 83.69           O  
ATOM    217  CB  GLU A  28     -67.043  20.666  11.067  1.00 83.69           C  
ATOM    218  CG  GLU A  28     -66.684  21.861  10.198  1.00 83.69           C  
ATOM    219  CD  GLU A  28     -67.746  22.950  10.206  1.00 83.69           C  
ATOM    220  OE1 GLU A  28     -67.392  24.145  10.084  1.00 83.69           O  
ATOM    221  OE2 GLU A  28     -68.942  22.606  10.334  1.00 83.69           O1-
ATOM    222  N   GLY A  29     -66.714  19.053  14.187  1.00 84.44           N  
ATOM    223  CA  GLY A  29     -67.134  17.936  15.018  1.00 84.44           C  
ATOM    224  C   GLY A  29     -67.306  16.646  14.240  1.00 84.44           C  
ATOM    225  O   GLY A  29     -68.210  15.858  14.528  1.00 84.44           O  
ATOM    226  N   THR A  30     -66.524  16.420  13.150  1.00 85.75           N  
ATOM    227  CA  THR A  30     -66.642  15.214  12.339  1.00 85.75           C  
ATOM    228  C   THR A  30     -65.525  14.227  12.673  1.00 85.75           C  
ATOM    229  O   THR A  30     -64.447  14.629  13.117  1.00 85.75           O  
ATOM    230  CB  THR A  30     -66.605  15.545  10.836  1.00 85.75           C  
ATOM    231  CG2 THR A  30     -67.822  16.365  10.424  1.00 85.75           C  
ATOM    232  OG1 THR A  30     -65.417  16.292  10.546  1.00 85.75           O  
ATOM    233  N   GLU A  31     -65.818  12.914  12.644  1.00 87.69           N  
ATOM    234  CA  GLU A  31     -64.846  11.851  12.878  1.00 87.69           C  
ATOM    235  C   GLU A  31     -63.989  11.604  11.639  1.00 87.69           C  
ATOM    236  O   GLU A  31     -64.513  11.474  10.531  1.00 87.69           O  
ATOM    237  CB  GLU A  31     -65.553  10.559  13.295  1.00 87.69           C  
ATOM    238  CG  GLU A  31     -66.109  10.590  14.711  1.00 87.69           C  
ATOM    239  CD  GLU A  31     -66.796   9.296  15.115  1.00 87.69           C  
ATOM    240  OE1 GLU A  31     -67.213   9.171  16.289  1.00 87.69           O  
ATOM    241  OE2 GLU A  31     -66.916   8.399  14.252  1.00 87.69           O1-
ATOM    242  N   VAL A  32     -62.624  11.677  11.767  1.00 89.31           N  
ATOM    243  CA  VAL A  32     -61.704  11.484  10.651  1.00 89.31           C  
ATOM    244  C   VAL A  32     -60.698  10.387  10.995  1.00 89.31           C  
ATOM    245  O   VAL A  32     -60.245  10.287  12.136  1.00 89.31           O  
ATOM    246  CB  VAL A  32     -60.964  12.792  10.293  1.00 89.31           C  
ATOM    247  CG1 VAL A  32     -60.036  13.216  11.429  1.00 89.31           C  
ATOM    248  CG2 VAL A  32     -60.180  12.622   8.993  1.00 89.31           C  
ATOM    249  N   ARG A  33     -60.500   9.447  10.104  1.00 89.59           N  
ATOM    250  CA  ARG A  33     -59.486   8.407  10.234  1.00 89.59           C  
ATOM    251  C   ARG A  33     -58.446   8.513   9.125  1.00 89.59           C  
ATOM    252  O   ARG A  33     -58.791   8.724   7.961  1.00 89.59           O  
ATOM    253  CB  ARG A  33     -60.132   7.019  10.215  1.00 89.59           C  
ATOM    254  CG  ARG A  33     -59.179   5.890  10.573  1.00 89.59           C  
ATOM    255  CD  ARG A  33     -59.887   4.544  10.605  1.00 89.59           C  
ATOM    256  NE  ARG A  33     -58.956   3.451  10.874  1.00 89.59           N  
ATOM    257  CZ  ARG A  33     -59.294   2.167  10.943  1.00 89.59           C  
ATOM    258  NH1 ARG A  33     -60.554   1.786  10.763  1.00 89.59           N1+
ATOM    259  NH2 ARG A  33     -58.365   1.254  11.192  1.00 89.59           N  
ATOM    260  N   PHE A  34     -57.144   8.353   9.513  1.00 90.03           N  
ATOM    261  CA  PHE A  34     -56.040   8.447   8.565  1.00 90.03           C  
ATOM    262  C   PHE A  34     -55.302   7.118   8.460  1.00 90.03           C  
ATOM    263  O   PHE A  34     -55.033   6.470   9.473  1.00 90.03           O  
ATOM    264  CB  PHE A  34     -55.067   9.556   8.977  1.00 90.03           C  
ATOM    265  CG  PHE A  34     -55.711  10.911   9.108  1.00 90.03           C  
ATOM    266  CD1 PHE A  34     -55.832  11.747   8.004  1.00 90.03           C  
ATOM    267  CD2 PHE A  34     -56.195  11.347  10.333  1.00 90.03           C  
ATOM    268  CE1 PHE A  34     -56.428  13.000   8.122  1.00 90.03           C  
ATOM    269  CE2 PHE A  34     -56.791  12.599  10.459  1.00 90.03           C  
ATOM    270  CZ  PHE A  34     -56.906  13.425   9.352  1.00 90.03           C  
ATOM    271  N   GLU A  35     -55.103   6.632   7.275  1.00 91.23           N  
ATOM    272  CA  GLU A  35     -54.273   5.454   7.038  1.00 91.23           C  
ATOM    273  C   GLU A  35     -53.185   5.745   6.009  1.00 91.23           C  
ATOM    274  O   GLU A  35     -53.474   6.220   4.909  1.00 91.23           O  
ATOM    275  CB  GLU A  35     -55.134   4.275   6.576  1.00 91.23           C  
ATOM    276  CG  GLU A  35     -54.393   2.945   6.558  1.00 91.23           C  
ATOM    277  CD  GLU A  35     -55.291   1.764   6.225  1.00 91.23           C  
ATOM    278  OE1 GLU A  35     -54.839   0.603   6.353  1.00 91.23           O  
ATOM    279  OE2 GLU A  35     -56.455   2.001   5.832  1.00 91.23           O1-
ATOM    280  N   LYS A  36     -51.926   5.428   6.419  1.00 85.31           N  
ATOM    281  CA  LYS A  36     -50.791   5.591   5.516  1.00 85.31           C  
ATOM    282  C   LYS A  36     -50.342   4.248   4.948  1.00 85.31           C  
ATOM    283  O   LYS A  36     -50.026   3.324   5.700  1.00 85.31           O  
ATOM    284  CB  LYS A  36     -49.625   6.271   6.236  1.00 85.31           C  
ATOM    285  CG  LYS A  36     -49.899   7.714   6.632  1.00 85.31           C  
ATOM    286  CD  LYS A  36     -48.697   8.342   7.326  1.00 85.31           C  
ATOM    287  CE  LYS A  36     -49.005   9.749   7.818  1.00 85.31           C  
ATOM    288  NZ  LYS A  36     -47.837  10.361   8.519  1.00 85.31           N1+
ATOM    289  N   LYS A  37     -50.521   4.005   3.637  1.00 84.17           N  
ATOM    290  CA  LYS A  37     -50.003   2.802   2.995  1.00 84.17           C  
ATOM    291  C   LYS A  37     -49.245   3.144   1.715  1.00 84.17           C  
ATOM    292  O   LYS A  37     -49.753   3.876   0.863  1.00 84.17           O  
ATOM    293  CB  LYS A  37     -51.140   1.827   2.684  1.00 84.17           C  
ATOM    294  CG  LYS A  37     -50.686   0.389   2.483  1.00 84.17           C  
ATOM    295  CD  LYS A  37     -51.868  -0.547   2.271  1.00 84.17           C  
ATOM    296  CE  LYS A  37     -51.412  -1.966   1.963  1.00 84.17           C  
ATOM    297  NZ  LYS A  37     -52.569  -2.885   1.742  1.00 84.17           N1+
ATOM    298  N   ASP A  38     -47.958   2.676   1.529  1.00 82.44           N  
ATOM    299  CA  ASP A  38     -47.170   2.683   0.301  1.00 82.44           C  
ATOM    300  C   ASP A  38     -47.052   4.095  -0.268  1.00 82.44           C  
ATOM    301  O   ASP A  38     -47.169   4.294  -1.479  1.00 82.44           O  
ATOM    302  CB  ASP A  38     -47.789   1.747  -0.740  1.00 82.44           C  
ATOM    303  CG  ASP A  38     -47.780   0.291  -0.308  1.00 82.44           C  
ATOM    304  OD1 ASP A  38     -46.803  -0.148   0.337  1.00 82.44           O  
ATOM    305  OD2 ASP A  38     -48.757  -0.424  -0.618  1.00 82.44           O1-
ATOM    306  N   GLY A  39     -46.960   5.128   0.582  1.00 78.14           N  
ATOM    307  CA  GLY A  39     -46.815   6.485   0.081  1.00 78.14           C  
ATOM    308  C   GLY A  39     -48.142   7.185  -0.143  1.00 78.14           C  
ATOM    309  O   GLY A  39     -48.183   8.296  -0.676  1.00 78.14           O  
ATOM    310  N   LEU A  40     -49.288   6.512   0.078  1.00 80.73           N  
ATOM    311  CA  LEU A  40     -50.626   7.076  -0.062  1.00 80.73           C  
ATOM    312  C   LEU A  40     -51.232   7.384   1.303  1.00 80.73           C  
ATOM    313  O   LEU A  40     -50.989   6.660   2.273  1.00 80.73           O  
ATOM    314  CB  LEU A  40     -51.535   6.114  -0.832  1.00 80.73           C  
ATOM    315  CG  LEU A  40     -51.109   5.776  -2.261  1.00 80.73           C  
ATOM    316  CD1 LEU A  40     -51.877   4.560  -2.770  1.00 80.73           C  
ATOM    317  CD2 LEU A  40     -51.323   6.973  -3.181  1.00 80.73           C  
ATOM    318  N   LEU A  41     -51.851   8.579   1.411  1.00 84.38           N  
ATOM    319  CA  LEU A  41     -52.601   8.940   2.608  1.00 84.38           C  
ATOM    320  C   LEU A  41     -54.101   8.799   2.373  1.00 84.38           C  
ATOM    321  O   LEU A  41     -54.654   9.430   1.469  1.00 84.38           O  
ATOM    322  CB  LEU A  41     -52.272  10.372   3.036  1.00 84.38           C  
ATOM    323  CG  LEU A  41     -53.016  10.902   4.263  1.00 84.38           C  
ATOM    324  CD1 LEU A  41     -52.564  10.161   5.517  1.00 84.38           C  
ATOM    325  CD2 LEU A  41     -52.798  12.404   4.414  1.00 84.38           C  
ATOM    326  N   SER A  42     -54.656   7.752   3.014  1.00 85.31           N  
ATOM    327  CA  SER A  42     -56.098   7.554   2.925  1.00 85.31           C  
ATOM    328  C   SER A  42     -56.826   8.259   4.064  1.00 85.31           C  
ATOM    329  O   SER A  42     -56.463   8.101   5.231  1.00 85.31           O  
ATOM    330  CB  SER A  42     -56.437   6.062   2.940  1.00 85.31           C  
ATOM    331  OG  SER A  42     -55.819   5.396   1.852  1.00 85.31           O  
ATOM    332  N   ILE A  43     -57.768   9.123   3.714  1.00 85.63           N  
ATOM    333  CA  ILE A  43     -58.517   9.903   4.693  1.00 85.63           C  
ATOM    334  C   ILE A  43     -59.987   9.488   4.668  1.00 85.63           C  
ATOM    335  O   ILE A  43     -60.633   9.531   3.618  1.00 85.63           O  
ATOM    336  CB  ILE A  43     -58.384  11.420   4.428  1.00 85.63           C  
ATOM    337  CG1 ILE A  43     -56.907  11.821   4.352  1.00 85.63           C  
ATOM    338  CG2 ILE A  43     -59.116  12.222   5.507  1.00 85.63           C  
ATOM    339  CD1 ILE A  43     -56.675  13.234   3.835  1.00 85.63           C  
ATOM    340  N   GLU A  44     -60.335   8.954   5.810  1.00 86.91           N  
ATOM    341  CA  GLU A  44     -61.751   8.631   5.963  1.00 86.91           C  
ATOM    342  C   GLU A  44     -62.452   9.642   6.866  1.00 86.91           C  
ATOM    343  O   GLU A  44     -62.049   9.841   8.014  1.00 86.91           O  
ATOM    344  CB  GLU A  44     -61.924   7.217   6.524  1.00 86.91           C  
ATOM    345  CG  GLU A  44     -63.370   6.749   6.576  1.00 86.91           C  
ATOM    346  CD  GLU A  44     -63.529   5.357   7.165  1.00 86.91           C  
ATOM    347  OE1 GLU A  44     -64.681   4.915   7.377  1.00 86.91           O  
ATOM    348  OE2 GLU A  44     -62.493   4.701   7.416  1.00 86.91           O1-
ATOM    349  N   VAL A  45     -63.472  10.306   6.264  1.00 82.36           N  
ATOM    350  CA  VAL A  45     -64.237  11.264   7.055  1.00 82.36           C  
ATOM    351  C   VAL A  45     -65.703  10.840   7.103  1.00 82.36           C  
ATOM    352  O   VAL A  45     -66.304  10.544   6.067  1.00 82.36           O  
ATOM    353  CB  VAL A  45     -64.114  12.696   6.487  1.00 82.36           C  
ATOM    354  CG1 VAL A  45     -64.765  13.708   7.430  1.00 82.36           C  
ATOM    355  CG2 VAL A  45     -62.648  13.050   6.248  1.00 82.36           C  
ATOM    356  N   LYS A  46     -66.271  10.722   8.380  1.00 84.13           N  
ATOM    357  CA  LYS A  46     -67.674  10.348   8.538  1.00 84.13           C  
ATOM    358  C   LYS A  46     -68.545  11.576   8.793  1.00 84.13           C  
ATOM    359  O   LYS A  46     -68.116  12.520   9.459  1.00 84.13           O  
ATOM    360  CB  LYS A  46     -67.837   9.345   9.680  1.00 84.13           C  
ATOM    361  CG  LYS A  46     -67.229   7.979   9.395  1.00 84.13           C  
ATOM    362  CD  LYS A  46     -67.580   6.973  10.483  1.00 84.13           C  
ATOM    363  CE  LYS A  46     -66.991   5.599  10.186  1.00 84.13           C  
ATOM    364  NZ  LYS A  46     -67.336   4.607  11.249  1.00 84.13           N1+
ATOM    365  N   ASN A  47     -69.683  11.753   8.071  1.00 81.45           N  
ATOM    366  CA  ASN A  47     -70.730  12.733   8.341  1.00 81.45           C  
ATOM    367  C   ASN A  47     -70.333  14.124   7.855  1.00 81.45           C  
ATOM    368  O   ASN A  47     -70.452  15.102   8.595  1.00 81.45           O  
ATOM    369  CB  ASN A  47     -71.062  12.767   9.834  1.00 81.45           C  
ATOM    370  CG  ASN A  47     -71.636  11.456  10.335  1.00 81.45           C  
ATOM    371  ND2 ASN A  47     -71.277  11.078  11.555  1.00 81.45           N  
ATOM    372  OD1 ASN A  47     -72.396  10.787   9.628  1.00 81.45           O  
ATOM    373  N   LEU A  48     -69.860  14.226   6.571  1.00 82.29           N  
ATOM    374  CA  LEU A  48     -69.427  15.539   6.107  1.00 82.29           C  
ATOM    375  C   LEU A  48     -70.611  16.353   5.595  1.00 82.29           C  
ATOM    376  O   LEU A  48     -71.437  15.843   4.836  1.00 82.29           O  
ATOM    377  CB  LEU A  48     -68.374  15.397   5.004  1.00 82.29           C  
ATOM    378  CG  LEU A  48     -66.969  15.000   5.456  1.00 82.29           C  
ATOM    379  CD1 LEU A  48     -66.170  14.449   4.279  1.00 82.29           C  
ATOM    380  CD2 LEU A  48     -66.252  16.190   6.085  1.00 82.29           C  
ATOM    381  N   SER A  49     -70.682  17.536   6.001  1.00 86.48           N  
ATOM    382  CA  SER A  49     -71.593  18.442   5.308  1.00 86.48           C  
ATOM    383  C   SER A  49     -71.116  18.726   3.887  1.00 86.48           C  
ATOM    384  O   SER A  49     -69.934  18.555   3.579  1.00 86.48           O  
ATOM    385  CB  SER A  49     -71.735  19.755   6.079  1.00 86.48           C  
ATOM    386  OG  SER A  49     -70.544  20.518   5.994  1.00 86.48           O  
ATOM    387  N   GLU A  50     -71.999  19.082   2.908  1.00 86.36           N  
ATOM    388  CA  GLU A  50     -71.666  19.391   1.519  1.00 86.36           C  
ATOM    389  C   GLU A  50     -70.636  20.513   1.436  1.00 86.36           C  
ATOM    390  O   GLU A  50     -69.711  20.454   0.624  1.00 86.36           O  
ATOM    391  CB  GLU A  50     -72.926  19.773   0.738  1.00 86.36           C  
ATOM    392  CG  GLU A  50     -73.794  18.585   0.350  1.00 86.36           C  
ATOM    393  CD  GLU A  50     -74.999  18.970  -0.492  1.00 86.36           C  
ATOM    394  OE1 GLU A  50     -75.762  18.070  -0.910  1.00 86.36           O  
ATOM    395  OE2 GLU A  50     -75.181  20.184  -0.738  1.00 86.36           O1-
ATOM    396  N   GLU A  51     -70.809  21.476   2.274  1.00 87.61           N  
ATOM    397  CA  GLU A  51     -69.890  22.610   2.289  1.00 87.61           C  
ATOM    398  C   GLU A  51     -68.484  22.175   2.690  1.00 87.61           C  
ATOM    399  O   GLU A  51     -67.502  22.570   2.059  1.00 87.61           O  
ATOM    400  CB  GLU A  51     -70.395  23.699   3.239  1.00 87.61           C  
ATOM    401  CG  GLU A  51     -69.569  24.976   3.204  1.00 87.61           C  
ATOM    402  CD  GLU A  51     -70.145  26.087   4.068  1.00 87.61           C  
ATOM    403  OE1 GLU A  51     -69.526  27.173   4.154  1.00 87.61           O  
ATOM    404  OE2 GLU A  51     -71.224  25.870   4.664  1.00 87.61           O1-
ATOM    405  N   LEU A  52     -68.362  21.355   3.729  1.00 84.39           N  
ATOM    406  CA  LEU A  52     -67.085  20.851   4.224  1.00 84.39           C  
ATOM    407  C   LEU A  52     -66.430  19.930   3.199  1.00 84.39           C  
ATOM    408  O   LEU A  52     -65.216  19.987   2.995  1.00 84.39           O  
ATOM    409  CB  LEU A  52     -67.279  20.106   5.546  1.00 84.39           C  
ATOM    410  CG  LEU A  52     -66.006  19.661   6.268  1.00 84.39           C  
ATOM    411  CD1 LEU A  52     -65.128  20.868   6.585  1.00 84.39           C  
ATOM    412  CD2 LEU A  52     -66.352  18.896   7.541  1.00 84.39           C  
ATOM    413  N   GLN A  53     -67.294  19.162   2.618  1.00 83.82           N  
ATOM    414  CA  GLN A  53     -66.800  18.281   1.566  1.00 83.82           C  
ATOM    415  C   GLN A  53     -66.143  19.077   0.443  1.00 83.82           C  
ATOM    416  O   GLN A  53     -65.073  18.708  -0.043  1.00 83.82           O  
ATOM    417  CB  GLN A  53     -67.937  17.423   1.006  1.00 83.82           C  
ATOM    418  CG  GLN A  53     -67.488  16.416  -0.044  1.00 83.82           C  
ATOM    419  CD  GLN A  53     -68.633  15.573  -0.576  1.00 83.82           C  
ATOM    420  NE2 GLN A  53     -68.319  14.650  -1.479  1.00 83.82           N  
ATOM    421  OE1 GLN A  53     -69.788  15.749  -0.176  1.00 83.82           O  
ATOM    422  N   ARG A  54     -66.734  20.154   0.075  1.00 87.74           N  
ATOM    423  CA  ARG A  54     -66.209  21.003  -0.991  1.00 87.74           C  
ATOM    424  C   ARG A  54     -64.890  21.648  -0.578  1.00 87.74           C  
ATOM    425  O   ARG A  54     -63.954  21.723  -1.376  1.00 87.74           O  
ATOM    426  CB  ARG A  54     -67.226  22.082  -1.367  1.00 87.74           C  
ATOM    427  CG  ARG A  54     -68.386  21.571  -2.206  1.00 87.74           C  
ATOM    428  CD  ARG A  54     -69.320  22.698  -2.624  1.00 87.74           C  
ATOM    429  NE  ARG A  54     -70.533  22.187  -3.255  1.00 87.74           N  
ATOM    430  CZ  ARG A  54     -71.564  22.937  -3.633  1.00 87.74           C  
ATOM    431  NH1 ARG A  54     -71.549  24.253  -3.450  1.00 87.74           N1+
ATOM    432  NH2 ARG A  54     -72.619  22.368  -4.199  1.00 87.74           N  
ATOM    433  N   LEU A  55     -64.821  22.020   0.660  1.00 88.62           N  
ATOM    434  CA  LEU A  55     -63.609  22.663   1.156  1.00 88.62           C  
ATOM    435  C   LEU A  55     -62.440  21.682   1.167  1.00 88.62           C  
ATOM    436  O   LEU A  55     -61.339  22.017   0.728  1.00 88.62           O  
ATOM    437  CB  LEU A  55     -63.834  23.223   2.561  1.00 88.62           C  
ATOM    438  CG  LEU A  55     -64.620  24.533   2.651  1.00 88.62           C  
ATOM    439  CD1 LEU A  55     -64.953  24.853   4.104  1.00 88.62           C  
ATOM    440  CD2 LEU A  55     -63.834  25.673   2.014  1.00 88.62           C  
ATOM    441  N   ILE A  56     -62.726  20.483   1.666  1.00 88.46           N  
ATOM    442  CA  ILE A  56     -61.698  19.452   1.758  1.00 88.46           C  
ATOM    443  C   ILE A  56     -61.236  19.059   0.356  1.00 88.46           C  
ATOM    444  O   ILE A  56     -60.035  18.929   0.106  1.00 88.46           O  
ATOM    445  CB  ILE A  56     -62.210  18.210   2.521  1.00 88.46           C  
ATOM    446  CG1 ILE A  56     -62.366  18.526   4.013  1.00 88.46           C  
ATOM    447  CG2 ILE A  56     -61.270  17.020   2.309  1.00 88.46           C  
ATOM    448  CD1 ILE A  56     -62.992  17.399   4.823  1.00 88.46           C  
ATOM    449  N   GLN A  57     -62.162  18.970  -0.561  1.00 88.58           N  
ATOM    450  CA  GLN A  57     -61.826  18.620  -1.936  1.00 88.58           C  
ATOM    451  C   GLN A  57     -60.970  19.703  -2.587  1.00 88.58           C  
ATOM    452  O   GLN A  57     -60.005  19.399  -3.290  1.00 88.58           O  
ATOM    453  CB  GLN A  57     -63.096  18.389  -2.758  1.00 88.58           C  
ATOM    454  CG  GLN A  57     -63.785  17.063  -2.466  1.00 88.58           C  
ATOM    455  CD  GLN A  57     -65.078  16.891  -3.243  1.00 88.58           C  
ATOM    456  NE2 GLN A  57     -65.547  15.652  -3.345  1.00 88.58           N  
ATOM    457  OE1 GLN A  57     -65.650  17.862  -3.747  1.00 88.58           O  
ATOM    458  N   GLU A  58     -61.410  20.890  -2.360  1.00 91.80           N  
ATOM    459  CA  GLU A  58     -60.637  22.006  -2.897  1.00 91.80           C  
ATOM    460  C   GLU A  58     -59.220  22.018  -2.333  1.00 91.80           C  
ATOM    461  O   GLU A  58     -58.256  22.243  -3.068  1.00 91.80           O  
ATOM    462  CB  GLU A  58     -61.334  23.335  -2.597  1.00 91.80           C  
ATOM    463  CG  GLU A  58     -60.707  24.530  -3.301  1.00 91.80           C  
ATOM    464  CD  GLU A  58     -61.475  25.826  -3.084  1.00 91.80           C  
ATOM    465  OE1 GLU A  58     -61.023  26.887  -3.570  1.00 91.80           O  
ATOM    466  OE2 GLU A  58     -62.534  25.778  -2.421  1.00 91.80           O1-
ATOM    467  N   LEU A  59     -59.091  21.778  -1.047  1.00 91.23           N  
ATOM    468  CA  LEU A  59     -57.795  21.738  -0.380  1.00 91.23           C  
ATOM    469  C   LEU A  59     -56.922  20.628  -0.955  1.00 91.23           C  
ATOM    470  O   LEU A  59     -55.768  20.866  -1.322  1.00 91.23           O  
ATOM    471  CB  LEU A  59     -57.974  21.533   1.127  1.00 91.23           C  
ATOM    472  CG  LEU A  59     -56.700  21.264   1.930  1.00 91.23           C  
ATOM    473  CD1 LEU A  59     -55.773  22.473   1.874  1.00 91.23           C  
ATOM    474  CD2 LEU A  59     -57.043  20.913   3.374  1.00 91.23           C  
ATOM    475  N   LEU A  60     -57.481  19.471  -1.053  1.00 88.95           N  
ATOM    476  CA  LEU A  60     -56.719  18.319  -1.526  1.00 88.95           C  
ATOM    477  C   LEU A  60     -56.252  18.529  -2.962  1.00 88.95           C  
ATOM    478  O   LEU A  60     -55.132  18.153  -3.316  1.00 88.95           O  
ATOM    479  CB  LEU A  60     -57.561  17.044  -1.432  1.00 88.95           C  
ATOM    480  CG  LEU A  60     -57.867  16.537  -0.021  1.00 88.95           C  
ATOM    481  CD1 LEU A  60     -58.828  15.354  -0.081  1.00 88.95           C  
ATOM    482  CD2 LEU A  60     -56.581  16.151   0.700  1.00 88.95           C  
ATOM    483  N   GLN A  61     -57.123  19.123  -3.795  1.00 90.35           N  
ATOM    484  CA  GLN A  61     -56.742  19.416  -5.172  1.00 90.35           C  
ATOM    485  C   GLN A  61     -55.552  20.371  -5.222  1.00 90.35           C  
ATOM    486  O   GLN A  61     -54.626  20.175  -6.012  1.00 90.35           O  
ATOM    487  CB  GLN A  61     -57.923  20.009  -5.942  1.00 90.35           C  
ATOM    488  CG  GLN A  61     -58.986  18.987  -6.321  1.00 90.35           C  
ATOM    489  CD  GLN A  61     -60.209  19.620  -6.957  1.00 90.35           C  
ATOM    490  NE2 GLN A  61     -61.094  18.789  -7.496  1.00 90.35           N  
ATOM    491  OE1 GLN A  61     -60.359  20.846  -6.961  1.00 90.35           O  
ATOM    492  N   LEU A  62     -55.585  21.339  -4.359  1.00 93.15           N  
ATOM    493  CA  LEU A  62     -54.507  22.321  -4.329  1.00 93.15           C  
ATOM    494  C   LEU A  62     -53.218  21.696  -3.805  1.00 93.15           C  
ATOM    495  O   LEU A  62     -52.129  22.016  -4.287  1.00 93.15           O  
ATOM    496  CB  LEU A  62     -54.897  23.519  -3.460  1.00 93.15           C  
ATOM    497  CG  LEU A  62     -55.964  24.454  -4.033  1.00 93.15           C  
ATOM    498  CD1 LEU A  62     -56.357  25.505  -3.000  1.00 93.15           C  
ATOM    499  CD2 LEU A  62     -55.462  25.116  -5.313  1.00 93.15           C  
ATOM    500  N   LEU A  63     -53.336  20.787  -2.863  1.00 90.38           N  
ATOM    501  CA  LEU A  63     -52.163  20.133  -2.293  1.00 90.38           C  
ATOM    502  C   LEU A  63     -51.504  19.213  -3.315  1.00 90.38           C  
ATOM    503  O   LEU A  63     -50.277  19.095  -3.350  1.00 90.38           O  
ATOM    504  CB  LEU A  63     -52.546  19.337  -1.044  1.00 90.38           C  
ATOM    505  CG  LEU A  63     -52.888  20.153   0.203  1.00 90.38           C  
ATOM    506  CD1 LEU A  63     -53.281  19.230   1.351  1.00 90.38           C  
ATOM    507  CD2 LEU A  63     -51.712  21.039   0.601  1.00 90.38           C  
ATOM    508  N   VAL A  64     -52.318  18.578  -4.041  1.00 87.63           N  
ATOM    509  CA  VAL A  64     -51.783  17.742  -5.110  1.00 87.63           C  
ATOM    510  C   VAL A  64     -51.035  18.610  -6.119  1.00 87.63           C  
ATOM    511  O   VAL A  64     -49.940  18.254  -6.563  1.00 87.63           O  
ATOM    512  CB  VAL A  64     -52.900  16.943  -5.819  1.00 87.63           C  
ATOM    513  CG1 VAL A  64     -52.373  16.302  -7.102  1.00 87.63           C  
ATOM    514  CG2 VAL A  64     -53.472  15.880  -4.882  1.00 87.63           C  
ATOM    515  N   ARG A  65     -51.639  19.672  -6.534  1.00 91.77           N  
ATOM    516  CA  ARG A  65     -50.979  20.610  -7.436  1.00 91.77           C  
ATOM    517  C   ARG A  65     -49.672  21.117  -6.839  1.00 91.77           C  
ATOM    518  O   ARG A  65     -48.666  21.233  -7.542  1.00 91.77           O  
ATOM    519  CB  ARG A  65     -51.902  21.788  -7.755  1.00 91.77           C  
ATOM    520  CG  ARG A  65     -51.364  22.719  -8.829  1.00 91.77           C  
ATOM    521  CD  ARG A  65     -52.389  23.770  -9.230  1.00 91.77           C  
ATOM    522  NE  ARG A  65     -51.855  24.689 -10.233  1.00 91.77           N  
ATOM    523  CZ  ARG A  65     -52.519  25.722 -10.744  1.00 91.77           C  
ATOM    524  NH1 ARG A  65     -53.761  25.989 -10.355  1.00 91.77           N1+
ATOM    525  NH2 ARG A  65     -51.939  26.492 -11.652  1.00 91.77           N  
ATOM    526  N   LEU A  66     -49.686  21.462  -5.601  1.00 92.87           N  
ATOM    527  CA  LEU A  66     -48.487  21.922  -4.909  1.00 92.87           C  
ATOM    528  C   LEU A  66     -47.401  20.853  -4.934  1.00 92.87           C  
ATOM    529  O   LEU A  66     -46.239  21.147  -5.226  1.00 92.87           O  
ATOM    530  CB  LEU A  66     -48.815  22.301  -3.463  1.00 92.87           C  
ATOM    531  CG  LEU A  66     -47.637  22.758  -2.599  1.00 92.87           C  
ATOM    532  CD1 LEU A  66     -46.964  23.976  -3.223  1.00 92.87           C  
ATOM    533  CD2 LEU A  66     -48.103  23.066  -1.180  1.00 92.87           C  
ATOM    534  N   ALA A  67     -47.756  19.668  -4.624  1.00 88.77           N  
ATOM    535  CA  ALA A  67     -46.801  18.563  -4.612  1.00 88.77           C  
ATOM    536  C   ALA A  67     -46.149  18.386  -5.979  1.00 88.77           C  
ATOM    537  O   ALA A  67     -44.936  18.182  -6.073  1.00 88.77           O  
ATOM    538  CB  ALA A  67     -47.491  17.269  -4.184  1.00 88.77           C  
ATOM    539  N   ALA A  68     -46.928  18.428  -7.072  1.00 90.82           N  
ATOM    540  CA  ALA A  68     -46.404  18.310  -8.430  1.00 90.82           C  
ATOM    541  C   ALA A  68     -45.428  19.440  -8.742  1.00 90.82           C  
ATOM    542  O   ALA A  68     -44.365  19.208  -9.323  1.00 90.82           O  
ATOM    543  CB  ALA A  68     -47.546  18.302  -9.442  1.00 90.82           C  
ATOM    544  N   LEU A  69     -45.769  20.610  -8.313  1.00 93.78           N  
ATOM    545  CA  LEU A  69     -44.920  21.768  -8.568  1.00 93.78           C  
ATOM    546  C   LEU A  69     -43.629  21.685  -7.760  1.00 93.78           C  
ATOM    547  O   LEU A  69     -42.568  22.096  -8.234  1.00 93.78           O  
ATOM    548  CB  LEU A  69     -45.664  23.063  -8.231  1.00 93.78           C  
ATOM    549  CG  LEU A  69     -46.751  23.496  -9.217  1.00 93.78           C  
ATOM    550  CD1 LEU A  69     -47.539  24.673  -8.651  1.00 93.78           C  
ATOM    551  CD2 LEU A  69     -46.138  23.855 -10.566  1.00 93.78           C  
ATOM    552  N   LEU A  70     -43.734  21.124  -6.582  1.00 92.48           N  
ATOM    553  CA  LEU A  70     -42.543  20.954  -5.758  1.00 92.48           C  
ATOM    554  C   LEU A  70     -41.557  19.996  -6.419  1.00 92.48           C  
ATOM    555  O   LEU A  70     -40.349  20.245  -6.420  1.00 92.48           O  
ATOM    556  CB  LEU A  70     -42.922  20.433  -4.368  1.00 92.48           C  
ATOM    557  CG  LEU A  70     -43.634  21.423  -3.446  1.00 92.48           C  
ATOM    558  CD1 LEU A  70     -43.995  20.751  -2.124  1.00 92.48           C  
ATOM    559  CD2 LEU A  70     -42.765  22.653  -3.206  1.00 92.48           C  
ATOM    560  N   GLU A  71     -42.076  18.983  -6.881  1.00 91.93           N  
ATOM    561  CA  GLU A  71     -41.225  18.029  -7.587  1.00 91.93           C  
ATOM    562  C   GLU A  71     -40.607  18.658  -8.833  1.00 91.93           C  
ATOM    563  O   GLU A  71     -39.429  18.441  -9.125  1.00 91.93           O  
ATOM    564  CB  GLU A  71     -42.020  16.778  -7.969  1.00 91.93           C  
ATOM    565  CG  GLU A  71     -41.156  15.627  -8.461  1.00 91.93           C  
ATOM    566  CD  GLU A  71     -41.922  14.321  -8.607  1.00 91.93           C  
ATOM    567  OE1 GLU A  71     -41.301  13.287  -8.941  1.00 91.93           O  
ATOM    568  OE2 GLU A  71     -43.153  14.333  -8.385  1.00 91.93           O1-
ATOM    569  N   ALA A  72     -41.338  19.391  -9.604  1.00 94.21           N  
ATOM    570  CA  ALA A  72     -40.846  20.081 -10.792  1.00 94.21           C  
ATOM    571  C   ALA A  72     -39.732  21.061 -10.435  1.00 94.21           C  
ATOM    572  O   ALA A  72     -38.725  21.151 -11.143  1.00 94.21           O  
ATOM    573  CB  ALA A  72     -41.988  20.813 -11.494  1.00 94.21           C  
ATOM    574  N   VAL A  73     -39.942  21.785  -9.375  1.00 95.37           N  
ATOM    575  CA  VAL A  73     -38.946  22.762  -8.947  1.00 95.37           C  
ATOM    576  C   VAL A  73     -37.652  22.047  -8.562  1.00 95.37           C  
ATOM    577  O   VAL A  73     -36.558  22.511  -8.889  1.00 95.37           O  
ATOM    578  CB  VAL A  73     -39.457  23.613  -7.763  1.00 95.37           C  
ATOM    579  CG1 VAL A  73     -38.310  24.394  -7.125  1.00 95.37           C  
ATOM    580  CG2 VAL A  73     -40.562  24.560  -8.226  1.00 95.37           C  
ATOM    581  N   ARG A  74     -37.804  20.925  -7.863  1.00 94.32           N  
ATOM    582  CA  ARG A  74     -36.626  20.142  -7.502  1.00 94.32           C  
ATOM    583  C   ARG A  74     -35.854  19.709  -8.743  1.00 94.32           C  
ATOM    584  O   ARG A  74     -34.624  19.778  -8.771  1.00 94.32           O  
ATOM    585  CB  ARG A  74     -37.027  18.915  -6.679  1.00 94.32           C  
ATOM    586  CG  ARG A  74     -37.202  19.197  -5.196  1.00 94.32           C  
ATOM    587  CD  ARG A  74     -37.516  17.930  -4.413  1.00 94.32           C  
ATOM    588  NE  ARG A  74     -38.302  18.217  -3.216  1.00 94.32           N  
ATOM    589  CZ  ARG A  74     -38.793  17.295  -2.393  1.00 94.32           C  
ATOM    590  NH1 ARG A  74     -38.588  16.004  -2.621  1.00 94.32           N1+
ATOM    591  NH2 ARG A  74     -39.494  17.668  -1.331  1.00 94.32           N  
ATOM    592  N   ALA A  75     -36.491  19.254  -9.753  1.00 94.36           N  
ATOM    593  CA  ALA A  75     -35.875  18.824 -11.006  1.00 94.36           C  
ATOM    594  C   ALA A  75     -35.146  19.981 -11.685  1.00 94.36           C  
ATOM    595  O   ALA A  75     -34.019  19.819 -12.159  1.00 94.36           O  
ATOM    596  CB  ALA A  75     -36.928  18.239 -11.944  1.00 94.36           C  
ATOM    597  N   VAL A  76     -35.820  21.102 -11.672  1.00 95.33           N  
ATOM    598  CA  VAL A  76     -35.223  22.271 -12.308  1.00 95.33           C  
ATOM    599  C   VAL A  76     -34.017  22.741 -11.498  1.00 95.33           C  
ATOM    600  O   VAL A  76     -32.994  23.133 -12.065  1.00 95.33           O  
ATOM    601  CB  VAL A  76     -36.244  23.420 -12.458  1.00 95.33           C  
ATOM    602  CG1 VAL A  76     -35.547  24.711 -12.885  1.00 95.33           C  
ATOM    603  CG2 VAL A  76     -37.331  23.040 -13.461  1.00 95.33           C  
ATOM    604  N   GLU A  77     -34.147  22.733 -10.202  1.00 94.85           N  
ATOM    605  CA  GLU A  77     -33.033  23.100  -9.333  1.00 94.85           C  
ATOM    606  C   GLU A  77     -31.814  22.221  -9.597  1.00 94.85           C  
ATOM    607  O   GLU A  77     -30.687  22.716  -9.661  1.00 94.85           O  
ATOM    608  CB  GLU A  77     -33.443  23.003  -7.862  1.00 94.85           C  
ATOM    609  CG  GLU A  77     -34.347  24.136  -7.399  1.00 94.85           C  
ATOM    610  CD  GLU A  77     -34.744  24.027  -5.935  1.00 94.85           C  
ATOM    611  OE1 GLU A  77     -35.223  25.031  -5.360  1.00 94.85           O  
ATOM    612  OE2 GLU A  77     -34.573  22.930  -5.359  1.00 94.85           O1-
ATOM    613  N   GLU A  78     -32.069  20.943  -9.682  1.00 95.91           N  
ATOM    614  CA  GLU A  78     -30.988  20.005  -9.968  1.00 95.91           C  
ATOM    615  C   GLU A  78     -30.362  20.283 -11.332  1.00 95.91           C  
ATOM    616  O   GLU A  78     -29.141  20.215 -11.485  1.00 95.91           O  
ATOM    617  CB  GLU A  78     -31.499  18.563  -9.909  1.00 95.91           C  
ATOM    618  CG  GLU A  78     -31.719  18.046  -8.494  1.00 95.91           C  
ATOM    619  CD  GLU A  78     -32.251  16.622  -8.451  1.00 95.91           C  
ATOM    620  OE1 GLU A  78     -32.513  16.106  -7.341  1.00 95.91           O  
ATOM    621  OE2 GLU A  78     -32.404  16.018  -9.536  1.00 95.91           O1-
ATOM    622  N   ALA A  79     -31.141  20.627 -12.308  1.00 95.02           N  
ATOM    623  CA  ALA A  79     -30.663  20.960 -13.647  1.00 95.02           C  
ATOM    624  C   ALA A  79     -29.786  22.209 -13.622  1.00 95.02           C  
ATOM    625  O   ALA A  79     -28.753  22.263 -14.293  1.00 95.02           O  
ATOM    626  CB  ALA A  79     -31.840  21.161 -14.598  1.00 95.02           C  
ATOM    627  N   ILE A  80     -30.221  23.288 -12.848  1.00 94.22           N  
ATOM    628  CA  ILE A  80     -29.477  24.538 -12.737  1.00 94.22           C  
ATOM    629  C   ILE A  80     -28.147  24.287 -12.029  1.00 94.22           C  
ATOM    630  O   ILE A  80     -27.113  24.828 -12.426  1.00 94.22           O  
ATOM    631  CB  ILE A  80     -30.289  25.615 -11.985  1.00 94.22           C  
ATOM    632  CG1 ILE A  80     -31.491  26.062 -12.825  1.00 94.22           C  
ATOM    633  CG2 ILE A  80     -29.400  26.808 -11.624  1.00 94.22           C  
ATOM    634  CD1 ILE A  80     -32.442  26.999 -12.095  1.00 94.22           C  
ATOM    635  N   LYS A  81     -28.151  23.459 -10.982  1.00 94.08           N  
ATOM    636  CA  LYS A  81     -26.946  23.135 -10.226  1.00 94.08           C  
ATOM    637  C   LYS A  81     -25.922  22.418 -11.102  1.00 94.08           C  
ATOM    638  O   LYS A  81     -24.721  22.674 -10.998  1.00 94.08           O  
ATOM    639  CB  LYS A  81     -27.291  22.273  -9.010  1.00 94.08           C  
ATOM    640  CG  LYS A  81     -27.953  23.039  -7.875  1.00 94.08           C  
ATOM    641  CD  LYS A  81     -28.252  22.133  -6.688  1.00 94.08           C  
ATOM    642  CE  LYS A  81     -28.957  22.889  -5.570  1.00 94.08           C  
ATOM    643  NZ  LYS A  81     -29.304  21.991  -4.428  1.00 94.08           N1+
ATOM    644  N   ARG A  82     -26.346  21.615 -12.002  1.00 95.59           N  
ATOM    645  CA  ARG A  82     -25.443  20.866 -12.869  1.00 95.59           C  
ATOM    646  C   ARG A  82     -24.909  21.746 -13.995  1.00 95.59           C  
ATOM    647  O   ARG A  82     -23.745  21.630 -14.382  1.00 95.59           O  
ATOM    648  CB  ARG A  82     -26.149  19.640 -13.451  1.00 95.59           C  
ATOM    649  CG  ARG A  82     -26.424  18.545 -12.432  1.00 95.59           C  
ATOM    650  CD  ARG A  82     -27.006  17.300 -13.085  1.00 95.59           C  
ATOM    651  NE  ARG A  82     -27.255  16.245 -12.107  1.00 95.59           N  
ATOM    652  CZ  ARG A  82     -27.756  15.046 -12.396  1.00 95.59           C  
ATOM    653  NH1 ARG A  82     -28.072  14.727 -13.645  1.00 95.59           N1+
ATOM    654  NH2 ARG A  82     -27.944  14.162 -11.427  1.00 95.59           N  
ATOM    655  N   ASN A  83     -25.831  22.663 -14.404  1.00 94.91           N  
ATOM    656  CA  ASN A  83     -25.491  23.586 -15.482  1.00 94.91           C  
ATOM    657  C   ASN A  83     -26.098  24.966 -15.252  1.00 94.91           C  
ATOM    658  O   ASN A  83     -27.188  25.261 -15.747  1.00 94.91           O  
ATOM    659  CB  ASN A  83     -25.946  23.024 -16.832  1.00 94.91           C  
ATOM    660  CG  ASN A  83     -25.417  23.825 -18.005  1.00 94.91           C  
ATOM    661  ND2 ASN A  83     -25.650  23.330 -19.215  1.00 94.91           N  
ATOM    662  OD1 ASN A  83     -24.801  24.880 -17.826  1.00 94.91           O  
ATOM    663  N   PRO A  84     -25.300  25.785 -14.491  1.00 90.73           N  
ATOM    664  CA  PRO A  84     -25.813  27.108 -14.128  1.00 90.73           C  
ATOM    665  C   PRO A  84     -26.021  28.014 -15.339  1.00 90.73           C  
ATOM    666  O   PRO A  84     -26.790  28.977 -15.271  1.00 90.73           O  
ATOM    667  CB  PRO A  84     -24.725  27.668 -13.208  1.00 90.73           C  
ATOM    668  CG  PRO A  84     -24.034  26.463 -12.657  1.00 90.73           C  
ATOM    669  CD  PRO A  84     -24.058  25.381 -13.698  1.00 90.73           C  
ATOM    670  N   ASP A  85     -25.469  27.659 -16.530  1.00 91.98           N  
ATOM    671  CA  ASP A  85     -25.574  28.487 -17.728  1.00 91.98           C  
ATOM    672  C   ASP A  85     -26.780  28.081 -18.572  1.00 91.98           C  
ATOM    673  O   ASP A  85     -26.983  28.609 -19.667  1.00 91.98           O  
ATOM    674  CB  ASP A  85     -24.293  28.391 -18.560  1.00 91.98           C  
ATOM    675  CG  ASP A  85     -23.086  28.996 -17.863  1.00 91.98           C  
ATOM    676  OD1 ASP A  85     -23.236  30.023 -17.167  1.00 91.98           O  
ATOM    677  OD2 ASP A  85     -21.977  28.441 -18.014  1.00 91.98           O1-
ATOM    678  N   ASN A  86     -27.543  27.168 -18.043  1.00 93.98           N  
ATOM    679  CA  ASN A  86     -28.736  26.726 -18.757  1.00 93.98           C  
ATOM    680  C   ASN A  86     -29.854  27.762 -18.677  1.00 93.98           C  
ATOM    681  O   ASN A  86     -30.601  27.800 -17.697  1.00 93.98           O  
ATOM    682  CB  ASN A  86     -29.220  25.380 -18.213  1.00 93.98           C  
ATOM    683  CG  ASN A  86     -30.327  24.775 -19.054  1.00 93.98           C  
ATOM    684  ND2 ASN A  86     -30.507  23.464 -18.940  1.00 93.98           N  
ATOM    685  OD1 ASN A  86     -31.013  25.478 -19.799  1.00 93.98           O  
ATOM    686  N   ASP A  87     -29.985  28.627 -19.713  1.00 92.88           N  
ATOM    687  CA  ASP A  87     -30.950  29.724 -19.707  1.00 92.88           C  
ATOM    688  C   ASP A  87     -32.381  29.195 -19.654  1.00 92.88           C  
ATOM    689  O   ASP A  87     -33.250  29.803 -19.024  1.00 92.88           O  
ATOM    690  CB  ASP A  87     -30.762  30.609 -20.940  1.00 92.88           C  
ATOM    691  CG  ASP A  87     -29.492  31.442 -20.884  1.00 92.88           C  
ATOM    692  OD1 ASP A  87     -28.978  31.696 -19.773  1.00 92.88           O  
ATOM    693  OD2 ASP A  87     -29.003  31.848 -21.960  1.00 92.88           O1-
ATOM    694  N   GLU A  88     -32.601  28.045 -20.238  1.00 94.84           N  
ATOM    695  CA  GLU A  88     -33.930  27.438 -20.265  1.00 94.84           C  
ATOM    696  C   GLU A  88     -34.368  27.008 -18.869  1.00 94.84           C  
ATOM    697  O   GLU A  88     -35.517  27.224 -18.479  1.00 94.84           O  
ATOM    698  CB  GLU A  88     -33.955  26.240 -21.218  1.00 94.84           C  
ATOM    699  CG  GLU A  88     -35.353  25.723 -21.519  1.00 94.84           C  
ATOM    700  CD  GLU A  88     -35.371  24.597 -22.540  1.00 94.84           C  
ATOM    701  OE1 GLU A  88     -36.468  24.091 -22.868  1.00 94.84           O  
ATOM    702  OE2 GLU A  88     -34.278  24.217 -23.015  1.00 94.84           O1-
ATOM    703  N   ALA A  89     -33.425  26.352 -18.148  1.00 94.05           N  
ATOM    704  CA  ALA A  89     -33.727  25.920 -16.786  1.00 94.05           C  
ATOM    705  C   ALA A  89     -34.014  27.115 -15.881  1.00 94.05           C  
ATOM    706  O   ALA A  89     -34.927  27.071 -15.055  1.00 94.05           O  
ATOM    707  CB  ALA A  89     -32.574  25.094 -16.221  1.00 94.05           C  
ATOM    708  N   VAL A  90     -33.240  28.171 -16.052  1.00 92.63           N  
ATOM    709  CA  VAL A  90     -33.415  29.383 -15.259  1.00 92.63           C  
ATOM    710  C   VAL A  90     -34.793  29.982 -15.527  1.00 92.63           C  
ATOM    711  O   VAL A  90     -35.521  30.325 -14.593  1.00 92.63           O  
ATOM    712  CB  VAL A  90     -32.313  30.424 -15.561  1.00 92.63           C  
ATOM    713  CG1 VAL A  90     -32.644  31.765 -14.908  1.00 92.63           C  
ATOM    714  CG2 VAL A  90     -30.954  29.915 -15.087  1.00 92.63           C  
ATOM    715  N   GLU A  91     -35.204  30.074 -16.802  1.00 94.18           N  
ATOM    716  CA  GLU A  91     -36.505  30.617 -17.181  1.00 94.18           C  
ATOM    717  C   GLU A  91     -37.642  29.767 -16.624  1.00 94.18           C  
ATOM    718  O   GLU A  91     -38.657  30.299 -16.168  1.00 94.18           O  
ATOM    719  CB  GLU A  91     -36.621  30.720 -18.704  1.00 94.18           C  
ATOM    720  CG  GLU A  91     -35.785  31.837 -19.311  1.00 94.18           C  
ATOM    721  CD  GLU A  91     -35.868  31.891 -20.829  1.00 94.18           C  
ATOM    722  OE1 GLU A  91     -35.211  32.762 -21.442  1.00 94.18           O  
ATOM    723  OE2 GLU A  91     -36.596  31.055 -21.409  1.00 94.18           O1-
ATOM    724  N   THR A  92     -37.419  28.464 -16.692  1.00 96.05           N  
ATOM    725  CA  THR A  92     -38.420  27.543 -16.165  1.00 96.05           C  
ATOM    726  C   THR A  92     -38.572  27.713 -14.657  1.00 96.05           C  
ATOM    727  O   THR A  92     -39.682  27.633 -14.127  1.00 96.05           O  
ATOM    728  CB  THR A  92     -38.055  26.081 -16.485  1.00 96.05           C  
ATOM    729  CG2 THR A  92     -39.114  25.120 -15.952  1.00 96.05           C  
ATOM    730  OG1 THR A  92     -37.950  25.920 -17.904  1.00 96.05           O  
ATOM    731  N   ALA A  93     -37.481  27.901 -13.977  1.00 94.77           N  
ATOM    732  CA  ALA A  93     -37.538  28.126 -12.534  1.00 94.77           C  
ATOM    733  C   ALA A  93     -38.411  29.333 -12.200  1.00 94.77           C  
ATOM    734  O   ALA A  93     -39.233  29.277 -11.283  1.00 94.77           O  
ATOM    735  CB  ALA A  93     -36.132  28.319 -11.971  1.00 94.77           C  
ATOM    736  N   VAL A  94     -38.229  30.402 -12.937  1.00 94.84           N  
ATOM    737  CA  VAL A  94     -38.998  31.620 -12.706  1.00 94.84           C  
ATOM    738  C   VAL A  94     -40.474  31.362 -12.993  1.00 94.84           C  
ATOM    739  O   VAL A  94     -41.345  31.794 -12.234  1.00 94.84           O  
ATOM    740  CB  VAL A  94     -38.483  32.789 -13.574  1.00 94.84           C  
ATOM    741  CG1 VAL A  94     -39.368  34.022 -13.401  1.00 94.84           C  
ATOM    742  CG2 VAL A  94     -37.032  33.117 -13.222  1.00 94.84           C  
ATOM    743  N   ARG A  95     -40.741  30.640 -14.056  1.00 96.64           N  
ATOM    744  CA  ARG A  95     -42.116  30.299 -14.406  1.00 96.64           C  
ATOM    745  C   ARG A  95     -42.770  29.465 -13.309  1.00 96.64           C  
ATOM    746  O   ARG A  95     -43.915  29.718 -12.929  1.00 96.64           O  
ATOM    747  CB  ARG A  95     -42.161  29.543 -15.736  1.00 96.64           C  
ATOM    748  CG  ARG A  95     -41.999  30.434 -16.957  1.00 96.64           C  
ATOM    749  CD  ARG A  95     -42.176  29.653 -18.252  1.00 96.64           C  
ATOM    750  NE  ARG A  95     -40.891  29.314 -18.856  1.00 96.64           N  
ATOM    751  CZ  ARG A  95     -40.739  28.559 -19.942  1.00 96.64           C  
ATOM    752  NH1 ARG A  95     -41.795  28.048 -20.565  1.00 96.64           N1+
ATOM    753  NH2 ARG A  95     -39.523  28.313 -20.407  1.00 96.64           N  
ATOM    754  N   LEU A  96     -42.076  28.438 -12.840  1.00 96.97           N  
ATOM    755  CA  LEU A  96     -42.583  27.573 -11.780  1.00 96.97           C  
ATOM    756  C   LEU A  96     -42.833  28.368 -10.502  1.00 96.97           C  
ATOM    757  O   LEU A  96     -43.798  28.104  -9.781  1.00 96.97           O  
ATOM    758  CB  LEU A  96     -41.598  26.434 -11.501  1.00 96.97           C  
ATOM    759  CG  LEU A  96     -41.488  25.355 -12.580  1.00 96.97           C  
ATOM    760  CD1 LEU A  96     -40.393  24.357 -12.220  1.00 96.97           C  
ATOM    761  CD2 LEU A  96     -42.826  24.646 -12.766  1.00 96.97           C  
ATOM    762  N   ALA A  97     -41.939  29.307 -10.198  1.00 96.33           N  
ATOM    763  CA  ALA A  97     -42.128  30.170  -9.035  1.00 96.33           C  
ATOM    764  C   ALA A  97     -43.437  30.947  -9.134  1.00 96.33           C  
ATOM    765  O   ALA A  97     -44.164  31.080  -8.147  1.00 96.33           O  
ATOM    766  CB  ALA A  97     -40.951  31.131  -8.888  1.00 96.33           C  
ATOM    767  N   ARG A  98     -43.813  31.412 -10.263  1.00 95.66           N  
ATOM    768  CA  ARG A  98     -45.056  32.152 -10.459  1.00 95.66           C  
ATOM    769  C   ARG A  98     -46.268  31.245 -10.276  1.00 95.66           C  
ATOM    770  O   ARG A  98     -47.276  31.657  -9.697  1.00 95.66           O  
ATOM    771  CB  ARG A  98     -45.087  32.794 -11.848  1.00 95.66           C  
ATOM    772  CG  ARG A  98     -44.113  33.950 -12.015  1.00 95.66           C  
ATOM    773  CD  ARG A  98     -44.183  34.549 -13.411  1.00 95.66           C  
ATOM    774  NE  ARG A  98     -43.121  35.526 -13.633  1.00 95.66           N  
ATOM    775  CZ  ARG A  98     -42.797  36.039 -14.816  1.00 95.66           C  
ATOM    776  NH1 ARG A  98     -43.450  35.676 -15.914  1.00 95.66           N1+
ATOM    777  NH2 ARG A  98     -41.812  36.922 -14.904  1.00 95.66           N  
ATOM    778  N   GLU A  99     -46.072  30.081 -10.787  1.00 97.65           N  
ATOM    779  CA  GLU A  99     -47.151  29.115 -10.609  1.00 97.65           C  
ATOM    780  C   GLU A  99     -47.359  28.785  -9.133  1.00 97.65           C  
ATOM    781  O   GLU A  99     -48.495  28.647  -8.676  1.00 97.65           O  
ATOM    782  CB  GLU A  99     -46.864  27.834 -11.398  1.00 97.65           C  
ATOM    783  CG  GLU A  99     -46.973  28.005 -12.906  1.00 97.65           C  
ATOM    784  CD  GLU A  99     -48.373  28.376 -13.369  1.00 97.65           C  
ATOM    785  OE1 GLU A  99     -48.507  29.220 -14.284  1.00 97.65           O  
ATOM    786  OE2 GLU A  99     -49.345  27.820 -12.810  1.00 97.65           O1-
ATOM    787  N   LEU A 100     -46.245  28.638  -8.421  1.00 96.88           N  
ATOM    788  CA  LEU A 100     -46.312  28.392  -6.985  1.00 96.88           C  
ATOM    789  C   LEU A 100     -46.966  29.565  -6.263  1.00 96.88           C  
ATOM    790  O   LEU A 100     -47.694  29.370  -5.287  1.00 96.88           O  
ATOM    791  CB  LEU A 100     -44.912  28.144  -6.417  1.00 96.88           C  
ATOM    792  CG  LEU A 100     -44.334  26.743  -6.626  1.00 96.88           C  
ATOM    793  CD1 LEU A 100     -42.836  26.739  -6.334  1.00 96.88           C  
ATOM    794  CD2 LEU A 100     -45.058  25.729  -5.746  1.00 96.88           C  
ATOM    795  N   LYS A 101     -46.649  30.712  -6.773  1.00 96.00           N  
ATOM    796  CA  LYS A 101     -47.298  31.897  -6.219  1.00 96.00           C  
ATOM    797  C   LYS A 101     -48.815  31.816  -6.372  1.00 96.00           C  
ATOM    798  O   LYS A 101     -49.557  32.140  -5.442  1.00 96.00           O  
ATOM    799  CB  LYS A 101     -46.771  33.164  -6.896  1.00 96.00           C  
ATOM    800  CG  LYS A 101     -47.396  34.449  -6.373  1.00 96.00           C  
ATOM    801  CD  LYS A 101     -47.113  35.625  -7.300  1.00 96.00           C  
ATOM    802  CE  LYS A 101     -47.840  36.883  -6.847  1.00 96.00           C  
ATOM    803  NZ  LYS A 101     -47.793  37.955  -7.886  1.00 96.00           N1+
ATOM    804  N   LYS A 102     -49.310  31.430  -7.494  1.00 95.67           N  
ATOM    805  CA  LYS A 102     -50.744  31.294  -7.738  1.00 95.67           C  
ATOM    806  C   LYS A 102     -51.369  30.283  -6.783  1.00 95.67           C  
ATOM    807  O   LYS A 102     -52.458  30.513  -6.252  1.00 95.67           O  
ATOM    808  CB  LYS A 102     -51.005  30.879  -9.186  1.00 95.67           C  
ATOM    809  CG  LYS A 102     -50.648  31.947 -10.210  1.00 95.67           C  
ATOM    810  CD  LYS A 102     -50.900  31.464 -11.633  1.00 95.67           C  
ATOM    811  CE  LYS A 102     -50.454  32.494 -12.662  1.00 95.67           C  
ATOM    812  NZ  LYS A 102     -50.630  31.994 -14.058  1.00 95.67           N1+
ATOM    813  N   VAL A 103     -50.668  29.160  -6.621  1.00 95.42           N  
ATOM    814  CA  VAL A 103     -51.138  28.129  -5.701  1.00 95.42           C  
ATOM    815  C   VAL A 103     -51.195  28.691  -4.281  1.00 95.42           C  
ATOM    816  O   VAL A 103     -52.159  28.452  -3.551  1.00 95.42           O  
ATOM    817  CB  VAL A 103     -50.234  26.877  -5.741  1.00 95.42           C  
ATOM    818  CG1 VAL A 103     -50.596  25.913  -4.613  1.00 95.42           C  
ATOM    819  CG2 VAL A 103     -50.347  26.183  -7.098  1.00 95.42           C  
ATOM    820  N   ALA A 104     -50.172  29.412  -3.876  1.00 95.12           N  
ATOM    821  CA  ALA A 104     -50.139  30.034  -2.555  1.00 95.12           C  
ATOM    822  C   ALA A 104     -51.327  30.973  -2.361  1.00 95.12           C  
ATOM    823  O   ALA A 104     -51.935  31.001  -1.289  1.00 95.12           O  
ATOM    824  CB  ALA A 104     -48.828  30.793  -2.357  1.00 95.12           C  
ATOM    825  N   GLU A 105     -51.677  31.709  -3.359  1.00 95.18           N  
ATOM    826  CA  GLU A 105     -52.808  32.631  -3.300  1.00 95.18           C  
ATOM    827  C   GLU A 105     -54.121  31.882  -3.092  1.00 95.18           C  
ATOM    828  O   GLU A 105     -54.970  32.312  -2.309  1.00 95.18           O  
ATOM    829  CB  GLU A 105     -52.880  33.474  -4.576  1.00 95.18           C  
ATOM    830  CG  GLU A 105     -51.801  34.543  -4.669  1.00 95.18           C  
ATOM    831  CD  GLU A 105     -51.792  35.272  -6.003  1.00 95.18           C  
ATOM    832  OE1 GLU A 105     -51.048  36.270  -6.144  1.00 95.18           O  
ATOM    833  OE2 GLU A 105     -52.534  34.843  -6.914  1.00 95.18           O1-
ATOM    834  N   LEU A 106     -54.214  30.791  -3.825  1.00 96.20           N  
ATOM    835  CA  LEU A 106     -55.424  29.984  -3.709  1.00 96.20           C  
ATOM    836  C   LEU A 106     -55.522  29.346  -2.328  1.00 96.20           C  
ATOM    837  O   LEU A 106     -56.604  29.298  -1.738  1.00 96.20           O  
ATOM    838  CB  LEU A 106     -55.449  28.899  -4.789  1.00 96.20           C  
ATOM    839  CG  LEU A 106     -55.588  29.382  -6.234  1.00 96.20           C  
ATOM    840  CD1 LEU A 106     -55.422  28.215  -7.201  1.00 96.20           C  
ATOM    841  CD2 LEU A 106     -56.934  30.069  -6.440  1.00 96.20           C  
ATOM    842  N   LEU A 107     -54.389  28.908  -1.813  1.00 95.04           N  
ATOM    843  CA  LEU A 107     -54.365  28.313  -0.482  1.00 95.04           C  
ATOM    844  C   LEU A 107     -54.679  29.356   0.585  1.00 95.04           C  
ATOM    845  O   LEU A 107     -55.354  29.057   1.572  1.00 95.04           O  
ATOM    846  CB  LEU A 107     -53.000  27.676  -0.204  1.00 95.04           C  
ATOM    847  CG  LEU A 107     -52.738  26.321  -0.864  1.00 95.04           C  
ATOM    848  CD1 LEU A 107     -51.267  25.942  -0.729  1.00 95.04           C  
ATOM    849  CD2 LEU A 107     -53.630  25.246  -0.252  1.00 95.04           C  
ATOM    850  N   GLN A 108     -54.234  30.531   0.350  1.00 93.42           N  
ATOM    851  CA  GLN A 108     -54.518  31.625   1.272  1.00 93.42           C  
ATOM    852  C   GLN A 108     -56.013  31.925   1.326  1.00 93.42           C  
ATOM    853  O   GLN A 108     -56.568  32.149   2.402  1.00 93.42           O  
ATOM    854  CB  GLN A 108     -53.744  32.882   0.870  1.00 93.42           C  
ATOM    855  CG  GLN A 108     -53.986  34.072   1.788  1.00 93.42           C  
ATOM    856  CD  GLN A 108     -53.334  35.346   1.281  1.00 93.42           C  
ATOM    857  NE2 GLN A 108     -53.068  36.277   2.190  1.00 93.42           N  
ATOM    858  OE1 GLN A 108     -53.072  35.490   0.083  1.00 93.42           O  
ATOM    859  N   GLU A 109     -56.590  31.999   0.150  1.00 93.64           N  
ATOM    860  CA  GLU A 109     -58.029  32.239   0.073  1.00 93.64           C  
ATOM    861  C   GLU A 109     -58.811  31.143   0.789  1.00 93.64           C  
ATOM    862  O   GLU A 109     -59.773  31.426   1.504  1.00 93.64           O  
ATOM    863  CB  GLU A 109     -58.479  32.340  -1.387  1.00 93.64           C  
ATOM    864  CG  GLU A 109     -58.057  33.631  -2.074  1.00 93.64           C  
ATOM    865  CD  GLU A 109     -58.526  33.724  -3.517  1.00 93.64           C  
ATOM    866  OE1 GLU A 109     -58.325  34.782  -4.154  1.00 93.64           O  
ATOM    867  OE2 GLU A 109     -59.100  32.730  -4.015  1.00 93.64           O1-
ATOM    868  N   LEU A 110     -58.346  29.929   0.525  1.00 93.46           N  
ATOM    869  CA  LEU A 110     -58.974  28.792   1.187  1.00 93.46           C  
ATOM    870  C   LEU A 110     -58.794  28.875   2.699  1.00 93.46           C  
ATOM    871  O   LEU A 110     -59.721  28.579   3.457  1.00 93.46           O  
ATOM    872  CB  LEU A 110     -58.391  27.476   0.665  1.00 93.46           C  
ATOM    873  CG  LEU A 110     -59.076  26.194   1.138  1.00 93.46           C  
ATOM    874  CD1 LEU A 110     -60.540  26.186   0.710  1.00 93.46           C  
ATOM    875  CD2 LEU A 110     -58.350  24.967   0.596  1.00 93.46           C  
ATOM    876  N   ALA A 111     -57.629  29.272   3.139  1.00 91.53           N  
ATOM    877  CA  ALA A 111     -57.337  29.436   4.560  1.00 91.53           C  
ATOM    878  C   ALA A 111     -58.255  30.478   5.192  1.00 91.53           C  
ATOM    879  O   ALA A 111     -58.716  30.305   6.323  1.00 91.53           O  
ATOM    880  CB  ALA A 111     -55.874  29.827   4.762  1.00 91.53           C  
ATOM    881  N   LYS A 112     -58.560  31.546   4.451  1.00 90.20           N  
ATOM    882  CA  LYS A 112     -59.457  32.593   4.930  1.00 90.20           C  
ATOM    883  C   LYS A 112     -60.878  32.062   5.103  1.00 90.20           C  
ATOM    884  O   LYS A 112     -61.543  32.365   6.096  1.00 90.20           O  
ATOM    885  CB  LYS A 112     -59.456  33.782   3.969  1.00 90.20           C  
ATOM    886  CG  LYS A 112     -58.207  34.646   4.055  1.00 90.20           C  
ATOM    887  CD  LYS A 112     -58.303  35.861   3.141  1.00 90.20           C  
ATOM    888  CE  LYS A 112     -57.031  36.698   3.186  1.00 90.20           C  
ATOM    889  NZ  LYS A 112     -57.111  37.878   2.274  1.00 90.20           N1+
ATOM    890  N   LYS A 113     -61.263  31.201   4.231  1.00 89.56           N  
ATOM    891  CA  LYS A 113     -62.618  30.659   4.241  1.00 89.56           C  
ATOM    892  C   LYS A 113     -62.773  29.583   5.311  1.00 89.56           C  
ATOM    893  O   LYS A 113     -63.791  29.533   6.006  1.00 89.56           O  
ATOM    894  CB  LYS A 113     -62.979  30.089   2.868  1.00 89.56           C  
ATOM    895  CG  LYS A 113     -63.144  31.144   1.784  1.00 89.56           C  
ATOM    896  CD  LYS A 113     -63.475  30.514   0.437  1.00 89.56           C  
ATOM    897  CE  LYS A 113     -63.523  31.556  -0.672  1.00 89.56           C  
ATOM    898  NZ  LYS A 113     -63.776  30.935  -2.006  1.00 89.56           N1+
ATOM    899  N   ALA A 114     -61.650  28.845   5.420  1.00 88.50           N  
ATOM    900  CA  ALA A 114     -61.738  27.668   6.281  1.00 88.50           C  
ATOM    901  C   ALA A 114     -61.338  28.006   7.714  1.00 88.50           C  
ATOM    902  O   ALA A 114     -61.754  27.329   8.657  1.00 88.50           O  
ATOM    903  CB  ALA A 114     -60.859  26.545   5.737  1.00 88.50           C  
ATOM    904  N   GLY A 115     -60.578  29.132   7.848  1.00 86.76           N  
ATOM    905  CA  GLY A 115     -60.057  29.516   9.150  1.00 86.76           C  
ATOM    906  C   GLY A 115     -59.081  28.506   9.722  1.00 86.76           C  
ATOM    907  O   GLY A 115     -59.018  28.317  10.939  1.00 86.76           O  
ATOM    908  N   VAL A 116     -58.503  27.716   8.902  1.00 89.29           N  
ATOM    909  CA  VAL A 116     -57.571  26.682   9.338  1.00 89.29           C  
ATOM    910  C   VAL A 116     -56.136  27.134   9.072  1.00 89.29           C  
ATOM    911  O   VAL A 116     -55.756  27.368   7.922  1.00 89.29           O  
ATOM    912  CB  VAL A 116     -57.845  25.335   8.631  1.00 89.29           C  
ATOM    913  CG1 VAL A 116     -56.864  24.266   9.108  1.00 89.29           C  
ATOM    914  CG2 VAL A 116     -59.286  24.891   8.873  1.00 89.29           C  
ATOM    915  N   PRO A 117     -55.342  27.256  10.104  1.00 89.35           N  
ATOM    916  CA  PRO A 117     -53.956  27.715   9.994  1.00 89.35           C  
ATOM    917  C   PRO A 117     -53.088  26.776   9.159  1.00 89.35           C  
ATOM    918  O   PRO A 117     -52.141  27.222   8.506  1.00 89.35           O  
ATOM    919  CB  PRO A 117     -53.479  27.748  11.448  1.00 89.35           C  
ATOM    920  CG  PRO A 117     -54.729  27.877  12.257  1.00 89.35           C  
ATOM    921  CD  PRO A 117     -55.848  27.200  11.518  1.00 89.35           C  
ATOM    922  N   ALA A 118     -53.326  25.514   9.205  1.00 89.77           N  
ATOM    923  CA  ALA A 118     -52.539  24.537   8.458  1.00 89.77           C  
ATOM    924  C   ALA A 118     -52.566  24.838   6.963  1.00 89.77           C  
ATOM    925  O   ALA A 118     -51.585  24.597   6.256  1.00 89.77           O  
ATOM    926  CB  ALA A 118     -53.054  23.125   8.723  1.00 89.77           C  
ATOM    927  N   ILE A 119     -53.669  25.320   6.476  1.00 92.13           N  
ATOM    928  CA  ILE A 119     -53.793  25.671   5.065  1.00 92.13           C  
ATOM    929  C   ILE A 119     -52.872  26.846   4.743  1.00 92.13           C  
ATOM    930  O   ILE A 119     -52.203  26.852   3.707  1.00 92.13           O  
ATOM    931  CB  ILE A 119     -55.252  26.017   4.695  1.00 92.13           C  
ATOM    932  CG1 ILE A 119     -56.159  24.799   4.903  1.00 92.13           C  
ATOM    933  CG2 ILE A 119     -55.339  26.523   3.252  1.00 92.13           C  
ATOM    934  CD1 ILE A 119     -57.637  25.079   4.665  1.00 92.13           C  
ATOM    935  N   LEU A 120     -52.843  27.776   5.662  1.00 93.33           N  
ATOM    936  CA  LEU A 120     -51.958  28.925   5.508  1.00 93.33           C  
ATOM    937  C   LEU A 120     -50.497  28.490   5.510  1.00 93.33           C  
ATOM    938  O   LEU A 120     -49.680  29.036   4.766  1.00 93.33           O  
ATOM    939  CB  LEU A 120     -52.201  29.944   6.626  1.00 93.33           C  
ATOM    940  CG  LEU A 120     -51.410  31.249   6.537  1.00 93.33           C  
ATOM    941  CD1 LEU A 120     -51.739  31.981   5.240  1.00 93.33           C  
ATOM    942  CD2 LEU A 120     -51.701  32.134   7.745  1.00 93.33           C  
ATOM    943  N   ARG A 121     -50.164  27.514   6.324  1.00 92.27           N  
ATOM    944  CA  ARG A 121     -48.809  26.970   6.340  1.00 92.27           C  
ATOM    945  C   ARG A 121     -48.435  26.391   4.980  1.00 92.27           C  
ATOM    946  O   ARG A 121     -47.285  26.500   4.549  1.00 92.27           O  
ATOM    947  CB  ARG A 121     -48.674  25.896   7.423  1.00 92.27           C  
ATOM    948  CG  ARG A 121     -48.643  26.450   8.839  1.00 92.27           C  
ATOM    949  CD  ARG A 121     -48.223  25.391   9.849  1.00 92.27           C  
ATOM    950  NE  ARG A 121     -49.231  24.342   9.979  1.00 92.27           N  
ATOM    951  CZ  ARG A 121     -50.039  24.193  11.026  1.00 92.27           C  
ATOM    952  NH1 ARG A 121     -49.972  25.026  12.058  1.00 92.27           N1+
ATOM    953  NH2 ARG A 121     -50.919  23.203  11.041  1.00 92.27           N  
ATOM    954  N   GLY A 122     -49.388  25.761   4.380  1.00 93.07           N  
ATOM    955  CA  GLY A 122     -49.184  25.274   3.025  1.00 93.07           C  
ATOM    956  C   GLY A 122     -48.892  26.382   2.030  1.00 93.07           C  
ATOM    957  O   GLY A 122     -48.022  26.236   1.168  1.00 93.07           O  
ATOM    958  N   ALA A 123     -49.628  27.482   2.123  1.00 94.39           N  
ATOM    959  CA  ALA A 123     -49.371  28.650   1.284  1.00 94.39           C  
ATOM    960  C   ALA A 123     -47.955  29.177   1.495  1.00 94.39           C  
ATOM    961  O   ALA A 123     -47.260  29.510   0.533  1.00 94.39           O  
ATOM    962  CB  ALA A 123     -50.393  29.747   1.573  1.00 94.39           C  
ATOM    963  N   LEU A 124     -47.508  29.195   2.714  1.00 95.38           N  
ATOM    964  CA  LEU A 124     -46.171  29.667   3.060  1.00 95.38           C  
ATOM    965  C   LEU A 124     -45.103  28.731   2.504  1.00 95.38           C  
ATOM    966  O   LEU A 124     -44.054  29.185   2.041  1.00 95.38           O  
ATOM    967  CB  LEU A 124     -46.022  29.787   4.578  1.00 95.38           C  
ATOM    968  CG  LEU A 124     -46.706  30.987   5.235  1.00 95.38           C  
ATOM    969  CD1 LEU A 124     -46.696  30.838   6.753  1.00 95.38           C  
ATOM    970  CD2 LEU A 124     -46.026  32.285   4.815  1.00 95.38           C  
ATOM    971  N   LEU A 125     -45.412  27.468   2.642  1.00 93.36           N  
ATOM    972  CA  LEU A 125     -44.500  26.491   2.056  1.00 93.36           C  
ATOM    973  C   LEU A 125     -44.343  26.724   0.557  1.00 93.36           C  
ATOM    974  O   LEU A 125     -43.226  26.711   0.035  1.00 93.36           O  
ATOM    975  CB  LEU A 125     -44.999  25.068   2.313  1.00 93.36           C  
ATOM    976  CG  LEU A 125     -44.180  23.938   1.688  1.00 93.36           C  
ATOM    977  CD1 LEU A 125     -42.777  23.908   2.285  1.00 93.36           C  
ATOM    978  CD2 LEU A 125     -44.879  22.597   1.886  1.00 93.36           C  
ATOM    979  N   ALA A 126     -45.395  26.905  -0.161  1.00 94.91           N  
ATOM    980  CA  ALA A 126     -45.366  27.179  -1.595  1.00 94.91           C  
ATOM    981  C   ALA A 126     -44.524  28.414  -1.901  1.00 94.91           C  
ATOM    982  O   ALA A 126     -43.699  28.401  -2.817  1.00 94.91           O  
ATOM    983  CB  ALA A 126     -46.784  27.359  -2.132  1.00 94.91           C  
ATOM    984  N   LEU A 127     -44.677  29.456  -1.144  1.00 96.57           N  
ATOM    985  CA  LEU A 127     -43.947  30.700  -1.361  1.00 96.57           C  
ATOM    986  C   LEU A 127     -42.465  30.525  -1.041  1.00 96.57           C  
ATOM    987  O   LEU A 127     -41.608  31.099  -1.715  1.00 96.57           O  
ATOM    988  CB  LEU A 127     -44.535  31.824  -0.503  1.00 96.57           C  
ATOM    989  CG  LEU A 127     -45.877  32.395  -0.963  1.00 96.57           C  
ATOM    990  CD1 LEU A 127     -46.417  33.379   0.071  1.00 96.57           C  
ATOM    991  CD2 LEU A 127     -45.736  33.067  -2.324  1.00 96.57           C  
ATOM    992  N   GLU A 128     -42.212  29.785   0.044  1.00 95.33           N  
ATOM    993  CA  GLU A 128     -40.828  29.500   0.413  1.00 95.33           C  
ATOM    994  C   GLU A 128     -40.086  28.803  -0.725  1.00 95.33           C  
ATOM    995  O   GLU A 128     -38.963  29.180  -1.064  1.00 95.33           O  
ATOM    996  CB  GLU A 128     -40.775  28.642   1.679  1.00 95.33           C  
ATOM    997  CG  GLU A 128     -39.365  28.400   2.199  1.00 95.33           C  
ATOM    998  CD  GLU A 128     -39.331  27.618   3.503  1.00 95.33           C  
ATOM    999  OE1 GLU A 128     -38.224  27.295   3.990  1.00 95.33           O  
ATOM   1000  OE2 GLU A 128     -40.423  27.325   4.042  1.00 95.33           O1-
ATOM   1001  N   VAL A 129     -40.688  27.838  -1.276  1.00 94.44           N  
ATOM   1002  CA  VAL A 129     -40.089  27.095  -2.380  1.00 94.44           C  
ATOM   1003  C   VAL A 129     -39.981  27.995  -3.609  1.00 94.44           C  
ATOM   1004  O   VAL A 129     -38.991  27.939  -4.342  1.00 94.44           O  
ATOM   1005  CB  VAL A 129     -40.903  25.826  -2.717  1.00 94.44           C  
ATOM   1006  CG1 VAL A 129     -40.373  25.167  -3.990  1.00 94.44           C  
ATOM   1007  CG2 VAL A 129     -40.867  24.843  -1.549  1.00 94.44           C  
ATOM   1008  N   ALA A 130     -40.967  28.787  -3.875  1.00 95.90           N  
ATOM   1009  CA  ALA A 130     -40.936  29.738  -4.982  1.00 95.90           C  
ATOM   1010  C   ALA A 130     -39.747  30.686  -4.859  1.00 95.90           C  
ATOM   1011  O   ALA A 130     -39.040  30.936  -5.838  1.00 95.90           O  
ATOM   1012  CB  ALA A 130     -42.240  30.530  -5.040  1.00 95.90           C  
ATOM   1013  N   VAL A 131     -39.552  31.226  -3.711  1.00 95.91           N  
ATOM   1014  CA  VAL A 131     -38.454  32.156  -3.460  1.00 95.91           C  
ATOM   1015  C   VAL A 131     -37.119  31.449  -3.677  1.00 95.91           C  
ATOM   1016  O   VAL A 131     -36.206  32.008  -4.290  1.00 95.91           O  
ATOM   1017  CB  VAL A 131     -38.523  32.740  -2.031  1.00 95.91           C  
ATOM   1018  CG1 VAL A 131     -37.231  33.482  -1.689  1.00 95.91           C  
ATOM   1019  CG2 VAL A 131     -39.728  33.669  -1.893  1.00 95.91           C  
ATOM   1020  N   ARG A 132     -37.024  30.266  -3.126  1.00 94.99           N  
ATOM   1021  CA  ARG A 132     -35.804  29.486  -3.301  1.00 94.99           C  
ATOM   1022  C   ARG A 132     -35.508  29.257  -4.780  1.00 94.99           C  
ATOM   1023  O   ARG A 132     -34.358  29.363  -5.212  1.00 94.99           O  
ATOM   1024  CB  ARG A 132     -35.915  28.144  -2.575  1.00 94.99           C  
ATOM   1025  CG  ARG A 132     -34.624  27.340  -2.566  1.00 94.99           C  
ATOM   1026  CD  ARG A 132     -34.757  26.071  -1.733  1.00 94.99           C  
ATOM   1027  NE  ARG A 132     -35.772  25.173  -2.277  1.00 94.99           N  
ATOM   1028  CZ  ARG A 132     -36.182  24.051  -1.693  1.00 94.99           C  
ATOM   1029  NH1 ARG A 132     -35.669  23.665  -0.530  1.00 94.99           N1+
ATOM   1030  NH2 ARG A 132     -37.113  23.308  -2.276  1.00 94.99           N  
ATOM   1031  N   ALA A 133     -36.454  28.895  -5.550  1.00 93.75           N  
ATOM   1032  CA  ALA A 133     -36.305  28.661  -6.984  1.00 93.75           C  
ATOM   1033  C   ALA A 133     -35.798  29.913  -7.695  1.00 93.75           C  
ATOM   1034  O   ALA A 133     -34.874  29.841  -8.508  1.00 93.75           O  
ATOM   1035  CB  ALA A 133     -37.630  28.208  -7.591  1.00 93.75           C  
ATOM   1036  N   VAL A 134     -36.363  31.033  -7.385  1.00 95.90           N  
ATOM   1037  CA  VAL A 134     -35.979  32.278  -8.041  1.00 95.90           C  
ATOM   1038  C   VAL A 134     -34.587  32.699  -7.578  1.00 95.90           C  
ATOM   1039  O   VAL A 134     -33.814  33.268  -8.352  1.00 95.90           O  
ATOM   1040  CB  VAL A 134     -36.998  33.405  -7.761  1.00 95.90           C  
ATOM   1041  CG1 VAL A 134     -36.532  34.721  -8.383  1.00 95.90           C  
ATOM   1042  CG2 VAL A 134     -38.378  33.020  -8.289  1.00 95.90           C  
ATOM   1043  N   GLU A 135     -34.324  32.498  -6.333  1.00 95.59           N  
ATOM   1044  CA  GLU A 135     -33.001  32.816  -5.804  1.00 95.59           C  
ATOM   1045  C   GLU A 135     -31.911  32.044  -6.541  1.00 95.59           C  
ATOM   1046  O   GLU A 135     -30.843  32.588  -6.827  1.00 95.59           O  
ATOM   1047  CB  GLU A 135     -32.936  32.516  -4.304  1.00 95.59           C  
ATOM   1048  CG  GLU A 135     -33.645  33.547  -3.439  1.00 95.59           C  
ATOM   1049  CD  GLU A 135     -33.582  33.229  -1.953  1.00 95.59           C  
ATOM   1050  OE1 GLU A 135     -33.897  34.118  -1.129  1.00 95.59           O  
ATOM   1051  OE2 GLU A 135     -33.215  32.084  -1.611  1.00 95.59           O1-
ATOM   1052  N   LEU A 136     -32.167  30.795  -6.738  1.00 94.23           N  
ATOM   1053  CA  LEU A 136     -31.218  29.987  -7.498  1.00 94.23           C  
ATOM   1054  C   LEU A 136     -31.068  30.518  -8.919  1.00 94.23           C  
ATOM   1055  O   LEU A 136     -29.959  30.559  -9.456  1.00 94.23           O  
ATOM   1056  CB  LEU A 136     -31.668  28.523  -7.532  1.00 94.23           C  
ATOM   1057  CG  LEU A 136     -30.641  27.511  -8.042  1.00 94.23           C  
ATOM   1058  CD1 LEU A 136     -29.474  27.401  -7.066  1.00 94.23           C  
ATOM   1059  CD2 LEU A 136     -31.294  26.150  -8.259  1.00 94.23           C  
ATOM   1060  N   ALA A 137     -32.146  30.917  -9.476  1.00 93.33           N  
ATOM   1061  CA  ALA A 137     -32.117  31.511 -10.810  1.00 93.33           C  
ATOM   1062  C   ALA A 137     -31.266  32.778 -10.828  1.00 93.33           C  
ATOM   1063  O   ALA A 137     -30.498  33.005 -11.767  1.00 93.33           O  
ATOM   1064  CB  ALA A 137     -33.533  31.818 -11.287  1.00 93.33           C  
ATOM   1065  N   ILE A 138     -31.388  33.612  -9.835  1.00 95.60           N  
ATOM   1066  CA  ILE A 138     -30.648  34.862  -9.708  1.00 95.60           C  
ATOM   1067  C   ILE A 138     -29.159  34.565  -9.537  1.00 95.60           C  
ATOM   1068  O   ILE A 138     -28.315  35.229 -10.143  1.00 95.60           O  
ATOM   1069  CB  ILE A 138     -31.165  35.706  -8.522  1.00 95.60           C  
ATOM   1070  CG1 ILE A 138     -32.589  36.202  -8.799  1.00 95.60           C  
ATOM   1071  CG2 ILE A 138     -30.222  36.880  -8.242  1.00 95.60           C  
ATOM   1072  CD1 ILE A 138     -33.267  36.843  -7.596  1.00 95.60           C  
ATOM   1073  N   LYS A 139     -28.875  33.614  -8.686  1.00 94.64           N  
ATOM   1074  CA  LYS A 139     -27.487  33.224  -8.448  1.00 94.64           C  
ATOM   1075  C   LYS A 139     -26.816  32.764  -9.738  1.00 94.64           C  
ATOM   1076  O   LYS A 139     -25.652  33.084  -9.987  1.00 94.64           O  
ATOM   1077  CB  LYS A 139     -27.414  32.116  -7.395  1.00 94.64           C  
ATOM   1078  CG  LYS A 139     -27.633  32.602  -5.969  1.00 94.64           C  
ATOM   1079  CD  LYS A 139     -27.494  31.465  -4.964  1.00 94.64           C  
ATOM   1080  CE  LYS A 139     -27.804  31.930  -3.548  1.00 94.64           C  
ATOM   1081  NZ  LYS A 139     -27.732  30.804  -2.568  1.00 94.64           N1+
ATOM   1082  N   SER A 140     -27.520  32.115 -10.542  1.00 94.63           N  
ATOM   1083  CA  SER A 140     -26.990  31.591 -11.797  1.00 94.63           C  
ATOM   1084  C   SER A 140     -26.875  32.688 -12.850  1.00 94.63           C  
ATOM   1085  O   SER A 140     -25.907  32.725 -13.612  1.00 94.63           O  
ATOM   1086  CB  SER A 140     -27.876  30.460 -12.322  1.00 94.63           C  
ATOM   1087  OG  SER A 140     -27.868  29.360 -11.430  1.00 94.63           O  
ATOM   1088  N   ASN A 141     -27.864  33.579 -12.857  1.00 92.56           N  
ATOM   1089  CA  ASN A 141     -27.907  34.726 -13.759  1.00 92.56           C  
ATOM   1090  C   ASN A 141     -28.378  35.987 -13.040  1.00 92.56           C  
ATOM   1091  O   ASN A 141     -29.562  36.323 -13.078  1.00 92.56           O  
ATOM   1092  CB  ASN A 141     -28.807  34.432 -14.960  1.00 92.56           C  
ATOM   1093  CG  ASN A 141     -28.676  35.470 -16.057  1.00 92.56           C  
ATOM   1094  ND2 ASN A 141     -29.286  35.199 -17.205  1.00 92.56           N  
ATOM   1095  OD1 ASN A 141     -28.032  36.505 -15.874  1.00 92.56           O  
ATOM   1096  N   PRO A 142     -27.375  36.703 -12.375  1.00 91.49           N  
ATOM   1097  CA  PRO A 142     -27.714  37.876 -11.564  1.00 91.49           C  
ATOM   1098  C   PRO A 142     -28.298  39.017 -12.392  1.00 91.49           C  
ATOM   1099  O   PRO A 142     -28.964  39.902 -11.848  1.00 91.49           O  
ATOM   1100  CB  PRO A 142     -26.371  38.278 -10.949  1.00 91.49           C  
ATOM   1101  CG  PRO A 142     -25.548  37.030 -10.979  1.00 91.49           C  
ATOM   1102  CD  PRO A 142     -25.956  36.218 -12.174  1.00 91.49           C  
ATOM   1103  N   ASP A 143     -28.113  38.946 -13.726  1.00 92.25           N  
ATOM   1104  CA  ASP A 143     -28.546  40.028 -14.605  1.00 92.25           C  
ATOM   1105  C   ASP A 143     -29.979  39.807 -15.083  1.00 92.25           C  
ATOM   1106  O   ASP A 143     -30.516  40.614 -15.844  1.00 92.25           O  
ATOM   1107  CB  ASP A 143     -27.604  40.154 -15.804  1.00 92.25           C  
ATOM   1108  CG  ASP A 143     -26.203  40.592 -15.415  1.00 92.25           C  
ATOM   1109  OD1 ASP A 143     -26.059  41.432 -14.500  1.00 92.25           O  
ATOM   1110  OD2 ASP A 143     -25.235  40.097 -16.031  1.00 92.25           O1-
ATOM   1111  N   ASN A 144     -30.559  38.741 -14.570  1.00 92.34           N  
ATOM   1112  CA  ASN A 144     -31.946  38.483 -14.944  1.00 92.34           C  
ATOM   1113  C   ASN A 144     -32.911  39.373 -14.166  1.00 92.34           C  
ATOM   1114  O   ASN A 144     -33.244  39.078 -13.017  1.00 92.34           O  
ATOM   1115  CB  ASN A 144     -32.295  37.008 -14.732  1.00 92.34           C  
ATOM   1116  CG  ASN A 144     -33.641  36.637 -15.320  1.00 92.34           C  
ATOM   1117  ND2 ASN A 144     -33.762  35.399 -15.786  1.00 92.34           N  
ATOM   1118  OD1 ASN A 144     -34.564  37.454 -15.357  1.00 92.34           O  
ATOM   1119  N   ASP A 145     -33.381  40.479 -14.751  1.00 90.75           N  
ATOM   1120  CA  ASP A 145     -34.204  41.485 -14.087  1.00 90.75           C  
ATOM   1121  C   ASP A 145     -35.542  40.895 -13.646  1.00 90.75           C  
ATOM   1122  O   ASP A 145     -36.052  41.230 -12.575  1.00 90.75           O  
ATOM   1123  CB  ASP A 145     -34.436  42.683 -15.009  1.00 90.75           C  
ATOM   1124  CG  ASP A 145     -33.183  43.511 -15.234  1.00 90.75           C  
ATOM   1125  OD1 ASP A 145     -32.264  43.466 -14.387  1.00 90.75           O  
ATOM   1126  OD2 ASP A 145     -33.116  44.216 -16.263  1.00 90.75           O1-
ATOM   1127  N   GLU A 146     -35.999  40.000 -14.452  1.00 90.78           N  
ATOM   1128  CA  GLU A 146     -37.285  39.377 -14.152  1.00 90.78           C  
ATOM   1129  C   GLU A 146     -37.206  38.532 -12.883  1.00 90.78           C  
ATOM   1130  O   GLU A 146     -38.103  38.584 -12.039  1.00 90.78           O  
ATOM   1131  CB  GLU A 146     -37.755  38.518 -15.329  1.00 90.78           C  
ATOM   1132  CG  GLU A 146     -39.160  37.958 -15.159  1.00 90.78           C  
ATOM   1133  CD  GLU A 146     -39.639  37.164 -16.364  1.00 90.78           C  
ATOM   1134  OE1 GLU A 146     -40.798  36.690 -16.357  1.00 90.78           O  
ATOM   1135  OE2 GLU A 146     -38.849  37.013 -17.322  1.00 90.78           O1-
ATOM   1136  N   ALA A 147     -36.134  37.717 -12.723  1.00 91.76           N  
ATOM   1137  CA  ALA A 147     -35.945  36.875 -11.545  1.00 91.76           C  
ATOM   1138  C   ALA A 147     -35.823  37.721 -10.281  1.00 91.76           C  
ATOM   1139  O   ALA A 147     -36.419  37.399  -9.250  1.00 91.76           O  
ATOM   1140  CB  ALA A 147     -34.710  35.994 -11.713  1.00 91.76           C  
ATOM   1141  N   VAL A 148     -35.064  38.762 -10.403  1.00 91.51           N  
ATOM   1142  CA  VAL A 148     -34.850  39.640  -9.258  1.00 91.51           C  
ATOM   1143  C   VAL A 148     -36.177  40.264  -8.829  1.00 91.51           C  
ATOM   1144  O   VAL A 148     -36.522  40.251  -7.645  1.00 91.51           O  
ATOM   1145  CB  VAL A 148     -33.819  40.746  -9.575  1.00 91.51           C  
ATOM   1146  CG1 VAL A 148     -33.736  41.752  -8.429  1.00 91.51           C  
ATOM   1147  CG2 VAL A 148     -32.448  40.133  -9.853  1.00 91.51           C  
ATOM   1148  N   GLU A 149     -36.899  40.714  -9.833  1.00 90.16           N  
ATOM   1149  CA  GLU A 149     -38.193  41.332  -9.563  1.00 90.16           C  
ATOM   1150  C   GLU A 149     -39.162  40.333  -8.935  1.00 90.16           C  
ATOM   1151  O   GLU A 149     -39.851  40.656  -7.965  1.00 90.16           O  
ATOM   1152  CB  GLU A 149     -38.793  41.910 -10.848  1.00 90.16           C  
ATOM   1153  CG  GLU A 149     -40.046  42.742 -10.621  1.00 90.16           C  
ATOM   1154  CD  GLU A 149     -40.600  43.352 -11.899  1.00 90.16           C  
ATOM   1155  OE1 GLU A 149     -41.675  43.992 -11.851  1.00 90.16           O  
ATOM   1156  OE2 GLU A 149     -39.954  43.188 -12.958  1.00 90.16           O1-
ATOM   1157  N   THR A 150     -39.201  39.175  -9.501  1.00 93.28           N  
ATOM   1158  CA  THR A 150     -40.077  38.128  -8.989  1.00 93.28           C  
ATOM   1159  C   THR A 150     -39.687  37.747  -7.563  1.00 93.28           C  
ATOM   1160  O   THR A 150     -40.553  37.532  -6.713  1.00 93.28           O  
ATOM   1161  CB  THR A 150     -40.036  36.876  -9.887  1.00 93.28           C  
ATOM   1162  CG2 THR A 150     -40.945  35.779  -9.342  1.00 93.28           C  
ATOM   1163  OG1 THR A 150     -40.469  37.229 -11.206  1.00 93.28           O  
ATOM   1164  N   ALA A 151     -38.444  37.730  -7.241  1.00 92.73           N  
ATOM   1165  CA  ALA A 151     -37.958  37.358  -5.915  1.00 92.73           C  
ATOM   1166  C   ALA A 151     -38.431  38.353  -4.858  1.00 92.73           C  
ATOM   1167  O   ALA A 151     -38.906  37.956  -3.792  1.00 92.73           O  
ATOM   1168  CB  ALA A 151     -36.434  37.269  -5.913  1.00 92.73           C  
ATOM   1169  N   VAL A 152     -38.299  39.579  -5.196  1.00 91.64           N  
ATOM   1170  CA  VAL A 152     -38.671  40.622  -4.247  1.00 91.64           C  
ATOM   1171  C   VAL A 152     -40.176  40.579  -3.992  1.00 91.64           C  
ATOM   1172  O   VAL A 152     -40.621  40.649  -2.845  1.00 91.64           O  
ATOM   1173  CB  VAL A 152     -38.256  42.023  -4.750  1.00 91.64           C  
ATOM   1174  CG1 VAL A 152     -38.778  43.110  -3.813  1.00 91.64           C  
ATOM   1175  CG2 VAL A 152     -36.737  42.112  -4.884  1.00 91.64           C  
ATOM   1176  N   ARG A 153     -40.967  40.416  -5.030  1.00 95.24           N  
ATOM   1177  CA  ARG A 153     -42.419  40.361  -4.894  1.00 95.24           C  
ATOM   1178  C   ARG A 153     -42.846  39.166  -4.050  1.00 95.24           C  
ATOM   1179  O   ARG A 153     -43.720  39.289  -3.189  1.00 95.24           O  
ATOM   1180  CB  ARG A 153     -43.085  40.295  -6.271  1.00 95.24           C  
ATOM   1181  CG  ARG A 153     -42.992  41.589  -7.064  1.00 95.24           C  
ATOM   1182  CD  ARG A 153     -43.596  41.442  -8.453  1.00 95.24           C  
ATOM   1183  NE  ARG A 153     -43.426  42.658  -9.245  1.00 95.24           N  
ATOM   1184  CZ  ARG A 153     -43.808  42.797 -10.512  1.00 95.24           C  
ATOM   1185  NH1 ARG A 153     -44.391  41.794 -11.158  1.00 95.24           N1+
ATOM   1186  NH2 ARG A 153     -43.605  43.947 -11.138  1.00 95.24           N  
ATOM   1187  N   LEU A 154     -42.184  38.039  -4.358  1.00 95.88           N  
ATOM   1188  CA  LEU A 154     -42.504  36.835  -3.598  1.00 95.88           C  
ATOM   1189  C   LEU A 154     -42.133  37.006  -2.129  1.00 95.88           C  
ATOM   1190  O   LEU A 154     -42.873  36.571  -1.242  1.00 95.88           O  
ATOM   1191  CB  LEU A 154     -41.777  35.622  -4.183  1.00 95.88           C  
ATOM   1192  CG  LEU A 154     -42.284  35.114  -5.534  1.00 95.88           C  
ATOM   1193  CD1 LEU A 154     -41.370  34.015  -6.064  1.00 95.88           C  
ATOM   1194  CD2 LEU A 154     -43.718  34.613  -5.413  1.00 95.88           C  
ATOM   1195  N   ALA A 155     -41.007  37.658  -1.857  1.00 94.56           N  
ATOM   1196  CA  ALA A 155     -40.557  37.882  -0.486  1.00 94.56           C  
ATOM   1197  C   ALA A 155     -41.546  38.754   0.281  1.00 94.56           C  
ATOM   1198  O   ALA A 155     -41.820  38.506   1.458  1.00 94.56           O  
ATOM   1199  CB  ALA A 155     -39.171  38.522  -0.479  1.00 94.56           C  
ATOM   1200  N   VAL A 156     -42.046  39.738  -0.386  1.00 96.30           N  
ATOM   1201  CA  VAL A 156     -43.004  40.649   0.231  1.00 96.30           C  
ATOM   1202  C   VAL A 156     -44.280  39.892   0.589  1.00 96.30           C  
ATOM   1203  O   VAL A 156     -44.790  40.014   1.705  1.00 96.30           O  
ATOM   1204  CB  VAL A 156     -43.334  41.840  -0.697  1.00 96.30           C  
ATOM   1205  CG1 VAL A 156     -44.540  42.617  -0.171  1.00 96.30           C  
ATOM   1206  CG2 VAL A 156     -42.121  42.759  -0.835  1.00 96.30           C  
ATOM   1207  N   VAL A 157     -44.775  39.090  -0.319  1.00 96.15           N  
ATOM   1208  CA  VAL A 157     -45.994  38.323  -0.089  1.00 96.15           C  
ATOM   1209  C   VAL A 157     -45.764  37.311   1.032  1.00 96.15           C  
ATOM   1210  O   VAL A 157     -46.609  37.153   1.916  1.00 96.15           O  
ATOM   1211  CB  VAL A 157     -46.458  37.598  -1.373  1.00 96.15           C  
ATOM   1212  CG1 VAL A 157     -47.682  36.730  -1.090  1.00 96.15           C  
ATOM   1213  CG2 VAL A 157     -46.760  38.611  -2.476  1.00 96.15           C  
ATOM   1214  N   LYS A 158     -44.677  36.701   0.923  1.00 97.09           N  
ATOM   1215  CA  LYS A 158     -44.361  35.725   1.961  1.00 97.09           C  
ATOM   1216  C   LYS A 158     -44.330  36.380   3.339  1.00 97.09           C  
ATOM   1217  O   LYS A 158     -44.913  35.859   4.293  1.00 97.09           O  
ATOM   1218  CB  LYS A 158     -43.021  35.048   1.673  1.00 97.09           C  
ATOM   1219  CG  LYS A 158     -42.622  34.000   2.701  1.00 97.09           C  
ATOM   1220  CD  LYS A 158     -41.242  33.426   2.408  1.00 97.09           C  
ATOM   1221  CE  LYS A 158     -40.775  32.495   3.519  1.00 97.09           C  
ATOM   1222  NZ  LYS A 158     -39.306  32.236   3.443  1.00 97.09           N1+
ATOM   1223  N   LEU A 159     -43.679  37.454   3.421  1.00 96.66           N  
ATOM   1224  CA  LEU A 159     -43.565  38.160   4.692  1.00 96.66           C  
ATOM   1225  C   LEU A 159     -44.939  38.566   5.214  1.00 96.66           C  
ATOM   1226  O   LEU A 159     -45.213  38.447   6.411  1.00 96.66           O  
ATOM   1227  CB  LEU A 159     -42.678  39.398   4.540  1.00 96.66           C  
ATOM   1228  CG  LEU A 159     -42.201  40.055   5.837  1.00 96.66           C  
ATOM   1229  CD1 LEU A 159     -41.445  39.046   6.694  1.00 96.66           C  
ATOM   1230  CD2 LEU A 159     -41.328  41.267   5.532  1.00 96.66           C  
ATOM   1231  N   ALA A 160     -45.763  39.036   4.339  1.00 96.29           N  
ATOM   1232  CA  ALA A 160     -47.116  39.429   4.723  1.00 96.29           C  
ATOM   1233  C   ALA A 160     -47.892  38.243   5.289  1.00 96.29           C  
ATOM   1234  O   ALA A 160     -48.574  38.367   6.309  1.00 96.29           O  
ATOM   1235  CB  ALA A 160     -47.858  40.024   3.528  1.00 96.29           C  
ATOM   1236  N   LEU A 161     -47.727  37.111   4.672  1.00 96.13           N  
ATOM   1237  CA  LEU A 161     -48.439  35.923   5.127  1.00 96.13           C  
ATOM   1238  C   LEU A 161     -47.869  35.420   6.450  1.00 96.13           C  
ATOM   1239  O   LEU A 161     -48.604  34.891   7.286  1.00 96.13           O  
ATOM   1240  CB  LEU A 161     -48.364  34.815   4.073  1.00 96.13           C  
ATOM   1241  CG  LEU A 161     -49.219  35.012   2.820  1.00 96.13           C  
ATOM   1242  CD1 LEU A 161     -49.088  33.808   1.894  1.00 96.13           C  
ATOM   1243  CD2 LEU A 161     -50.678  35.246   3.200  1.00 96.13           C  
ATOM   1244  N   GLU A 162     -46.578  35.560   6.570  1.00 96.56           N  
ATOM   1245  CA  GLU A 162     -45.958  35.195   7.841  1.00 96.56           C  
ATOM   1246  C   GLU A 162     -46.516  36.033   8.988  1.00 96.56           C  
ATOM   1247  O   GLU A 162     -46.723  35.525  10.092  1.00 96.56           O  
ATOM   1248  CB  GLU A 162     -44.438  35.355   7.763  1.00 96.56           C  
ATOM   1249  CG  GLU A 162     -43.748  34.280   6.937  1.00 96.56           C  
ATOM   1250  CD  GLU A 162     -42.249  34.500   6.798  1.00 96.56           C  
ATOM   1251  OE1 GLU A 162     -41.519  33.526   6.507  1.00 96.56           O  
ATOM   1252  OE2 GLU A 162     -41.804  35.654   6.982  1.00 96.56           O1-
ATOM   1253  N   ILE A 163     -46.705  37.269   8.670  1.00 95.89           N  
ATOM   1254  CA  ILE A 163     -47.284  38.173   9.657  1.00 95.89           C  
ATOM   1255  C   ILE A 163     -48.709  37.733   9.985  1.00 95.89           C  
ATOM   1256  O   ILE A 163     -49.102  37.698  11.154  1.00 95.89           O  
ATOM   1257  CB  ILE A 163     -47.276  39.636   9.159  1.00 95.89           C  
ATOM   1258  CG1 ILE A 163     -45.840  40.169   9.096  1.00 95.89           C  
ATOM   1259  CG2 ILE A 163     -48.149  40.517  10.057  1.00 95.89           C  
ATOM   1260  CD1 ILE A 163     -45.706  41.497   8.364  1.00 95.89           C  
ATOM   1261  N   VAL A 164     -49.477  37.371   9.046  1.00 94.33           N  
ATOM   1262  CA  VAL A 164     -50.850  36.912   9.235  1.00 94.33           C  
ATOM   1263  C   VAL A 164     -50.860  35.659  10.107  1.00 94.33           C  
ATOM   1264  O   VAL A 164     -51.706  35.518  10.994  1.00 94.33           O  
ATOM   1265  CB  VAL A 164     -51.544  36.627   7.885  1.00 94.33           C  
ATOM   1266  CG1 VAL A 164     -52.882  35.924   8.102  1.00 94.33           C  
ATOM   1267  CG2 VAL A 164     -51.739  37.923   7.101  1.00 94.33           C  
ATOM   1268  N   GLN A 165     -49.940  34.818   9.840  1.00 93.20           N  
ATOM   1269  CA  GLN A 165     -49.841  33.590  10.621  1.00 93.20           C  
ATOM   1270  C   GLN A 165     -49.529  33.892  12.084  1.00 93.20           C  
ATOM   1271  O   GLN A 165     -50.085  33.261  12.986  1.00 93.20           O  
ATOM   1272  CB  GLN A 165     -48.770  32.666  10.036  1.00 93.20           C  
ATOM   1273  CG  GLN A 165     -48.634  31.339  10.771  1.00 93.20           C  
ATOM   1274  CD  GLN A 165     -47.564  30.445  10.174  1.00 93.20           C  
ATOM   1275  NE2 GLN A 165     -47.844  29.147  10.109  1.00 93.20           N  
ATOM   1276  OE1 GLN A 165     -46.494  30.916   9.774  1.00 93.20           O  
ATOM   1277  N   GLN A 166     -48.710  34.851  12.308  1.00 93.15           N  
ATOM   1278  CA  GLN A 166     -48.264  35.200  13.653  1.00 93.15           C  
ATOM   1279  C   GLN A 166     -49.332  35.995  14.399  1.00 93.15           C  
ATOM   1280  O   GLN A 166     -49.505  35.830  15.608  1.00 93.15           O  
ATOM   1281  CB  GLN A 166     -46.959  35.997  13.597  1.00 93.15           C  
ATOM   1282  CG  GLN A 166     -45.750  35.169  13.187  1.00 93.15           C  
ATOM   1283  CD  GLN A 166     -44.485  35.999  13.060  1.00 93.15           C  
ATOM   1284  NE2 GLN A 166     -43.395  35.360  12.652  1.00 93.15           N  
ATOM   1285  OE1 GLN A 166     -44.490  37.206  13.325  1.00 93.15           O  
ATOM   1286  N   LEU A 167     -49.978  36.842  13.631  1.00 92.33           N  
ATOM   1287  CA  LEU A 167     -51.000  37.708  14.207  1.00 92.33           C  
ATOM   1288  C   LEU A 167     -52.341  37.502  13.511  1.00 92.33           C  
ATOM   1289  O   LEU A 167     -52.796  38.370  12.762  1.00 92.33           O  
ATOM   1290  CB  LEU A 167     -50.579  39.177  14.104  1.00 92.33           C  
ATOM   1291  CG  LEU A 167     -49.236  39.542  14.739  1.00 92.33           C  
ATOM   1292  CD1 LEU A 167     -48.808  40.940  14.303  1.00 92.33           C  
ATOM   1293  CD2 LEU A 167     -49.321  39.453  16.259  1.00 92.33           C  
ATOM   1294  N   PRO A 168     -52.998  36.342  13.833  1.00 88.74           N  
ATOM   1295  CA  PRO A 168     -54.235  36.095  13.089  1.00 88.74           C  
ATOM   1296  C   PRO A 168     -55.356  37.060  13.469  1.00 88.74           C  
ATOM   1297  O   PRO A 168     -55.486  37.429  14.638  1.00 88.74           O  
ATOM   1298  CB  PRO A 168     -54.598  34.658  13.474  1.00 88.74           C  
ATOM   1299  CG  PRO A 168     -53.795  34.378  14.703  1.00 88.74           C  
ATOM   1300  CD  PRO A 168     -52.659  35.358  14.764  1.00 88.74           C  
ATOM   1301  N   ASP A 169     -56.074  37.646  12.512  1.00 87.99           N  
ATOM   1302  CA  ASP A 169     -57.321  38.389  12.658  1.00 87.99           C  
ATOM   1303  C   ASP A 169     -57.071  39.773  13.251  1.00 87.99           C  
ATOM   1304  O   ASP A 169     -57.896  40.288  14.009  1.00 87.99           O  
ATOM   1305  CB  ASP A 169     -58.309  37.612  13.530  1.00 87.99           C  
ATOM   1306  CG  ASP A 169     -58.717  36.281  12.924  1.00 87.99           C  
ATOM   1307  OD1 ASP A 169     -58.976  36.221  11.703  1.00 87.99           O  
ATOM   1308  OD2 ASP A 169     -58.784  35.285  13.676  1.00 87.99           O1-
ATOM   1309  N   THR A 170     -55.857  40.275  13.159  1.00 92.81           N  
ATOM   1310  CA  THR A 170     -55.577  41.630  13.622  1.00 92.81           C  
ATOM   1311  C   THR A 170     -55.638  42.621  12.464  1.00 92.81           C  
ATOM   1312  O   THR A 170     -55.484  42.237  11.302  1.00 92.81           O  
ATOM   1313  CB  THR A 170     -54.199  41.714  14.302  1.00 92.81           C  
ATOM   1314  CG2 THR A 170     -54.077  40.691  15.426  1.00 92.81           C  
ATOM   1315  OG1 THR A 170     -53.177  41.462  13.329  1.00 92.81           O  
ATOM   1316  N   GLU A 171     -55.994  43.877  12.889  1.00 93.56           N  
ATOM   1317  CA  GLU A 171     -56.024  44.955  11.906  1.00 93.56           C  
ATOM   1318  C   GLU A 171     -54.668  45.120  11.225  1.00 93.56           C  
ATOM   1319  O   GLU A 171     -54.598  45.357  10.018  1.00 93.56           O  
ATOM   1320  CB  GLU A 171     -56.445  46.271  12.564  1.00 93.56           C  
ATOM   1321  CG  GLU A 171     -56.778  47.377  11.573  1.00 93.56           C  
ATOM   1322  CD  GLU A 171     -57.271  48.651  12.238  1.00 93.56           C  
ATOM   1323  OE1 GLU A 171     -57.506  49.655  11.527  1.00 93.56           O  
ATOM   1324  OE2 GLU A 171     -57.422  48.647  13.480  1.00 93.56           O1-
ATOM   1325  N   LEU A 172     -53.697  44.943  12.014  1.00 92.85           N  
ATOM   1326  CA  LEU A 172     -52.332  45.068  11.516  1.00 92.85           C  
ATOM   1327  C   LEU A 172     -52.047  44.021  10.445  1.00 92.85           C  
ATOM   1328  O   LEU A 172     -51.462  44.335   9.405  1.00 92.85           O  
ATOM   1329  CB  LEU A 172     -51.329  44.928  12.664  1.00 92.85           C  
ATOM   1330  CG  LEU A 172     -49.866  45.220  12.324  1.00 92.85           C  
ATOM   1331  CD1 LEU A 172     -49.692  46.687  11.946  1.00 92.85           C  
ATOM   1332  CD2 LEU A 172     -48.961  44.853  13.495  1.00 92.85           C  
ATOM   1333  N   ALA A 173     -52.335  42.761  10.682  1.00 93.41           N  
ATOM   1334  CA  ALA A 173     -52.151  41.684   9.713  1.00 93.41           C  
ATOM   1335  C   ALA A 173     -52.931  41.959   8.431  1.00 93.41           C  
ATOM   1336  O   ALA A 173     -52.422  41.745   7.328  1.00 93.41           O  
ATOM   1337  CB  ALA A 173     -52.578  40.348  10.315  1.00 93.41           C  
ATOM   1338  N   ARG A 174     -54.098  42.476   8.483  1.00 93.39           N  
ATOM   1339  CA  ARG A 174     -54.931  42.804   7.330  1.00 93.39           C  
ATOM   1340  C   ARG A 174     -54.307  43.925   6.505  1.00 93.39           C  
ATOM   1341  O   ARG A 174     -54.286  43.858   5.274  1.00 93.39           O  
ATOM   1342  CB  ARG A 174     -56.338  43.205   7.778  1.00 93.39           C  
ATOM   1343  CG  ARG A 174     -57.159  42.052   8.334  1.00 93.39           C  
ATOM   1344  CD  ARG A 174     -58.543  42.507   8.776  1.00 93.39           C  
ATOM   1345  NE  ARG A 174     -59.255  41.450   9.490  1.00 93.39           N  
ATOM   1346  CZ  ARG A 174     -60.381  41.625  10.177  1.00 93.39           C  
ATOM   1347  NH1 ARG A 174     -60.946  42.824  10.256  1.00 93.39           N1+
ATOM   1348  NH2 ARG A 174     -60.945  40.594  10.788  1.00 93.39           N  
ATOM   1349  N   GLU A 175     -53.847  44.877   7.284  1.00 95.57           N  
ATOM   1350  CA  GLU A 175     -53.194  45.999   6.616  1.00 95.57           C  
ATOM   1351  C   GLU A 175     -51.928  45.549   5.893  1.00 95.57           C  
ATOM   1352  O   GLU A 175     -51.667  45.973   4.765  1.00 95.57           O  
ATOM   1353  CB  GLU A 175     -52.861  47.103   7.622  1.00 95.57           C  
ATOM   1354  CG  GLU A 175     -54.075  47.881   8.107  1.00 95.57           C  
ATOM   1355  CD  GLU A 175     -53.726  48.994   9.081  1.00 95.57           C  
ATOM   1356  OE1 GLU A 175     -54.629  49.476   9.801  1.00 95.57           O  
ATOM   1357  OE2 GLU A 175     -52.539  49.387   9.125  1.00 95.57           O1-
ATOM   1358  N   ALA A 176     -51.154  44.722   6.541  1.00 95.11           N  
ATOM   1359  CA  ALA A 176     -49.936  44.194   5.932  1.00 95.11           C  
ATOM   1360  C   ALA A 176     -50.252  43.430   4.649  1.00 95.11           C  
ATOM   1361  O   ALA A 176     -49.570  43.599   3.635  1.00 95.11           O  
ATOM   1362  CB  ALA A 176     -49.196  43.291   6.917  1.00 95.11           C  
ATOM   1363  N   LEU A 177     -51.264  42.615   4.724  1.00 94.06           N  
ATOM   1364  CA  LEU A 177     -51.666  41.830   3.562  1.00 94.06           C  
ATOM   1365  C   LEU A 177     -52.135  42.738   2.430  1.00 94.06           C  
ATOM   1366  O   LEU A 177     -51.781  42.522   1.269  1.00 94.06           O  
ATOM   1367  CB  LEU A 177     -52.779  40.848   3.938  1.00 94.06           C  
ATOM   1368  CG  LEU A 177     -53.199  39.853   2.855  1.00 94.06           C  
ATOM   1369  CD1 LEU A 177     -52.017  38.977   2.453  1.00 94.06           C  
ATOM   1370  CD2 LEU A 177     -54.365  38.997   3.338  1.00 94.06           C  
ATOM   1371  N   GLU A 178     -52.941  43.678   2.746  1.00 95.77           N  
ATOM   1372  CA  GLU A 178     -53.431  44.615   1.740  1.00 95.77           C  
ATOM   1373  C   GLU A 178     -52.281  45.387   1.100  1.00 95.77           C  
ATOM   1374  O   GLU A 178     -52.259  45.585  -0.117  1.00 95.77           O  
ATOM   1375  CB  GLU A 178     -54.439  45.589   2.358  1.00 95.77           C  
ATOM   1376  CG  GLU A 178     -55.114  46.500   1.343  1.00 95.77           C  
ATOM   1377  CD  GLU A 178     -55.941  45.744   0.314  1.00 95.77           C  
ATOM   1378  OE1 GLU A 178     -56.140  46.266  -0.806  1.00 95.77           O  
ATOM   1379  OE2 GLU A 178     -56.395  44.622   0.633  1.00 95.77           O1-
ATOM   1380  N   LEU A 179     -51.405  45.811   1.939  1.00 95.82           N  
ATOM   1381  CA  LEU A 179     -50.235  46.534   1.453  1.00 95.82           C  
ATOM   1382  C   LEU A 179     -49.405  45.661   0.516  1.00 95.82           C  
ATOM   1383  O   LEU A 179     -48.950  46.127  -0.531  1.00 95.82           O  
ATOM   1384  CB  LEU A 179     -49.371  47.006   2.626  1.00 95.82           C  
ATOM   1385  CG  LEU A 179     -48.125  47.817   2.267  1.00 95.82           C  
ATOM   1386  CD1 LEU A 179     -48.516  49.087   1.519  1.00 95.82           C  
ATOM   1387  CD2 LEU A 179     -47.327  48.155   3.522  1.00 95.82           C  
ATOM   1388  N   ALA A 180     -49.161  44.423   0.884  1.00 95.46           N  
ATOM   1389  CA  ALA A 180     -48.421  43.491   0.036  1.00 95.46           C  
ATOM   1390  C   ALA A 180     -49.102  43.325  -1.319  1.00 95.46           C  
ATOM   1391  O   ALA A 180     -48.435  43.302  -2.357  1.00 95.46           O  
ATOM   1392  CB  ALA A 180     -48.282  42.138   0.728  1.00 95.46           C  
ATOM   1393  N   LYS A 181     -50.400  43.265  -1.335  1.00 94.00           N  
ATOM   1394  CA  LYS A 181     -51.174  43.117  -2.564  1.00 94.00           C  
ATOM   1395  C   LYS A 181     -50.989  44.325  -3.479  1.00 94.00           C  
ATOM   1396  O   LYS A 181     -50.810  44.172  -4.689  1.00 94.00           O  
ATOM   1397  CB  LYS A 181     -52.657  42.923  -2.245  1.00 94.00           C  
ATOM   1398  CG  LYS A 181     -53.003  41.535  -1.727  1.00 94.00           C  
ATOM   1399  CD  LYS A 181     -54.495  41.393  -1.460  1.00 94.00           C  
ATOM   1400  CE  LYS A 181     -54.837  40.017  -0.904  1.00 94.00           C  
ATOM   1401  NZ  LYS A 181     -56.293  39.890  -0.598  1.00 94.00           N1+
ATOM   1402  N   GLU A 182     -50.980  45.455  -2.877  1.00 94.37           N  
ATOM   1403  CA  GLU A 182     -50.798  46.686  -3.640  1.00 94.37           C  
ATOM   1404  C   GLU A 182     -49.361  46.822  -4.136  1.00 94.37           C  
ATOM   1405  O   GLU A 182     -49.129  47.227  -5.276  1.00 94.37           O  
ATOM   1406  CB  GLU A 182     -51.179  47.904  -2.793  1.00 94.37           C  
ATOM   1407  CG  GLU A 182     -52.674  48.035  -2.541  1.00 94.37           C  
ATOM   1408  CD  GLU A 182     -53.037  49.247  -1.699  1.00 94.37           C  
ATOM   1409  OE1 GLU A 182     -54.244  49.486  -1.466  1.00 94.37           O  
ATOM   1410  OE2 GLU A 182     -52.107  49.966  -1.269  1.00 94.37           O1-
ATOM   1411  N   ALA A 183     -48.498  46.420  -3.304  1.00 93.43           N  
ATOM   1412  CA  ALA A 183     -47.076  46.567  -3.606  1.00 93.43           C  
ATOM   1413  C   ALA A 183     -46.669  45.678  -4.777  1.00 93.43           C  
ATOM   1414  O   ALA A 183     -45.875  46.086  -5.628  1.00 93.43           O  
ATOM   1415  CB  ALA A 183     -46.235  46.237  -2.375  1.00 93.43           C  
ATOM   1416  N   VAL A 184     -47.212  44.506  -4.881  1.00 93.28           N  
ATOM   1417  CA  VAL A 184     -46.789  43.546  -5.895  1.00 93.28           C  
ATOM   1418  C   VAL A 184     -47.295  43.987  -7.268  1.00 93.28           C  
ATOM   1419  O   VAL A 184     -46.821  43.500  -8.297  1.00 93.28           O  
ATOM   1420  CB  VAL A 184     -47.295  42.121  -5.573  1.00 93.28           C  
ATOM   1421  CG1 VAL A 184     -46.660  41.602  -4.284  1.00 93.28           C  
ATOM   1422  CG2 VAL A 184     -48.819  42.108  -5.466  1.00 93.28           C  
ATOM   1423  N   LYS A 185     -48.276  44.895  -7.219  1.00 91.96           N  
ATOM   1424  CA  LYS A 185     -48.793  45.435  -8.473  1.00 91.96           C  
ATOM   1425  C   LYS A 185     -47.910  46.566  -8.990  1.00 91.96           C  
ATOM   1426  O   LYS A 185     -48.000  46.947 -10.159  1.00 91.96           O  
ATOM   1427  CB  LYS A 185     -50.229  45.930  -8.293  1.00 91.96           C  
ATOM   1428  CG  LYS A 185     -51.219  44.836  -7.918  1.00 91.96           C  
ATOM   1429  CD  LYS A 185     -52.617  45.400  -7.699  1.00 91.96           C  
ATOM   1430  CE  LYS A 185     -53.591  44.320  -7.246  1.00 91.96           C  
ATOM   1431  NZ  LYS A 185     -54.943  44.881  -6.952  1.00 91.96           N1+
ATOM   1432  N   SER A 186     -47.026  47.013  -8.198  1.00 89.70           N  
ATOM   1433  CA  SER A 186     -46.171  48.149  -8.526  1.00 89.70           C  
ATOM   1434  C   SER A 186     -44.962  47.713  -9.347  1.00 89.70           C  
ATOM   1435  O   SER A 186     -44.428  46.621  -9.144  1.00 89.70           O  
ATOM   1436  CB  SER A 186     -45.704  48.856  -7.252  1.00 89.70           C  
ATOM   1437  OG  SER A 186     -44.791  49.896  -7.559  1.00 89.70           O  
ATOM   1438  N   THR A 187     -44.591  48.531 -10.364  1.00 86.88           N  
ATOM   1439  CA  THR A 187     -43.413  48.249 -11.178  1.00 86.88           C  
ATOM   1440  C   THR A 187     -42.175  48.915 -10.586  1.00 86.88           C  
ATOM   1441  O   THR A 187     -41.057  48.687 -11.054  1.00 86.88           O  
ATOM   1442  CB  THR A 187     -43.610  48.725 -12.630  1.00 86.88           C  
ATOM   1443  CG2 THR A 187     -44.750  47.970 -13.306  1.00 86.88           C  
ATOM   1444  OG1 THR A 187     -43.913  50.125 -12.629  1.00 86.88           O  
ATOM   1445  N   ASP A 188     -42.392  49.623  -9.462  1.00 89.83           N  
ATOM   1446  CA  ASP A 188     -41.302  50.366  -8.838  1.00 89.83           C  
ATOM   1447  C   ASP A 188     -40.562  49.503  -7.817  1.00 89.83           C  
ATOM   1448  O   ASP A 188     -41.064  49.270  -6.716  1.00 89.83           O  
ATOM   1449  CB  ASP A 188     -41.831  51.636  -8.169  1.00 89.83           C  
ATOM   1450  CG  ASP A 188     -40.725  52.585  -7.740  1.00 89.83           C  
ATOM   1451  OD1 ASP A 188     -39.627  52.116  -7.373  1.00 89.83           O  
ATOM   1452  OD2 ASP A 188     -40.956  53.813  -7.765  1.00 89.83           O1-
ATOM   1453  N   SER A 189     -39.319  49.079  -8.130  1.00 89.32           N  
ATOM   1454  CA  SER A 189     -38.542  48.177  -7.285  1.00 89.32           C  
ATOM   1455  C   SER A 189     -38.212  48.825  -5.944  1.00 89.32           C  
ATOM   1456  O   SER A 189     -38.201  48.153  -4.911  1.00 89.32           O  
ATOM   1457  CB  SER A 189     -37.253  47.758  -7.989  1.00 89.32           C  
ATOM   1458  OG  SER A 189     -36.429  48.884  -8.242  1.00 89.32           O  
ATOM   1459  N   GLU A 190     -38.026  50.066  -5.993  1.00 90.28           N  
ATOM   1460  CA  GLU A 190     -37.697  50.774  -4.760  1.00 90.28           C  
ATOM   1461  C   GLU A 190     -38.868  50.754  -3.782  1.00 90.28           C  
ATOM   1462  O   GLU A 190     -38.676  50.569  -2.578  1.00 90.28           O  
ATOM   1463  CB  GLU A 190     -37.287  52.217  -5.060  1.00 90.28           C  
ATOM   1464  CG  GLU A 190     -36.648  52.934  -3.880  1.00 90.28           C  
ATOM   1465  CD  GLU A 190     -35.320  52.326  -3.456  1.00 90.28           C  
ATOM   1466  OE1 GLU A 190     -34.937  52.471  -2.272  1.00 90.28           O  
ATOM   1467  OE2 GLU A 190     -34.658  51.701  -4.314  1.00 90.28           O1-
ATOM   1468  N   ALA A 191     -40.049  50.948  -4.249  1.00 91.73           N  
ATOM   1469  CA  ALA A 191     -41.245  50.866  -3.414  1.00 91.73           C  
ATOM   1470  C   ALA A 191     -41.375  49.486  -2.776  1.00 91.73           C  
ATOM   1471  O   ALA A 191     -41.722  49.369  -1.599  1.00 91.73           O  
ATOM   1472  CB  ALA A 191     -42.491  51.189  -4.236  1.00 91.73           C  
ATOM   1473  N   LEU A 192     -41.105  48.423  -3.560  1.00 92.83           N  
ATOM   1474  CA  LEU A 192     -41.188  47.053  -3.067  1.00 92.83           C  
ATOM   1475  C   LEU A 192     -40.203  46.826  -1.925  1.00 92.83           C  
ATOM   1476  O   LEU A 192     -40.535  46.171  -0.935  1.00 92.83           O  
ATOM   1477  CB  LEU A 192     -40.915  46.057  -4.197  1.00 92.83           C  
ATOM   1478  CG  LEU A 192     -42.036  45.870  -5.221  1.00 92.83           C  
ATOM   1479  CD1 LEU A 192     -41.547  45.024  -6.392  1.00 92.83           C  
ATOM   1480  CD2 LEU A 192     -43.256  45.231  -4.567  1.00 92.83           C  
ATOM   1481  N   LYS A 193     -39.006  47.388  -2.114  1.00 92.58           N  
ATOM   1482  CA  LYS A 193     -37.991  47.266  -1.072  1.00 92.58           C  
ATOM   1483  C   LYS A 193     -38.442  47.948   0.217  1.00 92.58           C  
ATOM   1484  O   LYS A 193     -38.200  47.439   1.313  1.00 92.58           O  
ATOM   1485  CB  LYS A 193     -36.665  47.863  -1.542  1.00 92.58           C  
ATOM   1486  CG  LYS A 193     -35.969  47.049  -2.624  1.00 92.58           C  
ATOM   1487  CD  LYS A 193     -34.662  47.699  -3.058  1.00 92.58           C  
ATOM   1488  CE  LYS A 193     -34.013  46.937  -4.207  1.00 92.58           C  
ATOM   1489  NZ  LYS A 193     -32.785  47.626  -4.704  1.00 92.58           N1+
ATOM   1490  N   VAL A 194     -39.049  49.118   0.103  1.00 94.53           N  
ATOM   1491  CA  VAL A 194     -39.571  49.841   1.257  1.00 94.53           C  
ATOM   1492  C   VAL A 194     -40.638  49.000   1.955  1.00 94.53           C  
ATOM   1493  O   VAL A 194     -40.630  48.869   3.182  1.00 94.53           O  
ATOM   1494  CB  VAL A 194     -40.157  51.212   0.851  1.00 94.53           C  
ATOM   1495  CG1 VAL A 194     -40.927  51.837   2.013  1.00 94.53           C  
ATOM   1496  CG2 VAL A 194     -39.043  52.147   0.380  1.00 94.53           C  
ATOM   1497  N   VAL A 195     -41.478  48.411   1.161  1.00 96.21           N  
ATOM   1498  CA  VAL A 195     -42.541  47.580   1.717  1.00 96.21           C  
ATOM   1499  C   VAL A 195     -41.934  46.378   2.436  1.00 96.21           C  
ATOM   1500  O   VAL A 195     -42.361  46.025   3.539  1.00 96.21           O  
ATOM   1501  CB  VAL A 195     -43.523  47.107   0.622  1.00 96.21           C  
ATOM   1502  CG1 VAL A 195     -44.498  46.072   1.182  1.00 96.21           C  
ATOM   1503  CG2 VAL A 195     -44.280  48.295   0.035  1.00 96.21           C  
ATOM   1504  N   TYR A 196     -41.007  45.780   1.780  1.00 95.68           N  
ATOM   1505  CA  TYR A 196     -40.331  44.640   2.391  1.00 95.68           C  
ATOM   1506  C   TYR A 196     -39.768  45.010   3.758  1.00 95.68           C  
ATOM   1507  O   TYR A 196     -40.001  44.304   4.742  1.00 95.68           O  
ATOM   1508  CB  TYR A 196     -39.207  44.133   1.483  1.00 95.68           C  
ATOM   1509  CG  TYR A 196     -38.366  43.046   2.109  1.00 95.68           C  
ATOM   1510  CD1 TYR A 196     -37.127  43.337   2.675  1.00 95.68           C  
ATOM   1511  CD2 TYR A 196     -38.809  41.728   2.135  1.00 95.68           C  
ATOM   1512  CE1 TYR A 196     -36.348  42.338   3.252  1.00 95.68           C  
ATOM   1513  CE2 TYR A 196     -38.038  40.722   2.708  1.00 95.68           C  
ATOM   1514  CZ  TYR A 196     -36.811  41.036   3.264  1.00 95.68           C  
ATOM   1515  OH  TYR A 196     -36.044  40.044   3.832  1.00 95.68           O  
ATOM   1516  N   LEU A 197     -39.095  46.075   3.857  1.00 95.41           N  
ATOM   1517  CA  LEU A 197     -38.478  46.511   5.105  1.00 95.41           C  
ATOM   1518  C   LEU A 197     -39.539  46.828   6.154  1.00 95.41           C  
ATOM   1519  O   LEU A 197     -39.370  46.501   7.331  1.00 95.41           O  
ATOM   1520  CB  LEU A 197     -37.596  47.739   4.866  1.00 95.41           C  
ATOM   1521  CG  LEU A 197     -36.273  47.494   4.140  1.00 95.41           C  
ATOM   1522  CD1 LEU A 197     -35.618  48.821   3.769  1.00 95.41           C  
ATOM   1523  CD2 LEU A 197     -35.338  46.652   5.000  1.00 95.41           C  
ATOM   1524  N   ALA A 198     -40.528  47.484   5.715  1.00 95.69           N  
ATOM   1525  CA  ALA A 198     -41.620  47.818   6.625  1.00 95.69           C  
ATOM   1526  C   ALA A 198     -42.246  46.560   7.218  1.00 95.69           C  
ATOM   1527  O   ALA A 198     -42.483  46.487   8.426  1.00 95.69           O  
ATOM   1528  CB  ALA A 198     -42.680  48.645   5.901  1.00 95.69           C  
ATOM   1529  N   LEU A 199     -42.482  45.570   6.366  1.00 97.09           N  
ATOM   1530  CA  LEU A 199     -43.093  44.329   6.830  1.00 97.09           C  
ATOM   1531  C   LEU A 199     -42.158  43.585   7.778  1.00 97.09           C  
ATOM   1532  O   LEU A 199     -42.613  42.942   8.727  1.00 97.09           O  
ATOM   1533  CB  LEU A 199     -43.455  43.432   5.644  1.00 97.09           C  
ATOM   1534  CG  LEU A 199     -44.605  43.912   4.757  1.00 97.09           C  
ATOM   1535  CD1 LEU A 199     -44.831  42.936   3.607  1.00 97.09           C  
ATOM   1536  CD2 LEU A 199     -45.878  44.083   5.578  1.00 97.09           C  
ATOM   1537  N   ARG A 200     -40.933  43.674   7.478  1.00 96.35           N  
ATOM   1538  CA  ARG A 200     -39.961  43.074   8.387  1.00 96.35           C  
ATOM   1539  C   ARG A 200     -40.062  43.689   9.779  1.00 96.35           C  
ATOM   1540  O   ARG A 200     -39.979  42.981  10.784  1.00 96.35           O  
ATOM   1541  CB  ARG A 200     -38.541  43.238   7.843  1.00 96.35           C  
ATOM   1542  CG  ARG A 200     -38.173  42.230   6.767  1.00 96.35           C  
ATOM   1543  CD  ARG A 200     -37.867  40.861   7.359  1.00 96.35           C  
ATOM   1544  NE  ARG A 200     -37.226  39.983   6.385  1.00 96.35           N  
ATOM   1545  CZ  ARG A 200     -36.741  38.774   6.656  1.00 96.35           C  
ATOM   1546  NH1 ARG A 200     -36.815  38.275   7.884  1.00 96.35           N1+
ATOM   1547  NH2 ARG A 200     -36.176  38.060   5.693  1.00 96.35           N  
ATOM   1548  N   ILE A 201     -40.152  44.944   9.862  1.00 94.24           N  
ATOM   1549  CA  ILE A 201     -40.311  45.640  11.135  1.00 94.24           C  
ATOM   1550  C   ILE A 201     -41.597  45.180  11.818  1.00 94.24           C  
ATOM   1551  O   ILE A 201     -41.604  44.901  13.019  1.00 94.24           O  
ATOM   1552  CB  ILE A 201     -40.326  47.173  10.942  1.00 94.24           C  
ATOM   1553  CG1 ILE A 201     -38.939  47.673  10.523  1.00 94.24           C  
ATOM   1554  CG2 ILE A 201     -40.797  47.874  12.220  1.00 94.24           C  
ATOM   1555  CD1 ILE A 201     -38.900  49.147  10.145  1.00 94.24           C  
ATOM   1556  N   VAL A 202     -42.663  45.079  11.084  1.00 94.94           N  
ATOM   1557  CA  VAL A 202     -43.943  44.644  11.633  1.00 94.94           C  
ATOM   1558  C   VAL A 202     -43.808  43.236  12.207  1.00 94.94           C  
ATOM   1559  O   VAL A 202     -44.315  42.950  13.295  1.00 94.94           O  
ATOM   1560  CB  VAL A 202     -45.061  44.680  10.568  1.00 94.94           C  
ATOM   1561  CG1 VAL A 202     -46.349  44.071  11.116  1.00 94.94           C  
ATOM   1562  CG2 VAL A 202     -45.301  46.113  10.096  1.00 94.94           C  
ATOM   1563  N   GLN A 203     -43.167  42.423  11.442  1.00 94.40           N  
ATOM   1564  CA  GLN A 203     -42.973  41.043  11.877  1.00 94.40           C  
ATOM   1565  C   GLN A 203     -42.186  40.984  13.184  1.00 94.40           C  
ATOM   1566  O   GLN A 203     -42.504  40.192  14.071  1.00 94.40           O  
ATOM   1567  CB  GLN A 203     -42.257  40.234  10.796  1.00 94.40           C  
ATOM   1568  CG  GLN A 203     -42.092  38.759  11.138  1.00 94.40           C  
ATOM   1569  CD  GLN A 203     -41.315  37.994  10.085  1.00 94.40           C  
ATOM   1570  NE2 GLN A 203     -41.791  36.802   9.744  1.00 94.40           N  
ATOM   1571  OE1 GLN A 203     -40.294  38.472   9.579  1.00 94.40           O  
ATOM   1572  N   GLN A 204     -41.249  41.803  13.367  1.00 92.54           N  
ATOM   1573  CA  GLN A 204     -40.351  41.771  14.517  1.00 92.54           C  
ATOM   1574  C   GLN A 204     -40.967  42.483  15.717  1.00 92.54           C  
ATOM   1575  O   GLN A 204     -40.757  42.078  16.862  1.00 92.54           O  
ATOM   1576  CB  GLN A 204     -39.004  42.404  14.166  1.00 92.54           C  
ATOM   1577  CG  GLN A 204     -38.178  41.587  13.181  1.00 92.54           C  
ATOM   1578  CD  GLN A 204     -36.899  42.288  12.764  1.00 92.54           C  
ATOM   1579  NE2 GLN A 204     -36.033  41.572  12.055  1.00 92.54           N  
ATOM   1580  OE1 GLN A 204     -36.691  43.466  13.075  1.00 92.54           O  
ATOM   1581  N   LEU A 205     -41.769  43.542  15.325  1.00 89.76           N  
ATOM   1582  CA  LEU A 205     -42.350  44.352  16.390  1.00 89.76           C  
ATOM   1583  C   LEU A 205     -43.836  44.584  16.147  1.00 89.76           C  
ATOM   1584  O   LEU A 205     -44.255  45.707  15.855  1.00 89.76           O  
ATOM   1585  CB  LEU A 205     -41.622  45.695  16.500  1.00 89.76           C  
ATOM   1586  CG  LEU A 205     -40.120  45.632  16.775  1.00 89.76           C  
ATOM   1587  CD1 LEU A 205     -39.476  46.991  16.521  1.00 89.76           C  
ATOM   1588  CD2 LEU A 205     -39.857  45.169  18.205  1.00 89.76           C  
ATOM   1589  N   PRO A 206     -44.793  43.598  16.271  1.00 82.23           N  
ATOM   1590  CA  PRO A 206     -46.190  43.691  15.839  1.00 82.23           C  
ATOM   1591  C   PRO A 206     -47.025  44.604  16.735  1.00 82.23           C  
ATOM   1592  O   PRO A 206     -48.014  45.185  16.279  1.00 82.23           O  
ATOM   1593  CB  PRO A 206     -46.683  42.244  15.924  1.00 82.23           C  
ATOM   1594  CG  PRO A 206     -45.722  41.567  16.847  1.00 82.23           C  
ATOM   1595  CD  PRO A 206     -44.403  42.279  16.769  1.00 82.23           C  
ATOM   1596  N   ASP A 207     -46.543  44.957  17.913  1.00 80.73           N  
ATOM   1597  CA  ASP A 207     -47.411  45.644  18.865  1.00 80.73           C  
ATOM   1598  C   ASP A 207     -46.848  47.016  19.230  1.00 80.73           C  
ATOM   1599  O   ASP A 207     -47.075  47.511  20.336  1.00 80.73           O  
ATOM   1600  CB  ASP A 207     -47.600  44.799  20.125  1.00 80.73           C  
ATOM   1601  CG  ASP A 207     -48.279  43.469  19.852  1.00 80.73           C  
ATOM   1602  OD1 ASP A 207     -49.308  43.443  19.144  1.00 80.73           O  
ATOM   1603  OD2 ASP A 207     -47.780  42.437  20.352  1.00 80.73           O1-
ATOM   1604  N   THR A 208     -46.244  47.669  18.168  1.00 85.84           N  
ATOM   1605  CA  THR A 208     -45.611  48.941  18.497  1.00 85.84           C  
ATOM   1606  C   THR A 208     -46.083  50.040  17.550  1.00 85.84           C  
ATOM   1607  O   THR A 208     -46.630  49.755  16.482  1.00 85.84           O  
ATOM   1608  CB  THR A 208     -44.075  48.833  18.437  1.00 85.84           C  
ATOM   1609  CG2 THR A 208     -43.569  47.708  19.335  1.00 85.84           C  
ATOM   1610  OG1 THR A 208     -43.673  48.570  17.088  1.00 85.84           O  
ATOM   1611  N   GLU A 209     -46.092  51.204  18.107  1.00 88.43           N  
ATOM   1612  CA  GLU A 209     -46.294  52.394  17.286  1.00 88.43           C  
ATOM   1613  C   GLU A 209     -45.366  52.393  16.074  1.00 88.43           C  
ATOM   1614  O   GLU A 209     -45.753  52.834  14.990  1.00 88.43           O  
ATOM   1615  CB  GLU A 209     -46.075  53.662  18.115  1.00 88.43           C  
ATOM   1616  CG  GLU A 209     -46.374  54.949  17.359  1.00 88.43           C  
ATOM   1617  CD  GLU A 209     -47.832  55.081  16.950  1.00 88.43           C  
ATOM   1618  OE1 GLU A 209     -48.140  55.901  16.055  1.00 88.43           O  
ATOM   1619  OE2 GLU A 209     -48.674  54.359  17.530  1.00 88.43           O1-
ATOM   1620  N   LEU A 210     -44.312  51.815  16.276  1.00 90.09           N  
ATOM   1621  CA  LEU A 210     -43.308  51.732  15.220  1.00 90.09           C  
ATOM   1622  C   LEU A 210     -43.829  50.924  14.037  1.00 90.09           C  
ATOM   1623  O   LEU A 210     -43.628  51.305  12.882  1.00 90.09           O  
ATOM   1624  CB  LEU A 210     -42.018  51.106  15.754  1.00 90.09           C  
ATOM   1625  CG  LEU A 210     -40.806  51.151  14.822  1.00 90.09           C  
ATOM   1626  CD1 LEU A 210     -40.417  52.596  14.528  1.00 90.09           C  
ATOM   1627  CD2 LEU A 210     -39.634  50.390  15.432  1.00 90.09           C  
ATOM   1628  N   ALA A 211     -44.437  49.791  14.280  1.00 92.80           N  
ATOM   1629  CA  ALA A 211     -45.014  48.953  13.232  1.00 92.80           C  
ATOM   1630  C   ALA A 211     -46.064  49.720  12.433  1.00 92.80           C  
ATOM   1631  O   ALA A 211     -46.087  49.653  11.202  1.00 92.80           O  
ATOM   1632  CB  ALA A 211     -45.626  47.691  13.834  1.00 92.80           C  
ATOM   1633  N   ARG A 212     -46.881  50.470  13.121  1.00 92.77           N  
ATOM   1634  CA  ARG A 212     -47.931  51.250  12.474  1.00 92.77           C  
ATOM   1635  C   ARG A 212     -47.338  52.355  11.607  1.00 92.77           C  
ATOM   1636  O   ARG A 212     -47.780  52.568  10.476  1.00 92.77           O  
ATOM   1637  CB  ARG A 212     -48.875  51.852  13.517  1.00 92.77           C  
ATOM   1638  CG  ARG A 212     -49.724  50.823  14.247  1.00 92.77           C  
ATOM   1639  CD  ARG A 212     -50.660  51.476  15.254  1.00 92.77           C  
ATOM   1640  NE  ARG A 212     -51.390  50.482  16.036  1.00 92.77           N  
ATOM   1641  CZ  ARG A 212     -52.074  50.744  17.146  1.00 92.77           C  
ATOM   1642  NH1 ARG A 212     -52.135  51.980  17.629  1.00 92.77           N1+
ATOM   1643  NH2 ARG A 212     -52.702  49.764  17.778  1.00 92.77           N  
ATOM   1644  N   LEU A 213     -46.349  53.012  12.130  1.00 91.97           N  
ATOM   1645  CA  LEU A 213     -45.679  54.075  11.389  1.00 91.97           C  
ATOM   1646  C   LEU A 213     -44.964  53.515  10.164  1.00 91.97           C  
ATOM   1647  O   LEU A 213     -45.002  54.118   9.088  1.00 91.97           O  
ATOM   1648  CB  LEU A 213     -44.679  54.807  12.288  1.00 91.97           C  
ATOM   1649  CG  LEU A 213     -45.274  55.727  13.355  1.00 91.97           C  
ATOM   1650  CD1 LEU A 213     -44.181  56.226  14.294  1.00 91.97           C  
ATOM   1651  CD2 LEU A 213     -46.003  56.898  12.705  1.00 91.97           C  
ATOM   1652  N   ALA A 214     -44.365  52.384  10.344  1.00 94.29           N  
ATOM   1653  CA  ALA A 214     -43.676  51.746   9.226  1.00 94.29           C  
ATOM   1654  C   ALA A 214     -44.649  51.415   8.099  1.00 94.29           C  
ATOM   1655  O   ALA A 214     -44.362  51.671   6.927  1.00 94.29           O  
ATOM   1656  CB  ALA A 214     -42.958  50.483   9.694  1.00 94.29           C  
ATOM   1657  N   LEU A 215     -45.815  50.856   8.418  1.00 94.64           N  
ATOM   1658  CA  LEU A 215     -46.814  50.492   7.418  1.00 94.64           C  
ATOM   1659  C   LEU A 215     -47.352  51.730   6.711  1.00 94.64           C  
ATOM   1660  O   LEU A 215     -47.557  51.716   5.495  1.00 94.64           O  
ATOM   1661  CB  LEU A 215     -47.966  49.721   8.069  1.00 94.64           C  
ATOM   1662  CG  LEU A 215     -47.696  48.252   8.403  1.00 94.64           C  
ATOM   1663  CD1 LEU A 215     -48.909  47.634   9.088  1.00 94.64           C  
ATOM   1664  CD2 LEU A 215     -47.335  47.476   7.141  1.00 94.64           C  
ATOM   1665  N   GLU A 216     -47.587  52.729   7.527  1.00 93.06           N  
ATOM   1666  CA  GLU A 216     -48.083  53.977   6.957  1.00 93.06           C  
ATOM   1667  C   GLU A 216     -47.093  54.555   5.948  1.00 93.06           C  
ATOM   1668  O   GLU A 216     -47.489  55.002   4.870  1.00 93.06           O  
ATOM   1669  CB  GLU A 216     -48.365  55.000   8.061  1.00 93.06           C  
ATOM   1670  CG  GLU A 216     -49.178  56.200   7.596  1.00 93.06           C  
ATOM   1671  CD  GLU A 216     -49.531  57.157   8.722  1.00 93.06           C  
ATOM   1672  OE1 GLU A 216     -50.070  58.252   8.441  1.00 93.06           O  
ATOM   1673  OE2 GLU A 216     -49.267  56.810   9.895  1.00 93.06           O1-
ATOM   1674  N   LEU A 217     -45.876  54.563   6.335  1.00 92.82           N  
ATOM   1675  CA  LEU A 217     -44.826  55.055   5.450  1.00 92.82           C  
ATOM   1676  C   LEU A 217     -44.747  54.213   4.181  1.00 92.82           C  
ATOM   1677  O   LEU A 217     -44.604  54.753   3.082  1.00 92.82           O  
ATOM   1678  CB  LEU A 217     -43.473  55.047   6.166  1.00 92.82           C  
ATOM   1679  CG  LEU A 217     -42.285  55.599   5.377  1.00 92.82           C  
ATOM   1680  CD1 LEU A 217     -42.555  57.039   4.950  1.00 92.82           C  
ATOM   1681  CD2 LEU A 217     -41.007  55.513   6.204  1.00 92.82           C  
ATOM   1682  N   ALA A 218     -44.802  52.920   4.333  1.00 94.25           N  
ATOM   1683  CA  ALA A 218     -44.781  52.018   3.185  1.00 94.25           C  
ATOM   1684  C   ALA A 218     -45.971  52.273   2.264  1.00 94.25           C  
ATOM   1685  O   ALA A 218     -45.835  52.239   1.039  1.00 94.25           O  
ATOM   1686  CB  ALA A 218     -44.775  50.563   3.651  1.00 94.25           C  
ATOM   1687  N   LYS A 219     -47.139  52.493   2.820  1.00 93.41           N  
ATOM   1688  CA  LYS A 219     -48.331  52.806   2.039  1.00 93.41           C  
ATOM   1689  C   LYS A 219     -48.120  54.057   1.191  1.00 93.41           C  
ATOM   1690  O   LYS A 219     -48.460  54.074   0.006  1.00 93.41           O  
ATOM   1691  CB  LYS A 219     -49.541  52.992   2.956  1.00 93.41           C  
ATOM   1692  CG  LYS A 219     -50.870  53.076   2.219  1.00 93.41           C  
ATOM   1693  CD  LYS A 219     -52.043  53.162   3.188  1.00 93.41           C  
ATOM   1694  CE  LYS A 219     -53.369  53.288   2.452  1.00 93.41           C  
ATOM   1695  NZ  LYS A 219     -54.520  53.385   3.398  1.00 93.41           N1+
ATOM   1696  N   LYS A 220     -47.548  54.994   1.758  1.00 89.69           N  
ATOM   1697  CA  LYS A 220     -47.263  56.240   1.053  1.00 89.69           C  
ATOM   1698  C   LYS A 220     -46.200  56.033  -0.022  1.00 89.69           C  
ATOM   1699  O   LYS A 220     -46.284  56.614  -1.106  1.00 89.69           O  
ATOM   1700  CB  LYS A 220     -46.813  57.322   2.035  1.00 89.69           C  
ATOM   1701  CG  LYS A 220     -47.920  57.831   2.947  1.00 89.69           C  
ATOM   1702  CD  LYS A 220     -47.417  58.924   3.880  1.00 89.69           C  
ATOM   1703  CE  LYS A 220     -48.516  59.414   4.813  1.00 89.69           C  
ATOM   1704  NZ  LYS A 220     -48.041  60.518   5.698  1.00 89.69           N1+
ATOM   1705  N   ALA A 221     -45.291  55.223   0.358  1.00 89.65           N  
ATOM   1706  CA  ALA A 221     -44.223  54.933  -0.594  1.00 89.65           C  
ATOM   1707  C   ALA A 221     -44.777  54.283  -1.859  1.00 89.65           C  
ATOM   1708  O   ALA A 221     -44.319  54.575  -2.967  1.00 89.65           O  
ATOM   1709  CB  ALA A 221     -43.170  54.032   0.045  1.00 89.65           C  
ATOM   1710  N   VAL A 222     -45.752  53.454  -1.719  1.00 89.03           N  
ATOM   1711  CA  VAL A 222     -46.360  52.767  -2.854  1.00 89.03           C  
ATOM   1712  C   VAL A 222     -47.131  53.768  -3.712  1.00 89.03           C  
ATOM   1713  O   VAL A 222     -47.220  53.610  -4.932  1.00 89.03           O  
ATOM   1714  CB  VAL A 222     -47.297  51.628  -2.392  1.00 89.03           C  
ATOM   1715  CG1 VAL A 222     -48.096  51.076  -3.571  1.00 89.03           C  
ATOM   1716  CG2 VAL A 222     -46.493  50.517  -1.719  1.00 89.03           C  
ATOM   1717  N   GLU A 223     -47.673  54.762  -3.162  1.00 87.23           N  
ATOM   1718  CA  GLU A 223     -48.495  55.761  -3.837  1.00 87.23           C  
ATOM   1719  C   GLU A 223     -47.631  56.832  -4.498  1.00 87.23           C  
ATOM   1720  O   GLU A 223     -48.084  57.525  -5.411  1.00 87.23           O  
ATOM   1721  CB  GLU A 223     -49.472  56.407  -2.851  1.00 87.23           C  
ATOM   1722  CG  GLU A 223     -50.541  55.457  -2.332  1.00 87.23           C  
ATOM   1723  CD  GLU A 223     -51.398  56.061  -1.232  1.00 87.23           C  
ATOM   1724  OE1 GLU A 223     -52.343  55.389  -0.760  1.00 87.23           O  
ATOM   1725  OE2 GLU A 223     -51.123  57.217  -0.839  1.00 87.23           O1-
ATOM   1726  N   MET A 224     -46.413  56.877  -4.181  1.00 82.62           N  
ATOM   1727  CA  MET A 224     -45.541  57.949  -4.649  1.00 82.62           C  
ATOM   1728  C   MET A 224     -44.565  57.437  -5.703  1.00 82.62           C  
ATOM   1729  O   MET A 224     -44.179  56.268  -5.681  1.00 82.62           O  
ATOM   1730  CB  MET A 224     -44.770  58.566  -3.480  1.00 82.62           C  
ATOM   1731  CG  MET A 224     -45.661  59.217  -2.434  1.00 82.62           C  
ATOM   1732  SD  MET A 224     -44.701  59.970  -1.064  1.00 82.62           S  
ATOM   1733  CE  MET A 224     -44.131  61.492  -1.872  1.00 82.62           C  
ATOM   1734  N   THR A 225     -44.146  58.434  -6.616  1.00 79.42           N  
ATOM   1735  CA  THR A 225     -43.209  58.034  -7.661  1.00 79.42           C  
ATOM   1736  C   THR A 225     -41.861  58.723  -7.471  1.00 79.42           C  
ATOM   1737  O   THR A 225     -40.858  58.309  -8.058  1.00 79.42           O  
ATOM   1738  CB  THR A 225     -43.762  58.358  -9.061  1.00 79.42           C  
ATOM   1739  CG2 THR A 225     -45.028  57.561  -9.350  1.00 79.42           C  
ATOM   1740  OG1 THR A 225     -44.064  59.757  -9.136  1.00 79.42           O  
ATOM   1741  N   ALA A 226     -41.767  59.688  -6.530  1.00 82.66           N  
ATOM   1742  CA  ALA A 226     -40.522  60.437  -6.378  1.00 82.66           C  
ATOM   1743  C   ALA A 226     -39.429  59.566  -5.765  1.00 82.66           C  
ATOM   1744  O   ALA A 226     -39.569  59.084  -4.639  1.00 82.66           O  
ATOM   1745  CB  ALA A 226     -40.749  61.680  -5.521  1.00 82.66           C  
ATOM   1746  N   GLN A 227     -38.403  59.305  -6.526  1.00 84.84           N  
ATOM   1747  CA  GLN A 227     -37.303  58.426  -6.145  1.00 84.84           C  
ATOM   1748  C   GLN A 227     -36.622  58.917  -4.871  1.00 84.84           C  
ATOM   1749  O   GLN A 227     -36.245  58.116  -4.014  1.00 84.84           O  
ATOM   1750  CB  GLN A 227     -36.282  58.321  -7.279  1.00 84.84           C  
ATOM   1751  CG  GLN A 227     -35.226  57.245  -7.058  1.00 84.84           C  
ATOM   1752  CD  GLN A 227     -35.815  55.848  -7.003  1.00 84.84           C  
ATOM   1753  NE2 GLN A 227     -35.057  54.907  -6.449  1.00 84.84           N  
ATOM   1754  OE1 GLN A 227     -36.942  55.616  -7.453  1.00 84.84           O  
ATOM   1755  N   GLU A 228     -36.503  60.154  -4.734  1.00 80.20           N  
ATOM   1756  CA  GLU A 228     -35.843  60.738  -3.570  1.00 80.20           C  
ATOM   1757  C   GLU A 228     -36.597  60.411  -2.285  1.00 80.20           C  
ATOM   1758  O   GLU A 228     -35.986  60.066  -1.271  1.00 80.20           O  
ATOM   1759  CB  GLU A 228     -35.711  62.254  -3.731  1.00 80.20           C  
ATOM   1760  CG  GLU A 228     -34.698  62.675  -4.787  1.00 80.20           C  
ATOM   1761  CD  GLU A 228     -34.679  64.175  -5.036  1.00 80.20           C  
ATOM   1762  OE1 GLU A 228     -33.792  64.656  -5.777  1.00 80.20           O  
ATOM   1763  OE2 GLU A 228     -35.558  64.875  -4.485  1.00 80.20           O1-
ATOM   1764  N   VAL A 229     -37.852  60.469  -2.350  1.00 82.18           N  
ATOM   1765  CA  VAL A 229     -38.686  60.195  -1.185  1.00 82.18           C  
ATOM   1766  C   VAL A 229     -38.599  58.714  -0.823  1.00 82.18           C  
ATOM   1767  O   VAL A 229     -38.507  58.362   0.355  1.00 82.18           O  
ATOM   1768  CB  VAL A 229     -40.157  60.598  -1.432  1.00 82.18           C  
ATOM   1769  CG1 VAL A 229     -41.037  60.176  -0.258  1.00 82.18           C  
ATOM   1770  CG2 VAL A 229     -40.265  62.103  -1.672  1.00 82.18           C  
ATOM   1771  N   LEU A 230     -38.609  57.892  -1.825  1.00 87.09           N  
ATOM   1772  CA  LEU A 230     -38.512  56.454  -1.598  1.00 87.09           C  
ATOM   1773  C   LEU A 230     -37.187  56.098  -0.932  1.00 87.09           C  
ATOM   1774  O   LEU A 230     -37.148  55.254  -0.032  1.00 87.09           O  
ATOM   1775  CB  LEU A 230     -38.653  55.693  -2.920  1.00 87.09           C  
ATOM   1776  CG  LEU A 230     -40.029  55.737  -3.584  1.00 87.09           C  
ATOM   1777  CD1 LEU A 230     -39.987  55.035  -4.937  1.00 87.09           C  
ATOM   1778  CD2 LEU A 230     -41.080  55.101  -2.679  1.00 87.09           C  
ATOM   1779  N   GLU A 231     -36.150  56.792  -1.347  1.00 86.20           N  
ATOM   1780  CA  GLU A 231     -34.831  56.552  -0.769  1.00 86.20           C  
ATOM   1781  C   GLU A 231     -34.783  56.989   0.693  1.00 86.20           C  
ATOM   1782  O   GLU A 231     -34.173  56.317   1.528  1.00 86.20           O  
ATOM   1783  CB  GLU A 231     -33.751  57.281  -1.572  1.00 86.20           C  
ATOM   1784  CG  GLU A 231     -33.477  56.665  -2.936  1.00 86.20           C  
ATOM   1785  CD  GLU A 231     -32.449  57.436  -3.748  1.00 86.20           C  
ATOM   1786  OE1 GLU A 231     -32.074  56.974  -4.849  1.00 86.20           O  
ATOM   1787  OE2 GLU A 231     -32.014  58.511  -3.278  1.00 86.20           O1-
ATOM   1788  N   ILE A 232     -35.433  58.104   0.939  1.00 84.95           N  
ATOM   1789  CA  ILE A 232     -35.519  58.598   2.309  1.00 84.95           C  
ATOM   1790  C   ILE A 232     -36.301  57.606   3.167  1.00 84.95           C  
ATOM   1791  O   ILE A 232     -35.885  57.277   4.281  1.00 84.95           O  
ATOM   1792  CB  ILE A 232     -36.181  59.993   2.366  1.00 84.95           C  
ATOM   1793  CG1 ILE A 232     -35.275  61.041   1.709  1.00 84.95           C  
ATOM   1794  CG2 ILE A 232     -36.505  60.378   3.812  1.00 84.95           C  
ATOM   1795  CD1 ILE A 232     -35.933  62.402   1.531  1.00 84.95           C  
ATOM   1796  N   ALA A 233     -37.395  57.183   2.648  1.00 89.09           N  
ATOM   1797  CA  ALA A 233     -38.213  56.203   3.359  1.00 89.09           C  
ATOM   1798  C   ALA A 233     -37.423  54.926   3.633  1.00 89.09           C  
ATOM   1799  O   ALA A 233     -37.471  54.385   4.740  1.00 89.09           O  
ATOM   1800  CB  ALA A 233     -39.474  55.883   2.560  1.00 89.09           C  
ATOM   1801  N   ARG A 234     -36.765  54.486   2.653  1.00 89.69           N  
ATOM   1802  CA  ARG A 234     -35.961  53.278   2.807  1.00 89.69           C  
ATOM   1803  C   ARG A 234     -34.904  53.458   3.891  1.00 89.69           C  
ATOM   1804  O   ARG A 234     -34.719  52.582   4.737  1.00 89.69           O  
ATOM   1805  CB  ARG A 234     -35.293  52.906   1.481  1.00 89.69           C  
ATOM   1806  CG  ARG A 234     -34.543  51.584   1.520  1.00 89.69           C  
ATOM   1807  CD  ARG A 234     -33.912  51.253   0.174  1.00 89.69           C  
ATOM   1808  NE  ARG A 234     -32.934  50.175   0.287  1.00 89.69           N  
ATOM   1809  CZ  ARG A 234     -32.166  49.741  -0.709  1.00 89.69           C  
ATOM   1810  NH1 ARG A 234     -32.248  50.286  -1.916  1.00 89.69           N1+
ATOM   1811  NH2 ARG A 234     -31.310  48.752  -0.495  1.00 89.69           N  
ATOM   1812  N   ALA A 235     -34.200  54.498   3.803  1.00 85.45           N  
ATOM   1813  CA  ALA A 235     -33.175  54.785   4.802  1.00 85.45           C  
ATOM   1814  C   ALA A 235     -33.776  54.841   6.204  1.00 85.45           C  
ATOM   1815  O   ALA A 235     -33.195  54.315   7.157  1.00 85.45           O  
ATOM   1816  CB  ALA A 235     -32.467  56.098   4.478  1.00 85.45           C  
ATOM   1817  N   ALA A 236     -34.883  55.496   6.311  1.00 87.06           N  
ATOM   1818  CA  ALA A 236     -35.560  55.599   7.602  1.00 87.06           C  
ATOM   1819  C   ALA A 236     -35.946  54.222   8.132  1.00 87.06           C  
ATOM   1820  O   ALA A 236     -35.759  53.930   9.316  1.00 87.06           O  
ATOM   1821  CB  ALA A 236     -36.796  56.488   7.485  1.00 87.06           C  
ATOM   1822  N   LEU A 237     -36.383  53.361   7.304  1.00 90.80           N  
ATOM   1823  CA  LEU A 237     -36.812  52.026   7.704  1.00 90.80           C  
ATOM   1824  C   LEU A 237     -35.615  51.159   8.077  1.00 90.80           C  
ATOM   1825  O   LEU A 237     -35.674  50.391   9.040  1.00 90.80           O  
ATOM   1826  CB  LEU A 237     -37.608  51.360   6.578  1.00 90.80           C  
ATOM   1827  CG  LEU A 237     -39.031  51.875   6.356  1.00 90.80           C  
ATOM   1828  CD1 LEU A 237     -39.581  51.360   5.031  1.00 90.80           C  
ATOM   1829  CD2 LEU A 237     -39.936  51.463   7.513  1.00 90.80           C  
ATOM   1830  N   LYS A 238     -34.612  51.258   7.264  1.00 87.55           N  
ATOM   1831  CA  LYS A 238     -33.389  50.540   7.616  1.00 87.55           C  
ATOM   1832  C   LYS A 238     -32.895  50.945   9.002  1.00 87.55           C  
ATOM   1833  O   LYS A 238     -32.480  50.093   9.792  1.00 87.55           O  
ATOM   1834  CB  LYS A 238     -32.298  50.795   6.575  1.00 87.55           C  
ATOM   1835  CG  LYS A 238     -32.480  50.013   5.283  1.00 87.55           C  
ATOM   1836  CD  LYS A 238     -31.298  50.205   4.342  1.00 87.55           C  
ATOM   1837  CE  LYS A 238     -31.459  49.387   3.067  1.00 87.55           C  
ATOM   1838  NZ  LYS A 238     -30.310  49.585   2.134  1.00 87.55           N1+
ATOM   1839  N   ALA A 239     -32.934  52.245   9.182  1.00 82.62           N  
ATOM   1840  CA  ALA A 239     -32.519  52.758  10.485  1.00 82.62           C  
ATOM   1841  C   ALA A 239     -33.419  52.226  11.596  1.00 82.62           C  
ATOM   1842  O   ALA A 239     -32.935  51.823  12.657  1.00 82.62           O  
ATOM   1843  CB  ALA A 239     -32.527  54.285  10.483  1.00 82.62           C  
ATOM   1844  N   ALA A 240     -34.723  52.223  11.342  1.00 87.41           N  
ATOM   1845  CA  ALA A 240     -35.685  51.746  12.332  1.00 87.41           C  
ATOM   1846  C   ALA A 240     -35.468  50.266  12.639  1.00 87.41           C  
ATOM   1847  O   ALA A 240     -35.651  49.829  13.777  1.00 87.41           O  
ATOM   1848  CB  ALA A 240     -37.112  51.981  11.844  1.00 87.41           C  
ATOM   1849  N   GLN A 241     -35.090  49.540  11.661  1.00 85.62           N  
ATOM   1850  CA  GLN A 241     -34.819  48.117  11.840  1.00 85.62           C  
ATOM   1851  C   GLN A 241     -33.574  47.898  12.695  1.00 85.62           C  
ATOM   1852  O   GLN A 241     -33.509  46.945  13.474  1.00 85.62           O  
ATOM   1853  CB  GLN A 241     -34.654  47.427  10.485  1.00 85.62           C  
ATOM   1854  CG  GLN A 241     -34.641  45.906  10.568  1.00 85.62           C  
ATOM   1855  CD  GLN A 241     -34.526  45.245   9.207  1.00 85.62           C  
ATOM   1856  NE2 GLN A 241     -35.095  44.052   9.078  1.00 85.62           N  
ATOM   1857  OE1 GLN A 241     -33.932  45.804   8.280  1.00 85.62           O  
ATOM   1858  N   ALA A 242     -32.659  48.704  12.529  1.00 82.96           N  
ATOM   1859  CA  ALA A 242     -31.391  48.572  13.243  1.00 82.96           C  
ATOM   1860  C   ALA A 242     -31.537  48.998  14.701  1.00 82.96           C  
ATOM   1861  O   ALA A 242     -30.857  48.465  15.581  1.00 82.96           O  
ATOM   1862  CB  ALA A 242     -30.306  49.397  12.557  1.00 82.96           C  
ATOM   1863  N   PHE A 243     -32.566  49.790  14.999  1.00 81.94           N  
ATOM   1864  CA  PHE A 243     -32.787  50.276  16.356  1.00 81.94           C  
ATOM   1865  C   PHE A 243     -34.274  50.304  16.685  1.00 81.94           C  
ATOM   1866  O   PHE A 243     -34.868  51.378  16.806  1.00 81.94           O  
ATOM   1867  CB  PHE A 243     -32.182  51.672  16.534  1.00 81.94           C  
ATOM   1868  CG  PHE A 243     -30.726  51.754  16.167  1.00 81.94           C  
ATOM   1869  CD1 PHE A 243     -29.741  51.428  17.094  1.00 81.94           C  
ATOM   1870  CD2 PHE A 243     -30.339  52.157  14.896  1.00 81.94           C  
ATOM   1871  CE1 PHE A 243     -28.393  51.504  16.757  1.00 81.94           C  
ATOM   1872  CE2 PHE A 243     -28.992  52.235  14.552  1.00 81.94           C  
ATOM   1873  CZ  PHE A 243     -28.021  51.909  15.485  1.00 81.94           C  
ATOM   1874  N   PRO A 244     -34.915  49.198  16.925  1.00 78.51           N  
ATOM   1875  CA  PRO A 244     -36.374  49.103  17.019  1.00 78.51           C  
ATOM   1876  C   PRO A 244     -36.919  49.675  18.326  1.00 78.51           C  
ATOM   1877  O   PRO A 244     -38.047  50.170  18.365  1.00 78.51           O  
ATOM   1878  CB  PRO A 244     -36.637  47.598  16.928  1.00 78.51           C  
ATOM   1879  CG  PRO A 244     -35.308  46.962  17.183  1.00 78.51           C  
ATOM   1880  CD  PRO A 244     -34.234  47.978  16.916  1.00 78.51           C  
ATOM   1881  N   ASN A 245     -36.113  49.908  19.327  1.00 76.77           N  
ATOM   1882  CA  ASN A 245     -36.661  50.268  20.631  1.00 76.77           C  
ATOM   1883  C   ASN A 245     -36.220  51.665  21.058  1.00 76.77           C  
ATOM   1884  O   ASN A 245     -36.152  51.961  22.252  1.00 76.77           O  
ATOM   1885  CB  ASN A 245     -36.254  49.238  21.686  1.00 76.77           C  
ATOM   1886  CG  ASN A 245     -36.810  47.856  21.399  1.00 76.77           C  
ATOM   1887  ND2 ASN A 245     -35.971  46.838  21.544  1.00 76.77           N  
ATOM   1888  OD1 ASN A 245     -37.984  47.707  21.048  1.00 76.77           O  
ATOM   1889  N   THR A 246     -36.035  52.565  19.986  1.00 79.71           N  
ATOM   1890  CA  THR A 246     -35.552  53.892  20.353  1.00 79.71           C  
ATOM   1891  C   THR A 246     -36.502  54.973  19.845  1.00 79.71           C  
ATOM   1892  O   THR A 246     -37.255  54.748  18.895  1.00 79.71           O  
ATOM   1893  CB  THR A 246     -34.139  54.145  19.795  1.00 79.71           C  
ATOM   1894  CG2 THR A 246     -33.181  53.028  20.197  1.00 79.71           C  
ATOM   1895  OG1 THR A 246     -34.200  54.215  18.366  1.00 79.71           O  
ATOM   1896  N   GLU A 247     -36.705  55.984  20.603  1.00 82.57           N  
ATOM   1897  CA  GLU A 247     -37.422  57.180  20.173  1.00 82.57           C  
ATOM   1898  C   GLU A 247     -36.869  57.710  18.853  1.00 82.57           C  
ATOM   1899  O   GLU A 247     -37.598  58.323  18.070  1.00 82.57           O  
ATOM   1900  CB  GLU A 247     -37.347  58.267  21.248  1.00 82.57           C  
ATOM   1901  CG  GLU A 247     -38.171  57.961  22.491  1.00 82.57           C  
ATOM   1902  CD  GLU A 247     -38.077  59.042  23.555  1.00 82.57           C  
ATOM   1903  OE1 GLU A 247     -38.698  58.890  24.631  1.00 82.57           O  
ATOM   1904  OE2 GLU A 247     -37.376  60.051  23.310  1.00 82.57           O1-
ATOM   1905  N   LEU A 248     -35.606  57.350  18.704  1.00 80.70           N  
ATOM   1906  CA  LEU A 248     -34.921  57.782  17.492  1.00 80.70           C  
ATOM   1907  C   LEU A 248     -35.528  57.119  16.259  1.00 80.70           C  
ATOM   1908  O   LEU A 248     -35.734  57.775  15.235  1.00 80.70           O  
ATOM   1909  CB  LEU A 248     -33.426  57.459  17.575  1.00 80.70           C  
ATOM   1910  CG  LEU A 248     -32.573  57.887  16.381  1.00 80.70           C  
ATOM   1911  CD1 LEU A 248     -32.651  59.398  16.189  1.00 80.70           C  
ATOM   1912  CD2 LEU A 248     -31.127  57.442  16.570  1.00 80.70           C  
ATOM   1913  N   ALA A 249     -35.881  55.857  16.300  1.00 84.25           N  
ATOM   1914  CA  ALA A 249     -36.491  55.144  15.181  1.00 84.25           C  
ATOM   1915  C   ALA A 249     -37.839  55.756  14.810  1.00 84.25           C  
ATOM   1916  O   ALA A 249     -38.124  55.975  13.630  1.00 84.25           O  
ATOM   1917  CB  ALA A 249     -36.658  53.665  15.522  1.00 84.25           C  
ATOM   1918  N   GLU A 250     -38.639  56.034  15.865  1.00 83.42           N  
ATOM   1919  CA  GLU A 250     -39.935  56.668  15.646  1.00 83.42           C  
ATOM   1920  C   GLU A 250     -39.776  58.039  14.993  1.00 83.42           C  
ATOM   1921  O   GLU A 250     -40.517  58.382  14.070  1.00 83.42           O  
ATOM   1922  CB  GLU A 250     -40.698  56.801  16.967  1.00 83.42           C  
ATOM   1923  CG  GLU A 250     -41.185  55.474  17.531  1.00 83.42           C  
ATOM   1924  CD  GLU A 250     -41.890  55.614  18.870  1.00 83.42           C  
ATOM   1925  OE1 GLU A 250     -42.163  54.581  19.524  1.00 83.42           O  
ATOM   1926  OE2 GLU A 250     -42.173  56.766  19.269  1.00 83.42           O1-
ATOM   1927  N   LEU A 251     -38.844  58.772  15.529  1.00 83.31           N  
ATOM   1928  CA  LEU A 251     -38.574  60.108  15.009  1.00 83.31           C  
ATOM   1929  C   LEU A 251     -38.144  60.045  13.546  1.00 83.31           C  
ATOM   1930  O   LEU A 251     -38.607  60.839  12.725  1.00 83.31           O  
ATOM   1931  CB  LEU A 251     -37.491  60.800  15.842  1.00 83.31           C  
ATOM   1932  CG  LEU A 251     -37.166  62.246  15.465  1.00 83.31           C  
ATOM   1933  CD1 LEU A 251     -38.370  63.145  15.726  1.00 83.31           C  
ATOM   1934  CD2 LEU A 251     -35.946  62.738  16.236  1.00 83.31           C  
ATOM   1935  N   MET A 252     -37.392  59.039  13.181  1.00 83.98           N  
ATOM   1936  CA  MET A 252     -36.923  58.883  11.806  1.00 83.98           C  
ATOM   1937  C   MET A 252     -38.083  58.561  10.869  1.00 83.98           C  
ATOM   1938  O   MET A 252     -38.163  59.103   9.766  1.00 83.98           O  
ATOM   1939  CB  MET A 252     -35.862  57.785  11.721  1.00 83.98           C  
ATOM   1940  CG  MET A 252     -34.520  58.182  12.314  1.00 83.98           C  
ATOM   1941  SD  MET A 252     -33.674  59.483  11.335  1.00 83.98           S  
ATOM   1942  CE  MET A 252     -32.309  59.893  12.457  1.00 83.98           C  
ATOM   1943  N   LEU A 253     -38.969  57.725  11.293  1.00 86.99           N  
ATOM   1944  CA  LEU A 253     -40.119  57.361  10.472  1.00 86.99           C  
ATOM   1945  C   LEU A 253     -41.070  58.541  10.315  1.00 86.99           C  
ATOM   1946  O   LEU A 253     -41.608  58.771   9.229  1.00 86.99           O  
ATOM   1947  CB  LEU A 253     -40.861  56.171  11.088  1.00 86.99           C  
ATOM   1948  CG  LEU A 253     -40.162  54.814  10.994  1.00 86.99           C  
ATOM   1949  CD1 LEU A 253     -40.981  53.745  11.710  1.00 86.99           C  
ATOM   1950  CD2 LEU A 253     -39.932  54.430   9.536  1.00 86.99           C  
ATOM   1951  N   ARG A 254     -41.266  59.193  11.404  1.00 85.88           N  
ATOM   1952  CA  ARG A 254     -42.126  60.371  11.340  1.00 85.88           C  
ATOM   1953  C   ARG A 254     -41.549  61.419  10.394  1.00 85.88           C  
ATOM   1954  O   ARG A 254     -42.287  62.052   9.636  1.00 85.88           O  
ATOM   1955  CB  ARG A 254     -42.319  60.973  12.734  1.00 85.88           C  
ATOM   1956  CG  ARG A 254     -43.230  60.156  13.637  1.00 85.88           C  
ATOM   1957  CD  ARG A 254     -43.481  60.857  14.965  1.00 85.88           C  
ATOM   1958  NE  ARG A 254     -44.256  60.019  15.877  1.00 85.88           N  
ATOM   1959  CZ  ARG A 254     -45.451  60.337  16.367  1.00 85.88           C  
ATOM   1960  NH1 ARG A 254     -46.034  61.486  16.040  1.00 85.88           N1+
ATOM   1961  NH2 ARG A 254     -46.068  59.502  17.189  1.00 85.88           N  
ATOM   1962  N   LEU A 255     -40.278  61.579  10.556  1.00 83.05           N  
ATOM   1963  CA  LEU A 255     -39.608  62.521   9.666  1.00 83.05           C  
ATOM   1964  C   LEU A 255     -39.765  62.097   8.209  1.00 83.05           C  
ATOM   1965  O   LEU A 255     -40.025  62.932   7.340  1.00 83.05           O  
ATOM   1966  CB  LEU A 255     -38.123  62.631  10.021  1.00 83.05           C  
ATOM   1967  CG  LEU A 255     -37.327  63.709   9.284  1.00 83.05           C  
ATOM   1968  CD1 LEU A 255     -37.836  65.096   9.663  1.00 83.05           C  
ATOM   1969  CD2 LEU A 255     -35.838  63.579   9.589  1.00 83.05           C  
ATOM   1970  N   ALA A 256     -39.598  60.868   7.920  1.00 86.08           N  
ATOM   1971  CA  ALA A 256     -39.776  60.352   6.565  1.00 86.08           C  
ATOM   1972  C   ALA A 256     -41.211  60.547   6.089  1.00 86.08           C  
ATOM   1973  O   ALA A 256     -41.447  60.868   4.921  1.00 86.08           O  
ATOM   1974  CB  ALA A 256     -39.393  58.875   6.505  1.00 86.08           C  
ATOM   1975  N   GLU A 257     -42.090  60.332   6.969  1.00 84.35           N  
ATOM   1976  CA  GLU A 257     -43.495  60.564   6.647  1.00 84.35           C  
ATOM   1977  C   GLU A 257     -43.741  62.019   6.260  1.00 84.35           C  
ATOM   1978  O   GLU A 257     -44.446  62.298   5.289  1.00 84.35           O  
ATOM   1979  CB  GLU A 257     -44.388  60.174   7.827  1.00 84.35           C  
ATOM   1980  CG  GLU A 257     -45.877  60.237   7.519  1.00 84.35           C  
ATOM   1981  CD  GLU A 257     -46.753  59.979   8.734  1.00 84.35           C  
ATOM   1982  OE1 GLU A 257     -47.998  59.997   8.601  1.00 84.35           O  
ATOM   1983  OE2 GLU A 257     -46.190  59.760   9.831  1.00 84.35           O1-
ATOM   1984  N   VAL A 258     -43.231  62.916   7.061  1.00 82.03           N  
ATOM   1985  CA  VAL A 258     -43.381  64.345   6.803  1.00 82.03           C  
ATOM   1986  C   VAL A 258     -42.734  64.699   5.465  1.00 82.03           C  
ATOM   1987  O   VAL A 258     -43.302  65.457   4.675  1.00 82.03           O  
ATOM   1988  CB  VAL A 258     -42.762  65.195   7.936  1.00 82.03           C  
ATOM   1989  CG1 VAL A 258     -42.716  66.670   7.541  1.00 82.03           C  
ATOM   1990  CG2 VAL A 258     -43.549  65.008   9.231  1.00 82.03           C  
ATOM   1991  N   ALA A 259     -41.597  64.109   5.281  1.00 81.46           N  
ATOM   1992  CA  ALA A 259     -40.919  64.343   4.008  1.00 81.46           C  
ATOM   1993  C   ALA A 259     -41.777  63.876   2.836  1.00 81.46           C  
ATOM   1994  O   ALA A 259     -41.874  64.564   1.817  1.00 81.46           O  
ATOM   1995  CB  ALA A 259     -39.566  63.635   3.988  1.00 81.46           C  
ATOM   1996  N   ALA A 260     -42.358  62.757   3.012  1.00 81.79           N  
ATOM   1997  CA  ALA A 260     -43.230  62.213   1.975  1.00 81.79           C  
ATOM   1998  C   ALA A 260     -44.432  63.123   1.736  1.00 81.79           C  
ATOM   1999  O   ALA A 260     -44.803  63.383   0.589  1.00 81.79           O  
ATOM   2000  CB  ALA A 260     -43.696  60.809   2.353  1.00 81.79           C  
ATOM   2001  N   ARG A 261     -45.031  63.595   2.726  1.00 80.07           N  
ATOM   2002  CA  ARG A 261     -46.180  64.491   2.642  1.00 80.07           C  
ATOM   2003  C   ARG A 261     -45.796  65.811   1.980  1.00 80.07           C  
ATOM   2004  O   ARG A 261     -46.529  66.322   1.132  1.00 80.07           O  
ATOM   2005  CB  ARG A 261     -46.763  64.752   4.032  1.00 80.07           C  
ATOM   2006  CG  ARG A 261     -48.068  65.533   4.017  1.00 80.07           C  
ATOM   2007  CD  ARG A 261     -48.602  65.765   5.423  1.00 80.07           C  
ATOM   2008  NE  ARG A 261     -48.976  64.512   6.071  1.00 80.07           N  
ATOM   2009  CZ  ARG A 261     -49.431  64.409   7.317  1.00 80.07           C  
ATOM   2010  NH1 ARG A 261     -49.577  65.489   8.077  1.00 80.07           N1+
ATOM   2011  NH2 ARG A 261     -49.742  63.219   7.808  1.00 80.07           N  
ATOM   2012  N   VAL A 262     -44.717  66.387   2.353  1.00 81.43           N  
ATOM   2013  CA  VAL A 262     -44.237  67.647   1.794  1.00 81.43           C  
ATOM   2014  C   VAL A 262     -43.983  67.483   0.296  1.00 81.43           C  
ATOM   2015  O   VAL A 262     -44.373  68.338  -0.503  1.00 81.43           O  
ATOM   2016  CB  VAL A 262     -42.951  68.130   2.502  1.00 81.43           C  
ATOM   2017  CG1 VAL A 262     -42.325  69.300   1.746  1.00 81.43           C  
ATOM   2018  CG2 VAL A 262     -43.256  68.525   3.946  1.00 81.43           C  
ATOM   2019  N   MET A 263     -43.529  66.343  -0.111  1.00 78.21           N  
ATOM   2020  CA  MET A 263     -43.234  66.108  -1.521  1.00 78.21           C  
ATOM   2021  C   MET A 263     -44.519  65.991  -2.334  1.00 78.21           C  
ATOM   2022  O   MET A 263     -44.591  66.482  -3.462  1.00 78.21           O  
ATOM   2023  CB  MET A 263     -42.391  64.842  -1.692  1.00 78.21           C  
ATOM   2024  CG  MET A 263     -40.906  65.057  -1.446  1.00 78.21           C  
ATOM   2025  SD  MET A 263     -40.143  66.174  -2.685  1.00 78.21           S  
ATOM   2026  CE  MET A 263     -38.484  65.447  -2.794  1.00 78.21           C  
ATOM   2027  N   LYS A 264     -45.417  65.319  -1.776  1.00 76.50           N  
ATOM   2028  CA  LYS A 264     -46.709  65.200  -2.443  1.00 76.50           C  
ATOM   2029  C   LYS A 264     -47.357  66.568  -2.634  1.00 76.50           C  
ATOM   2030  O   LYS A 264     -47.895  66.862  -3.704  1.00 76.50           O  
ATOM   2031  CB  LYS A 264     -47.642  64.285  -1.647  1.00 76.50           C  
ATOM   2032  CG  LYS A 264     -48.920  63.911  -2.385  1.00 76.50           C  
ATOM   2033  CD  LYS A 264     -49.755  62.918  -1.588  1.00 76.50           C  
ATOM   2034  CE  LYS A 264     -51.038  62.550  -2.320  1.00 76.50           C  
ATOM   2035  NZ  LYS A 264     -51.847  61.554  -1.555  1.00 76.50           N1+
ATOM   2036  N   GLU A 265     -47.328  67.329  -1.634  1.00 80.67           N  
ATOM   2037  CA  GLU A 265     -47.896  68.673  -1.699  1.00 80.67           C  
ATOM   2038  C   GLU A 265     -47.134  69.546  -2.692  1.00 80.67           C  
ATOM   2039  O   GLU A 265     -47.734  70.360  -3.398  1.00 80.67           O  
ATOM   2040  CB  GLU A 265     -47.893  69.326  -0.315  1.00 80.67           C  
ATOM   2041  CG  GLU A 265     -48.914  68.735   0.647  1.00 80.67           C  
ATOM   2042  CD  GLU A 265     -50.353  69.029   0.249  1.00 80.67           C  
ATOM   2043  OE1 GLU A 265     -51.242  68.192   0.525  1.00 80.67           O  
ATOM   2044  OE2 GLU A 265     -50.592  70.105  -0.345  1.00 80.67           O1-
ATOM   2045  N   LEU A 266     -45.872  69.409  -2.767  1.00 79.88           N  
ATOM   2046  CA  LEU A 266     -45.049  70.158  -3.710  1.00 79.88           C  
ATOM   2047  C   LEU A 266     -45.380  69.773  -5.148  1.00 79.88           C  
ATOM   2048  O   LEU A 266     -45.445  70.635  -6.027  1.00 79.88           O  
ATOM   2049  CB  LEU A 266     -43.563  69.917  -3.434  1.00 79.88           C  
ATOM   2050  CG  LEU A 266     -42.960  70.683  -2.255  1.00 79.88           C  
ATOM   2051  CD1 LEU A 266     -41.535  70.207  -1.988  1.00 79.88           C  
ATOM   2052  CD2 LEU A 266     -42.987  72.184  -2.522  1.00 79.88           C  
ATOM   2053  N   GLU A 267     -45.568  68.480  -5.333  1.00 74.87           N  
ATOM   2054  CA  GLU A 267     -45.940  68.015  -6.665  1.00 74.87           C  
ATOM   2055  C   GLU A 267     -47.288  68.590  -7.094  1.00 74.87           C  
ATOM   2056  O   GLU A 267     -47.454  69.001  -8.245  1.00 74.87           O  
ATOM   2057  CB  GLU A 267     -45.984  66.485  -6.708  1.00 74.87           C  
ATOM   2058  CG  GLU A 267     -44.619  65.836  -6.882  1.00 74.87           C  
ATOM   2059  CD  GLU A 267     -44.672  64.316  -6.870  1.00 74.87           C  
ATOM   2060  OE1 GLU A 267     -43.607  63.672  -7.004  1.00 74.87           O  
ATOM   2061  OE2 GLU A 267     -45.787  63.766  -6.726  1.00 74.87           O1-
ATOM   2062  N   ARG A 268     -48.200  68.663  -6.153  1.00 77.83           N  
ATOM   2063  CA  ARG A 268     -49.521  69.232  -6.402  1.00 77.83           C  
ATOM   2064  C   ARG A 268     -49.426  70.722  -6.715  1.00 77.83           C  
ATOM   2065  O   ARG A 268     -50.073  71.208  -7.645  1.00 77.83           O  
ATOM   2066  CB  ARG A 268     -50.439  69.007  -5.198  1.00 77.83           C  
ATOM   2067  CG  ARG A 268     -51.891  69.380  -5.452  1.00 77.83           C  
ATOM   2068  CD  ARG A 268     -52.777  69.041  -4.262  1.00 77.83           C  
ATOM   2069  NE  ARG A 268     -54.146  69.508  -4.459  1.00 77.83           N  
ATOM   2070  CZ  ARG A 268     -55.137  69.339  -3.589  1.00 77.83           C  
ATOM   2071  NH1 ARG A 268     -54.930  68.708  -2.439  1.00 77.83           N1+
ATOM   2072  NH2 ARG A 268     -56.346  69.805  -3.869  1.00 77.83           N  
ATOM   2073  N   ASN A 269     -48.632  71.400  -5.929  1.00 80.44           N  
ATOM   2074  CA  ASN A 269     -48.448  72.833  -6.132  1.00 80.44           C  
ATOM   2075  C   ASN A 269     -47.783  73.129  -7.472  1.00 80.44           C  
ATOM   2076  O   ASN A 269     -48.153  74.083  -8.158  1.00 80.44           O  
ATOM   2077  CB  ASN A 269     -47.631  73.437  -4.988  1.00 80.44           C  
ATOM   2078  CG  ASN A 269     -48.438  73.597  -3.715  1.00 80.44           C  
ATOM   2079  ND2 ASN A 269     -47.749  73.818  -2.600  1.00 80.44           N  
ATOM   2080  OD1 ASN A 269     -49.669  73.520  -3.731  1.00 80.44           O  
ATOM   2081  N   ASP A 270     -46.844  72.286  -7.786  1.00 77.80           N  
ATOM   2082  CA  ASP A 270     -46.161  72.429  -9.069  1.00 77.80           C  
ATOM   2083  C   ASP A 270     -47.139  72.271 -10.231  1.00 77.80           C  
ATOM   2084  O   ASP A 270     -47.087  73.030 -11.201  1.00 77.80           O  
ATOM   2085  CB  ASP A 270     -45.028  71.408  -9.191  1.00 77.80           C  
ATOM   2086  CG  ASP A 270     -44.043  71.745 -10.297  1.00 77.80           C  
ATOM   2087  OD1 ASP A 270     -43.674  72.930 -10.444  1.00 77.80           O  
ATOM   2088  OD2 ASP A 270     -43.635  70.818 -11.029  1.00 77.80           O1-
ATOM   2089  N   GLU A 271     -48.106  71.307 -10.102  1.00 79.38           N  
ATOM   2090  CA  GLU A 271     -49.113  71.063 -11.131  1.00 79.38           C  
ATOM   2091  C   GLU A 271     -50.107  72.218 -11.215  1.00 79.38           C  
ATOM   2092  O   GLU A 271     -50.491  72.636 -12.309  1.00 79.38           O  
ATOM   2093  CB  GLU A 271     -49.852  69.751 -10.862  1.00 79.38           C  
ATOM   2094  CG  GLU A 271     -49.061  68.509 -11.247  1.00 79.38           C  
ATOM   2095  CD  GLU A 271     -49.748  67.213 -10.848  1.00 79.38           C  
ATOM   2096  OE1 GLU A 271     -49.178  66.124 -11.089  1.00 79.38           O  
ATOM   2097  OE2 GLU A 271     -50.866  67.286 -10.290  1.00 79.38           O1-
ATOM   2098  N   GLU A 272     -50.433  72.713 -10.063  1.00 80.82           N  
ATOM   2099  CA  GLU A 272     -51.390  73.812  -9.993  1.00 80.82           C  
ATOM   2100  C   GLU A 272     -50.789  75.104 -10.540  1.00 80.82           C  
ATOM   2101  O   GLU A 272     -51.478  75.887 -11.195  1.00 80.82           O  
ATOM   2102  CB  GLU A 272     -51.865  74.020  -8.553  1.00 80.82           C  
ATOM   2103  CG  GLU A 272     -52.795  72.927  -8.048  1.00 80.82           C  
ATOM   2104  CD  GLU A 272     -53.272  73.157  -6.623  1.00 80.82           C  
ATOM   2105  OE1 GLU A 272     -54.092  72.354  -6.120  1.00 80.82           O  
ATOM   2106  OE2 GLU A 272     -52.824  74.147  -6.003  1.00 80.82           O1-
ATOM   2107  N   ILE A 273     -49.486  75.315 -10.275  1.00 74.12           N  
ATOM   2108  CA  ILE A 273     -48.759  76.488 -10.748  1.00 74.12           C  
ATOM   2109  C   ILE A 273     -48.630  76.437 -12.269  1.00 74.12           C  
ATOM   2110  O   ILE A 273     -48.779  77.457 -12.946  1.00 74.12           O  
ATOM   2111  CB  ILE A 273     -47.363  76.588 -10.095  1.00 74.12           C  
ATOM   2112  CG1 ILE A 273     -47.495  76.917  -8.603  1.00 74.12           C  
ATOM   2113  CG2 ILE A 273     -46.505  77.635 -10.811  1.00 74.12           C  
ATOM   2114  CD1 ILE A 273     -46.189  76.805  -7.827  1.00 74.12           C  
ATOM   2115  N   LYS A 274     -48.408  75.218 -12.783  1.00 74.13           N  
ATOM   2116  CA  LYS A 274     -48.311  75.061 -14.232  1.00 74.13           C  
ATOM   2117  C   LYS A 274     -49.637  75.393 -14.910  1.00 74.13           C  
ATOM   2118  O   LYS A 274     -49.655  75.907 -16.031  1.00 74.13           O  
ATOM   2119  CB  LYS A 274     -47.880  73.638 -14.591  1.00 74.13           C  
ATOM   2120  CG  LYS A 274     -46.406  73.356 -14.338  1.00 74.13           C  
ATOM   2121  CD  LYS A 274     -46.029  71.940 -14.755  1.00 74.13           C  
ATOM   2122  CE  LYS A 274     -44.573  71.630 -14.435  1.00 74.13           C  
ATOM   2123  NZ  LYS A 274     -44.214  70.225 -14.790  1.00 74.13           N1+
ATOM   2124  N   LYS A 275     -50.708  75.204 -14.145  1.00 78.81           N  
ATOM   2125  CA  LYS A 275     -52.044  75.431 -14.688  1.00 78.81           C  
ATOM   2126  C   LYS A 275     -52.460  76.892 -14.535  1.00 78.81           C  
ATOM   2127  O   LYS A 275     -53.334  77.373 -15.257  1.00 78.81           O  
ATOM   2128  CB  LYS A 275     -53.065  74.521 -14.001  1.00 78.81           C  
ATOM   2129  CG  LYS A 275     -52.917  73.049 -14.355  1.00 78.81           C  
ATOM   2130  CD  LYS A 275     -53.990  72.203 -13.682  1.00 78.81           C  
ATOM   2131  CE  LYS A 275     -53.827  70.725 -14.012  1.00 78.81           C  
ATOM   2132  NZ  LYS A 275     -54.844  69.885 -13.311  1.00 78.81           N1+
ATOM   2133  N   SER A 276     -51.846  77.619 -13.600  1.00 74.44           N  
ATOM   2134  CA  SER A 276     -52.255  78.985 -13.290  1.00 74.44           C  
ATOM   2135  C   SER A 276     -51.532  79.993 -14.177  1.00 74.44           C  
ATOM   2136  O   SER A 276     -50.349  79.825 -14.479  1.00 74.44           O  
ATOM   2137  CB  SER A 276     -51.989  79.303 -11.819  1.00 74.44           C  
ATOM   2138  OG  SER A 276     -52.080  80.698 -11.582  1.00 74.44           O  
ATOM   2139  N   ASP A 277     -52.284  80.734 -15.095  1.00 69.87           N  
ATOM   2140  CA  ASP A 277     -51.762  81.788 -15.960  1.00 69.87           C  
ATOM   2141  C   ASP A 277     -51.360  83.016 -15.147  1.00 69.87           C  
ATOM   2142  O   ASP A 277     -50.945  84.032 -15.710  1.00 69.87           O  
ATOM   2143  CB  ASP A 277     -52.795  82.174 -17.020  1.00 69.87           C  
ATOM   2144  CG  ASP A 277     -52.722  81.304 -18.263  1.00 69.87           C  
ATOM   2145  OD1 ASP A 277     -51.720  80.577 -18.441  1.00 69.87           O  
ATOM   2146  OD2 ASP A 277     -53.673  81.348 -19.073  1.00 69.87           O1-
ATOM   2147  N   GLU A 278     -51.260  82.981 -13.790  1.00 66.32           N  
ATOM   2148  CA  GLU A 278     -50.938  84.161 -12.993  1.00 66.32           C  
ATOM   2149  C   GLU A 278     -49.433  84.277 -12.763  1.00 66.32           C  
ATOM   2150  O   GLU A 278     -48.810  83.362 -12.220  1.00 66.32           O  
ATOM   2151  CB  GLU A 278     -51.673  84.120 -11.651  1.00 66.32           C  
ATOM   2152  CG  GLU A 278     -53.087  84.679 -11.707  1.00 66.32           C  
ATOM   2153  CD  GLU A 278     -53.818  84.599 -10.375  1.00 66.32           C  
ATOM   2154  OE1 GLU A 278     -54.991  85.029 -10.300  1.00 66.32           O  
ATOM   2155  OE2 GLU A 278     -53.211  84.103  -9.400  1.00 66.32           O1-
ATOM   2156  N   LEU A 279     -48.631  84.963 -13.618  1.00 56.30           N  
ATOM   2157  CA  LEU A 279     -47.189  85.071 -13.811  1.00 56.30           C  
ATOM   2158  C   LEU A 279     -46.515  85.641 -12.568  1.00 56.30           C  
ATOM   2159  O   LEU A 279     -45.422  85.208 -12.195  1.00 56.30           O  
ATOM   2160  CB  LEU A 279     -46.874  85.950 -15.025  1.00 56.30           C  
ATOM   2161  CG  LEU A 279     -46.686  85.223 -16.358  1.00 56.30           C  
ATOM   2162  CD1 LEU A 279     -47.191  86.087 -17.508  1.00 56.30           C  
ATOM   2163  CD2 LEU A 279     -45.221  84.852 -16.563  1.00 56.30           C  
ATOM   2164  N   ASP A 280     -47.216  86.535 -11.731  1.00 63.38           N  
ATOM   2165  CA  ASP A 280     -46.449  87.181 -10.671  1.00 63.38           C  
ATOM   2166  C   ASP A 280     -46.291  86.257  -9.466  1.00 63.38           C  
ATOM   2167  O   ASP A 280     -45.252  86.265  -8.803  1.00 63.38           O  
ATOM   2168  CB  ASP A 280     -47.118  88.489 -10.246  1.00 63.38           C  
ATOM   2169  CG  ASP A 280     -46.690  89.677 -11.090  1.00 63.38           C  
ATOM   2170  OD1 ASP A 280     -45.700  89.562 -11.845  1.00 63.38           O  
ATOM   2171  OD2 ASP A 280     -47.347  90.736 -10.999  1.00 63.38           O1-
ATOM   2172  N   ASP A 281     -47.062  85.269  -9.254  1.00 68.08           N  
ATOM   2173  CA  ASP A 281     -47.070  84.301  -8.161  1.00 68.08           C  
ATOM   2174  C   ASP A 281     -46.300  83.039  -8.539  1.00 68.08           C  
ATOM   2175  O   ASP A 281     -45.752  82.356  -7.671  1.00 68.08           O  
ATOM   2176  CB  ASP A 281     -48.506  83.944  -7.771  1.00 68.08           C  
ATOM   2177  CG  ASP A 281     -49.183  85.025  -6.948  1.00 68.08           C  
ATOM   2178  OD1 ASP A 281     -48.484  85.910  -6.409  1.00 68.08           O  
ATOM   2179  OD2 ASP A 281     -50.428  84.990  -6.834  1.00 68.08           O1-
ATOM   2180  N   GLU A 282     -45.877  83.010  -9.740  1.00 65.60           N  
ATOM   2181  CA  GLU A 282     -45.232  81.798 -10.236  1.00 65.60           C  
ATOM   2182  C   GLU A 282     -43.776  81.721  -9.783  1.00 65.60           C  
ATOM   2183  O   GLU A 282     -43.300  80.656  -9.384  1.00 65.60           O  
ATOM   2184  CB  GLU A 282     -45.313  81.731 -11.763  1.00 65.60           C  
ATOM   2185  CG  GLU A 282     -45.372  80.314 -12.315  1.00 65.60           C  
ATOM   2186  CD  GLU A 282     -45.546  80.265 -13.824  1.00 65.60           C  
ATOM   2187  OE1 GLU A 282     -45.517  79.155 -14.403  1.00 65.60           O  
ATOM   2188  OE2 GLU A 282     -45.713  81.345 -14.434  1.00 65.60           O1-
ATOM   2189  N   SER A 283     -43.138  82.957  -9.772  1.00 66.21           N  
ATOM   2190  CA  SER A 283     -41.722  82.921  -9.423  1.00 66.21           C  
ATOM   2191  C   SER A 283     -41.525  82.616  -7.941  1.00 66.21           C  
ATOM   2192  O   SER A 283     -40.623  81.862  -7.572  1.00 66.21           O  
ATOM   2193  CB  SER A 283     -41.049  84.250  -9.772  1.00 66.21           C  
ATOM   2194  OG  SER A 283     -41.584  85.304  -8.991  1.00 66.21           O  
ATOM   2195  N   LEU A 284     -42.440  83.205  -7.040  1.00 63.35           N  
ATOM   2196  CA  LEU A 284     -42.331  82.980  -5.602  1.00 63.35           C  
ATOM   2197  C   LEU A 284     -42.619  81.523  -5.257  1.00 63.35           C  
ATOM   2198  O   LEU A 284     -41.915  80.922  -4.442  1.00 63.35           O  
ATOM   2199  CB  LEU A 284     -43.292  83.897  -4.842  1.00 63.35           C  
ATOM   2200  CG  LEU A 284     -42.655  85.043  -4.053  1.00 63.35           C  
ATOM   2201  CD1 LEU A 284     -43.387  86.350  -4.333  1.00 63.35           C  
ATOM   2202  CD2 LEU A 284     -42.659  84.731  -2.560  1.00 63.35           C  
ATOM   2203  N   LEU A 285     -43.578  80.963  -5.948  1.00 70.20           N  
ATOM   2204  CA  LEU A 285     -43.971  79.582  -5.689  1.00 70.20           C  
ATOM   2205  C   LEU A 285     -42.891  78.613  -6.158  1.00 70.20           C  
ATOM   2206  O   LEU A 285     -42.616  77.613  -5.490  1.00 70.20           O  
ATOM   2207  CB  LEU A 285     -45.296  79.262  -6.385  1.00 70.20           C  
ATOM   2208  CG  LEU A 285     -46.564  79.770  -5.696  1.00 70.20           C  
ATOM   2209  CD1 LEU A 285     -47.744  79.731  -6.661  1.00 70.20           C  
ATOM   2210  CD2 LEU A 285     -46.860  78.948  -4.447  1.00 70.20           C  
ATOM   2211  N   GLU A 286     -42.266  78.957  -7.249  1.00 72.23           N  
ATOM   2212  CA  GLU A 286     -41.174  78.127  -7.748  1.00 72.23           C  
ATOM   2213  C   GLU A 286     -39.999  78.116  -6.773  1.00 72.23           C  
ATOM   2214  O   GLU A 286     -39.386  77.071  -6.544  1.00 72.23           O  
ATOM   2215  CB  GLU A 286     -40.711  78.616  -9.123  1.00 72.23           C  
ATOM   2216  CG  GLU A 286     -41.500  78.027 -10.283  1.00 72.23           C  
ATOM   2217  CD  GLU A 286     -41.062  78.560 -11.638  1.00 72.23           C  
ATOM   2218  OE1 GLU A 286     -41.695  78.211 -12.660  1.00 72.23           O  
ATOM   2219  OE2 GLU A 286     -40.079  79.333 -11.678  1.00 72.23           O1-
ATOM   2220  N   ASP A 287     -39.822  79.272  -6.140  1.00 73.65           N  
ATOM   2221  CA  ASP A 287     -38.735  79.373  -5.173  1.00 73.65           C  
ATOM   2222  C   ASP A 287     -39.026  78.534  -3.929  1.00 73.65           C  
ATOM   2223  O   ASP A 287     -38.129  77.887  -3.386  1.00 73.65           O  
ATOM   2224  CB  ASP A 287     -38.500  80.833  -4.778  1.00 73.65           C  
ATOM   2225  CG  ASP A 287     -37.783  81.629  -5.855  1.00 73.65           C  
ATOM   2226  OD1 ASP A 287     -37.228  81.021  -6.795  1.00 73.65           O  
ATOM   2227  OD2 ASP A 287     -37.773  82.875  -5.760  1.00 73.65           O1-
ATOM   2228  N   ILE A 288     -40.265  78.590  -3.482  1.00 74.15           N  
ATOM   2229  CA  ILE A 288     -40.674  77.828  -2.308  1.00 74.15           C  
ATOM   2230  C   ILE A 288     -40.522  76.333  -2.584  1.00 74.15           C  
ATOM   2231  O   ILE A 288     -39.994  75.591  -1.752  1.00 74.15           O  
ATOM   2232  CB  ILE A 288     -42.128  78.152  -1.901  1.00 74.15           C  
ATOM   2233  CG1 ILE A 288     -42.220  79.576  -1.338  1.00 74.15           C  
ATOM   2234  CG2 ILE A 288     -42.647  77.128  -0.888  1.00 74.15           C  
ATOM   2235  CD1 ILE A 288     -43.639  80.023  -1.016  1.00 74.15           C  
ATOM   2236  N   VAL A 289     -40.901  75.964  -3.802  1.00 71.44           N  
ATOM   2237  CA  VAL A 289     -40.800  74.557  -4.176  1.00 71.44           C  
ATOM   2238  C   VAL A 289     -39.332  74.135  -4.209  1.00 71.44           C  
ATOM   2239  O   VAL A 289     -38.974  73.071  -3.699  1.00 71.44           O  
ATOM   2240  CB  VAL A 289     -41.464  74.284  -5.544  1.00 71.44           C  
ATOM   2241  CG1 VAL A 289     -41.120  72.880  -6.042  1.00 71.44           C  
ATOM   2242  CG2 VAL A 289     -42.978  74.464  -5.448  1.00 71.44           C  
ATOM   2243  N   GLU A 290     -38.497  75.028  -4.756  1.00 74.04           N  
ATOM   2244  CA  GLU A 290     -37.068  74.738  -4.826  1.00 74.04           C  
ATOM   2245  C   GLU A 290     -36.457  74.635  -3.431  1.00 74.04           C  
ATOM   2246  O   GLU A 290     -35.633  73.754  -3.173  1.00 74.04           O  
ATOM   2247  CB  GLU A 290     -36.341  75.811  -5.641  1.00 74.04           C  
ATOM   2248  CG  GLU A 290     -34.975  75.377  -6.151  1.00 74.04           C  
ATOM   2249  CD  GLU A 290     -34.441  76.262  -7.266  1.00 74.04           C  
ATOM   2250  OE1 GLU A 290     -33.343  75.977  -7.794  1.00 74.04           O  
ATOM   2251  OE2 GLU A 290     -35.127  77.249  -7.613  1.00 74.04           O1-
ATOM   2252  N   LEU A 291     -36.925  75.544  -2.506  1.00 70.26           N  
ATOM   2253  CA  LEU A 291     -36.435  75.537  -1.133  1.00 70.26           C  
ATOM   2254  C   LEU A 291     -36.843  74.254  -0.416  1.00 70.26           C  
ATOM   2255  O   LEU A 291     -36.041  73.661   0.309  1.00 70.26           O  
ATOM   2256  CB  LEU A 291     -36.966  76.753  -0.369  1.00 70.26           C  
ATOM   2257  CG  LEU A 291     -36.147  78.040  -0.489  1.00 70.26           C  
ATOM   2258  CD1 LEU A 291     -37.014  79.252  -0.167  1.00 70.26           C  
ATOM   2259  CD2 LEU A 291     -34.929  77.986   0.428  1.00 70.26           C  
ATOM   2260  N   LEU A 292     -38.052  73.876  -0.644  1.00 74.69           N  
ATOM   2261  CA  LEU A 292     -38.550  72.661  -0.010  1.00 74.69           C  
ATOM   2262  C   LEU A 292     -37.778  71.438  -0.493  1.00 74.69           C  
ATOM   2263  O   LEU A 292     -37.475  70.539   0.294  1.00 74.69           O  
ATOM   2264  CB  LEU A 292     -40.043  72.481  -0.295  1.00 74.69           C  
ATOM   2265  CG  LEU A 292     -41.001  73.338   0.535  1.00 74.69           C  
ATOM   2266  CD1 LEU A 292     -42.424  73.212   0.001  1.00 74.69           C  
ATOM   2267  CD2 LEU A 292     -40.938  72.939   2.005  1.00 74.69           C  
ATOM   2268  N   LYS A 293     -37.382  71.436  -1.748  1.00 74.93           N  
ATOM   2269  CA  LYS A 293     -36.578  70.348  -2.297  1.00 74.93           C  
ATOM   2270  C   LYS A 293     -35.192  70.312  -1.660  1.00 74.93           C  
ATOM   2271  O   LYS A 293     -34.660  69.235  -1.380  1.00 74.93           O  
ATOM   2272  CB  LYS A 293     -36.454  70.486  -3.815  1.00 74.93           C  
ATOM   2273  CG  LYS A 293     -37.705  70.078  -4.579  1.00 74.93           C  
ATOM   2274  CD  LYS A 293     -37.496  70.168  -6.085  1.00 74.93           C  
ATOM   2275  CE  LYS A 293     -38.741  69.743  -6.850  1.00 74.93           C  
ATOM   2276  NZ  LYS A 293     -38.561  69.885  -8.326  1.00 74.93           N1+
ATOM   2277  N   GLU A 294     -34.680  71.550  -1.446  1.00 76.10           N  
ATOM   2278  CA  GLU A 294     -33.376  71.644  -0.797  1.00 76.10           C  
ATOM   2279  C   GLU A 294     -33.433  71.119   0.635  1.00 76.10           C  
ATOM   2280  O   GLU A 294     -32.506  70.450   1.094  1.00 76.10           O  
ATOM   2281  CB  GLU A 294     -32.871  73.089  -0.808  1.00 76.10           C  
ATOM   2282  CG  GLU A 294     -32.162  73.483  -2.095  1.00 76.10           C  
ATOM   2283  CD  GLU A 294     -31.635  74.909  -2.078  1.00 76.10           C  
ATOM   2284  OE1 GLU A 294     -31.069  75.360  -3.100  1.00 76.10           O  
ATOM   2285  OE2 GLU A 294     -31.789  75.582  -1.034  1.00 76.10           O1-
ATOM   2286  N   ILE A 295     -34.564  71.472   1.383  1.00 75.41           N  
ATOM   2287  CA  ILE A 295     -34.770  71.016   2.753  1.00 75.41           C  
ATOM   2288  C   ILE A 295     -34.841  69.491   2.784  1.00 75.41           C  
ATOM   2289  O   ILE A 295     -34.240  68.853   3.651  1.00 75.41           O  
ATOM   2290  CB  ILE A 295     -36.053  71.623   3.363  1.00 75.41           C  
ATOM   2291  CG1 ILE A 295     -35.869  73.127   3.605  1.00 75.41           C  
ATOM   2292  CG2 ILE A 295     -36.428  70.902   4.662  1.00 75.41           C  
ATOM   2293  CD1 ILE A 295     -37.126  73.833   4.096  1.00 75.41           C  
ATOM   2294  N   ILE A 296     -35.420  68.895   1.841  1.00 72.32           N  
ATOM   2295  CA  ILE A 296     -35.553  67.445   1.749  1.00 72.32           C  
ATOM   2296  C   ILE A 296     -34.183  66.815   1.510  1.00 72.32           C  
ATOM   2297  O   ILE A 296     -33.851  65.789   2.110  1.00 72.32           O  
ATOM   2298  CB  ILE A 296     -36.533  67.038   0.626  1.00 72.32           C  
ATOM   2299  CG1 ILE A 296     -37.971  67.396   1.016  1.00 72.32           C  
ATOM   2300  CG2 ILE A 296     -36.406  65.544   0.314  1.00 72.32           C  
ATOM   2301  CD1 ILE A 296     -38.984  67.204  -0.105  1.00 72.32           C  
ATOM   2302  N   LYS A 297     -33.420  67.475   0.595  1.00 75.40           N  
ATOM   2303  CA  LYS A 297     -32.062  67.000   0.348  1.00 75.40           C  
ATOM   2304  C   LYS A 297     -31.239  66.994   1.633  1.00 75.40           C  
ATOM   2305  O   LYS A 297     -30.467  66.065   1.878  1.00 75.40           O  
ATOM   2306  CB  LYS A 297     -31.375  67.864  -0.710  1.00 75.40           C  
ATOM   2307  CG  LYS A 297     -31.812  67.561  -2.137  1.00 75.40           C  
ATOM   2308  CD  LYS A 297     -31.044  68.402  -3.147  1.00 75.40           C  
ATOM   2309  CE  LYS A 297     -31.565  68.191  -4.563  1.00 75.40           C  
ATOM   2310  NZ  LYS A 297     -30.847  69.049  -5.551  1.00 75.40           N1+
ATOM   2311  N   LEU A 298     -31.397  68.053   2.449  1.00 74.19           N  
ATOM   2312  CA  LEU A 298     -30.683  68.177   3.715  1.00 74.19           C  
ATOM   2313  C   LEU A 298     -31.105  67.080   4.687  1.00 74.19           C  
ATOM   2314  O   LEU A 298     -30.273  66.538   5.417  1.00 74.19           O  
ATOM   2315  CB  LEU A 298     -30.933  69.553   4.339  1.00 74.19           C  
ATOM   2316  CG  LEU A 298     -30.272  70.744   3.643  1.00 74.19           C  
ATOM   2317  CD1 LEU A 298     -30.745  72.052   4.268  1.00 74.19           C  
ATOM   2318  CD2 LEU A 298     -28.753  70.629   3.714  1.00 74.19           C  
ATOM   2319  N   TRP A 299     -32.269  66.705   4.521  1.00 74.38           N  
ATOM   2320  CA  TRP A 299     -32.786  65.641   5.375  1.00 74.38           C  
ATOM   2321  C   TRP A 299     -32.168  64.297   5.005  1.00 74.38           C  
ATOM   2322  O   TRP A 299     -31.846  63.491   5.883  1.00 74.38           O  
ATOM   2323  CB  TRP A 299     -34.312  65.561   5.272  1.00 74.38           C  
ATOM   2324  CG  TRP A 299     -35.032  66.580   6.103  1.00 74.38           C  
ATOM   2325  CD1 TRP A 299     -35.555  67.770   5.677  1.00 74.38           C  
ATOM   2326  CD2 TRP A 299     -35.305  66.501   7.505  1.00 74.38           C  
ATOM   2327  CE2 TRP A 299     -35.999  67.678   7.864  1.00 74.38           C  
ATOM   2328  CE3 TRP A 299     -35.032  65.546   8.494  1.00 74.38           C  
ATOM   2329  NE1 TRP A 299     -36.138  68.436   6.731  1.00 74.38           N  
ATOM   2330  CZ2 TRP A 299     -36.422  67.927   9.171  1.00 74.38           C  
ATOM   2331  CZ3 TRP A 299     -35.456  65.796   9.795  1.00 74.38           C  
ATOM   2332  CH2 TRP A 299     -36.142  66.977  10.119  1.00 74.38           C  
ATOM   2333  N   LYS A 300     -32.109  64.022   3.719  1.00 70.19           N  
ATOM   2334  CA  LYS A 300     -31.428  62.820   3.250  1.00 70.19           C  
ATOM   2335  C   LYS A 300     -30.028  62.711   3.848  1.00 70.19           C  
ATOM   2336  O   LYS A 300     -29.612  61.633   4.276  1.00 70.19           O  
ATOM   2337  CB  LYS A 300     -31.347  62.809   1.723  1.00 70.19           C  
ATOM   2338  CG  LYS A 300     -30.739  61.541   1.144  1.00 70.19           C  
ATOM   2339  CD  LYS A 300     -30.678  61.594  -0.378  1.00 70.19           C  
ATOM   2340  CE  LYS A 300     -29.974  60.373  -0.953  1.00 70.19           C  
ATOM   2341  NZ  LYS A 300     -29.885  60.435  -2.443  1.00 70.19           N1+
ATOM   2342  N   ILE A 301     -29.413  63.848   3.882  1.00 74.41           N  
ATOM   2343  CA  ILE A 301     -28.059  63.905   4.421  1.00 74.41           C  
ATOM   2344  C   ILE A 301     -28.081  63.562   5.909  1.00 74.41           C  
ATOM   2345  O   ILE A 301     -27.239  62.799   6.388  1.00 74.41           O  
ATOM   2346  CB  ILE A 301     -27.421  65.296   4.202  1.00 74.41           C  
ATOM   2347  CG1 ILE A 301     -27.213  65.558   2.706  1.00 74.41           C  
ATOM   2348  CG2 ILE A 301     -26.099  65.410   4.968  1.00 74.41           C  
ATOM   2349  CD1 ILE A 301     -26.773  66.980   2.382  1.00 74.41           C  
ATOM   2350  N   LEU A 302     -29.042  64.151   6.579  1.00 72.81           N  
ATOM   2351  CA  LEU A 302     -29.169  63.897   8.010  1.00 72.81           C  
ATOM   2352  C   LEU A 302     -29.366  62.410   8.284  1.00 72.81           C  
ATOM   2353  O   LEU A 302     -28.767  61.859   9.210  1.00 72.81           O  
ATOM   2354  CB  LEU A 302     -30.337  64.696   8.595  1.00 72.81           C  
ATOM   2355  CG  LEU A 302     -30.306  64.932  10.106  1.00 72.81           C  
ATOM   2356  CD1 LEU A 302     -29.814  66.344  10.411  1.00 72.81           C  
ATOM   2357  CD2 LEU A 302     -31.686  64.698  10.712  1.00 72.81           C  
ATOM   2358  N   VAL A 303     -30.181  61.718   7.432  1.00 68.18           N  
ATOM   2359  CA  VAL A 303     -30.457  60.294   7.591  1.00 68.18           C  
ATOM   2360  C   VAL A 303     -29.194  59.487   7.294  1.00 68.18           C  
ATOM   2361  O   VAL A 303     -28.872  58.540   8.016  1.00 68.18           O  
ATOM   2362  CB  VAL A 303     -31.611  59.834   6.672  1.00 68.18           C  
ATOM   2363  CG1 VAL A 303     -31.719  58.311   6.663  1.00 68.18           C  
ATOM   2364  CG2 VAL A 303     -32.929  60.465   7.117  1.00 68.18           C  
ATOM   2365  N   GLU A 304     -28.516  59.866   6.252  1.00 71.93           N  
ATOM   2366  CA  GLU A 304     -27.289  59.172   5.874  1.00 71.93           C  
ATOM   2367  C   GLU A 304     -26.228  59.293   6.963  1.00 71.93           C  
ATOM   2368  O   GLU A 304     -25.517  58.330   7.255  1.00 71.93           O  
ATOM   2369  CB  GLU A 304     -26.749  59.718   4.550  1.00 71.93           C  
ATOM   2370  CG  GLU A 304     -27.564  59.302   3.334  1.00 71.93           C  
ATOM   2371  CD  GLU A 304     -27.080  59.939   2.041  1.00 71.93           C  
ATOM   2372  OE1 GLU A 304     -27.613  59.599   0.961  1.00 71.93           O  
ATOM   2373  OE2 GLU A 304     -26.158  60.782   2.109  1.00 71.93           O1-
ATOM   2374  N   VAL A 305     -26.115  60.550   7.525  1.00 72.88           N  
ATOM   2375  CA  VAL A 305     -25.171  60.800   8.608  1.00 72.88           C  
ATOM   2376  C   VAL A 305     -25.540  59.952   9.822  1.00 72.88           C  
ATOM   2377  O   VAL A 305     -24.665  59.378  10.477  1.00 72.88           O  
ATOM   2378  CB  VAL A 305     -25.132  62.296   8.994  1.00 72.88           C  
ATOM   2379  CG1 VAL A 305     -24.318  62.503  10.270  1.00 72.88           C  
ATOM   2380  CG2 VAL A 305     -24.556  63.127   7.848  1.00 72.88           C  
ATOM   2381  N   SER A 306     -26.842  59.883  10.017  1.00 71.25           N  
ATOM   2382  CA  SER A 306     -27.276  59.067  11.145  1.00 71.25           C  
ATOM   2383  C   SER A 306     -26.884  57.605  10.953  1.00 71.25           C  
ATOM   2384  O   SER A 306     -26.514  56.925  11.913  1.00 71.25           O  
ATOM   2385  CB  SER A 306     -28.790  59.177  11.335  1.00 71.25           C  
ATOM   2386  OG  SER A 306     -29.157  60.497  11.697  1.00 71.25           O  
ATOM   2387  N   ASP A 307     -26.953  57.137   9.682  1.00 62.44           N  
ATOM   2388  CA  ASP A 307     -26.566  55.770   9.343  1.00 62.44           C  
ATOM   2389  C   ASP A 307     -25.086  55.531   9.631  1.00 62.44           C  
ATOM   2390  O   ASP A 307     -24.716  54.495  10.186  1.00 62.44           O  
ATOM   2391  CB  ASP A 307     -26.871  55.476   7.873  1.00 62.44           C  
ATOM   2392  CG  ASP A 307     -26.840  53.993   7.547  1.00 62.44           C  
ATOM   2393  OD1 ASP A 307     -27.254  53.173   8.394  1.00 62.44           O  
ATOM   2394  OD2 ASP A 307     -26.394  53.641   6.433  1.00 62.44           O1-
ATOM   2395  N   VAL A 308     -24.240  56.506   9.264  1.00 70.80           N  
ATOM   2396  CA  VAL A 308     -22.800  56.407   9.482  1.00 70.80           C  
ATOM   2397  C   VAL A 308     -22.501  56.431  10.978  1.00 70.80           C  
ATOM   2398  O   VAL A 308     -21.686  55.644  11.467  1.00 70.80           O  
ATOM   2399  CB  VAL A 308     -22.038  57.546   8.767  1.00 70.80           C  
ATOM   2400  CG1 VAL A 308     -20.558  57.523   9.143  1.00 70.80           C  
ATOM   2401  CG2 VAL A 308     -22.211  57.434   7.253  1.00 70.80           C  
ATOM   2402  N   MET A 309     -23.236  57.485  11.628  1.00 73.81           N  
ATOM   2403  CA  MET A 309     -23.019  57.587  13.068  1.00 73.81           C  
ATOM   2404  C   MET A 309     -23.388  56.284  13.768  1.00 73.81           C  
ATOM   2405  O   MET A 309     -22.676  55.834  14.667  1.00 73.81           O  
ATOM   2406  CB  MET A 309     -23.832  58.744  13.654  1.00 73.81           C  
ATOM   2407  CG  MET A 309     -23.256  60.116  13.345  1.00 73.81           C  
ATOM   2408  SD  MET A 309     -23.498  61.307  14.719  1.00 73.81           S  
ATOM   2409  CE  MET A 309     -22.984  60.282  16.124  1.00 73.81           C  
ATOM   2410  N   LEU A 310     -24.301  55.572  13.183  1.00 63.40           N  
ATOM   2411  CA  LEU A 310     -24.817  54.354  13.799  1.00 63.40           C  
ATOM   2412  C   LEU A 310     -23.887  53.175  13.534  1.00 63.40           C  
ATOM   2413  O   LEU A 310     -23.681  52.332  14.411  1.00 63.40           O  
ATOM   2414  CB  LEU A 310     -26.221  54.041  13.272  1.00 63.40           C  
ATOM   2415  CG  LEU A 310     -27.357  54.908  13.814  1.00 63.40           C  
ATOM   2416  CD1 LEU A 310     -28.632  54.675  13.010  1.00 63.40           C  
ATOM   2417  CD2 LEU A 310     -27.592  54.621  15.293  1.00 63.40           C  
ATOM   2418  N   LYS A 311     -23.270  53.032  12.380  1.00 69.49           N  
ATOM   2419  CA  LYS A 311     -22.246  52.037  12.074  1.00 69.49           C  
ATOM   2420  C   LYS A 311     -21.015  52.225  12.955  1.00 69.49           C  
ATOM   2421  O   LYS A 311     -20.392  51.249  13.377  1.00 69.49           O  
ATOM   2422  CB  LYS A 311     -21.851  52.110  10.598  1.00 69.49           C  
ATOM   2423  CG  LYS A 311     -22.854  51.463   9.655  1.00 69.49           C  
ATOM   2424  CD  LYS A 311     -22.386  51.530   8.208  1.00 69.49           C  
ATOM   2425  CE  LYS A 311     -23.428  50.963   7.254  1.00 69.49           C  
ATOM   2426  NZ  LYS A 311     -23.011  51.108   5.828  1.00 69.49           N1+
ATOM   2427  N   LEU A 312     -20.717  53.475  13.339  1.00 71.62           N  
ATOM   2428  CA  LEU A 312     -19.565  53.783  14.180  1.00 71.62           C  
ATOM   2429  C   LEU A 312     -19.806  53.333  15.617  1.00 71.62           C  
ATOM   2430  O   LEU A 312     -18.892  52.834  16.277  1.00 71.62           O  
ATOM   2431  CB  LEU A 312     -19.261  55.283  14.146  1.00 71.62           C  
ATOM   2432  CG  LEU A 312     -18.518  55.797  12.912  1.00 71.62           C  
ATOM   2433  CD1 LEU A 312     -18.573  57.319  12.855  1.00 71.62           C  
ATOM   2434  CD2 LEU A 312     -17.072  55.309  12.917  1.00 71.62           C  
ATOM   2435  N   ILE A 313     -20.995  53.511  16.011  1.00 67.89           N  
ATOM   2436  CA  ILE A 313     -21.343  53.082  17.362  1.00 67.89           C  
ATOM   2437  C   ILE A 313     -21.317  51.558  17.443  1.00 67.89           C  
ATOM   2438  O   ILE A 313     -20.851  50.990  18.434  1.00 67.89           O  
ATOM   2439  CB  ILE A 313     -22.730  53.617  17.785  1.00 67.89           C  
ATOM   2440  CG1 ILE A 313     -22.687  55.141  17.952  1.00 67.89           C  
ATOM   2441  CG2 ILE A 313     -23.201  52.938  19.074  1.00 67.89           C  
ATOM   2442  CD1 ILE A 313     -24.052  55.779  18.164  1.00 67.89           C  
ATOM   2443  N   SER A 314     -21.794  50.729  16.442  1.00 55.37           N  
ATOM   2444  CA  SER A 314     -21.791  49.270  16.430  1.00 55.37           C  
ATOM   2445  C   SER A 314     -20.371  48.720  16.333  1.00 55.37           C  
ATOM   2446  O   SER A 314     -20.033  47.737  16.996  1.00 55.37           O  
ATOM   2447  CB  SER A 314     -22.631  48.740  15.267  1.00 55.37           C  
ATOM   2448  OG  SER A 314     -21.804  48.177  14.263  1.00 55.37           O  
TER   
END
