# Supplementary material for: De novo design of obligate ABC-type heterotrimeric proteins
Source: Nat Struct Mol Biol. 2022 Dec 15;29(12):1266–76. doi: 10.1038/s41594-022-00879-4 (PMC9758053; doi:10.1038/s41594-022-00879-4)
Supplement: Supplementary file 4 — This compressed file contains all PDB files and scripts used in our design protocols and analyses, as well as the final design model outputs. [file 41594_2022_879_MOESM4_ESM.zip › source_data/pdbs/AF-Monomer for worms fusions/C3-DHT03-01/C3-DHT03-01_chnA_model_4_ptm_seed_0_unrelaxed.pdb]

ATOM      1  N   ASN A   1     -70.494   9.253  11.489  1.00 53.61           N  
ATOM      2  CA  ASN A   1     -70.198  10.039  10.297  1.00 53.61           C  
ATOM      3  C   ASN A   1     -68.697  10.263  10.132  1.00 53.61           C  
ATOM      4  O   ASN A   1     -68.163  11.275  10.589  1.00 53.61           O  
ATOM      5  CB  ASN A   1     -70.934  11.380  10.341  1.00 53.61           C  
ATOM      6  CG  ASN A   1     -72.366  11.277   9.856  1.00 53.61           C  
ATOM      7  ND2 ASN A   1     -73.163  12.300  10.140  1.00 53.61           N  
ATOM      8  OD1 ASN A   1     -72.752  10.286   9.231  1.00 53.61           O  
ATOM      9  N   THR A   2     -67.796   9.309   9.878  1.00 60.86           N  
ATOM     10  CA  THR A   2     -66.343   9.309   9.750  1.00 60.86           C  
ATOM     11  C   THR A   2     -65.926   9.524   8.298  1.00 60.86           C  
ATOM     12  O   THR A   2     -66.473   8.895   7.391  1.00 60.86           O  
ATOM     13  CB  THR A   2     -65.737   7.992  10.271  1.00 60.86           C  
ATOM     14  CG2 THR A   2     -64.215   8.067  10.319  1.00 60.86           C  
ATOM     15  OG1 THR A   2     -66.235   7.732  11.589  1.00 60.86           O  
ATOM     16  N   HIS A   3     -65.159  10.541   8.081  1.00 63.73           N  
ATOM     17  CA  HIS A   3     -64.556  10.873   6.795  1.00 63.73           C  
ATOM     18  C   HIS A   3     -63.056  10.596   6.801  1.00 63.73           C  
ATOM     19  O   HIS A   3     -62.375  10.870   7.792  1.00 63.73           O  
ATOM     20  CB  HIS A   3     -64.818  12.338   6.441  1.00 63.73           C  
ATOM     21  CG  HIS A   3     -66.268  12.661   6.261  1.00 63.73           C  
ATOM     22  CD2 HIS A   3     -67.178  13.169   7.125  1.00 63.73           C  
ATOM     23  ND1 HIS A   3     -66.933  12.462   5.072  1.00 63.73           N  
ATOM     24  CE1 HIS A   3     -68.194  12.834   5.211  1.00 63.73           C  
ATOM     25  NE2 HIS A   3     -68.369  13.267   6.449  1.00 63.73           N  
ATOM     26  N   PHE A   4     -62.666   9.962   5.666  1.00 64.66           N  
ATOM     27  CA  PHE A   4     -61.270   9.593   5.463  1.00 64.66           C  
ATOM     28  C   PHE A   4     -60.658  10.396   4.322  1.00 64.66           C  
ATOM     29  O   PHE A   4     -61.183  10.400   3.207  1.00 64.66           O  
ATOM     30  CB  PHE A   4     -61.144   8.093   5.177  1.00 64.66           C  
ATOM     31  CG  PHE A   4     -61.511   7.219   6.346  1.00 64.66           C  
ATOM     32  CD1 PHE A   4     -60.546   6.822   7.264  1.00 64.66           C  
ATOM     33  CD2 PHE A   4     -62.820   6.794   6.526  1.00 64.66           C  
ATOM     34  CE1 PHE A   4     -60.883   6.013   8.347  1.00 64.66           C  
ATOM     35  CE2 PHE A   4     -63.164   5.985   7.606  1.00 64.66           C  
ATOM     36  CZ  PHE A   4     -62.194   5.595   8.514  1.00 64.66           C  
ATOM     37  N   ILE A   5     -59.640  11.055   4.680  1.00 68.72           N  
ATOM     38  CA  ILE A   5     -58.915  11.833   3.680  1.00 68.72           C  
ATOM     39  C   ILE A   5     -57.488  11.305   3.550  1.00 68.72           C  
ATOM     40  O   ILE A   5     -56.806  11.089   4.554  1.00 68.72           O  
ATOM     41  CB  ILE A   5     -58.901  13.336   4.036  1.00 68.72           C  
ATOM     42  CG1 ILE A   5     -60.329  13.848   4.251  1.00 68.72           C  
ATOM     43  CG2 ILE A   5     -58.187  14.142   2.946  1.00 68.72           C  
ATOM     44  CD1 ILE A   5     -60.404  15.201   4.946  1.00 68.72           C  
ATOM     45  N   VAL A   6     -57.087  11.142   2.292  1.00 66.01           N  
ATOM     46  CA  VAL A   6     -55.711  10.730   2.037  1.00 66.01           C  
ATOM     47  C   VAL A   6     -54.969  11.839   1.295  1.00 66.01           C  
ATOM     48  O   VAL A   6     -55.429  12.314   0.254  1.00 66.01           O  
ATOM     49  CB  VAL A   6     -55.653   9.415   1.228  1.00 66.01           C  
ATOM     50  CG1 VAL A   6     -54.206   8.970   1.024  1.00 66.01           C  
ATOM     51  CG2 VAL A   6     -56.457   8.322   1.930  1.00 66.01           C  
ATOM     52  N   VAL A   7     -53.949  12.354   1.905  1.00 66.25           N  
ATOM     53  CA  VAL A   7     -53.074  13.346   1.287  1.00 66.25           C  
ATOM     54  C   VAL A   7     -51.841  12.657   0.707  1.00 66.25           C  
ATOM     55  O   VAL A   7     -51.150  11.913   1.408  1.00 66.25           O  
ATOM     56  CB  VAL A   7     -52.650  14.435   2.297  1.00 66.25           C  
ATOM     57  CG1 VAL A   7     -51.785  15.495   1.617  1.00 66.25           C  
ATOM     58  CG2 VAL A   7     -53.880  15.076   2.938  1.00 66.25           C  
ATOM     59  N   HIS A   8     -51.749  12.830  -0.750  1.00 64.07           N  
ATOM     60  CA  HIS A   8     -50.561  12.441  -1.502  1.00 64.07           C  
ATOM     61  C   HIS A   8     -49.604  13.617  -1.666  1.00 64.07           C  
ATOM     62  O   HIS A   8     -50.029  14.775  -1.655  1.00 64.07           O  
ATOM     63  CB  HIS A   8     -50.952  11.886  -2.872  1.00 64.07           C  
ATOM     64  CG  HIS A   8     -51.798  10.654  -2.802  1.00 64.07           C  
ATOM     65  CD2 HIS A   8     -53.114  10.466  -3.053  1.00 64.07           C  
ATOM     66  ND1 HIS A   8     -51.296   9.427  -2.431  1.00 64.07           N  
ATOM     67  CE1 HIS A   8     -52.270   8.532  -2.458  1.00 64.07           C  
ATOM     68  NE2 HIS A   8     -53.384   9.138  -2.832  1.00 64.07           N  
ATOM     69  N   GLY A   9     -48.204  13.436  -1.172  1.00 62.76           N  
ATOM     70  CA  GLY A   9     -47.238  14.477  -1.486  1.00 62.76           C  
ATOM     71  C   GLY A   9     -46.015  14.447  -0.588  1.00 62.76           C  
ATOM     72  O   GLY A   9     -45.777  13.460   0.112  1.00 62.76           O  
ATOM     73  N   GLY A  10     -44.971  15.401  -0.917  1.00 71.48           N  
ATOM     74  CA  GLY A  10     -43.776  15.571  -0.105  1.00 71.48           C  
ATOM     75  C   GLY A  10     -44.081  15.913   1.341  1.00 71.48           C  
ATOM     76  O   GLY A  10     -45.246  16.042   1.722  1.00 71.48           O  
ATOM     77  N   GLU A  11     -43.128  15.714   2.235  1.00 81.14           N  
ATOM     78  CA  GLU A  11     -43.208  15.895   3.682  1.00 81.14           C  
ATOM     79  C   GLU A  11     -43.813  17.251   4.035  1.00 81.14           C  
ATOM     80  O   GLU A  11     -44.655  17.346   4.931  1.00 81.14           O  
ATOM     81  CB  GLU A  11     -41.824  15.755   4.320  1.00 81.14           C  
ATOM     82  CG  GLU A  11     -41.844  15.760   5.841  1.00 81.14           C  
ATOM     83  CD  GLU A  11     -40.518  15.348   6.460  1.00 81.14           C  
ATOM     84  OE1 GLU A  11     -40.432  15.254   7.705  1.00 81.14           O  
ATOM     85  OE2 GLU A  11     -39.557  15.118   5.693  1.00 81.14           O1-
ATOM     86  N   GLU A  12     -43.616  18.247   3.297  1.00 76.39           N  
ATOM     87  CA  GLU A  12     -44.084  19.598   3.590  1.00 76.39           C  
ATOM     88  C   GLU A  12     -45.593  19.715   3.390  1.00 76.39           C  
ATOM     89  O   GLU A  12     -46.287  20.321   4.210  1.00 76.39           O  
ATOM     90  CB  GLU A  12     -43.358  20.620   2.711  1.00 76.39           C  
ATOM     91  CG  GLU A  12     -41.908  20.853   3.109  1.00 76.39           C  
ATOM     92  CD  GLU A  12     -41.164  21.777   2.157  1.00 76.39           C  
ATOM     93  OE1 GLU A  12     -39.991  22.115   2.432  1.00 76.39           O  
ATOM     94  OE2 GLU A  12     -41.761  22.167   1.129  1.00 76.39           O1-
ATOM     95  N   ALA A  13     -46.096  19.126   2.282  1.00 75.76           N  
ATOM     96  CA  ALA A  13     -47.526  19.173   1.987  1.00 75.76           C  
ATOM     97  C   ALA A  13     -48.327  18.397   3.029  1.00 75.76           C  
ATOM     98  O   ALA A  13     -49.384  18.850   3.473  1.00 75.76           O  
ATOM     99  CB  ALA A  13     -47.800  18.620   0.590  1.00 75.76           C  
ATOM    100  N   ARG A  14     -47.683  17.335   3.515  1.00 82.93           N  
ATOM    101  CA  ARG A  14     -48.377  16.516   4.504  1.00 82.93           C  
ATOM    102  C   ARG A  14     -48.432  17.219   5.856  1.00 82.93           C  
ATOM    103  O   ARG A  14     -49.460  17.189   6.536  1.00 82.93           O  
ATOM    104  CB  ARG A  14     -47.696  15.154   4.647  1.00 82.93           C  
ATOM    105  CG  ARG A  14     -47.867  14.248   3.438  1.00 82.93           C  
ATOM    106  CD  ARG A  14     -47.466  12.812   3.747  1.00 82.93           C  
ATOM    107  NE  ARG A  14     -46.052  12.711   4.099  1.00 82.93           N  
ATOM    108  CZ  ARG A  14     -45.080  12.403   3.246  1.00 82.93           C  
ATOM    109  NH1 ARG A  14     -45.350  12.159   1.968  1.00 82.93           N1+
ATOM    110  NH2 ARG A  14     -43.828  12.338   3.673  1.00 82.93           N  
ATOM    111  N   GLN A  15     -47.354  17.772   6.187  1.00 84.19           N  
ATOM    112  CA  GLN A  15     -47.300  18.531   7.432  1.00 84.19           C  
ATOM    113  C   GLN A  15     -48.285  19.697   7.409  1.00 84.19           C  
ATOM    114  O   GLN A  15     -48.966  19.960   8.402  1.00 84.19           O  
ATOM    115  CB  GLN A  15     -45.882  19.046   7.686  1.00 84.19           C  
ATOM    116  CG  GLN A  15     -44.925  17.983   8.205  1.00 84.19           C  
ATOM    117  CD  GLN A  15     -43.515  18.509   8.404  1.00 84.19           C  
ATOM    118  NE2 GLN A  15     -42.632  17.657   8.914  1.00 84.19           N  
ATOM    119  OE1 GLN A  15     -43.223  19.670   8.103  1.00 84.19           O  
ATOM    120  N   LEU A  16     -48.369  20.305   6.275  1.00 83.34           N  
ATOM    121  CA  LEU A  16     -49.279  21.436   6.133  1.00 83.34           C  
ATOM    122  C   LEU A  16     -50.731  20.983   6.240  1.00 83.34           C  
ATOM    123  O   LEU A  16     -51.537  21.621   6.919  1.00 83.34           O  
ATOM    124  CB  LEU A  16     -49.050  22.144   4.795  1.00 83.34           C  
ATOM    125  CG  LEU A  16     -49.847  23.428   4.562  1.00 83.34           C  
ATOM    126  CD1 LEU A  16     -49.455  24.488   5.587  1.00 83.34           C  
ATOM    127  CD2 LEU A  16     -49.630  23.943   3.143  1.00 83.34           C  
ATOM    128  N   ALA A  17     -50.986  19.912   5.577  1.00 84.13           N  
ATOM    129  CA  ALA A  17     -52.335  19.356   5.637  1.00 84.13           C  
ATOM    130  C   ALA A  17     -52.707  18.974   7.067  1.00 84.13           C  
ATOM    131  O   ALA A  17     -53.798  19.302   7.540  1.00 84.13           O  
ATOM    132  CB  ALA A  17     -52.452  18.144   4.718  1.00 84.13           C  
ATOM    133  N   GLU A  18     -51.792  18.337   7.673  1.00 88.37           N  
ATOM    134  CA  GLU A  18     -52.024  17.918   9.053  1.00 88.37           C  
ATOM    135  C   GLU A  18     -52.268  19.119   9.961  1.00 88.37           C  
ATOM    136  O   GLU A  18     -53.230  19.136  10.732  1.00 88.37           O  
ATOM    137  CB  GLU A  18     -50.840  17.098   9.572  1.00 88.37           C  
ATOM    138  CG  GLU A  18     -51.036  16.559  10.980  1.00 88.37           C  
ATOM    139  CD  GLU A  18     -49.875  15.704  11.463  1.00 88.37           C  
ATOM    140  OE1 GLU A  18     -49.806  15.402  12.676  1.00 88.37           O  
ATOM    141  OE2 GLU A  18     -49.027  15.333  10.621  1.00 88.37           O1-
ATOM    142  N   THR A  19     -51.374  20.028   9.870  1.00 88.34           N  
ATOM    143  CA  THR A  19     -51.478  21.218  10.708  1.00 88.34           C  
ATOM    144  C   THR A  19     -52.781  21.963  10.430  1.00 88.34           C  
ATOM    145  O   THR A  19     -53.476  22.377  11.360  1.00 88.34           O  
ATOM    146  CB  THR A  19     -50.285  22.164  10.483  1.00 88.34           C  
ATOM    147  CG2 THR A  19     -50.396  23.408  11.360  1.00 88.34           C  
ATOM    148  OG1 THR A  19     -49.069  21.476  10.801  1.00 88.34           O  
ATOM    149  N   ALA A  20     -53.138  22.084   9.196  1.00 86.59           N  
ATOM    150  CA  ALA A  20     -54.342  22.818   8.814  1.00 86.59           C  
ATOM    151  C   ALA A  20     -55.597  22.120   9.333  1.00 86.59           C  
ATOM    152  O   ALA A  20     -56.477  22.763   9.908  1.00 86.59           O  
ATOM    153  CB  ALA A  20     -54.412  22.973   7.296  1.00 86.59           C  
ATOM    154  N   VAL A  21     -55.672  20.802   9.150  1.00 86.63           N  
ATOM    155  CA  VAL A  21     -56.831  20.028   9.583  1.00 86.63           C  
ATOM    156  C   VAL A  21     -56.930  20.050  11.106  1.00 86.63           C  
ATOM    157  O   VAL A  21     -58.023  20.170  11.662  1.00 86.63           O  
ATOM    158  CB  VAL A  21     -56.762  18.571   9.074  1.00 86.63           C  
ATOM    159  CG1 VAL A  21     -57.889  17.734   9.677  1.00 86.63           C  
ATOM    160  CG2 VAL A  21     -56.825  18.535   7.547  1.00 86.63           C  
ATOM    161  N   ARG A  22     -55.749  19.968  11.760  1.00 87.64           N  
ATOM    162  CA  ARG A  22     -55.731  20.045  13.217  1.00 87.64           C  
ATOM    163  C   ARG A  22     -56.298  21.376  13.701  1.00 87.64           C  
ATOM    164  O   ARG A  22     -57.099  21.412  14.637  1.00 87.64           O  
ATOM    165  CB  ARG A  22     -54.309  19.855  13.749  1.00 87.64           C  
ATOM    166  CG  ARG A  22     -54.242  19.591  15.244  1.00 87.64           C  
ATOM    167  CD  ARG A  22     -52.820  19.293  15.701  1.00 87.64           C  
ATOM    168  NE  ARG A  22     -52.424  17.927  15.373  1.00 87.64           N  
ATOM    169  CZ  ARG A  22     -51.278  17.361  15.741  1.00 87.64           C  
ATOM    170  NH1 ARG A  22     -50.388  18.036  16.459  1.00 87.64           N1+
ATOM    171  NH2 ARG A  22     -51.018  16.111  15.388  1.00 87.64           N  
ATOM    172  N   GLU A  23     -55.951  22.362  13.088  1.00 87.63           N  
ATOM    173  CA  GLU A  23     -56.395  23.696  13.481  1.00 87.63           C  
ATOM    174  C   GLU A  23     -57.885  23.883  13.212  1.00 87.63           C  
ATOM    175  O   GLU A  23     -58.599  24.477  14.024  1.00 87.63           O  
ATOM    176  CB  GLU A  23     -55.589  24.770  12.747  1.00 87.63           C  
ATOM    177  CG  GLU A  23     -54.153  24.900  13.232  1.00 87.63           C  
ATOM    178  CD  GLU A  23     -53.425  26.097  12.640  1.00 87.63           C  
ATOM    179  OE1 GLU A  23     -52.179  26.157  12.736  1.00 87.63           O  
ATOM    180  OE2 GLU A  23     -54.108  26.982  12.078  1.00 87.63           O1-
ATOM    181  N   ILE A  24     -58.328  23.389  12.119  1.00 82.72           N  
ATOM    182  CA  ILE A  24     -59.746  23.463  11.783  1.00 82.72           C  
ATOM    183  C   ILE A  24     -60.559  22.661  12.796  1.00 82.72           C  
ATOM    184  O   ILE A  24     -61.604  23.119  13.266  1.00 82.72           O  
ATOM    185  CB  ILE A  24     -60.016  22.948  10.351  1.00 82.72           C  
ATOM    186  CG1 ILE A  24     -59.400  23.898   9.317  1.00 82.72           C  
ATOM    187  CG2 ILE A  24     -61.520  22.781  10.112  1.00 82.72           C  
ATOM    188  CD1 ILE A  24     -59.414  23.356   7.895  1.00 82.72           C  
ATOM    189  N   SER A  25     -60.019  21.529  13.119  1.00 83.31           N  
ATOM    190  CA  SER A  25     -60.705  20.639  14.050  1.00 83.31           C  
ATOM    191  C   SER A  25     -60.798  21.258  15.440  1.00 83.31           C  
ATOM    192  O   SER A  25     -61.836  21.168  16.098  1.00 83.31           O  
ATOM    193  CB  SER A  25     -59.987  19.291  14.130  1.00 83.31           C  
ATOM    194  OG  SER A  25     -60.614  18.443  15.077  1.00 83.31           O  
ATOM    195  N   LYS A  26     -59.747  21.837  15.969  1.00 85.10           N  
ATOM    196  CA  LYS A  26     -59.721  22.508  17.265  1.00 85.10           C  
ATOM    197  C   LYS A  26     -60.753  23.630  17.325  1.00 85.10           C  
ATOM    198  O   LYS A  26     -61.460  23.777  18.325  1.00 85.10           O  
ATOM    199  CB  LYS A  26     -58.325  23.066  17.553  1.00 85.10           C  
ATOM    200  CG  LYS A  26     -58.142  23.569  18.977  1.00 85.10           C  
ATOM    201  CD  LYS A  26     -56.720  24.059  19.217  1.00 85.10           C  
ATOM    202  CE  LYS A  26     -56.554  24.632  20.619  1.00 85.10           C  
ATOM    203  NZ  LYS A  26     -55.169  25.139  20.850  1.00 85.10           N1+
ATOM    204  N   LYS A  27     -60.876  24.293  16.322  1.00 81.27           N  
ATOM    205  CA  LYS A  27     -61.797  25.425  16.273  1.00 81.27           C  
ATOM    206  C   LYS A  27     -63.248  24.954  16.287  1.00 81.27           C  
ATOM    207  O   LYS A  27     -64.093  25.549  16.959  1.00 81.27           O  
ATOM    208  CB  LYS A  27     -61.535  26.277  15.030  1.00 81.27           C  
ATOM    209  CG  LYS A  27     -62.234  27.630  15.050  1.00 81.27           C  
ATOM    210  CD  LYS A  27     -61.836  28.481  13.849  1.00 81.27           C  
ATOM    211  CE  LYS A  27     -62.611  29.790  13.811  1.00 81.27           C  
ATOM    212  NZ  LYS A  27     -62.202  30.643  12.655  1.00 81.27           N1+
ATOM    213  N   GLU A  28     -63.453  23.908  15.732  1.00 81.33           N  
ATOM    214  CA  GLU A  28     -64.834  23.466  15.567  1.00 81.33           C  
ATOM    215  C   GLU A  28     -65.205  22.414  16.607  1.00 81.33           C  
ATOM    216  O   GLU A  28     -66.372  22.038  16.730  1.00 81.33           O  
ATOM    217  CB  GLU A  28     -65.057  22.913  14.157  1.00 81.33           C  
ATOM    218  CG  GLU A  28     -64.934  23.960  13.059  1.00 81.33           C  
ATOM    219  CD  GLU A  28     -66.065  24.977  13.071  1.00 81.33           C  
ATOM    220  OE1 GLU A  28     -65.854  26.125  12.617  1.00 81.33           O  
ATOM    221  OE2 GLU A  28     -67.170  24.624  13.540  1.00 81.33           O1-
ATOM    222  N   GLY A  29     -64.204  21.918  17.392  1.00 81.45           N  
ATOM    223  CA  GLY A  29     -64.446  20.926  18.428  1.00 81.45           C  
ATOM    224  C   GLY A  29     -64.668  19.530  17.877  1.00 81.45           C  
ATOM    225  O   GLY A  29     -65.505  18.782  18.387  1.00 81.45           O  
ATOM    226  N   THR A  30     -63.956  19.154  16.713  1.00 81.87           N  
ATOM    227  CA  THR A  30     -64.100  17.834  16.110  1.00 81.87           C  
ATOM    228  C   THR A  30     -62.878  16.969  16.403  1.00 81.87           C  
ATOM    229  O   THR A  30     -61.801  17.489  16.704  1.00 81.87           O  
ATOM    230  CB  THR A  30     -64.308  17.935  14.588  1.00 81.87           C  
ATOM    231  CG2 THR A  30     -65.611  18.657  14.257  1.00 81.87           C  
ATOM    232  OG1 THR A  30     -63.214  18.658  14.009  1.00 81.87           O  
ATOM    233  N   GLU A  31     -63.127  15.680  16.544  1.00 83.52           N  
ATOM    234  CA  GLU A  31     -62.077  14.691  16.770  1.00 83.52           C  
ATOM    235  C   GLU A  31     -61.417  14.278  15.457  1.00 83.52           C  
ATOM    236  O   GLU A  31     -62.104  13.937  14.492  1.00 83.52           O  
ATOM    237  CB  GLU A  31     -62.641  13.461  17.484  1.00 83.52           C  
ATOM    238  CG  GLU A  31     -63.056  13.723  18.925  1.00 83.52           C  
ATOM    239  CD  GLU A  31     -63.604  12.489  19.626  1.00 83.52           C  
ATOM    240  OE1 GLU A  31     -64.039  12.599  20.794  1.00 83.52           O  
ATOM    241  OE2 GLU A  31     -63.597  11.405  19.001  1.00 83.52           O1-
ATOM    242  N   VAL A  32     -60.071  14.419  15.455  1.00 83.52           N  
ATOM    243  CA  VAL A  32     -59.298  14.075  14.267  1.00 83.52           C  
ATOM    244  C   VAL A  32     -58.205  13.073  14.632  1.00 83.52           C  
ATOM    245  O   VAL A  32     -57.606  13.163  15.707  1.00 83.52           O  
ATOM    246  CB  VAL A  32     -58.674  15.329  13.613  1.00 83.52           C  
ATOM    247  CG1 VAL A  32     -57.882  14.950  12.363  1.00 83.52           C  
ATOM    248  CG2 VAL A  32     -59.761  16.348  13.271  1.00 83.52           C  
ATOM    249  N   ARG A  33     -58.085  12.062  13.815  1.00 85.49           N  
ATOM    250  CA  ARG A  33     -57.003  11.090  13.929  1.00 85.49           C  
ATOM    251  C   ARG A  33     -56.143  11.078  12.669  1.00 85.49           C  
ATOM    252  O   ARG A  33     -56.666  11.068  11.554  1.00 85.49           O  
ATOM    253  CB  ARG A  33     -57.563   9.691  14.194  1.00 85.49           C  
ATOM    254  CG  ARG A  33     -56.503   8.660  14.551  1.00 85.49           C  
ATOM    255  CD  ARG A  33     -57.118   7.299  14.849  1.00 85.49           C  
ATOM    256  NE  ARG A  33     -56.094   6.281  15.065  1.00 85.49           N  
ATOM    257  CZ  ARG A  33     -56.341   5.012  15.375  1.00 85.49           C  
ATOM    258  NH1 ARG A  33     -57.588   4.577  15.510  1.00 85.49           N1+
ATOM    259  NH2 ARG A  33     -55.333   4.170  15.550  1.00 85.49           N  
ATOM    260  N   PHE A  34     -54.813  11.035  12.930  1.00 86.56           N  
ATOM    261  CA  PHE A  34     -53.845  11.019  11.841  1.00 86.56           C  
ATOM    262  C   PHE A  34     -53.082   9.700  11.813  1.00 86.56           C  
ATOM    263  O   PHE A  34     -52.677   9.190  12.859  1.00 86.56           O  
ATOM    264  CB  PHE A  34     -52.865  12.189  11.974  1.00 86.56           C  
ATOM    265  CG  PHE A  34     -53.531  13.539  12.012  1.00 86.56           C  
ATOM    266  CD1 PHE A  34     -53.778  14.241  10.838  1.00 86.56           C  
ATOM    267  CD2 PHE A  34     -53.912  14.105  13.221  1.00 86.56           C  
ATOM    268  CE1 PHE A  34     -54.395  15.489  10.870  1.00 86.56           C  
ATOM    269  CE2 PHE A  34     -54.529  15.352  13.261  1.00 86.56           C  
ATOM    270  CZ  PHE A  34     -54.769  16.042  12.084  1.00 86.56           C  
ATOM    271  N   GLU A  35     -52.972   9.180  10.608  1.00 88.60           N  
ATOM    272  CA  GLU A  35     -52.131   8.006  10.391  1.00 88.60           C  
ATOM    273  C   GLU A  35     -51.182   8.217   9.215  1.00 88.60           C  
ATOM    274  O   GLU A  35     -51.618   8.550   8.111  1.00 88.60           O  
ATOM    275  CB  GLU A  35     -52.994   6.763  10.155  1.00 88.60           C  
ATOM    276  CG  GLU A  35     -52.205   5.462  10.138  1.00 88.60           C  
ATOM    277  CD  GLU A  35     -53.080   4.232   9.957  1.00 88.60           C  
ATOM    278  OE1 GLU A  35     -52.551   3.098  10.002  1.00 88.60           O  
ATOM    279  OE2 GLU A  35     -54.304   4.403   9.766  1.00 88.60           O1-
ATOM    280  N   LYS A  36     -49.809   7.904   9.520  1.00 82.72           N  
ATOM    281  CA  LYS A  36     -48.775   7.992   8.493  1.00 82.72           C  
ATOM    282  C   LYS A  36     -48.297   6.605   8.074  1.00 82.72           C  
ATOM    283  O   LYS A  36     -47.843   5.821   8.910  1.00 82.72           O  
ATOM    284  CB  LYS A  36     -47.594   8.825   8.992  1.00 82.72           C  
ATOM    285  CG  LYS A  36     -47.928  10.290   9.235  1.00 82.72           C  
ATOM    286  CD  LYS A  36     -46.711  11.067   9.720  1.00 82.72           C  
ATOM    287  CE  LYS A  36     -47.065  12.510  10.053  1.00 82.72           C  
ATOM    288  NZ  LYS A  36     -45.873  13.279  10.521  1.00 82.72           N1+
ATOM    289  N   LYS A  37     -48.659   6.235   6.837  1.00 80.76           N  
ATOM    290  CA  LYS A  37     -48.156   4.969   6.310  1.00 80.76           C  
ATOM    291  C   LYS A  37     -47.640   5.133   4.884  1.00 80.76           C  
ATOM    292  O   LYS A  37     -48.333   5.684   4.025  1.00 80.76           O  
ATOM    293  CB  LYS A  37     -49.248   3.898   6.352  1.00 80.76           C  
ATOM    294  CG  LYS A  37     -48.736   2.484   6.124  1.00 80.76           C  
ATOM    295  CD  LYS A  37     -49.859   1.460   6.228  1.00 80.76           C  
ATOM    296  CE  LYS A  37     -49.358   0.049   5.949  1.00 80.76           C  
ATOM    297  NZ  LYS A  37     -50.455  -0.960   6.055  1.00 80.76           N1+
ATOM    298  N   ASP A  38     -46.395   4.680   4.591  1.00 79.74           N  
ATOM    299  CA  ASP A  38     -45.835   4.531   3.252  1.00 79.74           C  
ATOM    300  C   ASP A  38     -45.843   5.861   2.502  1.00 79.74           C  
ATOM    301  O   ASP A  38     -46.189   5.911   1.319  1.00 79.74           O  
ATOM    302  CB  ASP A  38     -46.611   3.476   2.460  1.00 79.74           C  
ATOM    303  CG  ASP A  38     -46.489   2.083   3.051  1.00 79.74           C  
ATOM    304  OD1 ASP A  38     -45.401   1.727   3.554  1.00 79.74           O  
ATOM    305  OD2 ASP A  38     -47.488   1.333   3.010  1.00 79.74           O1-
ATOM    306  N   GLY A  39     -45.586   6.962   3.175  1.00 74.15           N  
ATOM    307  CA  GLY A  39     -45.555   8.232   2.467  1.00 74.15           C  
ATOM    308  C   GLY A  39     -46.929   8.855   2.300  1.00 74.15           C  
ATOM    309  O   GLY A  39     -47.105   9.773   1.495  1.00 74.15           O  
ATOM    310  N   LEU A  40     -47.996   8.239   2.910  1.00 78.88           N  
ATOM    311  CA  LEU A  40     -49.366   8.739   2.862  1.00 78.88           C  
ATOM    312  C   LEU A  40     -49.830   9.189   4.242  1.00 78.88           C  
ATOM    313  O   LEU A  40     -49.391   8.644   5.258  1.00 78.88           O  
ATOM    314  CB  LEU A  40     -50.309   7.662   2.318  1.00 78.88           C  
ATOM    315  CG  LEU A  40     -49.984   7.114   0.928  1.00 78.88           C  
ATOM    316  CD1 LEU A  40     -50.824   5.874   0.638  1.00 78.88           C  
ATOM    317  CD2 LEU A  40     -50.214   8.183  -0.136  1.00 78.88           C  
ATOM    318  N   LEU A  41     -50.604  10.358   4.180  1.00 79.96           N  
ATOM    319  CA  LEU A  41     -51.253  10.850   5.390  1.00 79.96           C  
ATOM    320  C   LEU A  41     -52.757  10.610   5.336  1.00 79.96           C  
ATOM    321  O   LEU A  41     -53.429  11.057   4.402  1.00 79.96           O  
ATOM    322  CB  LEU A  41     -50.969  12.342   5.583  1.00 79.96           C  
ATOM    323  CG  LEU A  41     -51.632  13.009   6.789  1.00 79.96           C  
ATOM    324  CD1 LEU A  41     -51.030  12.476   8.086  1.00 79.96           C  
ATOM    325  CD2 LEU A  41     -51.488  14.525   6.710  1.00 79.96           C  
ATOM    326  N   SER A  42     -53.182   9.657   6.264  1.00 83.12           N  
ATOM    327  CA  SER A  42     -54.613   9.397   6.387  1.00 83.12           C  
ATOM    328  C   SER A  42     -55.219  10.178   7.549  1.00 83.12           C  
ATOM    329  O   SER A  42     -54.706  10.136   8.668  1.00 83.12           O  
ATOM    330  CB  SER A  42     -54.873   7.902   6.578  1.00 83.12           C  
ATOM    331  OG  SER A  42     -54.327   7.155   5.504  1.00 83.12           O  
ATOM    332  N   ILE A  43     -56.279  10.916   7.233  1.00 82.58           N  
ATOM    333  CA  ILE A  43     -56.925  11.758   8.233  1.00 82.58           C  
ATOM    334  C   ILE A  43     -58.371  11.307   8.431  1.00 82.58           C  
ATOM    335  O   ILE A  43     -59.141  11.231   7.470  1.00 82.58           O  
ATOM    336  CB  ILE A  43     -56.879  13.250   7.832  1.00 82.58           C  
ATOM    337  CG1 ILE A  43     -55.437  13.679   7.541  1.00 82.58           C  
ATOM    338  CG2 ILE A  43     -57.502  14.123   8.926  1.00 82.58           C  
ATOM    339  CD1 ILE A  43     -55.321  15.038   6.865  1.00 82.58           C  
ATOM    340  N   GLU A  44     -58.558  10.928   9.679  1.00 83.43           N  
ATOM    341  CA  GLU A  44     -59.928  10.591  10.054  1.00 83.43           C  
ATOM    342  C   GLU A  44     -60.549  11.683  10.919  1.00 83.43           C  
ATOM    343  O   GLU A  44     -60.010  12.029  11.973  1.00 83.43           O  
ATOM    344  CB  GLU A  44     -59.970   9.249  10.790  1.00 83.43           C  
ATOM    345  CG  GLU A  44     -61.377   8.762  11.101  1.00 83.43           C  
ATOM    346  CD  GLU A  44     -61.402   7.467  11.897  1.00 83.43           C  
ATOM    347  OE1 GLU A  44     -62.495   7.048  12.341  1.00 83.43           O  
ATOM    348  OE2 GLU A  44     -60.319   6.867  12.079  1.00 83.43           O1-
ATOM    349  N   VAL A  45     -61.666  12.237  10.345  1.00 78.31           N  
ATOM    350  CA  VAL A  45     -62.345  13.281  11.105  1.00 78.31           C  
ATOM    351  C   VAL A  45     -63.760  12.828  11.457  1.00 78.31           C  
ATOM    352  O   VAL A  45     -64.519  12.404  10.582  1.00 78.31           O  
ATOM    353  CB  VAL A  45     -62.391  14.613  10.321  1.00 78.31           C  
ATOM    354  CG1 VAL A  45     -62.933  15.738  11.202  1.00 78.31           C  
ATOM    355  CG2 VAL A  45     -61.004  14.967   9.788  1.00 78.31           C  
ATOM    356  N   LYS A  46     -64.143  12.906  12.813  1.00 80.59           N  
ATOM    357  CA  LYS A  46     -65.479  12.545  13.278  1.00 80.59           C  
ATOM    358  C   LYS A  46     -66.330  13.788  13.522  1.00 80.59           C  
ATOM    359  O   LYS A  46     -65.814  14.828  13.935  1.00 80.59           O  
ATOM    360  CB  LYS A  46     -65.395  11.708  14.556  1.00 80.59           C  
ATOM    361  CG  LYS A  46     -64.787  10.328  14.353  1.00 80.59           C  
ATOM    362  CD  LYS A  46     -64.886   9.482  15.616  1.00 80.59           C  
ATOM    363  CE  LYS A  46     -64.285   8.098  15.411  1.00 80.59           C  
ATOM    364  NZ  LYS A  46     -64.396   7.259  16.642  1.00 80.59           N1+
ATOM    365  N   ASN A  47     -67.647  13.763  13.074  1.00 76.24           N  
ATOM    366  CA  ASN A  47     -68.663  14.754  13.410  1.00 76.24           C  
ATOM    367  C   ASN A  47     -68.431  16.069  12.671  1.00 76.24           C  
ATOM    368  O   ASN A  47     -68.421  17.137  13.284  1.00 76.24           O  
ATOM    369  CB  ASN A  47     -68.702  14.993  14.921  1.00 76.24           C  
ATOM    370  CG  ASN A  47     -69.123  13.762  15.697  1.00 76.24           C  
ATOM    371  ND2 ASN A  47     -68.502  13.546  16.851  1.00 76.24           N  
ATOM    372  OD1 ASN A  47     -69.998  13.009  15.263  1.00 76.24           O  
ATOM    373  N   LEU A  48     -68.214  16.026  11.305  1.00 76.15           N  
ATOM    374  CA  LEU A  48     -67.950  17.258  10.569  1.00 76.15           C  
ATOM    375  C   LEU A  48     -69.249  17.875  10.061  1.00 76.15           C  
ATOM    376  O   LEU A  48     -70.099  17.176   9.506  1.00 76.15           O  
ATOM    377  CB  LEU A  48     -67.005  16.990   9.396  1.00 76.15           C  
ATOM    378  CG  LEU A  48     -65.514  16.916   9.729  1.00 76.15           C  
ATOM    379  CD1 LEU A  48     -64.812  15.934   8.799  1.00 76.15           C  
ATOM    380  CD2 LEU A  48     -64.877  18.298   9.637  1.00 76.15           C  
ATOM    381  N   SER A  49     -69.388  19.111  10.274  1.00 81.94           N  
ATOM    382  CA  SER A  49     -70.462  19.806   9.574  1.00 81.94           C  
ATOM    383  C   SER A  49     -70.240  19.792   8.065  1.00 81.94           C  
ATOM    384  O   SER A  49     -69.112  19.619   7.600  1.00 81.94           O  
ATOM    385  CB  SER A  49     -70.576  21.250  10.067  1.00 81.94           C  
ATOM    386  OG  SER A  49     -69.473  22.022   9.625  1.00 81.94           O  
ATOM    387  N   GLU A  50     -71.356  19.870   7.235  1.00 83.16           N  
ATOM    388  CA  GLU A  50     -71.274  19.884   5.778  1.00 83.16           C  
ATOM    389  C   GLU A  50     -70.372  21.012   5.285  1.00 83.16           C  
ATOM    390  O   GLU A  50     -69.574  20.820   4.365  1.00 83.16           O  
ATOM    391  CB  GLU A  50     -72.669  20.019   5.161  1.00 83.16           C  
ATOM    392  CG  GLU A  50     -72.710  19.740   3.666  1.00 83.16           C  
ATOM    393  CD  GLU A  50     -74.111  19.822   3.079  1.00 83.16           C  
ATOM    394  OE1 GLU A  50     -74.263  19.657   1.848  1.00 83.16           O  
ATOM    395  OE2 GLU A  50     -75.063  20.055   3.858  1.00 83.16           O1-
ATOM    396  N   GLU A  51     -70.496  22.088   5.908  1.00 83.71           N  
ATOM    397  CA  GLU A  51     -69.685  23.243   5.535  1.00 83.71           C  
ATOM    398  C   GLU A  51     -68.201  22.973   5.767  1.00 83.71           C  
ATOM    399  O   GLU A  51     -67.370  23.265   4.906  1.00 83.71           O  
ATOM    400  CB  GLU A  51     -70.123  24.484   6.317  1.00 83.71           C  
ATOM    401  CG  GLU A  51     -69.437  25.767   5.869  1.00 83.71           C  
ATOM    402  CD  GLU A  51     -69.922  26.997   6.618  1.00 83.71           C  
ATOM    403  OE1 GLU A  51     -69.390  28.104   6.374  1.00 83.71           O  
ATOM    404  OE2 GLU A  51     -70.841  26.854   7.455  1.00 83.71           O1-
ATOM    405  N   LEU A  52     -67.834  22.394   6.856  1.00 78.86           N  
ATOM    406  CA  LEU A  52     -66.451  22.091   7.203  1.00 78.86           C  
ATOM    407  C   LEU A  52     -65.889  21.000   6.298  1.00 78.86           C  
ATOM    408  O   LEU A  52     -64.731  21.070   5.879  1.00 78.86           O  
ATOM    409  CB  LEU A  52     -66.349  21.656   8.669  1.00 78.86           C  
ATOM    410  CG  LEU A  52     -64.936  21.497   9.232  1.00 78.86           C  
ATOM    411  CD1 LEU A  52     -64.182  22.821   9.153  1.00 78.86           C  
ATOM    412  CD2 LEU A  52     -64.987  20.991  10.670  1.00 78.86           C  
ATOM    413  N   GLN A  53     -66.748  20.178   6.071  1.00 80.01           N  
ATOM    414  CA  GLN A  53     -66.351  19.123   5.143  1.00 80.01           C  
ATOM    415  C   GLN A  53     -65.955  19.702   3.788  1.00 80.01           C  
ATOM    416  O   GLN A  53     -64.940  19.305   3.211  1.00 80.01           O  
ATOM    417  CB  GLN A  53     -67.483  18.108   4.969  1.00 80.01           C  
ATOM    418  CG  GLN A  53     -67.125  16.937   4.064  1.00 80.01           C  
ATOM    419  CD  GLN A  53     -68.273  15.961   3.884  1.00 80.01           C  
ATOM    420  NE2 GLN A  53     -68.019  14.872   3.168  1.00 80.01           N  
ATOM    421  OE1 GLN A  53     -69.379  16.185   4.386  1.00 80.01           O  
ATOM    422  N   ARG A  54     -66.710  20.599   3.307  1.00 85.63           N  
ATOM    423  CA  ARG A  54     -66.436  21.232   2.021  1.00 85.63           C  
ATOM    424  C   ARG A  54     -65.134  22.025   2.067  1.00 85.63           C  
ATOM    425  O   ARG A  54     -64.347  21.993   1.120  1.00 85.63           O  
ATOM    426  CB  ARG A  54     -67.593  22.148   1.615  1.00 85.63           C  
ATOM    427  CG  ARG A  54     -68.822  21.404   1.118  1.00 85.63           C  
ATOM    428  CD  ARG A  54     -69.914  22.361   0.658  1.00 85.63           C  
ATOM    429  NE  ARG A  54     -71.182  21.669   0.445  1.00 85.63           N  
ATOM    430  CZ  ARG A  54     -72.305  22.254   0.038  1.00 85.63           C  
ATOM    431  NH1 ARG A  54     -72.339  23.559  -0.211  1.00 85.63           N1+
ATOM    432  NH2 ARG A  54     -73.402  21.530  -0.125  1.00 85.63           N  
ATOM    433  N   LEU A  55     -64.908  22.621   3.214  1.00 85.39           N  
ATOM    434  CA  LEU A  55     -63.699  23.422   3.372  1.00 85.39           C  
ATOM    435  C   LEU A  55     -62.457  22.538   3.377  1.00 85.39           C  
ATOM    436  O   LEU A  55     -61.474  22.838   2.696  1.00 85.39           O  
ATOM    437  CB  LEU A  55     -63.763  24.239   4.665  1.00 85.39           C  
ATOM    438  CG  LEU A  55     -64.692  25.455   4.656  1.00 85.39           C  
ATOM    439  CD1 LEU A  55     -64.802  26.049   6.056  1.00 85.39           C  
ATOM    440  CD2 LEU A  55     -64.193  26.500   3.664  1.00 85.39           C  
ATOM    441  N   ILE A  56     -62.511  21.468   4.117  1.00 84.14           N  
ATOM    442  CA  ILE A  56     -61.382  20.552   4.227  1.00 84.14           C  
ATOM    443  C   ILE A  56     -61.105  19.910   2.870  1.00 84.14           C  
ATOM    444  O   ILE A  56     -59.950  19.797   2.453  1.00 84.14           O  
ATOM    445  CB  ILE A  56     -61.637  19.464   5.294  1.00 84.14           C  
ATOM    446  CG1 ILE A  56     -61.613  20.076   6.698  1.00 84.14           C  
ATOM    447  CG2 ILE A  56     -60.610  18.335   5.171  1.00 84.14           C  
ATOM    448  CD1 ILE A  56     -62.002  19.105   7.804  1.00 84.14           C  
ATOM    449  N   GLN A  57     -62.148  19.610   2.132  1.00 84.69           N  
ATOM    450  CA  GLN A  57     -61.992  19.025   0.804  1.00 84.69           C  
ATOM    451  C   GLN A  57     -61.343  20.014  -0.160  1.00 84.69           C  
ATOM    452  O   GLN A  57     -60.461  19.642  -0.938  1.00 84.69           O  
ATOM    453  CB  GLN A  57     -63.345  18.567   0.256  1.00 84.69           C  
ATOM    454  CG  GLN A  57     -63.861  17.282   0.888  1.00 84.69           C  
ATOM    455  CD  GLN A  57     -65.243  16.897   0.391  1.00 84.69           C  
ATOM    456  NE2 GLN A  57     -65.652  15.665   0.672  1.00 84.69           N  
ATOM    457  OE1 GLN A  57     -65.936  17.702  -0.239  1.00 84.69           O  
ATOM    458  N   GLU A  58     -61.857  21.212  -0.088  1.00 89.58           N  
ATOM    459  CA  GLU A  58     -61.270  22.251  -0.928  1.00 89.58           C  
ATOM    460  C   GLU A  58     -59.792  22.451  -0.606  1.00 89.58           C  
ATOM    461  O   GLU A  58     -58.965  22.574  -1.512  1.00 89.58           O  
ATOM    462  CB  GLU A  58     -62.028  23.571  -0.760  1.00 89.58           C  
ATOM    463  CG  GLU A  58     -63.403  23.578  -1.413  1.00 89.58           C  
ATOM    464  CD  GLU A  58     -64.153  24.886  -1.220  1.00 89.58           C  
ATOM    465  OE1 GLU A  58     -65.384  24.919  -1.444  1.00 89.58           O  
ATOM    466  OE2 GLU A  58     -63.503  25.887  -0.842  1.00 89.58           O1-
ATOM    467  N   LEU A  59     -59.504  22.478   0.690  1.00 88.05           N  
ATOM    468  CA  LEU A  59     -58.130  22.646   1.147  1.00 88.05           C  
ATOM    469  C   LEU A  59     -57.248  21.504   0.651  1.00 88.05           C  
ATOM    470  O   LEU A  59     -56.183  21.740   0.076  1.00 88.05           O  
ATOM    471  CB  LEU A  59     -58.076  22.719   2.675  1.00 88.05           C  
ATOM    472  CG  LEU A  59     -56.683  22.710   3.307  1.00 88.05           C  
ATOM    473  CD1 LEU A  59     -55.883  23.923   2.847  1.00 88.05           C  
ATOM    474  CD2 LEU A  59     -56.786  22.677   4.829  1.00 88.05           C  
ATOM    475  N   LEU A  60     -57.717  20.334   0.803  1.00 84.70           N  
ATOM    476  CA  LEU A  60     -56.930  19.162   0.435  1.00 84.70           C  
ATOM    477  C   LEU A  60     -56.677  19.128  -1.069  1.00 84.70           C  
ATOM    478  O   LEU A  60     -55.582  18.772  -1.510  1.00 84.70           O  
ATOM    479  CB  LEU A  60     -57.642  17.879   0.874  1.00 84.70           C  
ATOM    480  CG  LEU A  60     -57.698  17.616   2.380  1.00 84.70           C  
ATOM    481  CD1 LEU A  60     -58.548  16.384   2.671  1.00 84.70           C  
ATOM    482  CD2 LEU A  60     -56.292  17.449   2.946  1.00 84.70           C  
ATOM    483  N   GLN A  61     -57.692  19.517  -1.849  1.00 87.65           N  
ATOM    484  CA  GLN A  61     -57.527  19.575  -3.298  1.00 87.65           C  
ATOM    485  C   GLN A  61     -56.445  20.577  -3.689  1.00 87.65           C  
ATOM    486  O   GLN A  61     -55.621  20.299  -4.564  1.00 87.65           O  
ATOM    487  CB  GLN A  61     -58.850  19.941  -3.974  1.00 87.65           C  
ATOM    488  CG  GLN A  61     -59.869  18.810  -3.985  1.00 87.65           C  
ATOM    489  CD  GLN A  61     -61.217  19.240  -4.532  1.00 87.65           C  
ATOM    490  NE2 GLN A  61     -62.133  18.286  -4.669  1.00 87.65           N  
ATOM    491  OE1 GLN A  61     -61.435  20.418  -4.829  1.00 87.65           O  
ATOM    492  N   LEU A  62     -56.486  21.693  -2.963  1.00 91.52           N  
ATOM    493  CA  LEU A  62     -55.501  22.728  -3.259  1.00 91.52           C  
ATOM    494  C   LEU A  62     -54.101  22.279  -2.856  1.00 91.52           C  
ATOM    495  O   LEU A  62     -53.130  22.547  -3.567  1.00 91.52           O  
ATOM    496  CB  LEU A  62     -55.859  24.030  -2.537  1.00 91.52           C  
ATOM    497  CG  LEU A  62     -57.076  24.789  -3.071  1.00 91.52           C  
ATOM    498  CD1 LEU A  62     -57.399  25.975  -2.168  1.00 91.52           C  
ATOM    499  CD2 LEU A  62     -56.831  25.252  -4.503  1.00 91.52           C  
ATOM    500  N   LEU A  63     -54.015  21.520  -1.771  1.00 86.76           N  
ATOM    501  CA  LEU A  63     -52.723  21.054  -1.280  1.00 86.76           C  
ATOM    502  C   LEU A  63     -52.135  20.000  -2.213  1.00 86.76           C  
ATOM    503  O   LEU A  63     -50.923  19.971  -2.438  1.00 86.76           O  
ATOM    504  CB  LEU A  63     -52.860  20.481   0.134  1.00 86.76           C  
ATOM    505  CG  LEU A  63     -53.116  21.493   1.252  1.00 86.76           C  
ATOM    506  CD1 LEU A  63     -53.276  20.775   2.588  1.00 86.76           C  
ATOM    507  CD2 LEU A  63     -51.985  22.513   1.320  1.00 86.76           C  
ATOM    508  N   VAL A  64     -52.950  19.192  -2.708  1.00 85.20           N  
ATOM    509  CA  VAL A  64     -52.496  18.198  -3.674  1.00 85.20           C  
ATOM    510  C   VAL A  64     -51.966  18.896  -4.924  1.00 85.20           C  
ATOM    511  O   VAL A  64     -50.903  18.541  -5.438  1.00 85.20           O  
ATOM    512  CB  VAL A  64     -53.627  17.215  -4.052  1.00 85.20           C  
ATOM    513  CG1 VAL A  64     -53.205  16.331  -5.224  1.00 85.20           C  
ATOM    514  CG2 VAL A  64     -54.015  16.360  -2.846  1.00 85.20           C  
ATOM    515  N   ARG A  65     -52.710  19.831  -5.387  1.00 89.69           N  
ATOM    516  CA  ARG A  65     -52.270  20.608  -6.542  1.00 89.69           C  
ATOM    517  C   ARG A  65     -50.955  21.323  -6.251  1.00 89.69           C  
ATOM    518  O   ARG A  65     -50.055  21.348  -7.094  1.00 89.69           O  
ATOM    519  CB  ARG A  65     -53.340  21.623  -6.947  1.00 89.69           C  
ATOM    520  CG  ARG A  65     -53.020  22.378  -8.227  1.00 89.69           C  
ATOM    521  CD  ARG A  65     -54.194  23.231  -8.688  1.00 89.69           C  
ATOM    522  NE  ARG A  65     -53.874  23.978  -9.901  1.00 89.69           N  
ATOM    523  CZ  ARG A  65     -54.718  24.784 -10.539  1.00 89.69           C  
ATOM    524  NH1 ARG A  65     -55.955  24.965 -10.089  1.00 89.69           N1+
ATOM    525  NH2 ARG A  65     -54.323  25.415 -11.636  1.00 89.69           N  
ATOM    526  N   LEU A  66     -50.884  21.868  -5.121  1.00 90.05           N  
ATOM    527  CA  LEU A  66     -49.663  22.551  -4.708  1.00 90.05           C  
ATOM    528  C   LEU A  66     -48.475  21.596  -4.722  1.00 90.05           C  
ATOM    529  O   LEU A  66     -47.415  21.925  -5.259  1.00 90.05           O  
ATOM    530  CB  LEU A  66     -49.832  23.154  -3.311  1.00 90.05           C  
ATOM    531  CG  LEU A  66     -48.603  23.840  -2.715  1.00 90.05           C  
ATOM    532  CD1 LEU A  66     -48.138  24.975  -3.622  1.00 90.05           C  
ATOM    533  CD2 LEU A  66     -48.905  24.358  -1.313  1.00 90.05           C  
ATOM    534  N   ALA A  67     -48.656  20.466  -4.195  1.00 85.85           N  
ATOM    535  CA  ALA A  67     -47.587  19.471  -4.141  1.00 85.85           C  
ATOM    536  C   ALA A  67     -47.119  19.092  -5.543  1.00 85.85           C  
ATOM    537  O   ALA A  67     -45.916  19.003  -5.799  1.00 85.85           O  
ATOM    538  CB  ALA A  67     -48.055  18.229  -3.385  1.00 85.85           C  
ATOM    539  N   ALA A  68     -48.027  18.891  -6.425  1.00 88.12           N  
ATOM    540  CA  ALA A  68     -47.692  18.536  -7.802  1.00 88.12           C  
ATOM    541  C   ALA A  68     -46.913  19.656  -8.484  1.00 88.12           C  
ATOM    542  O   ALA A  68     -45.927  19.402  -9.179  1.00 88.12           O  
ATOM    543  CB  ALA A  68     -48.958  18.214  -8.592  1.00 88.12           C  
ATOM    544  N   LEU A  69     -47.351  20.831  -8.240  1.00 91.56           N  
ATOM    545  CA  LEU A  69     -46.695  21.982  -8.851  1.00 91.56           C  
ATOM    546  C   LEU A  69     -45.287  22.163  -8.294  1.00 91.56           C  
ATOM    547  O   LEU A  69     -44.358  22.486  -9.039  1.00 91.56           O  
ATOM    548  CB  LEU A  69     -47.515  23.253  -8.618  1.00 91.56           C  
ATOM    549  CG  LEU A  69     -48.803  23.388  -9.432  1.00 91.56           C  
ATOM    550  CD1 LEU A  69     -49.592  24.611  -8.979  1.00 91.56           C  
ATOM    551  CD2 LEU A  69     -48.488  23.472 -10.922  1.00 91.56           C  
ATOM    552  N   LEU A  70     -45.179  21.889  -7.023  1.00 90.04           N  
ATOM    553  CA  LEU A  70     -43.868  22.012  -6.396  1.00 90.04           C  
ATOM    554  C   LEU A  70     -42.891  20.995  -6.977  1.00 90.04           C  
ATOM    555  O   LEU A  70     -41.730  21.322  -7.237  1.00 90.04           O  
ATOM    556  CB  LEU A  70     -43.977  21.824  -4.881  1.00 90.04           C  
ATOM    557  CG  LEU A  70     -44.680  22.941  -4.107  1.00 90.04           C  
ATOM    558  CD1 LEU A  70     -44.770  22.586  -2.628  1.00 90.04           C  
ATOM    559  CD2 LEU A  70     -43.951  24.266  -4.301  1.00 90.04           C  
ATOM    560  N   GLU A  71     -43.323  19.888  -7.148  1.00 90.98           N  
ATOM    561  CA  GLU A  71     -42.476  18.858  -7.745  1.00 90.98           C  
ATOM    562  C   GLU A  71     -42.110  19.211  -9.183  1.00 90.98           C  
ATOM    563  O   GLU A  71     -40.966  19.019  -9.603  1.00 90.98           O  
ATOM    564  CB  GLU A  71     -43.173  17.496  -7.698  1.00 90.98           C  
ATOM    565  CG  GLU A  71     -43.211  16.871  -6.311  1.00 90.98           C  
ATOM    566  CD  GLU A  71     -43.939  15.536  -6.275  1.00 90.98           C  
ATOM    567  OE1 GLU A  71     -44.102  14.964  -5.172  1.00 90.98           O  
ATOM    568  OE2 GLU A  71     -44.349  15.059  -7.356  1.00 90.98           O1-
ATOM    569  N   ALA A  72     -43.084  19.715  -9.894  1.00 91.83           N  
ATOM    570  CA  ALA A  72     -42.845  20.116 -11.279  1.00 91.83           C  
ATOM    571  C   ALA A  72     -41.801  21.226 -11.356  1.00 91.83           C  
ATOM    572  O   ALA A  72     -40.927  21.205 -12.226  1.00 91.83           O  
ATOM    573  CB  ALA A  72     -44.148  20.568 -11.933  1.00 91.83           C  
ATOM    574  N   VAL A  73     -41.922  22.164 -10.460  1.00 92.18           N  
ATOM    575  CA  VAL A  73     -40.975  23.274 -10.440  1.00 92.18           C  
ATOM    576  C   VAL A  73     -39.569  22.750 -10.156  1.00 92.18           C  
ATOM    577  O   VAL A  73     -38.601  23.178 -10.789  1.00 92.18           O  
ATOM    578  CB  VAL A  73     -41.370  24.338  -9.391  1.00 92.18           C  
ATOM    579  CG1 VAL A  73     -40.240  25.347  -9.194  1.00 92.18           C  
ATOM    580  CG2 VAL A  73     -42.657  25.047  -9.809  1.00 92.18           C  
ATOM    581  N   ARG A  74     -39.488  21.825  -9.217  1.00 91.95           N  
ATOM    582  CA  ARG A  74     -38.198  21.225  -8.893  1.00 91.95           C  
ATOM    583  C   ARG A  74     -37.580  20.559 -10.119  1.00 91.95           C  
ATOM    584  O   ARG A  74     -36.390  20.730 -10.391  1.00 91.95           O  
ATOM    585  CB  ARG A  74     -38.348  20.206  -7.762  1.00 91.95           C  
ATOM    586  CG  ARG A  74     -37.027  19.669  -7.237  1.00 91.95           C  
ATOM    587  CD  ARG A  74     -37.233  18.655  -6.121  1.00 91.95           C  
ATOM    588  NE  ARG A  74     -37.742  19.284  -4.907  1.00 91.95           N  
ATOM    589  CZ  ARG A  74     -38.091  18.630  -3.803  1.00 91.95           C  
ATOM    590  NH1 ARG A  74     -37.994  17.307  -3.739  1.00 91.95           N1+
ATOM    591  NH2 ARG A  74     -38.542  19.303  -2.754  1.00 91.95           N  
ATOM    592  N   ALA A  75     -38.289  19.835 -10.820  1.00 92.33           N  
ATOM    593  CA  ALA A  75     -37.819  19.146 -12.018  1.00 92.33           C  
ATOM    594  C   ALA A  75     -37.347  20.141 -13.075  1.00 92.33           C  
ATOM    595  O   ALA A  75     -36.292  19.955 -13.685  1.00 92.33           O  
ATOM    596  CB  ALA A  75     -38.919  18.253 -12.586  1.00 92.33           C  
ATOM    597  N   VAL A  76     -38.132  21.179 -13.226  1.00 93.46           N  
ATOM    598  CA  VAL A  76     -37.785  22.183 -14.227  1.00 93.46           C  
ATOM    599  C   VAL A  76     -36.533  22.939 -13.786  1.00 93.46           C  
ATOM    600  O   VAL A  76     -35.667  23.250 -14.608  1.00 93.46           O  
ATOM    601  CB  VAL A  76     -38.948  23.171 -14.467  1.00 93.46           C  
ATOM    602  CG1 VAL A  76     -38.491  24.344 -15.333  1.00 93.46           C  
ATOM    603  CG2 VAL A  76     -40.132  22.454 -15.114  1.00 93.46           C  
ATOM    604  N   GLU A  77     -36.476  23.203 -12.531  1.00 91.30           N  
ATOM    605  CA  GLU A  77     -35.289  23.870 -12.004  1.00 91.30           C  
ATOM    606  C   GLU A  77     -34.033  23.043 -12.261  1.00 91.30           C  
ATOM    607  O   GLU A  77     -32.992  23.586 -12.639  1.00 91.30           O  
ATOM    608  CB  GLU A  77     -35.445  24.140 -10.506  1.00 91.30           C  
ATOM    609  CG  GLU A  77     -36.385  25.292 -10.183  1.00 91.30           C  
ATOM    610  CD  GLU A  77     -36.494  25.579  -8.694  1.00 91.30           C  
ATOM    611  OE1 GLU A  77     -37.123  26.592  -8.315  1.00 91.30           O  
ATOM    612  OE2 GLU A  77     -35.944  24.784  -7.899  1.00 91.30           O1-
ATOM    613  N   GLU A  78     -34.133  21.790 -11.996  1.00 94.46           N  
ATOM    614  CA  GLU A  78     -32.999  20.904 -12.238  1.00 94.46           C  
ATOM    615  C   GLU A  78     -32.607  20.899 -13.713  1.00 94.46           C  
ATOM    616  O   GLU A  78     -31.420  20.905 -14.045  1.00 94.46           O  
ATOM    617  CB  GLU A  78     -33.318  19.482 -11.773  1.00 94.46           C  
ATOM    618  CG  GLU A  78     -33.282  19.306 -10.261  1.00 94.46           C  
ATOM    619  CD  GLU A  78     -33.618  17.892  -9.814  1.00 94.46           C  
ATOM    620  OE1 GLU A  78     -33.670  17.640  -8.589  1.00 94.46           O  
ATOM    621  OE2 GLU A  78     -33.831  17.030 -10.695  1.00 94.46           O1-
ATOM    622  N   ALA A  79     -33.555  20.909 -14.566  1.00 91.66           N  
ATOM    623  CA  ALA A  79     -33.318  20.941 -16.007  1.00 91.66           C  
ATOM    624  C   ALA A  79     -32.610  22.230 -16.418  1.00 91.66           C  
ATOM    625  O   ALA A  79     -31.703  22.208 -17.254  1.00 91.66           O  
ATOM    626  CB  ALA A  79     -34.634  20.794 -16.767  1.00 91.66           C  
ATOM    627  N   ILE A  80     -33.022  23.391 -15.868  1.00 90.56           N  
ATOM    628  CA  ILE A  80     -32.426  24.688 -16.171  1.00 90.56           C  
ATOM    629  C   ILE A  80     -30.976  24.712 -15.694  1.00 90.56           C  
ATOM    630  O   ILE A  80     -30.094  25.218 -16.393  1.00 90.56           O  
ATOM    631  CB  ILE A  80     -33.223  25.842 -15.523  1.00 90.56           C  
ATOM    632  CG1 ILE A  80     -34.614  25.953 -16.159  1.00 90.56           C  
ATOM    633  CG2 ILE A  80     -32.457  27.162 -15.646  1.00 90.56           C  
ATOM    634  CD1 ILE A  80     -35.528  26.960 -15.475  1.00 90.56           C  
ATOM    635  N   LYS A  81     -30.730  24.113 -14.497  1.00 91.02           N  
ATOM    636  CA  LYS A  81     -29.378  24.077 -13.948  1.00 91.02           C  
ATOM    637  C   LYS A  81     -28.444  23.263 -14.839  1.00 91.02           C  
ATOM    638  O   LYS A  81     -27.274  23.616 -15.006  1.00 91.02           O  
ATOM    639  CB  LYS A  81     -29.389  23.496 -12.533  1.00 91.02           C  
ATOM    640  CG  LYS A  81     -29.923  24.451 -11.476  1.00 91.02           C  
ATOM    641  CD  LYS A  81     -29.902  23.820 -10.090  1.00 91.02           C  
ATOM    642  CE  LYS A  81     -30.478  24.758  -9.038  1.00 91.02           C  
ATOM    643  NZ  LYS A  81     -30.520  24.119  -7.689  1.00 91.02           N1+
ATOM    644  N   ARG A  82     -29.012  22.236 -15.412  1.00 93.89           N  
ATOM    645  CA  ARG A  82     -28.195  21.393 -16.279  1.00 93.89           C  
ATOM    646  C   ARG A  82     -27.922  22.081 -17.612  1.00 93.89           C  
ATOM    647  O   ARG A  82     -26.808  22.012 -18.135  1.00 93.89           O  
ATOM    648  CB  ARG A  82     -28.877  20.044 -16.515  1.00 93.89           C  
ATOM    649  CG  ARG A  82     -28.873  19.131 -15.300  1.00 93.89           C  
ATOM    650  CD  ARG A  82     -29.521  17.787 -15.602  1.00 93.89           C  
ATOM    651  NE  ARG A  82     -29.582  16.939 -14.416  1.00 93.89           N  
ATOM    652  CZ  ARG A  82     -30.126  15.725 -14.378  1.00 93.89           C  
ATOM    653  NH1 ARG A  82     -30.667  15.191 -15.467  1.00 93.89           N1+
ATOM    654  NH2 ARG A  82     -30.127  15.039 -13.245  1.00 93.89           N  
ATOM    655  N   ASN A  83     -28.953  22.784 -18.072  1.00 91.67           N  
ATOM    656  CA  ASN A  83     -28.872  23.520 -19.330  1.00 91.67           C  
ATOM    657  C   ASN A  83     -29.614  24.852 -19.249  1.00 91.67           C  
ATOM    658  O   ASN A  83     -30.804  24.922 -19.557  1.00 91.67           O  
ATOM    659  CB  ASN A  83     -29.421  22.675 -20.482  1.00 91.67           C  
ATOM    660  CG  ASN A  83     -29.225  23.334 -21.833  1.00 91.67           C  
ATOM    661  ND2 ASN A  83     -29.772  22.721 -22.877  1.00 91.67           N  
ATOM    662  OD1 ASN A  83     -28.584  24.383 -21.940  1.00 91.67           O  
ATOM    663  N   PRO A  84     -28.780  25.927 -18.847  1.00 87.81           N  
ATOM    664  CA  PRO A  84     -29.390  27.246 -18.662  1.00 87.81           C  
ATOM    665  C   PRO A  84     -29.931  27.834 -19.964  1.00 87.81           C  
ATOM    666  O   PRO A  84     -30.754  28.753 -19.936  1.00 87.81           O  
ATOM    667  CB  PRO A  84     -28.238  28.095 -18.118  1.00 87.81           C  
ATOM    668  CG  PRO A  84     -27.286  27.108 -17.523  1.00 87.81           C  
ATOM    669  CD  PRO A  84     -27.398  25.818 -18.283  1.00 87.81           C  
ATOM    670  N   ASP A  85     -29.606  27.252 -21.095  1.00 86.82           N  
ATOM    671  CA  ASP A  85     -30.014  27.760 -22.401  1.00 86.82           C  
ATOM    672  C   ASP A  85     -31.267  27.044 -22.902  1.00 86.82           C  
ATOM    673  O   ASP A  85     -31.706  27.269 -24.032  1.00 86.82           O  
ATOM    674  CB  ASP A  85     -28.879  27.606 -23.416  1.00 86.82           C  
ATOM    675  CG  ASP A  85     -27.661  28.448 -23.076  1.00 86.82           C  
ATOM    676  OD1 ASP A  85     -27.824  29.595 -22.607  1.00 86.82           O  
ATOM    677  OD2 ASP A  85     -26.529  27.960 -23.281  1.00 86.82           O1-
ATOM    678  N   ASN A  86     -31.808  26.187 -22.050  1.00 87.58           N  
ATOM    679  CA  ASN A  86     -33.029  25.478 -22.417  1.00 87.58           C  
ATOM    680  C   ASN A  86     -34.248  26.394 -22.360  1.00 87.58           C  
ATOM    681  O   ASN A  86     -34.839  26.584 -21.295  1.00 87.58           O  
ATOM    682  CB  ASN A  86     -33.236  24.261 -21.511  1.00 87.58           C  
ATOM    683  CG  ASN A  86     -34.352  23.357 -21.995  1.00 87.58           C  
ATOM    684  ND2 ASN A  86     -34.305  22.092 -21.594  1.00 87.58           N  
ATOM    685  OD1 ASN A  86     -35.249  23.791 -22.723  1.00 87.58           O  
ATOM    686  N   ASP A  87     -34.665  26.960 -23.536  1.00 88.77           N  
ATOM    687  CA  ASP A  87     -35.745  27.938 -23.611  1.00 88.77           C  
ATOM    688  C   ASP A  87     -37.070  27.329 -23.158  1.00 88.77           C  
ATOM    689  O   ASP A  87     -37.877  27.998 -22.510  1.00 88.77           O  
ATOM    690  CB  ASP A  87     -35.877  28.485 -25.034  1.00 88.77           C  
ATOM    691  CG  ASP A  87     -34.731  29.401 -25.426  1.00 88.77           C  
ATOM    692  OD1 ASP A  87     -34.067  29.966 -24.529  1.00 88.77           O  
ATOM    693  OD2 ASP A  87     -34.491  29.562 -26.642  1.00 88.77           O1-
ATOM    694  N   GLU A  88     -37.193  26.035 -23.438  1.00 90.55           N  
ATOM    695  CA  GLU A  88     -38.421  25.350 -23.045  1.00 90.55           C  
ATOM    696  C   GLU A  88     -38.530  25.241 -21.527  1.00 90.55           C  
ATOM    697  O   GLU A  88     -39.599  25.475 -20.959  1.00 90.55           O  
ATOM    698  CB  GLU A  88     -38.487  23.958 -23.679  1.00 90.55           C  
ATOM    699  CG  GLU A  88     -38.738  23.976 -25.180  1.00 90.55           C  
ATOM    700  CD  GLU A  88     -38.796  22.588 -25.796  1.00 90.55           C  
ATOM    701  OE1 GLU A  88     -38.878  22.478 -27.040  1.00 90.55           O  
ATOM    702  OE2 GLU A  88     -38.759  21.600 -25.028  1.00 90.55           O1-
ATOM    703  N   ALA A  89     -37.430  24.882 -20.849  1.00 90.63           N  
ATOM    704  CA  ALA A  89     -37.412  24.774 -19.393  1.00 90.63           C  
ATOM    705  C   ALA A  89     -37.648  26.131 -18.739  1.00 90.63           C  
ATOM    706  O   ALA A  89     -38.375  26.232 -17.748  1.00 90.63           O  
ATOM    707  CB  ALA A  89     -36.086  24.182 -18.919  1.00 90.63           C  
ATOM    708  N   VAL A  90     -37.077  27.124 -19.317  1.00 88.56           N  
ATOM    709  CA  VAL A  90     -37.228  28.480 -18.798  1.00 88.56           C  
ATOM    710  C   VAL A  90     -38.687  28.915 -18.904  1.00 88.56           C  
ATOM    711  O   VAL A  90     -39.258  29.434 -17.942  1.00 88.56           O  
ATOM    712  CB  VAL A  90     -36.319  29.478 -19.550  1.00 88.56           C  
ATOM    713  CG1 VAL A  90     -36.639  30.914 -19.138  1.00 88.56           C  
ATOM    714  CG2 VAL A  90     -34.848  29.160 -19.289  1.00 88.56           C  
ATOM    715  N   GLU A  91     -39.326  28.633 -20.073  1.00 90.35           N  
ATOM    716  CA  GLU A  91     -40.723  28.998 -20.289  1.00 90.35           C  
ATOM    717  C   GLU A  91     -41.645  28.235 -19.343  1.00 90.35           C  
ATOM    718  O   GLU A  91     -42.604  28.798 -18.812  1.00 90.35           O  
ATOM    719  CB  GLU A  91     -41.128  28.740 -21.742  1.00 90.35           C  
ATOM    720  CG  GLU A  91     -40.535  29.732 -22.732  1.00 90.35           C  
ATOM    721  CD  GLU A  91     -40.921  29.444 -24.174  1.00 90.35           C  
ATOM    722  OE1 GLU A  91     -40.435  30.153 -25.086  1.00 90.35           O  
ATOM    723  OE2 GLU A  91     -41.716  28.504 -24.395  1.00 90.35           O1-
ATOM    724  N   THR A  92     -41.337  27.015 -19.151  1.00 93.00           N  
ATOM    725  CA  THR A  92     -42.126  26.184 -18.249  1.00 93.00           C  
ATOM    726  C   THR A  92     -42.011  26.686 -16.812  1.00 93.00           C  
ATOM    727  O   THR A  92     -42.992  26.674 -16.065  1.00 93.00           O  
ATOM    728  CB  THR A  92     -41.683  24.709 -18.317  1.00 93.00           C  
ATOM    729  CG2 THR A  92     -42.533  23.837 -17.399  1.00 93.00           C  
ATOM    730  OG1 THR A  92     -41.818  24.239 -19.664  1.00 93.00           O  
ATOM    731  N   ALA A  93     -40.801  27.110 -16.424  1.00 90.17           N  
ATOM    732  CA  ALA A  93     -40.600  27.666 -15.089  1.00 90.17           C  
ATOM    733  C   ALA A  93     -41.519  28.861 -14.848  1.00 90.17           C  
ATOM    734  O   ALA A  93     -42.138  28.973 -13.787  1.00 90.17           O  
ATOM    735  CB  ALA A  93     -39.141  28.074 -14.895  1.00 90.17           C  
ATOM    736  N   VAL A  94     -41.630  29.728 -15.815  1.00 89.82           N  
ATOM    737  CA  VAL A  94     -42.466  30.918 -15.693  1.00 89.82           C  
ATOM    738  C   VAL A  94     -43.935  30.512 -15.613  1.00 89.82           C  
ATOM    739  O   VAL A  94     -44.688  31.043 -14.792  1.00 89.82           O  
ATOM    740  CB  VAL A  94     -42.245  31.891 -16.874  1.00 89.82           C  
ATOM    741  CG1 VAL A  94     -43.213  33.069 -16.792  1.00 89.82           C  
ATOM    742  CG2 VAL A  94     -40.798  32.383 -16.895  1.00 89.82           C  
ATOM    743  N   ARG A  95     -44.332  29.568 -16.493  1.00 92.80           N  
ATOM    744  CA  ARG A  95     -45.706  29.073 -16.480  1.00 92.80           C  
ATOM    745  C   ARG A  95     -46.056  28.471 -15.123  1.00 92.80           C  
ATOM    746  O   ARG A  95     -47.127  28.743 -14.575  1.00 92.80           O  
ATOM    747  CB  ARG A  95     -45.915  28.036 -17.584  1.00 92.80           C  
ATOM    748  CG  ARG A  95     -47.353  27.562 -17.719  1.00 92.80           C  
ATOM    749  CD  ARG A  95     -47.511  26.550 -18.846  1.00 92.80           C  
ATOM    750  NE  ARG A  95     -46.701  25.358 -18.616  1.00 92.80           N  
ATOM    751  CZ  ARG A  95     -46.752  24.253 -19.354  1.00 92.80           C  
ATOM    752  NH1 ARG A  95     -47.579  24.166 -20.389  1.00 92.80           N1+
ATOM    753  NH2 ARG A  95     -45.970  23.225 -19.055  1.00 92.80           N  
ATOM    754  N   LEU A  96     -45.207  27.630 -14.609  1.00 94.76           N  
ATOM    755  CA  LEU A  96     -45.418  26.994 -13.313  1.00 94.76           C  
ATOM    756  C   LEU A  96     -45.493  28.035 -12.201  1.00 94.76           C  
ATOM    757  O   LEU A  96     -46.282  27.893 -11.265  1.00 94.76           O  
ATOM    758  CB  LEU A  96     -44.296  25.995 -13.017  1.00 94.76           C  
ATOM    759  CG  LEU A  96     -44.289  24.715 -13.855  1.00 94.76           C  
ATOM    760  CD1 LEU A  96     -43.048  23.885 -13.544  1.00 94.76           C  
ATOM    761  CD2 LEU A  96     -45.557  23.905 -13.605  1.00 94.76           C  
ATOM    762  N   ALA A  97     -44.674  29.074 -12.305  1.00 91.12           N  
ATOM    763  CA  ALA A  97     -44.740  30.166 -11.337  1.00 91.12           C  
ATOM    764  C   ALA A  97     -46.121  30.816 -11.337  1.00 91.12           C  
ATOM    765  O   ALA A  97     -46.672  31.115 -10.275  1.00 91.12           O  
ATOM    766  CB  ALA A  97     -43.666  31.208 -11.637  1.00 91.12           C  
ATOM    767  N   ARG A  98     -46.748  31.001 -12.406  1.00 93.60           N  
ATOM    768  CA  ARG A  98     -48.086  31.573 -12.506  1.00 93.60           C  
ATOM    769  C   ARG A  98     -49.125  30.650 -11.878  1.00 93.60           C  
ATOM    770  O   ARG A  98     -50.024  31.110 -11.171  1.00 93.60           O  
ATOM    771  CB  ARG A  98     -48.446  31.849 -13.968  1.00 93.60           C  
ATOM    772  CG  ARG A  98     -47.671  33.001 -14.586  1.00 93.60           C  
ATOM    773  CD  ARG A  98     -48.077  33.243 -16.033  1.00 93.60           C  
ATOM    774  NE  ARG A  98     -47.224  34.240 -16.674  1.00 93.60           N  
ATOM    775  CZ  ARG A  98     -46.865  34.219 -17.954  1.00 93.60           C  
ATOM    776  NH1 ARG A  98     -47.278  33.248 -18.759  1.00 93.60           N1+
ATOM    777  NH2 ARG A  98     -46.085  35.177 -18.433  1.00 93.60           N  
ATOM    778  N   GLU A  99     -48.958  29.440 -12.200  1.00 95.25           N  
ATOM    779  CA  GLU A  99     -49.881  28.465 -11.626  1.00 95.25           C  
ATOM    780  C   GLU A  99     -49.764  28.424 -10.104  1.00 95.25           C  
ATOM    781  O   GLU A  99     -50.772  28.321  -9.401  1.00 95.25           O  
ATOM    782  CB  GLU A  99     -49.625  27.074 -12.210  1.00 95.25           C  
ATOM    783  CG  GLU A  99     -50.020  26.940 -13.673  1.00 95.25           C  
ATOM    784  CD  GLU A  99     -49.797  25.542 -14.229  1.00 95.25           C  
ATOM    785  OE1 GLU A  99     -50.013  25.331 -15.444  1.00 95.25           O  
ATOM    786  OE2 GLU A  99     -49.405  24.651 -13.442  1.00 95.25           O1-
ATOM    787  N   LEU A 100     -48.539  28.487  -9.667  1.00 94.32           N  
ATOM    788  CA  LEU A 100     -48.323  28.522  -8.225  1.00 94.32           C  
ATOM    789  C   LEU A 100     -48.964  29.763  -7.610  1.00 94.32           C  
ATOM    790  O   LEU A 100     -49.536  29.695  -6.520  1.00 94.32           O  
ATOM    791  CB  LEU A 100     -46.826  28.495  -7.906  1.00 94.32           C  
ATOM    792  CG  LEU A 100     -46.139  27.132  -8.000  1.00 94.32           C  
ATOM    793  CD1 LEU A 100     -44.623  27.297  -7.936  1.00 94.32           C  
ATOM    794  CD2 LEU A 100     -46.628  26.208  -6.890  1.00 94.32           C  
ATOM    795  N   LYS A 101     -48.818  30.837  -8.298  1.00 92.12           N  
ATOM    796  CA  LYS A 101     -49.467  32.061  -7.836  1.00 92.12           C  
ATOM    797  C   LYS A 101     -50.975  31.869  -7.706  1.00 92.12           C  
ATOM    798  O   LYS A 101     -51.576  32.290  -6.715  1.00 92.12           O  
ATOM    799  CB  LYS A 101     -49.165  33.220  -8.788  1.00 92.12           C  
ATOM    800  CG  LYS A 101     -49.777  34.546  -8.360  1.00 92.12           C  
ATOM    801  CD  LYS A 101     -49.582  35.619  -9.424  1.00 92.12           C  
ATOM    802  CE  LYS A 101     -50.365  36.883  -9.094  1.00 92.12           C  
ATOM    803  NZ  LYS A 101     -50.595  37.725 -10.306  1.00 92.12           N1+
ATOM    804  N   LYS A 102     -51.645  31.304  -8.658  1.00 93.88           N  
ATOM    805  CA  LYS A 102     -53.084  31.069  -8.629  1.00 93.88           C  
ATOM    806  C   LYS A 102     -53.474  30.184  -7.448  1.00 93.88           C  
ATOM    807  O   LYS A 102     -54.466  30.449  -6.767  1.00 93.88           O  
ATOM    808  CB  LYS A 102     -53.550  30.430  -9.938  1.00 93.88           C  
ATOM    809  CG  LYS A 102     -53.507  31.369 -11.135  1.00 93.88           C  
ATOM    810  CD  LYS A 102     -53.985  30.678 -12.405  1.00 93.88           C  
ATOM    811  CE  LYS A 102     -53.876  31.594 -13.616  1.00 93.88           C  
ATOM    812  NZ  LYS A 102     -54.272  30.897 -14.877  1.00 93.88           N1+
ATOM    813  N   VAL A 103     -52.674  29.141  -7.242  1.00 92.98           N  
ATOM    814  CA  VAL A 103     -52.932  28.250  -6.115  1.00 92.98           C  
ATOM    815  C   VAL A 103     -52.805  29.024  -4.805  1.00 92.98           C  
ATOM    816  O   VAL A 103     -53.631  28.869  -3.902  1.00 92.98           O  
ATOM    817  CB  VAL A 103     -51.971  27.040  -6.115  1.00 92.98           C  
ATOM    818  CG1 VAL A 103     -52.085  26.260  -4.806  1.00 92.98           C  
ATOM    819  CG2 VAL A 103     -52.259  26.133  -7.309  1.00 92.98           C  
ATOM    820  N   ALA A 104     -51.789  29.849  -4.713  1.00 91.69           N  
ATOM    821  CA  ALA A 104     -51.595  30.672  -3.521  1.00 91.69           C  
ATOM    822  C   ALA A 104     -52.789  31.593  -3.289  1.00 91.69           C  
ATOM    823  O   ALA A 104     -53.230  31.772  -2.152  1.00 91.69           O  
ATOM    824  CB  ALA A 104     -50.311  31.490  -3.644  1.00 91.69           C  
ATOM    825  N   GLU A 105     -53.332  32.156  -4.283  1.00 93.04           N  
ATOM    826  CA  GLU A 105     -54.504  33.022  -4.186  1.00 93.04           C  
ATOM    827  C   GLU A 105     -55.716  32.253  -3.669  1.00 93.04           C  
ATOM    828  O   GLU A 105     -56.456  32.751  -2.817  1.00 93.04           O  
ATOM    829  CB  GLU A 105     -54.821  33.651  -5.546  1.00 93.04           C  
ATOM    830  CG  GLU A 105     -53.828  34.722  -5.974  1.00 93.04           C  
ATOM    831  CD  GLU A 105     -54.049  35.210  -7.397  1.00 93.04           C  
ATOM    832  OE1 GLU A 105     -53.402  36.202  -7.805  1.00 93.04           O  
ATOM    833  OE2 GLU A 105     -54.875  34.597  -8.108  1.00 93.04           O1-
ATOM    834  N   LEU A 106     -55.848  31.077  -4.221  1.00 94.17           N  
ATOM    835  CA  LEU A 106     -56.966  30.250  -3.780  1.00 94.17           C  
ATOM    836  C   LEU A 106     -56.797  29.840  -2.320  1.00 94.17           C  
ATOM    837  O   LEU A 106     -57.764  29.841  -1.556  1.00 94.17           O  
ATOM    838  CB  LEU A 106     -57.089  29.004  -4.660  1.00 94.17           C  
ATOM    839  CG  LEU A 106     -57.509  29.238  -6.112  1.00 94.17           C  
ATOM    840  CD1 LEU A 106     -57.416  27.941  -6.907  1.00 94.17           C  
ATOM    841  CD2 LEU A 106     -58.921  29.809  -6.175  1.00 94.17           C  
ATOM    842  N   LEU A 107     -55.588  29.538  -1.999  1.00 91.80           N  
ATOM    843  CA  LEU A 107     -55.321  29.189  -0.607  1.00 91.80           C  
ATOM    844  C   LEU A 107     -55.593  30.375   0.313  1.00 91.80           C  
ATOM    845  O   LEU A 107     -56.136  30.205   1.408  1.00 91.80           O  
ATOM    846  CB  LEU A 107     -53.872  28.722  -0.440  1.00 91.80           C  
ATOM    847  CG  LEU A 107     -53.561  27.299  -0.906  1.00 91.80           C  
ATOM    848  CD1 LEU A 107     -52.055  27.058  -0.906  1.00 91.80           C  
ATOM    849  CD2 LEU A 107     -54.271  26.279  -0.023  1.00 91.80           C  
ATOM    850  N   GLN A 108     -55.252  31.530  -0.123  1.00 89.74           N  
ATOM    851  CA  GLN A 108     -55.509  32.746   0.642  1.00 89.74           C  
ATOM    852  C   GLN A 108     -57.006  32.959   0.848  1.00 89.74           C  
ATOM    853  O   GLN A 108     -57.445  33.292   1.951  1.00 89.74           O  
ATOM    854  CB  GLN A 108     -54.896  33.960  -0.056  1.00 89.74           C  
ATOM    855  CG  GLN A 108     -55.110  35.271   0.689  1.00 89.74           C  
ATOM    856  CD  GLN A 108     -54.577  36.471  -0.071  1.00 89.74           C  
ATOM    857  NE2 GLN A 108     -54.235  37.530   0.657  1.00 89.74           N  
ATOM    858  OE1 GLN A 108     -54.473  36.448  -1.301  1.00 89.74           O  
ATOM    859  N   GLU A 109     -57.732  32.815  -0.178  1.00 91.00           N  
ATOM    860  CA  GLU A 109     -59.181  32.964  -0.075  1.00 91.00           C  
ATOM    861  C   GLU A 109     -59.773  31.951   0.900  1.00 91.00           C  
ATOM    862  O   GLU A 109     -60.644  32.292   1.703  1.00 91.00           O  
ATOM    863  CB  GLU A 109     -59.836  32.815  -1.451  1.00 91.00           C  
ATOM    864  CG  GLU A 109     -59.585  33.992  -2.383  1.00 91.00           C  
ATOM    865  CD  GLU A 109     -60.183  33.799  -3.767  1.00 91.00           C  
ATOM    866  OE1 GLU A 109     -60.059  34.712  -4.615  1.00 91.00           O  
ATOM    867  OE2 GLU A 109     -60.783  32.727  -4.006  1.00 91.00           O1-
ATOM    868  N   LEU A 110     -59.240  30.755   0.753  1.00 90.01           N  
ATOM    869  CA  LEU A 110     -59.704  29.703   1.649  1.00 90.01           C  
ATOM    870  C   LEU A 110     -59.361  30.032   3.098  1.00 90.01           C  
ATOM    871  O   LEU A 110     -60.176  29.816   3.998  1.00 90.01           O  
ATOM    872  CB  LEU A 110     -59.088  28.356   1.260  1.00 90.01           C  
ATOM    873  CG  LEU A 110     -59.618  27.128   2.000  1.00 90.01           C  
ATOM    874  CD1 LEU A 110     -61.108  26.949   1.730  1.00 90.01           C  
ATOM    875  CD2 LEU A 110     -58.842  25.881   1.592  1.00 90.01           C  
ATOM    876  N   ALA A 111     -58.222  30.558   3.274  1.00 87.75           N  
ATOM    877  CA  ALA A 111     -57.782  30.950   4.611  1.00 87.75           C  
ATOM    878  C   ALA A 111     -58.698  32.021   5.198  1.00 87.75           C  
ATOM    879  O   ALA A 111     -59.008  31.995   6.392  1.00 87.75           O  
ATOM    880  CB  ALA A 111     -56.341  31.450   4.571  1.00 87.75           C  
ATOM    881  N   LYS A 112     -59.183  32.909   4.399  1.00 87.00           N  
ATOM    882  CA  LYS A 112     -60.094  33.960   4.846  1.00 87.00           C  
ATOM    883  C   LYS A 112     -61.432  33.376   5.287  1.00 87.00           C  
ATOM    884  O   LYS A 112     -62.001  33.806   6.294  1.00 87.00           O  
ATOM    885  CB  LYS A 112     -60.312  34.990   3.736  1.00 87.00           C  
ATOM    886  CG  LYS A 112     -59.116  35.895   3.488  1.00 87.00           C  
ATOM    887  CD  LYS A 112     -59.405  36.919   2.397  1.00 87.00           C  
ATOM    888  CE  LYS A 112     -58.187  37.784   2.104  1.00 87.00           C  
ATOM    889  NZ  LYS A 112     -58.452  38.757   1.002  1.00 87.00           N1+
ATOM    890  N   LYS A 113     -61.801  32.416   4.643  1.00 86.74           N  
ATOM    891  CA  LYS A 113     -63.083  31.788   4.952  1.00 86.74           C  
ATOM    892  C   LYS A 113     -62.974  30.895   6.186  1.00 86.74           C  
ATOM    893  O   LYS A 113     -63.847  30.922   7.056  1.00 86.74           O  
ATOM    894  CB  LYS A 113     -63.583  30.974   3.758  1.00 86.74           C  
ATOM    895  CG  LYS A 113     -64.002  31.819   2.564  1.00 86.74           C  
ATOM    896  CD  LYS A 113     -64.492  30.953   1.411  1.00 86.74           C  
ATOM    897  CE  LYS A 113     -64.810  31.789   0.179  1.00 86.74           C  
ATOM    898  NZ  LYS A 113     -65.237  30.938  -0.972  1.00 86.74           N1+
ATOM    899  N   ALA A 114     -61.755  30.185   6.252  1.00 84.52           N  
ATOM    900  CA  ALA A 114     -61.607  29.164   7.285  1.00 84.52           C  
ATOM    901  C   ALA A 114     -61.027  29.757   8.566  1.00 84.52           C  
ATOM    902  O   ALA A 114     -61.243  29.226   9.657  1.00 84.52           O  
ATOM    903  CB  ALA A 114     -60.722  28.024   6.783  1.00 84.52           C  
ATOM    904  N   GLY A 115     -60.313  30.917   8.433  1.00 82.74           N  
ATOM    905  CA  GLY A 115     -59.638  31.534   9.562  1.00 82.74           C  
ATOM    906  C   GLY A 115     -58.479  30.709  10.088  1.00 82.74           C  
ATOM    907  O   GLY A 115     -58.231  30.674  11.296  1.00 82.74           O  
ATOM    908  N   VAL A 116     -57.865  29.944   9.222  1.00 81.92           N  
ATOM    909  CA  VAL A 116     -56.780  29.050   9.611  1.00 81.92           C  
ATOM    910  C   VAL A 116     -55.451  29.591   9.089  1.00 81.92           C  
ATOM    911  O   VAL A 116     -55.234  29.659   7.877  1.00 81.92           O  
ATOM    912  CB  VAL A 116     -57.013  27.614   9.088  1.00 81.92           C  
ATOM    913  CG1 VAL A 116     -55.892  26.683   9.547  1.00 81.92           C  
ATOM    914  CG2 VAL A 116     -58.371  27.091   9.555  1.00 81.92           C  
ATOM    915  N   PRO A 117     -54.561  29.994   9.943  1.00 82.45           N  
ATOM    916  CA  PRO A 117     -53.251  30.544   9.588  1.00 82.45           C  
ATOM    917  C   PRO A 117     -52.377  29.545   8.832  1.00 82.45           C  
ATOM    918  O   PRO A 117     -51.573  29.941   7.984  1.00 82.45           O  
ATOM    919  CB  PRO A 117     -52.635  30.890  10.945  1.00 82.45           C  
ATOM    920  CG  PRO A 117     -53.802  31.078  11.858  1.00 82.45           C  
ATOM    921  CD  PRO A 117     -54.908  30.163  11.414  1.00 82.45           C  
ATOM    922  N   ALA A 118     -52.480  28.285   9.140  1.00 83.36           N  
ATOM    923  CA  ALA A 118     -51.681  27.253   8.485  1.00 83.36           C  
ATOM    924  C   ALA A 118     -51.893  27.272   6.974  1.00 83.36           C  
ATOM    925  O   ALA A 118     -50.972  26.982   6.208  1.00 83.36           O  
ATOM    926  CB  ALA A 118     -52.024  25.877   9.050  1.00 83.36           C  
ATOM    927  N   ILE A 119     -53.088  27.633   6.553  1.00 86.32           N  
ATOM    928  CA  ILE A 119     -53.402  27.694   5.131  1.00 86.32           C  
ATOM    929  C   ILE A 119     -52.622  28.832   4.478  1.00 86.32           C  
ATOM    930  O   ILE A 119     -52.099  28.681   3.372  1.00 86.32           O  
ATOM    931  CB  ILE A 119     -54.918  27.879   4.893  1.00 86.32           C  
ATOM    932  CG1 ILE A 119     -55.695  26.675   5.440  1.00 86.32           C  
ATOM    933  CG2 ILE A 119     -55.211  28.091   3.406  1.00 86.32           C  
ATOM    934  CD1 ILE A 119     -57.208  26.826   5.358  1.00 86.32           C  
ATOM    935  N   LEU A 120     -52.513  29.911   5.251  1.00 87.03           N  
ATOM    936  CA  LEU A 120     -51.765  31.058   4.748  1.00 87.03           C  
ATOM    937  C   LEU A 120     -50.285  30.720   4.599  1.00 87.03           C  
ATOM    938  O   LEU A 120     -49.631  31.174   3.658  1.00 87.03           O  
ATOM    939  CB  LEU A 120     -51.934  32.260   5.681  1.00 87.03           C  
ATOM    940  CG  LEU A 120     -53.296  32.956   5.649  1.00 87.03           C  
ATOM    941  CD1 LEU A 120     -53.352  34.060   6.700  1.00 87.03           C  
ATOM    942  CD2 LEU A 120     -53.580  33.517   4.260  1.00 87.03           C  
ATOM    943  N   ARG A 121     -49.801  29.889   5.467  1.00 84.03           N  
ATOM    944  CA  ARG A 121     -48.417  29.440   5.360  1.00 84.03           C  
ATOM    945  C   ARG A 121     -48.198  28.639   4.081  1.00 84.03           C  
ATOM    946  O   ARG A 121     -47.166  28.782   3.421  1.00 84.03           O  
ATOM    947  CB  ARG A 121     -48.030  28.598   6.578  1.00 84.03           C  
ATOM    948  CG  ARG A 121     -47.807  29.411   7.843  1.00 84.03           C  
ATOM    949  CD  ARG A 121     -47.343  28.538   9.000  1.00 84.03           C  
ATOM    950  NE  ARG A 121     -47.425  29.244  10.276  1.00 84.03           N  
ATOM    951  CZ  ARG A 121     -47.154  28.704  11.460  1.00 84.03           C  
ATOM    952  NH1 ARG A 121     -46.773  27.435  11.556  1.00 84.03           N1+
ATOM    953  NH2 ARG A 121     -47.262  29.437  12.559  1.00 84.03           N  
ATOM    954  N   GLY A 122     -49.141  27.784   3.756  1.00 86.50           N  
ATOM    955  CA  GLY A 122     -49.084  27.065   2.493  1.00 86.50           C  
ATOM    956  C   GLY A 122     -49.071  27.983   1.284  1.00 86.50           C  
ATOM    957  O   GLY A 122     -48.325  27.753   0.331  1.00 86.50           O  
ATOM    958  N   ALA A 123     -49.865  29.069   1.353  1.00 89.02           N  
ATOM    959  CA  ALA A 123     -49.879  30.065   0.286  1.00 89.02           C  
ATOM    960  C   ALA A 123     -48.514  30.730   0.138  1.00 89.02           C  
ATOM    961  O   ALA A 123     -48.025  30.916  -0.979  1.00 89.02           O  
ATOM    962  CB  ALA A 123     -50.953  31.117   0.555  1.00 89.02           C  
ATOM    963  N   LEU A 124     -47.881  30.964   1.254  1.00 86.52           N  
ATOM    964  CA  LEU A 124     -46.574  31.612   1.253  1.00 86.52           C  
ATOM    965  C   LEU A 124     -45.511  30.690   0.666  1.00 86.52           C  
ATOM    966  O   LEU A 124     -44.631  31.141  -0.071  1.00 86.52           O  
ATOM    967  CB  LEU A 124     -46.181  32.027   2.672  1.00 86.52           C  
ATOM    968  CG  LEU A 124     -46.884  33.262   3.238  1.00 86.52           C  
ATOM    969  CD1 LEU A 124     -46.527  33.449   4.708  1.00 86.52           C  
ATOM    970  CD2 LEU A 124     -46.518  34.503   2.431  1.00 86.52           C  
ATOM    971  N   LEU A 125     -45.605  29.490   1.042  1.00 86.45           N  
ATOM    972  CA  LEU A 125     -44.685  28.504   0.487  1.00 86.45           C  
ATOM    973  C   LEU A 125     -44.789  28.459  -1.034  1.00 86.45           C  
ATOM    974  O   LEU A 125     -43.771  28.465  -1.731  1.00 86.45           O  
ATOM    975  CB  LEU A 125     -44.968  27.117   1.071  1.00 86.45           C  
ATOM    976  CG  LEU A 125     -44.118  25.967   0.529  1.00 86.45           C  
ATOM    977  CD1 LEU A 125     -42.653  26.169   0.903  1.00 86.45           C  
ATOM    978  CD2 LEU A 125     -44.630  24.630   1.054  1.00 86.45           C  
ATOM    979  N   ALA A 126     -45.968  28.440  -1.559  1.00 89.07           N  
ATOM    980  CA  ALA A 126     -46.197  28.423  -3.001  1.00 89.07           C  
ATOM    981  C   ALA A 126     -45.578  29.648  -3.669  1.00 89.07           C  
ATOM    982  O   ALA A 126     -44.921  29.532  -4.706  1.00 89.07           O  
ATOM    983  CB  ALA A 126     -47.691  28.355  -3.303  1.00 89.07           C  
ATOM    984  N   LEU A 127     -45.740  30.765  -3.013  1.00 89.80           N  
ATOM    985  CA  LEU A 127     -45.254  32.023  -3.570  1.00 89.80           C  
ATOM    986  C   LEU A 127     -43.731  32.072  -3.554  1.00 89.80           C  
ATOM    987  O   LEU A 127     -43.111  32.570  -4.497  1.00 89.80           O  
ATOM    988  CB  LEU A 127     -45.823  33.210  -2.789  1.00 89.80           C  
ATOM    989  CG  LEU A 127     -47.327  33.454  -2.926  1.00 89.80           C  
ATOM    990  CD1 LEU A 127     -47.765  34.589  -2.007  1.00 89.80           C  
ATOM    991  CD2 LEU A 127     -47.689  33.762  -4.375  1.00 89.80           C  
ATOM    992  N   GLU A 128     -43.152  31.540  -2.475  1.00 85.94           N  
ATOM    993  CA  GLU A 128     -41.698  31.461  -2.378  1.00 85.94           C  
ATOM    994  C   GLU A 128     -41.113  30.634  -3.519  1.00 85.94           C  
ATOM    995  O   GLU A 128     -40.139  31.044  -4.154  1.00 85.94           O  
ATOM    996  CB  GLU A 128     -41.282  30.865  -1.030  1.00 85.94           C  
ATOM    997  CG  GLU A 128     -39.775  30.766  -0.842  1.00 85.94           C  
ATOM    998  CD  GLU A 128     -39.376  30.072   0.452  1.00 85.94           C  
ATOM    999  OE1 GLU A 128     -38.191  29.697   0.599  1.00 85.94           O  
ATOM   1000  OE2 GLU A 128     -40.257  29.901   1.324  1.00 85.94           O1-
ATOM   1001  N   VAL A 129     -41.675  29.550  -3.766  1.00 88.59           N  
ATOM   1002  CA  VAL A 129     -41.199  28.670  -4.829  1.00 88.59           C  
ATOM   1003  C   VAL A 129     -41.427  29.331  -6.186  1.00 88.59           C  
ATOM   1004  O   VAL A 129     -40.595  29.211  -7.089  1.00 88.59           O  
ATOM   1005  CB  VAL A 129     -41.898  27.293  -4.781  1.00 88.59           C  
ATOM   1006  CG1 VAL A 129     -41.511  26.450  -5.995  1.00 88.59           C  
ATOM   1007  CG2 VAL A 129     -41.549  26.563  -3.486  1.00 88.59           C  
ATOM   1008  N   ALA A 130     -42.511  29.997  -6.356  1.00 88.81           N  
ATOM   1009  CA  ALA A 130     -42.795  30.714  -7.596  1.00 88.81           C  
ATOM   1010  C   ALA A 130     -41.719  31.756  -7.887  1.00 88.81           C  
ATOM   1011  O   ALA A 130     -41.236  31.860  -9.017  1.00 88.81           O  
ATOM   1012  CB  ALA A 130     -44.169  31.377  -7.525  1.00 88.81           C  
ATOM   1013  N   VAL A 131     -41.365  32.509  -6.894  1.00 86.47           N  
ATOM   1014  CA  VAL A 131     -40.355  33.552  -7.039  1.00 86.47           C  
ATOM   1015  C   VAL A 131     -39.021  32.927  -7.440  1.00 86.47           C  
ATOM   1016  O   VAL A 131     -38.349  33.415  -8.353  1.00 86.47           O  
ATOM   1017  CB  VAL A 131     -40.192  34.368  -5.737  1.00 86.47           C  
ATOM   1018  CG1 VAL A 131     -38.971  35.284  -5.822  1.00 86.47           C  
ATOM   1019  CG2 VAL A 131     -41.454  35.181  -5.454  1.00 86.47           C  
ATOM   1020  N   ARG A 132     -38.661  31.873  -6.772  1.00 87.67           N  
ATOM   1021  CA  ARG A 132     -37.408  31.192  -7.079  1.00 87.67           C  
ATOM   1022  C   ARG A 132     -37.393  30.698  -8.522  1.00 87.67           C  
ATOM   1023  O   ARG A 132     -36.375  30.805  -9.209  1.00 87.67           O  
ATOM   1024  CB  ARG A 132     -37.185  30.019  -6.121  1.00 87.67           C  
ATOM   1025  CG  ARG A 132     -35.781  29.438  -6.176  1.00 87.67           C  
ATOM   1026  CD  ARG A 132     -35.592  28.324  -5.155  1.00 87.67           C  
ATOM   1027  NE  ARG A 132     -36.868  27.742  -4.749  1.00 87.67           N  
ATOM   1028  CZ  ARG A 132     -37.017  26.841  -3.782  1.00 87.67           C  
ATOM   1029  NH1 ARG A 132     -35.967  26.399  -3.099  1.00 87.67           N1+
ATOM   1030  NH2 ARG A 132     -38.224  26.378  -3.494  1.00 87.67           N  
ATOM   1031  N   ALA A 133     -38.445  30.154  -8.935  1.00 87.62           N  
ATOM   1032  CA  ALA A 133     -38.551  29.643 -10.299  1.00 87.62           C  
ATOM   1033  C   ALA A 133     -38.363  30.762 -11.319  1.00 87.62           C  
ATOM   1034  O   ALA A 133     -37.643  30.596 -12.307  1.00 87.62           O  
ATOM   1035  CB  ALA A 133     -39.899  28.958 -10.509  1.00 87.62           C  
ATOM   1036  N   VAL A 134     -38.974  31.878 -11.072  1.00 86.95           N  
ATOM   1037  CA  VAL A 134     -38.866  33.017 -11.977  1.00 86.95           C  
ATOM   1038  C   VAL A 134     -37.439  33.562 -11.955  1.00 86.95           C  
ATOM   1039  O   VAL A 134     -36.883  33.907 -13.001  1.00 86.95           O  
ATOM   1040  CB  VAL A 134     -39.869  34.133 -11.607  1.00 86.95           C  
ATOM   1041  CG1 VAL A 134     -39.647  35.368 -12.478  1.00 86.95           C  
ATOM   1042  CG2 VAL A 134     -41.303  33.627 -11.746  1.00 86.95           C  
ATOM   1043  N   GLU A 135     -36.842  33.517 -10.758  1.00 85.29           N  
ATOM   1044  CA  GLU A 135     -35.470  33.999 -10.629  1.00 85.29           C  
ATOM   1045  C   GLU A 135     -34.504  33.138 -11.438  1.00 85.29           C  
ATOM   1046  O   GLU A 135     -33.613  33.661 -12.110  1.00 85.29           O  
ATOM   1047  CB  GLU A 135     -35.044  34.026  -9.158  1.00 85.29           C  
ATOM   1048  CG  GLU A 135     -35.590  35.215  -8.381  1.00 85.29           C  
ATOM   1049  CD  GLU A 135     -35.149  35.235  -6.926  1.00 85.29           C  
ATOM   1050  OE1 GLU A 135     -35.492  36.196  -6.201  1.00 85.29           O  
ATOM   1051  OE2 GLU A 135     -34.453  34.282  -6.509  1.00 85.29           O1-
ATOM   1052  N   LEU A 136     -34.700  31.996 -11.292  1.00 86.63           N  
ATOM   1053  CA  LEU A 136     -33.846  31.072 -12.030  1.00 86.63           C  
ATOM   1054  C   LEU A 136     -34.015  31.259 -13.534  1.00 86.63           C  
ATOM   1055  O   LEU A 136     -33.033  31.252 -14.280  1.00 86.63           O  
ATOM   1056  CB  LEU A 136     -34.162  29.625 -11.645  1.00 86.63           C  
ATOM   1057  CG  LEU A 136     -33.238  28.552 -12.223  1.00 86.63           C  
ATOM   1058  CD1 LEU A 136     -31.804  28.781 -11.755  1.00 86.63           C  
ATOM   1059  CD2 LEU A 136     -33.719  27.160 -11.825  1.00 86.63           C  
ATOM   1060  N   ALA A 137     -35.209  31.472 -13.954  1.00 85.09           N  
ATOM   1061  CA  ALA A 137     -35.497  31.702 -15.367  1.00 85.09           C  
ATOM   1062  C   ALA A 137     -34.840  32.989 -15.858  1.00 85.09           C  
ATOM   1063  O   ALA A 137     -34.272  33.026 -16.952  1.00 85.09           O  
ATOM   1064  CB  ALA A 137     -37.005  31.755 -15.601  1.00 85.09           C  
ATOM   1065  N   ILE A 138     -34.903  34.046 -15.075  1.00 83.27           N  
ATOM   1066  CA  ILE A 138     -34.333  35.344 -15.422  1.00 83.27           C  
ATOM   1067  C   ILE A 138     -32.813  35.233 -15.509  1.00 83.27           C  
ATOM   1068  O   ILE A 138     -32.201  35.738 -16.453  1.00 83.27           O  
ATOM   1069  CB  ILE A 138     -34.735  36.429 -14.397  1.00 83.27           C  
ATOM   1070  CG1 ILE A 138     -36.240  36.705 -14.473  1.00 83.27           C  
ATOM   1071  CG2 ILE A 138     -33.930  37.712 -14.626  1.00 83.27           C  
ATOM   1072  CD1 ILE A 138     -36.758  37.622 -13.374  1.00 83.27           C  
ATOM   1073  N   LYS A 139     -32.182  34.539 -14.610  1.00 83.21           N  
ATOM   1074  CA  LYS A 139     -30.729  34.398 -14.570  1.00 83.21           C  
ATOM   1075  C   LYS A 139     -30.226  33.553 -15.737  1.00 83.21           C  
ATOM   1076  O   LYS A 139     -29.154  33.820 -16.286  1.00 83.21           O  
ATOM   1077  CB  LYS A 139     -30.287  33.775 -13.244  1.00 83.21           C  
ATOM   1078  CG  LYS A 139     -30.313  34.740 -12.067  1.00 83.21           C  
ATOM   1079  CD  LYS A 139     -29.793  34.084 -10.795  1.00 83.21           C  
ATOM   1080  CE  LYS A 139     -29.857  35.036  -9.608  1.00 83.21           C  
ATOM   1081  NZ  LYS A 139     -29.397  34.381  -8.348  1.00 83.21           N1+
ATOM   1082  N   SER A 140     -31.022  32.641 -16.054  1.00 83.46           N  
ATOM   1083  CA  SER A 140     -30.592  31.704 -17.087  1.00 83.46           C  
ATOM   1084  C   SER A 140     -30.719  32.318 -18.478  1.00 83.46           C  
ATOM   1085  O   SER A 140     -29.924  32.015 -19.370  1.00 83.46           O  
ATOM   1086  CB  SER A 140     -31.408  30.413 -17.014  1.00 83.46           C  
ATOM   1087  OG  SER A 140     -31.194  29.752 -15.780  1.00 83.46           O  
ATOM   1088  N   ASN A 141     -31.689  33.248 -18.672  1.00 77.35           N  
ATOM   1089  CA  ASN A 141     -31.906  33.894 -19.962  1.00 77.35           C  
ATOM   1090  C   ASN A 141     -32.397  35.330 -19.795  1.00 77.35           C  
ATOM   1091  O   ASN A 141     -33.589  35.601 -19.935  1.00 77.35           O  
ATOM   1092  CB  ASN A 141     -32.895  33.089 -20.807  1.00 77.35           C  
ATOM   1093  CG  ASN A 141     -32.842  33.455 -22.277  1.00 77.35           C  
ATOM   1094  ND2 ASN A 141     -33.499  32.658 -23.110  1.00 77.35           N  
ATOM   1095  OD1 ASN A 141     -32.214  34.446 -22.660  1.00 77.35           O  
ATOM   1096  N   PRO A 142     -31.460  36.267 -19.563  1.00 70.97           N  
ATOM   1097  CA  PRO A 142     -31.839  37.665 -19.340  1.00 70.97           C  
ATOM   1098  C   PRO A 142     -32.492  38.302 -20.565  1.00 70.97           C  
ATOM   1099  O   PRO A 142     -33.197  39.306 -20.440  1.00 70.97           O  
ATOM   1100  CB  PRO A 142     -30.505  38.344 -19.018  1.00 70.97           C  
ATOM   1101  CG  PRO A 142     -29.470  37.301 -19.289  1.00 70.97           C  
ATOM   1102  CD  PRO A 142     -30.162  35.987 -19.509  1.00 70.97           C  
ATOM   1103  N   ASP A 143     -32.297  37.654 -21.703  1.00 71.14           N  
ATOM   1104  CA  ASP A 143     -32.781  38.212 -22.962  1.00 71.14           C  
ATOM   1105  C   ASP A 143     -34.259  37.889 -23.174  1.00 71.14           C  
ATOM   1106  O   ASP A 143     -34.907  38.466 -24.050  1.00 71.14           O  
ATOM   1107  CB  ASP A 143     -31.954  37.683 -24.137  1.00 71.14           C  
ATOM   1108  CG  ASP A 143     -30.518  38.179 -24.121  1.00 71.14           C  
ATOM   1109  OD1 ASP A 143     -30.266  39.301 -23.633  1.00 71.14           O  
ATOM   1110  OD2 ASP A 143     -29.633  37.440 -24.604  1.00 71.14           O1-
ATOM   1111  N   ASN A 144     -34.850  37.044 -22.390  1.00 63.04           N  
ATOM   1112  CA  ASN A 144     -36.253  36.651 -22.465  1.00 63.04           C  
ATOM   1113  C   ASN A 144     -37.163  37.696 -21.827  1.00 63.04           C  
ATOM   1114  O   ASN A 144     -36.701  38.547 -21.066  1.00 63.04           O  
ATOM   1115  CB  ASN A 144     -36.465  35.288 -21.802  1.00 63.04           C  
ATOM   1116  CG  ASN A 144     -37.654  34.540 -22.372  1.00 63.04           C  
ATOM   1117  ND2 ASN A 144     -37.797  33.276 -21.991  1.00 63.04           N  
ATOM   1118  OD1 ASN A 144     -38.438  35.093 -23.148  1.00 63.04           O  
ATOM   1119  N   ASP A 145     -38.390  37.874 -22.518  1.00 66.80           N  
ATOM   1120  CA  ASP A 145     -39.390  38.859 -22.119  1.00 66.80           C  
ATOM   1121  C   ASP A 145     -39.207  39.267 -20.659  1.00 66.80           C  
ATOM   1122  O   ASP A 145     -39.975  38.848 -19.791  1.00 66.80           O  
ATOM   1123  CB  ASP A 145     -40.801  38.311 -22.339  1.00 66.80           C  
ATOM   1124  CG  ASP A 145     -41.477  38.888 -23.570  1.00 66.80           C  
ATOM   1125  OD1 ASP A 145     -41.012  39.925 -24.091  1.00 66.80           O  
ATOM   1126  OD2 ASP A 145     -42.486  38.303 -24.022  1.00 66.80           O1-
ATOM   1127  N   GLU A 146     -38.103  39.814 -20.251  1.00 70.22           N  
ATOM   1128  CA  GLU A 146     -37.747  40.322 -18.930  1.00 70.22           C  
ATOM   1129  C   GLU A 146     -38.915  41.064 -18.290  1.00 70.22           C  
ATOM   1130  O   GLU A 146     -39.158  40.931 -17.088  1.00 70.22           O  
ATOM   1131  CB  GLU A 146     -36.525  41.241 -19.019  1.00 70.22           C  
ATOM   1132  CG  GLU A 146     -35.861  41.513 -17.677  1.00 70.22           C  
ATOM   1133  CD  GLU A 146     -34.621  42.385 -17.787  1.00 70.22           C  
ATOM   1134  OE1 GLU A 146     -34.044  42.755 -16.739  1.00 70.22           O  
ATOM   1135  OE2 GLU A 146     -34.223  42.703 -18.931  1.00 70.22           O1-
ATOM   1136  N   ALA A 147     -39.715  41.678 -19.156  1.00 66.83           N  
ATOM   1137  CA  ALA A 147     -40.807  42.476 -18.605  1.00 66.83           C  
ATOM   1138  C   ALA A 147     -41.886  41.584 -17.997  1.00 66.83           C  
ATOM   1139  O   ALA A 147     -42.402  41.875 -16.915  1.00 66.83           O  
ATOM   1140  CB  ALA A 147     -41.409  43.371 -19.686  1.00 66.83           C  
ATOM   1141  N   VAL A 148     -42.190  40.475 -18.707  1.00 71.23           N  
ATOM   1142  CA  VAL A 148     -43.218  39.560 -18.223  1.00 71.23           C  
ATOM   1143  C   VAL A 148     -42.730  38.855 -16.960  1.00 71.23           C  
ATOM   1144  O   VAL A 148     -43.459  38.766 -15.969  1.00 71.23           O  
ATOM   1145  CB  VAL A 148     -43.602  38.519 -19.299  1.00 71.23           C  
ATOM   1146  CG1 VAL A 148     -44.562  37.478 -18.724  1.00 71.23           C  
ATOM   1147  CG2 VAL A 148     -44.223  39.211 -20.511  1.00 71.23           C  
ATOM   1148  N   GLU A 149     -41.541  38.445 -16.990  1.00 75.77           N  
ATOM   1149  CA  GLU A 149     -40.933  37.746 -15.863  1.00 75.77           C  
ATOM   1150  C   GLU A 149     -40.835  38.651 -14.638  1.00 75.77           C  
ATOM   1151  O   GLU A 149     -41.123  38.224 -13.519  1.00 75.77           O  
ATOM   1152  CB  GLU A 149     -39.546  37.219 -16.240  1.00 75.77           C  
ATOM   1153  CG  GLU A 149     -39.571  36.120 -17.293  1.00 75.77           C  
ATOM   1154  CD  GLU A 149     -38.184  35.643 -17.695  1.00 75.77           C  
ATOM   1155  OE1 GLU A 149     -38.068  34.876 -18.677  1.00 75.77           O  
ATOM   1156  OE2 GLU A 149     -37.207  36.038 -17.021  1.00 75.77           O1-
ATOM   1157  N   THR A 150     -40.502  39.840 -14.890  1.00 78.47           N  
ATOM   1158  CA  THR A 150     -40.438  40.810 -13.804  1.00 78.47           C  
ATOM   1159  C   THR A 150     -41.831  41.091 -13.246  1.00 78.47           C  
ATOM   1160  O   THR A 150     -42.009  41.189 -12.030  1.00 78.47           O  
ATOM   1161  CB  THR A 150     -39.794  42.129 -14.270  1.00 78.47           C  
ATOM   1162  CG2 THR A 150     -39.727  43.142 -13.132  1.00 78.47           C  
ATOM   1163  OG1 THR A 150     -38.465  41.865 -14.738  1.00 78.47           O  
ATOM   1164  N   ALA A 151     -42.843  41.199 -14.102  1.00 74.74           N  
ATOM   1165  CA  ALA A 151     -44.219  41.442 -13.674  1.00 74.74           C  
ATOM   1166  C   ALA A 151     -44.733  40.297 -12.807  1.00 74.74           C  
ATOM   1167  O   ALA A 151     -45.383  40.528 -11.784  1.00 74.74           O  
ATOM   1168  CB  ALA A 151     -45.126  41.637 -14.886  1.00 74.74           C  
ATOM   1169  N   VAL A 152     -44.445  39.062 -13.250  1.00 79.71           N  
ATOM   1170  CA  VAL A 152     -44.863  37.892 -12.485  1.00 79.71           C  
ATOM   1171  C   VAL A 152     -44.154  37.878 -11.133  1.00 79.71           C  
ATOM   1172  O   VAL A 152     -44.781  37.633 -10.100  1.00 79.71           O  
ATOM   1173  CB  VAL A 152     -44.576  36.581 -13.251  1.00 79.71           C  
ATOM   1174  CG1 VAL A 152     -44.862  35.367 -12.369  1.00 79.71           C  
ATOM   1175  CG2 VAL A 152     -45.404  36.521 -14.534  1.00 79.71           C  
ATOM   1176  N   ARG A 153     -42.916  38.224 -11.241  1.00 83.00           N  
ATOM   1177  CA  ARG A 153     -42.118  38.283 -10.020  1.00 83.00           C  
ATOM   1178  C   ARG A 153     -42.713  39.275  -9.026  1.00 83.00           C  
ATOM   1179  O   ARG A 153     -42.927  38.939  -7.859  1.00 83.00           O  
ATOM   1180  CB  ARG A 153     -40.672  38.665 -10.340  1.00 83.00           C  
ATOM   1181  CG  ARG A 153     -39.751  38.653  -9.131  1.00 83.00           C  
ATOM   1182  CD  ARG A 153     -38.322  39.025  -9.507  1.00 83.00           C  
ATOM   1183  NE  ARG A 153     -38.244  40.374 -10.060  1.00 83.00           N  
ATOM   1184  CZ  ARG A 153     -37.139  40.931 -10.545  1.00 83.00           C  
ATOM   1185  NH1 ARG A 153     -35.991  40.264 -10.553  1.00 83.00           N1+
ATOM   1186  NH2 ARG A 153     -37.180  42.165 -11.025  1.00 83.00           N  
ATOM   1187  N   LEU A 154     -42.968  40.443  -9.444  1.00 82.93           N  
ATOM   1188  CA  LEU A 154     -43.497  41.489  -8.574  1.00 82.93           C  
ATOM   1189  C   LEU A 154     -44.898  41.134  -8.088  1.00 82.93           C  
ATOM   1190  O   LEU A 154     -45.245  41.395  -6.934  1.00 82.93           O  
ATOM   1191  CB  LEU A 154     -43.524  42.832  -9.307  1.00 82.93           C  
ATOM   1192  CG  LEU A 154     -42.169  43.500  -9.548  1.00 82.93           C  
ATOM   1193  CD1 LEU A 154     -42.342  44.761 -10.389  1.00 82.93           C  
ATOM   1194  CD2 LEU A 154     -41.489  43.825  -8.222  1.00 82.93           C  
ATOM   1195  N   ALA A 155     -45.733  40.519  -8.950  1.00 81.47           N  
ATOM   1196  CA  ALA A 155     -47.082  40.108  -8.571  1.00 81.47           C  
ATOM   1197  C   ALA A 155     -47.047  39.074  -7.450  1.00 81.47           C  
ATOM   1198  O   ALA A 155     -47.833  39.148  -6.503  1.00 81.47           O  
ATOM   1199  CB  ALA A 155     -47.828  39.550  -9.781  1.00 81.47           C  
ATOM   1200  N   VAL A 156     -46.126  38.171  -7.499  1.00 84.87           N  
ATOM   1201  CA  VAL A 156     -45.991  37.104  -6.513  1.00 84.87           C  
ATOM   1202  C   VAL A 156     -45.538  37.689  -5.178  1.00 84.87           C  
ATOM   1203  O   VAL A 156     -46.080  37.344  -4.124  1.00 84.87           O  
ATOM   1204  CB  VAL A 156     -44.999  36.018  -6.983  1.00 84.87           C  
ATOM   1205  CG1 VAL A 156     -44.707  35.029  -5.856  1.00 84.87           C  
ATOM   1206  CG2 VAL A 156     -45.549  35.288  -8.208  1.00 84.87           C  
ATOM   1207  N   VAL A 157     -44.569  38.588  -5.202  1.00 86.15           N  
ATOM   1208  CA  VAL A 157     -44.046  39.229  -3.999  1.00 86.15           C  
ATOM   1209  C   VAL A 157     -45.137  40.078  -3.351  1.00 86.15           C  
ATOM   1210  O   VAL A 157     -45.295  40.069  -2.127  1.00 86.15           O  
ATOM   1211  CB  VAL A 157     -42.809  40.100  -4.312  1.00 86.15           C  
ATOM   1212  CG1 VAL A 157     -42.432  40.957  -3.104  1.00 86.15           C  
ATOM   1213  CG2 VAL A 157     -41.633  39.222  -4.736  1.00 86.15           C  
ATOM   1214  N   LYS A 158     -45.826  40.793  -4.191  1.00 87.20           N  
ATOM   1215  CA  LYS A 158     -46.930  41.594  -3.670  1.00 87.20           C  
ATOM   1216  C   LYS A 158     -47.933  40.723  -2.918  1.00 87.20           C  
ATOM   1217  O   LYS A 158     -48.365  41.073  -1.818  1.00 87.20           O  
ATOM   1218  CB  LYS A 158     -47.632  42.343  -4.803  1.00 87.20           C  
ATOM   1219  CG  LYS A 158     -48.766  43.245  -4.339  1.00 87.20           C  
ATOM   1220  CD  LYS A 158     -49.473  43.904  -5.517  1.00 87.20           C  
ATOM   1221  CE  LYS A 158     -50.691  44.698  -5.065  1.00 87.20           C  
ATOM   1222  NZ  LYS A 158     -51.441  45.269  -6.224  1.00 87.20           N1+
ATOM   1223  N   LEU A 159     -48.341  39.670  -3.533  1.00 86.99           N  
ATOM   1224  CA  LEU A 159     -49.287  38.765  -2.889  1.00 86.99           C  
ATOM   1225  C   LEU A 159     -48.718  38.222  -1.582  1.00 86.99           C  
ATOM   1226  O   LEU A 159     -49.428  38.134  -0.579  1.00 86.99           O  
ATOM   1227  CB  LEU A 159     -49.643  37.607  -3.825  1.00 86.99           C  
ATOM   1228  CG  LEU A 159     -50.660  36.595  -3.295  1.00 86.99           C  
ATOM   1229  CD1 LEU A 159     -51.948  37.303  -2.886  1.00 86.99           C  
ATOM   1230  CD2 LEU A 159     -50.944  35.523  -4.343  1.00 86.99           C  
ATOM   1231  N   ALA A 160     -47.509  37.869  -1.573  1.00 86.02           N  
ATOM   1232  CA  ALA A 160     -46.873  37.397  -0.346  1.00 86.02           C  
ATOM   1233  C   ALA A 160     -46.974  38.442   0.762  1.00 86.02           C  
ATOM   1234  O   ALA A 160     -47.286  38.112   1.908  1.00 86.02           O  
ATOM   1235  CB  ALA A 160     -45.411  37.041  -0.606  1.00 86.02           C  
ATOM   1236  N   LEU A 161     -46.688  39.694   0.437  1.00 89.65           N  
ATOM   1237  CA  LEU A 161     -46.761  40.776   1.413  1.00 89.65           C  
ATOM   1238  C   LEU A 161     -48.196  40.987   1.883  1.00 89.65           C  
ATOM   1239  O   LEU A 161     -48.436  41.249   3.063  1.00 89.65           O  
ATOM   1240  CB  LEU A 161     -46.210  42.073   0.818  1.00 89.65           C  
ATOM   1241  CG  LEU A 161     -44.698  42.130   0.597  1.00 89.65           C  
ATOM   1242  CD1 LEU A 161     -44.313  43.424  -0.113  1.00 89.65           C  
ATOM   1243  CD2 LEU A 161     -43.957  42.001   1.924  1.00 89.65           C  
ATOM   1244  N   GLU A 162     -49.142  40.871   0.996  1.00 88.74           N  
ATOM   1245  CA  GLU A 162     -50.552  40.986   1.357  1.00 88.74           C  
ATOM   1246  C   GLU A 162     -50.957  39.904   2.354  1.00 88.74           C  
ATOM   1247  O   GLU A 162     -51.709  40.169   3.294  1.00 88.74           O  
ATOM   1248  CB  GLU A 162     -51.434  40.907   0.107  1.00 88.74           C  
ATOM   1249  CG  GLU A 162     -51.357  42.141  -0.778  1.00 88.74           C  
ATOM   1250  CD  GLU A 162     -52.133  41.996  -2.079  1.00 88.74           C  
ATOM   1251  OE1 GLU A 162     -52.202  42.975  -2.857  1.00 88.74           O  
ATOM   1252  OE2 GLU A 162     -52.675  40.895  -2.321  1.00 88.74           O1-
ATOM   1253  N   ILE A 163     -50.474  38.737   2.084  1.00 85.35           N  
ATOM   1254  CA  ILE A 163     -50.787  37.614   2.961  1.00 85.35           C  
ATOM   1255  C   ILE A 163     -50.220  37.875   4.355  1.00 85.35           C  
ATOM   1256  O   ILE A 163     -50.911  37.685   5.360  1.00 85.35           O  
ATOM   1257  CB  ILE A 163     -50.236  36.285   2.399  1.00 85.35           C  
ATOM   1258  CG1 ILE A 163     -51.018  35.871   1.147  1.00 85.35           C  
ATOM   1259  CG2 ILE A 163     -50.283  35.186   3.464  1.00 85.35           C  
ATOM   1260  CD1 ILE A 163     -50.429  34.670   0.419  1.00 85.35           C  
ATOM   1261  N   VAL A 164     -48.998  38.340   4.440  1.00 84.78           N  
ATOM   1262  CA  VAL A 164     -48.350  38.581   5.724  1.00 84.78           C  
ATOM   1263  C   VAL A 164     -49.050  39.728   6.451  1.00 84.78           C  
ATOM   1264  O   VAL A 164     -49.127  39.737   7.681  1.00 84.78           O  
ATOM   1265  CB  VAL A 164     -46.848  38.898   5.552  1.00 84.78           C  
ATOM   1266  CG1 VAL A 164     -46.223  39.300   6.887  1.00 84.78           C  
ATOM   1267  CG2 VAL A 164     -46.115  37.699   4.955  1.00 84.78           C  
ATOM   1268  N   GLN A 165     -49.563  40.696   5.727  1.00 83.64           N  
ATOM   1269  CA  GLN A 165     -50.319  41.794   6.319  1.00 83.64           C  
ATOM   1270  C   GLN A 165     -51.577  41.282   7.017  1.00 83.64           C  
ATOM   1271  O   GLN A 165     -52.051  41.892   7.978  1.00 83.64           O  
ATOM   1272  CB  GLN A 165     -50.694  42.824   5.253  1.00 83.64           C  
ATOM   1273  CG  GLN A 165     -51.261  44.118   5.821  1.00 83.64           C  
ATOM   1274  CD  GLN A 165     -51.574  45.143   4.746  1.00 83.64           C  
ATOM   1275  NE2 GLN A 165     -51.650  46.410   5.140  1.00 83.64           N  
ATOM   1276  OE1 GLN A 165     -51.744  44.799   3.573  1.00 83.64           O  
ATOM   1277  N   GLN A 166     -52.104  40.217   6.572  1.00 80.32           N  
ATOM   1278  CA  GLN A 166     -53.318  39.639   7.140  1.00 80.32           C  
ATOM   1279  C   GLN A 166     -52.995  38.743   8.332  1.00 80.32           C  
ATOM   1280  O   GLN A 166     -53.860  38.480   9.169  1.00 80.32           O  
ATOM   1281  CB  GLN A 166     -54.083  38.846   6.078  1.00 80.32           C  
ATOM   1282  CG  GLN A 166     -54.612  39.701   4.935  1.00 80.32           C  
ATOM   1283  CD  GLN A 166     -55.267  38.877   3.843  1.00 80.32           C  
ATOM   1284  NE2 GLN A 166     -55.488  39.495   2.687  1.00 80.32           N  
ATOM   1285  OE1 GLN A 166     -55.572  37.695   4.034  1.00 80.32           O  
ATOM   1286  N   LEU A 167     -51.719  38.262   8.381  1.00 74.00           N  
ATOM   1287  CA  LEU A 167     -51.273  37.399   9.469  1.00 74.00           C  
ATOM   1288  C   LEU A 167     -50.122  38.042  10.237  1.00 74.00           C  
ATOM   1289  O   LEU A 167     -48.959  37.899   9.855  1.00 74.00           O  
ATOM   1290  CB  LEU A 167     -50.841  36.033   8.929  1.00 74.00           C  
ATOM   1291  CG  LEU A 167     -51.777  34.860   9.222  1.00 74.00           C  
ATOM   1292  CD1 LEU A 167     -52.095  34.102   7.939  1.00 74.00           C  
ATOM   1293  CD2 LEU A 167     -51.159  33.930  10.260  1.00 74.00           C  
ATOM   1294  N   PRO A 168     -50.442  38.839  11.311  1.00 74.02           N  
ATOM   1295  CA  PRO A 168     -49.299  39.488  11.958  1.00 74.02           C  
ATOM   1296  C   PRO A 168     -48.308  38.486  12.549  1.00 74.02           C  
ATOM   1297  O   PRO A 168     -48.569  37.904  13.605  1.00 74.02           O  
ATOM   1298  CB  PRO A 168     -49.948  40.327  13.061  1.00 74.02           C  
ATOM   1299  CG  PRO A 168     -51.291  39.709  13.271  1.00 74.02           C  
ATOM   1300  CD  PRO A 168     -51.651  38.919  12.045  1.00 74.02           C  
ATOM   1301  N   ASP A 169     -47.597  37.901  11.743  1.00 81.27           N  
ATOM   1302  CA  ASP A 169     -46.497  37.038  12.168  1.00 81.27           C  
ATOM   1303  C   ASP A 169     -45.149  37.630  11.766  1.00 81.27           C  
ATOM   1304  O   ASP A 169     -44.831  37.713  10.578  1.00 81.27           O  
ATOM   1305  CB  ASP A 169     -46.655  35.637  11.576  1.00 81.27           C  
ATOM   1306  CG  ASP A 169     -45.619  34.655  12.092  1.00 81.27           C  
ATOM   1307  OD1 ASP A 169     -44.407  34.885  11.893  1.00 81.27           O  
ATOM   1308  OD2 ASP A 169     -46.018  33.639  12.701  1.00 81.27           O1-
ATOM   1309  N   THR A 170     -44.302  37.965  12.863  1.00 81.66           N  
ATOM   1310  CA  THR A 170     -43.048  38.677  12.645  1.00 81.66           C  
ATOM   1311  C   THR A 170     -42.109  37.859  11.763  1.00 81.66           C  
ATOM   1312  O   THR A 170     -41.484  38.397  10.846  1.00 81.66           O  
ATOM   1313  CB  THR A 170     -42.350  39.003  13.978  1.00 81.66           C  
ATOM   1314  CG2 THR A 170     -41.052  39.768  13.748  1.00 81.66           C  
ATOM   1315  OG1 THR A 170     -43.226  39.801  14.785  1.00 81.66           O  
ATOM   1316  N   GLU A 171     -41.993  36.532  11.981  1.00 83.88           N  
ATOM   1317  CA  GLU A 171     -41.079  35.684  11.224  1.00 83.88           C  
ATOM   1318  C   GLU A 171     -41.509  35.574   9.763  1.00 83.88           C  
ATOM   1319  O   GLU A 171     -40.681  35.678   8.856  1.00 83.88           O  
ATOM   1320  CB  GLU A 171     -40.992  34.291  11.852  1.00 83.88           C  
ATOM   1321  CG  GLU A 171     -40.200  34.251  13.151  1.00 83.88           C  
ATOM   1322  CD  GLU A 171     -40.082  32.854  13.739  1.00 83.88           C  
ATOM   1323  OE1 GLU A 171     -39.430  32.693  14.795  1.00 83.88           O  
ATOM   1324  OE2 GLU A 171     -40.645  31.912  13.137  1.00 83.88           O1-
ATOM   1325  N   LEU A 172     -42.789  35.457   9.552  1.00 81.68           N  
ATOM   1326  CA  LEU A 172     -43.326  35.381   8.198  1.00 81.68           C  
ATOM   1327  C   LEU A 172     -43.160  36.711   7.471  1.00 81.68           C  
ATOM   1328  O   LEU A 172     -42.821  36.737   6.286  1.00 81.68           O  
ATOM   1329  CB  LEU A 172     -44.805  34.985   8.229  1.00 81.68           C  
ATOM   1330  CG  LEU A 172     -45.110  33.532   8.595  1.00 81.68           C  
ATOM   1331  CD1 LEU A 172     -46.615  33.321   8.718  1.00 81.68           C  
ATOM   1332  CD2 LEU A 172     -44.516  32.584   7.557  1.00 81.68           C  
ATOM   1333  N   ALA A 173     -43.379  37.771   8.147  1.00 85.85           N  
ATOM   1334  CA  ALA A 173     -43.195  39.106   7.584  1.00 85.85           C  
ATOM   1335  C   ALA A 173     -41.753  39.316   7.131  1.00 85.85           C  
ATOM   1336  O   ALA A 173     -41.508  39.867   6.055  1.00 85.85           O  
ATOM   1337  CB  ALA A 173     -43.591  40.172   8.602  1.00 85.85           C  
ATOM   1338  N   ARG A 174     -40.868  38.799   7.949  1.00 88.43           N  
ATOM   1339  CA  ARG A 174     -39.456  38.921   7.602  1.00 88.43           C  
ATOM   1340  C   ARG A 174     -39.143  38.186   6.304  1.00 88.43           C  
ATOM   1341  O   ARG A 174     -38.471  38.727   5.424  1.00 88.43           O  
ATOM   1342  CB  ARG A 174     -38.576  38.384   8.735  1.00 88.43           C  
ATOM   1343  CG  ARG A 174     -37.087  38.586   8.507  1.00 88.43           C  
ATOM   1344  CD  ARG A 174     -36.256  37.940   9.606  1.00 88.43           C  
ATOM   1345  NE  ARG A 174     -36.535  38.531  10.912  1.00 88.43           N  
ATOM   1346  CZ  ARG A 174     -36.663  37.844  12.043  1.00 88.43           C  
ATOM   1347  NH1 ARG A 174     -36.538  36.522  12.052  1.00 88.43           N1+
ATOM   1348  NH2 ARG A 174     -36.917  38.483  13.176  1.00 88.43           N  
ATOM   1349  N   GLU A 175     -39.618  36.974   6.241  1.00 83.43           N  
ATOM   1350  CA  GLU A 175     -39.388  36.178   5.040  1.00 83.43           C  
ATOM   1351  C   GLU A 175     -39.978  36.855   3.806  1.00 83.43           C  
ATOM   1352  O   GLU A 175     -39.332  36.920   2.759  1.00 83.43           O  
ATOM   1353  CB  GLU A 175     -39.980  34.775   5.203  1.00 83.43           C  
ATOM   1354  CG  GLU A 175     -39.232  33.904   6.202  1.00 83.43           C  
ATOM   1355  CD  GLU A 175     -39.858  32.532   6.389  1.00 83.43           C  
ATOM   1356  OE1 GLU A 175     -39.577  31.870   7.414  1.00 83.43           O  
ATOM   1357  OE2 GLU A 175     -40.638  32.114   5.504  1.00 83.43           O1-
ATOM   1358  N   ALA A 176     -41.191  37.388   3.912  1.00 86.15           N  
ATOM   1359  CA  ALA A 176     -41.858  38.050   2.794  1.00 86.15           C  
ATOM   1360  C   ALA A 176     -41.105  39.308   2.373  1.00 86.15           C  
ATOM   1361  O   ALA A 176     -40.945  39.573   1.180  1.00 86.15           O  
ATOM   1362  CB  ALA A 176     -43.300  38.393   3.161  1.00 86.15           C  
ATOM   1363  N   LEU A 177     -40.644  40.077   3.347  1.00 89.37           N  
ATOM   1364  CA  LEU A 177     -39.906  41.301   3.055  1.00 89.37           C  
ATOM   1365  C   LEU A 177     -38.558  40.984   2.414  1.00 89.37           C  
ATOM   1366  O   LEU A 177     -38.105  41.705   1.523  1.00 89.37           O  
ATOM   1367  CB  LEU A 177     -39.695  42.119   4.332  1.00 89.37           C  
ATOM   1368  CG  LEU A 177     -40.916  42.869   4.865  1.00 89.37           C  
ATOM   1369  CD1 LEU A 177     -40.598  43.512   6.211  1.00 89.37           C  
ATOM   1370  CD2 LEU A 177     -41.379  43.919   3.861  1.00 89.37           C  
ATOM   1371  N   GLU A 178     -37.921  39.889   2.887  1.00 87.70           N  
ATOM   1372  CA  GLU A 178     -36.666  39.472   2.268  1.00 87.70           C  
ATOM   1373  C   GLU A 178     -36.873  39.087   0.807  1.00 87.70           C  
ATOM   1374  O   GLU A 178     -36.054  39.425  -0.051  1.00 87.70           O  
ATOM   1375  CB  GLU A 178     -36.052  38.300   3.039  1.00 87.70           C  
ATOM   1376  CG  GLU A 178     -35.401  38.703   4.354  1.00 87.70           C  
ATOM   1377  CD  GLU A 178     -34.142  39.534   4.171  1.00 87.70           C  
ATOM   1378  OE1 GLU A 178     -33.807  40.336   5.073  1.00 87.70           O  
ATOM   1379  OE2 GLU A 178     -33.484  39.383   3.117  1.00 87.70           O1-
ATOM   1380  N   LEU A 179     -37.961  38.407   0.625  1.00 83.61           N  
ATOM   1381  CA  LEU A 179     -38.315  38.032  -0.739  1.00 83.61           C  
ATOM   1382  C   LEU A 179     -38.544  39.269  -1.601  1.00 83.61           C  
ATOM   1383  O   LEU A 179     -38.079  39.331  -2.741  1.00 83.61           O  
ATOM   1384  CB  LEU A 179     -39.569  37.152  -0.745  1.00 83.61           C  
ATOM   1385  CG  LEU A 179     -40.006  36.605  -2.104  1.00 83.61           C  
ATOM   1386  CD1 LEU A 179     -38.954  35.647  -2.653  1.00 83.61           C  
ATOM   1387  CD2 LEU A 179     -41.360  35.912  -1.991  1.00 83.61           C  
ATOM   1388  N   ALA A 180     -39.202  40.252  -1.080  1.00 85.70           N  
ATOM   1389  CA  ALA A 180     -39.482  41.505  -1.776  1.00 85.70           C  
ATOM   1390  C   ALA A 180     -38.190  42.252  -2.101  1.00 85.70           C  
ATOM   1391  O   ALA A 180     -38.052  42.820  -3.187  1.00 85.70           O  
ATOM   1392  CB  ALA A 180     -40.405  42.385  -0.938  1.00 85.70           C  
ATOM   1393  N   LYS A 181     -37.339  42.248  -1.157  1.00 84.48           N  
ATOM   1394  CA  LYS A 181     -36.053  42.917  -1.333  1.00 84.48           C  
ATOM   1395  C   LYS A 181     -35.310  42.369  -2.549  1.00 84.48           C  
ATOM   1396  O   LYS A 181     -34.720  43.131  -3.317  1.00 84.48           O  
ATOM   1397  CB  LYS A 181     -35.192  42.761  -0.080  1.00 84.48           C  
ATOM   1398  CG  LYS A 181     -33.848  43.471  -0.160  1.00 84.48           C  
ATOM   1399  CD  LYS A 181     -33.007  43.218   1.084  1.00 84.48           C  
ATOM   1400  CE  LYS A 181     -31.596  43.771   0.928  1.00 84.48           C  
ATOM   1401  NZ  LYS A 181     -30.733  43.425   2.097  1.00 84.48           N1+
ATOM   1402  N   GLU A 182     -35.386  41.088  -2.770  1.00 81.99           N  
ATOM   1403  CA  GLU A 182     -34.692  40.442  -3.879  1.00 81.99           C  
ATOM   1404  C   GLU A 182     -35.412  40.690  -5.201  1.00 81.99           C  
ATOM   1405  O   GLU A 182     -34.774  40.796  -6.250  1.00 81.99           O  
ATOM   1406  CB  GLU A 182     -34.560  38.937  -3.626  1.00 81.99           C  
ATOM   1407  CG  GLU A 182     -33.613  38.587  -2.487  1.00 81.99           C  
ATOM   1408  CD  GLU A 182     -33.472  37.089  -2.265  1.00 81.99           C  
ATOM   1409  OE1 GLU A 182     -32.574  36.670  -1.499  1.00 81.99           O  
ATOM   1410  OE2 GLU A 182     -34.265  36.327  -2.862  1.00 81.99           O1-
ATOM   1411  N   ALA A 183     -36.661  40.969  -5.154  1.00 77.72           N  
ATOM   1412  CA  ALA A 183     -37.503  41.007  -6.346  1.00 77.72           C  
ATOM   1413  C   ALA A 183     -37.571  42.418  -6.924  1.00 77.72           C  
ATOM   1414  O   ALA A 183     -37.702  42.592  -8.138  1.00 77.72           O  
ATOM   1415  CB  ALA A 183     -38.906  40.498  -6.024  1.00 77.72           C  
ATOM   1416  N   VAL A 184     -37.489  43.451  -6.090  1.00 76.69           N  
ATOM   1417  CA  VAL A 184     -37.656  44.839  -6.507  1.00 76.69           C  
ATOM   1418  C   VAL A 184     -36.375  45.336  -7.174  1.00 76.69           C  
ATOM   1419  O   VAL A 184     -35.289  45.239  -6.597  1.00 76.69           O  
ATOM   1420  CB  VAL A 184     -38.023  45.750  -5.315  1.00 76.69           C  
ATOM   1421  CG1 VAL A 184     -38.035  47.218  -5.740  1.00 76.69           C  
ATOM   1422  CG2 VAL A 184     -39.378  45.348  -4.735  1.00 76.69           C  
ATOM   1423  N   LYS A 185     -36.413  45.532  -8.520  1.00 70.19           N  
ATOM   1424  CA  LYS A 185     -35.393  46.260  -9.271  1.00 70.19           C  
ATOM   1425  C   LYS A 185     -35.900  47.634  -9.698  1.00 70.19           C  
ATOM   1426  O   LYS A 185     -37.106  47.892  -9.673  1.00 70.19           O  
ATOM   1427  CB  LYS A 185     -34.955  45.458 -10.498  1.00 70.19           C  
ATOM   1428  CG  LYS A 185     -34.260  44.147 -10.165  1.00 70.19           C  
ATOM   1429  CD  LYS A 185     -33.751  43.450 -11.420  1.00 70.19           C  
ATOM   1430  CE  LYS A 185     -33.053  42.137 -11.087  1.00 70.19           C  
ATOM   1431  NZ  LYS A 185     -32.571  41.439 -12.317  1.00 70.19           N1+
ATOM   1432  N   SER A 186     -35.084  48.799  -9.692  1.00 58.29           N  
ATOM   1433  CA  SER A 186     -35.112  50.257  -9.756  1.00 58.29           C  
ATOM   1434  C   SER A 186     -35.891  50.742 -10.974  1.00 58.29           C  
ATOM   1435  O   SER A 186     -36.302  51.903 -11.032  1.00 58.29           O  
ATOM   1436  CB  SER A 186     -33.691  50.820  -9.792  1.00 58.29           C  
ATOM   1437  OG  SER A 186     -33.043  50.472 -11.003  1.00 58.29           O  
ATOM   1438  N   THR A 187     -37.196  50.181 -11.349  1.00 57.41           N  
ATOM   1439  CA  THR A 187     -37.980  51.026 -12.244  1.00 57.41           C  
ATOM   1440  C   THR A 187     -39.338  50.391 -12.533  1.00 57.41           C  
ATOM   1441  O   THR A 187     -40.139  50.945 -13.289  1.00 57.41           O  
ATOM   1442  CB  THR A 187     -37.237  51.279 -13.569  1.00 57.41           C  
ATOM   1443  CG2 THR A 187     -35.992  52.130 -13.346  1.00 57.41           C  
ATOM   1444  OG1 THR A 187     -36.849  50.024 -14.139  1.00 57.41           O  
ATOM   1445  N   ASP A 188     -40.101  49.749 -11.550  1.00 62.08           N  
ATOM   1446  CA  ASP A 188     -41.436  49.230 -11.831  1.00 62.08           C  
ATOM   1447  C   ASP A 188     -42.461  49.787 -10.846  1.00 62.08           C  
ATOM   1448  O   ASP A 188     -42.203  49.847  -9.642  1.00 62.08           O  
ATOM   1449  CB  ASP A 188     -41.438  47.700 -11.784  1.00 62.08           C  
ATOM   1450  CG  ASP A 188     -42.673  47.089 -12.422  1.00 62.08           C  
ATOM   1451  OD1 ASP A 188     -43.727  47.758 -12.474  1.00 62.08           O  
ATOM   1452  OD2 ASP A 188     -42.591  45.926 -12.874  1.00 62.08           O1-
ATOM   1453  N   SER A 189     -43.511  50.618 -11.372  1.00 65.97           N  
ATOM   1454  CA  SER A 189     -44.626  51.117 -10.573  1.00 65.97           C  
ATOM   1455  C   SER A 189     -45.101  50.069  -9.573  1.00 65.97           C  
ATOM   1456  O   SER A 189     -45.474  50.403  -8.447  1.00 65.97           O  
ATOM   1457  CB  SER A 189     -45.788  51.536 -11.476  1.00 65.97           C  
ATOM   1458  OG  SER A 189     -46.290  50.423 -12.196  1.00 65.97           O  
ATOM   1459  N   GLU A 190     -45.061  48.775  -9.930  1.00 75.61           N  
ATOM   1460  CA  GLU A 190     -45.457  47.689  -9.039  1.00 75.61           C  
ATOM   1461  C   GLU A 190     -44.505  47.575  -7.852  1.00 75.61           C  
ATOM   1462  O   GLU A 190     -44.920  47.210  -6.750  1.00 75.61           O  
ATOM   1463  CB  GLU A 190     -45.511  46.362  -9.799  1.00 75.61           C  
ATOM   1464  CG  GLU A 190     -46.730  46.218 -10.700  1.00 75.61           C  
ATOM   1465  CD  GLU A 190     -48.044  46.215  -9.935  1.00 75.61           C  
ATOM   1466  OE1 GLU A 190     -49.083  46.607 -10.512  1.00 75.61           O  
ATOM   1467  OE2 GLU A 190     -48.033  45.818  -8.748  1.00 75.61           O1-
ATOM   1468  N   ALA A 191     -43.229  47.901  -8.071  1.00 75.79           N  
ATOM   1469  CA  ALA A 191     -42.239  47.904  -6.997  1.00 75.79           C  
ATOM   1470  C   ALA A 191     -42.649  48.857  -5.877  1.00 75.79           C  
ATOM   1471  O   ALA A 191     -42.431  48.569  -4.698  1.00 75.79           O  
ATOM   1472  CB  ALA A 191     -40.865  48.287  -7.541  1.00 75.79           C  
ATOM   1473  N   LEU A 192     -43.443  49.850  -6.313  1.00 74.10           N  
ATOM   1474  CA  LEU A 192     -43.907  50.844  -5.352  1.00 74.10           C  
ATOM   1475  C   LEU A 192     -44.960  50.251  -4.421  1.00 74.10           C  
ATOM   1476  O   LEU A 192     -44.941  50.504  -3.215  1.00 74.10           O  
ATOM   1477  CB  LEU A 192     -44.479  52.065  -6.078  1.00 74.10           C  
ATOM   1478  CG  LEU A 192     -43.481  52.921  -6.858  1.00 74.10           C  
ATOM   1479  CD1 LEU A 192     -44.213  53.995  -7.655  1.00 74.10           C  
ATOM   1480  CD2 LEU A 192     -42.463  53.549  -5.912  1.00 74.10           C  
ATOM   1481  N   LYS A 193     -45.901  49.586  -4.998  1.00 79.20           N  
ATOM   1482  CA  LYS A 193     -46.956  48.948  -4.214  1.00 79.20           C  
ATOM   1483  C   LYS A 193     -46.372  47.965  -3.205  1.00 79.20           C  
ATOM   1484  O   LYS A 193     -46.855  47.868  -2.074  1.00 79.20           O  
ATOM   1485  CB  LYS A 193     -47.948  48.230  -5.132  1.00 79.20           C  
ATOM   1486  CG  LYS A 193     -48.812  49.168  -5.962  1.00 79.20           C  
ATOM   1487  CD  LYS A 193     -49.796  48.396  -6.832  1.00 79.20           C  
ATOM   1488  CE  LYS A 193     -50.623  49.330  -7.706  1.00 79.20           C  
ATOM   1489  NZ  LYS A 193     -51.543  48.575  -8.608  1.00 79.20           N1+
ATOM   1490  N   VAL A 194     -45.224  47.347  -3.588  1.00 83.97           N  
ATOM   1491  CA  VAL A 194     -44.549  46.400  -2.708  1.00 83.97           C  
ATOM   1492  C   VAL A 194     -43.929  47.143  -1.526  1.00 83.97           C  
ATOM   1493  O   VAL A 194     -44.040  46.702  -0.380  1.00 83.97           O  
ATOM   1494  CB  VAL A 194     -43.464  45.599  -3.461  1.00 83.97           C  
ATOM   1495  CG1 VAL A 194     -42.612  44.792  -2.483  1.00 83.97           C  
ATOM   1496  CG2 VAL A 194     -44.105  44.680  -4.499  1.00 83.97           C  
ATOM   1497  N   VAL A 195     -43.247  48.316  -1.830  1.00 81.10           N  
ATOM   1498  CA  VAL A 195     -42.644  49.122  -0.773  1.00 81.10           C  
ATOM   1499  C   VAL A 195     -43.725  49.606   0.190  1.00 81.10           C  
ATOM   1500  O   VAL A 195     -43.560  49.526   1.410  1.00 81.10           O  
ATOM   1501  CB  VAL A 195     -41.866  50.326  -1.351  1.00 81.10           C  
ATOM   1502  CG1 VAL A 195     -41.391  51.250  -0.231  1.00 81.10           C  
ATOM   1503  CG2 VAL A 195     -40.684  49.845  -2.189  1.00 81.10           C  
ATOM   1504  N   TYR A 196     -44.857  50.010  -0.403  1.00 80.61           N  
ATOM   1505  CA  TYR A 196     -45.964  50.484   0.420  1.00 80.61           C  
ATOM   1506  C   TYR A 196     -46.462  49.384   1.349  1.00 80.61           C  
ATOM   1507  O   TYR A 196     -46.648  49.612   2.547  1.00 80.61           O  
ATOM   1508  CB  TYR A 196     -47.114  50.983  -0.462  1.00 80.61           C  
ATOM   1509  CG  TYR A 196     -48.294  51.508   0.320  1.00 80.61           C  
ATOM   1510  CD1 TYR A 196     -49.434  50.729   0.505  1.00 80.61           C  
ATOM   1511  CD2 TYR A 196     -48.271  52.783   0.874  1.00 80.61           C  
ATOM   1512  CE1 TYR A 196     -50.525  51.211   1.222  1.00 80.61           C  
ATOM   1513  CE2 TYR A 196     -49.356  53.274   1.594  1.00 80.61           C  
ATOM   1514  CZ  TYR A 196     -50.476  52.481   1.763  1.00 80.61           C  
ATOM   1515  OH  TYR A 196     -51.552  52.962   2.473  1.00 80.61           O  
ATOM   1516  N   LEU A 197     -46.638  48.232   0.833  1.00 85.60           N  
ATOM   1517  CA  LEU A 197     -47.104  47.106   1.635  1.00 85.60           C  
ATOM   1518  C   LEU A 197     -46.088  46.750   2.715  1.00 85.60           C  
ATOM   1519  O   LEU A 197     -46.461  46.467   3.856  1.00 85.60           O  
ATOM   1520  CB  LEU A 197     -47.370  45.888   0.746  1.00 85.60           C  
ATOM   1521  CG  LEU A 197     -48.638  45.936  -0.108  1.00 85.60           C  
ATOM   1522  CD1 LEU A 197     -48.628  44.807  -1.133  1.00 85.60           C  
ATOM   1523  CD2 LEU A 197     -49.880  45.856   0.773  1.00 85.60           C  
ATOM   1524  N   ALA A 198     -44.825  46.843   2.394  1.00 84.80           N  
ATOM   1525  CA  ALA A 198     -43.766  46.556   3.358  1.00 84.80           C  
ATOM   1526  C   ALA A 198     -43.815  47.529   4.532  1.00 84.80           C  
ATOM   1527  O   ALA A 198     -43.688  47.122   5.689  1.00 84.80           O  
ATOM   1528  CB  ALA A 198     -42.399  46.614   2.679  1.00 84.80           C  
ATOM   1529  N   LEU A 199     -44.044  48.798   4.236  1.00 82.26           N  
ATOM   1530  CA  LEU A 199     -44.095  49.814   5.281  1.00 82.26           C  
ATOM   1531  C   LEU A 199     -45.319  49.621   6.170  1.00 82.26           C  
ATOM   1532  O   LEU A 199     -45.241  49.795   7.388  1.00 82.26           O  
ATOM   1533  CB  LEU A 199     -44.113  51.216   4.665  1.00 82.26           C  
ATOM   1534  CG  LEU A 199     -42.808  51.695   4.029  1.00 82.26           C  
ATOM   1535  CD1 LEU A 199     -43.024  53.022   3.310  1.00 82.26           C  
ATOM   1536  CD2 LEU A 199     -41.716  51.825   5.086  1.00 82.26           C  
ATOM   1537  N   ARG A 200     -46.412  49.202   5.573  1.00 83.94           N  
ATOM   1538  CA  ARG A 200     -47.617  48.922   6.348  1.00 83.94           C  
ATOM   1539  C   ARG A 200     -47.394  47.755   7.305  1.00 83.94           C  
ATOM   1540  O   ARG A 200     -47.879  47.773   8.438  1.00 83.94           O  
ATOM   1541  CB  ARG A 200     -48.795  48.620   5.419  1.00 83.94           C  
ATOM   1542  CG  ARG A 200     -50.156  48.772   6.081  1.00 83.94           C  
ATOM   1543  CD  ARG A 200     -51.291  48.475   5.111  1.00 83.94           C  
ATOM   1544  NE  ARG A 200     -52.539  49.106   5.532  1.00 83.94           N  
ATOM   1545  CZ  ARG A 200     -53.652  49.141   4.806  1.00 83.94           C  
ATOM   1546  NH1 ARG A 200     -53.696  48.580   3.602  1.00 83.94           N1+
ATOM   1547  NH2 ARG A 200     -54.732  49.742   5.286  1.00 83.94           N  
ATOM   1548  N   ILE A 201     -46.688  46.787   6.834  1.00 84.33           N  
ATOM   1549  CA  ILE A 201     -46.359  45.639   7.671  1.00 84.33           C  
ATOM   1550  C   ILE A 201     -45.521  46.094   8.865  1.00 84.33           C  
ATOM   1551  O   ILE A 201     -45.768  45.677  10.000  1.00 84.33           O  
ATOM   1552  CB  ILE A 201     -45.606  44.552   6.872  1.00 84.33           C  
ATOM   1553  CG1 ILE A 201     -46.547  43.886   5.860  1.00 84.33           C  
ATOM   1554  CG2 ILE A 201     -44.994  43.513   7.815  1.00 84.33           C  
ATOM   1555  CD1 ILE A 201     -45.841  42.972   4.868  1.00 84.33           C  
ATOM   1556  N   VAL A 202     -44.542  46.954   8.659  1.00 79.54           N  
ATOM   1557  CA  VAL A 202     -43.696  47.479   9.727  1.00 79.54           C  
ATOM   1558  C   VAL A 202     -44.550  48.260  10.724  1.00 79.54           C  
ATOM   1559  O   VAL A 202     -44.335  48.172  11.936  1.00 79.54           O  
ATOM   1560  CB  VAL A 202     -42.571  48.379   9.170  1.00 79.54           C  
ATOM   1561  CG1 VAL A 202     -41.812  49.061  10.307  1.00 79.54           C  
ATOM   1562  CG2 VAL A 202     -41.616  47.562   8.301  1.00 79.54           C  
ATOM   1563  N   GLN A 203     -45.587  48.937  10.200  1.00 77.35           N  
ATOM   1564  CA  GLN A 203     -46.502  49.686  11.054  1.00 77.35           C  
ATOM   1565  C   GLN A 203     -47.284  48.755  11.974  1.00 77.35           C  
ATOM   1566  O   GLN A 203     -47.558  49.098  13.127  1.00 77.35           O  
ATOM   1567  CB  GLN A 203     -47.466  50.520  10.208  1.00 77.35           C  
ATOM   1568  CG  GLN A 203     -46.805  51.695   9.500  1.00 77.35           C  
ATOM   1569  CD  GLN A 203     -47.762  52.447   8.594  1.00 77.35           C  
ATOM   1570  NE2 GLN A 203     -47.308  53.574   8.057  1.00 77.35           N  
ATOM   1571  OE1 GLN A 203     -48.900  52.017   8.376  1.00 77.35           O  
ATOM   1572  N   GLN A 204     -47.577  47.590  11.492  1.00 80.80           N  
ATOM   1573  CA  GLN A 204     -48.405  46.648  12.236  1.00 80.80           C  
ATOM   1574  C   GLN A 204     -47.556  45.780  13.160  1.00 80.80           C  
ATOM   1575  O   GLN A 204     -48.017  45.361  14.224  1.00 80.80           O  
ATOM   1576  CB  GLN A 204     -49.210  45.766  11.279  1.00 80.80           C  
ATOM   1577  CG  GLN A 204     -50.306  46.512  10.531  1.00 80.80           C  
ATOM   1578  CD  GLN A 204     -51.043  45.631   9.540  1.00 80.80           C  
ATOM   1579  NE2 GLN A 204     -52.064  46.188   8.897  1.00 80.80           N  
ATOM   1580  OE1 GLN A 204     -50.697  44.460   9.352  1.00 80.80           O  
ATOM   1581  N   LEU A 205     -46.285  45.502  12.687  1.00 80.28           N  
ATOM   1582  CA  LEU A 205     -45.369  44.662  13.451  1.00 80.28           C  
ATOM   1583  C   LEU A 205     -44.072  45.408  13.752  1.00 80.28           C  
ATOM   1584  O   LEU A 205     -43.103  45.304  12.998  1.00 80.28           O  
ATOM   1585  CB  LEU A 205     -45.064  43.371  12.689  1.00 80.28           C  
ATOM   1586  CG  LEU A 205     -46.254  42.455  12.402  1.00 80.28           C  
ATOM   1587  CD1 LEU A 205     -45.844  41.332  11.455  1.00 80.28           C  
ATOM   1588  CD2 LEU A 205     -46.817  41.887  13.701  1.00 80.28           C  
ATOM   1589  N   PRO A 206     -44.078  46.087  14.869  1.00 73.98           N  
ATOM   1590  CA  PRO A 206     -42.876  46.873  15.157  1.00 73.98           C  
ATOM   1591  C   PRO A 206     -41.659  46.001  15.457  1.00 73.98           C  
ATOM   1592  O   PRO A 206     -41.589  45.377  16.519  1.00 73.98           O  
ATOM   1593  CB  PRO A 206     -43.277  47.692  16.386  1.00 73.98           C  
ATOM   1594  CG  PRO A 206     -44.388  46.916  17.017  1.00 73.98           C  
ATOM   1595  CD  PRO A 206     -45.033  46.063  15.963  1.00 73.98           C  
ATOM   1596  N   ASP A 207     -40.925  45.763  14.442  1.00 83.05           N  
ATOM   1597  CA  ASP A 207     -39.690  44.986  14.509  1.00 83.05           C  
ATOM   1598  C   ASP A 207     -38.559  45.687  13.759  1.00 83.05           C  
ATOM   1599  O   ASP A 207     -38.720  46.067  12.598  1.00 83.05           O  
ATOM   1600  CB  ASP A 207     -39.908  43.582  13.940  1.00 83.05           C  
ATOM   1601  CG  ASP A 207     -38.669  42.709  14.027  1.00 83.05           C  
ATOM   1602  OD1 ASP A 207     -37.926  42.603  13.028  1.00 83.05           O  
ATOM   1603  OD2 ASP A 207     -38.435  42.119  15.105  1.00 83.05           O1-
ATOM   1604  N   THR A 208     -37.377  45.902  14.559  1.00 75.78           N  
ATOM   1605  CA  THR A 208     -36.235  46.635  14.025  1.00 75.78           C  
ATOM   1606  C   THR A 208     -35.747  46.001  12.725  1.00 75.78           C  
ATOM   1607  O   THR A 208     -35.422  46.708  11.768  1.00 75.78           O  
ATOM   1608  CB  THR A 208     -35.078  46.685  15.040  1.00 75.78           C  
ATOM   1609  CG2 THR A 208     -33.911  47.509  14.505  1.00 75.78           C  
ATOM   1610  OG1 THR A 208     -35.546  47.274  16.260  1.00 75.78           O  
ATOM   1611  N   GLU A 209     -35.694  44.691  12.710  1.00 84.42           N  
ATOM   1612  CA  GLU A 209     -35.220  43.995  11.518  1.00 84.42           C  
ATOM   1613  C   GLU A 209     -36.168  44.206  10.341  1.00 84.42           C  
ATOM   1614  O   GLU A 209     -35.724  44.404   9.207  1.00 84.42           O  
ATOM   1615  CB  GLU A 209     -35.056  42.498  11.798  1.00 84.42           C  
ATOM   1616  CG  GLU A 209     -34.290  41.750  10.715  1.00 84.42           C  
ATOM   1617  CD  GLU A 209     -33.986  40.308  11.085  1.00 84.42           C  
ATOM   1618  OE1 GLU A 209     -33.379  39.585  10.262  1.00 84.42           O  
ATOM   1619  OE2 GLU A 209     -34.357  39.896  12.207  1.00 84.42           O1-
ATOM   1620  N   LEU A 210     -37.481  44.192  10.578  1.00 86.31           N  
ATOM   1621  CA  LEU A 210     -38.470  44.443   9.534  1.00 86.31           C  
ATOM   1622  C   LEU A 210     -38.326  45.856   8.977  1.00 86.31           C  
ATOM   1623  O   LEU A 210     -38.403  46.060   7.764  1.00 86.31           O  
ATOM   1624  CB  LEU A 210     -39.887  44.240  10.079  1.00 86.31           C  
ATOM   1625  CG  LEU A 210     -40.240  42.824  10.536  1.00 86.31           C  
ATOM   1626  CD1 LEU A 210     -41.687  42.767  11.013  1.00 86.31           C  
ATOM   1627  CD2 LEU A 210     -40.004  41.824   9.409  1.00 86.31           C  
ATOM   1628  N   ALA A 211     -38.112  46.791   9.858  1.00 79.11           N  
ATOM   1629  CA  ALA A 211     -37.918  48.184   9.461  1.00 79.11           C  
ATOM   1630  C   ALA A 211     -36.700  48.332   8.554  1.00 79.11           C  
ATOM   1631  O   ALA A 211     -36.747  49.053   7.555  1.00 79.11           O  
ATOM   1632  CB  ALA A 211     -37.770  49.072  10.694  1.00 79.11           C  
ATOM   1633  N   ARG A 212     -35.643  47.573   8.875  1.00 82.79           N  
ATOM   1634  CA  ARG A 212     -34.425  47.628   8.074  1.00 82.79           C  
ATOM   1635  C   ARG A 212     -34.666  47.085   6.670  1.00 82.79           C  
ATOM   1636  O   ARG A 212     -34.218  47.675   5.684  1.00 82.79           O  
ATOM   1637  CB  ARG A 212     -33.299  46.845   8.752  1.00 82.79           C  
ATOM   1638  CG  ARG A 212     -32.663  47.573   9.927  1.00 82.79           C  
ATOM   1639  CD  ARG A 212     -31.465  46.812  10.478  1.00 82.79           C  
ATOM   1640  NE  ARG A 212     -30.975  47.406  11.719  1.00 82.79           N  
ATOM   1641  CZ  ARG A 212     -30.251  46.765  12.632  1.00 82.79           C  
ATOM   1642  NH1 ARG A 212     -29.916  45.492  12.459  1.00 82.79           N1+
ATOM   1643  NH2 ARG A 212     -29.858  47.402  13.726  1.00 82.79           N  
ATOM   1644  N   LEU A 213     -35.366  46.002   6.651  1.00 85.95           N  
ATOM   1645  CA  LEU A 213     -35.678  45.394   5.363  1.00 85.95           C  
ATOM   1646  C   LEU A 213     -36.554  46.315   4.522  1.00 85.95           C  
ATOM   1647  O   LEU A 213     -36.319  46.480   3.324  1.00 85.95           O  
ATOM   1648  CB  LEU A 213     -36.377  44.046   5.563  1.00 85.95           C  
ATOM   1649  CG  LEU A 213     -35.498  42.891   6.047  1.00 85.95           C  
ATOM   1650  CD1 LEU A 213     -36.362  41.703   6.454  1.00 85.95           C  
ATOM   1651  CD2 LEU A 213     -34.502  42.487   4.965  1.00 85.95           C  
ATOM   1652  N   ALA A 214     -37.540  46.933   5.137  1.00 82.02           N  
ATOM   1653  CA  ALA A 214     -38.417  47.860   4.427  1.00 82.02           C  
ATOM   1654  C   ALA A 214     -37.637  49.059   3.899  1.00 82.02           C  
ATOM   1655  O   ALA A 214     -37.889  49.531   2.788  1.00 82.02           O  
ATOM   1656  CB  ALA A 214     -39.550  48.325   5.340  1.00 82.02           C  
ATOM   1657  N   LEU A 215     -36.744  49.520   4.700  1.00 75.83           N  
ATOM   1658  CA  LEU A 215     -35.884  50.625   4.289  1.00 75.83           C  
ATOM   1659  C   LEU A 215     -35.033  50.232   3.086  1.00 75.83           C  
ATOM   1660  O   LEU A 215     -34.897  51.008   2.136  1.00 75.83           O  
ATOM   1661  CB  LEU A 215     -34.982  51.061   5.447  1.00 75.83           C  
ATOM   1662  CG  LEU A 215     -34.076  52.265   5.184  1.00 75.83           C  
ATOM   1663  CD1 LEU A 215     -34.912  53.526   4.995  1.00 75.83           C  
ATOM   1664  CD2 LEU A 215     -33.080  52.444   6.324  1.00 75.83           C  
ATOM   1665  N   GLU A 216     -34.376  49.070   3.141  1.00 82.18           N  
ATOM   1666  CA  GLU A 216     -33.555  48.598   2.030  1.00 82.18           C  
ATOM   1667  C   GLU A 216     -34.372  48.489   0.747  1.00 82.18           C  
ATOM   1668  O   GLU A 216     -33.888  48.833  -0.334  1.00 82.18           O  
ATOM   1669  CB  GLU A 216     -32.920  47.246   2.367  1.00 82.18           C  
ATOM   1670  CG  GLU A 216     -31.826  47.326   3.420  1.00 82.18           C  
ATOM   1671  CD  GLU A 216     -31.221  45.972   3.760  1.00 82.18           C  
ATOM   1672  OE1 GLU A 216     -30.351  45.906   4.658  1.00 82.18           O  
ATOM   1673  OE2 GLU A 216     -31.619  44.973   3.123  1.00 82.18           O1-
ATOM   1674  N   LEU A 217     -35.591  48.029   0.926  1.00 81.44           N  
ATOM   1675  CA  LEU A 217     -36.509  47.911  -0.202  1.00 81.44           C  
ATOM   1676  C   LEU A 217     -36.824  49.282  -0.792  1.00 81.44           C  
ATOM   1677  O   LEU A 217     -36.823  49.450  -2.014  1.00 81.44           O  
ATOM   1678  CB  LEU A 217     -37.806  47.221   0.233  1.00 81.44           C  
ATOM   1679  CG  LEU A 217     -38.811  46.907  -0.877  1.00 81.44           C  
ATOM   1680  CD1 LEU A 217     -38.229  45.882  -1.845  1.00 81.44           C  
ATOM   1681  CD2 LEU A 217     -40.123  46.406  -0.283  1.00 81.44           C  
ATOM   1682  N   ALA A 218     -37.098  50.206   0.045  1.00 75.17           N  
ATOM   1683  CA  ALA A 218     -37.399  51.574  -0.368  1.00 75.17           C  
ATOM   1684  C   ALA A 218     -36.218  52.198  -1.105  1.00 75.17           C  
ATOM   1685  O   ALA A 218     -36.403  52.915  -2.091  1.00 75.17           O  
ATOM   1686  CB  ALA A 218     -37.775  52.425   0.844  1.00 75.17           C  
ATOM   1687  N   LYS A 219     -34.989  51.883  -0.682  1.00 74.94           N  
ATOM   1688  CA  LYS A 219     -33.784  52.408  -1.315  1.00 74.94           C  
ATOM   1689  C   LYS A 219     -33.623  51.858  -2.730  1.00 74.94           C  
ATOM   1690  O   LYS A 219     -33.190  52.575  -3.635  1.00 74.94           O  
ATOM   1691  CB  LYS A 219     -32.548  52.073  -0.480  1.00 74.94           C  
ATOM   1692  CG  LYS A 219     -32.402  52.922   0.775  1.00 74.94           C  
ATOM   1693  CD  LYS A 219     -31.140  52.562   1.550  1.00 74.94           C  
ATOM   1694  CE  LYS A 219     -31.016  53.377   2.829  1.00 74.94           C  
ATOM   1695  NZ  LYS A 219     -29.792  53.012   3.603  1.00 74.94           N1+
ATOM   1696  N   LYS A 220     -34.012  50.654  -2.904  1.00 74.93           N  
ATOM   1697  CA  LYS A 220     -33.876  50.006  -4.206  1.00 74.93           C  
ATOM   1698  C   LYS A 220     -34.929  50.516  -5.186  1.00 74.93           C  
ATOM   1699  O   LYS A 220     -34.683  50.575  -6.392  1.00 74.93           O  
ATOM   1700  CB  LYS A 220     -33.986  48.487  -4.061  1.00 74.93           C  
ATOM   1701  CG  LYS A 220     -32.735  47.827  -3.500  1.00 74.93           C  
ATOM   1702  CD  LYS A 220     -32.858  46.309  -3.497  1.00 74.93           C  
ATOM   1703  CE  LYS A 220     -31.592  45.645  -2.970  1.00 74.93           C  
ATOM   1704  NZ  LYS A 220     -31.704  44.156  -2.975  1.00 74.93           N1+
ATOM   1705  N   ALA A 221     -36.031  50.983  -4.658  1.00 68.80           N  
ATOM   1706  CA  ALA A 221     -37.165  51.395  -5.481  1.00 68.80           C  
ATOM   1707  C   ALA A 221     -37.035  52.856  -5.902  1.00 68.80           C  
ATOM   1708  O   ALA A 221     -37.901  53.386  -6.600  1.00 68.80           O  
ATOM   1709  CB  ALA A 221     -38.476  51.176  -4.729  1.00 68.80           C  
ATOM   1710  N   VAL A 222     -35.872  53.635  -5.770  1.00 56.45           N  
ATOM   1711  CA  VAL A 222     -35.717  55.085  -5.811  1.00 56.45           C  
ATOM   1712  C   VAL A 222     -35.395  55.530  -7.236  1.00 56.45           C  
ATOM   1713  O   VAL A 222     -35.305  56.729  -7.513  1.00 56.45           O  
ATOM   1714  CB  VAL A 222     -34.614  55.565  -4.841  1.00 56.45           C  
ATOM   1715  CG1 VAL A 222     -34.491  57.088  -4.874  1.00 56.45           C  
ATOM   1716  CG2 VAL A 222     -34.904  55.080  -3.422  1.00 56.45           C  
ATOM   1717  N   GLU A 223     -35.994  54.864  -8.337  1.00 57.41           N  
ATOM   1718  CA  GLU A 223     -36.255  55.699  -9.506  1.00 57.41           C  
ATOM   1719  C   GLU A 223     -37.701  56.185  -9.525  1.00 57.41           C  
ATOM   1720  O   GLU A 223     -38.572  55.536 -10.110  1.00 57.41           O  
ATOM   1721  CB  GLU A 223     -35.939  54.935 -10.795  1.00 57.41           C  
ATOM   1722  CG  GLU A 223     -34.453  54.857 -11.115  1.00 57.41           C  
ATOM   1723  CD  GLU A 223     -34.155  54.092 -12.394  1.00 57.41           C  
ATOM   1724  OE1 GLU A 223     -32.963  53.930 -12.741  1.00 57.41           O  
ATOM   1725  OE2 GLU A 223     -35.122  53.653 -13.057  1.00 57.41           O1-
ATOM   1726  N   MET A 224     -38.137  56.911  -8.629  1.00 61.99           N  
ATOM   1727  CA  MET A 224     -39.537  57.179  -8.312  1.00 61.99           C  
ATOM   1728  C   MET A 224     -39.919  58.605  -8.697  1.00 61.99           C  
ATOM   1729  O   MET A 224     -39.048  59.453  -8.896  1.00 61.99           O  
ATOM   1730  CB  MET A 224     -39.805  56.950  -6.824  1.00 61.99           C  
ATOM   1731  CG  MET A 224     -39.416  55.563  -6.337  1.00 61.99           C  
ATOM   1732  SD  MET A 224     -39.671  55.354  -4.532  1.00 61.99           S  
ATOM   1733  CE  MET A 224     -41.472  55.141  -4.484  1.00 61.99           C  
ATOM   1734  N   THR A 225     -41.191  58.736  -9.163  1.00 59.33           N  
ATOM   1735  CA  THR A 225     -41.814  60.048  -9.292  1.00 59.33           C  
ATOM   1736  C   THR A 225     -41.992  60.700  -7.924  1.00 59.33           C  
ATOM   1737  O   THR A 225     -41.895  60.029  -6.894  1.00 59.33           O  
ATOM   1738  CB  THR A 225     -43.179  59.950  -9.998  1.00 59.33           C  
ATOM   1739  CG2 THR A 225     -43.053  59.245 -11.344  1.00 59.33           C  
ATOM   1740  OG1 THR A 225     -44.088  59.214  -9.170  1.00 59.33           O  
ATOM   1741  N   ALA A 226     -41.916  62.017  -7.785  1.00 57.94           N  
ATOM   1742  CA  ALA A 226     -42.055  62.851  -6.594  1.00 57.94           C  
ATOM   1743  C   ALA A 226     -43.274  62.439  -5.775  1.00 57.94           C  
ATOM   1744  O   ALA A 226     -43.211  62.374  -4.546  1.00 57.94           O  
ATOM   1745  CB  ALA A 226     -42.153  64.324  -6.984  1.00 57.94           C  
ATOM   1746  N   GLN A 227     -44.487  62.051  -6.410  1.00 59.96           N  
ATOM   1747  CA  GLN A 227     -45.729  61.700  -5.731  1.00 59.96           C  
ATOM   1748  C   GLN A 227     -45.591  60.379  -4.980  1.00 59.96           C  
ATOM   1749  O   GLN A 227     -46.068  60.247  -3.851  1.00 59.96           O  
ATOM   1750  CB  GLN A 227     -46.884  61.617  -6.731  1.00 59.96           C  
ATOM   1751  CG  GLN A 227     -47.505  62.966  -7.065  1.00 59.96           C  
ATOM   1752  CD  GLN A 227     -48.522  62.882  -8.189  1.00 59.96           C  
ATOM   1753  NE2 GLN A 227     -49.178  63.999  -8.481  1.00 59.96           N  
ATOM   1754  OE1 GLN A 227     -48.715  61.820  -8.790  1.00 59.96           O  
ATOM   1755  N   GLU A 228     -44.958  59.411  -5.528  1.00 60.47           N  
ATOM   1756  CA  GLU A 228     -44.726  58.103  -4.923  1.00 60.47           C  
ATOM   1757  C   GLU A 228     -43.776  58.206  -3.734  1.00 60.47           C  
ATOM   1758  O   GLU A 228     -43.989  57.561  -2.706  1.00 60.47           O  
ATOM   1759  CB  GLU A 228     -44.169  57.123  -5.959  1.00 60.47           C  
ATOM   1760  CG  GLU A 228     -45.173  56.724  -7.031  1.00 60.47           C  
ATOM   1761  CD  GLU A 228     -44.552  55.928  -8.168  1.00 60.47           C  
ATOM   1762  OE1 GLU A 228     -45.299  55.261  -8.919  1.00 60.47           O  
ATOM   1763  OE2 GLU A 228     -43.309  55.972  -8.307  1.00 60.47           O1-
ATOM   1764  N   VAL A 229     -42.768  59.050  -3.905  1.00 63.00           N  
ATOM   1765  CA  VAL A 229     -41.819  59.310  -2.827  1.00 63.00           C  
ATOM   1766  C   VAL A 229     -42.551  59.911  -1.628  1.00 63.00           C  
ATOM   1767  O   VAL A 229     -42.281  59.545  -0.482  1.00 63.00           O  
ATOM   1768  CB  VAL A 229     -40.683  60.252  -3.285  1.00 63.00           C  
ATOM   1769  CG1 VAL A 229     -39.797  60.642  -2.103  1.00 63.00           C  
ATOM   1770  CG2 VAL A 229     -39.854  59.592  -4.384  1.00 63.00           C  
ATOM   1771  N   LEU A 230     -43.469  60.775  -1.917  1.00 61.91           N  
ATOM   1772  CA  LEU A 230     -44.246  61.422  -0.866  1.00 61.91           C  
ATOM   1773  C   LEU A 230     -45.074  60.400  -0.095  1.00 61.91           C  
ATOM   1774  O   LEU A 230     -45.138  60.448   1.136  1.00 61.91           O  
ATOM   1775  CB  LEU A 230     -45.162  62.496  -1.460  1.00 61.91           C  
ATOM   1776  CG  LEU A 230     -45.981  63.315  -0.462  1.00 61.91           C  
ATOM   1777  CD1 LEU A 230     -45.059  64.134   0.435  1.00 61.91           C  
ATOM   1778  CD2 LEU A 230     -46.966  64.221  -1.193  1.00 61.91           C  
ATOM   1779  N   GLU A 231     -45.722  59.499  -0.715  1.00 67.44           N  
ATOM   1780  CA  GLU A 231     -46.538  58.479  -0.064  1.00 67.44           C  
ATOM   1781  C   GLU A 231     -45.690  57.583   0.833  1.00 67.44           C  
ATOM   1782  O   GLU A 231     -46.110  57.223   1.935  1.00 67.44           O  
ATOM   1783  CB  GLU A 231     -47.275  57.634  -1.107  1.00 67.44           C  
ATOM   1784  CG  GLU A 231     -48.428  58.360  -1.784  1.00 67.44           C  
ATOM   1785  CD  GLU A 231     -49.155  57.506  -2.810  1.00 67.44           C  
ATOM   1786  OE1 GLU A 231     -50.132  57.993  -3.423  1.00 67.44           O  
ATOM   1787  OE2 GLU A 231     -48.745  56.339  -3.003  1.00 67.44           O1-
ATOM   1788  N   ILE A 232     -44.505  57.250   0.402  1.00 65.67           N  
ATOM   1789  CA  ILE A 232     -43.570  56.430   1.166  1.00 65.67           C  
ATOM   1790  C   ILE A 232     -43.119  57.188   2.413  1.00 65.67           C  
ATOM   1791  O   ILE A 232     -43.069  56.620   3.506  1.00 65.67           O  
ATOM   1792  CB  ILE A 232     -42.347  56.026   0.313  1.00 65.67           C  
ATOM   1793  CG1 ILE A 232     -42.770  55.072  -0.809  1.00 65.67           C  
ATOM   1794  CG2 ILE A 232     -41.262  55.394   1.190  1.00 65.67           C  
ATOM   1795  CD1 ILE A 232     -41.656  54.738  -1.792  1.00 65.67           C  
ATOM   1796  N   ALA A 233     -42.828  58.477   2.193  1.00 66.04           N  
ATOM   1797  CA  ALA A 233     -42.434  59.322   3.318  1.00 66.04           C  
ATOM   1798  C   ALA A 233     -43.537  59.385   4.370  1.00 66.04           C  
ATOM   1799  O   ALA A 233     -43.266  59.283   5.569  1.00 66.04           O  
ATOM   1800  CB  ALA A 233     -42.086  60.726   2.831  1.00 66.04           C  
ATOM   1801  N   ARG A 234     -44.737  59.430   3.893  1.00 68.56           N  
ATOM   1802  CA  ARG A 234     -45.860  59.506   4.821  1.00 68.56           C  
ATOM   1803  C   ARG A 234     -46.027  58.199   5.588  1.00 68.56           C  
ATOM   1804  O   ARG A 234     -46.259  58.208   6.798  1.00 68.56           O  
ATOM   1805  CB  ARG A 234     -47.153  59.845   4.076  1.00 68.56           C  
ATOM   1806  CG  ARG A 234     -47.281  61.313   3.702  1.00 68.56           C  
ATOM   1807  CD  ARG A 234     -48.595  61.600   2.988  1.00 68.56           C  
ATOM   1808  NE  ARG A 234     -48.652  62.973   2.496  1.00 68.56           N  
ATOM   1809  CZ  ARG A 234     -49.741  63.558   2.004  1.00 68.56           C  
ATOM   1810  NH1 ARG A 234     -50.891  62.897   1.930  1.00 68.56           N1+
ATOM   1811  NH2 ARG A 234     -49.681  64.813   1.583  1.00 68.56           N  
ATOM   1812  N   ALA A 235     -45.947  57.168   4.837  1.00 69.29           N  
ATOM   1813  CA  ALA A 235     -46.055  55.857   5.473  1.00 69.29           C  
ATOM   1814  C   ALA A 235     -44.949  55.655   6.505  1.00 69.29           C  
ATOM   1815  O   ALA A 235     -45.195  55.129   7.594  1.00 69.29           O  
ATOM   1816  CB  ALA A 235     -46.008  54.751   4.424  1.00 69.29           C  
ATOM   1817  N   ALA A 236     -43.732  56.085   6.167  1.00 69.49           N  
ATOM   1818  CA  ALA A 236     -42.600  55.993   7.084  1.00 69.49           C  
ATOM   1819  C   ALA A 236     -42.827  56.850   8.326  1.00 69.49           C  
ATOM   1820  O   ALA A 236     -42.512  56.432   9.443  1.00 69.49           O  
ATOM   1821  CB  ALA A 236     -41.310  56.412   6.382  1.00 69.49           C  
ATOM   1822  N   LEU A 237     -43.309  58.040   8.055  1.00 68.73           N  
ATOM   1823  CA  LEU A 237     -43.615  58.944   9.159  1.00 68.73           C  
ATOM   1824  C   LEU A 237     -44.671  58.342  10.079  1.00 68.73           C  
ATOM   1825  O   LEU A 237     -44.538  58.397  11.304  1.00 68.73           O  
ATOM   1826  CB  LEU A 237     -44.096  60.297   8.627  1.00 68.73           C  
ATOM   1827  CG  LEU A 237     -44.332  61.390   9.670  1.00 68.73           C  
ATOM   1828  CD1 LEU A 237     -43.017  61.779  10.336  1.00 68.73           C  
ATOM   1829  CD2 LEU A 237     -44.993  62.606   9.029  1.00 68.73           C  
ATOM   1830  N   LYS A 238     -45.749  57.793   9.547  1.00 72.17           N  
ATOM   1831  CA  LYS A 238     -46.781  57.141  10.350  1.00 72.17           C  
ATOM   1832  C   LYS A 238     -46.202  55.975  11.146  1.00 72.17           C  
ATOM   1833  O   LYS A 238     -46.561  55.771  12.308  1.00 72.17           O  
ATOM   1834  CB  LYS A 238     -47.924  56.652   9.460  1.00 72.17           C  
ATOM   1835  CG  LYS A 238     -48.853  57.758   8.981  1.00 72.17           C  
ATOM   1836  CD  LYS A 238     -50.042  57.197   8.214  1.00 72.17           C  
ATOM   1837  CE  LYS A 238     -50.952  58.306   7.700  1.00 72.17           C  
ATOM   1838  NZ  LYS A 238     -52.102  57.762   6.918  1.00 72.17           N1+
ATOM   1839  N   ALA A 239     -45.295  55.195  10.540  1.00 66.73           N  
ATOM   1840  CA  ALA A 239     -44.635  54.082  11.219  1.00 66.73           C  
ATOM   1841  C   ALA A 239     -43.777  54.578  12.380  1.00 66.73           C  
ATOM   1842  O   ALA A 239     -43.765  53.972  13.454  1.00 66.73           O  
ATOM   1843  CB  ALA A 239     -43.782  53.287  10.233  1.00 66.73           C  
ATOM   1844  N   ALA A 240     -43.064  55.700  12.158  1.00 68.70           N  
ATOM   1845  CA  ALA A 240     -42.228  56.301  13.195  1.00 68.70           C  
ATOM   1846  C   ALA A 240     -43.076  56.796  14.364  1.00 68.70           C  
ATOM   1847  O   ALA A 240     -42.667  56.690  15.523  1.00 68.70           O  
ATOM   1848  CB  ALA A 240     -41.404  57.447  12.617  1.00 68.70           C  
ATOM   1849  N   GLN A 241     -44.263  57.343  14.100  1.00 68.80           N  
ATOM   1850  CA  GLN A 241     -45.166  57.871  15.118  1.00 68.80           C  
ATOM   1851  C   GLN A 241     -45.762  56.748  15.961  1.00 68.80           C  
ATOM   1852  O   GLN A 241     -46.116  56.958  17.124  1.00 68.80           O  
ATOM   1853  CB  GLN A 241     -46.283  58.691  14.471  1.00 68.80           C  
ATOM   1854  CG  GLN A 241     -45.815  60.020  13.892  1.00 68.80           C  
ATOM   1855  CD  GLN A 241     -46.914  60.756  13.149  1.00 68.80           C  
ATOM   1856  NE2 GLN A 241     -46.739  62.062  12.975  1.00 68.80           N  
ATOM   1857  OE1 GLN A 241     -47.911  60.157  12.734  1.00 68.80           O  
ATOM   1858  N   ALA A 242     -45.908  55.688  15.325  1.00 69.95           N  
ATOM   1859  CA  ALA A 242     -46.469  54.552  16.051  1.00 69.95           C  
ATOM   1860  C   ALA A 242     -45.458  53.979  17.040  1.00 69.95           C  
ATOM   1861  O   ALA A 242     -45.833  53.289  17.991  1.00 69.95           O  
ATOM   1862  CB  ALA A 242     -46.925  53.469  15.075  1.00 69.95           C  
ATOM   1863  N   PHE A 243     -44.179  54.586  16.918  1.00 63.69           N  
ATOM   1864  CA  PHE A 243     -43.151  54.062  17.809  1.00 63.69           C  
ATOM   1865  C   PHE A 243     -42.108  55.128  18.121  1.00 63.69           C  
ATOM   1866  O   PHE A 243     -40.997  55.092  17.589  1.00 63.69           O  
ATOM   1867  CB  PHE A 243     -42.476  52.833  17.190  1.00 63.69           C  
ATOM   1868  CG  PHE A 243     -43.442  51.760  16.765  1.00 63.69           C  
ATOM   1869  CD1 PHE A 243     -43.941  50.849  17.689  1.00 63.69           C  
ATOM   1870  CD2 PHE A 243     -43.850  51.661  15.441  1.00 63.69           C  
ATOM   1871  CE1 PHE A 243     -44.835  49.855  17.298  1.00 63.69           C  
ATOM   1872  CE2 PHE A 243     -44.743  50.669  15.043  1.00 63.69           C  
ATOM   1873  CZ  PHE A 243     -45.233  49.767  15.974  1.00 63.69           C  
ATOM   1874  N   PRO A 244     -42.318  56.130  19.037  1.00 58.36           N  
ATOM   1875  CA  PRO A 244     -41.564  57.370  19.230  1.00 58.36           C  
ATOM   1876  C   PRO A 244     -40.286  57.163  20.040  1.00 58.36           C  
ATOM   1877  O   PRO A 244     -39.304  57.885  19.846  1.00 58.36           O  
ATOM   1878  CB  PRO A 244     -42.548  58.269  19.983  1.00 58.36           C  
ATOM   1879  CG  PRO A 244     -43.637  57.348  20.435  1.00 58.36           C  
ATOM   1880  CD  PRO A 244     -43.540  56.073  19.647  1.00 58.36           C  
ATOM   1881  N   ASN A 245     -39.984  55.862  20.532  1.00 57.38           N  
ATOM   1882  CA  ASN A 245     -38.909  55.691  21.505  1.00 57.38           C  
ATOM   1883  C   ASN A 245     -37.953  54.576  21.094  1.00 57.38           C  
ATOM   1884  O   ASN A 245     -37.133  54.128  21.897  1.00 57.38           O  
ATOM   1885  CB  ASN A 245     -39.483  55.412  22.896  1.00 57.38           C  
ATOM   1886  CG  ASN A 245     -40.032  56.659  23.561  1.00 57.38           C  
ATOM   1887  ND2 ASN A 245     -40.944  56.473  24.508  1.00 57.38           N  
ATOM   1888  OD1 ASN A 245     -39.639  57.780  23.228  1.00 57.38           O  
ATOM   1889  N   THR A 246     -37.803  54.329  19.656  1.00 64.10           N  
ATOM   1890  CA  THR A 246     -37.035  53.144  19.294  1.00 64.10           C  
ATOM   1891  C   THR A 246     -36.115  53.435  18.112  1.00 64.10           C  
ATOM   1892  O   THR A 246     -36.205  54.500  17.497  1.00 64.10           O  
ATOM   1893  CB  THR A 246     -37.961  51.963  18.948  1.00 64.10           C  
ATOM   1894  CG2 THR A 246     -38.840  51.587  20.135  1.00 64.10           C  
ATOM   1895  OG1 THR A 246     -38.799  52.328  17.843  1.00 64.10           O  
ATOM   1896  N   GLU A 247     -34.778  52.924  18.147  1.00 68.92           N  
ATOM   1897  CA  GLU A 247     -33.964  52.755  16.947  1.00 68.92           C  
ATOM   1898  C   GLU A 247     -34.831  52.731  15.691  1.00 68.92           C  
ATOM   1899  O   GLU A 247     -34.452  53.287  14.658  1.00 68.92           O  
ATOM   1900  CB  GLU A 247     -33.134  51.471  17.036  1.00 68.92           C  
ATOM   1901  CG  GLU A 247     -32.040  51.371  15.982  1.00 68.92           C  
ATOM   1902  CD  GLU A 247     -31.189  50.120  16.119  1.00 68.92           C  
ATOM   1903  OE1 GLU A 247     -30.259  49.925  15.302  1.00 68.92           O  
ATOM   1904  OE2 GLU A 247     -31.453  49.325  17.049  1.00 68.92           O1-
ATOM   1905  N   LEU A 248     -36.094  52.376  15.801  1.00 63.81           N  
ATOM   1906  CA  LEU A 248     -37.083  52.229  14.739  1.00 63.81           C  
ATOM   1907  C   LEU A 248     -37.558  53.592  14.246  1.00 63.81           C  
ATOM   1908  O   LEU A 248     -37.670  53.817  13.039  1.00 63.81           O  
ATOM   1909  CB  LEU A 248     -38.277  51.407  15.229  1.00 63.81           C  
ATOM   1910  CG  LEU A 248     -39.337  51.059  14.182  1.00 63.81           C  
ATOM   1911  CD1 LEU A 248     -38.750  50.136  13.118  1.00 63.81           C  
ATOM   1912  CD2 LEU A 248     -40.552  50.417  14.842  1.00 63.81           C  
ATOM   1913  N   ALA A 249     -37.872  54.510  15.170  1.00 66.01           N  
ATOM   1914  CA  ALA A 249     -38.254  55.875  14.816  1.00 66.01           C  
ATOM   1915  C   ALA A 249     -37.153  56.563  14.015  1.00 66.01           C  
ATOM   1916  O   ALA A 249     -37.429  57.241  13.022  1.00 66.01           O  
ATOM   1917  CB  ALA A 249     -38.577  56.679  16.073  1.00 66.01           C  
ATOM   1918  N   GLU A 250     -35.929  56.336  14.416  1.00 69.43           N  
ATOM   1919  CA  GLU A 250     -34.783  56.925  13.732  1.00 69.43           C  
ATOM   1920  C   GLU A 250     -34.659  56.396  12.306  1.00 69.43           C  
ATOM   1921  O   GLU A 250     -34.410  57.162  11.373  1.00 69.43           O  
ATOM   1922  CB  GLU A 250     -33.492  56.649  14.508  1.00 69.43           C  
ATOM   1923  CG  GLU A 250     -33.344  57.485  15.772  1.00 69.43           C  
ATOM   1924  CD  GLU A 250     -32.088  57.158  16.563  1.00 69.43           C  
ATOM   1925  OE1 GLU A 250     -31.921  57.692  17.683  1.00 69.43           O  
ATOM   1926  OE2 GLU A 250     -31.265  56.362  16.059  1.00 69.43           O1-
ATOM   1927  N   LEU A 251     -34.875  55.060  12.197  1.00 65.34           N  
ATOM   1928  CA  LEU A 251     -34.780  54.438  10.880  1.00 65.34           C  
ATOM   1929  C   LEU A 251     -35.881  54.950   9.957  1.00 65.34           C  
ATOM   1930  O   LEU A 251     -35.629  55.244   8.787  1.00 65.34           O  
ATOM   1931  CB  LEU A 251     -34.866  52.914  11.000  1.00 65.34           C  
ATOM   1932  CG  LEU A 251     -33.607  52.201  11.496  1.00 65.34           C  
ATOM   1933  CD1 LEU A 251     -33.937  50.771  11.912  1.00 65.34           C  
ATOM   1934  CD2 LEU A 251     -32.525  52.215  10.421  1.00 65.34           C  
ATOM   1935  N   MET A 252     -37.087  55.113  10.527  1.00 66.83           N  
ATOM   1936  CA  MET A 252     -38.220  55.569   9.727  1.00 66.83           C  
ATOM   1937  C   MET A 252     -38.059  57.037   9.344  1.00 66.83           C  
ATOM   1938  O   MET A 252     -38.421  57.437   8.236  1.00 66.83           O  
ATOM   1939  CB  MET A 252     -39.532  55.367  10.487  1.00 66.83           C  
ATOM   1940  CG  MET A 252     -39.932  53.910  10.642  1.00 66.83           C  
ATOM   1941  SD  MET A 252     -40.120  53.056   9.030  1.00 66.83           S  
ATOM   1942  CE  MET A 252     -39.000  51.650   9.279  1.00 66.83           C  
ATOM   1943  N   LEU A 253     -37.468  57.837  10.238  1.00 68.61           N  
ATOM   1944  CA  LEU A 253     -37.152  59.230   9.940  1.00 68.61           C  
ATOM   1945  C   LEU A 253     -36.093  59.326   8.848  1.00 68.61           C  
ATOM   1946  O   LEU A 253     -36.172  60.194   7.975  1.00 68.61           O  
ATOM   1947  CB  LEU A 253     -36.670  59.952  11.201  1.00 68.61           C  
ATOM   1948  CG  LEU A 253     -37.743  60.316  12.227  1.00 68.61           C  
ATOM   1949  CD1 LEU A 253     -37.098  60.811  13.517  1.00 68.61           C  
ATOM   1950  CD2 LEU A 253     -38.691  61.368  11.660  1.00 68.61           C  
ATOM   1951  N   ARG A 254     -35.094  58.424   8.914  1.00 65.61           N  
ATOM   1952  CA  ARG A 254     -34.077  58.374   7.868  1.00 65.61           C  
ATOM   1953  C   ARG A 254     -34.703  58.077   6.509  1.00 65.61           C  
ATOM   1954  O   ARG A 254     -34.315  58.668   5.499  1.00 65.61           O  
ATOM   1955  CB  ARG A 254     -33.016  57.323   8.198  1.00 65.61           C  
ATOM   1956  CG  ARG A 254     -32.026  57.760   9.266  1.00 65.61           C  
ATOM   1957  CD  ARG A 254     -30.972  56.694   9.528  1.00 65.61           C  
ATOM   1958  NE  ARG A 254     -30.095  57.064  10.635  1.00 65.61           N  
ATOM   1959  CZ  ARG A 254     -29.061  56.342  11.057  1.00 65.61           C  
ATOM   1960  NH1 ARG A 254     -28.753  55.190  10.470  1.00 65.61           N1+
ATOM   1961  NH2 ARG A 254     -28.328  56.772  12.074  1.00 65.61           N  
ATOM   1962  N   LEU A 255     -35.660  57.160   6.516  1.00 66.10           N  
ATOM   1963  CA  LEU A 255     -36.375  56.832   5.288  1.00 66.10           C  
ATOM   1964  C   LEU A 255     -37.153  58.039   4.773  1.00 66.10           C  
ATOM   1965  O   LEU A 255     -37.150  58.318   3.572  1.00 66.10           O  
ATOM   1966  CB  LEU A 255     -37.328  55.657   5.520  1.00 66.10           C  
ATOM   1967  CG  LEU A 255     -38.055  55.119   4.286  1.00 66.10           C  
ATOM   1968  CD1 LEU A 255     -37.054  54.532   3.296  1.00 66.10           C  
ATOM   1969  CD2 LEU A 255     -39.092  54.075   4.687  1.00 66.10           C  
ATOM   1970  N   ALA A 256     -37.908  58.708   5.628  1.00 65.91           N  
ATOM   1971  CA  ALA A 256     -38.623  59.923   5.244  1.00 65.91           C  
ATOM   1972  C   ALA A 256     -37.665  60.966   4.674  1.00 65.91           C  
ATOM   1973  O   ALA A 256     -37.992  61.654   3.704  1.00 65.91           O  
ATOM   1974  CB  ALA A 256     -39.380  60.495   6.439  1.00 65.91           C  
ATOM   1975  N   GLU A 257     -36.490  61.052   5.219  1.00 64.91           N  
ATOM   1976  CA  GLU A 257     -35.461  61.976   4.751  1.00 64.91           C  
ATOM   1977  C   GLU A 257     -34.996  61.615   3.343  1.00 64.91           C  
ATOM   1978  O   GLU A 257     -34.823  62.495   2.497  1.00 64.91           O  
ATOM   1979  CB  GLU A 257     -34.270  61.986   5.712  1.00 64.91           C  
ATOM   1980  CG  GLU A 257     -33.245  63.070   5.409  1.00 64.91           C  
ATOM   1981  CD  GLU A 257     -32.090  63.096   6.398  1.00 64.91           C  
ATOM   1982  OE1 GLU A 257     -31.137  63.882   6.195  1.00 64.91           O  
ATOM   1983  OE2 GLU A 257     -32.138  62.325   7.381  1.00 64.91           O1-
ATOM   1984  N   VAL A 258     -34.661  60.280   3.161  1.00 62.15           N  
ATOM   1985  CA  VAL A 258     -34.251  59.809   1.843  1.00 62.15           C  
ATOM   1986  C   VAL A 258     -35.345  60.116   0.822  1.00 62.15           C  
ATOM   1987  O   VAL A 258     -35.058  60.579  -0.284  1.00 62.15           O  
ATOM   1988  CB  VAL A 258     -33.939  58.295   1.852  1.00 62.15           C  
ATOM   1989  CG1 VAL A 258     -33.723  57.780   0.431  1.00 62.15           C  
ATOM   1990  CG2 VAL A 258     -32.715  58.008   2.720  1.00 62.15           C  
ATOM   1991  N   ALA A 259     -36.631  59.868   1.233  1.00 61.51           N  
ATOM   1992  CA  ALA A 259     -37.761  60.160   0.355  1.00 61.51           C  
ATOM   1993  C   ALA A 259     -37.839  61.652   0.040  1.00 61.51           C  
ATOM   1994  O   ALA A 259     -38.092  62.039  -1.103  1.00 61.51           O  
ATOM   1995  CB  ALA A 259     -39.066  59.685   0.990  1.00 61.51           C  
ATOM   1996  N   ALA A 260     -37.645  62.511   1.040  1.00 62.54           N  
ATOM   1997  CA  ALA A 260     -37.658  63.961   0.867  1.00 62.54           C  
ATOM   1998  C   ALA A 260     -36.516  64.416  -0.037  1.00 62.54           C  
ATOM   1999  O   ALA A 260     -36.702  65.285  -0.893  1.00 62.54           O  
ATOM   2000  CB  ALA A 260     -37.571  64.660   2.222  1.00 62.54           C  
ATOM   2001  N   ARG A 261     -35.258  63.883   0.073  1.00 62.55           N  
ATOM   2002  CA  ARG A 261     -34.095  64.214  -0.744  1.00 62.55           C  
ATOM   2003  C   ARG A 261     -34.312  63.809  -2.197  1.00 62.55           C  
ATOM   2004  O   ARG A 261     -33.947  64.549  -3.114  1.00 62.55           O  
ATOM   2005  CB  ARG A 261     -32.839  63.534  -0.192  1.00 62.55           C  
ATOM   2006  CG  ARG A 261     -31.540  64.112  -0.729  1.00 62.55           C  
ATOM   2007  CD  ARG A 261     -30.325  63.481  -0.063  1.00 62.55           C  
ATOM   2008  NE  ARG A 261     -29.976  64.162   1.181  1.00 62.55           N  
ATOM   2009  CZ  ARG A 261     -28.922  63.868   1.936  1.00 62.55           C  
ATOM   2010  NH1 ARG A 261     -28.088  62.895   1.587  1.00 62.55           N1+
ATOM   2011  NH2 ARG A 261     -28.700  64.552   3.050  1.00 62.55           N  
ATOM   2012  N   VAL A 262     -34.843  62.596  -2.453  1.00 59.07           N  
ATOM   2013  CA  VAL A 262     -35.157  62.114  -3.793  1.00 59.07           C  
ATOM   2014  C   VAL A 262     -36.174  63.044  -4.452  1.00 59.07           C  
ATOM   2015  O   VAL A 262     -36.048  63.373  -5.634  1.00 59.07           O  
ATOM   2016  CB  VAL A 262     -35.699  60.667  -3.765  1.00 59.07           C  
ATOM   2017  CG1 VAL A 262     -36.203  60.251  -5.145  1.00 59.07           C  
ATOM   2018  CG2 VAL A 262     -34.620  59.703  -3.273  1.00 59.07           C  
ATOM   2019  N   MET A 263     -37.131  63.542  -3.674  1.00 61.86           N  
ATOM   2020  CA  MET A 263     -38.135  64.466  -4.195  1.00 61.86           C  
ATOM   2021  C   MET A 263     -37.492  65.778  -4.632  1.00 61.86           C  
ATOM   2022  O   MET A 263     -37.845  66.329  -5.676  1.00 61.86           O  
ATOM   2023  CB  MET A 263     -39.213  64.737  -3.144  1.00 61.86           C  
ATOM   2024  CG  MET A 263     -40.367  63.748  -3.181  1.00 61.86           C  
ATOM   2025  SD  MET A 263     -41.751  64.241  -2.082  1.00 61.86           S  
ATOM   2026  CE  MET A 263     -42.615  62.654  -1.924  1.00 61.86           C  
ATOM   2027  N   LYS A 264     -36.580  66.304  -3.779  1.00 60.41           N  
ATOM   2028  CA  LYS A 264     -35.851  67.528  -4.101  1.00 60.41           C  
ATOM   2029  C   LYS A 264     -35.027  67.359  -5.374  1.00 60.41           C  
ATOM   2030  O   LYS A 264     -34.993  68.253  -6.222  1.00 60.41           O  
ATOM   2031  CB  LYS A 264     -34.943  67.935  -2.940  1.00 60.41           C  
ATOM   2032  CG  LYS A 264     -34.400  69.352  -3.045  1.00 60.41           C  
ATOM   2033  CD  LYS A 264     -33.577  69.728  -1.820  1.00 60.41           C  
ATOM   2034  CE  LYS A 264     -32.968  71.116  -1.958  1.00 60.41           C  
ATOM   2035  NZ  LYS A 264     -32.178  71.498  -0.750  1.00 60.41           N1+
ATOM   2036  N   GLU A 265     -34.452  66.155  -5.496  1.00 60.31           N  
ATOM   2037  CA  GLU A 265     -33.654  65.877  -6.687  1.00 60.31           C  
ATOM   2038  C   GLU A 265     -34.534  65.766  -7.928  1.00 60.31           C  
ATOM   2039  O   GLU A 265     -34.151  66.216  -9.010  1.00 60.31           O  
ATOM   2040  CB  GLU A 265     -32.840  64.594  -6.502  1.00 60.31           C  
ATOM   2041  CG  GLU A 265     -31.595  64.773  -5.646  1.00 60.31           C  
ATOM   2042  CD  GLU A 265     -30.754  63.511  -5.537  1.00 60.31           C  
ATOM   2043  OE1 GLU A 265     -29.684  63.548  -4.889  1.00 60.31           O  
ATOM   2044  OE2 GLU A 265     -31.170  62.476  -6.105  1.00 60.31           O1-
ATOM   2045  N   LEU A 266     -35.721  65.130  -7.838  1.00 57.82           N  
ATOM   2046  CA  LEU A 266     -36.684  65.021  -8.929  1.00 57.82           C  
ATOM   2047  C   LEU A 266     -37.194  66.397  -9.343  1.00 57.82           C  
ATOM   2048  O   LEU A 266     -37.394  66.657 -10.532  1.00 57.82           O  
ATOM   2049  CB  LEU A 266     -37.860  64.130  -8.518  1.00 57.82           C  
ATOM   2050  CG  LEU A 266     -37.606  62.622  -8.536  1.00 57.82           C  
ATOM   2051  CD1 LEU A 266     -38.773  61.882  -7.889  1.00 57.82           C  
ATOM   2052  CD2 LEU A 266     -37.380  62.133  -9.962  1.00 57.82           C  
ATOM   2053  N   GLU A 267     -37.435  67.283  -8.372  1.00 57.10           N  
ATOM   2054  CA  GLU A 267     -37.845  68.656  -8.651  1.00 57.10           C  
ATOM   2055  C   GLU A 267     -36.763  69.410  -9.419  1.00 57.10           C  
ATOM   2056  O   GLU A 267     -37.062  70.156 -10.353  1.00 57.10           O  
ATOM   2057  CB  GLU A 267     -38.178  69.393  -7.351  1.00 57.10           C  
ATOM   2058  CG  GLU A 267     -38.981  70.669  -7.557  1.00 57.10           C  
ATOM   2059  CD  GLU A 267     -39.361  71.355  -6.254  1.00 57.10           C  
ATOM   2060  OE1 GLU A 267     -40.053  72.398  -6.297  1.00 57.10           O  
ATOM   2061  OE2 GLU A 267     -38.964  70.846  -5.183  1.00 57.10           O1-
ATOM   2062  N   ARG A 268     -35.447  69.210  -9.053  1.00 58.81           N  
ATOM   2063  CA  ARG A 268     -34.344  69.843  -9.769  1.00 58.81           C  
ATOM   2064  C   ARG A 268     -34.218  69.286 -11.182  1.00 58.81           C  
ATOM   2065  O   ARG A 268     -33.965  70.033 -12.130  1.00 58.81           O  
ATOM   2066  CB  ARG A 268     -33.030  69.652  -9.009  1.00 58.81           C  
ATOM   2067  CG  ARG A 268     -32.857  70.594  -7.828  1.00 58.81           C  
ATOM   2068  CD  ARG A 268     -31.510  70.404  -7.146  1.00 58.81           C  
ATOM   2069  NE  ARG A 268     -31.253  71.448  -6.159  1.00 58.81           N  
ATOM   2070  CZ  ARG A 268     -30.206  71.475  -5.339  1.00 58.81           C  
ATOM   2071  NH1 ARG A 268     -29.293  70.511  -5.373  1.00 58.81           N1+
ATOM   2072  NH2 ARG A 268     -30.070  72.473  -4.479  1.00 58.81           N  
ATOM   2073  N   ASN A 269     -34.367  67.900 -11.270  1.00 49.57           N  
ATOM   2074  CA  ASN A 269     -34.290  67.254 -12.575  1.00 49.57           C  
ATOM   2075  C   ASN A 269     -35.452  67.668 -13.475  1.00 49.57           C  
ATOM   2076  O   ASN A 269     -35.278  67.831 -14.684  1.00 49.57           O  
ATOM   2077  CB  ASN A 269     -34.255  65.732 -12.420  1.00 49.57           C  
ATOM   2078  CG  ASN A 269     -32.867  65.209 -12.104  1.00 49.57           C  
ATOM   2079  ND2 ASN A 269     -32.784  63.939 -11.727  1.00 49.57           N  
ATOM   2080  OD1 ASN A 269     -31.879  65.941 -12.196  1.00 49.57           O  
ATOM   2081  N   ASP A 270     -36.708  67.834 -12.891  1.00 49.02           N  
ATOM   2082  CA  ASP A 270     -37.871  68.325 -13.622  1.00 49.02           C  
ATOM   2083  C   ASP A 270     -37.709  69.799 -13.987  1.00 49.02           C  
ATOM   2084  O   ASP A 270     -38.141  70.230 -15.058  1.00 49.02           O  
ATOM   2085  CB  ASP A 270     -39.146  68.123 -12.801  1.00 49.02           C  
ATOM   2086  CG  ASP A 270     -39.837  66.802 -13.092  1.00 49.02           C  
ATOM   2087  OD1 ASP A 270     -39.360  66.044 -13.963  1.00 49.02           O  
ATOM   2088  OD2 ASP A 270     -40.869  66.519 -12.445  1.00 49.02           O1-
ATOM   2089  N   GLU A 271     -37.036  70.613 -13.234  1.00 52.99           N  
ATOM   2090  CA  GLU A 271     -36.718  71.975 -13.654  1.00 52.99           C  
ATOM   2091  C   GLU A 271     -35.724  71.978 -14.810  1.00 52.99           C  
ATOM   2092  O   GLU A 271     -35.834  72.792 -15.730  1.00 52.99           O  
ATOM   2093  CB  GLU A 271     -36.162  72.785 -12.479  1.00 52.99           C  
ATOM   2094  CG  GLU A 271     -37.236  73.407 -11.598  1.00 52.99           C  
ATOM   2095  CD  GLU A 271     -36.669  74.218 -10.444  1.00 52.99           C  
ATOM   2096  OE1 GLU A 271     -37.457  74.823  -9.682  1.00 52.99           O  
ATOM   2097  OE2 GLU A 271     -35.426  74.249 -10.300  1.00 52.99           O1-
ATOM   2098  N   GLU A 272     -34.942  70.932 -14.955  1.00 46.41           N  
ATOM   2099  CA  GLU A 272     -34.080  70.840 -16.130  1.00 46.41           C  
ATOM   2100  C   GLU A 272     -34.821  70.218 -17.310  1.00 46.41           C  
ATOM   2101  O   GLU A 272     -34.603  70.604 -18.460  1.00 46.41           O  
ATOM   2102  CB  GLU A 272     -32.821  70.030 -15.811  1.00 46.41           C  
ATOM   2103  CG  GLU A 272     -31.758  70.816 -15.057  1.00 46.41           C  
ATOM   2104  CD  GLU A 272     -30.501  70.007 -14.775  1.00 46.41           C  
ATOM   2105  OE1 GLU A 272     -29.540  70.562 -14.197  1.00 46.41           O  
ATOM   2106  OE2 GLU A 272     -30.478  68.810 -15.138  1.00 46.41           O1-
ATOM   2107  N   ILE A 273     -35.956  69.396 -17.093  1.00 42.10           N  
ATOM   2108  CA  ILE A 273     -36.694  68.735 -18.165  1.00 42.10           C  
ATOM   2109  C   ILE A 273     -37.937  69.550 -18.513  1.00 42.10           C  
ATOM   2110  O   ILE A 273     -38.361  69.582 -19.671  1.00 42.10           O  
ATOM   2111  CB  ILE A 273     -37.089  67.294 -17.774  1.00 42.10           C  
ATOM   2112  CG1 ILE A 273     -35.838  66.428 -17.588  1.00 42.10           C  
ATOM   2113  CG2 ILE A 273     -38.023  66.686 -18.825  1.00 42.10           C  
ATOM   2114  CD1 ILE A 273     -36.123  65.034 -17.047  1.00 42.10           C  
ATOM   2115  N   LYS A 274     -38.530  70.614 -17.866  1.00 38.24           N  
ATOM   2116  CA  LYS A 274     -39.755  71.399 -17.990  1.00 38.24           C  
ATOM   2117  C   LYS A 274     -39.506  72.687 -18.770  1.00 38.24           C  
ATOM   2118  O   LYS A 274     -39.932  73.766 -18.350  1.00 38.24           O  
ATOM   2119  CB  LYS A 274     -40.325  71.725 -16.609  1.00 38.24           C  
ATOM   2120  CG  LYS A 274     -41.281  70.671 -16.069  1.00 38.24           C  
ATOM   2121  CD  LYS A 274     -41.926  71.117 -14.763  1.00 38.24           C  
ATOM   2122  CE  LYS A 274     -42.840  70.040 -14.195  1.00 38.24           C  
ATOM   2123  NZ  LYS A 274     -43.489  70.480 -12.923  1.00 38.24           N1+
ATOM   2124  N   LYS A 275     -38.680  72.702 -19.914  1.00 43.82           N  
ATOM   2125  CA  LYS A 275     -39.177  73.263 -21.167  1.00 43.82           C  
ATOM   2126  C   LYS A 275     -40.235  72.358 -21.794  1.00 43.82           C  
ATOM   2127  O   LYS A 275     -40.982  72.786 -22.675  1.00 43.82           O  
ATOM   2128  CB  LYS A 275     -38.026  73.481 -22.151  1.00 43.82           C  
ATOM   2129  CG  LYS A 275     -37.355  74.841 -22.025  1.00 43.82           C  
ATOM   2130  CD  LYS A 275     -36.257  75.020 -23.067  1.00 43.82           C  
ATOM   2131  CE  LYS A 275     -35.533  76.348 -22.893  1.00 43.82           C  
ATOM   2132  NZ  LYS A 275     -34.449  76.525 -23.906  1.00 43.82           N1+
ATOM   2133  N   SER A 276     -41.160  71.689 -21.168  1.00 40.04           N  
ATOM   2134  CA  SER A 276     -42.288  71.062 -21.846  1.00 40.04           C  
ATOM   2135  C   SER A 276     -43.382  70.672 -20.858  1.00 40.04           C  
ATOM   2136  O   SER A 276     -43.093  70.151 -19.778  1.00 40.04           O  
ATOM   2137  CB  SER A 276     -41.827  69.827 -22.623  1.00 40.04           C  
ATOM   2138  OG  SER A 276     -42.029  68.650 -21.859  1.00 40.04           O  
ATOM   2139  N   ASP A 277     -44.473  71.451 -20.570  1.00 43.21           N  
ATOM   2140  CA  ASP A 277     -45.932  71.477 -20.557  1.00 43.21           C  
ATOM   2141  C   ASP A 277     -46.487  70.607 -19.431  1.00 43.21           C  
ATOM   2142  O   ASP A 277     -46.087  69.451 -19.279  1.00 43.21           O  
ATOM   2143  CB  ASP A 277     -46.490  71.011 -21.904  1.00 43.21           C  
ATOM   2144  CG  ASP A 277     -46.831  72.163 -22.833  1.00 43.21           C  
ATOM   2145  OD1 ASP A 277     -46.751  73.335 -22.408  1.00 43.21           O  
ATOM   2146  OD2 ASP A 277     -47.186  71.895 -24.002  1.00 43.21           O1-
ATOM   2147  N   GLU A 278     -46.953  71.207 -18.173  1.00 43.85           N  
ATOM   2148  CA  GLU A 278     -48.134  71.370 -17.330  1.00 43.85           C  
ATOM   2149  C   GLU A 278     -48.293  70.196 -16.369  1.00 43.85           C  
ATOM   2150  O   GLU A 278     -48.648  69.090 -16.785  1.00 43.85           O  
ATOM   2151  CB  GLU A 278     -49.391  71.522 -18.189  1.00 43.85           C  
ATOM   2152  CG  GLU A 278     -49.781  72.967 -18.461  1.00 43.85           C  
ATOM   2153  CD  GLU A 278     -51.006  73.101 -19.350  1.00 43.85           C  
ATOM   2154  OE1 GLU A 278     -51.410  74.246 -19.660  1.00 43.85           O  
ATOM   2155  OE2 GLU A 278     -51.569  72.054 -19.742  1.00 43.85           O1-
ATOM   2156  N   LEU A 279     -47.479  70.058 -15.232  1.00 39.74           N  
ATOM   2157  CA  LEU A 279     -47.928  69.452 -13.983  1.00 39.74           C  
ATOM   2158  C   LEU A 279     -47.758  70.421 -12.818  1.00 39.74           C  
ATOM   2159  O   LEU A 279     -46.712  71.061 -12.683  1.00 39.74           O  
ATOM   2160  CB  LEU A 279     -47.155  68.161 -13.704  1.00 39.74           C  
ATOM   2161  CG  LEU A 279     -47.817  66.861 -14.164  1.00 39.74           C  
ATOM   2162  CD1 LEU A 279     -46.771  65.900 -14.719  1.00 39.74           C  
ATOM   2163  CD2 LEU A 279     -48.586  66.218 -13.015  1.00 39.74           C  
ATOM   2164  N   ASP A 280     -48.753  71.239 -12.413  1.00 51.36           N  
ATOM   2165  CA  ASP A 280     -49.164  71.993 -11.231  1.00 51.36           C  
ATOM   2166  C   ASP A 280     -48.236  71.712 -10.052  1.00 51.36           C  
ATOM   2167  O   ASP A 280     -48.381  70.695  -9.369  1.00 51.36           O  
ATOM   2168  CB  ASP A 280     -50.608  71.657 -10.857  1.00 51.36           C  
ATOM   2169  CG  ASP A 280     -51.526  72.866 -10.889  1.00 51.36           C  
ATOM   2170  OD1 ASP A 280     -51.035  74.000 -11.077  1.00 51.36           O  
ATOM   2171  OD2 ASP A 280     -52.751  72.684 -10.722  1.00 51.36           O1-
ATOM   2172  N   ASP A 281     -46.933  72.042  -9.839  1.00 54.97           N  
ATOM   2173  CA  ASP A 281     -45.740  72.178  -9.009  1.00 54.97           C  
ATOM   2174  C   ASP A 281     -46.064  72.875  -7.690  1.00 54.97           C  
ATOM   2175  O   ASP A 281     -45.522  72.517  -6.643  1.00 54.97           O  
ATOM   2176  CB  ASP A 281     -44.653  72.951  -9.758  1.00 54.97           C  
ATOM   2177  CG  ASP A 281     -43.841  72.074 -10.695  1.00 54.97           C  
ATOM   2178  OD1 ASP A 281     -43.984  70.833 -10.647  1.00 54.97           O  
ATOM   2179  OD2 ASP A 281     -43.048  72.628 -11.487  1.00 54.97           O1-
ATOM   2180  N   GLU A 282     -47.225  73.663  -7.568  1.00 55.53           N  
ATOM   2181  CA  GLU A 282     -47.435  74.347  -6.295  1.00 55.53           C  
ATOM   2182  C   GLU A 282     -48.061  73.413  -5.263  1.00 55.53           C  
ATOM   2183  O   GLU A 282     -47.704  73.453  -4.084  1.00 55.53           O  
ATOM   2184  CB  GLU A 282     -48.316  75.583  -6.487  1.00 55.53           C  
ATOM   2185  CG  GLU A 282     -47.557  76.811  -6.970  1.00 55.53           C  
ATOM   2186  CD  GLU A 282     -48.433  78.047  -7.099  1.00 55.53           C  
ATOM   2187  OE1 GLU A 282     -47.918  79.117  -7.494  1.00 55.53           O  
ATOM   2188  OE2 GLU A 282     -49.644  77.944  -6.801  1.00 55.53           O1-
ATOM   2189  N   SER A 283     -48.864  72.514  -5.651  1.00 52.34           N  
ATOM   2190  CA  SER A 283     -49.502  71.565  -4.744  1.00 52.34           C  
ATOM   2191  C   SER A 283     -48.492  70.565  -4.192  1.00 52.34           C  
ATOM   2192  O   SER A 283     -48.539  70.217  -3.009  1.00 52.34           O  
ATOM   2193  CB  SER A 283     -50.633  70.822  -5.455  1.00 52.34           C  
ATOM   2194  OG  SER A 283     -50.118  69.789  -6.278  1.00 52.34           O  
ATOM   2195  N   LEU A 284     -47.569  70.123  -4.933  1.00 54.56           N  
ATOM   2196  CA  LEU A 284     -46.543  69.168  -4.528  1.00 54.56           C  
ATOM   2197  C   LEU A 284     -45.580  69.796  -3.527  1.00 54.56           C  
ATOM   2198  O   LEU A 284     -45.230  69.175  -2.521  1.00 54.56           O  
ATOM   2199  CB  LEU A 284     -45.771  68.660  -5.748  1.00 54.56           C  
ATOM   2200  CG  LEU A 284     -44.798  67.505  -5.503  1.00 54.56           C  
ATOM   2201  CD1 LEU A 284     -45.561  66.195  -5.339  1.00 54.56           C  
ATOM   2202  CD2 LEU A 284     -43.789  67.404  -6.642  1.00 54.56           C  
ATOM   2203  N   LEU A 285     -45.201  71.098  -3.742  1.00 54.60           N  
ATOM   2204  CA  LEU A 285     -44.296  71.789  -2.830  1.00 54.60           C  
ATOM   2205  C   LEU A 285     -44.939  71.967  -1.458  1.00 54.60           C  
ATOM   2206  O   LEU A 285     -44.285  71.770  -0.432  1.00 54.60           O  
ATOM   2207  CB  LEU A 285     -43.899  73.152  -3.401  1.00 54.60           C  
ATOM   2208  CG  LEU A 285     -42.399  73.441  -3.483  1.00 54.60           C  
ATOM   2209  CD1 LEU A 285     -42.019  73.873  -4.895  1.00 54.60           C  
ATOM   2210  CD2 LEU A 285     -42.003  74.508  -2.468  1.00 54.60           C  
ATOM   2211  N   GLU A 286     -46.202  72.272  -1.445  1.00 60.95           N  
ATOM   2212  CA  GLU A 286     -46.930  72.430  -0.189  1.00 60.95           C  
ATOM   2213  C   GLU A 286     -46.983  71.115   0.586  1.00 60.95           C  
ATOM   2214  O   GLU A 286     -46.802  71.100   1.805  1.00 60.95           O  
ATOM   2215  CB  GLU A 286     -48.348  72.943  -0.450  1.00 60.95           C  
ATOM   2216  CG  GLU A 286     -48.413  74.428  -0.776  1.00 60.95           C  
ATOM   2217  CD  GLU A 286     -49.811  74.902  -1.139  1.00 60.95           C  
ATOM   2218  OE1 GLU A 286     -49.971  76.081  -1.530  1.00 60.95           O  
ATOM   2219  OE2 GLU A 286     -50.756  74.089  -1.029  1.00 60.95           O1-
ATOM   2220  N   ASP A 287     -47.153  70.014  -0.119  1.00 57.23           N  
ATOM   2221  CA  ASP A 287     -47.218  68.699   0.512  1.00 57.23           C  
ATOM   2222  C   ASP A 287     -45.865  68.306   1.101  1.00 57.23           C  
ATOM   2223  O   ASP A 287     -45.800  67.724   2.186  1.00 57.23           O  
ATOM   2224  CB  ASP A 287     -47.680  67.643  -0.494  1.00 57.23           C  
ATOM   2225  CG  ASP A 287     -49.164  67.731  -0.808  1.00 57.23           C  
ATOM   2226  OD1 ASP A 287     -49.900  68.429  -0.078  1.00 57.23           O  
ATOM   2227  OD2 ASP A 287     -49.600  67.094  -1.790  1.00 57.23           O1-
ATOM   2228  N   ILE A 288     -44.760  68.784   0.443  1.00 55.04           N  
ATOM   2229  CA  ILE A 288     -43.396  68.517   0.885  1.00 55.04           C  
ATOM   2230  C   ILE A 288     -43.105  69.299   2.163  1.00 55.04           C  
ATOM   2231  O   ILE A 288     -42.556  68.750   3.122  1.00 55.04           O  
ATOM   2232  CB  ILE A 288     -42.366  68.877  -0.210  1.00 55.04           C  
ATOM   2233  CG1 ILE A 288     -42.502  67.926  -1.405  1.00 55.04           C  
ATOM   2234  CG2 ILE A 288     -40.943  68.849   0.355  1.00 55.04           C  
ATOM   2235  CD1 ILE A 288     -41.622  68.294  -2.591  1.00 55.04           C  
ATOM   2236  N   VAL A 289     -43.409  70.554   2.108  1.00 59.32           N  
ATOM   2237  CA  VAL A 289     -43.169  71.399   3.273  1.00 59.32           C  
ATOM   2238  C   VAL A 289     -43.937  70.854   4.475  1.00 59.32           C  
ATOM   2239  O   VAL A 289     -43.402  70.794   5.585  1.00 59.32           O  
ATOM   2240  CB  VAL A 289     -43.572  72.866   3.003  1.00 59.32           C  
ATOM   2241  CG1 VAL A 289     -43.529  73.684   4.293  1.00 59.32           C  
ATOM   2242  CG2 VAL A 289     -42.661  73.484   1.943  1.00 59.32           C  
ATOM   2243  N   GLU A 290     -45.137  70.416   4.256  1.00 66.63           N  
ATOM   2244  CA  GLU A 290     -45.942  69.845   5.332  1.00 66.63           C  
ATOM   2245  C   GLU A 290     -45.294  68.585   5.898  1.00 66.63           C  
ATOM   2246  O   GLU A 290     -45.273  68.385   7.115  1.00 66.63           O  
ATOM   2247  CB  GLU A 290     -47.357  69.532   4.837  1.00 66.63           C  
ATOM   2248  CG  GLU A 290     -48.356  69.271   5.956  1.00 66.63           C  
ATOM   2249  CD  GLU A 290     -49.789  69.148   5.463  1.00 66.63           C  
ATOM   2250  OE1 GLU A 290     -50.697  68.911   6.292  1.00 66.63           O  
ATOM   2251  OE2 GLU A 290     -50.006  69.292   4.240  1.00 66.63           O1-
ATOM   2252  N   LEU A 291     -44.854  67.781   4.971  1.00 61.13           N  
ATOM   2253  CA  LEU A 291     -44.164  66.565   5.388  1.00 61.13           C  
ATOM   2254  C   LEU A 291     -42.931  66.897   6.221  1.00 61.13           C  
ATOM   2255  O   LEU A 291     -42.699  66.285   7.265  1.00 61.13           O  
ATOM   2256  CB  LEU A 291     -43.762  65.732   4.168  1.00 61.13           C  
ATOM   2257  CG  LEU A 291     -43.111  64.379   4.457  1.00 61.13           C  
ATOM   2258  CD1 LEU A 291     -44.115  63.434   5.106  1.00 61.13           C  
ATOM   2259  CD2 LEU A 291     -42.549  63.772   3.175  1.00 61.13           C  
ATOM   2260  N   LEU A 292     -42.096  67.883   5.846  1.00 56.89           N  
ATOM   2261  CA  LEU A 292     -40.896  68.303   6.560  1.00 56.89           C  
ATOM   2262  C   LEU A 292     -41.246  68.838   7.945  1.00 56.89           C  
ATOM   2263  O   LEU A 292     -40.528  68.581   8.914  1.00 56.89           O  
ATOM   2264  CB  LEU A 292     -40.144  69.372   5.763  1.00 56.89           C  
ATOM   2265  CG  LEU A 292     -39.348  68.879   4.552  1.00 56.89           C  
ATOM   2266  CD1 LEU A 292     -38.799  70.063   3.762  1.00 56.89           C  
ATOM   2267  CD2 LEU A 292     -38.219  67.954   4.994  1.00 56.89           C  
ATOM   2268  N   LYS A 293     -42.431  69.531   8.020  1.00 65.36           N  
ATOM   2269  CA  LYS A 293     -42.882  70.052   9.307  1.00 65.36           C  
ATOM   2270  C   LYS A 293     -43.221  68.917  10.269  1.00 65.36           C  
ATOM   2271  O   LYS A 293     -42.885  68.980  11.454  1.00 65.36           O  
ATOM   2272  CB  LYS A 293     -44.097  70.962   9.123  1.00 65.36           C  
ATOM   2273  CG  LYS A 293     -43.756  72.349   8.595  1.00 65.36           C  
ATOM   2274  CD  LYS A 293     -44.997  73.226   8.486  1.00 65.36           C  
ATOM   2275  CE  LYS A 293     -44.660  74.607   7.940  1.00 65.36           C  
ATOM   2276  NZ  LYS A 293     -45.882  75.450   7.777  1.00 65.36           N1+
ATOM   2277  N   GLU A 294     -43.754  67.922   9.699  1.00 68.72           N  
ATOM   2278  CA  GLU A 294     -44.129  66.771  10.515  1.00 68.72           C  
ATOM   2279  C   GLU A 294     -42.897  66.016  11.004  1.00 68.72           C  
ATOM   2280  O   GLU A 294     -42.852  65.569  12.152  1.00 68.72           O  
ATOM   2281  CB  GLU A 294     -45.045  65.830   9.728  1.00 68.72           C  
ATOM   2282  CG  GLU A 294     -46.444  66.381   9.498  1.00 68.72           C  
ATOM   2283  CD  GLU A 294     -47.366  65.405   8.787  1.00 68.72           C  
ATOM   2284  OE1 GLU A 294     -48.533  65.762   8.510  1.00 68.72           O  
ATOM   2285  OE2 GLU A 294     -46.917  64.271   8.504  1.00 68.72           O1-
ATOM   2286  N   ILE A 295     -41.911  65.858  10.091  1.00 61.30           N  
ATOM   2287  CA  ILE A 295     -40.659  65.186  10.421  1.00 61.30           C  
ATOM   2288  C   ILE A 295     -39.951  65.937  11.546  1.00 61.30           C  
ATOM   2289  O   ILE A 295     -39.464  65.325  12.499  1.00 61.30           O  
ATOM   2290  CB  ILE A 295     -39.736  65.072   9.187  1.00 61.30           C  
ATOM   2291  CG1 ILE A 295     -40.327  64.092   8.167  1.00 61.30           C  
ATOM   2292  CG2 ILE A 295     -38.326  64.644   9.605  1.00 61.30           C  
ATOM   2293  CD1 ILE A 295     -39.554  64.022   6.857  1.00 61.30           C  
ATOM   2294  N   ILE A 296     -39.926  67.299  11.479  1.00 63.62           N  
ATOM   2295  CA  ILE A 296     -39.288  68.139  12.487  1.00 63.62           C  
ATOM   2296  C   ILE A 296     -40.018  67.991  13.820  1.00 63.62           C  
ATOM   2297  O   ILE A 296     -39.386  67.901  14.875  1.00 63.62           O  
ATOM   2298  CB  ILE A 296     -39.261  69.622  12.052  1.00 63.62           C  
ATOM   2299  CG1 ILE A 296     -38.341  69.807  10.840  1.00 63.62           C  
ATOM   2300  CG2 ILE A 296     -38.823  70.518  13.214  1.00 63.62           C  
ATOM   2301  CD1 ILE A 296     -38.407  71.195  10.218  1.00 63.62           C  
ATOM   2302  N   LYS A 297     -41.310  67.985  13.815  1.00 67.10           N  
ATOM   2303  CA  LYS A 297     -42.106  67.800  15.024  1.00 67.10           C  
ATOM   2304  C   LYS A 297     -41.755  66.488  15.719  1.00 67.10           C  
ATOM   2305  O   LYS A 297     -41.621  66.443  16.944  1.00 67.10           O  
ATOM   2306  CB  LYS A 297     -43.600  67.835  14.695  1.00 67.10           C  
ATOM   2307  CG  LYS A 297     -44.498  67.981  15.914  1.00 67.10           C  
ATOM   2308  CD  LYS A 297     -45.965  68.090  15.516  1.00 67.10           C  
ATOM   2309  CE  LYS A 297     -46.873  68.140  16.738  1.00 67.10           C  
ATOM   2310  NZ  LYS A 297     -48.314  68.239  16.353  1.00 67.10           N1+
ATOM   2311  N   LEU A 298     -41.578  65.426  14.961  1.00 61.28           N  
ATOM   2312  CA  LEU A 298     -41.279  64.111  15.517  1.00 61.28           C  
ATOM   2313  C   LEU A 298     -39.878  64.083  16.120  1.00 61.28           C  
ATOM   2314  O   LEU A 298     -39.668  63.499  17.186  1.00 61.28           O  
ATOM   2315  CB  LEU A 298     -41.405  63.031  14.439  1.00 61.28           C  
ATOM   2316  CG  LEU A 298     -42.824  62.563  14.112  1.00 61.28           C  
ATOM   2317  CD1 LEU A 298     -42.832  61.767  12.811  1.00 61.28           C  
ATOM   2318  CD2 LEU A 298     -43.390  61.731  15.257  1.00 61.28           C  
ATOM   2319  N   TRP A 299     -38.916  64.753  15.536  1.00 64.93           N  
ATOM   2320  CA  TRP A 299     -37.567  64.872  16.078  1.00 64.93           C  
ATOM   2321  C   TRP A 299     -37.586  65.545  17.446  1.00 64.93           C  
ATOM   2322  O   TRP A 299     -36.892  65.112  18.369  1.00 64.93           O  
ATOM   2323  CB  TRP A 299     -36.669  65.661  15.120  1.00 64.93           C  
ATOM   2324  CG  TRP A 299     -35.761  64.802  14.291  1.00 64.93           C  
ATOM   2325  CD1 TRP A 299     -36.079  64.138  13.139  1.00 64.93           C  
ATOM   2326  CD2 TRP A 299     -34.384  64.513  14.555  1.00 64.93           C  
ATOM   2327  CE2 TRP A 299     -33.930  63.666  13.519  1.00 64.93           C  
ATOM   2328  CE3 TRP A 299     -33.491  64.888  15.567  1.00 64.93           C  
ATOM   2329  NE1 TRP A 299     -34.982  63.453  12.670  1.00 64.93           N  
ATOM   2330  CZ2 TRP A 299     -32.619  63.188  13.468  1.00 64.93           C  
ATOM   2331  CZ3 TRP A 299     -32.185  64.411  15.513  1.00 64.93           C  
ATOM   2332  CH2 TRP A 299     -31.765  63.570  14.470  1.00 64.93           C  
ATOM   2333  N   LYS A 300     -38.391  66.576  17.509  1.00 64.99           N  
ATOM   2334  CA  LYS A 300     -38.509  67.296  18.774  1.00 64.99           C  
ATOM   2335  C   LYS A 300     -39.014  66.378  19.884  1.00 64.99           C  
ATOM   2336  O   LYS A 300     -38.518  66.428  21.011  1.00 64.99           O  
ATOM   2337  CB  LYS A 300     -39.443  68.498  18.624  1.00 64.99           C  
ATOM   2338  CG  LYS A 300     -38.777  69.727  18.023  1.00 64.99           C  
ATOM   2339  CD  LYS A 300     -39.735  70.910  17.965  1.00 64.99           C  
ATOM   2340  CE  LYS A 300     -39.114  72.099  17.243  1.00 64.99           C  
ATOM   2341  NZ  LYS A 300     -40.067  73.246  17.144  1.00 64.99           N1+
ATOM   2342  N   ILE A 301     -39.887  65.516  19.483  1.00 62.64           N  
ATOM   2343  CA  ILE A 301     -40.445  64.556  20.430  1.00 62.64           C  
ATOM   2344  C   ILE A 301     -39.370  63.556  20.847  1.00 62.64           C  
ATOM   2345  O   ILE A 301     -39.221  63.252  22.033  1.00 62.64           O  
ATOM   2346  CB  ILE A 301     -41.662  63.816  19.833  1.00 62.64           C  
ATOM   2347  CG1 ILE A 301     -42.815  64.796  19.586  1.00 62.64           C  
ATOM   2348  CG2 ILE A 301     -42.103  62.673  20.752  1.00 62.64           C  
ATOM   2349  CD1 ILE A 301     -43.981  64.199  18.809  1.00 62.64           C  
ATOM   2350  N   LEU A 302     -38.673  63.038  19.937  1.00 57.09           N  
ATOM   2351  CA  LEU A 302     -37.623  62.060  20.203  1.00 57.09           C  
ATOM   2352  C   LEU A 302     -36.547  62.651  21.108  1.00 57.09           C  
ATOM   2353  O   LEU A 302     -36.070  61.985  22.029  1.00 57.09           O  
ATOM   2354  CB  LEU A 302     -36.995  61.578  18.892  1.00 57.09           C  
ATOM   2355  CG  LEU A 302     -37.629  60.343  18.251  1.00 57.09           C  
ATOM   2356  CD1 LEU A 302     -37.506  60.413  16.733  1.00 57.09           C  
ATOM   2357  CD2 LEU A 302     -36.984  59.070  18.787  1.00 57.09           C  
ATOM   2358  N   VAL A 303     -36.150  63.887  20.805  1.00 62.46           N  
ATOM   2359  CA  VAL A 303     -35.146  64.583  21.603  1.00 62.46           C  
ATOM   2360  C   VAL A 303     -35.672  64.800  23.020  1.00 62.46           C  
ATOM   2361  O   VAL A 303     -34.939  64.620  23.995  1.00 62.46           O  
ATOM   2362  CB  VAL A 303     -34.751  65.935  20.967  1.00 62.46           C  
ATOM   2363  CG1 VAL A 303     -33.871  66.742  21.919  1.00 62.46           C  
ATOM   2364  CG2 VAL A 303     -34.037  65.709  19.636  1.00 62.46           C  
ATOM   2365  N   GLU A 304     -36.914  65.089  23.195  1.00 62.32           N  
ATOM   2366  CA  GLU A 304     -37.526  65.333  24.497  1.00 62.32           C  
ATOM   2367  C   GLU A 304     -37.587  64.054  25.327  1.00 62.32           C  
ATOM   2368  O   GLU A 304     -37.329  64.077  26.532  1.00 62.32           O  
ATOM   2369  CB  GLU A 304     -38.931  65.918  24.329  1.00 62.32           C  
ATOM   2370  CG  GLU A 304     -38.942  67.363  23.851  1.00 62.32           C  
ATOM   2371  CD  GLU A 304     -40.342  67.904  23.609  1.00 62.32           C  
ATOM   2372  OE1 GLU A 304     -40.476  69.078  23.197  1.00 62.32           O  
ATOM   2373  OE2 GLU A 304     -41.313  67.148  23.836  1.00 62.32           O1-
ATOM   2374  N   VAL A 305     -37.927  62.980  24.648  1.00 55.57           N  
ATOM   2375  CA  VAL A 305     -37.998  61.690  25.329  1.00 55.57           C  
ATOM   2376  C   VAL A 305     -36.597  61.251  25.751  1.00 55.57           C  
ATOM   2377  O   VAL A 305     -36.409  60.733  26.855  1.00 55.57           O  
ATOM   2378  CB  VAL A 305     -38.645  60.611  24.433  1.00 55.57           C  
ATOM   2379  CG1 VAL A 305     -38.557  59.236  25.094  1.00 55.57           C  
ATOM   2380  CG2 VAL A 305     -40.100  60.970  24.132  1.00 55.57           C  
ATOM   2381  N   SER A 306     -35.558  61.402  24.902  1.00 48.26           N  
ATOM   2382  CA  SER A 306     -34.172  61.096  25.241  1.00 48.26           C  
ATOM   2383  C   SER A 306     -33.701  61.921  26.434  1.00 48.26           C  
ATOM   2384  O   SER A 306     -32.997  61.410  27.309  1.00 48.26           O  
ATOM   2385  CB  SER A 306     -33.257  61.350  24.042  1.00 48.26           C  
ATOM   2386  OG  SER A 306     -31.925  60.968  24.336  1.00 48.26           O  
ATOM   2387  N   ASP A 307     -34.195  63.172  26.638  1.00 60.12           N  
ATOM   2388  CA  ASP A 307     -33.856  64.050  27.754  1.00 60.12           C  
ATOM   2389  C   ASP A 307     -34.452  63.532  29.061  1.00 60.12           C  
ATOM   2390  O   ASP A 307     -33.791  63.553  30.101  1.00 60.12           O  
ATOM   2391  CB  ASP A 307     -34.344  65.475  27.482  1.00 60.12           C  
ATOM   2392  CG  ASP A 307     -33.406  66.262  26.584  1.00 60.12           C  
ATOM   2393  OD1 ASP A 307     -32.267  65.805  26.342  1.00 60.12           O  
ATOM   2394  OD2 ASP A 307     -33.807  67.350  26.118  1.00 60.12           O1-
ATOM   2395  N   VAL A 308     -35.624  63.000  28.946  1.00 57.96           N  
ATOM   2396  CA  VAL A 308     -36.312  62.446  30.108  1.00 57.96           C  
ATOM   2397  C   VAL A 308     -35.615  61.164  30.559  1.00 57.96           C  
ATOM   2398  O   VAL A 308     -35.401  60.955  31.755  1.00 57.96           O  
ATOM   2399  CB  VAL A 308     -37.801  62.165  29.806  1.00 57.96           C  
ATOM   2400  CG1 VAL A 308     -38.459  61.429  30.972  1.00 57.96           C  
ATOM   2401  CG2 VAL A 308     -38.539  63.468  29.507  1.00 57.96           C  
ATOM   2402  N   MET A 309     -35.166  60.279  29.646  1.00 40.70           N  
ATOM   2403  CA  MET A 309     -34.465  59.042  29.981  1.00 40.70           C  
ATOM   2404  C   MET A 309     -33.104  59.337  30.600  1.00 40.70           C  
ATOM   2405  O   MET A 309     -32.706  58.693  31.572  1.00 40.70           O  
ATOM   2406  CB  MET A 309     -34.296  58.167  28.737  1.00 40.70           C  
ATOM   2407  CG  MET A 309     -35.534  57.358  28.384  1.00 40.70           C  
ATOM   2408  SD  MET A 309     -35.745  55.889  29.464  1.00 40.70           S  
ATOM   2409  CE  MET A 309     -34.670  54.705  28.608  1.00 40.70           C  
ATOM   2410  N   LEU A 310     -32.403  60.356  30.107  1.00 50.03           N  
ATOM   2411  CA  LEU A 310     -31.103  60.728  30.656  1.00 50.03           C  
ATOM   2412  C   LEU A 310     -31.249  61.285  32.068  1.00 50.03           C  
ATOM   2413  O   LEU A 310     -30.417  61.012  32.937  1.00 50.03           O  
ATOM   2414  CB  LEU A 310     -30.416  61.760  29.757  1.00 50.03           C  
ATOM   2415  CG  LEU A 310     -29.617  61.204  28.577  1.00 50.03           C  
ATOM   2416  CD1 LEU A 310     -29.481  62.261  27.485  1.00 50.03           C  
ATOM   2417  CD2 LEU A 310     -28.245  60.726  29.038  1.00 50.03           C  
ATOM   2418  N   LYS A 311     -32.405  61.859  32.377  1.00 58.76           N  
ATOM   2419  CA  LYS A 311     -32.628  62.343  33.736  1.00 58.76           C  
ATOM   2420  C   LYS A 311     -32.967  61.194  34.681  1.00 58.76           C  
ATOM   2421  O   LYS A 311     -32.572  61.206  35.848  1.00 58.76           O  
ATOM   2422  CB  LYS A 311     -33.746  63.388  33.758  1.00 58.76           C  
ATOM   2423  CG  LYS A 311     -33.308  64.771  33.301  1.00 58.76           C  
ATOM   2424  CD  LYS A 311     -34.441  65.783  33.421  1.00 58.76           C  
ATOM   2425  CE  LYS A 311     -34.042  67.139  32.853  1.00 58.76           C  
ATOM   2426  NZ  LYS A 311     -35.171  68.116  32.907  1.00 58.76           N1+
ATOM   2427  N   LEU A 312     -33.506  60.139  34.192  1.00 46.79           N  
ATOM   2428  CA  LEU A 312     -33.876  59.010  35.039  1.00 46.79           C  
ATOM   2429  C   LEU A 312     -32.662  58.140  35.348  1.00 46.79           C  
ATOM   2430  O   LEU A 312     -32.551  57.586  36.444  1.00 46.79           O  
ATOM   2431  CB  LEU A 312     -34.964  58.168  34.367  1.00 46.79           C  
ATOM   2432  CG  LEU A 312     -36.409  58.601  34.620  1.00 46.79           C  
ATOM   2433  CD1 LEU A 312     -37.303  58.163  33.464  1.00 46.79           C  
ATOM   2434  CD2 LEU A 312     -36.915  58.031  35.940  1.00 46.79           C  
ATOM   2435  N   ILE A 313     -31.691  58.060  34.455  1.00 47.58           N  
ATOM   2436  CA  ILE A 313     -30.495  57.279  34.750  1.00 47.58           C  
ATOM   2437  C   ILE A 313     -29.520  58.119  35.572  1.00 47.58           C  
ATOM   2438  O   ILE A 313     -28.796  57.589  36.419  1.00 47.58           O  
ATOM   2439  CB  ILE A 313     -29.812  56.780  33.456  1.00 47.58           C  
ATOM   2440  CG1 ILE A 313     -30.763  55.870  32.669  1.00 47.58           C  
ATOM   2441  CG2 ILE A 313     -28.504  56.054  33.780  1.00 47.58           C  
ATOM   2442  CD1 ILE A 313     -30.263  55.508  31.278  1.00 47.58           C  
ATOM   2443  N   SER A 314     -29.601  59.421  35.696  1.00 37.71           N  
ATOM   2444  CA  SER A 314     -28.804  60.217  36.624  1.00 37.71           C  
ATOM   2445  C   SER A 314     -29.415  60.215  38.020  1.00 37.71           C  
ATOM   2446  O   SER A 314     -28.696  60.132  39.019  1.00 37.71           O  
ATOM   2447  CB  SER A 314     -28.669  61.653  36.119  1.00 37.71           C  
ATOM   2448  OG  SER A 314     -29.312  62.558  37.000  1.00 37.71           O  
TER   
END
