# Supplementary material for: De novo design of obligate ABC-type heterotrimeric proteins
Source: Nat Struct Mol Biol. 2022 Dec 15;29(12):1266–76. doi: 10.1038/s41594-022-00879-4 (PMC9758053; doi:10.1038/s41594-022-00879-4)
Supplement: Supplementary file 4 — This compressed file contains all PDB files and scripts used in our design protocols and analyses, as well as the final design model outputs. [file 41594_2022_879_MOESM4_ESM.zip › source_data/pdbs/AF-Monomer for worms fusions/C3-DHT03-01/C3-DHT03-01_chnB_model_1_ptm_seed_0_unrelaxed.pdb]

ATOM      1  N   THR A   1      43.595  57.211   7.590  1.00 83.51           N  
ATOM      2  CA  THR A   1      43.482  57.059   6.143  1.00 83.51           C  
ATOM      3  C   THR A   1      42.734  55.777   5.791  1.00 83.51           C  
ATOM      4  O   THR A   1      43.050  54.704   6.308  1.00 83.51           O  
ATOM      5  CB  THR A   1      44.868  57.048   5.474  1.00 83.51           C  
ATOM      6  CG2 THR A   1      44.746  56.970   3.956  1.00 83.51           C  
ATOM      7  OG1 THR A   1      45.572  58.246   5.824  1.00 83.51           O  
ATOM      8  N   THR A   2      41.638  55.769   5.104  1.00 85.76           N  
ATOM      9  CA  THR A   2      40.853  54.627   4.650  1.00 85.76           C  
ATOM     10  C   THR A   2      40.945  54.475   3.135  1.00 85.76           C  
ATOM     11  O   THR A   2      40.790  55.452   2.397  1.00 85.76           O  
ATOM     12  CB  THR A   2      39.376  54.764   5.066  1.00 85.76           C  
ATOM     13  CG2 THR A   2      38.594  53.496   4.744  1.00 85.76           C  
ATOM     14  OG1 THR A   2      39.304  55.011   6.476  1.00 85.76           O  
ATOM     15  N   ASN A   3      41.315  53.228   2.672  1.00 88.28           N  
ATOM     16  CA  ASN A   3      41.468  52.930   1.252  1.00 88.28           C  
ATOM     17  C   ASN A   3      40.320  52.070   0.732  1.00 88.28           C  
ATOM     18  O   ASN A   3      40.021  51.017   1.299  1.00 88.28           O  
ATOM     19  CB  ASN A   3      42.809  52.242   0.989  1.00 88.28           C  
ATOM     20  CG  ASN A   3      43.994  53.089   1.410  1.00 88.28           C  
ATOM     21  ND2 ASN A   3      44.890  52.506   2.196  1.00 88.28           N  
ATOM     22  OD1 ASN A   3      44.101  54.259   1.033  1.00 88.28           O  
ATOM     23  N   PHE A   4      39.560  52.521  -0.292  1.00 86.53           N  
ATOM     24  CA  PHE A   4      38.543  51.756  -1.005  1.00 86.53           C  
ATOM     25  C   PHE A   4      39.051  51.327  -2.376  1.00 86.53           C  
ATOM     26  O   PHE A   4      39.733  52.092  -3.060  1.00 86.53           O  
ATOM     27  CB  PHE A   4      37.258  52.576  -1.153  1.00 86.53           C  
ATOM     28  CG  PHE A   4      36.693  53.061   0.155  1.00 86.53           C  
ATOM     29  CD1 PHE A   4      35.823  52.264   0.890  1.00 86.53           C  
ATOM     30  CD2 PHE A   4      37.031  54.314   0.649  1.00 86.53           C  
ATOM     31  CE1 PHE A   4      35.299  52.711   2.100  1.00 86.53           C  
ATOM     32  CE2 PHE A   4      36.511  54.767   1.858  1.00 86.53           C  
ATOM     33  CZ  PHE A   4      35.644  53.964   2.582  1.00 86.53           C  
ATOM     34  N   HIS A   5      38.759  50.002  -2.621  1.00 87.21           N  
ATOM     35  CA  HIS A   5      39.120  49.495  -3.940  1.00 87.21           C  
ATOM     36  C   HIS A   5      37.896  48.973  -4.683  1.00 87.21           C  
ATOM     37  O   HIS A   5      37.139  48.160  -4.148  1.00 87.21           O  
ATOM     38  CB  HIS A   5      40.173  48.392  -3.820  1.00 87.21           C  
ATOM     39  CG  HIS A   5      41.404  48.815  -3.083  1.00 87.21           C  
ATOM     40  CD2 HIS A   5      41.755  48.674  -1.783  1.00 87.21           C  
ATOM     41  ND1 HIS A   5      42.447  49.473  -3.696  1.00 87.21           N  
ATOM     42  CE1 HIS A   5      43.391  49.719  -2.802  1.00 87.21           C  
ATOM     43  NE2 HIS A   5      42.994  49.245  -1.633  1.00 87.21           N  
ATOM     44  N   LEU A   6      37.652  49.603  -5.873  1.00 85.77           N  
ATOM     45  CA  LEU A   6      36.676  49.018  -6.785  1.00 85.77           C  
ATOM     46  C   LEU A   6      37.368  48.260  -7.912  1.00 85.77           C  
ATOM     47  O   LEU A   6      38.051  48.863  -8.743  1.00 85.77           O  
ATOM     48  CB  LEU A   6      35.767  50.105  -7.366  1.00 85.77           C  
ATOM     49  CG  LEU A   6      34.652  49.630  -8.298  1.00 85.77           C  
ATOM     50  CD1 LEU A   6      33.625  48.813  -7.521  1.00 85.77           C  
ATOM     51  CD2 LEU A   6      33.987  50.817  -8.988  1.00 85.77           C  
ATOM     52  N   ILE A   7      37.213  46.944  -7.929  1.00 85.50           N  
ATOM     53  CA  ILE A   7      37.915  46.093  -8.883  1.00 85.50           C  
ATOM     54  C   ILE A   7      36.996  45.775 -10.061  1.00 85.50           C  
ATOM     55  O   ILE A   7      35.903  45.235  -9.877  1.00 85.50           O  
ATOM     56  CB  ILE A   7      38.409  44.787  -8.222  1.00 85.50           C  
ATOM     57  CG1 ILE A   7      39.286  45.105  -7.005  1.00 85.50           C  
ATOM     58  CG2 ILE A   7      39.166  43.922  -9.232  1.00 85.50           C  
ATOM     59  CD1 ILE A   7      39.603  43.894  -6.138  1.00 85.50           C  
ATOM     60  N   ASN A   8      37.301  46.245 -11.292  1.00 82.68           N  
ATOM     61  CA  ASN A   8      36.597  45.926 -12.530  1.00 82.68           C  
ATOM     62  C   ASN A   8      35.184  46.502 -12.536  1.00 82.68           C  
ATOM     63  O   ASN A   8      34.240  45.836 -12.965  1.00 82.68           O  
ATOM     64  CB  ASN A   8      36.555  44.413 -12.748  1.00 82.68           C  
ATOM     65  CG  ASN A   8      37.925  43.823 -13.016  1.00 82.68           C  
ATOM     66  ND2 ASN A   8      38.163  42.620 -12.507  1.00 82.68           N  
ATOM     67  OD1 ASN A   8      38.764  44.443 -13.674  1.00 82.68           O  
ATOM     68  N   GLY A   9      34.948  47.487 -11.830  1.00 81.50           N  
ATOM     69  CA  GLY A   9      33.648  48.138 -11.830  1.00 81.50           C  
ATOM     70  C   GLY A   9      33.352  48.880 -13.120  1.00 81.50           C  
ATOM     71  O   GLY A   9      34.271  49.274 -13.840  1.00 81.50           O  
ATOM     72  N   SER A  10      32.095  48.848 -13.520  1.00 84.36           N  
ATOM     73  CA  SER A  10      31.683  49.611 -14.693  1.00 84.36           C  
ATOM     74  C   SER A  10      31.992  51.095 -14.523  1.00 84.36           C  
ATOM     75  O   SER A  10      32.214  51.564 -13.404  1.00 84.36           O  
ATOM     76  CB  SER A  10      30.190  49.420 -14.961  1.00 84.36           C  
ATOM     77  OG  SER A  10      29.414  50.049 -13.954  1.00 84.36           O  
ATOM     78  N   GLU A  11      32.221  51.824 -15.616  1.00 83.71           N  
ATOM     79  CA  GLU A  11      32.458  53.264 -15.601  1.00 83.71           C  
ATOM     80  C   GLU A  11      31.366  53.995 -14.825  1.00 83.71           C  
ATOM     81  O   GLU A  11      31.647  54.941 -14.086  1.00 83.71           O  
ATOM     82  CB  GLU A  11      32.544  53.810 -17.029  1.00 83.71           C  
ATOM     83  CG  GLU A  11      32.954  55.274 -17.103  1.00 83.71           C  
ATOM     84  CD  GLU A  11      34.385  55.521 -16.651  1.00 83.71           C  
ATOM     85  OE1 GLU A  11      34.745  56.690 -16.389  1.00 83.71           O  
ATOM     86  OE2 GLU A  11      35.151  54.536 -16.558  1.00 83.71           O1-
ATOM     87  N   GLU A  12      30.203  53.571 -14.929  1.00 81.51           N  
ATOM     88  CA  GLU A  12      29.045  54.101 -14.217  1.00 81.51           C  
ATOM     89  C   GLU A  12      29.187  53.910 -12.711  1.00 81.51           C  
ATOM     90  O   GLU A  12      28.906  54.825 -11.934  1.00 81.51           O  
ATOM     91  CB  GLU A  12      27.758  53.435 -14.714  1.00 81.51           C  
ATOM     92  CG  GLU A  12      26.489  54.041 -14.132  1.00 81.51           C  
ATOM     93  CD  GLU A  12      25.218  53.389 -14.655  1.00 81.51           C  
ATOM     94  OE1 GLU A  12      24.110  53.860 -14.316  1.00 81.51           O  
ATOM     95  OE2 GLU A  12      25.334  52.397 -15.411  1.00 81.51           O1-
ATOM     96  N   ALA A  13      29.601  52.658 -12.269  1.00 80.88           N  
ATOM     97  CA  ALA A  13      29.814  52.346 -10.859  1.00 80.88           C  
ATOM     98  C   ALA A  13      30.930  53.205 -10.269  1.00 80.88           C  
ATOM     99  O   ALA A  13      30.804  53.719  -9.156  1.00 80.88           O  
ATOM    100  CB  ALA A  13      30.138  50.865 -10.684  1.00 80.88           C  
ATOM    101  N   ARG A  14      31.988  53.453 -11.086  1.00 84.97           N  
ATOM    102  CA  ARG A  14      33.129  54.265 -10.677  1.00 84.97           C  
ATOM    103  C   ARG A  14      32.717  55.717 -10.458  1.00 84.97           C  
ATOM    104  O   ARG A  14      33.119  56.340  -9.474  1.00 84.97           O  
ATOM    105  CB  ARG A  14      34.244  54.189 -11.722  1.00 84.97           C  
ATOM    106  CG  ARG A  14      34.984  52.861 -11.739  1.00 84.97           C  
ATOM    107  CD  ARG A  14      36.130  52.866 -12.740  1.00 84.97           C  
ATOM    108  NE  ARG A  14      36.602  51.514 -13.026  1.00 84.97           N  
ATOM    109  CZ  ARG A  14      37.693  51.225 -13.730  1.00 84.97           C  
ATOM    110  NH1 ARG A  14      38.449  52.192 -14.236  1.00 84.97           N1+
ATOM    111  NH2 ARG A  14      38.031  49.959 -13.930  1.00 84.97           N  
ATOM    112  N   GLN A  15      31.916  56.283 -11.282  1.00 83.77           N  
ATOM    113  CA  GLN A  15      31.444  57.661 -11.207  1.00 83.77           C  
ATOM    114  C   GLN A  15      30.506  57.857 -10.019  1.00 83.77           C  
ATOM    115  O   GLN A  15      30.597  58.862  -9.309  1.00 83.77           O  
ATOM    116  CB  GLN A  15      30.735  58.057 -12.504  1.00 83.77           C  
ATOM    117  CG  GLN A  15      31.680  58.277 -13.678  1.00 83.77           C  
ATOM    118  CD  GLN A  15      30.951  58.615 -14.964  1.00 83.77           C  
ATOM    119  NE2 GLN A  15      31.707  58.873 -16.025  1.00 83.77           N  
ATOM    120  OE1 GLN A  15      29.716  58.642 -15.004  1.00 83.77           O  
ATOM    121  N   LEU A  16      29.663  56.907  -9.800  1.00 81.57           N  
ATOM    122  CA  LEU A  16      28.676  56.968  -8.727  1.00 81.57           C  
ATOM    123  C   LEU A  16      29.351  56.871  -7.362  1.00 81.57           C  
ATOM    124  O   LEU A  16      29.007  57.613  -6.441  1.00 81.57           O  
ATOM    125  CB  LEU A  16      27.645  55.847  -8.882  1.00 81.57           C  
ATOM    126  CG  LEU A  16      26.578  56.051  -9.957  1.00 81.57           C  
ATOM    127  CD1 LEU A  16      25.763  54.776 -10.144  1.00 81.57           C  
ATOM    128  CD2 LEU A  16      25.674  57.224  -9.598  1.00 81.57           C  
ATOM    129  N   ILE A  17      30.357  55.978  -7.307  1.00 85.50           N  
ATOM    130  CA  ILE A  17      31.082  55.746  -6.063  1.00 85.50           C  
ATOM    131  C   ILE A  17      31.973  56.948  -5.754  1.00 85.50           C  
ATOM    132  O   ILE A  17      32.060  57.384  -4.603  1.00 85.50           O  
ATOM    133  CB  ILE A  17      31.929  54.455  -6.134  1.00 85.50           C  
ATOM    134  CG1 ILE A  17      31.020  53.222  -6.174  1.00 85.50           C  
ATOM    135  CG2 ILE A  17      32.902  54.381  -4.954  1.00 85.50           C  
ATOM    136  CD1 ILE A  17      31.758  51.917  -6.442  1.00 85.50           C  
ATOM    137  N   GLN A  18      32.592  57.570  -6.754  1.00 85.45           N  
ATOM    138  CA  GLN A  18      33.388  58.784  -6.612  1.00 85.45           C  
ATOM    139  C   GLN A  18      32.539  59.945  -6.103  1.00 85.45           C  
ATOM    140  O   GLN A  18      32.949  60.669  -5.194  1.00 85.45           O  
ATOM    141  CB  GLN A  18      34.041  59.157  -7.944  1.00 85.45           C  
ATOM    142  CG  GLN A  18      35.220  58.270  -8.321  1.00 85.45           C  
ATOM    143  CD  GLN A  18      35.827  58.639  -9.662  1.00 85.45           C  
ATOM    144  NE2 GLN A  18      36.966  58.034  -9.983  1.00 85.45           N  
ATOM    145  OE1 GLN A  18      35.277  59.460 -10.403  1.00 85.45           O  
ATOM    146  N   LYS A  19      31.383  60.150  -6.640  1.00 82.16           N  
ATOM    147  CA  LYS A  19      30.463  61.213  -6.246  1.00 82.16           C  
ATOM    148  C   LYS A  19      29.988  61.022  -4.808  1.00 82.16           C  
ATOM    149  O   LYS A  19      29.884  61.989  -4.050  1.00 82.16           O  
ATOM    150  CB  LYS A  19      29.262  61.261  -7.191  1.00 82.16           C  
ATOM    151  CG  LYS A  19      29.565  61.892  -8.544  1.00 82.16           C  
ATOM    152  CD  LYS A  19      28.319  61.963  -9.418  1.00 82.16           C  
ATOM    153  CE  LYS A  19      28.640  62.501 -10.806  1.00 82.16           C  
ATOM    154  NZ  LYS A  19      27.433  62.518 -11.686  1.00 82.16           N1+
ATOM    155  N   ALA A  20      29.776  59.788  -4.495  1.00 78.83           N  
ATOM    156  CA  ALA A  20      29.255  59.428  -3.180  1.00 78.83           C  
ATOM    157  C   ALA A  20      30.299  59.665  -2.092  1.00 78.83           C  
ATOM    158  O   ALA A  20      29.992  60.233  -1.042  1.00 78.83           O  
ATOM    159  CB  ALA A  20      28.801  57.971  -3.168  1.00 78.83           C  
ATOM    160  N   VAL A  21      31.490  59.223  -2.335  1.00 84.72           N  
ATOM    161  CA  VAL A  21      32.606  59.376  -1.407  1.00 84.72           C  
ATOM    162  C   VAL A  21      32.929  60.857  -1.226  1.00 84.72           C  
ATOM    163  O   VAL A  21      33.159  61.317  -0.105  1.00 84.72           O  
ATOM    164  CB  VAL A  21      33.858  58.613  -1.896  1.00 84.72           C  
ATOM    165  CG1 VAL A  21      35.064  58.937  -1.016  1.00 84.72           C  
ATOM    166  CG2 VAL A  21      33.593  57.108  -1.911  1.00 84.72           C  
ATOM    167  N   GLU A  22      32.811  61.626  -2.281  1.00 82.80           N  
ATOM    168  CA  GLU A  22      33.022  63.070  -2.237  1.00 82.80           C  
ATOM    169  C   GLU A  22      31.919  63.764  -1.442  1.00 82.80           C  
ATOM    170  O   GLU A  22      32.188  64.701  -0.687  1.00 82.80           O  
ATOM    171  CB  GLU A  22      33.092  63.646  -3.653  1.00 82.80           C  
ATOM    172  CG  GLU A  22      34.408  63.369  -4.365  1.00 82.80           C  
ATOM    173  CD  GLU A  22      34.417  63.836  -5.812  1.00 82.80           C  
ATOM    174  OE1 GLU A  22      35.469  63.720  -6.481  1.00 82.80           O  
ATOM    175  OE2 GLU A  22      33.364  64.322  -6.281  1.00 82.80           O1-
ATOM    176  N   ALA A  23      30.711  63.266  -1.576  1.00 77.87           N  
ATOM    177  CA  ALA A  23      29.535  63.838  -0.927  1.00 77.87           C  
ATOM    178  C   ALA A  23      29.565  63.594   0.580  1.00 77.87           C  
ATOM    179  O   ALA A  23      29.227  64.481   1.366  1.00 77.87           O  
ATOM    180  CB  ALA A  23      28.259  63.259  -1.531  1.00 77.87           C  
ATOM    181  N   ILE A  24      30.076  62.592   1.016  1.00 76.39           N  
ATOM    182  CA  ILE A  24      30.009  62.173   2.412  1.00 76.39           C  
ATOM    183  C   ILE A  24      31.282  62.600   3.140  1.00 76.39           C  
ATOM    184  O   ILE A  24      31.258  62.861   4.345  1.00 76.39           O  
ATOM    185  CB  ILE A  24      29.809  60.646   2.535  1.00 76.39           C  
ATOM    186  CG1 ILE A  24      28.481  60.228   1.892  1.00 76.39           C  
ATOM    187  CG2 ILE A  24      29.868  60.209   4.002  1.00 76.39           C  
ATOM    188  CD1 ILE A  24      28.285  58.721   1.800  1.00 76.39           C  
ATOM    189  N   SER A  25      32.336  62.864   2.389  1.00 78.36           N  
ATOM    190  CA  SER A  25      33.655  63.154   2.940  1.00 78.36           C  
ATOM    191  C   SER A  25      33.913  64.656   2.995  1.00 78.36           C  
ATOM    192  O   SER A  25      34.995  65.091   3.394  1.00 78.36           O  
ATOM    193  CB  SER A  25      34.745  62.471   2.114  1.00 78.36           C  
ATOM    194  OG  SER A  25      34.689  62.893   0.762  1.00 78.36           O  
ATOM    195  N   LYS A  26      32.885  65.632   2.658  1.00 70.13           N  
ATOM    196  CA  LYS A  26      33.031  67.084   2.600  1.00 70.13           C  
ATOM    197  C   LYS A  26      32.979  67.698   3.997  1.00 70.13           C  
ATOM    198  O   LYS A  26      32.871  68.917   4.141  1.00 70.13           O  
ATOM    199  CB  LYS A  26      31.944  67.698   1.717  1.00 70.13           C  
ATOM    200  CG  LYS A  26      32.272  67.687   0.232  1.00 70.13           C  
ATOM    201  CD  LYS A  26      31.231  68.447  -0.578  1.00 70.13           C  
ATOM    202  CE  LYS A  26      31.527  68.387  -2.070  1.00 70.13           C  
ATOM    203  NZ  LYS A  26      30.516  69.145  -2.867  1.00 70.13           N1+
ATOM    204  N   LYS A  27      33.587  67.095   5.043  1.00 66.56           N  
ATOM    205  CA  LYS A  27      33.809  67.715   6.346  1.00 66.56           C  
ATOM    206  C   LYS A  27      35.209  68.315   6.438  1.00 66.56           C  
ATOM    207  O   LYS A  27      36.123  67.885   5.730  1.00 66.56           O  
ATOM    208  CB  LYS A  27      33.600  66.697   7.467  1.00 66.56           C  
ATOM    209  CG  LYS A  27      32.144  66.512   7.873  1.00 66.56           C  
ATOM    210  CD  LYS A  27      32.021  65.730   9.174  1.00 66.56           C  
ATOM    211  CE  LYS A  27      30.565  65.526   9.569  1.00 66.56           C  
ATOM    212  NZ  LYS A  27      30.440  64.809  10.873  1.00 66.56           N1+
ATOM    213  N   GLU A  28      35.324  69.596   7.077  1.00 63.48           N  
ATOM    214  CA  GLU A  28      36.551  70.362   7.274  1.00 63.48           C  
ATOM    215  C   GLU A  28      37.708  69.455   7.682  1.00 63.48           C  
ATOM    216  O   GLU A  28      37.581  68.658   8.615  1.00 63.48           O  
ATOM    217  CB  GLU A  28      36.341  71.452   8.328  1.00 63.48           C  
ATOM    218  CG  GLU A  28      37.078  72.748   8.026  1.00 63.48           C  
ATOM    219  CD  GLU A  28      36.746  73.868   8.999  1.00 63.48           C  
ATOM    220  OE1 GLU A  28      37.336  74.967   8.885  1.00 63.48           O  
ATOM    221  OE2 GLU A  28      35.889  73.645   9.884  1.00 63.48           O1-
ATOM    222  N   GLY A  29      38.758  69.117   6.634  1.00 69.83           N  
ATOM    223  CA  GLY A  29      39.981  68.439   7.029  1.00 69.83           C  
ATOM    224  C   GLY A  29      40.098  67.037   6.461  1.00 69.83           C  
ATOM    225  O   GLY A  29      41.095  66.350   6.688  1.00 69.83           O  
ATOM    226  N   THR A  30      38.964  66.503   5.619  1.00 81.74           N  
ATOM    227  CA  THR A  30      38.977  65.210   4.943  1.00 81.74           C  
ATOM    228  C   THR A  30      39.428  65.362   3.493  1.00 81.74           C  
ATOM    229  O   THR A  30      38.904  66.200   2.759  1.00 81.74           O  
ATOM    230  CB  THR A  30      37.589  64.544   4.985  1.00 81.74           C  
ATOM    231  CG2 THR A  30      37.644  63.123   4.436  1.00 81.74           C  
ATOM    232  OG1 THR A  30      37.126  64.504   6.341  1.00 81.74           O  
ATOM    233  N   GLU A  31      40.603  64.807   3.107  1.00 83.95           N  
ATOM    234  CA  GLU A  31      41.184  64.794   1.768  1.00 83.95           C  
ATOM    235  C   GLU A  31      40.864  63.491   1.041  1.00 83.95           C  
ATOM    236  O   GLU A  31      41.080  62.404   1.581  1.00 83.95           O  
ATOM    237  CB  GLU A  31      42.699  65.000   1.837  1.00 83.95           C  
ATOM    238  CG  GLU A  31      43.111  66.361   2.376  1.00 83.95           C  
ATOM    239  CD  GLU A  31      44.618  66.536   2.477  1.00 83.95           C  
ATOM    240  OE1 GLU A  31      45.077  67.619   2.905  1.00 83.95           O  
ATOM    241  OE2 GLU A  31      45.346  65.582   2.123  1.00 83.95           O1-
ATOM    242  N   VAL A  32      40.240  63.633  -0.124  1.00 85.65           N  
ATOM    243  CA  VAL A  32      39.869  62.464  -0.915  1.00 85.65           C  
ATOM    244  C   VAL A  32      40.717  62.408  -2.184  1.00 85.65           C  
ATOM    245  O   VAL A  32      40.823  63.399  -2.911  1.00 85.65           O  
ATOM    246  CB  VAL A  32      38.367  62.477  -1.278  1.00 85.65           C  
ATOM    247  CG1 VAL A  32      37.982  61.206  -2.032  1.00 85.65           C  
ATOM    248  CG2 VAL A  32      37.516  62.635  -0.019  1.00 85.65           C  
ATOM    249  N   HIS A  33      41.450  61.297  -2.435  1.00 88.16           N  
ATOM    250  CA  HIS A  33      42.265  61.054  -3.620  1.00 88.16           C  
ATOM    251  C   HIS A  33      41.733  59.870  -4.422  1.00 88.16           C  
ATOM    252  O   HIS A  33      41.474  58.802  -3.862  1.00 88.16           O  
ATOM    253  CB  HIS A  33      43.723  60.808  -3.226  1.00 88.16           C  
ATOM    254  CG  HIS A  33      44.364  61.973  -2.542  1.00 88.16           C  
ATOM    255  CD2 HIS A  33      44.631  62.199  -1.234  1.00 88.16           C  
ATOM    256  ND1 HIS A  33      44.809  63.085  -3.224  1.00 88.16           N  
ATOM    257  CE1 HIS A  33      45.324  63.946  -2.364  1.00 88.16           C  
ATOM    258  NE2 HIS A  33      45.229  63.432  -1.149  1.00 88.16           N  
ATOM    259  N   PHE A  34      41.579  60.133  -5.817  1.00 88.48           N  
ATOM    260  CA  PHE A  34      41.132  59.079  -6.720  1.00 88.48           C  
ATOM    261  C   PHE A  34      42.253  58.664  -7.666  1.00 88.48           C  
ATOM    262  O   PHE A  34      42.878  59.513  -8.305  1.00 88.48           O  
ATOM    263  CB  PHE A  34      39.911  59.539  -7.522  1.00 88.48           C  
ATOM    264  CG  PHE A  34      38.744  59.953  -6.667  1.00 88.48           C  
ATOM    265  CD1 PHE A  34      37.815  59.016  -6.233  1.00 88.48           C  
ATOM    266  CD2 PHE A  34      38.577  61.282  -6.297  1.00 88.48           C  
ATOM    267  CE1 PHE A  34      36.733  59.398  -5.441  1.00 88.48           C  
ATOM    268  CE2 PHE A  34      37.499  61.670  -5.505  1.00 88.48           C  
ATOM    269  CZ  PHE A  34      36.578  60.726  -5.080  1.00 88.48           C  
ATOM    270  N   GLU A  35      42.579  57.403  -7.665  1.00 87.70           N  
ATOM    271  CA  GLU A  35      43.556  56.864  -8.605  1.00 87.70           C  
ATOM    272  C   GLU A  35      42.946  55.759  -9.463  1.00 87.70           C  
ATOM    273  O   GLU A  35      42.310  54.841  -8.941  1.00 87.70           O  
ATOM    274  CB  GLU A  35      44.784  56.332  -7.860  1.00 87.70           C  
ATOM    275  CG  GLU A  35      46.006  56.141  -8.746  1.00 87.70           C  
ATOM    276  CD  GLU A  35      47.245  55.716  -7.975  1.00 87.70           C  
ATOM    277  OE1 GLU A  35      48.310  55.513  -8.601  1.00 87.70           O  
ATOM    278  OE2 GLU A  35      47.151  55.585  -6.735  1.00 87.70           O1-
ATOM    279  N   LYS A  36      43.009  55.993 -10.805  1.00 83.04           N  
ATOM    280  CA  LYS A  36      42.504  54.991 -11.739  1.00 83.04           C  
ATOM    281  C   LYS A  36      43.630  54.099 -12.251  1.00 83.04           C  
ATOM    282  O   LYS A  36      44.643  54.593 -12.751  1.00 83.04           O  
ATOM    283  CB  LYS A  36      41.794  55.665 -12.915  1.00 83.04           C  
ATOM    284  CG  LYS A  36      40.513  56.391 -12.530  1.00 83.04           C  
ATOM    285  CD  LYS A  36      39.839  57.017 -13.745  1.00 83.04           C  
ATOM    286  CE  LYS A  36      38.625  57.845 -13.347  1.00 83.04           C  
ATOM    287  NZ  LYS A  36      37.969  58.472 -14.533  1.00 83.04           N1+
ATOM    288  N   SER A  37      43.644  52.803 -11.850  1.00 82.16           N  
ATOM    289  CA  SER A  37      44.600  51.845 -12.397  1.00 82.16           C  
ATOM    290  C   SER A  37      43.888  50.711 -13.128  1.00 82.16           C  
ATOM    291  O   SER A  37      42.662  50.603 -13.072  1.00 82.16           O  
ATOM    292  CB  SER A  37      45.481  51.274 -11.287  1.00 82.16           C  
ATOM    293  OG  SER A  37      44.736  50.408 -10.447  1.00 82.16           O  
ATOM    294  N   ASP A  38      44.472  50.000 -14.306  1.00 76.12           N  
ATOM    295  CA  ASP A  38      43.954  48.941 -15.166  1.00 76.12           C  
ATOM    296  C   ASP A  38      42.848  48.156 -14.465  1.00 76.12           C  
ATOM    297  O   ASP A  38      43.119  47.162 -13.788  1.00 76.12           O  
ATOM    298  CB  ASP A  38      45.080  47.997 -15.593  1.00 76.12           C  
ATOM    299  CG  ASP A  38      44.781  47.268 -16.891  1.00 76.12           C  
ATOM    300  OD1 ASP A  38      43.776  47.594 -17.558  1.00 76.12           O  
ATOM    301  OD2 ASP A  38      45.558  46.355 -17.248  1.00 76.12           O1-
ATOM    302  N   GLY A  39      41.547  48.750 -14.457  1.00 76.36           N  
ATOM    303  CA  GLY A  39      40.323  48.065 -14.071  1.00 76.36           C  
ATOM    304  C   GLY A  39      39.982  48.234 -12.603  1.00 76.36           C  
ATOM    305  O   GLY A  39      38.971  47.711 -12.130  1.00 76.36           O  
ATOM    306  N   THR A  40      40.925  49.000 -11.774  1.00 86.54           N  
ATOM    307  CA  THR A  40      40.702  49.208 -10.347  1.00 86.54           C  
ATOM    308  C   THR A  40      40.618  50.697 -10.024  1.00 86.54           C  
ATOM    309  O   THR A  40      41.465  51.481 -10.457  1.00 86.54           O  
ATOM    310  CB  THR A  40      41.818  48.560  -9.507  1.00 86.54           C  
ATOM    311  CG2 THR A  40      41.527  48.683  -8.015  1.00 86.54           C  
ATOM    312  OG1 THR A  40      41.923  47.172  -9.850  1.00 86.54           O  
ATOM    313  N   LEU A  41      39.484  51.190  -9.401  1.00 86.21           N  
ATOM    314  CA  LEU A  41      39.346  52.524  -8.828  1.00 86.21           C  
ATOM    315  C   LEU A  41      39.760  52.530  -7.360  1.00 86.21           C  
ATOM    316  O   LEU A  41      39.185  51.807  -6.544  1.00 86.21           O  
ATOM    317  CB  LEU A  41      37.904  53.019  -8.965  1.00 86.21           C  
ATOM    318  CG  LEU A  41      37.602  54.398  -8.373  1.00 86.21           C  
ATOM    319  CD1 LEU A  41      38.345  55.481  -9.146  1.00 86.21           C  
ATOM    320  CD2 LEU A  41      36.100  54.664  -8.378  1.00 86.21           C  
ATOM    321  N   GLU A  42      41.032  53.204  -7.120  1.00 89.22           N  
ATOM    322  CA  GLU A  42      41.506  53.343  -5.747  1.00 89.22           C  
ATOM    323  C   GLU A  42      41.107  54.692  -5.158  1.00 89.22           C  
ATOM    324  O   GLU A  42      41.381  55.739  -5.749  1.00 89.22           O  
ATOM    325  CB  GLU A  42      43.026  53.169  -5.682  1.00 89.22           C  
ATOM    326  CG  GLU A  42      43.568  53.012  -4.269  1.00 89.22           C  
ATOM    327  CD  GLU A  42      45.063  52.737  -4.227  1.00 89.22           C  
ATOM    328  OE1 GLU A  42      45.646  52.721  -3.120  1.00 89.22           O  
ATOM    329  OE2 GLU A  42      45.655  52.537  -5.310  1.00 89.22           O1-
ATOM    330  N   ILE A  43      40.288  54.620  -3.999  1.00 88.97           N  
ATOM    331  CA  ILE A  43      39.844  55.821  -3.300  1.00 88.97           C  
ATOM    332  C   ILE A  43      40.549  55.923  -1.950  1.00 88.97           C  
ATOM    333  O   ILE A  43      40.396  55.048  -1.094  1.00 88.97           O  
ATOM    334  CB  ILE A  43      38.310  55.827  -3.105  1.00 88.97           C  
ATOM    335  CG1 ILE A  43      37.602  55.573  -4.441  1.00 88.97           C  
ATOM    336  CG2 ILE A  43      37.850  57.149  -2.483  1.00 88.97           C  
ATOM    337  CD1 ILE A  43      36.127  55.220  -4.302  1.00 88.97           C  
ATOM    338  N   ARG A  44      41.418  56.979  -1.910  1.00 88.79           N  
ATOM    339  CA  ARG A  44      42.101  57.228  -0.644  1.00 88.79           C  
ATOM    340  C   ARG A  44      41.501  58.431   0.075  1.00 88.79           C  
ATOM    341  O   ARG A  44      41.459  59.534  -0.476  1.00 88.79           O  
ATOM    342  CB  ARG A  44      43.598  57.449  -0.876  1.00 88.79           C  
ATOM    343  CG  ARG A  44      44.427  57.438   0.398  1.00 88.79           C  
ATOM    344  CD  ARG A  44      45.908  57.638   0.110  1.00 88.79           C  
ATOM    345  NE  ARG A  44      46.470  56.510  -0.628  1.00 88.79           N  
ATOM    346  CZ  ARG A  44      47.698  56.474  -1.138  1.00 88.79           C  
ATOM    347  NH1 ARG A  44      48.520  57.508  -0.999  1.00 88.79           N1+
ATOM    348  NH2 ARG A  44      48.107  55.397  -1.792  1.00 88.79           N  
ATOM    349  N   VAL A  45      40.897  58.168   1.336  1.00 87.81           N  
ATOM    350  CA  VAL A  45      40.304  59.249   2.117  1.00 87.81           C  
ATOM    351  C   VAL A  45      41.117  59.473   3.391  1.00 87.81           C  
ATOM    352  O   VAL A  45      41.267  58.560   4.206  1.00 87.81           O  
ATOM    353  CB  VAL A  45      38.830  58.952   2.471  1.00 87.81           C  
ATOM    354  CG1 VAL A  45      38.182  60.160   3.145  1.00 87.81           C  
ATOM    355  CG2 VAL A  45      38.051  58.552   1.219  1.00 87.81           C  
ATOM    356  N   LYS A  46      41.765  60.717   3.486  1.00 86.10           N  
ATOM    357  CA  LYS A  46      42.571  61.045   4.658  1.00 86.10           C  
ATOM    358  C   LYS A  46      41.749  61.800   5.698  1.00 86.10           C  
ATOM    359  O   LYS A  46      40.882  62.604   5.347  1.00 86.10           O  
ATOM    360  CB  LYS A  46      43.794  61.872   4.255  1.00 86.10           C  
ATOM    361  CG  LYS A  46      44.826  61.099   3.450  1.00 86.10           C  
ATOM    362  CD  LYS A  46      46.072  61.936   3.187  1.00 86.10           C  
ATOM    363  CE  LYS A  46      47.086  61.179   2.339  1.00 86.10           C  
ATOM    364  NZ  LYS A  46      48.301  62.002   2.064  1.00 86.10           N1+
ATOM    365  N   ASN A  47      41.896  61.451   7.098  1.00 83.30           N  
ATOM    366  CA  ASN A  47      41.295  62.170   8.216  1.00 83.30           C  
ATOM    367  C   ASN A  47      39.786  61.947   8.280  1.00 83.30           C  
ATOM    368  O   ASN A  47      39.027  62.879   8.549  1.00 83.30           O  
ATOM    369  CB  ASN A  47      41.606  63.666   8.122  1.00 83.30           C  
ATOM    370  CG  ASN A  47      43.088  63.963   8.242  1.00 83.30           C  
ATOM    371  ND2 ASN A  47      43.562  64.934   7.471  1.00 83.30           N  
ATOM    372  OD1 ASN A  47      43.801  63.322   9.018  1.00 83.30           O  
ATOM    373  N   LEU A  48      39.362  60.681   7.830  1.00 82.28           N  
ATOM    374  CA  LEU A  48      37.953  60.303   7.823  1.00 82.28           C  
ATOM    375  C   LEU A  48      37.509  59.831   9.203  1.00 82.28           C  
ATOM    376  O   LEU A  48      38.106  58.913   9.771  1.00 82.28           O  
ATOM    377  CB  LEU A  48      37.699  59.204   6.787  1.00 82.28           C  
ATOM    378  CG  LEU A  48      36.234  58.868   6.500  1.00 82.28           C  
ATOM    379  CD1 LEU A  48      35.545  60.046   5.819  1.00 82.28           C  
ATOM    380  CD2 LEU A  48      36.131  57.612   5.642  1.00 82.28           C  
ATOM    381  N   HIS A  49      36.606  60.484   9.787  1.00 83.56           N  
ATOM    382  CA  HIS A  49      36.010  60.034  11.040  1.00 83.56           C  
ATOM    383  C   HIS A  49      35.406  58.641  10.894  1.00 83.56           C  
ATOM    384  O   HIS A  49      34.813  58.323   9.860  1.00 83.56           O  
ATOM    385  CB  HIS A  49      34.942  61.022  11.512  1.00 83.56           C  
ATOM    386  CG  HIS A  49      34.511  60.809  12.928  1.00 83.56           C  
ATOM    387  CD2 HIS A  49      34.845  61.462  14.066  1.00 83.56           C  
ATOM    388  ND1 HIS A  49      33.631  59.815  13.297  1.00 83.56           N  
ATOM    389  CE1 HIS A  49      33.439  59.868  14.604  1.00 83.56           C  
ATOM    390  NE2 HIS A  49      34.165  60.858  15.095  1.00 83.56           N  
ATOM    391  N   PRO A  50      35.649  57.683  11.865  1.00 83.40           N  
ATOM    392  CA  PRO A  50      35.148  56.307  11.816  1.00 83.40           C  
ATOM    393  C   PRO A  50      33.659  56.233  11.485  1.00 83.40           C  
ATOM    394  O   PRO A  50      33.217  55.291  10.823  1.00 83.40           O  
ATOM    395  CB  PRO A  50      35.422  55.782  13.228  1.00 83.40           C  
ATOM    396  CG  PRO A  50      36.596  56.571  13.708  1.00 83.40           C  
ATOM    397  CD  PRO A  50      36.512  57.954  13.128  1.00 83.40           C  
ATOM    398  N   ARG A  51      32.854  57.087  11.904  1.00 83.30           N  
ATOM    399  CA  ARG A  51      31.428  57.151  11.599  1.00 83.30           C  
ATOM    400  C   ARG A  51      31.197  57.453  10.122  1.00 83.30           C  
ATOM    401  O   ARG A  51      30.303  56.876   9.498  1.00 83.30           O  
ATOM    402  CB  ARG A  51      30.739  58.209  12.464  1.00 83.30           C  
ATOM    403  CG  ARG A  51      29.224  58.224  12.329  1.00 83.30           C  
ATOM    404  CD  ARG A  51      28.583  59.219  13.286  1.00 83.30           C  
ATOM    405  NE  ARG A  51      27.161  59.398  13.005  1.00 83.30           N  
ATOM    406  CZ  ARG A  51      26.357  60.230  13.661  1.00 83.30           C  
ATOM    407  NH1 ARG A  51      26.822  60.980  14.653  1.00 83.30           N1+
ATOM    408  NH2 ARG A  51      25.079  60.314  13.322  1.00 83.30           N  
ATOM    409  N   GLN A  52      31.942  58.276   9.462  1.00 82.12           N  
ATOM    410  CA  GLN A  52      31.876  58.630   8.048  1.00 82.12           C  
ATOM    411  C   GLN A  52      32.341  57.472   7.170  1.00 82.12           C  
ATOM    412  O   GLN A  52      31.801  57.254   6.084  1.00 82.12           O  
ATOM    413  CB  GLN A  52      32.718  59.875   7.766  1.00 82.12           C  
ATOM    414  CG  GLN A  52      32.125  61.159   8.330  1.00 82.12           C  
ATOM    415  CD  GLN A  52      32.988  62.376   8.052  1.00 82.12           C  
ATOM    416  NE2 GLN A  52      32.358  63.542   7.963  1.00 82.12           N  
ATOM    417  OE1 GLN A  52      34.212  62.268   7.921  1.00 82.12           O  
ATOM    418  N   GLU A  53      33.352  56.830   7.724  1.00 84.92           N  
ATOM    419  CA  GLU A  53      33.818  55.628   7.038  1.00 84.92           C  
ATOM    420  C   GLU A  53      32.702  54.594   6.916  1.00 84.92           C  
ATOM    421  O   GLU A  53      32.501  54.014   5.847  1.00 84.92           O  
ATOM    422  CB  GLU A  53      35.019  55.023   7.770  1.00 84.92           C  
ATOM    423  CG  GLU A  53      35.588  53.783   7.095  1.00 84.92           C  
ATOM    424  CD  GLU A  53      36.746  53.162   7.862  1.00 84.92           C  
ATOM    425  OE1 GLU A  53      37.236  52.086   7.452  1.00 84.92           O  
ATOM    426  OE2 GLU A  53      37.164  53.756   8.880  1.00 84.92           O1-
ATOM    427  N   ASP A  54      31.998  54.339   8.079  1.00 87.31           N  
ATOM    428  CA  ASP A  54      30.875  53.408   8.089  1.00 87.31           C  
ATOM    429  C   ASP A  54      29.782  53.855   7.121  1.00 87.31           C  
ATOM    430  O   ASP A  54      29.229  53.040   6.380  1.00 87.31           O  
ATOM    431  CB  ASP A  54      30.303  53.270   9.501  1.00 87.31           C  
ATOM    432  CG  ASP A  54      29.234  52.197   9.607  1.00 87.31           C  
ATOM    433  OD1 ASP A  54      29.527  51.015   9.323  1.00 87.31           O  
ATOM    434  OD2 ASP A  54      28.089  52.537   9.975  1.00 87.31           O1-
ATOM    435  N   LEU A  55      29.488  55.103   7.070  1.00 86.43           N  
ATOM    436  CA  LEU A  55      28.472  55.698   6.208  1.00 86.43           C  
ATOM    437  C   LEU A  55      28.865  55.573   4.739  1.00 86.43           C  
ATOM    438  O   LEU A  55      28.025  55.261   3.892  1.00 86.43           O  
ATOM    439  CB  LEU A  55      28.257  57.170   6.569  1.00 86.43           C  
ATOM    440  CG  LEU A  55      27.501  57.446   7.868  1.00 86.43           C  
ATOM    441  CD1 LEU A  55      27.520  58.938   8.186  1.00 86.43           C  
ATOM    442  CD2 LEU A  55      26.068  56.933   7.773  1.00 86.43           C  
ATOM    443  N   ILE A  56      30.140  55.797   4.441  1.00 84.93           N  
ATOM    444  CA  ILE A  56      30.663  55.681   3.084  1.00 84.93           C  
ATOM    445  C   ILE A  56      30.566  54.232   2.615  1.00 84.93           C  
ATOM    446  O   ILE A  56      30.141  53.965   1.489  1.00 84.93           O  
ATOM    447  CB  ILE A  56      32.124  56.176   2.998  1.00 84.93           C  
ATOM    448  CG1 ILE A  56      32.184  57.698   3.173  1.00 84.93           C  
ATOM    449  CG2 ILE A  56      32.761  55.752   1.670  1.00 84.93           C  
ATOM    450  CD1 ILE A  56      33.598  58.258   3.247  1.00 84.93           C  
ATOM    451  N   LYS A  57      30.889  53.291   3.463  1.00 86.95           N  
ATOM    452  CA  LYS A  57      30.788  51.868   3.151  1.00 86.95           C  
ATOM    453  C   LYS A  57      29.345  51.472   2.855  1.00 86.95           C  
ATOM    454  O   LYS A  57      29.074  50.783   1.869  1.00 86.95           O  
ATOM    455  CB  LYS A  57      31.339  51.026   4.303  1.00 86.95           C  
ATOM    456  CG  LYS A  57      32.858  50.998   4.379  1.00 86.95           C  
ATOM    457  CD  LYS A  57      33.346  50.067   5.481  1.00 86.95           C  
ATOM    458  CE  LYS A  57      34.863  50.099   5.611  1.00 86.95           C  
ATOM    459  NZ  LYS A  57      35.344  49.207   6.708  1.00 86.95           N1+
ATOM    460  N   LYS A  58      28.408  51.897   3.713  1.00 89.40           N  
ATOM    461  CA  LYS A  58      26.992  51.580   3.547  1.00 89.40           C  
ATOM    462  C   LYS A  58      26.427  52.231   2.287  1.00 89.40           C  
ATOM    463  O   LYS A  58      25.615  51.630   1.583  1.00 89.40           O  
ATOM    464  CB  LYS A  58      26.193  52.028   4.771  1.00 89.40           C  
ATOM    465  CG  LYS A  58      26.415  51.165   6.004  1.00 89.40           C  
ATOM    466  CD  LYS A  58      25.617  51.677   7.196  1.00 89.40           C  
ATOM    467  CE  LYS A  58      25.909  50.870   8.454  1.00 89.40           C  
ATOM    468  NZ  LYS A  58      25.216  51.437   9.649  1.00 89.40           N1+
ATOM    469  N   PHE A  59      26.923  53.398   2.048  1.00 87.03           N  
ATOM    470  CA  PHE A  59      26.484  54.136   0.869  1.00 87.03           C  
ATOM    471  C   PHE A  59      26.963  53.453  -0.406  1.00 87.03           C  
ATOM    472  O   PHE A  59      26.193  53.290  -1.355  1.00 87.03           O  
ATOM    473  CB  PHE A  59      26.994  55.579   0.916  1.00 87.03           C  
ATOM    474  CG  PHE A  59      26.219  56.526   0.040  1.00 87.03           C  
ATOM    475  CD1 PHE A  59      26.593  56.736  -1.282  1.00 87.03           C  
ATOM    476  CD2 PHE A  59      25.115  57.206   0.538  1.00 87.03           C  
ATOM    477  CE1 PHE A  59      25.878  57.612  -2.095  1.00 87.03           C  
ATOM    478  CE2 PHE A  59      24.396  58.083  -0.269  1.00 87.03           C  
ATOM    479  CZ  PHE A  59      24.779  58.285  -1.585  1.00 87.03           C  
ATOM    480  N   ILE A  60      28.209  53.040  -0.500  1.00 86.31           N  
ATOM    481  CA  ILE A  60      28.797  52.338  -1.635  1.00 86.31           C  
ATOM    482  C   ILE A  60      28.091  50.998  -1.834  1.00 86.31           C  
ATOM    483  O   ILE A  60      27.782  50.614  -2.965  1.00 86.31           O  
ATOM    484  CB  ILE A  60      30.314  52.120  -1.441  1.00 86.31           C  
ATOM    485  CG1 ILE A  60      31.057  53.460  -1.505  1.00 86.31           C  
ATOM    486  CG2 ILE A  60      30.856  51.142  -2.487  1.00 86.31           C  
ATOM    487  CD1 ILE A  60      32.537  53.363  -1.164  1.00 86.31           C  
ATOM    488  N   GLU A  61      27.756  50.342  -0.736  1.00 88.57           N  
ATOM    489  CA  GLU A  61      27.027  49.079  -0.798  1.00 88.57           C  
ATOM    490  C   GLU A  61      25.650  49.266  -1.428  1.00 88.57           C  
ATOM    491  O   GLU A  61      25.217  48.445  -2.240  1.00 88.57           O  
ATOM    492  CB  GLU A  61      26.889  48.470   0.600  1.00 88.57           C  
ATOM    493  CG  GLU A  61      28.173  47.852   1.132  1.00 88.57           C  
ATOM    494  CD  GLU A  61      28.044  47.328   2.554  1.00 88.57           C  
ATOM    495  OE1 GLU A  61      29.046  46.822   3.108  1.00 88.57           O  
ATOM    496  OE2 GLU A  61      26.930  47.422   3.117  1.00 88.57           O1-
ATOM    497  N   ALA A  62      25.038  50.285  -1.069  1.00 88.07           N  
ATOM    498  CA  ALA A  62      23.712  50.596  -1.597  1.00 88.07           C  
ATOM    499  C   ALA A  62      23.774  50.905  -3.090  1.00 88.07           C  
ATOM    500  O   ALA A  62      22.935  50.437  -3.863  1.00 88.07           O  
ATOM    501  CB  ALA A  62      23.099  51.772  -0.839  1.00 88.07           C  
ATOM    502  N   LEU A  63      24.865  51.643  -3.508  1.00 87.11           N  
ATOM    503  CA  LEU A  63      25.046  52.000  -4.911  1.00 87.11           C  
ATOM    504  C   LEU A  63      25.336  50.763  -5.753  1.00 87.11           C  
ATOM    505  O   LEU A  63      24.817  50.627  -6.863  1.00 87.11           O  
ATOM    506  CB  LEU A  63      26.182  53.015  -5.064  1.00 87.11           C  
ATOM    507  CG  LEU A  63      25.894  54.434  -4.571  1.00 87.11           C  
ATOM    508  CD1 LEU A  63      27.153  55.291  -4.658  1.00 87.11           C  
ATOM    509  CD2 LEU A  63      24.759  55.060  -5.373  1.00 87.11           C  
ATOM    510  N   LEU A  64      26.111  49.885  -5.246  1.00 87.05           N  
ATOM    511  CA  LEU A  64      26.423  48.643  -5.945  1.00 87.05           C  
ATOM    512  C   LEU A  64      25.177  47.778  -6.099  1.00 87.05           C  
ATOM    513  O   LEU A  64      24.976  47.152  -7.142  1.00 87.05           O  
ATOM    514  CB  LEU A  64      27.510  47.866  -5.198  1.00 87.05           C  
ATOM    515  CG  LEU A  64      28.919  48.459  -5.242  1.00 87.05           C  
ATOM    516  CD1 LEU A  64      29.852  47.676  -4.324  1.00 87.05           C  
ATOM    517  CD2 LEU A  64      29.451  48.468  -6.671  1.00 87.05           C  
ATOM    518  N   LEU A  65      24.361  47.726  -5.041  1.00 90.31           N  
ATOM    519  CA  LEU A  65      23.102  46.991  -5.095  1.00 90.31           C  
ATOM    520  C   LEU A  65      22.195  47.546  -6.189  1.00 90.31           C  
ATOM    521  O   LEU A  65      21.513  46.786  -6.880  1.00 90.31           O  
ATOM    522  CB  LEU A  65      22.387  47.053  -3.742  1.00 90.31           C  
ATOM    523  CG  LEU A  65      22.950  46.158  -2.636  1.00 90.31           C  
ATOM    524  CD1 LEU A  65      22.326  46.520  -1.293  1.00 90.31           C  
ATOM    525  CD2 LEU A  65      22.711  44.689  -2.964  1.00 90.31           C  
ATOM    526  N   ALA A  66      22.187  48.867  -6.346  1.00 87.70           N  
ATOM    527  CA  ALA A  66      21.402  49.522  -7.388  1.00 87.70           C  
ATOM    528  C   ALA A  66      21.888  49.117  -8.777  1.00 87.70           C  
ATOM    529  O   ALA A  66      21.081  48.871  -9.677  1.00 87.70           O  
ATOM    530  CB  ALA A  66      21.464  51.039  -7.228  1.00 87.70           C  
ATOM    531  N   LEU A  67      23.224  48.998  -8.970  1.00 87.38           N  
ATOM    532  CA  LEU A  67      23.823  48.606 -10.241  1.00 87.38           C  
ATOM    533  C   LEU A  67      23.469  47.163 -10.586  1.00 87.38           C  
ATOM    534  O   LEU A  67      23.160  46.854 -11.739  1.00 87.38           O  
ATOM    535  CB  LEU A  67      25.343  48.774 -10.191  1.00 87.38           C  
ATOM    536  CG  LEU A  67      25.870  50.207 -10.268  1.00 87.38           C  
ATOM    537  CD1 LEU A  67      27.369  50.236  -9.989  1.00 87.38           C  
ATOM    538  CD2 LEU A  67      25.562  50.819 -11.629  1.00 87.38           C  
ATOM    539  N   VAL A  68      23.548  46.310  -9.599  1.00 88.68           N  
ATOM    540  CA  VAL A  68      23.185  44.910  -9.788  1.00 88.68           C  
ATOM    541  C   VAL A  68      21.714  44.807 -10.184  1.00 88.68           C  
ATOM    542  O   VAL A  68      21.363  44.065 -11.106  1.00 88.68           O  
ATOM    543  CB  VAL A  68      23.454  44.077  -8.516  1.00 88.68           C  
ATOM    544  CG1 VAL A  68      22.878  42.669  -8.659  1.00 88.68           C  
ATOM    545  CG2 VAL A  68      24.952  44.017  -8.225  1.00 88.68           C  
ATOM    546  N   ALA A  69      20.867  45.493  -9.443  1.00 89.24           N  
ATOM    547  CA  ALA A  69      19.432  45.503  -9.716  1.00 89.24           C  
ATOM    548  C   ALA A  69      19.147  45.988 -11.135  1.00 89.24           C  
ATOM    549  O   ALA A  69      18.281  45.441 -11.822  1.00 89.24           O  
ATOM    550  CB  ALA A  69      18.703  46.380  -8.701  1.00 89.24           C  
ATOM    551  N   LYS A  70      19.882  46.971 -11.558  1.00 88.53           N  
ATOM    552  CA  LYS A  70      19.763  47.467 -12.927  1.00 88.53           C  
ATOM    553  C   LYS A  70      20.165  46.395 -13.937  1.00 88.53           C  
ATOM    554  O   LYS A  70      19.518  46.238 -14.974  1.00 88.53           O  
ATOM    555  CB  LYS A  70      20.619  48.718 -13.122  1.00 88.53           C  
ATOM    556  CG  LYS A  70      20.390  49.425 -14.451  1.00 88.53           C  
ATOM    557  CD  LYS A  70      21.252  50.674 -14.574  1.00 88.53           C  
ATOM    558  CE  LYS A  70      21.126  51.306 -15.955  1.00 88.53           C  
ATOM    559  NZ  LYS A  70      21.977  52.527 -16.084  1.00 88.53           N1+
ATOM    560  N   GLY A  71      21.334  45.712 -13.705  1.00 88.99           N  
ATOM    561  CA  GLY A  71      21.744  44.596 -14.543  1.00 88.99           C  
ATOM    562  C   GLY A  71      20.696  43.503 -14.635  1.00 88.99           C  
ATOM    563  O   GLY A  71      20.438  42.974 -15.718  1.00 88.99           O  
ATOM    564  N   GLU A  72      20.034  43.194 -13.474  1.00 91.60           N  
ATOM    565  CA  GLU A  72      18.971  42.195 -13.420  1.00 91.60           C  
ATOM    566  C   GLU A  72      17.772  42.618 -14.265  1.00 91.60           C  
ATOM    567  O   GLU A  72      17.147  41.786 -14.926  1.00 91.60           O  
ATOM    568  CB  GLU A  72      18.536  41.951 -11.973  1.00 91.60           C  
ATOM    569  CG  GLU A  72      19.590  41.259 -11.122  1.00 91.60           C  
ATOM    570  CD  GLU A  72      19.176  41.097  -9.668  1.00 91.60           C  
ATOM    571  OE1 GLU A  72      19.973  40.558  -8.867  1.00 91.60           O  
ATOM    572  OE2 GLU A  72      18.045  41.512  -9.328  1.00 91.60           O1-
ATOM    573  N   LEU A  73      17.470  43.839 -14.253  1.00 91.16           N  
ATOM    574  CA  LEU A  73      16.358  44.389 -15.021  1.00 91.16           C  
ATOM    575  C   LEU A  73      16.614  44.259 -16.518  1.00 91.16           C  
ATOM    576  O   LEU A  73      15.726  43.855 -17.272  1.00 91.16           O  
ATOM    577  CB  LEU A  73      16.129  45.858 -14.655  1.00 91.16           C  
ATOM    578  CG  LEU A  73      15.004  46.575 -15.404  1.00 91.16           C  
ATOM    579  CD1 LEU A  73      13.651  45.986 -15.020  1.00 91.16           C  
ATOM    580  CD2 LEU A  73      15.042  48.073 -15.118  1.00 91.16           C  
ATOM    581  N   GLU A  74      17.815  44.697 -16.924  1.00 90.90           N  
ATOM    582  CA  GLU A  74      18.182  44.605 -18.334  1.00 90.90           C  
ATOM    583  C   GLU A  74      18.086  43.167 -18.837  1.00 90.90           C  
ATOM    584  O   GLU A  74      17.597  42.922 -19.942  1.00 90.90           O  
ATOM    585  CB  GLU A  74      19.596  45.147 -18.557  1.00 90.90           C  
ATOM    586  CG  GLU A  74      19.704  46.659 -18.426  1.00 90.90           C  
ATOM    587  CD  GLU A  74      21.131  47.171 -18.528  1.00 90.90           C  
ATOM    588  OE1 GLU A  74      21.337  48.405 -18.499  1.00 90.90           O  
ATOM    589  OE2 GLU A  74      22.052  46.331 -18.639  1.00 90.90           O1-
ATOM    590  N   GLN A  75      18.535  42.310 -18.012  1.00 92.17           N  
ATOM    591  CA  GLN A  75      18.444  40.892 -18.346  1.00 92.17           C  
ATOM    592  C   GLN A  75      16.990  40.438 -18.425  1.00 92.17           C  
ATOM    593  O   GLN A  75      16.617  39.685 -19.327  1.00 92.17           O  
ATOM    594  CB  GLN A  75      19.203  40.049 -17.320  1.00 92.17           C  
ATOM    595  CG  GLN A  75      19.249  38.565 -17.656  1.00 92.17           C  
ATOM    596  CD  GLN A  75      20.048  38.272 -18.912  1.00 92.17           C  
ATOM    597  NE2 GLN A  75      19.738  37.158 -19.565  1.00 92.17           N  
ATOM    598  OE1 GLN A  75      20.936  39.042 -19.292  1.00 92.17           O  
ATOM    599  N   ALA A  76      16.228  40.825 -17.464  1.00 92.21           N  
ATOM    600  CA  ALA A  76      14.806  40.490 -17.428  1.00 92.21           C  
ATOM    601  C   ALA A  76      14.083  41.036 -18.655  1.00 92.21           C  
ATOM    602  O   ALA A  76      13.219  40.365 -19.223  1.00 92.21           O  
ATOM    603  CB  ALA A  76      14.165  41.029 -16.151  1.00 92.21           C  
ATOM    604  N   GLU A  77      14.441  42.217 -19.072  1.00 91.31           N  
ATOM    605  CA  GLU A  77      13.832  42.826 -20.250  1.00 91.31           C  
ATOM    606  C   GLU A  77      14.150  42.029 -21.511  1.00 91.31           C  
ATOM    607  O   GLU A  77      13.291  41.860 -22.379  1.00 91.31           O  
ATOM    608  CB  GLU A  77      14.302  44.274 -20.411  1.00 91.31           C  
ATOM    609  CG  GLU A  77      13.677  45.239 -19.415  1.00 91.31           C  
ATOM    610  CD  GLU A  77      14.147  46.674 -19.591  1.00 91.31           C  
ATOM    611  OE1 GLU A  77      13.515  47.594 -19.026  1.00 91.31           O  
ATOM    612  OE2 GLU A  77      15.156  46.879 -20.303  1.00 91.31           O1-
ATOM    613  N   LYS A  78      15.348  41.558 -21.599  1.00 92.94           N  
ATOM    614  CA  LYS A  78      15.763  40.739 -22.735  1.00 92.94           C  
ATOM    615  C   LYS A  78      15.003  39.417 -22.765  1.00 92.94           C  
ATOM    616  O   LYS A  78      14.616  38.941 -23.835  1.00 92.94           O  
ATOM    617  CB  LYS A  78      17.269  40.478 -22.686  1.00 92.94           C  
ATOM    618  CG  LYS A  78      18.120  41.690 -23.037  1.00 92.94           C  
ATOM    619  CD  LYS A  78      19.605  41.350 -23.036  1.00 92.94           C  
ATOM    620  CE  LYS A  78      20.461  42.578 -23.316  1.00 92.94           C  
ATOM    621  NZ  LYS A  78      21.919  42.261 -23.262  1.00 92.94           N1+
ATOM    622  N   GLU A  79      14.726  38.993 -21.623  1.00 93.31           N  
ATOM    623  CA  GLU A  79      14.069  37.697 -21.487  1.00 93.31           C  
ATOM    624  C   GLU A  79      12.551  37.838 -21.546  1.00 93.31           C  
ATOM    625  O   GLU A  79      11.835  36.848 -21.702  1.00 93.31           O  
ATOM    626  CB  GLU A  79      14.484  37.017 -20.180  1.00 93.31           C  
ATOM    627  CG  GLU A  79      15.947  36.599 -20.141  1.00 93.31           C  
ATOM    628  CD  GLU A  79      16.368  36.011 -18.804  1.00 93.31           C  
ATOM    629  OE1 GLU A  79      17.555  35.647 -18.648  1.00 93.31           O  
ATOM    630  OE2 GLU A  79      15.503  35.913 -17.906  1.00 93.31           O1-
ATOM    631  N   GLY A  80      12.070  39.150 -21.442  1.00 92.46           N  
ATOM    632  CA  GLY A  80      10.640  39.412 -21.458  1.00 92.46           C  
ATOM    633  C   GLY A  80       9.937  38.962 -20.192  1.00 92.46           C  
ATOM    634  O   GLY A  80       8.774  38.553 -20.233  1.00 92.46           O  
ATOM    635  N   ASP A  81      10.607  38.836 -19.075  1.00 94.46           N  
ATOM    636  CA  ASP A  81      10.060  38.389 -17.798  1.00 94.46           C  
ATOM    637  C   ASP A  81       9.711  39.577 -16.904  1.00 94.46           C  
ATOM    638  O   ASP A  81      10.573  40.103 -16.197  1.00 94.46           O  
ATOM    639  CB  ASP A  81      11.049  37.466 -17.084  1.00 94.46           C  
ATOM    640  CG  ASP A  81      10.429  36.724 -15.914  1.00 94.46           C  
ATOM    641  OD1 ASP A  81       9.442  37.221 -15.329  1.00 94.46           O  
ATOM    642  OD2 ASP A  81      10.934  35.633 -15.570  1.00 94.46           O1-
ATOM    643  N   ALA A  82       8.448  40.062 -16.875  1.00 95.04           N  
ATOM    644  CA  ALA A  82       7.962  41.245 -16.169  1.00 95.04           C  
ATOM    645  C   ALA A  82       8.061  41.061 -14.657  1.00 95.04           C  
ATOM    646  O   ALA A  82       8.355  42.012 -13.928  1.00 95.04           O  
ATOM    647  CB  ALA A  82       6.522  41.550 -16.572  1.00 95.04           C  
ATOM    648  N   GLU A  83       7.938  39.835 -14.188  1.00 94.80           N  
ATOM    649  CA  GLU A  83       8.002  39.536 -12.761  1.00 94.80           C  
ATOM    650  C   GLU A  83       9.419  39.708 -12.223  1.00 94.80           C  
ATOM    651  O   GLU A  83       9.616  40.269 -11.143  1.00 94.80           O  
ATOM    652  CB  GLU A  83       7.506  38.114 -12.487  1.00 94.80           C  
ATOM    653  CG  GLU A  83       5.990  37.975 -12.519  1.00 94.80           C  
ATOM    654  CD  GLU A  83       5.508  36.576 -12.169  1.00 94.80           C  
ATOM    655  OE1 GLU A  83       4.279  36.339 -12.173  1.00 94.80           O  
ATOM    656  OE2 GLU A  83       6.367  35.711 -11.888  1.00 94.80           O1-
ATOM    657  N   VAL A  84      10.396  39.204 -12.946  1.00 93.33           N  
ATOM    658  CA  VAL A  84      11.798  39.351 -12.572  1.00 93.33           C  
ATOM    659  C   VAL A  84      12.211  40.817 -12.675  1.00 93.33           C  
ATOM    660  O   VAL A  84      12.947  41.324 -11.825  1.00 93.33           O  
ATOM    661  CB  VAL A  84      12.717  38.475 -13.454  1.00 93.33           C  
ATOM    662  CG1 VAL A  84      14.186  38.737 -13.132  1.00 93.33           C  
ATOM    663  CG2 VAL A  84      12.381  36.997 -13.270  1.00 93.33           C  
ATOM    664  N   ALA A  85      11.743  41.551 -13.744  1.00 95.23           N  
ATOM    665  CA  ALA A  85      11.978  42.985 -13.893  1.00 95.23           C  
ATOM    666  C   ALA A  85      11.408  43.760 -12.708  1.00 95.23           C  
ATOM    667  O   ALA A  85      12.036  44.700 -12.214  1.00 95.23           O  
ATOM    668  CB  ALA A  85      11.368  43.491 -15.198  1.00 95.23           C  
ATOM    669  N   LEU A  86      10.197  43.362 -12.285  1.00 96.08           N  
ATOM    670  CA  LEU A  86       9.541  43.984 -11.140  1.00 96.08           C  
ATOM    671  C   LEU A  86      10.372  43.804  -9.874  1.00 96.08           C  
ATOM    672  O   LEU A  86      10.536  44.745  -9.094  1.00 96.08           O  
ATOM    673  CB  LEU A  86       8.144  43.394 -10.937  1.00 96.08           C  
ATOM    674  CG  LEU A  86       7.305  44.009  -9.814  1.00 96.08           C  
ATOM    675  CD1 LEU A  86       6.941  45.450 -10.153  1.00 96.08           C  
ATOM    676  CD2 LEU A  86       6.051  43.178  -9.568  1.00 96.08           C  
ATOM    677  N   ARG A  87      10.932  42.599  -9.581  1.00 95.26           N  
ATOM    678  CA  ARG A  87      11.764  42.331  -8.413  1.00 95.26           C  
ATOM    679  C   ARG A  87      13.023  43.191  -8.428  1.00 95.26           C  
ATOM    680  O   ARG A  87      13.473  43.661  -7.381  1.00 95.26           O  
ATOM    681  CB  ARG A  87      12.144  40.850  -8.353  1.00 95.26           C  
ATOM    682  CG  ARG A  87      11.006  39.940  -7.917  1.00 95.26           C  
ATOM    683  CD  ARG A  87      11.493  38.527  -7.625  1.00 95.26           C  
ATOM    684  NE  ARG A  87      11.858  37.819  -8.849  1.00 95.26           N  
ATOM    685  CZ  ARG A  87      11.973  36.497  -8.953  1.00 95.26           C  
ATOM    686  NH1 ARG A  87      11.754  35.712  -7.905  1.00 95.26           N1+
ATOM    687  NH2 ARG A  87      12.309  35.957 -10.116  1.00 95.26           N  
ATOM    688  N   ALA A  88      13.583  43.340  -9.603  1.00 93.66           N  
ATOM    689  CA  ALA A  88      14.766  44.181  -9.768  1.00 93.66           C  
ATOM    690  C   ALA A  88      14.464  45.632  -9.405  1.00 93.66           C  
ATOM    691  O   ALA A  88      15.275  46.299  -8.757  1.00 93.66           O  
ATOM    692  CB  ALA A  88      15.286  44.093 -11.201  1.00 93.66           C  
ATOM    693  N   VAL A  89      13.268  46.131  -9.836  1.00 95.51           N  
ATOM    694  CA  VAL A  89      12.849  47.495  -9.532  1.00 95.51           C  
ATOM    695  C   VAL A  89      12.602  47.638  -8.032  1.00 95.51           C  
ATOM    696  O   VAL A  89      12.952  48.658  -7.433  1.00 95.51           O  
ATOM    697  CB  VAL A  89      11.581  47.889 -10.321  1.00 95.51           C  
ATOM    698  CG1 VAL A  89      11.086  49.270  -9.895  1.00 95.51           C  
ATOM    699  CG2 VAL A  89      11.855  47.857 -11.823  1.00 95.51           C  
ATOM    700  N   GLU A  90      11.996  46.597  -7.371  1.00 95.07           N  
ATOM    701  CA  GLU A  90      11.800  46.589  -5.925  1.00 95.07           C  
ATOM    702  C   GLU A  90      13.122  46.788  -5.188  1.00 95.07           C  
ATOM    703  O   GLU A  90      13.182  47.513  -4.194  1.00 95.07           O  
ATOM    704  CB  GLU A  90      11.141  45.282  -5.477  1.00 95.07           C  
ATOM    705  CG  GLU A  90       9.667  45.179  -5.846  1.00 95.07           C  
ATOM    706  CD  GLU A  90       9.048  43.841  -5.477  1.00 95.07           C  
ATOM    707  OE1 GLU A  90       7.834  43.648  -5.714  1.00 95.07           O  
ATOM    708  OE2 GLU A  90       9.783  42.980  -4.943  1.00 95.07           O1-
ATOM    709  N   LYS A  91      14.159  46.114  -5.665  1.00 94.30           N  
ATOM    710  CA  LYS A  91      15.486  46.243  -5.068  1.00 94.30           C  
ATOM    711  C   LYS A  91      16.005  47.674  -5.187  1.00 94.30           C  
ATOM    712  O   LYS A  91      16.608  48.201  -4.250  1.00 94.30           O  
ATOM    713  CB  LYS A  91      16.468  45.273  -5.726  1.00 94.30           C  
ATOM    714  CG  LYS A  91      16.219  43.812  -5.381  1.00 94.30           C  
ATOM    715  CD  LYS A  91      17.221  42.896  -6.072  1.00 94.30           C  
ATOM    716  CE  LYS A  91      16.907  41.428  -5.817  1.00 94.30           C  
ATOM    717  NZ  LYS A  91      17.842  40.525  -6.553  1.00 94.30           N1+
ATOM    718  N   VAL A  92      15.765  48.319  -6.323  1.00 93.57           N  
ATOM    719  CA  VAL A  92      16.207  49.687  -6.574  1.00 93.57           C  
ATOM    720  C   VAL A  92      15.483  50.645  -5.631  1.00 93.57           C  
ATOM    721  O   VAL A  92      16.091  51.573  -5.093  1.00 93.57           O  
ATOM    722  CB  VAL A  92      15.965  50.101  -8.043  1.00 93.57           C  
ATOM    723  CG1 VAL A  92      16.340  51.566  -8.260  1.00 93.57           C  
ATOM    724  CG2 VAL A  92      16.754  49.197  -8.989  1.00 93.57           C  
ATOM    725  N   VAL A  93      14.170  50.461  -5.419  1.00 94.23           N  
ATOM    726  CA  VAL A  93      13.371  51.267  -4.502  1.00 94.23           C  
ATOM    727  C   VAL A  93      13.920  51.131  -3.083  1.00 94.23           C  
ATOM    728  O   VAL A  93      14.048  52.124  -2.363  1.00 94.23           O  
ATOM    729  CB  VAL A  93      11.881  50.860  -4.539  1.00 94.23           C  
ATOM    730  CG1 VAL A  93      11.094  51.596  -3.456  1.00 94.23           C  
ATOM    731  CG2 VAL A  93      11.286  51.138  -5.918  1.00 94.23           C  
ATOM    732  N   ARG A  94      14.242  49.900  -2.648  1.00 93.74           N  
ATOM    733  CA  ARG A  94      14.826  49.662  -1.333  1.00 93.74           C  
ATOM    734  C   ARG A  94      16.154  50.399  -1.181  1.00 93.74           C  
ATOM    735  O   ARG A  94      16.454  50.933  -0.111  1.00 93.74           O  
ATOM    736  CB  ARG A  94      15.029  48.163  -1.097  1.00 93.74           C  
ATOM    737  CG  ARG A  94      13.738  47.398  -0.855  1.00 93.74           C  
ATOM    738  CD  ARG A  94      13.997  45.920  -0.602  1.00 93.74           C  
ATOM    739  NE  ARG A  94      12.759  45.147  -0.605  1.00 93.74           N  
ATOM    740  CZ  ARG A  94      12.681  43.840  -0.368  1.00 93.74           C  
ATOM    741  NH1 ARG A  94      13.773  43.132  -0.104  1.00 93.74           N1+
ATOM    742  NH2 ARG A  94      11.501  43.236  -0.396  1.00 93.74           N  
ATOM    743  N   VAL A  95      16.931  50.364  -2.241  1.00 92.92           N  
ATOM    744  CA  VAL A  95      18.199  51.085  -2.259  1.00 92.92           C  
ATOM    745  C   VAL A  95      17.949  52.579  -2.074  1.00 92.92           C  
ATOM    746  O   VAL A  95      18.665  53.247  -1.325  1.00 92.92           O  
ATOM    747  CB  VAL A  95      18.977  50.832  -3.571  1.00 92.92           C  
ATOM    748  CG1 VAL A  95      20.174  51.775  -3.678  1.00 92.92           C  
ATOM    749  CG2 VAL A  95      19.430  49.376  -3.650  1.00 92.92           C  
ATOM    750  N   ALA A  96      17.016  53.173  -2.812  1.00 92.03           N  
ATOM    751  CA  ALA A  96      16.655  54.582  -2.690  1.00 92.03           C  
ATOM    752  C   ALA A  96      16.285  54.930  -1.251  1.00 92.03           C  
ATOM    753  O   ALA A  96      16.687  55.975  -0.735  1.00 92.03           O  
ATOM    754  CB  ALA A  96      15.501  54.921  -3.629  1.00 92.03           C  
ATOM    755  N   GLU A  97      15.504  54.068  -0.571  1.00 93.25           N  
ATOM    756  CA  GLU A  97      15.148  54.255   0.832  1.00 93.25           C  
ATOM    757  C   GLU A  97      16.388  54.254   1.721  1.00 93.25           C  
ATOM    758  O   GLU A  97      16.501  55.070   2.639  1.00 93.25           O  
ATOM    759  CB  GLU A  97      14.172  53.168   1.289  1.00 93.25           C  
ATOM    760  CG  GLU A  97      12.765  53.331   0.734  1.00 93.25           C  
ATOM    761  CD  GLU A  97      11.834  52.191   1.112  1.00 93.25           C  
ATOM    762  OE1 GLU A  97      10.635  52.241   0.757  1.00 93.25           O  
ATOM    763  OE2 GLU A  97      12.308  51.237   1.771  1.00 93.25           O1-
ATOM    764  N   LEU A  98      17.272  53.231   1.537  1.00 92.86           N  
ATOM    765  CA  LEU A  98      18.511  53.118   2.298  1.00 92.86           C  
ATOM    766  C   LEU A  98      19.372  54.365   2.124  1.00 92.86           C  
ATOM    767  O   LEU A  98      19.914  54.891   3.099  1.00 92.86           O  
ATOM    768  CB  LEU A  98      19.297  51.878   1.863  1.00 92.86           C  
ATOM    769  CG  LEU A  98      20.623  51.628   2.582  1.00 92.86           C  
ATOM    770  CD1 LEU A  98      20.381  51.380   4.067  1.00 92.86           C  
ATOM    771  CD2 LEU A  98      21.360  50.451   1.951  1.00 92.86           C  
ATOM    772  N   LEU A  99      19.457  54.872   0.886  1.00 90.88           N  
ATOM    773  CA  LEU A  99      20.252  56.059   0.589  1.00 90.88           C  
ATOM    774  C   LEU A  99      19.686  57.284   1.302  1.00 90.88           C  
ATOM    775  O   LEU A  99      20.442  58.143   1.762  1.00 90.88           O  
ATOM    776  CB  LEU A  99      20.298  56.309  -0.921  1.00 90.88           C  
ATOM    777  CG  LEU A  99      21.218  55.395  -1.731  1.00 90.88           C  
ATOM    778  CD1 LEU A  99      21.008  55.620  -3.225  1.00 90.88           C  
ATOM    779  CD2 LEU A  99      22.677  55.630  -1.349  1.00 90.88           C  
ATOM    780  N   LEU A 100      18.377  57.439   1.290  1.00 91.69           N  
ATOM    781  CA  LEU A 100      17.727  58.529   2.009  1.00 91.69           C  
ATOM    782  C   LEU A 100      18.100  58.501   3.488  1.00 91.69           C  
ATOM    783  O   LEU A 100      18.430  59.538   4.068  1.00 91.69           O  
ATOM    784  CB  LEU A 100      16.207  58.444   1.852  1.00 91.69           C  
ATOM    785  CG  LEU A 100      15.386  59.472   2.632  1.00 91.69           C  
ATOM    786  CD1 LEU A 100      15.785  60.887   2.225  1.00 91.69           C  
ATOM    787  CD2 LEU A 100      13.895  59.248   2.409  1.00 91.69           C  
ATOM    788  N   ARG A 101      17.999  57.291   4.104  1.00 91.84           N  
ATOM    789  CA  ARG A 101      18.368  57.136   5.507  1.00 91.84           C  
ATOM    790  C   ARG A 101      19.820  57.540   5.739  1.00 91.84           C  
ATOM    791  O   ARG A 101      20.126  58.254   6.695  1.00 91.84           O  
ATOM    792  CB  ARG A 101      18.147  55.693   5.966  1.00 91.84           C  
ATOM    793  CG  ARG A 101      16.686  55.336   6.190  1.00 91.84           C  
ATOM    794  CD  ARG A 101      16.534  53.972   6.852  1.00 91.84           C  
ATOM    795  NE  ARG A 101      16.999  52.896   5.981  1.00 91.84           N  
ATOM    796  CZ  ARG A 101      17.133  51.626   6.351  1.00 91.84           C  
ATOM    797  NH1 ARG A 101      16.842  51.246   7.590  1.00 91.84           N1+
ATOM    798  NH2 ARG A 101      17.564  50.728   5.477  1.00 91.84           N  
ATOM    799  N   LEU A 102      20.721  57.025   4.898  1.00 89.78           N  
ATOM    800  CA  LEU A 102      22.146  57.319   4.992  1.00 89.78           C  
ATOM    801  C   LEU A 102      22.408  58.808   4.790  1.00 89.78           C  
ATOM    802  O   LEU A 102      23.260  59.390   5.465  1.00 89.78           O  
ATOM    803  CB  LEU A 102      22.931  56.507   3.959  1.00 89.78           C  
ATOM    804  CG  LEU A 102      23.015  54.999   4.204  1.00 89.78           C  
ATOM    805  CD1 LEU A 102      23.661  54.303   3.011  1.00 89.78           C  
ATOM    806  CD2 LEU A 102      23.793  54.709   5.483  1.00 89.78           C  
ATOM    807  N   ALA A 103      21.695  59.406   3.825  1.00 87.82           N  
ATOM    808  CA  ALA A 103      21.808  60.836   3.549  1.00 87.82           C  
ATOM    809  C   ALA A 103      21.400  61.663   4.766  1.00 87.82           C  
ATOM    810  O   ALA A 103      22.041  62.666   5.086  1.00 87.82           O  
ATOM    811  CB  ALA A 103      20.954  61.215   2.342  1.00 87.82           C  
ATOM    812  N   LYS A 104      20.371  61.217   5.535  1.00 89.15           N  
ATOM    813  CA  LYS A 104      19.921  61.879   6.755  1.00 89.15           C  
ATOM    814  C   LYS A 104      20.976  61.784   7.853  1.00 89.15           C  
ATOM    815  O   LYS A 104      21.243  62.763   8.553  1.00 89.15           O  
ATOM    816  CB  LYS A 104      18.603  61.275   7.241  1.00 89.15           C  
ATOM    817  CG  LYS A 104      17.390  61.699   6.425  1.00 89.15           C  
ATOM    818  CD  LYS A 104      16.101  61.132   7.004  1.00 89.15           C  
ATOM    819  CE  LYS A 104      14.887  61.550   6.185  1.00 89.15           C  
ATOM    820  NZ  LYS A 104      13.624  60.967   6.729  1.00 89.15           N1+
ATOM    821  N   GLU A 105      21.517  60.603   7.895  1.00 87.91           N  
ATOM    822  CA  GLU A 105      22.533  60.344   8.911  1.00 87.91           C  
ATOM    823  C   GLU A 105      23.800  61.152   8.643  1.00 87.91           C  
ATOM    824  O   GLU A 105      24.434  61.649   9.575  1.00 87.91           O  
ATOM    825  CB  GLU A 105      22.865  58.850   8.972  1.00 87.91           C  
ATOM    826  CG  GLU A 105      21.766  58.001   9.592  1.00 87.91           C  
ATOM    827  CD  GLU A 105      22.119  56.524   9.669  1.00 87.91           C  
ATOM    828  OE1 GLU A 105      21.228  55.702   9.982  1.00 87.91           O  
ATOM    829  OE2 GLU A 105      23.296  56.187   9.414  1.00 87.91           O1-
ATOM    830  N   ALA A 106      24.027  61.355   7.384  1.00 82.34           N  
ATOM    831  CA  ALA A 106      25.255  62.035   6.980  1.00 82.34           C  
ATOM    832  C   ALA A 106      25.068  63.549   6.979  1.00 82.34           C  
ATOM    833  O   ALA A 106      26.037  64.301   7.117  1.00 82.34           O  
ATOM    834  CB  ALA A 106      25.697  61.557   5.599  1.00 82.34           C  
ATOM    835  N   GLY A 107      23.737  64.036   6.944  1.00 83.55           N  
ATOM    836  CA  GLY A 107      23.433  65.452   6.803  1.00 83.55           C  
ATOM    837  C   GLY A 107      23.982  66.055   5.523  1.00 83.55           C  
ATOM    838  O   GLY A 107      24.416  67.209   5.511  1.00 83.55           O  
ATOM    839  N   SER A 108      24.116  65.279   4.464  1.00 82.22           N  
ATOM    840  CA  SER A 108      24.716  65.704   3.203  1.00 82.22           C  
ATOM    841  C   SER A 108      23.650  65.948   2.140  1.00 82.22           C  
ATOM    842  O   SER A 108      22.887  65.042   1.800  1.00 82.22           O  
ATOM    843  CB  SER A 108      25.716  64.660   2.705  1.00 82.22           C  
ATOM    844  OG  SER A 108      26.140  64.958   1.386  1.00 82.22           O  
ATOM    845  N   GLU A 109      23.667  67.153   1.620  1.00 84.46           N  
ATOM    846  CA  GLU A 109      22.748  67.538   0.554  1.00 84.46           C  
ATOM    847  C   GLU A 109      23.031  66.759  -0.728  1.00 84.46           C  
ATOM    848  O   GLU A 109      22.106  66.382  -1.449  1.00 84.46           O  
ATOM    849  CB  GLU A 109      22.836  69.043   0.285  1.00 84.46           C  
ATOM    850  CG  GLU A 109      22.152  69.897   1.342  1.00 84.46           C  
ATOM    851  CD  GLU A 109      22.152  71.380   1.007  1.00 84.46           C  
ATOM    852  OE1 GLU A 109      21.613  72.182   1.802  1.00 84.46           O  
ATOM    853  OE2 GLU A 109      22.693  71.743  -0.062  1.00 84.46           O1-
ATOM    854  N   GLU A 110      24.280  66.500  -0.974  1.00 82.29           N  
ATOM    855  CA  GLU A 110      24.713  65.742  -2.144  1.00 82.29           C  
ATOM    856  C   GLU A 110      24.227  64.297  -2.076  1.00 82.29           C  
ATOM    857  O   GLU A 110      23.860  63.712  -3.096  1.00 82.29           O  
ATOM    858  CB  GLU A 110      26.238  65.779  -2.274  1.00 82.29           C  
ATOM    859  CG  GLU A 110      26.782  67.115  -2.759  1.00 82.29           C  
ATOM    860  CD  GLU A 110      27.077  68.088  -1.628  1.00 82.29           C  
ATOM    861  OE1 GLU A 110      27.535  69.220  -1.905  1.00 82.29           O  
ATOM    862  OE2 GLU A 110      26.847  67.715  -0.455  1.00 82.29           O1-
ATOM    863  N   ALA A 111      24.211  63.674  -0.876  1.00 82.67           N  
ATOM    864  CA  ALA A 111      23.682  62.332  -0.649  1.00 82.67           C  
ATOM    865  C   ALA A 111      22.170  62.298  -0.852  1.00 82.67           C  
ATOM    866  O   ALA A 111      21.632  61.329  -1.393  1.00 82.67           O  
ATOM    867  CB  ALA A 111      24.039  61.847   0.754  1.00 82.67           C  
ATOM    868  N   LEU A 112      21.511  63.388  -0.460  1.00 88.00           N  
ATOM    869  CA  LEU A 112      20.076  63.536  -0.677  1.00 88.00           C  
ATOM    870  C   LEU A 112      19.760  63.640  -2.166  1.00 88.00           C  
ATOM    871  O   LEU A 112      18.768  63.079  -2.634  1.00 88.00           O  
ATOM    872  CB  LEU A 112      19.547  64.770   0.057  1.00 88.00           C  
ATOM    873  CG  LEU A 112      19.364  64.631   1.570  1.00 88.00           C  
ATOM    874  CD1 LEU A 112      19.033  65.985   2.189  1.00 88.00           C  
ATOM    875  CD2 LEU A 112      18.276  63.611   1.886  1.00 88.00           C  
ATOM    876  N   LYS A 113      20.639  64.341  -2.943  1.00 88.58           N  
ATOM    877  CA  LYS A 113      20.487  64.436  -4.391  1.00 88.58           C  
ATOM    878  C   LYS A 113      20.640  63.069  -5.051  1.00 88.58           C  
ATOM    879  O   LYS A 113      19.907  62.739  -5.986  1.00 88.58           O  
ATOM    880  CB  LYS A 113      21.505  65.416  -4.975  1.00 88.58           C  
ATOM    881  CG  LYS A 113      21.131  66.880  -4.788  1.00 88.58           C  
ATOM    882  CD  LYS A 113      22.139  67.804  -5.461  1.00 88.58           C  
ATOM    883  CE  LYS A 113      21.837  69.268  -5.172  1.00 88.58           C  
ATOM    884  NZ  LYS A 113      22.841  70.176  -5.802  1.00 88.58           N1+
ATOM    885  N   ALA A 114      21.618  62.300  -4.580  1.00 84.81           N  
ATOM    886  CA  ALA A 114      21.833  60.947  -5.085  1.00 84.81           C  
ATOM    887  C   ALA A 114      20.616  60.064  -4.826  1.00 84.81           C  
ATOM    888  O   ALA A 114      20.210  59.287  -5.692  1.00 84.81           O  
ATOM    889  CB  ALA A 114      23.077  60.334  -4.446  1.00 84.81           C  
ATOM    890  N   ALA A 115      20.044  60.099  -3.616  1.00 90.15           N  
ATOM    891  CA  ALA A 115      18.829  59.370  -3.261  1.00 90.15           C  
ATOM    892  C   ALA A 115      17.665  59.769  -4.164  1.00 90.15           C  
ATOM    893  O   ALA A 115      16.893  58.915  -4.604  1.00 90.15           O  
ATOM    894  CB  ALA A 115      18.470  59.615  -1.796  1.00 90.15           C  
ATOM    895  N   LEU A 116      17.612  61.142  -4.422  1.00 92.43           N  
ATOM    896  CA  LEU A 116      16.589  61.692  -5.306  1.00 92.43           C  
ATOM    897  C   LEU A 116      16.715  61.110  -6.711  1.00 92.43           C  
ATOM    898  O   LEU A 116      15.720  60.686  -7.303  1.00 92.43           O  
ATOM    899  CB  LEU A 116      16.694  63.219  -5.363  1.00 92.43           C  
ATOM    900  CG  LEU A 116      15.663  63.936  -6.236  1.00 92.43           C  
ATOM    901  CD1 LEU A 116      14.267  63.784  -5.643  1.00 92.43           C  
ATOM    902  CD2 LEU A 116      16.027  65.410  -6.390  1.00 92.43           C  
ATOM    903  N   GLU A 117      17.880  61.042  -7.324  1.00 91.22           N  
ATOM    904  CA  GLU A 117      18.137  60.538  -8.669  1.00 91.22           C  
ATOM    905  C   GLU A 117      17.808  59.051  -8.775  1.00 91.22           C  
ATOM    906  O   GLU A 117      17.207  58.610  -9.757  1.00 91.22           O  
ATOM    907  CB  GLU A 117      19.594  60.783  -9.068  1.00 91.22           C  
ATOM    908  CG  GLU A 117      19.930  62.249  -9.301  1.00 91.22           C  
ATOM    909  CD  GLU A 117      21.398  62.485  -9.620  1.00 91.22           C  
ATOM    910  OE1 GLU A 117      21.796  63.657  -9.813  1.00 91.22           O  
ATOM    911  OE2 GLU A 117      22.155  61.491  -9.681  1.00 91.22           O1-
ATOM    912  N   ILE A 118      18.192  58.312  -7.772  1.00 91.48           N  
ATOM    913  CA  ILE A 118      17.952  56.873  -7.770  1.00 91.48           C  
ATOM    914  C   ILE A 118      16.456  56.599  -7.636  1.00 91.48           C  
ATOM    915  O   ILE A 118      15.926  55.686  -8.275  1.00 91.48           O  
ATOM    916  CB  ILE A 118      18.729  56.173  -6.632  1.00 91.48           C  
ATOM    917  CG1 ILE A 118      20.239  56.286  -6.868  1.00 91.48           C  
ATOM    918  CG2 ILE A 118      18.302  54.707  -6.509  1.00 91.48           C  
ATOM    919  CD1 ILE A 118      20.732  55.536  -8.098  1.00 91.48           C  
ATOM    920  N   ALA A 119      15.769  57.306  -6.747  1.00 93.78           N  
ATOM    921  CA  ALA A 119      14.321  57.180  -6.601  1.00 93.78           C  
ATOM    922  C   ALA A 119      13.610  57.459  -7.923  1.00 93.78           C  
ATOM    923  O   ALA A 119      12.696  56.727  -8.309  1.00 93.78           O  
ATOM    924  CB  ALA A 119      13.811  58.125  -5.516  1.00 93.78           C  
ATOM    925  N   GLU A 120      14.024  58.479  -8.640  1.00 93.92           N  
ATOM    926  CA  GLU A 120      13.449  58.809  -9.941  1.00 93.92           C  
ATOM    927  C   GLU A 120      13.714  57.703 -10.959  1.00 93.92           C  
ATOM    928  O   GLU A 120      12.842  57.371 -11.764  1.00 93.92           O  
ATOM    929  CB  GLU A 120      14.008  60.139 -10.455  1.00 93.92           C  
ATOM    930  CG  GLU A 120      13.351  60.629 -11.737  1.00 93.92           C  
ATOM    931  CD  GLU A 120      13.906  61.958 -12.226  1.00 93.92           C  
ATOM    932  OE1 GLU A 120      13.498  62.422 -13.314  1.00 93.92           O  
ATOM    933  OE2 GLU A 120      14.757  62.538 -11.515  1.00 93.92           O1-
ATOM    934  N   GLN A 121      14.949  57.268 -10.929  1.00 92.36           N  
ATOM    935  CA  GLN A 121      15.304  56.168 -11.818  1.00 92.36           C  
ATOM    936  C   GLN A 121      14.422  54.948 -11.562  1.00 92.36           C  
ATOM    937  O   GLN A 121      14.018  54.261 -12.502  1.00 92.36           O  
ATOM    938  CB  GLN A 121      16.778  55.795 -11.650  1.00 92.36           C  
ATOM    939  CG  GLN A 121      17.264  54.748 -12.643  1.00 92.36           C  
ATOM    940  CD  GLN A 121      18.751  54.470 -12.522  1.00 92.36           C  
ATOM    941  NE2 GLN A 121      19.252  53.555 -13.345  1.00 92.36           N  
ATOM    942  OE1 GLN A 121      19.443  55.075 -11.697  1.00 92.36           O  
ATOM    943  N   ALA A 122      14.172  54.631 -10.317  1.00 93.96           N  
ATOM    944  CA  ALA A 122      13.305  53.517  -9.939  1.00 93.96           C  
ATOM    945  C   ALA A 122      11.915  53.673 -10.550  1.00 93.96           C  
ATOM    946  O   ALA A 122      11.329  52.700 -11.031  1.00 93.96           O  
ATOM    947  CB  ALA A 122      13.206  53.412  -8.420  1.00 93.96           C  
ATOM    948  N   ALA A 123      11.351  54.900 -10.490  1.00 95.24           N  
ATOM    949  CA  ALA A 123      10.046  55.194 -11.078  1.00 95.24           C  
ATOM    950  C   ALA A 123      10.057  54.955 -12.585  1.00 95.24           C  
ATOM    951  O   ALA A 123       9.104  54.402 -13.139  1.00 95.24           O  
ATOM    952  CB  ALA A 123       9.637  56.634 -10.774  1.00 95.24           C  
ATOM    953  N   ARG A 124      11.165  55.385 -13.208  1.00 94.70           N  
ATOM    954  CA  ARG A 124      11.291  55.181 -14.647  1.00 94.70           C  
ATOM    955  C   ARG A 124      11.351  53.696 -14.986  1.00 94.70           C  
ATOM    956  O   ARG A 124      10.717  53.246 -15.943  1.00 94.70           O  
ATOM    957  CB  ARG A 124      12.534  55.893 -15.185  1.00 94.70           C  
ATOM    958  CG  ARG A 124      12.405  57.406 -15.236  1.00 94.70           C  
ATOM    959  CD  ARG A 124      13.604  58.053 -15.916  1.00 94.70           C  
ATOM    960  NE  ARG A 124      14.547  58.597 -14.943  1.00 94.70           N  
ATOM    961  CZ  ARG A 124      15.556  59.410 -15.240  1.00 94.70           C  
ATOM    962  NH1 ARG A 124      15.775  59.790 -16.493  1.00 94.70           N1+
ATOM    963  NH2 ARG A 124      16.355  59.846 -14.275  1.00 94.70           N  
ATOM    964  N   LEU A 125      12.151  52.976 -14.252  1.00 93.73           N  
ATOM    965  CA  LEU A 125      12.279  51.537 -14.452  1.00 93.73           C  
ATOM    966  C   LEU A 125      10.942  50.837 -14.237  1.00 93.73           C  
ATOM    967  O   LEU A 125      10.610  49.890 -14.953  1.00 93.73           O  
ATOM    968  CB  LEU A 125      13.332  50.956 -13.505  1.00 93.73           C  
ATOM    969  CG  LEU A 125      14.783  51.354 -13.778  1.00 93.73           C  
ATOM    970  CD1 LEU A 125      15.694  50.826 -12.673  1.00 93.73           C  
ATOM    971  CD2 LEU A 125      15.232  50.836 -15.140  1.00 93.73           C  
ATOM    972  N   ALA A 126      10.196  51.189 -13.194  1.00 95.30           N  
ATOM    973  CA  ALA A 126       8.869  50.645 -12.911  1.00 95.30           C  
ATOM    974  C   ALA A 126       7.930  50.846 -14.096  1.00 95.30           C  
ATOM    975  O   ALA A 126       7.105  49.980 -14.396  1.00 95.30           O  
ATOM    976  CB  ALA A 126       8.286  51.294 -11.658  1.00 95.30           C  
ATOM    977  N   LYS A 127       8.034  51.919 -14.805  1.00 96.07           N  
ATOM    978  CA  LYS A 127       7.256  52.182 -16.013  1.00 96.07           C  
ATOM    979  C   LYS A 127       7.576  51.165 -17.105  1.00 96.07           C  
ATOM    980  O   LYS A 127       6.676  50.694 -17.805  1.00 96.07           O  
ATOM    981  CB  LYS A 127       7.519  53.600 -16.524  1.00 96.07           C  
ATOM    982  CG  LYS A 127       6.658  53.999 -17.714  1.00 96.07           C  
ATOM    983  CD  LYS A 127       6.983  55.408 -18.191  1.00 96.07           C  
ATOM    984  CE  LYS A 127       6.193  55.772 -19.440  1.00 96.07           C  
ATOM    985  NZ  LYS A 127       6.540  57.137 -19.937  1.00 96.07           N1+
ATOM    986  N   ARG A 128       8.801  50.977 -17.251  1.00 94.50           N  
ATOM    987  CA  ARG A 128       9.214  49.992 -18.244  1.00 94.50           C  
ATOM    988  C   ARG A 128       8.639  48.616 -17.923  1.00 94.50           C  
ATOM    989  O   ARG A 128       8.238  47.878 -18.825  1.00 94.50           O  
ATOM    990  CB  ARG A 128      10.739  49.917 -18.327  1.00 94.50           C  
ATOM    991  CG  ARG A 128      11.387  51.160 -18.915  1.00 94.50           C  
ATOM    992  CD  ARG A 128      12.903  51.124 -18.782  1.00 94.50           C  
ATOM    993  NE  ARG A 128      13.485  50.027 -19.550  1.00 94.50           N  
ATOM    994  CZ  ARG A 128      14.772  49.691 -19.535  1.00 94.50           C  
ATOM    995  NH1 ARG A 128      15.639  50.362 -18.786  1.00 94.50           N1+
ATOM    996  NH2 ARG A 128      15.195  48.675 -20.273  1.00 94.50           N  
ATOM    997  N   VAL A 129       8.622  48.217 -16.659  1.00 96.05           N  
ATOM    998  CA  VAL A 129       8.034  46.961 -16.205  1.00 96.05           C  
ATOM    999  C   VAL A 129       6.546  46.932 -16.548  1.00 96.05           C  
ATOM   1000  O   VAL A 129       6.022  45.901 -16.978  1.00 96.05           O  
ATOM   1001  CB  VAL A 129       8.235  46.757 -14.686  1.00 96.05           C  
ATOM   1002  CG1 VAL A 129       7.458  45.537 -14.197  1.00 96.05           C  
ATOM   1003  CG2 VAL A 129       9.721  46.615 -14.359  1.00 96.05           C  
ATOM   1004  N   LEU A 130       5.868  48.025 -16.323  1.00 96.47           N  
ATOM   1005  CA  LEU A 130       4.454  48.141 -16.664  1.00 96.47           C  
ATOM   1006  C   LEU A 130       4.226  47.851 -18.144  1.00 96.47           C  
ATOM   1007  O   LEU A 130       3.296  47.125 -18.501  1.00 96.47           O  
ATOM   1008  CB  LEU A 130       3.934  49.539 -16.319  1.00 96.47           C  
ATOM   1009  CG  LEU A 130       2.455  49.802 -16.608  1.00 96.47           C  
ATOM   1010  CD1 LEU A 130       1.626  49.613 -15.342  1.00 96.47           C  
ATOM   1011  CD2 LEU A 130       2.261  51.204 -17.175  1.00 96.47           C  
ATOM   1012  N   GLU A 131       5.075  48.471 -18.964  1.00 95.62           N  
ATOM   1013  CA  GLU A 131       4.961  48.266 -20.406  1.00 95.62           C  
ATOM   1014  C   GLU A 131       5.133  46.794 -20.769  1.00 95.62           C  
ATOM   1015  O   GLU A 131       4.409  46.271 -21.619  1.00 95.62           O  
ATOM   1016  CB  GLU A 131       5.991  49.116 -21.153  1.00 95.62           C  
ATOM   1017  CG  GLU A 131       5.722  50.612 -21.081  1.00 95.62           C  
ATOM   1018  CD  GLU A 131       6.857  51.454 -21.644  1.00 95.62           C  
ATOM   1019  OE1 GLU A 131       6.716  52.697 -21.709  1.00 95.62           O  
ATOM   1020  OE2 GLU A 131       7.894  50.866 -22.024  1.00 95.62           O1-
ATOM   1021  N   LEU A 132       6.125  46.179 -20.159  1.00 95.43           N  
ATOM   1022  CA  LEU A 132       6.354  44.751 -20.357  1.00 95.43           C  
ATOM   1023  C   LEU A 132       5.142  43.940 -19.912  1.00 95.43           C  
ATOM   1024  O   LEU A 132       4.725  43.009 -20.605  1.00 95.43           O  
ATOM   1025  CB  LEU A 132       7.598  44.297 -19.588  1.00 95.43           C  
ATOM   1026  CG  LEU A 132       8.948  44.697 -20.185  1.00 95.43           C  
ATOM   1027  CD1 LEU A 132      10.069  44.432 -19.185  1.00 95.43           C  
ATOM   1028  CD2 LEU A 132       9.199  43.949 -21.490  1.00 95.43           C  
ATOM   1029  N   ALA A 133       4.616  44.289 -18.725  1.00 96.07           N  
ATOM   1030  CA  ALA A 133       3.446  43.609 -18.175  1.00 96.07           C  
ATOM   1031  C   ALA A 133       2.231  43.790 -19.079  1.00 96.07           C  
ATOM   1032  O   ALA A 133       1.445  42.859 -19.269  1.00 96.07           O  
ATOM   1033  CB  ALA A 133       3.142  44.125 -16.770  1.00 96.07           C  
ATOM   1034  N   GLU A 134       2.052  44.984 -19.656  1.00 95.95           N  
ATOM   1035  CA  GLU A 134       0.938  45.261 -20.558  1.00 95.95           C  
ATOM   1036  C   GLU A 134       1.012  44.391 -21.810  1.00 95.95           C  
ATOM   1037  O   GLU A 134      -0.012  43.903 -22.293  1.00 95.95           O  
ATOM   1038  CB  GLU A 134       0.917  46.741 -20.948  1.00 95.95           C  
ATOM   1039  CG  GLU A 134       0.421  47.662 -19.841  1.00 95.95           C  
ATOM   1040  CD  GLU A 134       0.411  49.128 -20.240  1.00 95.95           C  
ATOM   1041  OE1 GLU A 134      -0.274  49.935 -19.571  1.00 95.95           O  
ATOM   1042  OE2 GLU A 134       1.093  49.474 -21.232  1.00 95.95           O1-
ATOM   1043  N   LYS A 135       2.192  44.215 -22.305  1.00 94.97           N  
ATOM   1044  CA  LYS A 135       2.397  43.377 -23.483  1.00 94.97           C  
ATOM   1045  C   LYS A 135       2.044  41.921 -23.191  1.00 94.97           C  
ATOM   1046  O   LYS A 135       1.535  41.213 -24.062  1.00 94.97           O  
ATOM   1047  CB  LYS A 135       3.843  43.479 -23.970  1.00 94.97           C  
ATOM   1048  CG  LYS A 135       4.185  44.812 -24.619  1.00 94.97           C  
ATOM   1049  CD  LYS A 135       5.630  44.844 -25.100  1.00 94.97           C  
ATOM   1050  CE  LYS A 135       5.995  46.202 -25.685  1.00 94.97           C  
ATOM   1051  NZ  LYS A 135       7.433  46.265 -26.083  1.00 94.97           N1+
ATOM   1052  N   GLN A 136       2.166  41.540 -21.950  1.00 93.77           N  
ATOM   1053  CA  GLN A 136       1.936  40.160 -21.536  1.00 93.77           C  
ATOM   1054  C   GLN A 136       0.493  39.954 -21.084  1.00 93.77           C  
ATOM   1055  O   GLN A 136       0.057  38.820 -20.876  1.00 93.77           O  
ATOM   1056  CB  GLN A 136       2.898  39.768 -20.414  1.00 93.77           C  
ATOM   1057  CG  GLN A 136       4.358  39.717 -20.845  1.00 93.77           C  
ATOM   1058  CD  GLN A 136       5.295  39.375 -19.703  1.00 93.77           C  
ATOM   1059  NE2 GLN A 136       6.591  39.326 -19.994  1.00 93.77           N  
ATOM   1060  OE1 GLN A 136       4.860  39.158 -18.567  1.00 93.77           O  
ATOM   1061  N   GLY A 137      -0.176  41.139 -20.910  1.00 94.60           N  
ATOM   1062  CA  GLY A 137      -1.538  41.073 -20.405  1.00 94.60           C  
ATOM   1063  C   GLY A 137      -1.611  40.723 -18.931  1.00 94.60           C  
ATOM   1064  O   GLY A 137      -2.569  40.087 -18.485  1.00 94.60           O  
ATOM   1065  N   ASP A 138      -0.508  40.917 -18.193  1.00 96.26           N  
ATOM   1066  CA  ASP A 138      -0.432  40.609 -16.768  1.00 96.26           C  
ATOM   1067  C   ASP A 138      -0.817  41.821 -15.923  1.00 96.26           C  
ATOM   1068  O   ASP A 138       0.042  42.621 -15.546  1.00 96.26           O  
ATOM   1069  CB  ASP A 138       0.975  40.135 -16.395  1.00 96.26           C  
ATOM   1070  CG  ASP A 138       1.037  39.483 -15.025  1.00 96.26           C  
ATOM   1071  OD1 ASP A 138       0.168  39.770 -14.173  1.00 96.26           O  
ATOM   1072  OD2 ASP A 138       1.965  38.678 -14.794  1.00 96.26           O1-
ATOM   1073  N   ALA A 139      -2.079  42.048 -15.580  1.00 96.02           N  
ATOM   1074  CA  ALA A 139      -2.635  43.190 -14.859  1.00 96.02           C  
ATOM   1075  C   ALA A 139      -2.110  43.245 -13.428  1.00 96.02           C  
ATOM   1076  O   ALA A 139      -1.902  44.328 -12.877  1.00 96.02           O  
ATOM   1077  CB  ALA A 139      -4.160  43.129 -14.860  1.00 96.02           C  
ATOM   1078  N   GLU A 140      -1.821  42.089 -12.836  1.00 95.06           N  
ATOM   1079  CA  GLU A 140      -1.326  42.009 -11.464  1.00 95.06           C  
ATOM   1080  C   GLU A 140       0.092  42.561 -11.357  1.00 95.06           C  
ATOM   1081  O   GLU A 140       0.400  43.316 -10.434  1.00 95.06           O  
ATOM   1082  CB  GLU A 140      -1.369  40.563 -10.962  1.00 95.06           C  
ATOM   1083  CG  GLU A 140      -2.773  40.049 -10.687  1.00 95.06           C  
ATOM   1084  CD  GLU A 140      -2.797  38.634 -10.129  1.00 95.06           C  
ATOM   1085  OE1 GLU A 140      -3.899  38.090  -9.897  1.00 95.06           O  
ATOM   1086  OE2 GLU A 140      -1.701  38.065  -9.922  1.00 95.06           O1-
ATOM   1087  N   VAL A 141       0.971  42.188 -12.284  1.00 95.97           N  
ATOM   1088  CA  VAL A 141       2.335  42.708 -12.321  1.00 95.97           C  
ATOM   1089  C   VAL A 141       2.312  44.196 -12.659  1.00 95.97           C  
ATOM   1090  O   VAL A 141       3.073  44.981 -12.087  1.00 95.97           O  
ATOM   1091  CB  VAL A 141       3.206  41.943 -13.342  1.00 95.97           C  
ATOM   1092  CG1 VAL A 141       4.581  42.596 -13.477  1.00 95.97           C  
ATOM   1093  CG2 VAL A 141       3.346  40.478 -12.934  1.00 95.97           C  
ATOM   1094  N   ALA A 142       1.424  44.646 -13.618  1.00 97.14           N  
ATOM   1095  CA  ALA A 142       1.243  46.059 -13.943  1.00 97.14           C  
ATOM   1096  C   ALA A 142       0.839  46.858 -12.707  1.00 97.14           C  
ATOM   1097  O   ALA A 142       1.333  47.967 -12.488  1.00 97.14           O  
ATOM   1098  CB  ALA A 142       0.198  46.223 -15.044  1.00 97.14           C  
ATOM   1099  N   LEU A 143      -0.131  46.283 -11.936  1.00 96.60           N  
ATOM   1100  CA  LEU A 143      -0.588  46.912 -10.701  1.00 96.60           C  
ATOM   1101  C   LEU A 143       0.565  47.080  -9.718  1.00 96.60           C  
ATOM   1102  O   LEU A 143       0.717  48.142  -9.110  1.00 96.60           O  
ATOM   1103  CB  LEU A 143      -1.705  46.083 -10.060  1.00 96.60           C  
ATOM   1104  CG  LEU A 143      -2.318  46.648  -8.778  1.00 96.60           C  
ATOM   1105  CD1 LEU A 143      -3.097  47.924  -9.081  1.00 96.60           C  
ATOM   1106  CD2 LEU A 143      -3.217  45.612  -8.114  1.00 96.60           C  
ATOM   1107  N   LYS A 144       1.435  46.028  -9.494  1.00 96.22           N  
ATOM   1108  CA  LYS A 144       2.580  46.080  -8.590  1.00 96.22           C  
ATOM   1109  C   LYS A 144       3.592  47.129  -9.044  1.00 96.22           C  
ATOM   1110  O   LYS A 144       4.205  47.805  -8.216  1.00 96.22           O  
ATOM   1111  CB  LYS A 144       3.253  44.709  -8.496  1.00 96.22           C  
ATOM   1112  CG  LYS A 144       2.461  43.685  -7.695  1.00 96.22           C  
ATOM   1113  CD  LYS A 144       3.182  42.345  -7.635  1.00 96.22           C  
ATOM   1114  CE  LYS A 144       2.356  41.297  -6.901  1.00 96.22           C  
ATOM   1115  NZ  LYS A 144       3.027  39.964  -6.900  1.00 96.22           N1+
ATOM   1116  N   ALA A 145       3.801  47.254 -10.396  1.00 96.19           N  
ATOM   1117  CA  ALA A 145       4.689  48.271 -10.953  1.00 96.19           C  
ATOM   1118  C   ALA A 145       4.204  49.675 -10.603  1.00 96.19           C  
ATOM   1119  O   ALA A 145       5.003  50.544 -10.249  1.00 96.19           O  
ATOM   1120  CB  ALA A 145       4.799  48.111 -12.468  1.00 96.19           C  
ATOM   1121  N   VAL A 146       2.889  49.901 -10.686  1.00 96.94           N  
ATOM   1122  CA  VAL A 146       2.299  51.189 -10.334  1.00 96.94           C  
ATOM   1123  C   VAL A 146       2.450  51.435  -8.836  1.00 96.94           C  
ATOM   1124  O   VAL A 146       2.734  52.557  -8.409  1.00 96.94           O  
ATOM   1125  CB  VAL A 146       0.809  51.260 -10.739  1.00 96.94           C  
ATOM   1126  CG1 VAL A 146       0.177  52.560 -10.245  1.00 96.94           C  
ATOM   1127  CG2 VAL A 146       0.662  51.134 -12.255  1.00 96.94           C  
ATOM   1128  N   LEU A 147       2.202  50.399  -8.027  1.00 95.91           N  
ATOM   1129  CA  LEU A 147       2.412  50.510  -6.588  1.00 95.91           C  
ATOM   1130  C   LEU A 147       3.820  51.007  -6.279  1.00 95.91           C  
ATOM   1131  O   LEU A 147       4.002  51.883  -5.431  1.00 95.91           O  
ATOM   1132  CB  LEU A 147       2.174  49.161  -5.906  1.00 95.91           C  
ATOM   1133  CG  LEU A 147       2.448  49.103  -4.402  1.00 95.91           C  
ATOM   1134  CD1 LEU A 147       1.549  50.087  -3.662  1.00 95.91           C  
ATOM   1135  CD2 LEU A 147       2.246  47.686  -3.876  1.00 95.91           C  
ATOM   1136  N   LEU A 148       4.866  50.455  -6.967  1.00 96.01           N  
ATOM   1137  CA  LEU A 148       6.255  50.857  -6.773  1.00 96.01           C  
ATOM   1138  C   LEU A 148       6.448  52.328  -7.126  1.00 96.01           C  
ATOM   1139  O   LEU A 148       7.197  53.039  -6.452  1.00 96.01           O  
ATOM   1140  CB  LEU A 148       7.187  49.989  -7.624  1.00 96.01           C  
ATOM   1141  CG  LEU A 148       7.393  48.550  -7.149  1.00 96.01           C  
ATOM   1142  CD1 LEU A 148       8.258  47.783  -8.144  1.00 96.01           C  
ATOM   1143  CD2 LEU A 148       8.021  48.529  -5.759  1.00 96.01           C  
ATOM   1144  N   VAL A 149       5.772  52.822  -8.176  1.00 96.80           N  
ATOM   1145  CA  VAL A 149       5.858  54.225  -8.566  1.00 96.80           C  
ATOM   1146  C   VAL A 149       5.261  55.105  -7.470  1.00 96.80           C  
ATOM   1147  O   VAL A 149       5.807  56.162  -7.147  1.00 96.80           O  
ATOM   1148  CB  VAL A 149       5.141  54.487  -9.909  1.00 96.80           C  
ATOM   1149  CG1 VAL A 149       5.196  55.970 -10.272  1.00 96.80           C  
ATOM   1150  CG2 VAL A 149       5.760  53.639 -11.019  1.00 96.80           C  
ATOM   1151  N   VAL A 150       4.102  54.708  -6.873  1.00 95.62           N  
ATOM   1152  CA  VAL A 150       3.453  55.426  -5.781  1.00 95.62           C  
ATOM   1153  C   VAL A 150       4.380  55.467  -4.568  1.00 95.62           C  
ATOM   1154  O   VAL A 150       4.515  56.507  -3.918  1.00 95.62           O  
ATOM   1155  CB  VAL A 150       2.104  54.777  -5.397  1.00 95.62           C  
ATOM   1156  CG1 VAL A 150       1.549  55.401  -4.119  1.00 95.62           C  
ATOM   1157  CG2 VAL A 150       1.102  54.915  -6.543  1.00 95.62           C  
ATOM   1158  N   ILE A 151       5.029  54.336  -4.244  1.00 94.25           N  
ATOM   1159  CA  ILE A 151       5.989  54.256  -3.150  1.00 94.25           C  
ATOM   1160  C   ILE A 151       7.141  55.227  -3.400  1.00 94.25           C  
ATOM   1161  O   ILE A 151       7.567  55.942  -2.490  1.00 94.25           O  
ATOM   1162  CB  ILE A 151       6.530  52.818  -2.977  1.00 94.25           C  
ATOM   1163  CG1 ILE A 151       5.421  51.888  -2.472  1.00 94.25           C  
ATOM   1164  CG2 ILE A 151       7.733  52.804  -2.028  1.00 94.25           C  
ATOM   1165  CD1 ILE A 151       5.800  50.414  -2.476  1.00 94.25           C  
ATOM   1166  N   VAL A 152       7.623  55.259  -4.614  1.00 95.87           N  
ATOM   1167  CA  VAL A 152       8.699  56.166  -4.998  1.00 95.87           C  
ATOM   1168  C   VAL A 152       8.235  57.613  -4.848  1.00 95.87           C  
ATOM   1169  O   VAL A 152       8.987  58.466  -4.370  1.00 95.87           O  
ATOM   1170  CB  VAL A 152       9.170  55.905  -6.446  1.00 95.87           C  
ATOM   1171  CG1 VAL A 152      10.121  57.006  -6.911  1.00 95.87           C  
ATOM   1172  CG2 VAL A 152       9.842  54.536  -6.551  1.00 95.87           C  
ATOM   1173  N   ALA A 153       7.041  57.948  -5.355  1.00 94.81           N  
ATOM   1174  CA  ALA A 153       6.480  59.286  -5.187  1.00 94.81           C  
ATOM   1175  C   ALA A 153       6.465  59.693  -3.717  1.00 94.81           C  
ATOM   1176  O   ALA A 153       6.810  60.828  -3.378  1.00 94.81           O  
ATOM   1177  CB  ALA A 153       5.069  59.346  -5.766  1.00 94.81           C  
ATOM   1178  N   ALA A 154       6.050  58.803  -2.849  1.00 92.38           N  
ATOM   1179  CA  ALA A 154       6.041  59.050  -1.410  1.00 92.38           C  
ATOM   1180  C   ALA A 154       7.454  59.283  -0.884  1.00 92.38           C  
ATOM   1181  O   ALA A 154       7.673  60.150  -0.036  1.00 92.38           O  
ATOM   1182  CB  ALA A 154       5.386  57.883  -0.673  1.00 92.38           C  
ATOM   1183  N   LEU A 155       8.374  58.430  -1.319  1.00 93.89           N  
ATOM   1184  CA  LEU A 155       9.779  58.579  -0.957  1.00 93.89           C  
ATOM   1185  C   LEU A 155      10.305  59.951  -1.368  1.00 93.89           C  
ATOM   1186  O   LEU A 155      11.019  60.601  -0.602  1.00 93.89           O  
ATOM   1187  CB  LEU A 155      10.620  57.481  -1.613  1.00 93.89           C  
ATOM   1188  CG  LEU A 155      12.114  57.483  -1.286  1.00 93.89           C  
ATOM   1189  CD1 LEU A 155      12.327  57.340   0.218  1.00 93.89           C  
ATOM   1190  CD2 LEU A 155      12.830  56.369  -2.041  1.00 93.89           C  
ATOM   1191  N   LEU A 156      10.018  60.428  -2.556  1.00 94.62           N  
ATOM   1192  CA  LEU A 156      10.440  61.733  -3.054  1.00 94.62           C  
ATOM   1193  C   LEU A 156       9.877  62.854  -2.189  1.00 94.62           C  
ATOM   1194  O   LEU A 156      10.542  63.869  -1.969  1.00 94.62           O  
ATOM   1195  CB  LEU A 156       9.993  61.920  -4.507  1.00 94.62           C  
ATOM   1196  CG  LEU A 156      10.739  61.098  -5.558  1.00 94.62           C  
ATOM   1197  CD1 LEU A 156      10.054  61.223  -6.914  1.00 94.62           C  
ATOM   1198  CD2 LEU A 156      12.196  61.538  -5.646  1.00 94.62           C  
ATOM   1199  N   VAL A 157       8.629  62.675  -1.754  1.00 92.89           N  
ATOM   1200  CA  VAL A 157       8.029  63.630  -0.829  1.00 92.89           C  
ATOM   1201  C   VAL A 157       8.862  63.706   0.449  1.00 92.89           C  
ATOM   1202  O   VAL A 157       9.129  64.796   0.960  1.00 92.89           O  
ATOM   1203  CB  VAL A 157       6.569  63.252  -0.491  1.00 92.89           C  
ATOM   1204  CG1 VAL A 157       6.034  64.123   0.645  1.00 92.89           C  
ATOM   1205  CG2 VAL A 157       5.685  63.384  -1.730  1.00 92.89           C  
ATOM   1206  N   LYS A 158       9.262  62.551   0.971  1.00 92.33           N  
ATOM   1207  CA  LYS A 158      10.112  62.500   2.158  1.00 92.33           C  
ATOM   1208  C   LYS A 158      11.438  63.216   1.915  1.00 92.33           C  
ATOM   1209  O   LYS A 158      11.922  63.947   2.781  1.00 92.33           O  
ATOM   1210  CB  LYS A 158      10.368  61.049   2.571  1.00 92.33           C  
ATOM   1211  CG  LYS A 158       9.185  60.385   3.260  1.00 92.33           C  
ATOM   1212  CD  LYS A 158       9.514  58.961   3.689  1.00 92.33           C  
ATOM   1213  CE  LYS A 158       8.292  58.247   4.247  1.00 92.33           C  
ATOM   1214  NZ  LYS A 158       8.596  56.831   4.613  1.00 92.33           N1+
ATOM   1215  N   ILE A 159      12.008  62.982   0.753  1.00 91.67           N  
ATOM   1216  CA  ILE A 159      13.257  63.633   0.371  1.00 91.67           C  
ATOM   1217  C   ILE A 159      13.049  65.144   0.294  1.00 91.67           C  
ATOM   1218  O   ILE A 159      13.884  65.917   0.768  1.00 91.67           O  
ATOM   1219  CB  ILE A 159      13.787  63.095  -0.977  1.00 91.67           C  
ATOM   1220  CG1 ILE A 159      14.202  61.626  -0.840  1.00 91.67           C  
ATOM   1221  CG2 ILE A 159      14.953  63.951  -1.478  1.00 91.67           C  
ATOM   1222  CD1 ILE A 159      14.539  60.951  -2.163  1.00 91.67           C  
ATOM   1223  N   ALA A 160      11.940  65.592  -0.316  1.00 91.26           N  
ATOM   1224  CA  ALA A 160      11.590  67.005  -0.442  1.00 91.26           C  
ATOM   1225  C   ALA A 160      11.435  67.656   0.930  1.00 91.26           C  
ATOM   1226  O   ALA A 160      11.900  68.776   1.148  1.00 91.26           O  
ATOM   1227  CB  ALA A 160      10.306  67.165  -1.252  1.00 91.26           C  
ATOM   1228  N   LYS A 161      10.838  67.009   1.925  1.00 89.43           N  
ATOM   1229  CA  LYS A 161      10.647  67.521   3.279  1.00 89.43           C  
ATOM   1230  C   LYS A 161      11.981  67.652   4.009  1.00 89.43           C  
ATOM   1231  O   LYS A 161      12.215  68.636   4.714  1.00 89.43           O  
ATOM   1232  CB  LYS A 161       9.704  66.612   4.069  1.00 89.43           C  
ATOM   1233  CG  LYS A 161       8.236  66.776   3.702  1.00 89.43           C  
ATOM   1234  CD  LYS A 161       7.342  65.904   4.573  1.00 89.43           C  
ATOM   1235  CE  LYS A 161       5.873  66.064   4.205  1.00 89.43           C  
ATOM   1236  NZ  LYS A 161       4.997  65.169   5.018  1.00 89.43           N1+
ATOM   1237  N   GLU A 162      12.854  66.639   3.719  1.00 88.35           N  
ATOM   1238  CA  GLU A 162      14.137  66.595   4.415  1.00 88.35           C  
ATOM   1239  C   GLU A 162      15.125  67.589   3.813  1.00 88.35           C  
ATOM   1240  O   GLU A 162      15.919  68.196   4.534  1.00 88.35           O  
ATOM   1241  CB  GLU A 162      14.722  65.181   4.372  1.00 88.35           C  
ATOM   1242  CG  GLU A 162      13.939  64.165   5.192  1.00 88.35           C  
ATOM   1243  CD  GLU A 162      14.006  64.422   6.689  1.00 88.35           C  
ATOM   1244  OE1 GLU A 162      13.132  63.920   7.431  1.00 88.35           O  
ATOM   1245  OE2 GLU A 162      14.941  65.132   7.122  1.00 88.35           O1-
ATOM   1246  N   SER A 163      15.017  67.830   2.573  1.00 87.76           N  
ATOM   1247  CA  SER A 163      16.000  68.653   1.877  1.00 87.76           C  
ATOM   1248  C   SER A 163      15.499  70.083   1.704  1.00 87.76           C  
ATOM   1249  O   SER A 163      16.292  71.003   1.493  1.00 87.76           O  
ATOM   1250  CB  SER A 163      16.333  68.052   0.511  1.00 87.76           C  
ATOM   1251  OG  SER A 163      15.203  68.092  -0.345  1.00 87.76           O  
ATOM   1252  N   GLY A 164      14.162  70.368   1.888  1.00 87.32           N  
ATOM   1253  CA  GLY A 164      13.564  71.652   1.560  1.00 87.32           C  
ATOM   1254  C   GLY A 164      13.720  72.027   0.098  1.00 87.32           C  
ATOM   1255  O   GLY A 164      13.643  73.204  -0.257  1.00 87.32           O  
ATOM   1256  N   SER A 165      14.082  71.047  -0.756  1.00 88.18           N  
ATOM   1257  CA  SER A 165      14.379  71.269  -2.168  1.00 88.18           C  
ATOM   1258  C   SER A 165      13.099  71.393  -2.988  1.00 88.18           C  
ATOM   1259  O   SER A 165      12.238  70.512  -2.940  1.00 88.18           O  
ATOM   1260  CB  SER A 165      15.240  70.133  -2.720  1.00 88.18           C  
ATOM   1261  OG  SER A 165      15.348  70.224  -4.130  1.00 88.18           O  
ATOM   1262  N   GLU A 166      13.002  72.507  -3.696  1.00 90.97           N  
ATOM   1263  CA  GLU A 166      11.880  72.691  -4.611  1.00 90.97           C  
ATOM   1264  C   GLU A 166      11.939  71.696  -5.766  1.00 90.97           C  
ATOM   1265  O   GLU A 166      10.902  71.240  -6.254  1.00 90.97           O  
ATOM   1266  CB  GLU A 166      11.857  74.124  -5.152  1.00 90.97           C  
ATOM   1267  CG  GLU A 166      11.396  75.158  -4.135  1.00 90.97           C  
ATOM   1268  CD  GLU A 166       9.942  74.989  -3.724  1.00 90.97           C  
ATOM   1269  OE1 GLU A 166       9.642  75.065  -2.511  1.00 90.97           O  
ATOM   1270  OE2 GLU A 166       9.097  74.779  -4.622  1.00 90.97           O1-
ATOM   1271  N   GLU A 167      13.183  71.414  -6.141  1.00 90.26           N  
ATOM   1272  CA  GLU A 167      13.406  70.420  -7.187  1.00 90.26           C  
ATOM   1273  C   GLU A 167      12.808  69.070  -6.801  1.00 90.26           C  
ATOM   1274  O   GLU A 167      12.157  68.417  -7.620  1.00 90.26           O  
ATOM   1275  CB  GLU A 167      14.902  70.269  -7.475  1.00 90.26           C  
ATOM   1276  CG  GLU A 167      15.214  69.323  -8.625  1.00 90.26           C  
ATOM   1277  CD  GLU A 167      16.703  69.158  -8.880  1.00 90.26           C  
ATOM   1278  OE1 GLU A 167      17.083  68.374  -9.779  1.00 90.26           O  
ATOM   1279  OE2 GLU A 167      17.498  69.818  -8.174  1.00 90.26           O1-
ATOM   1280  N   ALA A 168      13.019  68.558  -5.620  1.00 90.75           N  
ATOM   1281  CA  ALA A 168      12.499  67.295  -5.102  1.00 90.75           C  
ATOM   1282  C   ALA A 168      10.974  67.313  -5.042  1.00 90.75           C  
ATOM   1283  O   ALA A 168      10.323  66.316  -5.362  1.00 90.75           O  
ATOM   1284  CB  ALA A 168      13.079  67.008  -3.720  1.00 90.75           C  
ATOM   1285  N   LYS A 169      10.433  68.510  -4.740  1.00 91.02           N  
ATOM   1286  CA  LYS A 169       8.987  68.698  -4.701  1.00 91.02           C  
ATOM   1287  C   LYS A 169       8.375  68.557  -6.091  1.00 91.02           C  
ATOM   1288  O   LYS A 169       7.345  67.900  -6.259  1.00 91.02           O  
ATOM   1289  CB  LYS A 169       8.639  70.066  -4.111  1.00 91.02           C  
ATOM   1290  CG  LYS A 169       8.787  70.144  -2.599  1.00 91.02           C  
ATOM   1291  CD  LYS A 169       8.331  71.495  -2.061  1.00 91.02           C  
ATOM   1292  CE  LYS A 169       8.555  71.604  -0.560  1.00 91.02           C  
ATOM   1293  NZ  LYS A 169       8.147  72.942  -0.035  1.00 91.02           N1+
ATOM   1294  N   GLU A 170       9.015  69.205  -7.043  1.00 93.06           N  
ATOM   1295  CA  GLU A 170       8.548  69.163  -8.425  1.00 93.06           C  
ATOM   1296  C   GLU A 170       8.618  67.746  -8.988  1.00 93.06           C  
ATOM   1297  O   GLU A 170       7.691  67.295  -9.665  1.00 93.06           O  
ATOM   1298  CB  GLU A 170       9.367  70.117  -9.299  1.00 93.06           C  
ATOM   1299  CG  GLU A 170       9.031  71.586  -9.087  1.00 93.06           C  
ATOM   1300  CD  GLU A 170       9.893  72.524  -9.917  1.00 93.06           C  
ATOM   1301  OE1 GLU A 170       9.718  73.760  -9.815  1.00 93.06           O  
ATOM   1302  OE2 GLU A 170      10.751  72.019 -10.676  1.00 93.06           O1-
ATOM   1303  N   ARG A 171       9.665  67.104  -8.679  1.00 93.93           N  
ATOM   1304  CA  ARG A 171       9.831  65.734  -9.152  1.00 93.93           C  
ATOM   1305  C   ARG A 171       8.811  64.803  -8.507  1.00 93.93           C  
ATOM   1306  O   ARG A 171       8.271  63.913  -9.168  1.00 93.93           O  
ATOM   1307  CB  ARG A 171      11.249  65.235  -8.866  1.00 93.93           C  
ATOM   1308  CG  ARG A 171      12.315  65.864  -9.751  1.00 93.93           C  
ATOM   1309  CD  ARG A 171      13.685  65.244  -9.510  1.00 93.93           C  
ATOM   1310  NE  ARG A 171      14.723  65.917 -10.285  1.00 93.93           N  
ATOM   1311  CZ  ARG A 171      15.981  65.498 -10.392  1.00 93.93           C  
ATOM   1312  NH1 ARG A 171      16.382  64.394  -9.772  1.00 93.93           N1+
ATOM   1313  NH2 ARG A 171      16.845  66.187 -11.123  1.00 93.93           N  
ATOM   1314  N   ALA A 172       8.571  64.915  -7.236  1.00 92.81           N  
ATOM   1315  CA  ALA A 172       7.573  64.124  -6.520  1.00 92.81           C  
ATOM   1316  C   ALA A 172       6.188  64.300  -7.136  1.00 92.81           C  
ATOM   1317  O   ALA A 172       5.462  63.324  -7.337  1.00 92.81           O  
ATOM   1318  CB  ALA A 172       7.548  64.509  -5.043  1.00 92.81           C  
ATOM   1319  N   THR A 173       5.840  65.562  -7.454  1.00 94.48           N  
ATOM   1320  CA  THR A 173       4.552  65.860  -8.070  1.00 94.48           C  
ATOM   1321  C   THR A 173       4.449  65.216  -9.449  1.00 94.48           C  
ATOM   1322  O   THR A 173       3.412  64.649  -9.799  1.00 94.48           O  
ATOM   1323  CB  THR A 173       4.330  67.380  -8.192  1.00 94.48           C  
ATOM   1324  CG2 THR A 173       2.975  67.689  -8.821  1.00 94.48           C  
ATOM   1325  OG1 THR A 173       4.385  67.971  -6.889  1.00 94.48           O  
ATOM   1326  N   ARG A 174       5.487  65.324 -10.215  1.00 95.96           N  
ATOM   1327  CA  ARG A 174       5.509  64.742 -11.553  1.00 95.96           C  
ATOM   1328  C   ARG A 174       5.340  63.227 -11.494  1.00 95.96           C  
ATOM   1329  O   ARG A 174       4.564  62.653 -12.261  1.00 95.96           O  
ATOM   1330  CB  ARG A 174       6.812  65.097 -12.273  1.00 95.96           C  
ATOM   1331  CG  ARG A 174       6.861  64.637 -13.721  1.00 95.96           C  
ATOM   1332  CD  ARG A 174       8.187  64.989 -14.380  1.00 95.96           C  
ATOM   1333  NE  ARG A 174       8.607  66.349 -14.053  1.00 95.96           N  
ATOM   1334  CZ  ARG A 174       9.641  66.977 -14.606  1.00 95.96           C  
ATOM   1335  NH1 ARG A 174      10.383  66.377 -15.529  1.00 95.96           N1+
ATOM   1336  NH2 ARG A 174       9.934  68.214 -14.235  1.00 95.96           N  
ATOM   1337  N   VAL A 175       6.120  62.622 -10.658  1.00 96.22           N  
ATOM   1338  CA  VAL A 175       6.066  61.171 -10.507  1.00 96.22           C  
ATOM   1339  C   VAL A 175       4.676  60.751 -10.038  1.00 96.22           C  
ATOM   1340  O   VAL A 175       4.131  59.749 -10.506  1.00 96.22           O  
ATOM   1341  CB  VAL A 175       7.140  60.663  -9.519  1.00 96.22           C  
ATOM   1342  CG1 VAL A 175       6.918  59.187  -9.192  1.00 96.22           C  
ATOM   1343  CG2 VAL A 175       8.539  60.882 -10.091  1.00 96.22           C  
ATOM   1344  N   ALA A 176       4.092  61.473  -9.074  1.00 95.80           N  
ATOM   1345  CA  ALA A 176       2.748  61.191  -8.578  1.00 95.80           C  
ATOM   1346  C   ALA A 176       1.715  61.304  -9.696  1.00 95.80           C  
ATOM   1347  O   ALA A 176       0.810  60.474  -9.801  1.00 95.80           O  
ATOM   1348  CB  ALA A 176       2.393  62.138  -7.434  1.00 95.80           C  
ATOM   1349  N   ARG A 177       1.792  62.342 -10.500  1.00 96.63           N  
ATOM   1350  CA  ARG A 177       0.879  62.507 -11.627  1.00 96.63           C  
ATOM   1351  C   ARG A 177       1.019  61.358 -12.619  1.00 96.63           C  
ATOM   1352  O   ARG A 177       0.022  60.868 -13.154  1.00 96.63           O  
ATOM   1353  CB  ARG A 177       1.132  63.842 -12.331  1.00 96.63           C  
ATOM   1354  CG  ARG A 177       0.667  65.054 -11.540  1.00 96.63           C  
ATOM   1355  CD  ARG A 177       0.885  66.348 -12.312  1.00 96.63           C  
ATOM   1356  NE  ARG A 177       0.537  67.518 -11.510  1.00 96.63           N  
ATOM   1357  CZ  ARG A 177       0.620  68.778 -11.931  1.00 96.63           C  
ATOM   1358  NH1 ARG A 177       1.043  69.055 -13.159  1.00 96.63           N1+
ATOM   1359  NH2 ARG A 177       0.278  69.766 -11.119  1.00 96.63           N  
ATOM   1360  N   GLU A 178       2.256  61.030 -12.851  1.00 96.49           N  
ATOM   1361  CA  GLU A 178       2.517  59.889 -13.723  1.00 96.49           C  
ATOM   1362  C   GLU A 178       1.923  58.606 -13.148  1.00 96.49           C  
ATOM   1363  O   GLU A 178       1.364  57.791 -13.883  1.00 96.49           O  
ATOM   1364  CB  GLU A 178       4.022  59.717 -13.947  1.00 96.49           C  
ATOM   1365  CG  GLU A 178       4.372  58.664 -14.990  1.00 96.49           C  
ATOM   1366  CD  GLU A 178       5.860  58.589 -15.289  1.00 96.49           C  
ATOM   1367  OE1 GLU A 178       6.261  57.808 -16.182  1.00 96.49           O  
ATOM   1368  OE2 GLU A 178       6.633  59.316 -14.624  1.00 96.49           O1-
ATOM   1369  N   ALA A 179       2.115  58.347 -11.926  1.00 96.44           N  
ATOM   1370  CA  ALA A 179       1.541  57.182 -11.257  1.00 96.44           C  
ATOM   1371  C   ALA A 179       0.026  57.136 -11.438  1.00 96.44           C  
ATOM   1372  O   ALA A 179      -0.546  56.065 -11.652  1.00 96.44           O  
ATOM   1373  CB  ALA A 179       1.896  57.194  -9.771  1.00 96.44           C  
ATOM   1374  N   SER A 180      -0.602  58.282 -11.334  1.00 97.38           N  
ATOM   1375  CA  SER A 180      -2.042  58.390 -11.543  1.00 97.38           C  
ATOM   1376  C   SER A 180      -2.431  57.948 -12.950  1.00 97.38           C  
ATOM   1377  O   SER A 180      -3.383  57.185 -13.125  1.00 97.38           O  
ATOM   1378  CB  SER A 180      -2.513  59.825 -11.303  1.00 97.38           C  
ATOM   1379  OG  SER A 180      -3.910  59.938 -11.520  1.00 97.38           O  
ATOM   1380  N   ARG A 181      -1.728  58.442 -13.895  1.00 97.62           N  
ATOM   1381  CA  ARG A 181      -1.976  58.073 -15.285  1.00 97.62           C  
ATOM   1382  C   ARG A 181      -1.766  56.577 -15.500  1.00 97.62           C  
ATOM   1383  O   ARG A 181      -2.560  55.925 -16.181  1.00 97.62           O  
ATOM   1384  CB  ARG A 181      -1.068  58.870 -16.224  1.00 97.62           C  
ATOM   1385  CG  ARG A 181      -1.414  60.348 -16.307  1.00 97.62           C  
ATOM   1386  CD  ARG A 181      -0.490  61.091 -17.261  1.00 97.62           C  
ATOM   1387  NE  ARG A 181      -0.596  62.538 -17.098  1.00 97.62           N  
ATOM   1388  CZ  ARG A 181       0.170  63.430 -17.720  1.00 97.62           C  
ATOM   1389  NH1 ARG A 181       1.118  63.038 -18.563  1.00 97.62           N1+
ATOM   1390  NH2 ARG A 181      -0.012  64.724 -17.498  1.00 97.62           N  
ATOM   1391  N   LEU A 182      -0.686  56.054 -14.997  1.00 97.38           N  
ATOM   1392  CA  LEU A 182      -0.371  54.634 -15.119  1.00 97.38           C  
ATOM   1393  C   LEU A 182      -1.450  53.780 -14.461  1.00 97.38           C  
ATOM   1394  O   LEU A 182      -1.786  52.704 -14.960  1.00 97.38           O  
ATOM   1395  CB  LEU A 182       0.990  54.331 -14.489  1.00 97.38           C  
ATOM   1396  CG  LEU A 182       2.210  54.938 -15.185  1.00 97.38           C  
ATOM   1397  CD1 LEU A 182       3.478  54.632 -14.395  1.00 97.38           C  
ATOM   1398  CD2 LEU A 182       2.324  54.417 -16.613  1.00 97.38           C  
ATOM   1399  N   ALA A 183      -1.969  54.237 -13.311  1.00 97.31           N  
ATOM   1400  CA  ALA A 183      -3.053  53.542 -12.622  1.00 97.31           C  
ATOM   1401  C   ALA A 183      -4.298  53.456 -13.502  1.00 97.31           C  
ATOM   1402  O   ALA A 183      -5.014  52.452 -13.479  1.00 97.31           O  
ATOM   1403  CB  ALA A 183      -3.384  54.243 -11.306  1.00 97.31           C  
ATOM   1404  N   ASP A 184      -4.617  54.460 -14.308  1.00 97.92           N  
ATOM   1405  CA  ASP A 184      -5.722  54.441 -15.263  1.00 97.92           C  
ATOM   1406  C   ASP A 184      -5.523  53.349 -16.312  1.00 97.92           C  
ATOM   1407  O   ASP A 184      -6.473  52.656 -16.682  1.00 97.92           O  
ATOM   1408  CB  ASP A 184      -5.867  55.804 -15.942  1.00 97.92           C  
ATOM   1409  CG  ASP A 184      -6.519  56.846 -15.049  1.00 97.92           C  
ATOM   1410  OD1 ASP A 184      -7.228  56.471 -14.091  1.00 97.92           O  
ATOM   1411  OD2 ASP A 184      -6.323  58.053 -15.309  1.00 97.92           O1-
ATOM   1412  N   ARG A 185      -4.314  53.302 -16.765  1.00 97.46           N  
ATOM   1413  CA  ARG A 185      -3.989  52.291 -17.766  1.00 97.46           C  
ATOM   1414  C   ARG A 185      -4.178  50.885 -17.207  1.00 97.46           C  
ATOM   1415  O   ARG A 185      -4.698  50.002 -17.894  1.00 97.46           O  
ATOM   1416  CB  ARG A 185      -2.553  52.468 -18.264  1.00 97.46           C  
ATOM   1417  CG  ARG A 185      -2.338  53.726 -19.090  1.00 97.46           C  
ATOM   1418  CD  ARG A 185      -0.859  54.002 -19.322  1.00 97.46           C  
ATOM   1419  NE  ARG A 185      -0.234  52.953 -20.123  1.00 97.46           N  
ATOM   1420  CZ  ARG A 185       1.075  52.833 -20.328  1.00 97.46           C  
ATOM   1421  NH1 ARG A 185       1.927  53.699 -19.793  1.00 97.46           N1+
ATOM   1422  NH2 ARG A 185       1.536  51.840 -21.073  1.00 97.46           N  
ATOM   1423  N   VAL A 186      -3.703  50.577 -16.046  1.00 97.53           N  
ATOM   1424  CA  VAL A 186      -3.853  49.287 -15.382  1.00 97.53           C  
ATOM   1425  C   VAL A 186      -5.333  48.986 -15.164  1.00 97.53           C  
ATOM   1426  O   VAL A 186      -5.774  47.847 -15.334  1.00 97.53           O  
ATOM   1427  CB  VAL A 186      -3.097  49.251 -14.034  1.00 97.53           C  
ATOM   1428  CG1 VAL A 186      -3.407  47.961 -13.277  1.00 97.53           C  
ATOM   1429  CG2 VAL A 186      -1.594  49.393 -14.262  1.00 97.53           C  
ATOM   1430  N   GLU A 187      -6.064  50.008 -14.706  1.00 96.93           N  
ATOM   1431  CA  GLU A 187      -7.508  49.861 -14.540  1.00 96.93           C  
ATOM   1432  C   GLU A 187      -8.168  49.407 -15.839  1.00 96.93           C  
ATOM   1433  O   GLU A 187      -9.021  48.517 -15.830  1.00 96.93           O  
ATOM   1434  CB  GLU A 187      -8.131  51.174 -14.065  1.00 96.93           C  
ATOM   1435  CG  GLU A 187      -9.629  51.088 -13.810  1.00 96.93           C  
ATOM   1436  CD  GLU A 187     -10.248  52.418 -13.412  1.00 96.93           C  
ATOM   1437  OE1 GLU A 187     -11.496  52.518 -13.368  1.00 96.93           O  
ATOM   1438  OE2 GLU A 187      -9.480  53.368 -13.142  1.00 96.93           O1-
ATOM   1439  N   GLU A 188      -7.825  50.059 -16.904  1.00 97.30           N  
ATOM   1440  CA  GLU A 188      -8.364  49.706 -18.214  1.00 97.30           C  
ATOM   1441  C   GLU A 188      -7.999  48.273 -18.593  1.00 97.30           C  
ATOM   1442  O   GLU A 188      -8.835  47.531 -19.113  1.00 97.30           O  
ATOM   1443  CB  GLU A 188      -7.859  50.677 -19.284  1.00 97.30           C  
ATOM   1444  CG  GLU A 188      -8.551  50.523 -20.630  1.00 97.30           C  
ATOM   1445  CD  GLU A 188      -8.196  51.624 -21.617  1.00 97.30           C  
ATOM   1446  OE1 GLU A 188      -8.753  51.638 -22.738  1.00 97.30           O  
ATOM   1447  OE2 GLU A 188      -7.351  52.479 -21.267  1.00 97.30           O1-
ATOM   1448  N   LEU A 189      -6.701  47.960 -18.400  1.00 96.49           N  
ATOM   1449  CA  LEU A 189      -6.225  46.605 -18.649  1.00 96.49           C  
ATOM   1450  C   LEU A 189      -7.014  45.591 -17.829  1.00 96.49           C  
ATOM   1451  O   LEU A 189      -7.433  44.555 -18.350  1.00 96.49           O  
ATOM   1452  CB  LEU A 189      -4.733  46.493 -18.322  1.00 96.49           C  
ATOM   1453  CG  LEU A 189      -4.083  45.132 -18.581  1.00 96.49           C  
ATOM   1454  CD1 LEU A 189      -4.151  44.787 -20.066  1.00 96.49           C  
ATOM   1455  CD2 LEU A 189      -2.639  45.128 -18.093  1.00 96.49           C  
ATOM   1456  N   ALA A 190      -7.236  45.831 -16.548  1.00 96.55           N  
ATOM   1457  CA  ALA A 190      -7.962  44.966 -15.621  1.00 96.55           C  
ATOM   1458  C   ALA A 190      -9.432  44.851 -16.015  1.00 96.55           C  
ATOM   1459  O   ALA A 190     -10.047  43.797 -15.840  1.00 96.55           O  
ATOM   1460  CB  ALA A 190      -7.837  45.491 -14.193  1.00 96.55           C  
ATOM   1461  N   ARG A 191     -10.017  45.946 -16.477  1.00 96.77           N  
ATOM   1462  CA  ARG A 191     -11.407  45.936 -16.923  1.00 96.77           C  
ATOM   1463  C   ARG A 191     -11.597  44.985 -18.101  1.00 96.77           C  
ATOM   1464  O   ARG A 191     -12.583  44.249 -18.159  1.00 96.77           O  
ATOM   1465  CB  ARG A 191     -11.859  47.345 -17.311  1.00 96.77           C  
ATOM   1466  CG  ARG A 191     -12.205  48.229 -16.122  1.00 96.77           C  
ATOM   1467  CD  ARG A 191     -12.743  49.583 -16.564  1.00 96.77           C  
ATOM   1468  NE  ARG A 191     -13.000  50.459 -15.423  1.00 96.77           N  
ATOM   1469  CZ  ARG A 191     -13.431  51.714 -15.515  1.00 96.77           C  
ATOM   1470  NH1 ARG A 191     -13.662  52.268 -16.699  1.00 96.77           N1+
ATOM   1471  NH2 ARG A 191     -13.632  52.421 -14.412  1.00 96.77           N  
ATOM   1472  N   LYS A 192     -10.686  45.048 -19.047  1.00 96.58           N  
ATOM   1473  CA  LYS A 192     -10.732  44.174 -20.215  1.00 96.58           C  
ATOM   1474  C   LYS A 192     -10.655  42.705 -19.806  1.00 96.58           C  
ATOM   1475  O   LYS A 192     -11.211  41.837 -20.481  1.00 96.58           O  
ATOM   1476  CB  LYS A 192      -9.595  44.508 -21.181  1.00 96.58           C  
ATOM   1477  CG  LYS A 192      -9.769  45.833 -21.907  1.00 96.58           C  
ATOM   1478  CD  LYS A 192      -8.601  46.115 -22.845  1.00 96.58           C  
ATOM   1479  CE  LYS A 192      -8.736  47.477 -23.512  1.00 96.58           C  
ATOM   1480  NZ  LYS A 192      -7.543  47.803 -24.349  1.00 96.58           N1+
ATOM   1481  N   GLN A 193     -10.087  42.445 -18.658  1.00 95.78           N  
ATOM   1482  CA  GLN A 193      -9.894  41.088 -18.157  1.00 95.78           C  
ATOM   1483  C   GLN A 193     -10.992  40.705 -17.169  1.00 95.78           C  
ATOM   1484  O   GLN A 193     -10.981  39.601 -16.618  1.00 95.78           O  
ATOM   1485  CB  GLN A 193      -8.521  40.949 -17.497  1.00 95.78           C  
ATOM   1486  CG  GLN A 193      -7.356  41.109 -18.463  1.00 95.78           C  
ATOM   1487  CD  GLN A 193      -6.006  41.017 -17.776  1.00 95.78           C  
ATOM   1488  NE2 GLN A 193      -4.938  41.251 -18.531  1.00 95.78           N  
ATOM   1489  OE1 GLN A 193      -5.925  40.738 -16.575  1.00 95.78           O  
ATOM   1490  N   ASN A 194     -11.908  41.696 -16.911  1.00 96.13           N  
ATOM   1491  CA  ASN A 194     -12.954  41.505 -15.913  1.00 96.13           C  
ATOM   1492  C   ASN A 194     -12.371  41.121 -14.556  1.00 96.13           C  
ATOM   1493  O   ASN A 194     -12.868  40.204 -13.899  1.00 96.13           O  
ATOM   1494  CB  ASN A 194     -13.954  40.446 -16.380  1.00 96.13           C  
ATOM   1495  CG  ASN A 194     -14.786  40.907 -17.560  1.00 96.13           C  
ATOM   1496  ND2 ASN A 194     -15.064  39.994 -18.483  1.00 96.13           N  
ATOM   1497  OD1 ASN A 194     -15.173  42.076 -17.644  1.00 96.13           O  
ATOM   1498  N   ASN A 195     -11.176  41.665 -14.168  1.00 95.45           N  
ATOM   1499  CA  ASN A 195     -10.516  41.497 -12.878  1.00 95.45           C  
ATOM   1500  C   ASN A 195     -10.887  42.615 -11.909  1.00 95.45           C  
ATOM   1501  O   ASN A 195     -10.218  43.649 -11.861  1.00 95.45           O  
ATOM   1502  CB  ASN A 195      -8.997  41.432 -13.057  1.00 95.45           C  
ATOM   1503  CG  ASN A 195      -8.285  40.920 -11.820  1.00 95.45           C  
ATOM   1504  ND2 ASN A 195      -7.103  40.348 -12.011  1.00 95.45           N  
ATOM   1505  OD1 ASN A 195      -8.795  41.037 -10.702  1.00 95.45           O  
ATOM   1506  N   GLU A 196     -11.949  42.470 -11.144  1.00 94.09           N  
ATOM   1507  CA  GLU A 196     -12.543  43.486 -10.280  1.00 94.09           C  
ATOM   1508  C   GLU A 196     -11.616  43.834  -9.119  1.00 94.09           C  
ATOM   1509  O   GLU A 196     -11.583  44.980  -8.665  1.00 94.09           O  
ATOM   1510  CB  GLU A 196     -13.898  43.015  -9.747  1.00 94.09           C  
ATOM   1511  CG  GLU A 196     -14.983  42.935 -10.811  1.00 94.09           C  
ATOM   1512  CD  GLU A 196     -16.342  42.542 -10.255  1.00 94.09           C  
ATOM   1513  OE1 GLU A 196     -17.336  42.554 -11.015  1.00 94.09           O  
ATOM   1514  OE2 GLU A 196     -16.413  42.220  -9.048  1.00 94.09           O1-
ATOM   1515  N   ASP A 197     -10.824  42.850  -8.652  1.00 93.74           N  
ATOM   1516  CA  ASP A 197      -9.881  43.088  -7.563  1.00 93.74           C  
ATOM   1517  C   ASP A 197      -8.781  44.057  -7.991  1.00 93.74           C  
ATOM   1518  O   ASP A 197      -8.457  44.997  -7.263  1.00 93.74           O  
ATOM   1519  CB  ASP A 197      -9.266  41.771  -7.087  1.00 93.74           C  
ATOM   1520  CG  ASP A 197     -10.266  40.867  -6.387  1.00 93.74           C  
ATOM   1521  OD1 ASP A 197     -11.296  41.369  -5.887  1.00 93.74           O  
ATOM   1522  OD2 ASP A 197     -10.022  39.642  -6.334  1.00 93.74           O1-
ATOM   1523  N   VAL A 198      -8.244  43.854  -9.122  1.00 94.48           N  
ATOM   1524  CA  VAL A 198      -7.168  44.686  -9.649  1.00 94.48           C  
ATOM   1525  C   VAL A 198      -7.717  46.059 -10.034  1.00 94.48           C  
ATOM   1526  O   VAL A 198      -7.044  47.076  -9.854  1.00 94.48           O  
ATOM   1527  CB  VAL A 198      -6.485  44.025 -10.867  1.00 94.48           C  
ATOM   1528  CG1 VAL A 198      -5.433  44.956 -11.467  1.00 94.48           C  
ATOM   1529  CG2 VAL A 198      -5.856  42.691 -10.467  1.00 94.48           C  
ATOM   1530  N   THR A 199      -8.970  46.123 -10.589  1.00 96.09           N  
ATOM   1531  CA  THR A 199      -9.620  47.392 -10.896  1.00 96.09           C  
ATOM   1532  C   THR A 199      -9.725  48.262  -9.647  1.00 96.09           C  
ATOM   1533  O   THR A 199      -9.386  49.447  -9.679  1.00 96.09           O  
ATOM   1534  CB  THR A 199     -11.024  47.172 -11.490  1.00 96.09           C  
ATOM   1535  CG2 THR A 199     -11.701  48.501 -11.808  1.00 96.09           C  
ATOM   1536  OG1 THR A 199     -10.911  46.406 -12.696  1.00 96.09           O  
ATOM   1537  N   LEU A 200     -10.228  47.664  -8.585  1.00 95.28           N  
ATOM   1538  CA  LEU A 200     -10.373  48.369  -7.315  1.00 95.28           C  
ATOM   1539  C   LEU A 200      -9.015  48.824  -6.790  1.00 95.28           C  
ATOM   1540  O   LEU A 200      -8.866  49.967  -6.352  1.00 95.28           O  
ATOM   1541  CB  LEU A 200     -11.060  47.474  -6.280  1.00 95.28           C  
ATOM   1542  CG  LEU A 200     -11.294  48.090  -4.901  1.00 95.28           C  
ATOM   1543  CD1 LEU A 200     -12.161  49.340  -5.018  1.00 95.28           C  
ATOM   1544  CD2 LEU A 200     -11.936  47.074  -3.963  1.00 95.28           C  
ATOM   1545  N   ALA A 201      -8.027  47.942  -6.798  1.00 95.00           N  
ATOM   1546  CA  ALA A 201      -6.677  48.268  -6.348  1.00 95.00           C  
ATOM   1547  C   ALA A 201      -6.097  49.428  -7.152  1.00 95.00           C  
ATOM   1548  O   ALA A 201      -5.453  50.319  -6.591  1.00 95.00           O  
ATOM   1549  CB  ALA A 201      -5.769  47.044  -6.457  1.00 95.00           C  
ATOM   1550  N   ALA A 202      -6.289  49.446  -8.479  1.00 95.98           N  
ATOM   1551  CA  ALA A 202      -5.839  50.533  -9.344  1.00 95.98           C  
ATOM   1552  C   ALA A 202      -6.495  51.854  -8.952  1.00 95.98           C  
ATOM   1553  O   ALA A 202      -5.855  52.906  -8.987  1.00 95.98           O  
ATOM   1554  CB  ALA A 202      -6.136  50.208 -10.806  1.00 95.98           C  
ATOM   1555  N   LYS A 203      -7.779  51.853  -8.589  1.00 96.18           N  
ATOM   1556  CA  LYS A 203      -8.486  53.048  -8.136  1.00 96.18           C  
ATOM   1557  C   LYS A 203      -7.875  53.593  -6.848  1.00 96.18           C  
ATOM   1558  O   LYS A 203      -7.752  54.807  -6.678  1.00 96.18           O  
ATOM   1559  CB  LYS A 203      -9.970  52.747  -7.925  1.00 96.18           C  
ATOM   1560  CG  LYS A 203     -10.762  52.603  -9.216  1.00 96.18           C  
ATOM   1561  CD  LYS A 203     -12.237  52.337  -8.941  1.00 96.18           C  
ATOM   1562  CE  LYS A 203     -13.024  52.163 -10.232  1.00 96.18           C  
ATOM   1563  NZ  LYS A 203     -14.456  51.827  -9.966  1.00 96.18           N1+
ATOM   1564  N   VAL A 204      -7.530  52.654  -5.950  1.00 96.26           N  
ATOM   1565  CA  VAL A 204      -6.896  53.030  -4.691  1.00 96.26           C  
ATOM   1566  C   VAL A 204      -5.559  53.713  -4.970  1.00 96.26           C  
ATOM   1567  O   VAL A 204      -5.266  54.772  -4.409  1.00 96.26           O  
ATOM   1568  CB  VAL A 204      -6.687  51.806  -3.772  1.00 96.26           C  
ATOM   1569  CG1 VAL A 204      -5.821  52.176  -2.569  1.00 96.26           C  
ATOM   1570  CG2 VAL A 204      -8.035  51.250  -3.313  1.00 96.26           C  
ATOM   1571  N   LEU A 205      -4.743  53.100  -5.855  1.00 96.33           N  
ATOM   1572  CA  LEU A 205      -3.437  53.651  -6.202  1.00 96.33           C  
ATOM   1573  C   LEU A 205      -3.583  55.015  -6.869  1.00 96.33           C  
ATOM   1574  O   LEU A 205      -2.778  55.917  -6.630  1.00 96.33           O  
ATOM   1575  CB  LEU A 205      -2.679  52.695  -7.126  1.00 96.33           C  
ATOM   1576  CG  LEU A 205      -2.163  51.404  -6.490  1.00 96.33           C  
ATOM   1577  CD1 LEU A 205      -1.467  50.539  -7.535  1.00 96.33           C  
ATOM   1578  CD2 LEU A 205      -1.221  51.716  -5.333  1.00 96.33           C  
ATOM   1579  N   LYS A 206      -4.588  55.162  -7.737  1.00 96.86           N  
ATOM   1580  CA  LYS A 206      -4.871  56.447  -8.369  1.00 96.86           C  
ATOM   1581  C   LYS A 206      -5.171  57.519  -7.326  1.00 96.86           C  
ATOM   1582  O   LYS A 206      -4.654  58.636  -7.408  1.00 96.86           O  
ATOM   1583  CB  LYS A 206      -6.043  56.321  -9.343  1.00 96.86           C  
ATOM   1584  CG  LYS A 206      -6.397  57.617 -10.058  1.00 96.86           C  
ATOM   1585  CD  LYS A 206      -7.584  57.432 -10.995  1.00 96.86           C  
ATOM   1586  CE  LYS A 206      -7.991  58.746 -11.649  1.00 96.86           C  
ATOM   1587  NZ  LYS A 206      -9.196  58.583 -12.516  1.00 96.86           N1+
ATOM   1588  N   LEU A 207      -6.037  57.244  -6.390  1.00 96.01           N  
ATOM   1589  CA  LEU A 207      -6.400  58.174  -5.327  1.00 96.01           C  
ATOM   1590  C   LEU A 207      -5.179  58.555  -4.497  1.00 96.01           C  
ATOM   1591  O   LEU A 207      -4.985  59.729  -4.172  1.00 96.01           O  
ATOM   1592  CB  LEU A 207      -7.474  57.561  -4.423  1.00 96.01           C  
ATOM   1593  CG  LEU A 207      -8.892  57.509  -4.995  1.00 96.01           C  
ATOM   1594  CD1 LEU A 207      -9.793  56.663  -4.100  1.00 96.01           C  
ATOM   1595  CD2 LEU A 207      -9.457  58.916  -5.154  1.00 96.01           C  
ATOM   1596  N   ALA A 208      -4.407  57.571  -4.136  1.00 95.19           N  
ATOM   1597  CA  ALA A 208      -3.182  57.819  -3.379  1.00 95.19           C  
ATOM   1598  C   ALA A 208      -2.246  58.752  -4.141  1.00 95.19           C  
ATOM   1599  O   ALA A 208      -1.703  59.700  -3.569  1.00 95.19           O  
ATOM   1600  CB  ALA A 208      -2.476  56.503  -3.063  1.00 95.19           C  
ATOM   1601  N   ALA A 209      -2.044  58.477  -5.427  1.00 95.74           N  
ATOM   1602  CA  ALA A 209      -1.194  59.300  -6.284  1.00 95.74           C  
ATOM   1603  C   ALA A 209      -1.735  60.723  -6.391  1.00 95.74           C  
ATOM   1604  O   ALA A 209      -0.971  61.690  -6.340  1.00 95.74           O  
ATOM   1605  CB  ALA A 209      -1.075  58.675  -7.672  1.00 95.74           C  
ATOM   1606  N   ASP A 210      -3.030  60.928  -6.553  1.00 95.81           N  
ATOM   1607  CA  ASP A 210      -3.654  62.245  -6.631  1.00 95.81           C  
ATOM   1608  C   ASP A 210      -3.448  63.026  -5.334  1.00 95.81           C  
ATOM   1609  O   ASP A 210      -3.176  64.228  -5.365  1.00 95.81           O  
ATOM   1610  CB  ASP A 210      -5.147  62.115  -6.935  1.00 95.81           C  
ATOM   1611  CG  ASP A 210      -5.426  61.714  -8.373  1.00 95.81           C  
ATOM   1612  OD1 ASP A 210      -4.513  61.810  -9.221  1.00 95.81           O  
ATOM   1613  OD2 ASP A 210      -6.571  61.302  -8.662  1.00 95.81           O1-
ATOM   1614  N   ILE A 211      -3.590  62.347  -4.209  1.00 93.93           N  
ATOM   1615  CA  ILE A 211      -3.411  62.955  -2.894  1.00 93.93           C  
ATOM   1616  C   ILE A 211      -1.961  63.400  -2.725  1.00 93.93           C  
ATOM   1617  O   ILE A 211      -1.695  64.508  -2.251  1.00 93.93           O  
ATOM   1618  CB  ILE A 211      -3.809  61.983  -1.763  1.00 93.93           C  
ATOM   1619  CG1 ILE A 211      -5.327  61.763  -1.756  1.00 93.93           C  
ATOM   1620  CG2 ILE A 211      -3.326  62.505  -0.407  1.00 93.93           C  
ATOM   1621  CD1 ILE A 211      -5.785  60.628  -0.850  1.00 93.93           C  
ATOM   1622  N   ILE A 212      -1.026  62.531  -3.116  1.00 93.40           N  
ATOM   1623  CA  ILE A 212       0.390  62.872  -3.033  1.00 93.40           C  
ATOM   1624  C   ILE A 212       0.675  64.108  -3.883  1.00 93.40           C  
ATOM   1625  O   ILE A 212       1.409  65.004  -3.461  1.00 93.40           O  
ATOM   1626  CB  ILE A 212       1.282  61.693  -3.487  1.00 93.40           C  
ATOM   1627  CG1 ILE A 212       1.172  60.529  -2.495  1.00 93.40           C  
ATOM   1628  CG2 ILE A 212       2.736  62.145  -3.643  1.00 93.40           C  
ATOM   1629  CD1 ILE A 212       1.845  59.248  -2.969  1.00 93.40           C  
ATOM   1630  N   ALA A 213       0.131  64.167  -5.067  1.00 92.52           N  
ATOM   1631  CA  ALA A 213       0.323  65.288  -5.983  1.00 92.52           C  
ATOM   1632  C   ALA A 213      -0.287  66.568  -5.417  1.00 92.52           C  
ATOM   1633  O   ALA A 213       0.265  67.657  -5.592  1.00 92.52           O  
ATOM   1634  CB  ALA A 213      -0.282  64.972  -7.348  1.00 92.52           C  
ATOM   1635  N   GLN A 214      -1.436  66.538  -4.621  1.00 90.96           N  
ATOM   1636  CA  GLN A 214      -2.190  67.686  -4.126  1.00 90.96           C  
ATOM   1637  C   GLN A 214      -1.657  68.151  -2.774  1.00 90.96           C  
ATOM   1638  O   GLN A 214      -1.680  69.345  -2.468  1.00 90.96           O  
ATOM   1639  CB  GLN A 214      -3.677  67.345  -4.014  1.00 90.96           C  
ATOM   1640  CG  GLN A 214      -4.382  67.226  -5.359  1.00 90.96           C  
ATOM   1641  CD  GLN A 214      -5.808  66.725  -5.232  1.00 90.96           C  
ATOM   1642  NE2 GLN A 214      -6.533  66.707  -6.344  1.00 90.96           N  
ATOM   1643  OE1 GLN A 214      -6.255  66.355  -4.141  1.00 90.96           O  
ATOM   1644  N   LEU A 215      -1.126  67.125  -1.895  1.00 86.78           N  
ATOM   1645  CA  LEU A 215      -0.849  67.413  -0.492  1.00 86.78           C  
ATOM   1646  C   LEU A 215       0.626  67.191  -0.172  1.00 86.78           C  
ATOM   1647  O   LEU A 215       0.967  66.742   0.924  1.00 86.78           O  
ATOM   1648  CB  LEU A 215      -1.718  66.538   0.416  1.00 86.78           C  
ATOM   1649  CG  LEU A 215      -3.231  66.718   0.284  1.00 86.78           C  
ATOM   1650  CD1 LEU A 215      -3.962  65.733   1.190  1.00 86.78           C  
ATOM   1651  CD2 LEU A 215      -3.629  68.152   0.615  1.00 86.78           C  
ATOM   1652  N   MET A 216       1.509  67.529  -0.993  1.00 77.75           N  
ATOM   1653  CA  MET A 216       2.926  67.189  -0.916  1.00 77.75           C  
ATOM   1654  C   MET A 216       3.584  67.866   0.281  1.00 77.75           C  
ATOM   1655  O   MET A 216       4.587  67.376   0.802  1.00 77.75           O  
ATOM   1656  CB  MET A 216       3.646  67.589  -2.205  1.00 77.75           C  
ATOM   1657  CG  MET A 216       3.507  66.571  -3.326  1.00 77.75           C  
ATOM   1658  SD  MET A 216       4.634  66.916  -4.733  1.00 77.75           S  
ATOM   1659  CE  MET A 216       6.229  66.506  -3.972  1.00 77.75           C  
ATOM   1660  N   ASN A 217       2.900  68.829   0.950  1.00 73.45           N  
ATOM   1661  CA  ASN A 217       3.468  69.525   2.099  1.00 73.45           C  
ATOM   1662  C   ASN A 217       2.821  69.073   3.405  1.00 73.45           C  
ATOM   1663  O   ASN A 217       3.093  69.636   4.466  1.00 73.45           O  
ATOM   1664  CB  ASN A 217       3.326  71.039   1.933  1.00 73.45           C  
ATOM   1665  CG  ASN A 217       4.130  71.577   0.766  1.00 73.45           C  
ATOM   1666  ND2 ASN A 217       3.556  72.527   0.037  1.00 73.45           N  
ATOM   1667  OD1 ASN A 217       5.259  71.142   0.521  1.00 73.45           O  
ATOM   1668  N   THR A 218       2.040  67.954   3.283  1.00 81.89           N  
ATOM   1669  CA  THR A 218       1.323  67.504   4.470  1.00 81.89           C  
ATOM   1670  C   THR A 218       1.731  66.082   4.842  1.00 81.89           C  
ATOM   1671  O   THR A 218       2.256  65.343   4.007  1.00 81.89           O  
ATOM   1672  CB  THR A 218      -0.201  67.565   4.260  1.00 81.89           C  
ATOM   1673  CG2 THR A 218      -0.640  68.959   3.822  1.00 81.89           C  
ATOM   1674  OG1 THR A 218      -0.577  66.619   3.252  1.00 81.89           O  
ATOM   1675  N   GLU A 219       1.711  65.757   6.084  1.00 82.78           N  
ATOM   1676  CA  GLU A 219       1.953  64.412   6.596  1.00 82.78           C  
ATOM   1677  C   GLU A 219       0.957  63.413   6.015  1.00 82.78           C  
ATOM   1678  O   GLU A 219       1.226  62.211   5.973  1.00 82.78           O  
ATOM   1679  CB  GLU A 219       1.882  64.397   8.125  1.00 82.78           C  
ATOM   1680  CG  GLU A 219       3.034  65.126   8.801  1.00 82.78           C  
ATOM   1681  CD  GLU A 219       2.968  65.076  10.319  1.00 82.78           C  
ATOM   1682  OE1 GLU A 219       3.917  65.551  10.984  1.00 82.78           O  
ATOM   1683  OE2 GLU A 219       1.960  64.557  10.847  1.00 82.78           O1-
ATOM   1684  N   LEU A 220      -0.102  63.967   5.434  1.00 86.08           N  
ATOM   1685  CA  LEU A 220      -1.211  63.190   4.890  1.00 86.08           C  
ATOM   1686  C   LEU A 220      -0.820  62.534   3.571  1.00 86.08           C  
ATOM   1687  O   LEU A 220      -1.317  61.456   3.237  1.00 86.08           O  
ATOM   1688  CB  LEU A 220      -2.439  64.081   4.687  1.00 86.08           C  
ATOM   1689  CG  LEU A 220      -3.180  64.514   5.953  1.00 86.08           C  
ATOM   1690  CD1 LEU A 220      -4.287  65.505   5.607  1.00 86.08           C  
ATOM   1691  CD2 LEU A 220      -3.750  63.302   6.682  1.00 86.08           C  
ATOM   1692  N   ALA A 221       0.131  63.044   2.805  1.00 85.75           N  
ATOM   1693  CA  ALA A 221       0.630  62.513   1.539  1.00 85.75           C  
ATOM   1694  C   ALA A 221       1.355  61.187   1.749  1.00 85.75           C  
ATOM   1695  O   ALA A 221       1.085  60.208   1.049  1.00 85.75           O  
ATOM   1696  CB  ALA A 221       1.559  63.522   0.867  1.00 85.75           C  
ATOM   1697  N   GLU A 222       2.195  61.074   2.749  1.00 86.70           N  
ATOM   1698  CA  GLU A 222       2.946  59.862   3.060  1.00 86.70           C  
ATOM   1699  C   GLU A 222       2.035  58.780   3.634  1.00 86.70           C  
ATOM   1700  O   GLU A 222       2.181  57.600   3.307  1.00 86.70           O  
ATOM   1701  CB  GLU A 222       4.081  60.169   4.040  1.00 86.70           C  
ATOM   1702  CG  GLU A 222       5.197  61.013   3.443  1.00 86.70           C  
ATOM   1703  CD  GLU A 222       6.278  61.377   4.449  1.00 86.70           C  
ATOM   1704  OE1 GLU A 222       7.049  62.330   4.194  1.00 86.70           O  
ATOM   1705  OE2 GLU A 222       6.356  60.701   5.500  1.00 86.70           O1-
ATOM   1706  N   GLU A 223       1.120  59.217   4.489  1.00 90.03           N  
ATOM   1707  CA  GLU A 223       0.167  58.308   5.117  1.00 90.03           C  
ATOM   1708  C   GLU A 223      -0.746  57.661   4.079  1.00 90.03           C  
ATOM   1709  O   GLU A 223      -1.092  56.484   4.196  1.00 90.03           O  
ATOM   1710  CB  GLU A 223      -0.669  59.046   6.166  1.00 90.03           C  
ATOM   1711  CG  GLU A 223       0.112  59.434   7.413  1.00 90.03           C  
ATOM   1712  CD  GLU A 223      -0.736  60.149   8.454  1.00 90.03           C  
ATOM   1713  OE1 GLU A 223      -0.166  60.755   9.389  1.00 90.03           O  
ATOM   1714  OE2 GLU A 223      -1.980  60.101   8.333  1.00 90.03           O1-
ATOM   1715  N   ALA A 224      -1.113  58.401   3.047  1.00 89.12           N  
ATOM   1716  CA  ALA A 224      -1.940  57.906   1.949  1.00 89.12           C  
ATOM   1717  C   ALA A 224      -1.209  56.825   1.156  1.00 89.12           C  
ATOM   1718  O   ALA A 224      -1.792  55.793   0.818  1.00 89.12           O  
ATOM   1719  CB  ALA A 224      -2.345  59.053   1.028  1.00 89.12           C  
ATOM   1720  N   ALA A 225       0.066  56.942   0.855  1.00 87.65           N  
ATOM   1721  CA  ALA A 225       0.910  55.978   0.151  1.00 87.65           C  
ATOM   1722  C   ALA A 225       1.114  54.716   0.984  1.00 87.65           C  
ATOM   1723  O   ALA A 225       1.058  53.602   0.458  1.00 87.65           O  
ATOM   1724  CB  ALA A 225       2.257  56.606  -0.198  1.00 87.65           C  
ATOM   1725  N   GLN A 226       1.324  54.929   2.305  1.00 91.45           N  
ATOM   1726  CA  GLN A 226       1.502  53.802   3.214  1.00 91.45           C  
ATOM   1727  C   GLN A 226       0.235  52.957   3.297  1.00 91.45           C  
ATOM   1728  O   GLN A 226       0.301  51.725   3.285  1.00 91.45           O  
ATOM   1729  CB  GLN A 226       1.899  54.292   4.608  1.00 91.45           C  
ATOM   1730  CG  GLN A 226       3.326  54.817   4.693  1.00 91.45           C  
ATOM   1731  CD  GLN A 226       3.644  55.434   6.042  1.00 91.45           C  
ATOM   1732  NE2 GLN A 226       4.875  55.906   6.202  1.00 91.45           N  
ATOM   1733  OE1 GLN A 226       2.791  55.486   6.933  1.00 91.45           O  
ATOM   1734  N   LEU A 227      -0.852  53.664   3.509  1.00 92.11           N  
ATOM   1735  CA  LEU A 227      -2.150  53.001   3.590  1.00 92.11           C  
ATOM   1736  C   LEU A 227      -2.449  52.233   2.307  1.00 92.11           C  
ATOM   1737  O   LEU A 227      -2.927  51.097   2.355  1.00 92.11           O  
ATOM   1738  CB  LEU A 227      -3.258  54.022   3.857  1.00 92.11           C  
ATOM   1739  CG  LEU A 227      -4.652  53.455   4.128  1.00 92.11           C  
ATOM   1740  CD1 LEU A 227      -4.622  52.529   5.339  1.00 92.11           C  
ATOM   1741  CD2 LEU A 227      -5.658  54.583   4.336  1.00 92.11           C  
ATOM   1742  N   ALA A 228      -2.229  52.775   1.084  1.00 90.48           N  
ATOM   1743  CA  ALA A 228      -2.408  52.118  -0.209  1.00 90.48           C  
ATOM   1744  C   ALA A 228      -1.511  50.890  -0.330  1.00 90.48           C  
ATOM   1745  O   ALA A 228      -1.945  49.843  -0.815  1.00 90.48           O  
ATOM   1746  CB  ALA A 228      -2.123  53.098  -1.346  1.00 90.48           C  
ATOM   1747  N   THR A 229      -0.231  50.995   0.112  1.00 91.14           N  
ATOM   1748  CA  THR A 229       0.719  49.887   0.095  1.00 91.14           C  
ATOM   1749  C   THR A 229       0.245  48.756   1.004  1.00 91.14           C  
ATOM   1750  O   THR A 229       0.276  47.586   0.615  1.00 91.14           O  
ATOM   1751  CB  THR A 229       2.121  50.347   0.532  1.00 91.14           C  
ATOM   1752  CG2 THR A 229       3.110  49.186   0.517  1.00 91.14           C  
ATOM   1753  OG1 THR A 229       2.584  51.365  -0.364  1.00 91.14           O  
ATOM   1754  N   GLU A 230      -0.191  49.057   2.191  1.00 90.06           N  
ATOM   1755  CA  GLU A 230      -0.678  48.073   3.153  1.00 90.06           C  
ATOM   1756  C   GLU A 230      -1.931  47.369   2.637  1.00 90.06           C  
ATOM   1757  O   GLU A 230      -2.089  46.161   2.817  1.00 90.06           O  
ATOM   1758  CB  GLU A 230      -0.966  48.737   4.502  1.00 90.06           C  
ATOM   1759  CG  GLU A 230       0.284  49.150   5.264  1.00 90.06           C  
ATOM   1760  CD  GLU A 230      -0.017  49.861   6.573  1.00 90.06           C  
ATOM   1761  OE1 GLU A 230       0.935  50.284   7.268  1.00 90.06           O  
ATOM   1762  OE2 GLU A 230      -1.215  49.998   6.907  1.00 90.06           O1-
ATOM   1763  N   ALA A 231      -2.760  48.127   2.035  1.00 87.29           N  
ATOM   1764  CA  ALA A 231      -4.011  47.590   1.505  1.00 87.29           C  
ATOM   1765  C   ALA A 231      -3.748  46.598   0.376  1.00 87.29           C  
ATOM   1766  O   ALA A 231      -4.414  45.566   0.280  1.00 87.29           O  
ATOM   1767  CB  ALA A 231      -4.912  48.722   1.016  1.00 87.29           C  
ATOM   1768  N   LEU A 232      -2.833  46.857  -0.495  1.00 87.58           N  
ATOM   1769  CA  LEU A 232      -2.514  46.033  -1.655  1.00 87.58           C  
ATOM   1770  C   LEU A 232      -1.791  44.757  -1.234  1.00 87.58           C  
ATOM   1771  O   LEU A 232      -1.809  43.761  -1.960  1.00 87.58           O  
ATOM   1772  CB  LEU A 232      -1.654  46.816  -2.652  1.00 87.58           C  
ATOM   1773  CG  LEU A 232      -2.378  47.872  -3.488  1.00 87.58           C  
ATOM   1774  CD1 LEU A 232      -1.369  48.764  -4.204  1.00 87.58           C  
ATOM   1775  CD2 LEU A 232      -3.318  47.209  -4.490  1.00 87.58           C  
ATOM   1776  N   LYS A 233      -1.204  44.835   0.003  1.00 84.27           N  
ATOM   1777  CA  LYS A 233      -0.615  43.633   0.587  1.00 84.27           C  
ATOM   1778  C   LYS A 233      -1.690  42.726   1.180  1.00 84.27           C  
ATOM   1779  O   LYS A 233      -1.506  41.510   1.262  1.00 84.27           O  
ATOM   1780  CB  LYS A 233       0.408  44.004   1.661  1.00 84.27           C  
ATOM   1781  CG  LYS A 233       1.703  44.585   1.110  1.00 84.27           C  
ATOM   1782  CD  LYS A 233       2.680  44.931   2.225  1.00 84.27           C  
ATOM   1783  CE  LYS A 233       3.938  45.594   1.682  1.00 84.27           C  
ATOM   1784  NZ  LYS A 233       4.866  46.003   2.777  1.00 84.27           N1+
ATOM   1785  N   ALA A 234      -2.820  43.536   1.403  1.00 77.90           N  
ATOM   1786  CA  ALA A 234      -3.949  42.834   2.007  1.00 77.90           C  
ATOM   1787  C   ALA A 234      -4.794  42.139   0.944  1.00 77.90           C  
ATOM   1788  O   ALA A 234      -4.856  42.590  -0.202  1.00 77.90           O  
ATOM   1789  CB  ALA A 234      -4.808  43.802   2.816  1.00 77.90           C  
ATOM   1790  N   THR A 235      -5.010  40.808   0.876  1.00 74.62           N  
ATOM   1791  CA  THR A 235      -5.702  39.993  -0.117  1.00 74.62           C  
ATOM   1792  C   THR A 235      -7.213  40.170  -0.003  1.00 74.62           C  
ATOM   1793  O   THR A 235      -7.958  39.784  -0.908  1.00 74.62           O  
ATOM   1794  CB  THR A 235      -5.344  38.503   0.037  1.00 74.62           C  
ATOM   1795  CG2 THR A 235      -3.888  38.246  -0.337  1.00 74.62           C  
ATOM   1796  OG1 THR A 235      -5.553  38.105   1.398  1.00 74.62           O  
ATOM   1797  N   ASP A 236      -7.668  41.083   0.896  1.00 87.68           N  
ATOM   1798  CA  ASP A 236      -9.097  41.180   1.180  1.00 87.68           C  
ATOM   1799  C   ASP A 236      -9.713  42.392   0.485  1.00 87.68           C  
ATOM   1800  O   ASP A 236      -9.258  43.522   0.678  1.00 87.68           O  
ATOM   1801  CB  ASP A 236      -9.341  41.258   2.688  1.00 87.68           C  
ATOM   1802  CG  ASP A 236     -10.813  41.189   3.054  1.00 87.68           C  
ATOM   1803  OD1 ASP A 236     -11.617  41.968   2.499  1.00 87.68           O  
ATOM   1804  OD2 ASP A 236     -11.172  40.349   3.908  1.00 87.68           O1-
ATOM   1805  N   ARG A 237     -10.722  42.150  -0.276  1.00 89.87           N  
ATOM   1806  CA  ARG A 237     -11.434  43.173  -1.036  1.00 89.87           C  
ATOM   1807  C   ARG A 237     -12.047  44.216  -0.108  1.00 89.87           C  
ATOM   1808  O   ARG A 237     -12.046  45.409  -0.419  1.00 89.87           O  
ATOM   1809  CB  ARG A 237     -12.523  42.538  -1.903  1.00 89.87           C  
ATOM   1810  CG  ARG A 237     -13.218  43.518  -2.834  1.00 89.87           C  
ATOM   1811  CD  ARG A 237     -14.216  42.819  -3.748  1.00 89.87           C  
ATOM   1812  NE  ARG A 237     -15.025  43.776  -4.497  1.00 89.87           N  
ATOM   1813  CZ  ARG A 237     -15.713  43.489  -5.597  1.00 89.87           C  
ATOM   1814  NH1 ARG A 237     -15.703  42.260  -6.102  1.00 89.87           N1+
ATOM   1815  NH2 ARG A 237     -16.416  44.437  -6.200  1.00 89.87           N  
ATOM   1816  N   GLU A 238     -12.541  43.848   0.971  1.00 91.25           N  
ATOM   1817  CA  GLU A 238     -13.145  44.739   1.957  1.00 91.25           C  
ATOM   1818  C   GLU A 238     -12.115  45.707   2.530  1.00 91.25           C  
ATOM   1819  O   GLU A 238     -12.412  46.884   2.745  1.00 91.25           O  
ATOM   1820  CB  GLU A 238     -13.795  43.933   3.085  1.00 91.25           C  
ATOM   1821  CG  GLU A 238     -15.080  43.229   2.677  1.00 91.25           C  
ATOM   1822  CD  GLU A 238     -15.805  42.578   3.844  1.00 91.25           C  
ATOM   1823  OE1 GLU A 238     -16.905  42.016   3.639  1.00 91.25           O  
ATOM   1824  OE2 GLU A 238     -15.269  42.631   4.973  1.00 91.25           O1-
ATOM   1825  N   GLN A 239     -10.933  45.280   2.798  1.00 92.39           N  
ATOM   1826  CA  GLN A 239      -9.838  46.121   3.271  1.00 92.39           C  
ATOM   1827  C   GLN A 239      -9.440  47.149   2.215  1.00 92.39           C  
ATOM   1828  O   GLN A 239      -9.159  48.304   2.540  1.00 92.39           O  
ATOM   1829  CB  GLN A 239      -8.629  45.267   3.653  1.00 92.39           C  
ATOM   1830  CG  GLN A 239      -8.847  44.415   4.897  1.00 92.39           C  
ATOM   1831  CD  GLN A 239      -7.691  43.470   5.170  1.00 92.39           C  
ATOM   1832  NE2 GLN A 239      -7.545  43.062   6.426  1.00 92.39           N  
ATOM   1833  OE1 GLN A 239      -6.937  43.110   4.261  1.00 92.39           O  
ATOM   1834  N   LEU A 240      -9.479  46.724   0.902  1.00 92.94           N  
ATOM   1835  CA  LEU A 240      -9.192  47.626  -0.209  1.00 92.94           C  
ATOM   1836  C   LEU A 240     -10.271  48.697  -0.331  1.00 92.94           C  
ATOM   1837  O   LEU A 240      -9.966  49.868  -0.570  1.00 92.94           O  
ATOM   1838  CB  LEU A 240      -9.081  46.845  -1.521  1.00 92.94           C  
ATOM   1839  CG  LEU A 240      -7.760  46.114  -1.764  1.00 92.94           C  
ATOM   1840  CD1 LEU A 240      -7.874  45.208  -2.987  1.00 92.94           C  
ATOM   1841  CD2 LEU A 240      -6.620  47.112  -1.935  1.00 92.94           C  
ATOM   1842  N   GLU A 241     -11.531  48.358  -0.086  1.00 94.33           N  
ATOM   1843  CA  GLU A 241     -12.652  49.293  -0.134  1.00 94.33           C  
ATOM   1844  C   GLU A 241     -12.580  50.300   1.010  1.00 94.33           C  
ATOM   1845  O   GLU A 241     -12.880  51.482   0.823  1.00 94.33           O  
ATOM   1846  CB  GLU A 241     -13.983  48.540  -0.091  1.00 94.33           C  
ATOM   1847  CG  GLU A 241     -14.308  47.790  -1.375  1.00 94.33           C  
ATOM   1848  CD  GLU A 241     -14.726  48.705  -2.515  1.00 94.33           C  
ATOM   1849  OE1 GLU A 241     -14.673  48.275  -3.689  1.00 94.33           O  
ATOM   1850  OE2 GLU A 241     -15.107  49.863  -2.231  1.00 94.33           O1-
ATOM   1851  N   VAL A 242     -12.248  49.823   2.147  1.00 95.01           N  
ATOM   1852  CA  VAL A 242     -12.073  50.687   3.310  1.00 95.01           C  
ATOM   1853  C   VAL A 242     -10.992  51.727   3.024  1.00 95.01           C  
ATOM   1854  O   VAL A 242     -11.180  52.916   3.289  1.00 95.01           O  
ATOM   1855  CB  VAL A 242     -11.708  49.874   4.573  1.00 95.01           C  
ATOM   1856  CG1 VAL A 242     -11.240  50.799   5.694  1.00 95.01           C  
ATOM   1857  CG2 VAL A 242     -12.902  49.036   5.029  1.00 95.01           C  
ATOM   1858  N   VAL A 243      -9.920  51.322   2.458  1.00 95.17           N  
ATOM   1859  CA  VAL A 243      -8.814  52.215   2.129  1.00 95.17           C  
ATOM   1860  C   VAL A 243      -9.240  53.182   1.027  1.00 95.17           C  
ATOM   1861  O   VAL A 243      -8.942  54.377   1.091  1.00 95.17           O  
ATOM   1862  CB  VAL A 243      -7.559  51.427   1.691  1.00 95.17           C  
ATOM   1863  CG1 VAL A 243      -6.484  52.374   1.160  1.00 95.17           C  
ATOM   1864  CG2 VAL A 243      -7.017  50.597   2.854  1.00 95.17           C  
ATOM   1865  N   ARG A 244      -9.911  52.631   0.021  1.00 96.10           N  
ATOM   1866  CA  ARG A 244     -10.413  53.493  -1.043  1.00 96.10           C  
ATOM   1867  C   ARG A 244     -11.283  54.611  -0.477  1.00 96.10           C  
ATOM   1868  O   ARG A 244     -11.101  55.780  -0.821  1.00 96.10           O  
ATOM   1869  CB  ARG A 244     -11.208  52.678  -2.066  1.00 96.10           C  
ATOM   1870  CG  ARG A 244     -11.708  53.493  -3.248  1.00 96.10           C  
ATOM   1871  CD  ARG A 244     -12.657  52.689  -4.125  1.00 96.10           C  
ATOM   1872  NE  ARG A 244     -13.944  52.473  -3.471  1.00 96.10           N  
ATOM   1873  CZ  ARG A 244     -14.997  53.278  -3.583  1.00 96.10           C  
ATOM   1874  NH1 ARG A 244     -14.935  54.374  -4.331  1.00 96.10           N1+
ATOM   1875  NH2 ARG A 244     -16.120  52.985  -2.944  1.00 96.10           N  
ATOM   1876  N   LEU A 245     -12.276  54.285   0.382  1.00 96.23           N  
ATOM   1877  CA  LEU A 245     -13.192  55.248   0.983  1.00 96.23           C  
ATOM   1878  C   LEU A 245     -12.433  56.260   1.836  1.00 96.23           C  
ATOM   1879  O   LEU A 245     -12.729  57.456   1.796  1.00 96.23           O  
ATOM   1880  CB  LEU A 245     -14.242  54.530   1.835  1.00 96.23           C  
ATOM   1881  CG  LEU A 245     -15.302  53.733   1.075  1.00 96.23           C  
ATOM   1882  CD1 LEU A 245     -16.091  52.849   2.035  1.00 96.23           C  
ATOM   1883  CD2 LEU A 245     -16.235  54.671   0.317  1.00 96.23           C  
ATOM   1884  N   ALA A 246     -11.492  55.815   2.615  1.00 95.92           N  
ATOM   1885  CA  ALA A 246     -10.675  56.702   3.439  1.00 95.92           C  
ATOM   1886  C   ALA A 246      -9.911  57.703   2.577  1.00 95.92           C  
ATOM   1887  O   ALA A 246      -9.858  58.892   2.897  1.00 95.92           O  
ATOM   1888  CB  ALA A 246      -9.703  55.889   4.292  1.00 95.92           C  
ATOM   1889  N   LEU A 247      -9.286  57.219   1.479  1.00 95.91           N  
ATOM   1890  CA  LEU A 247      -8.542  58.096   0.581  1.00 95.91           C  
ATOM   1891  C   LEU A 247      -9.477  59.078  -0.119  1.00 95.91           C  
ATOM   1892  O   LEU A 247      -9.102  60.225  -0.371  1.00 95.91           O  
ATOM   1893  CB  LEU A 247      -7.776  57.275  -0.458  1.00 95.91           C  
ATOM   1894  CG  LEU A 247      -6.587  56.464   0.061  1.00 95.91           C  
ATOM   1895  CD1 LEU A 247      -5.954  55.665  -1.074  1.00 95.91           C  
ATOM   1896  CD2 LEU A 247      -5.558  57.382   0.714  1.00 95.91           C  
ATOM   1897  N   GLU A 248     -10.667  58.616  -0.455  1.00 95.50           N  
ATOM   1898  CA  GLU A 248     -11.675  59.507  -1.022  1.00 95.50           C  
ATOM   1899  C   GLU A 248     -11.994  60.658  -0.071  1.00 95.50           C  
ATOM   1900  O   GLU A 248     -12.151  61.801  -0.503  1.00 95.50           O  
ATOM   1901  CB  GLU A 248     -12.952  58.732  -1.357  1.00 95.50           C  
ATOM   1902  CG  GLU A 248     -13.952  59.523  -2.188  1.00 95.50           C  
ATOM   1903  CD  GLU A 248     -15.152  58.699  -2.627  1.00 95.50           C  
ATOM   1904  OE1 GLU A 248     -16.076  59.261  -3.257  1.00 95.50           O  
ATOM   1905  OE2 GLU A 248     -15.168  57.482  -2.337  1.00 95.50           O1-
ATOM   1906  N   ILE A 249     -12.162  60.338   1.195  1.00 95.47           N  
ATOM   1907  CA  ILE A 249     -12.413  61.344   2.222  1.00 95.47           C  
ATOM   1908  C   ILE A 249     -11.252  62.336   2.266  1.00 95.47           C  
ATOM   1909  O   ILE A 249     -11.468  63.548   2.335  1.00 95.47           O  
ATOM   1910  CB  ILE A 249     -12.616  60.696   3.610  1.00 95.47           C  
ATOM   1911  CG1 ILE A 249     -13.929  59.904   3.642  1.00 95.47           C  
ATOM   1912  CG2 ILE A 249     -12.590  61.759   4.711  1.00 95.47           C  
ATOM   1913  CD1 ILE A 249     -14.108  59.052   4.892  1.00 95.47           C  
ATOM   1914  N   VAL A 250     -10.030  61.839   2.241  1.00 93.78           N  
ATOM   1915  CA  VAL A 250      -8.837  62.679   2.241  1.00 93.78           C  
ATOM   1916  C   VAL A 250      -8.864  63.617   1.036  1.00 93.78           C  
ATOM   1917  O   VAL A 250      -8.558  64.805   1.160  1.00 93.78           O  
ATOM   1918  CB  VAL A 250      -7.545  61.831   2.227  1.00 93.78           C  
ATOM   1919  CG1 VAL A 250      -6.314  62.723   2.084  1.00 93.78           C  
ATOM   1920  CG2 VAL A 250      -7.451  60.983   3.494  1.00 93.78           C  
ATOM   1921  N   GLN A 251      -9.280  63.153  -0.090  1.00 92.82           N  
ATOM   1922  CA  GLN A 251      -9.355  63.948  -1.311  1.00 92.82           C  
ATOM   1923  C   GLN A 251     -10.431  65.025  -1.202  1.00 92.82           C  
ATOM   1924  O   GLN A 251     -10.244  66.146  -1.680  1.00 92.82           O  
ATOM   1925  CB  GLN A 251      -9.630  63.052  -2.520  1.00 92.82           C  
ATOM   1926  CG  GLN A 251      -9.505  63.768  -3.858  1.00 92.82           C  
ATOM   1927  CD  GLN A 251      -9.626  62.825  -5.042  1.00 92.82           C  
ATOM   1928  NE2 GLN A 251      -9.145  63.264  -6.200  1.00 92.82           N  
ATOM   1929  OE1 GLN A 251     -10.147  61.713  -4.915  1.00 92.82           O  
ATOM   1930  N   LEU A 252     -11.548  64.677  -0.669  1.00 91.68           N  
ATOM   1931  CA  LEU A 252     -12.698  65.572  -0.585  1.00 91.68           C  
ATOM   1932  C   LEU A 252     -12.487  66.627   0.496  1.00 91.68           C  
ATOM   1933  O   LEU A 252     -12.981  67.751   0.376  1.00 91.68           O  
ATOM   1934  CB  LEU A 252     -13.975  64.777  -0.297  1.00 91.68           C  
ATOM   1935  CG  LEU A 252     -14.510  63.916  -1.442  1.00 91.68           C  
ATOM   1936  CD1 LEU A 252     -15.608  62.986  -0.938  1.00 91.68           C  
ATOM   1937  CD2 LEU A 252     -15.026  64.795  -2.577  1.00 91.68           C  
ATOM   1938  N   ALA A 253     -11.775  66.299   1.527  1.00 90.94           N  
ATOM   1939  CA  ALA A 253     -11.527  67.202   2.648  1.00 90.94           C  
ATOM   1940  C   ALA A 253     -10.076  67.110   3.115  1.00 90.94           C  
ATOM   1941  O   ALA A 253      -9.804  66.660   4.230  1.00 90.94           O  
ATOM   1942  CB  ALA A 253     -12.476  66.890   3.803  1.00 90.94           C  
ATOM   1943  N   PRO A 254      -9.202  67.661   2.166  1.00 87.48           N  
ATOM   1944  CA  PRO A 254      -7.781  67.545   2.504  1.00 87.48           C  
ATOM   1945  C   PRO A 254      -7.397  68.365   3.733  1.00 87.48           C  
ATOM   1946  O   PRO A 254      -7.990  69.416   3.988  1.00 87.48           O  
ATOM   1947  CB  PRO A 254      -7.077  68.075   1.252  1.00 87.48           C  
ATOM   1948  CG  PRO A 254      -8.065  69.004   0.623  1.00 87.48           C  
ATOM   1949  CD  PRO A 254      -9.449  68.533   0.966  1.00 87.48           C  
ATOM   1950  N   ASP A 255      -6.584  67.828   4.671  1.00 80.62           N  
ATOM   1951  CA  ASP A 255      -5.966  68.561   5.772  1.00 80.62           C  
ATOM   1952  C   ASP A 255      -6.980  68.855   6.875  1.00 80.62           C  
ATOM   1953  O   ASP A 255      -6.976  69.943   7.455  1.00 80.62           O  
ATOM   1954  CB  ASP A 255      -5.345  69.865   5.266  1.00 80.62           C  
ATOM   1955  CG  ASP A 255      -4.305  70.434   6.214  1.00 80.62           C  
ATOM   1956  OD1 ASP A 255      -3.763  69.678   7.049  1.00 80.62           O  
ATOM   1957  OD2 ASP A 255      -4.027  71.650   6.129  1.00 80.62           O1-
ATOM   1958  N   THR A 256      -8.059  68.025   7.040  1.00 86.99           N  
ATOM   1959  CA  THR A 256      -9.076  68.137   8.079  1.00 86.99           C  
ATOM   1960  C   THR A 256      -8.905  67.039   9.124  1.00 86.99           C  
ATOM   1961  O   THR A 256      -8.211  66.048   8.883  1.00 86.99           O  
ATOM   1962  CB  THR A 256     -10.494  68.066   7.483  1.00 86.99           C  
ATOM   1963  CG2 THR A 256     -10.715  69.172   6.457  1.00 86.99           C  
ATOM   1964  OG1 THR A 256     -10.675  66.794   6.846  1.00 86.99           O  
ATOM   1965  N   ARG A 257      -9.420  67.239  10.359  1.00 90.57           N  
ATOM   1966  CA  ARG A 257      -9.486  66.223  11.405  1.00 90.57           C  
ATOM   1967  C   ARG A 257     -10.172  64.959  10.900  1.00 90.57           C  
ATOM   1968  O   ARG A 257      -9.785  63.848  11.266  1.00 90.57           O  
ATOM   1969  CB  ARG A 257     -10.221  66.764  12.634  1.00 90.57           C  
ATOM   1970  CG  ARG A 257      -9.432  67.801  13.418  1.00 90.57           C  
ATOM   1971  CD  ARG A 257     -10.173  68.242  14.673  1.00 90.57           C  
ATOM   1972  NE  ARG A 257      -9.432  69.268  15.402  1.00 90.57           N  
ATOM   1973  CZ  ARG A 257      -9.817  69.804  16.557  1.00 90.57           C  
ATOM   1974  NH1 ARG A 257     -10.947  69.418  17.139  1.00 90.57           N1+
ATOM   1975  NH2 ARG A 257      -9.067  70.730  17.134  1.00 90.57           N  
ATOM   1976  N   LEU A 258     -11.088  65.147  10.090  1.00 91.52           N  
ATOM   1977  CA  LEU A 258     -11.861  64.058   9.505  1.00 91.52           C  
ATOM   1978  C   LEU A 258     -10.983  63.182   8.618  1.00 91.52           C  
ATOM   1979  O   LEU A 258     -11.070  61.953   8.668  1.00 91.52           O  
ATOM   1980  CB  LEU A 258     -13.037  64.609   8.695  1.00 91.52           C  
ATOM   1981  CG  LEU A 258     -13.976  63.575   8.072  1.00 91.52           C  
ATOM   1982  CD1 LEU A 258     -14.654  62.751   9.161  1.00 91.52           C  
ATOM   1983  CD2 LEU A 258     -15.012  64.258   7.186  1.00 91.52           C  
ATOM   1984  N   ALA A 259     -10.153  63.745   7.716  1.00 90.57           N  
ATOM   1985  CA  ALA A 259      -9.209  63.049   6.844  1.00 90.57           C  
ATOM   1986  C   ALA A 259      -8.225  62.213   7.658  1.00 90.57           C  
ATOM   1987  O   ALA A 259      -7.971  61.052   7.331  1.00 90.57           O  
ATOM   1988  CB  ALA A 259      -8.457  64.048   5.968  1.00 90.57           C  
ATOM   1989  N   ARG A 260      -7.729  62.746   8.730  1.00 92.44           N  
ATOM   1990  CA  ARG A 260      -6.810  62.029   9.607  1.00 92.44           C  
ATOM   1991  C   ARG A 260      -7.511  60.866  10.301  1.00 92.44           C  
ATOM   1992  O   ARG A 260      -6.949  59.775  10.417  1.00 92.44           O  
ATOM   1993  CB  ARG A 260      -6.212  62.976  10.650  1.00 92.44           C  
ATOM   1994  CG  ARG A 260      -5.251  64.002  10.070  1.00 92.44           C  
ATOM   1995  CD  ARG A 260      -4.694  64.924  11.145  1.00 92.44           C  
ATOM   1996  NE  ARG A 260      -4.004  66.072  10.566  1.00 92.44           N  
ATOM   1997  CZ  ARG A 260      -3.051  66.772  11.178  1.00 92.44           C  
ATOM   1998  NH1 ARG A 260      -2.656  66.452  12.404  1.00 92.44           N1+
ATOM   1999  NH2 ARG A 260      -2.490  67.799  10.557  1.00 92.44           N  
ATOM   2000  N   ALA A 261      -8.748  61.160  10.856  1.00 93.29           N  
ATOM   2001  CA  ALA A 261      -9.540  60.119  11.506  1.00 93.29           C  
ATOM   2002  C   ALA A 261      -9.833  58.970  10.545  1.00 93.29           C  
ATOM   2003  O   ALA A 261      -9.770  57.799  10.929  1.00 93.29           O  
ATOM   2004  CB  ALA A 261     -10.844  60.702  12.045  1.00 93.29           C  
ATOM   2005  N   ALA A 262     -10.168  59.319   9.287  1.00 94.13           N  
ATOM   2006  CA  ALA A 262     -10.470  58.320   8.265  1.00 94.13           C  
ATOM   2007  C   ALA A 262      -9.254  57.441   7.982  1.00 94.13           C  
ATOM   2008  O   ALA A 262      -9.378  56.220   7.865  1.00 94.13           O  
ATOM   2009  CB  ALA A 262     -10.941  58.998   6.981  1.00 94.13           C  
ATOM   2010  N   LEU A 263      -8.067  58.049   7.863  1.00 93.77           N  
ATOM   2011  CA  LEU A 263      -6.828  57.321   7.619  1.00 93.77           C  
ATOM   2012  C   LEU A 263      -6.490  56.410   8.795  1.00 93.77           C  
ATOM   2013  O   LEU A 263      -6.064  55.269   8.601  1.00 93.77           O  
ATOM   2014  CB  LEU A 263      -5.674  58.294   7.364  1.00 93.77           C  
ATOM   2015  CG  LEU A 263      -5.674  59.007   6.011  1.00 93.77           C  
ATOM   2016  CD1 LEU A 263      -4.530  60.014   5.942  1.00 93.77           C  
ATOM   2017  CD2 LEU A 263      -5.574  57.996   4.874  1.00 93.77           C  
ATOM   2018  N   LYS A 264      -6.651  56.945  10.045  1.00 93.71           N  
ATOM   2019  CA  LYS A 264      -6.420  56.154  11.251  1.00 93.71           C  
ATOM   2020  C   LYS A 264      -7.350  54.945  11.302  1.00 93.71           C  
ATOM   2021  O   LYS A 264      -6.913  53.832  11.602  1.00 93.71           O  
ATOM   2022  CB  LYS A 264      -6.609  57.014  12.502  1.00 93.71           C  
ATOM   2023  CG  LYS A 264      -6.213  56.319  13.796  1.00 93.71           C  
ATOM   2024  CD  LYS A 264      -6.356  57.247  14.995  1.00 93.71           C  
ATOM   2025  CE  LYS A 264      -5.998  56.541  16.296  1.00 93.71           C  
ATOM   2026  NZ  LYS A 264      -6.149  57.444  17.476  1.00 93.71           N1+
ATOM   2027  N   LEU A 265      -8.560  55.201  11.103  1.00 94.00           N  
ATOM   2028  CA  LEU A 265      -9.576  54.154  11.088  1.00 94.00           C  
ATOM   2029  C   LEU A 265      -9.256  53.101  10.032  1.00 94.00           C  
ATOM   2030  O   LEU A 265      -9.369  51.901  10.292  1.00 94.00           O  
ATOM   2031  CB  LEU A 265     -10.960  54.754  10.825  1.00 94.00           C  
ATOM   2032  CG  LEU A 265     -12.146  53.793  10.922  1.00 94.00           C  
ATOM   2033  CD1 LEU A 265     -12.249  53.220  12.331  1.00 94.00           C  
ATOM   2034  CD2 LEU A 265     -13.440  54.498  10.529  1.00 94.00           C  
ATOM   2035  N   ALA A 266      -8.898  53.452   8.807  1.00 93.89           N  
ATOM   2036  CA  ALA A 266      -8.530  52.557   7.712  1.00 93.89           C  
ATOM   2037  C   ALA A 266      -7.282  51.750   8.060  1.00 93.89           C  
ATOM   2038  O   ALA A 266      -7.202  50.558   7.757  1.00 93.89           O  
ATOM   2039  CB  ALA A 266      -8.305  53.352   6.428  1.00 93.89           C  
ATOM   2040  N   LYS A 267      -6.317  52.351   8.699  1.00 93.14           N  
ATOM   2041  CA  LYS A 267      -5.101  51.667   9.133  1.00 93.14           C  
ATOM   2042  C   LYS A 267      -5.422  50.548  10.119  1.00 93.14           C  
ATOM   2043  O   LYS A 267      -4.876  49.447  10.015  1.00 93.14           O  
ATOM   2044  CB  LYS A 267      -4.124  52.659   9.766  1.00 93.14           C  
ATOM   2045  CG  LYS A 267      -2.736  52.087  10.015  1.00 93.14           C  
ATOM   2046  CD  LYS A 267      -1.786  53.145  10.562  1.00 93.14           C  
ATOM   2047  CE  LYS A 267      -0.411  52.562  10.860  1.00 93.14           C  
ATOM   2048  NZ  LYS A 267       0.525  53.597  11.392  1.00 93.14           N1+
ATOM   2049  N   GLU A 268      -6.257  50.834  11.062  1.00 92.68           N  
ATOM   2050  CA  GLU A 268      -6.669  49.840  12.047  1.00 92.68           C  
ATOM   2051  C   GLU A 268      -7.483  48.723  11.398  1.00 92.68           C  
ATOM   2052  O   GLU A 268      -7.322  47.550  11.741  1.00 92.68           O  
ATOM   2053  CB  GLU A 268      -7.479  50.498  13.168  1.00 92.68           C  
ATOM   2054  CG  GLU A 268      -6.654  51.401  14.073  1.00 92.68           C  
ATOM   2055  CD  GLU A 268      -7.488  52.127  15.117  1.00 92.68           C  
ATOM   2056  OE1 GLU A 268      -6.917  52.896  15.923  1.00 92.68           O  
ATOM   2057  OE2 GLU A 268      -8.723  51.924  15.129  1.00 92.68           O1-
ATOM   2058  N   ALA A 269      -8.250  49.129  10.456  1.00 91.60           N  
ATOM   2059  CA  ALA A 269      -9.147  48.190   9.788  1.00 91.60           C  
ATOM   2060  C   ALA A 269      -8.369  47.235   8.887  1.00 91.60           C  
ATOM   2061  O   ALA A 269      -8.725  46.060   8.764  1.00 91.60           O  
ATOM   2062  CB  ALA A 269     -10.198  48.944   8.977  1.00 91.60           C  
ATOM   2063  N   VAL A 270      -7.318  47.708   8.201  1.00 89.89           N  
ATOM   2064  CA  VAL A 270      -6.526  46.921   7.261  1.00 89.89           C  
ATOM   2065  C   VAL A 270      -5.718  45.870   8.020  1.00 89.89           C  
ATOM   2066  O   VAL A 270      -5.306  44.860   7.444  1.00 89.89           O  
ATOM   2067  CB  VAL A 270      -5.583  47.816   6.425  1.00 89.89           C  
ATOM   2068  CG1 VAL A 270      -4.630  46.965   5.589  1.00 89.89           C  
ATOM   2069  CG2 VAL A 270      -6.393  48.753   5.530  1.00 89.89           C  
ATOM   2070  N   LYS A 271      -5.544  45.974   9.388  1.00 88.66           N  
ATOM   2071  CA  LYS A 271      -4.855  45.011  10.242  1.00 88.66           C  
ATOM   2072  C   LYS A 271      -5.845  44.064  10.915  1.00 88.66           C  
ATOM   2073  O   LYS A 271      -5.444  43.083  11.544  1.00 88.66           O  
ATOM   2074  CB  LYS A 271      -4.020  45.734  11.301  1.00 88.66           C  
ATOM   2075  CG  LYS A 271      -2.864  46.544  10.731  1.00 88.66           C  
ATOM   2076  CD  LYS A 271      -2.091  47.264  11.828  1.00 88.66           C  
ATOM   2077  CE  LYS A 271      -0.975  48.125  11.254  1.00 88.66           C  
ATOM   2078  NZ  LYS A 271      -0.249  48.877  12.322  1.00 88.66           N1+
ATOM   2079  N   SER A 272      -7.093  44.348  10.771  1.00 88.08           N  
ATOM   2080  CA  SER A 272      -8.129  43.576  11.449  1.00 88.08           C  
ATOM   2081  C   SER A 272      -8.517  42.342  10.641  1.00 88.08           C  
ATOM   2082  O   SER A 272      -8.619  42.404   9.414  1.00 88.08           O  
ATOM   2083  CB  SER A 272      -9.365  44.441  11.699  1.00 88.08           C  
ATOM   2084  OG  SER A 272     -10.421  43.666  12.240  1.00 88.08           O  
ATOM   2085  N   THR A 273      -8.637  41.183  11.253  1.00 88.12           N  
ATOM   2086  CA  THR A 273      -9.111  39.966  10.601  1.00 88.12           C  
ATOM   2087  C   THR A 273     -10.606  39.775  10.835  1.00 88.12           C  
ATOM   2088  O   THR A 273     -11.215  38.857  10.280  1.00 88.12           O  
ATOM   2089  CB  THR A 273      -8.347  38.728  11.105  1.00 88.12           C  
ATOM   2090  CG2 THR A 273      -6.866  38.813  10.749  1.00 88.12           C  
ATOM   2091  OG1 THR A 273      -8.480  38.638  12.529  1.00 88.12           O  
ATOM   2092  N   ASP A 274     -11.169  40.736  11.566  1.00 92.05           N  
ATOM   2093  CA  ASP A 274     -12.589  40.690  11.897  1.00 92.05           C  
ATOM   2094  C   ASP A 274     -13.433  41.295  10.776  1.00 92.05           C  
ATOM   2095  O   ASP A 274     -13.488  42.517  10.624  1.00 92.05           O  
ATOM   2096  CB  ASP A 274     -12.858  41.423  13.212  1.00 92.05           C  
ATOM   2097  CG  ASP A 274     -14.290  41.267  13.696  1.00 92.05           C  
ATOM   2098  OD1 ASP A 274     -15.148  40.795  12.919  1.00 92.05           O  
ATOM   2099  OD2 ASP A 274     -14.562  41.621  14.863  1.00 92.05           O1-
ATOM   2100  N   GLN A 275     -14.226  40.436  10.031  1.00 89.36           N  
ATOM   2101  CA  GLN A 275     -15.009  40.854   8.873  1.00 89.36           C  
ATOM   2102  C   GLN A 275     -16.158  41.768   9.288  1.00 89.36           C  
ATOM   2103  O   GLN A 275     -16.530  42.682   8.548  1.00 89.36           O  
ATOM   2104  CB  GLN A 275     -15.551  39.636   8.123  1.00 89.36           C  
ATOM   2105  CG  GLN A 275     -14.490  38.872   7.343  1.00 89.36           C  
ATOM   2106  CD  GLN A 275     -13.825  39.717   6.274  1.00 89.36           C  
ATOM   2107  NE2 GLN A 275     -12.527  39.509   6.076  1.00 89.36           N  
ATOM   2108  OE1 GLN A 275     -14.471  40.549   5.630  1.00 89.36           O  
ATOM   2109  N   GLU A 276     -16.722  41.576  10.430  1.00 90.60           N  
ATOM   2110  CA  GLU A 276     -17.804  42.413  10.942  1.00 90.60           C  
ATOM   2111  C   GLU A 276     -17.314  43.827  11.240  1.00 90.60           C  
ATOM   2112  O   GLU A 276     -18.004  44.804  10.941  1.00 90.60           O  
ATOM   2113  CB  GLU A 276     -18.415  41.792  12.200  1.00 90.60           C  
ATOM   2114  CG  GLU A 276     -19.753  42.398  12.598  1.00 90.60           C  
ATOM   2115  CD  GLU A 276     -20.384  41.720  13.804  1.00 90.60           C  
ATOM   2116  OE1 GLU A 276     -21.442  42.192  14.281  1.00 90.60           O  
ATOM   2117  OE2 GLU A 276     -19.817  40.711  14.277  1.00 90.60           O1-
ATOM   2118  N   GLU A 277     -16.168  43.940  11.845  1.00 90.23           N  
ATOM   2119  CA  GLU A 277     -15.533  45.229  12.102  1.00 90.23           C  
ATOM   2120  C   GLU A 277     -15.222  45.961  10.799  1.00 90.23           C  
ATOM   2121  O   GLU A 277     -15.439  47.170  10.693  1.00 90.23           O  
ATOM   2122  CB  GLU A 277     -14.252  45.045  12.919  1.00 90.23           C  
ATOM   2123  CG  GLU A 277     -13.599  46.353  13.344  1.00 90.23           C  
ATOM   2124  CD  GLU A 277     -12.337  46.153  14.168  1.00 90.23           C  
ATOM   2125  OE1 GLU A 277     -11.684  47.158  14.531  1.00 90.23           O  
ATOM   2126  OE2 GLU A 277     -11.998  44.983  14.452  1.00 90.23           O1-
ATOM   2127  N   LEU A 278     -14.700  45.244   9.791  1.00 91.60           N  
ATOM   2128  CA  LEU A 278     -14.389  45.810   8.483  1.00 91.60           C  
ATOM   2129  C   LEU A 278     -15.650  46.326   7.800  1.00 91.60           C  
ATOM   2130  O   LEU A 278     -15.637  47.399   7.192  1.00 91.60           O  
ATOM   2131  CB  LEU A 278     -13.705  44.765   7.597  1.00 91.60           C  
ATOM   2132  CG  LEU A 278     -12.244  44.451   7.921  1.00 91.60           C  
ATOM   2133  CD1 LEU A 278     -11.749  43.288   7.068  1.00 91.60           C  
ATOM   2134  CD2 LEU A 278     -11.372  45.685   7.712  1.00 91.60           C  
ATOM   2135  N   LYS A 279     -16.784  45.611   7.939  1.00 91.32           N  
ATOM   2136  CA  LYS A 279     -18.063  46.029   7.376  1.00 91.32           C  
ATOM   2137  C   LYS A 279     -18.564  47.309   8.039  1.00 91.32           C  
ATOM   2138  O   LYS A 279     -19.081  48.203   7.365  1.00 91.32           O  
ATOM   2139  CB  LYS A 279     -19.105  44.919   7.527  1.00 91.32           C  
ATOM   2140  CG  LYS A 279     -18.906  43.749   6.575  1.00 91.32           C  
ATOM   2141  CD  LYS A 279     -19.992  42.696   6.750  1.00 91.32           C  
ATOM   2142  CE  LYS A 279     -19.739  41.480   5.867  1.00 91.32           C  
ATOM   2143  NZ  LYS A 279     -20.763  40.414   6.087  1.00 91.32           N1+
ATOM   2144  N   LYS A 280     -18.367  47.342   9.357  1.00 90.54           N  
ATOM   2145  CA  LYS A 280     -18.789  48.514  10.117  1.00 90.54           C  
ATOM   2146  C   LYS A 280     -17.968  49.742   9.736  1.00 90.54           C  
ATOM   2147  O   LYS A 280     -18.521  50.824   9.528  1.00 90.54           O  
ATOM   2148  CB  LYS A 280     -18.671  48.251  11.619  1.00 90.54           C  
ATOM   2149  CG  LYS A 280     -19.756  47.340  12.175  1.00 90.54           C  
ATOM   2150  CD  LYS A 280     -19.628  47.175  13.685  1.00 90.54           C  
ATOM   2151  CE  LYS A 280     -20.641  46.176  14.226  1.00 90.54           C  
ATOM   2152  NZ  LYS A 280     -20.470  45.955  15.694  1.00 90.54           N1+
ATOM   2153  N   VAL A 281     -16.694  49.560   9.713  1.00 92.53           N  
ATOM   2154  CA  VAL A 281     -15.777  50.634   9.346  1.00 92.53           C  
ATOM   2155  C   VAL A 281     -16.053  51.083   7.913  1.00 92.53           C  
ATOM   2156  O   VAL A 281     -16.089  52.282   7.627  1.00 92.53           O  
ATOM   2157  CB  VAL A 281     -14.302  50.195   9.492  1.00 92.53           C  
ATOM   2158  CG1 VAL A 281     -13.364  51.255   8.918  1.00 92.53           C  
ATOM   2159  CG2 VAL A 281     -13.971  49.921  10.958  1.00 92.53           C  
ATOM   2160  N   LYS A 282     -16.210  50.160   7.002  1.00 93.11           N  
ATOM   2161  CA  LYS A 282     -16.573  50.477   5.624  1.00 93.11           C  
ATOM   2162  C   LYS A 282     -17.848  51.314   5.570  1.00 93.11           C  
ATOM   2163  O   LYS A 282     -17.924  52.293   4.824  1.00 93.11           O  
ATOM   2164  CB  LYS A 282     -16.753  49.196   4.807  1.00 93.11           C  
ATOM   2165  CG  LYS A 282     -17.068  49.437   3.339  1.00 93.11           C  
ATOM   2166  CD  LYS A 282     -17.268  48.127   2.587  1.00 93.11           C  
ATOM   2167  CE  LYS A 282     -17.745  48.366   1.161  1.00 93.11           C  
ATOM   2168  NZ  LYS A 282     -18.009  47.084   0.443  1.00 93.11           N1+
ATOM   2169  N   ALA A 283     -18.892  50.918   6.319  1.00 90.89           N  
ATOM   2170  CA  ALA A 283     -20.169  51.626   6.374  1.00 90.89           C  
ATOM   2171  C   ALA A 283     -19.982  53.052   6.886  1.00 90.89           C  
ATOM   2172  O   ALA A 283     -20.554  53.996   6.335  1.00 90.89           O  
ATOM   2173  CB  ALA A 283     -21.158  50.872   7.259  1.00 90.89           C  
ATOM   2174  N   ILE A 284     -19.214  53.175   7.907  1.00 91.84           N  
ATOM   2175  CA  ILE A 284     -18.939  54.480   8.498  1.00 91.84           C  
ATOM   2176  C   ILE A 284     -18.227  55.368   7.479  1.00 91.84           C  
ATOM   2177  O   ILE A 284     -18.593  56.531   7.296  1.00 91.84           O  
ATOM   2178  CB  ILE A 284     -18.091  54.351   9.782  1.00 91.84           C  
ATOM   2179  CG1 ILE A 284     -18.909  53.693  10.899  1.00 91.84           C  
ATOM   2180  CG2 ILE A 284     -17.566  55.722  10.222  1.00 91.84           C  
ATOM   2181  CD1 ILE A 284     -18.090  53.309  12.123  1.00 91.84           C  
ATOM   2182  N   LEU A 285     -17.193  54.865   6.844  1.00 94.63           N  
ATOM   2183  CA  LEU A 285     -16.428  55.625   5.861  1.00 94.63           C  
ATOM   2184  C   LEU A 285     -17.288  55.964   4.647  1.00 94.63           C  
ATOM   2185  O   LEU A 285     -17.152  57.041   4.065  1.00 94.63           O  
ATOM   2186  CB  LEU A 285     -15.190  54.840   5.420  1.00 94.63           C  
ATOM   2187  CG  LEU A 285     -14.075  54.695   6.458  1.00 94.63           C  
ATOM   2188  CD1 LEU A 285     -12.954  53.818   5.911  1.00 94.63           C  
ATOM   2189  CD2 LEU A 285     -13.541  56.065   6.862  1.00 94.63           C  
ATOM   2190  N   ARG A 286     -18.151  55.044   4.268  1.00 94.08           N  
ATOM   2191  CA  ARG A 286     -19.081  55.286   3.170  1.00 94.08           C  
ATOM   2192  C   ARG A 286     -19.992  56.470   3.474  1.00 94.08           C  
ATOM   2193  O   ARG A 286     -20.198  57.337   2.622  1.00 94.08           O  
ATOM   2194  CB  ARG A 286     -19.921  54.037   2.891  1.00 94.08           C  
ATOM   2195  CG  ARG A 286     -20.857  54.178   1.701  1.00 94.08           C  
ATOM   2196  CD  ARG A 286     -21.682  52.917   1.481  1.00 94.08           C  
ATOM   2197  NE  ARG A 286     -22.841  53.173   0.630  1.00 94.08           N  
ATOM   2198  CZ  ARG A 286     -23.689  52.241   0.205  1.00 94.08           C  
ATOM   2199  NH1 ARG A 286     -23.523  50.967   0.543  1.00 94.08           N1+
ATOM   2200  NH2 ARG A 286     -24.711  52.584  -0.566  1.00 94.08           N  
ATOM   2201  N   VAL A 287     -20.558  56.408   4.663  1.00 91.40           N  
ATOM   2202  CA  VAL A 287     -21.426  57.496   5.099  1.00 91.40           C  
ATOM   2203  C   VAL A 287     -20.647  58.810   5.104  1.00 91.40           C  
ATOM   2204  O   VAL A 287     -21.129  59.827   4.598  1.00 91.40           O  
ATOM   2205  CB  VAL A 287     -22.020  57.224   6.499  1.00 91.40           C  
ATOM   2206  CG1 VAL A 287     -22.750  58.458   7.026  1.00 91.40           C  
ATOM   2207  CG2 VAL A 287     -22.961  56.020   6.454  1.00 91.40           C  
ATOM   2208  N   ALA A 288     -19.515  58.836   5.707  1.00 92.06           N  
ATOM   2209  CA  ALA A 288     -18.663  60.020   5.779  1.00 92.06           C  
ATOM   2210  C   ALA A 288     -18.355  60.562   4.386  1.00 92.06           C  
ATOM   2211  O   ALA A 288     -18.433  61.770   4.151  1.00 92.06           O  
ATOM   2212  CB  ALA A 288     -17.367  59.699   6.521  1.00 92.06           C  
ATOM   2213  N   SER A 289     -17.923  59.695   3.458  1.00 94.11           N  
ATOM   2214  CA  SER A 289     -17.617  60.091   2.087  1.00 94.11           C  
ATOM   2215  C   SER A 289     -18.840  60.690   1.399  1.00 94.11           C  
ATOM   2216  O   SER A 289     -18.736  61.714   0.718  1.00 94.11           O  
ATOM   2217  CB  SER A 289     -17.106  58.894   1.284  1.00 94.11           C  
ATOM   2218  OG  SER A 289     -16.846  59.264  -0.059  1.00 94.11           O  
ATOM   2219  N   GLU A 290     -20.012  60.019   1.547  1.00 93.09           N  
ATOM   2220  CA  GLU A 290     -21.255  60.498   0.948  1.00 93.09           C  
ATOM   2221  C   GLU A 290     -21.637  61.871   1.495  1.00 93.09           C  
ATOM   2222  O   GLU A 290     -22.106  62.734   0.749  1.00 93.09           O  
ATOM   2223  CB  GLU A 290     -22.389  59.501   1.191  1.00 93.09           C  
ATOM   2224  CG  GLU A 290     -22.282  58.233   0.356  1.00 93.09           C  
ATOM   2225  CD  GLU A 290     -22.345  58.493  -1.141  1.00 93.09           C  
ATOM   2226  OE1 GLU A 290     -21.585  57.851  -1.901  1.00 93.09           O  
ATOM   2227  OE2 GLU A 290     -23.161  59.347  -1.557  1.00 93.09           O1-
ATOM   2228  N   VAL A 291     -21.528  62.070   2.800  1.00 91.71           N  
ATOM   2229  CA  VAL A 291     -21.810  63.361   3.418  1.00 91.71           C  
ATOM   2230  C   VAL A 291     -20.918  64.436   2.800  1.00 91.71           C  
ATOM   2231  O   VAL A 291     -21.389  65.525   2.465  1.00 91.71           O  
ATOM   2232  CB  VAL A 291     -21.605  63.314   4.949  1.00 91.71           C  
ATOM   2233  CG1 VAL A 291     -21.659  64.720   5.544  1.00 91.71           C  
ATOM   2234  CG2 VAL A 291     -22.655  62.416   5.600  1.00 91.71           C  
ATOM   2235  N   LEU A 292     -19.602  64.175   2.664  1.00 92.61           N  
ATOM   2236  CA  LEU A 292     -18.656  65.127   2.091  1.00 92.61           C  
ATOM   2237  C   LEU A 292     -19.013  65.443   0.643  1.00 92.61           C  
ATOM   2238  O   LEU A 292     -18.894  66.590   0.206  1.00 92.61           O  
ATOM   2239  CB  LEU A 292     -17.229  64.576   2.168  1.00 92.61           C  
ATOM   2240  CG  LEU A 292     -16.586  64.550   3.556  1.00 92.61           C  
ATOM   2241  CD1 LEU A 292     -15.242  63.832   3.504  1.00 92.61           C  
ATOM   2242  CD2 LEU A 292     -16.421  65.967   4.095  1.00 92.61           C  
ATOM   2243  N   LYS A 293     -19.439  64.394  -0.166  1.00 92.11           N  
ATOM   2244  CA  LYS A 293     -19.854  64.604  -1.550  1.00 92.11           C  
ATOM   2245  C   LYS A 293     -21.089  65.495  -1.624  1.00 92.11           C  
ATOM   2246  O   LYS A 293     -21.172  66.382  -2.476  1.00 92.11           O  
ATOM   2247  CB  LYS A 293     -20.130  63.266  -2.237  1.00 92.11           C  
ATOM   2248  CG  LYS A 293     -18.877  62.467  -2.563  1.00 92.11           C  
ATOM   2249  CD  LYS A 293     -19.218  61.130  -3.210  1.00 92.11           C  
ATOM   2250  CE  LYS A 293     -17.972  60.286  -3.441  1.00 92.11           C  
ATOM   2251  NZ  LYS A 293     -18.311  58.939  -3.991  1.00 92.11           N1+
ATOM   2252  N   LEU A 294     -22.019  65.196  -0.732  1.00 92.31           N  
ATOM   2253  CA  LEU A 294     -23.237  65.998  -0.680  1.00 92.31           C  
ATOM   2254  C   LEU A 294     -22.925  67.433  -0.270  1.00 92.31           C  
ATOM   2255  O   LEU A 294     -23.541  68.375  -0.775  1.00 92.31           O  
ATOM   2256  CB  LEU A 294     -24.242  65.383   0.296  1.00 92.31           C  
ATOM   2257  CG  LEU A 294     -24.923  64.090  -0.157  1.00 92.31           C  
ATOM   2258  CD1 LEU A 294     -25.753  63.501   0.981  1.00 92.31           C  
ATOM   2259  CD2 LEU A 294     -25.792  64.344  -1.383  1.00 92.31           C  
ATOM   2260  N   GLU A 295     -21.980  67.584   0.661  1.00 89.91           N  
ATOM   2261  CA  GLU A 295     -21.537  68.914   1.070  1.00 89.91           C  
ATOM   2262  C   GLU A 295     -20.950  69.687  -0.107  1.00 89.91           C  
ATOM   2263  O   GLU A 295     -21.220  70.878  -0.272  1.00 89.91           O  
ATOM   2264  CB  GLU A 295     -20.506  68.814   2.198  1.00 89.91           C  
ATOM   2265  CG  GLU A 295     -20.126  70.157   2.806  1.00 89.91           C  
ATOM   2266  CD  GLU A 295     -19.147  70.037   3.962  1.00 89.91           C  
ATOM   2267  OE1 GLU A 295     -18.603  71.073   4.407  1.00 89.91           O  
ATOM   2268  OE2 GLU A 295     -18.920  68.897   4.427  1.00 89.91           O1-
ATOM   2269  N   GLU A 296     -20.043  69.014  -0.916  1.00 90.30           N  
ATOM   2270  CA  GLU A 296     -19.457  69.626  -2.104  1.00 90.30           C  
ATOM   2271  C   GLU A 296     -20.534  70.029  -3.106  1.00 90.30           C  
ATOM   2272  O   GLU A 296     -20.465  71.106  -3.701  1.00 90.30           O  
ATOM   2273  CB  GLU A 296     -18.457  68.671  -2.762  1.00 90.30           C  
ATOM   2274  CG  GLU A 296     -17.597  69.325  -3.834  1.00 90.30           C  
ATOM   2275  CD  GLU A 296     -16.512  68.407  -4.375  1.00 90.30           C  
ATOM   2276  OE1 GLU A 296     -15.703  68.855  -5.219  1.00 90.30           O  
ATOM   2277  OE2 GLU A 296     -16.472  67.230  -3.954  1.00 90.30           O1-
ATOM   2278  N   GLU A 297     -21.492  69.123  -3.315  1.00 90.16           N  
ATOM   2279  CA  GLU A 297     -22.619  69.419  -4.193  1.00 90.16           C  
ATOM   2280  C   GLU A 297     -23.418  70.614  -3.681  1.00 90.16           C  
ATOM   2281  O   GLU A 297     -23.860  71.455  -4.467  1.00 90.16           O  
ATOM   2282  CB  GLU A 297     -23.531  68.196  -4.327  1.00 90.16           C  
ATOM   2283  CG  GLU A 297     -22.933  67.071  -5.159  1.00 90.16           C  
ATOM   2284  CD  GLU A 297     -23.848  65.863  -5.281  1.00 90.16           C  
ATOM   2285  OE1 GLU A 297     -23.393  64.805  -5.771  1.00 90.16           O  
ATOM   2286  OE2 GLU A 297     -25.029  65.976  -4.883  1.00 90.16           O1-
ATOM   2287  N   ALA A 298     -23.687  70.667  -2.332  1.00 87.87           N  
ATOM   2288  CA  ALA A 298     -24.402  71.778  -1.710  1.00 87.87           C  
ATOM   2289  C   ALA A 298     -23.648  73.091  -1.901  1.00 87.87           C  
ATOM   2290  O   ALA A 298     -24.258  74.133  -2.156  1.00 87.87           O  
ATOM   2291  CB  ALA A 298     -24.621  71.505  -0.225  1.00 87.87           C  
ATOM   2292  N   LYS A 299     -22.260  73.088  -1.788  1.00 88.24           N  
ATOM   2293  CA  LYS A 299     -21.433  74.270  -2.014  1.00 88.24           C  
ATOM   2294  C   LYS A 299     -21.561  74.762  -3.453  1.00 88.24           C  
ATOM   2295  O   LYS A 299     -21.671  75.966  -3.695  1.00 88.24           O  
ATOM   2296  CB  LYS A 299     -19.970  73.971  -1.690  1.00 88.24           C  
ATOM   2297  CG  LYS A 299     -19.658  73.943  -0.201  1.00 88.24           C  
ATOM   2298  CD  LYS A 299     -18.174  73.712   0.055  1.00 88.24           C  
ATOM   2299  CE  LYS A 299     -17.872  73.616   1.545  1.00 88.24           C  
ATOM   2300  NZ  LYS A 299     -16.425  73.344   1.800  1.00 88.24           N1+
ATOM   2301  N   LYS A 300     -21.458  73.788  -4.458  1.00 88.68           N  
ATOM   2302  CA  LYS A 300     -21.610  74.131  -5.869  1.00 88.68           C  
ATOM   2303  C   LYS A 300     -22.983  74.740  -6.141  1.00 88.68           C  
ATOM   2304  O   LYS A 300     -23.101  75.703  -6.903  1.00 88.68           O  
ATOM   2305  CB  LYS A 300     -21.400  72.898  -6.748  1.00 88.68           C  
ATOM   2306  CG  LYS A 300     -19.950  72.452  -6.853  1.00 88.68           C  
ATOM   2307  CD  LYS A 300     -19.800  71.244  -7.769  1.00 88.68           C  
ATOM   2308  CE  LYS A 300     -18.361  70.751  -7.816  1.00 88.68           C  
ATOM   2309  NZ  LYS A 300     -18.219  69.535  -8.672  1.00 88.68           N1+
ATOM   2310  N   SER A 301     -23.966  74.126  -5.539  1.00 87.90           N  
ATOM   2311  CA  SER A 301     -25.326  74.631  -5.687  1.00 87.90           C  
ATOM   2312  C   SER A 301     -25.462  76.035  -5.107  1.00 87.90           C  
ATOM   2313  O   SER A 301     -26.154  76.882  -5.674  1.00 87.90           O  
ATOM   2314  CB  SER A 301     -26.324  73.692  -5.007  1.00 87.90           C  
ATOM   2315  OG  SER A 301     -26.389  72.450  -5.687  1.00 87.90           O  
ATOM   2316  N   GLN A 302     -24.828  76.359  -3.975  1.00 88.32           N  
ATOM   2317  CA  GLN A 302     -24.818  77.683  -3.363  1.00 88.32           C  
ATOM   2318  C   GLN A 302     -24.147  78.707  -4.276  1.00 88.32           C  
ATOM   2319  O   GLN A 302     -24.597  79.849  -4.374  1.00 88.32           O  
ATOM   2320  CB  GLN A 302     -24.111  77.644  -2.008  1.00 88.32           C  
ATOM   2321  CG  GLN A 302     -24.307  78.904  -1.175  1.00 88.32           C  
ATOM   2322  CD  GLN A 302     -23.758  78.768   0.233  1.00 88.32           C  
ATOM   2323  NE2 GLN A 302     -23.893  79.825   1.027  1.00 88.32           N  
ATOM   2324  OE1 GLN A 302     -23.218  77.722   0.604  1.00 88.32           O  
ATOM   2325  N   GLU A 303     -23.032  78.260  -4.903  1.00 89.92           N  
ATOM   2326  CA  GLU A 303     -22.345  79.114  -5.867  1.00 89.92           C  
ATOM   2327  C   GLU A 303     -23.247  79.446  -7.052  1.00 89.92           C  
ATOM   2328  O   GLU A 303     -23.256  80.579  -7.535  1.00 89.92           O  
ATOM   2329  CB  GLU A 303     -21.058  78.444  -6.357  1.00 89.92           C  
ATOM   2330  CG  GLU A 303     -19.952  78.399  -5.313  1.00 89.92           C  
ATOM   2331  CD  GLU A 303     -18.735  77.605  -5.761  1.00 89.92           C  
ATOM   2332  OE1 GLU A 303     -17.763  77.492  -4.980  1.00 89.92           O  
ATOM   2333  OE2 GLU A 303     -18.754  77.093  -6.901  1.00 89.92           O1-
ATOM   2334  N   GLU A 304     -23.926  78.399  -7.522  1.00 88.91           N  
ATOM   2335  CA  GLU A 304     -24.884  78.582  -8.608  1.00 88.91           C  
ATOM   2336  C   GLU A 304     -25.989  79.558  -8.210  1.00 88.91           C  
ATOM   2337  O   GLU A 304     -26.414  80.385  -9.019  1.00 88.91           O  
ATOM   2338  CB  GLU A 304     -25.492  77.240  -9.021  1.00 88.91           C  
ATOM   2339  CG  GLU A 304     -26.307  77.303 -10.306  1.00 88.91           C  
ATOM   2340  CD  GLU A 304     -26.768  75.938 -10.792  1.00 88.91           C  
ATOM   2341  OE1 GLU A 304     -27.523  75.871 -11.788  1.00 88.91           O  
ATOM   2342  OE2 GLU A 304     -26.370  74.927 -10.171  1.00 88.91           O1-
ATOM   2343  N   VAL A 305     -26.499  79.409  -7.011  1.00 87.49           N  
ATOM   2344  CA  VAL A 305     -27.531  80.298  -6.487  1.00 87.49           C  
ATOM   2345  C   VAL A 305     -27.007  81.732  -6.446  1.00 87.49           C  
ATOM   2346  O   VAL A 305     -27.719  82.670  -6.813  1.00 87.49           O  
ATOM   2347  CB  VAL A 305     -27.994  79.859  -5.079  1.00 87.49           C  
ATOM   2348  CG1 VAL A 305     -28.897  80.921  -4.453  1.00 87.49           C  
ATOM   2349  CG2 VAL A 305     -28.716  78.515  -5.150  1.00 87.49           C  
ATOM   2350  N   GLU A 306     -25.715  81.915  -5.984  1.00 89.70           N  
ATOM   2351  CA  GLU A 306     -25.099  83.237  -5.935  1.00 89.70           C  
ATOM   2352  C   GLU A 306     -24.985  83.845  -7.330  1.00 89.70           C  
ATOM   2353  O   GLU A 306     -25.224  85.041  -7.513  1.00 89.70           O  
ATOM   2354  CB  GLU A 306     -23.717  83.163  -5.279  1.00 89.70           C  
ATOM   2355  CG  GLU A 306     -23.762  83.040  -3.763  1.00 89.70           C  
ATOM   2356  CD  GLU A 306     -22.384  82.995  -3.124  1.00 89.70           C  
ATOM   2357  OE1 GLU A 306     -22.293  82.999  -1.874  1.00 89.70           O  
ATOM   2358  OE2 GLU A 306     -21.385  82.957  -3.878  1.00 89.70           O1-
ATOM   2359  N   ARG A 307     -24.635  83.086  -8.333  1.00 88.40           N  
ATOM   2360  CA  ARG A 307     -24.560  83.524  -9.722  1.00 88.40           C  
ATOM   2361  C   ARG A 307     -25.935  83.920 -10.248  1.00 88.40           C  
ATOM   2362  O   ARG A 307     -26.071  84.920 -10.957  1.00 88.40           O  
ATOM   2363  CB  ARG A 307     -23.960  82.423 -10.601  1.00 88.40           C  
ATOM   2364  CG  ARG A 307     -22.460  82.246 -10.430  1.00 88.40           C  
ATOM   2365  CD  ARG A 307     -21.903  81.200 -11.385  1.00 88.40           C  
ATOM   2366  NE  ARG A 307     -20.504  80.899 -11.098  1.00 88.40           N  
ATOM   2367  CZ  ARG A 307     -19.789  79.960 -11.713  1.00 88.40           C  
ATOM   2368  NH1 ARG A 307     -20.331  79.211 -12.665  1.00 88.40           N1+
ATOM   2369  NH2 ARG A 307     -18.522  79.771 -11.372  1.00 88.40           N  
ATOM   2370  N   LEU A 308     -26.866  83.046  -9.932  1.00 87.58           N  
ATOM   2371  CA  LEU A 308     -28.241  83.298 -10.350  1.00 87.58           C  
ATOM   2372  C   LEU A 308     -28.765  84.595  -9.743  1.00 87.58           C  
ATOM   2373  O   LEU A 308     -29.478  85.352 -10.407  1.00 87.58           O  
ATOM   2374  CB  LEU A 308     -29.146  82.130  -9.949  1.00 87.58           C  
ATOM   2375  CG  LEU A 308     -30.174  81.681 -10.988  1.00 87.58           C  
ATOM   2376  CD1 LEU A 308     -29.618  80.531 -11.822  1.00 87.58           C  
ATOM   2377  CD2 LEU A 308     -31.478  81.273 -10.310  1.00 87.58           C  
ATOM   2378  N   LYS A 309     -28.426  84.909  -8.469  1.00 87.29           N  
ATOM   2379  CA  LYS A 309     -28.792  86.153  -7.797  1.00 87.29           C  
ATOM   2380  C   LYS A 309     -28.256  87.364  -8.554  1.00 87.29           C  
ATOM   2381  O   LYS A 309     -28.960  88.363  -8.717  1.00 87.29           O  
ATOM   2382  CB  LYS A 309     -28.270  86.161  -6.359  1.00 87.29           C  
ATOM   2383  CG  LYS A 309     -28.849  87.273  -5.497  1.00 87.29           C  
ATOM   2384  CD  LYS A 309     -28.357  87.179  -4.059  1.00 87.29           C  
ATOM   2385  CE  LYS A 309     -28.855  88.346  -3.218  1.00 87.29           C  
ATOM   2386  NZ  LYS A 309     -28.345  88.277  -1.816  1.00 87.29           N1+
ATOM   2387  N   GLN A 310     -26.988  87.268  -9.070  1.00 88.54           N  
ATOM   2388  CA  GLN A 310     -26.358  88.334  -9.843  1.00 88.54           C  
ATOM   2389  C   GLN A 310     -27.047  88.519 -11.191  1.00 88.54           C  
ATOM   2390  O   GLN A 310     -27.238  89.648 -11.647  1.00 88.54           O  
ATOM   2391  CB  GLN A 310     -24.871  88.041 -10.049  1.00 88.54           C  
ATOM   2392  CG  GLN A 310     -24.035  88.180  -8.783  1.00 88.54           C  
ATOM   2393  CD  GLN A 310     -22.578  87.818  -9.000  1.00 88.54           C  
ATOM   2394  NE2 GLN A 310     -21.763  87.994  -7.965  1.00 88.54           N  
ATOM   2395  OE1 GLN A 310     -22.188  87.383 -10.088  1.00 88.54           O  
ATOM   2396  N   GLU A 311     -27.334  87.366 -11.819  1.00 85.91           N  
ATOM   2397  CA  GLU A 311     -28.029  87.384 -13.103  1.00 85.91           C  
ATOM   2398  C   GLU A 311     -29.404  88.033 -12.976  1.00 85.91           C  
ATOM   2399  O   GLU A 311     -29.832  88.772 -13.867  1.00 85.91           O  
ATOM   2400  CB  GLU A 311     -28.167  85.965 -13.659  1.00 85.91           C  
ATOM   2401  CG  GLU A 311     -26.857  85.370 -14.159  1.00 85.91           C  
ATOM   2402  CD  GLU A 311     -27.013  83.968 -14.726  1.00 85.91           C  
ATOM   2403  OE1 GLU A 311     -25.987  83.313 -15.014  1.00 85.91           O  
ATOM   2404  OE2 GLU A 311     -28.172  83.522 -14.883  1.00 85.91           O1-
ATOM   2405  N   VAL A 312     -30.128  87.699 -11.877  1.00 84.11           N  
ATOM   2406  CA  VAL A 312     -31.450  88.255 -11.611  1.00 84.11           C  
ATOM   2407  C   VAL A 312     -31.339  89.758 -11.362  1.00 84.11           C  
ATOM   2408  O   VAL A 312     -32.160  90.536 -11.852  1.00 84.11           O  
ATOM   2409  CB  VAL A 312     -32.124  87.564 -10.403  1.00 84.11           C  
ATOM   2410  CG1 VAL A 312     -33.408  88.292 -10.012  1.00 84.11           C  
ATOM   2411  CG2 VAL A 312     -32.413  86.098 -10.722  1.00 84.11           C  
ATOM   2412  N   GLU A 313     -30.273  90.224 -10.637  1.00 86.05           N  
ATOM   2413  CA  GLU A 313     -30.036  91.637 -10.351  1.00 86.05           C  
ATOM   2414  C   GLU A 313     -29.717  92.412 -11.626  1.00 86.05           C  
ATOM   2415  O   GLU A 313     -30.183  93.538 -11.806  1.00 86.05           O  
ATOM   2416  CB  GLU A 313     -28.898  91.797  -9.340  1.00 86.05           C  
ATOM   2417  CG  GLU A 313     -29.303  91.494  -7.904  1.00 86.05           C  
ATOM   2418  CD  GLU A 313     -28.150  91.606  -6.918  1.00 86.05           C  
ATOM   2419  OE1 GLU A 313     -28.373  91.421  -5.700  1.00 86.05           O  
ATOM   2420  OE2 GLU A 313     -27.016  91.880  -7.369  1.00 86.05           O1-
ATOM   2421  N   LYS A 314     -28.945  91.845 -12.509  1.00 83.72           N  
ATOM   2422  CA  LYS A 314     -28.608  92.437 -13.801  1.00 83.72           C  
ATOM   2423  C   LYS A 314     -29.837  92.526 -14.702  1.00 83.72           C  
ATOM   2424  O   LYS A 314     -30.031  93.525 -15.398  1.00 83.72           O  
ATOM   2425  CB  LYS A 314     -27.509  91.630 -14.492  1.00 83.72           C  
ATOM   2426  CG  LYS A 314     -26.118  91.858 -13.917  1.00 83.72           C  
ATOM   2427  CD  LYS A 314     -25.057  91.099 -14.702  1.00 83.72           C  
ATOM   2428  CE  LYS A 314     -23.680  91.244 -14.068  1.00 83.72           C  
ATOM   2429  NZ  LYS A 314     -22.640  90.481 -14.821  1.00 83.72           N1+
ATOM   2430  N   ALA A 315     -30.635  91.471 -14.685  1.00 77.78           N  
ATOM   2431  CA  ALA A 315     -31.847  91.402 -15.498  1.00 77.78           C  
ATOM   2432  C   ALA A 315     -32.916  92.354 -14.968  1.00 77.78           C  
ATOM   2433  O   ALA A 315     -33.678  92.935 -15.744  1.00 77.78           O  
ATOM   2434  CB  ALA A 315     -32.382  89.973 -15.535  1.00 77.78           C  
ATOM   2435  N   SER A 316     -33.052  92.537 -13.644  1.00 79.20           N  
ATOM   2436  CA  SER A 316     -33.976  93.463 -12.996  1.00 79.20           C  
ATOM   2437  C   SER A 316     -33.633  94.911 -13.331  1.00 79.20           C  
ATOM   2438  O   SER A 316     -34.527  95.735 -13.539  1.00 79.20           O  
ATOM   2439  CB  SER A 316     -33.959  93.264 -11.480  1.00 79.20           C  
ATOM   2440  OG  SER A 316     -34.927  94.089 -10.854  1.00 79.20           O  
ATOM   2441  N   LYS A 317     -32.298  95.271 -13.584  1.00 80.83           N  
ATOM   2442  CA  LYS A 317     -31.808  96.605 -13.925  1.00 80.83           C  
ATOM   2443  C   LYS A 317     -31.968  96.884 -15.417  1.00 80.83           C  
ATOM   2444  O   LYS A 317     -32.207  98.024 -15.818  1.00 80.83           O  
ATOM   2445  CB  LYS A 317     -30.342  96.758 -13.517  1.00 80.83           C  
ATOM   2446  CG  LYS A 317     -30.131  96.937 -12.022  1.00 80.83           C  
ATOM   2447  CD  LYS A 317     -28.660  97.148 -11.685  1.00 80.83           C  
ATOM   2448  CE  LYS A 317     -28.439  97.251 -10.182  1.00 80.83           C  
ATOM   2449  NZ  LYS A 317     -26.992  97.409  -9.846  1.00 80.83           N1+
ATOM   2450  N   ALA A 318     -32.037  95.878 -16.304  1.00 75.80           N  
ATOM   2451  CA  ALA A 318     -32.092  95.939 -17.762  1.00 75.80           C  
ATOM   2452  C   ALA A 318     -33.522  95.768 -18.264  1.00 75.80           C  
ATOM   2453  O   ALA A 318     -33.842  96.157 -19.391  1.00 75.80           O  
ATOM   2454  CB  ALA A 318     -31.187  94.871 -18.373  1.00 75.80           C  
ATOM   2455  N   GLY A 319     -34.593  95.688 -17.460  1.00 67.57           N  
ATOM   2456  CA  GLY A 319     -35.990  95.529 -17.826  1.00 67.57           C  
ATOM   2457  C   GLY A 319     -36.258  94.273 -18.634  1.00 67.57           C  
ATOM   2458  O   GLY A 319     -35.990  94.234 -19.837  1.00 67.57           O  
ATOM   2459  N   LEU A 320     -36.444  93.050 -17.903  1.00 66.04           N  
ATOM   2460  CA  LEU A 320     -36.517  91.705 -18.467  1.00 66.04           C  
ATOM   2461  C   LEU A 320     -37.837  91.494 -19.199  1.00 66.04           C  
ATOM   2462  O   LEU A 320     -38.898  91.874 -18.698  1.00 66.04           O  
ATOM   2463  CB  LEU A 320     -36.355  90.653 -17.367  1.00 66.04           C  
ATOM   2464  CG  LEU A 320     -34.921  90.269 -17.001  1.00 66.04           C  
ATOM   2465  CD1 LEU A 320     -34.839  89.864 -15.533  1.00 66.04           C  
ATOM   2466  CD2 LEU A 320     -34.421  89.143 -17.901  1.00 66.04           C  
ATOM   2467  N   ASP A 321     -37.782  91.284 -20.674  1.00 73.15           N  
ATOM   2468  CA  ASP A 321     -38.884  90.812 -21.506  1.00 73.15           C  
ATOM   2469  C   ASP A 321     -39.266  89.378 -21.150  1.00 73.15           C  
ATOM   2470  O   ASP A 321     -38.548  88.705 -20.408  1.00 73.15           O  
ATOM   2471  CB  ASP A 321     -38.516  90.907 -22.988  1.00 73.15           C  
ATOM   2472  CG  ASP A 321     -37.336  90.028 -23.364  1.00 73.15           C  
ATOM   2473  OD1 ASP A 321     -36.814  89.302 -22.490  1.00 73.15           O  
ATOM   2474  OD2 ASP A 321     -36.923  90.064 -24.542  1.00 73.15           O1-
ATOM   2475  N   HIS A 322     -40.545  88.855 -20.858  1.00 72.61           N  
ATOM   2476  CA  HIS A 322     -41.220  87.608 -20.514  1.00 72.61           C  
ATOM   2477  C   HIS A 322     -40.360  86.400 -20.871  1.00 72.61           C  
ATOM   2478  O   HIS A 322     -40.304  85.427 -20.116  1.00 72.61           O  
ATOM   2479  CB  HIS A 322     -42.572  87.517 -21.222  1.00 72.61           C  
ATOM   2480  CG  HIS A 322     -43.692  87.093 -20.325  1.00 72.61           C  
ATOM   2481  CD2 HIS A 322     -44.832  87.728 -19.966  1.00 72.61           C  
ATOM   2482  ND1 HIS A 322     -43.707  85.876 -19.680  1.00 72.61           N  
ATOM   2483  CE1 HIS A 322     -44.813  85.780 -18.960  1.00 72.61           C  
ATOM   2484  NE2 HIS A 322     -45.513  86.891 -19.116  1.00 72.61           N  
ATOM   2485  N   GLU A 323     -39.470  86.460 -21.918  1.00 73.47           N  
ATOM   2486  CA  GLU A 323     -38.577  85.376 -22.317  1.00 73.47           C  
ATOM   2487  C   GLU A 323     -37.371  85.284 -21.386  1.00 73.47           C  
ATOM   2488  O   GLU A 323     -36.934  84.186 -21.035  1.00 73.47           O  
ATOM   2489  CB  GLU A 323     -38.112  85.567 -23.763  1.00 73.47           C  
ATOM   2490  CG  GLU A 323     -37.820  84.264 -24.493  1.00 73.47           C  
ATOM   2491  CD  GLU A 323     -37.480  84.462 -25.961  1.00 73.47           C  
ATOM   2492  OE1 GLU A 323     -37.119  83.472 -26.638  1.00 73.47           O  
ATOM   2493  OE2 GLU A 323     -37.575  85.614 -26.438  1.00 73.47           O1-
ATOM   2494  N   GLY A 324     -36.910  86.426 -20.852  1.00 70.44           N  
ATOM   2495  CA  GLY A 324     -35.843  86.523 -19.869  1.00 70.44           C  
ATOM   2496  C   GLY A 324     -36.276  86.111 -18.474  1.00 70.44           C  
ATOM   2497  O   GLY A 324     -35.526  85.450 -17.755  1.00 70.44           O  
ATOM   2498  N   ASP A 325     -37.686  86.269 -18.118  1.00 74.09           N  
ATOM   2499  CA  ASP A 325     -38.297  85.869 -16.854  1.00 74.09           C  
ATOM   2500  C   ASP A 325     -38.523  84.359 -16.807  1.00 74.09           C  
ATOM   2501  O   ASP A 325     -38.296  83.724 -15.774  1.00 74.09           O  
ATOM   2502  CB  ASP A 325     -39.620  86.606 -16.640  1.00 74.09           C  
ATOM   2503  CG  ASP A 325     -39.433  88.025 -16.134  1.00 74.09           C  
ATOM   2504  OD1 ASP A 325     -38.302  88.391 -15.747  1.00 74.09           O  
ATOM   2505  OD2 ASP A 325     -40.426  88.785 -16.118  1.00 74.09           O1-
ATOM   2506  N   SER A 326     -38.821  83.659 -17.933  1.00 81.77           N  
ATOM   2507  CA  SER A 326     -39.069  82.226 -18.048  1.00 81.77           C  
ATOM   2508  C   SER A 326     -37.769  81.433 -17.976  1.00 81.77           C  
ATOM   2509  O   SER A 326     -37.718  80.369 -17.354  1.00 81.77           O  
ATOM   2510  CB  SER A 326     -39.797  81.911 -19.356  1.00 81.77           C  
ATOM   2511  OG  SER A 326     -41.122  82.411 -19.328  1.00 81.77           O  
ATOM   2512  N   ARG A 327     -36.692  81.976 -18.494  1.00 83.34           N  
ATOM   2513  CA  ARG A 327     -35.373  81.354 -18.449  1.00 83.34           C  
ATOM   2514  C   ARG A 327     -34.788  81.410 -17.041  1.00 83.34           C  
ATOM   2515  O   ARG A 327     -34.201  80.435 -16.569  1.00 83.34           O  
ATOM   2516  CB  ARG A 327     -34.424  82.035 -19.438  1.00 83.34           C  
ATOM   2517  CG  ARG A 327     -34.576  81.550 -20.871  1.00 83.34           C  
ATOM   2518  CD  ARG A 327     -33.546  82.185 -21.793  1.00 83.34           C  
ATOM   2519  NE  ARG A 327     -33.772  81.819 -23.189  1.00 83.34           N  
ATOM   2520  CZ  ARG A 327     -33.004  82.197 -24.207  1.00 83.34           C  
ATOM   2521  NH1 ARG A 327     -31.939  82.964 -24.004  1.00 83.34           N1+
ATOM   2522  NH2 ARG A 327     -33.302  81.806 -25.437  1.00 83.34           N  
ATOM   2523  N   ILE A 328     -34.957  82.525 -16.351  1.00 81.34           N  
ATOM   2524  CA  ILE A 328     -34.466  82.722 -14.991  1.00 81.34           C  
ATOM   2525  C   ILE A 328     -35.260  81.848 -14.023  1.00 81.34           C  
ATOM   2526  O   ILE A 328     -34.686  81.219 -13.132  1.00 81.34           O  
ATOM   2527  CB  ILE A 328     -34.553  84.206 -14.568  1.00 81.34           C  
ATOM   2528  CG1 ILE A 328     -33.568  85.052 -15.385  1.00 81.34           C  
ATOM   2529  CG2 ILE A 328     -34.290  84.356 -13.068  1.00 81.34           C  
ATOM   2530  CD1 ILE A 328     -33.666  86.547 -15.114  1.00 81.34           C  
ATOM   2531  N   PHE A 329     -36.651  81.798 -14.154  1.00 85.13           N  
ATOM   2532  CA  PHE A 329     -37.509  80.939 -13.347  1.00 85.13           C  
ATOM   2533  C   PHE A 329     -37.125  79.474 -13.521  1.00 85.13           C  
ATOM   2534  O   PHE A 329     -37.107  78.713 -12.551  1.00 85.13           O  
ATOM   2535  CB  PHE A 329     -38.981  81.144 -13.721  1.00 85.13           C  
ATOM   2536  CG  PHE A 329     -39.943  80.420 -12.816  1.00 85.13           C  
ATOM   2537  CD1 PHE A 329     -40.503  79.208 -13.201  1.00 85.13           C  
ATOM   2538  CD2 PHE A 329     -40.287  80.954 -11.581  1.00 85.13           C  
ATOM   2539  CE1 PHE A 329     -41.393  78.537 -12.366  1.00 85.13           C  
ATOM   2540  CE2 PHE A 329     -41.176  80.288 -10.741  1.00 85.13           C  
ATOM   2541  CZ  PHE A 329     -41.728  79.081 -11.136  1.00 85.13           C  
ATOM   2542  N   LYS A 330     -36.867  78.911 -14.702  1.00 87.58           N  
ATOM   2543  CA  LYS A 330     -36.425  77.546 -14.973  1.00 87.58           C  
ATOM   2544  C   LYS A 330     -35.095  77.252 -14.286  1.00 87.58           C  
ATOM   2545  O   LYS A 330     -34.893  76.159 -13.752  1.00 87.58           O  
ATOM   2546  CB  LYS A 330     -36.301  77.311 -16.479  1.00 87.58           C  
ATOM   2547  CG  LYS A 330     -36.086  75.853 -16.862  1.00 87.58           C  
ATOM   2548  CD  LYS A 330     -36.087  75.667 -18.374  1.00 87.58           C  
ATOM   2549  CE  LYS A 330     -35.866  74.210 -18.759  1.00 87.58           C  
ATOM   2550  NZ  LYS A 330     -35.863  74.023 -20.240  1.00 87.58           N1+
ATOM   2551  N   LYS A 331     -34.146  78.116 -14.287  1.00 87.38           N  
ATOM   2552  CA  LYS A 331     -32.838  77.967 -13.654  1.00 87.38           C  
ATOM   2553  C   LYS A 331     -32.967  77.894 -12.136  1.00 87.38           C  
ATOM   2554  O   LYS A 331     -32.293  77.090 -11.489  1.00 87.38           O  
ATOM   2555  CB  LYS A 331     -31.916  79.122 -14.047  1.00 87.38           C  
ATOM   2556  CG  LYS A 331     -31.327  78.996 -15.444  1.00 87.38           C  
ATOM   2557  CD  LYS A 331     -30.338  80.117 -15.737  1.00 87.38           C  
ATOM   2558  CE  LYS A 331     -29.807  80.039 -17.162  1.00 87.38           C  
ATOM   2559  NZ  LYS A 331     -28.848  81.144 -17.458  1.00 87.38           N1+
ATOM   2560  N   ILE A 332     -33.917  78.798 -11.610  1.00 85.41           N  
ATOM   2561  CA  ILE A 332     -34.213  78.764 -10.182  1.00 85.41           C  
ATOM   2562  C   ILE A 332     -34.849  77.425  -9.818  1.00 85.41           C  
ATOM   2563  O   ILE A 332     -34.470  76.800  -8.824  1.00 85.41           O  
ATOM   2564  CB  ILE A 332     -35.141  79.928  -9.770  1.00 85.41           C  
ATOM   2565  CG1 ILE A 332     -34.419  81.271  -9.931  1.00 85.41           C  
ATOM   2566  CG2 ILE A 332     -35.635  79.742  -8.331  1.00 85.41           C  
ATOM   2567  CD1 ILE A 332     -35.306  82.485  -9.688  1.00 85.41           C  
ATOM   2568  N   HIS A 333     -35.820  77.032 -10.547  1.00 88.26           N  
ATOM   2569  CA  HIS A 333     -36.481  75.745 -10.360  1.00 88.26           C  
ATOM   2570  C   HIS A 333     -35.478  74.598 -10.411  1.00 88.26           C  
ATOM   2571  O   HIS A 333     -35.531  73.684  -9.585  1.00 88.26           O  
ATOM   2572  CB  HIS A 333     -37.566  75.541 -11.420  1.00 88.26           C  
ATOM   2573  CG  HIS A 333     -38.342  74.275 -11.248  1.00 88.26           C  
ATOM   2574  CD2 HIS A 333     -39.486  74.017 -10.572  1.00 88.26           C  
ATOM   2575  ND1 HIS A 333     -37.950  73.080 -11.813  1.00 88.26           N  
ATOM   2576  CE1 HIS A 333     -38.823  72.141 -11.491  1.00 88.26           C  
ATOM   2577  NE2 HIS A 333     -39.765  72.683 -10.738  1.00 88.26           N  
ATOM   2578  N   ASP A 334     -34.520  74.528 -11.399  1.00 91.16           N  
ATOM   2579  CA  ASP A 334     -33.496  73.499 -11.554  1.00 91.16           C  
ATOM   2580  C   ASP A 334     -32.576  73.452 -10.337  1.00 91.16           C  
ATOM   2581  O   ASP A 334     -32.235  72.371  -9.852  1.00 91.16           O  
ATOM   2582  CB  ASP A 334     -32.678  73.744 -12.825  1.00 91.16           C  
ATOM   2583  CG  ASP A 334     -33.436  73.398 -14.094  1.00 91.16           C  
ATOM   2584  OD1 ASP A 334     -34.499  72.745 -14.012  1.00 91.16           O  
ATOM   2585  OD2 ASP A 334     -32.966  73.781 -15.188  1.00 91.16           O1-
ATOM   2586  N   VAL A 335     -32.220  74.646  -9.861  1.00 86.84           N  
ATOM   2587  CA  VAL A 335     -31.317  74.753  -8.719  1.00 86.84           C  
ATOM   2588  C   VAL A 335     -32.015  74.248  -7.458  1.00 86.84           C  
ATOM   2589  O   VAL A 335     -31.431  73.496  -6.676  1.00 86.84           O  
ATOM   2590  CB  VAL A 335     -30.829  76.204  -8.515  1.00 86.84           C  
ATOM   2591  CG1 VAL A 335     -30.088  76.343  -7.185  1.00 86.84           C  
ATOM   2592  CG2 VAL A 335     -29.934  76.635  -9.675  1.00 86.84           C  
ATOM   2593  N   VAL A 336     -33.328  74.636  -7.155  1.00 87.57           N  
ATOM   2594  CA  VAL A 336     -34.123  74.218  -6.005  1.00 87.57           C  
ATOM   2595  C   VAL A 336     -34.341  72.708  -6.049  1.00 87.57           C  
ATOM   2596  O   VAL A 336     -34.237  72.030  -5.025  1.00 87.57           O  
ATOM   2597  CB  VAL A 336     -35.482  74.953  -5.958  1.00 87.57           C  
ATOM   2598  CG1 VAL A 336     -36.376  74.365  -4.867  1.00 87.57           C  
ATOM   2599  CG2 VAL A 336     -35.272  76.449  -5.733  1.00 87.57           C  
ATOM   2600  N   THR A 337     -34.728  72.141  -7.238  1.00 91.06           N  
ATOM   2601  CA  THR A 337     -34.901  70.703  -7.419  1.00 91.06           C  
ATOM   2602  C   THR A 337     -33.620  69.956  -7.060  1.00 91.06           C  
ATOM   2603  O   THR A 337     -33.665  68.919  -6.395  1.00 91.06           O  
ATOM   2604  CB  THR A 337     -35.309  70.367  -8.864  1.00 91.06           C  
ATOM   2605  CG2 THR A 337     -35.486  68.863  -9.050  1.00 91.06           C  
ATOM   2606  OG1 THR A 337     -36.545  71.024  -9.171  1.00 91.06           O  
ATOM   2607  N   LYS A 338     -32.486  70.434  -7.578  1.00 88.94           N  
ATOM   2608  CA  LYS A 338     -31.185  69.842  -7.281  1.00 88.94           C  
ATOM   2609  C   LYS A 338     -30.901  69.859  -5.782  1.00 88.94           C  
ATOM   2610  O   LYS A 338     -30.417  68.873  -5.224  1.00 88.94           O  
ATOM   2611  CB  LYS A 338     -30.075  70.579  -8.032  1.00 88.94           C  
ATOM   2612  CG  LYS A 338     -28.720  69.890  -7.968  1.00 88.94           C  
ATOM   2613  CD  LYS A 338     -27.677  70.631  -8.794  1.00 88.94           C  
ATOM   2614  CE  LYS A 338     -26.302  69.988  -8.668  1.00 88.94           C  
ATOM   2615  NZ  LYS A 338     -25.275  70.712  -9.474  1.00 88.94           N1+
ATOM   2616  N   GLN A 339     -31.272  71.020  -5.033  1.00 86.77           N  
ATOM   2617  CA  GLN A 339     -31.041  71.159  -3.599  1.00 86.77           C  
ATOM   2618  C   GLN A 339     -31.947  70.225  -2.803  1.00 86.77           C  
ATOM   2619  O   GLN A 339     -31.529  69.661  -1.789  1.00 86.77           O  
ATOM   2620  CB  GLN A 339     -31.260  72.607  -3.158  1.00 86.77           C  
ATOM   2621  CG  GLN A 339     -30.123  73.546  -3.540  1.00 86.77           C  
ATOM   2622  CD  GLN A 339     -30.283  74.934  -2.948  1.00 86.77           C  
ATOM   2623  NE2 GLN A 339     -29.204  75.708  -2.951  1.00 86.77           N  
ATOM   2624  OE1 GLN A 339     -31.368  75.307  -2.491  1.00 86.77           O  
ATOM   2625  N   ILE A 340     -33.235  70.060  -3.223  1.00 89.71           N  
ATOM   2626  CA  ILE A 340     -34.163  69.145  -2.567  1.00 89.71           C  
ATOM   2627  C   ILE A 340     -33.639  67.715  -2.673  1.00 89.71           C  
ATOM   2628  O   ILE A 340     -33.691  66.954  -1.704  1.00 89.71           O  
ATOM   2629  CB  ILE A 340     -35.579  69.244  -3.177  1.00 89.71           C  
ATOM   2630  CG1 ILE A 340     -36.225  70.585  -2.814  1.00 89.71           C  
ATOM   2631  CG2 ILE A 340     -36.451  68.073  -2.712  1.00 89.71           C  
ATOM   2632  CD1 ILE A 340     -37.561  70.836  -3.501  1.00 89.71           C  
ATOM   2633  N   LYS A 341     -33.046  67.322  -3.881  1.00 90.64           N  
ATOM   2634  CA  LYS A 341     -32.481  65.992  -4.091  1.00 90.64           C  
ATOM   2635  C   LYS A 341     -31.297  65.746  -3.159  1.00 90.64           C  
ATOM   2636  O   LYS A 341     -31.152  64.654  -2.606  1.00 90.64           O  
ATOM   2637  CB  LYS A 341     -32.048  65.816  -5.546  1.00 90.64           C  
ATOM   2638  CG  LYS A 341     -33.204  65.615  -6.515  1.00 90.64           C  
ATOM   2639  CD  LYS A 341     -32.707  65.380  -7.937  1.00 90.64           C  
ATOM   2640  CE  LYS A 341     -33.863  65.235  -8.917  1.00 90.64           C  
ATOM   2641  NZ  LYS A 341     -33.381  65.077 -10.322  1.00 90.64           N1+
ATOM   2642  N   VAL A 342     -30.438  66.724  -2.996  1.00 88.38           N  
ATOM   2643  CA  VAL A 342     -29.267  66.636  -2.128  1.00 88.38           C  
ATOM   2644  C   VAL A 342     -29.712  66.440  -0.680  1.00 88.38           C  
ATOM   2645  O   VAL A 342     -29.173  65.588   0.030  1.00 88.38           O  
ATOM   2646  CB  VAL A 342     -28.378  67.894  -2.247  1.00 88.38           C  
ATOM   2647  CG1 VAL A 342     -27.300  67.896  -1.164  1.00 88.38           C  
ATOM   2648  CG2 VAL A 342     -27.745  67.970  -3.634  1.00 88.38           C  
ATOM   2649  N   ILE A 343     -30.770  67.187  -0.152  1.00 87.83           N  
ATOM   2650  CA  ILE A 343     -31.297  67.112   1.206  1.00 87.83           C  
ATOM   2651  C   ILE A 343     -31.892  65.727   1.453  1.00 87.83           C  
ATOM   2652  O   ILE A 343     -31.662  65.125   2.504  1.00 87.83           O  
ATOM   2653  CB  ILE A 343     -32.359  68.205   1.461  1.00 87.83           C  
ATOM   2654  CG1 ILE A 343     -31.707  69.592   1.473  1.00 87.83           C  
ATOM   2655  CG2 ILE A 343     -33.105  67.938   2.772  1.00 87.83           C  
ATOM   2656  CD1 ILE A 343     -32.702  70.744   1.521  1.00 87.83           C  
ATOM   2657  N   LEU A 344     -32.693  65.274   0.484  1.00 91.62           N  
ATOM   2658  CA  LEU A 344     -33.293  63.950   0.613  1.00 91.62           C  
ATOM   2659  C   LEU A 344     -32.218  62.874   0.726  1.00 91.62           C  
ATOM   2660  O   LEU A 344     -32.356  61.932   1.509  1.00 91.62           O  
ATOM   2661  CB  LEU A 344     -34.203  63.654  -0.583  1.00 91.62           C  
ATOM   2662  CG  LEU A 344     -35.514  64.440  -0.648  1.00 91.62           C  
ATOM   2663  CD1 LEU A 344     -36.252  64.133  -1.947  1.00 91.62           C  
ATOM   2664  CD2 LEU A 344     -36.388  64.122   0.559  1.00 91.62           C  
ATOM   2665  N   ARG A 345     -31.095  62.899  -0.120  1.00 91.36           N  
ATOM   2666  CA  ARG A 345     -29.976  61.964  -0.071  1.00 91.36           C  
ATOM   2667  C   ARG A 345     -29.233  62.067   1.257  1.00 91.36           C  
ATOM   2668  O   ARG A 345     -28.778  61.057   1.799  1.00 91.36           O  
ATOM   2669  CB  ARG A 345     -29.011  62.220  -1.232  1.00 91.36           C  
ATOM   2670  CG  ARG A 345     -29.512  61.710  -2.574  1.00 91.36           C  
ATOM   2671  CD  ARG A 345     -28.450  61.831  -3.656  1.00 91.36           C  
ATOM   2672  NE  ARG A 345     -28.284  63.214  -4.096  1.00 91.36           N  
ATOM   2673  CZ  ARG A 345     -27.407  63.618  -5.011  1.00 91.36           C  
ATOM   2674  NH1 ARG A 345     -26.596  62.749  -5.604  1.00 91.36           N1+
ATOM   2675  NH2 ARG A 345     -27.340  64.901  -5.336  1.00 91.36           N  
ATOM   2676  N   LEU A 346     -29.077  63.392   1.756  1.00 90.09           N  
ATOM   2677  CA  LEU A 346     -28.449  63.596   3.057  1.00 90.09           C  
ATOM   2678  C   LEU A 346     -29.249  62.912   4.161  1.00 90.09           C  
ATOM   2679  O   LEU A 346     -28.674  62.288   5.054  1.00 90.09           O  
ATOM   2680  CB  LEU A 346     -28.316  65.091   3.359  1.00 90.09           C  
ATOM   2681  CG  LEU A 346     -27.504  65.462   4.601  1.00 90.09           C  
ATOM   2682  CD1 LEU A 346     -26.053  65.020   4.436  1.00 90.09           C  
ATOM   2683  CD2 LEU A 346     -27.585  66.962   4.865  1.00 90.09           C  
ATOM   2684  N   ILE A 347     -30.537  63.029   4.197  1.00 88.13           N  
ATOM   2685  CA  ILE A 347     -31.422  62.389   5.164  1.00 88.13           C  
ATOM   2686  C   ILE A 347     -31.240  60.874   5.106  1.00 88.13           C  
ATOM   2687  O   ILE A 347     -31.163  60.212   6.144  1.00 88.13           O  
ATOM   2688  CB  ILE A 347     -32.900  62.762   4.909  1.00 88.13           C  
ATOM   2689  CG1 ILE A 347     -33.132  64.251   5.191  1.00 88.13           C  
ATOM   2690  CG2 ILE A 347     -33.831  61.892   5.761  1.00 88.13           C  
ATOM   2691  CD1 ILE A 347     -34.521  64.744   4.808  1.00 88.13           C  
ATOM   2692  N   ALA A 348     -31.218  60.340   3.935  1.00 88.56           N  
ATOM   2693  CA  ALA A 348     -31.024  58.908   3.724  1.00 88.56           C  
ATOM   2694  C   ALA A 348     -29.698  58.441   4.317  1.00 88.56           C  
ATOM   2695  O   ALA A 348     -29.627  57.378   4.938  1.00 88.56           O  
ATOM   2696  CB  ALA A 348     -31.084  58.576   2.235  1.00 88.56           C  
ATOM   2697  N   VAL A 349     -28.651  59.183   4.050  1.00 86.68           N  
ATOM   2698  CA  VAL A 349     -27.309  58.889   4.542  1.00 86.68           C  
ATOM   2699  C   VAL A 349     -27.300  58.920   6.069  1.00 86.68           C  
ATOM   2700  O   VAL A 349     -26.737  58.030   6.711  1.00 86.68           O  
ATOM   2701  CB  VAL A 349     -26.269  59.885   3.983  1.00 86.68           C  
ATOM   2702  CG1 VAL A 349     -24.914  59.688   4.661  1.00 86.68           C  
ATOM   2703  CG2 VAL A 349     -26.139  59.726   2.469  1.00 86.68           C  
ATOM   2704  N   TYR A 350     -27.929  59.922   6.722  1.00 86.42           N  
ATOM   2705  CA  TYR A 350     -28.025  60.043   8.172  1.00 86.42           C  
ATOM   2706  C   TYR A 350     -28.821  58.885   8.764  1.00 86.42           C  
ATOM   2707  O   TYR A 350     -28.501  58.395   9.849  1.00 86.42           O  
ATOM   2708  CB  TYR A 350     -28.674  61.374   8.559  1.00 86.42           C  
ATOM   2709  CG  TYR A 350     -27.696  62.520   8.660  1.00 86.42           C  
ATOM   2710  CD1 TYR A 350     -26.756  62.571   9.687  1.00 86.42           C  
ATOM   2711  CD2 TYR A 350     -27.709  63.553   7.729  1.00 86.42           C  
ATOM   2712  CE1 TYR A 350     -25.854  63.626   9.785  1.00 86.42           C  
ATOM   2713  CE2 TYR A 350     -26.813  64.613   7.818  1.00 86.42           C  
ATOM   2714  CZ  TYR A 350     -25.890  64.639   8.847  1.00 86.42           C  
ATOM   2715  OH  TYR A 350     -24.999  65.685   8.939  1.00 86.42           O  
ATOM   2716  N   ALA A 351     -29.901  58.517   8.109  1.00 86.40           N  
ATOM   2717  CA  ALA A 351     -30.678  57.354   8.527  1.00 86.40           C  
ATOM   2718  C   ALA A 351     -29.813  56.096   8.549  1.00 86.40           C  
ATOM   2719  O   ALA A 351     -29.925  55.275   9.462  1.00 86.40           O  
ATOM   2720  CB  ALA A 351     -31.878  57.154   7.603  1.00 86.40           C  
ATOM   2721  N   GLU A 352     -28.927  55.864   7.512  1.00 84.93           N  
ATOM   2722  CA  GLU A 352     -27.979  54.757   7.432  1.00 84.93           C  
ATOM   2723  C   GLU A 352     -26.970  54.809   8.575  1.00 84.93           C  
ATOM   2724  O   GLU A 352     -26.606  53.774   9.136  1.00 84.93           O  
ATOM   2725  CB  GLU A 352     -27.250  54.769   6.085  1.00 84.93           C  
ATOM   2726  CG  GLU A 352     -26.423  53.519   5.823  1.00 84.93           C  
ATOM   2727  CD  GLU A 352     -25.788  53.500   4.441  1.00 84.93           C  
ATOM   2728  OE1 GLU A 352     -24.964  52.599   4.164  1.00 84.93           O  
ATOM   2729  OE2 GLU A 352     -26.116  54.395   3.630  1.00 84.93           O1-
ATOM   2730  N   LEU A 353     -26.485  55.997   8.876  1.00 84.87           N  
ATOM   2731  CA  LEU A 353     -25.561  56.192   9.988  1.00 84.87           C  
ATOM   2732  C   LEU A 353     -26.207  55.790  11.309  1.00 84.87           C  
ATOM   2733  O   LEU A 353     -25.582  55.115  12.131  1.00 84.87           O  
ATOM   2734  CB  LEU A 353     -25.103  57.652  10.054  1.00 84.87           C  
ATOM   2735  CG  LEU A 353     -24.046  57.984  11.109  1.00 84.87           C  
ATOM   2736  CD1 LEU A 353     -22.755  57.223  10.824  1.00 84.87           C  
ATOM   2737  CD2 LEU A 353     -23.788  59.486  11.154  1.00 84.87           C  
ATOM   2738  N   VAL A 354     -27.429  56.241  11.585  1.00 85.66           N  
ATOM   2739  CA  VAL A 354     -28.182  55.902  12.787  1.00 85.66           C  
ATOM   2740  C   VAL A 354     -28.362  54.387  12.876  1.00 85.66           C  
ATOM   2741  O   VAL A 354     -28.230  53.803  13.953  1.00 85.66           O  
ATOM   2742  CB  VAL A 354     -29.559  56.603  12.812  1.00 85.66           C  
ATOM   2743  CG1 VAL A 354     -30.409  56.086  13.971  1.00 85.66           C  
ATOM   2744  CG2 VAL A 354     -29.383  58.118  12.907  1.00 85.66           C  
ATOM   2745  N   ALA A 355     -28.633  53.707  11.847  1.00 84.93           N  
ATOM   2746  CA  ALA A 355     -28.802  52.258  11.774  1.00 84.93           C  
ATOM   2747  C   ALA A 355     -27.509  51.535  12.139  1.00 84.93           C  
ATOM   2748  O   ALA A 355     -27.535  50.502  12.812  1.00 84.93           O  
ATOM   2749  CB  ALA A 355     -29.263  51.846  10.379  1.00 84.93           C  
ATOM   2750  N   ILE A 356     -26.347  52.009  11.718  1.00 78.24           N  
ATOM   2751  CA  ILE A 356     -25.021  51.452  11.962  1.00 78.24           C  
ATOM   2752  C   ILE A 356     -24.660  51.602  13.438  1.00 78.24           C  
ATOM   2753  O   ILE A 356     -24.167  50.659  14.061  1.00 78.24           O  
ATOM   2754  CB  ILE A 356     -23.951  52.132  11.077  1.00 78.24           C  
ATOM   2755  CG1 ILE A 356     -24.205  51.820   9.597  1.00 78.24           C  
ATOM   2756  CG2 ILE A 356     -22.545  51.692  11.496  1.00 78.24           C  
ATOM   2757  CD1 ILE A 356     -23.351  52.637   8.638  1.00 78.24           C  
ATOM   2758  N   ILE A 357     -25.003  52.813  14.086  1.00 76.82           N  
ATOM   2759  CA  ILE A 357     -24.658  53.132  15.468  1.00 76.82           C  
ATOM   2760  C   ILE A 357     -25.712  52.553  16.409  1.00 76.82           C  
ATOM   2761  O   ILE A 357     -25.396  52.146  17.530  1.00 76.82           O  
ATOM   2762  CB  ILE A 357     -24.528  54.656  15.681  1.00 76.82           C  
ATOM   2763  CG1 ILE A 357     -23.395  55.222  14.818  1.00 76.82           C  
ATOM   2764  CG2 ILE A 357     -24.302  54.976  17.162  1.00 76.82           C  
ATOM   2765  CD1 ILE A 357     -23.307  56.742  14.829  1.00 76.82           C  
ATOM   2766  N   GLY A 358     -27.021  52.368  16.089  1.00 68.35           N  
ATOM   2767  CA  GLY A 358     -28.140  51.869  16.873  1.00 68.35           C  
ATOM   2768  C   GLY A 358     -28.201  50.355  16.928  1.00 68.35           C  
ATOM   2769  O   GLY A 358     -28.431  49.777  17.993  1.00 68.35           O  
TER   
END
