# Supplementary material for: De novo design of obligate ABC-type heterotrimeric proteins
Source: Nat Struct Mol Biol. 2022 Dec 15;29(12):1266–76. doi: 10.1038/s41594-022-00879-4 (PMC9758053; doi:10.1038/s41594-022-00879-4)
Supplement: Supplementary file 4 — This compressed file contains all PDB files and scripts used in our design protocols and analyses, as well as the final design model outputs. [file 41594_2022_879_MOESM4_ESM.zip › source_data/pdbs/AF-Monomer for worms fusions/C3-DHT03-01/C3-DHT03-01_chnB_model_5_ptm_seed_0_unrelaxed.pdb]

ATOM      1  N   THR A   1      44.337  58.928   6.970  1.00 86.00           N  
ATOM      2  CA  THR A   1      43.977  58.749   5.567  1.00 86.00           C  
ATOM      3  C   THR A   1      43.237  57.430   5.362  1.00 86.00           C  
ATOM      4  O   THR A   1      43.657  56.392   5.876  1.00 86.00           O  
ATOM      5  CB  THR A   1      45.221  58.789   4.662  1.00 86.00           C  
ATOM      6  CG2 THR A   1      44.831  58.734   3.189  1.00 86.00           C  
ATOM      7  OG1 THR A   1      45.945  60.001   4.907  1.00 86.00           O  
ATOM      8  N   THR A   2      42.045  57.376   4.778  1.00 89.77           N  
ATOM      9  CA  THR A   2      41.280  56.197   4.390  1.00 89.77           C  
ATOM     10  C   THR A   2      41.299  56.013   2.875  1.00 89.77           C  
ATOM     11  O   THR A   2      41.047  56.960   2.128  1.00 89.77           O  
ATOM     12  CB  THR A   2      39.824  56.289   4.881  1.00 89.77           C  
ATOM     13  CG2 THR A   2      39.069  54.991   4.612  1.00 89.77           C  
ATOM     14  OG1 THR A   2      39.816  56.549   6.290  1.00 89.77           O  
ATOM     15  N   ASN A   3      41.662  54.783   2.425  1.00 90.07           N  
ATOM     16  CA  ASN A   3      41.714  54.484   0.997  1.00 90.07           C  
ATOM     17  C   ASN A   3      40.560  53.580   0.571  1.00 90.07           C  
ATOM     18  O   ASN A   3      40.298  52.560   1.209  1.00 90.07           O  
ATOM     19  CB  ASN A   3      43.054  53.843   0.631  1.00 90.07           C  
ATOM     20  CG  ASN A   3      44.239  54.708   1.013  1.00 90.07           C  
ATOM     21  ND2 ASN A   3      45.111  54.177   1.862  1.00 90.07           N  
ATOM     22  OD1 ASN A   3      44.369  55.843   0.549  1.00 90.07           O  
ATOM     23  N   PHE A   4      39.786  53.999  -0.460  1.00 87.64           N  
ATOM     24  CA  PHE A   4      38.780  53.159  -1.097  1.00 87.64           C  
ATOM     25  C   PHE A   4      39.244  52.713  -2.479  1.00 87.64           C  
ATOM     26  O   PHE A   4      39.848  53.492  -3.218  1.00 87.64           O  
ATOM     27  CB  PHE A   4      37.445  53.903  -1.206  1.00 87.64           C  
ATOM     28  CG  PHE A   4      36.906  54.377   0.116  1.00 87.64           C  
ATOM     29  CD1 PHE A   4      36.070  53.566   0.873  1.00 87.64           C  
ATOM     30  CD2 PHE A   4      37.234  55.637   0.602  1.00 87.64           C  
ATOM     31  CE1 PHE A   4      35.568  54.003   2.097  1.00 87.64           C  
ATOM     32  CE2 PHE A   4      36.737  56.080   1.824  1.00 87.64           C  
ATOM     33  CZ  PHE A   4      35.904  55.262   2.570  1.00 87.64           C  
ATOM     34  N   HIS A   5      39.024  51.348  -2.742  1.00 85.85           N  
ATOM     35  CA  HIS A   5      39.327  50.847  -4.077  1.00 85.85           C  
ATOM     36  C   HIS A   5      38.089  50.245  -4.733  1.00 85.85           C  
ATOM     37  O   HIS A   5      37.427  49.384  -4.149  1.00 85.85           O  
ATOM     38  CB  HIS A   5      40.447  49.807  -4.018  1.00 85.85           C  
ATOM     39  CG  HIS A   5      41.723  50.332  -3.440  1.00 85.85           C  
ATOM     40  CD2 HIS A   5      42.167  50.379  -2.163  1.00 85.85           C  
ATOM     41  ND1 HIS A   5      42.713  50.897  -4.215  1.00 85.85           N  
ATOM     42  CE1 HIS A   5      43.715  51.270  -3.436  1.00 85.85           C  
ATOM     43  NE2 HIS A   5      43.409  50.966  -2.186  1.00 85.85           N  
ATOM     44  N   LEU A   6      37.801  50.785  -5.847  1.00 86.73           N  
ATOM     45  CA  LEU A   6      36.828  50.107  -6.696  1.00 86.73           C  
ATOM     46  C   LEU A   6      37.517  49.415  -7.868  1.00 86.73           C  
ATOM     47  O   LEU A   6      38.116  50.077  -8.719  1.00 86.73           O  
ATOM     48  CB  LEU A   6      35.786  51.100  -7.216  1.00 86.73           C  
ATOM     49  CG  LEU A   6      34.699  50.528  -8.127  1.00 86.73           C  
ATOM     50  CD1 LEU A   6      33.785  49.594  -7.339  1.00 86.73           C  
ATOM     51  CD2 LEU A   6      33.894  51.651  -8.771  1.00 86.73           C  
ATOM     52  N   ILE A   7      37.443  48.065  -7.877  1.00 85.87           N  
ATOM     53  CA  ILE A   7      38.099  47.303  -8.933  1.00 85.87           C  
ATOM     54  C   ILE A   7      37.065  46.841  -9.956  1.00 85.87           C  
ATOM     55  O   ILE A   7      36.040  46.259  -9.593  1.00 85.87           O  
ATOM     56  CB  ILE A   7      38.867  46.090  -8.361  1.00 85.87           C  
ATOM     57  CG1 ILE A   7      39.854  46.544  -7.279  1.00 85.87           C  
ATOM     58  CG2 ILE A   7      39.589  45.332  -9.478  1.00 85.87           C  
ATOM     59  CD1 ILE A   7      40.448  45.403  -6.465  1.00 85.87           C  
ATOM     60  N   ASN A   8      37.307  47.182 -11.255  1.00 83.55           N  
ATOM     61  CA  ASN A   8      36.512  46.701 -12.380  1.00 83.55           C  
ATOM     62  C   ASN A   8      35.076  47.211 -12.308  1.00 83.55           C  
ATOM     63  O   ASN A   8      34.137  46.482 -12.632  1.00 83.55           O  
ATOM     64  CB  ASN A   8      36.531  45.172 -12.436  1.00 83.55           C  
ATOM     65  CG  ASN A   8      37.897  44.618 -12.790  1.00 83.55           C  
ATOM     66  ND2 ASN A   8      38.226  43.455 -12.238  1.00 83.55           N  
ATOM     67  OD1 ASN A   8      38.651  45.229 -13.550  1.00 83.55           O  
ATOM     68  N   GLY A   9      34.831  48.297 -11.707  1.00 80.15           N  
ATOM     69  CA  GLY A   9      33.487  48.852 -11.678  1.00 80.15           C  
ATOM     70  C   GLY A   9      33.100  49.547 -12.971  1.00 80.15           C  
ATOM     71  O   GLY A   9      33.967  49.942 -13.753  1.00 80.15           O  
ATOM     72  N   SER A  10      31.819  49.460 -13.323  1.00 83.72           N  
ATOM     73  CA  SER A  10      31.329  50.170 -14.498  1.00 83.72           C  
ATOM     74  C   SER A  10      31.593  51.668 -14.390  1.00 83.72           C  
ATOM     75  O   SER A  10      31.844  52.183 -13.297  1.00 83.72           O  
ATOM     76  CB  SER A  10      29.832  49.922 -14.691  1.00 83.72           C  
ATOM     77  OG  SER A  10      29.082  50.553 -13.667  1.00 83.72           O  
ATOM     78  N   GLU A  11      31.754  52.317 -15.505  1.00 85.29           N  
ATOM     79  CA  GLU A  11      31.941  53.765 -15.529  1.00 85.29           C  
ATOM     80  C   GLU A  11      30.869  54.474 -14.708  1.00 85.29           C  
ATOM     81  O   GLU A  11      31.166  55.419 -13.973  1.00 85.29           O  
ATOM     82  CB  GLU A  11      31.931  54.285 -16.969  1.00 85.29           C  
ATOM     83  CG  GLU A  11      32.317  55.751 -17.097  1.00 85.29           C  
ATOM     84  CD  GLU A  11      33.789  56.010 -16.819  1.00 85.29           C  
ATOM     85  OE1 GLU A  11      34.199  57.192 -16.771  1.00 85.29           O  
ATOM     86  OE2 GLU A  11      34.539  55.023 -16.650  1.00 85.29           O1-
ATOM     87  N   GLU A  12      29.749  53.913 -14.775  1.00 83.52           N  
ATOM     88  CA  GLU A  12      28.621  54.477 -14.039  1.00 83.52           C  
ATOM     89  C   GLU A  12      28.834  54.364 -12.533  1.00 83.52           C  
ATOM     90  O   GLU A  12      28.602  55.323 -11.794  1.00 83.52           O  
ATOM     91  CB  GLU A  12      27.317  53.783 -14.440  1.00 83.52           C  
ATOM     92  CG  GLU A  12      26.079  54.375 -13.784  1.00 83.52           C  
ATOM     93  CD  GLU A  12      24.792  53.670 -14.185  1.00 83.52           C  
ATOM     94  OE1 GLU A  12      23.696  54.166 -13.837  1.00 83.52           O  
ATOM     95  OE2 GLU A  12      24.881  52.615 -14.851  1.00 83.52           O1-
ATOM     96  N   ALA A  13      29.257  53.197 -12.051  1.00 83.59           N  
ATOM     97  CA  ALA A  13      29.507  52.968 -10.630  1.00 83.59           C  
ATOM     98  C   ALA A  13      30.614  53.884 -10.114  1.00 83.59           C  
ATOM     99  O   ALA A  13      30.489  54.474  -9.039  1.00 83.59           O  
ATOM    100  CB  ALA A  13      29.871  51.507 -10.382  1.00 83.59           C  
ATOM    101  N   ARG A  14      31.551  54.082 -10.933  1.00 85.38           N  
ATOM    102  CA  ARG A  14      32.683  54.916 -10.545  1.00 85.38           C  
ATOM    103  C   ARG A  14      32.262  56.373 -10.386  1.00 85.38           C  
ATOM    104  O   ARG A  14      32.662  57.041  -9.432  1.00 85.38           O  
ATOM    105  CB  ARG A  14      33.811  54.807 -11.574  1.00 85.38           C  
ATOM    106  CG  ARG A  14      34.564  53.487 -11.522  1.00 85.38           C  
ATOM    107  CD  ARG A  14      35.846  53.537 -12.343  1.00 85.38           C  
ATOM    108  NE  ARG A  14      35.567  53.579 -13.776  1.00 85.38           N  
ATOM    109  CZ  ARG A  14      35.693  52.544 -14.603  1.00 85.38           C  
ATOM    110  NH1 ARG A  14      36.099  51.362 -14.152  1.00 85.38           N1+
ATOM    111  NH2 ARG A  14      35.412  52.692 -15.889  1.00 85.38           N  
ATOM    112  N   GLN A  15      31.464  56.869 -11.256  1.00 84.66           N  
ATOM    113  CA  GLN A  15      30.993  58.250 -11.225  1.00 84.66           C  
ATOM    114  C   GLN A  15      30.100  58.499 -10.012  1.00 84.66           C  
ATOM    115  O   GLN A  15      30.223  59.528  -9.345  1.00 84.66           O  
ATOM    116  CB  GLN A  15      30.237  58.590 -12.510  1.00 84.66           C  
ATOM    117  CG  GLN A  15      31.140  58.766 -13.724  1.00 84.66           C  
ATOM    118  CD  GLN A  15      30.366  59.102 -14.987  1.00 84.66           C  
ATOM    119  NE2 GLN A  15      31.087  59.411 -16.059  1.00 84.66           N  
ATOM    120  OE1 GLN A  15      29.132  59.085 -14.997  1.00 84.66           O  
ATOM    121  N   LEU A  16      29.264  57.494  -9.714  1.00 83.29           N  
ATOM    122  CA  LEU A  16      28.320  57.632  -8.611  1.00 83.29           C  
ATOM    123  C   LEU A  16      29.046  57.622  -7.270  1.00 83.29           C  
ATOM    124  O   LEU A  16      28.735  58.423  -6.385  1.00 83.29           O  
ATOM    125  CB  LEU A  16      27.281  56.508  -8.650  1.00 83.29           C  
ATOM    126  CG  LEU A  16      26.209  56.613  -9.736  1.00 83.29           C  
ATOM    127  CD1 LEU A  16      25.372  55.340  -9.782  1.00 83.29           C  
ATOM    128  CD2 LEU A  16      25.324  57.832  -9.497  1.00 83.29           C  
ATOM    129  N   ILE A  17      30.026  56.730  -7.243  1.00 86.72           N  
ATOM    130  CA  ILE A  17      30.790  56.586  -6.009  1.00 86.72           C  
ATOM    131  C   ILE A  17      31.652  57.826  -5.788  1.00 86.72           C  
ATOM    132  O   ILE A  17      31.726  58.348  -4.672  1.00 86.72           O  
ATOM    133  CB  ILE A  17      31.673  55.318  -6.036  1.00 86.72           C  
ATOM    134  CG1 ILE A  17      30.802  54.059  -5.962  1.00 86.72           C  
ATOM    135  CG2 ILE A  17      32.693  55.346  -4.894  1.00 86.72           C  
ATOM    136  CD1 ILE A  17      31.570  52.762  -6.174  1.00 86.72           C  
ATOM    137  N   GLN A  18      32.224  58.376  -6.885  1.00 87.12           N  
ATOM    138  CA  GLN A  18      33.018  59.598  -6.808  1.00 87.12           C  
ATOM    139  C   GLN A  18      32.185  60.764  -6.283  1.00 87.12           C  
ATOM    140  O   GLN A  18      32.616  61.486  -5.381  1.00 87.12           O  
ATOM    141  CB  GLN A  18      33.603  59.947  -8.178  1.00 87.12           C  
ATOM    142  CG  GLN A  18      34.587  61.108  -8.149  1.00 87.12           C  
ATOM    143  CD  GLN A  18      35.240  61.357  -9.496  1.00 87.12           C  
ATOM    144  NE2 GLN A  18      36.113  62.356  -9.555  1.00 87.12           N  
ATOM    145  OE1 GLN A  18      34.961  60.658 -10.475  1.00 87.12           O  
ATOM    146  N   LYS A  19      31.078  60.904  -6.871  1.00 84.43           N  
ATOM    147  CA  LYS A  19      30.183  61.987  -6.478  1.00 84.43           C  
ATOM    148  C   LYS A  19      29.755  61.846  -5.020  1.00 84.43           C  
ATOM    149  O   LYS A  19      29.702  62.834  -4.285  1.00 84.43           O  
ATOM    150  CB  LYS A  19      28.950  62.020  -7.384  1.00 84.43           C  
ATOM    151  CG  LYS A  19      29.224  62.558  -8.781  1.00 84.43           C  
ATOM    152  CD  LYS A  19      27.957  62.590  -9.625  1.00 84.43           C  
ATOM    153  CE  LYS A  19      28.241  63.061 -11.045  1.00 84.43           C  
ATOM    154  NZ  LYS A  19      27.014  63.034 -11.895  1.00 84.43           N1+
ATOM    155  N   ALA A  20      29.559  60.600  -4.608  1.00 81.08           N  
ATOM    156  CA  ALA A  20      29.076  60.322  -3.257  1.00 81.08           C  
ATOM    157  C   ALA A  20      30.153  60.618  -2.218  1.00 81.08           C  
ATOM    158  O   ALA A  20      29.883  61.258  -1.200  1.00 81.08           O  
ATOM    159  CB  ALA A  20      28.616  58.870  -3.144  1.00 81.08           C  
ATOM    160  N   VAL A  21      31.288  60.123  -2.510  1.00 86.12           N  
ATOM    161  CA  VAL A  21      32.396  60.310  -1.580  1.00 86.12           C  
ATOM    162  C   VAL A  21      32.714  61.798  -1.447  1.00 86.12           C  
ATOM    163  O   VAL A  21      32.945  62.292  -0.341  1.00 86.12           O  
ATOM    164  CB  VAL A  21      33.654  59.535  -2.032  1.00 86.12           C  
ATOM    165  CG1 VAL A  21      34.859  59.914  -1.173  1.00 86.12           C  
ATOM    166  CG2 VAL A  21      33.403  58.028  -1.970  1.00 86.12           C  
ATOM    167  N   GLU A  22      32.662  62.511  -2.570  1.00 85.52           N  
ATOM    168  CA  GLU A  22      32.900  63.951  -2.552  1.00 85.52           C  
ATOM    169  C   GLU A  22      31.856  64.672  -1.705  1.00 85.52           C  
ATOM    170  O   GLU A  22      32.189  65.580  -0.940  1.00 85.52           O  
ATOM    171  CB  GLU A  22      32.902  64.513  -3.976  1.00 85.52           C  
ATOM    172  CG  GLU A  22      34.222  64.325  -4.710  1.00 85.52           C  
ATOM    173  CD  GLU A  22      34.179  64.801  -6.153  1.00 85.52           C  
ATOM    174  OE1 GLU A  22      35.184  64.627  -6.880  1.00 85.52           O  
ATOM    175  OE2 GLU A  22      33.133  65.354  -6.560  1.00 85.52           O1-
ATOM    176  N   ALA A  23      30.687  64.198  -1.788  1.00 82.18           N  
ATOM    177  CA  ALA A  23      29.570  64.853  -1.113  1.00 82.18           C  
ATOM    178  C   ALA A  23      29.648  64.655   0.397  1.00 82.18           C  
ATOM    179  O   ALA A  23      29.433  65.595   1.166  1.00 82.18           O  
ATOM    180  CB  ALA A  23      28.241  64.325  -1.648  1.00 82.18           C  
ATOM    181  N   ILE A  24      30.050  63.554   0.792  1.00 81.62           N  
ATOM    182  CA  ILE A  24      30.029  63.206   2.209  1.00 81.62           C  
ATOM    183  C   ILE A  24      31.297  63.723   2.886  1.00 81.62           C  
ATOM    184  O   ILE A  24      31.280  64.065   4.070  1.00 81.62           O  
ATOM    185  CB  ILE A  24      29.896  61.680   2.414  1.00 81.62           C  
ATOM    186  CG1 ILE A  24      28.570  61.177   1.834  1.00 81.62           C  
ATOM    187  CG2 ILE A  24      30.016  61.322   3.899  1.00 81.62           C  
ATOM    188  CD1 ILE A  24      28.440  59.660   1.810  1.00 81.62           C  
ATOM    189  N   SER A  25      32.354  63.935   2.111  1.00 84.57           N  
ATOM    190  CA  SER A  25      33.648  64.309   2.672  1.00 84.57           C  
ATOM    191  C   SER A  25      33.811  65.824   2.723  1.00 84.57           C  
ATOM    192  O   SER A  25      34.806  66.329   3.247  1.00 84.57           O  
ATOM    193  CB  SER A  25      34.784  63.693   1.854  1.00 84.57           C  
ATOM    194  OG  SER A  25      34.681  64.063   0.490  1.00 84.57           O  
ATOM    195  N   LYS A  26      32.819  66.686   2.189  1.00 74.61           N  
ATOM    196  CA  LYS A  26      33.015  68.128   2.069  1.00 74.61           C  
ATOM    197  C   LYS A  26      32.977  68.804   3.437  1.00 74.61           C  
ATOM    198  O   LYS A  26      31.928  68.850   4.083  1.00 74.61           O  
ATOM    199  CB  LYS A  26      31.954  68.739   1.153  1.00 74.61           C  
ATOM    200  CG  LYS A  26      32.375  68.831  -0.306  1.00 74.61           C  
ATOM    201  CD  LYS A  26      31.328  69.551  -1.146  1.00 74.61           C  
ATOM    202  CE  LYS A  26      31.697  69.548  -2.624  1.00 74.61           C  
ATOM    203  NZ  LYS A  26      30.676  70.261  -3.450  1.00 74.61           N1+
ATOM    204  N   LYS A  27      33.770  68.341   4.447  1.00 71.46           N  
ATOM    205  CA  LYS A  27      33.956  69.121   5.668  1.00 71.46           C  
ATOM    206  C   LYS A  27      35.302  69.839   5.663  1.00 71.46           C  
ATOM    207  O   LYS A  27      36.213  69.457   4.924  1.00 71.46           O  
ATOM    208  CB  LYS A  27      33.847  68.223   6.901  1.00 71.46           C  
ATOM    209  CG  LYS A  27      32.419  67.842   7.265  1.00 71.46           C  
ATOM    210  CD  LYS A  27      32.335  67.270   8.674  1.00 71.46           C  
ATOM    211  CE  LYS A  27      30.900  66.933   9.058  1.00 71.46           C  
ATOM    212  NZ  LYS A  27      30.807  66.414  10.455  1.00 71.46           N1+
ATOM    213  N   GLU A  28      35.340  71.068   6.325  1.00 71.62           N  
ATOM    214  CA  GLU A  28      36.581  71.830   6.433  1.00 71.62           C  
ATOM    215  C   GLU A  28      37.755  70.925   6.793  1.00 71.62           C  
ATOM    216  O   GLU A  28      37.673  70.139   7.739  1.00 71.62           O  
ATOM    217  CB  GLU A  28      36.438  72.945   7.473  1.00 71.62           C  
ATOM    218  CG  GLU A  28      36.883  74.312   6.974  1.00 71.62           C  
ATOM    219  CD  GLU A  28      36.670  75.420   7.992  1.00 71.62           C  
ATOM    220  OE1 GLU A  28      37.021  76.586   7.701  1.00 71.62           O  
ATOM    221  OE2 GLU A  28      36.148  75.121   9.089  1.00 71.62           O1-
ATOM    222  N   GLY A  29      38.753  70.799   5.884  1.00 79.04           N  
ATOM    223  CA  GLY A  29      40.036  70.174   6.160  1.00 79.04           C  
ATOM    224  C   GLY A  29      40.184  68.807   5.520  1.00 79.04           C  
ATOM    225  O   GLY A  29      41.249  68.192   5.595  1.00 79.04           O  
ATOM    226  N   THR A  30      38.992  68.219   4.913  1.00 84.27           N  
ATOM    227  CA  THR A  30      39.039  66.921   4.249  1.00 84.27           C  
ATOM    228  C   THR A  30      39.510  67.071   2.805  1.00 84.27           C  
ATOM    229  O   THR A  30      39.034  67.945   2.079  1.00 84.27           O  
ATOM    230  CB  THR A  30      37.663  66.232   4.274  1.00 84.27           C  
ATOM    231  CG2 THR A  30      37.775  64.766   3.866  1.00 84.27           C  
ATOM    232  OG1 THR A  30      37.121  66.306   5.599  1.00 84.27           O  
ATOM    233  N   GLU A  31      40.634  66.428   2.415  1.00 86.99           N  
ATOM    234  CA  GLU A  31      41.171  66.386   1.057  1.00 86.99           C  
ATOM    235  C   GLU A  31      40.868  65.048   0.386  1.00 86.99           C  
ATOM    236  O   GLU A  31      41.135  63.988   0.957  1.00 86.99           O  
ATOM    237  CB  GLU A  31      42.679  66.641   1.066  1.00 86.99           C  
ATOM    238  CG  GLU A  31      43.066  68.025   1.568  1.00 86.99           C  
ATOM    239  CD  GLU A  31      44.569  68.245   1.620  1.00 86.99           C  
ATOM    240  OE1 GLU A  31      45.006  69.355   2.001  1.00 86.99           O  
ATOM    241  OE2 GLU A  31      45.315  67.301   1.277  1.00 86.99           O1-
ATOM    242  N   VAL A  32      40.166  65.062  -0.719  1.00 89.24           N  
ATOM    243  CA  VAL A  32      39.807  63.856  -1.458  1.00 89.24           C  
ATOM    244  C   VAL A  32      40.596  63.795  -2.764  1.00 89.24           C  
ATOM    245  O   VAL A  32      40.626  64.766  -3.524  1.00 89.24           O  
ATOM    246  CB  VAL A  32      38.291  63.798  -1.749  1.00 89.24           C  
ATOM    247  CG1 VAL A  32      37.924  62.488  -2.444  1.00 89.24           C  
ATOM    248  CG2 VAL A  32      37.494  63.962  -0.457  1.00 89.24           C  
ATOM    249  N   HIS A  33      41.367  62.744  -3.014  1.00 89.22           N  
ATOM    250  CA  HIS A  33      42.124  62.513  -4.239  1.00 89.22           C  
ATOM    251  C   HIS A  33      41.605  61.288  -4.985  1.00 89.22           C  
ATOM    252  O   HIS A  33      41.443  60.219  -4.395  1.00 89.22           O  
ATOM    253  CB  HIS A  33      43.612  62.346  -3.926  1.00 89.22           C  
ATOM    254  CG  HIS A  33      44.251  63.580  -3.374  1.00 89.22           C  
ATOM    255  CD2 HIS A  33      44.543  63.937  -2.101  1.00 89.22           C  
ATOM    256  ND1 HIS A  33      44.667  64.623  -4.173  1.00 89.22           N  
ATOM    257  CE1 HIS A  33      45.190  65.571  -3.414  1.00 89.22           C  
ATOM    258  NE2 HIS A  33      45.126  65.179  -2.152  1.00 89.22           N  
ATOM    259  N   PHE A  34      41.327  61.510  -6.305  1.00 90.43           N  
ATOM    260  CA  PHE A  34      40.840  60.412  -7.134  1.00 90.43           C  
ATOM    261  C   PHE A  34      41.899  59.984  -8.142  1.00 90.43           C  
ATOM    262  O   PHE A  34      42.514  60.826  -8.800  1.00 90.43           O  
ATOM    263  CB  PHE A  34      39.555  60.819  -7.863  1.00 90.43           C  
ATOM    264  CG  PHE A  34      38.440  61.236  -6.942  1.00 90.43           C  
ATOM    265  CD1 PHE A  34      37.585  60.292  -6.390  1.00 90.43           C  
ATOM    266  CD2 PHE A  34      38.250  62.576  -6.629  1.00 90.43           C  
ATOM    267  CE1 PHE A  34      36.553  60.677  -5.537  1.00 90.43           C  
ATOM    268  CE2 PHE A  34      37.221  62.968  -5.777  1.00 90.43           C  
ATOM    269  CZ  PHE A  34      36.373  62.017  -5.232  1.00 90.43           C  
ATOM    270  N   GLU A  35      42.278  58.784  -8.163  1.00 92.09           N  
ATOM    271  CA  GLU A  35      43.146  58.215  -9.190  1.00 92.09           C  
ATOM    272  C   GLU A  35      42.425  57.128  -9.983  1.00 92.09           C  
ATOM    273  O   GLU A  35      41.872  56.192  -9.402  1.00 92.09           O  
ATOM    274  CB  GLU A  35      44.423  57.649  -8.563  1.00 92.09           C  
ATOM    275  CG  GLU A  35      45.566  57.470  -9.551  1.00 92.09           C  
ATOM    276  CD  GLU A  35      46.894  57.155  -8.882  1.00 92.09           C  
ATOM    277  OE1 GLU A  35      47.912  57.002  -9.595  1.00 92.09           O  
ATOM    278  OE2 GLU A  35      46.916  57.058  -7.634  1.00 92.09           O1-
ATOM    279  N   LYS A  36      42.399  57.398 -11.360  1.00 87.69           N  
ATOM    280  CA  LYS A  36      41.767  56.427 -12.247  1.00 87.69           C  
ATOM    281  C   LYS A  36      42.813  55.603 -12.994  1.00 87.69           C  
ATOM    282  O   LYS A  36      43.774  56.153 -13.535  1.00 87.69           O  
ATOM    283  CB  LYS A  36      40.845  57.131 -13.244  1.00 87.69           C  
ATOM    284  CG  LYS A  36      39.665  57.843 -12.600  1.00 87.69           C  
ATOM    285  CD  LYS A  36      38.804  58.550 -13.638  1.00 87.69           C  
ATOM    286  CE  LYS A  36      37.682  59.348 -12.987  1.00 87.69           C  
ATOM    287  NZ  LYS A  36      36.843  60.052 -14.000  1.00 87.69           N1+
ATOM    288  N   SER A  37      42.872  54.251 -12.810  1.00 85.03           N  
ATOM    289  CA  SER A  37      43.652  53.328 -13.628  1.00 85.03           C  
ATOM    290  C   SER A  37      42.754  52.312 -14.325  1.00 85.03           C  
ATOM    291  O   SER A  37      41.568  52.200 -14.005  1.00 85.03           O  
ATOM    292  CB  SER A  37      44.691  52.601 -12.775  1.00 85.03           C  
ATOM    293  OG  SER A  37      44.066  51.891 -11.719  1.00 85.03           O  
ATOM    294  N   ASP A  38      43.152  51.769 -15.633  1.00 80.63           N  
ATOM    295  CA  ASP A  38      42.378  50.828 -16.438  1.00 80.63           C  
ATOM    296  C   ASP A  38      41.490  49.953 -15.558  1.00 80.63           C  
ATOM    297  O   ASP A  38      41.916  48.893 -15.095  1.00 80.63           O  
ATOM    298  CB  ASP A  38      43.307  49.954 -17.282  1.00 80.63           C  
ATOM    299  CG  ASP A  38      42.602  49.302 -18.459  1.00 80.63           C  
ATOM    300  OD1 ASP A  38      41.426  49.632 -18.723  1.00 80.63           O  
ATOM    301  OD2 ASP A  38      43.227  48.449 -19.125  1.00 80.63           O1-
ATOM    302  N   GLY A  39      40.237  50.409 -15.167  1.00 79.92           N  
ATOM    303  CA  GLY A  39      39.180  49.629 -14.543  1.00 79.92           C  
ATOM    304  C   GLY A  39      39.142  49.775 -13.034  1.00 79.92           C  
ATOM    305  O   GLY A  39      38.268  49.212 -12.373  1.00 79.92           O  
ATOM    306  N   THR A  40      40.174  50.509 -12.431  1.00 86.78           N  
ATOM    307  CA  THR A  40      40.257  50.648 -10.982  1.00 86.78           C  
ATOM    308  C   THR A  40      40.167  52.116 -10.574  1.00 86.78           C  
ATOM    309  O   THR A  40      40.785  52.980 -11.202  1.00 86.78           O  
ATOM    310  CB  THR A  40      41.561  50.039 -10.435  1.00 86.78           C  
ATOM    311  CG2 THR A  40      41.576  50.049  -8.910  1.00 86.78           C  
ATOM    312  OG1 THR A  40      41.679  48.687 -10.895  1.00 86.78           O  
ATOM    313  N   LEU A  41      39.185  52.476  -9.645  1.00 87.73           N  
ATOM    314  CA  LEU A  41      39.086  53.798  -9.038  1.00 87.73           C  
ATOM    315  C   LEU A  41      39.625  53.783  -7.612  1.00 87.73           C  
ATOM    316  O   LEU A  41      39.178  52.987  -6.783  1.00 87.73           O  
ATOM    317  CB  LEU A  41      37.633  54.282  -9.041  1.00 87.73           C  
ATOM    318  CG  LEU A  41      37.367  55.635  -8.379  1.00 87.73           C  
ATOM    319  CD1 LEU A  41      38.028  56.755  -9.177  1.00 87.73           C  
ATOM    320  CD2 LEU A  41      35.868  55.879  -8.245  1.00 87.73           C  
ATOM    321  N   GLU A  42      40.787  54.488  -7.483  1.00 91.38           N  
ATOM    322  CA  GLU A  42      41.326  54.655  -6.137  1.00 91.38           C  
ATOM    323  C   GLU A  42      40.940  56.010  -5.552  1.00 91.38           C  
ATOM    324  O   GLU A  42      41.130  57.046  -6.193  1.00 91.38           O  
ATOM    325  CB  GLU A  42      42.849  54.500  -6.144  1.00 91.38           C  
ATOM    326  CG  GLU A  42      43.467  54.437  -4.755  1.00 91.38           C  
ATOM    327  CD  GLU A  42      44.975  54.235  -4.778  1.00 91.38           C  
ATOM    328  OE1 GLU A  42      45.603  54.239  -3.696  1.00 91.38           O  
ATOM    329  OE2 GLU A  42      45.531  54.074  -5.887  1.00 91.38           O1-
ATOM    330  N   ILE A  43      40.239  55.964  -4.326  1.00 90.21           N  
ATOM    331  CA  ILE A  43      39.826  57.181  -3.635  1.00 90.21           C  
ATOM    332  C   ILE A  43      40.605  57.323  -2.330  1.00 90.21           C  
ATOM    333  O   ILE A  43      40.554  56.441  -1.469  1.00 90.21           O  
ATOM    334  CB  ILE A  43      38.306  57.184  -3.355  1.00 90.21           C  
ATOM    335  CG1 ILE A  43      37.526  56.885  -4.640  1.00 90.21           C  
ATOM    336  CG2 ILE A  43      37.871  58.522  -2.749  1.00 90.21           C  
ATOM    337  CD1 ILE A  43      36.055  56.567  -4.411  1.00 90.21           C  
ATOM    338  N   ARG A  44      41.434  58.409  -2.314  1.00 90.41           N  
ATOM    339  CA  ARG A  44      42.162  58.701  -1.084  1.00 90.41           C  
ATOM    340  C   ARG A  44      41.570  59.914  -0.374  1.00 90.41           C  
ATOM    341  O   ARG A  44      41.523  61.009  -0.938  1.00 90.41           O  
ATOM    342  CB  ARG A  44      43.645  58.938  -1.379  1.00 90.41           C  
ATOM    343  CG  ARG A  44      44.419  57.670  -1.698  1.00 90.41           C  
ATOM    344  CD  ARG A  44      45.904  57.948  -1.881  1.00 90.41           C  
ATOM    345  NE  ARG A  44      46.451  57.225  -3.026  1.00 90.41           N  
ATOM    346  CZ  ARG A  44      47.689  57.368  -3.492  1.00 90.41           C  
ATOM    347  NH1 ARG A  44      48.537  58.213  -2.917  1.00 90.41           N1+
ATOM    348  NH2 ARG A  44      48.083  56.661  -4.541  1.00 90.41           N  
ATOM    349  N   VAL A  45      41.065  59.654   0.882  1.00 89.43           N  
ATOM    350  CA  VAL A  45      40.483  60.743   1.659  1.00 89.43           C  
ATOM    351  C   VAL A  45      41.334  61.007   2.899  1.00 89.43           C  
ATOM    352  O   VAL A  45      41.556  60.106   3.710  1.00 89.43           O  
ATOM    353  CB  VAL A  45      39.026  60.429   2.070  1.00 89.43           C  
ATOM    354  CG1 VAL A  45      38.372  61.651   2.714  1.00 89.43           C  
ATOM    355  CG2 VAL A  45      38.219  59.964   0.859  1.00 89.43           C  
ATOM    356  N   LYS A  46      41.890  62.302   2.986  1.00 89.00           N  
ATOM    357  CA  LYS A  46      42.685  62.682   4.151  1.00 89.00           C  
ATOM    358  C   LYS A  46      41.833  63.415   5.182  1.00 89.00           C  
ATOM    359  O   LYS A  46      40.945  64.191   4.823  1.00 89.00           O  
ATOM    360  CB  LYS A  46      43.869  63.555   3.731  1.00 89.00           C  
ATOM    361  CG  LYS A  46      44.948  62.805   2.963  1.00 89.00           C  
ATOM    362  CD  LYS A  46      46.166  63.686   2.710  1.00 89.00           C  
ATOM    363  CE  LYS A  46      47.241  62.943   1.928  1.00 89.00           C  
ATOM    364  NZ  LYS A  46      48.430  63.808   1.663  1.00 89.00           N1+
ATOM    365  N   ASN A  47      41.926  62.990   6.510  1.00 88.05           N  
ATOM    366  CA  ASN A  47      41.297  63.650   7.650  1.00 88.05           C  
ATOM    367  C   ASN A  47      39.810  63.318   7.740  1.00 88.05           C  
ATOM    368  O   ASN A  47      38.989  64.196   8.008  1.00 88.05           O  
ATOM    369  CB  ASN A  47      41.499  65.164   7.574  1.00 88.05           C  
ATOM    370  CG  ASN A  47      42.959  65.564   7.666  1.00 88.05           C  
ATOM    371  ND2 ASN A  47      43.356  66.546   6.867  1.00 88.05           N  
ATOM    372  OD1 ASN A  47      43.723  64.994   8.450  1.00 88.05           O  
ATOM    373  N   LEU A  48      39.517  62.023   7.295  1.00 85.61           N  
ATOM    374  CA  LEU A  48      38.124  61.593   7.361  1.00 85.61           C  
ATOM    375  C   LEU A  48      37.741  61.203   8.784  1.00 85.61           C  
ATOM    376  O   LEU A  48      38.407  60.371   9.405  1.00 85.61           O  
ATOM    377  CB  LEU A  48      37.883  60.415   6.413  1.00 85.61           C  
ATOM    378  CG  LEU A  48      36.422  60.086   6.099  1.00 85.61           C  
ATOM    379  CD1 LEU A  48      35.790  61.207   5.281  1.00 85.61           C  
ATOM    380  CD2 LEU A  48      36.320  58.755   5.362  1.00 85.61           C  
ATOM    381  N   HIS A  49      36.765  61.796   9.362  1.00 83.45           N  
ATOM    382  CA  HIS A  49      36.228  61.375  10.651  1.00 83.45           C  
ATOM    383  C   HIS A  49      35.646  59.968  10.572  1.00 83.45           C  
ATOM    384  O   HIS A  49      35.096  59.575   9.540  1.00 83.45           O  
ATOM    385  CB  HIS A  49      35.160  62.358  11.133  1.00 83.45           C  
ATOM    386  CG  HIS A  49      34.853  62.241  12.593  1.00 83.45           C  
ATOM    387  CD2 HIS A  49      35.276  62.971  13.651  1.00 83.45           C  
ATOM    388  ND1 HIS A  49      34.014  61.274  13.101  1.00 83.45           N  
ATOM    389  CE1 HIS A  49      33.934  61.414  14.413  1.00 83.45           C  
ATOM    390  NE2 HIS A  49      34.691  62.437  14.773  1.00 83.45           N  
ATOM    391  N   PRO A  50      35.879  59.067  11.646  1.00 85.07           N  
ATOM    392  CA  PRO A  50      35.376  57.691  11.628  1.00 85.07           C  
ATOM    393  C   PRO A  50      33.886  57.611  11.305  1.00 85.07           C  
ATOM    394  O   PRO A  50      33.448  56.681  10.623  1.00 85.07           O  
ATOM    395  CB  PRO A  50      35.655  57.196  13.050  1.00 85.07           C  
ATOM    396  CG  PRO A  50      36.838  57.988  13.504  1.00 85.07           C  
ATOM    397  CD  PRO A  50      36.761  59.357  12.892  1.00 85.07           C  
ATOM    398  N   ARG A  51      33.131  58.544  11.671  1.00 85.21           N  
ATOM    399  CA  ARG A  51      31.697  58.572  11.404  1.00 85.21           C  
ATOM    400  C   ARG A  51      31.420  58.772   9.918  1.00 85.21           C  
ATOM    401  O   ARG A  51      30.545  58.115   9.349  1.00 85.21           O  
ATOM    402  CB  ARG A  51      31.019  59.678  12.215  1.00 85.21           C  
ATOM    403  CG  ARG A  51      29.500  59.656  12.138  1.00 85.21           C  
ATOM    404  CD  ARG A  51      28.874  60.701  13.051  1.00 85.21           C  
ATOM    405  NE  ARG A  51      27.444  60.850  12.799  1.00 85.21           N  
ATOM    406  CZ  ARG A  51      26.662  61.758  13.378  1.00 85.21           C  
ATOM    407  NH1 ARG A  51      27.161  62.619  14.258  1.00 85.21           N1+
ATOM    408  NH2 ARG A  51      25.374  61.805  13.075  1.00 85.21           N  
ATOM    409  N   GLN A  52      32.097  59.598   9.205  1.00 85.83           N  
ATOM    410  CA  GLN A  52      31.969  59.844   7.773  1.00 85.83           C  
ATOM    411  C   GLN A  52      32.401  58.624   6.964  1.00 85.83           C  
ATOM    412  O   GLN A  52      31.786  58.297   5.948  1.00 85.83           O  
ATOM    413  CB  GLN A  52      32.793  61.065   7.361  1.00 85.83           C  
ATOM    414  CG  GLN A  52      32.237  62.385   7.878  1.00 85.83           C  
ATOM    415  CD  GLN A  52      33.092  63.575   7.489  1.00 85.83           C  
ATOM    416  NE2 GLN A  52      32.460  64.731   7.319  1.00 85.83           N  
ATOM    417  OE1 GLN A  52      34.314  63.457   7.345  1.00 85.83           O  
ATOM    418  N   GLU A  53      33.505  58.100   7.521  1.00 87.61           N  
ATOM    419  CA  GLU A  53      33.967  56.880   6.866  1.00 87.61           C  
ATOM    420  C   GLU A  53      32.875  55.814   6.852  1.00 87.61           C  
ATOM    421  O   GLU A  53      32.632  55.180   5.822  1.00 87.61           O  
ATOM    422  CB  GLU A  53      35.222  56.340   7.556  1.00 87.61           C  
ATOM    423  CG  GLU A  53      35.774  55.071   6.923  1.00 87.61           C  
ATOM    424  CD  GLU A  53      36.985  54.513   7.655  1.00 87.61           C  
ATOM    425  OE1 GLU A  53      37.452  53.407   7.301  1.00 87.61           O  
ATOM    426  OE2 GLU A  53      37.468  55.188   8.591  1.00 87.61           O1-
ATOM    427  N   ASP A  54      32.235  55.640   8.034  1.00 89.43           N  
ATOM    428  CA  ASP A  54      31.158  54.661   8.140  1.00 89.43           C  
ATOM    429  C   ASP A  54      30.013  54.997   7.187  1.00 89.43           C  
ATOM    430  O   ASP A  54      29.474  54.112   6.520  1.00 89.43           O  
ATOM    431  CB  ASP A  54      30.640  54.588   9.578  1.00 89.43           C  
ATOM    432  CG  ASP A  54      29.662  53.447   9.800  1.00 89.43           C  
ATOM    433  OD1 ASP A  54      30.012  52.281   9.518  1.00 89.43           O  
ATOM    434  OD2 ASP A  54      28.531  53.717  10.256  1.00 89.43           O1-
ATOM    435  N   LEU A  55      29.675  56.218   7.053  1.00 87.23           N  
ATOM    436  CA  LEU A  55      28.590  56.678   6.191  1.00 87.23           C  
ATOM    437  C   LEU A  55      28.935  56.462   4.721  1.00 87.23           C  
ATOM    438  O   LEU A  55      28.087  56.026   3.939  1.00 87.23           O  
ATOM    439  CB  LEU A  55      28.294  58.158   6.447  1.00 87.23           C  
ATOM    440  CG  LEU A  55      27.559  58.488   7.746  1.00 87.23           C  
ATOM    441  CD1 LEU A  55      27.502  59.998   7.954  1.00 87.23           C  
ATOM    442  CD2 LEU A  55      26.156  57.891   7.734  1.00 87.23           C  
ATOM    443  N   ILE A  56      30.188  56.786   4.424  1.00 88.21           N  
ATOM    444  CA  ILE A  56      30.643  56.614   3.049  1.00 88.21           C  
ATOM    445  C   ILE A  56      30.577  55.137   2.665  1.00 88.21           C  
ATOM    446  O   ILE A  56      30.086  54.791   1.588  1.00 88.21           O  
ATOM    447  CB  ILE A  56      32.078  57.154   2.856  1.00 88.21           C  
ATOM    448  CG1 ILE A  56      32.088  58.685   2.943  1.00 88.21           C  
ATOM    449  CG2 ILE A  56      32.660  56.677   1.523  1.00 88.21           C  
ATOM    450  CD1 ILE A  56      33.482  59.296   2.935  1.00 88.21           C  
ATOM    451  N   LYS A  57      30.993  54.268   3.581  1.00 89.14           N  
ATOM    452  CA  LYS A  57      30.958  52.833   3.317  1.00 89.14           C  
ATOM    453  C   LYS A  57      29.528  52.351   3.086  1.00 89.14           C  
ATOM    454  O   LYS A  57      29.262  51.609   2.138  1.00 89.14           O  
ATOM    455  CB  LYS A  57      31.592  52.057   4.472  1.00 89.14           C  
ATOM    456  CG  LYS A  57      33.111  52.139   4.512  1.00 89.14           C  
ATOM    457  CD  LYS A  57      33.686  51.303   5.649  1.00 89.14           C  
ATOM    458  CE  LYS A  57      35.205  51.399   5.702  1.00 89.14           C  
ATOM    459  NZ  LYS A  57      35.771  50.605   6.833  1.00 89.14           N1+
ATOM    460  N   LYS A  58      28.585  52.790   3.947  1.00 90.36           N  
ATOM    461  CA  LYS A  58      27.187  52.388   3.823  1.00 90.36           C  
ATOM    462  C   LYS A  58      26.570  52.935   2.538  1.00 90.36           C  
ATOM    463  O   LYS A  58      25.786  52.248   1.879  1.00 90.36           O  
ATOM    464  CB  LYS A  58      26.383  52.863   5.034  1.00 90.36           C  
ATOM    465  CG  LYS A  58      26.685  52.100   6.315  1.00 90.36           C  
ATOM    466  CD  LYS A  58      25.880  52.640   7.490  1.00 90.36           C  
ATOM    467  CE  LYS A  58      26.216  51.908   8.783  1.00 90.36           C  
ATOM    468  NZ  LYS A  58      25.510  52.504   9.956  1.00 90.36           N1+
ATOM    469  N   PHE A  59      27.012  54.149   2.185  1.00 87.33           N  
ATOM    470  CA  PHE A  59      26.505  54.785   0.975  1.00 87.33           C  
ATOM    471  C   PHE A  59      26.985  54.045  -0.268  1.00 87.33           C  
ATOM    472  O   PHE A  59      26.199  53.776  -1.178  1.00 87.33           O  
ATOM    473  CB  PHE A  59      26.942  56.252   0.914  1.00 87.33           C  
ATOM    474  CG  PHE A  59      26.101  57.098  -0.004  1.00 87.33           C  
ATOM    475  CD1 PHE A  59      26.472  57.288  -1.330  1.00 87.33           C  
ATOM    476  CD2 PHE A  59      24.940  57.704   0.458  1.00 87.33           C  
ATOM    477  CE1 PHE A  59      25.696  58.070  -2.182  1.00 87.33           C  
ATOM    478  CE2 PHE A  59      24.161  58.487  -0.387  1.00 87.33           C  
ATOM    479  CZ  PHE A  59      24.541  58.670  -1.707  1.00 87.33           C  
ATOM    480  N   ILE A  60      28.235  53.688  -0.291  1.00 89.13           N  
ATOM    481  CA  ILE A  60      28.827  52.971  -1.414  1.00 89.13           C  
ATOM    482  C   ILE A  60      28.176  51.597  -1.550  1.00 89.13           C  
ATOM    483  O   ILE A  60      27.854  51.162  -2.658  1.00 89.13           O  
ATOM    484  CB  ILE A  60      30.356  52.826  -1.250  1.00 89.13           C  
ATOM    485  CG1 ILE A  60      31.041  54.189  -1.403  1.00 89.13           C  
ATOM    486  CG2 ILE A  60      30.914  51.817  -2.257  1.00 89.13           C  
ATOM    487  CD1 ILE A  60      32.533  54.171  -1.093  1.00 89.13           C  
ATOM    488  N   GLU A  61      27.906  50.962  -0.414  1.00 90.52           N  
ATOM    489  CA  GLU A  61      27.243  49.661  -0.425  1.00 90.52           C  
ATOM    490  C   GLU A  61      25.853  49.754  -1.048  1.00 90.52           C  
ATOM    491  O   GLU A  61      25.472  48.907  -1.858  1.00 90.52           O  
ATOM    492  CB  GLU A  61      27.146  49.096   0.994  1.00 90.52           C  
ATOM    493  CG  GLU A  61      26.598  47.678   1.056  1.00 90.52           C  
ATOM    494  CD  GLU A  61      26.576  47.103   2.463  1.00 90.52           C  
ATOM    495  OE1 GLU A  61      26.099  45.959   2.644  1.00 90.52           O  
ATOM    496  OE2 GLU A  61      27.038  47.801   3.392  1.00 90.52           O1-
ATOM    497  N   ALA A  62      25.216  50.805  -0.680  1.00 89.47           N  
ATOM    498  CA  ALA A  62      23.864  51.002  -1.200  1.00 89.47           C  
ATOM    499  C   ALA A  62      23.885  51.248  -2.705  1.00 89.47           C  
ATOM    500  O   ALA A  62      23.071  50.688  -3.444  1.00 89.47           O  
ATOM    501  CB  ALA A  62      23.183  52.165  -0.482  1.00 89.47           C  
ATOM    502  N   LEU A  63      24.862  52.027  -3.229  1.00 89.12           N  
ATOM    503  CA  LEU A  63      24.977  52.338  -4.649  1.00 89.12           C  
ATOM    504  C   LEU A  63      25.331  51.090  -5.451  1.00 89.12           C  
ATOM    505  O   LEU A  63      24.788  50.870  -6.537  1.00 89.12           O  
ATOM    506  CB  LEU A  63      26.035  53.421  -4.876  1.00 89.12           C  
ATOM    507  CG  LEU A  63      25.670  54.833  -4.416  1.00 89.12           C  
ATOM    508  CD1 LEU A  63      26.863  55.769  -4.575  1.00 89.12           C  
ATOM    509  CD2 LEU A  63      24.466  55.355  -5.194  1.00 89.12           C  
ATOM    510  N   LEU A  64      26.147  50.315  -4.874  1.00 88.53           N  
ATOM    511  CA  LEU A  64      26.545  49.085  -5.549  1.00 88.53           C  
ATOM    512  C   LEU A  64      25.381  48.102  -5.621  1.00 88.53           C  
ATOM    513  O   LEU A  64      25.209  47.411  -6.628  1.00 88.53           O  
ATOM    514  CB  LEU A  64      27.730  48.438  -4.828  1.00 88.53           C  
ATOM    515  CG  LEU A  64      29.073  49.162  -4.944  1.00 88.53           C  
ATOM    516  CD1 LEU A  64      30.114  48.494  -4.052  1.00 88.53           C  
ATOM    517  CD2 LEU A  64      29.543  49.188  -6.394  1.00 88.53           C  
ATOM    518  N   LEU A  65      24.620  48.067  -4.531  1.00 90.37           N  
ATOM    519  CA  LEU A  65      23.440  47.208  -4.519  1.00 90.37           C  
ATOM    520  C   LEU A  65      22.445  47.636  -5.591  1.00 90.37           C  
ATOM    521  O   LEU A  65      21.813  46.793  -6.232  1.00 90.37           O  
ATOM    522  CB  LEU A  65      22.771  47.237  -3.143  1.00 90.37           C  
ATOM    523  CG  LEU A  65      23.425  46.387  -2.052  1.00 90.37           C  
ATOM    524  CD1 LEU A  65      22.887  46.780  -0.680  1.00 90.37           C  
ATOM    525  CD2 LEU A  65      23.193  44.904  -2.319  1.00 90.37           C  
ATOM    526  N   ALA A  66      22.350  48.961  -5.802  1.00 89.93           N  
ATOM    527  CA  ALA A  66      21.455  49.495  -6.826  1.00 89.93           C  
ATOM    528  C   ALA A  66      21.927  49.108  -8.223  1.00 89.93           C  
ATOM    529  O   ALA A  66      21.117  48.753  -9.083  1.00 89.93           O  
ATOM    530  CB  ALA A  66      21.354  51.014  -6.703  1.00 89.93           C  
ATOM    531  N   LEU A  67      23.208  49.109  -8.449  1.00 88.62           N  
ATOM    532  CA  LEU A  67      23.777  48.759  -9.746  1.00 88.62           C  
ATOM    533  C   LEU A  67      23.575  47.277 -10.045  1.00 88.62           C  
ATOM    534  O   LEU A  67      23.259  46.906 -11.178  1.00 88.62           O  
ATOM    535  CB  LEU A  67      25.269  49.101  -9.785  1.00 88.62           C  
ATOM    536  CG  LEU A  67      25.622  50.584  -9.901  1.00 88.62           C  
ATOM    537  CD1 LEU A  67      27.123  50.788  -9.723  1.00 88.62           C  
ATOM    538  CD2 LEU A  67      25.156  51.143 -11.241  1.00 88.62           C  
ATOM    539  N   VAL A  68      23.800  46.438  -9.050  1.00 89.66           N  
ATOM    540  CA  VAL A  68      23.584  45.003  -9.194  1.00 89.66           C  
ATOM    541  C   VAL A  68      22.119  44.732  -9.530  1.00 89.66           C  
ATOM    542  O   VAL A  68      21.816  43.922 -10.410  1.00 89.66           O  
ATOM    543  CB  VAL A  68      23.988  44.236  -7.916  1.00 89.66           C  
ATOM    544  CG1 VAL A  68      23.527  42.781  -7.990  1.00 89.66           C  
ATOM    545  CG2 VAL A  68      25.499  44.311  -7.704  1.00 89.66           C  
ATOM    546  N   ALA A  69      21.216  45.413  -8.839  1.00 91.35           N  
ATOM    547  CA  ALA A  69      19.786  45.248  -9.081  1.00 91.35           C  
ATOM    548  C   ALA A  69      19.417  45.671 -10.500  1.00 91.35           C  
ATOM    549  O   ALA A  69      18.589  45.029 -11.150  1.00 91.35           O  
ATOM    550  CB  ALA A  69      18.978  46.051  -8.063  1.00 91.35           C  
ATOM    551  N   LYS A  70      20.045  46.686 -10.939  1.00 89.23           N  
ATOM    552  CA  LYS A  70      19.842  47.136 -12.312  1.00 89.23           C  
ATOM    553  C   LYS A  70      20.307  46.082 -13.311  1.00 89.23           C  
ATOM    554  O   LYS A  70      19.641  45.839 -14.321  1.00 89.23           O  
ATOM    555  CB  LYS A  70      20.578  48.454 -12.559  1.00 89.23           C  
ATOM    556  CG  LYS A  70      20.242  49.109 -13.891  1.00 89.23           C  
ATOM    557  CD  LYS A  70      20.985  50.428 -14.068  1.00 89.23           C  
ATOM    558  CE  LYS A  70      20.770  51.010 -15.459  1.00 89.23           C  
ATOM    559  NZ  LYS A  70      21.499  52.300 -15.638  1.00 89.23           N1+
ATOM    560  N   GLY A  71      21.473  45.534 -13.086  1.00 90.92           N  
ATOM    561  CA  GLY A  71      21.942  44.431 -13.911  1.00 90.92           C  
ATOM    562  C   GLY A  71      20.989  43.250 -13.926  1.00 90.92           C  
ATOM    563  O   GLY A  71      20.732  42.668 -14.981  1.00 90.92           O  
ATOM    564  N   GLU A  72      20.369  42.936 -12.702  1.00 93.34           N  
ATOM    565  CA  GLU A  72      19.391  41.858 -12.592  1.00 93.34           C  
ATOM    566  C   GLU A  72      18.144  42.156 -13.419  1.00 93.34           C  
ATOM    567  O   GLU A  72      17.564  41.253 -14.026  1.00 93.34           O  
ATOM    568  CB  GLU A  72      19.008  41.628 -11.128  1.00 93.34           C  
ATOM    569  CG  GLU A  72      20.127  41.032 -10.285  1.00 93.34           C  
ATOM    570  CD  GLU A  72      19.763  40.896  -8.815  1.00 93.34           C  
ATOM    571  OE1 GLU A  72      20.576  40.347  -8.037  1.00 93.34           O  
ATOM    572  OE2 GLU A  72      18.657  41.342  -8.437  1.00 93.34           O1-
ATOM    573  N   LEU A  73      17.783  43.410 -13.494  1.00 93.03           N  
ATOM    574  CA  LEU A  73      16.620  43.847 -14.257  1.00 93.03           C  
ATOM    575  C   LEU A  73      16.851  43.664 -15.753  1.00 93.03           C  
ATOM    576  O   LEU A  73      15.983  43.147 -16.460  1.00 93.03           O  
ATOM    577  CB  LEU A  73      16.299  45.314 -13.954  1.00 93.03           C  
ATOM    578  CG  LEU A  73      15.186  45.951 -14.787  1.00 93.03           C  
ATOM    579  CD1 LEU A  73      13.837  45.337 -14.426  1.00 93.03           C  
ATOM    580  CD2 LEU A  73      15.163  47.462 -14.583  1.00 93.03           C  
ATOM    581  N   GLU A  74      18.055  44.121 -16.167  1.00 94.10           N  
ATOM    582  CA  GLU A  74      18.386  44.016 -17.586  1.00 94.10           C  
ATOM    583  C   GLU A  74      18.376  42.562 -18.048  1.00 94.10           C  
ATOM    584  O   GLU A  74      17.884  42.254 -19.135  1.00 94.10           O  
ATOM    585  CB  GLU A  74      19.751  44.648 -17.869  1.00 94.10           C  
ATOM    586  CG  GLU A  74      19.765  46.164 -17.737  1.00 94.10           C  
ATOM    587  CD  GLU A  74      21.152  46.767 -17.889  1.00 94.10           C  
ATOM    588  OE1 GLU A  74      21.274  48.012 -17.920  1.00 94.10           O  
ATOM    589  OE2 GLU A  74      22.127  45.987 -17.977  1.00 94.10           O1-
ATOM    590  N   GLN A  75      18.867  41.722 -17.247  1.00 94.02           N  
ATOM    591  CA  GLN A  75      18.855  40.294 -17.547  1.00 94.02           C  
ATOM    592  C   GLN A  75      17.430  39.748 -17.570  1.00 94.02           C  
ATOM    593  O   GLN A  75      17.075  38.962 -18.450  1.00 94.02           O  
ATOM    594  CB  GLN A  75      19.696  39.524 -16.526  1.00 94.02           C  
ATOM    595  CG  GLN A  75      19.828  38.039 -16.834  1.00 94.02           C  
ATOM    596  CD  GLN A  75      20.627  37.770 -18.095  1.00 94.02           C  
ATOM    597  NE2 GLN A  75      20.403  36.610 -18.703  1.00 94.02           N  
ATOM    598  OE1 GLN A  75      21.439  38.597 -18.520  1.00 94.02           O  
ATOM    599  N   ALA A  76      16.614  40.129 -16.590  1.00 94.41           N  
ATOM    600  CA  ALA A  76      15.221  39.695 -16.518  1.00 94.41           C  
ATOM    601  C   ALA A  76      14.434  40.171 -17.737  1.00 94.41           C  
ATOM    602  O   ALA A  76      13.592  39.440 -18.264  1.00 94.41           O  
ATOM    603  CB  ALA A  76      14.569  40.208 -15.236  1.00 94.41           C  
ATOM    604  N   GLU A  77      14.744  41.357 -18.195  1.00 94.43           N  
ATOM    605  CA  GLU A  77      14.078  41.901 -19.375  1.00 94.43           C  
ATOM    606  C   GLU A  77      14.412  41.086 -20.621  1.00 94.43           C  
ATOM    607  O   GLU A  77      13.543  40.844 -21.461  1.00 94.43           O  
ATOM    608  CB  GLU A  77      14.468  43.367 -19.584  1.00 94.43           C  
ATOM    609  CG  GLU A  77      13.829  44.321 -18.585  1.00 94.43           C  
ATOM    610  CD  GLU A  77      14.236  45.771 -18.796  1.00 94.43           C  
ATOM    611  OE1 GLU A  77      13.501  46.679 -18.346  1.00 94.43           O  
ATOM    612  OE2 GLU A  77      15.298  46.000 -19.417  1.00 94.43           O1-
ATOM    613  N   LYS A  78      15.654  40.652 -20.726  1.00 94.74           N  
ATOM    614  CA  LYS A  78      16.085  39.819 -21.844  1.00 94.74           C  
ATOM    615  C   LYS A  78      15.384  38.463 -21.823  1.00 94.74           C  
ATOM    616  O   LYS A  78      15.016  37.932 -22.873  1.00 94.74           O  
ATOM    617  CB  LYS A  78      17.603  39.624 -21.816  1.00 94.74           C  
ATOM    618  CG  LYS A  78      18.393  40.873 -22.177  1.00 94.74           C  
ATOM    619  CD  LYS A  78      19.892  40.605 -22.177  1.00 94.74           C  
ATOM    620  CE  LYS A  78      20.688  41.868 -22.475  1.00 94.74           C  
ATOM    621  NZ  LYS A  78      22.160  41.623 -22.414  1.00 94.74           N1+
ATOM    622  N   GLU A  79      15.099  38.057 -20.588  1.00 95.50           N  
ATOM    623  CA  GLU A  79      14.465  36.752 -20.431  1.00 95.50           C  
ATOM    624  C   GLU A  79      12.945  36.864 -20.518  1.00 95.50           C  
ATOM    625  O   GLU A  79      12.248  35.852 -20.625  1.00 95.50           O  
ATOM    626  CB  GLU A  79      14.871  36.112 -19.101  1.00 95.50           C  
ATOM    627  CG  GLU A  79      16.344  35.740 -19.021  1.00 95.50           C  
ATOM    628  CD  GLU A  79      16.750  35.183 -17.667  1.00 95.50           C  
ATOM    629  OE1 GLU A  79      17.951  34.888 -17.467  1.00 95.50           O  
ATOM    630  OE2 GLU A  79      15.861  35.039 -16.799  1.00 95.50           O1-
ATOM    631  N   GLY A  80      12.448  38.151 -20.564  1.00 94.59           N  
ATOM    632  CA  GLY A  80      11.018  38.405 -20.633  1.00 94.59           C  
ATOM    633  C   GLY A  80      10.280  38.011 -19.368  1.00 94.59           C  
ATOM    634  O   GLY A  80       9.111  37.624 -19.419  1.00 94.59           O  
ATOM    635  N   ASP A  81      10.991  37.907 -18.209  1.00 97.02           N  
ATOM    636  CA  ASP A  81      10.389  37.531 -16.934  1.00 97.02           C  
ATOM    637  C   ASP A  81      10.036  38.767 -16.109  1.00 97.02           C  
ATOM    638  O   ASP A  81      10.889  39.319 -15.410  1.00 97.02           O  
ATOM    639  CB  ASP A  81      11.330  36.622 -16.141  1.00 97.02           C  
ATOM    640  CG  ASP A  81      10.659  35.974 -14.943  1.00 97.02           C  
ATOM    641  OD1 ASP A  81       9.682  36.541 -14.410  1.00 97.02           O  
ATOM    642  OD2 ASP A  81      11.113  34.886 -14.528  1.00 97.02           O1-
ATOM    643  N   ALA A  82       8.777  39.220 -16.151  1.00 96.54           N  
ATOM    644  CA  ALA A  82       8.335  40.451 -15.501  1.00 96.54           C  
ATOM    645  C   ALA A  82       8.418  40.331 -13.982  1.00 96.54           C  
ATOM    646  O   ALA A  82       8.749  41.299 -13.293  1.00 96.54           O  
ATOM    647  CB  ALA A  82       6.910  40.796 -15.928  1.00 96.54           C  
ATOM    648  N   GLU A  83       8.170  39.188 -13.463  1.00 97.08           N  
ATOM    649  CA  GLU A  83       8.201  38.959 -12.021  1.00 97.08           C  
ATOM    650  C   GLU A  83       9.608  39.146 -11.463  1.00 97.08           C  
ATOM    651  O   GLU A  83       9.790  39.794 -10.431  1.00 97.08           O  
ATOM    652  CB  GLU A  83       7.685  37.556 -11.688  1.00 97.08           C  
ATOM    653  CG  GLU A  83       7.497  37.308 -10.199  1.00 97.08           C  
ATOM    654  CD  GLU A  83       6.308  38.051  -9.612  1.00 97.08           C  
ATOM    655  OE1 GLU A  83       6.209  38.154  -8.368  1.00 97.08           O  
ATOM    656  OE2 GLU A  83       5.467  38.535 -10.403  1.00 97.08           O1-
ATOM    657  N   VAL A  84      10.581  38.522 -12.148  1.00 95.56           N  
ATOM    658  CA  VAL A  84      11.964  38.677 -11.712  1.00 95.56           C  
ATOM    659  C   VAL A  84      12.395  40.134 -11.864  1.00 95.56           C  
ATOM    660  O   VAL A  84      13.089  40.676 -11.001  1.00 95.56           O  
ATOM    661  CB  VAL A  84      12.917  37.754 -12.505  1.00 95.56           C  
ATOM    662  CG1 VAL A  84      14.373  38.033 -12.134  1.00 95.56           C  
ATOM    663  CG2 VAL A  84      12.570  36.288 -12.253  1.00 95.56           C  
ATOM    664  N   ALA A  85      11.952  40.785 -12.976  1.00 96.83           N  
ATOM    665  CA  ALA A  85      12.246  42.200 -13.189  1.00 96.83           C  
ATOM    666  C   ALA A  85      11.667  43.055 -12.066  1.00 96.83           C  
ATOM    667  O   ALA A  85      12.317  43.988 -11.589  1.00 96.83           O  
ATOM    668  CB  ALA A  85      11.702  42.659 -14.539  1.00 96.83           C  
ATOM    669  N   LEU A  86      10.455  42.747 -11.629  1.00 96.79           N  
ATOM    670  CA  LEU A  86       9.779  43.467 -10.555  1.00 96.79           C  
ATOM    671  C   LEU A  86      10.577  43.380  -9.258  1.00 96.79           C  
ATOM    672  O   LEU A  86      10.741  44.382  -8.558  1.00 96.79           O  
ATOM    673  CB  LEU A  86       8.370  42.911 -10.340  1.00 96.79           C  
ATOM    674  CG  LEU A  86       7.523  43.604  -9.272  1.00 96.79           C  
ATOM    675  CD1 LEU A  86       7.140  45.008  -9.728  1.00 96.79           C  
ATOM    676  CD2 LEU A  86       6.278  42.781  -8.958  1.00 96.79           C  
ATOM    677  N   ARG A  87      11.072  42.212  -8.885  1.00 96.33           N  
ATOM    678  CA  ARG A  87      11.855  42.010  -7.670  1.00 96.33           C  
ATOM    679  C   ARG A  87      13.127  42.850  -7.692  1.00 96.33           C  
ATOM    680  O   ARG A  87      13.538  43.390  -6.663  1.00 96.33           O  
ATOM    681  CB  ARG A  87      12.207  40.530  -7.496  1.00 96.33           C  
ATOM    682  CG  ARG A  87      11.025  39.658  -7.105  1.00 96.33           C  
ATOM    683  CD  ARG A  87      11.443  38.213  -6.871  1.00 96.33           C  
ATOM    684  NE  ARG A  87      10.288  37.342  -6.670  1.00 96.33           N  
ATOM    685  CZ  ARG A  87      10.352  36.025  -6.501  1.00 96.33           C  
ATOM    686  NH1 ARG A  87      11.522  35.397  -6.507  1.00 96.33           N1+
ATOM    687  NH2 ARG A  87       9.238  35.329  -6.326  1.00 96.33           N  
ATOM    688  N   ALA A  88      13.724  42.903  -8.918  1.00 95.09           N  
ATOM    689  CA  ALA A  88      14.921  43.722  -9.084  1.00 95.09           C  
ATOM    690  C   ALA A  88      14.620  45.195  -8.818  1.00 95.09           C  
ATOM    691  O   ALA A  88      15.403  45.886  -8.164  1.00 95.09           O  
ATOM    692  CB  ALA A  88      15.496  43.546 -10.487  1.00 95.09           C  
ATOM    693  N   VAL A  89      13.467  45.631  -9.299  1.00 96.50           N  
ATOM    694  CA  VAL A  89      13.082  47.023  -9.093  1.00 96.50           C  
ATOM    695  C   VAL A  89      12.784  47.263  -7.614  1.00 96.50           C  
ATOM    696  O   VAL A  89      13.119  48.318  -7.071  1.00 96.50           O  
ATOM    697  CB  VAL A  89      11.857  47.406  -9.953  1.00 96.50           C  
ATOM    698  CG1 VAL A  89      11.372  48.813  -9.605  1.00 96.50           C  
ATOM    699  CG2 VAL A  89      12.197  47.306 -11.438  1.00 96.50           C  
ATOM    700  N   GLU A  90      12.156  46.319  -6.951  1.00 96.36           N  
ATOM    701  CA  GLU A  90      11.908  46.407  -5.515  1.00 96.36           C  
ATOM    702  C   GLU A  90      13.203  46.650  -4.745  1.00 96.36           C  
ATOM    703  O   GLU A  90      13.230  47.443  -3.802  1.00 96.36           O  
ATOM    704  CB  GLU A  90      11.226  45.133  -5.009  1.00 96.36           C  
ATOM    705  CG  GLU A  90       9.756  45.029  -5.390  1.00 96.36           C  
ATOM    706  CD  GLU A  90       9.117  43.717  -4.961  1.00 96.36           C  
ATOM    707  OE1 GLU A  90       7.874  43.594  -5.043  1.00 96.36           O  
ATOM    708  OE2 GLU A  90       9.865  42.808  -4.538  1.00 96.36           O1-
ATOM    709  N   LYS A  91      14.208  45.955  -5.178  1.00 95.52           N  
ATOM    710  CA  LYS A  91      15.507  46.120  -4.535  1.00 95.52           C  
ATOM    711  C   LYS A  91      16.034  47.541  -4.715  1.00 95.52           C  
ATOM    712  O   LYS A  91      16.610  48.118  -3.790  1.00 95.52           O  
ATOM    713  CB  LYS A  91      16.515  45.114  -5.095  1.00 95.52           C  
ATOM    714  CG  LYS A  91      16.228  43.671  -4.707  1.00 95.52           C  
ATOM    715  CD  LYS A  91      17.266  42.719  -5.288  1.00 95.52           C  
ATOM    716  CE  LYS A  91      16.930  41.266  -4.979  1.00 95.52           C  
ATOM    717  NZ  LYS A  91      17.912  40.327  -5.597  1.00 95.52           N1+
ATOM    718  N   VAL A  92      15.825  48.118  -5.900  1.00 94.76           N  
ATOM    719  CA  VAL A  92      16.288  49.472  -6.186  1.00 94.76           C  
ATOM    720  C   VAL A  92      15.530  50.472  -5.314  1.00 94.76           C  
ATOM    721  O   VAL A  92      16.120  51.420  -4.790  1.00 94.76           O  
ATOM    722  CB  VAL A  92      16.114  49.829  -7.679  1.00 94.76           C  
ATOM    723  CG1 VAL A  92      16.506  51.282  -7.937  1.00 94.76           C  
ATOM    724  CG2 VAL A  92      16.943  48.886  -8.552  1.00 94.76           C  
ATOM    725  N   VAL A  93      14.224  50.264  -5.144  1.00 95.59           N  
ATOM    726  CA  VAL A  93      13.397  51.140  -4.322  1.00 95.59           C  
ATOM    727  C   VAL A  93      13.880  51.098  -2.873  1.00 95.59           C  
ATOM    728  O   VAL A  93      13.982  52.136  -2.216  1.00 95.59           O  
ATOM    729  CB  VAL A  93      11.904  50.747  -4.398  1.00 95.59           C  
ATOM    730  CG1 VAL A  93      11.088  51.524  -3.366  1.00 95.59           C  
ATOM    731  CG2 VAL A  93      11.361  50.986  -5.805  1.00 95.59           C  
ATOM    732  N   ARG A  94      14.198  49.917  -2.358  1.00 94.61           N  
ATOM    733  CA  ARG A  94      14.699  49.766  -0.996  1.00 94.61           C  
ATOM    734  C   ARG A  94      16.023  50.499  -0.814  1.00 94.61           C  
ATOM    735  O   ARG A  94      16.260  51.116   0.226  1.00 94.61           O  
ATOM    736  CB  ARG A  94      14.866  48.286  -0.645  1.00 94.61           C  
ATOM    737  CG  ARG A  94      13.554  47.556  -0.409  1.00 94.61           C  
ATOM    738  CD  ARG A  94      13.779  46.139   0.101  1.00 94.61           C  
ATOM    739  NE  ARG A  94      14.065  45.212  -0.990  1.00 94.61           N  
ATOM    740  CZ  ARG A  94      14.124  43.889  -0.864  1.00 94.61           C  
ATOM    741  NH1 ARG A  94      13.918  43.310   0.313  1.00 94.61           N1+
ATOM    742  NH2 ARG A  94      14.392  43.139  -1.923  1.00 94.61           N  
ATOM    743  N   VAL A  95      16.839  50.387  -1.842  1.00 93.21           N  
ATOM    744  CA  VAL A  95      18.118  51.090  -1.822  1.00 93.21           C  
ATOM    745  C   VAL A  95      17.878  52.597  -1.781  1.00 93.21           C  
ATOM    746  O   VAL A  95      18.570  53.322  -1.063  1.00 93.21           O  
ATOM    747  CB  VAL A  95      18.987  50.721  -3.044  1.00 93.21           C  
ATOM    748  CG1 VAL A  95      20.196  51.649  -3.147  1.00 93.21           C  
ATOM    749  CG2 VAL A  95      19.433  49.263  -2.961  1.00 93.21           C  
ATOM    750  N   ALA A  96      16.958  53.087  -2.567  1.00 92.98           N  
ATOM    751  CA  ALA A  96      16.625  54.509  -2.545  1.00 92.98           C  
ATOM    752  C   ALA A  96      16.205  54.953  -1.147  1.00 92.98           C  
ATOM    753  O   ALA A  96      16.604  56.024  -0.683  1.00 92.98           O  
ATOM    754  CB  ALA A  96      15.517  54.811  -3.551  1.00 92.98           C  
ATOM    755  N   GLU A  97      15.446  54.149  -0.487  1.00 93.18           N  
ATOM    756  CA  GLU A  97      15.032  54.439   0.882  1.00 93.18           C  
ATOM    757  C   GLU A  97      16.232  54.492   1.823  1.00 93.18           C  
ATOM    758  O   GLU A  97      16.311  55.365   2.689  1.00 93.18           O  
ATOM    759  CB  GLU A  97      14.025  53.397   1.373  1.00 93.18           C  
ATOM    760  CG  GLU A  97      12.630  53.564   0.786  1.00 93.18           C  
ATOM    761  CD  GLU A  97      11.652  52.497   1.250  1.00 93.18           C  
ATOM    762  OE1 GLU A  97      10.434  52.639   0.997  1.00 93.18           O  
ATOM    763  OE2 GLU A  97      12.107  51.511   1.871  1.00 93.18           O1-
ATOM    764  N   LEU A  98      17.071  53.517   1.672  1.00 93.13           N  
ATOM    765  CA  LEU A  98      18.275  53.463   2.493  1.00 93.13           C  
ATOM    766  C   LEU A  98      19.136  54.703   2.276  1.00 93.13           C  
ATOM    767  O   LEU A  98      19.638  55.291   3.237  1.00 93.13           O  
ATOM    768  CB  LEU A  98      19.086  52.204   2.173  1.00 93.13           C  
ATOM    769  CG  LEU A  98      20.377  52.008   2.969  1.00 93.13           C  
ATOM    770  CD1 LEU A  98      20.067  51.868   4.455  1.00 93.13           C  
ATOM    771  CD2 LEU A  98      21.140  50.790   2.460  1.00 93.13           C  
ATOM    772  N   LEU A  99      19.237  55.141   0.999  1.00 91.74           N  
ATOM    773  CA  LEU A  99      20.034  56.319   0.679  1.00 91.74           C  
ATOM    774  C   LEU A  99      19.438  57.569   1.317  1.00 91.74           C  
ATOM    775  O   LEU A  99      20.172  58.457   1.757  1.00 91.74           O  
ATOM    776  CB  LEU A  99      20.133  56.504  -0.838  1.00 91.74           C  
ATOM    777  CG  LEU A  99      21.081  55.557  -1.576  1.00 91.74           C  
ATOM    778  CD1 LEU A  99      20.951  55.746  -3.083  1.00 91.74           C  
ATOM    779  CD2 LEU A  99      22.519  55.781  -1.125  1.00 91.74           C  
ATOM    780  N   LEU A 100      18.185  57.648   1.326  1.00 92.78           N  
ATOM    781  CA  LEU A 100      17.519  58.771   1.978  1.00 92.78           C  
ATOM    782  C   LEU A 100      17.848  58.807   3.467  1.00 92.78           C  
ATOM    783  O   LEU A 100      18.171  59.867   4.011  1.00 92.78           O  
ATOM    784  CB  LEU A 100      16.004  58.684   1.782  1.00 92.78           C  
ATOM    785  CG  LEU A 100      15.163  59.725   2.520  1.00 92.78           C  
ATOM    786  CD1 LEU A 100      15.547  61.132   2.072  1.00 92.78           C  
ATOM    787  CD2 LEU A 100      13.676  59.474   2.290  1.00 92.78           C  
ATOM    788  N   ARG A 101      17.744  57.654   4.090  1.00 92.67           N  
ATOM    789  CA  ARG A 101      18.050  57.565   5.515  1.00 92.67           C  
ATOM    790  C   ARG A 101      19.484  57.998   5.795  1.00 92.67           C  
ATOM    791  O   ARG A 101      19.736  58.760   6.730  1.00 92.67           O  
ATOM    792  CB  ARG A 101      17.822  56.140   6.026  1.00 92.67           C  
ATOM    793  CG  ARG A 101      16.358  55.789   6.241  1.00 92.67           C  
ATOM    794  CD  ARG A 101      16.198  54.463   6.970  1.00 92.67           C  
ATOM    795  NE  ARG A 101      16.546  53.331   6.114  1.00 92.67           N  
ATOM    796  CZ  ARG A 101      16.637  52.070   6.526  1.00 92.67           C  
ATOM    797  NH1 ARG A 101      16.407  51.752   7.794  1.00 92.67           N1+
ATOM    798  NH2 ARG A 101      16.961  51.118   5.662  1.00 92.67           N  
ATOM    799  N   LEU A 102      20.383  57.475   4.965  1.00 90.56           N  
ATOM    800  CA  LEU A 102      21.796  57.805   5.115  1.00 90.56           C  
ATOM    801  C   LEU A 102      22.039  59.287   4.853  1.00 90.56           C  
ATOM    802  O   LEU A 102      22.842  59.921   5.540  1.00 90.56           O  
ATOM    803  CB  LEU A 102      22.648  56.960   4.164  1.00 90.56           C  
ATOM    804  CG  LEU A 102      22.737  55.466   4.479  1.00 90.56           C  
ATOM    805  CD1 LEU A 102      23.478  54.733   3.367  1.00 90.56           C  
ATOM    806  CD2 LEU A 102      23.421  55.242   5.823  1.00 90.56           C  
ATOM    807  N   ALA A 103      21.353  59.817   3.891  1.00 89.04           N  
ATOM    808  CA  ALA A 103      21.473  61.236   3.562  1.00 89.04           C  
ATOM    809  C   ALA A 103      21.002  62.109   4.721  1.00 89.04           C  
ATOM    810  O   ALA A 103      21.614  63.137   5.020  1.00 89.04           O  
ATOM    811  CB  ALA A 103      20.677  61.558   2.299  1.00 89.04           C  
ATOM    812  N   LYS A 104      20.017  61.654   5.443  1.00 89.17           N  
ATOM    813  CA  LYS A 104      19.515  62.380   6.605  1.00 89.17           C  
ATOM    814  C   LYS A 104      20.524  62.351   7.749  1.00 89.17           C  
ATOM    815  O   LYS A 104      20.763  63.372   8.399  1.00 89.17           O  
ATOM    816  CB  LYS A 104      18.180  61.793   7.068  1.00 89.17           C  
ATOM    817  CG  LYS A 104      16.995  62.190   6.201  1.00 89.17           C  
ATOM    818  CD  LYS A 104      15.683  61.679   6.780  1.00 89.17           C  
ATOM    819  CE  LYS A 104      14.491  62.120   5.941  1.00 89.17           C  
ATOM    820  NZ  LYS A 104      13.199  61.646   6.522  1.00 89.17           N1+
ATOM    821  N   GLU A 105      21.017  61.175   7.869  1.00 88.24           N  
ATOM    822  CA  GLU A 105      21.997  61.003   8.938  1.00 88.24           C  
ATOM    823  C   GLU A 105      23.249  61.834   8.679  1.00 88.24           C  
ATOM    824  O   GLU A 105      23.813  62.424   9.603  1.00 88.24           O  
ATOM    825  CB  GLU A 105      22.369  59.526   9.095  1.00 88.24           C  
ATOM    826  CG  GLU A 105      21.282  58.685   9.748  1.00 88.24           C  
ATOM    827  CD  GLU A 105      21.669  57.221   9.904  1.00 88.24           C  
ATOM    828  OE1 GLU A 105      20.824  56.416  10.355  1.00 88.24           O  
ATOM    829  OE2 GLU A 105      22.827  56.881   9.574  1.00 88.24           O1-
ATOM    830  N   ALA A 106      23.553  61.960   7.429  1.00 84.76           N  
ATOM    831  CA  ALA A 106      24.774  62.673   7.060  1.00 84.76           C  
ATOM    832  C   ALA A 106      24.536  64.179   7.014  1.00 84.76           C  
ATOM    833  O   ALA A 106      25.469  64.966   7.192  1.00 84.76           O  
ATOM    834  CB  ALA A 106      25.291  62.177   5.711  1.00 84.76           C  
ATOM    835  N   GLY A 107      23.228  64.581   6.936  1.00 82.74           N  
ATOM    836  CA  GLY A 107      22.880  65.972   6.699  1.00 82.74           C  
ATOM    837  C   GLY A 107      23.446  66.516   5.401  1.00 82.74           C  
ATOM    838  O   GLY A 107      23.803  67.693   5.317  1.00 82.74           O  
ATOM    839  N   SER A 108      23.667  65.703   4.393  1.00 84.05           N  
ATOM    840  CA  SER A 108      24.291  66.092   3.132  1.00 84.05           C  
ATOM    841  C   SER A 108      23.245  66.317   2.045  1.00 84.05           C  
ATOM    842  O   SER A 108      22.515  65.393   1.679  1.00 84.05           O  
ATOM    843  CB  SER A 108      25.291  65.028   2.677  1.00 84.05           C  
ATOM    844  OG  SER A 108      25.737  65.289   1.357  1.00 84.05           O  
ATOM    845  N   GLU A 109      23.205  67.501   1.520  1.00 84.86           N  
ATOM    846  CA  GLU A 109      22.305  67.846   0.423  1.00 84.86           C  
ATOM    847  C   GLU A 109      22.641  67.055  -0.838  1.00 84.86           C  
ATOM    848  O   GLU A 109      21.744  66.626  -1.566  1.00 84.86           O  
ATOM    849  CB  GLU A 109      22.363  69.349   0.132  1.00 84.86           C  
ATOM    850  CG  GLU A 109      21.230  69.848  -0.753  1.00 84.86           C  
ATOM    851  CD  GLU A 109      21.234  71.358  -0.939  1.00 84.86           C  
ATOM    852  OE1 GLU A 109      20.407  71.875  -1.723  1.00 84.86           O  
ATOM    853  OE2 GLU A 109      22.072  72.027  -0.295  1.00 84.86           O1-
ATOM    854  N   GLU A 110      23.927  66.859  -1.098  1.00 83.43           N  
ATOM    855  CA  GLU A 110      24.367  66.108  -2.269  1.00 83.43           C  
ATOM    856  C   GLU A 110      23.896  64.658  -2.206  1.00 83.43           C  
ATOM    857  O   GLU A 110      23.510  64.080  -3.223  1.00 83.43           O  
ATOM    858  CB  GLU A 110      25.892  66.160  -2.399  1.00 83.43           C  
ATOM    859  CG  GLU A 110      26.421  67.496  -2.896  1.00 83.43           C  
ATOM    860  CD  GLU A 110      26.468  68.564  -1.815  1.00 83.43           C  
ATOM    861  OE1 GLU A 110      26.747  69.741  -2.135  1.00 83.43           O  
ATOM    862  OE2 GLU A 110      26.225  68.218  -0.636  1.00 83.43           O1-
ATOM    863  N   ALA A 111      23.999  64.071  -0.951  1.00 83.85           N  
ATOM    864  CA  ALA A 111      23.514  62.707  -0.761  1.00 83.85           C  
ATOM    865  C   ALA A 111      22.011  62.620  -1.011  1.00 83.85           C  
ATOM    866  O   ALA A 111      21.524  61.632  -1.567  1.00 83.85           O  
ATOM    867  CB  ALA A 111      23.845  62.214   0.645  1.00 83.85           C  
ATOM    868  N   LEU A 112      21.310  63.675  -0.628  1.00 88.38           N  
ATOM    869  CA  LEU A 112      19.871  63.743  -0.857  1.00 88.38           C  
ATOM    870  C   LEU A 112      19.560  63.793  -2.349  1.00 88.38           C  
ATOM    871  O   LEU A 112      18.604  63.164  -2.810  1.00 88.38           O  
ATOM    872  CB  LEU A 112      19.274  64.967  -0.159  1.00 88.38           C  
ATOM    873  CG  LEU A 112      19.005  64.828   1.341  1.00 88.38           C  
ATOM    874  CD1 LEU A 112      18.641  66.182   1.942  1.00 88.38           C  
ATOM    875  CD2 LEU A 112      17.900  63.809   1.595  1.00 88.38           C  
ATOM    876  N   LYS A 113      20.386  64.515  -3.117  1.00 87.76           N  
ATOM    877  CA  LYS A 113      20.237  64.591  -4.567  1.00 87.76           C  
ATOM    878  C   LYS A 113      20.441  63.225  -5.215  1.00 87.76           C  
ATOM    879  O   LYS A 113      19.715  62.856  -6.140  1.00 87.76           O  
ATOM    880  CB  LYS A 113      21.221  65.603  -5.157  1.00 87.76           C  
ATOM    881  CG  LYS A 113      20.813  67.055  -4.957  1.00 87.76           C  
ATOM    882  CD  LYS A 113      21.792  68.009  -5.628  1.00 87.76           C  
ATOM    883  CE  LYS A 113      21.425  69.464  -5.366  1.00 87.76           C  
ATOM    884  NZ  LYS A 113      22.413  70.403  -5.976  1.00 87.76           N1+
ATOM    885  N   ALA A 114      21.398  62.545  -4.684  1.00 86.11           N  
ATOM    886  CA  ALA A 114      21.650  61.200  -5.193  1.00 86.11           C  
ATOM    887  C   ALA A 114      20.458  60.283  -4.932  1.00 86.11           C  
ATOM    888  O   ALA A 114      20.068  59.499  -5.800  1.00 86.11           O  
ATOM    889  CB  ALA A 114      22.913  60.619  -4.561  1.00 86.11           C  
ATOM    890  N   ALA A 115      19.961  60.349  -3.696  1.00 90.55           N  
ATOM    891  CA  ALA A 115      18.777  59.568  -3.346  1.00 90.55           C  
ATOM    892  C   ALA A 115      17.612  59.892  -4.275  1.00 90.55           C  
ATOM    893  O   ALA A 115      16.883  58.994  -4.703  1.00 90.55           O  
ATOM    894  CB  ALA A 115      18.383  59.822  -1.893  1.00 90.55           C  
ATOM    895  N   LEU A 116      17.462  61.172  -4.550  1.00 92.93           N  
ATOM    896  CA  LEU A 116      16.415  61.646  -5.449  1.00 92.93           C  
ATOM    897  C   LEU A 116      16.568  61.028  -6.835  1.00 92.93           C  
ATOM    898  O   LEU A 116      15.595  60.536  -7.411  1.00 92.93           O  
ATOM    899  CB  LEU A 116      16.447  63.173  -5.552  1.00 92.93           C  
ATOM    900  CG  LEU A 116      15.412  63.812  -6.479  1.00 92.93           C  
ATOM    901  CD1 LEU A 116      14.011  63.656  -5.898  1.00 92.93           C  
ATOM    902  CD2 LEU A 116      15.739  65.284  -6.712  1.00 92.93           C  
ATOM    903  N   GLU A 117      17.768  61.003  -7.396  1.00 91.79           N  
ATOM    904  CA  GLU A 117      18.044  60.468  -8.726  1.00 91.79           C  
ATOM    905  C   GLU A 117      17.769  58.967  -8.784  1.00 91.79           C  
ATOM    906  O   GLU A 117      17.185  58.475  -9.752  1.00 91.79           O  
ATOM    907  CB  GLU A 117      19.494  60.752  -9.129  1.00 91.79           C  
ATOM    908  CG  GLU A 117      19.771  62.217  -9.431  1.00 91.79           C  
ATOM    909  CD  GLU A 117      21.231  62.498  -9.750  1.00 91.79           C  
ATOM    910  OE1 GLU A 117      21.581  63.672 -10.010  1.00 91.79           O  
ATOM    911  OE2 GLU A 117      22.032  61.537  -9.739  1.00 91.79           O1-
ATOM    912  N   ILE A 118      18.148  58.310  -7.750  1.00 91.85           N  
ATOM    913  CA  ILE A 118      17.956  56.865  -7.701  1.00 91.85           C  
ATOM    914  C   ILE A 118      16.466  56.547  -7.594  1.00 91.85           C  
ATOM    915  O   ILE A 118      15.978  55.609  -8.229  1.00 91.85           O  
ATOM    916  CB  ILE A 118      18.725  56.233  -6.520  1.00 91.85           C  
ATOM    917  CG1 ILE A 118      20.237  56.368  -6.735  1.00 91.85           C  
ATOM    918  CG2 ILE A 118      18.327  54.764  -6.341  1.00 91.85           C  
ATOM    919  CD1 ILE A 118      20.765  55.591  -7.934  1.00 91.85           C  
ATOM    920  N   ALA A 119      15.774  57.294  -6.769  1.00 93.90           N  
ATOM    921  CA  ALA A 119      14.332  57.104  -6.641  1.00 93.90           C  
ATOM    922  C   ALA A 119      13.630  57.313  -7.980  1.00 93.90           C  
ATOM    923  O   ALA A 119      12.758  56.529  -8.359  1.00 93.90           O  
ATOM    924  CB  ALA A 119      13.760  58.052  -5.590  1.00 93.90           C  
ATOM    925  N   GLU A 120      13.990  58.311  -8.684  1.00 94.19           N  
ATOM    926  CA  GLU A 120      13.411  58.592  -9.995  1.00 94.19           C  
ATOM    927  C   GLU A 120      13.715  57.470 -10.984  1.00 94.19           C  
ATOM    928  O   GLU A 120      12.854  57.088 -11.780  1.00 94.19           O  
ATOM    929  CB  GLU A 120      13.929  59.926 -10.537  1.00 94.19           C  
ATOM    930  CG  GLU A 120      13.172  60.428 -11.759  1.00 94.19           C  
ATOM    931  CD  GLU A 120      13.630  61.801 -12.225  1.00 94.19           C  
ATOM    932  OE1 GLU A 120      13.065  62.326 -13.212  1.00 94.19           O  
ATOM    933  OE2 GLU A 120      14.561  62.355 -11.600  1.00 94.19           O1-
ATOM    934  N   GLN A 121      14.960  57.076 -10.913  1.00 93.45           N  
ATOM    935  CA  GLN A 121      15.349  55.964 -11.775  1.00 93.45           C  
ATOM    936  C   GLN A 121      14.520  54.720 -11.475  1.00 93.45           C  
ATOM    937  O   GLN A 121      14.143  53.983 -12.389  1.00 93.45           O  
ATOM    938  CB  GLN A 121      16.838  55.654 -11.612  1.00 93.45           C  
ATOM    939  CG  GLN A 121      17.366  54.634 -12.611  1.00 93.45           C  
ATOM    940  CD  GLN A 121      18.867  54.435 -12.508  1.00 93.45           C  
ATOM    941  NE2 GLN A 121      19.388  53.464 -13.251  1.00 93.45           N  
ATOM    942  OE1 GLN A 121      19.553  55.148 -11.768  1.00 93.45           O  
ATOM    943  N   ALA A 122      14.251  54.478 -10.246  1.00 95.03           N  
ATOM    944  CA  ALA A 122      13.432  53.338  -9.843  1.00 95.03           C  
ATOM    945  C   ALA A 122      12.038  53.420 -10.457  1.00 95.03           C  
ATOM    946  O   ALA A 122      11.481  52.407 -10.888  1.00 95.03           O  
ATOM    947  CB  ALA A 122      13.336  53.264  -8.321  1.00 95.03           C  
ATOM    948  N   ALA A 123      11.462  54.641 -10.488  1.00 96.36           N  
ATOM    949  CA  ALA A 123      10.145  54.845 -11.085  1.00 96.36           C  
ATOM    950  C   ALA A 123      10.162  54.516 -12.575  1.00 96.36           C  
ATOM    951  O   ALA A 123       9.232  53.886 -13.088  1.00 96.36           O  
ATOM    952  CB  ALA A 123       9.677  56.282 -10.866  1.00 96.36           C  
ATOM    953  N   ARG A 124      11.211  54.908 -13.206  1.00 96.28           N  
ATOM    954  CA  ARG A 124      11.349  54.631 -14.632  1.00 96.28           C  
ATOM    955  C   ARG A 124      11.459  53.132 -14.891  1.00 96.28           C  
ATOM    956  O   ARG A 124      10.841  52.611 -15.820  1.00 96.28           O  
ATOM    957  CB  ARG A 124      12.571  55.352 -15.204  1.00 96.28           C  
ATOM    958  CG  ARG A 124      12.402  56.860 -15.312  1.00 96.28           C  
ATOM    959  CD  ARG A 124      13.526  57.497 -16.117  1.00 96.28           C  
ATOM    960  NE  ARG A 124      14.795  57.456 -15.397  1.00 96.28           N  
ATOM    961  CZ  ARG A 124      15.370  58.503 -14.813  1.00 96.28           C  
ATOM    962  NH1 ARG A 124      14.796  59.700 -14.851  1.00 96.28           N1+
ATOM    963  NH2 ARG A 124      16.527  58.353 -14.184  1.00 96.28           N  
ATOM    964  N   LEU A 125      12.254  52.482 -14.072  1.00 95.77           N  
ATOM    965  CA  LEU A 125      12.439  51.040 -14.194  1.00 95.77           C  
ATOM    966  C   LEU A 125      11.133  50.300 -13.926  1.00 95.77           C  
ATOM    967  O   LEU A 125      10.826  49.311 -14.597  1.00 95.77           O  
ATOM    968  CB  LEU A 125      13.523  50.554 -13.228  1.00 95.77           C  
ATOM    969  CG  LEU A 125      14.948  51.025 -13.516  1.00 95.77           C  
ATOM    970  CD1 LEU A 125      15.891  50.569 -12.408  1.00 95.77           C  
ATOM    971  CD2 LEU A 125      15.419  50.509 -14.871  1.00 95.77           C  
ATOM    972  N   ALA A 126      10.363  50.738 -12.945  1.00 96.93           N  
ATOM    973  CA  ALA A 126       9.062  50.150 -12.640  1.00 96.93           C  
ATOM    974  C   ALA A 126       8.115  50.267 -13.830  1.00 96.93           C  
ATOM    975  O   ALA A 126       7.315  49.364 -14.087  1.00 96.93           O  
ATOM    976  CB  ALA A 126       8.452  50.817 -11.410  1.00 96.93           C  
ATOM    977  N   LYS A 127       8.201  51.313 -14.599  1.00 97.74           N  
ATOM    978  CA  LYS A 127       7.400  51.502 -15.804  1.00 97.74           C  
ATOM    979  C   LYS A 127       7.758  50.469 -16.869  1.00 97.74           C  
ATOM    980  O   LYS A 127       6.876  49.936 -17.545  1.00 97.74           O  
ATOM    981  CB  LYS A 127       7.590  52.914 -16.360  1.00 97.74           C  
ATOM    982  CG  LYS A 127       6.709  53.231 -17.559  1.00 97.74           C  
ATOM    983  CD  LYS A 127       6.958  54.642 -18.079  1.00 97.74           C  
ATOM    984  CE  LYS A 127       6.160  54.922 -19.344  1.00 97.74           C  
ATOM    985  NZ  LYS A 127       6.429  56.290 -19.878  1.00 97.74           N1+
ATOM    986  N   ARG A 128       8.972  50.269 -16.981  1.00 97.05           N  
ATOM    987  CA  ARG A 128       9.410  49.261 -17.941  1.00 97.05           C  
ATOM    988  C   ARG A 128       8.867  47.884 -17.576  1.00 97.05           C  
ATOM    989  O   ARG A 128       8.455  47.120 -18.451  1.00 97.05           O  
ATOM    990  CB  ARG A 128      10.938  49.219 -18.016  1.00 97.05           C  
ATOM    991  CG  ARG A 128      11.560  50.474 -18.606  1.00 97.05           C  
ATOM    992  CD  ARG A 128      13.060  50.532 -18.355  1.00 97.05           C  
ATOM    993  NE  ARG A 128      13.757  49.417 -18.991  1.00 97.05           N  
ATOM    994  CZ  ARG A 128      15.059  49.172 -18.877  1.00 97.05           C  
ATOM    995  NH1 ARG A 128      15.836  49.962 -18.143  1.00 97.05           N1+
ATOM    996  NH2 ARG A 128      15.590  48.130 -19.500  1.00 97.05           N  
ATOM    997  N   VAL A 129       8.883  47.534 -16.290  1.00 97.49           N  
ATOM    998  CA  VAL A 129       8.344  46.268 -15.804  1.00 97.49           C  
ATOM    999  C   VAL A 129       6.849  46.194 -16.105  1.00 97.49           C  
ATOM   1000  O   VAL A 129       6.338  45.140 -16.492  1.00 97.49           O  
ATOM   1001  CB  VAL A 129       8.593  46.088 -14.290  1.00 97.49           C  
ATOM   1002  CG1 VAL A 129       7.862  44.853 -13.765  1.00 97.49           C  
ATOM   1003  CG2 VAL A 129      10.090  45.989 -14.004  1.00 97.49           C  
ATOM   1004  N   LEU A 130       6.160  47.316 -15.909  1.00 98.06           N  
ATOM   1005  CA  LEU A 130       4.736  47.393 -16.216  1.00 98.06           C  
ATOM   1006  C   LEU A 130       4.475  47.043 -17.678  1.00 98.06           C  
ATOM   1007  O   LEU A 130       3.561  46.274 -17.984  1.00 98.06           O  
ATOM   1008  CB  LEU A 130       4.195  48.791 -15.909  1.00 98.06           C  
ATOM   1009  CG  LEU A 130       2.728  49.042 -16.259  1.00 98.06           C  
ATOM   1010  CD1 LEU A 130       1.817  48.415 -15.208  1.00 98.06           C  
ATOM   1011  CD2 LEU A 130       2.456  50.538 -16.384  1.00 98.06           C  
ATOM   1012  N   GLU A 131       5.319  47.642 -18.496  1.00 97.52           N  
ATOM   1013  CA  GLU A 131       5.168  47.399 -19.927  1.00 97.52           C  
ATOM   1014  C   GLU A 131       5.370  45.924 -20.260  1.00 97.52           C  
ATOM   1015  O   GLU A 131       4.645  45.364 -21.086  1.00 97.52           O  
ATOM   1016  CB  GLU A 131       6.152  48.258 -20.726  1.00 97.52           C  
ATOM   1017  CG  GLU A 131       5.853  49.750 -20.669  1.00 97.52           C  
ATOM   1018  CD  GLU A 131       6.952  50.605 -21.279  1.00 97.52           C  
ATOM   1019  OE1 GLU A 131       6.758  51.834 -21.417  1.00 97.52           O  
ATOM   1020  OE2 GLU A 131       8.015  50.041 -21.624  1.00 97.52           O1-
ATOM   1021  N   LEU A 132       6.373  45.332 -19.688  1.00 97.36           N  
ATOM   1022  CA  LEU A 132       6.629  43.907 -19.868  1.00 97.36           C  
ATOM   1023  C   LEU A 132       5.446  43.077 -19.380  1.00 97.36           C  
ATOM   1024  O   LEU A 132       5.014  42.144 -20.060  1.00 97.36           O  
ATOM   1025  CB  LEU A 132       7.900  43.493 -19.122  1.00 97.36           C  
ATOM   1026  CG  LEU A 132       8.391  42.064 -19.360  1.00 97.36           C  
ATOM   1027  CD1 LEU A 132       8.763  41.869 -20.827  1.00 97.36           C  
ATOM   1028  CD2 LEU A 132       9.577  41.749 -18.456  1.00 97.36           C  
ATOM   1029  N   ALA A 133       4.903  43.433 -18.217  1.00 97.59           N  
ATOM   1030  CA  ALA A 133       3.760  42.731 -17.639  1.00 97.59           C  
ATOM   1031  C   ALA A 133       2.528  42.861 -18.532  1.00 97.59           C  
ATOM   1032  O   ALA A 133       1.761  41.907 -18.684  1.00 97.59           O  
ATOM   1033  CB  ALA A 133       3.459  43.266 -16.240  1.00 97.59           C  
ATOM   1034  N   GLU A 134       2.355  44.025 -19.127  1.00 97.87           N  
ATOM   1035  CA  GLU A 134       1.228  44.249 -20.027  1.00 97.87           C  
ATOM   1036  C   GLU A 134       1.314  43.347 -21.254  1.00 97.87           C  
ATOM   1037  O   GLU A 134       0.306  42.790 -21.696  1.00 97.87           O  
ATOM   1038  CB  GLU A 134       1.166  45.717 -20.457  1.00 97.87           C  
ATOM   1039  CG  GLU A 134       0.668  46.656 -19.368  1.00 97.87           C  
ATOM   1040  CD  GLU A 134       0.657  48.115 -19.792  1.00 97.87           C  
ATOM   1041  OE1 GLU A 134      -0.118  48.910 -19.214  1.00 97.87           O  
ATOM   1042  OE2 GLU A 134       1.428  48.467 -20.713  1.00 97.87           O1-
ATOM   1043  N   LYS A 135       2.508  43.200 -21.787  1.00 96.94           N  
ATOM   1044  CA  LYS A 135       2.725  42.333 -22.942  1.00 96.94           C  
ATOM   1045  C   LYS A 135       2.413  40.878 -22.605  1.00 96.94           C  
ATOM   1046  O   LYS A 135       1.905  40.135 -23.447  1.00 96.94           O  
ATOM   1047  CB  LYS A 135       4.164  42.459 -23.445  1.00 96.94           C  
ATOM   1048  CG  LYS A 135       4.475  43.794 -24.104  1.00 96.94           C  
ATOM   1049  CD  LYS A 135       5.919  43.857 -24.587  1.00 96.94           C  
ATOM   1050  CE  LYS A 135       6.256  45.222 -25.170  1.00 96.94           C  
ATOM   1051  NZ  LYS A 135       7.694  45.319 -25.559  1.00 96.94           N1+
ATOM   1052  N   GLN A 136       2.546  40.535 -21.339  1.00 96.88           N  
ATOM   1053  CA  GLN A 136       2.326  39.166 -20.884  1.00 96.88           C  
ATOM   1054  C   GLN A 136       0.881  38.963 -20.435  1.00 96.88           C  
ATOM   1055  O   GLN A 136       0.451  37.831 -20.203  1.00 96.88           O  
ATOM   1056  CB  GLN A 136       3.284  38.817 -19.744  1.00 96.88           C  
ATOM   1057  CG  GLN A 136       4.740  38.710 -20.177  1.00 96.88           C  
ATOM   1058  CD  GLN A 136       5.676  38.414 -19.020  1.00 96.88           C  
ATOM   1059  NE2 GLN A 136       6.971  38.355 -19.306  1.00 96.88           N  
ATOM   1060  OE1 GLN A 136       5.238  38.242 -17.878  1.00 96.88           O  
ATOM   1061  N   GLY A 137       0.162  40.117 -20.354  1.00 96.14           N  
ATOM   1062  CA  GLY A 137      -1.212  40.075 -19.877  1.00 96.14           C  
ATOM   1063  C   GLY A 137      -1.319  39.775 -18.394  1.00 96.14           C  
ATOM   1064  O   GLY A 137      -2.310  39.195 -17.944  1.00 96.14           O  
ATOM   1065  N   ASP A 138      -0.191  39.998 -17.669  1.00 97.91           N  
ATOM   1066  CA  ASP A 138      -0.168  39.732 -16.234  1.00 97.91           C  
ATOM   1067  C   ASP A 138      -0.550  40.977 -15.438  1.00 97.91           C  
ATOM   1068  O   ASP A 138       0.306  41.810 -15.128  1.00 97.91           O  
ATOM   1069  CB  ASP A 138       1.214  39.236 -15.803  1.00 97.91           C  
ATOM   1070  CG  ASP A 138       1.227  38.664 -14.396  1.00 97.91           C  
ATOM   1071  OD1 ASP A 138       0.356  39.035 -13.579  1.00 97.91           O  
ATOM   1072  OD2 ASP A 138       2.116  37.836 -14.100  1.00 97.91           O1-
ATOM   1073  N   ALA A 139      -1.848  41.138 -15.114  1.00 96.73           N  
ATOM   1074  CA  ALA A 139      -2.370  42.324 -14.439  1.00 96.73           C  
ATOM   1075  C   ALA A 139      -1.836  42.423 -13.014  1.00 96.73           C  
ATOM   1076  O   ALA A 139      -1.611  43.524 -12.504  1.00 96.73           O  
ATOM   1077  CB  ALA A 139      -3.897  42.302 -14.433  1.00 96.73           C  
ATOM   1078  N   GLU A 140      -1.565  41.323 -12.389  1.00 96.76           N  
ATOM   1079  CA  GLU A 140      -1.080  41.305 -11.012  1.00 96.76           C  
ATOM   1080  C   GLU A 140       0.325  41.894 -10.914  1.00 96.76           C  
ATOM   1081  O   GLU A 140       0.602  42.709 -10.032  1.00 96.76           O  
ATOM   1082  CB  GLU A 140      -1.093  39.879 -10.456  1.00 96.76           C  
ATOM   1083  CG  GLU A 140      -2.484  39.356 -10.134  1.00 96.76           C  
ATOM   1084  CD  GLU A 140      -2.474  37.983  -9.481  1.00 96.76           C  
ATOM   1085  OE1 GLU A 140      -3.565  37.427  -9.219  1.00 96.76           O  
ATOM   1086  OE2 GLU A 140      -1.367  37.461  -9.226  1.00 96.76           O1-
ATOM   1087  N   VAL A 141       1.184  41.417 -11.810  1.00 97.60           N  
ATOM   1088  CA  VAL A 141       2.542  41.949 -11.827  1.00 97.60           C  
ATOM   1089  C   VAL A 141       2.513  43.425 -12.218  1.00 97.60           C  
ATOM   1090  O   VAL A 141       3.251  44.237 -11.655  1.00 97.60           O  
ATOM   1091  CB  VAL A 141       3.450  41.159 -12.795  1.00 97.60           C  
ATOM   1092  CG1 VAL A 141       4.818  41.826 -12.918  1.00 97.60           C  
ATOM   1093  CG2 VAL A 141       3.598  39.713 -12.326  1.00 97.60           C  
ATOM   1094  N   ALA A 142       1.649  43.774 -13.197  1.00 98.05           N  
ATOM   1095  CA  ALA A 142       1.494  45.170 -13.595  1.00 98.05           C  
ATOM   1096  C   ALA A 142       1.063  46.034 -12.413  1.00 98.05           C  
ATOM   1097  O   ALA A 142       1.561  47.148 -12.235  1.00 98.05           O  
ATOM   1098  CB  ALA A 142       0.484  45.290 -14.734  1.00 98.05           C  
ATOM   1099  N   LEU A 143       0.100  45.505 -11.627  1.00 97.66           N  
ATOM   1100  CA  LEU A 143      -0.390  46.209 -10.446  1.00 97.66           C  
ATOM   1101  C   LEU A 143       0.743  46.467  -9.458  1.00 97.66           C  
ATOM   1102  O   LEU A 143       0.866  47.570  -8.922  1.00 97.66           O  
ATOM   1103  CB  LEU A 143      -1.503  45.407  -9.767  1.00 97.66           C  
ATOM   1104  CG  LEU A 143      -2.143  46.045  -8.533  1.00 97.66           C  
ATOM   1105  CD1 LEU A 143      -2.929  47.291  -8.928  1.00 97.66           C  
ATOM   1106  CD2 LEU A 143      -3.044  45.042  -7.819  1.00 97.66           C  
ATOM   1107  N   LYS A 144       1.610  45.453  -9.165  1.00 97.70           N  
ATOM   1108  CA  LYS A 144       2.739  45.579  -8.247  1.00 97.70           C  
ATOM   1109  C   LYS A 144       3.743  46.611  -8.750  1.00 97.70           C  
ATOM   1110  O   LYS A 144       4.351  47.332  -7.955  1.00 97.70           O  
ATOM   1111  CB  LYS A 144       3.427  44.227  -8.054  1.00 97.70           C  
ATOM   1112  CG  LYS A 144       2.611  43.226  -7.249  1.00 97.70           C  
ATOM   1113  CD  LYS A 144       3.349  41.902  -7.091  1.00 97.70           C  
ATOM   1114  CE  LYS A 144       2.512  40.883  -6.330  1.00 97.70           C  
ATOM   1115  NZ  LYS A 144       3.200  39.560  -6.237  1.00 97.70           N1+
ATOM   1116  N   ALA A 145       3.907  46.629 -10.078  1.00 97.48           N  
ATOM   1117  CA  ALA A 145       4.796  47.627 -10.668  1.00 97.48           C  
ATOM   1118  C   ALA A 145       4.283  49.040 -10.408  1.00 97.48           C  
ATOM   1119  O   ALA A 145       5.060  49.939 -10.080  1.00 97.48           O  
ATOM   1120  CB  ALA A 145       4.945  47.385 -12.169  1.00 97.48           C  
ATOM   1121  N   VAL A 146       2.987  49.248 -10.554  1.00 98.08           N  
ATOM   1122  CA  VAL A 146       2.384  50.553 -10.297  1.00 98.08           C  
ATOM   1123  C   VAL A 146       2.524  50.903  -8.817  1.00 98.08           C  
ATOM   1124  O   VAL A 146       2.782  52.057  -8.467  1.00 98.08           O  
ATOM   1125  CB  VAL A 146       0.898  50.584 -10.714  1.00 98.08           C  
ATOM   1126  CG1 VAL A 146       0.240  51.890 -10.274  1.00 98.08           C  
ATOM   1127  CG2 VAL A 146       0.763  50.397 -12.224  1.00 98.08           C  
ATOM   1128  N   LEU A 147       2.357  49.920  -7.980  1.00 97.13           N  
ATOM   1129  CA  LEU A 147       2.547  50.140  -6.549  1.00 97.13           C  
ATOM   1130  C   LEU A 147       3.940  50.689  -6.263  1.00 97.13           C  
ATOM   1131  O   LEU A 147       4.096  51.608  -5.455  1.00 97.13           O  
ATOM   1132  CB  LEU A 147       2.330  48.838  -5.775  1.00 97.13           C  
ATOM   1133  CG  LEU A 147       2.604  48.890  -4.270  1.00 97.13           C  
ATOM   1134  CD1 LEU A 147       1.677  49.897  -3.598  1.00 97.13           C  
ATOM   1135  CD2 LEU A 147       2.442  47.508  -3.649  1.00 97.13           C  
ATOM   1136  N   LEU A 148       4.963  50.131  -6.920  1.00 97.47           N  
ATOM   1137  CA  LEU A 148       6.333  50.587  -6.715  1.00 97.47           C  
ATOM   1138  C   LEU A 148       6.488  52.047  -7.127  1.00 97.47           C  
ATOM   1139  O   LEU A 148       7.220  52.803  -6.485  1.00 97.47           O  
ATOM   1140  CB  LEU A 148       7.311  49.715  -7.506  1.00 97.47           C  
ATOM   1141  CG  LEU A 148       7.546  48.302  -6.971  1.00 97.47           C  
ATOM   1142  CD1 LEU A 148       8.487  47.534  -7.893  1.00 97.47           C  
ATOM   1143  CD2 LEU A 148       8.104  48.352  -5.552  1.00 97.47           C  
ATOM   1144  N   VAL A 149       5.804  52.431  -8.206  1.00 97.75           N  
ATOM   1145  CA  VAL A 149       5.867  53.823  -8.639  1.00 97.75           C  
ATOM   1146  C   VAL A 149       5.233  54.723  -7.579  1.00 97.75           C  
ATOM   1147  O   VAL A 149       5.747  55.806  -7.288  1.00 97.75           O  
ATOM   1148  CB  VAL A 149       5.166  54.027 -10.001  1.00 97.75           C  
ATOM   1149  CG1 VAL A 149       5.226  55.493 -10.425  1.00 97.75           C  
ATOM   1150  CG2 VAL A 149       5.796  53.132 -11.064  1.00 97.75           C  
ATOM   1151  N   VAL A 150       4.115  54.300  -7.001  1.00 96.91           N  
ATOM   1152  CA  VAL A 150       3.446  55.055  -5.947  1.00 96.91           C  
ATOM   1153  C   VAL A 150       4.368  55.179  -4.736  1.00 96.91           C  
ATOM   1154  O   VAL A 150       4.473  56.252  -4.135  1.00 96.91           O  
ATOM   1155  CB  VAL A 150       2.111  54.394  -5.535  1.00 96.91           C  
ATOM   1156  CG1 VAL A 150       1.558  55.040  -4.266  1.00 96.91           C  
ATOM   1157  CG2 VAL A 150       1.097  54.487  -6.673  1.00 96.91           C  
ATOM   1158  N   ILE A 151       5.046  54.101  -4.363  1.00 95.86           N  
ATOM   1159  CA  ILE A 151       5.985  54.099  -3.248  1.00 95.86           C  
ATOM   1160  C   ILE A 151       7.115  55.089  -3.522  1.00 95.86           C  
ATOM   1161  O   ILE A 151       7.525  55.836  -2.630  1.00 95.86           O  
ATOM   1162  CB  ILE A 151       6.561  52.687  -2.996  1.00 95.86           C  
ATOM   1163  CG1 ILE A 151       5.474  51.759  -2.440  1.00 95.86           C  
ATOM   1164  CG2 ILE A 151       7.762  52.754  -2.048  1.00 95.86           C  
ATOM   1165  CD1 ILE A 151       5.903  50.302  -2.328  1.00 95.86           C  
ATOM   1166  N   VAL A 152       7.577  55.043  -4.755  1.00 96.55           N  
ATOM   1167  CA  VAL A 152       8.640  55.962  -5.147  1.00 96.55           C  
ATOM   1168  C   VAL A 152       8.142  57.403  -5.042  1.00 96.55           C  
ATOM   1169  O   VAL A 152       8.873  58.287  -4.587  1.00 96.55           O  
ATOM   1170  CB  VAL A 152       9.139  55.675  -6.581  1.00 96.55           C  
ATOM   1171  CG1 VAL A 152      10.043  56.804  -7.074  1.00 96.55           C  
ATOM   1172  CG2 VAL A 152       9.876  54.337  -6.630  1.00 96.55           C  
ATOM   1173  N   ALA A 153       6.950  57.647  -5.520  1.00 96.13           N  
ATOM   1174  CA  ALA A 153       6.367  58.980  -5.390  1.00 96.13           C  
ATOM   1175  C   ALA A 153       6.330  59.423  -3.930  1.00 96.13           C  
ATOM   1176  O   ALA A 153       6.657  60.570  -3.615  1.00 96.13           O  
ATOM   1177  CB  ALA A 153       4.961  59.006  -5.986  1.00 96.13           C  
ATOM   1178  N   ALA A 154       5.949  58.546  -3.045  1.00 94.30           N  
ATOM   1179  CA  ALA A 154       5.928  58.836  -1.613  1.00 94.30           C  
ATOM   1180  C   ALA A 154       7.331  59.130  -1.091  1.00 94.30           C  
ATOM   1181  O   ALA A 154       7.518  60.033  -0.272  1.00 94.30           O  
ATOM   1182  CB  ALA A 154       5.311  57.671  -0.844  1.00 94.30           C  
ATOM   1183  N   LEU A 155       8.231  58.344  -1.554  1.00 95.11           N  
ATOM   1184  CA  LEU A 155       9.624  58.547  -1.172  1.00 95.11           C  
ATOM   1185  C   LEU A 155      10.115  59.921  -1.618  1.00 95.11           C  
ATOM   1186  O   LEU A 155      10.818  60.606  -0.871  1.00 95.11           O  
ATOM   1187  CB  LEU A 155      10.509  57.455  -1.779  1.00 95.11           C  
ATOM   1188  CG  LEU A 155      11.991  57.497  -1.399  1.00 95.11           C  
ATOM   1189  CD1 LEU A 155      12.156  57.341   0.109  1.00 95.11           C  
ATOM   1190  CD2 LEU A 155      12.764  56.412  -2.141  1.00 95.11           C  
ATOM   1191  N   LEU A 156       9.799  60.332  -2.791  1.00 95.63           N  
ATOM   1192  CA  LEU A 156      10.196  61.634  -3.314  1.00 95.63           C  
ATOM   1193  C   LEU A 156       9.597  62.762  -2.480  1.00 95.63           C  
ATOM   1194  O   LEU A 156      10.226  63.806  -2.298  1.00 95.63           O  
ATOM   1195  CB  LEU A 156       9.763  61.780  -4.775  1.00 95.63           C  
ATOM   1196  CG  LEU A 156      10.556  60.971  -5.802  1.00 95.63           C  
ATOM   1197  CD1 LEU A 156       9.898  61.063  -7.175  1.00 95.63           C  
ATOM   1198  CD2 LEU A 156      12.001  61.453  -5.863  1.00 95.63           C  
ATOM   1199  N   VAL A 157       8.419  62.537  -2.010  1.00 94.14           N  
ATOM   1200  CA  VAL A 157       7.787  63.504  -1.119  1.00 94.14           C  
ATOM   1201  C   VAL A 157       8.610  63.646   0.159  1.00 94.14           C  
ATOM   1202  O   VAL A 157       8.847  64.759   0.633  1.00 94.14           O  
ATOM   1203  CB  VAL A 157       6.337  63.097  -0.776  1.00 94.14           C  
ATOM   1204  CG1 VAL A 157       5.785  63.963   0.354  1.00 94.14           C  
ATOM   1205  CG2 VAL A 157       5.448  63.198  -2.014  1.00 94.14           C  
ATOM   1206  N   LYS A 158       8.990  62.515   0.640  1.00 93.67           N  
ATOM   1207  CA  LYS A 158       9.817  62.513   1.843  1.00 93.67           C  
ATOM   1208  C   LYS A 158      11.123  63.270   1.615  1.00 93.67           C  
ATOM   1209  O   LYS A 158      11.549  64.056   2.463  1.00 93.67           O  
ATOM   1210  CB  LYS A 158      10.112  61.081   2.291  1.00 93.67           C  
ATOM   1211  CG  LYS A 158       8.940  60.391   2.973  1.00 93.67           C  
ATOM   1212  CD  LYS A 158       9.322  59.005   3.476  1.00 93.67           C  
ATOM   1213  CE  LYS A 158       8.111  58.246   4.001  1.00 93.67           C  
ATOM   1214  NZ  LYS A 158       8.477  56.879   4.475  1.00 93.67           N1+
ATOM   1215  N   ILE A 159      11.724  63.019   0.476  1.00 93.08           N  
ATOM   1216  CA  ILE A 159      12.965  63.692   0.107  1.00 93.08           C  
ATOM   1217  C   ILE A 159      12.720  65.195  -0.015  1.00 93.08           C  
ATOM   1218  O   ILE A 159      13.513  66.002   0.477  1.00 93.08           O  
ATOM   1219  CB  ILE A 159      13.541  63.135  -1.214  1.00 93.08           C  
ATOM   1220  CG1 ILE A 159      14.004  61.686  -1.024  1.00 93.08           C  
ATOM   1221  CG2 ILE A 159      14.688  64.015  -1.718  1.00 93.08           C  
ATOM   1222  CD1 ILE A 159      14.379  60.981  -2.322  1.00 93.08           C  
ATOM   1223  N   ALA A 160      11.622  65.597  -0.634  1.00 92.34           N  
ATOM   1224  CA  ALA A 160      11.261  67.000  -0.821  1.00 92.34           C  
ATOM   1225  C   ALA A 160      11.075  67.701   0.522  1.00 92.34           C  
ATOM   1226  O   ALA A 160      11.515  68.839   0.702  1.00 92.34           O  
ATOM   1227  CB  ALA A 160       9.991  67.116  -1.658  1.00 92.34           C  
ATOM   1228  N   LYS A 161      10.534  67.028   1.479  1.00 90.96           N  
ATOM   1229  CA  LYS A 161      10.299  67.603   2.800  1.00 90.96           C  
ATOM   1230  C   LYS A 161      11.611  67.803   3.553  1.00 90.96           C  
ATOM   1231  O   LYS A 161      11.803  68.827   4.213  1.00 90.96           O  
ATOM   1232  CB  LYS A 161       9.360  66.712   3.613  1.00 90.96           C  
ATOM   1233  CG  LYS A 161       7.899  66.807   3.195  1.00 90.96           C  
ATOM   1234  CD  LYS A 161       7.000  65.987   4.111  1.00 90.96           C  
ATOM   1235  CE  LYS A 161       5.532  66.137   3.735  1.00 90.96           C  
ATOM   1236  NZ  LYS A 161       4.648  65.324   4.622  1.00 90.96           N1+
ATOM   1237  N   GLU A 162      12.432  66.852   3.330  1.00 90.83           N  
ATOM   1238  CA  GLU A 162      13.698  66.898   4.054  1.00 90.83           C  
ATOM   1239  C   GLU A 162      14.653  67.914   3.434  1.00 90.83           C  
ATOM   1240  O   GLU A 162      15.410  68.578   4.145  1.00 90.83           O  
ATOM   1241  CB  GLU A 162      14.352  65.514   4.085  1.00 90.83           C  
ATOM   1242  CG  GLU A 162      13.604  64.500   4.938  1.00 90.83           C  
ATOM   1243  CD  GLU A 162      13.680  64.798   6.428  1.00 90.83           C  
ATOM   1244  OE1 GLU A 162      12.848  64.266   7.197  1.00 90.83           O  
ATOM   1245  OE2 GLU A 162      14.580  65.570   6.829  1.00 90.83           O1-
ATOM   1246  N   SER A 163      14.639  68.048   2.127  1.00 90.18           N  
ATOM   1247  CA  SER A 163      15.578  68.916   1.425  1.00 90.18           C  
ATOM   1248  C   SER A 163      15.014  70.324   1.264  1.00 90.18           C  
ATOM   1249  O   SER A 163      15.766  71.281   1.067  1.00 90.18           O  
ATOM   1250  CB  SER A 163      15.923  68.336   0.053  1.00 90.18           C  
ATOM   1251  OG  SER A 163      14.794  68.363  -0.803  1.00 90.18           O  
ATOM   1252  N   GLY A 164      13.697  70.493   1.390  1.00 88.68           N  
ATOM   1253  CA  GLY A 164      13.026  71.734   1.036  1.00 88.68           C  
ATOM   1254  C   GLY A 164      13.131  72.069  -0.440  1.00 88.68           C  
ATOM   1255  O   GLY A 164      12.940  73.221  -0.835  1.00 88.68           O  
ATOM   1256  N   SER A 165      13.564  71.138  -1.249  1.00 90.87           N  
ATOM   1257  CA  SER A 165      13.796  71.335  -2.676  1.00 90.87           C  
ATOM   1258  C   SER A 165      12.482  71.438  -3.441  1.00 90.87           C  
ATOM   1259  O   SER A 165      11.671  70.509  -3.422  1.00 90.87           O  
ATOM   1260  CB  SER A 165      14.640  70.193  -3.245  1.00 90.87           C  
ATOM   1261  OG  SER A 165      14.703  70.271  -4.659  1.00 90.87           O  
ATOM   1262  N   GLU A 166      12.251  72.583  -4.084  1.00 92.41           N  
ATOM   1263  CA  GLU A 166      11.089  72.761  -4.949  1.00 92.41           C  
ATOM   1264  C   GLU A 166      11.148  71.824  -6.152  1.00 92.41           C  
ATOM   1265  O   GLU A 166      10.115  71.338  -6.619  1.00 92.41           O  
ATOM   1266  CB  GLU A 166      10.986  74.214  -5.419  1.00 92.41           C  
ATOM   1267  CG  GLU A 166      10.556  75.184  -4.328  1.00 92.41           C  
ATOM   1268  CD  GLU A 166       9.190  74.860  -3.742  1.00 92.41           C  
ATOM   1269  OE1 GLU A 166       9.062  74.805  -2.498  1.00 92.41           O  
ATOM   1270  OE2 GLU A 166       8.242  74.661  -4.533  1.00 92.41           O1-
ATOM   1271  N   GLU A 167      12.383  71.603  -6.608  1.00 91.92           N  
ATOM   1272  CA  GLU A 167      12.602  70.671  -7.710  1.00 91.92           C  
ATOM   1273  C   GLU A 167      12.127  69.267  -7.347  1.00 91.92           C  
ATOM   1274  O   GLU A 167      11.469  68.602  -8.149  1.00 91.92           O  
ATOM   1275  CB  GLU A 167      14.081  70.641  -8.104  1.00 91.92           C  
ATOM   1276  CG  GLU A 167      14.382  69.743  -9.295  1.00 91.92           C  
ATOM   1277  CD  GLU A 167      15.862  69.671  -9.634  1.00 91.92           C  
ATOM   1278  OE1 GLU A 167      16.234  68.936 -10.577  1.00 91.92           O  
ATOM   1279  OE2 GLU A 167      16.657  70.354  -8.949  1.00 91.92           O1-
ATOM   1280  N   ALA A 168      12.461  68.768  -6.173  1.00 91.01           N  
ATOM   1281  CA  ALA A 168      12.040  67.453  -5.697  1.00 91.01           C  
ATOM   1282  C   ALA A 168      10.519  67.364  -5.607  1.00 91.01           C  
ATOM   1283  O   ALA A 168       9.931  66.337  -5.952  1.00 91.01           O  
ATOM   1284  CB  ALA A 168      12.669  67.152  -4.339  1.00 91.01           C  
ATOM   1285  N   LYS A 169       9.923  68.486  -5.229  1.00 90.94           N  
ATOM   1286  CA  LYS A 169       8.467  68.559  -5.135  1.00 90.94           C  
ATOM   1287  C   LYS A 169       7.819  68.388  -6.506  1.00 90.94           C  
ATOM   1288  O   LYS A 169       6.847  67.643  -6.650  1.00 90.94           O  
ATOM   1289  CB  LYS A 169       8.035  69.887  -4.513  1.00 90.94           C  
ATOM   1290  CG  LYS A 169       8.219  69.954  -3.004  1.00 90.94           C  
ATOM   1291  CD  LYS A 169       7.678  71.258  -2.432  1.00 90.94           C  
ATOM   1292  CE  LYS A 169       7.930  71.360  -0.933  1.00 90.94           C  
ATOM   1293  NZ  LYS A 169       7.432  72.652  -0.374  1.00 90.94           N1+
ATOM   1294  N   GLU A 170       8.347  69.105  -7.473  1.00 94.62           N  
ATOM   1295  CA  GLU A 170       7.826  69.037  -8.835  1.00 94.62           C  
ATOM   1296  C   GLU A 170       7.969  67.631  -9.410  1.00 94.62           C  
ATOM   1297  O   GLU A 170       7.047  67.119 -10.050  1.00 94.62           O  
ATOM   1298  CB  GLU A 170       8.540  70.048  -9.736  1.00 94.62           C  
ATOM   1299  CG  GLU A 170       8.124  71.491  -9.491  1.00 94.62           C  
ATOM   1300  CD  GLU A 170       8.908  72.491 -10.326  1.00 94.62           C  
ATOM   1301  OE1 GLU A 170       8.689  73.714 -10.172  1.00 94.62           O  
ATOM   1302  OE2 GLU A 170       9.747  72.048 -11.142  1.00 94.62           O1-
ATOM   1303  N   ARG A 171       9.078  67.075  -9.103  1.00 94.52           N  
ATOM   1304  CA  ARG A 171       9.322  65.724  -9.599  1.00 94.52           C  
ATOM   1305  C   ARG A 171       8.375  64.722  -8.948  1.00 94.52           C  
ATOM   1306  O   ARG A 171       7.876  63.810  -9.612  1.00 94.52           O  
ATOM   1307  CB  ARG A 171      10.774  65.313  -9.346  1.00 94.52           C  
ATOM   1308  CG  ARG A 171      11.785  66.066 -10.197  1.00 94.52           C  
ATOM   1309  CD  ARG A 171      13.198  65.537  -9.994  1.00 94.52           C  
ATOM   1310  NE  ARG A 171      14.184  66.352 -10.697  1.00 94.52           N  
ATOM   1311  CZ  ARG A 171      15.471  66.040 -10.828  1.00 94.52           C  
ATOM   1312  NH1 ARG A 171      15.953  64.919 -10.305  1.00 94.52           N1+
ATOM   1313  NH2 ARG A 171      16.281  66.855 -11.488  1.00 94.52           N  
ATOM   1314  N   ALA A 172       8.203  64.829  -7.663  1.00 93.00           N  
ATOM   1315  CA  ALA A 172       7.286  63.955  -6.936  1.00 93.00           C  
ATOM   1316  C   ALA A 172       5.877  64.034  -7.517  1.00 93.00           C  
ATOM   1317  O   ALA A 172       5.220  63.008  -7.708  1.00 93.00           O  
ATOM   1318  CB  ALA A 172       7.268  64.319  -5.453  1.00 93.00           C  
ATOM   1319  N   THR A 173       5.433  65.198  -7.776  1.00 95.14           N  
ATOM   1320  CA  THR A 173       4.106  65.417  -8.341  1.00 95.14           C  
ATOM   1321  C   THR A 173       3.995  64.777  -9.721  1.00 95.14           C  
ATOM   1322  O   THR A 173       2.998  64.120 -10.028  1.00 95.14           O  
ATOM   1323  CB  THR A 173       3.781  66.919  -8.441  1.00 95.14           C  
ATOM   1324  CG2 THR A 173       2.393  67.143  -9.031  1.00 95.14           C  
ATOM   1325  OG1 THR A 173       3.833  67.500  -7.132  1.00 95.14           O  
ATOM   1326  N   ARG A 174       4.984  64.949 -10.477  1.00 96.78           N  
ATOM   1327  CA  ARG A 174       4.994  64.374 -11.818  1.00 96.78           C  
ATOM   1328  C   ARG A 174       4.910  62.851 -11.761  1.00 96.78           C  
ATOM   1329  O   ARG A 174       4.130  62.240 -12.494  1.00 96.78           O  
ATOM   1330  CB  ARG A 174       6.252  64.800 -12.578  1.00 96.78           C  
ATOM   1331  CG  ARG A 174       6.259  64.385 -14.041  1.00 96.78           C  
ATOM   1332  CD  ARG A 174       7.524  64.845 -14.751  1.00 96.78           C  
ATOM   1333  NE  ARG A 174       8.111  66.014 -14.104  1.00 96.78           N  
ATOM   1334  CZ  ARG A 174       9.155  66.694 -14.570  1.00 96.78           C  
ATOM   1335  NH1 ARG A 174       9.749  66.333 -15.702  1.00 96.78           N1+
ATOM   1336  NH2 ARG A 174       9.608  67.744 -13.900  1.00 96.78           N  
ATOM   1337  N   VAL A 175       5.723  62.295 -10.919  1.00 96.57           N  
ATOM   1338  CA  VAL A 175       5.764  60.843 -10.777  1.00 96.57           C  
ATOM   1339  C   VAL A 175       4.417  60.336 -10.265  1.00 96.57           C  
ATOM   1340  O   VAL A 175       3.918  59.308 -10.729  1.00 96.57           O  
ATOM   1341  CB  VAL A 175       6.897  60.397  -9.825  1.00 96.57           C  
ATOM   1342  CG1 VAL A 175       6.784  58.906  -9.511  1.00 96.57           C  
ATOM   1343  CG2 VAL A 175       8.261  60.716 -10.434  1.00 96.57           C  
ATOM   1344  N   ALA A 176       3.826  61.040  -9.329  1.00 96.14           N  
ATOM   1345  CA  ALA A 176       2.525  60.656  -8.788  1.00 96.14           C  
ATOM   1346  C   ALA A 176       1.447  60.698  -9.867  1.00 96.14           C  
ATOM   1347  O   ALA A 176       0.604  59.802  -9.947  1.00 96.14           O  
ATOM   1348  CB  ALA A 176       2.143  61.566  -7.623  1.00 96.14           C  
ATOM   1349  N   ARG A 177       1.459  61.679 -10.659  1.00 97.30           N  
ATOM   1350  CA  ARG A 177       0.477  61.786 -11.732  1.00 97.30           C  
ATOM   1351  C   ARG A 177       0.647  60.658 -12.744  1.00 97.30           C  
ATOM   1352  O   ARG A 177      -0.338  60.109 -13.241  1.00 97.30           O  
ATOM   1353  CB  ARG A 177       0.592  63.141 -12.434  1.00 97.30           C  
ATOM   1354  CG  ARG A 177       0.108  64.313 -11.594  1.00 97.30           C  
ATOM   1355  CD  ARG A 177       0.160  65.621 -12.370  1.00 97.30           C  
ATOM   1356  NE  ARG A 177      -0.332  66.741 -11.571  1.00 97.30           N  
ATOM   1357  CZ  ARG A 177      -0.398  68.001 -11.992  1.00 97.30           C  
ATOM   1358  NH1 ARG A 177      -0.004  68.328 -13.217  1.00 97.30           N1+
ATOM   1359  NH2 ARG A 177      -0.860  68.941 -11.181  1.00 97.30           N  
ATOM   1360  N   GLU A 178       1.898  60.457 -12.957  1.00 97.42           N  
ATOM   1361  CA  GLU A 178       2.183  59.340 -13.854  1.00 97.42           C  
ATOM   1362  C   GLU A 178       1.693  58.021 -13.265  1.00 97.42           C  
ATOM   1363  O   GLU A 178       1.153  57.177 -13.984  1.00 97.42           O  
ATOM   1364  CB  GLU A 178       3.682  59.259 -14.151  1.00 97.42           C  
ATOM   1365  CG  GLU A 178       4.048  58.209 -15.190  1.00 97.42           C  
ATOM   1366  CD  GLU A 178       5.521  58.219 -15.561  1.00 97.42           C  
ATOM   1367  OE1 GLU A 178       5.916  57.490 -16.498  1.00 97.42           O  
ATOM   1368  OE2 GLU A 178       6.289  58.960 -14.907  1.00 97.42           O1-
ATOM   1369  N   ALA A 179       1.910  57.781 -12.054  1.00 97.13           N  
ATOM   1370  CA  ALA A 179       1.421  56.583 -11.376  1.00 97.13           C  
ATOM   1371  C   ALA A 179      -0.093  56.453 -11.517  1.00 97.13           C  
ATOM   1372  O   ALA A 179      -0.612  55.350 -11.708  1.00 97.13           O  
ATOM   1373  CB  ALA A 179       1.814  56.608  -9.901  1.00 97.13           C  
ATOM   1374  N   SER A 180      -0.789  57.568 -11.424  1.00 97.98           N  
ATOM   1375  CA  SER A 180      -2.236  57.584 -11.612  1.00 97.98           C  
ATOM   1376  C   SER A 180      -2.617  57.109 -13.011  1.00 97.98           C  
ATOM   1377  O   SER A 180      -3.524  56.289 -13.168  1.00 97.98           O  
ATOM   1378  CB  SER A 180      -2.792  58.988 -11.372  1.00 97.98           C  
ATOM   1379  OG  SER A 180      -4.195  59.013 -11.569  1.00 97.98           O  
ATOM   1380  N   ARG A 181      -1.954  57.556 -13.935  1.00 98.39           N  
ATOM   1381  CA  ARG A 181      -2.209  57.163 -15.317  1.00 98.39           C  
ATOM   1382  C   ARG A 181      -1.929  55.678 -15.524  1.00 98.39           C  
ATOM   1383  O   ARG A 181      -2.703  54.981 -16.184  1.00 98.39           O  
ATOM   1384  CB  ARG A 181      -1.359  57.996 -16.279  1.00 98.39           C  
ATOM   1385  CG  ARG A 181      -1.799  59.447 -16.391  1.00 98.39           C  
ATOM   1386  CD  ARG A 181      -1.088  60.165 -17.530  1.00 98.39           C  
ATOM   1387  NE  ARG A 181       0.310  60.436 -17.206  1.00 98.39           N  
ATOM   1388  CZ  ARG A 181       1.074  61.326 -17.834  1.00 98.39           C  
ATOM   1389  NH1 ARG A 181       0.589  62.051 -18.834  1.00 98.39           N1+
ATOM   1390  NH2 ARG A 181       2.334  61.493 -17.457  1.00 98.39           N  
ATOM   1391  N   LEU A 182      -0.798  55.216 -14.974  1.00 98.14           N  
ATOM   1392  CA  LEU A 182      -0.413  53.814 -15.088  1.00 98.14           C  
ATOM   1393  C   LEU A 182      -1.430  52.913 -14.395  1.00 98.14           C  
ATOM   1394  O   LEU A 182      -1.717  51.812 -14.871  1.00 98.14           O  
ATOM   1395  CB  LEU A 182       0.977  53.588 -14.488  1.00 98.14           C  
ATOM   1396  CG  LEU A 182       2.144  54.267 -15.208  1.00 98.14           C  
ATOM   1397  CD1 LEU A 182       3.450  54.001 -14.467  1.00 98.14           C  
ATOM   1398  CD2 LEU A 182       2.235  53.784 -16.652  1.00 98.14           C  
ATOM   1399  N   ALA A 183      -1.991  53.432 -13.304  1.00 97.97           N  
ATOM   1400  CA  ALA A 183      -3.030  52.694 -12.592  1.00 97.97           C  
ATOM   1401  C   ALA A 183      -4.274  52.525 -13.459  1.00 97.97           C  
ATOM   1402  O   ALA A 183      -4.954  51.498 -13.387  1.00 97.97           O  
ATOM   1403  CB  ALA A 183      -3.386  53.400 -11.286  1.00 97.97           C  
ATOM   1404  N   ASP A 184      -4.596  53.484 -14.320  1.00 98.57           N  
ATOM   1405  CA  ASP A 184      -5.708  53.393 -15.261  1.00 98.57           C  
ATOM   1406  C   ASP A 184      -5.479  52.275 -16.275  1.00 98.57           C  
ATOM   1407  O   ASP A 184      -6.407  51.537 -16.613  1.00 98.57           O  
ATOM   1408  CB  ASP A 184      -5.909  54.726 -15.983  1.00 98.57           C  
ATOM   1409  CG  ASP A 184      -6.521  55.796 -15.095  1.00 98.57           C  
ATOM   1410  OD1 ASP A 184      -7.195  55.451 -14.101  1.00 98.57           O  
ATOM   1411  OD2 ASP A 184      -6.330  56.994 -15.395  1.00 98.57           O1-
ATOM   1412  N   ARG A 185      -4.290  52.229 -16.628  1.00 98.30           N  
ATOM   1413  CA  ARG A 185      -3.951  51.201 -17.608  1.00 98.30           C  
ATOM   1414  C   ARG A 185      -4.123  49.805 -17.019  1.00 98.30           C  
ATOM   1415  O   ARG A 185      -4.658  48.910 -17.676  1.00 98.30           O  
ATOM   1416  CB  ARG A 185      -2.515  51.387 -18.106  1.00 98.30           C  
ATOM   1417  CG  ARG A 185      -2.311  52.639 -18.943  1.00 98.30           C  
ATOM   1418  CD  ARG A 185      -0.835  52.972 -19.109  1.00 98.30           C  
ATOM   1419  NE  ARG A 185      -0.113  51.898 -19.784  1.00 98.30           N  
ATOM   1420  CZ  ARG A 185       1.205  51.862 -19.955  1.00 98.30           C  
ATOM   1421  NH1 ARG A 185       1.975  52.845 -19.502  1.00 98.30           N1+
ATOM   1422  NH2 ARG A 185       1.760  50.835 -20.584  1.00 98.30           N  
ATOM   1423  N   VAL A 186      -3.639  49.586 -15.862  1.00 97.94           N  
ATOM   1424  CA  VAL A 186      -3.745  48.305 -15.171  1.00 97.94           C  
ATOM   1425  C   VAL A 186      -5.213  47.975 -14.913  1.00 97.94           C  
ATOM   1426  O   VAL A 186      -5.628  46.821 -15.036  1.00 97.94           O  
ATOM   1427  CB  VAL A 186      -2.958  48.312 -13.842  1.00 97.94           C  
ATOM   1428  CG1 VAL A 186      -3.210  47.024 -13.059  1.00 97.94           C  
ATOM   1429  CG2 VAL A 186      -1.465  48.495 -14.107  1.00 97.94           C  
ATOM   1430  N   GLU A 187      -5.937  48.998 -14.511  1.00 97.77           N  
ATOM   1431  CA  GLU A 187      -7.373  48.824 -14.313  1.00 97.77           C  
ATOM   1432  C   GLU A 187      -8.042  48.287 -15.575  1.00 97.77           C  
ATOM   1433  O   GLU A 187      -8.848  47.355 -15.509  1.00 97.77           O  
ATOM   1434  CB  GLU A 187      -8.023  50.144 -13.895  1.00 97.77           C  
ATOM   1435  CG  GLU A 187      -9.512  50.032 -13.607  1.00 97.77           C  
ATOM   1436  CD  GLU A 187     -10.170  51.372 -13.317  1.00 97.77           C  
ATOM   1437  OE1 GLU A 187     -11.420  51.439 -13.275  1.00 97.77           O  
ATOM   1438  OE2 GLU A 187      -9.430  52.363 -13.130  1.00 97.77           O1-
ATOM   1439  N   GLU A 188      -7.718  48.906 -16.670  1.00 98.22           N  
ATOM   1440  CA  GLU A 188      -8.268  48.481 -17.953  1.00 98.22           C  
ATOM   1441  C   GLU A 188      -7.873  47.043 -18.275  1.00 98.22           C  
ATOM   1442  O   GLU A 188      -8.698  46.259 -18.748  1.00 98.22           O  
ATOM   1443  CB  GLU A 188      -7.805  49.418 -19.073  1.00 98.22           C  
ATOM   1444  CG  GLU A 188      -8.499  49.174 -20.405  1.00 98.22           C  
ATOM   1445  CD  GLU A 188      -8.191  50.238 -21.446  1.00 98.22           C  
ATOM   1446  OE1 GLU A 188      -8.783  50.199 -22.548  1.00 98.22           O  
ATOM   1447  OE2 GLU A 188      -7.349  51.118 -21.157  1.00 98.22           O1-
ATOM   1448  N   LEU A 189      -6.617  46.727 -18.078  1.00 97.50           N  
ATOM   1449  CA  LEU A 189      -6.114  45.375 -18.290  1.00 97.50           C  
ATOM   1450  C   LEU A 189      -6.856  44.374 -17.411  1.00 97.50           C  
ATOM   1451  O   LEU A 189      -7.262  43.309 -17.883  1.00 97.50           O  
ATOM   1452  CB  LEU A 189      -4.612  45.310 -18.000  1.00 97.50           C  
ATOM   1453  CG  LEU A 189      -3.934  43.958 -18.231  1.00 97.50           C  
ATOM   1454  CD1 LEU A 189      -4.048  43.552 -19.696  1.00 97.50           C  
ATOM   1455  CD2 LEU A 189      -2.473  44.012 -17.798  1.00 97.50           C  
ATOM   1456  N   ALA A 190      -7.078  44.713 -16.167  1.00 97.34           N  
ATOM   1457  CA  ALA A 190      -7.769  43.858 -15.206  1.00 97.34           C  
ATOM   1458  C   ALA A 190      -9.237  43.684 -15.582  1.00 97.34           C  
ATOM   1459  O   ALA A 190      -9.812  42.610 -15.388  1.00 97.34           O  
ATOM   1460  CB  ALA A 190      -7.649  44.434 -13.797  1.00 97.34           C  
ATOM   1461  N   ARG A 191      -9.855  44.692 -16.108  1.00 97.58           N  
ATOM   1462  CA  ARG A 191     -11.245  44.619 -16.543  1.00 97.58           C  
ATOM   1463  C   ARG A 191     -11.408  43.632 -17.693  1.00 97.58           C  
ATOM   1464  O   ARG A 191     -12.363  42.853 -17.720  1.00 97.58           O  
ATOM   1465  CB  ARG A 191     -11.751  46.001 -16.962  1.00 97.58           C  
ATOM   1466  CG  ARG A 191     -12.130  46.899 -15.795  1.00 97.58           C  
ATOM   1467  CD  ARG A 191     -12.729  48.216 -16.269  1.00 97.58           C  
ATOM   1468  NE  ARG A 191     -13.052  49.095 -15.149  1.00 97.58           N  
ATOM   1469  CZ  ARG A 191     -13.555  50.320 -15.267  1.00 97.58           C  
ATOM   1470  NH1 ARG A 191     -13.804  50.839 -16.464  1.00 97.58           N1+
ATOM   1471  NH2 ARG A 191     -13.814  51.033 -14.180  1.00 97.58           N  
ATOM   1472  N   LYS A 192     -10.469  43.678 -18.607  1.00 97.16           N  
ATOM   1473  CA  LYS A 192     -10.494  42.779 -19.755  1.00 97.16           C  
ATOM   1474  C   LYS A 192     -10.367  41.323 -19.316  1.00 97.16           C  
ATOM   1475  O   LYS A 192     -10.938  40.427 -19.942  1.00 97.16           O  
ATOM   1476  CB  LYS A 192      -9.376  43.130 -20.738  1.00 97.16           C  
ATOM   1477  CG  LYS A 192      -9.603  44.428 -21.496  1.00 97.16           C  
ATOM   1478  CD  LYS A 192      -8.455  44.726 -22.452  1.00 97.16           C  
ATOM   1479  CE  LYS A 192      -8.643  46.064 -23.153  1.00 97.16           C  
ATOM   1480  NZ  LYS A 192      -7.474  46.405 -24.019  1.00 97.16           N1+
ATOM   1481  N   GLN A 193      -9.785  41.158 -18.143  1.00 97.06           N  
ATOM   1482  CA  GLN A 193      -9.557  39.819 -17.613  1.00 97.06           C  
ATOM   1483  C   GLN A 193     -10.652  39.424 -16.627  1.00 97.06           C  
ATOM   1484  O   GLN A 193     -10.607  38.340 -16.041  1.00 97.06           O  
ATOM   1485  CB  GLN A 193      -8.188  39.734 -16.937  1.00 97.06           C  
ATOM   1486  CG  GLN A 193      -7.017  39.860 -17.902  1.00 97.06           C  
ATOM   1487  CD  GLN A 193      -5.672  39.820 -17.203  1.00 97.06           C  
ATOM   1488  NE2 GLN A 193      -4.598  39.971 -17.971  1.00 97.06           N  
ATOM   1489  OE1 GLN A 193      -5.597  39.654 -15.981  1.00 97.06           O  
ATOM   1490  N   ASN A 194     -11.577  40.352 -16.387  1.00 96.61           N  
ATOM   1491  CA  ASN A 194     -12.662  40.185 -15.425  1.00 96.61           C  
ATOM   1492  C   ASN A 194     -12.128  39.900 -14.023  1.00 96.61           C  
ATOM   1493  O   ASN A 194     -12.660  39.042 -13.315  1.00 96.61           O  
ATOM   1494  CB  ASN A 194     -13.608  39.068 -15.871  1.00 96.61           C  
ATOM   1495  CG  ASN A 194     -14.218  39.330 -17.233  1.00 96.61           C  
ATOM   1496  ND2 ASN A 194     -13.769  38.585 -18.238  1.00 96.61           N  
ATOM   1497  OD1 ASN A 194     -15.086  40.194 -17.383  1.00 96.61           O  
ATOM   1498  N   ASN A 195     -10.923  40.478 -13.762  1.00 97.11           N  
ATOM   1499  CA  ASN A 195     -10.347  40.389 -12.425  1.00 97.11           C  
ATOM   1500  C   ASN A 195     -10.790  41.554 -11.544  1.00 97.11           C  
ATOM   1501  O   ASN A 195     -10.156  42.611 -11.541  1.00 97.11           O  
ATOM   1502  CB  ASN A 195      -8.820  40.332 -12.500  1.00 97.11           C  
ATOM   1503  CG  ASN A 195      -8.187  39.893 -11.194  1.00 97.11           C  
ATOM   1504  ND2 ASN A 195      -7.023  39.260 -11.283  1.00 97.11           N  
ATOM   1505  OD1 ASN A 195      -8.740  40.120 -10.116  1.00 97.11           O  
ATOM   1506  N   GLU A 196     -11.848  41.418 -10.739  1.00 95.57           N  
ATOM   1507  CA  GLU A 196     -12.487  42.497  -9.991  1.00 95.57           C  
ATOM   1508  C   GLU A 196     -11.605  42.966  -8.837  1.00 95.57           C  
ATOM   1509  O   GLU A 196     -11.593  44.151  -8.500  1.00 95.57           O  
ATOM   1510  CB  GLU A 196     -13.852  42.049  -9.461  1.00 95.57           C  
ATOM   1511  CG  GLU A 196     -14.878  41.784 -10.553  1.00 95.57           C  
ATOM   1512  CD  GLU A 196     -15.247  43.029 -11.346  1.00 95.57           C  
ATOM   1513  OE1 GLU A 196     -15.543  42.913 -12.556  1.00 95.57           O  
ATOM   1514  OE2 GLU A 196     -15.239  44.130 -10.750  1.00 95.57           O1-
ATOM   1515  N   ASP A 197     -10.817  42.033  -8.252  1.00 95.83           N  
ATOM   1516  CA  ASP A 197      -9.953  42.386  -7.131  1.00 95.83           C  
ATOM   1517  C   ASP A 197      -8.821  43.309  -7.579  1.00 95.83           C  
ATOM   1518  O   ASP A 197      -8.527  44.306  -6.917  1.00 95.83           O  
ATOM   1519  CB  ASP A 197      -9.376  41.127  -6.479  1.00 95.83           C  
ATOM   1520  CG  ASP A 197     -10.431  40.281  -5.788  1.00 95.83           C  
ATOM   1521  OD1 ASP A 197     -11.513  40.810  -5.452  1.00 95.83           O  
ATOM   1522  OD2 ASP A 197     -10.178  39.076  -5.575  1.00 95.83           O1-
ATOM   1523  N   VAL A 198      -8.245  42.942  -8.704  1.00 95.63           N  
ATOM   1524  CA  VAL A 198      -7.152  43.749  -9.236  1.00 95.63           C  
ATOM   1525  C   VAL A 198      -7.689  45.098  -9.709  1.00 95.63           C  
ATOM   1526  O   VAL A 198      -7.024  46.126  -9.555  1.00 95.63           O  
ATOM   1527  CB  VAL A 198      -6.428  43.029 -10.396  1.00 95.63           C  
ATOM   1528  CG1 VAL A 198      -5.373  43.939 -11.022  1.00 95.63           C  
ATOM   1529  CG2 VAL A 198      -5.792  41.730  -9.903  1.00 95.63           C  
ATOM   1530  N   THR A 199      -8.905  45.089 -10.305  1.00 97.18           N  
ATOM   1531  CA  THR A 199      -9.547  46.328 -10.730  1.00 97.18           C  
ATOM   1532  C   THR A 199      -9.717  47.281  -9.552  1.00 97.18           C  
ATOM   1533  O   THR A 199      -9.384  48.464  -9.650  1.00 97.18           O  
ATOM   1534  CB  THR A 199     -10.919  46.052 -11.373  1.00 97.18           C  
ATOM   1535  CG2 THR A 199     -11.590  47.350 -11.814  1.00 97.18           C  
ATOM   1536  OG1 THR A 199     -10.744  45.207 -12.516  1.00 97.18           O  
ATOM   1537  N   LEU A 200     -10.186  46.700  -8.466  1.00 96.41           N  
ATOM   1538  CA  LEU A 200     -10.391  47.494  -7.259  1.00 96.41           C  
ATOM   1539  C   LEU A 200      -9.061  47.999  -6.708  1.00 96.41           C  
ATOM   1540  O   LEU A 200      -8.947  49.165  -6.323  1.00 96.41           O  
ATOM   1541  CB  LEU A 200     -11.119  46.671  -6.194  1.00 96.41           C  
ATOM   1542  CG  LEU A 200     -11.479  47.404  -4.899  1.00 96.41           C  
ATOM   1543  CD1 LEU A 200     -12.360  48.611  -5.202  1.00 96.41           C  
ATOM   1544  CD2 LEU A 200     -12.172  46.459  -3.925  1.00 96.41           C  
ATOM   1545  N   ALA A 201      -8.054  47.160  -6.644  1.00 96.33           N  
ATOM   1546  CA  ALA A 201      -6.730  47.538  -6.157  1.00 96.33           C  
ATOM   1547  C   ALA A 201      -6.139  48.667  -6.996  1.00 96.33           C  
ATOM   1548  O   ALA A 201      -5.521  49.590  -6.459  1.00 96.33           O  
ATOM   1549  CB  ALA A 201      -5.796  46.331  -6.160  1.00 96.33           C  
ATOM   1550  N   ALA A 202      -6.326  48.612  -8.312  1.00 96.92           N  
ATOM   1551  CA  ALA A 202      -5.851  49.666  -9.206  1.00 96.92           C  
ATOM   1552  C   ALA A 202      -6.529  50.997  -8.893  1.00 96.92           C  
ATOM   1553  O   ALA A 202      -5.891  52.051  -8.943  1.00 96.92           O  
ATOM   1554  CB  ALA A 202      -6.093  49.278 -10.662  1.00 96.92           C  
ATOM   1555  N   LYS A 203      -7.788  50.947  -8.570  1.00 97.23           N  
ATOM   1556  CA  LYS A 203      -8.501  52.163  -8.188  1.00 97.23           C  
ATOM   1557  C   LYS A 203      -7.917  52.766  -6.914  1.00 97.23           C  
ATOM   1558  O   LYS A 203      -7.798  53.987  -6.796  1.00 97.23           O  
ATOM   1559  CB  LYS A 203      -9.991  51.874  -7.996  1.00 97.23           C  
ATOM   1560  CG  LYS A 203     -10.747  51.633  -9.293  1.00 97.23           C  
ATOM   1561  CD  LYS A 203     -12.227  51.377  -9.039  1.00 97.23           C  
ATOM   1562  CE  LYS A 203     -12.978  51.098 -10.334  1.00 97.23           C  
ATOM   1563  NZ  LYS A 203     -14.417  50.785 -10.084  1.00 97.23           N1+
ATOM   1564  N   VAL A 204      -7.564  51.860  -6.000  1.00 97.41           N  
ATOM   1565  CA  VAL A 204      -6.946  52.301  -4.754  1.00 97.41           C  
ATOM   1566  C   VAL A 204      -5.630  53.014  -5.054  1.00 97.41           C  
ATOM   1567  O   VAL A 204      -5.367  54.095  -4.521  1.00 97.41           O  
ATOM   1568  CB  VAL A 204      -6.703  51.117  -3.791  1.00 97.41           C  
ATOM   1569  CG1 VAL A 204      -5.808  51.541  -2.629  1.00 97.41           C  
ATOM   1570  CG2 VAL A 204      -8.033  50.570  -3.275  1.00 97.41           C  
ATOM   1571  N   LEU A 205      -4.814  52.437  -5.921  1.00 97.78           N  
ATOM   1572  CA  LEU A 205      -3.525  53.027  -6.267  1.00 97.78           C  
ATOM   1573  C   LEU A 205      -3.713  54.370  -6.964  1.00 97.78           C  
ATOM   1574  O   LEU A 205      -2.943  55.305  -6.734  1.00 97.78           O  
ATOM   1575  CB  LEU A 205      -2.726  52.079  -7.165  1.00 97.78           C  
ATOM   1576  CG  LEU A 205      -2.171  50.820  -6.498  1.00 97.78           C  
ATOM   1577  CD1 LEU A 205      -1.420  49.968  -7.516  1.00 97.78           C  
ATOM   1578  CD2 LEU A 205      -1.264  51.189  -5.330  1.00 97.78           C  
ATOM   1579  N   LYS A 206      -4.694  54.401  -7.816  1.00 97.70           N  
ATOM   1580  CA  LYS A 206      -5.007  55.663  -8.482  1.00 97.70           C  
ATOM   1581  C   LYS A 206      -5.343  56.751  -7.466  1.00 97.70           C  
ATOM   1582  O   LYS A 206      -4.828  57.869  -7.554  1.00 97.70           O  
ATOM   1583  CB  LYS A 206      -6.169  55.480  -9.458  1.00 97.70           C  
ATOM   1584  CG  LYS A 206      -6.554  56.748 -10.207  1.00 97.70           C  
ATOM   1585  CD  LYS A 206      -7.752  56.517 -11.119  1.00 97.70           C  
ATOM   1586  CE  LYS A 206      -8.217  57.813 -11.770  1.00 97.70           C  
ATOM   1587  NZ  LYS A 206      -9.438  57.605 -12.606  1.00 97.70           N1+
ATOM   1588  N   LEU A 207      -6.167  56.436  -6.513  1.00 96.92           N  
ATOM   1589  CA  LEU A 207      -6.564  57.387  -5.481  1.00 96.92           C  
ATOM   1590  C   LEU A 207      -5.364  57.812  -4.642  1.00 96.92           C  
ATOM   1591  O   LEU A 207      -5.194  58.998  -4.351  1.00 96.92           O  
ATOM   1592  CB  LEU A 207      -7.642  56.778  -4.578  1.00 96.92           C  
ATOM   1593  CG  LEU A 207      -9.056  56.723  -5.156  1.00 96.92           C  
ATOM   1594  CD1 LEU A 207      -9.961  55.883  -4.260  1.00 96.92           C  
ATOM   1595  CD2 LEU A 207      -9.621  58.129  -5.326  1.00 96.92           C  
ATOM   1596  N   ALA A 208      -4.575  56.839  -4.282  1.00 96.18           N  
ATOM   1597  CA  ALA A 208      -3.377  57.144  -3.504  1.00 96.18           C  
ATOM   1598  C   ALA A 208      -2.454  58.089  -4.268  1.00 96.18           C  
ATOM   1599  O   ALA A 208      -1.950  59.064  -3.707  1.00 96.18           O  
ATOM   1600  CB  ALA A 208      -2.637  55.860  -3.140  1.00 96.18           C  
ATOM   1601  N   ALA A 209      -2.261  57.787  -5.555  1.00 96.27           N  
ATOM   1602  CA  ALA A 209      -1.411  58.629  -6.393  1.00 96.27           C  
ATOM   1603  C   ALA A 209      -1.985  60.038  -6.517  1.00 96.27           C  
ATOM   1604  O   ALA A 209      -1.246  61.023  -6.455  1.00 96.27           O  
ATOM   1605  CB  ALA A 209      -1.242  58.003  -7.776  1.00 96.27           C  
ATOM   1606  N   ASP A 210      -3.256  60.168  -6.679  1.00 97.07           N  
ATOM   1607  CA  ASP A 210      -3.904  61.471  -6.784  1.00 97.07           C  
ATOM   1608  C   ASP A 210      -3.741  62.270  -5.493  1.00 97.07           C  
ATOM   1609  O   ASP A 210      -3.502  63.480  -5.531  1.00 97.07           O  
ATOM   1610  CB  ASP A 210      -5.389  61.308  -7.117  1.00 97.07           C  
ATOM   1611  CG  ASP A 210      -5.628  60.866  -8.550  1.00 97.07           C  
ATOM   1612  OD1 ASP A 210      -4.710  60.990  -9.389  1.00 97.07           O  
ATOM   1613  OD2 ASP A 210      -6.747  60.392  -8.844  1.00 97.07           O1-
ATOM   1614  N   ILE A 211      -3.857  61.563  -4.402  1.00 95.30           N  
ATOM   1615  CA  ILE A 211      -3.716  62.204  -3.100  1.00 95.30           C  
ATOM   1616  C   ILE A 211      -2.284  62.701  -2.922  1.00 95.30           C  
ATOM   1617  O   ILE A 211      -2.063  63.827  -2.469  1.00 95.30           O  
ATOM   1618  CB  ILE A 211      -4.095  61.241  -1.952  1.00 95.30           C  
ATOM   1619  CG1 ILE A 211      -5.609  60.997  -1.938  1.00 95.30           C  
ATOM   1620  CG2 ILE A 211      -3.615  61.791  -0.606  1.00 95.30           C  
ATOM   1621  CD1 ILE A 211      -6.044  59.856  -1.029  1.00 95.30           C  
ATOM   1622  N   ILE A 212      -1.360  61.862  -3.306  1.00 94.60           N  
ATOM   1623  CA  ILE A 212       0.043  62.247  -3.198  1.00 94.60           C  
ATOM   1624  C   ILE A 212       0.307  63.480  -4.058  1.00 94.60           C  
ATOM   1625  O   ILE A 212       0.990  64.411  -3.626  1.00 94.60           O  
ATOM   1626  CB  ILE A 212       0.979  61.091  -3.615  1.00 94.60           C  
ATOM   1627  CG1 ILE A 212       0.886  59.937  -2.609  1.00 94.60           C  
ATOM   1628  CG2 ILE A 212       2.423  61.587  -3.747  1.00 94.60           C  
ATOM   1629  CD1 ILE A 212       1.623  58.677  -3.042  1.00 94.60           C  
ATOM   1630  N   ALA A 213      -0.251  63.584  -5.224  1.00 93.59           N  
ATOM   1631  CA  ALA A 213      -0.063  64.700  -6.147  1.00 93.59           C  
ATOM   1632  C   ALA A 213      -0.695  65.977  -5.600  1.00 93.59           C  
ATOM   1633  O   ALA A 213      -0.126  67.063  -5.731  1.00 93.59           O  
ATOM   1634  CB  ALA A 213      -0.650  64.363  -7.516  1.00 93.59           C  
ATOM   1635  N   GLN A 214      -1.814  65.871  -4.870  1.00 93.04           N  
ATOM   1636  CA  GLN A 214      -2.586  67.024  -4.418  1.00 93.04           C  
ATOM   1637  C   GLN A 214      -2.094  67.518  -3.062  1.00 93.04           C  
ATOM   1638  O   GLN A 214      -2.147  68.716  -2.775  1.00 93.04           O  
ATOM   1639  CB  GLN A 214      -4.074  66.677  -4.344  1.00 93.04           C  
ATOM   1640  CG  GLN A 214      -4.732  66.492  -5.704  1.00 93.04           C  
ATOM   1641  CD  GLN A 214      -6.168  66.013  -5.602  1.00 93.04           C  
ATOM   1642  NE2 GLN A 214      -6.853  65.946  -6.738  1.00 93.04           N  
ATOM   1643  OE1 GLN A 214      -6.656  65.704  -4.511  1.00 93.04           O  
ATOM   1644  N   LEU A 215      -1.660  66.524  -2.174  1.00 89.59           N  
ATOM   1645  CA  LEU A 215      -1.398  66.866  -0.780  1.00 89.59           C  
ATOM   1646  C   LEU A 215       0.077  66.676  -0.443  1.00 89.59           C  
ATOM   1647  O   LEU A 215       0.416  66.273   0.672  1.00 89.59           O  
ATOM   1648  CB  LEU A 215      -2.261  66.012   0.154  1.00 89.59           C  
ATOM   1649  CG  LEU A 215      -3.776  66.150  -0.010  1.00 89.59           C  
ATOM   1650  CD1 LEU A 215      -4.499  65.218   0.955  1.00 89.59           C  
ATOM   1651  CD2 LEU A 215      -4.209  67.596   0.210  1.00 89.59           C  
ATOM   1652  N   MET A 216       0.929  67.056  -1.267  1.00 82.41           N  
ATOM   1653  CA  MET A 216       2.353  66.774  -1.115  1.00 82.41           C  
ATOM   1654  C   MET A 216       2.920  67.477   0.114  1.00 82.41           C  
ATOM   1655  O   MET A 216       3.891  67.008   0.711  1.00 82.41           O  
ATOM   1656  CB  MET A 216       3.124  67.203  -2.365  1.00 82.41           C  
ATOM   1657  CG  MET A 216       4.555  66.694  -2.407  1.00 82.41           C  
ATOM   1658  SD  MET A 216       5.324  66.895  -4.060  1.00 82.41           S  
ATOM   1659  CE  MET A 216       5.803  68.644  -3.981  1.00 82.41           C  
ATOM   1660  N   ASN A 217       2.262  68.487   0.583  1.00 76.09           N  
ATOM   1661  CA  ASN A 217       2.802  69.217   1.726  1.00 76.09           C  
ATOM   1662  C   ASN A 217       2.237  68.694   3.043  1.00 76.09           C  
ATOM   1663  O   ASN A 217       2.588  69.189   4.114  1.00 76.09           O  
ATOM   1664  CB  ASN A 217       2.526  70.714   1.586  1.00 76.09           C  
ATOM   1665  CG  ASN A 217       3.271  71.340   0.424  1.00 76.09           C  
ATOM   1666  ND2 ASN A 217       2.592  72.203  -0.322  1.00 76.09           N  
ATOM   1667  OD1 ASN A 217       4.449  71.050   0.197  1.00 76.09           O  
ATOM   1668  N   THR A 218       1.547  67.498   2.949  1.00 83.82           N  
ATOM   1669  CA  THR A 218       0.903  67.053   4.180  1.00 83.82           C  
ATOM   1670  C   THR A 218       1.386  65.658   4.570  1.00 83.82           C  
ATOM   1671  O   THR A 218       1.986  64.954   3.755  1.00 83.82           O  
ATOM   1672  CB  THR A 218      -0.630  67.046   4.038  1.00 83.82           C  
ATOM   1673  CG2 THR A 218      -1.140  68.388   3.524  1.00 83.82           C  
ATOM   1674  OG1 THR A 218      -1.015  66.018   3.118  1.00 83.82           O  
ATOM   1675  N   GLU A 219       1.301  65.316   5.834  1.00 85.38           N  
ATOM   1676  CA  GLU A 219       1.627  63.994   6.360  1.00 85.38           C  
ATOM   1677  C   GLU A 219       0.710  62.925   5.771  1.00 85.38           C  
ATOM   1678  O   GLU A 219       1.034  61.736   5.803  1.00 85.38           O  
ATOM   1679  CB  GLU A 219       1.533  63.983   7.888  1.00 85.38           C  
ATOM   1680  CG  GLU A 219       2.582  64.846   8.574  1.00 85.38           C  
ATOM   1681  CD  GLU A 219       2.504  64.793  10.092  1.00 85.38           C  
ATOM   1682  OE1 GLU A 219       3.416  65.322  10.765  1.00 85.38           O  
ATOM   1683  OE2 GLU A 219       1.521  64.217  10.611  1.00 85.38           O1-
ATOM   1684  N   LEU A 220      -0.332  63.407   5.049  1.00 88.51           N  
ATOM   1685  CA  LEU A 220      -1.351  62.512   4.511  1.00 88.51           C  
ATOM   1686  C   LEU A 220      -0.835  61.779   3.277  1.00 88.51           C  
ATOM   1687  O   LEU A 220      -1.261  60.658   2.993  1.00 88.51           O  
ATOM   1688  CB  LEU A 220      -2.620  63.294   4.161  1.00 88.51           C  
ATOM   1689  CG  LEU A 220      -3.425  63.844   5.340  1.00 88.51           C  
ATOM   1690  CD1 LEU A 220      -4.596  64.683   4.838  1.00 88.51           C  
ATOM   1691  CD2 LEU A 220      -3.917  62.707   6.228  1.00 88.51           C  
ATOM   1692  N   ALA A 221       0.101  62.332   2.565  1.00 87.66           N  
ATOM   1693  CA  ALA A 221       0.654  61.720   1.360  1.00 87.66           C  
ATOM   1694  C   ALA A 221       1.354  60.403   1.685  1.00 87.66           C  
ATOM   1695  O   ALA A 221       1.117  59.388   1.027  1.00 87.66           O  
ATOM   1696  CB  ALA A 221       1.623  62.679   0.672  1.00 87.66           C  
ATOM   1697  N   GLU A 222       2.156  60.427   2.750  1.00 86.94           N  
ATOM   1698  CA  GLU A 222       2.893  59.232   3.151  1.00 86.94           C  
ATOM   1699  C   GLU A 222       1.949  58.148   3.664  1.00 86.94           C  
ATOM   1700  O   GLU A 222       2.124  56.968   3.356  1.00 86.94           O  
ATOM   1701  CB  GLU A 222       3.931  59.574   4.222  1.00 86.94           C  
ATOM   1702  CG  GLU A 222       5.097  60.405   3.704  1.00 86.94           C  
ATOM   1703  CD  GLU A 222       6.083  60.799   4.793  1.00 86.94           C  
ATOM   1704  OE1 GLU A 222       6.976  61.634   4.529  1.00 86.94           O  
ATOM   1705  OE2 GLU A 222       5.960  60.268   5.920  1.00 86.94           O1-
ATOM   1706  N   GLU A 223       0.971  58.619   4.400  1.00 90.88           N  
ATOM   1707  CA  GLU A 223      -0.002  57.688   4.963  1.00 90.88           C  
ATOM   1708  C   GLU A 223      -0.824  57.019   3.865  1.00 90.88           C  
ATOM   1709  O   GLU A 223      -1.154  55.835   3.964  1.00 90.88           O  
ATOM   1710  CB  GLU A 223      -0.926  58.407   5.949  1.00 90.88           C  
ATOM   1711  CG  GLU A 223      -0.255  58.775   7.264  1.00 90.88           C  
ATOM   1712  CD  GLU A 223      -1.221  59.346   8.291  1.00 90.88           C  
ATOM   1713  OE1 GLU A 223      -0.762  59.985   9.265  1.00 90.88           O  
ATOM   1714  OE2 GLU A 223      -2.445  59.151   8.120  1.00 90.88           O1-
ATOM   1715  N   ALA A 224      -1.085  57.773   2.809  1.00 90.76           N  
ATOM   1716  CA  ALA A 224      -1.835  57.224   1.684  1.00 90.76           C  
ATOM   1717  C   ALA A 224      -1.055  56.107   0.996  1.00 90.76           C  
ATOM   1718  O   ALA A 224      -1.616  55.058   0.671  1.00 90.76           O  
ATOM   1719  CB  ALA A 224      -2.175  58.325   0.682  1.00 90.76           C  
ATOM   1720  N   ALA A 225       0.243  56.299   0.735  1.00 89.90           N  
ATOM   1721  CA  ALA A 225       1.092  55.290   0.107  1.00 89.90           C  
ATOM   1722  C   ALA A 225       1.195  54.041   0.977  1.00 89.90           C  
ATOM   1723  O   ALA A 225       1.134  52.918   0.472  1.00 89.90           O  
ATOM   1724  CB  ALA A 225       2.481  55.861  -0.167  1.00 89.90           C  
ATOM   1725  N   GLN A 226       1.343  54.277   2.270  1.00 92.08           N  
ATOM   1726  CA  GLN A 226       1.445  53.163   3.207  1.00 92.08           C  
ATOM   1727  C   GLN A 226       0.169  52.326   3.207  1.00 92.08           C  
ATOM   1728  O   GLN A 226       0.228  51.095   3.188  1.00 92.08           O  
ATOM   1729  CB  GLN A 226       1.740  53.673   4.618  1.00 92.08           C  
ATOM   1730  CG  GLN A 226       3.185  54.102   4.828  1.00 92.08           C  
ATOM   1731  CD  GLN A 226       3.419  54.736   6.187  1.00 92.08           C  
ATOM   1732  NE2 GLN A 226       4.649  55.170   6.435  1.00 92.08           N  
ATOM   1733  OE1 GLN A 226       2.499  54.834   7.006  1.00 92.08           O  
ATOM   1734  N   LEU A 227      -0.943  53.038   3.251  1.00 93.57           N  
ATOM   1735  CA  LEU A 227      -2.232  52.354   3.244  1.00 93.57           C  
ATOM   1736  C   LEU A 227      -2.432  51.584   1.943  1.00 93.57           C  
ATOM   1737  O   LEU A 227      -2.938  50.460   1.953  1.00 93.57           O  
ATOM   1738  CB  LEU A 227      -3.373  53.356   3.438  1.00 93.57           C  
ATOM   1739  CG  LEU A 227      -4.759  52.764   3.699  1.00 93.57           C  
ATOM   1740  CD1 LEU A 227      -4.727  51.865   4.931  1.00 93.57           C  
ATOM   1741  CD2 LEU A 227      -5.791  53.873   3.867  1.00 93.57           C  
ATOM   1742  N   ALA A 228      -2.023  52.147   0.800  1.00 91.96           N  
ATOM   1743  CA  ALA A 228      -2.112  51.472  -0.492  1.00 91.96           C  
ATOM   1744  C   ALA A 228      -1.263  50.205  -0.509  1.00 91.96           C  
ATOM   1745  O   ALA A 228      -1.678  49.179  -1.054  1.00 91.96           O  
ATOM   1746  CB  ALA A 228      -1.681  52.414  -1.614  1.00 91.96           C  
ATOM   1747  N   THR A 229      -0.092  50.300   0.096  1.00 93.33           N  
ATOM   1748  CA  THR A 229       0.795  49.144   0.174  1.00 93.33           C  
ATOM   1749  C   THR A 229       0.162  48.030   1.004  1.00 93.33           C  
ATOM   1750  O   THR A 229       0.174  46.865   0.601  1.00 93.33           O  
ATOM   1751  CB  THR A 229       2.159  49.526   0.779  1.00 93.33           C  
ATOM   1752  CG2 THR A 229       3.075  48.311   0.882  1.00 93.33           C  
ATOM   1753  OG1 THR A 229       2.784  50.513  -0.051  1.00 93.33           O  
ATOM   1754  N   GLU A 230      -0.385  48.396   2.106  1.00 92.32           N  
ATOM   1755  CA  GLU A 230      -1.029  47.419   2.980  1.00 92.32           C  
ATOM   1756  C   GLU A 230      -2.258  46.807   2.314  1.00 92.32           C  
ATOM   1757  O   GLU A 230      -2.526  45.614   2.471  1.00 92.32           O  
ATOM   1758  CB  GLU A 230      -1.419  48.064   4.312  1.00 92.32           C  
ATOM   1759  CG  GLU A 230      -0.231  48.426   5.191  1.00 92.32           C  
ATOM   1760  CD  GLU A 230      -0.633  49.062   6.512  1.00 92.32           C  
ATOM   1761  OE1 GLU A 230       0.261  49.405   7.318  1.00 92.32           O  
ATOM   1762  OE2 GLU A 230      -1.853  49.217   6.744  1.00 92.32           O1-
ATOM   1763  N   ALA A 231      -2.923  47.628   1.512  1.00 90.11           N  
ATOM   1764  CA  ALA A 231      -4.132  47.170   0.831  1.00 90.11           C  
ATOM   1765  C   ALA A 231      -3.810  46.074  -0.181  1.00 90.11           C  
ATOM   1766  O   ALA A 231      -4.583  45.128  -0.348  1.00 90.11           O  
ATOM   1767  CB  ALA A 231      -4.829  48.340   0.141  1.00 90.11           C  
ATOM   1768  N   LEU A 232      -2.671  46.143  -0.770  1.00 89.52           N  
ATOM   1769  CA  LEU A 232      -2.306  45.190  -1.812  1.00 89.52           C  
ATOM   1770  C   LEU A 232      -1.939  43.838  -1.208  1.00 89.52           C  
ATOM   1771  O   LEU A 232      -1.981  42.814  -1.894  1.00 89.52           O  
ATOM   1772  CB  LEU A 232      -1.138  45.725  -2.643  1.00 89.52           C  
ATOM   1773  CG  LEU A 232      -1.485  46.761  -3.713  1.00 89.52           C  
ATOM   1774  CD1 LEU A 232      -0.230  47.502  -4.162  1.00 89.52           C  
ATOM   1775  CD2 LEU A 232      -2.172  46.095  -4.900  1.00 89.52           C  
ATOM   1776  N   LYS A 233      -1.591  43.947   0.029  1.00 89.97           N  
ATOM   1777  CA  LYS A 233      -1.265  42.704   0.722  1.00 89.97           C  
ATOM   1778  C   LYS A 233      -2.525  42.012   1.231  1.00 89.97           C  
ATOM   1779  O   LYS A 233      -2.496  40.825   1.567  1.00 89.97           O  
ATOM   1780  CB  LYS A 233      -0.308  42.972   1.885  1.00 89.97           C  
ATOM   1781  CG  LYS A 233       1.070  43.455   1.454  1.00 89.97           C  
ATOM   1782  CD  LYS A 233       1.963  43.740   2.655  1.00 89.97           C  
ATOM   1783  CE  LYS A 233       3.314  44.298   2.228  1.00 89.97           C  
ATOM   1784  NZ  LYS A 233       4.165  44.645   3.405  1.00 89.97           N1+
ATOM   1785  N   ALA A 234      -3.582  42.804   1.178  1.00 87.32           N  
ATOM   1786  CA  ALA A 234      -4.842  42.277   1.695  1.00 87.32           C  
ATOM   1787  C   ALA A 234      -5.472  41.297   0.710  1.00 87.32           C  
ATOM   1788  O   ALA A 234      -5.400  41.495  -0.505  1.00 87.32           O  
ATOM   1789  CB  ALA A 234      -5.811  43.416   2.001  1.00 87.32           C  
ATOM   1790  N   THR A 235      -5.874  40.133   1.200  1.00 83.93           N  
ATOM   1791  CA  THR A 235      -6.443  39.089   0.354  1.00 83.93           C  
ATOM   1792  C   THR A 235      -7.962  39.215   0.290  1.00 83.93           C  
ATOM   1793  O   THR A 235      -8.589  38.742  -0.661  1.00 83.93           O  
ATOM   1794  CB  THR A 235      -6.062  37.687   0.865  1.00 83.93           C  
ATOM   1795  CG2 THR A 235      -4.560  37.449   0.750  1.00 83.93           C  
ATOM   1796  OG1 THR A 235      -6.451  37.563   2.238  1.00 83.93           O  
ATOM   1797  N   ASP A 236      -8.573  40.068   1.148  1.00 93.22           N  
ATOM   1798  CA  ASP A 236     -10.022  40.199   1.274  1.00 93.22           C  
ATOM   1799  C   ASP A 236     -10.526  41.440   0.541  1.00 93.22           C  
ATOM   1800  O   ASP A 236     -10.016  42.541   0.751  1.00 93.22           O  
ATOM   1801  CB  ASP A 236     -10.430  40.256   2.747  1.00 93.22           C  
ATOM   1802  CG  ASP A 236     -11.933  40.189   2.949  1.00 93.22           C  
ATOM   1803  OD1 ASP A 236     -12.675  40.921   2.259  1.00 93.22           O  
ATOM   1804  OD2 ASP A 236     -12.381  39.399   3.809  1.00 93.22           O1-
ATOM   1805  N   ARG A 237     -11.513  41.268  -0.276  1.00 93.86           N  
ATOM   1806  CA  ARG A 237     -12.112  42.340  -1.065  1.00 93.86           C  
ATOM   1807  C   ARG A 237     -12.677  43.433  -0.164  1.00 93.86           C  
ATOM   1808  O   ARG A 237     -12.558  44.621  -0.470  1.00 93.86           O  
ATOM   1809  CB  ARG A 237     -13.214  41.789  -1.973  1.00 93.86           C  
ATOM   1810  CG  ARG A 237     -13.831  42.829  -2.893  1.00 93.86           C  
ATOM   1811  CD  ARG A 237     -14.843  42.209  -3.848  1.00 93.86           C  
ATOM   1812  NE  ARG A 237     -15.518  43.223  -4.652  1.00 93.86           N  
ATOM   1813  CZ  ARG A 237     -16.385  42.964  -5.626  1.00 93.86           C  
ATOM   1814  NH1 ARG A 237     -16.702  41.712  -5.938  1.00 93.86           N1+
ATOM   1815  NH2 ARG A 237     -16.941  43.964  -6.294  1.00 93.86           N  
ATOM   1816  N   GLU A 238     -13.244  43.042   0.912  1.00 95.34           N  
ATOM   1817  CA  GLU A 238     -13.820  44.009   1.842  1.00 95.34           C  
ATOM   1818  C   GLU A 238     -12.749  44.935   2.412  1.00 95.34           C  
ATOM   1819  O   GLU A 238     -12.978  46.136   2.569  1.00 95.34           O  
ATOM   1820  CB  GLU A 238     -14.555  43.292   2.978  1.00 95.34           C  
ATOM   1821  CG  GLU A 238     -15.840  42.603   2.540  1.00 95.34           C  
ATOM   1822  CD  GLU A 238     -16.920  43.575   2.093  1.00 95.34           C  
ATOM   1823  OE1 GLU A 238     -17.822  43.169   1.327  1.00 95.34           O  
ATOM   1824  OE2 GLU A 238     -16.862  44.753   2.513  1.00 95.34           O1-
ATOM   1825  N   GLN A 239     -11.593  44.363   2.766  1.00 95.78           N  
ATOM   1826  CA  GLN A 239     -10.474  45.170   3.242  1.00 95.78           C  
ATOM   1827  C   GLN A 239     -10.059  46.204   2.200  1.00 95.78           C  
ATOM   1828  O   GLN A 239      -9.804  47.363   2.534  1.00 95.78           O  
ATOM   1829  CB  GLN A 239      -9.284  44.279   3.601  1.00 95.78           C  
ATOM   1830  CG  GLN A 239      -9.521  43.399   4.821  1.00 95.78           C  
ATOM   1831  CD  GLN A 239      -8.407  42.391   5.042  1.00 95.78           C  
ATOM   1832  NE2 GLN A 239      -8.297  41.889   6.267  1.00 95.78           N  
ATOM   1833  OE1 GLN A 239      -7.654  42.066   4.119  1.00 95.78           O  
ATOM   1834  N   LEU A 240     -10.040  45.804   0.871  1.00 95.22           N  
ATOM   1835  CA  LEU A 240      -9.673  46.705  -0.216  1.00 95.22           C  
ATOM   1836  C   LEU A 240     -10.693  47.830  -0.357  1.00 95.22           C  
ATOM   1837  O   LEU A 240     -10.321  48.989  -0.555  1.00 95.22           O  
ATOM   1838  CB  LEU A 240      -9.560  45.936  -1.535  1.00 95.22           C  
ATOM   1839  CG  LEU A 240      -8.280  45.124  -1.738  1.00 95.22           C  
ATOM   1840  CD1 LEU A 240      -8.399  44.249  -2.982  1.00 95.22           C  
ATOM   1841  CD2 LEU A 240      -7.071  46.048  -1.843  1.00 95.22           C  
ATOM   1842  N   GLU A 241     -11.947  47.532  -0.192  1.00 97.14           N  
ATOM   1843  CA  GLU A 241     -13.009  48.527  -0.296  1.00 97.14           C  
ATOM   1844  C   GLU A 241     -12.909  49.561   0.823  1.00 97.14           C  
ATOM   1845  O   GLU A 241     -13.122  50.754   0.594  1.00 97.14           O  
ATOM   1846  CB  GLU A 241     -14.383  47.852  -0.267  1.00 97.14           C  
ATOM   1847  CG  GLU A 241     -14.727  47.102  -1.545  1.00 97.14           C  
ATOM   1848  CD  GLU A 241     -15.126  48.020  -2.690  1.00 97.14           C  
ATOM   1849  OE1 GLU A 241     -15.198  47.550  -3.848  1.00 97.14           O  
ATOM   1850  OE2 GLU A 241     -15.370  49.219  -2.427  1.00 97.14           O1-
ATOM   1851  N   VAL A 242     -12.639  49.078   1.980  1.00 97.11           N  
ATOM   1852  CA  VAL A 242     -12.491  49.976   3.120  1.00 97.11           C  
ATOM   1853  C   VAL A 242     -11.366  50.972   2.849  1.00 97.11           C  
ATOM   1854  O   VAL A 242     -11.523  52.173   3.077  1.00 97.11           O  
ATOM   1855  CB  VAL A 242     -12.211  49.197   4.424  1.00 97.11           C  
ATOM   1856  CG1 VAL A 242     -11.773  50.147   5.537  1.00 97.11           C  
ATOM   1857  CG2 VAL A 242     -13.448  48.406   4.848  1.00 97.11           C  
ATOM   1858  N   VAL A 243     -10.251  50.471   2.342  1.00 96.59           N  
ATOM   1859  CA  VAL A 243      -9.115  51.338   2.049  1.00 96.59           C  
ATOM   1860  C   VAL A 243      -9.493  52.334   0.955  1.00 96.59           C  
ATOM   1861  O   VAL A 243      -9.185  53.524   1.056  1.00 96.59           O  
ATOM   1862  CB  VAL A 243      -7.874  50.523   1.621  1.00 96.59           C  
ATOM   1863  CG1 VAL A 243      -6.764  51.448   1.126  1.00 96.59           C  
ATOM   1864  CG2 VAL A 243      -7.378  49.660   2.780  1.00 96.59           C  
ATOM   1865  N   ARG A 244     -10.128  51.795  -0.075  1.00 97.49           N  
ATOM   1866  CA  ARG A 244     -10.560  52.670  -1.160  1.00 97.49           C  
ATOM   1867  C   ARG A 244     -11.436  53.803  -0.635  1.00 97.49           C  
ATOM   1868  O   ARG A 244     -11.212  54.970  -0.963  1.00 97.49           O  
ATOM   1869  CB  ARG A 244     -11.317  51.872  -2.224  1.00 97.49           C  
ATOM   1870  CG  ARG A 244     -11.794  52.711  -3.399  1.00 97.49           C  
ATOM   1871  CD  ARG A 244     -12.829  51.972  -4.237  1.00 97.49           C  
ATOM   1872  NE  ARG A 244     -14.107  51.861  -3.539  1.00 97.49           N  
ATOM   1873  CZ  ARG A 244     -15.214  52.518  -3.875  1.00 97.49           C  
ATOM   1874  NH1 ARG A 244     -15.221  53.349  -4.911  1.00 97.49           N1+
ATOM   1875  NH2 ARG A 244     -16.323  52.343  -3.170  1.00 97.49           N  
ATOM   1876  N   LEU A 245     -12.437  53.514   0.169  1.00 97.26           N  
ATOM   1877  CA  LEU A 245     -13.363  54.499   0.719  1.00 97.26           C  
ATOM   1878  C   LEU A 245     -12.634  55.485   1.625  1.00 97.26           C  
ATOM   1879  O   LEU A 245     -12.914  56.685   1.599  1.00 97.26           O  
ATOM   1880  CB  LEU A 245     -14.485  53.806   1.496  1.00 97.26           C  
ATOM   1881  CG  LEU A 245     -15.525  53.057   0.661  1.00 97.26           C  
ATOM   1882  CD1 LEU A 245     -16.375  52.160   1.555  1.00 97.26           C  
ATOM   1883  CD2 LEU A 245     -16.402  54.039  -0.109  1.00 97.26           C  
ATOM   1884  N   ALA A 246     -11.729  54.975   2.407  1.00 96.62           N  
ATOM   1885  CA  ALA A 246     -10.942  55.845   3.277  1.00 96.62           C  
ATOM   1886  C   ALA A 246     -10.140  56.856   2.463  1.00 96.62           C  
ATOM   1887  O   ALA A 246     -10.106  58.043   2.794  1.00 96.62           O  
ATOM   1888  CB  ALA A 246     -10.009  55.016   4.156  1.00 96.62           C  
ATOM   1889  N   LEU A 247      -9.516  56.409   1.394  1.00 96.67           N  
ATOM   1890  CA  LEU A 247      -8.728  57.298   0.549  1.00 96.67           C  
ATOM   1891  C   LEU A 247      -9.627  58.291  -0.182  1.00 96.67           C  
ATOM   1892  O   LEU A 247      -9.228  59.432  -0.427  1.00 96.67           O  
ATOM   1893  CB  LEU A 247      -7.910  56.491  -0.463  1.00 96.67           C  
ATOM   1894  CG  LEU A 247      -6.722  55.708   0.097  1.00 96.67           C  
ATOM   1895  CD1 LEU A 247      -6.056  54.894  -1.008  1.00 96.67           C  
ATOM   1896  CD2 LEU A 247      -5.719  56.652   0.751  1.00 96.67           C  
ATOM   1897  N   GLU A 248     -10.763  57.799  -0.538  1.00 96.89           N  
ATOM   1898  CA  GLU A 248     -11.734  58.701  -1.149  1.00 96.89           C  
ATOM   1899  C   GLU A 248     -12.084  59.853  -0.211  1.00 96.89           C  
ATOM   1900  O   GLU A 248     -12.203  61.000  -0.646  1.00 96.89           O  
ATOM   1901  CB  GLU A 248     -13.002  57.941  -1.545  1.00 96.89           C  
ATOM   1902  CG  GLU A 248     -13.957  58.747  -2.412  1.00 96.89           C  
ATOM   1903  CD  GLU A 248     -15.160  57.946  -2.883  1.00 96.89           C  
ATOM   1904  OE1 GLU A 248     -15.951  58.465  -3.705  1.00 96.89           O  
ATOM   1905  OE2 GLU A 248     -15.315  56.791  -2.427  1.00 96.89           O1-
ATOM   1906  N   ILE A 249     -12.276  59.578   0.995  1.00 96.07           N  
ATOM   1907  CA  ILE A 249     -12.578  60.585   2.006  1.00 96.07           C  
ATOM   1908  C   ILE A 249     -11.409  61.561   2.128  1.00 96.07           C  
ATOM   1909  O   ILE A 249     -11.610  62.776   2.184  1.00 96.07           O  
ATOM   1910  CB  ILE A 249     -12.880  59.938   3.376  1.00 96.07           C  
ATOM   1911  CG1 ILE A 249     -14.214  59.183   3.327  1.00 96.07           C  
ATOM   1912  CG2 ILE A 249     -12.891  60.996   4.483  1.00 96.07           C  
ATOM   1913  CD1 ILE A 249     -14.496  58.343   4.566  1.00 96.07           C  
ATOM   1914  N   VAL A 250     -10.232  61.028   2.166  1.00 94.68           N  
ATOM   1915  CA  VAL A 250      -9.045  61.874   2.250  1.00 94.68           C  
ATOM   1916  C   VAL A 250      -9.009  62.834   1.063  1.00 94.68           C  
ATOM   1917  O   VAL A 250      -8.711  64.019   1.225  1.00 94.68           O  
ATOM   1918  CB  VAL A 250      -7.750  61.032   2.296  1.00 94.68           C  
ATOM   1919  CG1 VAL A 250      -6.519  61.934   2.223  1.00 94.68           C  
ATOM   1920  CG2 VAL A 250      -7.715  60.176   3.561  1.00 94.68           C  
ATOM   1921  N   GLN A 251      -9.300  62.381  -0.090  1.00 94.57           N  
ATOM   1922  CA  GLN A 251      -9.300  63.197  -1.300  1.00 94.57           C  
ATOM   1923  C   GLN A 251     -10.366  64.287  -1.228  1.00 94.57           C  
ATOM   1924  O   GLN A 251     -10.133  65.419  -1.656  1.00 94.57           O  
ATOM   1925  CB  GLN A 251      -9.523  62.325  -2.536  1.00 94.57           C  
ATOM   1926  CG  GLN A 251      -9.420  63.085  -3.852  1.00 94.57           C  
ATOM   1927  CD  GLN A 251      -9.571  62.184  -5.063  1.00 94.57           C  
ATOM   1928  NE2 GLN A 251      -8.838  62.493  -6.127  1.00 94.57           N  
ATOM   1929  OE1 GLN A 251     -10.341  61.218  -5.043  1.00 94.57           O  
ATOM   1930  N   LEU A 252     -11.472  63.954  -0.695  1.00 92.42           N  
ATOM   1931  CA  LEU A 252     -12.611  64.867  -0.663  1.00 92.42           C  
ATOM   1932  C   LEU A 252     -12.450  65.897   0.449  1.00 92.42           C  
ATOM   1933  O   LEU A 252     -12.865  67.049   0.300  1.00 92.42           O  
ATOM   1934  CB  LEU A 252     -13.916  64.089  -0.468  1.00 92.42           C  
ATOM   1935  CG  LEU A 252     -14.376  63.231  -1.648  1.00 92.42           C  
ATOM   1936  CD1 LEU A 252     -15.539  62.337  -1.231  1.00 92.42           C  
ATOM   1937  CD2 LEU A 252     -14.769  64.113  -2.828  1.00 92.42           C  
ATOM   1938  N   ALA A 253     -11.747  65.385   1.478  1.00 90.44           N  
ATOM   1939  CA  ALA A 253     -11.576  66.260   2.635  1.00 90.44           C  
ATOM   1940  C   ALA A 253     -10.180  66.114   3.232  1.00 90.44           C  
ATOM   1941  O   ALA A 253     -10.018  65.555   4.320  1.00 90.44           O  
ATOM   1942  CB  ALA A 253     -12.637  65.959   3.690  1.00 90.44           C  
ATOM   1943  N   PRO A 254      -9.049  66.653   2.580  1.00 84.56           N  
ATOM   1944  CA  PRO A 254      -7.651  66.396   2.933  1.00 84.56           C  
ATOM   1945  C   PRO A 254      -7.255  67.020   4.269  1.00 84.56           C  
ATOM   1946  O   PRO A 254      -6.365  66.511   4.953  1.00 84.56           O  
ATOM   1947  CB  PRO A 254      -6.873  67.036   1.780  1.00 84.56           C  
ATOM   1948  CG  PRO A 254      -7.898  67.288   0.722  1.00 84.56           C  
ATOM   1949  CD  PRO A 254      -9.260  67.217   1.349  1.00 84.56           C  
ATOM   1950  N   ASP A 255      -7.934  67.960   4.816  1.00 78.24           N  
ATOM   1951  CA  ASP A 255      -7.489  68.720   5.981  1.00 78.24           C  
ATOM   1952  C   ASP A 255      -8.454  68.547   7.151  1.00 78.24           C  
ATOM   1953  O   ASP A 255      -8.690  69.486   7.913  1.00 78.24           O  
ATOM   1954  CB  ASP A 255      -7.346  70.203   5.632  1.00 78.24           C  
ATOM   1955  CG  ASP A 255      -6.417  70.947   6.575  1.00 78.24           C  
ATOM   1956  OD1 ASP A 255      -5.975  70.359   7.586  1.00 78.24           O  
ATOM   1957  OD2 ASP A 255      -6.129  72.134   6.308  1.00 78.24           O1-
ATOM   1958  N   THR A 256      -8.874  67.272   7.331  1.00 81.04           N  
ATOM   1959  CA  THR A 256      -9.898  67.183   8.366  1.00 81.04           C  
ATOM   1960  C   THR A 256      -9.586  66.051   9.340  1.00 81.04           C  
ATOM   1961  O   THR A 256      -8.750  65.192   9.053  1.00 81.04           O  
ATOM   1962  CB  THR A 256     -11.294  66.967   7.753  1.00 81.04           C  
ATOM   1963  CG2 THR A 256     -11.629  68.060   6.744  1.00 81.04           C  
ATOM   1964  OG1 THR A 256     -11.327  65.696   7.092  1.00 81.04           O  
ATOM   1965  N   ARG A 257     -10.023  66.228  10.577  1.00 90.34           N  
ATOM   1966  CA  ARG A 257     -10.083  65.188  11.599  1.00 90.34           C  
ATOM   1967  C   ARG A 257     -10.709  63.912  11.046  1.00 90.34           C  
ATOM   1968  O   ARG A 257     -10.305  62.806  11.412  1.00 90.34           O  
ATOM   1969  CB  ARG A 257     -10.870  65.674  12.817  1.00 90.34           C  
ATOM   1970  CG  ARG A 257     -10.143  66.724  13.642  1.00 90.34           C  
ATOM   1971  CD  ARG A 257     -10.934  67.114  14.882  1.00 90.34           C  
ATOM   1972  NE  ARG A 257     -10.258  68.158  15.647  1.00 90.34           N  
ATOM   1973  CZ  ARG A 257     -10.702  68.665  16.794  1.00 90.34           C  
ATOM   1974  NH1 ARG A 257     -11.835  68.232  17.334  1.00 90.34           N1+
ATOM   1975  NH2 ARG A 257     -10.007  69.614  17.406  1.00 90.34           N  
ATOM   1976  N   LEU A 258     -11.580  64.092  10.101  1.00 90.31           N  
ATOM   1977  CA  LEU A 258     -12.294  62.976   9.491  1.00 90.31           C  
ATOM   1978  C   LEU A 258     -11.356  62.139   8.627  1.00 90.31           C  
ATOM   1979  O   LEU A 258     -11.424  60.908   8.644  1.00 90.31           O  
ATOM   1980  CB  LEU A 258     -13.465  63.486   8.646  1.00 90.31           C  
ATOM   1981  CG  LEU A 258     -14.348  62.418   7.996  1.00 90.31           C  
ATOM   1982  CD1 LEU A 258     -14.976  61.529   9.064  1.00 90.31           C  
ATOM   1983  CD2 LEU A 258     -15.423  63.066   7.133  1.00 90.31           C  
ATOM   1984  N   ALA A 259     -10.500  62.766   7.803  1.00 91.78           N  
ATOM   1985  CA  ALA A 259      -9.530  62.064   6.966  1.00 91.78           C  
ATOM   1986  C   ALA A 259      -8.600  61.198   7.811  1.00 91.78           C  
ATOM   1987  O   ALA A 259      -8.357  60.035   7.483  1.00 91.78           O  
ATOM   1988  CB  ALA A 259      -8.720  63.061   6.141  1.00 91.78           C  
ATOM   1989  N   ARG A 260      -8.114  61.736   8.885  1.00 92.06           N  
ATOM   1990  CA  ARG A 260      -7.217  60.994   9.765  1.00 92.06           C  
ATOM   1991  C   ARG A 260      -7.936  59.812  10.406  1.00 92.06           C  
ATOM   1992  O   ARG A 260      -7.376  58.718  10.505  1.00 92.06           O  
ATOM   1993  CB  ARG A 260      -6.647  61.911  10.848  1.00 92.06           C  
ATOM   1994  CG  ARG A 260      -5.694  62.971  10.318  1.00 92.06           C  
ATOM   1995  CD  ARG A 260      -5.136  63.838  11.438  1.00 92.06           C  
ATOM   1996  NE  ARG A 260      -4.344  64.949  10.917  1.00 92.06           N  
ATOM   1997  CZ  ARG A 260      -3.232  65.416  11.477  1.00 92.06           C  
ATOM   1998  NH1 ARG A 260      -2.755  64.874  12.592  1.00 92.06           N1+
ATOM   1999  NH2 ARG A 260      -2.589  66.431  10.918  1.00 92.06           N  
ATOM   2000  N   ALA A 261      -9.181  60.032  10.850  1.00 93.10           N  
ATOM   2001  CA  ALA A 261      -9.983  58.968  11.448  1.00 93.10           C  
ATOM   2002  C   ALA A 261     -10.239  57.847  10.447  1.00 93.10           C  
ATOM   2003  O   ALA A 261     -10.149  56.665  10.791  1.00 93.10           O  
ATOM   2004  CB  ALA A 261     -11.305  59.525  11.969  1.00 93.10           C  
ATOM   2005  N   ALA A 262     -10.545  58.283   9.175  1.00 95.14           N  
ATOM   2006  CA  ALA A 262     -10.795  57.295   8.129  1.00 95.14           C  
ATOM   2007  C   ALA A 262      -9.554  56.446   7.870  1.00 95.14           C  
ATOM   2008  O   ALA A 262      -9.649  55.226   7.715  1.00 95.14           O  
ATOM   2009  CB  ALA A 262     -11.242  57.985   6.842  1.00 95.14           C  
ATOM   2010  N   LEU A 263      -8.397  57.082   7.846  1.00 93.80           N  
ATOM   2011  CA  LEU A 263      -7.146  56.368   7.614  1.00 93.80           C  
ATOM   2012  C   LEU A 263      -6.852  55.402   8.756  1.00 93.80           C  
ATOM   2013  O   LEU A 263      -6.413  54.274   8.524  1.00 93.80           O  
ATOM   2014  CB  LEU A 263      -5.987  57.356   7.453  1.00 93.80           C  
ATOM   2015  CG  LEU A 263      -5.949  58.148   6.146  1.00 93.80           C  
ATOM   2016  CD1 LEU A 263      -4.829  59.183   6.186  1.00 93.80           C  
ATOM   2017  CD2 LEU A 263      -5.775  57.210   4.956  1.00 93.80           C  
ATOM   2018  N   LYS A 264      -7.027  55.902   9.914  1.00 94.67           N  
ATOM   2019  CA  LYS A 264      -6.826  55.056  11.087  1.00 94.67           C  
ATOM   2020  C   LYS A 264      -7.742  53.836  11.049  1.00 94.67           C  
ATOM   2021  O   LYS A 264      -7.303  52.716  11.313  1.00 94.67           O  
ATOM   2022  CB  LYS A 264      -7.067  55.852  12.370  1.00 94.67           C  
ATOM   2023  CG  LYS A 264      -6.711  55.098  13.642  1.00 94.67           C  
ATOM   2024  CD  LYS A 264      -6.906  55.966  14.879  1.00 94.67           C  
ATOM   2025  CE  LYS A 264      -6.582  55.201  16.157  1.00 94.67           C  
ATOM   2026  NZ  LYS A 264      -6.783  56.044  17.373  1.00 94.67           N1+
ATOM   2027  N   LEU A 265      -9.009  54.004  10.754  1.00 94.48           N  
ATOM   2028  CA  LEU A 265      -9.978  52.919  10.650  1.00 94.48           C  
ATOM   2029  C   LEU A 265      -9.574  51.931   9.561  1.00 94.48           C  
ATOM   2030  O   LEU A 265      -9.673  50.717   9.750  1.00 94.48           O  
ATOM   2031  CB  LEU A 265     -11.375  53.474  10.359  1.00 94.48           C  
ATOM   2032  CG  LEU A 265     -12.122  54.086  11.546  1.00 94.48           C  
ATOM   2033  CD1 LEU A 265     -13.422  54.731  11.077  1.00 94.48           C  
ATOM   2034  CD2 LEU A 265     -12.397  53.027  12.608  1.00 94.48           C  
ATOM   2035  N   ALA A 266      -9.138  52.474   8.451  1.00 95.32           N  
ATOM   2036  CA  ALA A 266      -8.699  51.625   7.346  1.00 95.32           C  
ATOM   2037  C   ALA A 266      -7.484  50.791   7.743  1.00 95.32           C  
ATOM   2038  O   ALA A 266      -7.393  49.611   7.398  1.00 95.32           O  
ATOM   2039  CB  ALA A 266      -8.379  52.474   6.119  1.00 95.32           C  
ATOM   2040  N   LYS A 267      -6.577  51.355   8.506  1.00 94.72           N  
ATOM   2041  CA  LYS A 267      -5.391  50.636   8.964  1.00 94.72           C  
ATOM   2042  C   LYS A 267      -5.771  49.472   9.875  1.00 94.72           C  
ATOM   2043  O   LYS A 267      -5.223  48.375   9.751  1.00 94.72           O  
ATOM   2044  CB  LYS A 267      -4.437  51.582   9.694  1.00 94.72           C  
ATOM   2045  CG  LYS A 267      -3.642  52.494   8.769  1.00 94.72           C  
ATOM   2046  CD  LYS A 267      -2.693  53.393   9.551  1.00 94.72           C  
ATOM   2047  CE  LYS A 267      -1.937  54.342   8.631  1.00 94.72           C  
ATOM   2048  NZ  LYS A 267      -1.040  55.257   9.398  1.00 94.72           N1+
ATOM   2049  N   GLU A 268      -6.671  49.741  10.715  1.00 95.28           N  
ATOM   2050  CA  GLU A 268      -7.141  48.695  11.621  1.00 95.28           C  
ATOM   2051  C   GLU A 268      -7.945  47.636  10.872  1.00 95.28           C  
ATOM   2052  O   GLU A 268      -7.817  46.442  11.148  1.00 95.28           O  
ATOM   2053  CB  GLU A 268      -7.986  49.300  12.746  1.00 95.28           C  
ATOM   2054  CG  GLU A 268      -7.184  50.123  13.742  1.00 95.28           C  
ATOM   2055  CD  GLU A 268      -8.034  50.706  14.860  1.00 95.28           C  
ATOM   2056  OE1 GLU A 268      -7.472  51.341  15.782  1.00 95.28           O  
ATOM   2057  OE2 GLU A 268      -9.271  50.526  14.814  1.00 95.28           O1-
ATOM   2058  N   ALA A 269      -8.680  48.120   9.881  1.00 94.15           N  
ATOM   2059  CA  ALA A 269      -9.537  47.225   9.107  1.00 94.15           C  
ATOM   2060  C   ALA A 269      -8.706  46.267   8.259  1.00 94.15           C  
ATOM   2061  O   ALA A 269      -9.068  45.100   8.094  1.00 94.15           O  
ATOM   2062  CB  ALA A 269     -10.485  48.031   8.220  1.00 94.15           C  
ATOM   2063  N   VAL A 270      -7.592  46.738   7.782  1.00 93.65           N  
ATOM   2064  CA  VAL A 270      -6.772  45.906   6.909  1.00 93.65           C  
ATOM   2065  C   VAL A 270      -6.127  44.783   7.721  1.00 93.65           C  
ATOM   2066  O   VAL A 270      -5.714  43.764   7.163  1.00 93.65           O  
ATOM   2067  CB  VAL A 270      -5.684  46.735   6.191  1.00 93.65           C  
ATOM   2068  CG1 VAL A 270      -6.303  47.611   5.102  1.00 93.65           C  
ATOM   2069  CG2 VAL A 270      -4.916  47.591   7.196  1.00 93.65           C  
ATOM   2070  N   LYS A 271      -6.043  44.947   9.011  1.00 92.92           N  
ATOM   2071  CA  LYS A 271      -5.453  43.950   9.898  1.00 92.92           C  
ATOM   2072  C   LYS A 271      -6.521  43.027  10.478  1.00 92.92           C  
ATOM   2073  O   LYS A 271      -6.201  42.005  11.089  1.00 92.92           O  
ATOM   2074  CB  LYS A 271      -4.680  44.630  11.029  1.00 92.92           C  
ATOM   2075  CG  LYS A 271      -3.513  45.485  10.556  1.00 92.92           C  
ATOM   2076  CD  LYS A 271      -2.834  46.198  11.718  1.00 92.92           C  
ATOM   2077  CE  LYS A 271      -1.731  47.130  11.235  1.00 92.92           C  
ATOM   2078  NZ  LYS A 271      -1.106  47.881  12.366  1.00 92.92           N1+
ATOM   2079  N   SER A 272      -7.783  43.346  10.262  1.00 93.43           N  
ATOM   2080  CA  SER A 272      -8.892  42.602  10.853  1.00 93.43           C  
ATOM   2081  C   SER A 272      -9.328  41.452   9.953  1.00 93.43           C  
ATOM   2082  O   SER A 272      -9.358  41.591   8.729  1.00 93.43           O  
ATOM   2083  CB  SER A 272     -10.077  43.530  11.119  1.00 93.43           C  
ATOM   2084  OG  SER A 272     -11.189  42.797  11.606  1.00 93.43           O  
ATOM   2085  N   THR A 273      -9.560  40.279  10.561  1.00 92.62           N  
ATOM   2086  CA  THR A 273     -10.084  39.129   9.834  1.00 92.62           C  
ATOM   2087  C   THR A 273     -11.573  38.946  10.113  1.00 92.62           C  
ATOM   2088  O   THR A 273     -12.214  38.061   9.541  1.00 92.62           O  
ATOM   2089  CB  THR A 273      -9.327  37.840  10.205  1.00 92.62           C  
ATOM   2090  CG2 THR A 273      -7.859  37.930   9.803  1.00 92.62           C  
ATOM   2091  OG1 THR A 273      -9.412  37.634  11.620  1.00 92.62           O  
ATOM   2092  N   ASP A 274     -12.141  39.840  10.957  1.00 96.56           N  
ATOM   2093  CA  ASP A 274     -13.556  39.791  11.310  1.00 96.56           C  
ATOM   2094  C   ASP A 274     -14.418  40.407  10.210  1.00 96.56           C  
ATOM   2095  O   ASP A 274     -14.487  41.631  10.081  1.00 96.56           O  
ATOM   2096  CB  ASP A 274     -13.804  40.512  12.637  1.00 96.56           C  
ATOM   2097  CG  ASP A 274     -15.229  40.357  13.138  1.00 96.56           C  
ATOM   2098  OD1 ASP A 274     -16.123  40.008  12.338  1.00 96.56           O  
ATOM   2099  OD2 ASP A 274     -15.460  40.589  14.345  1.00 96.56           O1-
ATOM   2100  N   GLN A 275     -15.173  39.550   9.443  1.00 94.71           N  
ATOM   2101  CA  GLN A 275     -15.935  39.980   8.274  1.00 94.71           C  
ATOM   2102  C   GLN A 275     -17.079  40.907   8.673  1.00 94.71           C  
ATOM   2103  O   GLN A 275     -17.389  41.862   7.957  1.00 94.71           O  
ATOM   2104  CB  GLN A 275     -16.480  38.768   7.515  1.00 94.71           C  
ATOM   2105  CG  GLN A 275     -15.420  38.005   6.732  1.00 94.71           C  
ATOM   2106  CD  GLN A 275     -14.762  38.849   5.658  1.00 94.71           C  
ATOM   2107  NE2 GLN A 275     -13.455  38.677   5.486  1.00 94.71           N  
ATOM   2108  OE1 GLN A 275     -15.422  39.648   4.986  1.00 94.71           O  
ATOM   2109  N   GLU A 276     -17.684  40.653   9.762  1.00 94.83           N  
ATOM   2110  CA  GLU A 276     -18.784  41.495  10.225  1.00 94.83           C  
ATOM   2111  C   GLU A 276     -18.295  42.898  10.575  1.00 94.83           C  
ATOM   2112  O   GLU A 276     -18.943  43.890  10.235  1.00 94.83           O  
ATOM   2113  CB  GLU A 276     -19.473  40.861  11.436  1.00 94.83           C  
ATOM   2114  CG  GLU A 276     -20.824  41.476  11.766  1.00 94.83           C  
ATOM   2115  CD  GLU A 276     -21.525  40.796  12.932  1.00 94.83           C  
ATOM   2116  OE1 GLU A 276     -22.562  41.316  13.403  1.00 94.83           O  
ATOM   2117  OE2 GLU A 276     -21.032  39.736  13.378  1.00 94.83           O1-
ATOM   2118  N   GLU A 277     -17.120  42.944  11.213  1.00 93.57           N  
ATOM   2119  CA  GLU A 277     -16.516  44.232  11.542  1.00 93.57           C  
ATOM   2120  C   GLU A 277     -16.145  45.006  10.280  1.00 93.57           C  
ATOM   2121  O   GLU A 277     -16.390  46.211  10.190  1.00 93.57           O  
ATOM   2122  CB  GLU A 277     -15.278  44.038  12.422  1.00 93.57           C  
ATOM   2123  CG  GLU A 277     -14.667  45.338  12.920  1.00 93.57           C  
ATOM   2124  CD  GLU A 277     -13.465  45.128  13.828  1.00 93.57           C  
ATOM   2125  OE1 GLU A 277     -12.885  46.128  14.309  1.00 93.57           O  
ATOM   2126  OE2 GLU A 277     -13.101  43.954  14.060  1.00 93.57           O1-
ATOM   2127  N   LEU A 278     -15.574  44.364   9.303  1.00 94.02           N  
ATOM   2128  CA  LEU A 278     -15.163  44.992   8.052  1.00 94.02           C  
ATOM   2129  C   LEU A 278     -16.367  45.563   7.310  1.00 94.02           C  
ATOM   2130  O   LEU A 278     -16.301  46.671   6.773  1.00 94.02           O  
ATOM   2131  CB  LEU A 278     -14.431  43.984   7.161  1.00 94.02           C  
ATOM   2132  CG  LEU A 278     -13.039  43.555   7.625  1.00 94.02           C  
ATOM   2133  CD1 LEU A 278     -12.511  42.426   6.747  1.00 94.02           C  
ATOM   2134  CD2 LEU A 278     -12.081  44.742   7.609  1.00 94.02           C  
ATOM   2135  N   LYS A 279     -17.482  44.823   7.326  1.00 94.20           N  
ATOM   2136  CA  LYS A 279     -18.702  45.279   6.667  1.00 94.20           C  
ATOM   2137  C   LYS A 279     -19.246  46.542   7.328  1.00 94.20           C  
ATOM   2138  O   LYS A 279     -19.714  47.454   6.644  1.00 94.20           O  
ATOM   2139  CB  LYS A 279     -19.764  44.178   6.684  1.00 94.20           C  
ATOM   2140  CG  LYS A 279     -19.479  43.026   5.732  1.00 94.20           C  
ATOM   2141  CD  LYS A 279     -20.579  41.975   5.781  1.00 94.20           C  
ATOM   2142  CE  LYS A 279     -20.258  40.785   4.887  1.00 94.20           C  
ATOM   2143  NZ  LYS A 279     -21.287  39.709   5.003  1.00 94.20           N1+
ATOM   2144  N   LYS A 280     -19.085  46.576   8.611  1.00 92.30           N  
ATOM   2145  CA  LYS A 280     -19.560  47.743   9.350  1.00 92.30           C  
ATOM   2146  C   LYS A 280     -18.711  48.973   9.043  1.00 92.30           C  
ATOM   2147  O   LYS A 280     -19.245  50.059   8.807  1.00 92.30           O  
ATOM   2148  CB  LYS A 280     -19.556  47.464  10.854  1.00 92.30           C  
ATOM   2149  CG  LYS A 280     -20.662  46.526  11.313  1.00 92.30           C  
ATOM   2150  CD  LYS A 280     -20.640  46.333  12.824  1.00 92.30           C  
ATOM   2151  CE  LYS A 280     -21.685  45.321  13.275  1.00 92.30           C  
ATOM   2152  NZ  LYS A 280     -21.623  45.079  14.747  1.00 92.30           N1+
ATOM   2153  N   VAL A 281     -17.443  48.709   9.141  1.00 94.39           N  
ATOM   2154  CA  VAL A 281     -16.527  49.811   8.866  1.00 94.39           C  
ATOM   2155  C   VAL A 281     -16.719  50.297   7.431  1.00 94.39           C  
ATOM   2156  O   VAL A 281     -16.748  51.502   7.176  1.00 94.39           O  
ATOM   2157  CB  VAL A 281     -15.056  49.397   9.097  1.00 94.39           C  
ATOM   2158  CG1 VAL A 281     -14.106  50.506   8.645  1.00 94.39           C  
ATOM   2159  CG2 VAL A 281     -14.823  49.056  10.568  1.00 94.39           C  
ATOM   2160  N   LYS A 282     -16.815  49.411   6.512  1.00 95.17           N  
ATOM   2161  CA  LYS A 282     -17.074  49.760   5.118  1.00 95.17           C  
ATOM   2162  C   LYS A 282     -18.335  50.609   4.989  1.00 95.17           C  
ATOM   2163  O   LYS A 282     -18.341  51.620   4.285  1.00 95.17           O  
ATOM   2164  CB  LYS A 282     -17.201  48.499   4.263  1.00 95.17           C  
ATOM   2165  CG  LYS A 282     -17.488  48.774   2.794  1.00 95.17           C  
ATOM   2166  CD  LYS A 282     -17.732  47.484   2.022  1.00 95.17           C  
ATOM   2167  CE  LYS A 282     -18.305  47.758   0.638  1.00 95.17           C  
ATOM   2168  NZ  LYS A 282     -18.615  46.494  -0.094  1.00 95.17           N1+
ATOM   2169  N   ALA A 283     -19.430  50.172   5.629  1.00 93.35           N  
ATOM   2170  CA  ALA A 283     -20.701  50.891   5.585  1.00 93.35           C  
ATOM   2171  C   ALA A 283     -20.551  52.306   6.135  1.00 93.35           C  
ATOM   2172  O   ALA A 283     -21.076  53.261   5.559  1.00 93.35           O  
ATOM   2173  CB  ALA A 283     -21.770  50.130   6.365  1.00 93.35           C  
ATOM   2174  N   ILE A 284     -19.788  52.417   7.200  1.00 92.25           N  
ATOM   2175  CA  ILE A 284     -19.570  53.714   7.829  1.00 92.25           C  
ATOM   2176  C   ILE A 284     -18.791  54.624   6.881  1.00 92.25           C  
ATOM   2177  O   ILE A 284     -19.167  55.779   6.671  1.00 92.25           O  
ATOM   2178  CB  ILE A 284     -18.821  53.572   9.173  1.00 92.25           C  
ATOM   2179  CG1 ILE A 284     -19.712  52.880  10.210  1.00 92.25           C  
ATOM   2180  CG2 ILE A 284     -18.354  54.941   9.678  1.00 92.25           C  
ATOM   2181  CD1 ILE A 284     -18.984  52.489  11.489  1.00 92.25           C  
ATOM   2182  N   LEU A 285     -17.752  54.103   6.321  1.00 95.31           N  
ATOM   2183  CA  LEU A 285     -16.920  54.900   5.426  1.00 95.31           C  
ATOM   2184  C   LEU A 285     -17.673  55.243   4.145  1.00 95.31           C  
ATOM   2185  O   LEU A 285     -17.488  56.326   3.583  1.00 95.31           O  
ATOM   2186  CB  LEU A 285     -15.628  54.152   5.087  1.00 95.31           C  
ATOM   2187  CG  LEU A 285     -14.603  54.023   6.216  1.00 95.31           C  
ATOM   2188  CD1 LEU A 285     -13.415  53.183   5.759  1.00 95.31           C  
ATOM   2189  CD2 LEU A 285     -14.143  55.400   6.681  1.00 95.31           C  
ATOM   2190  N   ARG A 286     -18.455  54.343   3.716  1.00 95.22           N  
ATOM   2191  CA  ARG A 286     -19.281  54.599   2.539  1.00 95.22           C  
ATOM   2192  C   ARG A 286     -20.210  55.786   2.770  1.00 95.22           C  
ATOM   2193  O   ARG A 286     -20.311  56.676   1.922  1.00 95.22           O  
ATOM   2194  CB  ARG A 286     -20.096  53.357   2.173  1.00 95.22           C  
ATOM   2195  CG  ARG A 286     -20.943  53.523   0.922  1.00 95.22           C  
ATOM   2196  CD  ARG A 286     -21.702  52.248   0.581  1.00 95.22           C  
ATOM   2197  NE  ARG A 286     -22.580  52.435  -0.570  1.00 95.22           N  
ATOM   2198  CZ  ARG A 286     -23.309  51.474  -1.132  1.00 95.22           C  
ATOM   2199  NH1 ARG A 286     -23.278  50.235  -0.655  1.00 95.22           N1+
ATOM   2200  NH2 ARG A 286     -24.074  51.754  -2.176  1.00 95.22           N  
ATOM   2201  N   VAL A 287     -20.886  55.719   3.873  1.00 92.00           N  
ATOM   2202  CA  VAL A 287     -21.803  56.798   4.221  1.00 92.00           C  
ATOM   2203  C   VAL A 287     -21.030  58.106   4.366  1.00 92.00           C  
ATOM   2204  O   VAL A 287     -21.457  59.147   3.859  1.00 92.00           O  
ATOM   2205  CB  VAL A 287     -22.576  56.488   5.522  1.00 92.00           C  
ATOM   2206  CG1 VAL A 287     -23.380  57.706   5.976  1.00 92.00           C  
ATOM   2207  CG2 VAL A 287     -23.495  55.283   5.323  1.00 92.00           C  
ATOM   2208  N   ALA A 288     -19.901  58.035   5.008  1.00 91.80           N  
ATOM   2209  CA  ALA A 288     -19.081  59.227   5.206  1.00 91.80           C  
ATOM   2210  C   ALA A 288     -18.657  59.830   3.871  1.00 91.80           C  
ATOM   2211  O   ALA A 288     -18.734  61.046   3.678  1.00 91.80           O  
ATOM   2212  CB  ALA A 288     -17.852  58.893   6.050  1.00 91.80           C  
ATOM   2213  N   SER A 289     -18.215  59.015   2.997  1.00 94.78           N  
ATOM   2214  CA  SER A 289     -17.788  59.504   1.690  1.00 94.78           C  
ATOM   2215  C   SER A 289     -18.956  60.108   0.918  1.00 94.78           C  
ATOM   2216  O   SER A 289     -18.809  61.151   0.278  1.00 94.78           O  
ATOM   2217  CB  SER A 289     -17.156  58.374   0.875  1.00 94.78           C  
ATOM   2218  OG  SER A 289     -18.130  57.410   0.513  1.00 94.78           O  
ATOM   2219  N   GLU A 290     -20.072  59.473   0.976  1.00 94.43           N  
ATOM   2220  CA  GLU A 290     -21.264  59.971   0.297  1.00 94.43           C  
ATOM   2221  C   GLU A 290     -21.697  61.321   0.863  1.00 94.43           C  
ATOM   2222  O   GLU A 290     -22.095  62.216   0.114  1.00 94.43           O  
ATOM   2223  CB  GLU A 290     -22.409  58.962   0.408  1.00 94.43           C  
ATOM   2224  CG  GLU A 290     -23.590  59.270  -0.501  1.00 94.43           C  
ATOM   2225  CD  GLU A 290     -24.648  58.178  -0.502  1.00 94.43           C  
ATOM   2226  OE1 GLU A 290     -25.680  58.332  -1.193  1.00 94.43           O  
ATOM   2227  OE2 GLU A 290     -24.442  57.159   0.195  1.00 94.43           O1-
ATOM   2228  N   VAL A 291     -21.638  61.506   2.149  1.00 92.10           N  
ATOM   2229  CA  VAL A 291     -21.988  62.769   2.792  1.00 92.10           C  
ATOM   2230  C   VAL A 291     -21.060  63.875   2.296  1.00 92.10           C  
ATOM   2231  O   VAL A 291     -21.516  64.969   1.950  1.00 92.10           O  
ATOM   2232  CB  VAL A 291     -21.917  62.662   4.331  1.00 92.10           C  
ATOM   2233  CG1 VAL A 291     -22.004  64.046   4.973  1.00 92.10           C  
ATOM   2234  CG2 VAL A 291     -23.029  61.756   4.856  1.00 92.10           C  
ATOM   2235  N   LEU A 292     -19.788  63.565   2.234  1.00 92.51           N  
ATOM   2236  CA  LEU A 292     -18.816  64.559   1.789  1.00 92.51           C  
ATOM   2237  C   LEU A 292     -19.068  64.954   0.338  1.00 92.51           C  
ATOM   2238  O   LEU A 292     -18.961  66.130  -0.018  1.00 92.51           O  
ATOM   2239  CB  LEU A 292     -17.391  64.022   1.944  1.00 92.51           C  
ATOM   2240  CG  LEU A 292     -16.846  63.949   3.372  1.00 92.51           C  
ATOM   2241  CD1 LEU A 292     -15.512  63.209   3.392  1.00 92.51           C  
ATOM   2242  CD2 LEU A 292     -16.697  65.347   3.961  1.00 92.51           C  
ATOM   2243  N   LYS A 293     -19.419  63.967  -0.505  1.00 92.25           N  
ATOM   2244  CA  LYS A 293     -19.719  64.250  -1.906  1.00 92.25           C  
ATOM   2245  C   LYS A 293     -20.960  65.129  -2.035  1.00 92.25           C  
ATOM   2246  O   LYS A 293     -20.972  66.084  -2.814  1.00 92.25           O  
ATOM   2247  CB  LYS A 293     -19.914  62.949  -2.686  1.00 92.25           C  
ATOM   2248  CG  LYS A 293     -18.624  62.192  -2.960  1.00 92.25           C  
ATOM   2249  CD  LYS A 293     -18.885  60.900  -3.723  1.00 92.25           C  
ATOM   2250  CE  LYS A 293     -17.613  60.082  -3.893  1.00 92.25           C  
ATOM   2251  NZ  LYS A 293     -17.875  58.784  -4.584  1.00 92.25           N1+
ATOM   2252  N   LEU A 294     -21.893  64.855  -1.238  1.00 92.52           N  
ATOM   2253  CA  LEU A 294     -23.129  65.629  -1.268  1.00 92.52           C  
ATOM   2254  C   LEU A 294     -22.905  67.032  -0.714  1.00 92.52           C  
ATOM   2255  O   LEU A 294     -23.480  68.002  -1.215  1.00 92.52           O  
ATOM   2256  CB  LEU A 294     -24.224  64.920  -0.466  1.00 92.52           C  
ATOM   2257  CG  LEU A 294     -24.813  63.657  -1.095  1.00 92.52           C  
ATOM   2258  CD1 LEU A 294     -25.747  62.960  -0.110  1.00 92.52           C  
ATOM   2259  CD2 LEU A 294     -25.548  63.994  -2.387  1.00 92.52           C  
ATOM   2260  N   GLU A 295     -22.046  67.162   0.263  1.00 90.20           N  
ATOM   2261  CA  GLU A 295     -21.725  68.474   0.815  1.00 90.20           C  
ATOM   2262  C   GLU A 295     -21.027  69.352  -0.220  1.00 90.20           C  
ATOM   2263  O   GLU A 295     -21.302  70.550  -0.312  1.00 90.20           O  
ATOM   2264  CB  GLU A 295     -20.848  68.334   2.062  1.00 90.20           C  
ATOM   2265  CG  GLU A 295     -21.602  67.851   3.293  1.00 90.20           C  
ATOM   2266  CD  GLU A 295     -20.733  67.777   4.539  1.00 90.20           C  
ATOM   2267  OE1 GLU A 295     -21.284  67.656   5.656  1.00 90.20           O  
ATOM   2268  OE2 GLU A 295     -19.492  67.841   4.395  1.00 90.20           O1-
ATOM   2269  N   GLU A 296     -20.150  68.735  -0.961  1.00 90.49           N  
ATOM   2270  CA  GLU A 296     -19.450  69.464  -2.013  1.00 90.49           C  
ATOM   2271  C   GLU A 296     -20.413  69.919  -3.105  1.00 90.49           C  
ATOM   2272  O   GLU A 296     -20.317  71.046  -3.596  1.00 90.49           O  
ATOM   2273  CB  GLU A 296     -18.339  68.602  -2.619  1.00 90.49           C  
ATOM   2274  CG  GLU A 296     -17.405  69.365  -3.548  1.00 90.49           C  
ATOM   2275  CD  GLU A 296     -16.081  68.656  -3.783  1.00 90.49           C  
ATOM   2276  OE1 GLU A 296     -15.175  69.253  -4.407  1.00 90.49           O  
ATOM   2277  OE2 GLU A 296     -15.949  67.493  -3.340  1.00 90.49           O1-
ATOM   2278  N   GLU A 297     -21.295  69.010  -3.443  1.00 90.94           N  
ATOM   2279  CA  GLU A 297     -22.325  69.357  -4.418  1.00 90.94           C  
ATOM   2280  C   GLU A 297     -23.199  70.502  -3.915  1.00 90.94           C  
ATOM   2281  O   GLU A 297     -23.535  71.413  -4.674  1.00 90.94           O  
ATOM   2282  CB  GLU A 297     -23.190  68.137  -4.743  1.00 90.94           C  
ATOM   2283  CG  GLU A 297     -24.185  68.371  -5.871  1.00 90.94           C  
ATOM   2284  CD  GLU A 297     -25.010  67.140  -6.209  1.00 90.94           C  
ATOM   2285  OE1 GLU A 297     -25.976  67.255  -6.997  1.00 90.94           O  
ATOM   2286  OE2 GLU A 297     -24.690  66.052  -5.679  1.00 90.94           O1-
ATOM   2287  N   ALA A 298     -23.602  70.479  -2.643  1.00 89.71           N  
ATOM   2288  CA  ALA A 298     -24.413  71.528  -2.030  1.00 89.71           C  
ATOM   2289  C   ALA A 298     -23.673  72.862  -2.028  1.00 89.71           C  
ATOM   2290  O   ALA A 298     -24.266  73.908  -2.304  1.00 89.71           O  
ATOM   2291  CB  ALA A 298     -24.801  71.136  -0.606  1.00 89.71           C  
ATOM   2292  N   LYS A 299     -22.362  72.800  -1.802  1.00 89.69           N  
ATOM   2293  CA  LYS A 299     -21.542  74.008  -1.800  1.00 89.69           C  
ATOM   2294  C   LYS A 299     -21.479  74.632  -3.191  1.00 89.69           C  
ATOM   2295  O   LYS A 299     -21.606  75.850  -3.337  1.00 89.69           O  
ATOM   2296  CB  LYS A 299     -20.130  73.698  -1.301  1.00 89.69           C  
ATOM   2297  CG  LYS A 299     -19.275  74.931  -1.052  1.00 89.69           C  
ATOM   2298  CD  LYS A 299     -17.908  74.561  -0.492  1.00 89.69           C  
ATOM   2299  CE  LYS A 299     -17.025  75.789  -0.314  1.00 89.69           C  
ATOM   2300  NZ  LYS A 299     -15.671  75.427   0.201  1.00 89.69           N1+
ATOM   2301  N   LYS A 300     -21.287  73.810  -4.225  1.00 89.99           N  
ATOM   2302  CA  LYS A 300     -21.235  74.284  -5.605  1.00 89.99           C  
ATOM   2303  C   LYS A 300     -22.569  74.892  -6.028  1.00 89.99           C  
ATOM   2304  O   LYS A 300     -22.602  75.921  -6.707  1.00 89.99           O  
ATOM   2305  CB  LYS A 300     -20.855  73.144  -6.551  1.00 89.99           C  
ATOM   2306  CG  LYS A 300     -19.395  72.724  -6.459  1.00 89.99           C  
ATOM   2307  CD  LYS A 300     -19.066  71.624  -7.459  1.00 89.99           C  
ATOM   2308  CE  LYS A 300     -17.616  71.173  -7.340  1.00 89.99           C  
ATOM   2309  NZ  LYS A 300     -17.302  70.062  -8.287  1.00 89.99           N1+
ATOM   2310  N   SER A 301     -23.552  74.265  -5.571  1.00 90.21           N  
ATOM   2311  CA  SER A 301     -24.887  74.770  -5.872  1.00 90.21           C  
ATOM   2312  C   SER A 301     -25.142  76.104  -5.178  1.00 90.21           C  
ATOM   2313  O   SER A 301     -25.748  77.006  -5.761  1.00 90.21           O  
ATOM   2314  CB  SER A 301     -25.952  73.756  -5.451  1.00 90.21           C  
ATOM   2315  OG  SER A 301     -25.860  72.577  -6.233  1.00 90.21           O  
ATOM   2316  N   GLN A 302     -24.666  76.261  -3.989  1.00 88.80           N  
ATOM   2317  CA  GLN A 302     -24.781  77.518  -3.258  1.00 88.80           C  
ATOM   2318  C   GLN A 302     -24.001  78.631  -3.952  1.00 88.80           C  
ATOM   2319  O   GLN A 302     -24.475  79.765  -4.043  1.00 88.80           O  
ATOM   2320  CB  GLN A 302     -24.290  77.350  -1.819  1.00 88.80           C  
ATOM   2321  CG  GLN A 302     -24.565  78.556  -0.932  1.00 88.80           C  
ATOM   2322  CD  GLN A 302     -24.204  78.309   0.522  1.00 88.80           C  
ATOM   2323  NE2 GLN A 302     -24.452  79.301   1.371  1.00 88.80           N  
ATOM   2324  OE1 GLN A 302     -23.707  77.236   0.878  1.00 88.80           O  
ATOM   2325  N   GLU A 303     -22.799  78.241  -4.440  1.00 90.72           N  
ATOM   2326  CA  GLU A 303     -21.978  79.211  -5.158  1.00 90.72           C  
ATOM   2327  C   GLU A 303     -22.656  79.659  -6.450  1.00 90.72           C  
ATOM   2328  O   GLU A 303     -22.605  80.838  -6.807  1.00 90.72           O  
ATOM   2329  CB  GLU A 303     -20.598  78.623  -5.467  1.00 90.72           C  
ATOM   2330  CG  GLU A 303     -19.696  78.498  -4.247  1.00 90.72           C  
ATOM   2331  CD  GLU A 303     -18.389  77.780  -4.540  1.00 90.72           C  
ATOM   2332  OE1 GLU A 303     -17.531  77.687  -3.632  1.00 90.72           O  
ATOM   2333  OE2 GLU A 303     -18.220  77.307  -5.685  1.00 90.72           O1-
ATOM   2334  N   GLU A 304     -23.306  78.756  -7.114  1.00 91.15           N  
ATOM   2335  CA  GLU A 304     -24.040  79.047  -8.342  1.00 91.15           C  
ATOM   2336  C   GLU A 304     -25.221  79.974  -8.072  1.00 91.15           C  
ATOM   2337  O   GLU A 304     -25.484  80.895  -8.849  1.00 91.15           O  
ATOM   2338  CB  GLU A 304     -24.527  77.752  -8.997  1.00 91.15           C  
ATOM   2339  CG  GLU A 304     -25.124  77.950 -10.383  1.00 91.15           C  
ATOM   2340  CD  GLU A 304     -25.467  76.644 -11.081  1.00 91.15           C  
ATOM   2341  OE1 GLU A 304     -25.990  76.682 -12.218  1.00 91.15           O  
ATOM   2342  OE2 GLU A 304     -25.212  75.573 -10.485  1.00 91.15           O1-
ATOM   2343  N   VAL A 305     -25.922  79.769  -7.008  1.00 87.28           N  
ATOM   2344  CA  VAL A 305     -27.058  80.600  -6.623  1.00 87.28           C  
ATOM   2345  C   VAL A 305     -26.581  82.017  -6.314  1.00 87.28           C  
ATOM   2346  O   VAL A 305     -27.209  82.994  -6.728  1.00 87.28           O  
ATOM   2347  CB  VAL A 305     -27.805  80.011  -5.404  1.00 87.28           C  
ATOM   2348  CG1 VAL A 305     -28.811  81.019  -4.851  1.00 87.28           C  
ATOM   2349  CG2 VAL A 305     -28.504  78.708  -5.787  1.00 87.28           C  
ATOM   2350  N   GLU A 306     -25.433  82.101  -5.691  1.00 89.62           N  
ATOM   2351  CA  GLU A 306     -24.879  83.409  -5.357  1.00 89.62           C  
ATOM   2352  C   GLU A 306     -24.476  84.174  -6.615  1.00 89.62           C  
ATOM   2353  O   GLU A 306     -24.692  85.385  -6.708  1.00 89.62           O  
ATOM   2354  CB  GLU A 306     -23.675  83.261  -4.423  1.00 89.62           C  
ATOM   2355  CG  GLU A 306     -24.051  82.954  -2.980  1.00 89.62           C  
ATOM   2356  CD  GLU A 306     -22.846  82.829  -2.061  1.00 89.62           C  
ATOM   2357  OE1 GLU A 306     -23.034  82.680  -0.832  1.00 89.62           O  
ATOM   2358  OE2 GLU A 306     -21.706  82.882  -2.574  1.00 89.62           O1-
ATOM   2359  N   ARG A 307     -23.964  83.488  -7.560  1.00 90.67           N  
ATOM   2360  CA  ARG A 307     -23.598  84.085  -8.840  1.00 90.67           C  
ATOM   2361  C   ARG A 307     -24.833  84.571  -9.592  1.00 90.67           C  
ATOM   2362  O   ARG A 307     -24.836  85.672 -10.147  1.00 90.67           O  
ATOM   2363  CB  ARG A 307     -22.823  83.084  -9.699  1.00 90.67           C  
ATOM   2364  CG  ARG A 307     -22.246  83.681 -10.973  1.00 90.67           C  
ATOM   2365  CD  ARG A 307     -21.563  82.625 -11.832  1.00 90.67           C  
ATOM   2366  NE  ARG A 307     -22.216  82.483 -13.131  1.00 90.67           N  
ATOM   2367  CZ  ARG A 307     -21.880  81.585 -14.053  1.00 90.67           C  
ATOM   2368  NH1 ARG A 307     -20.888  80.730 -13.837  1.00 90.67           N1+
ATOM   2369  NH2 ARG A 307     -22.540  81.544 -15.201  1.00 90.67           N  
ATOM   2370  N   LEU A 308     -25.850  83.754  -9.606  1.00 88.80           N  
ATOM   2371  CA  LEU A 308     -27.088  84.084 -10.305  1.00 88.80           C  
ATOM   2372  C   LEU A 308     -27.788  85.266  -9.643  1.00 88.80           C  
ATOM   2373  O   LEU A 308     -28.389  86.099 -10.325  1.00 88.80           O  
ATOM   2374  CB  LEU A 308     -28.024  82.873 -10.335  1.00 88.80           C  
ATOM   2375  CG  LEU A 308     -27.654  81.755 -11.311  1.00 88.80           C  
ATOM   2376  CD1 LEU A 308     -28.552  80.542 -11.091  1.00 88.80           C  
ATOM   2377  CD2 LEU A 308     -27.753  82.246 -12.751  1.00 88.80           C  
ATOM   2378  N   LYS A 309     -27.633  85.392  -8.295  1.00 87.36           N  
ATOM   2379  CA  LYS A 309     -28.188  86.527  -7.562  1.00 87.36           C  
ATOM   2380  C   LYS A 309     -27.524  87.833  -7.988  1.00 87.36           C  
ATOM   2381  O   LYS A 309     -28.197  88.853  -8.151  1.00 87.36           O  
ATOM   2382  CB  LYS A 309     -28.025  86.324  -6.055  1.00 87.36           C  
ATOM   2383  CG  LYS A 309     -29.087  85.430  -5.433  1.00 87.36           C  
ATOM   2384  CD  LYS A 309     -28.957  85.379  -3.915  1.00 87.36           C  
ATOM   2385  CE  LYS A 309     -30.003  84.465  -3.293  1.00 87.36           C  
ATOM   2386  NZ  LYS A 309     -29.874  84.405  -1.807  1.00 87.36           N1+
ATOM   2387  N   GLN A 310     -26.174  87.757  -8.239  1.00 89.42           N  
ATOM   2388  CA  GLN A 310     -25.417  88.927  -8.669  1.00 89.42           C  
ATOM   2389  C   GLN A 310     -25.801  89.342 -10.086  1.00 89.42           C  
ATOM   2390  O   GLN A 310     -25.921  90.532 -10.378  1.00 89.42           O  
ATOM   2391  CB  GLN A 310     -23.914  88.652  -8.591  1.00 89.42           C  
ATOM   2392  CG  GLN A 310     -23.378  88.554  -7.169  1.00 89.42           C  
ATOM   2393  CD  GLN A 310     -21.881  88.320  -7.120  1.00 89.42           C  
ATOM   2394  NE2 GLN A 310     -21.322  88.305  -5.915  1.00 89.42           N  
ATOM   2395  OE1 GLN A 310     -21.231  88.153  -8.157  1.00 89.42           O  
ATOM   2396  N   GLU A 311     -25.977  88.330 -10.911  1.00 86.64           N  
ATOM   2397  CA  GLU A 311     -26.372  88.582 -12.295  1.00 86.64           C  
ATOM   2398  C   GLU A 311     -27.750  89.235 -12.365  1.00 86.64           C  
ATOM   2399  O   GLU A 311     -27.984  90.114 -13.196  1.00 86.64           O  
ATOM   2400  CB  GLU A 311     -26.364  87.281 -13.101  1.00 86.64           C  
ATOM   2401  CG  GLU A 311     -24.969  86.741 -13.383  1.00 86.64           C  
ATOM   2402  CD  GLU A 311     -24.974  85.481 -14.234  1.00 86.64           C  
ATOM   2403  OE1 GLU A 311     -23.884  84.935 -14.518  1.00 86.64           O  
ATOM   2404  OE2 GLU A 311     -26.078  85.037 -14.623  1.00 86.64           O1-
ATOM   2405  N   VAL A 312     -28.619  88.813 -11.427  1.00 83.61           N  
ATOM   2406  CA  VAL A 312     -29.973  89.353 -11.356  1.00 83.61           C  
ATOM   2407  C   VAL A 312     -29.924  90.814 -10.914  1.00 83.61           C  
ATOM   2408  O   VAL A 312     -30.623  91.662 -11.472  1.00 83.61           O  
ATOM   2409  CB  VAL A 312     -30.861  88.535 -10.392  1.00 83.61           C  
ATOM   2410  CG1 VAL A 312     -32.179  89.259 -10.127  1.00 83.61           C  
ATOM   2411  CG2 VAL A 312     -31.119  87.141 -10.960  1.00 83.61           C  
ATOM   2412  N   GLU A 313     -29.078  91.075  -9.971  1.00 85.42           N  
ATOM   2413  CA  GLU A 313     -28.931  92.433  -9.456  1.00 85.42           C  
ATOM   2414  C   GLU A 313     -28.390  93.374 -10.529  1.00 85.42           C  
ATOM   2415  O   GLU A 313     -28.843  94.514 -10.649  1.00 85.42           O  
ATOM   2416  CB  GLU A 313     -28.011  92.448  -8.232  1.00 85.42           C  
ATOM   2417  CG  GLU A 313     -28.675  91.944  -6.959  1.00 85.42           C  
ATOM   2418  CD  GLU A 313     -27.738  91.919  -5.763  1.00 85.42           C  
ATOM   2419  OE1 GLU A 313     -28.179  91.543  -4.653  1.00 85.42           O  
ATOM   2420  OE2 GLU A 313     -26.552  92.280  -5.936  1.00 85.42           O1-
ATOM   2421  N   LYS A 314     -27.433  92.854 -11.292  1.00 85.48           N  
ATOM   2422  CA  LYS A 314     -26.837  93.641 -12.369  1.00 85.48           C  
ATOM   2423  C   LYS A 314     -27.848  93.906 -13.480  1.00 85.48           C  
ATOM   2424  O   LYS A 314     -27.919  95.018 -14.011  1.00 85.48           O  
ATOM   2425  CB  LYS A 314     -25.608  92.930 -12.936  1.00 85.48           C  
ATOM   2426  CG  LYS A 314     -24.378  93.014 -12.045  1.00 85.48           C  
ATOM   2427  CD  LYS A 314     -23.168  92.359 -12.699  1.00 85.48           C  
ATOM   2428  CE  LYS A 314     -21.960  92.362 -11.772  1.00 85.48           C  
ATOM   2429  NZ  LYS A 314     -20.780  91.696 -12.399  1.00 85.48           N1+
ATOM   2430  N   ALA A 315     -28.497  92.811 -13.747  1.00 81.55           N  
ATOM   2431  CA  ALA A 315     -29.495  92.918 -14.808  1.00 81.55           C  
ATOM   2432  C   ALA A 315     -30.636  93.844 -14.397  1.00 81.55           C  
ATOM   2433  O   ALA A 315     -31.192  94.562 -15.231  1.00 81.55           O  
ATOM   2434  CB  ALA A 315     -30.038  91.537 -15.168  1.00 81.55           C  
ATOM   2435  N   SER A 316     -31.111  93.880 -13.166  1.00 79.37           N  
ATOM   2436  CA  SER A 316     -32.154  94.759 -12.646  1.00 79.37           C  
ATOM   2437  C   SER A 316     -31.750  96.225 -12.764  1.00 79.37           C  
ATOM   2438  O   SER A 316     -32.584  97.082 -13.063  1.00 79.37           O  
ATOM   2439  CB  SER A 316     -32.461  94.422 -11.187  1.00 79.37           C  
ATOM   2440  OG  SER A 316     -33.101  93.162 -11.086  1.00 79.37           O  
ATOM   2441  N   LYS A 317     -30.440  96.474 -12.736  1.00 82.82           N  
ATOM   2442  CA  LYS A 317     -29.922  97.833 -12.859  1.00 82.82           C  
ATOM   2443  C   LYS A 317     -29.902  98.285 -14.316  1.00 82.82           C  
ATOM   2444  O   LYS A 317     -30.091  99.468 -14.607  1.00 82.82           O  
ATOM   2445  CB  LYS A 317     -28.517  97.928 -12.262  1.00 82.82           C  
ATOM   2446  CG  LYS A 317     -28.487  97.891 -10.741  1.00 82.82           C  
ATOM   2447  CD  LYS A 317     -27.072  98.071 -10.206  1.00 82.82           C  
ATOM   2448  CE  LYS A 317     -27.036  98.005  -8.684  1.00 82.82           C  
ATOM   2449  NZ  LYS A 317     -25.645  98.138  -8.157  1.00 82.82           N1+
ATOM   2450  N   ALA A 318     -29.783  97.319 -15.252  1.00 80.14           N  
ATOM   2451  CA  ALA A 318     -29.691  97.626 -16.676  1.00 80.14           C  
ATOM   2452  C   ALA A 318     -31.078  97.723 -17.306  1.00 80.14           C  
ATOM   2453  O   ALA A 318     -31.226  98.233 -18.420  1.00 80.14           O  
ATOM   2454  CB  ALA A 318     -28.856  96.569 -17.395  1.00 80.14           C  
ATOM   2455  N   GLY A 319     -32.147  97.513 -16.605  1.00 78.16           N  
ATOM   2456  CA  GLY A 319     -33.517  97.575 -17.092  1.00 78.16           C  
ATOM   2457  C   GLY A 319     -33.898  96.385 -17.952  1.00 78.16           C  
ATOM   2458  O   GLY A 319     -34.223  96.543 -19.130  1.00 78.16           O  
ATOM   2459  N   LEU A 320     -33.721  95.147 -17.618  1.00 58.31           N  
ATOM   2460  CA  LEU A 320     -34.066  94.021 -18.479  1.00 58.31           C  
ATOM   2461  C   LEU A 320     -35.573  93.946 -18.696  1.00 58.31           C  
ATOM   2462  O   LEU A 320     -36.352  94.324 -17.818  1.00 58.31           O  
ATOM   2463  CB  LEU A 320     -33.559  92.709 -17.875  1.00 58.31           C  
ATOM   2464  CG  LEU A 320     -32.209  92.203 -18.386  1.00 58.31           C  
ATOM   2465  CD1 LEU A 320     -31.391  91.623 -17.239  1.00 58.31           C  
ATOM   2466  CD2 LEU A 320     -32.409  91.166 -19.486  1.00 58.31           C  
ATOM   2467  N   ASP A 321     -35.989  93.518 -20.009  1.00 78.32           N  
ATOM   2468  CA  ASP A 321     -37.316  93.102 -20.453  1.00 78.32           C  
ATOM   2469  C   ASP A 321     -37.763  91.833 -19.732  1.00 78.32           C  
ATOM   2470  O   ASP A 321     -36.944  91.124 -19.146  1.00 78.32           O  
ATOM   2471  CB  ASP A 321     -37.328  92.878 -21.968  1.00 78.32           C  
ATOM   2472  CG  ASP A 321     -36.021  92.314 -22.495  1.00 78.32           C  
ATOM   2473  OD1 ASP A 321     -35.104  92.045 -21.689  1.00 78.32           O  
ATOM   2474  OD2 ASP A 321     -35.905  92.141 -23.727  1.00 78.32           O1-
ATOM   2475  N   HIS A 322     -38.953  91.629 -19.177  1.00 73.17           N  
ATOM   2476  CA  HIS A 322     -39.686  90.561 -18.504  1.00 73.17           C  
ATOM   2477  C   HIS A 322     -39.243  89.190 -19.002  1.00 73.17           C  
ATOM   2478  O   HIS A 322     -39.130  88.246 -18.217  1.00 73.17           O  
ATOM   2479  CB  HIS A 322     -41.192  90.733 -18.710  1.00 73.17           C  
ATOM   2480  CG  HIS A 322     -41.836  91.633 -17.705  1.00 73.17           C  
ATOM   2481  CD2 HIS A 322     -42.351  92.880 -17.828  1.00 73.17           C  
ATOM   2482  ND1 HIS A 322     -42.005  91.274 -16.385  1.00 73.17           N  
ATOM   2483  CE1 HIS A 322     -42.598  92.264 -15.738  1.00 73.17           C  
ATOM   2484  NE2 HIS A 322     -42.818  93.250 -16.591  1.00 73.17           N  
ATOM   2485  N   GLU A 323     -38.684  89.166 -20.268  1.00 76.62           N  
ATOM   2486  CA  GLU A 323     -38.246  87.872 -20.783  1.00 76.62           C  
ATOM   2487  C   GLU A 323     -36.918  87.452 -20.161  1.00 76.62           C  
ATOM   2488  O   GLU A 323     -36.732  86.284 -19.813  1.00 76.62           O  
ATOM   2489  CB  GLU A 323     -38.123  87.914 -22.307  1.00 76.62           C  
ATOM   2490  CG  GLU A 323     -38.400  86.579 -22.984  1.00 76.62           C  
ATOM   2491  CD  GLU A 323     -38.492  86.681 -24.498  1.00 76.62           C  
ATOM   2492  OE1 GLU A 323     -38.711  85.643 -25.164  1.00 76.62           O  
ATOM   2493  OE2 GLU A 323     -38.342  87.807 -25.023  1.00 76.62           O1-
ATOM   2494  N   GLY A 324     -36.048  88.504 -19.981  1.00 75.36           N  
ATOM   2495  CA  GLY A 324     -34.769  88.219 -19.353  1.00 75.36           C  
ATOM   2496  C   GLY A 324     -34.897  87.817 -17.895  1.00 75.36           C  
ATOM   2497  O   GLY A 324     -34.238  86.878 -17.443  1.00 75.36           O  
ATOM   2498  N   ASP A 325     -35.942  88.348 -17.201  1.00 78.11           N  
ATOM   2499  CA  ASP A 325     -36.193  88.028 -15.800  1.00 78.11           C  
ATOM   2500  C   ASP A 325     -36.699  86.596 -15.646  1.00 78.11           C  
ATOM   2501  O   ASP A 325     -36.303  85.887 -14.718  1.00 78.11           O  
ATOM   2502  CB  ASP A 325     -37.200  89.010 -15.197  1.00 78.11           C  
ATOM   2503  CG  ASP A 325     -36.601  90.375 -14.914  1.00 78.11           C  
ATOM   2504  OD1 ASP A 325     -35.358  90.513 -14.934  1.00 78.11           O  
ATOM   2505  OD2 ASP A 325     -37.377  91.322 -14.664  1.00 78.11           O1-
ATOM   2506  N   SER A 326     -37.535  86.108 -16.644  1.00 84.19           N  
ATOM   2507  CA  SER A 326     -38.092  84.761 -16.595  1.00 84.19           C  
ATOM   2508  C   SER A 326     -37.005  83.706 -16.783  1.00 84.19           C  
ATOM   2509  O   SER A 326     -37.010  82.676 -16.105  1.00 84.19           O  
ATOM   2510  CB  SER A 326     -39.171  84.588 -17.664  1.00 84.19           C  
ATOM   2511  OG  SER A 326     -39.900  83.390 -17.454  1.00 84.19           O  
ATOM   2512  N   ARG A 327     -35.999  83.999 -17.641  1.00 85.82           N  
ATOM   2513  CA  ARG A 327     -34.912  83.054 -17.873  1.00 85.82           C  
ATOM   2514  C   ARG A 327     -34.036  82.911 -16.633  1.00 85.82           C  
ATOM   2515  O   ARG A 327     -33.643  81.801 -16.268  1.00 85.82           O  
ATOM   2516  CB  ARG A 327     -34.061  83.494 -19.066  1.00 85.82           C  
ATOM   2517  CG  ARG A 327     -34.715  83.238 -20.416  1.00 85.82           C  
ATOM   2518  CD  ARG A 327     -33.806  83.642 -21.568  1.00 85.82           C  
ATOM   2519  NE  ARG A 327     -34.520  83.650 -22.842  1.00 85.82           N  
ATOM   2520  CZ  ARG A 327     -33.989  84.010 -24.006  1.00 85.82           C  
ATOM   2521  NH1 ARG A 327     -32.722  84.401 -24.082  1.00 85.82           N1+
ATOM   2522  NH2 ARG A 327     -34.730  83.979 -25.104  1.00 85.82           N  
ATOM   2523  N   ILE A 328     -33.810  83.967 -15.949  1.00 83.05           N  
ATOM   2524  CA  ILE A 328     -32.968  83.964 -14.758  1.00 83.05           C  
ATOM   2525  C   ILE A 328     -33.692  83.253 -13.616  1.00 83.05           C  
ATOM   2526  O   ILE A 328     -33.093  82.447 -12.900  1.00 83.05           O  
ATOM   2527  CB  ILE A 328     -32.580  85.398 -14.335  1.00 83.05           C  
ATOM   2528  CG1 ILE A 328     -31.682  86.044 -15.398  1.00 83.05           C  
ATOM   2529  CG2 ILE A 328     -31.891  85.391 -12.968  1.00 83.05           C  
ATOM   2530  CD1 ILE A 328     -31.378  87.513 -15.142  1.00 83.05           C  
ATOM   2531  N   PHE A 329     -34.981  83.588 -13.491  1.00 84.25           N  
ATOM   2532  CA  PHE A 329     -35.785  82.927 -12.470  1.00 84.25           C  
ATOM   2533  C   PHE A 329     -35.767  81.415 -12.662  1.00 84.25           C  
ATOM   2534  O   PHE A 329     -35.652  80.662 -11.692  1.00 84.25           O  
ATOM   2535  CB  PHE A 329     -37.228  83.442 -12.501  1.00 84.25           C  
ATOM   2536  CG  PHE A 329     -38.098  82.877 -11.412  1.00 84.25           C  
ATOM   2537  CD1 PHE A 329     -38.973  81.830 -11.675  1.00 84.25           C  
ATOM   2538  CD2 PHE A 329     -38.042  83.393 -10.124  1.00 84.25           C  
ATOM   2539  CE1 PHE A 329     -39.780  81.305 -10.669  1.00 84.25           C  
ATOM   2540  CE2 PHE A 329     -38.846  82.874  -9.113  1.00 84.25           C  
ATOM   2541  CZ  PHE A 329     -39.715  81.830  -9.387  1.00 84.25           C  
ATOM   2542  N   LYS A 330     -35.896  80.934 -13.894  1.00 87.87           N  
ATOM   2543  CA  LYS A 330     -35.856  79.505 -14.193  1.00 87.87           C  
ATOM   2544  C   LYS A 330     -34.516  78.896 -13.785  1.00 87.87           C  
ATOM   2545  O   LYS A 330     -34.471  77.790 -13.245  1.00 87.87           O  
ATOM   2546  CB  LYS A 330     -36.113  79.260 -15.680  1.00 87.87           C  
ATOM   2547  CG  LYS A 330     -36.291  77.793 -16.044  1.00 87.87           C  
ATOM   2548  CD  LYS A 330     -36.630  77.620 -17.518  1.00 87.87           C  
ATOM   2549  CE  LYS A 330     -36.791  76.152 -17.888  1.00 87.87           C  
ATOM   2550  NZ  LYS A 330     -37.143  75.979 -19.329  1.00 87.87           N1+
ATOM   2551  N   LYS A 331     -33.476  79.615 -13.937  1.00 89.55           N  
ATOM   2552  CA  LYS A 331     -32.148  79.128 -13.576  1.00 89.55           C  
ATOM   2553  C   LYS A 331     -32.011  78.977 -12.063  1.00 89.55           C  
ATOM   2554  O   LYS A 331     -31.458  77.986 -11.580  1.00 89.55           O  
ATOM   2555  CB  LYS A 331     -31.067  80.070 -14.107  1.00 89.55           C  
ATOM   2556  CG  LYS A 331     -30.830  79.957 -15.607  1.00 89.55           C  
ATOM   2557  CD  LYS A 331     -29.692  80.861 -16.062  1.00 89.55           C  
ATOM   2558  CE  LYS A 331     -29.499  80.800 -17.572  1.00 89.55           C  
ATOM   2559  NZ  LYS A 331     -28.391  81.694 -18.025  1.00 89.55           N1+
ATOM   2560  N   ILE A 332     -32.585  80.041 -11.416  1.00 86.22           N  
ATOM   2561  CA  ILE A 332     -32.543  80.005  -9.958  1.00 86.22           C  
ATOM   2562  C   ILE A 332     -33.372  78.829  -9.446  1.00 86.22           C  
ATOM   2563  O   ILE A 332     -32.928  78.085  -8.569  1.00 86.22           O  
ATOM   2564  CB  ILE A 332     -33.055  81.328  -9.346  1.00 86.22           C  
ATOM   2565  CG1 ILE A 332     -32.076  82.470  -9.647  1.00 86.22           C  
ATOM   2566  CG2 ILE A 332     -33.272  81.176  -7.837  1.00 86.22           C  
ATOM   2567  CD1 ILE A 332     -32.561  83.837  -9.186  1.00 86.22           C  
ATOM   2568  N   HIS A 333     -34.575  78.708  -9.925  1.00 88.23           N  
ATOM   2569  CA  HIS A 333     -35.448  77.600  -9.558  1.00 88.23           C  
ATOM   2570  C   HIS A 333     -34.771  76.258  -9.813  1.00 88.23           C  
ATOM   2571  O   HIS A 333     -34.856  75.348  -8.986  1.00 88.23           O  
ATOM   2572  CB  HIS A 333     -36.767  77.677 -10.328  1.00 88.23           C  
ATOM   2573  CG  HIS A 333     -37.730  76.587  -9.982  1.00 88.23           C  
ATOM   2574  CD2 HIS A 333     -38.745  76.547  -9.088  1.00 88.23           C  
ATOM   2575  ND1 HIS A 333     -37.702  75.350 -10.590  1.00 88.23           N  
ATOM   2576  CE1 HIS A 333     -38.664  74.597 -10.083  1.00 88.23           C  
ATOM   2577  NE2 HIS A 333     -39.312  75.299  -9.170  1.00 88.23           N  
ATOM   2578  N   ASP A 334     -34.049  76.065 -11.050  1.00 92.26           N  
ATOM   2579  CA  ASP A 334     -33.345  74.828 -11.375  1.00 92.26           C  
ATOM   2580  C   ASP A 334     -32.271  74.518 -10.336  1.00 92.26           C  
ATOM   2581  O   ASP A 334     -32.124  73.370  -9.910  1.00 92.26           O  
ATOM   2582  CB  ASP A 334     -32.718  74.918 -12.769  1.00 92.26           C  
ATOM   2583  CG  ASP A 334     -33.742  74.832 -13.886  1.00 92.26           C  
ATOM   2584  OD1 ASP A 334     -34.897  74.431 -13.626  1.00 92.26           O  
ATOM   2585  OD2 ASP A 334     -33.390  75.166 -15.038  1.00 92.26           O1-
ATOM   2586  N   VAL A 335     -31.614  75.534  -9.888  1.00 88.49           N  
ATOM   2587  CA  VAL A 335     -30.534  75.341  -8.926  1.00 88.49           C  
ATOM   2588  C   VAL A 335     -31.115  74.978  -7.561  1.00 88.49           C  
ATOM   2589  O   VAL A 335     -30.590  74.103  -6.869  1.00 88.49           O  
ATOM   2590  CB  VAL A 335     -29.647  76.601  -8.810  1.00 88.49           C  
ATOM   2591  CG1 VAL A 335     -28.617  76.435  -7.695  1.00 88.49           C  
ATOM   2592  CG2 VAL A 335     -28.955  76.891 -10.141  1.00 88.49           C  
ATOM   2593  N   VAL A 336     -32.270  75.687  -7.154  1.00 87.75           N  
ATOM   2594  CA  VAL A 336     -32.930  75.405  -5.884  1.00 87.75           C  
ATOM   2595  C   VAL A 336     -33.427  73.962  -5.868  1.00 87.75           C  
ATOM   2596  O   VAL A 336     -33.286  73.260  -4.864  1.00 87.75           O  
ATOM   2597  CB  VAL A 336     -34.104  76.376  -5.626  1.00 87.75           C  
ATOM   2598  CG1 VAL A 336     -34.916  75.932  -4.411  1.00 87.75           C  
ATOM   2599  CG2 VAL A 336     -33.587  77.800  -5.437  1.00 87.75           C  
ATOM   2600  N   THR A 337     -34.082  73.597  -7.024  1.00 90.52           N  
ATOM   2601  CA  THR A 337     -34.563  72.225  -7.138  1.00 90.52           C  
ATOM   2602  C   THR A 337     -33.416  71.233  -6.972  1.00 90.52           C  
ATOM   2603  O   THR A 337     -33.557  70.222  -6.283  1.00 90.52           O  
ATOM   2604  CB  THR A 337     -35.260  71.987  -8.491  1.00 90.52           C  
ATOM   2605  CG2 THR A 337     -35.802  70.565  -8.587  1.00 90.52           C  
ATOM   2606  OG1 THR A 337     -36.347  72.911  -8.630  1.00 90.52           O  
ATOM   2607  N   LYS A 338     -32.330  71.504  -7.580  1.00 89.44           N  
ATOM   2608  CA  LYS A 338     -31.145  70.664  -7.438  1.00 89.44           C  
ATOM   2609  C   LYS A 338     -30.700  70.583  -5.980  1.00 89.44           C  
ATOM   2610  O   LYS A 338     -30.359  69.505  -5.488  1.00 89.44           O  
ATOM   2611  CB  LYS A 338     -30.003  71.197  -8.305  1.00 89.44           C  
ATOM   2612  CG  LYS A 338     -28.788  70.283  -8.356  1.00 89.44           C  
ATOM   2613  CD  LYS A 338     -27.710  70.837  -9.279  1.00 89.44           C  
ATOM   2614  CE  LYS A 338     -26.471  69.951  -9.291  1.00 89.44           C  
ATOM   2615  NZ  LYS A 338     -25.417  70.485 -10.204  1.00 89.44           N1+
ATOM   2616  N   GLN A 339     -30.783  71.703  -5.188  1.00 88.96           N  
ATOM   2617  CA  GLN A 339     -30.392  71.735  -3.782  1.00 88.96           C  
ATOM   2618  C   GLN A 339     -31.336  70.891  -2.929  1.00 88.96           C  
ATOM   2619  O   GLN A 339     -30.894  70.186  -2.019  1.00 88.96           O  
ATOM   2620  CB  GLN A 339     -30.363  73.175  -3.266  1.00 88.96           C  
ATOM   2621  CG  GLN A 339     -29.113  73.947  -3.666  1.00 88.96           C  
ATOM   2622  CD  GLN A 339     -28.834  75.126  -2.753  1.00 88.96           C  
ATOM   2623  NE2 GLN A 339     -27.650  75.714  -2.890  1.00 88.96           N  
ATOM   2624  OE1 GLN A 339     -29.675  75.507  -1.934  1.00 88.96           O  
ATOM   2625  N   ILE A 340     -32.674  71.012  -3.239  1.00 89.85           N  
ATOM   2626  CA  ILE A 340     -33.664  70.238  -2.498  1.00 89.85           C  
ATOM   2627  C   ILE A 340     -33.385  68.746  -2.667  1.00 89.85           C  
ATOM   2628  O   ILE A 340     -33.432  67.986  -1.698  1.00 89.85           O  
ATOM   2629  CB  ILE A 340     -35.102  70.569  -2.959  1.00 89.85           C  
ATOM   2630  CG1 ILE A 340     -35.485  71.991  -2.532  1.00 89.85           C  
ATOM   2631  CG2 ILE A 340     -36.096  69.544  -2.405  1.00 89.85           C  
ATOM   2632  CD1 ILE A 340     -36.820  72.465  -3.089  1.00 89.85           C  
ATOM   2633  N   LYS A 341     -32.932  68.326  -3.963  1.00 91.71           N  
ATOM   2634  CA  LYS A 341     -32.626  66.926  -4.239  1.00 91.71           C  
ATOM   2635  C   LYS A 341     -31.401  66.465  -3.455  1.00 91.71           C  
ATOM   2636  O   LYS A 341     -31.383  65.357  -2.915  1.00 91.71           O  
ATOM   2637  CB  LYS A 341     -32.400  66.710  -5.737  1.00 91.71           C  
ATOM   2638  CG  LYS A 341     -33.676  66.735  -6.565  1.00 91.71           C  
ATOM   2639  CD  LYS A 341     -33.394  66.453  -8.035  1.00 91.71           C  
ATOM   2640  CE  LYS A 341     -34.659  66.553  -8.877  1.00 91.71           C  
ATOM   2641  NZ  LYS A 341     -34.375  66.346 -10.329  1.00 91.71           N1+
ATOM   2642  N   VAL A 342     -30.448  67.322  -3.335  1.00 89.40           N  
ATOM   2643  CA  VAL A 342     -29.226  66.992  -2.611  1.00 89.40           C  
ATOM   2644  C   VAL A 342     -29.530  66.850  -1.121  1.00 89.40           C  
ATOM   2645  O   VAL A 342     -29.064  65.911  -0.472  1.00 89.40           O  
ATOM   2646  CB  VAL A 342     -28.129  68.058  -2.833  1.00 89.40           C  
ATOM   2647  CG1 VAL A 342     -26.953  67.829  -1.885  1.00 89.40           C  
ATOM   2648  CG2 VAL A 342     -27.659  68.044  -4.286  1.00 89.40           C  
ATOM   2649  N   ILE A 343     -30.362  67.748  -0.530  1.00 88.80           N  
ATOM   2650  CA  ILE A 343     -30.719  67.737   0.884  1.00 88.80           C  
ATOM   2651  C   ILE A 343     -31.476  66.454   1.215  1.00 88.80           C  
ATOM   2652  O   ILE A 343     -31.212  65.817   2.238  1.00 88.80           O  
ATOM   2653  CB  ILE A 343     -31.568  68.972   1.261  1.00 88.80           C  
ATOM   2654  CG1 ILE A 343     -30.717  70.245   1.197  1.00 88.80           C  
ATOM   2655  CG2 ILE A 343     -32.188  68.798   2.651  1.00 88.80           C  
ATOM   2656  CD1 ILE A 343     -31.513  71.532   1.370  1.00 88.80           C  
ATOM   2657  N   LEU A 344     -32.383  66.058   0.356  1.00 91.67           N  
ATOM   2658  CA  LEU A 344     -33.142  64.828   0.558  1.00 91.67           C  
ATOM   2659  C   LEU A 344     -32.222  63.613   0.544  1.00 91.67           C  
ATOM   2660  O   LEU A 344     -32.399  62.684   1.336  1.00 91.67           O  
ATOM   2661  CB  LEU A 344     -34.218  64.680  -0.521  1.00 91.67           C  
ATOM   2662  CG  LEU A 344     -35.412  65.632  -0.423  1.00 91.67           C  
ATOM   2663  CD1 LEU A 344     -36.331  65.454  -1.627  1.00 91.67           C  
ATOM   2664  CD2 LEU A 344     -36.174  65.402   0.877  1.00 91.67           C  
ATOM   2665  N   ARG A 345     -31.212  63.624  -0.366  1.00 92.62           N  
ATOM   2666  CA  ARG A 345     -30.244  62.532  -0.410  1.00 92.62           C  
ATOM   2667  C   ARG A 345     -29.386  62.509   0.850  1.00 92.62           C  
ATOM   2668  O   ARG A 345     -29.047  61.438   1.357  1.00 92.62           O  
ATOM   2669  CB  ARG A 345     -29.354  62.653  -1.649  1.00 92.62           C  
ATOM   2670  CG  ARG A 345     -30.049  62.277  -2.947  1.00 92.62           C  
ATOM   2671  CD  ARG A 345     -29.087  62.286  -4.127  1.00 92.62           C  
ATOM   2672  NE  ARG A 345     -28.974  63.615  -4.720  1.00 92.62           N  
ATOM   2673  CZ  ARG A 345     -28.080  63.959  -5.643  1.00 92.62           C  
ATOM   2674  NH1 ARG A 345     -27.200  63.075  -6.098  1.00 92.62           N1+
ATOM   2675  NH2 ARG A 345     -28.066  65.198  -6.115  1.00 92.62           N  
ATOM   2676  N   LEU A 346     -29.046  63.718   1.366  1.00 89.99           N  
ATOM   2677  CA  LEU A 346     -28.264  63.812   2.594  1.00 89.99           C  
ATOM   2678  C   LEU A 346     -29.033  63.229   3.774  1.00 89.99           C  
ATOM   2679  O   LEU A 346     -28.466  62.500   4.591  1.00 89.99           O  
ATOM   2680  CB  LEU A 346     -27.892  65.270   2.882  1.00 89.99           C  
ATOM   2681  CG  LEU A 346     -26.823  65.497   3.951  1.00 89.99           C  
ATOM   2682  CD1 LEU A 346     -25.463  65.018   3.451  1.00 89.99           C  
ATOM   2683  CD2 LEU A 346     -26.765  66.969   4.344  1.00 89.99           C  
ATOM   2684  N   ILE A 347     -30.315  63.538   3.857  1.00 89.64           N  
ATOM   2685  CA  ILE A 347     -31.166  63.013   4.918  1.00 89.64           C  
ATOM   2686  C   ILE A 347     -31.221  61.489   4.829  1.00 89.64           C  
ATOM   2687  O   ILE A 347     -31.128  60.798   5.846  1.00 89.64           O  
ATOM   2688  CB  ILE A 347     -32.591  63.606   4.846  1.00 89.64           C  
ATOM   2689  CG1 ILE A 347     -32.566  65.099   5.197  1.00 89.64           C  
ATOM   2690  CG2 ILE A 347     -33.542  62.841   5.772  1.00 89.64           C  
ATOM   2691  CD1 ILE A 347     -33.895  65.808   4.973  1.00 89.64           C  
ATOM   2692  N   ALA A 348     -31.373  60.985   3.621  1.00 90.03           N  
ATOM   2693  CA  ALA A 348     -31.406  59.543   3.393  1.00 90.03           C  
ATOM   2694  C   ALA A 348     -30.110  58.885   3.855  1.00 90.03           C  
ATOM   2695  O   ALA A 348     -30.136  57.823   4.483  1.00 90.03           O  
ATOM   2696  CB  ALA A 348     -31.653  59.244   1.916  1.00 90.03           C  
ATOM   2697  N   VAL A 349     -28.997  59.542   3.551  1.00 88.73           N  
ATOM   2698  CA  VAL A 349     -27.691  58.999   3.910  1.00 88.73           C  
ATOM   2699  C   VAL A 349     -27.531  59.000   5.428  1.00 88.73           C  
ATOM   2700  O   VAL A 349     -27.044  58.026   6.008  1.00 88.73           O  
ATOM   2701  CB  VAL A 349     -26.543  59.798   3.252  1.00 88.73           C  
ATOM   2702  CG1 VAL A 349     -25.191  59.355   3.806  1.00 88.73           C  
ATOM   2703  CG2 VAL A 349     -26.582  59.636   1.734  1.00 88.73           C  
ATOM   2704  N   TYR A 350     -27.943  60.072   6.090  1.00 87.88           N  
ATOM   2705  CA  TYR A 350     -27.872  60.157   7.545  1.00 87.88           C  
ATOM   2706  C   TYR A 350     -28.727  59.077   8.196  1.00 87.88           C  
ATOM   2707  O   TYR A 350     -28.325  58.477   9.195  1.00 87.88           O  
ATOM   2708  CB  TYR A 350     -28.322  61.540   8.025  1.00 87.88           C  
ATOM   2709  CG  TYR A 350     -27.243  62.592   7.944  1.00 87.88           C  
ATOM   2710  CD1 TYR A 350     -26.023  62.418   8.594  1.00 87.88           C  
ATOM   2711  CD2 TYR A 350     -27.441  63.763   7.220  1.00 87.88           C  
ATOM   2712  CE1 TYR A 350     -25.026  63.385   8.524  1.00 87.88           C  
ATOM   2713  CE2 TYR A 350     -26.451  64.736   7.142  1.00 87.88           C  
ATOM   2714  CZ  TYR A 350     -25.249  64.538   7.797  1.00 87.88           C  
ATOM   2715  OH  TYR A 350     -24.265  65.500   7.724  1.00 87.88           O  
ATOM   2716  N   ALA A 351     -29.942  58.812   7.631  1.00 88.79           N  
ATOM   2717  CA  ALA A 351     -30.823  57.758   8.128  1.00 88.79           C  
ATOM   2718  C   ALA A 351     -30.159  56.389   8.012  1.00 88.79           C  
ATOM   2719  O   ALA A 351     -30.269  55.560   8.918  1.00 88.79           O  
ATOM   2720  CB  ALA A 351     -32.147  57.770   7.367  1.00 88.79           C  
ATOM   2721  N   GLU A 352     -29.424  56.215   6.910  1.00 84.79           N  
ATOM   2722  CA  GLU A 352     -28.688  54.970   6.720  1.00 84.79           C  
ATOM   2723  C   GLU A 352     -27.619  54.793   7.795  1.00 84.79           C  
ATOM   2724  O   GLU A 352     -27.418  53.687   8.302  1.00 84.79           O  
ATOM   2725  CB  GLU A 352     -28.049  54.928   5.330  1.00 84.79           C  
ATOM   2726  CG  GLU A 352     -27.464  53.572   4.962  1.00 84.79           C  
ATOM   2727  CD  GLU A 352     -26.860  53.538   3.567  1.00 84.79           C  
ATOM   2728  OE1 GLU A 352     -26.334  52.478   3.159  1.00 84.79           O  
ATOM   2729  OE2 GLU A 352     -26.911  54.581   2.877  1.00 84.79           O1-
ATOM   2730  N   LEU A 353     -26.915  55.896   8.109  1.00 85.91           N  
ATOM   2731  CA  LEU A 353     -25.866  55.874   9.122  1.00 85.91           C  
ATOM   2732  C   LEU A 353     -26.434  55.503  10.487  1.00 85.91           C  
ATOM   2733  O   LEU A 353     -25.855  54.685  11.204  1.00 85.91           O  
ATOM   2734  CB  LEU A 353     -25.168  57.235   9.199  1.00 85.91           C  
ATOM   2735  CG  LEU A 353     -24.009  57.347  10.192  1.00 85.91           C  
ATOM   2736  CD1 LEU A 353     -22.891  56.382   9.812  1.00 85.91           C  
ATOM   2737  CD2 LEU A 353     -23.491  58.780  10.249  1.00 85.91           C  
ATOM   2738  N   VAL A 354     -27.531  56.127  10.882  1.00 85.18           N  
ATOM   2739  CA  VAL A 354     -28.192  55.843  12.152  1.00 85.18           C  
ATOM   2740  C   VAL A 354     -28.584  54.368  12.211  1.00 85.18           C  
ATOM   2741  O   VAL A 354     -28.440  53.722  13.253  1.00 85.18           O  
ATOM   2742  CB  VAL A 354     -29.437  56.734  12.356  1.00 85.18           C  
ATOM   2743  CG1 VAL A 354     -30.230  56.282  13.581  1.00 85.18           C  
ATOM   2744  CG2 VAL A 354     -29.028  58.199  12.491  1.00 85.18           C  
ATOM   2745  N   ALA A 355     -28.997  53.763  11.119  1.00 87.11           N  
ATOM   2746  CA  ALA A 355     -29.370  52.353  11.034  1.00 87.11           C  
ATOM   2747  C   ALA A 355     -28.158  51.452  11.256  1.00 87.11           C  
ATOM   2748  O   ALA A 355     -28.261  50.415  11.915  1.00 87.11           O  
ATOM   2749  CB  ALA A 355     -30.011  52.054   9.681  1.00 87.11           C  
ATOM   2750  N   ILE A 356     -27.041  51.824  10.804  1.00 82.74           N  
ATOM   2751  CA  ILE A 356     -25.816  51.040  10.915  1.00 82.74           C  
ATOM   2752  C   ILE A 356     -25.339  51.031  12.366  1.00 82.74           C  
ATOM   2753  O   ILE A 356     -24.990  49.978  12.904  1.00 82.74           O  
ATOM   2754  CB  ILE A 356     -24.707  51.590   9.990  1.00 82.74           C  
ATOM   2755  CG1 ILE A 356     -25.103  51.415   8.519  1.00 82.74           C  
ATOM   2756  CG2 ILE A 356     -23.369  50.905  10.284  1.00 82.74           C  
ATOM   2757  CD1 ILE A 356     -24.186  52.136   7.541  1.00 82.74           C  
ATOM   2758  N   ILE A 357     -25.434  52.285  13.029  1.00 81.95           N  
ATOM   2759  CA  ILE A 357     -24.935  52.439  14.391  1.00 81.95           C  
ATOM   2760  C   ILE A 357     -25.939  51.847  15.378  1.00 81.95           C  
ATOM   2761  O   ILE A 357     -25.551  51.269  16.395  1.00 81.95           O  
ATOM   2762  CB  ILE A 357     -24.661  53.922  14.730  1.00 81.95           C  
ATOM   2763  CG1 ILE A 357     -23.529  54.469  13.853  1.00 81.95           C  
ATOM   2764  CG2 ILE A 357     -24.332  54.084  16.216  1.00 81.95           C  
ATOM   2765  CD1 ILE A 357     -23.322  55.973  13.977  1.00 81.95           C  
ATOM   2766  N   GLY A 358     -27.281  51.921  15.057  1.00 75.89           N  
ATOM   2767  CA  GLY A 358     -28.305  51.385  15.940  1.00 75.89           C  
ATOM   2768  C   GLY A 358     -28.359  49.869  15.936  1.00 75.89           C  
ATOM   2769  O   GLY A 358     -28.470  49.244  16.994  1.00 75.89           O  
TER   
END
