# Supplementary material for: De novo design of obligate ABC-type heterotrimeric proteins
Source: Nat Struct Mol Biol. 2022 Dec 15;29(12):1266–76. doi: 10.1038/s41594-022-00879-4 (PMC9758053; doi:10.1038/s41594-022-00879-4)
Supplement: Supplementary file 4 — This compressed file contains all PDB files and scripts used in our design protocols and analyses, as well as the final design model outputs. [file 41594_2022_879_MOESM4_ESM.zip › source_data/pdbs/AF-Monomer for worms fusions/C2-DHT01-03/C2-DHT01-03_chnA_model_2_ptm_seed_0_unrelaxed.pdb]

ATOM      1  N   MET A   1      28.101  36.139  21.130  1.00 59.13           N  
ATOM      2  CA  MET A   1      26.679  36.062  21.454  1.00 59.13           C  
ATOM      3  C   MET A   1      25.905  37.187  20.775  1.00 59.13           C  
ATOM      4  O   MET A   1      24.672  37.197  20.794  1.00 59.13           O  
ATOM      5  CB  MET A   1      26.467  36.121  22.968  1.00 59.13           C  
ATOM      6  CG  MET A   1      26.722  34.799  23.674  1.00 59.13           C  
ATOM      7  SD  MET A   1      25.357  34.333  24.808  1.00 59.13           S  
ATOM      8  CE  MET A   1      26.257  34.269  26.382  1.00 59.13           C  
ATOM      9  N   GLY A   2      26.542  38.159  20.049  1.00 66.76           N  
ATOM     10  CA  GLY A   2      25.988  39.323  19.374  1.00 66.76           C  
ATOM     11  C   GLY A   2      25.646  39.061  17.920  1.00 66.76           C  
ATOM     12  O   GLY A   2      24.704  39.647  17.384  1.00 66.76           O  
ATOM     13  N   ASP A   3      26.131  37.893  17.359  1.00 75.69           N  
ATOM     14  CA  ASP A   3      25.927  37.609  15.942  1.00 75.69           C  
ATOM     15  C   ASP A   3      24.750  36.659  15.736  1.00 75.69           C  
ATOM     16  O   ASP A   3      23.976  36.817  14.790  1.00 75.69           O  
ATOM     17  CB  ASP A   3      27.196  37.018  15.324  1.00 75.69           C  
ATOM     18  CG  ASP A   3      28.245  38.067  15.005  1.00 75.69           C  
ATOM     19  OD1 ASP A   3      27.941  39.277  15.080  1.00 75.69           O  
ATOM     20  OD2 ASP A   3      29.386  37.681  14.672  1.00 75.69           O1-
ATOM     21  N   GLU A   4      24.405  35.882  16.718  1.00 71.90           N  
ATOM     22  CA  GLU A   4      23.306  34.922  16.682  1.00 71.90           C  
ATOM     23  C   GLU A   4      21.985  35.581  17.066  1.00 71.90           C  
ATOM     24  O   GLU A   4      20.948  35.306  16.460  1.00 71.90           O  
ATOM     25  CB  GLU A   4      23.594  33.740  17.609  1.00 71.90           C  
ATOM     26  CG  GLU A   4      24.516  32.691  17.003  1.00 71.90           C  
ATOM     27  CD  GLU A   4      24.700  31.469  17.888  1.00 71.90           C  
ATOM     28  OE1 GLU A   4      25.349  30.494  17.449  1.00 71.90           O  
ATOM     29  OE2 GLU A   4      24.188  31.486  19.030  1.00 71.90           O1-
ATOM     30  N   GLU A   5      22.040  36.492  17.902  1.00 80.27           N  
ATOM     31  CA  GLU A   5      20.888  37.291  18.308  1.00 80.27           C  
ATOM     32  C   GLU A   5      20.476  38.265  17.207  1.00 80.27           C  
ATOM     33  O   GLU A   5      19.287  38.436  16.936  1.00 80.27           O  
ATOM     34  CB  GLU A   5      21.192  38.055  19.600  1.00 80.27           C  
ATOM     35  CG  GLU A   5      19.963  38.665  20.257  1.00 80.27           C  
ATOM     36  CD  GLU A   5      20.271  39.374  21.566  1.00 80.27           C  
ATOM     37  OE1 GLU A   5      19.371  40.046  22.119  1.00 80.27           O  
ATOM     38  OE2 GLU A   5      21.423  39.260  22.040  1.00 80.27           O1-
ATOM     39  N   GLU A   6      21.427  38.765  16.569  1.00 81.48           N  
ATOM     40  CA  GLU A   6      21.157  39.666  15.451  1.00 81.48           C  
ATOM     41  C   GLU A   6      20.636  38.900  14.239  1.00 81.48           C  
ATOM     42  O   GLU A   6      19.719  39.362  13.555  1.00 81.48           O  
ATOM     43  CB  GLU A   6      22.417  40.451  15.077  1.00 81.48           C  
ATOM     44  CG  GLU A   6      22.136  41.740  14.320  1.00 81.48           C  
ATOM     45  CD  GLU A   6      23.347  42.655  14.224  1.00 81.48           C  
ATOM     46  OE1 GLU A   6      23.224  43.767  13.660  1.00 81.48           O  
ATOM     47  OE2 GLU A   6      24.426  42.257  14.716  1.00 81.48           O1-
ATOM     48  N   LYS A   7      21.080  37.716  14.074  1.00 83.83           N  
ATOM     49  CA  LYS A   7      20.609  36.836  13.008  1.00 83.83           C  
ATOM     50  C   LYS A   7      19.181  36.368  13.271  1.00 83.83           C  
ATOM     51  O   LYS A   7      18.362  36.310  12.351  1.00 83.83           O  
ATOM     52  CB  LYS A   7      21.537  35.630  12.860  1.00 83.83           C  
ATOM     53  CG  LYS A   7      22.834  35.932  12.124  1.00 83.83           C  
ATOM     54  CD  LYS A   7      23.672  34.675  11.927  1.00 83.83           C  
ATOM     55  CE  LYS A   7      25.002  34.988  11.256  1.00 83.83           C  
ATOM     56  NZ  LYS A   7      25.839  33.763  11.086  1.00 83.83           N1+
ATOM     57  N   LEU A   8      18.793  36.137  14.515  1.00 82.25           N  
ATOM     58  CA  LEU A   8      17.455  35.720  14.923  1.00 82.25           C  
ATOM     59  C   LEU A   8      16.471  36.881  14.824  1.00 82.25           C  
ATOM     60  O   LEU A   8      15.339  36.703  14.368  1.00 82.25           O  
ATOM     61  CB  LEU A   8      17.476  35.174  16.353  1.00 82.25           C  
ATOM     62  CG  LEU A   8      17.959  33.733  16.521  1.00 82.25           C  
ATOM     63  CD1 LEU A   8      18.198  33.423  17.996  1.00 82.25           C  
ATOM     64  CD2 LEU A   8      16.952  32.758  15.921  1.00 82.25           C  
ATOM     65  N   ARG A   9      16.948  38.042  15.135  1.00 86.55           N  
ATOM     66  CA  ARG A   9      16.127  39.242  15.014  1.00 86.55           C  
ATOM     67  C   ARG A   9      15.850  39.570  13.551  1.00 86.55           C  
ATOM     68  O   ARG A   9      14.724  39.918  13.189  1.00 86.55           O  
ATOM     69  CB  ARG A   9      16.807  40.430  15.698  1.00 86.55           C  
ATOM     70  CG  ARG A   9      16.585  40.484  17.202  1.00 86.55           C  
ATOM     71  CD  ARG A   9      17.163  41.752  17.812  1.00 86.55           C  
ATOM     72  NE  ARG A   9      17.081  41.736  19.269  1.00 86.55           N  
ATOM     73  CZ  ARG A   9      17.543  42.696  20.065  1.00 86.55           C  
ATOM     74  NH1 ARG A   9      18.132  43.773  19.558  1.00 86.55           N1+
ATOM     75  NH2 ARG A   9      17.415  42.579  21.379  1.00 86.55           N  
ATOM     76  N   GLU A  10      16.807  39.372  12.763  1.00 86.69           N  
ATOM     77  CA  GLU A  10      16.658  39.635  11.334  1.00 86.69           C  
ATOM     78  C   GLU A  10      15.755  38.597  10.674  1.00 86.69           C  
ATOM     79  O   GLU A  10      14.918  38.938   9.836  1.00 86.69           O  
ATOM     80  CB  GLU A  10      18.025  39.657  10.646  1.00 86.69           C  
ATOM     81  CG  GLU A  10      18.823  40.927  10.902  1.00 86.69           C  
ATOM     82  CD  GLU A  10      20.197  40.913  10.253  1.00 86.69           C  
ATOM     83  OE1 GLU A  10      20.927  41.926  10.356  1.00 86.69           O  
ATOM     84  OE2 GLU A  10      20.548  39.882   9.638  1.00 86.69           O1-
ATOM     85  N   SER A  11      15.773  37.384  11.107  1.00 86.42           N  
ATOM     86  CA  SER A  11      14.936  36.301  10.601  1.00 86.42           C  
ATOM     87  C   SER A  11      13.483  36.482  11.025  1.00 86.42           C  
ATOM     88  O   SER A  11      12.567  36.251  10.232  1.00 86.42           O  
ATOM     89  CB  SER A  11      15.454  34.949  11.094  1.00 86.42           C  
ATOM     90  OG  SER A  11      16.718  34.655  10.523  1.00 86.42           O  
ATOM     91  N   LEU A  12      13.235  36.989  12.241  1.00 84.23           N  
ATOM     92  CA  LEU A  12      11.894  37.248  12.753  1.00 84.23           C  
ATOM     93  C   LEU A  12      11.251  38.423  12.026  1.00 84.23           C  
ATOM     94  O   LEU A  12      10.072  38.368  11.668  1.00 84.23           O  
ATOM     95  CB  LEU A  12      11.941  37.528  14.259  1.00 84.23           C  
ATOM     96  CG  LEU A  12      11.936  36.305  15.176  1.00 84.23           C  
ATOM     97  CD1 LEU A  12      12.294  36.711  16.602  1.00 84.23           C  
ATOM     98  CD2 LEU A  12      10.578  35.611  15.137  1.00 84.23           C  
ATOM     99  N   GLU A  13      12.088  39.359  11.788  1.00 88.81           N  
ATOM    100  CA  GLU A  13      11.593  40.530  11.071  1.00 88.81           C  
ATOM    101  C   GLU A  13      11.251  40.187   9.624  1.00 88.81           C  
ATOM    102  O   GLU A  13      10.227  40.633   9.101  1.00 88.81           O  
ATOM    103  CB  GLU A  13      12.624  41.662  11.113  1.00 88.81           C  
ATOM    104  CG  GLU A  13      12.542  42.522  12.366  1.00 88.81           C  
ATOM    105  CD  GLU A  13      13.581  43.632  12.401  1.00 88.81           C  
ATOM    106  OE1 GLU A  13      13.654  44.363  13.415  1.00 88.81           O  
ATOM    107  OE2 GLU A  13      14.328  43.771  11.407  1.00 88.81           O1-
ATOM    108  N   GLU A  14      12.006  39.289   9.068  1.00 88.75           N  
ATOM    109  CA  GLU A  14      11.754  38.815   7.711  1.00 88.75           C  
ATOM    110  C   GLU A  14      10.508  37.936   7.656  1.00 88.75           C  
ATOM    111  O   GLU A  14       9.702  38.050   6.730  1.00 88.75           O  
ATOM    112  CB  GLU A  14      12.964  38.044   7.177  1.00 88.75           C  
ATOM    113  CG  GLU A  14      12.913  37.782   5.679  1.00 88.75           C  
ATOM    114  CD  GLU A  14      14.186  37.150   5.137  1.00 88.75           C  
ATOM    115  OE1 GLU A  14      14.265  36.898   3.913  1.00 88.75           O  
ATOM    116  OE2 GLU A  14      15.110  36.902   5.943  1.00 88.75           O1-
ATOM    117  N   GLN A  15      10.264  37.134   8.659  1.00 79.98           N  
ATOM    118  CA  GLN A  15       9.076  36.288   8.722  1.00 79.98           C  
ATOM    119  C   GLN A  15       7.820  37.122   8.960  1.00 79.98           C  
ATOM    120  O   GLN A  15       6.772  36.858   8.366  1.00 79.98           O  
ATOM    121  CB  GLN A  15       9.224  35.236   9.822  1.00 79.98           C  
ATOM    122  CG  GLN A  15      10.031  34.015   9.400  1.00 79.98           C  
ATOM    123  CD  GLN A  15       9.989  32.901  10.429  1.00 79.98           C  
ATOM    124  NE2 GLN A  15      10.626  31.779  10.113  1.00 79.98           N  
ATOM    125  OE1 GLN A  15       9.390  33.048  11.499  1.00 79.98           O  
ATOM    126  N   LYS A  16       7.961  38.180   9.795  1.00 87.98           N  
ATOM    127  CA  LYS A  16       6.829  39.064  10.055  1.00 87.98           C  
ATOM    128  C   LYS A  16       6.428  39.829   8.797  1.00 87.98           C  
ATOM    129  O   LYS A  16       5.239  39.998   8.519  1.00 87.98           O  
ATOM    130  CB  LYS A  16       7.160  40.044  11.182  1.00 87.98           C  
ATOM    131  CG  LYS A  16       7.067  39.439  12.575  1.00 87.98           C  
ATOM    132  CD  LYS A  16       7.272  40.494  13.656  1.00 87.98           C  
ATOM    133  CE  LYS A  16       7.193  39.888  15.050  1.00 87.98           C  
ATOM    134  NZ  LYS A  16       7.416  40.913  16.113  1.00 87.98           N1+
ATOM    135  N   LYS A  17       7.459  40.231   8.086  1.00 92.91           N  
ATOM    136  CA  LYS A  17       7.207  40.898   6.812  1.00 92.91           C  
ATOM    137  C   LYS A  17       6.538  39.952   5.818  1.00 92.91           C  
ATOM    138  O   LYS A  17       5.601  40.341   5.118  1.00 92.91           O  
ATOM    139  CB  LYS A  17       8.510  41.440   6.223  1.00 92.91           C  
ATOM    140  CG  LYS A  17       9.001  42.721   6.883  1.00 92.91           C  
ATOM    141  CD  LYS A  17      10.239  43.269   6.185  1.00 92.91           C  
ATOM    142  CE  LYS A  17      10.778  44.506   6.891  1.00 92.91           C  
ATOM    143  NZ  LYS A  17      12.003  45.036   6.221  1.00 92.91           N1+
ATOM    144  N   ARG A  18       6.915  38.703   5.804  1.00 85.64           N  
ATOM    145  CA  ARG A  18       6.343  37.683   4.930  1.00 85.64           C  
ATOM    146  C   ARG A  18       4.899  37.382   5.313  1.00 85.64           C  
ATOM    147  O   ARG A  18       4.040  37.223   4.442  1.00 85.64           O  
ATOM    148  CB  ARG A  18       7.177  36.401   4.982  1.00 85.64           C  
ATOM    149  CG  ARG A  18       6.819  35.389   3.904  1.00 85.64           C  
ATOM    150  CD  ARG A  18       7.848  34.271   3.817  1.00 85.64           C  
ATOM    151  NE  ARG A  18       7.455  33.252   2.847  1.00 85.64           N  
ATOM    152  CZ  ARG A  18       8.173  32.173   2.549  1.00 85.64           C  
ATOM    153  NH1 ARG A  18       9.340  31.949   3.143  1.00 85.64           N1+
ATOM    154  NH2 ARG A  18       7.720  31.309   1.652  1.00 85.64           N  
ATOM    155  N   VAL A  19       4.607  37.380   6.600  1.00 83.90           N  
ATOM    156  CA  VAL A  19       3.257  37.113   7.086  1.00 83.90           C  
ATOM    157  C   VAL A  19       2.323  38.246   6.667  1.00 83.90           C  
ATOM    158  O   VAL A  19       1.201  38.001   6.221  1.00 83.90           O  
ATOM    159  CB  VAL A  19       3.230  36.940   8.621  1.00 83.90           C  
ATOM    160  CG1 VAL A  19       1.792  36.922   9.137  1.00 83.90           C  
ATOM    161  CG2 VAL A  19       3.962  35.662   9.026  1.00 83.90           C  
ATOM    162  N   LYS A  20       2.737  39.420   6.760  1.00 88.60           N  
ATOM    163  CA  LYS A  20       1.929  40.574   6.376  1.00 88.60           C  
ATOM    164  C   LYS A  20       1.674  40.591   4.871  1.00 88.60           C  
ATOM    165  O   LYS A  20       0.576  40.932   4.427  1.00 88.60           O  
ATOM    166  CB  LYS A  20       2.612  41.874   6.806  1.00 88.60           C  
ATOM    167  CG  LYS A  20       2.498  42.169   8.295  1.00 88.60           C  
ATOM    168  CD  LYS A  20       3.070  43.539   8.638  1.00 88.60           C  
ATOM    169  CE  LYS A  20       2.982  43.824  10.131  1.00 88.60           C  
ATOM    170  NZ  LYS A  20       3.557  45.159  10.475  1.00 88.60           N1+
ATOM    171  N   GLU A  21       2.641  40.161   4.132  1.00 85.06           N  
ATOM    172  CA  GLU A  21       2.492  40.056   2.684  1.00 85.06           C  
ATOM    173  C   GLU A  21       1.492  38.965   2.310  1.00 85.06           C  
ATOM    174  O   GLU A  21       0.658  39.158   1.423  1.00 85.06           O  
ATOM    175  CB  GLU A  21       3.844  39.778   2.022  1.00 85.06           C  
ATOM    176  CG  GLU A  21       4.782  40.977   2.014  1.00 85.06           C  
ATOM    177  CD  GLU A  21       6.160  40.656   1.459  1.00 85.06           C  
ATOM    178  OE1 GLU A  21       7.013  41.570   1.385  1.00 85.06           O  
ATOM    179  OE2 GLU A  21       6.390  39.481   1.094  1.00 85.06           O1-
ATOM    180  N   ILE A  22       1.555  37.907   3.018  1.00 76.26           N  
ATOM    181  CA  ILE A  22       0.628  36.803   2.798  1.00 76.26           C  
ATOM    182  C   ILE A  22      -0.789  37.239   3.162  1.00 76.26           C  
ATOM    183  O   ILE A  22      -1.742  36.943   2.437  1.00 76.26           O  
ATOM    184  CB  ILE A  22       1.030  35.554   3.615  1.00 76.26           C  
ATOM    185  CG1 ILE A  22       2.329  34.952   3.065  1.00 76.26           C  
ATOM    186  CG2 ILE A  22      -0.098  34.518   3.609  1.00 76.26           C  
ATOM    187  CD1 ILE A  22       2.879  33.802   3.896  1.00 76.26           C  
ATOM    188  N   GLU A  23      -0.913  37.972   4.217  1.00 70.93           N  
ATOM    189  CA  GLU A  23      -2.222  38.459   4.641  1.00 70.93           C  
ATOM    190  C   GLU A  23      -2.829  39.393   3.596  1.00 70.93           C  
ATOM    191  O   GLU A  23      -4.030  39.334   3.328  1.00 70.93           O  
ATOM    192  CB  GLU A  23      -2.118  39.177   5.989  1.00 70.93           C  
ATOM    193  CG  GLU A  23      -1.933  38.238   7.172  1.00 70.93           C  
ATOM    194  CD  GLU A  23      -1.819  38.965   8.504  1.00 70.93           C  
ATOM    195  OE1 GLU A  23      -1.958  38.314   9.564  1.00 70.93           O  
ATOM    196  OE2 GLU A  23      -1.589  40.195   8.484  1.00 70.93           O1-
ATOM    197  N   ARG A  24      -1.987  40.217   2.968  1.00 88.42           N  
ATOM    198  CA  ARG A  24      -2.431  41.115   1.907  1.00 88.42           C  
ATOM    199  C   ARG A  24      -2.848  40.333   0.667  1.00 88.42           C  
ATOM    200  O   ARG A  24      -3.871  40.639   0.049  1.00 88.42           O  
ATOM    201  CB  ARG A  24      -1.327  42.113   1.550  1.00 88.42           C  
ATOM    202  CG  ARG A  24      -1.124  43.205   2.588  1.00 88.42           C  
ATOM    203  CD  ARG A  24      -0.081  44.220   2.142  1.00 88.42           C  
ATOM    204  NE  ARG A  24       0.271  45.140   3.220  1.00 88.42           N  
ATOM    205  CZ  ARG A  24       1.288  45.997   3.183  1.00 88.42           C  
ATOM    206  NH1 ARG A  24       2.076  46.070   2.115  1.00 88.42           N1+
ATOM    207  NH2 ARG A  24       1.518  46.789   4.220  1.00 88.42           N  
ATOM    208  N   GLU A  25      -2.035  39.361   0.359  1.00 79.75           N  
ATOM    209  CA  GLU A  25      -2.354  38.498  -0.775  1.00 79.75           C  
ATOM    210  C   GLU A  25      -3.656  37.737  -0.540  1.00 79.75           C  
ATOM    211  O   GLU A  25      -4.479  37.610  -1.450  1.00 79.75           O  
ATOM    212  CB  GLU A  25      -1.211  37.516  -1.042  1.00 79.75           C  
ATOM    213  CG  GLU A  25       0.023  38.160  -1.656  1.00 79.75           C  
ATOM    214  CD  GLU A  25       1.147  37.172  -1.922  1.00 79.75           C  
ATOM    215  OE1 GLU A  25       2.252  37.602  -2.322  1.00 79.75           O  
ATOM    216  OE2 GLU A  25       0.920  35.956  -1.729  1.00 79.75           O1-
ATOM    217  N   HIS A  26      -3.814  37.208   0.605  1.00 74.91           N  
ATOM    218  CA  HIS A  26      -5.044  36.505   0.950  1.00 74.91           C  
ATOM    219  C   HIS A  26      -6.259  37.416   0.808  1.00 74.91           C  
ATOM    220  O   HIS A  26      -7.293  36.999   0.283  1.00 74.91           O  
ATOM    221  CB  HIS A  26      -4.965  35.956   2.377  1.00 74.91           C  
ATOM    222  CG  HIS A  26      -4.277  34.631   2.472  1.00 74.91           C  
ATOM    223  CD2 HIS A  26      -3.647  33.887   1.533  1.00 74.91           C  
ATOM    224  ND1 HIS A  26      -4.193  33.919   3.650  1.00 74.91           N  
ATOM    225  CE1 HIS A  26      -3.535  32.794   3.430  1.00 74.91           C  
ATOM    226  NE2 HIS A  26      -3.193  32.749   2.154  1.00 74.91           N  
ATOM    227  N   GLU A  27      -6.142  38.639   1.291  1.00 73.91           N  
ATOM    228  CA  GLU A  27      -7.232  39.605   1.200  1.00 73.91           C  
ATOM    229  C   GLU A  27      -7.553  39.940  -0.254  1.00 73.91           C  
ATOM    230  O   GLU A  27      -8.723  40.063  -0.624  1.00 73.91           O  
ATOM    231  CB  GLU A  27      -6.885  40.881   1.971  1.00 73.91           C  
ATOM    232  CG  GLU A  27      -8.024  41.888   2.039  1.00 73.91           C  
ATOM    233  CD  GLU A  27      -9.231  41.377   2.810  1.00 73.91           C  
ATOM    234  OE1 GLU A  27     -10.370  41.798   2.505  1.00 73.91           O  
ATOM    235  OE2 GLU A  27      -9.036  40.548   3.727  1.00 73.91           O1-
ATOM    236  N   GLU A  28      -6.527  40.033  -1.079  1.00 77.85           N  
ATOM    237  CA  GLU A  28      -6.713  40.286  -2.505  1.00 77.85           C  
ATOM    238  C   GLU A  28      -7.432  39.123  -3.182  1.00 77.85           C  
ATOM    239  O   GLU A  28      -8.325  39.334  -4.006  1.00 77.85           O  
ATOM    240  CB  GLU A  28      -5.366  40.541  -3.186  1.00 77.85           C  
ATOM    241  CG  GLU A  28      -4.742  41.883  -2.832  1.00 77.85           C  
ATOM    242  CD  GLU A  28      -3.367  42.086  -3.449  1.00 77.85           C  
ATOM    243  OE1 GLU A  28      -2.721  43.121  -3.165  1.00 77.85           O  
ATOM    244  OE2 GLU A  28      -2.932  41.205  -4.223  1.00 77.85           O1-
ATOM    245  N   ILE A  29      -7.069  37.937  -2.786  1.00 67.07           N  
ATOM    246  CA  ILE A  29      -7.687  36.735  -3.334  1.00 67.07           C  
ATOM    247  C   ILE A  29      -9.145  36.653  -2.884  1.00 67.07           C  
ATOM    248  O   ILE A  29     -10.032  36.350  -3.685  1.00 67.07           O  
ATOM    249  CB  ILE A  29      -6.923  35.461  -2.908  1.00 67.07           C  
ATOM    250  CG1 ILE A  29      -5.537  35.425  -3.565  1.00 67.07           C  
ATOM    251  CG2 ILE A  29      -7.728  34.206  -3.258  1.00 67.07           C  
ATOM    252  CD1 ILE A  29      -4.651  34.288  -3.077  1.00 67.07           C  
ATOM    253  N   ARG A  30      -9.375  36.949  -1.647  1.00 71.22           N  
ATOM    254  CA  ARG A  30     -10.737  36.936  -1.124  1.00 71.22           C  
ATOM    255  C   ARG A  30     -11.624  37.917  -1.883  1.00 71.22           C  
ATOM    256  O   ARG A  30     -12.750  37.582  -2.258  1.00 71.22           O  
ATOM    257  CB  ARG A  30     -10.743  37.271   0.369  1.00 71.22           C  
ATOM    258  CG  ARG A  30     -12.086  37.048   1.045  1.00 71.22           C  
ATOM    259  CD  ARG A  30     -12.067  37.496   2.500  1.00 71.22           C  
ATOM    260  NE  ARG A  30     -11.313  36.570   3.339  1.00 71.22           N  
ATOM    261  CZ  ARG A  30     -10.856  36.851   4.556  1.00 71.22           C  
ATOM    262  NH1 ARG A  30     -11.069  38.043   5.103  1.00 71.22           N1+
ATOM    263  NH2 ARG A  30     -10.180  35.933   5.233  1.00 71.22           N  
ATOM    264  N   GLU A  31     -11.105  39.114  -2.137  1.00 73.73           N  
ATOM    265  CA  GLU A  31     -11.858  40.137  -2.858  1.00 73.73           C  
ATOM    266  C   GLU A  31     -12.094  39.728  -4.309  1.00 73.73           C  
ATOM    267  O   GLU A  31     -13.179  39.946  -4.852  1.00 73.73           O  
ATOM    268  CB  GLU A  31     -11.128  41.481  -2.803  1.00 73.73           C  
ATOM    269  CG  GLU A  31     -11.210  42.170  -1.448  1.00 73.73           C  
ATOM    270  CD  GLU A  31     -10.453  43.488  -1.400  1.00 73.73           C  
ATOM    271  OE1 GLU A  31     -10.473  44.161  -0.343  1.00 73.73           O  
ATOM    272  OE2 GLU A  31      -9.837  43.853  -2.426  1.00 73.73           O1-
ATOM    273  N   ALA A  32     -10.999  39.174  -4.916  1.00 68.18           N  
ATOM    274  CA  ALA A  32     -11.135  38.660  -6.276  1.00 68.18           C  
ATOM    275  C   ALA A  32     -12.195  37.563  -6.344  1.00 68.18           C  
ATOM    276  O   ALA A  32     -12.997  37.525  -7.280  1.00 68.18           O  
ATOM    277  CB  ALA A  32      -9.794  38.132  -6.782  1.00 68.18           C  
ATOM    278  N   LEU A  33     -12.192  36.728  -5.367  1.00 68.94           N  
ATOM    279  CA  LEU A  33     -13.155  35.633  -5.336  1.00 68.94           C  
ATOM    280  C   LEU A  33     -14.576  36.162  -5.169  1.00 68.94           C  
ATOM    281  O   LEU A  33     -15.510  35.656  -5.797  1.00 68.94           O  
ATOM    282  CB  LEU A  33     -12.824  34.660  -4.202  1.00 68.94           C  
ATOM    283  CG  LEU A  33     -11.653  33.707  -4.445  1.00 68.94           C  
ATOM    284  CD1 LEU A  33     -11.351  32.905  -3.184  1.00 68.94           C  
ATOM    285  CD2 LEU A  33     -11.955  32.778  -5.616  1.00 68.94           C  
ATOM    286  N   LYS A  34     -14.768  37.164  -4.385  1.00 72.92           N  
ATOM    287  CA  LYS A  34     -16.075  37.787  -4.201  1.00 72.92           C  
ATOM    288  C   LYS A  34     -16.595  38.370  -5.511  1.00 72.92           C  
ATOM    289  O   LYS A  34     -17.771  38.206  -5.847  1.00 72.92           O  
ATOM    290  CB  LYS A  34     -16.003  38.880  -3.133  1.00 72.92           C  
ATOM    291  CG  LYS A  34     -15.937  38.350  -1.709  1.00 72.92           C  
ATOM    292  CD  LYS A  34     -15.956  39.483  -0.690  1.00 72.92           C  
ATOM    293  CE  LYS A  34     -15.819  38.959   0.732  1.00 72.92           C  
ATOM    294  NZ  LYS A  34     -15.782  40.069   1.731  1.00 72.92           N1+
ATOM    295  N   ARG A  35     -15.708  39.027  -6.242  1.00 70.71           N  
ATOM    296  CA  ARG A  35     -16.079  39.621  -7.524  1.00 70.71           C  
ATOM    297  C   ARG A  35     -16.466  38.546  -8.533  1.00 70.71           C  
ATOM    298  O   ARG A  35     -17.454  38.692  -9.255  1.00 70.71           O  
ATOM    299  CB  ARG A  35     -14.931  40.470  -8.075  1.00 70.71           C  
ATOM    300  CG  ARG A  35     -14.741  41.794  -7.352  1.00 70.71           C  
ATOM    301  CD  ARG A  35     -13.652  42.638  -7.999  1.00 70.71           C  
ATOM    302  NE  ARG A  35     -13.301  43.789  -7.173  1.00 70.71           N  
ATOM    303  CZ  ARG A  35     -12.292  44.621  -7.421  1.00 70.71           C  
ATOM    304  NH1 ARG A  35     -11.512  44.443  -8.480  1.00 70.71           N1+
ATOM    305  NH2 ARG A  35     -12.061  45.637  -6.602  1.00 70.71           N  
ATOM    306  N   LEU A  36     -15.637  37.529  -8.580  1.00 71.65           N  
ATOM    307  CA  LEU A  36     -15.898  36.432  -9.506  1.00 71.65           C  
ATOM    308  C   LEU A  36     -17.215  35.740  -9.170  1.00 71.65           C  
ATOM    309  O   LEU A  36     -17.987  35.396 -10.068  1.00 71.65           O  
ATOM    310  CB  LEU A  36     -14.752  35.418  -9.471  1.00 71.65           C  
ATOM    311  CG  LEU A  36     -13.493  35.791 -10.256  1.00 71.65           C  
ATOM    312  CD1 LEU A  36     -12.361  34.819  -9.936  1.00 71.65           C  
ATOM    313  CD2 LEU A  36     -13.782  35.810 -11.753  1.00 71.65           C  
ATOM    314  N   GLN A  37     -17.494  35.531  -7.955  1.00 67.73           N  
ATOM    315  CA  GLN A  37     -18.743  34.929  -7.498  1.00 67.73           C  
ATOM    316  C   GLN A  37     -19.948  35.729  -7.983  1.00 67.73           C  
ATOM    317  O   GLN A  37     -20.931  35.154  -8.457  1.00 67.73           O  
ATOM    318  CB  GLN A  37     -18.762  34.825  -5.972  1.00 67.73           C  
ATOM    319  CG  GLN A  37     -19.974  34.087  -5.421  1.00 67.73           C  
ATOM    320  CD  GLN A  37     -19.961  33.983  -3.908  1.00 67.73           C  
ATOM    321  NE2 GLN A  37     -21.020  33.414  -3.343  1.00 67.73           N  
ATOM    322  OE1 GLN A  37     -19.006  34.411  -3.252  1.00 67.73           O  
ATOM    323  N   GLN A  38     -19.844  37.023  -7.875  1.00 66.44           N  
ATOM    324  CA  GLN A  38     -20.931  37.899  -8.299  1.00 66.44           C  
ATOM    325  C   GLN A  38     -21.144  37.820  -9.808  1.00 66.44           C  
ATOM    326  O   GLN A  38     -22.283  37.807 -10.279  1.00 66.44           O  
ATOM    327  CB  GLN A  38     -20.651  39.343  -7.882  1.00 66.44           C  
ATOM    328  CG  GLN A  38     -20.776  39.586  -6.384  1.00 66.44           C  
ATOM    329  CD  GLN A  38     -20.465  41.020  -5.995  1.00 66.44           C  
ATOM    330  NE2 GLN A  38     -20.767  41.375  -4.750  1.00 66.44           N  
ATOM    331  OE1 GLN A  38     -19.955  41.801  -6.804  1.00 66.44           O  
ATOM    332  N   SER A  39     -20.056  37.763 -10.449  1.00 73.05           N  
ATOM    333  CA  SER A  39     -20.114  37.653 -11.902  1.00 73.05           C  
ATOM    334  C   SER A  39     -20.744  36.331 -12.332  1.00 73.05           C  
ATOM    335  O   SER A  39     -21.564  36.298 -13.250  1.00 73.05           O  
ATOM    336  CB  SER A  39     -18.716  37.781 -12.506  1.00 73.05           C  
ATOM    337  OG  SER A  39     -18.774  37.747 -13.923  1.00 73.05           O  
ATOM    338  N   VAL A  40     -20.424  35.272 -11.632  1.00 72.76           N  
ATOM    339  CA  VAL A  40     -20.942  33.941 -11.931  1.00 72.76           C  
ATOM    340  C   VAL A  40     -22.440  33.892 -11.641  1.00 72.76           C  
ATOM    341  O   VAL A  40     -23.213  33.340 -12.428  1.00 72.76           O  
ATOM    342  CB  VAL A  40     -20.206  32.851 -11.120  1.00 72.76           C  
ATOM    343  CG1 VAL A  40     -20.931  31.511 -11.235  1.00 72.76           C  
ATOM    344  CG2 VAL A  40     -18.759  32.721 -11.590  1.00 72.76           C  
ATOM    345  N   LEU A  41     -22.850  34.541 -10.632  1.00 66.64           N  
ATOM    346  CA  LEU A  41     -24.257  34.567 -10.249  1.00 66.64           C  
ATOM    347  C   LEU A  41     -25.089  35.315 -11.284  1.00 66.64           C  
ATOM    348  O   LEU A  41     -26.175  34.865 -11.657  1.00 66.64           O  
ATOM    349  CB  LEU A  41     -24.425  35.220  -8.874  1.00 66.64           C  
ATOM    350  CG  LEU A  41     -24.109  34.341  -7.662  1.00 66.64           C  
ATOM    351  CD1 LEU A  41     -24.071  35.185  -6.391  1.00 66.64           C  
ATOM    352  CD2 LEU A  41     -25.133  33.219  -7.534  1.00 66.64           C  
ATOM    353  N   ARG A  42     -24.525  36.372 -11.704  1.00 72.85           N  
ATOM    354  CA  ARG A  42     -25.210  37.152 -12.731  1.00 72.85           C  
ATOM    355  C   ARG A  42     -25.368  36.347 -14.016  1.00 72.85           C  
ATOM    356  O   ARG A  42     -26.441  36.341 -14.623  1.00 72.85           O  
ATOM    357  CB  ARG A  42     -24.451  38.450 -13.014  1.00 72.85           C  
ATOM    358  CG  ARG A  42     -24.618  39.510 -11.938  1.00 72.85           C  
ATOM    359  CD  ARG A  42     -24.119  40.871 -12.403  1.00 72.85           C  
ATOM    360  NE  ARG A  42     -22.663  40.903 -12.508  1.00 72.85           N  
ATOM    361  CZ  ARG A  42     -21.864  41.635 -11.736  1.00 72.85           C  
ATOM    362  NH1 ARG A  42     -22.366  42.412 -10.783  1.00 72.85           N1+
ATOM    363  NH2 ARG A  42     -20.552  41.589 -11.917  1.00 72.85           N  
ATOM    364  N   GLN A  43     -24.327  35.646 -14.341  1.00 70.21           N  
ATOM    365  CA  GLN A  43     -24.344  34.845 -15.560  1.00 70.21           C  
ATOM    366  C   GLN A  43     -25.304  33.665 -15.431  1.00 70.21           C  
ATOM    367  O   GLN A  43     -25.975  33.296 -16.396  1.00 70.21           O  
ATOM    368  CB  GLN A  43     -22.938  34.344 -15.894  1.00 70.21           C  
ATOM    369  CG  GLN A  43     -21.975  35.447 -16.312  1.00 70.21           C  
ATOM    370  CD  GLN A  43     -22.404  36.150 -17.585  1.00 70.21           C  
ATOM    371  NE2 GLN A  43     -22.048  37.424 -17.708  1.00 70.21           N  
ATOM    372  OE1 GLN A  43     -23.050  35.554 -18.452  1.00 70.21           O  
ATOM    373  N   ALA A  44     -25.307  33.113 -14.275  1.00 63.73           N  
ATOM    374  CA  ALA A  44     -26.221  32.006 -14.006  1.00 63.73           C  
ATOM    375  C   ALA A  44     -27.674  32.443 -14.169  1.00 63.73           C  
ATOM    376  O   ALA A  44     -28.487  31.716 -14.747  1.00 63.73           O  
ATOM    377  CB  ALA A  44     -25.989  31.455 -12.602  1.00 63.73           C  
ATOM    378  N   VAL A  45     -27.988  33.654 -13.732  1.00 70.96           N  
ATOM    379  CA  VAL A  45     -29.330  34.210 -13.858  1.00 70.96           C  
ATOM    380  C   VAL A  45     -29.660  34.434 -15.333  1.00 70.96           C  
ATOM    381  O   VAL A  45     -30.752  34.087 -15.790  1.00 70.96           O  
ATOM    382  CB  VAL A  45     -29.472  35.534 -13.075  1.00 70.96           C  
ATOM    383  CG1 VAL A  45     -30.821  36.191 -13.363  1.00 70.96           C  
ATOM    384  CG2 VAL A  45     -29.305  35.287 -11.577  1.00 70.96           C  
ATOM    385  N   ARG A  46     -28.699  35.020 -15.981  1.00 72.45           N  
ATOM    386  CA  ARG A  46     -28.869  35.246 -17.413  1.00 72.45           C  
ATOM    387  C   ARG A  46     -29.108  33.934 -18.150  1.00 72.45           C  
ATOM    388  O   ARG A  46     -29.983  33.852 -19.015  1.00 72.45           O  
ATOM    389  CB  ARG A  46     -27.644  35.958 -17.994  1.00 72.45           C  
ATOM    390  CG  ARG A  46     -27.754  37.474 -17.989  1.00 72.45           C  
ATOM    391  CD  ARG A  46     -26.553  38.129 -18.657  1.00 72.45           C  
ATOM    392  NE  ARG A  46     -25.987  39.189 -17.829  1.00 72.45           N  
ATOM    393  CZ  ARG A  46     -25.036  40.033 -18.223  1.00 72.45           C  
ATOM    394  NH1 ARG A  46     -24.524  39.954 -19.446  1.00 72.45           N1+
ATOM    395  NH2 ARG A  46     -24.594  40.961 -17.388  1.00 72.45           N  
ATOM    396  N   LEU A  47     -28.337  32.948 -17.855  1.00 72.01           N  
ATOM    397  CA  LEU A  47     -28.471  31.628 -18.461  1.00 72.01           C  
ATOM    398  C   LEU A  47     -29.837  31.024 -18.154  1.00 72.01           C  
ATOM    399  O   LEU A  47     -30.445  30.384 -19.014  1.00 72.01           O  
ATOM    400  CB  LEU A  47     -27.363  30.695 -17.963  1.00 72.01           C  
ATOM    401  CG  LEU A  47     -25.999  30.842 -18.638  1.00 72.01           C  
ATOM    402  CD1 LEU A  47     -24.960  29.983 -17.925  1.00 72.01           C  
ATOM    403  CD2 LEU A  47     -26.088  30.466 -20.113  1.00 72.01           C  
ATOM    404  N   ALA A  48     -30.269  31.150 -16.971  1.00 62.30           N  
ATOM    405  CA  ALA A  48     -31.598  30.674 -16.595  1.00 62.30           C  
ATOM    406  C   ALA A  48     -32.680  31.349 -17.432  1.00 62.30           C  
ATOM    407  O   ALA A  48     -33.654  30.707 -17.833  1.00 62.30           O  
ATOM    408  CB  ALA A  48     -31.849  30.917 -15.109  1.00 62.30           C  
ATOM    409  N   LYS A  49     -32.552  32.640 -17.783  1.00 68.00           N  
ATOM    410  CA  LYS A  49     -33.498  33.376 -18.617  1.00 68.00           C  
ATOM    411  C   LYS A  49     -33.496  32.847 -20.048  1.00 68.00           C  
ATOM    412  O   LYS A  49     -34.533  32.844 -20.716  1.00 68.00           O  
ATOM    413  CB  LYS A  49     -33.170  34.870 -18.611  1.00 68.00           C  
ATOM    414  CG  LYS A  49     -33.554  35.583 -17.322  1.00 68.00           C  
ATOM    415  CD  LYS A  49     -33.278  37.079 -17.408  1.00 68.00           C  
ATOM    416  CE  LYS A  49     -33.631  37.788 -16.107  1.00 68.00           C  
ATOM    417  NZ  LYS A  49     -33.313  39.246 -16.168  1.00 68.00           N1+
ATOM    418  N   LEU A  50     -32.412  32.408 -20.454  1.00 68.96           N  
ATOM    419  CA  LEU A  50     -32.214  31.971 -21.832  1.00 68.96           C  
ATOM    420  C   LEU A  50     -32.607  30.508 -22.001  1.00 68.96           C  
ATOM    421  O   LEU A  50     -32.710  30.014 -23.126  1.00 68.96           O  
ATOM    422  CB  LEU A  50     -30.755  32.173 -22.253  1.00 68.96           C  
ATOM    423  CG  LEU A  50     -30.283  33.621 -22.391  1.00 68.96           C  
ATOM    424  CD1 LEU A  50     -28.785  33.666 -22.670  1.00 68.96           C  
ATOM    425  CD2 LEU A  50     -31.059  34.334 -23.493  1.00 68.96           C  
ATOM    426  N   GLY A  51     -33.075  29.815 -20.868  1.00 58.29           N  
ATOM    427  CA  GLY A  51     -33.553  28.442 -20.885  1.00 58.29           C  
ATOM    428  C   GLY A  51     -32.450  27.431 -21.140  1.00 58.29           C  
ATOM    429  O   GLY A  51     -32.723  26.292 -21.525  1.00 58.29           O  
ATOM    430  N   ASP A  52     -31.170  27.835 -20.989  1.00 58.95           N  
ATOM    431  CA  ASP A  52     -30.029  26.992 -21.332  1.00 58.95           C  
ATOM    432  C   ASP A  52     -29.265  26.566 -20.080  1.00 58.95           C  
ATOM    433  O   ASP A  52     -29.106  27.354 -19.146  1.00 58.95           O  
ATOM    434  CB  ASP A  52     -29.092  27.723 -22.296  1.00 58.95           C  
ATOM    435  CG  ASP A  52     -29.623  27.766 -23.718  1.00 58.95           C  
ATOM    436  OD1 ASP A  52     -30.489  26.939 -24.072  1.00 58.95           O  
ATOM    437  OD2 ASP A  52     -29.167  28.636 -24.493  1.00 58.95           O1-
ATOM    438  N   ASP A  53     -29.075  25.045 -19.793  1.00 68.05           N  
ATOM    439  CA  ASP A  53     -28.116  24.139 -19.167  1.00 68.05           C  
ATOM    440  C   ASP A  53     -28.369  24.022 -17.667  1.00 68.05           C  
ATOM    441  O   ASP A  53     -27.610  24.563 -16.860  1.00 68.05           O  
ATOM    442  CB  ASP A  53     -26.684  24.612 -19.424  1.00 68.05           C  
ATOM    443  CG  ASP A  53     -25.667  23.485 -19.366  1.00 68.05           C  
ATOM    444  OD1 ASP A  53     -26.010  22.378 -18.898  1.00 68.05           O  
ATOM    445  OD2 ASP A  53     -24.512  23.707 -19.787  1.00 68.05           O1-
ATOM    446  N   SER A  54     -29.458  23.432 -17.313  1.00 74.54           N  
ATOM    447  CA  SER A  54     -29.923  23.130 -15.963  1.00 74.54           C  
ATOM    448  C   SER A  54     -28.847  22.410 -15.156  1.00 74.54           C  
ATOM    449  O   SER A  54     -28.705  22.644 -13.954  1.00 74.54           O  
ATOM    450  CB  SER A  54     -31.192  22.278 -16.011  1.00 74.54           C  
ATOM    451  OG  SER A  54     -32.259  22.999 -16.603  1.00 74.54           O  
ATOM    452  N   ARG A  55     -27.967  21.782 -15.872  1.00 70.61           N  
ATOM    453  CA  ARG A  55     -26.881  21.059 -15.218  1.00 70.61           C  
ATOM    454  C   ARG A  55     -25.822  22.021 -14.691  1.00 70.61           C  
ATOM    455  O   ARG A  55     -25.364  21.889 -13.554  1.00 70.61           O  
ATOM    456  CB  ARG A  55     -26.245  20.055 -16.182  1.00 70.61           C  
ATOM    457  CG  ARG A  55     -27.126  18.856 -16.493  1.00 70.61           C  
ATOM    458  CD  ARG A  55     -26.426  17.867 -17.415  1.00 70.61           C  
ATOM    459  NE  ARG A  55     -27.335  16.816 -17.867  1.00 70.61           N  
ATOM    460  CZ  ARG A  55     -26.976  15.770 -18.604  1.00 70.61           C  
ATOM    461  NH1 ARG A  55     -25.714  15.611 -18.987  1.00 70.61           N1+
ATOM    462  NH2 ARG A  55     -27.884  14.873 -18.961  1.00 70.61           N  
ATOM    463  N   MET A  56     -25.409  22.875 -15.480  1.00 77.28           N  
ATOM    464  CA  MET A  56     -24.418  23.884 -15.120  1.00 77.28           C  
ATOM    465  C   MET A  56     -24.934  24.779 -13.999  1.00 77.28           C  
ATOM    466  O   MET A  56     -24.215  25.055 -13.038  1.00 77.28           O  
ATOM    467  CB  MET A  56     -24.048  24.732 -16.339  1.00 77.28           C  
ATOM    468  CG  MET A  56     -23.002  25.796 -16.049  1.00 77.28           C  
ATOM    469  SD  MET A  56     -22.638  26.841 -17.513  1.00 77.28           S  
ATOM    470  CE  MET A  56     -21.641  25.685 -18.492  1.00 77.28           C  
ATOM    471  N   ILE A  57     -26.202  25.152 -14.100  1.00 77.50           N  
ATOM    472  CA  ILE A  57     -26.819  26.006 -13.091  1.00 77.50           C  
ATOM    473  C   ILE A  57     -26.888  25.264 -11.758  1.00 77.50           C  
ATOM    474  O   ILE A  57     -26.591  25.835 -10.706  1.00 77.50           O  
ATOM    475  CB  ILE A  57     -28.230  26.463 -13.524  1.00 77.50           C  
ATOM    476  CG1 ILE A  57     -28.146  27.352 -14.770  1.00 77.50           C  
ATOM    477  CG2 ILE A  57     -28.937  27.193 -12.378  1.00 77.50           C  
ATOM    478  CD1 ILE A  57     -29.500  27.737 -15.349  1.00 77.50           C  
ATOM    479  N   ALA A  58     -27.166  24.047 -11.825  1.00 75.10           N  
ATOM    480  CA  ALA A  58     -27.206  23.212 -10.627  1.00 75.10           C  
ATOM    481  C   ALA A  58     -25.839  23.156  -9.951  1.00 75.10           C  
ATOM    482  O   ALA A  58     -25.742  23.240  -8.725  1.00 75.10           O  
ATOM    483  CB  ALA A  58     -27.682  21.803 -10.976  1.00 75.10           C  
ATOM    484  N   SER A  59     -24.789  23.069 -10.697  1.00 77.79           N  
ATOM    485  CA  SER A  59     -23.430  23.046 -10.165  1.00 77.79           C  
ATOM    486  C   SER A  59     -23.075  24.372  -9.502  1.00 77.79           C  
ATOM    487  O   SER A  59     -22.445  24.393  -8.442  1.00 77.79           O  
ATOM    488  CB  SER A  59     -22.425  22.735 -11.274  1.00 77.79           C  
ATOM    489  OG  SER A  59     -21.098  22.794 -10.781  1.00 77.79           O  
ATOM    490  N   ILE A  60     -23.529  25.464 -10.102  1.00 74.46           N  
ATOM    491  CA  ILE A  60     -23.272  26.799  -9.574  1.00 74.46           C  
ATOM    492  C   ILE A  60     -24.010  26.983  -8.251  1.00 74.46           C  
ATOM    493  O   ILE A  60     -23.437  27.471  -7.275  1.00 74.46           O  
ATOM    494  CB  ILE A  60     -23.693  27.895 -10.579  1.00 74.46           C  
ATOM    495  CG1 ILE A  60     -22.791  27.858 -11.819  1.00 74.46           C  
ATOM    496  CG2 ILE A  60     -23.659  29.276  -9.918  1.00 74.46           C  
ATOM    497  CD1 ILE A  60     -23.263  28.754 -12.955  1.00 74.46           C  
ATOM    498  N   ILE A  61     -25.265  26.549  -8.258  1.00 78.82           N  
ATOM    499  CA  ILE A  61     -26.071  26.665  -7.048  1.00 78.82           C  
ATOM    500  C   ILE A  61     -25.438  25.847  -5.926  1.00 78.82           C  
ATOM    501  O   ILE A  61     -25.334  26.316  -4.790  1.00 78.82           O  
ATOM    502  CB  ILE A  61     -27.526  26.204  -7.293  1.00 78.82           C  
ATOM    503  CG1 ILE A  61     -28.249  27.188  -8.219  1.00 78.82           C  
ATOM    504  CG2 ILE A  61     -28.274  26.051  -5.964  1.00 78.82           C  
ATOM    505  CD1 ILE A  61     -29.638  26.730  -8.647  1.00 78.82           C  
ATOM    506  N   ARG A  62     -25.066  24.618  -6.244  1.00 78.85           N  
ATOM    507  CA  ARG A  62     -24.371  23.776  -5.276  1.00 78.85           C  
ATOM    508  C   ARG A  62     -23.184  24.511  -4.662  1.00 78.85           C  
ATOM    509  O   ARG A  62     -23.024  24.530  -3.441  1.00 78.85           O  
ATOM    510  CB  ARG A  62     -23.900  22.476  -5.934  1.00 78.85           C  
ATOM    511  CG  ARG A  62     -23.238  21.505  -4.971  1.00 78.85           C  
ATOM    512  CD  ARG A  62     -22.739  20.255  -5.685  1.00 78.85           C  
ATOM    513  NE  ARG A  62     -21.654  20.561  -6.612  1.00 78.85           N  
ATOM    514  CZ  ARG A  62     -21.177  19.719  -7.525  1.00 78.85           C  
ATOM    515  NH1 ARG A  62     -21.683  18.497  -7.651  1.00 78.85           N1+
ATOM    516  NH2 ARG A  62     -20.186  20.101  -8.318  1.00 78.85           N  
ATOM    517  N   ASP A  63     -22.308  25.184  -5.446  1.00 79.85           N  
ATOM    518  CA  ASP A  63     -21.118  25.896  -4.990  1.00 79.85           C  
ATOM    519  C   ASP A  63     -21.495  27.123  -4.165  1.00 79.85           C  
ATOM    520  O   ASP A  63     -20.859  27.414  -3.149  1.00 79.85           O  
ATOM    521  CB  ASP A  63     -20.252  26.309  -6.182  1.00 79.85           C  
ATOM    522  CG  ASP A  63     -19.533  25.139  -6.828  1.00 79.85           C  
ATOM    523  OD1 ASP A  63     -19.459  24.053  -6.212  1.00 79.85           O  
ATOM    524  OD2 ASP A  63     -19.034  25.303  -7.962  1.00 79.85           O1-
ATOM    525  N   LEU A  64     -22.550  27.729  -4.576  1.00 73.88           N  
ATOM    526  CA  LEU A  64     -23.000  28.939  -3.897  1.00 73.88           C  
ATOM    527  C   LEU A  64     -23.546  28.614  -2.511  1.00 73.88           C  
ATOM    528  O   LEU A  64     -23.290  29.345  -1.551  1.00 73.88           O  
ATOM    529  CB  LEU A  64     -24.071  29.652  -4.725  1.00 73.88           C  
ATOM    530  CG  LEU A  64     -23.582  30.400  -5.967  1.00 73.88           C  
ATOM    531  CD1 LEU A  64     -24.766  30.945  -6.759  1.00 73.88           C  
ATOM    532  CD2 LEU A  64     -22.631  31.525  -5.575  1.00 73.88           C  
ATOM    533  N   VAL A  65     -24.240  27.557  -2.449  1.00 77.14           N  
ATOM    534  CA  VAL A  65     -24.802  27.113  -1.178  1.00 77.14           C  
ATOM    535  C   VAL A  65     -23.676  26.724  -0.223  1.00 77.14           C  
ATOM    536  O   VAL A  65     -23.695  27.094   0.953  1.00 77.14           O  
ATOM    537  CB  VAL A  65     -25.774  25.927  -1.369  1.00 77.14           C  
ATOM    538  CG1 VAL A  65     -26.169  25.331  -0.019  1.00 77.14           C  
ATOM    539  CG2 VAL A  65     -27.012  26.372  -2.145  1.00 77.14           C  
ATOM    540  N   LYS A  66     -22.655  26.055  -0.731  1.00 79.86           N  
ATOM    541  CA  LYS A  66     -21.493  25.710   0.084  1.00 79.86           C  
ATOM    542  C   LYS A  66     -20.812  26.964   0.627  1.00 79.86           C  
ATOM    543  O   LYS A  66     -20.462  27.024   1.807  1.00 79.86           O  
ATOM    544  CB  LYS A  66     -20.496  24.881  -0.727  1.00 79.86           C  
ATOM    545  CG  LYS A  66     -20.908  23.429  -0.914  1.00 79.86           C  
ATOM    546  CD  LYS A  66     -19.830  22.631  -1.639  1.00 79.86           C  
ATOM    547  CE  LYS A  66     -20.277  21.201  -1.906  1.00 79.86           C  
ATOM    548  NZ  LYS A  66     -19.246  20.429  -2.663  1.00 79.86           N1+
ATOM    549  N   GLN A  67     -20.743  27.827  -0.203  1.00 71.47           N  
ATOM    550  CA  GLN A  67     -20.093  29.082   0.159  1.00 71.47           C  
ATOM    551  C   GLN A  67     -20.919  29.853   1.183  1.00 71.47           C  
ATOM    552  O   GLN A  67     -20.370  30.424   2.128  1.00 71.47           O  
ATOM    553  CB  GLN A  67     -19.859  29.943  -1.084  1.00 71.47           C  
ATOM    554  CG  GLN A  67     -18.755  29.422  -1.994  1.00 71.47           C  
ATOM    555  CD  GLN A  67     -18.535  30.300  -3.212  1.00 71.47           C  
ATOM    556  NE2 GLN A  67     -17.699  29.837  -4.134  1.00 71.47           N  
ATOM    557  OE1 GLN A  67     -19.115  31.385  -3.324  1.00 71.47           O  
ATOM    558  N   ALA A  68     -22.150  29.885   0.936  1.00 70.98           N  
ATOM    559  CA  ALA A  68     -23.060  30.596   1.830  1.00 70.98           C  
ATOM    560  C   ALA A  68     -23.029  29.997   3.234  1.00 70.98           C  
ATOM    561  O   ALA A  68     -23.066  30.726   4.227  1.00 70.98           O  
ATOM    562  CB  ALA A  68     -24.482  30.568   1.274  1.00 70.98           C  
ATOM    563  N   LEU A  69     -22.937  28.757   3.346  1.00 74.64           N  
ATOM    564  CA  LEU A  69     -22.921  28.092   4.644  1.00 74.64           C  
ATOM    565  C   LEU A  69     -21.610  28.360   5.376  1.00 74.64           C  
ATOM    566  O   LEU A  69     -21.578  28.389   6.609  1.00 74.64           O  
ATOM    567  CB  LEU A  69     -23.125  26.584   4.476  1.00 74.64           C  
ATOM    568  CG  LEU A  69     -24.537  26.129   4.104  1.00 74.64           C  
ATOM    569  CD1 LEU A  69     -24.560  24.625   3.852  1.00 74.64           C  
ATOM    570  CD2 LEU A  69     -25.527  26.507   5.200  1.00 74.64           C  
ATOM    571  N   ARG A  70     -20.597  28.639   4.633  1.00 73.66           N  
ATOM    572  CA  ARG A  70     -19.299  28.928   5.237  1.00 73.66           C  
ATOM    573  C   ARG A  70     -19.192  30.399   5.626  1.00 73.66           C  
ATOM    574  O   ARG A  70     -18.380  30.762   6.479  1.00 73.66           O  
ATOM    575  CB  ARG A  70     -18.166  28.554   4.280  1.00 73.66           C  
ATOM    576  CG  ARG A  70     -17.981  27.055   4.100  1.00 73.66           C  
ATOM    577  CD  ARG A  70     -16.844  26.738   3.138  1.00 73.66           C  
ATOM    578  NE  ARG A  70     -16.744  25.307   2.875  1.00 73.66           N  
ATOM    579  CZ  ARG A  70     -15.839  24.744   2.079  1.00 73.66           C  
ATOM    580  NH1 ARG A  70     -14.934  25.485   1.451  1.00 73.66           N1+
ATOM    581  NH2 ARG A  70     -15.837  23.429   1.910  1.00 73.66           N  
ATOM    582  N   ALA A  71     -19.965  31.094   4.899  1.00 66.37           N  
ATOM    583  CA  ALA A  71     -19.880  32.540   5.089  1.00 66.37           C  
ATOM    584  C   ALA A  71     -20.437  32.948   6.449  1.00 66.37           C  
ATOM    585  O   ALA A  71     -21.471  32.433   6.883  1.00 66.37           O  
ATOM    586  CB  ALA A  71     -20.624  33.267   3.972  1.00 66.37           C  
ATOM    587  N   THR A  72     -19.660  33.548   7.322  1.00 61.11           N  
ATOM    588  CA  THR A  72     -20.064  34.079   8.618  1.00 61.11           C  
ATOM    589  C   THR A  72     -20.754  35.431   8.460  1.00 61.11           C  
ATOM    590  O   THR A  72     -21.423  35.904   9.380  1.00 61.11           O  
ATOM    591  CB  THR A  72     -18.857  34.222   9.564  1.00 61.11           C  
ATOM    592  CG2 THR A  72     -18.345  32.858  10.014  1.00 61.11           C  
ATOM    593  OG1 THR A  72     -17.804  34.914   8.882  1.00 61.11           O  
ATOM    594  N   ASP A  73     -20.743  35.950   7.212  1.00 71.63           N  
ATOM    595  CA  ASP A  73     -21.204  37.302   6.910  1.00 71.63           C  
ATOM    596  C   ASP A  73     -22.668  37.300   6.477  1.00 71.63           C  
ATOM    597  O   ASP A  73     -23.011  36.744   5.432  1.00 71.63           O  
ATOM    598  CB  ASP A  73     -20.333  37.936   5.823  1.00 71.63           C  
ATOM    599  CG  ASP A  73     -20.621  39.413   5.620  1.00 71.63           C  
ATOM    600  OD1 ASP A  73     -21.599  39.931   6.202  1.00 71.63           O  
ATOM    601  OD2 ASP A  73     -19.863  40.065   4.869  1.00 71.63           O1-
ATOM    602  N   GLU A  74     -23.614  37.866   7.222  1.00 76.74           N  
ATOM    603  CA  GLU A  74     -25.057  37.966   7.023  1.00 76.74           C  
ATOM    604  C   GLU A  74     -25.385  38.683   5.716  1.00 76.74           C  
ATOM    605  O   GLU A  74     -26.323  38.303   5.012  1.00 76.74           O  
ATOM    606  CB  GLU A  74     -25.714  38.692   8.200  1.00 76.74           C  
ATOM    607  CG  GLU A  74     -27.233  38.608   8.205  1.00 76.74           C  
ATOM    608  CD  GLU A  74     -27.866  39.248   9.430  1.00 76.74           C  
ATOM    609  OE1 GLU A  74     -29.104  39.158   9.591  1.00 76.74           O  
ATOM    610  OE2 GLU A  74     -27.117  39.845  10.235  1.00 76.74           O1-
ATOM    611  N   ARG A  75     -24.573  39.638   5.327  1.00 78.15           N  
ATOM    612  CA  ARG A  75     -24.792  40.402   4.103  1.00 78.15           C  
ATOM    613  C   ARG A  75     -24.573  39.535   2.869  1.00 78.15           C  
ATOM    614  O   ARG A  75     -25.362  39.580   1.924  1.00 78.15           O  
ATOM    615  CB  ARG A  75     -23.868  41.621   4.058  1.00 78.15           C  
ATOM    616  CG  ARG A  75     -24.297  42.755   4.976  1.00 78.15           C  
ATOM    617  CD  ARG A  75     -23.412  43.983   4.808  1.00 78.15           C  
ATOM    618  NE  ARG A  75     -23.728  45.012   5.793  1.00 78.15           N  
ATOM    619  CZ  ARG A  75     -23.112  46.188   5.883  1.00 78.15           C  
ATOM    620  NH1 ARG A  75     -22.132  46.507   5.046  1.00 78.15           N1+
ATOM    621  NH2 ARG A  75     -23.479  47.053   6.819  1.00 78.15           N  
ATOM    622  N   GLU A  76     -23.595  38.772   2.893  1.00 76.00           N  
ATOM    623  CA  GLU A  76     -23.287  37.850   1.805  1.00 76.00           C  
ATOM    624  C   GLU A  76     -24.366  36.780   1.666  1.00 76.00           C  
ATOM    625  O   GLU A  76     -24.769  36.437   0.553  1.00 76.00           O  
ATOM    626  CB  GLU A  76     -21.922  37.194   2.024  1.00 76.00           C  
ATOM    627  CG  GLU A  76     -20.745  38.096   1.683  1.00 76.00           C  
ATOM    628  CD  GLU A  76     -19.399  37.399   1.807  1.00 76.00           C  
ATOM    629  OE1 GLU A  76     -18.357  38.036   1.528  1.00 76.00           O  
ATOM    630  OE2 GLU A  76     -19.386  36.205   2.185  1.00 76.00           O1-
ATOM    631  N   GLN A  77     -24.859  36.290   2.743  1.00 78.92           N  
ATOM    632  CA  GLN A  77     -25.954  35.328   2.740  1.00 78.92           C  
ATOM    633  C   GLN A  77     -27.219  35.935   2.141  1.00 78.92           C  
ATOM    634  O   GLN A  77     -27.931  35.277   1.379  1.00 78.92           O  
ATOM    635  CB  GLN A  77     -26.233  34.826   4.158  1.00 78.92           C  
ATOM    636  CG  GLN A  77     -25.246  33.773   4.644  1.00 78.92           C  
ATOM    637  CD  GLN A  77     -25.592  33.235   6.019  1.00 78.92           C  
ATOM    638  NE2 GLN A  77     -24.707  32.412   6.574  1.00 78.92           N  
ATOM    639  OE1 GLN A  77     -26.644  33.557   6.580  1.00 78.92           O  
ATOM    640  N   LYS A  78     -27.465  37.221   2.405  1.00 83.82           N  
ATOM    641  CA  LYS A  78     -28.628  37.920   1.866  1.00 83.82           C  
ATOM    642  C   LYS A  78     -28.519  38.078   0.351  1.00 83.82           C  
ATOM    643  O   LYS A  78     -29.509  37.920  -0.367  1.00 83.82           O  
ATOM    644  CB  LYS A  78     -28.783  39.292   2.525  1.00 83.82           C  
ATOM    645  CG  LYS A  78     -29.351  39.239   3.936  1.00 83.82           C  
ATOM    646  CD  LYS A  78     -29.565  40.636   4.504  1.00 83.82           C  
ATOM    647  CE  LYS A  78     -30.085  40.585   5.934  1.00 83.82           C  
ATOM    648  NZ  LYS A  78     -30.261  41.952   6.510  1.00 83.82           N1+
ATOM    649  N   LYS A  79     -27.368  38.332  -0.091  1.00 83.52           N  
ATOM    650  CA  LYS A  79     -27.130  38.486  -1.523  1.00 83.52           C  
ATOM    651  C   LYS A  79     -27.363  37.173  -2.263  1.00 83.52           C  
ATOM    652  O   LYS A  79     -27.971  37.158  -3.337  1.00 83.52           O  
ATOM    653  CB  LYS A  79     -25.709  38.989  -1.781  1.00 83.52           C  
ATOM    654  CG  LYS A  79     -25.491  40.447  -1.408  1.00 83.52           C  
ATOM    655  CD  LYS A  79     -24.076  40.903  -1.742  1.00 83.52           C  
ATOM    656  CE  LYS A  79     -23.828  42.337  -1.291  1.00 83.52           C  
ATOM    657  NZ  LYS A  79     -22.429  42.773  -1.575  1.00 83.52           N1+
ATOM    658  N   ILE A  80     -26.892  36.166  -1.723  1.00 82.47           N  
ATOM    659  CA  ILE A  80     -27.052  34.844  -2.318  1.00 82.47           C  
ATOM    660  C   ILE A  80     -28.531  34.467  -2.348  1.00 82.47           C  
ATOM    661  O   ILE A  80     -29.025  33.944  -3.351  1.00 82.47           O  
ATOM    662  CB  ILE A  80     -26.243  33.777  -1.548  1.00 82.47           C  
ATOM    663  CG1 ILE A  80     -24.739  34.027  -1.711  1.00 82.47           C  
ATOM    664  CG2 ILE A  80     -26.617  32.370  -2.022  1.00 82.47           C  
ATOM    665  CD1 ILE A  80     -23.864  33.126  -0.848  1.00 82.47           C  
ATOM    666  N   LYS A  81     -29.244  34.778  -1.341  1.00 85.37           N  
ATOM    667  CA  LYS A  81     -30.678  34.508  -1.290  1.00 85.37           C  
ATOM    668  C   LYS A  81     -31.418  35.256  -2.396  1.00 85.37           C  
ATOM    669  O   LYS A  81     -32.286  34.688  -3.063  1.00 85.37           O  
ATOM    670  CB  LYS A  81     -31.249  34.892   0.075  1.00 85.37           C  
ATOM    671  CG  LYS A  81     -30.958  33.881   1.175  1.00 85.37           C  
ATOM    672  CD  LYS A  81     -31.632  34.272   2.484  1.00 85.37           C  
ATOM    673  CE  LYS A  81     -31.281  33.302   3.604  1.00 85.37           C  
ATOM    674  NZ  LYS A  81     -31.940  33.679   4.891  1.00 85.37           N1+
ATOM    675  N   LYS A  82     -31.043  36.480  -2.505  1.00 86.13           N  
ATOM    676  CA  LYS A  82     -31.667  37.282  -3.552  1.00 86.13           C  
ATOM    677  C   LYS A  82     -31.384  36.700  -4.934  1.00 86.13           C  
ATOM    678  O   LYS A  82     -32.273  36.650  -5.786  1.00 86.13           O  
ATOM    679  CB  LYS A  82     -31.180  38.730  -3.482  1.00 86.13           C  
ATOM    680  CG  LYS A  82     -31.964  39.690  -4.365  1.00 86.13           C  
ATOM    681  CD  LYS A  82     -31.510  41.130  -4.166  1.00 86.13           C  
ATOM    682  CE  LYS A  82     -32.271  42.088  -5.071  1.00 86.13           C  
ATOM    683  NZ  LYS A  82     -31.836  43.504  -4.873  1.00 86.13           N1+
ATOM    684  N   ALA A  83     -30.170  36.321  -5.089  1.00 81.23           N  
ATOM    685  CA  ALA A  83     -29.784  35.705  -6.356  1.00 81.23           C  
ATOM    686  C   ALA A  83     -30.592  34.437  -6.617  1.00 81.23           C  
ATOM    687  O   ALA A  83     -31.045  34.203  -7.740  1.00 81.23           O  
ATOM    688  CB  ALA A  83     -28.290  35.392  -6.364  1.00 81.23           C  
ATOM    689  N   LEU A  84     -30.760  33.649  -5.613  1.00 85.30           N  
ATOM    690  CA  LEU A  84     -31.537  32.421  -5.744  1.00 85.30           C  
ATOM    691  C   LEU A  84     -32.991  32.733  -6.084  1.00 85.30           C  
ATOM    692  O   LEU A  84     -33.612  32.025  -6.879  1.00 85.30           O  
ATOM    693  CB  LEU A  84     -31.468  31.602  -4.453  1.00 85.30           C  
ATOM    694  CG  LEU A  84     -30.137  30.903  -4.165  1.00 85.30           C  
ATOM    695  CD1 LEU A  84     -30.195  30.189  -2.819  1.00 85.30           C  
ATOM    696  CD2 LEU A  84     -29.795  29.923  -5.282  1.00 85.30           C  
ATOM    697  N   GLU A  85     -33.499  33.827  -5.535  1.00 87.12           N  
ATOM    698  CA  GLU A  85     -34.866  34.251  -5.822  1.00 87.12           C  
ATOM    699  C   GLU A  85     -35.023  34.653  -7.286  1.00 87.12           C  
ATOM    700  O   GLU A  85     -36.015  34.300  -7.930  1.00 87.12           O  
ATOM    701  CB  GLU A  85     -35.271  35.414  -4.912  1.00 87.12           C  
ATOM    702  CG  GLU A  85     -35.528  35.003  -3.469  1.00 87.12           C  
ATOM    703  CD  GLU A  85     -35.776  36.186  -2.545  1.00 87.12           C  
ATOM    704  OE1 GLU A  85     -36.023  35.969  -1.337  1.00 87.12           O  
ATOM    705  OE2 GLU A  85     -35.725  37.336  -3.033  1.00 87.12           O1-
ATOM    706  N   GLU A  86     -34.016  35.343  -7.653  1.00 84.65           N  
ATOM    707  CA  GLU A  86     -34.028  35.755  -9.054  1.00 84.65           C  
ATOM    708  C   GLU A  86     -33.919  34.551  -9.984  1.00 84.65           C  
ATOM    709  O   GLU A  86     -34.598  34.491 -11.012  1.00 84.65           O  
ATOM    710  CB  GLU A  86     -32.890  36.740  -9.334  1.00 84.65           C  
ATOM    711  CG  GLU A  86     -33.093  38.110  -8.703  1.00 84.65           C  
ATOM    712  CD  GLU A  86     -31.947  39.071  -8.974  1.00 84.65           C  
ATOM    713  OE1 GLU A  86     -31.982  40.216  -8.468  1.00 84.65           O  
ATOM    714  OE2 GLU A  86     -31.008  38.678  -9.702  1.00 84.65           O1-
ATOM    715  N   LEU A  87     -33.131  33.639  -9.614  1.00 82.41           N  
ATOM    716  CA  LEU A  87     -32.975  32.413 -10.388  1.00 82.41           C  
ATOM    717  C   LEU A  87     -34.272  31.611 -10.403  1.00 82.41           C  
ATOM    718  O   LEU A  87     -34.654  31.060 -11.438  1.00 82.41           O  
ATOM    719  CB  LEU A  87     -31.839  31.559  -9.818  1.00 82.41           C  
ATOM    720  CG  LEU A  87     -30.417  32.020 -10.141  1.00 82.41           C  
ATOM    721  CD1 LEU A  87     -29.401  31.184  -9.369  1.00 82.41           C  
ATOM    722  CD2 LEU A  87     -30.156  31.937 -11.642  1.00 82.41           C  
ATOM    723  N   ALA A  88     -34.941  31.570  -9.300  1.00 83.32           N  
ATOM    724  CA  ALA A  88     -36.206  30.847  -9.191  1.00 83.32           C  
ATOM    725  C   ALA A  88     -37.253  31.430 -10.137  1.00 83.32           C  
ATOM    726  O   ALA A  88     -38.046  30.692 -10.727  1.00 83.32           O  
ATOM    727  CB  ALA A  88     -36.715  30.880  -7.753  1.00 83.32           C  
ATOM    728  N   GLN A  89     -37.274  32.700 -10.240  1.00 85.16           N  
ATOM    729  CA  GLN A  89     -38.258  33.380 -11.076  1.00 85.16           C  
ATOM    730  C   GLN A  89     -38.045  33.054 -12.552  1.00 85.16           C  
ATOM    731  O   GLN A  89     -39.002  33.012 -13.327  1.00 85.16           O  
ATOM    732  CB  GLN A  89     -38.194  34.892 -10.859  1.00 85.16           C  
ATOM    733  CG  GLN A  89     -38.744  35.343  -9.512  1.00 85.16           C  
ATOM    734  CD  GLN A  89     -38.619  36.840  -9.298  1.00 85.16           C  
ATOM    735  NE2 GLN A  89     -39.170  37.330  -8.193  1.00 85.16           N  
ATOM    736  OE1 GLN A  89     -38.030  37.551 -10.119  1.00 85.16           O  
ATOM    737  N   ASN A  90     -36.871  32.616 -12.812  1.00 81.14           N  
ATOM    738  CA  ASN A  90     -36.522  32.442 -14.219  1.00 81.14           C  
ATOM    739  C   ASN A  90     -36.331  30.970 -14.571  1.00 81.14           C  
ATOM    740  O   ASN A  90     -36.111  30.630 -15.735  1.00 81.14           O  
ATOM    741  CB  ASN A  90     -35.262  33.238 -14.562  1.00 81.14           C  
ATOM    742  CG  ASN A  90     -35.482  34.737 -14.498  1.00 81.14           C  
ATOM    743  ND2 ASN A  90     -34.704  35.415 -13.661  1.00 81.14           N  
ATOM    744  OD1 ASN A  90     -36.344  35.281 -15.193  1.00 81.14           O  
ATOM    745  N   ALA A  91     -36.317  30.150 -13.547  1.00 79.60           N  
ATOM    746  CA  ALA A  91     -36.108  28.725 -13.790  1.00 79.60           C  
ATOM    747  C   ALA A  91     -37.322  28.101 -14.474  1.00 79.60           C  
ATOM    748  O   ALA A  91     -38.460  28.313 -14.047  1.00 79.60           O  
ATOM    749  CB  ALA A  91     -35.808  28.000 -12.480  1.00 79.60           C  
ATOM    750  N   THR A  92     -37.145  27.419 -15.613  1.00 77.47           N  
ATOM    751  CA  THR A  92     -38.220  26.784 -16.368  1.00 77.47           C  
ATOM    752  C   THR A  92     -38.255  25.282 -16.101  1.00 77.47           C  
ATOM    753  O   THR A  92     -39.307  24.649 -16.222  1.00 77.47           O  
ATOM    754  CB  THR A  92     -38.067  27.036 -17.879  1.00 77.47           C  
ATOM    755  CG2 THR A  92     -38.233  28.516 -18.209  1.00 77.47           C  
ATOM    756  OG1 THR A  92     -36.766  26.607 -18.300  1.00 77.47           O  
ATOM    757  N   ASP A  93     -37.166  24.718 -15.553  1.00 83.30           N  
ATOM    758  CA  ASP A  93     -36.997  23.303 -15.235  1.00 83.30           C  
ATOM    759  C   ASP A  93     -37.449  23.004 -13.807  1.00 83.30           C  
ATOM    760  O   ASP A  93     -37.082  23.717 -12.872  1.00 83.30           O  
ATOM    761  CB  ASP A  93     -35.539  22.881 -15.425  1.00 83.30           C  
ATOM    762  CG  ASP A  93     -35.315  21.398 -15.183  1.00 83.30           C  
ATOM    763  OD1 ASP A  93     -34.809  21.027 -14.102  1.00 83.30           O  
ATOM    764  OD2 ASP A  93     -35.644  20.596 -16.082  1.00 83.30           O1-
ATOM    765  N   GLU A  94     -38.337  22.067 -13.697  1.00 86.21           N  
ATOM    766  CA  GLU A  94     -38.892  21.686 -12.402  1.00 86.21           C  
ATOM    767  C   GLU A  94     -37.794  21.242 -11.439  1.00 86.21           C  
ATOM    768  O   GLU A  94     -37.829  21.575 -10.253  1.00 86.21           O  
ATOM    769  CB  GLU A  94     -39.929  20.572 -12.567  1.00 86.21           C  
ATOM    770  CG  GLU A  94     -40.672  20.228 -11.284  1.00 86.21           C  
ATOM    771  CD  GLU A  94     -41.756  19.181 -11.481  1.00 86.21           C  
ATOM    772  OE1 GLU A  94     -42.487  18.874 -10.512  1.00 86.21           O  
ATOM    773  OE2 GLU A  94     -41.877  18.663 -12.614  1.00 86.21           O1-
ATOM    774  N   ALA A  95     -36.808  20.535 -11.869  1.00 86.46           N  
ATOM    775  CA  ALA A  95     -35.689  20.073 -11.052  1.00 86.46           C  
ATOM    776  C   ALA A  95     -34.873  21.251 -10.525  1.00 86.46           C  
ATOM    777  O   ALA A  95     -34.509  21.283  -9.347  1.00 86.46           O  
ATOM    778  CB  ALA A  95     -34.797  19.130 -11.856  1.00 86.46           C  
ATOM    779  N   LEU A  96     -34.654  22.191 -11.383  1.00 88.06           N  
ATOM    780  CA  LEU A  96     -33.923  23.399 -11.016  1.00 88.06           C  
ATOM    781  C   LEU A  96     -34.709  24.222 -10.000  1.00 88.06           C  
ATOM    782  O   LEU A  96     -34.140  24.718  -9.025  1.00 88.06           O  
ATOM    783  CB  LEU A  96     -33.627  24.246 -12.257  1.00 88.06           C  
ATOM    784  CG  LEU A  96     -32.769  25.493 -12.038  1.00 88.06           C  
ATOM    785  CD1 LEU A  96     -31.437  25.114 -11.401  1.00 88.06           C  
ATOM    786  CD2 LEU A  96     -32.548  26.227 -13.357  1.00 88.06           C  
ATOM    787  N   LYS A  97     -36.011  24.281 -10.185  1.00 89.88           N  
ATOM    788  CA  LYS A  97     -36.868  24.988  -9.239  1.00 89.88           C  
ATOM    789  C   LYS A  97     -36.817  24.337  -7.859  1.00 89.88           C  
ATOM    790  O   LYS A  97     -36.728  25.030  -6.843  1.00 89.88           O  
ATOM    791  CB  LYS A  97     -38.311  25.027  -9.746  1.00 89.88           C  
ATOM    792  CG  LYS A  97     -38.531  25.982 -10.910  1.00 89.88           C  
ATOM    793  CD  LYS A  97     -39.991  26.006 -11.344  1.00 89.88           C  
ATOM    794  CE  LYS A  97     -40.202  26.911 -12.551  1.00 89.88           C  
ATOM    795  NZ  LYS A  97     -41.619  26.886 -13.022  1.00 89.88           N1+
ATOM    796  N   LEU A  98     -36.844  23.068  -7.880  1.00 91.85           N  
ATOM    797  CA  LEU A  98     -36.790  22.310  -6.634  1.00 91.85           C  
ATOM    798  C   LEU A  98     -35.449  22.509  -5.936  1.00 91.85           C  
ATOM    799  O   LEU A  98     -35.398  22.682  -4.716  1.00 91.85           O  
ATOM    800  CB  LEU A  98     -37.025  20.821  -6.901  1.00 91.85           C  
ATOM    801  CG  LEU A  98     -38.472  20.399  -7.162  1.00 91.85           C  
ATOM    802  CD1 LEU A  98     -38.525  18.946  -7.619  1.00 91.85           C  
ATOM    803  CD2 LEU A  98     -39.322  20.605  -5.912  1.00 91.85           C  
ATOM    804  N   LEU A  99     -34.423  22.507  -6.746  1.00 90.89           N  
ATOM    805  CA  LEU A  99     -33.090  22.699  -6.187  1.00 90.89           C  
ATOM    806  C   LEU A  99     -32.962  24.075  -5.543  1.00 90.89           C  
ATOM    807  O   LEU A  99     -32.449  24.199  -4.429  1.00 90.89           O  
ATOM    808  CB  LEU A  99     -32.023  22.530  -7.272  1.00 90.89           C  
ATOM    809  CG  LEU A  99     -30.574  22.757  -6.840  1.00 90.89           C  
ATOM    810  CD1 LEU A  99     -30.185  21.768  -5.747  1.00 90.89           C  
ATOM    811  CD2 LEU A  99     -29.634  22.638  -8.035  1.00 90.89           C  
ATOM    812  N   ILE A 100     -33.467  25.074  -6.189  1.00 90.73           N  
ATOM    813  CA  ILE A 100     -33.392  26.448  -5.703  1.00 90.73           C  
ATOM    814  C   ILE A 100     -34.175  26.577  -4.399  1.00 90.73           C  
ATOM    815  O   ILE A 100     -33.687  27.163  -3.430  1.00 90.73           O  
ATOM    816  CB  ILE A 100     -33.930  27.447  -6.751  1.00 90.73           C  
ATOM    817  CG1 ILE A 100     -33.012  27.479  -7.980  1.00 90.73           C  
ATOM    818  CG2 ILE A 100     -34.076  28.844  -6.141  1.00 90.73           C  
ATOM    819  CD1 ILE A 100     -33.590  28.238  -9.165  1.00 90.73           C  
ATOM    820  N   GLU A 101     -35.286  25.980  -4.374  1.00 93.69           N  
ATOM    821  CA  GLU A 101     -36.116  26.020  -3.174  1.00 93.69           C  
ATOM    822  C   GLU A 101     -35.452  25.277  -2.018  1.00 93.69           C  
ATOM    823  O   GLU A 101     -35.514  25.720  -0.870  1.00 93.69           O  
ATOM    824  CB  GLU A 101     -37.498  25.425  -3.456  1.00 93.69           C  
ATOM    825  CG  GLU A 101     -38.495  25.619  -2.323  1.00 93.69           C  
ATOM    826  CD  GLU A 101     -39.910  25.203  -2.689  1.00 93.69           C  
ATOM    827  OE1 GLU A 101     -40.820  25.332  -1.840  1.00 93.69           O  
ATOM    828  OE2 GLU A 101     -40.110  24.744  -3.836  1.00 93.69           O1-
ATOM    829  N   ALA A 102     -34.909  24.199  -2.320  1.00 92.92           N  
ATOM    830  CA  ALA A 102     -34.169  23.453  -1.305  1.00 92.92           C  
ATOM    831  C   ALA A 102     -33.019  24.284  -0.744  1.00 92.92           C  
ATOM    832  O   ALA A 102     -32.807  24.322   0.471  1.00 92.92           O  
ATOM    833  CB  ALA A 102     -33.642  22.143  -1.887  1.00 92.92           C  
ATOM    834  N   ALA A 103     -32.301  24.923  -1.625  1.00 91.28           N  
ATOM    835  CA  ALA A 103     -31.173  25.762  -1.229  1.00 91.28           C  
ATOM    836  C   ALA A 103     -31.632  26.914  -0.341  1.00 91.28           C  
ATOM    837  O   ALA A 103     -30.991  27.223   0.667  1.00 91.28           O  
ATOM    838  CB  ALA A 103     -30.452  26.300  -2.463  1.00 91.28           C  
ATOM    839  N   LYS A 104     -32.719  27.495  -0.669  1.00 92.46           N  
ATOM    840  CA  LYS A 104     -33.266  28.587   0.133  1.00 92.46           C  
ATOM    841  C   LYS A 104     -33.637  28.109   1.534  1.00 92.46           C  
ATOM    842  O   LYS A 104     -33.336  28.779   2.524  1.00 92.46           O  
ATOM    843  CB  LYS A 104     -34.489  29.197  -0.554  1.00 92.46           C  
ATOM    844  CG  LYS A 104     -34.156  30.054  -1.766  1.00 92.46           C  
ATOM    845  CD  LYS A 104     -35.408  30.668  -2.378  1.00 92.46           C  
ATOM    846  CE  LYS A 104     -35.076  31.537  -3.583  1.00 92.46           C  
ATOM    847  NZ  LYS A 104     -36.303  32.119  -4.202  1.00 92.46           N1+
ATOM    848  N   SER A 105     -34.323  26.977   1.564  1.00 94.76           N  
ATOM    849  CA  SER A 105     -34.710  26.396   2.847  1.00 94.76           C  
ATOM    850  C   SER A 105     -33.488  26.086   3.704  1.00 94.76           C  
ATOM    851  O   SER A 105     -33.511  26.284   4.921  1.00 94.76           O  
ATOM    852  CB  SER A 105     -35.530  25.122   2.632  1.00 94.76           C  
ATOM    853  OG  SER A 105     -36.769  25.421   2.013  1.00 94.76           O  
ATOM    854  N   LEU A 106     -32.400  25.601   3.108  1.00 93.17           N  
ATOM    855  CA  LEU A 106     -31.154  25.313   3.811  1.00 93.17           C  
ATOM    856  C   LEU A 106     -30.562  26.584   4.411  1.00 93.17           C  
ATOM    857  O   LEU A 106     -30.145  26.592   5.572  1.00 93.17           O  
ATOM    858  CB  LEU A 106     -30.142  24.663   2.864  1.00 93.17           C  
ATOM    859  CG  LEU A 106     -28.747  24.408   3.433  1.00 93.17           C  
ATOM    860  CD1 LEU A 106     -28.827  23.464   4.629  1.00 93.17           C  
ATOM    861  CD2 LEU A 106     -27.825  23.840   2.359  1.00 93.17           C  
ATOM    862  N   LEU A 107     -30.532  27.703   3.641  1.00 91.45           N  
ATOM    863  CA  LEU A 107     -30.007  28.974   4.125  1.00 91.45           C  
ATOM    864  C   LEU A 107     -30.832  29.494   5.298  1.00 91.45           C  
ATOM    865  O   LEU A 107     -30.282  30.053   6.250  1.00 91.45           O  
ATOM    866  CB  LEU A 107     -29.992  30.011   2.998  1.00 91.45           C  
ATOM    867  CG  LEU A 107     -28.969  29.786   1.883  1.00 91.45           C  
ATOM    868  CD1 LEU A 107     -29.131  30.842   0.795  1.00 91.45           C  
ATOM    869  CD2 LEU A 107     -27.552  29.803   2.445  1.00 91.45           C  
ATOM    870  N   ARG A 108     -32.130  29.265   5.199  1.00 92.58           N  
ATOM    871  CA  ARG A 108     -33.004  29.633   6.309  1.00 92.58           C  
ATOM    872  C   ARG A 108     -32.669  28.830   7.561  1.00 92.58           C  
ATOM    873  O   ARG A 108     -32.657  29.373   8.667  1.00 92.58           O  
ATOM    874  CB  ARG A 108     -34.472  29.425   5.930  1.00 92.58           C  
ATOM    875  CG  ARG A 108     -35.026  30.494   5.001  1.00 92.58           C  
ATOM    876  CD  ARG A 108     -36.511  30.291   4.731  1.00 92.58           C  
ATOM    877  NE  ARG A 108     -36.985  31.156   3.654  1.00 92.58           N  
ATOM    878  CZ  ARG A 108     -38.183  31.066   3.081  1.00 92.58           C  
ATOM    879  NH1 ARG A 108     -39.054  30.144   3.473  1.00 92.58           N1+
ATOM    880  NH2 ARG A 108     -38.511  31.904   2.110  1.00 92.58           N  
ATOM    881  N   ALA A 109     -32.453  27.533   7.386  1.00 92.05           N  
ATOM    882  CA  ALA A 109     -32.034  26.667   8.484  1.00 92.05           C  
ATOM    883  C   ALA A 109     -30.729  27.160   9.104  1.00 92.05           C  
ATOM    884  O   ALA A 109     -30.592  27.200  10.329  1.00 92.05           O  
ATOM    885  CB  ALA A 109     -31.880  25.229   7.999  1.00 92.05           C  
ATOM    886  N   ALA A 110     -29.824  27.506   8.300  1.00 90.45           N  
ATOM    887  CA  ALA A 110     -28.532  28.000   8.768  1.00 90.45           C  
ATOM    888  C   ALA A 110     -28.697  29.277   9.586  1.00 90.45           C  
ATOM    889  O   ALA A 110     -28.073  29.432  10.639  1.00 90.45           O  
ATOM    890  CB  ALA A 110     -27.596  28.247   7.586  1.00 90.45           C  
ATOM    891  N   GLU A 111     -29.508  30.152   9.167  1.00 90.33           N  
ATOM    892  CA  GLU A 111     -29.779  31.399   9.877  1.00 90.33           C  
ATOM    893  C   GLU A 111     -30.415  31.132  11.238  1.00 90.33           C  
ATOM    894  O   GLU A 111     -30.029  31.738  12.240  1.00 90.33           O  
ATOM    895  CB  GLU A 111     -30.684  32.308   9.042  1.00 90.33           C  
ATOM    896  CG  GLU A 111     -29.989  32.933   7.842  1.00 90.33           C  
ATOM    897  CD  GLU A 111     -30.925  33.748   6.964  1.00 90.33           C  
ATOM    898  OE1 GLU A 111     -30.476  34.270   5.919  1.00 90.33           O  
ATOM    899  OE2 GLU A 111     -32.117  33.866   7.324  1.00 90.33           O1-
ATOM    900  N   ALA A 112     -31.431  30.311  11.150  1.00 92.03           N  
ATOM    901  CA  ALA A 112     -32.114  29.958  12.392  1.00 92.03           C  
ATOM    902  C   ALA A 112     -31.146  29.333  13.391  1.00 92.03           C  
ATOM    903  O   ALA A 112     -31.254  29.565  14.597  1.00 92.03           O  
ATOM    904  CB  ALA A 112     -33.272  29.004  12.108  1.00 92.03           C  
ATOM    905  N   SER A 113     -30.273  28.539  12.891  1.00 90.31           N  
ATOM    906  CA  SER A 113     -29.254  27.914  13.730  1.00 90.31           C  
ATOM    907  C   SER A 113     -28.372  28.963  14.401  1.00 90.31           C  
ATOM    908  O   SER A 113     -28.077  28.861  15.593  1.00 90.31           O  
ATOM    909  CB  SER A 113     -28.389  26.961  12.903  1.00 90.31           C  
ATOM    910  OG  SER A 113     -27.359  26.400  13.699  1.00 90.31           O  
ATOM    911  N   GLU A 114     -27.991  30.003  13.702  1.00 89.13           N  
ATOM    912  CA  GLU A 114     -27.155  31.078  14.229  1.00 89.13           C  
ATOM    913  C   GLU A 114     -27.897  31.885  15.292  1.00 89.13           C  
ATOM    914  O   GLU A 114     -27.301  32.309  16.284  1.00 89.13           O  
ATOM    915  CB  GLU A 114     -26.690  32.000  13.099  1.00 89.13           C  
ATOM    916  CG  GLU A 114     -25.652  31.371  12.180  1.00 89.13           C  
ATOM    917  CD  GLU A 114     -25.177  32.309  11.082  1.00 89.13           C  
ATOM    918  OE1 GLU A 114     -24.264  31.929  10.313  1.00 89.13           O  
ATOM    919  OE2 GLU A 114     -25.722  33.431  10.988  1.00 89.13           O1-
ATOM    920  N   ARG A 115     -29.148  31.991  15.083  1.00 89.93           N  
ATOM    921  CA  ARG A 115     -29.986  32.775  15.984  1.00 89.93           C  
ATOM    922  C   ARG A 115     -30.446  31.936  17.172  1.00 89.93           C  
ATOM    923  O   ARG A 115     -31.056  32.457  18.107  1.00 89.93           O  
ATOM    924  CB  ARG A 115     -31.199  33.337  15.239  1.00 89.93           C  
ATOM    925  CG  ARG A 115     -30.850  34.408  14.217  1.00 89.93           C  
ATOM    926  CD  ARG A 115     -32.095  34.973  13.547  1.00 89.93           C  
ATOM    927  NE  ARG A 115     -31.754  35.918  12.488  1.00 89.93           N  
ATOM    928  CZ  ARG A 115     -32.633  36.484  11.664  1.00 89.93           C  
ATOM    929  NH1 ARG A 115     -33.929  36.208  11.763  1.00 89.93           N1+
ATOM    930  NH2 ARG A 115     -32.214  37.331  10.735  1.00 89.93           N  
ATOM    931  N   GLY A 116     -30.193  30.604  17.097  1.00 90.30           N  
ATOM    932  CA  GLY A 116     -30.589  29.679  18.147  1.00 90.30           C  
ATOM    933  C   GLY A 116     -32.078  29.391  18.157  1.00 90.30           C  
ATOM    934  O   GLY A 116     -32.644  29.059  19.201  1.00 90.30           O  
ATOM    935  N   ASP A 117     -32.794  29.716  17.080  1.00 94.76           N  
ATOM    936  CA  ASP A 117     -34.216  29.420  16.933  1.00 94.76           C  
ATOM    937  C   ASP A 117     -34.433  27.968  16.516  1.00 94.76           C  
ATOM    938  O   ASP A 117     -34.458  27.655  15.324  1.00 94.76           O  
ATOM    939  CB  ASP A 117     -34.857  30.362  15.911  1.00 94.76           C  
ATOM    940  CG  ASP A 117     -36.374  30.286  15.906  1.00 94.76           C  
ATOM    941  OD1 ASP A 117     -36.937  29.292  16.414  1.00 94.76           O  
ATOM    942  OD2 ASP A 117     -37.012  31.227  15.387  1.00 94.76           O1-
ATOM    943  N   GLU A 118     -34.606  27.063  17.436  1.00 93.21           N  
ATOM    944  CA  GLU A 118     -34.615  25.618  17.225  1.00 93.21           C  
ATOM    945  C   GLU A 118     -35.837  25.186  16.419  1.00 93.21           C  
ATOM    946  O   GLU A 118     -35.736  24.323  15.544  1.00 93.21           O  
ATOM    947  CB  GLU A 118     -34.581  24.879  18.565  1.00 93.21           C  
ATOM    948  CG  GLU A 118     -33.265  25.027  19.315  1.00 93.21           C  
ATOM    949  CD  GLU A 118     -33.244  24.285  20.642  1.00 93.21           C  
ATOM    950  OE1 GLU A 118     -32.215  24.341  21.353  1.00 93.21           O  
ATOM    951  OE2 GLU A 118     -34.265  23.641  20.973  1.00 93.21           O1-
ATOM    952  N   GLU A 119     -36.972  25.782  16.628  1.00 94.67           N  
ATOM    953  CA  GLU A 119     -38.199  25.433  15.921  1.00 94.67           C  
ATOM    954  C   GLU A 119     -38.110  25.804  14.444  1.00 94.67           C  
ATOM    955  O   GLU A 119     -38.444  24.997  13.574  1.00 94.67           O  
ATOM    956  CB  GLU A 119     -39.406  26.120  16.565  1.00 94.67           C  
ATOM    957  CG  GLU A 119     -40.747  25.630  16.039  1.00 94.67           C  
ATOM    958  CD  GLU A 119     -41.934  26.206  16.793  1.00 94.67           C  
ATOM    959  OE1 GLU A 119     -43.092  25.884  16.441  1.00 94.67           O  
ATOM    960  OE2 GLU A 119     -41.706  26.986  17.745  1.00 94.67           O1-
ATOM    961  N   GLU A 120     -37.702  26.955  14.215  1.00 95.56           N  
ATOM    962  CA  GLU A 120     -37.545  27.410  12.837  1.00 95.56           C  
ATOM    963  C   GLU A 120     -36.468  26.607  12.111  1.00 95.56           C  
ATOM    964  O   GLU A 120     -36.611  26.298  10.926  1.00 95.56           O  
ATOM    965  CB  GLU A 120     -37.203  28.901  12.799  1.00 95.56           C  
ATOM    966  CG  GLU A 120     -37.221  29.501  11.399  1.00 95.56           C  
ATOM    967  CD  GLU A 120     -37.048  31.011  11.392  1.00 95.56           C  
ATOM    968  OE1 GLU A 120     -37.123  31.625  10.303  1.00 95.56           O  
ATOM    969  OE2 GLU A 120     -36.836  31.585  12.483  1.00 95.56           O1-
ATOM    970  N   PHE A 121     -35.408  26.295  12.834  1.00 95.58           N  
ATOM    971  CA  PHE A 121     -34.368  25.445  12.269  1.00 95.58           C  
ATOM    972  C   PHE A 121     -34.948  24.113  11.809  1.00 95.58           C  
ATOM    973  O   PHE A 121     -34.741  23.701  10.666  1.00 95.58           O  
ATOM    974  CB  PHE A 121     -33.251  25.207  13.290  1.00 95.58           C  
ATOM    975  CG  PHE A 121     -32.312  24.093  12.915  1.00 95.58           C  
ATOM    976  CD1 PHE A 121     -32.415  22.846  13.521  1.00 95.58           C  
ATOM    977  CD2 PHE A 121     -31.328  24.291  11.957  1.00 95.58           C  
ATOM    978  CE1 PHE A 121     -31.547  21.813  13.176  1.00 95.58           C  
ATOM    979  CE2 PHE A 121     -30.458  23.263  11.606  1.00 95.58           C  
ATOM    980  CZ  PHE A 121     -30.569  22.024  12.218  1.00 95.58           C  
ATOM    981  N   ARG A 122     -35.714  23.466  12.685  1.00 95.47           N  
ATOM    982  CA  ARG A 122     -36.269  22.148  12.391  1.00 95.47           C  
ATOM    983  C   ARG A 122     -37.190  22.201  11.176  1.00 95.47           C  
ATOM    984  O   ARG A 122     -37.091  21.360  10.280  1.00 95.47           O  
ATOM    985  CB  ARG A 122     -37.028  21.603  13.602  1.00 95.47           C  
ATOM    986  CG  ARG A 122     -36.128  21.101  14.719  1.00 95.47           C  
ATOM    987  CD  ARG A 122     -36.929  20.462  15.845  1.00 95.47           C  
ATOM    988  NE  ARG A 122     -36.130  20.314  17.059  1.00 95.47           N  
ATOM    989  CZ  ARG A 122     -36.628  20.109  18.274  1.00 95.47           C  
ATOM    990  NH1 ARG A 122     -37.940  20.024  18.464  1.00 95.47           N1+
ATOM    991  NH2 ARG A 122     -35.810  19.989  19.310  1.00 95.47           N  
ATOM    992  N   LYS A 123     -38.018  23.146  11.156  1.00 96.75           N  
ATOM    993  CA  LYS A 123     -38.979  23.305  10.069  1.00 96.75           C  
ATOM    994  C   LYS A 123     -38.270  23.521   8.735  1.00 96.75           C  
ATOM    995  O   LYS A 123     -38.581  22.856   7.745  1.00 96.75           O  
ATOM    996  CB  LYS A 123     -39.926  24.473  10.354  1.00 96.75           C  
ATOM    997  CG  LYS A 123     -40.976  24.172  11.414  1.00 96.75           C  
ATOM    998  CD  LYS A 123     -41.942  25.337  11.588  1.00 96.75           C  
ATOM    999  CE  LYS A 123     -42.954  25.065  12.694  1.00 96.75           C  
ATOM   1000  NZ  LYS A 123     -43.879  26.219  12.894  1.00 96.75           N1+
ATOM   1001  N   ALA A 124     -37.308  24.384   8.751  1.00 96.13           N  
ATOM   1002  CA  ALA A 124     -36.588  24.723   7.526  1.00 96.13           C  
ATOM   1003  C   ALA A 124     -35.719  23.558   7.061  1.00 96.13           C  
ATOM   1004  O   ALA A 124     -35.643  23.271   5.863  1.00 96.13           O  
ATOM   1005  CB  ALA A 124     -35.732  25.970   7.739  1.00 96.13           C  
ATOM   1006  N   ALA A 125     -35.068  22.879   8.000  1.00 94.48           N  
ATOM   1007  CA  ALA A 125     -34.225  21.726   7.694  1.00 94.48           C  
ATOM   1008  C   ALA A 125     -35.048  20.589   7.097  1.00 94.48           C  
ATOM   1009  O   ALA A 125     -34.645  19.977   6.104  1.00 94.48           O  
ATOM   1010  CB  ALA A 125     -33.498  21.251   8.950  1.00 94.48           C  
ATOM   1011  N   GLU A 126     -36.171  20.338   7.617  1.00 95.75           N  
ATOM   1012  CA  GLU A 126     -37.037  19.270   7.126  1.00 95.75           C  
ATOM   1013  C   GLU A 126     -37.549  19.576   5.721  1.00 95.75           C  
ATOM   1014  O   GLU A 126     -37.635  18.681   4.877  1.00 95.75           O  
ATOM   1015  CB  GLU A 126     -38.215  19.053   8.079  1.00 95.75           C  
ATOM   1016  CG  GLU A 126     -37.833  18.363   9.381  1.00 95.75           C  
ATOM   1017  CD  GLU A 126     -39.001  18.206  10.341  1.00 95.75           C  
ATOM   1018  OE1 GLU A 126     -38.827  17.581  11.412  1.00 95.75           O  
ATOM   1019  OE2 GLU A 126     -40.100  18.710  10.021  1.00 95.75           O1-
ATOM   1020  N   LYS A 127     -37.895  20.742   5.611  1.00 96.69           N  
ATOM   1021  CA  LYS A 127     -38.335  21.154   4.281  1.00 96.69           C  
ATOM   1022  C   LYS A 127     -37.217  20.984   3.256  1.00 96.69           C  
ATOM   1023  O   LYS A 127     -37.454  20.506   2.145  1.00 96.69           O  
ATOM   1024  CB  LYS A 127     -38.813  22.607   4.301  1.00 96.69           C  
ATOM   1025  CG  LYS A 127     -39.433  23.072   2.991  1.00 96.69           C  
ATOM   1026  CD  LYS A 127     -40.015  24.473   3.115  1.00 96.69           C  
ATOM   1027  CE  LYS A 127     -40.648  24.934   1.809  1.00 96.69           C  
ATOM   1028  NZ  LYS A 127     -41.213  26.313   1.923  1.00 96.69           N1+
ATOM   1029  N   ALA A 128     -36.019  21.412   3.608  1.00 94.22           N  
ATOM   1030  CA  ALA A 128     -34.866  21.262   2.723  1.00 94.22           C  
ATOM   1031  C   ALA A 128     -34.642  19.797   2.359  1.00 94.22           C  
ATOM   1032  O   ALA A 128     -34.422  19.467   1.191  1.00 94.22           O  
ATOM   1033  CB  ALA A 128     -33.615  21.842   3.377  1.00 94.22           C  
ATOM   1034  N   LEU A 129     -34.721  18.922   3.370  1.00 94.60           N  
ATOM   1035  CA  LEU A 129     -34.504  17.494   3.160  1.00 94.60           C  
ATOM   1036  C   LEU A 129     -35.599  16.902   2.279  1.00 94.60           C  
ATOM   1037  O   LEU A 129     -35.320  16.071   1.412  1.00 94.60           O  
ATOM   1038  CB  LEU A 129     -34.456  16.757   4.501  1.00 94.60           C  
ATOM   1039  CG  LEU A 129     -33.219  17.003   5.367  1.00 94.60           C  
ATOM   1040  CD1 LEU A 129     -33.363  16.294   6.710  1.00 94.60           C  
ATOM   1041  CD2 LEU A 129     -31.959  16.541   4.644  1.00 94.60           C  
ATOM   1042  N   GLU A 130     -36.816  17.344   2.509  1.00 95.72           N  
ATOM   1043  CA  GLU A 130     -37.936  16.879   1.697  1.00 95.72           C  
ATOM   1044  C   GLU A 130     -37.753  17.260   0.232  1.00 95.72           C  
ATOM   1045  O   GLU A 130     -37.961  16.436  -0.661  1.00 95.72           O  
ATOM   1046  CB  GLU A 130     -39.256  17.447   2.228  1.00 95.72           C  
ATOM   1047  CG  GLU A 130     -40.484  16.945   1.483  1.00 95.72           C  
ATOM   1048  CD  GLU A 130     -41.786  17.521   2.016  1.00 95.72           C  
ATOM   1049  OE1 GLU A 130     -42.852  17.283   1.403  1.00 95.72           O  
ATOM   1050  OE2 GLU A 130     -41.741  18.217   3.055  1.00 95.72           O1-
ATOM   1051  N   LEU A 131     -37.396  18.487   0.008  1.00 95.65           N  
ATOM   1052  CA  LEU A 131     -37.179  18.983  -1.346  1.00 95.65           C  
ATOM   1053  C   LEU A 131     -36.014  18.257  -2.011  1.00 95.65           C  
ATOM   1054  O   LEU A 131     -36.074  17.936  -3.200  1.00 95.65           O  
ATOM   1055  CB  LEU A 131     -36.915  20.490  -1.331  1.00 95.65           C  
ATOM   1056  CG  LEU A 131     -38.099  21.383  -0.957  1.00 95.65           C  
ATOM   1057  CD1 LEU A 131     -37.635  22.819  -0.742  1.00 95.65           C  
ATOM   1058  CD2 LEU A 131     -39.178  21.319  -2.034  1.00 95.65           C  
ATOM   1059  N   ALA A 132     -34.957  17.994  -1.264  1.00 91.49           N  
ATOM   1060  CA  ALA A 132     -33.811  17.247  -1.774  1.00 91.49           C  
ATOM   1061  C   ALA A 132     -34.222  15.842  -2.208  1.00 91.49           C  
ATOM   1062  O   ALA A 132     -33.770  15.349  -3.244  1.00 91.49           O  
ATOM   1063  CB  ALA A 132     -32.710  17.175  -0.719  1.00 91.49           C  
ATOM   1064  N   LYS A 133     -35.054  15.254  -1.416  1.00 92.55           N  
ATOM   1065  CA  LYS A 133     -35.552  13.924  -1.755  1.00 92.55           C  
ATOM   1066  C   LYS A 133     -36.355  13.953  -3.052  1.00 92.55           C  
ATOM   1067  O   LYS A 133     -36.190  13.082  -3.910  1.00 92.55           O  
ATOM   1068  CB  LYS A 133     -36.412  13.367  -0.619  1.00 92.55           C  
ATOM   1069  CG  LYS A 133     -36.830  11.918  -0.812  1.00 92.55           C  
ATOM   1070  CD  LYS A 133     -37.645  11.409   0.370  1.00 92.55           C  
ATOM   1071  CE  LYS A 133     -38.117   9.977   0.150  1.00 92.55           C  
ATOM   1072  NZ  LYS A 133     -38.936   9.482   1.295  1.00 92.55           N1+
ATOM   1073  N   ARG A 134     -37.229  14.860  -3.085  1.00 92.93           N  
ATOM   1074  CA  ARG A 134     -38.022  15.017  -4.299  1.00 92.93           C  
ATOM   1075  C   ARG A 134     -37.129  15.248  -5.513  1.00 92.93           C  
ATOM   1076  O   ARG A 134     -37.398  14.726  -6.596  1.00 92.93           O  
ATOM   1077  CB  ARG A 134     -39.011  16.176  -4.148  1.00 92.93           C  
ATOM   1078  CG  ARG A 134     -40.185  15.868  -3.232  1.00 92.93           C  
ATOM   1079  CD  ARG A 134     -41.169  17.028  -3.168  1.00 92.93           C  
ATOM   1080  NE  ARG A 134     -42.535  16.593  -3.445  1.00 92.93           N  
ATOM   1081  CZ  ARG A 134     -43.577  17.408  -3.579  1.00 92.93           C  
ATOM   1082  NH1 ARG A 134     -43.430  18.723  -3.462  1.00 92.93           N1+
ATOM   1083  NH2 ARG A 134     -44.777  16.906  -3.831  1.00 92.93           N  
ATOM   1084  N   LEU A 135     -36.124  16.072  -5.313  1.00 91.30           N  
ATOM   1085  CA  LEU A 135     -35.168  16.372  -6.372  1.00 91.30           C  
ATOM   1086  C   LEU A 135     -34.476  15.101  -6.855  1.00 91.30           C  
ATOM   1087  O   LEU A 135     -34.322  14.892  -8.061  1.00 91.30           O  
ATOM   1088  CB  LEU A 135     -34.124  17.380  -5.884  1.00 91.30           C  
ATOM   1089  CG  LEU A 135     -33.074  17.818  -6.906  1.00 91.30           C  
ATOM   1090  CD1 LEU A 135     -33.744  18.503  -8.092  1.00 91.30           C  
ATOM   1091  CD2 LEU A 135     -32.050  18.743  -6.257  1.00 91.30           C  
ATOM   1092  N   VAL A 136     -34.121  14.265  -6.002  1.00 89.80           N  
ATOM   1093  CA  VAL A 136     -33.453  13.007  -6.320  1.00 89.80           C  
ATOM   1094  C   VAL A 136     -34.378  12.128  -7.160  1.00 89.80           C  
ATOM   1095  O   VAL A 136     -33.941  11.505  -8.130  1.00 89.80           O  
ATOM   1096  CB  VAL A 136     -33.019  12.255  -5.042  1.00 89.80           C  
ATOM   1097  CG1 VAL A 136     -32.517  10.854  -5.384  1.00 89.80           C  
ATOM   1098  CG2 VAL A 136     -31.943  13.045  -4.299  1.00 89.80           C  
ATOM   1099  N   GLU A 137     -35.647  12.140  -6.836  1.00 89.59           N  
ATOM   1100  CA  GLU A 137     -36.624  11.344  -7.572  1.00 89.59           C  
ATOM   1101  C   GLU A 137     -36.757  11.825  -9.013  1.00 89.59           C  
ATOM   1102  O   GLU A 137     -36.810  11.016  -9.942  1.00 89.59           O  
ATOM   1103  CB  GLU A 137     -37.987  11.387  -6.875  1.00 89.59           C  
ATOM   1104  CG  GLU A 137     -38.032  10.622  -5.560  1.00 89.59           C  
ATOM   1105  CD  GLU A 137     -39.378  10.710  -4.860  1.00 89.59           C  
ATOM   1106  OE1 GLU A 137     -39.569  10.030  -3.826  1.00 89.59           O  
ATOM   1107  OE2 GLU A 137     -40.248  11.465  -5.349  1.00 89.59           O1-
ATOM   1108  N   ILE A 138     -36.799  13.083  -9.096  1.00 87.20           N  
ATOM   1109  CA  ILE A 138     -36.926  13.673 -10.425  1.00 87.20           C  
ATOM   1110  C   ILE A 138     -35.650  13.419 -11.225  1.00 87.20           C  
ATOM   1111  O   ILE A 138     -35.709  13.093 -12.413  1.00 87.20           O  
ATOM   1112  CB  ILE A 138     -37.216  15.188 -10.345  1.00 87.20           C  
ATOM   1113  CG1 ILE A 138     -38.618  15.435  -9.775  1.00 87.20           C  
ATOM   1114  CG2 ILE A 138     -37.063  15.840 -11.722  1.00 87.20           C  
ATOM   1115  CD1 ILE A 138     -38.938  16.902  -9.529  1.00 87.20           C  
ATOM   1116  N   ALA A 139     -34.563  13.610 -10.535  1.00 84.45           N  
ATOM   1117  CA  ALA A 139     -33.270  13.411 -11.187  1.00 84.45           C  
ATOM   1118  C   ALA A 139     -33.114  11.971 -11.666  1.00 84.45           C  
ATOM   1119  O   ALA A 139     -32.463  11.716 -12.682  1.00 84.45           O  
ATOM   1120  CB  ALA A 139     -32.133  13.778 -10.237  1.00 84.45           C  
ATOM   1121  N   LYS A 140     -33.775  11.090 -10.981  1.00 78.68           N  
ATOM   1122  CA  LYS A 140     -33.755   9.684 -11.372  1.00 78.68           C  
ATOM   1123  C   LYS A 140     -34.432   9.479 -12.724  1.00 78.68           C  
ATOM   1124  O   LYS A 140     -33.935   8.728 -13.566  1.00 78.68           O  
ATOM   1125  CB  LYS A 140     -34.437   8.821 -10.308  1.00 78.68           C  
ATOM   1126  CG  LYS A 140     -34.354   7.326 -10.577  1.00 78.68           C  
ATOM   1127  CD  LYS A 140     -35.066   6.523  -9.496  1.00 78.68           C  
ATOM   1128  CE  LYS A 140     -35.066   5.034  -9.813  1.00 78.68           C  
ATOM   1129  NZ  LYS A 140     -35.803   4.247  -8.780  1.00 78.68           N1+
ATOM   1130  N   LYS A 141     -35.402  10.066 -12.934  1.00 80.39           N  
ATOM   1131  CA  LYS A 141     -36.223   9.871 -14.126  1.00 80.39           C  
ATOM   1132  C   LYS A 141     -35.560  10.485 -15.356  1.00 80.39           C  
ATOM   1133  O   LYS A 141     -35.642   9.930 -16.454  1.00 80.39           O  
ATOM   1134  CB  LYS A 141     -37.615  10.473 -13.925  1.00 80.39           C  
ATOM   1135  CG  LYS A 141     -38.478   9.714 -12.929  1.00 80.39           C  
ATOM   1136  CD  LYS A 141     -39.863  10.336 -12.804  1.00 80.39           C  
ATOM   1137  CE  LYS A 141     -40.701   9.629 -11.747  1.00 80.39           C  
ATOM   1138  NZ  LYS A 141     -42.036  10.276 -11.574  1.00 80.39           N1+
ATOM   1139  N   GLN A 142     -34.670  11.430 -15.028  1.00 75.76           N  
ATOM   1140  CA  GLN A 142     -34.170  12.249 -16.128  1.00 75.76           C  
ATOM   1141  C   GLN A 142     -32.669  12.059 -16.317  1.00 75.76           C  
ATOM   1142  O   GLN A 142     -32.061  12.695 -17.181  1.00 75.76           O  
ATOM   1143  CB  GLN A 142     -34.486  13.726 -15.884  1.00 75.76           C  
ATOM   1144  CG  GLN A 142     -35.975  14.046 -15.892  1.00 75.76           C  
ATOM   1145  CD  GLN A 142     -36.258  15.526 -15.722  1.00 75.76           C  
ATOM   1146  NE2 GLN A 142     -37.495  15.857 -15.370  1.00 75.76           N  
ATOM   1147  OE1 GLN A 142     -35.372  16.367 -15.908  1.00 75.76           O  
ATOM   1148  N   SER A 143     -32.024  11.073 -15.576  1.00 75.60           N  
ATOM   1149  CA  SER A 143     -30.591  10.793 -15.609  1.00 75.60           C  
ATOM   1150  C   SER A 143     -29.775  12.072 -15.459  1.00 75.60           C  
ATOM   1151  O   SER A 143     -28.877  12.340 -16.261  1.00 75.60           O  
ATOM   1152  CB  SER A 143     -30.213  10.087 -16.911  1.00 75.60           C  
ATOM   1153  OG  SER A 143     -30.907   8.858 -17.038  1.00 75.60           O  
ATOM   1154  N   LEU A 144     -30.050  12.852 -14.485  1.00 82.28           N  
ATOM   1155  CA  LEU A 144     -29.342  14.099 -14.221  1.00 82.28           C  
ATOM   1156  C   LEU A 144     -28.503  13.990 -12.952  1.00 82.28           C  
ATOM   1157  O   LEU A 144     -28.978  14.303 -11.859  1.00 82.28           O  
ATOM   1158  CB  LEU A 144     -30.333  15.260 -14.092  1.00 82.28           C  
ATOM   1159  CG  LEU A 144     -31.177  15.572 -15.329  1.00 82.28           C  
ATOM   1160  CD1 LEU A 144     -32.282  16.562 -14.980  1.00 82.28           C  
ATOM   1161  CD2 LEU A 144     -30.299  16.114 -16.452  1.00 82.28           C  
ATOM   1162  N   PRO A 145     -27.249  13.518 -13.016  1.00 83.52           N  
ATOM   1163  CA  PRO A 145     -26.387  13.237 -11.865  1.00 83.52           C  
ATOM   1164  C   PRO A 145     -25.993  14.498 -11.101  1.00 83.52           C  
ATOM   1165  O   PRO A 145     -25.807  14.455  -9.882  1.00 83.52           O  
ATOM   1166  CB  PRO A 145     -25.159  12.576 -12.498  1.00 83.52           C  
ATOM   1167  CG  PRO A 145     -25.228  12.948 -13.944  1.00 83.52           C  
ATOM   1168  CD  PRO A 145     -26.668  13.151 -14.317  1.00 83.52           C  
ATOM   1169  N   GLU A 146     -25.961  15.643 -11.740  1.00 84.41           N  
ATOM   1170  CA  GLU A 146     -25.594  16.901 -11.096  1.00 84.41           C  
ATOM   1171  C   GLU A 146     -26.639  17.319 -10.066  1.00 84.41           C  
ATOM   1172  O   GLU A 146     -26.298  17.861  -9.013  1.00 84.41           O  
ATOM   1173  CB  GLU A 146     -25.412  18.006 -12.139  1.00 84.41           C  
ATOM   1174  CG  GLU A 146     -24.203  17.806 -13.043  1.00 84.41           C  
ATOM   1175  CD  GLU A 146     -24.436  16.778 -14.139  1.00 84.41           C  
ATOM   1176  OE1 GLU A 146     -23.488  16.472 -14.896  1.00 84.41           O  
ATOM   1177  OE2 GLU A 146     -25.577  16.276 -14.241  1.00 84.41           O1-
ATOM   1178  N   PHE A 147     -27.814  17.014 -10.306  1.00 88.80           N  
ATOM   1179  CA  PHE A 147     -28.898  17.327  -9.381  1.00 88.80           C  
ATOM   1180  C   PHE A 147     -28.883  16.377  -8.190  1.00 88.80           C  
ATOM   1181  O   PHE A 147     -29.174  16.783  -7.062  1.00 88.80           O  
ATOM   1182  CB  PHE A 147     -30.252  17.253 -10.094  1.00 88.80           C  
ATOM   1183  CG  PHE A 147     -30.498  18.390 -11.049  1.00 88.80           C  
ATOM   1184  CD1 PHE A 147     -31.047  19.587 -10.602  1.00 88.80           C  
ATOM   1185  CD2 PHE A 147     -30.179  18.263 -12.394  1.00 88.80           C  
ATOM   1186  CE1 PHE A 147     -31.275  20.640 -11.484  1.00 88.80           C  
ATOM   1187  CE2 PHE A 147     -30.405  19.313 -13.282  1.00 88.80           C  
ATOM   1188  CZ  PHE A 147     -30.954  20.499 -12.824  1.00 88.80           C  
ATOM   1189  N   VAL A 148     -28.533  15.115  -8.475  1.00 89.61           N  
ATOM   1190  CA  VAL A 148     -28.378  14.142  -7.399  1.00 89.61           C  
ATOM   1191  C   VAL A 148     -27.234  14.566  -6.479  1.00 89.61           C  
ATOM   1192  O   VAL A 148     -27.368  14.526  -5.254  1.00 89.61           O  
ATOM   1193  CB  VAL A 148     -28.119  12.721  -7.950  1.00 89.61           C  
ATOM   1194  CG1 VAL A 148     -27.874  11.735  -6.810  1.00 89.61           C  
ATOM   1195  CG2 VAL A 148     -29.293  12.263  -8.814  1.00 89.61           C  
ATOM   1196  N   LEU A 149     -26.218  15.032  -7.090  1.00 87.85           N  
ATOM   1197  CA  LEU A 149     -25.071  15.501  -6.323  1.00 87.85           C  
ATOM   1198  C   LEU A 149     -25.442  16.717  -5.479  1.00 87.85           C  
ATOM   1199  O   LEU A 149     -25.060  16.806  -4.310  1.00 87.85           O  
ATOM   1200  CB  LEU A 149     -23.908  15.849  -7.255  1.00 87.85           C  
ATOM   1201  CG  LEU A 149     -23.161  14.668  -7.878  1.00 87.85           C  
ATOM   1202  CD1 LEU A 149     -22.169  15.162  -8.925  1.00 87.85           C  
ATOM   1203  CD2 LEU A 149     -22.450  13.857  -6.800  1.00 87.85           C  
ATOM   1204  N   ALA A 150     -26.136  17.611  -6.088  1.00 88.24           N  
ATOM   1205  CA  ALA A 150     -26.572  18.808  -5.375  1.00 88.24           C  
ATOM   1206  C   ALA A 150     -27.466  18.446  -4.192  1.00 88.24           C  
ATOM   1207  O   ALA A 150     -27.324  19.008  -3.103  1.00 88.24           O  
ATOM   1208  CB  ALA A 150     -27.306  19.755  -6.322  1.00 88.24           C  
ATOM   1209  N   ALA A 151     -28.341  17.516  -4.366  1.00 90.63           N  
ATOM   1210  CA  ALA A 151     -29.222  17.048  -3.299  1.00 90.63           C  
ATOM   1211  C   ALA A 151     -28.418  16.452  -2.147  1.00 90.63           C  
ATOM   1212  O   ALA A 151     -28.730  16.689  -0.977  1.00 90.63           O  
ATOM   1213  CB  ALA A 151     -30.214  16.021  -3.839  1.00 90.63           C  
ATOM   1214  N   ALA A 152     -27.400  15.703  -2.527  1.00 88.93           N  
ATOM   1215  CA  ALA A 152     -26.538  15.094  -1.518  1.00 88.93           C  
ATOM   1216  C   ALA A 152     -25.822  16.159  -0.692  1.00 88.93           C  
ATOM   1217  O   ALA A 152     -25.739  16.052   0.533  1.00 88.93           O  
ATOM   1218  CB  ALA A 152     -25.523  14.164  -2.178  1.00 88.93           C  
ATOM   1219  N   GLU A 153     -25.419  17.127  -1.358  1.00 90.20           N  
ATOM   1220  CA  GLU A 153     -24.702  18.202  -0.679  1.00 90.20           C  
ATOM   1221  C   GLU A 153     -25.624  18.967   0.267  1.00 90.20           C  
ATOM   1222  O   GLU A 153     -25.215  19.354   1.364  1.00 90.20           O  
ATOM   1223  CB  GLU A 153     -24.079  19.162  -1.696  1.00 90.20           C  
ATOM   1224  CG  GLU A 153     -22.897  18.573  -2.452  1.00 90.20           C  
ATOM   1225  CD  GLU A 153     -21.707  18.266  -1.557  1.00 90.20           C  
ATOM   1226  OE1 GLU A 153     -20.840  17.454  -1.957  1.00 90.20           O  
ATOM   1227  OE2 GLU A 153     -21.639  18.840  -0.447  1.00 90.20           O1-
ATOM   1228  N   ILE A 154     -26.765  19.174  -0.135  1.00 92.33           N  
ATOM   1229  CA  ILE A 154     -27.745  19.841   0.714  1.00 92.33           C  
ATOM   1230  C   ILE A 154     -28.014  18.993   1.955  1.00 92.33           C  
ATOM   1231  O   ILE A 154     -28.031  19.510   3.076  1.00 92.33           O  
ATOM   1232  CB  ILE A 154     -29.063  20.110  -0.046  1.00 92.33           C  
ATOM   1233  CG1 ILE A 154     -28.855  21.199  -1.105  1.00 92.33           C  
ATOM   1234  CG2 ILE A 154     -30.179  20.499   0.927  1.00 92.33           C  
ATOM   1235  CD1 ILE A 154     -30.049  21.401  -2.029  1.00 92.33           C  
ATOM   1236  N   ALA A 155     -28.227  17.719   1.774  1.00 92.06           N  
ATOM   1237  CA  ALA A 155     -28.450  16.799   2.886  1.00 92.06           C  
ATOM   1238  C   ALA A 155     -27.269  16.810   3.852  1.00 92.06           C  
ATOM   1239  O   ALA A 155     -27.457  16.854   5.071  1.00 92.06           O  
ATOM   1240  CB  ALA A 155     -28.695  15.384   2.366  1.00 92.06           C  
ATOM   1241  N   LEU A 156     -26.079  16.819   3.307  1.00 91.16           N  
ATOM   1242  CA  LEU A 156     -24.884  16.835   4.143  1.00 91.16           C  
ATOM   1243  C   LEU A 156     -24.781  18.144   4.920  1.00 91.16           C  
ATOM   1244  O   LEU A 156     -24.416  18.146   6.097  1.00 91.16           O  
ATOM   1245  CB  LEU A 156     -23.629  16.635   3.289  1.00 91.16           C  
ATOM   1246  CG  LEU A 156     -23.378  15.218   2.774  1.00 91.16           C  
ATOM   1247  CD1 LEU A 156     -22.187  15.202   1.821  1.00 91.16           C  
ATOM   1248  CD2 LEU A 156     -23.151  14.257   3.937  1.00 91.16           C  
ATOM   1249  N   ALA A 157     -25.072  19.193   4.236  1.00 91.00           N  
ATOM   1250  CA  ALA A 157     -25.044  20.500   4.886  1.00 91.00           C  
ATOM   1251  C   ALA A 157     -26.045  20.562   6.035  1.00 91.00           C  
ATOM   1252  O   ALA A 157     -25.742  21.098   7.104  1.00 91.00           O  
ATOM   1253  CB  ALA A 157     -25.332  21.605   3.873  1.00 91.00           C  
ATOM   1254  N   VAL A 158     -27.198  20.039   5.802  1.00 94.07           N  
ATOM   1255  CA  VAL A 158     -28.209  19.990   6.853  1.00 94.07           C  
ATOM   1256  C   VAL A 158     -27.703  19.146   8.019  1.00 94.07           C  
ATOM   1257  O   VAL A 158     -27.889  19.509   9.184  1.00 94.07           O  
ATOM   1258  CB  VAL A 158     -29.547  19.424   6.327  1.00 94.07           C  
ATOM   1259  CG1 VAL A 158     -30.516  19.166   7.480  1.00 94.07           C  
ATOM   1260  CG2 VAL A 158     -30.167  20.380   5.308  1.00 94.07           C  
ATOM   1261  N   ALA A 159     -27.107  18.064   7.736  1.00 89.99           N  
ATOM   1262  CA  ALA A 159     -26.535  17.185   8.754  1.00 89.99           C  
ATOM   1263  C   ALA A 159     -25.496  17.923   9.594  1.00 89.99           C  
ATOM   1264  O   ALA A 159     -25.486  17.806  10.821  1.00 89.99           O  
ATOM   1265  CB  ALA A 159     -25.910  15.953   8.103  1.00 89.99           C  
ATOM   1266  N   GLU A 160     -24.725  18.674   8.962  1.00 91.03           N  
ATOM   1267  CA  GLU A 160     -23.702  19.437   9.672  1.00 91.03           C  
ATOM   1268  C   GLU A 160     -24.331  20.466  10.607  1.00 91.03           C  
ATOM   1269  O   GLU A 160     -23.890  20.628  11.747  1.00 91.03           O  
ATOM   1270  CB  GLU A 160     -22.765  20.131   8.681  1.00 91.03           C  
ATOM   1271  CG  GLU A 160     -21.795  19.186   7.987  1.00 91.03           C  
ATOM   1272  CD  GLU A 160     -20.934  19.873   6.940  1.00 91.03           C  
ATOM   1273  OE1 GLU A 160     -20.078  19.201   6.321  1.00 91.03           O  
ATOM   1274  OE2 GLU A 160     -21.116  21.095   6.736  1.00 91.03           O1-
ATOM   1275  N   LEU A 161     -25.333  21.123  10.089  1.00 91.20           N  
ATOM   1276  CA  LEU A 161     -26.024  22.111  10.911  1.00 91.20           C  
ATOM   1277  C   LEU A 161     -26.712  21.445  12.098  1.00 91.20           C  
ATOM   1278  O   LEU A 161     -26.665  21.961  13.217  1.00 91.20           O  
ATOM   1279  CB  LEU A 161     -27.052  22.878  10.076  1.00 91.20           C  
ATOM   1280  CG  LEU A 161     -26.492  23.889   9.073  1.00 91.20           C  
ATOM   1281  CD1 LEU A 161     -27.617  24.468   8.220  1.00 91.20           C  
ATOM   1282  CD2 LEU A 161     -25.738  24.999   9.798  1.00 91.20           C  
ATOM   1283  N   ALA A 162     -27.314  20.353  11.807  1.00 89.35           N  
ATOM   1284  CA  ALA A 162     -28.007  19.610  12.857  1.00 89.35           C  
ATOM   1285  C   ALA A 162     -27.034  19.151  13.938  1.00 89.35           C  
ATOM   1286  O   ALA A 162     -27.358  19.179  15.128  1.00 89.35           O  
ATOM   1287  CB  ALA A 162     -28.743  18.412  12.263  1.00 89.35           C  
ATOM   1288  N   ALA A 163     -25.904  18.701  13.490  1.00 86.77           N  
ATOM   1289  CA  ALA A 163     -24.872  18.280  14.433  1.00 86.77           C  
ATOM   1290  C   ALA A 163     -24.431  19.442  15.319  1.00 86.77           C  
ATOM   1291  O   ALA A 163     -24.240  19.273  16.525  1.00 86.77           O  
ATOM   1292  CB  ALA A 163     -23.673  17.699  13.686  1.00 86.77           C  
ATOM   1293  N   LYS A 164     -24.306  20.569  14.725  1.00 87.12           N  
ATOM   1294  CA  LYS A 164     -23.922  21.770  15.463  1.00 87.12           C  
ATOM   1295  C   LYS A 164     -24.989  22.150  16.487  1.00 87.12           C  
ATOM   1296  O   LYS A 164     -24.665  22.585  17.594  1.00 87.12           O  
ATOM   1297  CB  LYS A 164     -23.680  22.936  14.503  1.00 87.12           C  
ATOM   1298  CG  LYS A 164     -23.137  24.188  15.174  1.00 87.12           C  
ATOM   1299  CD  LYS A 164     -22.900  25.305  14.166  1.00 87.12           C  
ATOM   1300  CE  LYS A 164     -22.441  26.587  14.848  1.00 87.12           C  
ATOM   1301  NZ  LYS A 164     -22.233  27.693  13.866  1.00 87.12           N1+
ATOM   1302  N   ASN A 165     -26.234  21.875  16.153  1.00 85.28           N  
ATOM   1303  CA  ASN A 165     -27.366  22.276  16.982  1.00 85.28           C  
ATOM   1304  C   ASN A 165     -27.819  21.143  17.898  1.00 85.28           C  
ATOM   1305  O   ASN A 165     -28.861  21.243  18.548  1.00 85.28           O  
ATOM   1306  CB  ASN A 165     -28.530  22.750  16.108  1.00 85.28           C  
ATOM   1307  CG  ASN A 165     -28.322  24.153  15.571  1.00 85.28           C  
ATOM   1308  ND2 ASN A 165     -27.988  24.253  14.290  1.00 85.28           N  
ATOM   1309  OD1 ASN A 165     -28.460  25.138  16.301  1.00 85.28           O  
ATOM   1310  N   ASN A 166     -27.142  20.102  17.814  1.00 82.89           N  
ATOM   1311  CA  ASN A 166     -27.411  18.918  18.622  1.00 82.89           C  
ATOM   1312  C   ASN A 166     -28.832  18.404  18.409  1.00 82.89           C  
ATOM   1313  O   ASN A 166     -29.512  18.033  19.368  1.00 82.89           O  
ATOM   1314  CB  ASN A 166     -27.169  19.213  20.104  1.00 82.89           C  
ATOM   1315  CG  ASN A 166     -25.729  19.587  20.398  1.00 82.89           C  
ATOM   1316  ND2 ASN A 166     -25.535  20.704  21.087  1.00 82.89           N  
ATOM   1317  OD1 ASN A 166     -24.799  18.877  20.008  1.00 82.89           O  
ATOM   1318  N   ASP A 167     -29.336  18.589  17.217  1.00 85.71           N  
ATOM   1319  CA  ASP A 167     -30.647  18.052  16.863  1.00 85.71           C  
ATOM   1320  C   ASP A 167     -30.524  16.654  16.264  1.00 85.71           C  
ATOM   1321  O   ASP A 167     -30.294  16.505  15.062  1.00 85.71           O  
ATOM   1322  CB  ASP A 167     -31.362  18.984  15.883  1.00 85.71           C  
ATOM   1323  CG  ASP A 167     -32.841  18.672  15.740  1.00 85.71           C  
ATOM   1324  OD1 ASP A 167     -33.213  17.480  15.720  1.00 85.71           O  
ATOM   1325  OD2 ASP A 167     -33.640  19.628  15.643  1.00 85.71           O1-
ATOM   1326  N   SER A 168     -30.731  15.637  17.093  1.00 81.00           N  
ATOM   1327  CA  SER A 168     -30.461  14.247  16.739  1.00 81.00           C  
ATOM   1328  C   SER A 168     -31.458  13.736  15.705  1.00 81.00           C  
ATOM   1329  O   SER A 168     -31.104  12.936  14.836  1.00 81.00           O  
ATOM   1330  CB  SER A 168     -30.503  13.358  17.983  1.00 81.00           C  
ATOM   1331  OG  SER A 168     -31.746  13.488  18.651  1.00 81.00           O  
ATOM   1332  N   GLU A 169     -32.645  14.231  15.768  1.00 85.01           N  
ATOM   1333  CA  GLU A 169     -33.691  13.796  14.847  1.00 85.01           C  
ATOM   1334  C   GLU A 169     -33.414  14.284  13.428  1.00 85.01           C  
ATOM   1335  O   GLU A 169     -33.467  13.502  12.475  1.00 85.01           O  
ATOM   1336  CB  GLU A 169     -35.061  14.293  15.315  1.00 85.01           C  
ATOM   1337  CG  GLU A 169     -36.226  13.739  14.507  1.00 85.01           C  
ATOM   1338  CD  GLU A 169     -37.583  14.185  15.027  1.00 85.01           C  
ATOM   1339  OE1 GLU A 169     -38.615  13.825  14.416  1.00 85.01           O  
ATOM   1340  OE2 GLU A 169     -37.614  14.901  16.053  1.00 85.01           O1-
ATOM   1341  N   VAL A 170     -33.133  15.539  13.272  1.00 90.16           N  
ATOM   1342  CA  VAL A 170     -32.837  16.118  11.966  1.00 90.16           C  
ATOM   1343  C   VAL A 170     -31.528  15.542  11.429  1.00 90.16           C  
ATOM   1344  O   VAL A 170     -31.416  15.249  10.236  1.00 90.16           O  
ATOM   1345  CB  VAL A 170     -32.751  17.659  12.036  1.00 90.16           C  
ATOM   1346  CG1 VAL A 170     -32.273  18.235  10.704  1.00 90.16           C  
ATOM   1347  CG2 VAL A 170     -34.106  18.251  12.421  1.00 90.16           C  
ATOM   1348  N   LEU A 171     -30.545  15.349  12.340  1.00 86.53           N  
ATOM   1349  CA  LEU A 171     -29.270  14.743  11.975  1.00 86.53           C  
ATOM   1350  C   LEU A 171     -29.480  13.366  11.355  1.00 86.53           C  
ATOM   1351  O   LEU A 171     -28.926  13.067  10.296  1.00 86.53           O  
ATOM   1352  CB  LEU A 171     -28.360  14.631  13.202  1.00 86.53           C  
ATOM   1353  CG  LEU A 171     -26.993  13.980  12.975  1.00 86.53           C  
ATOM   1354  CD1 LEU A 171     -26.195  14.770  11.943  1.00 86.53           C  
ATOM   1355  CD2 LEU A 171     -26.225  13.876  14.287  1.00 86.53           C  
ATOM   1356  N   GLU A 172     -30.281  12.579  11.918  1.00 83.87           N  
ATOM   1357  CA  GLU A 172     -30.575  11.238  11.418  1.00 83.87           C  
ATOM   1358  C   GLU A 172     -31.230  11.293  10.041  1.00 83.87           C  
ATOM   1359  O   GLU A 172     -30.823  10.576   9.125  1.00 83.87           O  
ATOM   1360  CB  GLU A 172     -31.475  10.484  12.400  1.00 83.87           C  
ATOM   1361  CG  GLU A 172     -31.785   9.056  11.977  1.00 83.87           C  
ATOM   1362  CD  GLU A 172     -32.735   8.343  12.925  1.00 83.87           C  
ATOM   1363  OE1 GLU A 172     -33.171   7.212  12.610  1.00 83.87           O  
ATOM   1364  OE2 GLU A 172     -33.046   8.918  13.991  1.00 83.87           O1-
ATOM   1365  N   LYS A 173     -32.215  12.055   9.944  1.00 88.91           N  
ATOM   1366  CA  LYS A 173     -32.936  12.182   8.681  1.00 88.91           C  
ATOM   1367  C   LYS A 173     -32.008  12.652   7.564  1.00 88.91           C  
ATOM   1368  O   LYS A 173     -32.061  12.135   6.446  1.00 88.91           O  
ATOM   1369  CB  LYS A 173     -34.112  13.149   8.827  1.00 88.91           C  
ATOM   1370  CG  LYS A 173     -35.276  12.589   9.631  1.00 88.91           C  
ATOM   1371  CD  LYS A 173     -36.435  13.575   9.695  1.00 88.91           C  
ATOM   1372  CE  LYS A 173     -37.572  13.046  10.559  1.00 88.91           C  
ATOM   1373  NZ  LYS A 173     -38.692  14.028  10.663  1.00 88.91           N1+
ATOM   1374  N   ALA A 174     -31.192  13.627   7.924  1.00 88.94           N  
ATOM   1375  CA  ALA A 174     -30.263  14.194   6.950  1.00 88.94           C  
ATOM   1376  C   ALA A 174     -29.237  13.158   6.502  1.00 88.94           C  
ATOM   1377  O   ALA A 174     -28.965  13.020   5.307  1.00 88.94           O  
ATOM   1378  CB  ALA A 174     -29.560  15.418   7.534  1.00 88.94           C  
ATOM   1379  N   LEU A 175     -28.658  12.426   7.414  1.00 85.58           N  
ATOM   1380  CA  LEU A 175     -27.662  11.408   7.098  1.00 85.58           C  
ATOM   1381  C   LEU A 175     -28.284  10.271   6.293  1.00 85.58           C  
ATOM   1382  O   LEU A 175     -27.656   9.740   5.374  1.00 85.58           O  
ATOM   1383  CB  LEU A 175     -27.033  10.855   8.379  1.00 85.58           C  
ATOM   1384  CG  LEU A 175     -26.081  11.793   9.126  1.00 85.58           C  
ATOM   1385  CD1 LEU A 175     -25.653  11.168  10.450  1.00 85.58           C  
ATOM   1386  CD2 LEU A 175     -24.867  12.119   8.264  1.00 85.58           C  
ATOM   1387  N   ARG A 176     -29.489   9.990   6.674  1.00 86.19           N  
ATOM   1388  CA  ARG A 176     -30.206   8.982   5.898  1.00 86.19           C  
ATOM   1389  C   ARG A 176     -30.389   9.432   4.453  1.00 86.19           C  
ATOM   1390  O   ARG A 176     -30.168   8.654   3.523  1.00 86.19           O  
ATOM   1391  CB  ARG A 176     -31.567   8.684   6.531  1.00 86.19           C  
ATOM   1392  CG  ARG A 176     -32.338   7.573   5.837  1.00 86.19           C  
ATOM   1393  CD  ARG A 176     -33.657   7.279   6.539  1.00 86.19           C  
ATOM   1394  NE  ARG A 176     -34.409   6.229   5.856  1.00 86.19           N  
ATOM   1395  CZ  ARG A 176     -35.569   5.734   6.274  1.00 86.19           C  
ATOM   1396  NH1 ARG A 176     -36.138   6.185   7.387  1.00 86.19           N1+
ATOM   1397  NH2 ARG A 176     -36.169   4.780   5.576  1.00 86.19           N  
ATOM   1398  N   SER A 177     -30.800  10.532   4.365  1.00 89.83           N  
ATOM   1399  CA  SER A 177     -31.010  11.109   3.041  1.00 89.83           C  
ATOM   1400  C   SER A 177     -29.712  11.147   2.242  1.00 89.83           C  
ATOM   1401  O   SER A 177     -29.696  10.807   1.056  1.00 89.83           O  
ATOM   1402  CB  SER A 177     -31.589  12.519   3.156  1.00 89.83           C  
ATOM   1403  OG  SER A 177     -32.921  12.478   3.639  1.00 89.83           O  
ATOM   1404  N   ALA A 178     -28.583  11.509   2.810  1.00 86.93           N  
ATOM   1405  CA  ALA A 178     -27.273  11.553   2.166  1.00 86.93           C  
ATOM   1406  C   ALA A 178     -26.837  10.164   1.712  1.00 86.93           C  
ATOM   1407  O   ALA A 178     -26.318   9.999   0.606  1.00 86.93           O  
ATOM   1408  CB  ALA A 178     -26.235  12.150   3.114  1.00 86.93           C  
ATOM   1409  N   ALA A 179     -27.052   9.226   2.542  1.00 81.81           N  
ATOM   1410  CA  ALA A 179     -26.702   7.843   2.227  1.00 81.81           C  
ATOM   1411  C   ALA A 179     -27.527   7.323   1.054  1.00 81.81           C  
ATOM   1412  O   ALA A 179     -27.000   6.648   0.166  1.00 81.81           O  
ATOM   1413  CB  ALA A 179     -26.902   6.952   3.450  1.00 81.81           C  
ATOM   1414  N   GLU A 180     -28.779   7.640   1.085  1.00 86.06           N  
ATOM   1415  CA  GLU A 180     -29.659   7.209   0.002  1.00 86.06           C  
ATOM   1416  C   GLU A 180     -29.233   7.821  -1.330  1.00 86.06           C  
ATOM   1417  O   GLU A 180     -29.229   7.139  -2.358  1.00 86.06           O  
ATOM   1418  CB  GLU A 180     -31.112   7.576   0.311  1.00 86.06           C  
ATOM   1419  CG  GLU A 180     -31.745   6.720   1.397  1.00 86.06           C  
ATOM   1420  CD  GLU A 180     -33.149   7.167   1.771  1.00 86.06           C  
ATOM   1421  OE1 GLU A 180     -33.752   6.570   2.692  1.00 86.06           O  
ATOM   1422  OE2 GLU A 180     -33.652   8.124   1.139  1.00 86.06           O1-
ATOM   1423  N   VAL A 181     -28.890   9.045  -1.228  1.00 87.23           N  
ATOM   1424  CA  VAL A 181     -28.461   9.741  -2.436  1.00 87.23           C  
ATOM   1425  C   VAL A 181     -27.153   9.138  -2.944  1.00 87.23           C  
ATOM   1426  O   VAL A 181     -26.981   8.936  -4.149  1.00 87.23           O  
ATOM   1427  CB  VAL A 181     -28.286  11.257  -2.187  1.00 87.23           C  
ATOM   1428  CG1 VAL A 181     -27.664  11.938  -3.404  1.00 87.23           C  
ATOM   1429  CG2 VAL A 181     -29.630  11.897  -1.840  1.00 87.23           C  
ATOM   1430  N   ALA A 182     -26.194   8.889  -2.045  1.00 84.69           N  
ATOM   1431  CA  ALA A 182     -24.922   8.256  -2.380  1.00 84.69           C  
ATOM   1432  C   ALA A 182     -25.142   6.905  -3.054  1.00 84.69           C  
ATOM   1433  O   ALA A 182     -24.467   6.576  -4.034  1.00 84.69           O  
ATOM   1434  CB  ALA A 182     -24.063   8.090  -1.128  1.00 84.69           C  
ATOM   1435  N   GLN A 183     -26.066   6.166  -2.507  1.00 83.29           N  
ATOM   1436  CA  GLN A 183     -26.417   4.878  -3.098  1.00 83.29           C  
ATOM   1437  C   GLN A 183     -26.949   5.051  -4.519  1.00 83.29           C  
ATOM   1438  O   GLN A 183     -26.588   4.291  -5.419  1.00 83.29           O  
ATOM   1439  CB  GLN A 183     -27.451   4.155  -2.235  1.00 83.29           C  
ATOM   1440  CG  GLN A 183     -27.721   2.720  -2.671  1.00 83.29           C  
ATOM   1441  CD  GLN A 183     -28.673   1.993  -1.741  1.00 83.29           C  
ATOM   1442  NE2 GLN A 183     -28.953   0.731  -2.048  1.00 83.29           N  
ATOM   1443  OE1 GLN A 183     -29.152   2.560  -0.754  1.00 83.29           O  
ATOM   1444  N   ARG A 184     -27.654   5.973  -4.587  1.00 84.66           N  
ATOM   1445  CA  ARG A 184     -28.231   6.220  -5.903  1.00 84.66           C  
ATOM   1446  C   ARG A 184     -27.158   6.650  -6.899  1.00 84.66           C  
ATOM   1447  O   ARG A 184     -27.170   6.224  -8.055  1.00 84.66           O  
ATOM   1448  CB  ARG A 184     -29.325   7.286  -5.821  1.00 84.66           C  
ATOM   1449  CG  ARG A 184     -30.052   7.526  -7.135  1.00 84.66           C  
ATOM   1450  CD  ARG A 184     -30.756   6.270  -7.628  1.00 84.66           C  
ATOM   1451  NE  ARG A 184     -31.460   6.505  -8.885  1.00 84.66           N  
ATOM   1452  CZ  ARG A 184     -32.143   5.581  -9.557  1.00 84.66           C  
ATOM   1453  NH1 ARG A 184     -32.226   4.336  -9.101  1.00 84.66           N1+
ATOM   1454  NH2 ARG A 184     -32.745   5.903 -10.690  1.00 84.66           N  
ATOM   1455  N   LEU A 185     -26.390   7.502  -6.525  1.00 86.09           N  
ATOM   1456  CA  LEU A 185     -25.277   7.939  -7.362  1.00 86.09           C  
ATOM   1457  C   LEU A 185     -24.449   6.747  -7.829  1.00 86.09           C  
ATOM   1458  O   LEU A 185     -24.029   6.693  -8.987  1.00 86.09           O  
ATOM   1459  CB  LEU A 185     -24.391   8.927  -6.602  1.00 86.09           C  
ATOM   1460  CG  LEU A 185     -24.880  10.374  -6.546  1.00 86.09           C  
ATOM   1461  CD1 LEU A 185     -24.002  11.195  -5.607  1.00 86.09           C  
ATOM   1462  CD2 LEU A 185     -24.900  10.987  -7.942  1.00 86.09           C  
ATOM   1463  N   LEU A 186     -24.273   5.845  -6.951  1.00 83.24           N  
ATOM   1464  CA  LEU A 186     -23.517   4.644  -7.286  1.00 83.24           C  
ATOM   1465  C   LEU A 186     -24.246   3.818  -8.340  1.00 83.24           C  
ATOM   1466  O   LEU A 186     -23.619   3.276  -9.254  1.00 83.24           O  
ATOM   1467  CB  LEU A 186     -23.274   3.797  -6.034  1.00 83.24           C  
ATOM   1468  CG  LEU A 186     -22.221   4.321  -5.055  1.00 83.24           C  
ATOM   1469  CD1 LEU A 186     -22.226   3.489  -3.777  1.00 83.24           C  
ATOM   1470  CD2 LEU A 186     -20.840   4.312  -5.700  1.00 83.24           C  
ATOM   1471  N   GLU A 187     -25.545   3.798  -8.222  1.00 83.00           N  
ATOM   1472  CA  GLU A 187     -26.354   3.067  -9.193  1.00 83.00           C  
ATOM   1473  C   GLU A 187     -26.250   3.693 -10.581  1.00 83.00           C  
ATOM   1474  O   GLU A 187     -26.091   2.983 -11.577  1.00 83.00           O  
ATOM   1475  CB  GLU A 187     -27.817   3.018  -8.746  1.00 83.00           C  
ATOM   1476  CG  GLU A 187     -28.062   2.124  -7.539  1.00 83.00           C  
ATOM   1477  CD  GLU A 187     -29.485   2.205  -7.011  1.00 83.00           C  
ATOM   1478  OE1 GLU A 187     -29.781   1.586  -5.965  1.00 83.00           O  
ATOM   1479  OE2 GLU A 187     -30.313   2.892  -7.651  1.00 83.00           O1-
ATOM   1480  N   VAL A 188     -26.376   4.986 -10.551  1.00 82.96           N  
ATOM   1481  CA  VAL A 188     -26.265   5.711 -11.812  1.00 82.96           C  
ATOM   1482  C   VAL A 188     -24.871   5.514 -12.401  1.00 82.96           C  
ATOM   1483  O   VAL A 188     -24.721   5.332 -13.612  1.00 82.96           O  
ATOM   1484  CB  VAL A 188     -26.557   7.217 -11.628  1.00 82.96           C  
ATOM   1485  CG1 VAL A 188     -26.288   7.981 -12.924  1.00 82.96           C  
ATOM   1486  CG2 VAL A 188     -27.999   7.428 -11.170  1.00 82.96           C  
ATOM   1487  N   ALA A 189     -23.905   5.601 -11.539  1.00 81.40           N  
ATOM   1488  CA  ALA A 189     -22.516   5.417 -11.954  1.00 81.40           C  
ATOM   1489  C   ALA A 189     -22.317   4.055 -12.615  1.00 81.40           C  
ATOM   1490  O   ALA A 189     -21.605   3.942 -13.615  1.00 81.40           O  
ATOM   1491  CB  ALA A 189     -21.579   5.567 -10.758  1.00 81.40           C  
ATOM   1492  N   GLU A 190     -23.016   3.086 -12.036  1.00 79.44           N  
ATOM   1493  CA  GLU A 190     -22.915   1.738 -12.588  1.00 79.44           C  
ATOM   1494  C   GLU A 190     -23.547   1.660 -13.974  1.00 79.44           C  
ATOM   1495  O   GLU A 190     -22.978   1.064 -14.890  1.00 79.44           O  
ATOM   1496  CB  GLU A 190     -23.574   0.722 -11.651  1.00 79.44           C  
ATOM   1497  CG  GLU A 190     -23.364  -0.726 -12.069  1.00 79.44           C  
ATOM   1498  CD  GLU A 190     -23.945  -1.725 -11.082  1.00 79.44           C  
ATOM   1499  OE1 GLU A 190     -23.790  -2.949 -11.295  1.00 79.44           O  
ATOM   1500  OE2 GLU A 190     -24.560  -1.281 -10.087  1.00 79.44           O1-
ATOM   1501  N   LYS A 191     -24.665   2.260 -14.113  1.00 81.91           N  
ATOM   1502  CA  LYS A 191     -25.380   2.241 -15.387  1.00 81.91           C  
ATOM   1503  C   LYS A 191     -24.597   2.984 -16.466  1.00 81.91           C  
ATOM   1504  O   LYS A 191     -24.537   2.540 -17.615  1.00 81.91           O  
ATOM   1505  CB  LYS A 191     -26.771   2.854 -15.232  1.00 81.91           C  
ATOM   1506  CG  LYS A 191     -27.756   1.972 -14.479  1.00 81.91           C  
ATOM   1507  CD  LYS A 191     -29.142   2.602 -14.424  1.00 81.91           C  
ATOM   1508  CE  LYS A 191     -30.106   1.762 -13.598  1.00 81.91           C  
ATOM   1509  NZ  LYS A 191     -31.456   2.395 -13.508  1.00 81.91           N1+
ATOM   1510  N   GLU A 192     -23.996   4.098 -15.956  1.00 80.52           N  
ATOM   1511  CA  GLU A 192     -23.347   4.969 -16.931  1.00 80.52           C  
ATOM   1512  C   GLU A 192     -21.855   4.662 -17.038  1.00 80.52           C  
ATOM   1513  O   GLU A 192     -21.139   5.298 -17.814  1.00 80.52           O  
ATOM   1514  CB  GLU A 192     -23.555   6.440 -16.561  1.00 80.52           C  
ATOM   1515  CG  GLU A 192     -25.008   6.888 -16.616  1.00 80.52           C  
ATOM   1516  CD  GLU A 192     -25.180   8.389 -16.445  1.00 80.52           C  
ATOM   1517  OE1 GLU A 192     -26.323   8.887 -16.566  1.00 80.52           O  
ATOM   1518  OE2 GLU A 192     -24.165   9.073 -16.188  1.00 80.52           O1-
ATOM   1519  N   ASN A 193     -21.416   3.579 -16.352  1.00 78.60           N  
ATOM   1520  CA  ASN A 193     -19.990   3.284 -16.281  1.00 78.60           C  
ATOM   1521  C   ASN A 193     -19.163   4.555 -16.098  1.00 78.60           C  
ATOM   1522  O   ASN A 193     -18.215   4.796 -16.845  1.00 78.60           O  
ATOM   1523  CB  ASN A 193     -19.533   2.531 -17.533  1.00 78.60           C  
ATOM   1524  CG  ASN A 193     -18.233   1.780 -17.321  1.00 78.60           C  
ATOM   1525  ND2 ASN A 193     -17.513   1.525 -18.407  1.00 78.60           N  
ATOM   1526  OD1 ASN A 193     -17.880   1.432 -16.191  1.00 78.60           O  
ATOM   1527  N   ASN A 194     -19.576   5.360 -15.033  1.00 81.36           N  
ATOM   1528  CA  ASN A 194     -18.946   6.649 -14.762  1.00 81.36           C  
ATOM   1529  C   ASN A 194     -18.136   6.616 -13.469  1.00 81.36           C  
ATOM   1530  O   ASN A 194     -18.697   6.713 -12.377  1.00 81.36           O  
ATOM   1531  CB  ASN A 194     -19.999   7.758 -14.700  1.00 81.36           C  
ATOM   1532  CG  ASN A 194     -19.386   9.145 -14.713  1.00 81.36           C  
ATOM   1533  ND2 ASN A 194     -20.080  10.094 -15.329  1.00 81.36           N  
ATOM   1534  OD1 ASN A 194     -18.298   9.362 -14.173  1.00 81.36           O  
ATOM   1535  N   GLN A 195     -16.876   6.648 -13.581  1.00 77.50           N  
ATOM   1536  CA  GLN A 195     -15.956   6.556 -12.453  1.00 77.50           C  
ATOM   1537  C   GLN A 195     -15.998   7.824 -11.605  1.00 77.50           C  
ATOM   1538  O   GLN A 195     -15.882   7.762 -10.378  1.00 77.50           O  
ATOM   1539  CB  GLN A 195     -14.529   6.298 -12.941  1.00 77.50           C  
ATOM   1540  CG  GLN A 195     -13.548   5.967 -11.824  1.00 77.50           C  
ATOM   1541  CD  GLN A 195     -12.181   5.566 -12.346  1.00 77.50           C  
ATOM   1542  NE2 GLN A 195     -11.288   5.187 -11.437  1.00 77.50           N  
ATOM   1543  OE1 GLN A 195     -11.929   5.595 -13.555  1.00 77.50           O  
ATOM   1544  N   GLU A 196     -16.232   8.894 -12.199  1.00 83.80           N  
ATOM   1545  CA  GLU A 196     -16.297  10.174 -11.500  1.00 83.80           C  
ATOM   1546  C   GLU A 196     -17.472  10.213 -10.528  1.00 83.80           C  
ATOM   1547  O   GLU A 196     -17.343  10.714  -9.409  1.00 83.80           O  
ATOM   1548  CB  GLU A 196     -16.403  11.328 -12.500  1.00 83.80           C  
ATOM   1549  CG  GLU A 196     -15.123  11.583 -13.283  1.00 83.80           C  
ATOM   1550  CD  GLU A 196     -15.255  12.705 -14.301  1.00 83.80           C  
ATOM   1551  OE1 GLU A 196     -14.291  12.953 -15.059  1.00 83.80           O  
ATOM   1552  OE2 GLU A 196     -16.332  13.340 -14.340  1.00 83.80           O1-
ATOM   1553  N   LEU A 197     -18.521   9.640 -10.872  1.00 84.24           N  
ATOM   1554  CA  LEU A 197     -19.710   9.596 -10.028  1.00 84.24           C  
ATOM   1555  C   LEU A 197     -19.496   8.666  -8.838  1.00 84.24           C  
ATOM   1556  O   LEU A 197     -19.967   8.946  -7.733  1.00 84.24           O  
ATOM   1557  CB  LEU A 197     -20.926   9.137 -10.836  1.00 84.24           C  
ATOM   1558  CG  LEU A 197     -21.457  10.122 -11.880  1.00 84.24           C  
ATOM   1559  CD1 LEU A 197     -22.629   9.509 -12.640  1.00 84.24           C  
ATOM   1560  CD2 LEU A 197     -21.869  11.432 -11.219  1.00 84.24           C  
ATOM   1561  N   VAL A 198     -18.760   7.640  -9.058  1.00 79.20           N  
ATOM   1562  CA  VAL A 198     -18.405   6.704  -7.997  1.00 79.20           C  
ATOM   1563  C   VAL A 198     -17.542   7.409  -6.954  1.00 79.20           C  
ATOM   1564  O   VAL A 198     -17.784   7.284  -5.751  1.00 79.20           O  
ATOM   1565  CB  VAL A 198     -17.663   5.468  -8.554  1.00 79.20           C  
ATOM   1566  CG1 VAL A 198     -17.161   4.581  -7.417  1.00 79.20           C  
ATOM   1567  CG2 VAL A 198     -18.575   4.677  -9.491  1.00 79.20           C  
ATOM   1568  N   GLU A 199     -16.624   8.208  -7.402  1.00 81.61           N  
ATOM   1569  CA  GLU A 199     -15.749   8.955  -6.504  1.00 81.61           C  
ATOM   1570  C   GLU A 199     -16.537   9.980  -5.692  1.00 81.61           C  
ATOM   1571  O   GLU A 199     -16.299  10.144  -4.494  1.00 81.61           O  
ATOM   1572  CB  GLU A 199     -14.637   9.651  -7.293  1.00 81.61           C  
ATOM   1573  CG  GLU A 199     -13.592   8.699  -7.853  1.00 81.61           C  
ATOM   1574  CD  GLU A 199     -12.544   9.393  -8.709  1.00 81.61           C  
ATOM   1575  OE1 GLU A 199     -11.673   8.700  -9.283  1.00 81.61           O  
ATOM   1576  OE2 GLU A 199     -12.594  10.639  -8.805  1.00 81.61           O1-
ATOM   1577  N   GLU A 200     -17.443  10.555  -6.375  1.00 85.92           N  
ATOM   1578  CA  GLU A 200     -18.268  11.553  -5.701  1.00 85.92           C  
ATOM   1579  C   GLU A 200     -19.154  10.910  -4.638  1.00 85.92           C  
ATOM   1580  O   GLU A 200     -19.325  11.461  -3.549  1.00 85.92           O  
ATOM   1581  CB  GLU A 200     -19.128  12.313  -6.714  1.00 85.92           C  
ATOM   1582  CG  GLU A 200     -18.330  13.218  -7.641  1.00 85.92           C  
ATOM   1583  CD  GLU A 200     -17.642  14.364  -6.916  1.00 85.92           C  
ATOM   1584  OE1 GLU A 200     -16.643  14.902  -7.443  1.00 85.92           O  
ATOM   1585  OE2 GLU A 200     -18.106  14.725  -5.811  1.00 85.92           O1-
ATOM   1586  N   ALA A 201     -19.683   9.765  -4.949  1.00 83.31           N  
ATOM   1587  CA  ALA A 201     -20.480   9.021  -3.978  1.00 83.31           C  
ATOM   1588  C   ALA A 201     -19.643   8.632  -2.763  1.00 83.31           C  
ATOM   1589  O   ALA A 201     -20.097   8.755  -1.624  1.00 83.31           O  
ATOM   1590  CB  ALA A 201     -21.082   7.775  -4.625  1.00 83.31           C  
ATOM   1591  N   ALA A 202     -18.470   8.254  -3.048  1.00 79.26           N  
ATOM   1592  CA  ALA A 202     -17.554   7.880  -1.975  1.00 79.26           C  
ATOM   1593  C   ALA A 202     -17.230   9.078  -1.088  1.00 79.26           C  
ATOM   1594  O   ALA A 202     -17.185   8.957   0.138  1.00 79.26           O  
ATOM   1595  CB  ALA A 202     -16.271   7.287  -2.552  1.00 79.26           C  
ATOM   1596  N   LYS A 203     -16.973  10.183  -1.688  1.00 87.00           N  
ATOM   1597  CA  LYS A 203     -16.675  11.405  -0.947  1.00 87.00           C  
ATOM   1598  C   LYS A 203     -17.842  11.804  -0.050  1.00 87.00           C  
ATOM   1599  O   LYS A 203     -17.640  12.225   1.091  1.00 87.00           O  
ATOM   1600  CB  LYS A 203     -16.339  12.547  -1.908  1.00 87.00           C  
ATOM   1601  CG  LYS A 203     -14.974  12.418  -2.569  1.00 87.00           C  
ATOM   1602  CD  LYS A 203     -14.696  13.585  -3.508  1.00 87.00           C  
ATOM   1603  CE  LYS A 203     -13.364  13.420  -4.227  1.00 87.00           C  
ATOM   1604  NZ  LYS A 203     -13.133  14.508  -5.223  1.00 87.00           N1+
ATOM   1605  N   ILE A 204     -19.016  11.641  -0.570  1.00 86.82           N  
ATOM   1606  CA  ILE A 204     -20.222  11.968   0.185  1.00 86.82           C  
ATOM   1607  C   ILE A 204     -20.318  11.072   1.417  1.00 86.82           C  
ATOM   1608  O   ILE A 204     -20.561  11.556   2.526  1.00 86.82           O  
ATOM   1609  CB  ILE A 204     -21.491  11.821  -0.684  1.00 86.82           C  
ATOM   1610  CG1 ILE A 204     -21.524  12.905  -1.768  1.00 86.82           C  
ATOM   1611  CG2 ILE A 204     -22.750  11.876   0.184  1.00 86.82           C  
ATOM   1612  CD1 ILE A 204     -22.598  12.691  -2.825  1.00 86.82           C  
ATOM   1613  N   LEU A 205     -20.091   9.789   1.234  1.00 83.01           N  
ATOM   1614  CA  LEU A 205     -20.168   8.823   2.325  1.00 83.01           C  
ATOM   1615  C   LEU A 205     -19.092   9.097   3.371  1.00 83.01           C  
ATOM   1616  O   LEU A 205     -19.347   8.989   4.573  1.00 83.01           O  
ATOM   1617  CB  LEU A 205     -20.023   7.396   1.789  1.00 83.01           C  
ATOM   1618  CG  LEU A 205     -21.212   6.843   1.002  1.00 83.01           C  
ATOM   1619  CD1 LEU A 205     -20.855   5.500   0.375  1.00 83.01           C  
ATOM   1620  CD2 LEU A 205     -22.435   6.710   1.903  1.00 83.01           C  
ATOM   1621  N   LYS A 206     -17.984   9.403   2.929  1.00 84.65           N  
ATOM   1622  CA  LYS A 206     -16.892   9.732   3.840  1.00 84.65           C  
ATOM   1623  C   LYS A 206     -17.244  10.935   4.708  1.00 84.65           C  
ATOM   1624  O   LYS A 206     -17.052  10.907   5.926  1.00 84.65           O  
ATOM   1625  CB  LYS A 206     -15.606  10.008   3.060  1.00 84.65           C  
ATOM   1626  CG  LYS A 206     -14.393  10.271   3.939  1.00 84.65           C  
ATOM   1627  CD  LYS A 206     -13.147  10.547   3.105  1.00 84.65           C  
ATOM   1628  CE  LYS A 206     -11.946  10.870   3.983  1.00 84.65           C  
ATOM   1629  NZ  LYS A 206     -10.734  11.184   3.169  1.00 84.65           N1+
ATOM   1630  N   ARG A 207     -17.671  11.945   4.109  1.00 85.68           N  
ATOM   1631  CA  ARG A 207     -18.053  13.152   4.835  1.00 85.68           C  
ATOM   1632  C   ARG A 207     -19.178  12.863   5.823  1.00 85.68           C  
ATOM   1633  O   ARG A 207     -19.173  13.377   6.944  1.00 85.68           O  
ATOM   1634  CB  ARG A 207     -18.480  14.253   3.861  1.00 85.68           C  
ATOM   1635  CG  ARG A 207     -17.323  14.904   3.121  1.00 85.68           C  
ATOM   1636  CD  ARG A 207     -17.806  15.958   2.134  1.00 85.68           C  
ATOM   1637  NE  ARG A 207     -18.364  17.120   2.818  1.00 85.68           N  
ATOM   1638  CZ  ARG A 207     -18.894  18.177   2.207  1.00 85.68           C  
ATOM   1639  NH1 ARG A 207     -18.948  18.236   0.881  1.00 85.68           N1+
ATOM   1640  NH2 ARG A 207     -19.373  19.181   2.926  1.00 85.68           N  
ATOM   1641  N   ALA A 208     -20.183  12.168   5.385  1.00 83.20           N  
ATOM   1642  CA  ALA A 208     -21.272  11.761   6.270  1.00 83.20           C  
ATOM   1643  C   ALA A 208     -20.736  11.039   7.503  1.00 83.20           C  
ATOM   1644  O   ALA A 208     -21.178  11.299   8.624  1.00 83.20           O  
ATOM   1645  CB  ALA A 208     -22.261  10.871   5.523  1.00 83.20           C  
ATOM   1646  N   LEU A 209     -19.795  10.218   7.304  1.00 81.15           N  
ATOM   1647  CA  LEU A 209     -19.171   9.474   8.394  1.00 81.15           C  
ATOM   1648  C   LEU A 209     -18.442  10.416   9.346  1.00 81.15           C  
ATOM   1649  O   LEU A 209     -18.516  10.251  10.566  1.00 81.15           O  
ATOM   1650  CB  LEU A 209     -18.196   8.431   7.842  1.00 81.15           C  
ATOM   1651  CG  LEU A 209     -17.515   7.529   8.872  1.00 81.15           C  
ATOM   1652  CD1 LEU A 209     -18.553   6.692   9.613  1.00 81.15           C  
ATOM   1653  CD2 LEU A 209     -16.480   6.634   8.198  1.00 81.15           C  
ATOM   1654  N   GLU A 210     -17.789  11.326   8.771  1.00 85.04           N  
ATOM   1655  CA  GLU A 210     -17.067  12.296   9.588  1.00 85.04           C  
ATOM   1656  C   GLU A 210     -18.020  13.072  10.493  1.00 85.04           C  
ATOM   1657  O   GLU A 210     -17.709  13.323  11.660  1.00 85.04           O  
ATOM   1658  CB  GLU A 210     -16.278  13.264   8.703  1.00 85.04           C  
ATOM   1659  CG  GLU A 210     -15.055  12.640   8.046  1.00 85.04           C  
ATOM   1660  CD  GLU A 210     -14.376  13.559   7.044  1.00 85.04           C  
ATOM   1661  OE1 GLU A 210     -13.355  13.155   6.443  1.00 85.04           O  
ATOM   1662  OE2 GLU A 210     -14.871  14.693   6.856  1.00 85.04           O1-
ATOM   1663  N   ILE A 211     -19.112  13.393   9.966  1.00 84.71           N  
ATOM   1664  CA  ILE A 211     -20.119  14.135  10.717  1.00 84.71           C  
ATOM   1665  C   ILE A 211     -20.651  13.273  11.860  1.00 84.71           C  
ATOM   1666  O   ILE A 211     -20.796  13.748  12.989  1.00 84.71           O  
ATOM   1667  CB  ILE A 211     -21.280  14.594   9.807  1.00 84.71           C  
ATOM   1668  CG1 ILE A 211     -20.781  15.619   8.781  1.00 84.71           C  
ATOM   1669  CG2 ILE A 211     -22.427  15.169  10.643  1.00 84.71           C  
ATOM   1670  CD1 ILE A 211     -21.791  15.943   7.689  1.00 84.71           C  
ATOM   1671  N   VAL A 212     -20.892  12.071  11.606  1.00 77.77           N  
ATOM   1672  CA  VAL A 212     -21.369  11.124  12.608  1.00 77.77           C  
ATOM   1673  C   VAL A 212     -20.330  10.978  13.717  1.00 77.77           C  
ATOM   1674  O   VAL A 212     -20.671  10.999  14.902  1.00 77.77           O  
ATOM   1675  CB  VAL A 212     -21.679   9.745  11.984  1.00 77.77           C  
ATOM   1676  CG1 VAL A 212     -21.969   8.713  13.071  1.00 77.77           C  
ATOM   1677  CG2 VAL A 212     -22.856   9.851  11.016  1.00 77.77           C  
ATOM   1678  N   GLU A 213     -19.110  10.885  13.311  1.00 77.72           N  
ATOM   1679  CA  GLU A 213     -18.025  10.741  14.277  1.00 77.72           C  
ATOM   1680  C   GLU A 213     -17.943  11.953  15.201  1.00 77.72           C  
ATOM   1681  O   GLU A 213     -17.765  11.806  16.411  1.00 77.72           O  
ATOM   1682  CB  GLU A 213     -16.688  10.536  13.558  1.00 77.72           C  
ATOM   1683  CG  GLU A 213     -16.531   9.158  12.933  1.00 77.72           C  
ATOM   1684  CD  GLU A 213     -15.228   8.992  12.166  1.00 77.72           C  
ATOM   1685  OE1 GLU A 213     -14.968   7.884  11.644  1.00 77.72           O  
ATOM   1686  OE2 GLU A 213     -14.462   9.978  12.088  1.00 77.72           O1-
ATOM   1687  N   LYS A 214     -18.025  13.037  14.566  1.00 82.92           N  
ATOM   1688  CA  LYS A 214     -17.985  14.267  15.352  1.00 82.92           C  
ATOM   1689  C   LYS A 214     -19.169  14.347  16.310  1.00 82.92           C  
ATOM   1690  O   LYS A 214     -19.014  14.746  17.466  1.00 82.92           O  
ATOM   1691  CB  LYS A 214     -17.971  15.490  14.433  1.00 82.92           C  
ATOM   1692  CG  LYS A 214     -16.641  15.722  13.732  1.00 82.92           C  
ATOM   1693  CD  LYS A 214     -16.671  16.984  12.880  1.00 82.92           C  
ATOM   1694  CE  LYS A 214     -15.365  17.178  12.120  1.00 82.92           C  
ATOM   1695  NZ  LYS A 214     -15.412  18.381  11.235  1.00 82.92           N1+
ATOM   1696  N   ALA A 215     -20.279  14.005  15.783  1.00 74.73           N  
ATOM   1697  CA  ALA A 215     -21.492  14.026  16.597  1.00 74.73           C  
ATOM   1698  C   ALA A 215     -21.401  13.021  17.742  1.00 74.73           C  
ATOM   1699  O   ALA A 215     -21.843  13.302  18.859  1.00 74.73           O  
ATOM   1700  CB  ALA A 215     -22.717  13.736  15.734  1.00 74.73           C  
ATOM   1701  N   ALA A 216     -20.889  11.815  17.463  1.00 69.72           N  
ATOM   1702  CA  ALA A 216     -20.707  10.763  18.460  1.00 69.72           C  
ATOM   1703  C   ALA A 216     -19.760  11.214  19.567  1.00 69.72           C  
ATOM   1704  O   ALA A 216     -19.978  10.911  20.743  1.00 69.72           O  
ATOM   1705  CB  ALA A 216     -20.183   9.490  17.801  1.00 69.72           C  
ATOM   1706  N   LYS A 217     -18.669  11.883  19.197  1.00 74.80           N  
ATOM   1707  CA  LYS A 217     -17.720  12.408  20.174  1.00 74.80           C  
ATOM   1708  C   LYS A 217     -18.400  13.384  21.130  1.00 74.80           C  
ATOM   1709  O   LYS A 217     -18.130  13.375  22.332  1.00 74.80           O  
ATOM   1710  CB  LYS A 217     -16.547  13.092  19.472  1.00 74.80           C  
ATOM   1711  CG  LYS A 217     -15.515  12.127  18.908  1.00 74.80           C  
ATOM   1712  CD  LYS A 217     -14.321  12.867  18.319  1.00 74.80           C  
ATOM   1713  CE  LYS A 217     -13.334  11.908  17.667  1.00 74.80           C  
ATOM   1714  NZ  LYS A 217     -12.173  12.632  17.068  1.00 74.80           N1+
ATOM   1715  N   LYS A 218     -19.258  14.173  20.585  1.00 71.62           N  
ATOM   1716  CA  LYS A 218     -19.976  15.163  21.383  1.00 71.62           C  
ATOM   1717  C   LYS A 218     -20.958  14.490  22.338  1.00 71.62           C  
ATOM   1718  O   LYS A 218     -21.187  14.978  23.447  1.00 71.62           O  
ATOM   1719  CB  LYS A 218     -20.716  16.149  20.479  1.00 71.62           C  
ATOM   1720  CG  LYS A 218     -19.822  17.221  19.871  1.00 71.62           C  
ATOM   1721  CD  LYS A 218     -20.636  18.269  19.123  1.00 71.62           C  
ATOM   1722  CE  LYS A 218     -19.742  19.323  18.486  1.00 71.62           C  
ATOM   1723  NZ  LYS A 218     -20.534  20.339  17.731  1.00 71.62           N1+
ATOM   1724  N   LEU A 219     -21.576  13.400  21.959  1.00 64.18           N  
ATOM   1725  CA  LEU A 219     -22.486  12.607  22.779  1.00 64.18           C  
ATOM   1726  C   LEU A 219     -21.755  12.000  23.972  1.00 64.18           C  
ATOM   1727  O   LEU A 219     -22.316  11.909  25.067  1.00 64.18           O  
ATOM   1728  CB  LEU A 219     -23.132  11.498  21.943  1.00 64.18           C  
ATOM   1729  CG  LEU A 219     -24.230  11.934  20.971  1.00 64.18           C  
ATOM   1730  CD1 LEU A 219     -24.647  10.764  20.086  1.00 64.18           C  
ATOM   1731  CD2 LEU A 219     -25.428  12.489  21.733  1.00 64.18           C  
ATOM   1732  N   LYS A 220     -20.484  11.576  23.805  1.00 60.56           N  
ATOM   1733  CA  LYS A 220     -19.619  11.086  24.874  1.00 60.56           C  
ATOM   1734  C   LYS A 220     -19.430  12.143  25.959  1.00 60.56           C  
ATOM   1735  O   LYS A 220     -19.423  11.823  27.150  1.00 60.56           O  
ATOM   1736  CB  LYS A 220     -18.260  10.663  24.314  1.00 60.56           C  
ATOM   1737  CG  LYS A 220     -17.374   9.937  25.317  1.00 60.56           C  
ATOM   1738  CD  LYS A 220     -16.045   9.528  24.695  1.00 60.56           C  
ATOM   1739  CE  LYS A 220     -15.119   8.894  25.724  1.00 60.56           C  
ATOM   1740  NZ  LYS A 220     -13.806   8.508  25.124  1.00 60.56           N1+
ATOM   1741  N   GLU A 221     -19.479  13.363  25.531  1.00 65.78           N  
ATOM   1742  CA  GLU A 221     -19.229  14.471  26.448  1.00 65.78           C  
ATOM   1743  C   GLU A 221     -20.477  14.809  27.258  1.00 65.78           C  
ATOM   1744  O   GLU A 221     -20.380  15.191  28.427  1.00 65.78           O  
ATOM   1745  CB  GLU A 221     -18.749  15.706  25.681  1.00 65.78           C  
ATOM   1746  CG  GLU A 221     -17.340  15.572  25.122  1.00 65.78           C  
ATOM   1747  CD  GLU A 221     -16.918  16.760  24.271  1.00 65.78           C  
ATOM   1748  OE1 GLU A 221     -15.759  16.786  23.797  1.00 65.78           O  
ATOM   1749  OE2 GLU A 221     -17.752  17.672  24.078  1.00 65.78           O1-
ATOM   1750  N   ARG A 222     -21.694  14.374  26.825  1.00 62.32           N  
ATOM   1751  CA  ARG A 222     -22.970  14.816  27.378  1.00 62.32           C  
ATOM   1752  C   ARG A 222     -23.673  13.677  28.109  1.00 62.32           C  
ATOM   1753  O   ARG A 222     -24.639  13.904  28.841  1.00 62.32           O  
ATOM   1754  CB  ARG A 222     -23.874  15.366  26.273  1.00 62.32           C  
ATOM   1755  CG  ARG A 222     -23.439  16.722  25.740  1.00 62.32           C  
ATOM   1756  CD  ARG A 222     -24.442  17.284  24.742  1.00 62.32           C  
ATOM   1757  NE  ARG A 222     -24.030  18.592  24.242  1.00 62.32           N  
ATOM   1758  CZ  ARG A 222     -24.839  19.469  23.656  1.00 62.32           C  
ATOM   1759  NH1 ARG A 222     -26.128  19.193  23.483  1.00 62.32           N1+
ATOM   1760  NH2 ARG A 222     -24.360  20.631  23.238  1.00 62.32           N  
ATOM   1761  N   ASN A 223     -23.050  12.418  28.376  1.00 57.82           N  
ATOM   1762  CA  ASN A 223     -23.557  11.285  29.142  1.00 57.82           C  
ATOM   1763  C   ASN A 223     -25.052  11.079  28.916  1.00 57.82           C  
ATOM   1764  O   ASN A 223     -25.797  10.817  29.863  1.00 57.82           O  
ATOM   1765  CB  ASN A 223     -23.265  11.471  30.632  1.00 57.82           C  
ATOM   1766  CG  ASN A 223     -22.118  10.606  31.115  1.00 57.82           C  
ATOM   1767  ND2 ASN A 223     -21.665  10.851  32.339  1.00 57.82           N  
ATOM   1768  OD1 ASN A 223     -21.641   9.726  30.394  1.00 57.82           O  
ATOM   1769  N   ASP A 224     -25.752  11.577  27.695  1.00 56.10           N  
ATOM   1770  CA  ASP A 224     -27.169  11.347  27.427  1.00 56.10           C  
ATOM   1771  C   ASP A 224     -27.377  10.046  26.656  1.00 56.10           C  
ATOM   1772  O   ASP A 224     -26.864   9.886  25.546  1.00 56.10           O  
ATOM   1773  CB  ASP A 224     -27.765  12.522  26.648  1.00 56.10           C  
ATOM   1774  CG  ASP A 224     -28.548  13.480  27.528  1.00 56.10           C  
ATOM   1775  OD1 ASP A 224     -28.813  13.150  28.704  1.00 56.10           O  
ATOM   1776  OD2 ASP A 224     -28.906  14.574  27.040  1.00 56.10           O1-
ATOM   1777  N   GLN A 225     -27.699   8.887  27.188  1.00 59.60           N  
ATOM   1778  CA  GLN A 225     -27.356   7.482  27.388  1.00 59.60           C  
ATOM   1779  C   GLN A 225     -28.499   6.571  26.948  1.00 59.60           C  
ATOM   1780  O   GLN A 225     -29.667   6.854  27.219  1.00 59.60           O  
ATOM   1781  CB  GLN A 225     -27.008   7.217  28.854  1.00 59.60           C  
ATOM   1782  CG  GLN A 225     -25.577   7.587  29.222  1.00 59.60           C  
ATOM   1783  CD  GLN A 225     -25.077   6.846  30.448  1.00 59.60           C  
ATOM   1784  NE2 GLN A 225     -23.799   7.023  30.767  1.00 59.60           N  
ATOM   1785  OE1 GLN A 225     -25.832   6.122  31.104  1.00 59.60           O  
ATOM   1786  N   SER A 226     -29.131   6.595  25.663  1.00 58.56           N  
ATOM   1787  CA  SER A 226     -29.506   5.311  25.079  1.00 58.56           C  
ATOM   1788  C   SER A 226     -30.242   5.499  23.756  1.00 58.56           C  
ATOM   1789  O   SER A 226     -30.018   4.750  22.803  1.00 58.56           O  
ATOM   1790  CB  SER A 226     -30.380   4.514  26.049  1.00 58.56           C  
ATOM   1791  OG  SER A 226     -31.627   5.158  26.246  1.00 58.56           O  
ATOM   1792  N   SER A 227     -30.959   6.726  23.526  1.00 61.97           N  
ATOM   1793  CA  SER A 227     -31.728   6.943  22.304  1.00 61.97           C  
ATOM   1794  C   SER A 227     -30.869   7.577  21.216  1.00 61.97           C  
ATOM   1795  O   SER A 227     -30.999   7.236  20.039  1.00 61.97           O  
ATOM   1796  CB  SER A 227     -32.944   7.827  22.585  1.00 61.97           C  
ATOM   1797  OG  SER A 227     -32.543   9.152  22.887  1.00 61.97           O  
ATOM   1798  N   ASP A 228     -29.807   8.333  21.483  1.00 64.05           N  
ATOM   1799  CA  ASP A 228     -28.877   9.005  20.580  1.00 64.05           C  
ATOM   1800  C   ASP A 228     -27.797   8.044  20.090  1.00 64.05           C  
ATOM   1801  O   ASP A 228     -27.394   8.096  18.926  1.00 64.05           O  
ATOM   1802  CB  ASP A 228     -28.235  10.211  21.270  1.00 64.05           C  
ATOM   1803  CG  ASP A 228     -29.202  11.365  21.469  1.00 64.05           C  
ATOM   1804  OD1 ASP A 228     -30.227  11.431  20.756  1.00 64.05           O  
ATOM   1805  OD2 ASP A 228     -28.936  12.217  22.344  1.00 64.05           O1-
ATOM   1806  N   VAL A 229     -27.520   7.087  20.948  1.00 64.80           N  
ATOM   1807  CA  VAL A 229     -26.569   6.031  20.620  1.00 64.80           C  
ATOM   1808  C   VAL A 229     -27.200   5.057  19.627  1.00 64.80           C  
ATOM   1809  O   VAL A 229     -26.575   4.687  18.630  1.00 64.80           O  
ATOM   1810  CB  VAL A 229     -26.102   5.275  21.884  1.00 64.80           C  
ATOM   1811  CG1 VAL A 229     -25.256   4.061  21.506  1.00 64.80           C  
ATOM   1812  CG2 VAL A 229     -25.320   6.208  22.806  1.00 64.80           C  
ATOM   1813  N   ASN A 230     -28.362   4.619  19.819  1.00 66.72           N  
ATOM   1814  CA  ASN A 230     -29.087   3.735  18.914  1.00 66.72           C  
ATOM   1815  C   ASN A 230     -29.350   4.405  17.567  1.00 66.72           C  
ATOM   1816  O   ASN A 230     -29.246   3.764  16.520  1.00 66.72           O  
ATOM   1817  CB  ASN A 230     -30.404   3.280  19.546  1.00 66.72           C  
ATOM   1818  CG  ASN A 230     -30.204   2.231  20.621  1.00 66.72           C  
ATOM   1819  ND2 ASN A 230     -31.091   2.218  21.609  1.00 66.72           N  
ATOM   1820  OD1 ASN A 230     -29.259   1.439  20.565  1.00 66.72           O  
ATOM   1821  N   ARG A 231     -29.568   5.626  17.623  1.00 66.74           N  
ATOM   1822  CA  ARG A 231     -29.769   6.389  16.395  1.00 66.74           C  
ATOM   1823  C   ARG A 231     -28.471   6.509  15.606  1.00 66.74           C  
ATOM   1824  O   ARG A 231     -28.465   6.346  14.383  1.00 66.74           O  
ATOM   1825  CB  ARG A 231     -30.320   7.782  16.712  1.00 66.74           C  
ATOM   1826  CG  ARG A 231     -31.782   7.785  17.130  1.00 66.74           C  
ATOM   1827  CD  ARG A 231     -32.301   9.199  17.354  1.00 66.74           C  
ATOM   1828  NE  ARG A 231     -33.597   9.197  18.026  1.00 66.74           N  
ATOM   1829  CZ  ARG A 231     -34.236  10.286  18.444  1.00 66.74           C  
ATOM   1830  NH1 ARG A 231     -33.708  11.491  18.268  1.00 66.74           N1+
ATOM   1831  NH2 ARG A 231     -35.412  10.169  19.044  1.00 66.74           N  
ATOM   1832  N   ALA A 232     -27.396   6.743  16.241  1.00 66.65           N  
ATOM   1833  CA  ALA A 232     -26.063   6.786  15.647  1.00 66.65           C  
ATOM   1834  C   ALA A 232     -25.687   5.434  15.045  1.00 66.65           C  
ATOM   1835  O   ALA A 232     -25.157   5.368  13.932  1.00 66.65           O  
ATOM   1836  CB  ALA A 232     -25.029   7.206  16.688  1.00 66.65           C  
ATOM   1837  N   LEU A 233     -26.021   4.364  15.754  1.00 69.35           N  
ATOM   1838  CA  LEU A 233     -25.745   3.015  15.273  1.00 69.35           C  
ATOM   1839  C   LEU A 233     -26.592   2.691  14.047  1.00 69.35           C  
ATOM   1840  O   LEU A 233     -26.127   2.017  13.126  1.00 69.35           O  
ATOM   1841  CB  LEU A 233     -26.008   1.987  16.377  1.00 69.35           C  
ATOM   1842  CG  LEU A 233     -24.960   1.902  17.487  1.00 69.35           C  
ATOM   1843  CD1 LEU A 233     -25.433   0.962  18.591  1.00 69.35           C  
ATOM   1844  CD2 LEU A 233     -23.620   1.441  16.924  1.00 69.35           C  
ATOM   1845  N   THR A 234     -27.872   3.136  14.056  1.00 72.85           N  
ATOM   1846  CA  THR A 234     -28.734   2.964  12.890  1.00 72.85           C  
ATOM   1847  C   THR A 234     -28.157   3.693  11.680  1.00 72.85           C  
ATOM   1848  O   THR A 234     -28.158   3.159  10.569  1.00 72.85           O  
ATOM   1849  CB  THR A 234     -30.159   3.473  13.169  1.00 72.85           C  
ATOM   1850  CG2 THR A 234     -31.054   3.300  11.946  1.00 72.85           C  
ATOM   1851  OG1 THR A 234     -30.718   2.737  14.264  1.00 72.85           O  
ATOM   1852  N   LEU A 235     -27.609   4.787  11.884  1.00 67.62           N  
ATOM   1853  CA  LEU A 235     -27.020   5.598  10.825  1.00 67.62           C  
ATOM   1854  C   LEU A 235     -25.736   4.963  10.304  1.00 67.62           C  
ATOM   1855  O   LEU A 235     -25.494   4.944   9.094  1.00 67.62           O  
ATOM   1856  CB  LEU A 235     -26.734   7.015  11.332  1.00 67.62           C  
ATOM   1857  CG  LEU A 235     -27.952   7.902  11.591  1.00 67.62           C  
ATOM   1858  CD1 LEU A 235     -27.531   9.190  12.290  1.00 67.62           C  
ATOM   1859  CD2 LEU A 235     -28.678   8.208  10.286  1.00 67.62           C  
ATOM   1860  N   ILE A 236     -24.969   4.438  11.174  1.00 71.16           N  
ATOM   1861  CA  ILE A 236     -23.747   3.728  10.809  1.00 71.16           C  
ATOM   1862  C   ILE A 236     -24.096   2.486   9.992  1.00 71.16           C  
ATOM   1863  O   ILE A 236     -23.440   2.189   8.991  1.00 71.16           O  
ATOM   1864  CB  ILE A 236     -22.927   3.336  12.058  1.00 71.16           C  
ATOM   1865  CG1 ILE A 236     -22.351   4.585  12.733  1.00 71.16           C  
ATOM   1866  CG2 ILE A 236     -21.814   2.351  11.686  1.00 71.16           C  
ATOM   1867  CD1 ILE A 236     -21.688   4.313  14.076  1.00 71.16           C  
ATOM   1868  N   ARG A 237     -25.117   1.849  10.367  1.00 75.47           N  
ATOM   1869  CA  ARG A 237     -25.570   0.670   9.636  1.00 75.47           C  
ATOM   1870  C   ARG A 237     -25.972   1.031   8.209  1.00 75.47           C  
ATOM   1871  O   ARG A 237     -25.621   0.325   7.262  1.00 75.47           O  
ATOM   1872  CB  ARG A 237     -26.743   0.006  10.359  1.00 75.47           C  
ATOM   1873  CG  ARG A 237     -27.185  -1.310   9.738  1.00 75.47           C  
ATOM   1874  CD  ARG A 237     -28.311  -1.958  10.531  1.00 75.47           C  
ATOM   1875  NE  ARG A 237     -28.809  -3.164   9.874  1.00 75.47           N  
ATOM   1876  CZ  ARG A 237     -29.530  -4.109  10.471  1.00 75.47           C  
ATOM   1877  NH1 ARG A 237     -29.853  -4.007  11.755  1.00 75.47           N1+
ATOM   1878  NH2 ARG A 237     -29.930  -5.165   9.778  1.00 75.47           N  
ATOM   1879  N   ARG A 238     -26.585   1.977   8.037  1.00 67.75           N  
ATOM   1880  CA  ARG A 238     -27.019   2.400   6.709  1.00 67.75           C  
ATOM   1881  C   ARG A 238     -25.829   2.828   5.855  1.00 67.75           C  
ATOM   1882  O   ARG A 238     -25.771   2.517   4.664  1.00 67.75           O  
ATOM   1883  CB  ARG A 238     -28.029   3.544   6.812  1.00 67.75           C  
ATOM   1884  CG  ARG A 238     -29.401   3.113   7.306  1.00 67.75           C  
ATOM   1885  CD  ARG A 238     -30.411   4.249   7.232  1.00 67.75           C  
ATOM   1886  NE  ARG A 238     -31.723   3.837   7.720  1.00 67.75           N  
ATOM   1887  CZ  ARG A 238     -32.868   4.449   7.428  1.00 67.75           C  
ATOM   1888  NH1 ARG A 238     -32.882   5.518   6.640  1.00 67.75           N1+
ATOM   1889  NH2 ARG A 238     -34.006   3.989   7.926  1.00 67.75           N  
ATOM   1890  N   ALA A 239     -24.967   3.584   6.406  1.00 67.51           N  
ATOM   1891  CA  ALA A 239     -23.721   3.943   5.733  1.00 67.51           C  
ATOM   1892  C   ALA A 239     -22.937   2.699   5.330  1.00 67.51           C  
ATOM   1893  O   ALA A 239     -22.349   2.651   4.247  1.00 67.51           O  
ATOM   1894  CB  ALA A 239     -22.870   4.838   6.631  1.00 67.51           C  
ATOM   1895  N   GLN A 240     -23.066   1.688   6.229  1.00 75.19           N  
ATOM   1896  CA  GLN A 240     -22.427   0.413   5.925  1.00 75.19           C  
ATOM   1897  C   GLN A 240     -23.061  -0.242   4.700  1.00 75.19           C  
ATOM   1898  O   GLN A 240     -22.361  -0.814   3.862  1.00 75.19           O  
ATOM   1899  CB  GLN A 240     -22.509  -0.530   7.126  1.00 75.19           C  
ATOM   1900  CG  GLN A 240     -21.682  -1.799   6.970  1.00 75.19           C  
ATOM   1901  CD  GLN A 240     -21.687  -2.661   8.219  1.00 75.19           C  
ATOM   1902  NE2 GLN A 240     -21.143  -3.867   8.108  1.00 75.19           N  
ATOM   1903  OE1 GLN A 240     -22.174  -2.245   9.274  1.00 75.19           O  
ATOM   1904  N   GLU A 241     -24.362  -0.166   4.651  1.00 76.85           N  
ATOM   1905  CA  GLU A 241     -25.066  -0.733   3.504  1.00 76.85           C  
ATOM   1906  C   GLU A 241     -24.630  -0.067   2.203  1.00 76.85           C  
ATOM   1907  O   GLU A 241     -24.423  -0.742   1.193  1.00 76.85           O  
ATOM   1908  CB  GLU A 241     -26.581  -0.597   3.683  1.00 76.85           C  
ATOM   1909  CG  GLU A 241     -27.158  -1.508   4.757  1.00 76.85           C  
ATOM   1910  CD  GLU A 241     -28.629  -1.245   5.040  1.00 76.85           C  
ATOM   1911  OE1 GLU A 241     -29.202  -1.905   5.935  1.00 76.85           O  
ATOM   1912  OE2 GLU A 241     -29.212  -0.371   4.360  1.00 76.85           O1-
ATOM   1913  N   ALA A 242     -24.475   1.195   2.220  1.00 67.16           N  
ATOM   1914  CA  ALA A 242     -24.013   1.946   1.056  1.00 67.16           C  
ATOM   1915  C   ALA A 242     -22.578   1.574   0.697  1.00 67.16           C  
ATOM   1916  O   ALA A 242     -22.247   1.413  -0.480  1.00 67.16           O  
ATOM   1917  CB  ALA A 242     -24.122   3.447   1.312  1.00 67.16           C  
ATOM   1918  N   ALA A 243     -21.761   1.462   1.762  1.00 73.95           N  
ATOM   1919  CA  ALA A 243     -20.370   1.059   1.572  1.00 73.95           C  
ATOM   1920  C   ALA A 243     -20.281  -0.342   0.975  1.00 73.95           C  
ATOM   1921  O   ALA A 243     -19.431  -0.607   0.121  1.00 73.95           O  
ATOM   1922  CB  ALA A 243     -19.613   1.118   2.898  1.00 73.95           C  
ATOM   1923  N   ASP A 244     -21.191  -1.182   1.406  1.00 78.89           N  
ATOM   1924  CA  ASP A 244     -21.260  -2.538   0.870  1.00 78.89           C  
ATOM   1925  C   ASP A 244     -21.602  -2.523  -0.618  1.00 78.89           C  
ATOM   1926  O   ASP A 244     -21.047  -3.302  -1.397  1.00 78.89           O  
ATOM   1927  CB  ASP A 244     -22.292  -3.367   1.638  1.00 78.89           C  
ATOM   1928  CG  ASP A 244     -21.817  -3.770   3.023  1.00 78.89           C  
ATOM   1929  OD1 ASP A 244     -20.598  -3.700   3.293  1.00 78.89           O  
ATOM   1930  OD2 ASP A 244     -22.667  -4.162   3.850  1.00 78.89           O1-
ATOM   1931  N   GLN A 245     -22.454  -1.680  -0.984  1.00 76.37           N  
ATOM   1932  CA  GLN A 245     -22.820  -1.530  -2.388  1.00 76.37           C  
ATOM   1933  C   GLN A 245     -21.635  -1.037  -3.215  1.00 76.37           C  
ATOM   1934  O   GLN A 245     -21.434  -1.482  -4.347  1.00 76.37           O  
ATOM   1935  CB  GLN A 245     -24.000  -0.568  -2.536  1.00 76.37           C  
ATOM   1936  CG  GLN A 245     -25.331  -1.153  -2.083  1.00 76.37           C  
ATOM   1937  CD  GLN A 245     -26.473  -0.160  -2.185  1.00 76.37           C  
ATOM   1938  NE2 GLN A 245     -27.671  -0.592  -1.804  1.00 76.37           N  
ATOM   1939  OE1 GLN A 245     -26.281   0.987  -2.601  1.00 76.37           O  
ATOM   1940  N   LEU A 246     -20.906  -0.094  -2.653  1.00 76.57           N  
ATOM   1941  CA  LEU A 246     -19.690   0.405  -3.286  1.00 76.57           C  
ATOM   1942  C   LEU A 246     -18.680  -0.720  -3.488  1.00 76.57           C  
ATOM   1943  O   LEU A 246     -18.059  -0.819  -4.549  1.00 76.57           O  
ATOM   1944  CB  LEU A 246     -19.066   1.520  -2.443  1.00 76.57           C  
ATOM   1945  CG  LEU A 246     -17.835   2.211  -3.035  1.00 76.57           C  
ATOM   1946  CD1 LEU A 246     -18.190   2.881  -4.358  1.00 76.57           C  
ATOM   1947  CD2 LEU A 246     -17.268   3.227  -2.050  1.00 76.57           C  
ATOM   1948  N   LEU A 247     -18.571  -1.577  -2.477  1.00 79.30           N  
ATOM   1949  CA  LEU A 247     -17.675  -2.726  -2.541  1.00 79.30           C  
ATOM   1950  C   LEU A 247     -18.097  -3.683  -3.650  1.00 79.30           C  
ATOM   1951  O   LEU A 247     -17.253  -4.180  -4.400  1.00 79.30           O  
ATOM   1952  CB  LEU A 247     -17.651  -3.463  -1.198  1.00 79.30           C  
ATOM   1953  CG  LEU A 247     -16.772  -2.852  -0.106  1.00 79.30           C  
ATOM   1954  CD1 LEU A 247     -17.046  -3.527   1.234  1.00 79.30           C  
ATOM   1955  CD2 LEU A 247     -15.298  -2.970  -0.477  1.00 79.30           C  
ATOM   1956  N   GLU A 248     -19.422  -3.895  -3.694  1.00 80.41           N  
ATOM   1957  CA  GLU A 248     -19.958  -4.765  -4.736  1.00 80.41           C  
ATOM   1958  C   GLU A 248     -19.679  -4.201  -6.126  1.00 80.41           C  
ATOM   1959  O   GLU A 248     -19.301  -4.938  -7.037  1.00 80.41           O  
ATOM   1960  CB  GLU A 248     -21.463  -4.971  -4.545  1.00 80.41           C  
ATOM   1961  CG  GLU A 248     -22.065  -6.016  -5.472  1.00 80.41           C  
ATOM   1962  CD  GLU A 248     -23.494  -6.389  -5.112  1.00 80.41           C  
ATOM   1963  OE1 GLU A 248     -24.059  -7.310  -5.743  1.00 80.41           O  
ATOM   1964  OE2 GLU A 248     -24.053  -5.753  -4.190  1.00 80.41           O1-
ATOM   1965  N   HIS A 249     -19.811  -2.986  -6.212  1.00 76.40           N  
ATOM   1966  CA  HIS A 249     -19.496  -2.335  -7.479  1.00 76.40           C  
ATOM   1967  C   HIS A 249     -18.010  -2.453  -7.805  1.00 76.40           C  
ATOM   1968  O   HIS A 249     -17.642  -2.734  -8.948  1.00 76.40           O  
ATOM   1969  CB  HIS A 249     -19.909  -0.862  -7.442  1.00 76.40           C  
ATOM   1970  CG  HIS A 249     -19.594  -0.118  -8.700  1.00 76.40           C  
ATOM   1971  CD2 HIS A 249     -18.594   0.744  -8.997  1.00 76.40           C  
ATOM   1972  ND1 HIS A 249     -20.363  -0.224  -9.838  1.00 76.40           N  
ATOM   1973  CE1 HIS A 249     -19.848   0.543 -10.784  1.00 76.40           C  
ATOM   1974  NE2 HIS A 249     -18.773   1.142 -10.298  1.00 76.40           N  
ATOM   1975  N   ALA A 250     -17.207  -2.118  -6.873  1.00 73.46           N  
ATOM   1976  CA  ALA A 250     -15.763  -2.227  -7.058  1.00 73.46           C  
ATOM   1977  C   ALA A 250     -15.372  -3.635  -7.498  1.00 73.46           C  
ATOM   1978  O   ALA A 250     -14.492  -3.806  -8.346  1.00 73.46           O  
ATOM   1979  CB  ALA A 250     -15.032  -1.853  -5.771  1.00 73.46           C  
ATOM   1980  N   ARG A 251     -16.098  -4.589  -6.972  1.00 76.48           N  
ATOM   1981  CA  ARG A 251     -15.837  -5.983  -7.314  1.00 76.48           C  
ATOM   1982  C   ARG A 251     -16.171  -6.261  -8.775  1.00 76.48           C  
ATOM   1983  O   ARG A 251     -15.393  -6.901  -9.485  1.00 76.48           O  
ATOM   1984  CB  ARG A 251     -16.638  -6.919  -6.406  1.00 76.48           C  
ATOM   1985  CG  ARG A 251     -16.321  -8.393  -6.606  1.00 76.48           C  
ATOM   1986  CD  ARG A 251     -17.136  -9.277  -5.673  1.00 76.48           C  
ATOM   1987  NE  ARG A 251     -16.939 -10.694  -5.964  1.00 76.48           N  
ATOM   1988  CZ  ARG A 251     -17.551 -11.691  -5.330  1.00 76.48           C  
ATOM   1989  NH1 ARG A 251     -18.415 -11.443  -4.352  1.00 76.48           N1+
ATOM   1990  NH2 ARG A 251     -17.298 -12.944  -5.677  1.00 76.48           N  
ATOM   1991  N   LYS A 252     -17.296  -5.817  -9.177  1.00 74.78           N  
ATOM   1992  CA  LYS A 252     -17.749  -6.035 -10.548  1.00 74.78           C  
ATOM   1993  C   LYS A 252     -16.877  -5.273 -11.542  1.00 74.78           C  
ATOM   1994  O   LYS A 252     -16.559  -5.785 -12.617  1.00 74.78           O  
ATOM   1995  CB  LYS A 252     -19.211  -5.615 -10.703  1.00 74.78           C  
ATOM   1996  CG  LYS A 252     -20.201  -6.555 -10.030  1.00 74.78           C  
ATOM   1997  CD  LYS A 252     -21.639  -6.099 -10.242  1.00 74.78           C  
ATOM   1998  CE  LYS A 252     -22.625  -6.998  -9.511  1.00 74.78           C  
ATOM   1999  NZ  LYS A 252     -24.030  -6.518  -9.663  1.00 74.78           N1+
ATOM   2000  N   SER A 253     -16.425  -4.144 -11.116  1.00 70.94           N  
ATOM   2001  CA  SER A 253     -15.723  -3.238 -12.020  1.00 70.94           C  
ATOM   2002  C   SER A 253     -14.238  -3.577 -12.098  1.00 70.94           C  
ATOM   2003  O   SER A 253     -13.575  -3.261 -13.088  1.00 70.94           O  
ATOM   2004  CB  SER A 253     -15.901  -1.787 -11.571  1.00 70.94           C  
ATOM   2005  OG  SER A 253     -15.221  -1.552 -10.350  1.00 70.94           O  
ATOM   2006  N   GLY A 254     -13.701  -4.366 -11.185  1.00 70.97           N  
ATOM   2007  CA  GLY A 254     -12.294  -4.727 -11.116  1.00 70.97           C  
ATOM   2008  C   GLY A 254     -11.383  -3.537 -10.882  1.00 70.97           C  
ATOM   2009  O   GLY A 254     -10.176  -3.617 -11.115  1.00 70.97           O  
ATOM   2010  N   ASP A 255     -11.951  -2.329 -10.444  1.00 72.83           N  
ATOM   2011  CA  ASP A 255     -11.183  -1.111 -10.200  1.00 72.83           C  
ATOM   2012  C   ASP A 255     -10.521  -1.146  -8.824  1.00 72.83           C  
ATOM   2013  O   ASP A 255     -11.204  -1.080  -7.800  1.00 72.83           O  
ATOM   2014  CB  ASP A 255     -12.080   0.122 -10.321  1.00 72.83           C  
ATOM   2015  CG  ASP A 255     -11.306   1.427 -10.252  1.00 72.83           C  
ATOM   2016  OD1 ASP A 255     -10.147   1.425  -9.784  1.00 72.83           O  
ATOM   2017  OD2 ASP A 255     -11.861   2.467 -10.666  1.00 72.83           O1-
ATOM   2018  N   PRO A 256      -9.198  -1.305  -8.765  1.00 70.49           N  
ATOM   2019  CA  PRO A 256      -8.468  -1.431  -7.501  1.00 70.49           C  
ATOM   2020  C   PRO A 256      -8.561  -0.176  -6.637  1.00 70.49           C  
ATOM   2021  O   PRO A 256      -8.566  -0.268  -5.407  1.00 70.49           O  
ATOM   2022  CB  PRO A 256      -7.026  -1.679  -7.950  1.00 70.49           C  
ATOM   2023  CG  PRO A 256      -6.977  -1.195  -9.363  1.00 70.49           C  
ATOM   2024  CD  PRO A 256      -8.346  -1.339  -9.964  1.00 70.49           C  
ATOM   2025  N   GLU A 257      -8.734   0.980  -7.228  1.00 71.26           N  
ATOM   2026  CA  GLU A 257      -8.830   2.245  -6.505  1.00 71.26           C  
ATOM   2027  C   GLU A 257     -10.176   2.375  -5.797  1.00 71.26           C  
ATOM   2028  O   GLU A 257     -10.238   2.804  -4.644  1.00 71.26           O  
ATOM   2029  CB  GLU A 257      -8.619   3.425  -7.455  1.00 71.26           C  
ATOM   2030  CG  GLU A 257      -7.192   3.555  -7.967  1.00 71.26           C  
ATOM   2031  CD  GLU A 257      -6.988   4.754  -8.880  1.00 71.26           C  
ATOM   2032  OE1 GLU A 257      -5.852   4.962  -9.364  1.00 71.26           O  
ATOM   2033  OE2 GLU A 257      -7.972   5.492  -9.111  1.00 71.26           O1-
ATOM   2034  N   VAL A 258     -11.223   2.073  -6.455  1.00 70.54           N  
ATOM   2035  CA  VAL A 258     -12.574   2.087  -5.901  1.00 70.54           C  
ATOM   2036  C   VAL A 258     -12.701   1.013  -4.823  1.00 70.54           C  
ATOM   2037  O   VAL A 258     -13.317   1.243  -3.779  1.00 70.54           O  
ATOM   2038  CB  VAL A 258     -13.639   1.869  -6.999  1.00 70.54           C  
ATOM   2039  CG1 VAL A 258     -15.036   1.789  -6.386  1.00 70.54           C  
ATOM   2040  CG2 VAL A 258     -13.570   2.987  -8.037  1.00 70.54           C  
ATOM   2041  N   TRP A 259     -12.065  -0.135  -5.065  1.00 76.42           N  
ATOM   2042  CA  TRP A 259     -12.003  -1.229  -4.100  1.00 76.42           C  
ATOM   2043  C   TRP A 259     -11.324  -0.779  -2.810  1.00 76.42           C  
ATOM   2044  O   TRP A 259     -11.842  -1.011  -1.715  1.00 76.42           O  
ATOM   2045  CB  TRP A 259     -11.258  -2.428  -4.693  1.00 76.42           C  
ATOM   2046  CG  TRP A 259     -11.178  -3.610  -3.774  1.00 76.42           C  
ATOM   2047  CD1 TRP A 259     -10.179  -3.897  -2.886  1.00 76.42           C  
ATOM   2048  CD2 TRP A 259     -12.135  -4.667  -3.657  1.00 76.42           C  
ATOM   2049  CE2 TRP A 259     -11.652  -5.562  -2.677  1.00 76.42           C  
ATOM   2050  CE3 TRP A 259     -13.357  -4.943  -4.285  1.00 76.42           C  
ATOM   2051  NE1 TRP A 259     -10.458  -5.070  -2.223  1.00 76.42           N  
ATOM   2052  CZ2 TRP A 259     -12.349  -6.716  -2.312  1.00 76.42           C  
ATOM   2053  CZ3 TRP A 259     -14.049  -6.092  -3.920  1.00 76.42           C  
ATOM   2054  CH2 TRP A 259     -13.542  -6.963  -2.941  1.00 76.42           C  
ATOM   2055  N   GLU A 260     -10.194  -0.122  -2.893  1.00 73.59           N  
ATOM   2056  CA  GLU A 260      -9.452   0.379  -1.741  1.00 73.59           C  
ATOM   2057  C   GLU A 260     -10.261   1.422  -0.975  1.00 73.59           C  
ATOM   2058  O   GLU A 260     -10.294   1.406   0.258  1.00 73.59           O  
ATOM   2059  CB  GLU A 260      -8.111   0.973  -2.182  1.00 73.59           C  
ATOM   2060  CG  GLU A 260      -7.198   1.354  -1.026  1.00 73.59           C  
ATOM   2061  CD  GLU A 260      -5.839   1.867  -1.478  1.00 73.59           C  
ATOM   2062  OE1 GLU A 260      -5.022   2.262  -0.616  1.00 73.59           O  
ATOM   2063  OE2 GLU A 260      -5.592   1.875  -2.705  1.00 73.59           O1-
ATOM   2064  N   LEU A 261     -10.892   2.240  -1.735  1.00 72.30           N  
ATOM   2065  CA  LEU A 261     -11.719   3.286  -1.141  1.00 72.30           C  
ATOM   2066  C   LEU A 261     -12.901   2.682  -0.388  1.00 72.30           C  
ATOM   2067  O   LEU A 261     -13.198   3.089   0.737  1.00 72.30           O  
ATOM   2068  CB  LEU A 261     -12.224   4.247  -2.220  1.00 72.30           C  
ATOM   2069  CG  LEU A 261     -13.061   5.432  -1.734  1.00 72.30           C  
ATOM   2070  CD1 LEU A 261     -12.195   6.399  -0.934  1.00 72.30           C  
ATOM   2071  CD2 LEU A 261     -13.716   6.144  -2.913  1.00 72.30           C  
ATOM   2072  N   ALA A 262     -13.563   1.753  -0.934  1.00 70.58           N  
ATOM   2073  CA  ALA A 262     -14.705   1.075  -0.324  1.00 70.58           C  
ATOM   2074  C   ALA A 262     -14.290   0.331   0.942  1.00 70.58           C  
ATOM   2075  O   ALA A 262     -14.978   0.401   1.963  1.00 70.58           O  
ATOM   2076  CB  ALA A 262     -15.343   0.109  -1.320  1.00 70.58           C  
ATOM   2077  N   ILE A 263     -13.187  -0.276   0.929  1.00 73.86           N  
ATOM   2078  CA  ILE A 263     -12.668  -1.024   2.069  1.00 73.86           C  
ATOM   2079  C   ILE A 263     -12.302  -0.060   3.195  1.00 73.86           C  
ATOM   2080  O   ILE A 263     -12.604  -0.316   4.363  1.00 73.86           O  
ATOM   2081  CB  ILE A 263     -11.442  -1.877   1.674  1.00 73.86           C  
ATOM   2082  CG1 ILE A 263     -11.868  -3.038   0.767  1.00 73.86           C  
ATOM   2083  CG2 ILE A 263     -10.719  -2.394   2.921  1.00 73.86           C  
ATOM   2084  CD1 ILE A 263     -10.706  -3.842   0.203  1.00 73.86           C  
ATOM   2085  N   ARG A 264     -11.628   1.021   2.829  1.00 76.27           N  
ATOM   2086  CA  ARG A 264     -11.278   2.033   3.820  1.00 76.27           C  
ATOM   2087  C   ARG A 264     -12.528   2.604   4.483  1.00 76.27           C  
ATOM   2088  O   ARG A 264     -12.550   2.817   5.697  1.00 76.27           O  
ATOM   2089  CB  ARG A 264     -10.467   3.160   3.176  1.00 76.27           C  
ATOM   2090  CG  ARG A 264      -9.010   2.803   2.924  1.00 76.27           C  
ATOM   2091  CD  ARG A 264      -8.224   3.989   2.385  1.00 76.27           C  
ATOM   2092  NE  ARG A 264      -6.935   3.577   1.835  1.00 76.27           N  
ATOM   2093  CZ  ARG A 264      -6.121   4.365   1.138  1.00 76.27           C  
ATOM   2094  NH1 ARG A 264      -6.449   5.628   0.891  1.00 76.27           N1+
ATOM   2095  NH2 ARG A 264      -4.972   3.887   0.685  1.00 76.27           N  
ATOM   2096  N   LEU A 265     -13.481   2.835   3.704  1.00 74.49           N  
ATOM   2097  CA  LEU A 265     -14.748   3.365   4.195  1.00 74.49           C  
ATOM   2098  C   LEU A 265     -15.415   2.381   5.150  1.00 74.49           C  
ATOM   2099  O   LEU A 265     -15.895   2.772   6.215  1.00 74.49           O  
ATOM   2100  CB  LEU A 265     -15.688   3.676   3.027  1.00 74.49           C  
ATOM   2101  CG  LEU A 265     -17.036   4.302   3.389  1.00 74.49           C  
ATOM   2102  CD1 LEU A 265     -16.828   5.650   4.071  1.00 74.49           C  
ATOM   2103  CD2 LEU A 265     -17.906   4.454   2.146  1.00 74.49           C  
ATOM   2104  N   VAL A 266     -15.460   1.154   4.862  1.00 76.61           N  
ATOM   2105  CA  VAL A 266     -16.033   0.115   5.711  1.00 76.61           C  
ATOM   2106  C   VAL A 266     -15.261   0.037   7.026  1.00 76.61           C  
ATOM   2107  O   VAL A 266     -15.860  -0.042   8.101  1.00 76.61           O  
ATOM   2108  CB  VAL A 266     -16.028  -1.260   5.006  1.00 76.61           C  
ATOM   2109  CG1 VAL A 266     -16.417  -2.369   5.984  1.00 76.61           C  
ATOM   2110  CG2 VAL A 266     -16.971  -1.248   3.805  1.00 76.61           C  
ATOM   2111  N   ALA A 267     -13.979   0.050   6.915  1.00 71.68           N  
ATOM   2112  CA  ALA A 267     -13.130   0.012   8.102  1.00 71.68           C  
ATOM   2113  C   ALA A 267     -13.430   1.186   9.029  1.00 71.68           C  
ATOM   2114  O   ALA A 267     -13.534   1.014  10.246  1.00 71.68           O  
ATOM   2115  CB  ALA A 267     -11.656   0.016   7.704  1.00 71.68           C  
ATOM   2116  N   ARG A 268     -13.608   2.332   8.441  1.00 72.83           N  
ATOM   2117  CA  ARG A 268     -13.896   3.534   9.217  1.00 72.83           C  
ATOM   2118  C   ARG A 268     -15.274   3.449   9.866  1.00 72.83           C  
ATOM   2119  O   ARG A 268     -15.458   3.883  11.005  1.00 72.83           O  
ATOM   2120  CB  ARG A 268     -13.809   4.779   8.332  1.00 72.83           C  
ATOM   2121  CG  ARG A 268     -12.388   5.228   8.038  1.00 72.83           C  
ATOM   2122  CD  ARG A 268     -12.357   6.572   7.324  1.00 72.83           C  
ATOM   2123  NE  ARG A 268     -10.989   7.015   7.068  1.00 72.83           N  
ATOM   2124  CZ  ARG A 268     -10.659   8.183   6.524  1.00 72.83           C  
ATOM   2125  NH1 ARG A 268     -11.598   9.053   6.167  1.00 72.83           N1+
ATOM   2126  NH2 ARG A 268      -9.383   8.485   6.335  1.00 72.83           N  
ATOM   2127  N   LEU A 269     -16.207   2.922   9.155  1.00 72.04           N  
ATOM   2128  CA  LEU A 269     -17.563   2.752   9.665  1.00 72.04           C  
ATOM   2129  C   LEU A 269     -17.583   1.789  10.847  1.00 72.04           C  
ATOM   2130  O   LEU A 269     -18.273   2.032  11.840  1.00 72.04           O  
ATOM   2131  CB  LEU A 269     -18.491   2.241   8.560  1.00 72.04           C  
ATOM   2132  CG  LEU A 269     -18.915   3.264   7.504  1.00 72.04           C  
ATOM   2133  CD1 LEU A 269     -19.622   2.567   6.346  1.00 72.04           C  
ATOM   2134  CD2 LEU A 269     -19.812   4.330   8.121  1.00 72.04           C  
ATOM   2135  N   VAL A 270     -16.796   0.791  10.759  1.00 70.36           N  
ATOM   2136  CA  VAL A 270     -16.671  -0.195  11.828  1.00 70.36           C  
ATOM   2137  C   VAL A 270     -16.041   0.455  13.058  1.00 70.36           C  
ATOM   2138  O   VAL A 270     -16.509   0.256  14.182  1.00 70.36           O  
ATOM   2139  CB  VAL A 270     -15.833  -1.415  11.381  1.00 70.36           C  
ATOM   2140  CG1 VAL A 270     -15.548  -2.336  12.566  1.00 70.36           C  
ATOM   2141  CG2 VAL A 270     -16.553  -2.176  10.269  1.00 70.36           C  
ATOM   2142  N   GLU A 271     -15.084   1.210  12.807  1.00 70.62           N  
ATOM   2143  CA  GLU A 271     -14.429   1.935  13.891  1.00 70.62           C  
ATOM   2144  C   GLU A 271     -15.397   2.896  14.577  1.00 70.62           C  
ATOM   2145  O   GLU A 271     -15.438   2.973  15.806  1.00 70.62           O  
ATOM   2146  CB  GLU A 271     -13.211   2.700  13.368  1.00 70.62           C  
ATOM   2147  CG  GLU A 271     -12.382   3.359  14.461  1.00 70.62           C  
ATOM   2148  CD  GLU A 271     -11.136   4.052  13.934  1.00 70.62           C  
ATOM   2149  OE1 GLU A 271     -10.375   4.632  14.742  1.00 70.62           O  
ATOM   2150  OE2 GLU A 271     -10.919   4.018  12.702  1.00 70.62           O1-
ATOM   2151  N   ALA A 272     -16.050   3.594  13.800  1.00 66.89           N  
ATOM   2152  CA  ALA A 272     -17.041   4.536  14.316  1.00 66.89           C  
ATOM   2153  C   ALA A 272     -18.115   3.813  15.123  1.00 66.89           C  
ATOM   2154  O   ALA A 272     -18.509   4.274  16.197  1.00 66.89           O  
ATOM   2155  CB  ALA A 272     -17.677   5.319  13.171  1.00 66.89           C  
ATOM   2156  N   ALA A 273     -18.567   2.726  14.631  1.00 67.51           N  
ATOM   2157  CA  ALA A 273     -19.570   1.909  15.309  1.00 67.51           C  
ATOM   2158  C   ALA A 273     -19.046   1.393  16.646  1.00 67.51           C  
ATOM   2159  O   ALA A 273     -19.770   1.386  17.643  1.00 67.51           O  
ATOM   2160  CB  ALA A 273     -19.994   0.742  14.422  1.00 67.51           C  
ATOM   2161  N   ALA A 274     -17.810   0.996  16.605  1.00 66.50           N  
ATOM   2162  CA  ALA A 274     -17.155   0.508  17.815  1.00 66.50           C  
ATOM   2163  C   ALA A 274     -17.070   1.607  18.872  1.00 66.50           C  
ATOM   2164  O   ALA A 274     -17.315   1.359  20.055  1.00 66.50           O  
ATOM   2165  CB  ALA A 274     -15.761  -0.021  17.489  1.00 66.50           C  
ATOM   2166  N   LYS A 275     -16.746   2.770  18.413  1.00 71.23           N  
ATOM   2167  CA  LYS A 275     -16.622   3.911  19.314  1.00 71.23           C  
ATOM   2168  C   LYS A 275     -17.975   4.296  19.905  1.00 71.23           C  
ATOM   2169  O   LYS A 275     -18.073   4.607  21.094  1.00 71.23           O  
ATOM   2170  CB  LYS A 275     -16.010   5.108  18.585  1.00 71.23           C  
ATOM   2171  CG  LYS A 275     -14.514   4.980  18.333  1.00 71.23           C  
ATOM   2172  CD  LYS A 275     -13.955   6.221  17.648  1.00 71.23           C  
ATOM   2173  CE  LYS A 275     -12.466   6.080  17.362  1.00 71.23           C  
ATOM   2174  NZ  LYS A 275     -11.928   7.266  16.632  1.00 71.23           N1+
ATOM   2175  N   VAL A 276     -19.008   4.270  19.051  1.00 67.02           N  
ATOM   2176  CA  VAL A 276     -20.366   4.586  19.480  1.00 67.02           C  
ATOM   2177  C   VAL A 276     -20.874   3.503  20.429  1.00 67.02           C  
ATOM   2178  O   VAL A 276     -21.480   3.806  21.459  1.00 67.02           O  
ATOM   2179  CB  VAL A 276     -21.323   4.731  18.276  1.00 67.02           C  
ATOM   2180  CG1 VAL A 276     -22.766   4.900  18.749  1.00 67.02           C  
ATOM   2181  CG2 VAL A 276     -20.903   5.912  17.401  1.00 67.02           C  
ATOM   2182  N   ALA A 277     -20.621   2.280  20.163  1.00 62.88           N  
ATOM   2183  CA  ALA A 277     -21.037   1.113  20.935  1.00 62.88           C  
ATOM   2184  C   ALA A 277     -20.345   1.080  22.295  1.00 62.88           C  
ATOM   2185  O   ALA A 277     -20.880   0.526  23.258  1.00 62.88           O  
ATOM   2186  CB  ALA A 277     -20.743  -0.170  20.161  1.00 62.88           C  
ATOM   2187  N   ALA A 278     -19.152   1.617  22.445  1.00 64.72           N  
ATOM   2188  CA  ALA A 278     -18.392   1.709  23.688  1.00 64.72           C  
ATOM   2189  C   ALA A 278     -19.136   2.546  24.725  1.00 64.72           C  
ATOM   2190  O   ALA A 278     -18.856   2.455  25.923  1.00 64.72           O  
ATOM   2191  CB  ALA A 278     -17.010   2.299  23.424  1.00 64.72           C  
ATOM   2192  N   ASN A 279     -20.242   3.155  24.349  1.00 60.62           N  
ATOM   2193  CA  ASN A 279     -20.982   4.072  25.210  1.00 60.62           C  
ATOM   2194  C   ASN A 279     -22.335   3.492  25.614  1.00 60.62           C  
ATOM   2195  O   ASN A 279     -23.129   4.163  26.277  1.00 60.62           O  
ATOM   2196  CB  ASN A 279     -21.170   5.424  24.520  1.00 60.62           C  
ATOM   2197  CG  ASN A 279     -19.859   6.152  24.296  1.00 60.62           C  
ATOM   2198  ND2 ASN A 279     -19.729   6.801  23.145  1.00 60.62           N  
ATOM   2199  OD1 ASN A 279     -18.969   6.130  25.150  1.00 60.62           O  
ATOM   2200  N   MET A 280     -22.677   2.167  25.333  1.00 61.92           N  
ATOM   2201  CA  MET A 280     -23.889   1.415  25.643  1.00 61.92           C  
ATOM   2202  C   MET A 280     -23.641   0.430  26.781  1.00 61.92           C  
ATOM   2203  O   MET A 280     -22.492   0.143  27.122  1.00 61.92           O  
ATOM   2204  CB  MET A 280     -24.390   0.667  24.407  1.00 61.92           C  
ATOM   2205  CG  MET A 280     -24.827   1.582  23.274  1.00 61.92           C  
ATOM   2206  SD  MET A 280     -25.461   0.652  21.823  1.00 61.92           S  
ATOM   2207  CE  MET A 280     -27.009   0.004  22.512  1.00 61.92           C  
ATOM   2208  N   SER A 281     -24.752   0.098  27.636  1.00 58.06           N  
ATOM   2209  CA  SER A 281     -24.749  -0.955  28.649  1.00 58.06           C  
ATOM   2210  C   SER A 281     -24.256  -2.277  28.069  1.00 58.06           C  
ATOM   2211  O   SER A 281     -24.368  -2.513  26.864  1.00 58.06           O  
ATOM   2212  CB  SER A 281     -26.149  -1.136  29.237  1.00 58.06           C  
ATOM   2213  OG  SER A 281     -27.001  -1.794  28.315  1.00 58.06           O  
ATOM   2214  N   ASP A 282     -23.326  -3.181  28.684  1.00 55.54           N  
ATOM   2215  CA  ASP A 282     -22.485  -4.353  28.458  1.00 55.54           C  
ATOM   2216  C   ASP A 282     -23.280  -5.482  27.805  1.00 55.54           C  
ATOM   2217  O   ASP A 282     -22.760  -6.199  26.948  1.00 55.54           O  
ATOM   2218  CB  ASP A 282     -21.871  -4.835  29.773  1.00 55.54           C  
ATOM   2219  CG  ASP A 282     -20.662  -4.021  30.197  1.00 55.54           C  
ATOM   2220  OD1 ASP A 282     -20.136  -3.238  29.376  1.00 55.54           O  
ATOM   2221  OD2 ASP A 282     -20.228  -4.166  31.361  1.00 55.54           O1-
ATOM   2222  N   GLU A 283     -24.684  -5.440  27.657  1.00 55.06           N  
ATOM   2223  CA  GLU A 283     -25.452  -6.580  27.166  1.00 55.06           C  
ATOM   2224  C   GLU A 283     -26.022  -6.307  25.778  1.00 55.06           C  
ATOM   2225  O   GLU A 283     -25.985  -7.175  24.904  1.00 55.06           O  
ATOM   2226  CB  GLU A 283     -26.583  -6.924  28.140  1.00 55.06           C  
ATOM   2227  CG  GLU A 283     -26.453  -8.302  28.771  1.00 55.06           C  
ATOM   2228  CD  GLU A 283     -27.510  -8.580  29.829  1.00 55.06           C  
ATOM   2229  OE1 GLU A 283     -27.475  -9.666  30.451  1.00 55.06           O  
ATOM   2230  OE2 GLU A 283     -28.380  -7.704  30.036  1.00 55.06           O1-
ATOM   2231  N   GLN A 284     -26.367  -5.214  25.295  1.00 53.12           N  
ATOM   2232  CA  GLN A 284     -26.862  -4.786  23.990  1.00 53.12           C  
ATOM   2233  C   GLN A 284     -25.717  -4.334  23.089  1.00 53.12           C  
ATOM   2234  O   GLN A 284     -25.727  -4.596  21.885  1.00 53.12           O  
ATOM   2235  CB  GLN A 284     -27.883  -3.658  24.148  1.00 53.12           C  
ATOM   2236  CG  GLN A 284     -29.322  -4.143  24.268  1.00 53.12           C  
ATOM   2237  CD  GLN A 284     -30.311  -3.009  24.454  1.00 53.12           C  
ATOM   2238  NE2 GLN A 284     -31.590  -3.295  24.235  1.00 53.12           N  
ATOM   2239  OE1 GLN A 284     -29.929  -1.883  24.792  1.00 53.12           O  
ATOM   2240  N   GLN A 285     -24.529  -3.788  23.528  1.00 49.54           N  
ATOM   2241  CA  GLN A 285     -23.201  -3.482  23.002  1.00 49.54           C  
ATOM   2242  C   GLN A 285     -22.511  -4.741  22.486  1.00 49.54           C  
ATOM   2243  O   GLN A 285     -21.911  -4.730  21.409  1.00 49.54           O  
ATOM   2244  CB  GLN A 285     -22.340  -2.813  24.074  1.00 49.54           C  
ATOM   2245  CG  GLN A 285     -21.007  -2.290  23.554  1.00 49.54           C  
ATOM   2246  CD  GLN A 285     -20.165  -1.649  24.640  1.00 49.54           C  
ATOM   2247  NE2 GLN A 285     -19.050  -1.044  24.246  1.00 49.54           N  
ATOM   2248  OE1 GLN A 285     -20.513  -1.697  25.824  1.00 49.54           O  
ATOM   2249  N   ASN A 286     -22.792  -5.873  22.973  1.00 53.83           N  
ATOM   2250  CA  ASN A 286     -22.028  -7.084  22.690  1.00 53.83           C  
ATOM   2251  C   ASN A 286     -22.619  -7.858  21.515  1.00 53.83           C  
ATOM   2252  O   ASN A 286     -21.881  -8.396  20.686  1.00 53.83           O  
ATOM   2253  CB  ASN A 286     -21.956  -7.975  23.930  1.00 53.83           C  
ATOM   2254  CG  ASN A 286     -20.547  -8.452  24.226  1.00 53.83           C  
ATOM   2255  ND2 ASN A 286     -20.232  -8.611  25.506  1.00 53.83           N  
ATOM   2256  OD1 ASN A 286     -19.749  -8.674  23.312  1.00 53.83           O  
ATOM   2257  N   THR A 287     -23.923  -7.596  21.136  1.00 56.79           N  
ATOM   2258  CA  THR A 287     -24.500  -8.414  20.073  1.00 56.79           C  
ATOM   2259  C   THR A 287     -24.449  -7.679  18.737  1.00 56.79           C  
ATOM   2260  O   THR A 287     -24.084  -8.263  17.715  1.00 56.79           O  
ATOM   2261  CB  THR A 287     -25.956  -8.801  20.395  1.00 56.79           C  
ATOM   2262  CG2 THR A 287     -26.517  -9.751  19.342  1.00 56.79           C  
ATOM   2263  OG1 THR A 287     -26.002  -9.443  21.675  1.00 56.79           O  
ATOM   2264  N   GLN A 288     -24.681  -6.386  18.634  1.00 51.07           N  
ATOM   2265  CA  GLN A 288     -24.706  -5.593  17.409  1.00 51.07           C  
ATOM   2266  C   GLN A 288     -23.295  -5.219  16.967  1.00 51.07           C  
ATOM   2267  O   GLN A 288     -22.969  -5.294  15.781  1.00 51.07           O  
ATOM   2268  CB  GLN A 288     -25.548  -4.332  17.602  1.00 51.07           C  
ATOM   2269  CG  GLN A 288     -27.047  -4.596  17.671  1.00 51.07           C  
ATOM   2270  CD  GLN A 288     -27.860  -3.327  17.842  1.00 51.07           C  
ATOM   2271  NE2 GLN A 288     -29.166  -3.426  17.618  1.00 51.07           N  
ATOM   2272  OE1 GLN A 288     -27.319  -2.267  18.173  1.00 51.07           O  
ATOM   2273  N   LEU A 289     -22.420  -4.898  17.921  1.00 52.81           N  
ATOM   2274  CA  LEU A 289     -21.009  -4.610  17.683  1.00 52.81           C  
ATOM   2275  C   LEU A 289     -20.251  -5.880  17.311  1.00 52.81           C  
ATOM   2276  O   LEU A 289     -19.446  -5.876  16.376  1.00 52.81           O  
ATOM   2277  CB  LEU A 289     -20.376  -3.969  18.921  1.00 52.81           C  
ATOM   2278  CG  LEU A 289     -18.941  -3.466  18.765  1.00 52.81           C  
ATOM   2279  CD1 LEU A 289     -18.884  -2.335  17.744  1.00 52.81           C  
ATOM   2280  CD2 LEU A 289     -18.386  -3.007  20.110  1.00 52.81           C  
ATOM   2281  N   ARG A 290     -20.613  -6.983  17.965  1.00 56.41           N  
ATOM   2282  CA  ARG A 290     -20.009  -8.269  17.632  1.00 56.41           C  
ATOM   2283  C   ARG A 290     -20.413  -8.718  16.231  1.00 56.41           C  
ATOM   2284  O   ARG A 290     -19.589  -9.246  15.481  1.00 56.41           O  
ATOM   2285  CB  ARG A 290     -20.406  -9.333  18.658  1.00 56.41           C  
ATOM   2286  CG  ARG A 290     -19.659  -9.225  19.978  1.00 56.41           C  
ATOM   2287  CD  ARG A 290     -20.035 -10.350  20.932  1.00 56.41           C  
ATOM   2288  NE  ARG A 290     -19.510 -10.116  22.274  1.00 56.41           N  
ATOM   2289  CZ  ARG A 290     -19.471 -11.028  23.242  1.00 56.41           C  
ATOM   2290  NH1 ARG A 290     -19.929 -12.257  23.035  1.00 56.41           N1+
ATOM   2291  NH2 ARG A 290     -18.972 -10.708  24.427  1.00 56.41           N  
ATOM   2292  N   ARG A 291     -21.654  -8.314  15.976  1.00 63.02           N  
ATOM   2293  CA  ARG A 291     -22.154  -8.690  14.658  1.00 63.02           C  
ATOM   2294  C   ARG A 291     -21.476  -7.874  13.562  1.00 63.02           C  
ATOM   2295  O   ARG A 291     -21.082  -8.419  12.530  1.00 63.02           O  
ATOM   2296  CB  ARG A 291     -23.671  -8.507  14.586  1.00 63.02           C  
ATOM   2297  CG  ARG A 291     -24.459  -9.642  15.218  1.00 63.02           C  
ATOM   2298  CD  ARG A 291     -25.958  -9.470  15.017  1.00 63.02           C  
ATOM   2299  NE  ARG A 291     -26.725 -10.209  16.015  1.00 63.02           N  
ATOM   2300  CZ  ARG A 291     -28.047 -10.147  16.155  1.00 63.02           C  
ATOM   2301  NH1 ARG A 291     -28.776  -9.373  15.361  1.00 63.02           N1+
ATOM   2302  NH2 ARG A 291     -28.643 -10.862  17.097  1.00 63.02           N  
ATOM   2303  N   LEU A 292     -21.299  -6.665  13.768  1.00 57.74           N  
ATOM   2304  CA  LEU A 292     -20.669  -5.778  12.794  1.00 57.74           C  
ATOM   2305  C   LEU A 292     -19.189  -6.107  12.638  1.00 57.74           C  
ATOM   2306  O   LEU A 292     -18.676  -6.166  11.518  1.00 57.74           O  
ATOM   2307  CB  LEU A 292     -20.838  -4.316  13.213  1.00 57.74           C  
ATOM   2308  CG  LEU A 292     -22.205  -3.685  12.943  1.00 57.74           C  
ATOM   2309  CD1 LEU A 292     -22.309  -2.329  13.631  1.00 57.74           C  
ATOM   2310  CD2 LEU A 292     -22.444  -3.550  11.443  1.00 57.74           C  
ATOM   2311  N   ILE A 293     -18.548  -6.356  13.756  1.00 53.03           N  
ATOM   2312  CA  ILE A 293     -17.142  -6.741  13.754  1.00 53.03           C  
ATOM   2313  C   ILE A 293     -16.979  -8.101  13.076  1.00 53.03           C  
ATOM   2314  O   ILE A 293     -16.078  -8.288  12.256  1.00 53.03           O  
ATOM   2315  CB  ILE A 293     -16.565  -6.785  15.187  1.00 53.03           C  
ATOM   2316  CG1 ILE A 293     -16.490  -5.372  15.775  1.00 53.03           C  
ATOM   2317  CG2 ILE A 293     -15.189  -7.456  15.196  1.00 53.03           C  
ATOM   2318  CD1 ILE A 293     -16.083  -5.333  17.243  1.00 53.03           C  
ATOM   2319  N   ALA A 294     -17.855  -9.028  13.439  1.00 54.19           N  
ATOM   2320  CA  ALA A 294     -17.845 -10.355  12.829  1.00 54.19           C  
ATOM   2321  C   ALA A 294     -18.042 -10.265  11.318  1.00 54.19           C  
ATOM   2322  O   ALA A 294     -17.363 -10.955  10.555  1.00 54.19           O  
ATOM   2323  CB  ALA A 294     -18.926 -11.235  13.452  1.00 54.19           C  
ATOM   2324  N   LYS A 295     -18.945  -9.405  10.901  1.00 54.95           N  
ATOM   2325  CA  LYS A 295     -19.213  -9.224   9.477  1.00 54.95           C  
ATOM   2326  C   LYS A 295     -17.992  -8.660   8.755  1.00 54.95           C  
ATOM   2327  O   LYS A 295     -17.637  -9.124   7.671  1.00 54.95           O  
ATOM   2328  CB  LYS A 295     -20.416  -8.302   9.270  1.00 54.95           C  
ATOM   2329  CG  LYS A 295     -21.761  -8.998   9.425  1.00 54.95           C  
ATOM   2330  CD  LYS A 295     -22.915  -8.063   9.084  1.00 54.95           C  
ATOM   2331  CE  LYS A 295     -24.263  -8.711   9.370  1.00 54.95           C  
ATOM   2332  NZ  LYS A 295     -25.397  -7.788   9.066  1.00 54.95           N1+
ATOM   2333  N   ALA A 296     -17.308  -7.740   9.325  1.00 50.81           N  
ATOM   2334  CA  ALA A 296     -16.106  -7.130   8.761  1.00 50.81           C  
ATOM   2335  C   ALA A 296     -14.956  -8.132   8.708  1.00 50.81           C  
ATOM   2336  O   ALA A 296     -14.229  -8.200   7.714  1.00 50.81           O  
ATOM   2337  CB  ALA A 296     -15.701  -5.903   9.574  1.00 50.81           C  
ATOM   2338  N   GLU A 297     -14.831  -8.872   9.772  1.00 53.14           N  
ATOM   2339  CA  GLU A 297     -13.783  -9.885   9.847  1.00 53.14           C  
ATOM   2340  C   GLU A 297     -13.995 -10.977   8.802  1.00 53.14           C  
ATOM   2341  O   GLU A 297     -13.040 -11.427   8.165  1.00 53.14           O  
ATOM   2342  CB  GLU A 297     -13.730 -10.501  11.248  1.00 53.14           C  
ATOM   2343  CG  GLU A 297     -13.134  -9.579  12.303  1.00 53.14           C  
ATOM   2344  CD  GLU A 297     -13.155 -10.175  13.701  1.00 53.14           C  
ATOM   2345  OE1 GLU A 297     -12.544  -9.587  14.621  1.00 53.14           O  
ATOM   2346  OE2 GLU A 297     -13.789 -11.241  13.879  1.00 53.14           O1-
ATOM   2347  N   VAL A 298     -15.230 -11.426   8.651  1.00 58.94           N  
ATOM   2348  CA  VAL A 298     -15.584 -12.426   7.648  1.00 58.94           C  
ATOM   2349  C   VAL A 298     -15.257 -11.898   6.254  1.00 58.94           C  
ATOM   2350  O   VAL A 298     -14.701 -12.620   5.424  1.00 58.94           O  
ATOM   2351  CB  VAL A 298     -17.078 -12.813   7.735  1.00 58.94           C  
ATOM   2352  CG1 VAL A 298     -17.488 -13.659   6.531  1.00 58.94           C  
ATOM   2353  CG2 VAL A 298     -17.359 -13.559   9.038  1.00 58.94           C  
ATOM   2354  N   TRP A 299     -15.494 -10.743   6.071  1.00 61.62           N  
ATOM   2355  CA  TRP A 299     -15.227 -10.155   4.763  1.00 61.62           C  
ATOM   2356  C   TRP A 299     -13.727 -10.098   4.487  1.00 61.62           C  
ATOM   2357  O   TRP A 299     -13.278 -10.447   3.393  1.00 61.62           O  
ATOM   2358  CB  TRP A 299     -15.829  -8.750   4.672  1.00 61.62           C  
ATOM   2359  CG  TRP A 299     -15.964  -8.236   3.270  1.00 61.62           C  
ATOM   2360  CD1 TRP A 299     -16.959  -8.526   2.378  1.00 61.62           C  
ATOM   2361  CD2 TRP A 299     -15.069  -7.344   2.598  1.00 61.62           C  
ATOM   2362  CE2 TRP A 299     -15.585  -7.135   1.300  1.00 61.62           C  
ATOM   2363  CE3 TRP A 299     -13.881  -6.700   2.968  1.00 61.62           C  
ATOM   2364  NE1 TRP A 299     -16.736  -7.867   1.191  1.00 61.62           N  
ATOM   2365  CZ2 TRP A 299     -14.951  -6.307   0.369  1.00 61.62           C  
ATOM   2366  CZ3 TRP A 299     -13.252  -5.877   2.041  1.00 61.62           C  
ATOM   2367  CH2 TRP A 299     -13.790  -5.690   0.757  1.00 61.62           C  
ATOM   2368  N   LEU A 300     -12.981  -9.547   5.489  1.00 56.28           N  
ATOM   2369  CA  LEU A 300     -11.531  -9.484   5.350  1.00 56.28           C  
ATOM   2370  C   LEU A 300     -10.947 -10.872   5.110  1.00 56.28           C  
ATOM   2371  O   LEU A 300     -10.058 -11.040   4.272  1.00 56.28           O  
ATOM   2372  CB  LEU A 300     -10.899  -8.860   6.597  1.00 56.28           C  
ATOM   2373  CG  LEU A 300     -11.054  -7.346   6.751  1.00 56.28           C  
ATOM   2374  CD1 LEU A 300     -10.592  -6.903   8.135  1.00 56.28           C  
ATOM   2375  CD2 LEU A 300     -10.276  -6.615   5.662  1.00 56.28           C  
ATOM   2376  N   LEU A 301     -11.483 -11.871   5.782  1.00 59.97           N  
ATOM   2377  CA  LEU A 301     -11.038 -13.254   5.649  1.00 59.97           C  
ATOM   2378  C   LEU A 301     -11.426 -13.820   4.287  1.00 59.97           C  
ATOM   2379  O   LEU A 301     -10.649 -14.552   3.669  1.00 59.97           O  
ATOM   2380  CB  LEU A 301     -11.634 -14.119   6.763  1.00 59.97           C  
ATOM   2381  CG  LEU A 301     -11.035 -13.935   8.158  1.00 59.97           C  
ATOM   2382  CD1 LEU A 301     -11.850 -14.706   9.190  1.00 59.97           C  
ATOM   2383  CD2 LEU A 301      -9.577 -14.383   8.177  1.00 59.97           C  
ATOM   2384  N   ASN A 302     -12.568 -13.432   3.791  1.00 59.76           N  
ATOM   2385  CA  ASN A 302     -13.025 -13.853   2.471  1.00 59.76           C  
ATOM   2386  C   ASN A 302     -12.136 -13.292   1.365  1.00 59.76           C  
ATOM   2387  O   ASN A 302     -11.833 -13.986   0.394  1.00 59.76           O  
ATOM   2388  CB  ASN A 302     -14.479 -13.434   2.247  1.00 59.76           C  
ATOM   2389  CG  ASN A 302     -15.122 -14.154   1.079  1.00 59.76           C  
ATOM   2390  ND2 ASN A 302     -16.109 -13.518   0.459  1.00 59.76           N  
ATOM   2391  OD1 ASN A 302     -14.736 -15.274   0.735  1.00 59.76           O  
ATOM   2392  N   GLU A 303     -11.605 -12.154   1.518  1.00 58.09           N  
ATOM   2393  CA  GLU A 303     -10.689 -11.558   0.550  1.00 58.09           C  
ATOM   2394  C   GLU A 303      -9.350 -12.289   0.535  1.00 58.09           C  
ATOM   2395  O   GLU A 303      -8.795 -12.558  -0.533  1.00 58.09           O  
ATOM   2396  CB  GLU A 303     -10.475 -10.074   0.856  1.00 58.09           C  
ATOM   2397  CG  GLU A 303     -11.621  -9.181   0.404  1.00 58.09           C  
ATOM   2398  CD  GLU A 303     -11.648  -8.953  -1.099  1.00 58.09           C  
ATOM   2399  OE1 GLU A 303     -12.750  -8.944  -1.693  1.00 58.09           O  
ATOM   2400  OE2 GLU A 303     -10.557  -8.784  -1.688  1.00 58.09           O1-
ATOM   2401  N   GLU A 304      -8.978 -12.453   1.721  1.00 60.20           N  
ATOM   2402  CA  GLU A 304      -7.728 -13.198   1.836  1.00 60.20           C  
ATOM   2403  C   GLU A 304      -7.860 -14.592   1.230  1.00 60.20           C  
ATOM   2404  O   GLU A 304      -6.936 -15.080   0.574  1.00 60.20           O  
ATOM   2405  CB  GLU A 304      -7.295 -13.300   3.301  1.00 60.20           C  
ATOM   2406  CG  GLU A 304      -6.829 -11.980   3.898  1.00 60.20           C  
ATOM   2407  CD  GLU A 304      -6.434 -12.089   5.362  1.00 60.20           C  
ATOM   2408  OE1 GLU A 304      -6.026 -11.068   5.958  1.00 60.20           O  
ATOM   2409  OE2 GLU A 304      -6.534 -13.206   5.917  1.00 60.20           O1-
ATOM   2410  N   PHE A 305      -9.032 -15.157   1.441  1.00 58.80           N  
ATOM   2411  CA  PHE A 305      -9.331 -16.476   0.895  1.00 58.80           C  
ATOM   2412  C   PHE A 305      -9.364 -16.437  -0.628  1.00 58.80           C  
ATOM   2413  O   PHE A 305      -8.779 -17.296  -1.290  1.00 58.80           O  
ATOM   2414  CB  PHE A 305     -10.667 -16.993   1.436  1.00 58.80           C  
ATOM   2415  CG  PHE A 305     -11.077 -18.325   0.868  1.00 58.80           C  
ATOM   2416  CD1 PHE A 305     -12.032 -18.403  -0.137  1.00 58.80           C  
ATOM   2417  CD2 PHE A 305     -10.507 -19.500   1.341  1.00 58.80           C  
ATOM   2418  CE1 PHE A 305     -12.414 -19.635  -0.665  1.00 58.80           C  
ATOM   2419  CE2 PHE A 305     -10.883 -20.735   0.818  1.00 58.80           C  
ATOM   2420  CZ  PHE A 305     -11.837 -20.800  -0.184  1.00 58.80           C  
ATOM   2421  N   LYS A 306      -9.995 -15.513  -1.183  1.00 61.49           N  
ATOM   2422  CA  LYS A 306     -10.116 -15.402  -2.634  1.00 61.49           C  
ATOM   2423  C   LYS A 306      -8.757 -15.153  -3.281  1.00 61.49           C  
ATOM   2424  O   LYS A 306      -8.452 -15.718  -4.334  1.00 61.49           O  
ATOM   2425  CB  LYS A 306     -11.087 -14.281  -3.007  1.00 61.49           C  
ATOM   2426  CG  LYS A 306     -12.552 -14.631  -2.788  1.00 61.49           C  
ATOM   2427  CD  LYS A 306     -13.471 -13.518  -3.273  1.00 61.49           C  
ATOM   2428  CE  LYS A 306     -14.936 -13.854  -3.023  1.00 61.49           C  
ATOM   2429  NZ  LYS A 306     -15.840 -12.747  -3.458  1.00 61.49           N1+
ATOM   2430  N   GLU A 307      -7.919 -14.391  -2.655  1.00 60.88           N  
ATOM   2431  CA  GLU A 307      -6.541 -14.183  -3.089  1.00 60.88           C  
ATOM   2432  C   GLU A 307      -5.734 -15.476  -3.004  1.00 60.88           C  
ATOM   2433  O   GLU A 307      -4.966 -15.794  -3.913  1.00 60.88           O  
ATOM   2434  CB  GLU A 307      -5.873 -13.090  -2.252  1.00 60.88           C  
ATOM   2435  CG  GLU A 307      -4.553 -12.597  -2.826  1.00 60.88           C  
ATOM   2436  CD  GLU A 307      -3.989 -11.393  -2.087  1.00 60.88           C  
ATOM   2437  OE1 GLU A 307      -2.897 -10.908  -2.460  1.00 60.88           O  
ATOM   2438  OE2 GLU A 307      -4.644 -10.933  -1.125  1.00 60.88           O1-
ATOM   2439  N   ALA A 308      -5.960 -16.206  -1.969  1.00 54.21           N  
ATOM   2440  CA  ALA A 308      -5.313 -17.508  -1.814  1.00 54.21           C  
ATOM   2441  C   ALA A 308      -5.819 -18.498  -2.859  1.00 54.21           C  
ATOM   2442  O   ALA A 308      -5.041 -19.286  -3.404  1.00 54.21           O  
ATOM   2443  CB  ALA A 308      -5.548 -18.054  -0.408  1.00 54.21           C  
ATOM   2444  N   GLU A 309      -7.039 -18.413  -3.226  1.00 58.15           N  
ATOM   2445  CA  GLU A 309      -7.626 -19.275  -4.248  1.00 58.15           C  
ATOM   2446  C   GLU A 309      -7.047 -18.969  -5.626  1.00 58.15           C  
ATOM   2447  O   GLU A 309      -6.769 -19.883  -6.405  1.00 58.15           O  
ATOM   2448  CB  GLU A 309      -9.149 -19.122  -4.271  1.00 58.15           C  
ATOM   2449  CG  GLU A 309      -9.865 -20.216  -5.049  1.00 58.15           C  
ATOM   2450  CD  GLU A 309     -11.379 -20.080  -5.018  1.00 58.15           C  
ATOM   2451  OE1 GLU A 309     -12.081 -20.990  -5.517  1.00 58.15           O  
ATOM   2452  OE2 GLU A 309     -11.869 -19.056  -4.493  1.00 58.15           O1-
ATOM   2453  N   LYS A 310      -6.947 -17.703  -5.872  1.00 72.31           N  
ATOM   2454  CA  LYS A 310      -6.319 -17.296  -7.126  1.00 72.31           C  
ATOM   2455  C   LYS A 310      -4.892 -17.825  -7.224  1.00 72.31           C  
ATOM   2456  O   LYS A 310      -4.495 -18.365  -8.258  1.00 72.31           O  
ATOM   2457  CB  LYS A 310      -6.324 -15.772  -7.259  1.00 72.31           C  
ATOM   2458  CG  LYS A 310      -5.927 -15.269  -8.639  1.00 72.31           C  
ATOM   2459  CD  LYS A 310      -6.009 -13.751  -8.726  1.00 72.31           C  
ATOM   2460  CE  LYS A 310      -5.521 -13.240 -10.075  1.00 72.31           C  
ATOM   2461  NZ  LYS A 310      -5.559 -11.749 -10.149  1.00 72.31           N1+
ATOM   2462  N   ARG A 311      -4.162 -17.681  -6.188  1.00 70.38           N  
ATOM   2463  CA  ARG A 311      -2.795 -18.185  -6.114  1.00 70.38           C  
ATOM   2464  C   ARG A 311      -2.763 -19.703  -6.260  1.00 70.38           C  
ATOM   2465  O   ARG A 311      -1.897 -20.247  -6.949  1.00 70.38           O  
ATOM   2466  CB  ARG A 311      -2.139 -17.771  -4.795  1.00 70.38           C  
ATOM   2467  CG  ARG A 311      -1.782 -16.295  -4.721  1.00 70.38           C  
ATOM   2468  CD  ARG A 311      -1.058 -15.955  -3.426  1.00 70.38           C  
ATOM   2469  NE  ARG A 311      -0.924 -14.511  -3.248  1.00 70.38           N  
ATOM   2470  CZ  ARG A 311      -0.435 -13.925  -2.158  1.00 70.38           C  
ATOM   2471  NH1 ARG A 311      -0.023 -14.650  -1.125  1.00 70.38           N1+
ATOM   2472  NH2 ARG A 311      -0.359 -12.603  -2.102  1.00 70.38           N  
ATOM   2473  N   PHE A 312      -3.645 -20.365  -5.648  1.00 70.13           N  
ATOM   2474  CA  PHE A 312      -3.759 -21.817  -5.704  1.00 70.13           C  
ATOM   2475  C   PHE A 312      -4.061 -22.283  -7.123  1.00 70.13           C  
ATOM   2476  O   PHE A 312      -3.450 -23.234  -7.614  1.00 70.13           O  
ATOM   2477  CB  PHE A 312      -4.849 -22.310  -4.746  1.00 70.13           C  
ATOM   2478  CG  PHE A 312      -5.052 -23.801  -4.774  1.00 70.13           C  
ATOM   2479  CD1 PHE A 312      -6.135 -24.357  -5.444  1.00 70.13           C  
ATOM   2480  CD2 PHE A 312      -4.160 -24.647  -4.129  1.00 70.13           C  
ATOM   2481  CE1 PHE A 312      -6.325 -25.736  -5.471  1.00 70.13           C  
ATOM   2482  CE2 PHE A 312      -4.343 -26.027  -4.151  1.00 70.13           C  
ATOM   2483  CZ  PHE A 312      -5.427 -26.568  -4.822  1.00 70.13           C  
ATOM   2484  N   ARG A 313      -4.955 -21.649  -7.802  1.00 76.98           N  
ATOM   2485  CA  ARG A 313      -5.293 -22.009  -9.176  1.00 76.98           C  
ATOM   2486  C   ARG A 313      -4.092 -21.833 -10.098  1.00 76.98           C  
ATOM   2487  O   ARG A 313      -3.835 -22.679 -10.958  1.00 76.98           O  
ATOM   2488  CB  ARG A 313      -6.467 -21.166  -9.679  1.00 76.98           C  
ATOM   2489  CG  ARG A 313      -7.825 -21.654  -9.200  1.00 76.98           C  
ATOM   2490  CD  ARG A 313      -8.962 -20.842  -9.806  1.00 76.98           C  
ATOM   2491  NE  ARG A 313     -10.246 -21.175  -9.196  1.00 76.98           N  
ATOM   2492  CZ  ARG A 313     -11.394 -20.557  -9.461  1.00 76.98           C  
ATOM   2493  NH1 ARG A 313     -11.440 -19.557 -10.333  1.00 76.98           N1+
ATOM   2494  NH2 ARG A 313     -12.505 -20.943  -8.850  1.00 76.98           N  
ATOM   2495  N   LYS A 314      -3.451 -20.755  -9.872  1.00 78.42           N  
ATOM   2496  CA  LYS A 314      -2.230 -20.529 -10.640  1.00 78.42           C  
ATOM   2497  C   LYS A 314      -1.214 -21.643 -10.396  1.00 78.42           C  
ATOM   2498  O   LYS A 314      -0.596 -22.143 -11.339  1.00 78.42           O  
ATOM   2499  CB  LYS A 314      -1.616 -19.174 -10.287  1.00 78.42           C  
ATOM   2500  CG  LYS A 314      -0.525 -18.720 -11.245  1.00 78.42           C  
ATOM   2501  CD  LYS A 314      -0.010 -17.332 -10.888  1.00 78.42           C  
ATOM   2502  CE  LYS A 314       1.138 -16.909 -11.797  1.00 78.42           C  
ATOM   2503  NZ  LYS A 314       1.655 -15.555 -11.441  1.00 78.42           N1+
ATOM   2504  N   LEU A 315      -1.065 -22.043  -9.259  1.00 78.98           N  
ATOM   2505  CA  LEU A 315      -0.132 -23.101  -8.889  1.00 78.98           C  
ATOM   2506  C   LEU A 315      -0.568 -24.441  -9.474  1.00 78.98           C  
ATOM   2507  O   LEU A 315       0.263 -25.213  -9.958  1.00 78.98           O  
ATOM   2508  CB  LEU A 315      -0.018 -23.208  -7.367  1.00 78.98           C  
ATOM   2509  CG  LEU A 315       1.145 -24.045  -6.830  1.00 78.98           C  
ATOM   2510  CD1 LEU A 315       2.436 -23.231  -6.849  1.00 78.98           C  
ATOM   2511  CD2 LEU A 315       0.841 -24.542  -5.422  1.00 78.98           C  
ATOM   2512  N   GLN A 316      -1.804 -24.769  -9.530  1.00 69.08           N  
ATOM   2513  CA  GLN A 316      -2.333 -26.000 -10.106  1.00 69.08           C  
ATOM   2514  C   GLN A 316      -2.060 -26.069 -11.606  1.00 69.08           C  
ATOM   2515  O   GLN A 316      -1.694 -27.123 -12.129  1.00 69.08           O  
ATOM   2516  CB  GLN A 316      -3.835 -26.117  -9.839  1.00 69.08           C  
ATOM   2517  CG  GLN A 316      -4.175 -26.579  -8.429  1.00 69.08           C  
ATOM   2518  CD  GLN A 316      -5.655 -26.856  -8.243  1.00 69.08           C  
ATOM   2519  NE2 GLN A 316      -5.989 -27.621  -7.208  1.00 69.08           N  
ATOM   2520  OE1 GLN A 316      -6.491 -26.388  -9.023  1.00 69.08           O  
ATOM   2521  N   GLU A 317      -2.266 -24.904 -12.173  1.00 84.71           N  
ATOM   2522  CA  GLU A 317      -2.003 -24.842 -13.608  1.00 84.71           C  
ATOM   2523  C   GLU A 317      -0.522 -25.061 -13.908  1.00 84.71           C  
ATOM   2524  O   GLU A 317      -0.174 -25.789 -14.839  1.00 84.71           O  
ATOM   2525  CB  GLU A 317      -2.463 -23.499 -14.181  1.00 84.71           C  
ATOM   2526  CG  GLU A 317      -3.974 -23.361 -14.287  1.00 84.71           C  
ATOM   2527  CD  GLU A 317      -4.421 -21.980 -14.738  1.00 84.71           C  
ATOM   2528  OE1 GLU A 317      -5.646 -21.735 -14.822  1.00 84.71           O  
ATOM   2529  OE2 GLU A 317      -3.539 -21.135 -15.009  1.00 84.71           O1-
ATOM   2530  N   GLU A 318       0.242 -24.439 -13.091  1.00 83.02           N  
ATOM   2531  CA  GLU A 318       1.685 -24.601 -13.246  1.00 83.02           C  
ATOM   2532  C   GLU A 318       2.108 -26.046 -12.997  1.00 83.02           C  
ATOM   2533  O   GLU A 318       2.971 -26.576 -13.701  1.00 83.02           O  
ATOM   2534  CB  GLU A 318       2.436 -23.664 -12.297  1.00 83.02           C  
ATOM   2535  CG  GLU A 318       2.368 -22.198 -12.700  1.00 83.02           C  
ATOM   2536  CD  GLU A 318       3.029 -21.268 -11.695  1.00 83.02           C  
ATOM   2537  OE1 GLU A 318       3.010 -20.033 -11.906  1.00 83.02           O  
ATOM   2538  OE2 GLU A 318       3.572 -21.777 -10.690  1.00 83.02           O1-
ATOM   2539  N   THR A 319       1.498 -26.646 -12.012  1.00 77.51           N  
ATOM   2540  CA  THR A 319       1.775 -28.045 -11.699  1.00 77.51           C  
ATOM   2541  C   THR A 319       1.365 -28.950 -12.857  1.00 77.51           C  
ATOM   2542  O   THR A 319       2.093 -29.876 -13.217  1.00 77.51           O  
ATOM   2543  CB  THR A 319       1.049 -28.485 -10.416  1.00 77.51           C  
ATOM   2544  CG2 THR A 319       1.403 -29.922 -10.049  1.00 77.51           C  
ATOM   2545  OG1 THR A 319       1.430 -27.622  -9.338  1.00 77.51           O  
ATOM   2546  N   LYS A 320       0.196 -28.706 -13.412  1.00 85.19           N  
ATOM   2547  CA  LYS A 320      -0.272 -29.471 -14.564  1.00 85.19           C  
ATOM   2548  C   LYS A 320       0.690 -29.336 -15.741  1.00 85.19           C  
ATOM   2549  O   LYS A 320       1.020 -30.327 -16.396  1.00 85.19           O  
ATOM   2550  CB  LYS A 320      -1.672 -29.017 -14.977  1.00 85.19           C  
ATOM   2551  CG  LYS A 320      -2.317 -29.890 -16.044  1.00 85.19           C  
ATOM   2552  CD  LYS A 320      -3.724 -29.412 -16.381  1.00 85.19           C  
ATOM   2553  CE  LYS A 320      -4.346 -30.247 -17.493  1.00 85.19           C  
ATOM   2554  NZ  LYS A 320      -5.714 -29.763 -17.849  1.00 85.19           N1+
ATOM   2555  N   LYS A 321       1.129 -28.205 -15.972  1.00 86.64           N  
ATOM   2556  CA  LYS A 321       2.084 -27.955 -17.048  1.00 86.64           C  
ATOM   2557  C   LYS A 321       3.397 -28.692 -16.800  1.00 86.64           C  
ATOM   2558  O   LYS A 321       3.975 -29.268 -17.724  1.00 86.64           O  
ATOM   2559  CB  LYS A 321       2.346 -26.455 -17.195  1.00 86.64           C  
ATOM   2560  CG  LYS A 321       1.248 -25.705 -17.936  1.00 86.64           C  
ATOM   2561  CD  LYS A 321       1.604 -24.235 -18.124  1.00 86.64           C  
ATOM   2562  CE  LYS A 321       0.459 -23.460 -18.762  1.00 86.64           C  
ATOM   2563  NZ  LYS A 321       0.789 -22.011 -18.913  1.00 86.64           N1+
ATOM   2564  N   ALA A 322       3.843 -28.621 -15.603  1.00 73.02           N  
ATOM   2565  CA  ALA A 322       5.075 -29.311 -15.234  1.00 73.02           C  
ATOM   2566  C   ALA A 322       4.939 -30.819 -15.428  1.00 73.02           C  
ATOM   2567  O   ALA A 322       5.856 -31.472 -15.930  1.00 73.02           O  
ATOM   2568  CB  ALA A 322       5.449 -28.996 -13.788  1.00 73.02           C  
ATOM   2569  N   LEU A 323       3.800 -31.394 -15.082  1.00 83.56           N  
ATOM   2570  CA  LEU A 323       3.563 -32.824 -15.238  1.00 83.56           C  
ATOM   2571  C   LEU A 323       3.524 -33.212 -16.713  1.00 83.56           C  
ATOM   2572  O   LEU A 323       4.044 -34.261 -17.098  1.00 83.56           O  
ATOM   2573  CB  LEU A 323       2.251 -33.227 -14.558  1.00 83.56           C  
ATOM   2574  CG  LEU A 323       2.279 -33.315 -13.031  1.00 83.56           C  
ATOM   2575  CD1 LEU A 323       0.867 -33.511 -12.487  1.00 83.56           C  
ATOM   2576  CD2 LEU A 323       3.195 -34.446 -12.577  1.00 83.56           C  
ATOM   2577  N   GLU A 324       2.904 -32.396 -17.520  1.00 88.39           N  
ATOM   2578  CA  GLU A 324       2.864 -32.631 -18.960  1.00 88.39           C  
ATOM   2579  C   GLU A 324       4.268 -32.611 -19.561  1.00 88.39           C  
ATOM   2580  O   GLU A 324       4.590 -33.427 -20.426  1.00 88.39           O  
ATOM   2581  CB  GLU A 324       1.982 -31.590 -19.652  1.00 88.39           C  
ATOM   2582  CG  GLU A 324       0.492 -31.784 -19.405  1.00 88.39           C  
ATOM   2583  CD  GLU A 324      -0.362 -30.667 -19.981  1.00 88.39           C  
ATOM   2584  OE1 GLU A 324      -1.605 -30.722 -19.842  1.00 88.39           O  
ATOM   2585  OE2 GLU A 324       0.215 -29.731 -20.576  1.00 88.39           O1-
ATOM   2586  N   GLU A 325       5.036 -31.656 -19.100  1.00 87.27           N  
ATOM   2587  CA  GLU A 325       6.420 -31.555 -19.554  1.00 87.27           C  
ATOM   2588  C   GLU A 325       7.215 -32.805 -19.183  1.00 87.27           C  
ATOM   2589  O   GLU A 325       8.011 -33.300 -19.983  1.00 87.27           O  
ATOM   2590  CB  GLU A 325       7.090 -30.311 -18.965  1.00 87.27           C  
ATOM   2591  CG  GLU A 325       6.600 -29.004 -19.569  1.00 87.27           C  
ATOM   2592  CD  GLU A 325       7.195 -27.774 -18.903  1.00 87.27           C  
ATOM   2593  OE1 GLU A 325       6.806 -26.640 -19.263  1.00 87.27           O  
ATOM   2594  OE2 GLU A 325       8.059 -27.946 -18.015  1.00 87.27           O1-
ATOM   2595  N   VAL A 326       6.975 -33.281 -17.973  1.00 82.07           N  
ATOM   2596  CA  VAL A 326       7.627 -34.504 -17.518  1.00 82.07           C  
ATOM   2597  C   VAL A 326       7.186 -35.680 -18.386  1.00 82.07           C  
ATOM   2598  O   VAL A 326       8.009 -36.502 -18.795  1.00 82.07           O  
ATOM   2599  CB  VAL A 326       7.319 -34.793 -16.031  1.00 82.07           C  
ATOM   2600  CG1 VAL A 326       7.794 -36.192 -15.643  1.00 82.07           C  
ATOM   2601  CG2 VAL A 326       7.966 -33.737 -15.137  1.00 82.07           C  
ATOM   2602  N   GLU A 327       5.929 -35.797 -18.699  1.00 84.82           N  
ATOM   2603  CA  GLU A 327       5.407 -36.877 -19.531  1.00 84.82           C  
ATOM   2604  C   GLU A 327       6.017 -36.839 -20.929  1.00 84.82           C  
ATOM   2605  O   GLU A 327       6.360 -37.881 -21.490  1.00 84.82           O  
ATOM   2606  CB  GLU A 327       3.882 -36.797 -19.620  1.00 84.82           C  
ATOM   2607  CG  GLU A 327       3.165 -37.337 -18.391  1.00 84.82           C  
ATOM   2608  CD  GLU A 327       1.654 -37.176 -18.458  1.00 84.82           C  
ATOM   2609  OE1 GLU A 327       0.959 -37.563 -17.492  1.00 84.82           O  
ATOM   2610  OE2 GLU A 327       1.162 -36.661 -19.487  1.00 84.82           O1-
ATOM   2611  N   GLU A 328       6.131 -35.651 -21.473  1.00 88.67           N  
ATOM   2612  CA  GLU A 328       6.753 -35.484 -22.785  1.00 88.67           C  
ATOM   2613  C   GLU A 328       8.209 -35.941 -22.766  1.00 88.67           C  
ATOM   2614  O   GLU A 328       8.667 -36.606 -23.698  1.00 88.67           O  
ATOM   2615  CB  GLU A 328       6.666 -34.025 -23.239  1.00 88.67           C  
ATOM   2616  CG  GLU A 328       5.275 -33.606 -23.695  1.00 88.67           C  
ATOM   2617  CD  GLU A 328       5.184 -32.133 -24.064  1.00 88.67           C  
ATOM   2618  OE1 GLU A 328       4.071 -31.655 -24.381  1.00 88.67           O  
ATOM   2619  OE2 GLU A 328       6.234 -31.453 -24.035  1.00 88.67           O1-
ATOM   2620  N   LEU A 329       8.893 -35.570 -21.742  1.00 88.88           N  
ATOM   2621  CA  LEU A 329      10.287 -35.969 -21.584  1.00 88.88           C  
ATOM   2622  C   LEU A 329      10.407 -37.486 -21.468  1.00 88.88           C  
ATOM   2623  O   LEU A 329      11.306 -38.088 -22.060  1.00 88.88           O  
ATOM   2624  CB  LEU A 329      10.901 -35.301 -20.351  1.00 88.88           C  
ATOM   2625  CG  LEU A 329      11.309 -33.835 -20.506  1.00 88.88           C  
ATOM   2626  CD1 LEU A 329      11.696 -33.247 -19.154  1.00 88.88           C  
ATOM   2627  CD2 LEU A 329      12.456 -33.702 -21.502  1.00 88.88           C  
ATOM   2628  N   ASN A 330       9.491 -38.049 -20.721  1.00 86.49           N  
ATOM   2629  CA  ASN A 330       9.478 -39.499 -20.560  1.00 86.49           C  
ATOM   2630  C   ASN A 330       9.240 -40.207 -21.891  1.00 86.49           C  
ATOM   2631  O   ASN A 330       9.858 -41.236 -22.171  1.00 86.49           O  
ATOM   2632  CB  ASN A 330       8.417 -39.916 -19.541  1.00 86.49           C  
ATOM   2633  CG  ASN A 330       8.754 -41.223 -18.849  1.00 86.49           C  
ATOM   2634  ND2 ASN A 330       7.911 -41.630 -17.908  1.00 86.49           N  
ATOM   2635  OD1 ASN A 330       9.763 -41.861 -19.158  1.00 86.49           O  
ATOM   2636  N   GLN A 331       8.330 -39.716 -22.679  1.00 87.18           N  
ATOM   2637  CA  GLN A 331       8.069 -40.269 -24.003  1.00 87.18           C  
ATOM   2638  C   GLN A 331       9.309 -40.186 -24.889  1.00 87.18           C  
ATOM   2639  O   GLN A 331       9.640 -41.141 -25.594  1.00 87.18           O  
ATOM   2640  CB  GLN A 331       6.900 -39.540 -24.668  1.00 87.18           C  
ATOM   2641  CG  GLN A 331       6.353 -40.249 -25.899  1.00 87.18           C  
ATOM   2642  CD  GLN A 331       5.049 -39.650 -26.391  1.00 87.18           C  
ATOM   2643  NE2 GLN A 331       4.437 -40.292 -27.381  1.00 87.18           N  
ATOM   2644  OE1 GLN A 331       4.595 -38.618 -25.886  1.00 87.18           O  
ATOM   2645  N   ARG A 332       9.872 -38.993 -24.835  1.00 91.02           N  
ATOM   2646  CA  ARG A 332      11.107 -38.790 -25.585  1.00 91.02           C  
ATOM   2647  C   ARG A 332      12.189 -39.765 -25.134  1.00 91.02           C  
ATOM   2648  O   ARG A 332      12.950 -40.279 -25.955  1.00 91.02           O  
ATOM   2649  CB  ARG A 332      11.600 -37.350 -25.430  1.00 91.02           C  
ATOM   2650  CG  ARG A 332      10.752 -36.324 -26.166  1.00 91.02           C  
ATOM   2651  CD  ARG A 332      11.350 -34.927 -26.073  1.00 91.02           C  
ATOM   2652  NE  ARG A 332      10.454 -33.919 -26.634  1.00 91.02           N  
ATOM   2653  CZ  ARG A 332      10.697 -32.612 -26.646  1.00 91.02           C  
ATOM   2654  NH1 ARG A 332      11.817 -32.126 -26.125  1.00 91.02           N1+
ATOM   2655  NH2 ARG A 332       9.812 -31.784 -27.181  1.00 91.02           N  
ATOM   2656  N   PHE A 333      12.339 -39.951 -23.883  1.00 87.46           N  
ATOM   2657  CA  PHE A 333      13.290 -40.887 -23.295  1.00 87.46           C  
ATOM   2658  C   PHE A 333      13.014 -42.308 -23.771  1.00 87.46           C  
ATOM   2659  O   PHE A 333      13.937 -43.028 -24.160  1.00 87.46           O  
ATOM   2660  CB  PHE A 333      13.229 -40.825 -21.765  1.00 87.46           C  
ATOM   2661  CG  PHE A 333      14.221 -41.727 -21.082  1.00 87.46           C  
ATOM   2662  CD1 PHE A 333      13.820 -42.944 -20.543  1.00 87.46           C  
ATOM   2663  CD2 PHE A 333      15.557 -41.360 -20.980  1.00 87.46           C  
ATOM   2664  CE1 PHE A 333      14.735 -43.781 -19.910  1.00 87.46           C  
ATOM   2665  CE2 PHE A 333      16.478 -42.192 -20.348  1.00 87.46           C  
ATOM   2666  CZ  PHE A 333      16.065 -43.401 -19.813  1.00 87.46           C  
ATOM   2667  N   GLU A 334      11.793 -42.799 -23.746  1.00 89.54           N  
ATOM   2668  CA  GLU A 334      11.414 -44.140 -24.183  1.00 89.54           C  
ATOM   2669  C   GLU A 334      11.734 -44.351 -25.659  1.00 89.54           C  
ATOM   2670  O   GLU A 334      12.194 -45.424 -26.053  1.00 89.54           O  
ATOM   2671  CB  GLU A 334       9.925 -44.388 -23.926  1.00 89.54           C  
ATOM   2672  CG  GLU A 334       9.585 -44.625 -22.461  1.00 89.54           C  
ATOM   2673  CD  GLU A 334       8.096 -44.810 -22.214  1.00 89.54           C  
ATOM   2674  OE1 GLU A 334       7.700 -45.057 -21.052  1.00 89.54           O  
ATOM   2675  OE2 GLU A 334       7.320 -44.708 -23.190  1.00 89.54           O1-
ATOM   2676  N   GLU A 335      11.473 -43.326 -26.426  1.00 89.69           N  
ATOM   2677  CA  GLU A 335      11.801 -43.393 -27.847  1.00 89.69           C  
ATOM   2678  C   GLU A 335      13.304 -43.548 -28.060  1.00 89.69           C  
ATOM   2679  O   GLU A 335      13.738 -44.305 -28.930  1.00 89.69           O  
ATOM   2680  CB  GLU A 335      11.292 -42.147 -28.576  1.00 89.69           C  
ATOM   2681  CG  GLU A 335       9.778 -42.101 -28.732  1.00 89.69           C  
ATOM   2682  CD  GLU A 335       9.277 -40.797 -29.332  1.00 89.69           C  
ATOM   2683  OE1 GLU A 335       8.043 -40.615 -29.442  1.00 89.69           O  
ATOM   2684  OE2 GLU A 335      10.124 -39.951 -29.695  1.00 89.69           O1-
ATOM   2685  N   ALA A 336      14.074 -42.755 -27.339  1.00 82.85           N  
ATOM   2686  CA  ALA A 336      15.532 -42.823 -27.410  1.00 82.85           C  
ATOM   2687  C   ALA A 336      16.036 -44.208 -27.014  1.00 82.85           C  
ATOM   2688  O   ALA A 336      16.963 -44.738 -27.632  1.00 82.85           O  
ATOM   2689  CB  ALA A 336      16.158 -41.757 -26.516  1.00 82.85           C  
ATOM   2690  N   LEU A 337      15.459 -44.823 -25.939  1.00 86.53           N  
ATOM   2691  CA  LEU A 337      15.851 -46.160 -25.506  1.00 86.53           C  
ATOM   2692  C   LEU A 337      15.551 -47.192 -26.588  1.00 86.53           C  
ATOM   2693  O   LEU A 337      16.340 -48.113 -26.809  1.00 86.53           O  
ATOM   2694  CB  LEU A 337      15.128 -46.537 -24.210  1.00 86.53           C  
ATOM   2695  CG  LEU A 337      15.702 -45.951 -22.919  1.00 86.53           C  
ATOM   2696  CD1 LEU A 337      14.779 -46.254 -21.743  1.00 86.53           C  
ATOM   2697  CD2 LEU A 337      17.102 -46.498 -22.660  1.00 86.53           C  
ATOM   2698  N   GLU A 338      14.434 -47.100 -27.261  1.00 88.72           N  
ATOM   2699  CA  GLU A 338      14.063 -48.009 -28.342  1.00 88.72           C  
ATOM   2700  C   GLU A 338      15.036 -47.899 -29.512  1.00 88.72           C  
ATOM   2701  O   GLU A 338      15.389 -48.907 -30.128  1.00 88.72           O  
ATOM   2702  CB  GLU A 338      12.635 -47.727 -28.816  1.00 88.72           C  
ATOM   2703  CG  GLU A 338      11.561 -48.219 -27.859  1.00 88.72           C  
ATOM   2704  CD  GLU A 338      10.151 -47.857 -28.302  1.00 88.72           C  
ATOM   2705  OE1 GLU A 338       9.186 -48.170 -27.569  1.00 88.72           O  
ATOM   2706  OE2 GLU A 338      10.012 -47.257 -29.390  1.00 88.72           O1-
ATOM   2707  N   GLU A 339      15.392 -46.765 -29.819  1.00 83.78           N  
ATOM   2708  CA  GLU A 339      16.364 -46.516 -30.879  1.00 83.78           C  
ATOM   2709  C   GLU A 339      17.713 -47.150 -30.552  1.00 83.78           C  
ATOM   2710  O   GLU A 339      18.367 -47.718 -31.428  1.00 83.78           O  
ATOM   2711  CB  GLU A 339      16.532 -45.013 -31.113  1.00 83.78           C  
ATOM   2712  CG  GLU A 339      17.260 -44.669 -32.404  1.00 83.78           C  
ATOM   2713  CD  GLU A 339      17.167 -43.195 -32.771  1.00 83.78           C  
ATOM   2714  OE1 GLU A 339      17.664 -42.807 -33.853  1.00 83.78           O  
ATOM   2715  OE2 GLU A 339      16.594 -42.425 -31.970  1.00 83.78           O1-
ATOM   2716  N   VAL A 340      18.131 -46.904 -29.349  1.00 78.80           N  
ATOM   2717  CA  VAL A 340      19.371 -47.522 -28.894  1.00 78.80           C  
ATOM   2718  C   VAL A 340      19.274 -49.040 -29.030  1.00 78.80           C  
ATOM   2719  O   VAL A 340      20.217 -49.690 -29.487  1.00 78.80           O  
ATOM   2720  CB  VAL A 340      19.695 -47.137 -27.433  1.00 78.80           C  
ATOM   2721  CG1 VAL A 340      20.862 -47.967 -26.901  1.00 78.80           C  
ATOM   2722  CG2 VAL A 340      20.006 -45.645 -27.331  1.00 78.80           C  
ATOM   2723  N   GLU A 341      18.228 -49.653 -28.596  1.00 81.01           N  
ATOM   2724  CA  GLU A 341      18.014 -51.093 -28.690  1.00 81.01           C  
ATOM   2725  C   GLU A 341      18.002 -51.557 -30.144  1.00 81.01           C  
ATOM   2726  O   GLU A 341      18.529 -52.623 -30.466  1.00 81.01           O  
ATOM   2727  CB  GLU A 341      16.705 -51.489 -28.002  1.00 81.01           C  
ATOM   2728  CG  GLU A 341      16.835 -51.686 -26.499  1.00 81.01           C  
ATOM   2729  CD  GLU A 341      15.526 -52.067 -25.828  1.00 81.01           C  
ATOM   2730  OE1 GLU A 341      15.502 -52.219 -24.585  1.00 81.01           O  
ATOM   2731  OE2 GLU A 341      14.515 -52.216 -26.550  1.00 81.01           O1-
ATOM   2732  N   ARG A 342      17.418 -50.776 -31.000  1.00 83.22           N  
ATOM   2733  CA  ARG A 342      17.396 -51.064 -32.431  1.00 83.22           C  
ATOM   2734  C   ARG A 342      18.808 -51.077 -33.008  1.00 83.22           C  
ATOM   2735  O   ARG A 342      19.146 -51.945 -33.816  1.00 83.22           O  
ATOM   2736  CB  ARG A 342      16.537 -50.039 -33.173  1.00 83.22           C  
ATOM   2737  CG  ARG A 342      15.044 -50.315 -33.096  1.00 83.22           C  
ATOM   2738  CD  ARG A 342      14.251 -49.397 -34.017  1.00 83.22           C  
ATOM   2739  NE  ARG A 342      13.086 -48.833 -33.342  1.00 83.22           N  
ATOM   2740  CZ  ARG A 342      12.253 -47.947 -33.883  1.00 83.22           C  
ATOM   2741  NH1 ARG A 342      12.442 -47.507 -35.121  1.00 83.22           N1+
ATOM   2742  NH2 ARG A 342      11.224 -47.498 -33.180  1.00 83.22           N  
ATOM   2743  N   ILE A 343      19.593 -50.056 -32.680  1.00 77.65           N  
ATOM   2744  CA  ILE A 343      20.992 -49.949 -33.079  1.00 77.65           C  
ATOM   2745  C   ILE A 343      21.771 -51.153 -32.552  1.00 77.65           C  
ATOM   2746  O   ILE A 343      22.609 -51.716 -33.260  1.00 77.65           O  
ATOM   2747  CB  ILE A 343      21.627 -48.636 -32.572  1.00 77.65           C  
ATOM   2748  CG1 ILE A 343      20.986 -47.430 -33.267  1.00 77.65           C  
ATOM   2749  CG2 ILE A 343      23.143 -48.650 -32.787  1.00 77.65           C  
ATOM   2750  CD1 ILE A 343      21.404 -46.085 -32.686  1.00 77.65           C  
ATOM   2751  N   LYS A 344      21.529 -51.637 -31.283  1.00 76.37           N  
ATOM   2752  CA  LYS A 344      22.178 -52.807 -30.698  1.00 76.37           C  
ATOM   2753  C   LYS A 344      21.793 -54.081 -31.445  1.00 76.37           C  
ATOM   2754  O   LYS A 344      22.625 -54.972 -31.631  1.00 76.37           O  
ATOM   2755  CB  LYS A 344      21.814 -52.938 -29.218  1.00 76.37           C  
ATOM   2756  CG  LYS A 344      22.638 -52.051 -28.297  1.00 76.37           C  
ATOM   2757  CD  LYS A 344      22.383 -52.377 -26.831  1.00 76.37           C  
ATOM   2758  CE  LYS A 344      23.174 -51.461 -25.908  1.00 76.37           C  
ATOM   2759  NZ  LYS A 344      22.911 -51.763 -24.469  1.00 76.37           N1+
ATOM   2760  N   ARG A 345      20.566 -54.240 -31.848  1.00 76.41           N  
ATOM   2761  CA  ARG A 345      20.099 -55.401 -32.600  1.00 76.41           C  
ATOM   2762  C   ARG A 345      20.688 -55.414 -34.007  1.00 76.41           C  
ATOM   2763  O   ARG A 345      20.998 -56.478 -34.546  1.00 76.41           O  
ATOM   2764  CB  ARG A 345      18.571 -55.416 -32.672  1.00 76.41           C  
ATOM   2765  CG  ARG A 345      17.898 -55.851 -31.379  1.00 76.41           C  
ATOM   2766  CD  ARG A 345      16.396 -56.021 -31.555  1.00 76.41           C  
ATOM   2767  NE  ARG A 345      15.725 -56.240 -30.276  1.00 76.41           N  
ATOM   2768  CZ  ARG A 345      14.410 -56.364 -30.122  1.00 76.41           C  
ATOM   2769  NH1 ARG A 345      13.595 -56.292 -31.168  1.00 76.41           N1+
ATOM   2770  NH2 ARG A 345      13.905 -56.561 -28.913  1.00 76.41           N  
ATOM   2771  N   ARG A 346      20.779 -54.244 -34.584  1.00 67.54           N  
ATOM   2772  CA  ARG A 346      21.464 -54.096 -35.864  1.00 67.54           C  
ATOM   2773  C   ARG A 346      22.945 -54.440 -35.736  1.00 67.54           C  
ATOM   2774  O   ARG A 346      23.531 -55.029 -36.647  1.00 67.54           O  
ATOM   2775  CB  ARG A 346      21.302 -52.672 -36.401  1.00 67.54           C  
ATOM   2776  CG  ARG A 346      19.956 -52.411 -37.056  1.00 67.54           C  
ATOM   2777  CD  ARG A 346      19.891 -51.021 -37.676  1.00 67.54           C  
ATOM   2778  NE  ARG A 346      18.547 -50.706 -38.154  1.00 67.54           N  
ATOM   2779  CZ  ARG A 346      18.236 -49.649 -38.898  1.00 67.54           C  
ATOM   2780  NH1 ARG A 346      19.170 -48.779 -39.265  1.00 67.54           N1+
ATOM   2781  NH2 ARG A 346      16.980 -49.459 -39.277  1.00 67.54           N  
ATOM   2782  N   GLN A 347      23.583 -54.192 -34.666  1.00 64.33           N  
ATOM   2783  CA  GLN A 347      24.965 -54.560 -34.384  1.00 64.33           C  
ATOM   2784  C   GLN A 347      25.088 -56.053 -34.093  1.00 64.33           C  
ATOM   2785  O   GLN A 347      26.068 -56.689 -34.487  1.00 64.33           O  
ATOM   2786  CB  GLN A 347      25.507 -53.751 -33.204  1.00 64.33           C  
ATOM   2787  CG  GLN A 347      26.381 -52.573 -33.615  1.00 64.33           C  
ATOM   2788  CD  GLN A 347      27.057 -51.902 -32.435  1.00 64.33           C  
ATOM   2789  NE2 GLN A 347      27.864 -50.884 -32.714  1.00 64.33           N  
ATOM   2790  OE1 GLN A 347      26.855 -52.296 -31.282  1.00 64.33           O  
ATOM   2791  N   LYS A 348      24.049 -56.755 -33.543  1.00 62.04           N  
ATOM   2792  CA  LYS A 348      24.106 -58.174 -33.199  1.00 62.04           C  
ATOM   2793  C   LYS A 348      23.627 -59.041 -34.359  1.00 62.04           C  
ATOM   2794  O   LYS A 348      24.078 -60.177 -34.520  1.00 62.04           O  
ATOM   2795  CB  LYS A 348      23.268 -58.458 -31.952  1.00 62.04           C  
ATOM   2796  CG  LYS A 348      23.975 -58.135 -30.643  1.00 62.04           C  
ATOM   2797  CD  LYS A 348      23.177 -58.623 -29.441  1.00 62.04           C  
ATOM   2798  CE  LYS A 348      23.857 -58.254 -28.130  1.00 62.04           C  
ATOM   2799  NZ  LYS A 348      23.081 -58.737 -26.949  1.00 62.04           N1+
ATOM   2800  N   GLY A 349      22.869 -58.352 -35.382  1.00 56.96           N  
ATOM   2801  CA  GLY A 349      22.388 -59.015 -36.583  1.00 56.96           C  
ATOM   2802  C   GLY A 349      23.233 -58.719 -37.807  1.00 56.96           C  
ATOM   2803  O   GLY A 349      23.151 -59.430 -38.811  1.00 56.96           O  
ATOM   2804  N   GLY A 350      24.362 -57.971 -37.638  1.00 50.29           N  
ATOM   2805  CA  GLY A 350      25.388 -57.740 -38.643  1.00 50.29           C  
ATOM   2806  C   GLY A 350      26.797 -57.871 -38.098  1.00 50.29           C  
ATOM   2807  O   GLY A 350      27.217 -57.079 -37.252  1.00 50.29           O  
ATOM   2808  N   SER A 351      27.201 -59.146 -37.634  1.00 48.98           N  
ATOM   2809  CA  SER A 351      28.582 -59.555 -37.866  1.00 48.98           C  
ATOM   2810  C   SER A 351      28.862 -60.927 -37.261  1.00 48.98           C  
ATOM   2811  O   SER A 351      29.055 -61.049 -36.050  1.00 48.98           O  
ATOM   2812  CB  SER A 351      29.552 -58.525 -37.285  1.00 48.98           C  
ATOM   2813  OG  SER A 351      29.814 -58.797 -35.918  1.00 48.98           O  
ATOM   2814  N   GLY A 352      28.133 -61.988 -37.797  1.00 41.25           N  
ATOM   2815  CA  GLY A 352      28.929 -63.044 -38.402  1.00 41.25           C  
ATOM   2816  C   GLY A 352      28.703 -63.179 -39.896  1.00 41.25           C  
ATOM   2817  O   GLY A 352      27.689 -63.730 -40.328  1.00 41.25           O  
ATOM   2818  N   TRP A 353      28.797 -62.070 -40.908  1.00 57.18           N  
ATOM   2819  CA  TRP A 353      29.539 -62.689 -42.000  1.00 57.18           C  
ATOM   2820  C   TRP A 353      31.037 -62.448 -41.846  1.00 57.18           C  
ATOM   2821  O   TRP A 353      31.458 -61.368 -41.426  1.00 57.18           O  
ATOM   2822  CB  TRP A 353      29.058 -62.151 -43.350  1.00 57.18           C  
ATOM   2823  CG  TRP A 353      27.871 -62.877 -43.908  1.00 57.18           C  
ATOM   2824  CD1 TRP A 353      26.623 -62.959 -43.356  1.00 57.18           C  
ATOM   2825  CD2 TRP A 353      27.822 -63.626 -45.125  1.00 57.18           C  
ATOM   2826  CE2 TRP A 353      26.510 -64.137 -45.249  1.00 57.18           C  
ATOM   2827  CE3 TRP A 353      28.760 -63.917 -46.124  1.00 57.18           C  
ATOM   2828  NE1 TRP A 353      25.800 -63.716 -44.157  1.00 57.18           N  
ATOM   2829  CZ2 TRP A 353      26.114 -64.922 -46.335  1.00 57.18           C  
ATOM   2830  CZ3 TRP A 353      28.364 -64.698 -47.204  1.00 57.18           C  
ATOM   2831  CH2 TRP A 353      27.052 -65.191 -47.298  1.00 57.18           C  
ATOM   2832  N   SER A 354      31.864 -63.244 -41.272  1.00 51.92           N  
ATOM   2833  CA  SER A 354      33.188 -62.895 -41.779  1.00 51.92           C  
ATOM   2834  C   SER A 354      33.140 -61.625 -42.621  1.00 51.92           C  
ATOM   2835  O   SER A 354      32.287 -61.489 -43.501  1.00 51.92           O  
ATOM   2836  CB  SER A 354      33.766 -64.044 -42.607  1.00 51.92           C  
ATOM   2837  OG  SER A 354      32.885 -64.397 -43.660  1.00 51.92           O  
ATOM   2838  N   HIS A 355      33.722 -60.194 -42.107  1.00 45.58           N  
ATOM   2839  CA  HIS A 355      34.832 -59.460 -42.702  1.00 45.58           C  
ATOM   2840  C   HIS A 355      35.239 -58.276 -41.830  1.00 45.58           C  
ATOM   2841  O   HIS A 355      34.382 -57.545 -41.328  1.00 45.58           O  
ATOM   2842  CB  HIS A 355      34.464 -58.976 -44.105  1.00 45.58           C  
ATOM   2843  CG  HIS A 355      35.481 -59.323 -45.145  1.00 45.58           C  
ATOM   2844  CD2 HIS A 355      35.391 -60.096 -46.255  1.00 45.58           C  
ATOM   2845  ND1 HIS A 355      36.777 -58.857 -45.104  1.00 45.58           N  
ATOM   2846  CE1 HIS A 355      37.441 -59.328 -46.147  1.00 45.58           C  
ATOM   2847  NE2 HIS A 355      36.623 -60.082 -46.860  1.00 45.58           N  
ATOM   2848  N   PRO A 356      36.589 -58.148 -41.453  1.00 47.90           N  
ATOM   2849  CA  PRO A 356      37.692 -57.647 -40.629  1.00 47.90           C  
ATOM   2850  C   PRO A 356      37.685 -56.126 -40.495  1.00 47.90           C  
ATOM   2851  O   PRO A 356      38.534 -55.447 -41.078  1.00 47.90           O  
ATOM   2852  CB  PRO A 356      38.938 -58.124 -41.380  1.00 47.90           C  
ATOM   2853  CG  PRO A 356      38.503 -58.241 -42.805  1.00 47.90           C  
ATOM   2854  CD  PRO A 356      37.041 -57.906 -42.887  1.00 47.90           C  
ATOM   2855  N   GLN A 357      36.621 -55.284 -40.167  1.00 52.92           N  
ATOM   2856  CA  GLN A 357      36.854 -53.855 -39.987  1.00 52.92           C  
ATOM   2857  C   GLN A 357      36.042 -53.308 -38.817  1.00 52.92           C  
ATOM   2858  O   GLN A 357      36.234 -52.163 -38.402  1.00 52.92           O  
ATOM   2859  CB  GLN A 357      36.509 -53.090 -41.267  1.00 52.92           C  
ATOM   2860  CG  GLN A 357      37.710 -52.426 -41.927  1.00 52.92           C  
ATOM   2861  CD  GLN A 357      37.355 -51.736 -43.231  1.00 52.92           C  
ATOM   2862  NE2 GLN A 357      38.342 -51.098 -43.852  1.00 52.92           N  
ATOM   2863  OE1 GLN A 357      36.204 -51.777 -43.677  1.00 52.92           O  
ATOM   2864  N   PHE A 358      35.955 -53.940 -37.597  1.00 52.01           N  
ATOM   2865  CA  PHE A 358      35.274 -52.974 -36.743  1.00 52.01           C  
ATOM   2866  C   PHE A 358      35.596 -53.228 -35.275  1.00 52.01           C  
ATOM   2867  O   PHE A 358      35.127 -54.207 -34.692  1.00 52.01           O  
ATOM   2868  CB  PHE A 358      33.759 -53.033 -36.967  1.00 52.01           C  
ATOM   2869  CG  PHE A 358      33.301 -52.322 -38.212  1.00 52.01           C  
ATOM   2870  CD1 PHE A 358      33.037 -50.959 -38.193  1.00 52.01           C  
ATOM   2871  CD2 PHE A 358      33.135 -53.019 -39.401  1.00 52.01           C  
ATOM   2872  CE1 PHE A 358      32.613 -50.298 -39.345  1.00 52.01           C  
ATOM   2873  CE2 PHE A 358      32.712 -52.368 -40.556  1.00 52.01           C  
ATOM   2874  CZ  PHE A 358      32.451 -51.007 -40.526  1.00 52.01           C  
ATOM   2875  N   GLU A 359      36.797 -53.972 -34.717  1.00 40.48           N  
ATOM   2876  CA  GLU A 359      37.564 -53.566 -33.543  1.00 40.48           C  
ATOM   2877  C   GLU A 359      37.697 -52.047 -33.468  1.00 40.48           C  
ATOM   2878  O   GLU A 359      38.245 -51.422 -34.378  1.00 40.48           O  
ATOM   2879  CB  GLU A 359      38.949 -54.215 -33.556  1.00 40.48           C  
ATOM   2880  CG  GLU A 359      39.160 -55.238 -32.449  1.00 40.48           C  
ATOM   2881  CD  GLU A 359      40.524 -55.908 -32.500  1.00 40.48           C  
ATOM   2882  OE1 GLU A 359      40.785 -56.818 -31.681  1.00 40.48           O  
ATOM   2883  OE2 GLU A 359      41.339 -55.517 -33.365  1.00 40.48           O1-
ATOM   2884  N   LYS A 360      36.843 -51.214 -33.222  1.00 50.07           N  
ATOM   2885  CA  LYS A 360      36.918 -49.959 -32.479  1.00 50.07           C  
ATOM   2886  C   LYS A 360      35.556 -49.579 -31.905  1.00 50.07           C  
ATOM   2887  O   LYS A 360      34.546 -49.621 -32.610  1.00 50.07           O  
ATOM   2888  CB  LYS A 360      37.443 -48.835 -33.372  1.00 50.07           C  
ATOM   2889  CG  LYS A 360      38.960 -48.774 -33.464  1.00 50.07           C  
ATOM   2890  CD  LYS A 360      39.425 -47.547 -34.239  1.00 50.07           C  
ATOM   2891  CE  LYS A 360      40.937 -47.542 -34.426  1.00 50.07           C  
ATOM   2892  NZ  LYS A 360      41.397 -46.341 -35.186  1.00 50.07           N1+
TER   
END
