# Supplementary material for: De novo design of obligate ABC-type heterotrimeric proteins
Source: Nat Struct Mol Biol. 2022 Dec 15;29(12):1266–76. doi: 10.1038/s41594-022-00879-4 (PMC9758053; doi:10.1038/s41594-022-00879-4)
Supplement: Supplementary file 4 — This compressed file contains all PDB files and scripts used in our design protocols and analyses, as well as the final design model outputs. [file 41594_2022_879_MOESM4_ESM.zip › source_data/pdbs/AF-Monomer for worms fusions/C2-DHT01-03/C2-DHT01-03_chnA_model_3_ptm_seed_0_unrelaxed.pdb]

ATOM      1  N   MET A   1      31.421  17.206  14.446  1.00 63.71           N  
ATOM      2  CA  MET A   1      30.096  17.654  14.865  1.00 63.71           C  
ATOM      3  C   MET A   1      29.719  18.959  14.174  1.00 63.71           C  
ATOM      4  O   MET A   1      28.575  19.408  14.267  1.00 63.71           O  
ATOM      5  CB  MET A   1      30.043  17.831  16.383  1.00 63.71           C  
ATOM      6  CG  MET A   1      28.794  17.250  17.026  1.00 63.71           C  
ATOM      7  SD  MET A   1      28.647  17.691  18.801  1.00 63.71           S  
ATOM      8  CE  MET A   1      27.314  16.564  19.300  1.00 63.71           C  
ATOM      9  N   GLY A   2      30.387  19.497  13.076  1.00 81.21           N  
ATOM     10  CA  GLY A   2      30.177  20.701  12.289  1.00 81.21           C  
ATOM     11  C   GLY A   2      29.628  20.420  10.903  1.00 81.21           C  
ATOM     12  O   GLY A   2      28.795  21.173  10.394  1.00 81.21           O  
ATOM     13  N   ASP A   3      29.913  19.227  10.339  1.00 87.49           N  
ATOM     14  CA  ASP A   3      29.481  18.923   8.977  1.00 87.49           C  
ATOM     15  C   ASP A   3      28.044  18.409   8.958  1.00 87.49           C  
ATOM     16  O   ASP A   3      27.274  18.739   8.054  1.00 87.49           O  
ATOM     17  CB  ASP A   3      30.416  17.895   8.335  1.00 87.49           C  
ATOM     18  CG  ASP A   3      31.688  18.513   7.783  1.00 87.49           C  
ATOM     19  OD1 ASP A   3      31.788  19.758   7.730  1.00 87.49           O  
ATOM     20  OD2 ASP A   3      32.598  17.749   7.395  1.00 87.49           O1-
ATOM     21  N   GLU A   4      27.605  17.688  10.029  1.00 87.66           N  
ATOM     22  CA  GLU A   4      26.256  17.137  10.121  1.00 87.66           C  
ATOM     23  C   GLU A   4      25.236  18.226  10.436  1.00 87.66           C  
ATOM     24  O   GLU A   4      24.135  18.233   9.881  1.00 87.66           O  
ATOM     25  CB  GLU A   4      26.195  16.036  11.181  1.00 87.66           C  
ATOM     26  CG  GLU A   4      26.814  14.718  10.736  1.00 87.66           C  
ATOM     27  CD  GLU A   4      26.715  13.623  11.787  1.00 87.66           C  
ATOM     28  OE1 GLU A   4      27.135  12.477  11.510  1.00 87.66           O  
ATOM     29  OE2 GLU A   4      26.213  13.915  12.896  1.00 87.66           O1-
ATOM     30  N   GLU A   5      25.629  19.241  11.267  1.00 89.07           N  
ATOM     31  CA  GLU A   5      24.764  20.372  11.591  1.00 89.07           C  
ATOM     32  C   GLU A   5      24.573  21.284  10.383  1.00 89.07           C  
ATOM     33  O   GLU A   5      23.466  21.761  10.128  1.00 89.07           O  
ATOM     34  CB  GLU A   5      25.338  21.168  12.766  1.00 89.07           C  
ATOM     35  CG  GLU A   5      24.295  21.965  13.535  1.00 89.07           C  
ATOM     36  CD  GLU A   5      24.840  22.592  14.810  1.00 89.07           C  
ATOM     37  OE1 GLU A   5      24.103  23.358  15.471  1.00 89.07           O  
ATOM     38  OE2 GLU A   5      26.012  22.316  15.148  1.00 89.07           O1-
ATOM     39  N   GLU A   6      25.660  21.437   9.585  1.00 89.27           N  
ATOM     40  CA  GLU A   6      25.556  22.259   8.383  1.00 89.27           C  
ATOM     41  C   GLU A   6      24.682  21.586   7.329  1.00 89.27           C  
ATOM     42  O   GLU A   6      23.869  22.245   6.677  1.00 89.27           O  
ATOM     43  CB  GLU A   6      26.946  22.548   7.809  1.00 89.27           C  
ATOM     44  CG  GLU A   6      26.985  23.744   6.869  1.00 89.27           C  
ATOM     45  CD  GLU A   6      28.397  24.208   6.548  1.00 89.27           C  
ATOM     46  OE1 GLU A   6      28.554  25.220   5.828  1.00 89.27           O  
ATOM     47  OE2 GLU A   6      29.354  23.555   7.020  1.00 89.27           O1-
ATOM     48  N   LYS A   7      24.801  20.237   7.202  1.00 90.43           N  
ATOM     49  CA  LYS A   7      23.954  19.490   6.278  1.00 90.43           C  
ATOM     50  C   LYS A   7      22.486  19.576   6.684  1.00 90.43           C  
ATOM     51  O   LYS A   7      21.607  19.720   5.832  1.00 90.43           O  
ATOM     52  CB  LYS A   7      24.393  18.026   6.209  1.00 90.43           C  
ATOM     53  CG  LYS A   7      25.660  17.798   5.399  1.00 90.43           C  
ATOM     54  CD  LYS A   7      25.995  16.315   5.291  1.00 90.43           C  
ATOM     55  CE  LYS A   7      27.294  16.089   4.530  1.00 90.43           C  
ATOM     56  NZ  LYS A   7      27.649  14.640   4.458  1.00 90.43           N1+
ATOM     57  N   LEU A   8      22.191  19.520   7.974  1.00 91.20           N  
ATOM     58  CA  LEU A   8      20.833  19.621   8.498  1.00 91.20           C  
ATOM     59  C   LEU A   8      20.274  21.025   8.297  1.00 91.20           C  
ATOM     60  O   LEU A   8      19.115  21.187   7.910  1.00 91.20           O  
ATOM     61  CB  LEU A   8      20.803  19.255   9.985  1.00 91.20           C  
ATOM     62  CG  LEU A   8      19.474  18.730  10.528  1.00 91.20           C  
ATOM     63  CD1 LEU A   8      19.578  17.240  10.838  1.00 91.20           C  
ATOM     64  CD2 LEU A   8      19.057  19.511  11.770  1.00 91.20           C  
ATOM     65  N   ARG A   9      21.114  22.079   8.476  1.00 92.99           N  
ATOM     66  CA  ARG A   9      20.677  23.458   8.284  1.00 92.99           C  
ATOM     67  C   ARG A   9      20.359  23.732   6.818  1.00 92.99           C  
ATOM     68  O   ARG A   9      19.365  24.393   6.506  1.00 92.99           O  
ATOM     69  CB  ARG A   9      21.746  24.434   8.779  1.00 92.99           C  
ATOM     70  CG  ARG A   9      21.182  25.684   9.436  1.00 92.99           C  
ATOM     71  CD  ARG A   9      22.283  26.567  10.008  1.00 92.99           C  
ATOM     72  NE  ARG A   9      21.737  27.751  10.666  1.00 92.99           N  
ATOM     73  CZ  ARG A   9      22.468  28.707  11.234  1.00 92.99           C  
ATOM     74  NH1 ARG A   9      23.793  28.636  11.235  1.00 92.99           N1+
ATOM     75  NH2 ARG A   9      21.867  29.741  11.805  1.00 92.99           N  
ATOM     76  N   GLU A  10      21.187  23.184   5.889  1.00 94.06           N  
ATOM     77  CA  GLU A  10      20.952  23.340   4.457  1.00 94.06           C  
ATOM     78  C   GLU A  10      19.682  22.613   4.024  1.00 94.06           C  
ATOM     79  O   GLU A  10      18.903  23.137   3.225  1.00 94.06           O  
ATOM     80  CB  GLU A  10      22.151  22.826   3.656  1.00 94.06           C  
ATOM     81  CG  GLU A  10      23.335  23.783   3.639  1.00 94.06           C  
ATOM     82  CD  GLU A  10      24.519  23.257   2.843  1.00 94.06           C  
ATOM     83  OE1 GLU A  10      25.559  23.952   2.772  1.00 94.06           O  
ATOM     84  OE2 GLU A  10      24.406  22.144   2.285  1.00 94.06           O1-
ATOM     85  N   SER A  11      19.489  21.427   4.578  1.00 92.27           N  
ATOM     86  CA  SER A  11      18.288  20.662   4.262  1.00 92.27           C  
ATOM     87  C   SER A  11      17.033  21.373   4.756  1.00 92.27           C  
ATOM     88  O   SER A  11      16.022  21.422   4.051  1.00 92.27           O  
ATOM     89  CB  SER A  11      18.365  19.264   4.876  1.00 92.27           C  
ATOM     90  OG  SER A  11      17.194  18.521   4.587  1.00 92.27           O  
ATOM     91  N   LEU A  12      17.111  21.969   5.944  1.00 92.36           N  
ATOM     92  CA  LEU A  12      15.975  22.683   6.516  1.00 92.36           C  
ATOM     93  C   LEU A  12      15.675  23.951   5.723  1.00 92.36           C  
ATOM     94  O   LEU A  12      14.510  24.273   5.476  1.00 92.36           O  
ATOM     95  CB  LEU A  12      16.245  23.034   7.981  1.00 92.36           C  
ATOM     96  CG  LEU A  12      16.052  21.906   8.996  1.00 92.36           C  
ATOM     97  CD1 LEU A  12      16.579  22.327  10.363  1.00 92.36           C  
ATOM     98  CD2 LEU A  12      14.583  21.510   9.082  1.00 92.36           C  
ATOM     99  N   GLU A  13      16.706  24.645   5.287  1.00 94.28           N  
ATOM    100  CA  GLU A  13      16.515  25.852   4.488  1.00 94.28           C  
ATOM    101  C   GLU A  13      15.929  25.520   3.119  1.00 94.28           C  
ATOM    102  O   GLU A  13      15.054  26.233   2.624  1.00 94.28           O  
ATOM    103  CB  GLU A  13      17.840  26.603   4.325  1.00 94.28           C  
ATOM    104  CG  GLU A  13      18.207  27.469   5.522  1.00 94.28           C  
ATOM    105  CD  GLU A  13      19.545  28.173   5.364  1.00 94.28           C  
ATOM    106  OE1 GLU A  13      19.959  28.904   6.293  1.00 94.28           O  
ATOM    107  OE2 GLU A  13      20.185  27.991   4.305  1.00 94.28           O1-
ATOM    108  N   GLU A  14      16.389  24.331   2.531  1.00 93.79           N  
ATOM    109  CA  GLU A  14      15.833  23.887   1.256  1.00 93.79           C  
ATOM    110  C   GLU A  14      14.368  23.485   1.404  1.00 93.79           C  
ATOM    111  O   GLU A  14      13.542  23.800   0.545  1.00 93.79           O  
ATOM    112  CB  GLU A  14      16.645  22.717   0.694  1.00 93.79           C  
ATOM    113  CG  GLU A  14      16.411  22.463  -0.788  1.00 93.79           C  
ATOM    114  CD  GLU A  14      17.391  21.466  -1.388  1.00 93.79           C  
ATOM    115  OE1 GLU A  14      17.317  21.204  -2.610  1.00 93.79           O  
ATOM    116  OE2 GLU A  14      18.238  20.945  -0.630  1.00 93.79           O1-
ATOM    117  N   GLN A  15      14.037  22.789   2.517  1.00 91.69           N  
ATOM    118  CA  GLN A  15      12.657  22.400   2.788  1.00 91.69           C  
ATOM    119  C   GLN A  15      11.774  23.625   3.013  1.00 91.69           C  
ATOM    120  O   GLN A  15      10.638  23.672   2.540  1.00 91.69           O  
ATOM    121  CB  GLN A  15      12.588  21.472   4.002  1.00 91.69           C  
ATOM    122  CG  GLN A  15      12.923  20.020   3.687  1.00 91.69           C  
ATOM    123  CD  GLN A  15      12.688  19.095   4.866  1.00 91.69           C  
ATOM    124  NE2 GLN A  15      12.585  17.799   4.590  1.00 91.69           N  
ATOM    125  OE1 GLN A  15      12.601  19.540   6.015  1.00 91.69           O  
ATOM    126  N   LYS A  16      12.349  24.736   3.687  1.00 93.97           N  
ATOM    127  CA  LYS A  16      11.589  25.964   3.910  1.00 93.97           C  
ATOM    128  C   LYS A  16      11.311  26.683   2.593  1.00 93.97           C  
ATOM    129  O   LYS A  16      10.216  27.211   2.387  1.00 93.97           O  
ATOM    130  CB  LYS A  16      12.338  26.893   4.866  1.00 93.97           C  
ATOM    131  CG  LYS A  16      12.226  26.495   6.330  1.00 93.97           C  
ATOM    132  CD  LYS A  16      12.908  27.508   7.239  1.00 93.97           C  
ATOM    133  CE  LYS A  16      12.829  27.091   8.702  1.00 93.97           C  
ATOM    134  NZ  LYS A  16      13.514  28.073   9.595  1.00 93.97           N1+
ATOM    135  N   LYS A  17      12.332  26.668   1.686  1.00 94.95           N  
ATOM    136  CA  LYS A  17      12.156  27.273   0.369  1.00 94.95           C  
ATOM    137  C   LYS A  17      11.127  26.507  -0.458  1.00 94.95           C  
ATOM    138  O   LYS A  17      10.293  27.111  -1.136  1.00 94.95           O  
ATOM    139  CB  LYS A  17      13.490  27.329  -0.378  1.00 94.95           C  
ATOM    140  CG  LYS A  17      13.479  28.239  -1.598  1.00 94.95           C  
ATOM    141  CD  LYS A  17      14.847  28.296  -2.266  1.00 94.95           C  
ATOM    142  CE  LYS A  17      14.804  29.089  -3.565  1.00 94.95           C  
ATOM    143  NZ  LYS A  17      16.136  29.119  -4.240  1.00 94.95           N1+
ATOM    144  N   ARG A  18      11.060  25.147  -0.387  1.00 93.01           N  
ATOM    145  CA  ARG A  18      10.104  24.308  -1.102  1.00 93.01           C  
ATOM    146  C   ARG A  18       8.686  24.537  -0.590  1.00 93.01           C  
ATOM    147  O   ARG A  18       7.740  24.605  -1.378  1.00 93.01           O  
ATOM    148  CB  ARG A  18      10.478  22.830  -0.969  1.00 93.01           C  
ATOM    149  CG  ARG A  18      11.563  22.380  -1.934  1.00 93.01           C  
ATOM    150  CD  ARG A  18      11.866  20.896  -1.789  1.00 93.01           C  
ATOM    151  NE  ARG A  18      12.110  20.266  -3.083  1.00 93.01           N  
ATOM    152  CZ  ARG A  18      12.259  18.958  -3.273  1.00 93.01           C  
ATOM    153  NH1 ARG A  18      12.192  18.112  -2.252  1.00 93.01           N1+
ATOM    154  NH2 ARG A  18      12.477  18.491  -4.495  1.00 93.01           N  
ATOM    155  N   VAL A  19       8.660  24.659   0.781  1.00 91.71           N  
ATOM    156  CA  VAL A  19       7.350  24.882   1.384  1.00 91.71           C  
ATOM    157  C   VAL A  19       6.788  26.223   0.914  1.00 91.71           C  
ATOM    158  O   VAL A  19       5.603  26.325   0.587  1.00 91.71           O  
ATOM    159  CB  VAL A  19       7.422  24.846   2.926  1.00 91.71           C  
ATOM    160  CG1 VAL A  19       6.119  25.359   3.540  1.00 91.71           C  
ATOM    161  CG2 VAL A  19       7.723  23.430   3.413  1.00 91.71           C  
ATOM    162  N   LYS A  20       7.569  27.267   0.823  1.00 92.90           N  
ATOM    163  CA  LYS A  20       7.131  28.585   0.372  1.00 92.90           C  
ATOM    164  C   LYS A  20       6.714  28.553  -1.096  1.00 92.90           C  
ATOM    165  O   LYS A  20       5.739  29.199  -1.485  1.00 92.90           O  
ATOM    166  CB  LYS A  20       8.239  29.619   0.580  1.00 92.90           C  
ATOM    167  CG  LYS A  20       8.376  30.098   2.018  1.00 92.90           C  
ATOM    168  CD  LYS A  20       9.401  31.219   2.138  1.00 92.90           C  
ATOM    169  CE  LYS A  20       9.583  31.657   3.585  1.00 92.90           C  
ATOM    170  NZ  LYS A  20      10.602  32.741   3.710  1.00 92.90           N1+
ATOM    171  N   GLU A  21       7.415  27.765  -1.931  1.00 93.70           N  
ATOM    172  CA  GLU A  21       7.059  27.601  -3.338  1.00 93.70           C  
ATOM    173  C   GLU A  21       5.725  26.876  -3.489  1.00 93.70           C  
ATOM    174  O   GLU A  21       4.897  27.257  -4.319  1.00 93.70           O  
ATOM    175  CB  GLU A  21       8.158  26.843  -4.086  1.00 93.70           C  
ATOM    176  CG  GLU A  21       9.397  27.679  -4.373  1.00 93.70           C  
ATOM    177  CD  GLU A  21      10.521  26.884  -5.019  1.00 93.70           C  
ATOM    178  OE1 GLU A  21      11.605  27.459  -5.267  1.00 93.70           O  
ATOM    179  OE2 GLU A  21      10.315  25.678  -5.278  1.00 93.70           O1-
ATOM    180  N   ILE A  22       5.544  25.879  -2.687  1.00 90.31           N  
ATOM    181  CA  ILE A  22       4.294  25.125  -2.700  1.00 90.31           C  
ATOM    182  C   ILE A  22       3.143  26.027  -2.263  1.00 90.31           C  
ATOM    183  O   ILE A  22       2.062  25.997  -2.857  1.00 90.31           O  
ATOM    184  CB  ILE A  22       4.376  23.881  -1.787  1.00 90.31           C  
ATOM    185  CG1 ILE A  22       5.348  22.851  -2.376  1.00 90.31           C  
ATOM    186  CG2 ILE A  22       2.987  23.269  -1.583  1.00 90.31           C  
ATOM    187  CD1 ILE A  22       5.616  21.662  -1.463  1.00 90.31           C  
ATOM    188  N   GLU A  23       3.422  26.886  -1.251  1.00 85.92           N  
ATOM    189  CA  GLU A  23       2.394  27.808  -0.777  1.00 85.92           C  
ATOM    190  C   GLU A  23       2.013  28.814  -1.859  1.00 85.92           C  
ATOM    191  O   GLU A  23       0.837  29.149  -2.014  1.00 85.92           O  
ATOM    192  CB  GLU A  23       2.869  28.543   0.480  1.00 85.92           C  
ATOM    193  CG  GLU A  23       2.871  27.679   1.734  1.00 85.92           C  
ATOM    194  CD  GLU A  23       3.370  28.414   2.967  1.00 85.92           C  
ATOM    195  OE1 GLU A  23       3.218  27.885   4.092  1.00 85.92           O  
ATOM    196  OE2 GLU A  23       3.918  29.528   2.809  1.00 85.92           O1-
ATOM    197  N   ARG A  24       2.992  29.245  -2.599  1.00 92.64           N  
ATOM    198  CA  ARG A  24       2.738  30.164  -3.703  1.00 92.64           C  
ATOM    199  C   ARG A  24       1.944  29.480  -4.813  1.00 92.64           C  
ATOM    200  O   ARG A  24       1.010  30.065  -5.365  1.00 92.64           O  
ATOM    201  CB  ARG A  24       4.053  30.712  -4.262  1.00 92.64           C  
ATOM    202  CG  ARG A  24       4.627  31.869  -3.460  1.00 92.64           C  
ATOM    203  CD  ARG A  24       5.896  32.421  -4.096  1.00 92.64           C  
ATOM    204  NE  ARG A  24       6.536  33.418  -3.243  1.00 92.64           N  
ATOM    205  CZ  ARG A  24       7.742  33.937  -3.458  1.00 92.64           C  
ATOM    206  NH1 ARG A  24       8.464  33.562  -4.507  1.00 92.64           N1+
ATOM    207  NH2 ARG A  24       8.230  34.837  -2.618  1.00 92.64           N  
ATOM    208  N   GLU A  25       2.370  28.271  -5.172  1.00 91.60           N  
ATOM    209  CA  GLU A  25       1.641  27.485  -6.162  1.00 91.60           C  
ATOM    210  C   GLU A  25       0.201  27.239  -5.721  1.00 91.60           C  
ATOM    211  O   GLU A  25      -0.726  27.337  -6.528  1.00 91.60           O  
ATOM    212  CB  GLU A  25       2.348  26.152  -6.418  1.00 91.60           C  
ATOM    213  CG  GLU A  25       3.644  26.283  -7.204  1.00 91.60           C  
ATOM    214  CD  GLU A  25       4.342  24.954  -7.439  1.00 91.60           C  
ATOM    215  OE1 GLU A  25       5.480  24.948  -7.960  1.00 91.60           O  
ATOM    216  OE2 GLU A  25       3.744  23.907  -7.100  1.00 91.60           O1-
ATOM    217  N   HIS A  26       0.051  26.901  -4.482  1.00 86.88           N  
ATOM    218  CA  HIS A  26      -1.277  26.687  -3.917  1.00 86.88           C  
ATOM    219  C   HIS A  26      -2.121  27.955  -4.000  1.00 86.88           C  
ATOM    220  O   HIS A  26      -3.313  27.893  -4.311  1.00 86.88           O  
ATOM    221  CB  HIS A  26      -1.173  26.220  -2.464  1.00 86.88           C  
ATOM    222  CG  HIS A  26      -1.001  24.741  -2.321  1.00 86.88           C  
ATOM    223  CD2 HIS A  26       0.113  23.970  -2.328  1.00 86.88           C  
ATOM    224  ND1 HIS A  26      -2.064  23.881  -2.147  1.00 86.88           N  
ATOM    225  CE1 HIS A  26      -1.611  22.643  -2.054  1.00 86.88           C  
ATOM    226  NE2 HIS A  26      -0.294  22.669  -2.160  1.00 86.88           N  
ATOM    227  N   GLU A  27      -1.393  29.115  -3.725  1.00 89.00           N  
ATOM    228  CA  GLU A  27      -2.113  30.382  -3.826  1.00 89.00           C  
ATOM    229  C   GLU A  27      -2.516  30.673  -5.268  1.00 89.00           C  
ATOM    230  O   GLU A  27      -3.632  31.130  -5.526  1.00 89.00           O  
ATOM    231  CB  GLU A  27      -1.262  31.529  -3.275  1.00 89.00           C  
ATOM    232  CG  GLU A  27      -1.982  32.869  -3.245  1.00 89.00           C  
ATOM    233  CD  GLU A  27      -3.181  32.885  -2.311  1.00 89.00           C  
ATOM    234  OE1 GLU A  27      -4.130  33.666  -2.554  1.00 89.00           O  
ATOM    235  OE2 GLU A  27      -3.172  32.111  -1.327  1.00 89.00           O1-
ATOM    236  N   GLU A  28      -1.703  30.335  -6.257  1.00 86.17           N  
ATOM    237  CA  GLU A  28      -2.007  30.524  -7.673  1.00 86.17           C  
ATOM    238  C   GLU A  28      -3.162  29.630  -8.114  1.00 86.17           C  
ATOM    239  O   GLU A  28      -4.035  30.063  -8.868  1.00 86.17           O  
ATOM    240  CB  GLU A  28      -0.769  30.243  -8.529  1.00 86.17           C  
ATOM    241  CG  GLU A  28       0.308  31.314  -8.422  1.00 86.17           C  
ATOM    242  CD  GLU A  28       1.550  30.998  -9.241  1.00 86.17           C  
ATOM    243  OE1 GLU A  28       2.528  31.779  -9.184  1.00 86.17           O  
ATOM    244  OE2 GLU A  28       1.545  29.965  -9.945  1.00 86.17           O1-
ATOM    245  N   ILE A  29      -3.199  28.405  -7.665  1.00 83.00           N  
ATOM    246  CA  ILE A  29      -4.258  27.454  -7.985  1.00 83.00           C  
ATOM    247  C   ILE A  29      -5.579  27.931  -7.382  1.00 83.00           C  
ATOM    248  O   ILE A  29      -6.620  27.889  -8.042  1.00 83.00           O  
ATOM    249  CB  ILE A  29      -3.918  26.036  -7.474  1.00 83.00           C  
ATOM    250  CG1 ILE A  29      -2.730  25.459  -8.252  1.00 83.00           C  
ATOM    251  CG2 ILE A  29      -5.139  25.117  -7.578  1.00 83.00           C  
ATOM    252  CD1 ILE A  29      -2.208  24.141  -7.698  1.00 83.00           C  
ATOM    253  N   ARG A  30      -5.428  28.459  -6.175  1.00 78.40           N  
ATOM    254  CA  ARG A  30      -6.623  28.976  -5.515  1.00 78.40           C  
ATOM    255  C   ARG A  30      -7.211  30.151  -6.289  1.00 78.40           C  
ATOM    256  O   ARG A  30      -8.427  30.229  -6.481  1.00 78.40           O  
ATOM    257  CB  ARG A  30      -6.304  29.401  -4.079  1.00 78.40           C  
ATOM    258  CG  ARG A  30      -6.406  28.273  -3.066  1.00 78.40           C  
ATOM    259  CD  ARG A  30      -6.252  28.780  -1.639  1.00 78.40           C  
ATOM    260  NE  ARG A  30      -5.552  27.817  -0.796  1.00 78.40           N  
ATOM    261  CZ  ARG A  30      -4.833  28.131   0.278  1.00 78.40           C  
ATOM    262  NH1 ARG A  30      -4.706  29.395   0.663  1.00 78.40           N1+
ATOM    263  NH2 ARG A  30      -4.236  27.173   0.973  1.00 78.40           N  
ATOM    264  N   GLU A  31      -6.310  31.034  -6.782  1.00 84.55           N  
ATOM    265  CA  GLU A  31      -6.764  32.190  -7.550  1.00 84.55           C  
ATOM    266  C   GLU A  31      -7.336  31.768  -8.899  1.00 84.55           C  
ATOM    267  O   GLU A  31      -8.348  32.310  -9.348  1.00 84.55           O  
ATOM    268  CB  GLU A  31      -5.618  33.184  -7.753  1.00 84.55           C  
ATOM    269  CG  GLU A  31      -5.294  34.011  -6.517  1.00 84.55           C  
ATOM    270  CD  GLU A  31      -4.119  34.954  -6.717  1.00 84.55           C  
ATOM    271  OE1 GLU A  31      -3.769  35.699  -5.772  1.00 84.55           O  
ATOM    272  OE2 GLU A  31      -3.542  34.950  -7.828  1.00 84.55           O1-
ATOM    273  N   ALA A  32      -6.613  30.834  -9.583  1.00 78.23           N  
ATOM    274  CA  ALA A  32      -7.107  30.301 -10.851  1.00 78.23           C  
ATOM    275  C   ALA A  32      -8.473  29.647 -10.675  1.00 78.23           C  
ATOM    276  O   ALA A  32      -9.363  29.817 -11.512  1.00 78.23           O  
ATOM    277  CB  ALA A  32      -6.110  29.299 -11.430  1.00 78.23           C  
ATOM    278  N   LEU A  33      -8.620  28.908  -9.625  1.00 74.96           N  
ATOM    279  CA  LEU A  33      -9.886  28.235  -9.351  1.00 74.96           C  
ATOM    280  C   LEU A  33     -10.995  29.249  -9.089  1.00 74.96           C  
ATOM    281  O   LEU A  33     -12.130  29.063  -9.534  1.00 74.96           O  
ATOM    282  CB  LEU A  33      -9.745  27.295  -8.151  1.00 74.96           C  
ATOM    283  CG  LEU A  33      -9.011  25.978  -8.405  1.00 74.96           C  
ATOM    284  CD1 LEU A  33      -8.776  25.241  -7.091  1.00 74.96           C  
ATOM    285  CD2 LEU A  33      -9.798  25.106  -9.378  1.00 74.96           C  
ATOM    286  N   LYS A  34     -10.656  30.373  -8.417  1.00 75.70           N  
ATOM    287  CA  LYS A  34     -11.613  31.449  -8.170  1.00 75.70           C  
ATOM    288  C   LYS A  34     -12.055  32.103  -9.476  1.00 75.70           C  
ATOM    289  O   LYS A  34     -13.239  32.390  -9.662  1.00 75.70           O  
ATOM    290  CB  LYS A  34     -11.008  32.500  -7.236  1.00 75.70           C  
ATOM    291  CG  LYS A  34     -11.062  32.123  -5.763  1.00 75.70           C  
ATOM    292  CD  LYS A  34     -10.528  33.243  -4.880  1.00 75.70           C  
ATOM    293  CE  LYS A  34     -10.447  32.816  -3.421  1.00 75.70           C  
ATOM    294  NZ  LYS A  34      -9.894  33.900  -2.555  1.00 75.70           N1+
ATOM    295  N   ARG A  35     -11.121  32.307 -10.388  1.00 76.61           N  
ATOM    296  CA  ARG A  35     -11.440  32.900 -11.682  1.00 76.61           C  
ATOM    297  C   ARG A  35     -12.315  31.967 -12.512  1.00 76.61           C  
ATOM    298  O   ARG A  35     -13.259  32.412 -13.168  1.00 76.61           O  
ATOM    299  CB  ARG A  35     -10.160  33.237 -12.449  1.00 76.61           C  
ATOM    300  CG  ARG A  35      -9.415  34.446 -11.904  1.00 76.61           C  
ATOM    301  CD  ARG A  35      -8.282  34.872 -12.826  1.00 76.61           C  
ATOM    302  NE  ARG A  35      -7.102  34.027 -12.657  1.00 76.61           N  
ATOM    303  CZ  ARG A  35      -5.907  34.464 -12.267  1.00 76.61           C  
ATOM    304  NH1 ARG A  35      -5.710  35.749 -11.997  1.00 76.61           N1+
ATOM    305  NH2 ARG A  35      -4.903  33.609 -12.146  1.00 76.61           N  
ATOM    306  N   LEU A  36     -11.893  30.741 -12.609  1.00 76.59           N  
ATOM    307  CA  LEU A  36     -12.661  29.741 -13.343  1.00 76.59           C  
ATOM    308  C   LEU A  36     -14.075  29.624 -12.784  1.00 76.59           C  
ATOM    309  O   LEU A  36     -15.041  29.527 -13.544  1.00 76.59           O  
ATOM    310  CB  LEU A  36     -11.963  28.380 -13.284  1.00 76.59           C  
ATOM    311  CG  LEU A  36     -12.591  27.260 -14.117  1.00 76.59           C  
ATOM    312  CD1 LEU A  36     -12.457  27.568 -15.605  1.00 76.59           C  
ATOM    313  CD2 LEU A  36     -11.945  25.920 -13.783  1.00 76.59           C  
ATOM    314  N   GLN A  37     -14.186  29.742 -11.570  1.00 70.42           N  
ATOM    315  CA  GLN A  37     -15.478  29.673 -10.894  1.00 70.42           C  
ATOM    316  C   GLN A  37     -16.375  30.837 -11.304  1.00 70.42           C  
ATOM    317  O   GLN A  37     -17.567  30.649 -11.561  1.00 70.42           O  
ATOM    318  CB  GLN A  37     -15.291  29.664  -9.376  1.00 70.42           C  
ATOM    319  CG  GLN A  37     -16.575  29.400  -8.600  1.00 70.42           C  
ATOM    320  CD  GLN A  37     -16.354  29.348  -7.100  1.00 70.42           C  
ATOM    321  NE2 GLN A  37     -17.442  29.270  -6.343  1.00 70.42           N  
ATOM    322  OE1 GLN A  37     -15.213  29.377  -6.626  1.00 70.42           O  
ATOM    323  N   GLN A  38     -15.815  31.974 -11.239  1.00 74.49           N  
ATOM    324  CA  GLN A  38     -16.566  33.155 -11.648  1.00 74.49           C  
ATOM    325  C   GLN A  38     -17.026  33.040 -13.099  1.00 74.49           C  
ATOM    326  O   GLN A  38     -18.139  33.448 -13.436  1.00 74.49           O  
ATOM    327  CB  GLN A  38     -15.723  34.418 -11.464  1.00 74.49           C  
ATOM    328  CG  GLN A  38     -15.554  34.837 -10.010  1.00 74.49           C  
ATOM    329  CD  GLN A  38     -14.686  36.072  -9.852  1.00 74.49           C  
ATOM    330  NE2 GLN A  38     -14.599  36.583  -8.629  1.00 74.49           N  
ATOM    331  OE1 GLN A  38     -14.101  36.563 -10.822  1.00 74.49           O  
ATOM    332  N   SER A  39     -16.149  32.505 -13.884  1.00 79.26           N  
ATOM    333  CA  SER A  39     -16.502  32.283 -15.283  1.00 79.26           C  
ATOM    334  C   SER A  39     -17.640  31.275 -15.411  1.00 79.26           C  
ATOM    335  O   SER A  39     -18.588  31.495 -16.167  1.00 79.26           O  
ATOM    336  CB  SER A  39     -15.288  31.794 -16.072  1.00 79.26           C  
ATOM    337  OG  SER A  39     -15.638  31.526 -17.419  1.00 79.26           O  
ATOM    338  N   VAL A  40     -17.585  30.175 -14.690  1.00 75.34           N  
ATOM    339  CA  VAL A  40     -18.591  29.118 -14.706  1.00 75.34           C  
ATOM    340  C   VAL A  40     -19.917  29.659 -14.176  1.00 75.34           C  
ATOM    341  O   VAL A  40     -20.981  29.350 -14.717  1.00 75.34           O  
ATOM    342  CB  VAL A  40     -18.143  27.896 -13.874  1.00 75.34           C  
ATOM    343  CG1 VAL A  40     -19.302  26.920 -13.681  1.00 75.34           C  
ATOM    344  CG2 VAL A  40     -16.960  27.200 -14.545  1.00 75.34           C  
ATOM    345  N   LEU A  41     -19.817  30.523 -13.204  1.00 68.98           N  
ATOM    346  CA  LEU A  41     -21.013  31.129 -12.629  1.00 68.98           C  
ATOM    347  C   LEU A  41     -21.740  31.983 -13.662  1.00 68.98           C  
ATOM    348  O   LEU A  41     -22.965  31.916 -13.778  1.00 68.98           O  
ATOM    349  CB  LEU A  41     -20.649  31.981 -11.410  1.00 68.98           C  
ATOM    350  CG  LEU A  41     -21.819  32.588 -10.633  1.00 68.98           C  
ATOM    351  CD1 LEU A  41     -22.634  31.488  -9.960  1.00 68.98           C  
ATOM    352  CD2 LEU A  41     -21.314  33.592  -9.603  1.00 68.98           C  
ATOM    353  N   ARG A  42     -21.019  32.717 -14.280  1.00 75.08           N  
ATOM    354  CA  ARG A  42     -21.604  33.567 -15.311  1.00 75.08           C  
ATOM    355  C   ARG A  42     -22.266  32.731 -16.401  1.00 75.08           C  
ATOM    356  O   ARG A  42     -23.353  33.066 -16.874  1.00 75.08           O  
ATOM    357  CB  ARG A  42     -20.539  34.480 -15.925  1.00 75.08           C  
ATOM    358  CG  ARG A  42     -20.081  35.597 -15.001  1.00 75.08           C  
ATOM    359  CD  ARG A  42     -19.231  36.624 -15.738  1.00 75.08           C  
ATOM    360  NE  ARG A  42     -17.914  36.091 -16.077  1.00 75.08           N  
ATOM    361  CZ  ARG A  42     -16.815  36.268 -15.351  1.00 75.08           C  
ATOM    362  NH1 ARG A  42     -16.852  36.972 -14.225  1.00 75.08           N1+
ATOM    363  NH2 ARG A  42     -15.668  35.738 -15.752  1.00 75.08           N  
ATOM    364  N   GLN A  43     -21.564  31.642 -16.741  1.00 74.73           N  
ATOM    365  CA  GLN A  43     -22.080  30.760 -17.783  1.00 74.73           C  
ATOM    366  C   GLN A  43     -23.356  30.058 -17.329  1.00 74.73           C  
ATOM    367  O   GLN A  43     -24.268  29.840 -18.128  1.00 74.73           O  
ATOM    368  CB  GLN A  43     -21.025  29.726 -18.181  1.00 74.73           C  
ATOM    369  CG  GLN A  43     -19.854  30.310 -18.959  1.00 74.73           C  
ATOM    370  CD  GLN A  43     -18.837  29.260 -19.366  1.00 74.73           C  
ATOM    371  NE2 GLN A  43     -17.765  29.694 -20.018  1.00 74.73           N  
ATOM    372  OE1 GLN A  43     -19.015  28.067 -19.097  1.00 74.73           O  
ATOM    373  N   ALA A  44     -23.407  29.748 -16.085  1.00 70.12           N  
ATOM    374  CA  ALA A  44     -24.596  29.119 -15.516  1.00 70.12           C  
ATOM    375  C   ALA A  44     -25.794  30.063 -15.565  1.00 70.12           C  
ATOM    376  O   ALA A  44     -26.908  29.645 -15.890  1.00 70.12           O  
ATOM    377  CB  ALA A  44     -24.328  28.679 -14.078  1.00 70.12           C  
ATOM    378  N   VAL A  45     -25.541  31.322 -15.212  1.00 72.02           N  
ATOM    379  CA  VAL A  45     -26.598  32.327 -15.275  1.00 72.02           C  
ATOM    380  C   VAL A  45     -27.109  32.449 -16.709  1.00 72.02           C  
ATOM    381  O   VAL A  45     -28.319  32.505 -16.941  1.00 72.02           O  
ATOM    382  CB  VAL A  45     -26.106  33.700 -14.766  1.00 72.02           C  
ATOM    383  CG1 VAL A  45     -27.154  34.780 -15.029  1.00 72.02           C  
ATOM    384  CG2 VAL A  45     -25.772  33.627 -13.277  1.00 72.02           C  
ATOM    385  N   ARG A  46     -26.139  32.469 -17.589  1.00 75.27           N  
ATOM    386  CA  ARG A  46     -26.505  32.543 -19.000  1.00 75.27           C  
ATOM    387  C   ARG A  46     -27.330  31.329 -19.417  1.00 75.27           C  
ATOM    388  O   ARG A  46     -28.332  31.466 -20.121  1.00 75.27           O  
ATOM    389  CB  ARG A  46     -25.255  32.652 -19.876  1.00 75.27           C  
ATOM    390  CG  ARG A  46     -25.545  33.031 -21.319  1.00 75.27           C  
ATOM    391  CD  ARG A  46     -24.268  33.142 -22.140  1.00 75.27           C  
ATOM    392  NE  ARG A  46     -23.462  34.288 -21.731  1.00 75.27           N  
ATOM    393  CZ  ARG A  46     -22.306  34.639 -22.288  1.00 75.27           C  
ATOM    394  NH1 ARG A  46     -21.797  33.937 -23.294  1.00 75.27           N1+
ATOM    395  NH2 ARG A  46     -21.654  35.701 -21.836  1.00 75.27           N  
ATOM    396  N   LEU A  47     -26.861  30.165 -19.106  1.00 74.60           N  
ATOM    397  CA  LEU A  47     -27.564  28.930 -19.434  1.00 74.60           C  
ATOM    398  C   LEU A  47     -28.963  28.923 -18.827  1.00 74.60           C  
ATOM    399  O   LEU A  47     -29.916  28.462 -19.458  1.00 74.60           O  
ATOM    400  CB  LEU A  47     -26.774  27.716 -18.940  1.00 74.60           C  
ATOM    401  CG  LEU A  47     -25.539  27.333 -19.756  1.00 74.60           C  
ATOM    402  CD1 LEU A  47     -24.747  26.244 -19.039  1.00 74.60           C  
ATOM    403  CD2 LEU A  47     -25.941  26.875 -21.154  1.00 74.60           C  
ATOM    404  N   ALA A  48     -29.042  29.371 -17.573  1.00 65.74           N  
ATOM    405  CA  ALA A  48     -30.344  29.468 -16.921  1.00 65.74           C  
ATOM    406  C   ALA A  48     -31.284  30.380 -17.705  1.00 65.74           C  
ATOM    407  O   ALA A  48     -32.478  30.093 -17.829  1.00 65.74           O  
ATOM    408  CB  ALA A  48     -30.187  29.977 -15.490  1.00 65.74           C  
ATOM    409  N   LYS A  49     -30.723  31.373 -18.321  1.00 67.61           N  
ATOM    410  CA  LYS A  49     -31.519  32.293 -19.129  1.00 67.61           C  
ATOM    411  C   LYS A  49     -31.955  31.639 -20.437  1.00 67.61           C  
ATOM    412  O   LYS A  49     -33.027  31.947 -20.963  1.00 67.61           O  
ATOM    413  CB  LYS A  49     -30.732  33.572 -19.419  1.00 67.61           C  
ATOM    414  CG  LYS A  49     -30.602  34.504 -18.224  1.00 67.61           C  
ATOM    415  CD  LYS A  49     -29.883  35.794 -18.596  1.00 67.61           C  
ATOM    416  CE  LYS A  49     -29.733  36.718 -17.395  1.00 67.61           C  
ATOM    417  NZ  LYS A  49     -28.997  37.969 -17.747  1.00 67.61           N1+
ATOM    418  N   LEU A  50     -31.135  30.757 -20.918  1.00 74.00           N  
ATOM    419  CA  LEU A  50     -31.403  30.127 -22.207  1.00 74.00           C  
ATOM    420  C   LEU A  50     -32.304  28.907 -22.038  1.00 74.00           C  
ATOM    421  O   LEU A  50     -32.827  28.376 -23.021  1.00 74.00           O  
ATOM    422  CB  LEU A  50     -30.094  29.718 -22.886  1.00 74.00           C  
ATOM    423  CG  LEU A  50     -29.174  30.859 -23.326  1.00 74.00           C  
ATOM    424  CD1 LEU A  50     -27.852  30.303 -23.845  1.00 74.00           C  
ATOM    425  CD2 LEU A  50     -29.855  31.713 -24.391  1.00 74.00           C  
ATOM    426  N   GLY A  51     -32.595  28.500 -20.770  1.00 63.15           N  
ATOM    427  CA  GLY A  51     -33.499  27.393 -20.501  1.00 63.15           C  
ATOM    428  C   GLY A  51     -32.907  26.040 -20.847  1.00 63.15           C  
ATOM    429  O   GLY A  51     -33.626  25.041 -20.912  1.00 63.15           O  
ATOM    430  N   ASP A  52     -31.531  25.842 -21.114  1.00 63.21           N  
ATOM    431  CA  ASP A  52     -31.083  24.693 -21.894  1.00 63.21           C  
ATOM    432  C   ASP A  52     -30.261  23.733 -21.036  1.00 63.21           C  
ATOM    433  O   ASP A  52     -30.313  22.517 -21.230  1.00 63.21           O  
ATOM    434  CB  ASP A  52     -30.263  25.150 -23.102  1.00 63.21           C  
ATOM    435  CG  ASP A  52     -31.127  25.621 -24.259  1.00 63.21           C  
ATOM    436  OD1 ASP A  52     -32.312  25.229 -24.336  1.00 63.21           O  
ATOM    437  OD2 ASP A  52     -30.617  26.389 -25.105  1.00 63.21           O1-
ATOM    438  N   ASP A  53     -30.139  23.840 -19.649  1.00 74.59           N  
ATOM    439  CA  ASP A  53     -29.375  22.729 -19.091  1.00 74.59           C  
ATOM    440  C   ASP A  53     -29.515  22.674 -17.571  1.00 74.59           C  
ATOM    441  O   ASP A  53     -28.581  23.018 -16.844  1.00 74.59           O  
ATOM    442  CB  ASP A  53     -27.899  22.845 -19.480  1.00 74.59           C  
ATOM    443  CG  ASP A  53     -27.165  21.517 -19.423  1.00 74.59           C  
ATOM    444  OD1 ASP A  53     -27.694  20.552 -18.830  1.00 74.59           O  
ATOM    445  OD2 ASP A  53     -26.045  21.435 -19.974  1.00 74.59           O1-
ATOM    446  N   SER A  54     -30.626  22.326 -17.116  1.00 75.86           N  
ATOM    447  CA  SER A  54     -30.931  22.246 -15.691  1.00 75.86           C  
ATOM    448  C   SER A  54     -29.945  21.337 -14.965  1.00 75.86           C  
ATOM    449  O   SER A  54     -29.540  21.626 -13.837  1.00 75.86           O  
ATOM    450  CB  SER A  54     -32.357  21.738 -15.476  1.00 75.86           C  
ATOM    451  OG  SER A  54     -33.302  22.651 -16.009  1.00 75.86           O  
ATOM    452  N   ARG A  55     -29.359  20.342 -15.741  1.00 71.77           N  
ATOM    453  CA  ARG A  55     -28.397  19.415 -15.154  1.00 71.77           C  
ATOM    454  C   ARG A  55     -27.088  20.122 -14.821  1.00 71.77           C  
ATOM    455  O   ARG A  55     -26.550  19.959 -13.724  1.00 71.77           O  
ATOM    456  CB  ARG A  55     -28.132  18.241 -16.101  1.00 71.77           C  
ATOM    457  CG  ARG A  55     -29.297  17.271 -16.219  1.00 71.77           C  
ATOM    458  CD  ARG A  55     -28.961  16.096 -17.128  1.00 71.77           C  
ATOM    459  NE  ARG A  55     -30.143  15.293 -17.429  1.00 71.77           N  
ATOM    460  CZ  ARG A  55     -30.138  14.184 -18.164  1.00 71.77           C  
ATOM    461  NH1 ARG A  55     -29.009  13.722 -18.687  1.00 71.77           N1+
ATOM    462  NH2 ARG A  55     -31.271  13.531 -18.376  1.00 71.77           N  
ATOM    463  N   MET A  56     -26.529  20.763 -15.757  1.00 79.61           N  
ATOM    464  CA  MET A  56     -25.286  21.509 -15.583  1.00 79.61           C  
ATOM    465  C   MET A  56     -25.441  22.584 -14.512  1.00 79.61           C  
ATOM    466  O   MET A  56     -24.567  22.749 -13.660  1.00 79.61           O  
ATOM    467  CB  MET A  56     -24.852  22.147 -16.904  1.00 79.61           C  
ATOM    468  CG  MET A  56     -23.532  22.895 -16.819  1.00 79.61           C  
ATOM    469  SD  MET A  56     -23.063  23.678 -18.412  1.00 79.61           S  
ATOM    470  CE  MET A  56     -22.067  22.349 -19.141  1.00 79.61           C  
ATOM    471  N   ILE A  57     -26.597  23.260 -14.508  1.00 81.30           N  
ATOM    472  CA  ILE A  57     -26.830  24.342 -13.557  1.00 81.30           C  
ATOM    473  C   ILE A  57     -26.882  23.780 -12.138  1.00 81.30           C  
ATOM    474  O   ILE A  57     -26.296  24.352 -11.216  1.00 81.30           O  
ATOM    475  CB  ILE A  57     -28.134  25.106 -13.878  1.00 81.30           C  
ATOM    476  CG1 ILE A  57     -28.019  25.813 -15.234  1.00 81.30           C  
ATOM    477  CG2 ILE A  57     -28.462  26.106 -12.765  1.00 81.30           C  
ATOM    478  CD1 ILE A  57     -29.314  26.456 -15.709  1.00 81.30           C  
ATOM    479  N   ALA A  58     -27.539  22.582 -11.975  1.00 82.81           N  
ATOM    480  CA  ALA A  58     -27.603  21.944 -10.663  1.00 82.81           C  
ATOM    481  C   ALA A  58     -26.206  21.609 -10.147  1.00 82.81           C  
ATOM    482  O   ALA A  58     -25.909  21.808  -8.967  1.00 82.81           O  
ATOM    483  CB  ALA A  58     -28.460  20.682 -10.725  1.00 82.81           C  
ATOM    484  N   SER A  59     -25.361  21.102 -11.064  1.00 80.85           N  
ATOM    485  CA  SER A  59     -23.989  20.778 -10.688  1.00 80.85           C  
ATOM    486  C   SER A  59     -23.228  22.023 -10.244  1.00 80.85           C  
ATOM    487  O   SER A  59     -22.473  21.981  -9.271  1.00 80.85           O  
ATOM    488  CB  SER A  59     -23.257  20.111 -11.853  1.00 80.85           C  
ATOM    489  OG  SER A  59     -21.892  19.897 -11.534  1.00 80.85           O  
ATOM    490  N   ILE A  60     -23.381  23.160 -10.940  1.00 81.33           N  
ATOM    491  CA  ILE A  60     -22.717  24.422 -10.633  1.00 81.33           C  
ATOM    492  C   ILE A  60     -23.184  24.933  -9.271  1.00 81.33           C  
ATOM    493  O   ILE A  60     -22.372  25.373  -8.455  1.00 81.33           O  
ATOM    494  CB  ILE A  60     -22.987  25.482 -11.724  1.00 81.33           C  
ATOM    495  CG1 ILE A  60     -22.297  25.088 -13.034  1.00 81.33           C  
ATOM    496  CG2 ILE A  60     -22.527  26.866 -11.258  1.00 81.33           C  
ATOM    497  CD1 ILE A  60     -22.677  25.961 -14.222  1.00 81.33           C  
ATOM    498  N   ILE A  61     -24.557  24.838  -9.069  1.00 84.57           N  
ATOM    499  CA  ILE A  61     -25.106  25.299  -7.798  1.00 84.57           C  
ATOM    500  C   ILE A  61     -24.523  24.473  -6.653  1.00 84.57           C  
ATOM    501  O   ILE A  61     -24.130  25.021  -5.621  1.00 84.57           O  
ATOM    502  CB  ILE A  61     -26.649  25.219  -7.787  1.00 84.57           C  
ATOM    503  CG1 ILE A  61     -27.244  26.249  -8.754  1.00 84.57           C  
ATOM    504  CG2 ILE A  61     -27.189  25.421  -6.369  1.00 84.57           C  
ATOM    505  CD1 ILE A  61     -28.747  26.108  -8.959  1.00 84.57           C  
ATOM    506  N   ARG A  62     -24.408  23.138  -6.841  1.00 81.09           N  
ATOM    507  CA  ARG A  62     -23.816  22.271  -5.829  1.00 81.09           C  
ATOM    508  C   ARG A  62     -22.406  22.728  -5.471  1.00 81.09           C  
ATOM    509  O   ARG A  62     -22.055  22.811  -4.293  1.00 81.09           O  
ATOM    510  CB  ARG A  62     -23.789  20.819  -6.313  1.00 81.09           C  
ATOM    511  CG  ARG A  62     -25.148  20.138  -6.295  1.00 81.09           C  
ATOM    512  CD  ARG A  62     -25.074  18.714  -6.827  1.00 81.09           C  
ATOM    513  NE  ARG A  62     -24.174  17.887  -6.027  1.00 81.09           N  
ATOM    514  CZ  ARG A  62     -23.651  16.731  -6.426  1.00 81.09           C  
ATOM    515  NH1 ARG A  62     -23.930  16.240  -7.629  1.00 81.09           N1+
ATOM    516  NH2 ARG A  62     -22.844  16.060  -5.618  1.00 81.09           N  
ATOM    517  N   ASP A  63     -21.618  22.992  -6.482  1.00 82.99           N  
ATOM    518  CA  ASP A  63     -20.236  23.417  -6.282  1.00 82.99           C  
ATOM    519  C   ASP A  63     -20.173  24.772  -5.581  1.00 82.99           C  
ATOM    520  O   ASP A  63     -19.339  24.981  -4.697  1.00 82.99           O  
ATOM    521  CB  ASP A  63     -19.495  23.483  -7.620  1.00 82.99           C  
ATOM    522  CG  ASP A  63     -19.169  22.111  -8.186  1.00 82.99           C  
ATOM    523  OD1 ASP A  63     -19.274  21.107  -7.448  1.00 82.99           O  
ATOM    524  OD2 ASP A  63     -18.800  22.035  -9.377  1.00 82.99           O1-
ATOM    525  N   LEU A  64     -21.102  25.613  -5.937  1.00 81.54           N  
ATOM    526  CA  LEU A  64     -21.124  26.948  -5.348  1.00 81.54           C  
ATOM    527  C   LEU A  64     -21.476  26.882  -3.866  1.00 81.54           C  
ATOM    528  O   LEU A  64     -20.879  27.587  -3.049  1.00 81.54           O  
ATOM    529  CB  LEU A  64     -22.125  27.843  -6.084  1.00 81.54           C  
ATOM    530  CG  LEU A  64     -21.703  28.336  -7.469  1.00 81.54           C  
ATOM    531  CD1 LEU A  64     -22.854  29.076  -8.141  1.00 81.54           C  
ATOM    532  CD2 LEU A  64     -20.472  29.229  -7.367  1.00 81.54           C  
ATOM    533  N   VAL A  65     -22.445  25.988  -3.577  1.00 81.03           N  
ATOM    534  CA  VAL A  65     -22.868  25.845  -2.188  1.00 81.03           C  
ATOM    535  C   VAL A  65     -21.719  25.286  -1.352  1.00 81.03           C  
ATOM    536  O   VAL A  65     -21.464  25.757  -0.241  1.00 81.03           O  
ATOM    537  CB  VAL A  65     -24.110  24.935  -2.064  1.00 81.03           C  
ATOM    538  CG1 VAL A  65     -24.386  24.594  -0.600  1.00 81.03           C  
ATOM    539  CG2 VAL A  65     -25.328  25.604  -2.698  1.00 81.03           C  
ATOM    540  N   LYS A  66     -21.003  24.298  -1.861  1.00 83.94           N  
ATOM    541  CA  LYS A  66     -19.845  23.750  -1.161  1.00 83.94           C  
ATOM    542  C   LYS A  66     -18.794  24.827  -0.910  1.00 83.94           C  
ATOM    543  O   LYS A  66     -18.231  24.910   0.183  1.00 83.94           O  
ATOM    544  CB  LYS A  66     -19.233  22.595  -1.957  1.00 83.94           C  
ATOM    545  CG  LYS A  66     -20.038  21.306  -1.893  1.00 83.94           C  
ATOM    546  CD  LYS A  66     -19.346  20.177  -2.647  1.00 83.94           C  
ATOM    547  CE  LYS A  66     -20.184  18.906  -2.645  1.00 83.94           C  
ATOM    548  NZ  LYS A  66     -19.522  17.805  -3.407  1.00 83.94           N1+
ATOM    549  N   GLN A  67     -18.610  25.617  -1.855  1.00 77.46           N  
ATOM    550  CA  GLN A  67     -17.625  26.688  -1.747  1.00 77.46           C  
ATOM    551  C   GLN A  67     -18.054  27.728  -0.717  1.00 77.46           C  
ATOM    552  O   GLN A  67     -17.232  28.212   0.064  1.00 77.46           O  
ATOM    553  CB  GLN A  67     -17.404  27.355  -3.106  1.00 77.46           C  
ATOM    554  CG  GLN A  67     -16.644  26.488  -4.101  1.00 77.46           C  
ATOM    555  CD  GLN A  67     -16.438  27.173  -5.438  1.00 77.46           C  
ATOM    556  NE2 GLN A  67     -16.012  26.407  -6.437  1.00 77.46           N  
ATOM    557  OE1 GLN A  67     -16.660  28.380  -5.574  1.00 77.46           O  
ATOM    558  N   ALA A  68     -19.301  28.005  -0.820  1.00 77.83           N  
ATOM    559  CA  ALA A  68     -19.827  28.998   0.114  1.00 77.83           C  
ATOM    560  C   ALA A  68     -19.706  28.514   1.555  1.00 77.83           C  
ATOM    561  O   ALA A  68     -19.376  29.293   2.453  1.00 77.83           O  
ATOM    562  CB  ALA A  68     -21.282  29.320  -0.216  1.00 77.83           C  
ATOM    563  N   LEU A  69     -19.920  27.264   1.749  1.00 80.21           N  
ATOM    564  CA  LEU A  69     -19.858  26.722   3.102  1.00 80.21           C  
ATOM    565  C   LEU A  69     -18.423  26.709   3.618  1.00 80.21           C  
ATOM    566  O   LEU A  69     -18.191  26.816   4.825  1.00 80.21           O  
ATOM    567  CB  LEU A  69     -20.440  25.306   3.141  1.00 80.21           C  
ATOM    568  CG  LEU A  69     -21.957  25.193   2.990  1.00 80.21           C  
ATOM    569  CD1 LEU A  69     -22.371  23.728   2.887  1.00 80.21           C  
ATOM    570  CD2 LEU A  69     -22.663  25.873   4.157  1.00 80.21           C  
ATOM    571  N   ARG A  70     -17.508  26.675   2.709  1.00 79.72           N  
ATOM    572  CA  ARG A  70     -16.100  26.651   3.093  1.00 79.72           C  
ATOM    573  C   ARG A  70     -15.535  28.066   3.187  1.00 79.72           C  
ATOM    574  O   ARG A  70     -14.465  28.275   3.761  1.00 79.72           O  
ATOM    575  CB  ARG A  70     -15.284  25.826   2.096  1.00 79.72           C  
ATOM    576  CG  ARG A  70     -15.610  24.341   2.114  1.00 79.72           C  
ATOM    577  CD  ARG A  70     -14.784  23.571   1.093  1.00 79.72           C  
ATOM    578  NE  ARG A  70     -15.176  22.165   1.033  1.00 79.72           N  
ATOM    579  CZ  ARG A  70     -14.600  21.250   0.258  1.00 79.72           C  
ATOM    580  NH1 ARG A  70     -13.592  21.576  -0.543  1.00 79.72           N1+
ATOM    581  NH2 ARG A  70     -15.036  19.999   0.283  1.00 79.72           N  
ATOM    582  N   ALA A  71     -16.297  28.914   2.544  1.00 74.74           N  
ATOM    583  CA  ALA A  71     -15.793  30.282   2.458  1.00 74.74           C  
ATOM    584  C   ALA A  71     -15.888  30.989   3.807  1.00 74.74           C  
ATOM    585  O   ALA A  71     -16.921  30.922   4.478  1.00 74.74           O  
ATOM    586  CB  ALA A  71     -16.559  31.064   1.394  1.00 74.74           C  
ATOM    587  N   THR A  72     -14.778  31.272   4.485  1.00 68.74           N  
ATOM    588  CA  THR A  72     -14.753  32.028   5.732  1.00 68.74           C  
ATOM    589  C   THR A  72     -15.036  33.505   5.475  1.00 68.74           C  
ATOM    590  O   THR A  72     -15.476  34.225   6.374  1.00 68.74           O  
ATOM    591  CB  THR A  72     -13.399  31.879   6.449  1.00 68.74           C  
ATOM    592  CG2 THR A  72     -13.177  30.443   6.913  1.00 68.74           C  
ATOM    593  OG1 THR A  72     -12.346  32.247   5.550  1.00 68.74           O  
ATOM    594  N   ASP A  73     -14.938  33.929   4.211  1.00 77.25           N  
ATOM    595  CA  ASP A  73     -15.037  35.331   3.816  1.00 77.25           C  
ATOM    596  C   ASP A  73     -16.485  35.718   3.524  1.00 77.25           C  
ATOM    597  O   ASP A  73     -17.122  35.139   2.642  1.00 77.25           O  
ATOM    598  CB  ASP A  73     -14.161  35.607   2.592  1.00 77.25           C  
ATOM    599  CG  ASP A  73     -14.106  37.079   2.223  1.00 77.25           C  
ATOM    600  OD1 ASP A  73     -14.819  37.892   2.848  1.00 77.25           O  
ATOM    601  OD2 ASP A  73     -13.344  37.427   1.294  1.00 77.25           O1-
ATOM    602  N   GLU A  74     -16.984  36.705   4.255  1.00 81.69           N  
ATOM    603  CA  GLU A  74     -18.348  37.209   4.127  1.00 81.69           C  
ATOM    604  C   GLU A  74     -18.596  37.784   2.735  1.00 81.69           C  
ATOM    605  O   GLU A  74     -19.688  37.636   2.182  1.00 81.69           O  
ATOM    606  CB  GLU A  74     -18.632  38.270   5.193  1.00 81.69           C  
ATOM    607  CG  GLU A  74     -19.026  37.694   6.546  1.00 81.69           C  
ATOM    608  CD  GLU A  74     -19.391  38.757   7.569  1.00 81.69           C  
ATOM    609  OE1 GLU A  74     -19.651  38.407   8.742  1.00 81.69           O  
ATOM    610  OE2 GLU A  74     -19.418  39.951   7.193  1.00 81.69           O1-
ATOM    611  N   ARG A  75     -17.560  38.375   2.140  1.00 80.90           N  
ATOM    612  CA  ARG A  75     -17.703  38.961   0.811  1.00 80.90           C  
ATOM    613  C   ARG A  75     -17.969  37.885  -0.236  1.00 80.90           C  
ATOM    614  O   ARG A  75     -18.818  38.062  -1.113  1.00 80.90           O  
ATOM    615  CB  ARG A  75     -16.452  39.758   0.438  1.00 80.90           C  
ATOM    616  CG  ARG A  75     -16.313  41.074   1.185  1.00 80.90           C  
ATOM    617  CD  ARG A  75     -15.096  41.862   0.720  1.00 80.90           C  
ATOM    618  NE  ARG A  75     -14.917  43.086   1.496  1.00 80.90           N  
ATOM    619  CZ  ARG A  75     -13.951  43.977   1.293  1.00 80.90           C  
ATOM    620  NH1 ARG A  75     -13.054  43.797   0.331  1.00 80.90           N1+
ATOM    621  NH2 ARG A  75     -13.882  45.057   2.059  1.00 80.90           N  
ATOM    622  N   GLU A  76     -17.287  36.816  -0.089  1.00 82.24           N  
ATOM    623  CA  GLU A  76     -17.454  35.689  -1.004  1.00 82.24           C  
ATOM    624  C   GLU A  76     -18.847  35.079  -0.879  1.00 82.24           C  
ATOM    625  O   GLU A  76     -19.483  34.759  -1.885  1.00 82.24           O  
ATOM    626  CB  GLU A  76     -16.387  34.624  -0.743  1.00 82.24           C  
ATOM    627  CG  GLU A  76     -16.319  33.546  -1.816  1.00 82.24           C  
ATOM    628  CD  GLU A  76     -15.163  32.577  -1.622  1.00 82.24           C  
ATOM    629  OE1 GLU A  76     -15.002  31.653  -2.450  1.00 82.24           O  
ATOM    630  OE2 GLU A  76     -14.414  32.745  -0.634  1.00 82.24           O1-
ATOM    631  N   GLN A  77     -19.291  34.975   0.316  1.00 79.64           N  
ATOM    632  CA  GLN A  77     -20.628  34.446   0.563  1.00 79.64           C  
ATOM    633  C   GLN A  77     -21.698  35.350  -0.044  1.00 79.64           C  
ATOM    634  O   GLN A  77     -22.680  34.865  -0.609  1.00 79.64           O  
ATOM    635  CB  GLN A  77     -20.870  34.279   2.063  1.00 79.64           C  
ATOM    636  CG  GLN A  77     -20.248  33.020   2.651  1.00 79.64           C  
ATOM    637  CD  GLN A  77     -20.525  32.865   4.135  1.00 79.64           C  
ATOM    638  NE2 GLN A  77     -20.070  31.757   4.710  1.00 79.64           N  
ATOM    639  OE1 GLN A  77     -21.143  33.734   4.758  1.00 79.64           O  
ATOM    640  N   LYS A  78     -21.478  36.689   0.054  1.00 85.19           N  
ATOM    641  CA  LYS A  78     -22.419  37.644  -0.526  1.00 85.19           C  
ATOM    642  C   LYS A  78     -22.458  37.523  -2.046  1.00 85.19           C  
ATOM    643  O   LYS A  78     -23.526  37.611  -2.654  1.00 85.19           O  
ATOM    644  CB  LYS A  78     -22.053  39.072  -0.122  1.00 85.19           C  
ATOM    645  CG  LYS A  78     -22.440  39.431   1.306  1.00 85.19           C  
ATOM    646  CD  LYS A  78     -22.136  40.891   1.618  1.00 85.19           C  
ATOM    647  CE  LYS A  78     -22.454  41.232   3.067  1.00 85.19           C  
ATOM    648  NZ  LYS A  78     -22.113  42.649   3.390  1.00 85.19           N1+
ATOM    649  N   LYS A  79     -21.318  37.290  -2.641  1.00 84.78           N  
ATOM    650  CA  LYS A  79     -21.229  37.125  -4.090  1.00 84.78           C  
ATOM    651  C   LYS A  79     -21.982  35.878  -4.548  1.00 84.78           C  
ATOM    652  O   LYS A  79     -22.680  35.908  -5.563  1.00 84.78           O  
ATOM    653  CB  LYS A  79     -19.768  37.046  -4.533  1.00 84.78           C  
ATOM    654  CG  LYS A  79     -19.026  38.373  -4.454  1.00 84.78           C  
ATOM    655  CD  LYS A  79     -17.593  38.241  -4.953  1.00 84.78           C  
ATOM    656  CE  LYS A  79     -16.823  39.546  -4.795  1.00 84.78           C  
ATOM    657  NZ  LYS A  79     -15.405  39.410  -5.244  1.00 84.78           N1+
ATOM    658  N   ILE A  80     -21.835  34.854  -3.834  1.00 85.12           N  
ATOM    659  CA  ILE A  80     -22.493  33.593  -4.162  1.00 85.12           C  
ATOM    660  C   ILE A  80     -24.004  33.743  -3.997  1.00 85.12           C  
ATOM    661  O   ILE A  80     -24.776  33.261  -4.830  1.00 85.12           O  
ATOM    662  CB  ILE A  80     -21.969  32.436  -3.282  1.00 85.12           C  
ATOM    663  CG1 ILE A  80     -20.504  32.134  -3.615  1.00 85.12           C  
ATOM    664  CG2 ILE A  80     -22.839  31.188  -3.457  1.00 85.12           C  
ATOM    665  CD1 ILE A  80     -19.849  31.135  -2.671  1.00 85.12           C  
ATOM    666  N   LYS A  81     -24.467  34.472  -2.948  1.00 85.99           N  
ATOM    667  CA  LYS A  81     -25.890  34.728  -2.735  1.00 85.99           C  
ATOM    668  C   LYS A  81     -26.486  35.514  -3.900  1.00 85.99           C  
ATOM    669  O   LYS A  81     -27.584  35.202  -4.367  1.00 85.99           O  
ATOM    670  CB  LYS A  81     -26.109  35.484  -1.425  1.00 85.99           C  
ATOM    671  CG  LYS A  81     -25.976  34.619  -0.180  1.00 85.99           C  
ATOM    672  CD  LYS A  81     -26.288  35.407   1.086  1.00 85.99           C  
ATOM    673  CE  LYS A  81     -26.080  34.565   2.336  1.00 85.99           C  
ATOM    674  NZ  LYS A  81     -26.407  35.326   3.578  1.00 85.99           N1+
ATOM    675  N   LYS A  82     -25.733  36.484  -4.283  1.00 87.03           N  
ATOM    676  CA  LYS A  82     -26.198  37.292  -5.408  1.00 87.03           C  
ATOM    677  C   LYS A  82     -26.304  36.454  -6.679  1.00 87.03           C  
ATOM    678  O   LYS A  82     -27.265  36.590  -7.439  1.00 87.03           O  
ATOM    679  CB  LYS A  82     -25.263  38.480  -5.639  1.00 87.03           C  
ATOM    680  CG  LYS A  82     -25.439  39.611  -4.636  1.00 87.03           C  
ATOM    681  CD  LYS A  82     -24.565  40.808  -4.985  1.00 87.03           C  
ATOM    682  CE  LYS A  82     -24.684  41.911  -3.941  1.00 87.03           C  
ATOM    683  NZ  LYS A  82     -23.821  43.083  -4.274  1.00 87.03           N1+
ATOM    684  N   ALA A  83     -25.303  35.608  -6.847  1.00 85.49           N  
ATOM    685  CA  ALA A  83     -25.324  34.722  -8.010  1.00 85.49           C  
ATOM    686  C   ALA A  83     -26.535  33.795  -7.970  1.00 85.49           C  
ATOM    687  O   ALA A  83     -27.194  33.579  -8.990  1.00 85.49           O  
ATOM    688  CB  ALA A  83     -24.036  33.906  -8.081  1.00 85.49           C  
ATOM    689  N   LEU A  84     -26.790  33.290  -6.795  1.00 87.64           N  
ATOM    690  CA  LEU A  84     -27.941  32.408  -6.628  1.00 87.64           C  
ATOM    691  C   LEU A  84     -29.242  33.159  -6.892  1.00 87.64           C  
ATOM    692  O   LEU A  84     -30.175  32.604  -7.477  1.00 87.64           O  
ATOM    693  CB  LEU A  84     -27.958  31.813  -5.218  1.00 87.64           C  
ATOM    694  CG  LEU A  84     -26.905  30.745  -4.918  1.00 87.64           C  
ATOM    695  CD1 LEU A  84     -26.969  30.332  -3.452  1.00 87.64           C  
ATOM    696  CD2 LEU A  84     -27.093  29.538  -5.829  1.00 87.64           C  
ATOM    697  N   GLU A  85     -29.250  34.426  -6.501  1.00 87.89           N  
ATOM    698  CA  GLU A  85     -30.423  35.261  -6.743  1.00 87.89           C  
ATOM    699  C   GLU A  85     -30.641  35.486  -8.237  1.00 87.89           C  
ATOM    700  O   GLU A  85     -31.776  35.438  -8.717  1.00 87.89           O  
ATOM    701  CB  GLU A  85     -30.284  36.605  -6.023  1.00 87.89           C  
ATOM    702  CG  GLU A  85     -30.480  36.518  -4.517  1.00 87.89           C  
ATOM    703  CD  GLU A  85     -30.169  37.819  -3.795  1.00 87.89           C  
ATOM    704  OE1 GLU A  85     -30.331  37.880  -2.555  1.00 87.89           O  
ATOM    705  OE2 GLU A  85     -29.760  38.787  -4.475  1.00 87.89           O1-
ATOM    706  N   GLU A  86     -29.534  35.714  -8.842  1.00 87.05           N  
ATOM    707  CA  GLU A  86     -29.626  35.900 -10.287  1.00 87.05           C  
ATOM    708  C   GLU A  86     -30.089  34.622 -10.980  1.00 87.05           C  
ATOM    709  O   GLU A  86     -30.907  34.671 -11.902  1.00 87.05           O  
ATOM    710  CB  GLU A  86     -28.278  36.351 -10.858  1.00 87.05           C  
ATOM    711  CG  GLU A  86     -27.908  37.783 -10.504  1.00 87.05           C  
ATOM    712  CD  GLU A  86     -26.567  38.215 -11.077  1.00 87.05           C  
ATOM    713  OE1 GLU A  86     -26.100  39.331 -10.754  1.00 87.05           O  
ATOM    714  OE2 GLU A  86     -25.979  37.431 -11.856  1.00 87.05           O1-
ATOM    715  N   LEU A  87     -29.585  33.557 -10.540  1.00 86.04           N  
ATOM    716  CA  LEU A  87     -29.982  32.267 -11.094  1.00 86.04           C  
ATOM    717  C   LEU A  87     -31.459  31.993 -10.827  1.00 86.04           C  
ATOM    718  O   LEU A  87     -32.165  31.477 -11.696  1.00 86.04           O  
ATOM    719  CB  LEU A  87     -29.128  31.143 -10.502  1.00 86.04           C  
ATOM    720  CG  LEU A  87     -27.683  31.056 -10.999  1.00 86.04           C  
ATOM    721  CD1 LEU A  87     -26.897  30.049 -10.167  1.00 86.04           C  
ATOM    722  CD2 LEU A  87     -27.649  30.681 -12.476  1.00 86.04           C  
ATOM    723  N   ALA A  88     -31.905  32.379  -9.633  1.00 86.25           N  
ATOM    724  CA  ALA A  88     -33.300  32.178  -9.249  1.00 86.25           C  
ATOM    725  C   ALA A  88     -34.238  32.968 -10.157  1.00 86.25           C  
ATOM    726  O   ALA A  88     -35.320  32.492 -10.510  1.00 86.25           O  
ATOM    727  CB  ALA A  88     -33.514  32.578  -7.791  1.00 86.25           C  
ATOM    728  N   GLN A  89     -33.850  34.140 -10.498  1.00 84.71           N  
ATOM    729  CA  GLN A  89     -34.676  35.015 -11.323  1.00 84.71           C  
ATOM    730  C   GLN A  89     -34.828  34.459 -12.736  1.00 84.71           C  
ATOM    731  O   GLN A  89     -35.838  34.703 -13.399  1.00 84.71           O  
ATOM    732  CB  GLN A  89     -34.080  36.423 -11.375  1.00 84.71           C  
ATOM    733  CG  GLN A  89     -34.189  37.187 -10.061  1.00 84.71           C  
ATOM    734  CD  GLN A  89     -33.534  38.553 -10.120  1.00 84.71           C  
ATOM    735  NE2 GLN A  89     -33.656  39.317  -9.040  1.00 84.71           N  
ATOM    736  OE1 GLN A  89     -32.922  38.921 -11.128  1.00 84.71           O  
ATOM    737  N   ASN A  90     -33.916  33.548 -13.076  1.00 82.36           N  
ATOM    738  CA  ASN A  90     -33.907  33.076 -14.456  1.00 82.36           C  
ATOM    739  C   ASN A  90     -34.279  31.599 -14.544  1.00 82.36           C  
ATOM    740  O   ASN A  90     -34.397  31.049 -15.642  1.00 82.36           O  
ATOM    741  CB  ASN A  90     -32.540  33.319 -15.097  1.00 82.36           C  
ATOM    742  CG  ASN A  90     -32.212  34.792 -15.236  1.00 82.36           C  
ATOM    743  ND2 ASN A  90     -31.084  35.205 -14.671  1.00 82.36           N  
ATOM    744  OD1 ASN A  90     -32.969  35.554 -15.845  1.00 82.36           O  
ATOM    745  N   ALA A  91     -34.383  31.005 -13.404  1.00 80.80           N  
ATOM    746  CA  ALA A  91     -34.689  29.576 -13.400  1.00 80.80           C  
ATOM    747  C   ALA A  91     -36.147  29.327 -13.775  1.00 80.80           C  
ATOM    748  O   ALA A  91     -37.058  29.863 -13.139  1.00 80.80           O  
ATOM    749  CB  ALA A  91     -34.383  28.972 -12.033  1.00 80.80           C  
ATOM    750  N   THR A  92     -36.439  28.665 -14.904  1.00 79.72           N  
ATOM    751  CA  THR A  92     -37.798  28.351 -15.332  1.00 79.72           C  
ATOM    752  C   THR A  92     -38.223  26.978 -14.820  1.00 79.72           C  
ATOM    753  O   THR A  92     -39.414  26.722 -14.629  1.00 79.72           O  
ATOM    754  CB  THR A  92     -37.924  28.392 -16.866  1.00 79.72           C  
ATOM    755  CG2 THR A  92     -37.699  29.803 -17.399  1.00 79.72           C  
ATOM    756  OG1 THR A  92     -36.948  27.514 -17.443  1.00 79.72           O  
ATOM    757  N   ASP A  93     -37.291  26.153 -14.460  1.00 84.51           N  
ATOM    758  CA  ASP A  93     -37.524  24.803 -13.960  1.00 84.51           C  
ATOM    759  C   ASP A  93     -37.809  24.815 -12.460  1.00 84.51           C  
ATOM    760  O   ASP A  93     -37.058  25.410 -11.685  1.00 84.51           O  
ATOM    761  CB  ASP A  93     -36.324  23.903 -14.261  1.00 84.51           C  
ATOM    762  CG  ASP A  93     -36.566  22.450 -13.895  1.00 84.51           C  
ATOM    763  OD1 ASP A  93     -36.335  22.067 -12.728  1.00 84.51           O  
ATOM    764  OD2 ASP A  93     -36.988  21.678 -14.783  1.00 84.51           O1-
ATOM    765  N   GLU A  94     -38.931  24.210 -12.090  1.00 89.27           N  
ATOM    766  CA  GLU A  94     -39.333  24.171 -10.687  1.00 89.27           C  
ATOM    767  C   GLU A  94     -38.252  23.527  -9.823  1.00 89.27           C  
ATOM    768  O   GLU A  94     -37.967  24.003  -8.722  1.00 89.27           O  
ATOM    769  CB  GLU A  94     -40.654  23.415 -10.528  1.00 89.27           C  
ATOM    770  CG  GLU A  94     -41.210  23.442  -9.111  1.00 89.27           C  
ATOM    771  CD  GLU A  94     -42.544  22.724  -8.976  1.00 89.27           C  
ATOM    772  OE1 GLU A  94     -43.094  22.670  -7.852  1.00 89.27           O  
ATOM    773  OE2 GLU A  94     -43.041  22.207 -10.001  1.00 89.27           O1-
ATOM    774  N   ALA A  95     -37.649  22.438 -10.263  1.00 88.71           N  
ATOM    775  CA  ALA A  95     -36.598  21.753  -9.516  1.00 88.71           C  
ATOM    776  C   ALA A  95     -35.420  22.685  -9.248  1.00 88.71           C  
ATOM    777  O   ALA A  95     -34.895  22.727  -8.133  1.00 88.71           O  
ATOM    778  CB  ALA A  95     -36.129  20.513 -10.272  1.00 88.71           C  
ATOM    779  N   LEU A  96     -35.053  23.396 -10.294  1.00 89.09           N  
ATOM    780  CA  LEU A  96     -33.953  24.344 -10.165  1.00 89.09           C  
ATOM    781  C   LEU A  96     -34.297  25.445  -9.168  1.00 89.09           C  
ATOM    782  O   LEU A  96     -33.458  25.836  -8.354  1.00 89.09           O  
ATOM    783  CB  LEU A  96     -33.614  24.959 -11.525  1.00 89.09           C  
ATOM    784  CG  LEU A  96     -32.349  25.819 -11.584  1.00 89.09           C  
ATOM    785  CD1 LEU A  96     -31.136  25.008 -11.143  1.00 89.09           C  
ATOM    786  CD2 LEU A  96     -32.146  26.375 -12.990  1.00 89.09           C  
ATOM    787  N   LYS A  97     -35.507  25.920  -9.185  1.00 90.29           N  
ATOM    788  CA  LYS A  97     -35.949  26.940  -8.238  1.00 90.29           C  
ATOM    789  C   LYS A  97     -35.882  26.424  -6.804  1.00 90.29           C  
ATOM    790  O   LYS A  97     -35.444  27.140  -5.900  1.00 90.29           O  
ATOM    791  CB  LYS A  97     -37.372  27.397  -8.565  1.00 90.29           C  
ATOM    792  CG  LYS A  97     -37.468  28.292  -9.792  1.00 90.29           C  
ATOM    793  CD  LYS A  97     -38.898  28.760 -10.030  1.00 90.29           C  
ATOM    794  CE  LYS A  97     -39.005  29.612 -11.288  1.00 90.29           C  
ATOM    795  NZ  LYS A  97     -40.413  30.038 -11.550  1.00 90.29           N1+
ATOM    796  N   LEU A  98     -36.277  25.206  -6.655  1.00 93.09           N  
ATOM    797  CA  LEU A  98     -36.249  24.594  -5.332  1.00 93.09           C  
ATOM    798  C   LEU A  98     -34.815  24.423  -4.842  1.00 93.09           C  
ATOM    799  O   LEU A  98     -34.521  24.669  -3.671  1.00 93.09           O  
ATOM    800  CB  LEU A  98     -36.959  23.238  -5.352  1.00 93.09           C  
ATOM    801  CG  LEU A  98     -38.488  23.272  -5.379  1.00 93.09           C  
ATOM    802  CD1 LEU A  98     -39.047  21.866  -5.566  1.00 93.09           C  
ATOM    803  CD2 LEU A  98     -39.031  23.905  -4.103  1.00 93.09           C  
ATOM    804  N   LEU A  99     -33.975  23.990  -5.804  1.00 92.57           N  
ATOM    805  CA  LEU A  99     -32.569  23.821  -5.452  1.00 92.57           C  
ATOM    806  C   LEU A  99     -31.955  25.146  -5.012  1.00 92.57           C  
ATOM    807  O   LEU A  99     -31.238  25.199  -4.009  1.00 92.57           O  
ATOM    808  CB  LEU A  99     -31.785  23.251  -6.638  1.00 92.57           C  
ATOM    809  CG  LEU A  99     -30.275  23.104  -6.444  1.00 92.57           C  
ATOM    810  CD1 LEU A  99     -29.980  22.191  -5.258  1.00 92.57           C  
ATOM    811  CD2 LEU A  99     -29.622  22.567  -7.713  1.00 92.57           C  
ATOM    812  N   ILE A 100     -32.207  26.210  -5.719  1.00 91.57           N  
ATOM    813  CA  ILE A 100     -31.674  27.533  -5.416  1.00 91.57           C  
ATOM    814  C   ILE A 100     -32.179  27.993  -4.051  1.00 91.57           C  
ATOM    815  O   ILE A 100     -31.407  28.503  -3.236  1.00 91.57           O  
ATOM    816  CB  ILE A 100     -32.059  28.561  -6.504  1.00 91.57           C  
ATOM    817  CG1 ILE A 100     -31.363  28.224  -7.828  1.00 91.57           C  
ATOM    818  CG2 ILE A 100     -31.715  29.983  -6.050  1.00 91.57           C  
ATOM    819  CD1 ILE A 100     -31.879  29.019  -9.018  1.00 91.57           C  
ATOM    820  N   GLU A 101     -33.426  27.770  -3.787  1.00 94.05           N  
ATOM    821  CA  GLU A 101     -34.005  28.155  -2.503  1.00 94.05           C  
ATOM    822  C   GLU A 101     -33.404  27.343  -1.360  1.00 94.05           C  
ATOM    823  O   GLU A 101     -33.134  27.881  -0.284  1.00 94.05           O  
ATOM    824  CB  GLU A 101     -35.526  27.984  -2.527  1.00 94.05           C  
ATOM    825  CG  GLU A 101     -36.250  29.029  -3.363  1.00 94.05           C  
ATOM    826  CD  GLU A 101     -37.761  28.859  -3.360  1.00 94.05           C  
ATOM    827  OE1 GLU A 101     -38.463  29.662  -4.017  1.00 94.05           O  
ATOM    828  OE2 GLU A 101     -38.246  27.917  -2.695  1.00 94.05           O1-
ATOM    829  N   ALA A 102     -33.258  26.099  -1.606  1.00 93.81           N  
ATOM    830  CA  ALA A 102     -32.608  25.250  -0.610  1.00 93.81           C  
ATOM    831  C   ALA A 102     -31.184  25.726  -0.331  1.00 93.81           C  
ATOM    832  O   ALA A 102     -30.759  25.785   0.825  1.00 93.81           O  
ATOM    833  CB  ALA A 102     -32.599  23.796  -1.074  1.00 93.81           C  
ATOM    834  N   ALA A 103     -30.473  26.027  -1.369  1.00 92.56           N  
ATOM    835  CA  ALA A 103     -29.108  26.528  -1.236  1.00 92.56           C  
ATOM    836  C   ALA A 103     -29.077  27.838  -0.454  1.00 92.56           C  
ATOM    837  O   ALA A 103     -28.206  28.041   0.395  1.00 92.56           O  
ATOM    838  CB  ALA A 103     -28.475  26.718  -2.613  1.00 92.56           C  
ATOM    839  N   LYS A 104     -29.983  28.722  -0.698  1.00 91.65           N  
ATOM    840  CA  LYS A 104     -30.071  29.984   0.030  1.00 91.65           C  
ATOM    841  C   LYS A 104     -30.333  29.746   1.514  1.00 91.65           C  
ATOM    842  O   LYS A 104     -29.716  30.386   2.369  1.00 91.65           O  
ATOM    843  CB  LYS A 104     -31.170  30.869  -0.561  1.00 91.65           C  
ATOM    844  CG  LYS A 104     -30.804  31.503  -1.894  1.00 91.65           C  
ATOM    845  CD  LYS A 104     -31.919  32.404  -2.410  1.00 91.65           C  
ATOM    846  CE  LYS A 104     -31.493  33.165  -3.659  1.00 91.65           C  
ATOM    847  NZ  LYS A 104     -32.590  34.037  -4.177  1.00 91.65           N1+
ATOM    848  N   SER A 105     -31.277  28.885   1.733  1.00 95.70           N  
ATOM    849  CA  SER A 105     -31.591  28.548   3.117  1.00 95.70           C  
ATOM    850  C   SER A 105     -30.385  27.940   3.826  1.00 95.70           C  
ATOM    851  O   SER A 105     -30.146  28.219   5.003  1.00 95.70           O  
ATOM    852  CB  SER A 105     -32.772  27.577   3.178  1.00 95.70           C  
ATOM    853  OG  SER A 105     -33.960  28.200   2.723  1.00 95.70           O  
ATOM    854  N   LEU A 106     -29.609  27.115   3.150  1.00 94.67           N  
ATOM    855  CA  LEU A 106     -28.394  26.524   3.696  1.00 94.67           C  
ATOM    856  C   LEU A 106     -27.369  27.602   4.033  1.00 94.67           C  
ATOM    857  O   LEU A 106     -26.744  27.560   5.096  1.00 94.67           O  
ATOM    858  CB  LEU A 106     -27.791  25.525   2.704  1.00 94.67           C  
ATOM    859  CG  LEU A 106     -26.475  24.866   3.121  1.00 94.67           C  
ATOM    860  CD1 LEU A 106     -26.660  24.089   4.420  1.00 94.67           C  
ATOM    861  CD2 LEU A 106     -25.961  23.951   2.013  1.00 94.67           C  
ATOM    862  N   LEU A 107     -27.175  28.590   3.120  1.00 92.68           N  
ATOM    863  CA  LEU A 107     -26.247  29.689   3.364  1.00 92.68           C  
ATOM    864  C   LEU A 107     -26.685  30.511   4.571  1.00 92.68           C  
ATOM    865  O   LEU A 107     -25.849  30.962   5.357  1.00 92.68           O  
ATOM    866  CB  LEU A 107     -26.142  30.588   2.129  1.00 92.68           C  
ATOM    867  CG  LEU A 107     -25.412  29.998   0.922  1.00 92.68           C  
ATOM    868  CD1 LEU A 107     -25.484  30.957  -0.261  1.00 92.68           C  
ATOM    869  CD2 LEU A 107     -23.963  29.684   1.275  1.00 92.68           C  
ATOM    870  N   ARG A 108     -27.960  30.682   4.716  1.00 93.80           N  
ATOM    871  CA  ARG A 108     -28.482  31.371   5.891  1.00 93.80           C  
ATOM    872  C   ARG A 108     -28.175  30.591   7.165  1.00 93.80           C  
ATOM    873  O   ARG A 108     -27.833  31.180   8.193  1.00 93.80           O  
ATOM    874  CB  ARG A 108     -29.991  31.588   5.762  1.00 93.80           C  
ATOM    875  CG  ARG A 108     -30.372  32.711   4.810  1.00 93.80           C  
ATOM    876  CD  ARG A 108     -31.871  32.978   4.824  1.00 93.80           C  
ATOM    877  NE  ARG A 108     -32.255  33.952   3.806  1.00 93.80           N  
ATOM    878  CZ  ARG A 108     -33.502  34.171   3.399  1.00 93.80           C  
ATOM    879  NH1 ARG A 108     -34.515  33.487   3.918  1.00 93.80           N1+
ATOM    880  NH2 ARG A 108     -33.739  35.081   2.466  1.00 93.80           N  
ATOM    881  N   ALA A 109     -28.366  29.261   7.117  1.00 93.82           N  
ATOM    882  CA  ALA A 109     -28.013  28.392   8.238  1.00 93.82           C  
ATOM    883  C   ALA A 109     -26.530  28.513   8.577  1.00 93.82           C  
ATOM    884  O   ALA A 109     -26.161  28.592   9.751  1.00 93.82           O  
ATOM    885  CB  ALA A 109     -28.366  26.942   7.920  1.00 93.82           C  
ATOM    886  N   ALA A 110     -25.720  28.516   7.604  1.00 92.42           N  
ATOM    887  CA  ALA A 110     -24.279  28.640   7.799  1.00 92.42           C  
ATOM    888  C   ALA A 110     -23.925  29.979   8.440  1.00 92.42           C  
ATOM    889  O   ALA A 110     -23.086  30.040   9.341  1.00 92.42           O  
ATOM    890  CB  ALA A 110     -23.545  28.480   6.469  1.00 92.42           C  
ATOM    891  N   GLU A 111     -24.530  31.033   8.005  1.00 91.78           N  
ATOM    892  CA  GLU A 111     -24.304  32.358   8.576  1.00 91.78           C  
ATOM    893  C   GLU A 111     -24.729  32.408  10.040  1.00 91.78           C  
ATOM    894  O   GLU A 111     -24.013  32.952  10.882  1.00 91.78           O  
ATOM    895  CB  GLU A 111     -25.052  33.425   7.774  1.00 91.78           C  
ATOM    896  CG  GLU A 111     -24.443  33.708   6.408  1.00 91.78           C  
ATOM    897  CD  GLU A 111     -25.258  34.687   5.579  1.00 91.78           C  
ATOM    898  OE1 GLU A 111     -24.872  34.971   4.422  1.00 91.78           O  
ATOM    899  OE2 GLU A 111     -26.291  35.175   6.089  1.00 91.78           O1-
ATOM    900  N   ALA A 112     -25.912  31.891  10.253  1.00 93.69           N  
ATOM    901  CA  ALA A 112     -26.434  31.853  11.616  1.00 93.69           C  
ATOM    902  C   ALA A 112     -25.530  31.027  12.527  1.00 93.69           C  
ATOM    903  O   ALA A 112     -25.341  31.368  13.697  1.00 93.69           O  
ATOM    904  CB  ALA A 112     -27.853  31.288  11.626  1.00 93.69           C  
ATOM    905  N   SER A 113     -24.984  29.953  11.993  1.00 92.42           N  
ATOM    906  CA  SER A 113     -24.045  29.129  12.746  1.00 92.42           C  
ATOM    907  C   SER A 113     -22.799  29.919  13.131  1.00 92.42           C  
ATOM    908  O   SER A 113     -22.322  29.824  14.263  1.00 92.42           O  
ATOM    909  CB  SER A 113     -23.646  27.894  11.936  1.00 92.42           C  
ATOM    910  OG  SER A 113     -22.705  27.109  12.647  1.00 92.42           O  
ATOM    911  N   GLU A 114     -22.299  30.747  12.239  1.00 90.38           N  
ATOM    912  CA  GLU A 114     -21.117  31.568  12.484  1.00 90.38           C  
ATOM    913  C   GLU A 114     -21.402  32.651  13.520  1.00 90.38           C  
ATOM    914  O   GLU A 114     -20.539  32.978  14.338  1.00 90.38           O  
ATOM    915  CB  GLU A 114     -20.625  32.205  11.181  1.00 90.38           C  
ATOM    916  CG  GLU A 114     -20.014  31.212  10.203  1.00 90.38           C  
ATOM    917  CD  GLU A 114     -19.310  31.879   9.033  1.00 90.38           C  
ATOM    918  OE1 GLU A 114     -18.664  31.169   8.228  1.00 90.38           O  
ATOM    919  OE2 GLU A 114     -19.405  33.122   8.918  1.00 90.38           O1-
ATOM    920  N   ARG A 115     -22.571  33.187  13.580  1.00 91.67           N  
ATOM    921  CA  ARG A 115     -22.962  34.251  14.500  1.00 91.67           C  
ATOM    922  C   ARG A 115     -23.394  33.680  15.846  1.00 91.67           C  
ATOM    923  O   ARG A 115     -23.641  34.429  16.792  1.00 91.67           O  
ATOM    924  CB  ARG A 115     -24.091  35.092  13.900  1.00 91.67           C  
ATOM    925  CG  ARG A 115     -23.675  35.906  12.685  1.00 91.67           C  
ATOM    926  CD  ARG A 115     -24.818  36.767  12.164  1.00 91.67           C  
ATOM    927  NE  ARG A 115     -24.477  37.406  10.897  1.00 91.67           N  
ATOM    928  CZ  ARG A 115     -25.299  38.179  10.192  1.00 91.67           C  
ATOM    929  NH1 ARG A 115     -26.533  38.422  10.620  1.00 91.67           N1+
ATOM    930  NH2 ARG A 115     -24.886  38.710   9.051  1.00 91.67           N  
ATOM    931  N   GLY A 116     -23.574  32.340  15.878  1.00 90.24           N  
ATOM    932  CA  GLY A 116     -24.025  31.679  17.091  1.00 90.24           C  
ATOM    933  C   GLY A 116     -25.514  31.834  17.338  1.00 90.24           C  
ATOM    934  O   GLY A 116     -25.968  31.777  18.483  1.00 90.24           O  
ATOM    935  N   ASP A 117     -26.274  32.324  16.292  1.00 95.41           N  
ATOM    936  CA  ASP A 117     -27.727  32.436  16.379  1.00 95.41           C  
ATOM    937  C   ASP A 117     -28.395  31.075  16.194  1.00 95.41           C  
ATOM    938  O   ASP A 117     -28.733  30.692  15.072  1.00 95.41           O  
ATOM    939  CB  ASP A 117     -28.252  33.427  15.339  1.00 95.41           C  
ATOM    940  CG  ASP A 117     -29.713  33.787  15.548  1.00 95.41           C  
ATOM    941  OD1 ASP A 117     -30.433  33.037  16.242  1.00 95.41           O  
ATOM    942  OD2 ASP A 117     -30.148  34.829  15.011  1.00 95.41           O1-
ATOM    943  N   GLU A 118     -28.625  30.383  17.245  1.00 94.98           N  
ATOM    944  CA  GLU A 118     -29.081  28.996  17.219  1.00 94.98           C  
ATOM    945  C   GLU A 118     -30.487  28.887  16.638  1.00 94.98           C  
ATOM    946  O   GLU A 118     -30.775  27.972  15.863  1.00 94.98           O  
ATOM    947  CB  GLU A 118     -29.044  28.392  18.626  1.00 94.98           C  
ATOM    948  CG  GLU A 118     -27.638  28.156  19.158  1.00 94.98           C  
ATOM    949  CD  GLU A 118     -27.618  27.526  20.541  1.00 94.98           C  
ATOM    950  OE1 GLU A 118     -26.517  27.333  21.105  1.00 94.98           O  
ATOM    951  OE2 GLU A 118     -28.713  27.220  21.065  1.00 94.98           O1-
ATOM    952  N   GLU A 119     -31.388  29.858  17.017  1.00 96.26           N  
ATOM    953  CA  GLU A 119     -32.763  29.829  16.530  1.00 96.26           C  
ATOM    954  C   GLU A 119     -32.818  30.012  15.017  1.00 96.26           C  
ATOM    955  O   GLU A 119     -33.515  29.270  14.321  1.00 96.26           O  
ATOM    956  CB  GLU A 119     -33.601  30.908  17.222  1.00 96.26           C  
ATOM    957  CG  GLU A 119     -35.092  30.807  16.935  1.00 96.26           C  
ATOM    958  CD  GLU A 119     -35.935  31.727  17.804  1.00 96.26           C  
ATOM    959  OE1 GLU A 119     -37.182  31.675  17.712  1.00 96.26           O  
ATOM    960  OE2 GLU A 119     -35.341  32.508  18.582  1.00 96.26           O1-
ATOM    961  N   GLU A 120     -32.141  30.971  14.556  1.00 96.74           N  
ATOM    962  CA  GLU A 120     -32.101  31.215  13.116  1.00 96.74           C  
ATOM    963  C   GLU A 120     -31.450  30.050  12.376  1.00 96.74           C  
ATOM    964  O   GLU A 120     -31.882  29.683  11.283  1.00 96.74           O  
ATOM    965  CB  GLU A 120     -31.353  32.516  12.812  1.00 96.74           C  
ATOM    966  CG  GLU A 120     -31.329  32.880  11.335  1.00 96.74           C  
ATOM    967  CD  GLU A 120     -32.707  33.179  10.767  1.00 96.74           C  
ATOM    968  OE1 GLU A 120     -32.864  33.182   9.525  1.00 96.74           O  
ATOM    969  OE2 GLU A 120     -33.637  33.412  11.571  1.00 96.74           O1-
ATOM    970  N   PHE A 121     -30.406  29.473  12.974  1.00 95.48           N  
ATOM    971  CA  PHE A 121     -29.783  28.296  12.381  1.00 95.48           C  
ATOM    972  C   PHE A 121     -30.802  27.177  12.198  1.00 95.48           C  
ATOM    973  O   PHE A 121     -30.930  26.620  11.107  1.00 95.48           O  
ATOM    974  CB  PHE A 121     -28.618  27.809  13.248  1.00 95.48           C  
ATOM    975  CG  PHE A 121     -28.156  26.415  12.917  1.00 95.48           C  
ATOM    976  CD1 PHE A 121     -28.479  25.346  13.742  1.00 95.48           C  
ATOM    977  CD2 PHE A 121     -27.397  26.176  11.779  1.00 95.48           C  
ATOM    978  CE1 PHE A 121     -28.052  24.055  13.437  1.00 95.48           C  
ATOM    979  CE2 PHE A 121     -26.966  24.889  11.468  1.00 95.48           C  
ATOM    980  CZ  PHE A 121     -27.295  23.830  12.299  1.00 95.48           C  
ATOM    981  N   ARG A 122     -31.558  26.886  13.282  1.00 96.71           N  
ATOM    982  CA  ARG A 122     -32.527  25.795  13.255  1.00 96.71           C  
ATOM    983  C   ARG A 122     -33.591  26.034  12.189  1.00 96.71           C  
ATOM    984  O   ARG A 122     -33.910  25.133  11.410  1.00 96.71           O  
ATOM    985  CB  ARG A 122     -33.188  25.627  14.625  1.00 96.71           C  
ATOM    986  CG  ARG A 122     -32.304  24.939  15.654  1.00 96.71           C  
ATOM    987  CD  ARG A 122     -33.059  24.657  16.946  1.00 96.71           C  
ATOM    988  NE  ARG A 122     -32.201  24.818  18.117  1.00 96.71           N  
ATOM    989  CZ  ARG A 122     -32.640  25.038  19.354  1.00 96.71           C  
ATOM    990  NH1 ARG A 122     -33.940  25.130  19.606  1.00 96.71           N1+
ATOM    991  NH2 ARG A 122     -31.771  25.169  20.345  1.00 96.71           N  
ATOM    992  N   LYS A 123     -34.134  27.241  12.148  1.00 96.79           N  
ATOM    993  CA  LYS A 123     -35.183  27.595  11.195  1.00 96.79           C  
ATOM    994  C   LYS A 123     -34.689  27.458   9.758  1.00 96.79           C  
ATOM    995  O   LYS A 123     -35.366  26.863   8.918  1.00 96.79           O  
ATOM    996  CB  LYS A 123     -35.677  29.021  11.447  1.00 96.79           C  
ATOM    997  CG  LYS A 123     -36.562  29.161  12.677  1.00 96.79           C  
ATOM    998  CD  LYS A 123     -37.098  30.579  12.820  1.00 96.79           C  
ATOM    999  CE  LYS A 123     -37.957  30.730  14.068  1.00 96.79           C  
ATOM   1000  NZ  LYS A 123     -38.451  32.129  14.236  1.00 96.79           N1+
ATOM   1001  N   ALA A 124     -33.517  27.997   9.547  1.00 96.50           N  
ATOM   1002  CA  ALA A 124     -32.950  27.977   8.201  1.00 96.50           C  
ATOM   1003  C   ALA A 124     -32.566  26.559   7.788  1.00 96.50           C  
ATOM   1004  O   ALA A 124     -32.790  26.156   6.644  1.00 96.50           O  
ATOM   1005  CB  ALA A 124     -31.735  28.898   8.121  1.00 96.50           C  
ATOM   1006  N   ALA A 125     -31.967  25.801   8.693  1.00 96.20           N  
ATOM   1007  CA  ALA A 125     -31.589  24.415   8.430  1.00 96.20           C  
ATOM   1008  C   ALA A 125     -32.814  23.562   8.111  1.00 96.20           C  
ATOM   1009  O   ALA A 125     -32.799  22.772   7.165  1.00 96.20           O  
ATOM   1010  CB  ALA A 125     -30.835  23.833   9.623  1.00 96.20           C  
ATOM   1011  N   GLU A 126     -33.840  23.723   8.839  1.00 96.01           N  
ATOM   1012  CA  GLU A 126     -35.066  22.962   8.619  1.00 96.01           C  
ATOM   1013  C   GLU A 126     -35.698  23.310   7.274  1.00 96.01           C  
ATOM   1014  O   GLU A 126     -36.202  22.431   6.572  1.00 96.01           O  
ATOM   1015  CB  GLU A 126     -36.066  23.212   9.750  1.00 96.01           C  
ATOM   1016  CG  GLU A 126     -35.703  22.519  11.055  1.00 96.01           C  
ATOM   1017  CD  GLU A 126     -36.684  22.809  12.181  1.00 96.01           C  
ATOM   1018  OE1 GLU A 126     -36.530  22.233  13.282  1.00 96.01           O  
ATOM   1019  OE2 GLU A 126     -37.613  23.616  11.959  1.00 96.01           O1-
ATOM   1020  N   LYS A 127     -35.700  24.525   7.034  1.00 96.80           N  
ATOM   1021  CA  LYS A 127     -36.219  24.950   5.737  1.00 96.80           C  
ATOM   1022  C   LYS A 127     -35.413  24.337   4.595  1.00 96.80           C  
ATOM   1023  O   LYS A 127     -35.983  23.871   3.607  1.00 96.80           O  
ATOM   1024  CB  LYS A 127     -36.205  26.476   5.628  1.00 96.80           C  
ATOM   1025  CG  LYS A 127     -36.868  27.011   4.368  1.00 96.80           C  
ATOM   1026  CD  LYS A 127     -36.994  28.530   4.403  1.00 96.80           C  
ATOM   1027  CE  LYS A 127     -37.693  29.063   3.161  1.00 96.80           C  
ATOM   1028  NZ  LYS A 127     -37.832  30.550   3.199  1.00 96.80           N1+
ATOM   1029  N   ALA A 128     -34.063  24.388   4.724  1.00 95.47           N  
ATOM   1030  CA  ALA A 128     -33.204  23.779   3.712  1.00 95.47           C  
ATOM   1031  C   ALA A 128     -33.533  22.300   3.533  1.00 95.47           C  
ATOM   1032  O   ALA A 128     -33.640  21.813   2.404  1.00 95.47           O  
ATOM   1033  CB  ALA A 128     -31.734  23.951   4.087  1.00 95.47           C  
ATOM   1034  N   LEU A 129     -33.748  21.582   4.630  1.00 95.11           N  
ATOM   1035  CA  LEU A 129     -34.056  20.157   4.596  1.00 95.11           C  
ATOM   1036  C   LEU A 129     -35.428  19.912   3.977  1.00 95.11           C  
ATOM   1037  O   LEU A 129     -35.611  18.954   3.222  1.00 95.11           O  
ATOM   1038  CB  LEU A 129     -34.008  19.564   6.008  1.00 95.11           C  
ATOM   1039  CG  LEU A 129     -32.620  19.423   6.636  1.00 95.11           C  
ATOM   1040  CD1 LEU A 129     -32.738  18.934   8.075  1.00 95.11           C  
ATOM   1041  CD2 LEU A 129     -31.754  18.476   5.812  1.00 95.11           C  
ATOM   1042  N   GLU A 130     -36.357  20.718   4.360  1.00 95.78           N  
ATOM   1043  CA  GLU A 130     -37.691  20.609   3.774  1.00 95.78           C  
ATOM   1044  C   GLU A 130     -37.644  20.774   2.258  1.00 95.78           C  
ATOM   1045  O   GLU A 130     -38.260  19.998   1.525  1.00 95.78           O  
ATOM   1046  CB  GLU A 130     -38.633  21.649   4.387  1.00 95.78           C  
ATOM   1047  CG  GLU A 130     -40.059  21.571   3.863  1.00 95.78           C  
ATOM   1048  CD  GLU A 130     -40.964  22.658   4.422  1.00 95.78           C  
ATOM   1049  OE1 GLU A 130     -42.124  22.777   3.963  1.00 95.78           O  
ATOM   1050  OE2 GLU A 130     -40.511  23.395   5.325  1.00 95.78           O1-
ATOM   1051  N   LEU A 131     -36.955  21.786   1.812  1.00 95.66           N  
ATOM   1052  CA  LEU A 131     -36.833  22.067   0.385  1.00 95.66           C  
ATOM   1053  C   LEU A 131     -36.088  20.943  -0.329  1.00 95.66           C  
ATOM   1054  O   LEU A 131     -36.434  20.581  -1.455  1.00 95.66           O  
ATOM   1055  CB  LEU A 131     -36.111  23.397   0.159  1.00 95.66           C  
ATOM   1056  CG  LEU A 131     -36.870  24.659   0.571  1.00 95.66           C  
ATOM   1057  CD1 LEU A 131     -35.938  25.866   0.558  1.00 95.66           C  
ATOM   1058  CD2 LEU A 131     -38.065  24.889  -0.350  1.00 95.66           C  
ATOM   1059  N   ALA A 132     -35.037  20.403   0.306  1.00 93.42           N  
ATOM   1060  CA  ALA A 132     -34.306  19.264  -0.245  1.00 93.42           C  
ATOM   1061  C   ALA A 132     -35.225  18.058  -0.423  1.00 93.42           C  
ATOM   1062  O   ALA A 132     -35.148  17.357  -1.435  1.00 93.42           O  
ATOM   1063  CB  ALA A 132     -33.128  18.903   0.656  1.00 93.42           C  
ATOM   1064  N   LYS A 133     -36.097  17.845   0.531  1.00 92.87           N  
ATOM   1065  CA  LYS A 133     -37.055  16.747   0.434  1.00 92.87           C  
ATOM   1066  C   LYS A 133     -38.017  16.958  -0.732  1.00 92.87           C  
ATOM   1067  O   LYS A 133     -38.324  16.019  -1.468  1.00 92.87           O  
ATOM   1068  CB  LYS A 133     -37.838  16.601   1.740  1.00 92.87           C  
ATOM   1069  CG  LYS A 133     -37.050  15.948   2.865  1.00 92.87           C  
ATOM   1070  CD  LYS A 133     -37.897  15.784   4.120  1.00 92.87           C  
ATOM   1071  CE  LYS A 133     -37.089  15.197   5.268  1.00 92.87           C  
ATOM   1072  NZ  LYS A 133     -37.902  15.083   6.517  1.00 92.87           N1+
ATOM   1073  N   ARG A 134     -38.467  18.132  -0.808  1.00 93.54           N  
ATOM   1074  CA  ARG A 134     -39.350  18.465  -1.921  1.00 93.54           C  
ATOM   1075  C   ARG A 134     -38.642  18.270  -3.258  1.00 93.54           C  
ATOM   1076  O   ARG A 134     -39.246  17.796  -4.223  1.00 93.54           O  
ATOM   1077  CB  ARG A 134     -39.850  19.906  -1.799  1.00 93.54           C  
ATOM   1078  CG  ARG A 134     -40.912  20.100  -0.729  1.00 93.54           C  
ATOM   1079  CD  ARG A 134     -41.334  21.558  -0.611  1.00 93.54           C  
ATOM   1080  NE  ARG A 134     -42.233  21.948  -1.694  1.00 93.54           N  
ATOM   1081  CZ  ARG A 134     -42.679  23.184  -1.901  1.00 93.54           C  
ATOM   1082  NH1 ARG A 134     -42.317  24.178  -1.098  1.00 93.54           N1+
ATOM   1083  NH2 ARG A 134     -43.492  23.427  -2.918  1.00 93.54           N  
ATOM   1084  N   LEU A 135     -37.423  18.683  -3.303  1.00 92.15           N  
ATOM   1085  CA  LEU A 135     -36.607  18.526  -4.503  1.00 92.15           C  
ATOM   1086  C   LEU A 135     -36.496  17.057  -4.896  1.00 92.15           C  
ATOM   1087  O   LEU A 135     -36.618  16.714  -6.075  1.00 92.15           O  
ATOM   1088  CB  LEU A 135     -35.212  19.115  -4.281  1.00 92.15           C  
ATOM   1089  CG  LEU A 135     -34.261  19.076  -5.480  1.00 92.15           C  
ATOM   1090  CD1 LEU A 135     -34.844  19.870  -6.644  1.00 92.15           C  
ATOM   1091  CD2 LEU A 135     -32.889  19.614  -5.092  1.00 92.15           C  
ATOM   1092  N   VAL A 136     -36.273  16.183  -3.960  1.00 90.74           N  
ATOM   1093  CA  VAL A 136     -36.152  14.748  -4.194  1.00 90.74           C  
ATOM   1094  C   VAL A 136     -37.456  14.207  -4.778  1.00 90.74           C  
ATOM   1095  O   VAL A 136     -37.437  13.391  -5.703  1.00 90.74           O  
ATOM   1096  CB  VAL A 136     -35.795  13.989  -2.896  1.00 90.74           C  
ATOM   1097  CG1 VAL A 136     -35.879  12.479  -3.113  1.00 90.74           C  
ATOM   1098  CG2 VAL A 136     -34.402  14.387  -2.413  1.00 90.74           C  
ATOM   1099  N   GLU A 137     -38.564  14.697  -4.264  1.00 90.32           N  
ATOM   1100  CA  GLU A 137     -39.868  14.246  -4.740  1.00 90.32           C  
ATOM   1101  C   GLU A 137     -40.080  14.617  -6.204  1.00 90.32           C  
ATOM   1102  O   GLU A 137     -40.574  13.806  -6.990  1.00 90.32           O  
ATOM   1103  CB  GLU A 137     -40.987  14.838  -3.880  1.00 90.32           C  
ATOM   1104  CG  GLU A 137     -41.038  14.279  -2.465  1.00 90.32           C  
ATOM   1105  CD  GLU A 137     -41.331  12.789  -2.418  1.00 90.32           C  
ATOM   1106  OE1 GLU A 137     -40.806  12.095  -1.518  1.00 90.32           O  
ATOM   1107  OE2 GLU A 137     -42.091  12.310  -3.289  1.00 90.32           O1-
ATOM   1108  N   ILE A 138     -39.690  15.794  -6.485  1.00 87.78           N  
ATOM   1109  CA  ILE A 138     -39.835  16.265  -7.858  1.00 87.78           C  
ATOM   1110  C   ILE A 138     -38.878  15.500  -8.770  1.00 87.78           C  
ATOM   1111  O   ILE A 138     -39.250  15.099  -9.875  1.00 87.78           O  
ATOM   1112  CB  ILE A 138     -39.578  17.784  -7.965  1.00 87.78           C  
ATOM   1113  CG1 ILE A 138     -40.683  18.565  -7.245  1.00 87.78           C  
ATOM   1114  CG2 ILE A 138     -39.470  18.213  -9.432  1.00 87.78           C  
ATOM   1115  CD1 ILE A 138     -40.437  20.066  -7.176  1.00 87.78           C  
ATOM   1116  N   ALA A 139     -37.660  15.334  -8.259  1.00 85.02           N  
ATOM   1117  CA  ALA A 139     -36.621  14.661  -9.034  1.00 85.02           C  
ATOM   1118  C   ALA A 139     -36.996  13.207  -9.308  1.00 85.02           C  
ATOM   1119  O   ALA A 139     -36.636  12.652 -10.348  1.00 85.02           O  
ATOM   1120  CB  ALA A 139     -35.282  14.733  -8.305  1.00 85.02           C  
ATOM   1121  N   LYS A 140     -37.770  12.667  -8.477  1.00 78.11           N  
ATOM   1122  CA  LYS A 140     -38.205  11.283  -8.646  1.00 78.11           C  
ATOM   1123  C   LYS A 140     -39.175  11.150  -9.817  1.00 78.11           C  
ATOM   1124  O   LYS A 140     -39.096  10.194 -10.590  1.00 78.11           O  
ATOM   1125  CB  LYS A 140     -38.857  10.764  -7.364  1.00 78.11           C  
ATOM   1126  CG  LYS A 140     -39.160   9.274  -7.382  1.00 78.11           C  
ATOM   1127  CD  LYS A 140     -39.794   8.814  -6.075  1.00 78.11           C  
ATOM   1128  CE  LYS A 140     -40.226   7.356  -6.145  1.00 78.11           C  
ATOM   1129  NZ  LYS A 140     -40.859   6.906  -4.869  1.00 78.11           N1+
ATOM   1130  N   LYS A 141     -40.033  12.036  -9.875  1.00 80.32           N  
ATOM   1131  CA  LYS A 141     -41.081  11.981 -10.891  1.00 80.32           C  
ATOM   1132  C   LYS A 141     -40.504  12.197 -12.287  1.00 80.32           C  
ATOM   1133  O   LYS A 141     -40.963  11.584 -13.254  1.00 80.32           O  
ATOM   1134  CB  LYS A 141     -42.161  13.025 -10.603  1.00 80.32           C  
ATOM   1135  CG  LYS A 141     -43.034  12.698  -9.400  1.00 80.32           C  
ATOM   1136  CD  LYS A 141     -44.134  13.734  -9.211  1.00 80.32           C  
ATOM   1137  CE  LYS A 141     -44.982  13.431  -7.982  1.00 80.32           C  
ATOM   1138  NZ  LYS A 141     -46.039  14.464  -7.770  1.00 80.32           N1+
ATOM   1139  N   GLN A 142     -39.272  12.775 -12.242  1.00 78.20           N  
ATOM   1140  CA  GLN A 142     -38.718  13.167 -13.534  1.00 78.20           C  
ATOM   1141  C   GLN A 142     -37.440  12.391 -13.843  1.00 78.20           C  
ATOM   1142  O   GLN A 142     -36.810  12.612 -14.879  1.00 78.20           O  
ATOM   1143  CB  GLN A 142     -38.439  14.671 -13.565  1.00 78.20           C  
ATOM   1144  CG  GLN A 142     -39.689  15.530 -13.430  1.00 78.20           C  
ATOM   1145  CD  GLN A 142     -39.392  17.015 -13.522  1.00 78.20           C  
ATOM   1146  NE2 GLN A 142     -40.351  17.838 -13.111  1.00 78.20           N  
ATOM   1147  OE1 GLN A 142     -38.309  17.420 -13.958  1.00 78.20           O  
ATOM   1148  N   SER A 143     -37.035  11.438 -12.950  1.00 75.47           N  
ATOM   1149  CA  SER A 143     -35.802  10.666 -13.065  1.00 75.47           C  
ATOM   1150  C   SER A 143     -34.592  11.580 -13.238  1.00 75.47           C  
ATOM   1151  O   SER A 143     -33.742  11.337 -14.096  1.00 75.47           O  
ATOM   1152  CB  SER A 143     -35.888   9.692 -14.241  1.00 75.47           C  
ATOM   1153  OG  SER A 143     -36.947   8.770 -14.053  1.00 75.47           O  
ATOM   1154  N   LEU A 144     -34.458  12.599 -12.512  1.00 84.99           N  
ATOM   1155  CA  LEU A 144     -33.361  13.558 -12.574  1.00 84.99           C  
ATOM   1156  C   LEU A 144     -32.401  13.361 -11.406  1.00 84.99           C  
ATOM   1157  O   LEU A 144     -32.526  14.025 -10.375  1.00 84.99           O  
ATOM   1158  CB  LEU A 144     -33.902  14.991 -12.570  1.00 84.99           C  
ATOM   1159  CG  LEU A 144     -34.789  15.385 -13.751  1.00 84.99           C  
ATOM   1160  CD1 LEU A 144     -35.410  16.757 -13.515  1.00 84.99           C  
ATOM   1161  CD2 LEU A 144     -33.988  15.372 -15.050  1.00 84.99           C  
ATOM   1162  N   PRO A 145     -31.329  12.493 -11.536  1.00 86.46           N  
ATOM   1163  CA  PRO A 145     -30.390  12.133 -10.471  1.00 86.46           C  
ATOM   1164  C   PRO A 145     -29.609  13.333  -9.942  1.00 86.46           C  
ATOM   1165  O   PRO A 145     -29.281  13.387  -8.754  1.00 86.46           O  
ATOM   1166  CB  PRO A 145     -29.456  11.127 -11.147  1.00 86.46           C  
ATOM   1167  CG  PRO A 145     -29.668  11.335 -12.612  1.00 86.46           C  
ATOM   1168  CD  PRO A 145     -31.044  11.900 -12.819  1.00 86.46           C  
ATOM   1169  N   GLU A 146     -29.256  14.308 -10.768  1.00 86.46           N  
ATOM   1170  CA  GLU A 146     -28.460  15.455 -10.340  1.00 86.46           C  
ATOM   1171  C   GLU A 146     -29.160  16.224  -9.224  1.00 86.46           C  
ATOM   1172  O   GLU A 146     -28.511  16.701  -8.290  1.00 86.46           O  
ATOM   1173  CB  GLU A 146     -28.176  16.385 -11.522  1.00 86.46           C  
ATOM   1174  CG  GLU A 146     -27.327  15.749 -12.613  1.00 86.46           C  
ATOM   1175  CD  GLU A 146     -28.129  14.875 -13.565  1.00 86.46           C  
ATOM   1176  OE1 GLU A 146     -27.520  14.173 -14.403  1.00 86.46           O  
ATOM   1177  OE2 GLU A 146     -29.377  14.894 -13.472  1.00 86.46           O1-
ATOM   1178  N   PHE A 147     -30.448  16.302  -9.314  1.00 89.40           N  
ATOM   1179  CA  PHE A 147     -31.210  17.014  -8.296  1.00 89.40           C  
ATOM   1180  C   PHE A 147     -31.292  16.199  -7.011  1.00 89.40           C  
ATOM   1181  O   PHE A 147     -31.308  16.759  -5.913  1.00 89.40           O  
ATOM   1182  CB  PHE A 147     -32.620  17.335  -8.805  1.00 89.40           C  
ATOM   1183  CG  PHE A 147     -32.653  18.386  -9.881  1.00 89.40           C  
ATOM   1184  CD1 PHE A 147     -32.463  19.726  -9.569  1.00 89.40           C  
ATOM   1185  CD2 PHE A 147     -32.873  18.033 -11.205  1.00 89.40           C  
ATOM   1186  CE1 PHE A 147     -32.492  20.701 -10.562  1.00 89.40           C  
ATOM   1187  CE2 PHE A 147     -32.904  19.002 -12.204  1.00 89.40           C  
ATOM   1188  CZ  PHE A 147     -32.715  20.336 -11.881  1.00 89.40           C  
ATOM   1189  N   VAL A 148     -31.400  14.822  -7.193  1.00 90.62           N  
ATOM   1190  CA  VAL A 148     -31.349  13.962  -6.015  1.00 90.62           C  
ATOM   1191  C   VAL A 148     -29.994  14.108  -5.328  1.00 90.62           C  
ATOM   1192  O   VAL A 148     -29.921  14.219  -4.102  1.00 90.62           O  
ATOM   1193  CB  VAL A 148     -31.604  12.483  -6.382  1.00 90.62           C  
ATOM   1194  CG1 VAL A 148     -31.484  11.592  -5.147  1.00 90.62           C  
ATOM   1195  CG2 VAL A 148     -32.979  12.324  -7.028  1.00 90.62           C  
ATOM   1196  N   LEU A 149     -28.952  14.153  -6.185  1.00 90.12           N  
ATOM   1197  CA  LEU A 149     -27.601  14.339  -5.668  1.00 90.12           C  
ATOM   1198  C   LEU A 149     -27.477  15.672  -4.937  1.00 90.12           C  
ATOM   1199  O   LEU A 149     -26.908  15.736  -3.846  1.00 90.12           O  
ATOM   1200  CB  LEU A 149     -26.577  14.269  -6.804  1.00 90.12           C  
ATOM   1201  CG  LEU A 149     -26.220  12.870  -7.310  1.00 90.12           C  
ATOM   1202  CD1 LEU A 149     -25.462  12.962  -8.631  1.00 90.12           C  
ATOM   1203  CD2 LEU A 149     -25.400  12.118  -6.269  1.00 90.12           C  
ATOM   1204  N   ALA A 150     -27.969  16.715  -5.534  1.00 90.92           N  
ATOM   1205  CA  ALA A 150     -27.926  18.039  -4.918  1.00 90.92           C  
ATOM   1206  C   ALA A 150     -28.645  18.042  -3.572  1.00 90.92           C  
ATOM   1207  O   ALA A 150     -28.148  18.609  -2.596  1.00 90.92           O  
ATOM   1208  CB  ALA A 150     -28.543  19.079  -5.850  1.00 90.92           C  
ATOM   1209  N   ALA A 151     -29.762  17.395  -3.506  1.00 92.60           N  
ATOM   1210  CA  ALA A 151     -30.530  17.313  -2.267  1.00 92.60           C  
ATOM   1211  C   ALA A 151     -29.738  16.600  -1.176  1.00 92.60           C  
ATOM   1212  O   ALA A 151     -29.739  17.027  -0.019  1.00 92.60           O  
ATOM   1213  CB  ALA A 151     -31.857  16.600  -2.510  1.00 92.60           C  
ATOM   1214  N   ALA A 152     -29.063  15.508  -1.594  1.00 90.83           N  
ATOM   1215  CA  ALA A 152     -28.254  14.750  -0.642  1.00 90.83           C  
ATOM   1216  C   ALA A 152     -27.109  15.599  -0.098  1.00 90.83           C  
ATOM   1217  O   ALA A 152     -26.829  15.579   1.103  1.00 90.83           O  
ATOM   1218  CB  ALA A 152     -27.709  13.484  -1.297  1.00 90.83           C  
ATOM   1219  N   GLU A 153     -26.499  16.312  -0.943  1.00 91.19           N  
ATOM   1220  CA  GLU A 153     -25.365  17.144  -0.548  1.00 91.19           C  
ATOM   1221  C   GLU A 153     -25.806  18.271   0.382  1.00 91.19           C  
ATOM   1222  O   GLU A 153     -25.080  18.635   1.310  1.00 91.19           O  
ATOM   1223  CB  GLU A 153     -24.666  17.722  -1.782  1.00 91.19           C  
ATOM   1224  CG  GLU A 153     -23.873  16.695  -2.576  1.00 91.19           C  
ATOM   1225  CD  GLU A 153     -23.258  17.263  -3.845  1.00 91.19           C  
ATOM   1226  OE1 GLU A 153     -22.541  16.523  -4.557  1.00 91.19           O  
ATOM   1227  OE2 GLU A 153     -23.495  18.458  -4.130  1.00 91.19           O1-
ATOM   1228  N   ILE A 154     -26.932  18.823   0.120  1.00 93.15           N  
ATOM   1229  CA  ILE A 154     -27.480  19.854   0.996  1.00 93.15           C  
ATOM   1230  C   ILE A 154     -27.745  19.268   2.380  1.00 93.15           C  
ATOM   1231  O   ILE A 154     -27.391  19.873   3.395  1.00 93.15           O  
ATOM   1232  CB  ILE A 154     -28.776  20.461   0.413  1.00 93.15           C  
ATOM   1233  CG1 ILE A 154     -28.457  21.338  -0.803  1.00 93.15           C  
ATOM   1234  CG2 ILE A 154     -29.528  21.259   1.482  1.00 93.15           C  
ATOM   1235  CD1 ILE A 154     -29.687  21.822  -1.557  1.00 93.15           C  
ATOM   1236  N   ALA A 155     -28.418  18.086   2.406  1.00 94.00           N  
ATOM   1237  CA  ALA A 155     -28.684  17.424   3.681  1.00 94.00           C  
ATOM   1238  C   ALA A 155     -27.388  17.159   4.442  1.00 94.00           C  
ATOM   1239  O   ALA A 155     -27.319  17.374   5.655  1.00 94.00           O  
ATOM   1240  CB  ALA A 155     -29.439  16.117   3.453  1.00 94.00           C  
ATOM   1241  N   LEU A 156     -26.348  16.758   3.745  1.00 92.43           N  
ATOM   1242  CA  LEU A 156     -25.056  16.504   4.372  1.00 92.43           C  
ATOM   1243  C   LEU A 156     -24.448  17.796   4.908  1.00 92.43           C  
ATOM   1244  O   LEU A 156     -23.874  17.811   5.999  1.00 92.43           O  
ATOM   1245  CB  LEU A 156     -24.095  15.851   3.374  1.00 92.43           C  
ATOM   1246  CG  LEU A 156     -24.290  14.355   3.126  1.00 92.43           C  
ATOM   1247  CD1 LEU A 156     -23.396  13.886   1.983  1.00 92.43           C  
ATOM   1248  CD2 LEU A 156     -24.005  13.560   4.395  1.00 92.43           C  
ATOM   1249  N   ALA A 157     -24.534  18.812   4.108  1.00 92.90           N  
ATOM   1250  CA  ALA A 157     -24.016  20.106   4.548  1.00 92.90           C  
ATOM   1251  C   ALA A 157     -24.722  20.576   5.816  1.00 92.90           C  
ATOM   1252  O   ALA A 157     -24.084  21.100   6.732  1.00 92.90           O  
ATOM   1253  CB  ALA A 157     -24.168  21.144   3.440  1.00 92.90           C  
ATOM   1254  N   VAL A 158     -26.035  20.400   5.854  1.00 94.83           N  
ATOM   1255  CA  VAL A 158     -26.800  20.757   7.044  1.00 94.83           C  
ATOM   1256  C   VAL A 158     -26.335  19.915   8.230  1.00 94.83           C  
ATOM   1257  O   VAL A 158     -26.188  20.427   9.343  1.00 94.83           O  
ATOM   1258  CB  VAL A 158     -28.318  20.570   6.820  1.00 94.83           C  
ATOM   1259  CG1 VAL A 158     -29.080  20.720   8.135  1.00 94.83           C  
ATOM   1260  CG2 VAL A 158     -28.831  21.570   5.785  1.00 94.83           C  
ATOM   1261  N   ALA A 159     -26.127  18.651   8.010  1.00 92.43           N  
ATOM   1262  CA  ALA A 159     -25.636  17.754   9.053  1.00 92.43           C  
ATOM   1263  C   ALA A 159     -24.287  18.224   9.589  1.00 92.43           C  
ATOM   1264  O   ALA A 159     -24.056  18.216  10.801  1.00 92.43           O  
ATOM   1265  CB  ALA A 159     -25.525  16.328   8.520  1.00 92.43           C  
ATOM   1266  N   GLU A 160     -23.434  18.638   8.697  1.00 92.32           N  
ATOM   1267  CA  GLU A 160     -22.122  19.126   9.112  1.00 92.32           C  
ATOM   1268  C   GLU A 160     -22.247  20.371   9.985  1.00 92.32           C  
ATOM   1269  O   GLU A 160     -21.566  20.492  11.005  1.00 92.32           O  
ATOM   1270  CB  GLU A 160     -21.247  19.425   7.891  1.00 92.32           C  
ATOM   1271  CG  GLU A 160     -20.741  18.179   7.179  1.00 92.32           C  
ATOM   1272  CD  GLU A 160     -19.990  18.487   5.893  1.00 92.32           C  
ATOM   1273  OE1 GLU A 160     -19.543  17.539   5.208  1.00 92.32           O  
ATOM   1274  OE2 GLU A 160     -19.848  19.687   5.567  1.00 92.32           O1-
ATOM   1275  N   LEU A 161     -23.104  21.267   9.554  1.00 92.75           N  
ATOM   1276  CA  LEU A 161     -23.326  22.478  10.334  1.00 92.75           C  
ATOM   1277  C   LEU A 161     -23.956  22.149  11.683  1.00 92.75           C  
ATOM   1278  O   LEU A 161     -23.577  22.722  12.708  1.00 92.75           O  
ATOM   1279  CB  LEU A 161     -24.219  23.455   9.566  1.00 92.75           C  
ATOM   1280  CG  LEU A 161     -23.586  24.146   8.357  1.00 92.75           C  
ATOM   1281  CD1 LEU A 161     -24.637  24.941   7.590  1.00 92.75           C  
ATOM   1282  CD2 LEU A 161     -22.441  25.051   8.798  1.00 92.75           C  
ATOM   1283  N   ALA A 162     -24.911  21.276  11.648  1.00 92.20           N  
ATOM   1284  CA  ALA A 162     -25.574  20.865  12.883  1.00 92.20           C  
ATOM   1285  C   ALA A 162     -24.582  20.230  13.853  1.00 92.20           C  
ATOM   1286  O   ALA A 162     -24.650  20.467  15.062  1.00 92.20           O  
ATOM   1287  CB  ALA A 162     -26.711  19.892  12.578  1.00 92.20           C  
ATOM   1288  N   ALA A 163     -23.734  19.402  13.330  1.00 89.71           N  
ATOM   1289  CA  ALA A 163     -22.693  18.791  14.152  1.00 89.71           C  
ATOM   1290  C   ALA A 163     -21.798  19.853  14.783  1.00 89.71           C  
ATOM   1291  O   ALA A 163     -21.432  19.750  15.956  1.00 89.71           O  
ATOM   1292  CB  ALA A 163     -21.858  17.820  13.320  1.00 89.71           C  
ATOM   1293  N   LYS A 164     -21.445  20.895  13.985  1.00 88.97           N  
ATOM   1294  CA  LYS A 164     -20.620  21.995  14.477  1.00 88.97           C  
ATOM   1295  C   LYS A 164     -21.350  22.791  15.555  1.00 88.97           C  
ATOM   1296  O   LYS A 164     -20.735  23.247  16.521  1.00 88.97           O  
ATOM   1297  CB  LYS A 164     -20.215  22.919  13.327  1.00 88.97           C  
ATOM   1298  CG  LYS A 164     -19.211  23.992  13.719  1.00 88.97           C  
ATOM   1299  CD  LYS A 164     -18.811  24.847  12.524  1.00 88.97           C  
ATOM   1300  CE  LYS A 164     -17.871  25.974  12.930  1.00 88.97           C  
ATOM   1301  NZ  LYS A 164     -17.494  26.829  11.765  1.00 88.97           N1+
ATOM   1302  N   ASN A 165     -22.647  22.902  15.430  1.00 88.92           N  
ATOM   1303  CA  ASN A 165     -23.471  23.688  16.342  1.00 88.92           C  
ATOM   1304  C   ASN A 165     -24.008  22.836  17.489  1.00 88.92           C  
ATOM   1305  O   ASN A 165     -24.826  23.303  18.285  1.00 88.92           O  
ATOM   1306  CB  ASN A 165     -24.626  24.349  15.587  1.00 88.92           C  
ATOM   1307  CG  ASN A 165     -24.189  25.576  14.810  1.00 88.92           C  
ATOM   1308  ND2 ASN A 165     -23.940  25.402  13.518  1.00 88.92           N  
ATOM   1309  OD1 ASN A 165     -24.076  26.670  15.368  1.00 88.92           O  
ATOM   1310  N   ASN A 166     -23.610  21.682  17.522  1.00 84.72           N  
ATOM   1311  CA  ASN A 166     -24.026  20.727  18.542  1.00 84.72           C  
ATOM   1312  C   ASN A 166     -25.547  20.634  18.637  1.00 84.72           C  
ATOM   1313  O   ASN A 166     -26.104  20.621  19.736  1.00 84.72           O  
ATOM   1314  CB  ASN A 166     -23.431  21.100  19.902  1.00 84.72           C  
ATOM   1315  CG  ASN A 166     -21.916  21.036  19.914  1.00 84.72           C  
ATOM   1316  ND2 ASN A 166     -21.284  22.078  20.439  1.00 84.72           N  
ATOM   1317  OD1 ASN A 166     -21.321  20.059  19.454  1.00 84.72           O  
ATOM   1318  N   ASP A 167     -26.189  20.807  17.499  1.00 89.70           N  
ATOM   1319  CA  ASP A 167     -27.641  20.665  17.452  1.00 89.70           C  
ATOM   1320  C   ASP A 167     -28.041  19.246  17.055  1.00 89.70           C  
ATOM   1321  O   ASP A 167     -28.117  18.925  15.867  1.00 89.70           O  
ATOM   1322  CB  ASP A 167     -28.247  21.675  16.474  1.00 89.70           C  
ATOM   1323  CG  ASP A 167     -29.752  21.812  16.621  1.00 89.70           C  
ATOM   1324  OD1 ASP A 167     -30.423  20.820  16.977  1.00 89.70           O  
ATOM   1325  OD2 ASP A 167     -30.272  22.923  16.375  1.00 89.70           O1-
ATOM   1326  N   SER A 168     -28.368  18.395  18.035  1.00 85.36           N  
ATOM   1327  CA  SER A 168     -28.596  16.970  17.820  1.00 85.36           C  
ATOM   1328  C   SER A 168     -29.891  16.726  17.053  1.00 85.36           C  
ATOM   1329  O   SER A 168     -29.974  15.801  16.243  1.00 85.36           O  
ATOM   1330  CB  SER A 168     -28.636  16.225  19.155  1.00 85.36           C  
ATOM   1331  OG  SER A 168     -29.649  16.752  19.994  1.00 85.36           O  
ATOM   1332  N   GLU A 169     -30.883  17.549  17.289  1.00 88.07           N  
ATOM   1333  CA  GLU A 169     -32.164  17.381  16.609  1.00 88.07           C  
ATOM   1334  C   GLU A 169     -32.024  17.603  15.106  1.00 88.07           C  
ATOM   1335  O   GLU A 169     -32.487  16.786  14.307  1.00 88.07           O  
ATOM   1336  CB  GLU A 169     -33.208  18.339  17.187  1.00 88.07           C  
ATOM   1337  CG  GLU A 169     -34.622  18.087  16.680  1.00 88.07           C  
ATOM   1338  CD  GLU A 169     -35.660  18.990  17.325  1.00 88.07           C  
ATOM   1339  OE1 GLU A 169     -36.846  18.931  16.929  1.00 88.07           O  
ATOM   1340  OE2 GLU A 169     -35.284  19.765  18.233  1.00 88.07           O1-
ATOM   1341  N   VAL A 170     -31.404  18.692  14.710  1.00 92.02           N  
ATOM   1342  CA  VAL A 170     -31.204  19.009  13.300  1.00 92.02           C  
ATOM   1343  C   VAL A 170     -30.255  17.990  12.670  1.00 92.02           C  
ATOM   1344  O   VAL A 170     -30.464  17.557  11.534  1.00 92.02           O  
ATOM   1345  CB  VAL A 170     -30.651  20.439  13.112  1.00 92.02           C  
ATOM   1346  CG1 VAL A 170     -30.305  20.696  11.647  1.00 92.02           C  
ATOM   1347  CG2 VAL A 170     -31.658  21.470  13.616  1.00 92.02           C  
ATOM   1348  N   LEU A 171     -29.223  17.624  13.458  1.00 89.44           N  
ATOM   1349  CA  LEU A 171     -28.273  16.626  12.977  1.00 89.44           C  
ATOM   1350  C   LEU A 171     -28.990  15.338  12.587  1.00 89.44           C  
ATOM   1351  O   LEU A 171     -28.755  14.796  11.504  1.00 89.44           O  
ATOM   1352  CB  LEU A 171     -27.216  16.333  14.045  1.00 89.44           C  
ATOM   1353  CG  LEU A 171     -26.162  15.285  13.685  1.00 89.44           C  
ATOM   1354  CD1 LEU A 171     -25.384  15.718  12.448  1.00 89.44           C  
ATOM   1355  CD2 LEU A 171     -25.219  15.050  14.861  1.00 89.44           C  
ATOM   1356  N   GLU A 172     -29.823  14.876  13.403  1.00 86.87           N  
ATOM   1357  CA  GLU A 172     -30.577  13.654  13.139  1.00 86.87           C  
ATOM   1358  C   GLU A 172     -31.435  13.797  11.885  1.00 86.87           C  
ATOM   1359  O   GLU A 172     -31.440  12.912  11.025  1.00 86.87           O  
ATOM   1360  CB  GLU A 172     -31.456  13.294  14.339  1.00 86.87           C  
ATOM   1361  CG  GLU A 172     -32.238  12.000  14.163  1.00 86.87           C  
ATOM   1362  CD  GLU A 172     -33.239  11.747  15.278  1.00 86.87           C  
ATOM   1363  OE1 GLU A 172     -34.091  10.840  15.136  1.00 86.87           O  
ATOM   1364  OE2 GLU A 172     -33.173  12.463  16.303  1.00 86.87           O1-
ATOM   1365  N   LYS A 173     -32.208  14.809  11.809  1.00 91.10           N  
ATOM   1366  CA  LYS A 173     -33.081  15.032  10.659  1.00 91.10           C  
ATOM   1367  C   LYS A 173     -32.279  15.094   9.363  1.00 91.10           C  
ATOM   1368  O   LYS A 173     -32.681  14.519   8.350  1.00 91.10           O  
ATOM   1369  CB  LYS A 173     -33.886  16.320  10.839  1.00 91.10           C  
ATOM   1370  CG  LYS A 173     -34.981  16.225  11.892  1.00 91.10           C  
ATOM   1371  CD  LYS A 173     -35.769  17.524  11.998  1.00 91.10           C  
ATOM   1372  CE  LYS A 173     -36.818  17.454  13.099  1.00 91.10           C  
ATOM   1373  NZ  LYS A 173     -37.566  18.740  13.234  1.00 91.10           N1+
ATOM   1374  N   ALA A 174     -31.134  15.786   9.470  1.00 92.36           N  
ATOM   1375  CA  ALA A 174     -30.288  15.953   8.292  1.00 92.36           C  
ATOM   1376  C   ALA A 174     -29.684  14.621   7.855  1.00 92.36           C  
ATOM   1377  O   ALA A 174     -29.672  14.297   6.665  1.00 92.36           O  
ATOM   1378  CB  ALA A 174     -29.182  16.969   8.570  1.00 92.36           C  
ATOM   1379  N   LEU A 175     -29.173  13.864   8.789  1.00 88.81           N  
ATOM   1380  CA  LEU A 175     -28.570  12.574   8.472  1.00 88.81           C  
ATOM   1381  C   LEU A 175     -29.620  11.596   7.955  1.00 88.81           C  
ATOM   1382  O   LEU A 175     -29.349  10.811   7.043  1.00 88.81           O  
ATOM   1383  CB  LEU A 175     -27.875  11.989   9.704  1.00 88.81           C  
ATOM   1384  CG  LEU A 175     -26.572  12.665  10.132  1.00 88.81           C  
ATOM   1385  CD1 LEU A 175     -26.079  12.079  11.450  1.00 88.81           C  
ATOM   1386  CD2 LEU A 175     -25.511  12.518   9.046  1.00 88.81           C  
ATOM   1387  N   ARG A 176     -30.783  11.746   8.595  1.00 88.44           N  
ATOM   1388  CA  ARG A 176     -31.884  10.927   8.096  1.00 88.44           C  
ATOM   1389  C   ARG A 176     -32.219  11.280   6.652  1.00 88.44           C  
ATOM   1390  O   ARG A 176     -32.399  10.392   5.816  1.00 88.44           O  
ATOM   1391  CB  ARG A 176     -33.123  11.097   8.978  1.00 88.44           C  
ATOM   1392  CG  ARG A 176     -34.281  10.189   8.597  1.00 88.44           C  
ATOM   1393  CD  ARG A 176     -35.475  10.379   9.521  1.00 88.44           C  
ATOM   1394  NE  ARG A 176     -35.583   9.294  10.493  1.00 88.44           N  
ATOM   1395  CZ  ARG A 176     -36.501   9.224  11.453  1.00 88.44           C  
ATOM   1396  NH1 ARG A 176     -37.414  10.180  11.588  1.00 88.44           N1+
ATOM   1397  NH2 ARG A 176     -36.507   8.192  12.284  1.00 88.44           N  
ATOM   1398  N   SER A 177     -32.320  12.433   6.435  1.00 91.61           N  
ATOM   1399  CA  SER A 177     -32.621  12.921   5.092  1.00 91.61           C  
ATOM   1400  C   SER A 177     -31.539  12.510   4.100  1.00 91.61           C  
ATOM   1401  O   SER A 177     -31.842  12.081   2.984  1.00 91.61           O  
ATOM   1402  CB  SER A 177     -32.771  14.443   5.096  1.00 91.61           C  
ATOM   1403  OG  SER A 177     -33.216  14.908   3.834  1.00 91.61           O  
ATOM   1404  N   ALA A 178     -30.267  12.621   4.470  1.00 90.36           N  
ATOM   1405  CA  ALA A 178     -29.148  12.240   3.612  1.00 90.36           C  
ATOM   1406  C   ALA A 178     -29.205  10.755   3.263  1.00 90.36           C  
ATOM   1407  O   ALA A 178     -29.008  10.375   2.107  1.00 90.36           O  
ATOM   1408  CB  ALA A 178     -27.821  12.573   4.290  1.00 90.36           C  
ATOM   1409  N   ALA A 179     -29.451   9.933   4.278  1.00 86.81           N  
ATOM   1410  CA  ALA A 179     -29.534   8.490   4.072  1.00 86.81           C  
ATOM   1411  C   ALA A 179     -30.697   8.133   3.152  1.00 86.81           C  
ATOM   1412  O   ALA A 179     -30.562   7.280   2.272  1.00 86.81           O  
ATOM   1413  CB  ALA A 179     -29.676   7.769   5.410  1.00 86.81           C  
ATOM   1414  N   GLU A 180     -31.817   8.787   3.357  1.00 87.56           N  
ATOM   1415  CA  GLU A 180     -32.990   8.523   2.527  1.00 87.56           C  
ATOM   1416  C   GLU A 180     -32.732   8.898   1.071  1.00 87.56           C  
ATOM   1417  O   GLU A 180     -33.098   8.154   0.158  1.00 87.56           O  
ATOM   1418  CB  GLU A 180     -34.206   9.287   3.059  1.00 87.56           C  
ATOM   1419  CG  GLU A 180     -34.779   8.711   4.347  1.00 87.56           C  
ATOM   1420  CD  GLU A 180     -35.948   9.515   4.895  1.00 87.56           C  
ATOM   1421  OE1 GLU A 180     -36.505   9.132   5.949  1.00 87.56           O  
ATOM   1422  OE2 GLU A 180     -36.310  10.533   4.265  1.00 87.56           O1-
ATOM   1423  N   VAL A 181     -32.137  10.014   0.977  1.00 88.65           N  
ATOM   1424  CA  VAL A 181     -31.860  10.499  -0.371  1.00 88.65           C  
ATOM   1425  C   VAL A 181     -30.845   9.583  -1.052  1.00 88.65           C  
ATOM   1426  O   VAL A 181     -30.971   9.282  -2.241  1.00 88.65           O  
ATOM   1427  CB  VAL A 181     -31.339  11.953  -0.355  1.00 88.65           C  
ATOM   1428  CG1 VAL A 181     -30.939  12.399  -1.761  1.00 88.65           C  
ATOM   1429  CG2 VAL A 181     -32.396  12.891   0.225  1.00 88.65           C  
ATOM   1430  N   ALA A 182     -29.796   9.152  -0.324  1.00 88.54           N  
ATOM   1431  CA  ALA A 182     -28.806   8.216  -0.852  1.00 88.54           C  
ATOM   1432  C   ALA A 182     -29.468   6.924  -1.322  1.00 88.54           C  
ATOM   1433  O   ALA A 182     -29.105   6.377  -2.365  1.00 88.54           O  
ATOM   1434  CB  ALA A 182     -27.744   7.913   0.202  1.00 88.54           C  
ATOM   1435  N   GLN A 183     -30.402   6.429  -0.546  1.00 85.54           N  
ATOM   1436  CA  GLN A 183     -31.157   5.239  -0.927  1.00 85.54           C  
ATOM   1437  C   GLN A 183     -31.925   5.469  -2.226  1.00 85.54           C  
ATOM   1438  O   GLN A 183     -31.987   4.583  -3.081  1.00 85.54           O  
ATOM   1439  CB  GLN A 183     -32.121   4.834   0.188  1.00 85.54           C  
ATOM   1440  CG  GLN A 183     -32.769   3.472  -0.024  1.00 85.54           C  
ATOM   1441  CD  GLN A 183     -33.589   3.020   1.170  1.00 85.54           C  
ATOM   1442  NE2 GLN A 183     -34.087   1.789   1.115  1.00 85.54           N  
ATOM   1443  OE1 GLN A 183     -33.773   3.770   2.133  1.00 85.54           O  
ATOM   1444  N   ARG A 184     -32.372   6.573  -2.239  1.00 87.06           N  
ATOM   1445  CA  ARG A 184     -33.127   6.878  -3.450  1.00 87.06           C  
ATOM   1446  C   ARG A 184     -32.205   6.971  -4.661  1.00 87.06           C  
ATOM   1447  O   ARG A 184     -32.569   6.545  -5.759  1.00 87.06           O  
ATOM   1448  CB  ARG A 184     -33.907   8.183  -3.284  1.00 87.06           C  
ATOM   1449  CG  ARG A 184     -35.067   8.088  -2.306  1.00 87.06           C  
ATOM   1450  CD  ARG A 184     -36.087   9.196  -2.530  1.00 87.06           C  
ATOM   1451  NE  ARG A 184     -37.164   9.145  -1.546  1.00 87.06           N  
ATOM   1452  CZ  ARG A 184     -38.325   9.784  -1.658  1.00 87.06           C  
ATOM   1453  NH1 ARG A 184     -38.583  10.538  -2.721  1.00 87.06           N1+
ATOM   1454  NH2 ARG A 184     -39.235   9.669  -0.702  1.00 87.06           N  
ATOM   1455  N   LEU A 185     -31.142   7.606  -4.489  1.00 89.01           N  
ATOM   1456  CA  LEU A 185     -30.138   7.675  -5.545  1.00 89.01           C  
ATOM   1457  C   LEU A 185     -29.753   6.278  -6.022  1.00 89.01           C  
ATOM   1458  O   LEU A 185     -29.580   6.053  -7.222  1.00 89.01           O  
ATOM   1459  CB  LEU A 185     -28.893   8.419  -5.053  1.00 89.01           C  
ATOM   1460  CG  LEU A 185     -27.847   8.766  -6.115  1.00 89.01           C  
ATOM   1461  CD1 LEU A 185     -28.458   9.667  -7.184  1.00 89.01           C  
ATOM   1462  CD2 LEU A 185     -26.636   9.435  -5.474  1.00 89.01           C  
ATOM   1463  N   LEU A 186     -29.662   5.316  -5.128  1.00 87.02           N  
ATOM   1464  CA  LEU A 186     -29.357   3.930  -5.467  1.00 87.02           C  
ATOM   1465  C   LEU A 186     -30.481   3.313  -6.293  1.00 87.02           C  
ATOM   1466  O   LEU A 186     -30.223   2.551  -7.227  1.00 87.02           O  
ATOM   1467  CB  LEU A 186     -29.128   3.105  -4.198  1.00 87.02           C  
ATOM   1468  CG  LEU A 186     -27.803   3.335  -3.469  1.00 87.02           C  
ATOM   1469  CD1 LEU A 186     -27.803   2.612  -2.127  1.00 87.02           C  
ATOM   1470  CD2 LEU A 186     -26.631   2.876  -4.330  1.00 87.02           C  
ATOM   1471  N   GLU A 187     -31.693   3.703  -5.937  1.00 85.76           N  
ATOM   1472  CA  GLU A 187     -32.847   3.220  -6.690  1.00 85.76           C  
ATOM   1473  C   GLU A 187     -32.813   3.720  -8.132  1.00 85.76           C  
ATOM   1474  O   GLU A 187     -33.066   2.954  -9.065  1.00 85.76           O  
ATOM   1475  CB  GLU A 187     -34.150   3.652  -6.014  1.00 85.76           C  
ATOM   1476  CG  GLU A 187     -34.425   2.941  -4.696  1.00 85.76           C  
ATOM   1477  CD  GLU A 187     -35.659   3.463  -3.978  1.00 85.76           C  
ATOM   1478  OE1 GLU A 187     -35.940   3.009  -2.846  1.00 85.76           O  
ATOM   1479  OE2 GLU A 187     -36.351   4.332  -4.554  1.00 85.76           O1-
ATOM   1480  N   VAL A 188     -32.517   4.983  -8.216  1.00 86.20           N  
ATOM   1481  CA  VAL A 188     -32.420   5.573  -9.547  1.00 86.20           C  
ATOM   1482  C   VAL A 188     -31.264   4.934 -10.313  1.00 86.20           C  
ATOM   1483  O   VAL A 188     -31.389   4.636 -11.504  1.00 86.20           O  
ATOM   1484  CB  VAL A 188     -32.229   7.106  -9.476  1.00 86.20           C  
ATOM   1485  CG1 VAL A 188     -31.981   7.683 -10.868  1.00 86.20           C  
ATOM   1486  CG2 VAL A 188     -33.447   7.764  -8.831  1.00 86.20           C  
ATOM   1487  N   ALA A 189     -30.134   4.740  -9.605  1.00 86.12           N  
ATOM   1488  CA  ALA A 189     -28.953   4.118 -10.197  1.00 86.12           C  
ATOM   1489  C   ALA A 189     -29.274   2.722 -10.724  1.00 86.12           C  
ATOM   1490  O   ALA A 189     -28.824   2.343 -11.808  1.00 86.12           O  
ATOM   1491  CB  ALA A 189     -27.820   4.049  -9.175  1.00 86.12           C  
ATOM   1492  N   GLU A 190     -30.074   2.073  -9.967  1.00 83.74           N  
ATOM   1493  CA  GLU A 190     -30.458   0.722 -10.365  1.00 83.74           C  
ATOM   1494  C   GLU A 190     -31.337   0.742 -11.612  1.00 83.74           C  
ATOM   1495  O   GLU A 190     -31.129  -0.045 -12.538  1.00 83.74           O  
ATOM   1496  CB  GLU A 190     -31.185   0.011  -9.220  1.00 83.74           C  
ATOM   1497  CG  GLU A 190     -31.469  -1.460  -9.490  1.00 83.74           C  
ATOM   1498  CD  GLU A 190     -32.147  -2.164  -8.326  1.00 83.74           C  
ATOM   1499  OE1 GLU A 190     -32.398  -3.386  -8.419  1.00 83.74           O  
ATOM   1500  OE2 GLU A 190     -32.432  -1.486  -7.312  1.00 83.74           O1-
ATOM   1501  N   LYS A 191     -32.274   1.600 -11.675  1.00 84.92           N  
ATOM   1502  CA  LYS A 191     -33.206   1.701 -12.795  1.00 84.92           C  
ATOM   1503  C   LYS A 191     -32.491   2.141 -14.068  1.00 84.92           C  
ATOM   1504  O   LYS A 191     -32.791   1.647 -15.157  1.00 84.92           O  
ATOM   1505  CB  LYS A 191     -34.337   2.677 -12.464  1.00 84.92           C  
ATOM   1506  CG  LYS A 191     -35.336   2.146 -11.447  1.00 84.92           C  
ATOM   1507  CD  LYS A 191     -36.472   3.135 -11.211  1.00 84.92           C  
ATOM   1508  CE  LYS A 191     -37.435   2.635 -10.143  1.00 84.92           C  
ATOM   1509  NZ  LYS A 191     -38.524   3.620  -9.874  1.00 84.92           N1+
ATOM   1510  N   GLU A 192     -31.455   3.010 -13.768  1.00 84.47           N  
ATOM   1511  CA  GLU A 192     -30.758   3.577 -14.918  1.00 84.47           C  
ATOM   1512  C   GLU A 192     -29.495   2.786 -15.245  1.00 84.47           C  
ATOM   1513  O   GLU A 192     -28.791   3.099 -16.206  1.00 84.47           O  
ATOM   1514  CB  GLU A 192     -30.407   5.045 -14.664  1.00 84.47           C  
ATOM   1515  CG  GLU A 192     -31.622   5.949 -14.508  1.00 84.47           C  
ATOM   1516  CD  GLU A 192     -31.278   7.430 -14.553  1.00 84.47           C  
ATOM   1517  OE1 GLU A 192     -32.206   8.269 -14.528  1.00 84.47           O  
ATOM   1518  OE2 GLU A 192     -30.071   7.752 -14.616  1.00 84.47           O1-
ATOM   1519  N   ASN A 193     -29.297   1.672 -14.497  1.00 81.12           N  
ATOM   1520  CA  ASN A 193     -28.041   0.943 -14.643  1.00 81.12           C  
ATOM   1521  C   ASN A 193     -26.850   1.892 -14.739  1.00 81.12           C  
ATOM   1522  O   ASN A 193     -26.020   1.764 -15.640  1.00 81.12           O  
ATOM   1523  CB  ASN A 193     -28.091   0.028 -15.868  1.00 81.12           C  
ATOM   1524  CG  ASN A 193     -27.067  -1.088 -15.805  1.00 81.12           C  
ATOM   1525  ND2 ASN A 193     -26.580  -1.513 -16.966  1.00 81.12           N  
ATOM   1526  OD1 ASN A 193     -26.717  -1.566 -14.723  1.00 81.12           O  
ATOM   1527  N   ASN A 194     -26.814   2.928 -13.769  1.00 85.98           N  
ATOM   1528  CA  ASN A 194     -25.784   3.961 -13.716  1.00 85.98           C  
ATOM   1529  C   ASN A 194     -24.816   3.727 -12.561  1.00 85.98           C  
ATOM   1530  O   ASN A 194     -25.132   4.031 -11.409  1.00 85.98           O  
ATOM   1531  CB  ASN A 194     -26.420   5.348 -13.605  1.00 85.98           C  
ATOM   1532  CG  ASN A 194     -25.422   6.467 -13.829  1.00 85.98           C  
ATOM   1533  ND2 ASN A 194     -25.889   7.572 -14.399  1.00 85.98           N  
ATOM   1534  OD1 ASN A 194     -24.242   6.340 -13.494  1.00 85.98           O  
ATOM   1535  N   GLN A 195     -23.562   3.268 -12.860  1.00 83.53           N  
ATOM   1536  CA  GLN A 195     -22.554   2.944 -11.856  1.00 83.53           C  
ATOM   1537  C   GLN A 195     -22.030   4.206 -11.176  1.00 83.53           C  
ATOM   1538  O   GLN A 195     -21.694   4.184  -9.990  1.00 83.53           O  
ATOM   1539  CB  GLN A 195     -21.396   2.169 -12.488  1.00 83.53           C  
ATOM   1540  CG  GLN A 195     -21.748   0.735 -12.862  1.00 83.53           C  
ATOM   1541  CD  GLN A 195     -20.575  -0.021 -13.455  1.00 83.53           C  
ATOM   1542  NE2 GLN A 195     -20.761  -1.315 -13.690  1.00 83.53           N  
ATOM   1543  OE1 GLN A 195     -19.509   0.553 -13.700  1.00 83.53           O  
ATOM   1544  N   GLU A 196     -21.965   5.264 -11.871  1.00 87.83           N  
ATOM   1545  CA  GLU A 196     -21.502   6.532 -11.314  1.00 87.83           C  
ATOM   1546  C   GLU A 196     -22.407   6.999 -10.178  1.00 87.83           C  
ATOM   1547  O   GLU A 196     -21.924   7.480  -9.150  1.00 87.83           O  
ATOM   1548  CB  GLU A 196     -21.430   7.604 -12.404  1.00 87.83           C  
ATOM   1549  CG  GLU A 196     -20.290   7.402 -13.392  1.00 87.83           C  
ATOM   1550  CD  GLU A 196     -20.241   8.465 -14.478  1.00 87.83           C  
ATOM   1551  OE1 GLU A 196     -19.414   8.343 -15.409  1.00 87.83           O  
ATOM   1552  OE2 GLU A 196     -21.036   9.428 -14.396  1.00 87.83           O1-
ATOM   1553  N   LEU A 197     -23.670   6.782 -10.303  1.00 87.70           N  
ATOM   1554  CA  LEU A 197     -24.633   7.188  -9.285  1.00 87.70           C  
ATOM   1555  C   LEU A 197     -24.509   6.316  -8.040  1.00 87.70           C  
ATOM   1556  O   LEU A 197     -24.676   6.801  -6.919  1.00 87.70           O  
ATOM   1557  CB  LEU A 197     -26.060   7.111  -9.836  1.00 87.70           C  
ATOM   1558  CG  LEU A 197     -26.437   8.154 -10.889  1.00 87.70           C  
ATOM   1559  CD1 LEU A 197     -27.866   7.927 -11.371  1.00 87.70           C  
ATOM   1560  CD2 LEU A 197     -26.274   9.563 -10.328  1.00 87.70           C  
ATOM   1561  N   VAL A 198     -24.256   5.021  -8.310  1.00 86.67           N  
ATOM   1562  CA  VAL A 198     -24.038   4.118  -7.185  1.00 86.67           C  
ATOM   1563  C   VAL A 198     -22.845   4.597  -6.361  1.00 86.67           C  
ATOM   1564  O   VAL A 198     -22.913   4.650  -5.131  1.00 86.67           O  
ATOM   1565  CB  VAL A 198     -23.808   2.665  -7.660  1.00 86.67           C  
ATOM   1566  CG1 VAL A 198     -23.422   1.768  -6.486  1.00 86.67           C  
ATOM   1567  CG2 VAL A 198     -25.057   2.130  -8.357  1.00 86.67           C  
ATOM   1568  N   GLU A 199     -21.765   5.030  -7.076  1.00 87.13           N  
ATOM   1569  CA  GLU A 199     -20.564   5.517  -6.405  1.00 87.13           C  
ATOM   1570  C   GLU A 199     -20.849   6.794  -5.620  1.00 87.13           C  
ATOM   1571  O   GLU A 199     -20.375   6.956  -4.494  1.00 87.13           O  
ATOM   1572  CB  GLU A 199     -19.443   5.760  -7.418  1.00 87.13           C  
ATOM   1573  CG  GLU A 199     -18.844   4.484  -7.992  1.00 87.13           C  
ATOM   1574  CD  GLU A 199     -17.795   4.742  -9.061  1.00 87.13           C  
ATOM   1575  OE1 GLU A 199     -17.304   3.769  -9.678  1.00 87.13           O  
ATOM   1576  OE2 GLU A 199     -17.459   5.927  -9.284  1.00 87.13           O1-
ATOM   1577  N   GLU A 200     -21.632   7.618  -6.277  1.00 89.82           N  
ATOM   1578  CA  GLU A 200     -21.987   8.870  -5.614  1.00 89.82           C  
ATOM   1579  C   GLU A 200     -22.821   8.613  -4.362  1.00 89.82           C  
ATOM   1580  O   GLU A 200     -22.614   9.254  -3.330  1.00 89.82           O  
ATOM   1581  CB  GLU A 200     -22.747   9.789  -6.573  1.00 89.82           C  
ATOM   1582  CG  GLU A 200     -21.884  10.363  -7.688  1.00 89.82           C  
ATOM   1583  CD  GLU A 200     -20.766  11.260  -7.180  1.00 89.82           C  
ATOM   1584  OE1 GLU A 200     -19.702  11.334  -7.836  1.00 89.82           O  
ATOM   1585  OE2 GLU A 200     -20.955  11.894  -6.118  1.00 89.82           O1-
ATOM   1586  N   ALA A 201     -23.768   7.700  -4.481  1.00 88.36           N  
ATOM   1587  CA  ALA A 201     -24.584   7.345  -3.321  1.00 88.36           C  
ATOM   1588  C   ALA A 201     -23.718   6.800  -2.189  1.00 88.36           C  
ATOM   1589  O   ALA A 201     -23.909   7.160  -1.025  1.00 88.36           O  
ATOM   1590  CB  ALA A 201     -25.648   6.323  -3.713  1.00 88.36           C  
ATOM   1591  N   ALA A 202     -22.807   5.960  -2.549  1.00 85.70           N  
ATOM   1592  CA  ALA A 202     -21.897   5.383  -1.562  1.00 85.70           C  
ATOM   1593  C   ALA A 202     -21.064   6.466  -0.883  1.00 85.70           C  
ATOM   1594  O   ALA A 202     -20.846   6.420   0.331  1.00 85.70           O  
ATOM   1595  CB  ALA A 202     -20.985   4.349  -2.220  1.00 85.70           C  
ATOM   1596  N   LYS A 203     -20.535   7.466  -1.664  1.00 88.09           N  
ATOM   1597  CA  LYS A 203     -19.752   8.569  -1.116  1.00 88.09           C  
ATOM   1598  C   LYS A 203     -20.570   9.382  -0.117  1.00 88.09           C  
ATOM   1599  O   LYS A 203     -20.059   9.787   0.930  1.00 88.09           O  
ATOM   1600  CB  LYS A 203     -19.244   9.477  -2.237  1.00 88.09           C  
ATOM   1601  CG  LYS A 203     -18.100   8.881  -3.045  1.00 88.09           C  
ATOM   1602  CD  LYS A 203     -17.616   9.844  -4.122  1.00 88.09           C  
ATOM   1603  CE  LYS A 203     -16.520   9.222  -4.977  1.00 88.09           C  
ATOM   1604  NZ  LYS A 203     -16.093  10.134  -6.080  1.00 88.09           N1+
ATOM   1605  N   ILE A 204     -21.824   9.579  -0.429  1.00 89.97           N  
ATOM   1606  CA  ILE A 204     -22.723  10.337   0.433  1.00 89.97           C  
ATOM   1607  C   ILE A 204     -22.912   9.599   1.757  1.00 89.97           C  
ATOM   1608  O   ILE A 204     -22.836  10.204   2.829  1.00 89.97           O  
ATOM   1609  CB  ILE A 204     -24.090  10.576  -0.247  1.00 89.97           C  
ATOM   1610  CG1 ILE A 204     -23.942  11.566  -1.408  1.00 89.97           C  
ATOM   1611  CG2 ILE A 204     -25.120  11.077   0.771  1.00 89.97           C  
ATOM   1612  CD1 ILE A 204     -25.174  11.667  -2.297  1.00 89.97           C  
ATOM   1613  N   LEU A 205     -23.161   8.288   1.653  1.00 87.37           N  
ATOM   1614  CA  LEU A 205     -23.353   7.485   2.855  1.00 87.37           C  
ATOM   1615  C   LEU A 205     -22.085   7.465   3.703  1.00 87.37           C  
ATOM   1616  O   LEU A 205     -22.154   7.530   4.932  1.00 87.37           O  
ATOM   1617  CB  LEU A 205     -23.756   6.055   2.486  1.00 87.37           C  
ATOM   1618  CG  LEU A 205     -25.188   5.862   1.983  1.00 87.37           C  
ATOM   1619  CD1 LEU A 205     -25.366   4.459   1.417  1.00 87.37           C  
ATOM   1620  CD2 LEU A 205     -26.188   6.124   3.105  1.00 87.37           C  
ATOM   1621  N   LYS A 206     -20.955   7.331   3.021  1.00 88.04           N  
ATOM   1622  CA  LYS A 206     -19.680   7.368   3.730  1.00 88.04           C  
ATOM   1623  C   LYS A 206     -19.514   8.677   4.497  1.00 88.04           C  
ATOM   1624  O   LYS A 206     -19.131   8.672   5.668  1.00 88.04           O  
ATOM   1625  CB  LYS A 206     -18.517   7.182   2.754  1.00 88.04           C  
ATOM   1626  CG  LYS A 206     -17.148   7.154   3.418  1.00 88.04           C  
ATOM   1627  CD  LYS A 206     -16.030   7.029   2.392  1.00 88.04           C  
ATOM   1628  CE  LYS A 206     -14.658   7.140   3.042  1.00 88.04           C  
ATOM   1629  NZ  LYS A 206     -13.561   7.111   2.029  1.00 88.04           N1+
ATOM   1630  N   ARG A 207     -19.732   9.737   3.872  1.00 89.45           N  
ATOM   1631  CA  ARG A 207     -19.607  11.046   4.505  1.00 89.45           C  
ATOM   1632  C   ARG A 207     -20.581  11.187   5.669  1.00 89.45           C  
ATOM   1633  O   ARG A 207     -20.236  11.748   6.710  1.00 89.45           O  
ATOM   1634  CB  ARG A 207     -19.845  12.162   3.485  1.00 89.45           C  
ATOM   1635  CG  ARG A 207     -18.704  12.348   2.498  1.00 89.45           C  
ATOM   1636  CD  ARG A 207     -19.011  13.438   1.480  1.00 89.45           C  
ATOM   1637  NE  ARG A 207     -19.009  14.763   2.093  1.00 89.45           N  
ATOM   1638  CZ  ARG A 207     -19.318  15.891   1.460  1.00 89.45           C  
ATOM   1639  NH1 ARG A 207     -19.661  15.877   0.177  1.00 89.45           N1+
ATOM   1640  NH2 ARG A 207     -19.284  17.043   2.114  1.00 89.45           N  
ATOM   1641  N   ALA A 208     -21.812  10.745   5.455  1.00 88.51           N  
ATOM   1642  CA  ALA A 208     -22.804  10.774   6.527  1.00 88.51           C  
ATOM   1643  C   ALA A 208     -22.321   9.992   7.744  1.00 88.51           C  
ATOM   1644  O   ALA A 208     -22.452  10.455   8.879  1.00 88.51           O  
ATOM   1645  CB  ALA A 208     -24.137  10.215   6.033  1.00 88.51           C  
ATOM   1646  N   LEU A 209     -21.738   8.851   7.539  1.00 85.64           N  
ATOM   1647  CA  LEU A 209     -21.232   8.005   8.614  1.00 85.64           C  
ATOM   1648  C   LEU A 209     -20.064   8.673   9.330  1.00 85.64           C  
ATOM   1649  O   LEU A 209     -19.932   8.562  10.550  1.00 85.64           O  
ATOM   1650  CB  LEU A 209     -20.798   6.643   8.065  1.00 85.64           C  
ATOM   1651  CG  LEU A 209     -21.921   5.678   7.678  1.00 85.64           C  
ATOM   1652  CD1 LEU A 209     -21.350   4.465   6.952  1.00 85.64           C  
ATOM   1653  CD2 LEU A 209     -22.705   5.248   8.913  1.00 85.64           C  
ATOM   1654  N   GLU A 210     -19.249   9.352   8.545  1.00 87.11           N  
ATOM   1655  CA  GLU A 210     -18.133  10.075   9.147  1.00 87.11           C  
ATOM   1656  C   GLU A 210     -18.628  11.160  10.100  1.00 87.11           C  
ATOM   1657  O   GLU A 210     -18.045  11.369  11.166  1.00 87.11           O  
ATOM   1658  CB  GLU A 210     -17.244  10.691   8.064  1.00 87.11           C  
ATOM   1659  CG  GLU A 210     -16.401   9.675   7.309  1.00 87.11           C  
ATOM   1660  CD  GLU A 210     -15.637  10.278   6.141  1.00 87.11           C  
ATOM   1661  OE1 GLU A 210     -14.835   9.559   5.503  1.00 87.11           O  
ATOM   1662  OE2 GLU A 210     -15.841  11.481   5.862  1.00 87.11           O1-
ATOM   1663  N   ILE A 211     -19.676  11.812   9.708  1.00 88.51           N  
ATOM   1664  CA  ILE A 211     -20.253  12.869  10.532  1.00 88.51           C  
ATOM   1665  C   ILE A 211     -20.810  12.271  11.822  1.00 88.51           C  
ATOM   1666  O   ILE A 211     -20.621  12.832  12.905  1.00 88.51           O  
ATOM   1667  CB  ILE A 211     -21.359  13.636   9.774  1.00 88.51           C  
ATOM   1668  CG1 ILE A 211     -20.759  14.414   8.596  1.00 88.51           C  
ATOM   1669  CG2 ILE A 211     -22.113  14.573  10.722  1.00 88.51           C  
ATOM   1670  CD1 ILE A 211     -21.797  15.019   7.662  1.00 88.51           C  
ATOM   1671  N   VAL A 212     -21.504  11.143  11.700  1.00 83.63           N  
ATOM   1672  CA  VAL A 212     -22.039  10.444  12.864  1.00 83.63           C  
ATOM   1673  C   VAL A 212     -20.902  10.080  13.815  1.00 83.63           C  
ATOM   1674  O   VAL A 212     -21.016  10.267  15.030  1.00 83.63           O  
ATOM   1675  CB  VAL A 212     -22.819   9.175  12.456  1.00 83.63           C  
ATOM   1676  CG1 VAL A 212     -23.177   8.342  13.685  1.00 83.63           C  
ATOM   1677  CG2 VAL A 212     -24.078   9.550  11.676  1.00 83.63           C  
ATOM   1678  N   GLU A 213     -19.803   9.594  13.230  1.00 81.64           N  
ATOM   1679  CA  GLU A 213     -18.645   9.208  14.030  1.00 81.64           C  
ATOM   1680  C   GLU A 213     -18.106  10.393  14.827  1.00 81.64           C  
ATOM   1681  O   GLU A 213     -17.811  10.264  16.017  1.00 81.64           O  
ATOM   1682  CB  GLU A 213     -17.543   8.629  13.139  1.00 81.64           C  
ATOM   1683  CG  GLU A 213     -17.851   7.238  12.606  1.00 81.64           C  
ATOM   1684  CD  GLU A 213     -16.794   6.715  11.646  1.00 81.64           C  
ATOM   1685  OE1 GLU A 213     -16.977   5.613  11.083  1.00 81.64           O  
ATOM   1686  OE2 GLU A 213     -15.773   7.413  11.459  1.00 81.64           O1-
ATOM   1687  N   LYS A 214     -17.949  11.470  14.137  1.00 84.00           N  
ATOM   1688  CA  LYS A 214     -17.420  12.667  14.784  1.00 84.00           C  
ATOM   1689  C   LYS A 214     -18.371  13.174  15.864  1.00 84.00           C  
ATOM   1690  O   LYS A 214     -17.932  13.597  16.936  1.00 84.00           O  
ATOM   1691  CB  LYS A 214     -17.164  13.767  13.752  1.00 84.00           C  
ATOM   1692  CG  LYS A 214     -15.978  13.496  12.839  1.00 84.00           C  
ATOM   1693  CD  LYS A 214     -15.761  14.633  11.850  1.00 84.00           C  
ATOM   1694  CE  LYS A 214     -14.628  14.326  10.881  1.00 84.00           C  
ATOM   1695  NZ  LYS A 214     -14.447  15.415   9.876  1.00 84.00           N1+
ATOM   1696  N   ALA A 215     -19.635  13.109  15.523  1.00 79.72           N  
ATOM   1697  CA  ALA A 215     -20.640  13.564  16.479  1.00 79.72           C  
ATOM   1698  C   ALA A 215     -20.692  12.647  17.699  1.00 79.72           C  
ATOM   1699  O   ALA A 215     -20.867  13.115  18.826  1.00 79.72           O  
ATOM   1700  CB  ALA A 215     -22.012  13.637  15.815  1.00 79.72           C  
ATOM   1701  N   ALA A 216     -20.579  11.360  17.452  1.00 75.04           N  
ATOM   1702  CA  ALA A 216     -20.582  10.384  18.538  1.00 75.04           C  
ATOM   1703  C   ALA A 216     -19.393  10.598  19.472  1.00 75.04           C  
ATOM   1704  O   ALA A 216     -19.511  10.423  20.686  1.00 75.04           O  
ATOM   1705  CB  ALA A 216     -20.564   8.964  17.978  1.00 75.04           C  
ATOM   1706  N   LYS A 217     -18.217  10.951  18.929  1.00 76.20           N  
ATOM   1707  CA  LYS A 217     -17.030  11.210  19.739  1.00 76.20           C  
ATOM   1708  C   LYS A 217     -17.257  12.386  20.685  1.00 76.20           C  
ATOM   1709  O   LYS A 217     -16.800  12.365  21.830  1.00 76.20           O  
ATOM   1710  CB  LYS A 217     -15.820  11.483  18.846  1.00 76.20           C  
ATOM   1711  CG  LYS A 217     -15.230  10.235  18.203  1.00 76.20           C  
ATOM   1712  CD  LYS A 217     -13.976  10.558  17.401  1.00 76.20           C  
ATOM   1713  CE  LYS A 217     -13.412   9.319  16.722  1.00 76.20           C  
ATOM   1714  NZ  LYS A 217     -12.199   9.636  15.910  1.00 76.20           N1+
ATOM   1715  N   LYS A 218     -18.025  13.334  20.147  1.00 72.05           N  
ATOM   1716  CA  LYS A 218     -18.266  14.527  20.954  1.00 72.05           C  
ATOM   1717  C   LYS A 218     -19.265  14.241  22.072  1.00 72.05           C  
ATOM   1718  O   LYS A 218     -19.241  14.897  23.116  1.00 72.05           O  
ATOM   1719  CB  LYS A 218     -18.774  15.673  20.078  1.00 72.05           C  
ATOM   1720  CG  LYS A 218     -17.707  16.288  19.184  1.00 72.05           C  
ATOM   1721  CD  LYS A 218     -18.235  17.508  18.441  1.00 72.05           C  
ATOM   1722  CE  LYS A 218     -17.165  18.130  17.554  1.00 72.05           C  
ATOM   1723  NZ  LYS A 218     -17.680  19.326  16.821  1.00 72.05           N1+
ATOM   1724  N   LEU A 219     -20.154  13.233  21.880  1.00 65.77           N  
ATOM   1725  CA  LEU A 219     -21.133  12.825  22.881  1.00 65.77           C  
ATOM   1726  C   LEU A 219     -20.441  12.295  24.133  1.00 65.77           C  
ATOM   1727  O   LEU A 219     -20.911  12.523  25.250  1.00 65.77           O  
ATOM   1728  CB  LEU A 219     -22.069  11.756  22.310  1.00 65.77           C  
ATOM   1729  CG  LEU A 219     -23.142  12.244  21.336  1.00 65.77           C  
ATOM   1730  CD1 LEU A 219     -23.842  11.059  20.680  1.00 65.77           C  
ATOM   1731  CD2 LEU A 219     -24.150  13.137  22.052  1.00 65.77           C  
ATOM   1732  N   LYS A 220     -19.241  11.569  23.993  1.00 59.59           N  
ATOM   1733  CA  LYS A 220     -18.438  11.123  25.128  1.00 59.59           C  
ATOM   1734  C   LYS A 220     -18.067  12.294  26.033  1.00 59.59           C  
ATOM   1735  O   LYS A 220     -18.092  12.170  27.258  1.00 59.59           O  
ATOM   1736  CB  LYS A 220     -17.172  10.412  24.644  1.00 59.59           C  
ATOM   1737  CG  LYS A 220     -16.440   9.643  25.733  1.00 59.59           C  
ATOM   1738  CD  LYS A 220     -15.213   8.927  25.183  1.00 59.59           C  
ATOM   1739  CE  LYS A 220     -14.418   8.247  26.289  1.00 59.59           C  
ATOM   1740  NZ  LYS A 220     -13.219   7.536  25.754  1.00 59.59           N1+
ATOM   1741  N   GLU A 221     -17.940  13.418  25.392  1.00 65.96           N  
ATOM   1742  CA  GLU A 221     -17.408  14.548  26.146  1.00 65.96           C  
ATOM   1743  C   GLU A 221     -18.510  15.258  26.927  1.00 65.96           C  
ATOM   1744  O   GLU A 221     -18.276  15.756  28.030  1.00 65.96           O  
ATOM   1745  CB  GLU A 221     -16.706  15.536  25.211  1.00 65.96           C  
ATOM   1746  CG  GLU A 221     -15.372  15.036  24.677  1.00 65.96           C  
ATOM   1747  CD  GLU A 221     -14.728  15.988  23.683  1.00 65.96           C  
ATOM   1748  OE1 GLU A 221     -13.629  15.679  23.169  1.00 65.96           O  
ATOM   1749  OE2 GLU A 221     -15.327  17.054  23.415  1.00 65.96           O1-
ATOM   1750  N   ARG A 222     -19.839  15.016  26.629  1.00 65.95           N  
ATOM   1751  CA  ARG A 222     -20.932  15.820  27.163  1.00 65.95           C  
ATOM   1752  C   ARG A 222     -21.780  15.012  28.139  1.00 65.95           C  
ATOM   1753  O   ARG A 222     -22.551  15.578  28.916  1.00 65.95           O  
ATOM   1754  CB  ARG A 222     -21.809  16.358  26.029  1.00 65.95           C  
ATOM   1755  CG  ARG A 222     -21.135  17.430  25.187  1.00 65.95           C  
ATOM   1756  CD  ARG A 222     -22.086  18.012  24.151  1.00 65.95           C  
ATOM   1757  NE  ARG A 222     -21.414  18.974  23.281  1.00 65.95           N  
ATOM   1758  CZ  ARG A 222     -22.034  19.809  22.452  1.00 65.95           C  
ATOM   1759  NH1 ARG A 222     -23.359  19.817  22.362  1.00 65.95           N1+
ATOM   1760  NH2 ARG A 222     -21.324  20.643  21.707  1.00 65.95           N  
ATOM   1761  N   ASN A 223     -21.457  13.705  28.433  1.00 57.88           N  
ATOM   1762  CA  ASN A 223     -22.207  12.807  29.306  1.00 57.88           C  
ATOM   1763  C   ASN A 223     -23.709  12.909  29.056  1.00 57.88           C  
ATOM   1764  O   ASN A 223     -24.506  12.801  29.989  1.00 57.88           O  
ATOM   1765  CB  ASN A 223     -21.892  13.100  30.775  1.00 57.88           C  
ATOM   1766  CG  ASN A 223     -20.650  12.380  31.260  1.00 57.88           C  
ATOM   1767  ND2 ASN A 223     -20.106  12.828  32.386  1.00 57.88           N  
ATOM   1768  OD1 ASN A 223     -20.181  11.429  30.628  1.00 57.88           O  
ATOM   1769  N   ASP A 224     -24.292  13.429  27.835  1.00 60.13           N  
ATOM   1770  CA  ASP A 224     -25.713  13.443  27.504  1.00 60.13           C  
ATOM   1771  C   ASP A 224     -26.115  12.172  26.759  1.00 60.13           C  
ATOM   1772  O   ASP A 224     -25.768  11.995  25.589  1.00 60.13           O  
ATOM   1773  CB  ASP A 224     -26.057  14.676  26.665  1.00 60.13           C  
ATOM   1774  CG  ASP A 224     -26.896  15.691  27.420  1.00 60.13           C  
ATOM   1775  OD1 ASP A 224     -27.349  15.392  28.546  1.00 60.13           O  
ATOM   1776  OD2 ASP A 224     -27.110  16.800  26.882  1.00 60.13           O1-
ATOM   1777  N   GLN A 225     -26.420  10.936  27.278  1.00 56.66           N  
ATOM   1778  CA  GLN A 225     -26.189   9.584  26.780  1.00 56.66           C  
ATOM   1779  C   GLN A 225     -27.480   8.965  26.254  1.00 56.66           C  
ATOM   1780  O   GLN A 225     -27.480   8.305  25.212  1.00 56.66           O  
ATOM   1781  CB  GLN A 225     -25.591   8.702  27.877  1.00 56.66           C  
ATOM   1782  CG  GLN A 225     -24.161   9.066  28.248  1.00 56.66           C  
ATOM   1783  CD  GLN A 225     -23.450   7.960  29.005  1.00 56.66           C  
ATOM   1784  NE2 GLN A 225     -22.134   8.082  29.138  1.00 56.66           N  
ATOM   1785  OE1 GLN A 225     -24.079   7.004  29.468  1.00 56.66           O  
ATOM   1786  N   SER A 226     -28.772   9.411  26.577  1.00 58.87           N  
ATOM   1787  CA  SER A 226     -29.753   8.404  26.190  1.00 58.87           C  
ATOM   1788  C   SER A 226     -30.446   8.780  24.885  1.00 58.87           C  
ATOM   1789  O   SER A 226     -30.646   7.929  24.015  1.00 58.87           O  
ATOM   1790  CB  SER A 226     -30.793   8.215  27.295  1.00 58.87           C  
ATOM   1791  OG  SER A 226     -31.510   9.417  27.521  1.00 58.87           O  
ATOM   1792  N   SER A 227     -30.677  10.178  24.609  1.00 66.46           N  
ATOM   1793  CA  SER A 227     -31.411  10.548  23.404  1.00 66.46           C  
ATOM   1794  C   SER A 227     -30.486  10.627  22.195  1.00 66.46           C  
ATOM   1795  O   SER A 227     -30.858  10.217  21.093  1.00 66.46           O  
ATOM   1796  CB  SER A 227     -32.123  11.887  23.599  1.00 66.46           C  
ATOM   1797  OG  SER A 227     -31.184  12.939  23.748  1.00 66.46           O  
ATOM   1798  N   ASP A 228     -29.209  10.982  22.288  1.00 67.91           N  
ATOM   1799  CA  ASP A 228     -28.213  11.137  21.232  1.00 67.91           C  
ATOM   1800  C   ASP A 228     -27.748   9.779  20.713  1.00 67.91           C  
ATOM   1801  O   ASP A 228     -27.543   9.605  19.510  1.00 67.91           O  
ATOM   1802  CB  ASP A 228     -27.016  11.945  21.738  1.00 67.91           C  
ATOM   1803  CG  ASP A 228     -27.325  13.422  21.905  1.00 67.91           C  
ATOM   1804  OD1 ASP A 228     -28.297  13.915  21.293  1.00 67.91           O  
ATOM   1805  OD2 ASP A 228     -26.588  14.100  22.653  1.00 67.91           O1-
ATOM   1806  N   VAL A 229     -27.782   8.832  21.643  1.00 67.37           N  
ATOM   1807  CA  VAL A 229     -27.360   7.478  21.298  1.00 67.37           C  
ATOM   1808  C   VAL A 229     -28.433   6.804  20.446  1.00 67.37           C  
ATOM   1809  O   VAL A 229     -28.124   6.174  19.431  1.00 67.37           O  
ATOM   1810  CB  VAL A 229     -27.073   6.634  22.559  1.00 67.37           C  
ATOM   1811  CG1 VAL A 229     -26.838   5.171  22.188  1.00 67.37           C  
ATOM   1812  CG2 VAL A 229     -25.870   7.196  23.314  1.00 67.37           C  
ATOM   1813  N   ASN A 230     -29.718   6.866  20.930  1.00 69.36           N  
ATOM   1814  CA  ASN A 230     -30.821   6.277  20.178  1.00 69.36           C  
ATOM   1815  C   ASN A 230     -30.917   6.861  18.772  1.00 69.36           C  
ATOM   1816  O   ASN A 230     -31.185   6.138  17.811  1.00 69.36           O  
ATOM   1817  CB  ASN A 230     -32.143   6.469  20.925  1.00 69.36           C  
ATOM   1818  CG  ASN A 230     -32.280   5.544  22.118  1.00 69.36           C  
ATOM   1819  ND2 ASN A 230     -33.011   5.989  23.133  1.00 69.36           N  
ATOM   1820  OD1 ASN A 230     -31.731   4.439  22.129  1.00 69.36           O  
ATOM   1821  N   ARG A 231     -30.528   8.100  18.778  1.00 71.43           N  
ATOM   1822  CA  ARG A 231     -30.587   8.790  17.494  1.00 71.43           C  
ATOM   1823  C   ARG A 231     -29.471   8.319  16.568  1.00 71.43           C  
ATOM   1824  O   ARG A 231     -29.698   8.097  15.376  1.00 71.43           O  
ATOM   1825  CB  ARG A 231     -30.499  10.304  17.693  1.00 71.43           C  
ATOM   1826  CG  ARG A 231     -31.749  10.920  18.302  1.00 71.43           C  
ATOM   1827  CD  ARG A 231     -31.622  12.429  18.448  1.00 71.43           C  
ATOM   1828  NE  ARG A 231     -32.743  12.996  19.190  1.00 71.43           N  
ATOM   1829  CZ  ARG A 231     -32.763  14.217  19.720  1.00 71.43           C  
ATOM   1830  NH1 ARG A 231     -31.717  15.026  19.598  1.00 71.43           N1+
ATOM   1831  NH2 ARG A 231     -33.836  14.631  20.377  1.00 71.43           N  
ATOM   1832  N   ALA A 232     -28.304   8.182  17.118  1.00 73.90           N  
ATOM   1833  CA  ALA A 232     -27.165   7.657  16.369  1.00 73.90           C  
ATOM   1834  C   ALA A 232     -27.441   6.242  15.871  1.00 73.90           C  
ATOM   1835  O   ALA A 232     -27.128   5.908  14.725  1.00 73.90           O  
ATOM   1836  CB  ALA A 232     -25.906   7.678  17.233  1.00 73.90           C  
ATOM   1837  N   LEU A 233     -28.124   5.428  16.720  1.00 73.68           N  
ATOM   1838  CA  LEU A 233     -28.455   4.054  16.365  1.00 73.68           C  
ATOM   1839  C   LEU A 233     -29.425   4.015  15.188  1.00 73.68           C  
ATOM   1840  O   LEU A 233     -29.285   3.181  14.290  1.00 73.68           O  
ATOM   1841  CB  LEU A 233     -29.061   3.320  17.564  1.00 73.68           C  
ATOM   1842  CG  LEU A 233     -28.076   2.815  18.619  1.00 73.68           C  
ATOM   1843  CD1 LEU A 233     -28.823   2.361  19.868  1.00 73.68           C  
ATOM   1844  CD2 LEU A 233     -27.225   1.681  18.057  1.00 73.68           C  
ATOM   1845  N   THR A 234     -30.468   4.883  15.259  1.00 78.56           N  
ATOM   1846  CA  THR A 234     -31.430   4.944  14.165  1.00 78.56           C  
ATOM   1847  C   THR A 234     -30.731   5.264  12.846  1.00 78.56           C  
ATOM   1848  O   THR A 234     -31.038   4.666  11.813  1.00 78.56           O  
ATOM   1849  CB  THR A 234     -32.522   5.995  14.438  1.00 78.56           C  
ATOM   1850  CG2 THR A 234     -33.531   6.051  13.296  1.00 78.56           C  
ATOM   1851  OG1 THR A 234     -33.207   5.660  15.651  1.00 78.56           O  
ATOM   1852  N   LEU A 235     -29.752   6.077  12.924  1.00 74.54           N  
ATOM   1853  CA  LEU A 235     -29.020   6.491  11.731  1.00 74.54           C  
ATOM   1854  C   LEU A 235     -28.148   5.356  11.207  1.00 74.54           C  
ATOM   1855  O   LEU A 235     -28.080   5.128   9.997  1.00 74.54           O  
ATOM   1856  CB  LEU A 235     -28.155   7.718  12.033  1.00 74.54           C  
ATOM   1857  CG  LEU A 235     -28.896   9.043  12.212  1.00 74.54           C  
ATOM   1858  CD1 LEU A 235     -27.950  10.111  12.751  1.00 74.54           C  
ATOM   1859  CD2 LEU A 235     -29.518   9.490  10.893  1.00 74.54           C  
ATOM   1860  N   ILE A 236     -27.469   4.662  12.120  1.00 78.31           N  
ATOM   1861  CA  ILE A 236     -26.630   3.528  11.749  1.00 78.31           C  
ATOM   1862  C   ILE A 236     -27.491   2.434  11.120  1.00 78.31           C  
ATOM   1863  O   ILE A 236     -27.109   1.838  10.110  1.00 78.31           O  
ATOM   1864  CB  ILE A 236     -25.861   2.970  12.967  1.00 78.31           C  
ATOM   1865  CG1 ILE A 236     -24.800   3.974  13.432  1.00 78.31           C  
ATOM   1866  CG2 ILE A 236     -25.226   1.618  12.631  1.00 78.31           C  
ATOM   1867  CD1 ILE A 236     -24.134   3.603  14.751  1.00 78.31           C  
ATOM   1868  N   ARG A 237     -28.706   2.191  11.593  1.00 80.36           N  
ATOM   1869  CA  ARG A 237     -29.608   1.186  11.042  1.00 80.36           C  
ATOM   1870  C   ARG A 237     -30.016   1.540   9.615  1.00 80.36           C  
ATOM   1871  O   ARG A 237     -30.066   0.668   8.744  1.00 80.36           O  
ATOM   1872  CB  ARG A 237     -30.851   1.038  11.921  1.00 80.36           C  
ATOM   1873  CG  ARG A 237     -30.611   0.249  13.199  1.00 80.36           C  
ATOM   1874  CD  ARG A 237     -31.888   0.094  14.014  1.00 80.36           C  
ATOM   1875  NE  ARG A 237     -31.627  -0.513  15.315  1.00 80.36           N  
ATOM   1876  CZ  ARG A 237     -32.467  -0.488  16.346  1.00 80.36           C  
ATOM   1877  NH1 ARG A 237     -33.645   0.116  16.246  1.00 80.36           N1+
ATOM   1878  NH2 ARG A 237     -32.128  -1.074  17.485  1.00 80.36           N  
ATOM   1879  N   ARG A 238     -30.162   2.653   9.373  1.00 73.23           N  
ATOM   1880  CA  ARG A 238     -30.569   3.065   8.033  1.00 73.23           C  
ATOM   1881  C   ARG A 238     -29.405   2.958   7.051  1.00 73.23           C  
ATOM   1882  O   ARG A 238     -29.592   2.556   5.901  1.00 73.23           O  
ATOM   1883  CB  ARG A 238     -31.110   4.496   8.050  1.00 73.23           C  
ATOM   1884  CG  ARG A 238     -32.507   4.619   8.637  1.00 73.23           C  
ATOM   1885  CD  ARG A 238     -33.113   5.990   8.370  1.00 73.23           C  
ATOM   1886  NE  ARG A 238     -34.471   6.090   8.894  1.00 73.23           N  
ATOM   1887  CZ  ARG A 238     -35.391   6.945   8.456  1.00 73.23           C  
ATOM   1888  NH1 ARG A 238     -35.114   7.795   7.473  1.00 73.23           N1+
ATOM   1889  NH2 ARG A 238     -36.598   6.951   9.003  1.00 73.23           N  
ATOM   1890  N   ALA A 239     -28.268   3.538   7.562  1.00 77.74           N  
ATOM   1891  CA  ALA A 239     -27.073   3.352   6.743  1.00 77.74           C  
ATOM   1892  C   ALA A 239     -26.868   1.881   6.397  1.00 77.74           C  
ATOM   1893  O   ALA A 239     -26.465   1.549   5.279  1.00 77.74           O  
ATOM   1894  CB  ALA A 239     -25.844   3.903   7.463  1.00 77.74           C  
ATOM   1895  N   GLN A 240     -27.231   1.075   7.342  1.00 78.47           N  
ATOM   1896  CA  GLN A 240     -27.146  -0.363   7.106  1.00 78.47           C  
ATOM   1897  C   GLN A 240     -28.121  -0.800   6.017  1.00 78.47           C  
ATOM   1898  O   GLN A 240     -27.780  -1.623   5.165  1.00 78.47           O  
ATOM   1899  CB  GLN A 240     -27.420  -1.136   8.398  1.00 78.47           C  
ATOM   1900  CG  GLN A 240     -27.218  -2.640   8.269  1.00 78.47           C  
ATOM   1901  CD  GLN A 240     -27.366  -3.368   9.591  1.00 78.47           C  
ATOM   1902  NE2 GLN A 240     -27.310  -4.694   9.548  1.00 78.47           N  
ATOM   1903  OE1 GLN A 240     -27.528  -2.743  10.644  1.00 78.47           O  
ATOM   1904  N   GLU A 241     -29.308  -0.330   6.137  1.00 82.40           N  
ATOM   1905  CA  GLU A 241     -30.297  -0.672   5.119  1.00 82.40           C  
ATOM   1906  C   GLU A 241     -29.820  -0.266   3.727  1.00 82.40           C  
ATOM   1907  O   GLU A 241     -29.981  -1.019   2.765  1.00 82.40           O  
ATOM   1908  CB  GLU A 241     -31.641  -0.010   5.429  1.00 82.40           C  
ATOM   1909  CG  GLU A 241     -32.362  -0.611   6.626  1.00 82.40           C  
ATOM   1910  CD  GLU A 241     -33.650   0.116   6.979  1.00 82.40           C  
ATOM   1911  OE1 GLU A 241     -34.313  -0.270   7.968  1.00 82.40           O  
ATOM   1912  OE2 GLU A 241     -33.999   1.079   6.259  1.00 82.40           O1-
ATOM   1913  N   ALA A 242     -29.246   0.910   3.669  1.00 78.25           N  
ATOM   1914  CA  ALA A 242     -28.708   1.389   2.398  1.00 78.25           C  
ATOM   1915  C   ALA A 242     -27.562   0.502   1.918  1.00 78.25           C  
ATOM   1916  O   ALA A 242     -27.469   0.185   0.731  1.00 78.25           O  
ATOM   1917  CB  ALA A 242     -28.238   2.836   2.530  1.00 78.25           C  
ATOM   1918  N   ALA A 243     -26.681   0.234   2.899  1.00 81.35           N  
ATOM   1919  CA  ALA A 243     -25.569  -0.658   2.580  1.00 81.35           C  
ATOM   1920  C   ALA A 243     -26.076  -2.010   2.082  1.00 81.35           C  
ATOM   1921  O   ALA A 243     -25.522  -2.578   1.138  1.00 81.35           O  
ATOM   1922  CB  ALA A 243     -24.671  -0.846   3.799  1.00 81.35           C  
ATOM   1923  N   ASP A 244     -27.123  -2.486   2.697  1.00 83.12           N  
ATOM   1924  CA  ASP A 244     -27.731  -3.745   2.280  1.00 83.12           C  
ATOM   1925  C   ASP A 244     -28.242  -3.661   0.843  1.00 83.12           C  
ATOM   1926  O   ASP A 244     -28.081  -4.603   0.065  1.00 83.12           O  
ATOM   1927  CB  ASP A 244     -28.874  -4.128   3.223  1.00 83.12           C  
ATOM   1928  CG  ASP A 244     -28.389  -4.586   4.587  1.00 83.12           C  
ATOM   1929  OD1 ASP A 244     -27.197  -4.933   4.726  1.00 83.12           O  
ATOM   1930  OD2 ASP A 244     -29.209  -4.603   5.531  1.00 83.12           O1-
ATOM   1931  N   GLN A 245     -28.835  -2.545   0.530  1.00 83.10           N  
ATOM   1932  CA  GLN A 245     -29.323  -2.335  -0.829  1.00 83.10           C  
ATOM   1933  C   GLN A 245     -28.173  -2.324  -1.832  1.00 83.10           C  
ATOM   1934  O   GLN A 245     -28.292  -2.877  -2.926  1.00 83.10           O  
ATOM   1935  CB  GLN A 245     -30.111  -1.027  -0.920  1.00 83.10           C  
ATOM   1936  CG  GLN A 245     -30.897  -0.872  -2.215  1.00 83.10           C  
ATOM   1937  CD  GLN A 245     -31.879   0.285  -2.171  1.00 83.10           C  
ATOM   1938  NE2 GLN A 245     -32.702   0.403  -3.207  1.00 83.10           N  
ATOM   1939  OE1 GLN A 245     -31.898   1.064  -1.214  1.00 83.10           O  
ATOM   1940  N   LEU A 246     -27.105  -1.626  -1.439  1.00 83.18           N  
ATOM   1941  CA  LEU A 246     -25.923  -1.566  -2.292  1.00 83.18           C  
ATOM   1942  C   LEU A 246     -25.345  -2.959  -2.519  1.00 83.18           C  
ATOM   1943  O   LEU A 246     -24.945  -3.296  -3.636  1.00 83.18           O  
ATOM   1944  CB  LEU A 246     -24.860  -0.654  -1.674  1.00 83.18           C  
ATOM   1945  CG  LEU A 246     -23.658  -0.317  -2.558  1.00 83.18           C  
ATOM   1946  CD1 LEU A 246     -24.100   0.508  -3.762  1.00 83.18           C  
ATOM   1947  CD2 LEU A 246     -22.596   0.427  -1.754  1.00 83.18           C  
ATOM   1948  N   LEU A 247     -25.369  -3.714  -1.452  1.00 82.19           N  
ATOM   1949  CA  LEU A 247     -24.872  -5.083  -1.542  1.00 82.19           C  
ATOM   1950  C   LEU A 247     -25.741  -5.917  -2.478  1.00 82.19           C  
ATOM   1951  O   LEU A 247     -25.225  -6.691  -3.286  1.00 82.19           O  
ATOM   1952  CB  LEU A 247     -24.829  -5.729  -0.155  1.00 82.19           C  
ATOM   1953  CG  LEU A 247     -23.661  -5.323   0.747  1.00 82.19           C  
ATOM   1954  CD1 LEU A 247     -23.887  -5.833   2.166  1.00 82.19           C  
ATOM   1955  CD2 LEU A 247     -22.345  -5.851   0.186  1.00 82.19           C  
ATOM   1956  N   GLU A 248     -27.009  -5.746  -2.248  1.00 85.01           N  
ATOM   1957  CA  GLU A 248     -27.938  -6.464  -3.115  1.00 85.01           C  
ATOM   1958  C   GLU A 248     -27.735  -6.082  -4.578  1.00 85.01           C  
ATOM   1959  O   GLU A 248     -27.740  -6.947  -5.457  1.00 85.01           O  
ATOM   1960  CB  GLU A 248     -29.385  -6.192  -2.695  1.00 85.01           C  
ATOM   1961  CG  GLU A 248     -30.406  -7.076  -3.397  1.00 85.01           C  
ATOM   1962  CD  GLU A 248     -31.813  -6.924  -2.842  1.00 85.01           C  
ATOM   1963  OE1 GLU A 248     -32.726  -7.654  -3.294  1.00 85.01           O  
ATOM   1964  OE2 GLU A 248     -32.005  -6.070  -1.948  1.00 85.01           O1-
ATOM   1965  N   HIS A 249     -27.528  -4.882  -4.788  1.00 82.17           N  
ATOM   1966  CA  HIS A 249     -27.261  -4.409  -6.142  1.00 82.17           C  
ATOM   1967  C   HIS A 249     -25.940  -4.959  -6.668  1.00 82.17           C  
ATOM   1968  O   HIS A 249     -25.854  -5.377  -7.825  1.00 82.17           O  
ATOM   1969  CB  HIS A 249     -27.246  -2.879  -6.182  1.00 82.17           C  
ATOM   1970  CG  HIS A 249     -26.975  -2.318  -7.541  1.00 82.17           C  
ATOM   1971  CD2 HIS A 249     -25.881  -1.701  -8.047  1.00 82.17           C  
ATOM   1972  ND1 HIS A 249     -27.902  -2.355  -8.560  1.00 82.17           N  
ATOM   1973  CE1 HIS A 249     -27.387  -1.785  -9.637  1.00 82.17           C  
ATOM   1974  NE2 HIS A 249     -26.162  -1.380  -9.352  1.00 82.17           N  
ATOM   1975  N   ALA A 250     -24.944  -4.884  -5.869  1.00 81.53           N  
ATOM   1976  CA  ALA A 250     -23.635  -5.414  -6.240  1.00 81.53           C  
ATOM   1977  C   ALA A 250     -23.725  -6.892  -6.606  1.00 81.53           C  
ATOM   1978  O   ALA A 250     -23.096  -7.340  -7.568  1.00 81.53           O  
ATOM   1979  CB  ALA A 250     -22.637  -5.210  -5.104  1.00 81.53           C  
ATOM   1980  N   ARG A 251     -24.612  -7.600  -5.925  1.00 79.59           N  
ATOM   1981  CA  ARG A 251     -24.799  -9.022  -6.200  1.00 79.59           C  
ATOM   1982  C   ARG A 251     -25.459  -9.234  -7.558  1.00 79.59           C  
ATOM   1983  O   ARG A 251     -25.023 -10.081  -8.340  1.00 79.59           O  
ATOM   1984  CB  ARG A 251     -25.638  -9.676  -5.101  1.00 79.59           C  
ATOM   1985  CG  ARG A 251     -24.863  -9.970  -3.826  1.00 79.59           C  
ATOM   1986  CD  ARG A 251     -25.738 -10.640  -2.776  1.00 79.59           C  
ATOM   1987  NE  ARG A 251     -25.061 -10.722  -1.484  1.00 79.59           N  
ATOM   1988  CZ  ARG A 251     -25.600 -11.227  -0.377  1.00 79.59           C  
ATOM   1989  NH1 ARG A 251     -26.839 -11.704  -0.383  1.00 79.59           N1+
ATOM   1990  NH2 ARG A 251     -24.895 -11.254   0.744  1.00 79.59           N  
ATOM   1991  N   LYS A 252     -26.413  -8.437  -7.719  1.00 81.02           N  
ATOM   1992  CA  LYS A 252     -27.193  -8.586  -8.944  1.00 81.02           C  
ATOM   1993  C   LYS A 252     -26.395  -8.135 -10.164  1.00 81.02           C  
ATOM   1994  O   LYS A 252     -26.474  -8.753 -11.227  1.00 81.02           O  
ATOM   1995  CB  LYS A 252     -28.498  -7.792  -8.849  1.00 81.02           C  
ATOM   1996  CG  LYS A 252     -29.523  -8.397  -7.901  1.00 81.02           C  
ATOM   1997  CD  LYS A 252     -30.819  -7.597  -7.895  1.00 81.02           C  
ATOM   1998  CE  LYS A 252     -31.839  -8.190  -6.932  1.00 81.02           C  
ATOM   1999  NZ  LYS A 252     -33.094  -7.383  -6.888  1.00 81.02           N1+
ATOM   2000  N   SER A 253     -25.556  -7.126  -9.876  1.00 80.42           N  
ATOM   2001  CA  SER A 253     -24.834  -6.552 -11.008  1.00 80.42           C  
ATOM   2002  C   SER A 253     -23.586  -7.366 -11.337  1.00 80.42           C  
ATOM   2003  O   SER A 253     -23.120  -7.362 -12.479  1.00 80.42           O  
ATOM   2004  CB  SER A 253     -24.445  -5.102 -10.717  1.00 80.42           C  
ATOM   2005  OG  SER A 253     -23.451  -5.040  -9.709  1.00 80.42           O  
ATOM   2006  N   GLY A 254     -23.041  -8.152 -10.420  1.00 76.74           N  
ATOM   2007  CA  GLY A 254     -21.793  -8.883 -10.576  1.00 76.74           C  
ATOM   2008  C   GLY A 254     -20.580  -7.978 -10.689  1.00 76.74           C  
ATOM   2009  O   GLY A 254     -19.503  -8.423 -11.091  1.00 76.74           O  
ATOM   2010  N   ASP A 255     -20.809  -6.609 -10.399  1.00 79.05           N  
ATOM   2011  CA  ASP A 255     -19.715  -5.649 -10.510  1.00 79.05           C  
ATOM   2012  C   ASP A 255     -18.830  -5.677  -9.266  1.00 79.05           C  
ATOM   2013  O   ASP A 255     -19.270  -5.305  -8.176  1.00 79.05           O  
ATOM   2014  CB  ASP A 255     -20.261  -4.237 -10.736  1.00 79.05           C  
ATOM   2015  CG  ASP A 255     -19.169  -3.215 -10.997  1.00 79.05           C  
ATOM   2016  OD1 ASP A 255     -17.974  -3.543 -10.838  1.00 79.05           O  
ATOM   2017  OD2 ASP A 255     -19.508  -2.068 -11.362  1.00 79.05           O1-
ATOM   2018  N   PRO A 256     -17.593  -6.214  -9.426  1.00 77.97           N  
ATOM   2019  CA  PRO A 256     -16.672  -6.309  -8.291  1.00 77.97           C  
ATOM   2020  C   PRO A 256     -16.408  -4.958  -7.631  1.00 77.97           C  
ATOM   2021  O   PRO A 256     -16.196  -4.890  -6.418  1.00 77.97           O  
ATOM   2022  CB  PRO A 256     -15.393  -6.868  -8.920  1.00 77.97           C  
ATOM   2023  CG  PRO A 256     -15.844  -7.517 -10.188  1.00 77.97           C  
ATOM   2024  CD  PRO A 256     -17.095  -6.831 -10.657  1.00 77.97           C  
ATOM   2025  N   GLU A 257     -16.405  -3.844  -8.402  1.00 79.60           N  
ATOM   2026  CA  GLU A 257     -16.145  -2.511  -7.866  1.00 79.60           C  
ATOM   2027  C   GLU A 257     -17.258  -2.071  -6.919  1.00 79.60           C  
ATOM   2028  O   GLU A 257     -16.990  -1.513  -5.853  1.00 79.60           O  
ATOM   2029  CB  GLU A 257     -15.987  -1.496  -9.000  1.00 79.60           C  
ATOM   2030  CG  GLU A 257     -14.685  -1.636  -9.774  1.00 79.60           C  
ATOM   2031  CD  GLU A 257     -14.533  -0.610 -10.886  1.00 79.60           C  
ATOM   2032  OE1 GLU A 257     -13.518  -0.654 -11.618  1.00 79.60           O  
ATOM   2033  OE2 GLU A 257     -15.436   0.246 -11.024  1.00 79.60           O1-
ATOM   2034  N   VAL A 258     -18.538  -2.242  -7.354  1.00 80.05           N  
ATOM   2035  CA  VAL A 258     -19.688  -1.923  -6.514  1.00 80.05           C  
ATOM   2036  C   VAL A 258     -19.663  -2.786  -5.254  1.00 80.05           C  
ATOM   2037  O   VAL A 258     -19.971  -2.307  -4.160  1.00 80.05           O  
ATOM   2038  CB  VAL A 258     -21.019  -2.124  -7.272  1.00 80.05           C  
ATOM   2039  CG1 VAL A 258     -22.210  -1.862  -6.352  1.00 80.05           C  
ATOM   2040  CG2 VAL A 258     -21.076  -1.214  -8.499  1.00 80.05           C  
ATOM   2041  N   TRP A 259     -19.280  -4.031  -5.587  1.00 81.04           N  
ATOM   2042  CA  TRP A 259     -19.137  -4.960  -4.470  1.00 81.04           C  
ATOM   2043  C   TRP A 259     -18.135  -4.431  -3.449  1.00 81.04           C  
ATOM   2044  O   TRP A 259     -18.411  -4.425  -2.246  1.00 81.04           O  
ATOM   2045  CB  TRP A 259     -18.694  -6.338  -4.971  1.00 81.04           C  
ATOM   2046  CG  TRP A 259     -18.649  -7.388  -3.902  1.00 81.04           C  
ATOM   2047  CD1 TRP A 259     -17.557  -7.784  -3.181  1.00 81.04           C  
ATOM   2048  CD2 TRP A 259     -19.746  -8.181  -3.436  1.00 81.04           C  
ATOM   2049  CE2 TRP A 259     -19.246  -9.037  -2.432  1.00 81.04           C  
ATOM   2050  CE3 TRP A 259     -21.105  -8.249  -3.773  1.00 81.04           C  
ATOM   2051  NE1 TRP A 259     -17.909  -8.776  -2.295  1.00 81.04           N  
ATOM   2052  CZ2 TRP A 259     -20.059  -9.953  -1.757  1.00 81.04           C  
ATOM   2053  CZ3 TRP A 259     -21.912  -9.161  -3.101  1.00 81.04           C  
ATOM   2054  CH2 TRP A 259     -21.384  -9.999  -2.105  1.00 81.04           C  
ATOM   2055  N   GLU A 260     -16.976  -3.992  -3.854  1.00 83.32           N  
ATOM   2056  CA  GLU A 260     -15.939  -3.442  -2.988  1.00 83.32           C  
ATOM   2057  C   GLU A 260     -16.439  -2.207  -2.243  1.00 83.32           C  
ATOM   2058  O   GLU A 260     -16.167  -2.041  -1.052  1.00 83.32           O  
ATOM   2059  CB  GLU A 260     -14.687  -3.096  -3.799  1.00 83.32           C  
ATOM   2060  CG  GLU A 260     -13.485  -2.718  -2.946  1.00 83.32           C  
ATOM   2061  CD  GLU A 260     -12.212  -2.527  -3.755  1.00 83.32           C  
ATOM   2062  OE1 GLU A 260     -11.155  -2.219  -3.159  1.00 83.32           O  
ATOM   2063  OE2 GLU A 260     -12.272  -2.684  -4.995  1.00 83.32           O1-
ATOM   2064  N   LEU A 261     -17.173  -1.403  -2.980  1.00 84.03           N  
ATOM   2065  CA  LEU A 261     -17.729  -0.198  -2.374  1.00 84.03           C  
ATOM   2066  C   LEU A 261     -18.710  -0.553  -1.262  1.00 84.03           C  
ATOM   2067  O   LEU A 261     -18.680   0.051  -0.186  1.00 84.03           O  
ATOM   2068  CB  LEU A 261     -18.427   0.662  -3.431  1.00 84.03           C  
ATOM   2069  CG  LEU A 261     -17.516   1.457  -4.368  1.00 84.03           C  
ATOM   2070  CD1 LEU A 261     -18.319   2.024  -5.533  1.00 84.03           C  
ATOM   2071  CD2 LEU A 261     -16.807   2.572  -3.606  1.00 84.03           C  
ATOM   2072  N   ALA A 262     -19.553  -1.546  -1.545  1.00 82.85           N  
ATOM   2073  CA  ALA A 262     -20.529  -1.982  -0.550  1.00 82.85           C  
ATOM   2074  C   ALA A 262     -19.838  -2.532   0.693  1.00 82.85           C  
ATOM   2075  O   ALA A 262     -20.234  -2.224   1.820  1.00 82.85           O  
ATOM   2076  CB  ALA A 262     -21.462  -3.034  -1.146  1.00 82.85           C  
ATOM   2077  N   ILE A 263     -18.810  -3.327   0.460  1.00 81.68           N  
ATOM   2078  CA  ILE A 263     -18.065  -3.926   1.561  1.00 81.68           C  
ATOM   2079  C   ILE A 263     -17.412  -2.829   2.399  1.00 81.68           C  
ATOM   2080  O   ILE A 263     -17.465  -2.865   3.630  1.00 81.68           O  
ATOM   2081  CB  ILE A 263     -16.996  -4.916   1.048  1.00 81.68           C  
ATOM   2082  CG1 ILE A 263     -17.663  -6.158   0.447  1.00 81.68           C  
ATOM   2083  CG2 ILE A 263     -16.032  -5.302   2.174  1.00 81.68           C  
ATOM   2084  CD1 ILE A 263     -16.694  -7.108  -0.245  1.00 81.68           C  
ATOM   2085  N   ARG A 264     -16.753  -1.837   1.723  1.00 83.58           N  
ATOM   2086  CA  ARG A 264     -16.104  -0.735   2.424  1.00 83.58           C  
ATOM   2087  C   ARG A 264     -17.109   0.049   3.260  1.00 83.58           C  
ATOM   2088  O   ARG A 264     -16.807   0.457   4.384  1.00 83.58           O  
ATOM   2089  CB  ARG A 264     -15.408   0.199   1.431  1.00 83.58           C  
ATOM   2090  CG  ARG A 264     -14.085  -0.336   0.908  1.00 83.58           C  
ATOM   2091  CD  ARG A 264     -13.337   0.709   0.091  1.00 83.58           C  
ATOM   2092  NE  ARG A 264     -13.408   0.427  -1.340  1.00 83.58           N  
ATOM   2093  CZ  ARG A 264     -12.942   1.228  -2.294  1.00 83.58           C  
ATOM   2094  NH1 ARG A 264     -12.361   2.383  -1.987  1.00 83.58           N1+
ATOM   2095  NH2 ARG A 264     -13.059   0.873  -3.566  1.00 83.58           N  
ATOM   2096  N   LEU A 265     -18.248   0.240   2.700  1.00 83.99           N  
ATOM   2097  CA  LEU A 265     -19.290   0.972   3.410  1.00 83.99           C  
ATOM   2098  C   LEU A 265     -19.754   0.200   4.642  1.00 83.99           C  
ATOM   2099  O   LEU A 265     -19.939   0.784   5.712  1.00 83.99           O  
ATOM   2100  CB  LEU A 265     -20.480   1.244   2.485  1.00 83.99           C  
ATOM   2101  CG  LEU A 265     -21.591   2.130   3.052  1.00 83.99           C  
ATOM   2102  CD1 LEU A 265     -21.051   3.522   3.363  1.00 83.99           C  
ATOM   2103  CD2 LEU A 265     -22.761   2.210   2.078  1.00 83.99           C  
ATOM   2104  N   VAL A 266     -19.972  -1.126   4.508  1.00 83.68           N  
ATOM   2105  CA  VAL A 266     -20.376  -1.954   5.639  1.00 83.68           C  
ATOM   2106  C   VAL A 266     -19.303  -1.905   6.725  1.00 83.68           C  
ATOM   2107  O   VAL A 266     -19.617  -1.783   7.911  1.00 83.68           O  
ATOM   2108  CB  VAL A 266     -20.632  -3.416   5.210  1.00 83.68           C  
ATOM   2109  CG1 VAL A 266     -20.835  -4.310   6.432  1.00 83.68           C  
ATOM   2110  CG2 VAL A 266     -21.843  -3.494   4.281  1.00 83.68           C  
ATOM   2111  N   ALA A 267     -18.026  -2.066   6.303  1.00 82.28           N  
ATOM   2112  CA  ALA A 267     -16.929  -1.986   7.264  1.00 82.28           C  
ATOM   2113  C   ALA A 267     -16.955  -0.659   8.017  1.00 82.28           C  
ATOM   2114  O   ALA A 267     -16.753  -0.623   9.232  1.00 82.28           O  
ATOM   2115  CB  ALA A 267     -15.588  -2.166   6.557  1.00 82.28           C  
ATOM   2116  N   ARG A 268     -17.140   0.393   7.273  1.00 82.86           N  
ATOM   2117  CA  ARG A 268     -17.204   1.713   7.892  1.00 82.86           C  
ATOM   2118  C   ARG A 268     -18.396   1.818   8.838  1.00 82.86           C  
ATOM   2119  O   ARG A 268     -18.301   2.439   9.898  1.00 82.86           O  
ATOM   2120  CB  ARG A 268     -17.287   2.806   6.823  1.00 82.86           C  
ATOM   2121  CG  ARG A 268     -17.096   4.213   7.364  1.00 82.86           C  
ATOM   2122  CD  ARG A 268     -15.668   4.446   7.836  1.00 82.86           C  
ATOM   2123  NE  ARG A 268     -15.422   5.855   8.136  1.00 82.86           N  
ATOM   2124  CZ  ARG A 268     -14.708   6.296   9.168  1.00 82.86           C  
ATOM   2125  NH1 ARG A 268     -14.152   5.445  10.022  1.00 82.86           N1+
ATOM   2126  NH2 ARG A 268     -14.548   7.600   9.346  1.00 82.86           N  
ATOM   2127  N   LEU A 269     -19.496   1.269   8.379  1.00 83.83           N  
ATOM   2128  CA  LEU A 269     -20.685   1.227   9.223  1.00 83.83           C  
ATOM   2129  C   LEU A 269     -20.389   0.520  10.543  1.00 83.83           C  
ATOM   2130  O   LEU A 269     -20.774   1.002  11.609  1.00 83.83           O  
ATOM   2131  CB  LEU A 269     -21.833   0.522   8.497  1.00 83.83           C  
ATOM   2132  CG  LEU A 269     -23.207   0.600   9.166  1.00 83.83           C  
ATOM   2133  CD1 LEU A 269     -24.283   0.906   8.131  1.00 83.83           C  
ATOM   2134  CD2 LEU A 269     -23.519  -0.700   9.900  1.00 83.83           C  
ATOM   2135  N   VAL A 270     -19.757  -0.615  10.464  1.00 79.89           N  
ATOM   2136  CA  VAL A 270     -19.410  -1.394  11.647  1.00 79.89           C  
ATOM   2137  C   VAL A 270     -18.512  -0.567  12.566  1.00 79.89           C  
ATOM   2138  O   VAL A 270     -18.720  -0.533  13.781  1.00 79.89           O  
ATOM   2139  CB  VAL A 270     -18.709  -2.718  11.270  1.00 79.89           C  
ATOM   2140  CG1 VAL A 270     -18.155  -3.409  12.514  1.00 79.89           C  
ATOM   2141  CG2 VAL A 270     -19.676  -3.640  10.529  1.00 79.89           C  
ATOM   2142  N   GLU A 271     -17.559   0.097  11.964  1.00 80.94           N  
ATOM   2143  CA  GLU A 271     -16.652   0.933  12.745  1.00 80.94           C  
ATOM   2144  C   GLU A 271     -17.409   2.050  13.457  1.00 80.94           C  
ATOM   2145  O   GLU A 271     -17.177   2.307  14.640  1.00 80.94           O  
ATOM   2146  CB  GLU A 271     -15.561   1.524  11.849  1.00 80.94           C  
ATOM   2147  CG  GLU A 271     -14.496   0.520  11.432  1.00 80.94           C  
ATOM   2148  CD  GLU A 271     -13.436   1.114  10.519  1.00 80.94           C  
ATOM   2149  OE1 GLU A 271     -12.565   0.360  10.029  1.00 80.94           O  
ATOM   2150  OE2 GLU A 271     -13.476   2.344  10.291  1.00 80.94           O1-
ATOM   2151  N   ALA A 272     -18.227   2.667  12.688  1.00 80.50           N  
ATOM   2152  CA  ALA A 272     -19.010   3.754  13.269  1.00 80.50           C  
ATOM   2153  C   ALA A 272     -19.897   3.246  14.403  1.00 80.50           C  
ATOM   2154  O   ALA A 272     -19.975   3.868  15.465  1.00 80.50           O  
ATOM   2155  CB  ALA A 272     -19.859   4.431  12.196  1.00 80.50           C  
ATOM   2156  N   ALA A 273     -20.516   2.130  14.161  1.00 78.83           N  
ATOM   2157  CA  ALA A 273     -21.389   1.528  15.166  1.00 78.83           C  
ATOM   2158  C   ALA A 273     -20.601   1.137  16.413  1.00 78.83           C  
ATOM   2159  O   ALA A 273     -21.076   1.318  17.537  1.00 78.83           O  
ATOM   2160  CB  ALA A 273     -22.103   0.309  14.588  1.00 78.83           C  
ATOM   2161  N   ALA A 274     -19.453   0.580  16.188  1.00 78.18           N  
ATOM   2162  CA  ALA A 274     -18.590   0.183  17.298  1.00 78.18           C  
ATOM   2163  C   ALA A 274     -18.204   1.388  18.151  1.00 78.18           C  
ATOM   2164  O   ALA A 274     -18.185   1.305  19.381  1.00 78.18           O  
ATOM   2165  CB  ALA A 274     -17.338  -0.516  16.773  1.00 78.18           C  
ATOM   2166  N   LYS A 275     -17.888   2.453  17.485  1.00 78.64           N  
ATOM   2167  CA  LYS A 275     -17.498   3.660  18.208  1.00 78.64           C  
ATOM   2168  C   LYS A 275     -18.667   4.221  19.013  1.00 78.64           C  
ATOM   2169  O   LYS A 275     -18.486   4.685  20.141  1.00 78.64           O  
ATOM   2170  CB  LYS A 275     -16.972   4.721  17.239  1.00 78.64           C  
ATOM   2171  CG  LYS A 275     -15.588   4.421  16.684  1.00 78.64           C  
ATOM   2172  CD  LYS A 275     -15.089   5.547  15.789  1.00 78.64           C  
ATOM   2173  CE  LYS A 275     -13.707   5.244  15.226  1.00 78.64           C  
ATOM   2174  NZ  LYS A 275     -13.238   6.317  14.298  1.00 78.64           N1+
ATOM   2175  N   VAL A 276     -19.857   4.141  18.377  1.00 76.65           N  
ATOM   2176  CA  VAL A 276     -21.054   4.577  19.088  1.00 76.65           C  
ATOM   2177  C   VAL A 276     -21.322   3.645  20.268  1.00 76.65           C  
ATOM   2178  O   VAL A 276     -21.620   4.104  21.373  1.00 76.65           O  
ATOM   2179  CB  VAL A 276     -22.284   4.622  18.154  1.00 76.65           C  
ATOM   2180  CG1 VAL A 276     -23.552   4.938  18.947  1.00 76.65           C  
ATOM   2181  CG2 VAL A 276     -22.074   5.652  17.046  1.00 76.65           C  
ATOM   2182  N   ALA A 277     -21.206   2.351  20.018  1.00 74.83           N  
ATOM   2183  CA  ALA A 277     -21.434   1.340  21.048  1.00 74.83           C  
ATOM   2184  C   ALA A 277     -20.457   1.510  22.207  1.00 74.83           C  
ATOM   2185  O   ALA A 277     -20.816   1.291  23.366  1.00 74.83           O  
ATOM   2186  CB  ALA A 277     -21.314  -0.061  20.454  1.00 74.83           C  
ATOM   2187  N   ALA A 278     -19.170   1.797  21.908  1.00 75.64           N  
ATOM   2188  CA  ALA A 278     -18.141   1.971  22.931  1.00 75.64           C  
ATOM   2189  C   ALA A 278     -18.495   3.118  23.874  1.00 75.64           C  
ATOM   2190  O   ALA A 278     -18.023   3.161  25.013  1.00 75.64           O  
ATOM   2191  CB  ALA A 278     -16.783   2.221  22.281  1.00 75.64           C  
ATOM   2192  N   ASN A 279     -19.381   3.926  23.398  1.00 69.76           N  
ATOM   2193  CA  ASN A 279     -19.674   5.109  24.201  1.00 69.76           C  
ATOM   2194  C   ASN A 279     -21.048   5.014  24.858  1.00 69.76           C  
ATOM   2195  O   ASN A 279     -21.550   6.000  25.401  1.00 69.76           O  
ATOM   2196  CB  ASN A 279     -19.580   6.375  23.347  1.00 69.76           C  
ATOM   2197  CG  ASN A 279     -18.163   6.676  22.903  1.00 69.76           C  
ATOM   2198  ND2 ASN A 279     -18.012   7.117  21.660  1.00 69.76           N  
ATOM   2199  OD1 ASN A 279     -17.210   6.513  23.671  1.00 69.76           O  
ATOM   2200  N   MET A 280     -21.601   3.814  24.894  1.00 68.26           N  
ATOM   2201  CA  MET A 280     -22.961   3.621  25.391  1.00 68.26           C  
ATOM   2202  C   MET A 280     -22.948   2.990  26.779  1.00 68.26           C  
ATOM   2203  O   MET A 280     -22.171   2.070  27.040  1.00 68.26           O  
ATOM   2204  CB  MET A 280     -23.767   2.749  24.427  1.00 68.26           C  
ATOM   2205  CG  MET A 280     -24.016   3.399  23.075  1.00 68.26           C  
ATOM   2206  SD  MET A 280     -25.033   2.348  21.968  1.00 68.26           S  
ATOM   2207  CE  MET A 280     -26.644   2.480  22.790  1.00 68.26           C  
ATOM   2208  N   SER A 281     -23.806   3.619  27.737  1.00 64.80           N  
ATOM   2209  CA  SER A 281     -23.976   3.035  29.063  1.00 64.80           C  
ATOM   2210  C   SER A 281     -25.082   1.984  29.067  1.00 64.80           C  
ATOM   2211  O   SER A 281     -25.023   1.015  29.826  1.00 64.80           O  
ATOM   2212  CB  SER A 281     -24.291   4.122  30.093  1.00 64.80           C  
ATOM   2213  OG  SER A 281     -25.460   4.836  29.728  1.00 64.80           O  
ATOM   2214  N   ASP A 282     -26.008   2.136  28.110  1.00 76.30           N  
ATOM   2215  CA  ASP A 282     -27.153   1.231  28.066  1.00 76.30           C  
ATOM   2216  C   ASP A 282     -26.753  -0.131  27.505  1.00 76.30           C  
ATOM   2217  O   ASP A 282     -26.399  -0.246  26.330  1.00 76.30           O  
ATOM   2218  CB  ASP A 282     -28.282   1.834  27.228  1.00 76.30           C  
ATOM   2219  CG  ASP A 282     -29.585   1.065  27.348  1.00 76.30           C  
ATOM   2220  OD1 ASP A 282     -29.550  -0.175  27.502  1.00 76.30           O  
ATOM   2221  OD2 ASP A 282     -30.659   1.704  27.284  1.00 76.30           O1-
ATOM   2222  N   GLU A 283     -26.773  -1.108  28.324  1.00 77.69           N  
ATOM   2223  CA  GLU A 283     -26.336  -2.461  27.993  1.00 77.69           C  
ATOM   2224  C   GLU A 283     -27.219  -3.077  26.912  1.00 77.69           C  
ATOM   2225  O   GLU A 283     -26.723  -3.763  26.015  1.00 77.69           O  
ATOM   2226  CB  GLU A 283     -26.339  -3.348  29.242  1.00 77.69           C  
ATOM   2227  CG  GLU A 283     -25.117  -3.164  30.129  1.00 77.69           C  
ATOM   2228  CD  GLU A 283     -25.108  -4.087  31.337  1.00 77.69           C  
ATOM   2229  OE1 GLU A 283     -24.172  -3.996  32.164  1.00 77.69           O  
ATOM   2230  OE2 GLU A 283     -26.044  -4.907  31.458  1.00 77.69           O1-
ATOM   2231  N   GLN A 284     -28.595  -2.816  26.971  1.00 74.33           N  
ATOM   2232  CA  GLN A 284     -29.530  -3.367  25.996  1.00 74.33           C  
ATOM   2233  C   GLN A 284     -29.250  -2.825  24.597  1.00 74.33           C  
ATOM   2234  O   GLN A 284     -29.218  -3.584  23.626  1.00 74.33           O  
ATOM   2235  CB  GLN A 284     -30.973  -3.056  26.401  1.00 74.33           C  
ATOM   2236  CG  GLN A 284     -31.498  -3.935  27.527  1.00 74.33           C  
ATOM   2237  CD  GLN A 284     -32.919  -3.585  27.930  1.00 74.33           C  
ATOM   2238  NE2 GLN A 284     -33.577  -4.499  28.635  1.00 74.33           N  
ATOM   2239  OE1 GLN A 284     -33.420  -2.502  27.612  1.00 74.33           O  
ATOM   2240  N   GLN A 285     -29.071  -1.591  24.455  1.00 69.49           N  
ATOM   2241  CA  GLN A 285     -28.755  -0.981  23.168  1.00 69.49           C  
ATOM   2242  C   GLN A 285     -27.381  -1.423  22.672  1.00 69.49           C  
ATOM   2243  O   GLN A 285     -27.197  -1.678  21.480  1.00 69.49           O  
ATOM   2244  CB  GLN A 285     -28.812   0.544  23.266  1.00 69.49           C  
ATOM   2245  CG  GLN A 285     -30.220   1.096  23.442  1.00 69.49           C  
ATOM   2246  CD  GLN A 285     -30.248   2.609  23.549  1.00 69.49           C  
ATOM   2247  NE2 GLN A 285     -31.373   3.210  23.175  1.00 69.49           N  
ATOM   2248  OE1 GLN A 285     -29.268   3.233  23.966  1.00 69.49           O  
ATOM   2249  N   ASN A 286     -26.466  -1.507  23.624  1.00 69.56           N  
ATOM   2250  CA  ASN A 286     -25.135  -1.993  23.276  1.00 69.56           C  
ATOM   2251  C   ASN A 286     -25.183  -3.419  22.736  1.00 69.56           C  
ATOM   2252  O   ASN A 286     -24.475  -3.751  21.783  1.00 69.56           O  
ATOM   2253  CB  ASN A 286     -24.201  -1.915  24.486  1.00 69.56           C  
ATOM   2254  CG  ASN A 286     -22.741  -2.068  24.108  1.00 69.56           C  
ATOM   2255  ND2 ASN A 286     -21.893  -1.207  24.656  1.00 69.56           N  
ATOM   2256  OD1 ASN A 286     -22.379  -2.954  23.329  1.00 69.56           O  
ATOM   2257  N   THR A 287     -26.052  -4.158  23.343  1.00 78.72           N  
ATOM   2258  CA  THR A 287     -26.199  -5.532  22.872  1.00 78.72           C  
ATOM   2259  C   THR A 287     -26.773  -5.561  21.458  1.00 78.72           C  
ATOM   2260  O   THR A 287     -26.302  -6.319  20.608  1.00 78.72           O  
ATOM   2261  CB  THR A 287     -27.105  -6.349  23.813  1.00 78.72           C  
ATOM   2262  CG2 THR A 287     -27.269  -7.780  23.311  1.00 78.72           C  
ATOM   2263  OG1 THR A 287     -26.523  -6.377  25.122  1.00 78.72           O  
ATOM   2264  N   GLN A 288     -27.768  -4.766  21.194  1.00 77.74           N  
ATOM   2265  CA  GLN A 288     -28.366  -4.684  19.865  1.00 77.74           C  
ATOM   2266  C   GLN A 288     -27.337  -4.242  18.827  1.00 77.74           C  
ATOM   2267  O   GLN A 288     -27.283  -4.793  17.725  1.00 77.74           O  
ATOM   2268  CB  GLN A 288     -29.554  -3.723  19.868  1.00 77.74           C  
ATOM   2269  CG  GLN A 288     -30.773  -4.254  20.612  1.00 77.74           C  
ATOM   2270  CD  GLN A 288     -31.922  -3.264  20.639  1.00 77.74           C  
ATOM   2271  NE2 GLN A 288     -33.111  -3.746  20.987  1.00 77.74           N  
ATOM   2272  OE1 GLN A 288     -31.744  -2.077  20.349  1.00 77.74           O  
ATOM   2273  N   LEU A 289     -26.574  -3.263  19.205  1.00 74.82           N  
ATOM   2274  CA  LEU A 289     -25.546  -2.751  18.308  1.00 74.82           C  
ATOM   2275  C   LEU A 289     -24.465  -3.800  18.063  1.00 74.82           C  
ATOM   2276  O   LEU A 289     -24.014  -3.979  16.929  1.00 74.82           O  
ATOM   2277  CB  LEU A 289     -24.917  -1.479  18.884  1.00 74.82           C  
ATOM   2278  CG  LEU A 289     -24.040  -0.665  17.931  1.00 74.82           C  
ATOM   2279  CD1 LEU A 289     -24.874  -0.125  16.773  1.00 74.82           C  
ATOM   2280  CD2 LEU A 289     -23.353   0.475  18.678  1.00 74.82           C  
ATOM   2281  N   ARG A 290     -24.075  -4.447  19.079  1.00 76.72           N  
ATOM   2282  CA  ARG A 290     -23.079  -5.502  18.931  1.00 76.72           C  
ATOM   2283  C   ARG A 290     -23.590  -6.615  18.023  1.00 76.72           C  
ATOM   2284  O   ARG A 290     -22.829  -7.178  17.232  1.00 76.72           O  
ATOM   2285  CB  ARG A 290     -22.694  -6.075  20.297  1.00 76.72           C  
ATOM   2286  CG  ARG A 290     -21.798  -5.161  21.118  1.00 76.72           C  
ATOM   2287  CD  ARG A 290     -21.317  -5.842  22.393  1.00 76.72           C  
ATOM   2288  NE  ARG A 290     -20.598  -4.913  23.260  1.00 76.72           N  
ATOM   2289  CZ  ARG A 290     -19.420  -5.159  23.824  1.00 76.72           C  
ATOM   2290  NH1 ARG A 290     -18.801  -6.317  23.622  1.00 76.72           N1+
ATOM   2291  NH2 ARG A 290     -18.855  -4.243  24.597  1.00 76.72           N  
ATOM   2292  N   ARG A 291     -24.909  -6.833  18.224  1.00 78.11           N  
ATOM   2293  CA  ARG A 291     -25.512  -7.823  17.336  1.00 78.11           C  
ATOM   2294  C   ARG A 291     -25.461  -7.360  15.884  1.00 78.11           C  
ATOM   2295  O   ARG A 291     -25.147  -8.145  14.987  1.00 78.11           O  
ATOM   2296  CB  ARG A 291     -26.959  -8.103  17.746  1.00 78.11           C  
ATOM   2297  CG  ARG A 291     -27.090  -8.974  18.985  1.00 78.11           C  
ATOM   2298  CD  ARG A 291     -28.544  -9.306  19.290  1.00 78.11           C  
ATOM   2299  NE  ARG A 291     -28.726  -9.701  20.683  1.00 78.11           N  
ATOM   2300  CZ  ARG A 291     -29.902  -9.779  21.302  1.00 78.11           C  
ATOM   2301  NH1 ARG A 291     -31.027  -9.488  20.657  1.00 78.11           N1+
ATOM   2302  NH2 ARG A 291     -29.954 -10.148  22.573  1.00 78.11           N  
ATOM   2303  N   LEU A 292     -25.788  -6.152  15.725  1.00 77.96           N  
ATOM   2304  CA  LEU A 292     -25.740  -5.585  14.382  1.00 77.96           C  
ATOM   2305  C   LEU A 292     -24.325  -5.641  13.818  1.00 77.96           C  
ATOM   2306  O   LEU A 292     -24.129  -6.008  12.657  1.00 77.96           O  
ATOM   2307  CB  LEU A 292     -26.241  -4.138  14.393  1.00 77.96           C  
ATOM   2308  CG  LEU A 292     -27.754  -3.945  14.510  1.00 77.96           C  
ATOM   2309  CD1 LEU A 292     -28.084  -2.473  14.739  1.00 77.96           C  
ATOM   2310  CD2 LEU A 292     -28.458  -4.470  13.264  1.00 77.96           C  
ATOM   2311  N   ILE A 293     -23.364  -5.288  14.628  1.00 75.93           N  
ATOM   2312  CA  ILE A 293     -21.961  -5.323  14.230  1.00 75.93           C  
ATOM   2313  C   ILE A 293     -21.559  -6.755  13.884  1.00 75.93           C  
ATOM   2314  O   ILE A 293     -20.917  -6.995  12.858  1.00 75.93           O  
ATOM   2315  CB  ILE A 293     -21.044  -4.762  15.340  1.00 75.93           C  
ATOM   2316  CG1 ILE A 293     -21.279  -3.258  15.518  1.00 75.93           C  
ATOM   2317  CG2 ILE A 293     -19.574  -5.052  15.024  1.00 75.93           C  
ATOM   2318  CD1 ILE A 293     -20.566  -2.657  16.721  1.00 75.93           C  
ATOM   2319  N   ALA A 294     -21.923  -7.640  14.748  1.00 77.27           N  
ATOM   2320  CA  ALA A 294     -21.580  -9.045  14.540  1.00 77.27           C  
ATOM   2321  C   ALA A 294     -22.167  -9.565  13.231  1.00 77.27           C  
ATOM   2322  O   ALA A 294     -21.493 -10.278  12.482  1.00 77.27           O  
ATOM   2323  CB  ALA A 294     -22.071  -9.891  15.713  1.00 77.27           C  
ATOM   2324  N   LYS A 295     -23.411  -9.211  12.985  1.00 75.10           N  
ATOM   2325  CA  LYS A 295     -24.054  -9.633  11.745  1.00 75.10           C  
ATOM   2326  C   LYS A 295     -23.307  -9.096  10.527  1.00 75.10           C  
ATOM   2327  O   LYS A 295     -23.092  -9.822   9.554  1.00 75.10           O  
ATOM   2328  CB  LYS A 295     -25.511  -9.171  11.711  1.00 75.10           C  
ATOM   2329  CG  LYS A 295     -26.441  -9.988  12.595  1.00 75.10           C  
ATOM   2330  CD  LYS A 295     -27.891  -9.550  12.438  1.00 75.10           C  
ATOM   2331  CE  LYS A 295     -28.821 -10.359  13.332  1.00 75.10           C  
ATOM   2332  NZ  LYS A 295     -30.239  -9.908  13.210  1.00 75.10           N1+
ATOM   2333  N   ALA A 296     -22.910  -7.854  10.632  1.00 74.90           N  
ATOM   2334  CA  ALA A 296     -22.162  -7.229   9.545  1.00 74.90           C  
ATOM   2335  C   ALA A 296     -20.792  -7.881   9.377  1.00 74.90           C  
ATOM   2336  O   ALA A 296     -20.350  -8.131   8.253  1.00 74.90           O  
ATOM   2337  CB  ALA A 296     -22.007  -5.732   9.796  1.00 74.90           C  
ATOM   2338  N   GLU A 297     -20.124  -8.118  10.538  1.00 75.57           N  
ATOM   2339  CA  GLU A 297     -18.802  -8.737  10.513  1.00 75.57           C  
ATOM   2340  C   GLU A 297     -18.860 -10.139   9.915  1.00 75.57           C  
ATOM   2341  O   GLU A 297     -17.987 -10.523   9.134  1.00 75.57           O  
ATOM   2342  CB  GLU A 297     -18.206  -8.788  11.922  1.00 75.57           C  
ATOM   2343  CG  GLU A 297     -17.733  -7.438  12.441  1.00 75.57           C  
ATOM   2344  CD  GLU A 297     -17.219  -7.491  13.870  1.00 75.57           C  
ATOM   2345  OE1 GLU A 297     -16.623  -6.495  14.339  1.00 75.57           O  
ATOM   2346  OE2 GLU A 297     -17.411  -8.539  14.527  1.00 75.57           O1-
ATOM   2347  N   VAL A 298     -19.800 -10.906  10.392  1.00 77.91           N  
ATOM   2348  CA  VAL A 298     -19.975 -12.249   9.851  1.00 77.91           C  
ATOM   2349  C   VAL A 298     -20.200 -12.175   8.343  1.00 77.91           C  
ATOM   2350  O   VAL A 298     -19.620 -12.953   7.583  1.00 77.91           O  
ATOM   2351  CB  VAL A 298     -21.152 -12.985  10.530  1.00 77.91           C  
ATOM   2352  CG1 VAL A 298     -21.483 -14.277   9.785  1.00 77.91           C  
ATOM   2353  CG2 VAL A 298     -20.825 -13.278  11.993  1.00 77.91           C  
ATOM   2354  N   TRP A 299     -21.046 -11.304   8.050  1.00 80.36           N  
ATOM   2355  CA  TRP A 299     -21.286 -11.122   6.623  1.00 80.36           C  
ATOM   2356  C   TRP A 299     -19.991 -10.790   5.890  1.00 80.36           C  
ATOM   2357  O   TRP A 299     -19.690 -11.381   4.850  1.00 80.36           O  
ATOM   2358  CB  TRP A 299     -22.318 -10.015   6.389  1.00 80.36           C  
ATOM   2359  CG  TRP A 299     -22.676  -9.811   4.948  1.00 80.36           C  
ATOM   2360  CD1 TRP A 299     -23.656 -10.454   4.243  1.00 80.36           C  
ATOM   2361  CD2 TRP A 299     -22.055  -8.903   4.033  1.00 80.36           C  
ATOM   2362  CE2 TRP A 299     -22.709  -9.049   2.790  1.00 80.36           C  
ATOM   2363  CE3 TRP A 299     -21.007  -7.979   4.144  1.00 80.36           C  
ATOM   2364  NE1 TRP A 299     -23.681 -10.001   2.945  1.00 80.36           N  
ATOM   2365  CZ2 TRP A 299     -22.349  -8.304   1.664  1.00 80.36           C  
ATOM   2366  CZ3 TRP A 299     -20.651  -7.238   3.023  1.00 80.36           C  
ATOM   2367  CH2 TRP A 299     -21.322  -7.406   1.801  1.00 80.36           C  
ATOM   2368  N   LEU A 300     -19.225  -9.762   6.305  1.00 76.26           N  
ATOM   2369  CA  LEU A 300     -17.960  -9.350   5.707  1.00 76.26           C  
ATOM   2370  C   LEU A 300     -16.997 -10.529   5.607  1.00 76.26           C  
ATOM   2371  O   LEU A 300     -16.329 -10.706   4.585  1.00 76.26           O  
ATOM   2372  CB  LEU A 300     -17.321  -8.224   6.523  1.00 76.26           C  
ATOM   2373  CG  LEU A 300     -17.946  -6.836   6.368  1.00 76.26           C  
ATOM   2374  CD1 LEU A 300     -17.360  -5.873   7.395  1.00 76.26           C  
ATOM   2375  CD2 LEU A 300     -17.735  -6.310   4.952  1.00 76.26           C  
ATOM   2376  N   LEU A 301     -17.003 -11.307   6.643  1.00 78.65           N  
ATOM   2377  CA  LEU A 301     -16.122 -12.469   6.670  1.00 78.65           C  
ATOM   2378  C   LEU A 301     -16.533 -13.488   5.613  1.00 78.65           C  
ATOM   2379  O   LEU A 301     -15.681 -14.050   4.921  1.00 78.65           O  
ATOM   2380  CB  LEU A 301     -16.138 -13.121   8.056  1.00 78.65           C  
ATOM   2381  CG  LEU A 301     -15.315 -12.426   9.142  1.00 78.65           C  
ATOM   2382  CD1 LEU A 301     -15.661 -12.994  10.515  1.00 78.65           C  
ATOM   2383  CD2 LEU A 301     -13.824 -12.571   8.858  1.00 78.65           C  
ATOM   2384  N   ASN A 302     -17.805 -13.646   5.491  1.00 78.60           N  
ATOM   2385  CA  ASN A 302     -18.312 -14.579   4.491  1.00 78.60           C  
ATOM   2386  C   ASN A 302     -17.968 -14.125   3.075  1.00 78.60           C  
ATOM   2387  O   ASN A 302     -17.589 -14.939   2.232  1.00 78.60           O  
ATOM   2388  CB  ASN A 302     -19.825 -14.755   4.639  1.00 78.60           C  
ATOM   2389  CG  ASN A 302     -20.194 -15.734   5.737  1.00 78.60           C  
ATOM   2390  ND2 ASN A 302     -21.449 -15.694   6.169  1.00 78.60           N  
ATOM   2391  OD1 ASN A 302     -19.359 -16.517   6.194  1.00 78.60           O  
ATOM   2392  N   GLU A 303     -17.986 -12.828   2.972  1.00 73.33           N  
ATOM   2393  CA  GLU A 303     -17.689 -12.303   1.643  1.00 73.33           C  
ATOM   2394  C   GLU A 303     -16.200 -12.405   1.329  1.00 73.33           C  
ATOM   2395  O   GLU A 303     -15.819 -12.751   0.209  1.00 73.33           O  
ATOM   2396  CB  GLU A 303     -18.154 -10.849   1.523  1.00 73.33           C  
ATOM   2397  CG  GLU A 303     -19.666 -10.689   1.461  1.00 73.33           C  
ATOM   2398  CD  GLU A 303     -20.292 -11.364   0.250  1.00 73.33           C  
ATOM   2399  OE1 GLU A 303     -21.391 -11.948   0.382  1.00 73.33           O  
ATOM   2400  OE2 GLU A 303     -19.677 -11.307  -0.838  1.00 73.33           O1-
ATOM   2401  N   GLU A 304     -15.482 -12.047   2.247  1.00 77.10           N  
ATOM   2402  CA  GLU A 304     -14.035 -12.192   2.114  1.00 77.10           C  
ATOM   2403  C   GLU A 304     -13.649 -13.643   1.843  1.00 77.10           C  
ATOM   2404  O   GLU A 304     -12.752 -13.913   1.043  1.00 77.10           O  
ATOM   2405  CB  GLU A 304     -13.325 -11.684   3.370  1.00 77.10           C  
ATOM   2406  CG  GLU A 304     -13.350 -10.170   3.521  1.00 77.10           C  
ATOM   2407  CD  GLU A 304     -12.709  -9.685   4.812  1.00 77.10           C  
ATOM   2408  OE1 GLU A 304     -12.682  -8.457   5.052  1.00 77.10           O  
ATOM   2409  OE2 GLU A 304     -12.227 -10.540   5.588  1.00 77.10           O1-
ATOM   2410  N   PHE A 305     -14.361 -14.499   2.523  1.00 77.54           N  
ATOM   2411  CA  PHE A 305     -14.124 -15.924   2.333  1.00 77.54           C  
ATOM   2412  C   PHE A 305     -14.459 -16.344   0.907  1.00 77.54           C  
ATOM   2413  O   PHE A 305     -13.694 -17.074   0.274  1.00 77.54           O  
ATOM   2414  CB  PHE A 305     -14.949 -16.745   3.330  1.00 77.54           C  
ATOM   2415  CG  PHE A 305     -14.757 -18.232   3.198  1.00 77.54           C  
ATOM   2416  CD1 PHE A 305     -15.696 -19.011   2.533  1.00 77.54           C  
ATOM   2417  CD2 PHE A 305     -13.637 -18.850   3.739  1.00 77.54           C  
ATOM   2418  CE1 PHE A 305     -15.520 -20.388   2.410  1.00 77.54           C  
ATOM   2419  CE2 PHE A 305     -13.455 -20.224   3.620  1.00 77.54           C  
ATOM   2420  CZ  PHE A 305     -14.398 -20.992   2.956  1.00 77.54           C  
ATOM   2421  N   LYS A 306     -15.617 -15.957   0.424  1.00 78.82           N  
ATOM   2422  CA  LYS A 306     -16.022 -16.290  -0.938  1.00 78.82           C  
ATOM   2423  C   LYS A 306     -15.000 -15.785  -1.953  1.00 78.82           C  
ATOM   2424  O   LYS A 306     -14.664 -16.490  -2.907  1.00 78.82           O  
ATOM   2425  CB  LYS A 306     -17.400 -15.705  -1.248  1.00 78.82           C  
ATOM   2426  CG  LYS A 306     -18.549 -16.438  -0.573  1.00 78.82           C  
ATOM   2427  CD  LYS A 306     -19.897 -15.845  -0.962  1.00 78.82           C  
ATOM   2428  CE  LYS A 306     -21.045 -16.547  -0.250  1.00 78.82           C  
ATOM   2429  NZ  LYS A 306     -22.366 -15.944  -0.601  1.00 78.82           N1+
ATOM   2430  N   GLU A 307     -14.470 -14.556  -1.708  1.00 79.81           N  
ATOM   2431  CA  GLU A 307     -13.438 -14.001  -2.578  1.00 79.81           C  
ATOM   2432  C   GLU A 307     -12.137 -14.792  -2.467  1.00 79.81           C  
ATOM   2433  O   GLU A 307     -11.483 -15.067  -3.475  1.00 79.81           O  
ATOM   2434  CB  GLU A 307     -13.187 -12.528  -2.245  1.00 79.81           C  
ATOM   2435  CG  GLU A 307     -12.351 -11.795  -3.283  1.00 79.81           C  
ATOM   2436  CD  GLU A 307     -12.452 -10.282  -3.178  1.00 79.81           C  
ATOM   2437  OE1 GLU A 307     -11.889  -9.574  -4.043  1.00 79.81           O  
ATOM   2438  OE2 GLU A 307     -13.102  -9.800  -2.222  1.00 79.81           O1-
ATOM   2439  N   ALA A 308     -11.774 -15.090  -1.253  1.00 76.91           N  
ATOM   2440  CA  ALA A 308     -10.581 -15.900  -1.022  1.00 76.91           C  
ATOM   2441  C   ALA A 308     -10.707 -17.267  -1.688  1.00 76.91           C  
ATOM   2442  O   ALA A 308      -9.737 -17.786  -2.245  1.00 76.91           O  
ATOM   2443  CB  ALA A 308     -10.329 -16.061   0.475  1.00 76.91           C  
ATOM   2444  N   GLU A 309     -11.873 -17.733  -1.666  1.00 82.08           N  
ATOM   2445  CA  GLU A 309     -12.118 -19.018  -2.315  1.00 82.08           C  
ATOM   2446  C   GLU A 309     -11.934 -18.917  -3.826  1.00 82.08           C  
ATOM   2447  O   GLU A 309     -11.345 -19.805  -4.445  1.00 82.08           O  
ATOM   2448  CB  GLU A 309     -13.525 -19.525  -1.988  1.00 82.08           C  
ATOM   2449  CG  GLU A 309     -13.756 -20.981  -2.365  1.00 82.08           C  
ATOM   2450  CD  GLU A 309     -15.131 -21.493  -1.968  1.00 82.08           C  
ATOM   2451  OE1 GLU A 309     -15.361 -22.722  -2.021  1.00 82.08           O  
ATOM   2452  OE2 GLU A 309     -15.988 -20.656  -1.603  1.00 82.08           O1-
ATOM   2453  N   LYS A 310     -12.532 -17.894  -4.396  1.00 83.96           N  
ATOM   2454  CA  LYS A 310     -12.358 -17.671  -5.828  1.00 83.96           C  
ATOM   2455  C   LYS A 310     -10.879 -17.556  -6.191  1.00 83.96           C  
ATOM   2456  O   LYS A 310     -10.425 -18.161  -7.164  1.00 83.96           O  
ATOM   2457  CB  LYS A 310     -13.105 -16.412  -6.271  1.00 83.96           C  
ATOM   2458  CG  LYS A 310     -14.616 -16.581  -6.338  1.00 83.96           C  
ATOM   2459  CD  LYS A 310     -15.297 -15.317  -6.849  1.00 83.96           C  
ATOM   2460  CE  LYS A 310     -16.813 -15.459  -6.845  1.00 83.96           C  
ATOM   2461  NZ  LYS A 310     -17.487 -14.207  -7.302  1.00 83.96           N1+
ATOM   2462  N   ARG A 311     -10.195 -16.715  -5.424  1.00 81.51           N  
ATOM   2463  CA  ARG A 311      -8.758 -16.566  -5.629  1.00 81.51           C  
ATOM   2464  C   ARG A 311      -8.043 -17.906  -5.488  1.00 81.51           C  
ATOM   2465  O   ARG A 311      -7.105 -18.196  -6.234  1.00 81.51           O  
ATOM   2466  CB  ARG A 311      -8.176 -15.554  -4.640  1.00 81.51           C  
ATOM   2467  CG  ARG A 311      -8.573 -14.115  -4.926  1.00 81.51           C  
ATOM   2468  CD  ARG A 311      -7.783 -13.132  -4.073  1.00 81.51           C  
ATOM   2469  NE  ARG A 311      -8.088 -13.281  -2.654  1.00 81.51           N  
ATOM   2470  CZ  ARG A 311      -8.660 -12.348  -1.899  1.00 81.51           C  
ATOM   2471  NH1 ARG A 311      -9.003 -11.174  -2.415  1.00 81.51           N1+
ATOM   2472  NH2 ARG A 311      -8.893 -12.591  -0.617  1.00 81.51           N  
ATOM   2473  N   PHE A 312      -8.410 -18.698  -4.526  1.00 88.38           N  
ATOM   2474  CA  PHE A 312      -7.814 -20.003  -4.268  1.00 88.38           C  
ATOM   2475  C   PHE A 312      -8.050 -20.947  -5.442  1.00 88.38           C  
ATOM   2476  O   PHE A 312      -7.138 -21.663  -5.862  1.00 88.38           O  
ATOM   2477  CB  PHE A 312      -8.384 -20.611  -2.983  1.00 88.38           C  
ATOM   2478  CG  PHE A 312      -7.795 -21.951  -2.633  1.00 88.38           C  
ATOM   2479  CD1 PHE A 312      -8.545 -23.114  -2.771  1.00 88.38           C  
ATOM   2480  CD2 PHE A 312      -6.492 -22.050  -2.165  1.00 88.38           C  
ATOM   2481  CE1 PHE A 312      -8.004 -24.355  -2.448  1.00 88.38           C  
ATOM   2482  CE2 PHE A 312      -5.943 -23.287  -1.840  1.00 88.38           C  
ATOM   2483  CZ  PHE A 312      -6.701 -24.438  -1.981  1.00 88.38           C  
ATOM   2484  N   ARG A 313      -9.207 -20.934  -5.999  1.00 89.04           N  
ATOM   2485  CA  ARG A 313      -9.512 -21.770  -7.155  1.00 89.04           C  
ATOM   2486  C   ARG A 313      -8.659 -21.375  -8.357  1.00 89.04           C  
ATOM   2487  O   ARG A 313      -8.158 -22.240  -9.078  1.00 89.04           O  
ATOM   2488  CB  ARG A 313     -10.997 -21.672  -7.512  1.00 89.04           C  
ATOM   2489  CG  ARG A 313     -11.902 -22.503  -6.617  1.00 89.04           C  
ATOM   2490  CD  ARG A 313     -13.342 -22.499  -7.111  1.00 89.04           C  
ATOM   2491  NE  ARG A 313     -14.246 -23.113  -6.142  1.00 89.04           N  
ATOM   2492  CZ  ARG A 313     -15.571 -23.143  -6.255  1.00 89.04           C  
ATOM   2493  NH1 ARG A 313     -16.175 -22.591  -7.301  1.00 89.04           N1+
ATOM   2494  NH2 ARG A 313     -16.297 -23.729  -5.315  1.00 89.04           N  
ATOM   2495  N   LYS A 314      -8.608 -20.116  -8.541  1.00 88.36           N  
ATOM   2496  CA  LYS A 314      -7.751 -19.633  -9.620  1.00 88.36           C  
ATOM   2497  C   LYS A 314      -6.302 -20.061  -9.406  1.00 88.36           C  
ATOM   2498  O   LYS A 314      -5.624 -20.471 -10.350  1.00 88.36           O  
ATOM   2499  CB  LYS A 314      -7.835 -18.109  -9.730  1.00 88.36           C  
ATOM   2500  CG  LYS A 314      -9.095 -17.607 -10.419  1.00 88.36           C  
ATOM   2501  CD  LYS A 314      -9.080 -16.092 -10.578  1.00 88.36           C  
ATOM   2502  CE  LYS A 314     -10.377 -15.581 -11.189  1.00 88.36           C  
ATOM   2503  NZ  LYS A 314     -10.383 -14.091 -11.309  1.00 88.36           N1+
ATOM   2504  N   LEU A 315      -5.881 -19.888  -8.234  1.00 91.38           N  
ATOM   2505  CA  LEU A 315      -4.527 -20.305  -7.888  1.00 91.38           C  
ATOM   2506  C   LEU A 315      -4.343 -21.801  -8.124  1.00 91.38           C  
ATOM   2507  O   LEU A 315      -3.315 -22.228  -8.655  1.00 91.38           O  
ATOM   2508  CB  LEU A 315      -4.217 -19.965  -6.428  1.00 91.38           C  
ATOM   2509  CG  LEU A 315      -2.808 -20.300  -5.938  1.00 91.38           C  
ATOM   2510  CD1 LEU A 315      -1.780 -19.414  -6.635  1.00 91.38           C  
ATOM   2511  CD2 LEU A 315      -2.716 -20.145  -4.425  1.00 91.38           C  
ATOM   2512  N   GLN A 316      -5.319 -22.652  -7.769  1.00 85.80           N  
ATOM   2513  CA  GLN A 316      -5.261 -24.092  -7.998  1.00 85.80           C  
ATOM   2514  C   GLN A 316      -5.180 -24.407  -9.490  1.00 85.80           C  
ATOM   2515  O   GLN A 316      -4.427 -25.292  -9.902  1.00 85.80           O  
ATOM   2516  CB  GLN A 316      -6.476 -24.785  -7.381  1.00 85.80           C  
ATOM   2517  CG  GLN A 316      -6.403 -24.919  -5.866  1.00 85.80           C  
ATOM   2518  CD  GLN A 316      -7.557 -25.718  -5.291  1.00 85.80           C  
ATOM   2519  NE2 GLN A 316      -7.335 -26.333  -4.133  1.00 85.80           N  
ATOM   2520  OE1 GLN A 316      -8.640 -25.783  -5.881  1.00 85.80           O  
ATOM   2521  N   GLU A 317      -5.863 -23.656 -10.264  1.00 93.45           N  
ATOM   2522  CA  GLU A 317      -5.839 -23.853 -11.710  1.00 93.45           C  
ATOM   2523  C   GLU A 317      -4.481 -23.475 -12.296  1.00 93.45           C  
ATOM   2524  O   GLU A 317      -3.947 -24.186 -13.150  1.00 93.45           O  
ATOM   2525  CB  GLU A 317      -6.946 -23.038 -12.384  1.00 93.45           C  
ATOM   2526  CG  GLU A 317      -8.343 -23.600 -12.164  1.00 93.45           C  
ATOM   2527  CD  GLU A 317      -9.442 -22.715 -12.731  1.00 93.45           C  
ATOM   2528  OE1 GLU A 317     -10.635 -23.068 -12.597  1.00 93.45           O  
ATOM   2529  OE2 GLU A 317      -9.106 -21.661 -13.315  1.00 93.45           O1-
ATOM   2530  N   GLU A 318      -3.991 -22.368 -11.818  1.00 90.77           N  
ATOM   2531  CA  GLU A 318      -2.676 -21.918 -12.265  1.00 90.77           C  
ATOM   2532  C   GLU A 318      -1.589 -22.913 -11.871  1.00 90.77           C  
ATOM   2533  O   GLU A 318      -0.670 -23.178 -12.649  1.00 90.77           O  
ATOM   2534  CB  GLU A 318      -2.357 -20.535 -11.693  1.00 90.77           C  
ATOM   2535  CG  GLU A 318      -3.172 -19.409 -12.313  1.00 90.77           C  
ATOM   2536  CD  GLU A 318      -2.929 -18.060 -11.655  1.00 90.77           C  
ATOM   2537  OE1 GLU A 318      -3.572 -17.064 -12.059  1.00 90.77           O  
ATOM   2538  OE2 GLU A 318      -2.090 -17.999 -10.730  1.00 90.77           O1-
ATOM   2539  N   THR A 319      -1.731 -23.397 -10.628  1.00 91.66           N  
ATOM   2540  CA  THR A 319      -0.782 -24.396 -10.146  1.00 91.66           C  
ATOM   2541  C   THR A 319      -0.860 -25.665 -10.989  1.00 91.66           C  
ATOM   2542  O   THR A 319       0.168 -26.251 -11.336  1.00 91.66           O  
ATOM   2543  CB  THR A 319      -1.037 -24.741  -8.668  1.00 91.66           C  
ATOM   2544  CG2 THR A 319      -0.018 -25.754  -8.156  1.00 91.66           C  
ATOM   2545  OG1 THR A 319      -0.944 -23.547  -7.881  1.00 91.66           O  
ATOM   2546  N   LYS A 320      -2.100 -26.083 -11.277  1.00 94.56           N  
ATOM   2547  CA  LYS A 320      -2.290 -27.240 -12.147  1.00 94.56           C  
ATOM   2548  C   LYS A 320      -1.651 -27.011 -13.513  1.00 94.56           C  
ATOM   2549  O   LYS A 320      -0.971 -27.891 -14.042  1.00 94.56           O  
ATOM   2550  CB  LYS A 320      -3.778 -27.553 -12.309  1.00 94.56           C  
ATOM   2551  CG  LYS A 320      -4.061 -28.837 -13.073  1.00 94.56           C  
ATOM   2552  CD  LYS A 320      -5.555 -29.116 -13.165  1.00 94.56           C  
ATOM   2553  CE  LYS A 320      -5.843 -30.367 -13.983  1.00 94.56           C  
ATOM   2554  NZ  LYS A 320      -7.310 -30.619 -14.114  1.00 94.56           N1+
ATOM   2555  N   LYS A 321      -1.819 -25.927 -14.125  1.00 93.07           N  
ATOM   2556  CA  LYS A 321      -1.234 -25.573 -15.415  1.00 93.07           C  
ATOM   2557  C   LYS A 321       0.291 -25.566 -15.343  1.00 93.07           C  
ATOM   2558  O   LYS A 321       0.962 -26.046 -16.259  1.00 93.07           O  
ATOM   2559  CB  LYS A 321      -1.743 -24.208 -15.879  1.00 93.07           C  
ATOM   2560  CG  LYS A 321      -3.159 -24.233 -16.437  1.00 93.07           C  
ATOM   2561  CD  LYS A 321      -3.581 -22.861 -16.950  1.00 93.07           C  
ATOM   2562  CE  LYS A 321      -5.028 -22.864 -17.427  1.00 93.07           C  
ATOM   2563  NZ  LYS A 321      -5.453 -21.516 -17.910  1.00 93.07           N1+
ATOM   2564  N   ALA A 322       0.801 -24.954 -14.259  1.00 87.53           N  
ATOM   2565  CA  ALA A 322       2.247 -24.912 -14.059  1.00 87.53           C  
ATOM   2566  C   ALA A 322       2.827 -26.320 -13.951  1.00 87.53           C  
ATOM   2567  O   ALA A 322       3.888 -26.606 -14.512  1.00 87.53           O  
ATOM   2568  CB  ALA A 322       2.590 -24.102 -12.811  1.00 87.53           C  
ATOM   2569  N   LEU A 323       2.069 -27.165 -13.203  1.00 91.99           N  
ATOM   2570  CA  LEU A 323       2.531 -28.541 -13.056  1.00 91.99           C  
ATOM   2571  C   LEU A 323       2.519 -29.265 -14.399  1.00 91.99           C  
ATOM   2572  O   LEU A 323       3.428 -30.042 -14.698  1.00 91.99           O  
ATOM   2573  CB  LEU A 323       1.658 -29.295 -12.050  1.00 91.99           C  
ATOM   2574  CG  LEU A 323       1.896 -28.975 -10.573  1.00 91.99           C  
ATOM   2575  CD1 LEU A 323       0.815 -29.618  -9.710  1.00 91.99           C  
ATOM   2576  CD2 LEU A 323       3.281 -29.444 -10.141  1.00 91.99           C  
ATOM   2577  N   GLU A 324       1.561 -29.089 -15.218  1.00 93.40           N  
ATOM   2578  CA  GLU A 324       1.474 -29.668 -16.555  1.00 93.40           C  
ATOM   2579  C   GLU A 324       2.607 -29.170 -17.447  1.00 93.40           C  
ATOM   2580  O   GLU A 324       3.175 -29.938 -18.226  1.00 93.40           O  
ATOM   2581  CB  GLU A 324       0.120 -29.347 -17.193  1.00 93.40           C  
ATOM   2582  CG  GLU A 324      -1.044 -30.113 -16.584  1.00 93.40           C  
ATOM   2583  CD  GLU A 324      -2.397 -29.684 -17.132  1.00 93.40           C  
ATOM   2584  OE1 GLU A 324      -3.428 -30.271 -16.731  1.00 93.40           O  
ATOM   2585  OE2 GLU A 324      -2.425 -28.754 -17.969  1.00 93.40           O1-
ATOM   2586  N   GLU A 325       2.936 -27.888 -17.353  1.00 92.39           N  
ATOM   2587  CA  GLU A 325       4.043 -27.302 -18.103  1.00 92.39           C  
ATOM   2588  C   GLU A 325       5.375 -27.927 -17.700  1.00 92.39           C  
ATOM   2589  O   GLU A 325       6.222 -28.197 -18.553  1.00 92.39           O  
ATOM   2590  CB  GLU A 325       4.089 -25.785 -17.896  1.00 92.39           C  
ATOM   2591  CG  GLU A 325       2.972 -25.034 -18.604  1.00 92.39           C  
ATOM   2592  CD  GLU A 325       2.991 -23.537 -18.335  1.00 92.39           C  
ATOM   2593  OE1 GLU A 325       2.047 -22.832 -18.759  1.00 92.39           O  
ATOM   2594  OE2 GLU A 325       3.957 -23.066 -17.695  1.00 92.39           O1-
ATOM   2595  N   VAL A 326       5.458 -28.066 -16.377  1.00 92.36           N  
ATOM   2596  CA  VAL A 326       6.671 -28.702 -15.873  1.00 92.36           C  
ATOM   2597  C   VAL A 326       6.752 -30.138 -16.385  1.00 92.36           C  
ATOM   2598  O   VAL A 326       7.820 -30.596 -16.799  1.00 92.36           O  
ATOM   2599  CB  VAL A 326       6.721 -28.684 -14.328  1.00 92.36           C  
ATOM   2600  CG1 VAL A 326       7.864 -29.557 -13.815  1.00 92.36           C  
ATOM   2601  CG2 VAL A 326       6.868 -27.251 -13.817  1.00 92.36           C  
ATOM   2602  N   GLU A 327       5.659 -30.900 -16.357  1.00 92.83           N  
ATOM   2603  CA  GLU A 327       5.631 -32.264 -16.878  1.00 92.83           C  
ATOM   2604  C   GLU A 327       6.005 -32.296 -18.358  1.00 92.83           C  
ATOM   2605  O   GLU A 327       6.751 -33.175 -18.796  1.00 92.83           O  
ATOM   2606  CB  GLU A 327       4.251 -32.892 -16.670  1.00 92.83           C  
ATOM   2607  CG  GLU A 327       4.007 -33.386 -15.251  1.00 92.83           C  
ATOM   2608  CD  GLU A 327       2.599 -33.914 -15.033  1.00 92.83           C  
ATOM   2609  OE1 GLU A 327       2.263 -34.292 -13.888  1.00 92.83           O  
ATOM   2610  OE2 GLU A 327       1.824 -33.950 -16.016  1.00 92.83           O1-
ATOM   2611  N   GLU A 328       5.496 -31.367 -19.143  1.00 93.30           N  
ATOM   2612  CA  GLU A 328       5.821 -31.253 -20.561  1.00 93.30           C  
ATOM   2613  C   GLU A 328       7.307 -30.976 -20.767  1.00 93.30           C  
ATOM   2614  O   GLU A 328       7.936 -31.556 -21.655  1.00 93.30           O  
ATOM   2615  CB  GLU A 328       4.985 -30.151 -21.218  1.00 93.30           C  
ATOM   2616  CG  GLU A 328       3.535 -30.544 -21.465  1.00 93.30           C  
ATOM   2617  CD  GLU A 328       2.710 -29.430 -22.089  1.00 93.30           C  
ATOM   2618  OE1 GLU A 328       1.479 -29.601 -22.246  1.00 93.30           O  
ATOM   2619  OE2 GLU A 328       3.298 -28.378 -22.424  1.00 93.30           O1-
ATOM   2620  N   LEU A 329       7.848 -30.050 -19.967  1.00 94.89           N  
ATOM   2621  CA  LEU A 329       9.270 -29.731 -20.033  1.00 94.89           C  
ATOM   2622  C   LEU A 329      10.117 -30.947 -19.672  1.00 94.89           C  
ATOM   2623  O   LEU A 329      11.129 -31.220 -20.322  1.00 94.89           O  
ATOM   2624  CB  LEU A 329       9.604 -28.567 -19.097  1.00 94.89           C  
ATOM   2625  CG  LEU A 329       9.905 -27.225 -19.765  1.00 94.89           C  
ATOM   2626  CD1 LEU A 329       9.320 -26.080 -18.945  1.00 94.89           C  
ATOM   2627  CD2 LEU A 329      11.408 -27.044 -19.948  1.00 94.89           C  
ATOM   2628  N   ASN A 330       9.616 -31.628 -18.604  1.00 92.62           N  
ATOM   2629  CA  ASN A 330      10.326 -32.842 -18.213  1.00 92.62           C  
ATOM   2630  C   ASN A 330      10.320 -33.880 -19.330  1.00 92.62           C  
ATOM   2631  O   ASN A 330      11.324 -34.557 -19.561  1.00 92.62           O  
ATOM   2632  CB  ASN A 330       9.718 -33.431 -16.938  1.00 92.62           C  
ATOM   2633  CG  ASN A 330      10.403 -32.934 -15.680  1.00 92.62           C  
ATOM   2634  ND2 ASN A 330       9.752 -33.116 -14.538  1.00 92.62           N  
ATOM   2635  OD1 ASN A 330      11.509 -32.389 -15.735  1.00 92.62           O  
ATOM   2636  N   GLN A 331       9.243 -34.047 -20.049  1.00 94.10           N  
ATOM   2637  CA  GLN A 331       9.143 -34.940 -21.199  1.00 94.10           C  
ATOM   2638  C   GLN A 331      10.078 -34.500 -22.321  1.00 94.10           C  
ATOM   2639  O   GLN A 331      10.754 -35.329 -22.935  1.00 94.10           O  
ATOM   2640  CB  GLN A 331       7.702 -34.997 -21.710  1.00 94.10           C  
ATOM   2641  CG  GLN A 331       7.441 -36.136 -22.686  1.00 94.10           C  
ATOM   2642  CD  GLN A 331       5.965 -36.334 -22.976  1.00 94.10           C  
ATOM   2643  NE2 GLN A 331       5.627 -37.465 -23.587  1.00 94.10           N  
ATOM   2644  OE1 GLN A 331       5.135 -35.479 -22.653  1.00 94.10           O  
ATOM   2645  N   ARG A 332      10.125 -33.224 -22.614  1.00 93.12           N  
ATOM   2646  CA  ARG A 332      11.019 -32.674 -23.629  1.00 93.12           C  
ATOM   2647  C   ARG A 332      12.479 -32.915 -23.258  1.00 93.12           C  
ATOM   2648  O   ARG A 332      13.303 -33.219 -24.124  1.00 93.12           O  
ATOM   2649  CB  ARG A 332      10.766 -31.177 -23.814  1.00 93.12           C  
ATOM   2650  CG  ARG A 332       9.456 -30.857 -24.520  1.00 93.12           C  
ATOM   2651  CD  ARG A 332       9.270 -29.358 -24.710  1.00 93.12           C  
ATOM   2652  NE  ARG A 332      10.262 -28.592 -23.960  1.00 93.12           N  
ATOM   2653  CZ  ARG A 332      10.279 -27.266 -23.863  1.00 93.12           C  
ATOM   2654  NH1 ARG A 332       9.357 -26.528 -24.470  1.00 93.12           N1+
ATOM   2655  NH2 ARG A 332      11.228 -26.671 -23.154  1.00 93.12           N  
ATOM   2656  N   PHE A 333      12.803 -32.674 -22.002  1.00 92.53           N  
ATOM   2657  CA  PHE A 333      14.149 -32.919 -21.497  1.00 92.53           C  
ATOM   2658  C   PHE A 333      14.533 -34.384 -21.671  1.00 92.53           C  
ATOM   2659  O   PHE A 333      15.644 -34.692 -22.108  1.00 92.53           O  
ATOM   2660  CB  PHE A 333      14.252 -32.522 -20.021  1.00 92.53           C  
ATOM   2661  CG  PHE A 333      15.641 -32.641 -19.456  1.00 92.53           C  
ATOM   2662  CD1 PHE A 333      15.998 -33.734 -18.676  1.00 92.53           C  
ATOM   2663  CD2 PHE A 333      16.592 -31.659 -19.705  1.00 92.53           C  
ATOM   2664  CE1 PHE A 333      17.283 -33.848 -18.152  1.00 92.53           C  
ATOM   2665  CE2 PHE A 333      17.878 -31.766 -19.185  1.00 92.53           C  
ATOM   2666  CZ  PHE A 333      18.222 -32.860 -18.407  1.00 92.53           C  
ATOM   2667  N   GLU A 334      13.657 -35.315 -21.331  1.00 95.17           N  
ATOM   2668  CA  GLU A 334      13.919 -36.745 -21.468  1.00 95.17           C  
ATOM   2669  C   GLU A 334      14.138 -37.128 -22.929  1.00 95.17           C  
ATOM   2670  O   GLU A 334      15.015 -37.938 -23.239  1.00 95.17           O  
ATOM   2671  CB  GLU A 334      12.768 -37.561 -20.876  1.00 95.17           C  
ATOM   2672  CG  GLU A 334      12.742 -37.575 -19.355  1.00 95.17           C  
ATOM   2673  CD  GLU A 334      11.565 -38.349 -18.781  1.00 95.17           C  
ATOM   2674  OE1 GLU A 334      11.451 -38.446 -17.539  1.00 95.17           O  
ATOM   2675  OE2 GLU A 334      10.752 -38.862 -19.582  1.00 95.17           O1-
ATOM   2676  N   GLU A 335      13.350 -36.512 -23.814  1.00 92.54           N  
ATOM   2677  CA  GLU A 335      13.522 -36.729 -25.246  1.00 92.54           C  
ATOM   2678  C   GLU A 335      14.875 -36.210 -25.724  1.00 92.54           C  
ATOM   2679  O   GLU A 335      15.541 -36.853 -26.538  1.00 92.54           O  
ATOM   2680  CB  GLU A 335      12.393 -36.058 -26.032  1.00 92.54           C  
ATOM   2681  CG  GLU A 335      11.046 -36.750 -25.887  1.00 92.54           C  
ATOM   2682  CD  GLU A 335       9.911 -36.005 -26.571  1.00 92.54           C  
ATOM   2683  OE1 GLU A 335       8.742 -36.433 -26.447  1.00 92.54           O  
ATOM   2684  OE2 GLU A 335      10.194 -34.984 -27.238  1.00 92.54           O1-
ATOM   2685  N   ALA A 336      15.271 -34.990 -25.259  1.00 88.37           N  
ATOM   2686  CA  ALA A 336      16.551 -34.393 -25.630  1.00 88.37           C  
ATOM   2687  C   ALA A 336      17.717 -35.252 -25.149  1.00 88.37           C  
ATOM   2688  O   ALA A 336      18.714 -35.409 -25.858  1.00 88.37           O  
ATOM   2689  CB  ALA A 336      16.665 -32.981 -25.062  1.00 88.37           C  
ATOM   2690  N   LEU A 337      17.554 -35.789 -23.845  1.00 91.90           N  
ATOM   2691  CA  LEU A 337      18.607 -36.644 -23.308  1.00 91.90           C  
ATOM   2692  C   LEU A 337      18.745 -37.919 -24.132  1.00 91.90           C  
ATOM   2693  O   LEU A 337      19.858 -38.399 -24.360  1.00 91.90           O  
ATOM   2694  CB  LEU A 337      18.317 -36.995 -21.846  1.00 91.90           C  
ATOM   2695  CG  LEU A 337      18.643 -35.917 -20.812  1.00 91.90           C  
ATOM   2696  CD1 LEU A 337      18.109 -36.319 -19.441  1.00 91.90           C  
ATOM   2697  CD2 LEU A 337      20.145 -35.667 -20.754  1.00 91.90           C  
ATOM   2698  N   GLU A 338      17.630 -38.534 -24.620  1.00 93.43           N  
ATOM   2699  CA  GLU A 338      17.659 -39.721 -25.470  1.00 93.43           C  
ATOM   2700  C   GLU A 338      18.331 -39.425 -26.808  1.00 93.43           C  
ATOM   2701  O   GLU A 338      19.084 -40.251 -27.326  1.00 93.43           O  
ATOM   2702  CB  GLU A 338      16.242 -40.255 -25.699  1.00 93.43           C  
ATOM   2703  CG  GLU A 338      15.645 -40.953 -24.486  1.00 93.43           C  
ATOM   2704  CD  GLU A 338      14.206 -41.396 -24.696  1.00 93.43           C  
ATOM   2705  OE1 GLU A 338      13.570 -41.872 -23.729  1.00 93.43           O  
ATOM   2706  OE2 GLU A 338      13.712 -41.267 -25.839  1.00 93.43           O1-
ATOM   2707  N   GLU A 339      18.087 -38.252 -27.359  1.00 91.20           N  
ATOM   2708  CA  GLU A 339      18.691 -37.831 -28.619  1.00 91.20           C  
ATOM   2709  C   GLU A 339      20.203 -37.674 -28.482  1.00 91.20           C  
ATOM   2710  O   GLU A 339      20.956 -38.060 -29.378  1.00 91.20           O  
ATOM   2711  CB  GLU A 339      18.067 -36.519 -29.102  1.00 91.20           C  
ATOM   2712  CG  GLU A 339      18.345 -36.208 -30.566  1.00 91.20           C  
ATOM   2713  CD  GLU A 339      17.569 -35.006 -31.082  1.00 91.20           C  
ATOM   2714  OE1 GLU A 339      17.738 -34.638 -32.266  1.00 91.20           O  
ATOM   2715  OE2 GLU A 339      16.786 -34.429 -30.295  1.00 91.20           O1-
ATOM   2716  N   VAL A 340      20.597 -36.941 -27.394  1.00 87.73           N  
ATOM   2717  CA  VAL A 340      22.020 -36.774 -27.122  1.00 87.73           C  
ATOM   2718  C   VAL A 340      22.684 -38.143 -26.983  1.00 87.73           C  
ATOM   2719  O   VAL A 340      23.789 -38.358 -27.487  1.00 87.73           O  
ATOM   2720  CB  VAL A 340      22.259 -35.935 -25.846  1.00 87.73           C  
ATOM   2721  CG1 VAL A 340      23.734 -35.963 -25.451  1.00 87.73           C  
ATOM   2722  CG2 VAL A 340      21.786 -34.498 -26.056  1.00 87.73           C  
ATOM   2723  N   GLU A 341      22.002 -39.037 -26.305  1.00 90.23           N  
ATOM   2724  CA  GLU A 341      22.545 -40.384 -26.158  1.00 90.23           C  
ATOM   2725  C   GLU A 341      22.661 -41.083 -27.509  1.00 90.23           C  
ATOM   2726  O   GLU A 341      23.629 -41.803 -27.760  1.00 90.23           O  
ATOM   2727  CB  GLU A 341      21.676 -41.214 -25.209  1.00 90.23           C  
ATOM   2728  CG  GLU A 341      22.024 -41.033 -23.738  1.00 90.23           C  
ATOM   2729  CD  GLU A 341      21.132 -41.837 -22.807  1.00 90.23           C  
ATOM   2730  OE1 GLU A 341      21.301 -41.740 -21.570  1.00 90.23           O  
ATOM   2731  OE2 GLU A 341      20.257 -42.571 -23.318  1.00 90.23           O1-
ATOM   2732  N   ARG A 342      21.740 -40.873 -28.408  1.00 87.44           N  
ATOM   2733  CA  ARG A 342      21.779 -41.407 -29.764  1.00 87.44           C  
ATOM   2734  C   ARG A 342      22.962 -40.839 -30.542  1.00 87.44           C  
ATOM   2735  O   ARG A 342      23.645 -41.569 -31.264  1.00 87.44           O  
ATOM   2736  CB  ARG A 342      20.474 -41.101 -30.501  1.00 87.44           C  
ATOM   2737  CG  ARG A 342      19.436 -42.208 -30.402  1.00 87.44           C  
ATOM   2738  CD  ARG A 342      18.279 -41.985 -31.366  1.00 87.44           C  
ATOM   2739  NE  ARG A 342      17.431 -40.874 -30.940  1.00 87.44           N  
ATOM   2740  CZ  ARG A 342      16.215 -40.623 -31.419  1.00 87.44           C  
ATOM   2741  NH1 ARG A 342      15.679 -41.401 -32.352  1.00 87.44           N1+
ATOM   2742  NH2 ARG A 342      15.531 -39.584 -30.962  1.00 87.44           N  
ATOM   2743  N   ILE A 343      23.228 -39.516 -30.501  1.00 84.52           N  
ATOM   2744  CA  ILE A 343      24.328 -38.829 -31.170  1.00 84.52           C  
ATOM   2745  C   ILE A 343      25.661 -39.349 -30.636  1.00 84.52           C  
ATOM   2746  O   ILE A 343      26.597 -39.577 -31.405  1.00 84.52           O  
ATOM   2747  CB  ILE A 343      24.235 -37.298 -30.983  1.00 84.52           C  
ATOM   2748  CG1 ILE A 343      22.980 -36.751 -31.673  1.00 84.52           C  
ATOM   2749  CG2 ILE A 343      25.497 -36.612 -31.514  1.00 84.52           C  
ATOM   2750  CD1 ILE A 343      22.693 -35.288 -31.363  1.00 84.52           C  
ATOM   2751  N   LYS A 344      25.727 -39.495 -29.283  1.00 81.25           N  
ATOM   2752  CA  LYS A 344      26.956 -40.023 -28.696  1.00 81.25           C  
ATOM   2753  C   LYS A 344      27.230 -41.445 -29.180  1.00 81.25           C  
ATOM   2754  O   LYS A 344      28.385 -41.827 -29.376  1.00 81.25           O  
ATOM   2755  CB  LYS A 344      26.877 -39.995 -27.169  1.00 81.25           C  
ATOM   2756  CG  LYS A 344      27.123 -38.622 -26.562  1.00 81.25           C  
ATOM   2757  CD  LYS A 344      27.230 -38.693 -25.044  1.00 81.25           C  
ATOM   2758  CE  LYS A 344      27.497 -37.323 -24.436  1.00 81.25           C  
ATOM   2759  NZ  LYS A 344      27.605 -37.389 -22.948  1.00 81.25           N1+
ATOM   2760  N   ARG A 345      26.135 -42.239 -29.362  1.00 79.42           N  
ATOM   2761  CA  ARG A 345      26.297 -43.588 -29.892  1.00 79.42           C  
ATOM   2762  C   ARG A 345      26.717 -43.554 -31.358  1.00 79.42           C  
ATOM   2763  O   ARG A 345      27.496 -44.400 -31.805  1.00 79.42           O  
ATOM   2764  CB  ARG A 345      24.999 -44.385 -29.738  1.00 79.42           C  
ATOM   2765  CG  ARG A 345      24.691 -44.791 -28.306  1.00 79.42           C  
ATOM   2766  CD  ARG A 345      23.646 -45.896 -28.244  1.00 79.42           C  
ATOM   2767  NE  ARG A 345      22.309 -45.359 -28.003  1.00 79.42           N  
ATOM   2768  CZ  ARG A 345      21.359 -45.976 -27.305  1.00 79.42           C  
ATOM   2769  NH1 ARG A 345      21.583 -47.167 -26.762  1.00 79.42           N1+
ATOM   2770  NH2 ARG A 345      20.179 -45.397 -27.147  1.00 79.42           N  
ATOM   2771  N   ARG A 346      26.285 -42.604 -32.078  1.00 74.25           N  
ATOM   2772  CA  ARG A 346      26.672 -42.465 -33.478  1.00 74.25           C  
ATOM   2773  C   ARG A 346      28.122 -42.010 -33.603  1.00 74.25           C  
ATOM   2774  O   ARG A 346      28.814 -42.379 -34.553  1.00 74.25           O  
ATOM   2775  CB  ARG A 346      25.750 -41.477 -34.195  1.00 74.25           C  
ATOM   2776  CG  ARG A 346      24.359 -42.024 -34.475  1.00 74.25           C  
ATOM   2777  CD  ARG A 346      23.564 -41.104 -35.392  1.00 74.25           C  
ATOM   2778  NE  ARG A 346      22.177 -40.975 -34.955  1.00 74.25           N  
ATOM   2779  CZ  ARG A 346      21.234 -40.310 -35.615  1.00 74.25           C  
ATOM   2780  NH1 ARG A 346      21.512 -39.696 -36.760  1.00 74.25           N1+
ATOM   2781  NH2 ARG A 346      20.003 -40.256 -35.127  1.00 74.25           N  
ATOM   2782  N   GLN A 347      28.555 -41.247 -32.650  1.00 67.90           N  
ATOM   2783  CA  GLN A 347      29.933 -40.766 -32.687  1.00 67.90           C  
ATOM   2784  C   GLN A 347      30.907 -41.858 -32.252  1.00 67.90           C  
ATOM   2785  O   GLN A 347      32.058 -41.882 -32.695  1.00 67.90           O  
ATOM   2786  CB  GLN A 347      30.096 -39.533 -31.797  1.00 67.90           C  
ATOM   2787  CG  GLN A 347      29.483 -38.268 -32.382  1.00 67.90           C  
ATOM   2788  CD  GLN A 347      29.783 -37.034 -31.552  1.00 67.90           C  
ATOM   2789  NE2 GLN A 347      29.337 -35.877 -32.030  1.00 67.90           N  
ATOM   2790  OE1 GLN A 347      30.408 -37.119 -30.492  1.00 67.90           O  
ATOM   2791  N   LYS A 348      30.354 -42.763 -31.479  1.00 64.00           N  
ATOM   2792  CA  LYS A 348      31.228 -43.858 -31.070  1.00 64.00           C  
ATOM   2793  C   LYS A 348      31.299 -44.936 -32.147  1.00 64.00           C  
ATOM   2794  O   LYS A 348      32.306 -45.639 -32.262  1.00 64.00           O  
ATOM   2795  CB  LYS A 348      30.747 -44.465 -29.751  1.00 64.00           C  
ATOM   2796  CG  LYS A 348      31.107 -43.641 -28.522  1.00 64.00           C  
ATOM   2797  CD  LYS A 348      30.744 -44.371 -27.235  1.00 64.00           C  
ATOM   2798  CE  LYS A 348      31.101 -43.547 -26.006  1.00 64.00           C  
ATOM   2799  NZ  LYS A 348      30.723 -44.246 -24.741  1.00 64.00           N1+
ATOM   2800  N   GLY A 349      30.495 -44.756 -33.260  1.00 61.74           N  
ATOM   2801  CA  GLY A 349      30.563 -45.788 -34.281  1.00 61.74           C  
ATOM   2802  C   GLY A 349      30.926 -45.249 -35.652  1.00 61.74           C  
ATOM   2803  O   GLY A 349      31.370 -46.001 -36.523  1.00 61.74           O  
ATOM   2804  N   GLY A 350      31.491 -44.094 -35.922  1.00 52.36           N  
ATOM   2805  CA  GLY A 350      31.886 -43.741 -37.275  1.00 52.36           C  
ATOM   2806  C   GLY A 350      32.784 -42.520 -37.336  1.00 52.36           C  
ATOM   2807  O   GLY A 350      32.403 -41.439 -36.882  1.00 52.36           O  
ATOM   2808  N   SER A 351      34.159 -42.682 -37.012  1.00 48.45           N  
ATOM   2809  CA  SER A 351      35.179 -42.059 -37.848  1.00 48.45           C  
ATOM   2810  C   SER A 351      36.564 -42.198 -37.226  1.00 48.45           C  
ATOM   2811  O   SER A 351      36.781 -41.787 -36.084  1.00 48.45           O  
ATOM   2812  CB  SER A 351      34.858 -40.580 -38.073  1.00 48.45           C  
ATOM   2813  OG  SER A 351      35.953 -39.764 -37.694  1.00 48.45           O  
ATOM   2814  N   GLY A 352      37.256 -43.535 -37.270  1.00 47.67           N  
ATOM   2815  CA  GLY A 352      38.478 -43.717 -38.039  1.00 47.67           C  
ATOM   2816  C   GLY A 352      38.885 -42.479 -38.814  1.00 47.67           C  
ATOM   2817  O   GLY A 352      38.474 -42.296 -39.962  1.00 47.67           O  
ATOM   2818  N   TRP A 353      39.380 -41.254 -38.294  1.00 41.26           N  
ATOM   2819  CA  TRP A 353      40.460 -40.432 -38.830  1.00 41.26           C  
ATOM   2820  C   TRP A 353      41.028 -39.512 -37.753  1.00 41.26           C  
ATOM   2821  O   TRP A 353      40.279 -38.812 -37.067  1.00 41.26           O  
ATOM   2822  CB  TRP A 353      39.966 -39.602 -40.018  1.00 41.26           C  
ATOM   2823  CG  TRP A 353      39.744 -40.401 -41.268  1.00 41.26           C  
ATOM   2824  CD1 TRP A 353      38.638 -41.137 -41.589  1.00 41.26           C  
ATOM   2825  CD2 TRP A 353      40.655 -40.547 -42.361  1.00 41.26           C  
ATOM   2826  CE2 TRP A 353      40.035 -41.387 -43.313  1.00 41.26           C  
ATOM   2827  CE3 TRP A 353      41.937 -40.049 -42.629  1.00 41.26           C  
ATOM   2828  NE1 TRP A 353      38.806 -41.733 -42.819  1.00 41.26           N  
ATOM   2829  CZ2 TRP A 353      40.654 -41.739 -44.514  1.00 41.26           C  
ATOM   2830  CZ3 TRP A 353      42.552 -40.401 -43.825  1.00 41.26           C  
ATOM   2831  CH2 TRP A 353      41.908 -41.238 -44.751  1.00 41.26           C  
ATOM   2832  N   SER A 354      41.946 -39.978 -36.924  1.00 51.87           N  
ATOM   2833  CA  SER A 354      43.201 -39.405 -36.448  1.00 51.87           C  
ATOM   2834  C   SER A 354      43.226 -37.892 -36.640  1.00 51.87           C  
ATOM   2835  O   SER A 354      42.983 -37.397 -37.742  1.00 51.87           O  
ATOM   2836  CB  SER A 354      44.389 -40.038 -37.173  1.00 51.87           C  
ATOM   2837  OG  SER A 354      44.088 -40.250 -38.542  1.00 51.87           O  
ATOM   2838  N   HIS A 355      42.887 -37.049 -35.649  1.00 42.12           N  
ATOM   2839  CA  HIS A 355      43.708 -35.845 -35.725  1.00 42.12           C  
ATOM   2840  C   HIS A 355      44.530 -35.656 -34.455  1.00 42.12           C  
ATOM   2841  O   HIS A 355      43.979 -35.630 -33.352  1.00 42.12           O  
ATOM   2842  CB  HIS A 355      42.832 -34.616 -35.970  1.00 42.12           C  
ATOM   2843  CG  HIS A 355      43.048 -33.980 -37.307  1.00 42.12           C  
ATOM   2844  CD2 HIS A 355      42.223 -33.846 -38.372  1.00 42.12           C  
ATOM   2845  ND1 HIS A 355      44.241 -33.392 -37.666  1.00 42.12           N  
ATOM   2846  CE1 HIS A 355      44.139 -32.921 -38.898  1.00 42.12           C  
ATOM   2847  NE2 HIS A 355      42.924 -33.183 -39.349  1.00 42.12           N  
ATOM   2848  N   PRO A 356      45.947 -35.909 -34.609  1.00 49.02           N  
ATOM   2849  CA  PRO A 356      47.148 -35.648 -33.812  1.00 49.02           C  
ATOM   2850  C   PRO A 356      47.388 -34.159 -33.575  1.00 49.02           C  
ATOM   2851  O   PRO A 356      48.295 -33.788 -32.825  1.00 49.02           O  
ATOM   2852  CB  PRO A 356      48.270 -36.254 -34.657  1.00 49.02           C  
ATOM   2853  CG  PRO A 356      47.638 -36.548 -35.979  1.00 49.02           C  
ATOM   2854  CD  PRO A 356      46.243 -35.989 -35.975  1.00 49.02           C  
ATOM   2855  N   GLN A 357      46.411 -33.303 -33.080  1.00 42.44           N  
ATOM   2856  CA  GLN A 357      46.949 -32.045 -32.575  1.00 42.44           C  
ATOM   2857  C   GLN A 357      46.344 -31.693 -31.218  1.00 42.44           C  
ATOM   2858  O   GLN A 357      46.784 -30.745 -30.564  1.00 42.44           O  
ATOM   2859  CB  GLN A 357      46.696 -30.913 -33.572  1.00 42.44           C  
ATOM   2860  CG  GLN A 357      45.609 -31.224 -34.593  1.00 42.44           C  
ATOM   2861  CD  GLN A 357      45.558 -30.213 -35.723  1.00 42.44           C  
ATOM   2862  NE2 GLN A 357      45.010 -30.622 -36.860  1.00 42.44           N  
ATOM   2863  OE1 GLN A 357      46.008 -29.072 -35.573  1.00 42.44           O  
ATOM   2864  N   PHE A 358      45.917 -32.661 -30.390  1.00 47.46           N  
ATOM   2865  CA  PHE A 358      45.584 -32.198 -29.048  1.00 47.46           C  
ATOM   2866  C   PHE A 358      46.306 -33.028 -27.993  1.00 47.46           C  
ATOM   2867  O   PHE A 358      45.778 -33.250 -26.902  1.00 47.46           O  
ATOM   2868  CB  PHE A 358      44.071 -32.256 -28.818  1.00 47.46           C  
ATOM   2869  CG  PHE A 358      43.303 -31.190 -29.552  1.00 47.46           C  
ATOM   2870  CD1 PHE A 358      43.160 -29.919 -29.009  1.00 47.46           C  
ATOM   2871  CD2 PHE A 358      42.725 -31.460 -30.785  1.00 47.46           C  
ATOM   2872  CE1 PHE A 358      42.451 -28.930 -29.687  1.00 47.46           C  
ATOM   2873  CE2 PHE A 358      42.014 -30.476 -31.468  1.00 47.46           C  
ATOM   2874  CZ  PHE A 358      41.877 -29.212 -30.916  1.00 47.46           C  
ATOM   2875  N   GLU A 359      47.549 -33.686 -28.266  1.00 31.77           N  
ATOM   2876  CA  GLU A 359      48.528 -34.022 -27.238  1.00 31.77           C  
ATOM   2877  C   GLU A 359      49.386 -32.813 -26.875  1.00 31.77           C  
ATOM   2878  O   GLU A 359      50.177 -32.867 -25.931  1.00 31.77           O  
ATOM   2879  CB  GLU A 359      49.419 -35.178 -27.700  1.00 31.77           C  
ATOM   2880  CG  GLU A 359      48.947 -36.546 -27.226  1.00 31.77           C  
ATOM   2881  CD  GLU A 359      49.873 -37.677 -27.643  1.00 31.77           C  
ATOM   2882  OE1 GLU A 359      49.561 -38.854 -27.354  1.00 31.77           O  
ATOM   2883  OE2 GLU A 359      50.920 -37.384 -28.263  1.00 31.77           O1-
ATOM   2884  N   LYS A 360      48.751 -31.702 -26.247  1.00 41.06           N  
ATOM   2885  CA  LYS A 360      49.318 -30.976 -25.113  1.00 41.06           C  
ATOM   2886  C   LYS A 360      48.288 -30.801 -24.000  1.00 41.06           C  
ATOM   2887  O   LYS A 360      47.129 -30.479 -24.267  1.00 41.06           O  
ATOM   2888  CB  LYS A 360      49.846 -29.612 -25.559  1.00 41.06           C  
ATOM   2889  CG  LYS A 360      51.219 -29.662 -26.211  1.00 41.06           C  
ATOM   2890  CD  LYS A 360      51.733 -28.267 -26.540  1.00 41.06           C  
ATOM   2891  CE  LYS A 360      53.072 -28.319 -27.263  1.00 41.06           C  
ATOM   2892  NZ  LYS A 360      53.588 -26.953 -27.574  1.00 41.06           N1+
TER   
END
