# Supplementary material for: De novo design of obligate ABC-type heterotrimeric proteins
Source: Nat Struct Mol Biol. 2022 Dec 15;29(12):1266–76. doi: 10.1038/s41594-022-00879-4 (PMC9758053; doi:10.1038/s41594-022-00879-4)
Supplement: Supplementary file 4 — This compressed file contains all PDB files and scripts used in our design protocols and analyses, as well as the final design model outputs. [file 41594_2022_879_MOESM4_ESM.zip › source_data/pdbs/AF-Monomer for worms fusions/C2-DHT01-03/C2-DHT01-03_chnA_model_1_ptm_seed_0_unrelaxed.pdb]

ATOM      1  N   MET A   1      33.611  21.667  10.063  1.00 61.16           N  
ATOM      2  CA  MET A   1      32.255  21.860  10.570  1.00 61.16           C  
ATOM      3  C   MET A   1      31.625  23.115   9.974  1.00 61.16           C  
ATOM      4  O   MET A   1      30.453  23.404  10.223  1.00 61.16           O  
ATOM      5  CB  MET A   1      32.260  21.951  12.097  1.00 61.16           C  
ATOM      6  CG  MET A   1      32.236  20.599  12.792  1.00 61.16           C  
ATOM      7  SD  MET A   1      31.534  20.692  14.485  1.00 61.16           S  
ATOM      8  CE  MET A   1      32.479  19.372  15.296  1.00 61.16           C  
ATOM      9  N   GLY A   2      32.159  23.690   8.870  1.00 68.82           N  
ATOM     10  CA  GLY A   2      31.754  24.890   8.156  1.00 68.82           C  
ATOM     11  C   GLY A   2      31.141  24.598   6.800  1.00 68.82           C  
ATOM     12  O   GLY A   2      30.313  25.368   6.308  1.00 68.82           O  
ATOM     13  N   ASP A   3      31.146  23.346   6.373  1.00 78.16           N  
ATOM     14  CA  ASP A   3      30.624  22.968   5.064  1.00 78.16           C  
ATOM     15  C   ASP A   3      29.288  22.240   5.195  1.00 78.16           C  
ATOM     16  O   ASP A   3      28.395  22.416   4.364  1.00 78.16           O  
ATOM     17  CB  ASP A   3      31.631  22.090   4.317  1.00 78.16           C  
ATOM     18  CG  ASP A   3      32.673  22.895   3.560  1.00 78.16           C  
ATOM     19  OD1 ASP A   3      32.543  24.136   3.478  1.00 78.16           O  
ATOM     20  OD2 ASP A   3      33.629  22.283   3.038  1.00 78.16           O1-
ATOM     21  N   GLU A   4      28.930  21.677   6.304  1.00 80.20           N  
ATOM     22  CA  GLU A   4      27.675  20.986   6.586  1.00 80.20           C  
ATOM     23  C   GLU A   4      26.619  21.954   7.114  1.00 80.20           C  
ATOM     24  O   GLU A   4      25.448  21.866   6.741  1.00 80.20           O  
ATOM     25  CB  GLU A   4      27.898  19.852   7.589  1.00 80.20           C  
ATOM     26  CG  GLU A   4      28.153  18.499   6.940  1.00 80.20           C  
ATOM     27  CD  GLU A   4      28.275  17.365   7.946  1.00 80.20           C  
ATOM     28  OE1 GLU A   4      28.399  16.192   7.526  1.00 80.20           O  
ATOM     29  OE2 GLU A   4      28.246  17.652   9.164  1.00 80.20           O1-
ATOM     30  N   GLU A   5      27.039  22.951   7.806  1.00 80.29           N  
ATOM     31  CA  GLU A   5      26.174  24.027   8.282  1.00 80.29           C  
ATOM     32  C   GLU A   5      25.787  24.966   7.143  1.00 80.29           C  
ATOM     33  O   GLU A   5      24.634  25.396   7.051  1.00 80.29           O  
ATOM     34  CB  GLU A   5      26.860  24.813   9.402  1.00 80.29           C  
ATOM     35  CG  GLU A   5      25.907  25.655  10.236  1.00 80.29           C  
ATOM     36  CD  GLU A   5      26.580  26.328  11.421  1.00 80.29           C  
ATOM     37  OE1 GLU A   5      25.919  27.130  12.120  1.00 80.29           O  
ATOM     38  OE2 GLU A   5      27.778  26.051  11.654  1.00 80.29           O1-
ATOM     39  N   GLU A   6      26.647  25.155   6.201  1.00 80.17           N  
ATOM     40  CA  GLU A   6      26.373  25.981   5.029  1.00 80.17           C  
ATOM     41  C   GLU A   6      25.479  25.246   4.034  1.00 80.17           C  
ATOM     42  O   GLU A   6      24.576  25.843   3.444  1.00 80.17           O  
ATOM     43  CB  GLU A   6      27.679  26.404   4.351  1.00 80.17           C  
ATOM     44  CG  GLU A   6      27.562  27.683   3.534  1.00 80.17           C  
ATOM     45  CD  GLU A   6      28.909  28.278   3.158  1.00 80.17           C  
ATOM     46  OE1 GLU A   6      28.939  29.348   2.509  1.00 80.17           O  
ATOM     47  OE2 GLU A   6      29.943  27.669   3.514  1.00 80.17           O1-
ATOM     48  N   LYS A   7      25.582  23.992   3.906  1.00 79.59           N  
ATOM     49  CA  LYS A   7      24.738  23.143   3.069  1.00 79.59           C  
ATOM     50  C   LYS A   7      23.336  23.013   3.657  1.00 79.59           C  
ATOM     51  O   LYS A   7      22.345  23.039   2.924  1.00 79.59           O  
ATOM     52  CB  LYS A   7      25.366  21.758   2.905  1.00 79.59           C  
ATOM     53  CG  LYS A   7      26.415  21.681   1.804  1.00 79.59           C  
ATOM     54  CD  LYS A   7      26.914  20.256   1.606  1.00 79.59           C  
ATOM     55  CE  LYS A   7      28.044  20.195   0.587  1.00 79.59           C  
ATOM     56  NZ  LYS A   7      28.557  18.803   0.412  1.00 79.59           N1+
ATOM     57  N   LEU A   8      23.184  22.958   4.973  1.00 78.17           N  
ATOM     58  CA  LEU A   8      21.900  22.903   5.666  1.00 78.17           C  
ATOM     59  C   LEU A   8      21.203  24.259   5.629  1.00 78.17           C  
ATOM     60  O   LEU A   8      19.989  24.331   5.431  1.00 78.17           O  
ATOM     61  CB  LEU A   8      22.095  22.456   7.117  1.00 78.17           C  
ATOM     62  CG  LEU A   8      22.149  20.946   7.361  1.00 78.17           C  
ATOM     63  CD1 LEU A   8      22.775  20.650   8.719  1.00 78.17           C  
ATOM     64  CD2 LEU A   8      20.753  20.340   7.266  1.00 78.17           C  
ATOM     65  N   ARG A   9      21.944  25.364   5.705  1.00 83.43           N  
ATOM     66  CA  ARG A   9      21.404  26.713   5.580  1.00 83.43           C  
ATOM     67  C   ARG A   9      20.945  26.990   4.152  1.00 83.43           C  
ATOM     68  O   ARG A   9      19.888  27.586   3.939  1.00 83.43           O  
ATOM     69  CB  ARG A   9      22.446  27.751   6.005  1.00 83.43           C  
ATOM     70  CG  ARG A   9      22.387  28.113   7.481  1.00 83.43           C  
ATOM     71  CD  ARG A   9      23.357  29.234   7.825  1.00 83.43           C  
ATOM     72  NE  ARG A   9      23.402  29.487   9.263  1.00 83.43           N  
ATOM     73  CZ  ARG A   9      23.857  30.604   9.823  1.00 83.43           C  
ATOM     74  NH1 ARG A   9      24.320  31.598   9.073  1.00 83.43           N1+
ATOM     75  NH2 ARG A   9      23.851  30.728  11.142  1.00 83.43           N  
ATOM     76  N   GLU A  10      21.686  26.558   3.152  1.00 86.42           N  
ATOM     77  CA  GLU A  10      21.316  26.703   1.747  1.00 86.42           C  
ATOM     78  C   GLU A  10      20.091  25.858   1.409  1.00 86.42           C  
ATOM     79  O   GLU A  10      19.204  26.305   0.680  1.00 86.42           O  
ATOM     80  CB  GLU A  10      22.488  26.317   0.840  1.00 86.42           C  
ATOM     81  CG  GLU A  10      23.553  27.398   0.718  1.00 86.42           C  
ATOM     82  CD  GLU A  10      24.724  26.988  -0.160  1.00 86.42           C  
ATOM     83  OE1 GLU A  10      25.660  27.801  -0.341  1.00 86.42           O  
ATOM     84  OE2 GLU A  10      24.706  25.846  -0.672  1.00 86.42           O1-
ATOM     85  N   SER A  11      19.943  24.656   1.971  1.00 82.37           N  
ATOM     86  CA  SER A  11      18.797  23.770   1.792  1.00 82.37           C  
ATOM     87  C   SER A  11      17.549  24.339   2.457  1.00 82.37           C  
ATOM     88  O   SER A  11      16.454  24.272   1.894  1.00 82.37           O  
ATOM     89  CB  SER A  11      19.099  22.382   2.357  1.00 82.37           C  
ATOM     90  OG  SER A  11      20.031  21.698   1.539  1.00 82.37           O  
ATOM     91  N   LEU A  12      17.671  24.993   3.666  1.00 81.57           N  
ATOM     92  CA  LEU A  12      16.568  25.624   4.383  1.00 81.57           C  
ATOM     93  C   LEU A  12      16.099  26.883   3.661  1.00 81.57           C  
ATOM     94  O   LEU A  12      14.896  27.134   3.558  1.00 81.57           O  
ATOM     95  CB  LEU A  12      16.987  25.970   5.814  1.00 81.57           C  
ATOM     96  CG  LEU A  12      16.828  24.860   6.854  1.00 81.57           C  
ATOM     97  CD1 LEU A  12      17.571  25.223   8.136  1.00 81.57           C  
ATOM     98  CD2 LEU A  12      15.352  24.602   7.141  1.00 81.57           C  
ATOM     99  N   GLU A  13      17.038  27.640   3.123  1.00 86.22           N  
ATOM    100  CA  GLU A  13      16.698  28.842   2.368  1.00 86.22           C  
ATOM    101  C   GLU A  13      16.009  28.492   1.053  1.00 86.22           C  
ATOM    102  O   GLU A  13      15.054  29.158   0.651  1.00 86.22           O  
ATOM    103  CB  GLU A  13      17.952  29.680   2.099  1.00 86.22           C  
ATOM    104  CG  GLU A  13      18.334  30.601   3.248  1.00 86.22           C  
ATOM    105  CD  GLU A  13      19.585  31.420   2.969  1.00 86.22           C  
ATOM    106  OE1 GLU A  13      19.977  32.241   3.829  1.00 86.22           O  
ATOM    107  OE2 GLU A  13      20.175  31.241   1.881  1.00 86.22           O1-
ATOM    108  N   GLU A  14      16.446  27.413   0.416  1.00 85.90           N  
ATOM    109  CA  GLU A  14      15.816  26.901  -0.799  1.00 85.90           C  
ATOM    110  C   GLU A  14      14.421  26.353  -0.508  1.00 85.90           C  
ATOM    111  O   GLU A  14      13.490  26.569  -1.287  1.00 85.90           O  
ATOM    112  CB  GLU A  14      16.685  25.814  -1.438  1.00 85.90           C  
ATOM    113  CG  GLU A  14      17.765  26.356  -2.361  1.00 85.90           C  
ATOM    114  CD  GLU A  14      18.644  25.268  -2.960  1.00 85.90           C  
ATOM    115  OE1 GLU A  14      19.602  25.599  -3.695  1.00 85.90           O  
ATOM    116  OE2 GLU A  14      18.372  24.077  -2.691  1.00 85.90           O1-
ATOM    117  N   GLN A  15      14.201  25.700   0.619  1.00 72.05           N  
ATOM    118  CA  GLN A  15      12.899  25.187   1.032  1.00 72.05           C  
ATOM    119  C   GLN A  15      11.956  26.325   1.412  1.00 72.05           C  
ATOM    120  O   GLN A  15      10.765  26.281   1.098  1.00 72.05           O  
ATOM    121  CB  GLN A  15      13.051  24.218   2.206  1.00 72.05           C  
ATOM    122  CG  GLN A  15      13.211  22.763   1.784  1.00 72.05           C  
ATOM    123  CD  GLN A  15      13.158  21.802   2.956  1.00 72.05           C  
ATOM    124  NE2 GLN A  15      13.192  20.506   2.665  1.00 72.05           N  
ATOM    125  OE1 GLN A  15      13.088  22.222   4.117  1.00 72.05           O  
ATOM    126  N   LYS A  16      12.521  27.398   2.064  1.00 80.28           N  
ATOM    127  CA  LYS A  16      11.723  28.573   2.406  1.00 80.28           C  
ATOM    128  C   LYS A  16      11.267  29.311   1.151  1.00 80.28           C  
ATOM    129  O   LYS A  16      10.120  29.757   1.069  1.00 80.28           O  
ATOM    130  CB  LYS A  16      12.517  29.517   3.310  1.00 80.28           C  
ATOM    131  CG  LYS A  16      12.473  29.143   4.785  1.00 80.28           C  
ATOM    132  CD  LYS A  16      13.149  30.200   5.650  1.00 80.28           C  
ATOM    133  CE  LYS A  16      13.178  29.789   7.116  1.00 80.28           C  
ATOM    134  NZ  LYS A  16      13.862  30.811   7.963  1.00 80.28           N1+
ATOM    135  N   LYS A  17      12.245  29.460   0.155  1.00 86.89           N  
ATOM    136  CA  LYS A  17      11.904  30.060  -1.131  1.00 86.89           C  
ATOM    137  C   LYS A  17      10.834  29.245  -1.851  1.00 86.89           C  
ATOM    138  O   LYS A  17       9.897  29.807  -2.423  1.00 86.89           O  
ATOM    139  CB  LYS A  17      13.147  30.187  -2.011  1.00 86.89           C  
ATOM    140  CG  LYS A  17      14.020  31.388  -1.680  1.00 86.89           C  
ATOM    141  CD  LYS A  17      15.174  31.529  -2.663  1.00 86.89           C  
ATOM    142  CE  LYS A  17      16.114  32.659  -2.266  1.00 86.89           C  
ATOM    143  NZ  LYS A  17      17.238  32.813  -3.239  1.00 86.89           N1+
ATOM    144  N   ARG A  18      10.861  27.936  -1.806  1.00 79.63           N  
ATOM    145  CA  ARG A  18       9.886  27.033  -2.409  1.00 79.63           C  
ATOM    146  C   ARG A  18       8.532  27.147  -1.716  1.00 79.63           C  
ATOM    147  O   ARG A  18       7.489  27.143  -2.374  1.00 79.63           O  
ATOM    148  CB  ARG A  18      10.383  25.587  -2.351  1.00 79.63           C  
ATOM    149  CG  ARG A  18       9.583  24.626  -3.216  1.00 79.63           C  
ATOM    150  CD  ARG A  18      10.290  23.286  -3.373  1.00 79.63           C  
ATOM    151  NE  ARG A  18       9.461  22.320  -4.085  1.00 79.63           N  
ATOM    152  CZ  ARG A  18       9.888  21.146  -4.544  1.00 79.63           C  
ATOM    153  NH1 ARG A  18      11.151  20.770  -4.372  1.00 79.63           N1+
ATOM    154  NH2 ARG A  18       9.048  20.342  -5.179  1.00 79.63           N  
ATOM    155  N   VAL A  19       8.551  27.271  -0.403  1.00 75.42           N  
ATOM    156  CA  VAL A  19       7.320  27.401   0.370  1.00 75.42           C  
ATOM    157  C   VAL A  19       6.630  28.719   0.026  1.00 75.42           C  
ATOM    158  O   VAL A  19       5.410  28.761  -0.152  1.00 75.42           O  
ATOM    159  CB  VAL A  19       7.591  27.321   1.888  1.00 75.42           C  
ATOM    160  CG1 VAL A  19       6.347  27.717   2.681  1.00 75.42           C  
ATOM    161  CG2 VAL A  19       8.051  25.917   2.275  1.00 75.42           C  
ATOM    162  N   LYS A  20       7.369  29.784  -0.061  1.00 80.71           N  
ATOM    163  CA  LYS A  20       6.824  31.091  -0.412  1.00 80.71           C  
ATOM    164  C   LYS A  20       6.263  31.090  -1.832  1.00 80.71           C  
ATOM    165  O   LYS A  20       5.218  31.689  -2.093  1.00 80.71           O  
ATOM    166  CB  LYS A  20       7.893  32.175  -0.273  1.00 80.71           C  
ATOM    167  CG  LYS A  20       8.138  32.623   1.160  1.00 80.71           C  
ATOM    168  CD  LYS A  20       9.112  33.793   1.221  1.00 80.71           C  
ATOM    169  CE  LYS A  20       9.405  34.203   2.659  1.00 80.71           C  
ATOM    170  NZ  LYS A  20      10.377  35.335   2.725  1.00 80.71           N1+
ATOM    171  N   GLU A  21       6.912  30.389  -2.749  1.00 81.87           N  
ATOM    172  CA  GLU A  21       6.426  30.232  -4.116  1.00 81.87           C  
ATOM    173  C   GLU A  21       5.129  29.429  -4.152  1.00 81.87           C  
ATOM    174  O   GLU A  21       4.208  29.759  -4.903  1.00 81.87           O  
ATOM    175  CB  GLU A  21       7.487  29.557  -4.990  1.00 81.87           C  
ATOM    176  CG  GLU A  21       8.641  30.471  -5.374  1.00 81.87           C  
ATOM    177  CD  GLU A  21       9.737  29.761  -6.151  1.00 81.87           C  
ATOM    178  OE1 GLU A  21      10.725  30.420  -6.548  1.00 81.87           O  
ATOM    179  OE2 GLU A  21       9.607  28.536  -6.367  1.00 81.87           O1-
ATOM    180  N   ILE A  22       5.028  28.420  -3.399  1.00 69.60           N  
ATOM    181  CA  ILE A  22       3.827  27.598  -3.287  1.00 69.60           C  
ATOM    182  C   ILE A  22       2.683  28.433  -2.713  1.00 69.60           C  
ATOM    183  O   ILE A  22       1.547  28.346  -3.183  1.00 69.60           O  
ATOM    184  CB  ILE A  22       4.074  26.352  -2.409  1.00 69.60           C  
ATOM    185  CG1 ILE A  22       5.032  25.384  -3.113  1.00 69.60           C  
ATOM    186  CG2 ILE A  22       2.752  25.662  -2.066  1.00 69.60           C  
ATOM    187  CD1 ILE A  22       5.436  24.186  -2.265  1.00 69.60           C  
ATOM    188  N   GLU A  23       3.047  29.244  -1.713  1.00 70.03           N  
ATOM    189  CA  GLU A  23       2.035  30.113  -1.119  1.00 70.03           C  
ATOM    190  C   GLU A  23       1.493  31.108  -2.141  1.00 70.03           C  
ATOM    191  O   GLU A  23       0.290  31.370  -2.183  1.00 70.03           O  
ATOM    192  CB  GLU A  23       2.609  30.859   0.088  1.00 70.03           C  
ATOM    193  CG  GLU A  23       2.768  29.993   1.328  1.00 70.03           C  
ATOM    194  CD  GLU A  23       3.342  30.747   2.518  1.00 70.03           C  
ATOM    195  OE1 GLU A  23       3.248  30.242   3.660  1.00 70.03           O  
ATOM    196  OE2 GLU A  23       3.889  31.852   2.306  1.00 70.03           O1-
ATOM    197  N   ARG A  24       2.395  31.683  -2.976  1.00 79.58           N  
ATOM    198  CA  ARG A  24       1.999  32.601  -4.039  1.00 79.58           C  
ATOM    199  C   ARG A  24       1.139  31.894  -5.081  1.00 79.58           C  
ATOM    200  O   ARG A  24       0.132  32.438  -5.536  1.00 79.58           O  
ATOM    201  CB  ARG A  24       3.231  33.216  -4.706  1.00 79.58           C  
ATOM    202  CG  ARG A  24       3.908  34.294  -3.874  1.00 79.58           C  
ATOM    203  CD  ARG A  24       5.074  34.931  -4.617  1.00 79.58           C  
ATOM    204  NE  ARG A  24       5.863  35.795  -3.743  1.00 79.58           N  
ATOM    205  CZ  ARG A  24       7.067  36.274  -4.039  1.00 79.58           C  
ATOM    206  NH1 ARG A  24       7.649  35.983  -5.196  1.00 79.58           N1+
ATOM    207  NH2 ARG A  24       7.696  37.053  -3.170  1.00 79.58           N  
ATOM    208  N   GLU A  25       1.583  30.685  -5.452  1.00 76.84           N  
ATOM    209  CA  GLU A  25       0.823  29.874  -6.396  1.00 76.84           C  
ATOM    210  C   GLU A  25      -0.554  29.523  -5.840  1.00 76.84           C  
ATOM    211  O   GLU A  25      -1.550  29.556  -6.566  1.00 76.84           O  
ATOM    212  CB  GLU A  25       1.590  28.596  -6.746  1.00 76.84           C  
ATOM    213  CG  GLU A  25       2.788  28.827  -7.656  1.00 76.84           C  
ATOM    214  CD  GLU A  25       3.536  27.549  -8.000  1.00 76.84           C  
ATOM    215  OE1 GLU A  25       4.601  27.625  -8.653  1.00 76.84           O  
ATOM    216  OE2 GLU A  25       3.052  26.461  -7.613  1.00 76.84           O1-
ATOM    217  N   HIS A  26      -0.607  29.109  -4.654  1.00 69.11           N  
ATOM    218  CA  HIS A  26      -1.867  28.802  -3.985  1.00 69.11           C  
ATOM    219  C   HIS A  26      -2.795  30.011  -3.978  1.00 69.11           C  
ATOM    220  O   HIS A  26      -3.995  29.880  -4.231  1.00 69.11           O  
ATOM    221  CB  HIS A  26      -1.611  28.328  -2.553  1.00 69.11           C  
ATOM    222  CG  HIS A  26      -2.787  27.648  -1.927  1.00 69.11           C  
ATOM    223  CD2 HIS A  26      -3.316  26.418  -2.133  1.00 69.11           C  
ATOM    224  ND1 HIS A  26      -3.566  28.247  -0.962  1.00 69.11           N  
ATOM    225  CE1 HIS A  26      -4.527  27.413  -0.600  1.00 69.11           C  
ATOM    226  NE2 HIS A  26      -4.397  26.296  -1.296  1.00 69.11           N  
ATOM    227  N   GLU A  27      -2.233  31.205  -3.646  1.00 69.43           N  
ATOM    228  CA  GLU A  27      -3.021  32.435  -3.639  1.00 69.43           C  
ATOM    229  C   GLU A  27      -3.537  32.767  -5.035  1.00 69.43           C  
ATOM    230  O   GLU A  27      -4.676  33.215  -5.192  1.00 69.43           O  
ATOM    231  CB  GLU A  27      -2.192  33.600  -3.093  1.00 69.43           C  
ATOM    232  CG  GLU A  27      -2.985  34.887  -2.914  1.00 69.43           C  
ATOM    233  CD  GLU A  27      -4.100  34.767  -1.887  1.00 69.43           C  
ATOM    234  OE1 GLU A  27      -5.101  35.513  -1.986  1.00 69.43           O  
ATOM    235  OE2 GLU A  27      -3.971  33.920  -0.975  1.00 69.43           O1-
ATOM    236  N   GLU A  28      -2.752  32.595  -6.066  1.00 72.64           N  
ATOM    237  CA  GLU A  28      -3.150  32.802  -7.456  1.00 72.64           C  
ATOM    238  C   GLU A  28      -4.289  31.865  -7.848  1.00 72.64           C  
ATOM    239  O   GLU A  28      -5.231  32.276  -8.528  1.00 72.64           O  
ATOM    240  CB  GLU A  28      -1.956  32.599  -8.392  1.00 72.64           C  
ATOM    241  CG  GLU A  28      -0.938  33.729  -8.343  1.00 72.64           C  
ATOM    242  CD  GLU A  28       0.271  33.486  -9.233  1.00 72.64           C  
ATOM    243  OE1 GLU A  28       1.198  34.328  -9.241  1.00 72.64           O  
ATOM    244  OE2 GLU A  28       0.290  32.446  -9.929  1.00 72.64           O1-
ATOM    245  N   ILE A  29      -4.225  30.630  -7.467  1.00 66.24           N  
ATOM    246  CA  ILE A  29      -5.249  29.629  -7.744  1.00 66.24           C  
ATOM    247  C   ILE A  29      -6.546  30.007  -7.032  1.00 66.24           C  
ATOM    248  O   ILE A  29      -7.630  29.915  -7.612  1.00 66.24           O  
ATOM    249  CB  ILE A  29      -4.792  28.218  -7.311  1.00 66.24           C  
ATOM    250  CG1 ILE A  29      -3.627  27.742  -8.187  1.00 66.24           C  
ATOM    251  CG2 ILE A  29      -5.960  27.229  -7.371  1.00 66.24           C  
ATOM    252  CD1 ILE A  29      -3.019  26.418  -7.743  1.00 66.24           C  
ATOM    253  N   ARG A  30      -6.404  30.437  -5.806  1.00 68.55           N  
ATOM    254  CA  ARG A  30      -7.565  30.883  -5.041  1.00 68.55           C  
ATOM    255  C   ARG A  30      -8.262  32.048  -5.734  1.00 68.55           C  
ATOM    256  O   ARG A  30      -9.490  32.075  -5.831  1.00 68.55           O  
ATOM    257  CB  ARG A  30      -7.152  31.286  -3.623  1.00 68.55           C  
ATOM    258  CG  ARG A  30      -7.082  30.123  -2.647  1.00 68.55           C  
ATOM    259  CD  ARG A  30      -6.858  30.598  -1.218  1.00 68.55           C  
ATOM    260  NE  ARG A  30      -6.505  29.493  -0.333  1.00 68.55           N  
ATOM    261  CZ  ARG A  30      -6.081  29.632   0.921  1.00 68.55           C  
ATOM    262  NH1 ARG A  30      -5.949  30.837   1.462  1.00 68.55           N1+
ATOM    263  NH2 ARG A  30      -5.788  28.558   1.640  1.00 68.55           N  
ATOM    264  N   GLU A  31      -7.437  32.985  -6.149  1.00 72.30           N  
ATOM    265  CA  GLU A  31      -7.986  34.145  -6.843  1.00 72.30           C  
ATOM    266  C   GLU A  31      -8.631  33.743  -8.167  1.00 72.30           C  
ATOM    267  O   GLU A  31      -9.682  34.268  -8.538  1.00 72.30           O  
ATOM    268  CB  GLU A  31      -6.897  35.193  -7.086  1.00 72.30           C  
ATOM    269  CG  GLU A  31      -6.539  36.006  -5.850  1.00 72.30           C  
ATOM    270  CD  GLU A  31      -5.458  37.044  -6.108  1.00 72.30           C  
ATOM    271  OE1 GLU A  31      -5.123  37.813  -5.178  1.00 72.30           O  
ATOM    272  OE2 GLU A  31      -4.944  37.089  -7.247  1.00 72.30           O1-
ATOM    273  N   ALA A  32      -7.952  32.877  -8.921  1.00 65.53           N  
ATOM    274  CA  ALA A  32      -8.507  32.341 -10.162  1.00 65.53           C  
ATOM    275  C   ALA A  32      -9.832  31.628  -9.908  1.00 65.53           C  
ATOM    276  O   ALA A  32     -10.782  31.776 -10.679  1.00 65.53           O  
ATOM    277  CB  ALA A  32      -7.512  31.392 -10.824  1.00 65.53           C  
ATOM    278  N   LEU A  33      -9.845  30.848  -8.864  1.00 66.44           N  
ATOM    279  CA  LEU A  33     -11.052  30.115  -8.498  1.00 66.44           C  
ATOM    280  C   LEU A  33     -12.176  31.073  -8.122  1.00 66.44           C  
ATOM    281  O   LEU A  33     -13.336  30.848  -8.477  1.00 66.44           O  
ATOM    282  CB  LEU A  33     -10.768  29.159  -7.337  1.00 66.44           C  
ATOM    283  CG  LEU A  33     -10.057  27.853  -7.691  1.00 66.44           C  
ATOM    284  CD1 LEU A  33      -9.685  27.090  -6.424  1.00 66.44           C  
ATOM    285  CD2 LEU A  33     -10.933  26.996  -8.599  1.00 66.44           C  
ATOM    286  N   LYS A  34     -11.844  32.137  -7.401  1.00 66.49           N  
ATOM    287  CA  LYS A  34     -12.818  33.163  -7.037  1.00 66.49           C  
ATOM    288  C   LYS A  34     -13.415  33.820  -8.279  1.00 66.49           C  
ATOM    289  O   LYS A  34     -14.626  34.039  -8.351  1.00 66.49           O  
ATOM    290  CB  LYS A  34     -12.174  34.223  -6.143  1.00 66.49           C  
ATOM    291  CG  LYS A  34     -12.000  33.789  -4.695  1.00 66.49           C  
ATOM    292  CD  LYS A  34     -11.416  34.908  -3.843  1.00 66.49           C  
ATOM    293  CE  LYS A  34     -11.162  34.448  -2.413  1.00 66.49           C  
ATOM    294  NZ  LYS A  34     -10.545  35.528  -1.586  1.00 66.49           N1+
ATOM    295  N   ARG A  35     -12.600  34.192  -9.267  1.00 68.97           N  
ATOM    296  CA  ARG A  35     -13.040  34.796 -10.519  1.00 68.97           C  
ATOM    297  C   ARG A  35     -13.952  33.849 -11.293  1.00 68.97           C  
ATOM    298  O   ARG A  35     -14.965  34.274 -11.853  1.00 68.97           O  
ATOM    299  CB  ARG A  35     -11.838  35.186 -11.382  1.00 68.97           C  
ATOM    300  CG  ARG A  35     -11.089  36.408 -10.877  1.00 68.97           C  
ATOM    301  CD  ARG A  35      -9.967  36.813 -11.823  1.00 68.97           C  
ATOM    302  NE  ARG A  35      -8.895  37.513 -11.121  1.00 68.97           N  
ATOM    303  CZ  ARG A  35      -7.781  37.963 -11.692  1.00 68.97           C  
ATOM    304  NH1 ARG A  35      -7.571  37.794 -12.992  1.00 68.97           N1+
ATOM    305  NH2 ARG A  35      -6.872  38.587 -10.958  1.00 68.97           N  
ATOM    306  N   LEU A  36     -13.493  32.652 -11.420  1.00 67.91           N  
ATOM    307  CA  LEU A  36     -14.276  31.630 -12.107  1.00 67.91           C  
ATOM    308  C   LEU A  36     -15.628  31.436 -11.430  1.00 67.91           C  
ATOM    309  O   LEU A  36     -16.650  31.294 -12.106  1.00 67.91           O  
ATOM    310  CB  LEU A  36     -13.513  30.303 -12.138  1.00 67.91           C  
ATOM    311  CG  LEU A  36     -14.112  29.198 -13.010  1.00 67.91           C  
ATOM    312  CD1 LEU A  36     -13.998  29.566 -14.485  1.00 67.91           C  
ATOM    313  CD2 LEU A  36     -13.425  27.866 -12.731  1.00 67.91           C  
ATOM    314  N   GLN A  37     -15.690  31.426 -10.154  1.00 64.39           N  
ATOM    315  CA  GLN A  37     -16.910  31.332  -9.361  1.00 64.39           C  
ATOM    316  C   GLN A  37     -17.878  32.461  -9.705  1.00 64.39           C  
ATOM    317  O   GLN A  37     -19.077  32.230  -9.872  1.00 64.39           O  
ATOM    318  CB  GLN A  37     -16.584  31.358  -7.867  1.00 64.39           C  
ATOM    319  CG  GLN A  37     -17.799  31.168  -6.969  1.00 64.39           C  
ATOM    320  CD  GLN A  37     -17.451  31.213  -5.493  1.00 64.39           C  
ATOM    321  NE2 GLN A  37     -18.470  31.181  -4.642  1.00 64.39           N  
ATOM    322  OE1 GLN A  37     -16.274  31.276  -5.121  1.00 64.39           O  
ATOM    323  N   GLN A  38     -17.329  33.597  -9.792  1.00 66.98           N  
ATOM    324  CA  GLN A  38     -18.116  34.780 -10.119  1.00 66.98           C  
ATOM    325  C   GLN A  38     -18.664  34.702 -11.541  1.00 66.98           C  
ATOM    326  O   GLN A  38     -19.807  35.089 -11.793  1.00 66.98           O  
ATOM    327  CB  GLN A  38     -17.274  36.047  -9.951  1.00 66.98           C  
ATOM    328  CG  GLN A  38     -17.013  36.423  -8.498  1.00 66.98           C  
ATOM    329  CD  GLN A  38     -16.124  37.645  -8.359  1.00 66.98           C  
ATOM    330  NE2 GLN A  38     -15.978  38.135  -7.132  1.00 66.98           N  
ATOM    331  OE1 GLN A  38     -15.573  38.143  -9.345  1.00 66.98           O  
ATOM    332  N   SER A  39     -17.818  34.231 -12.353  1.00 70.70           N  
ATOM    333  CA  SER A  39     -18.220  34.061 -13.746  1.00 70.70           C  
ATOM    334  C   SER A  39     -19.319  33.012 -13.880  1.00 70.70           C  
ATOM    335  O   SER A  39     -20.272  33.198 -14.639  1.00 70.70           O  
ATOM    336  CB  SER A  39     -17.019  33.665 -14.606  1.00 70.70           C  
ATOM    337  OG  SER A  39     -16.088  34.730 -14.691  1.00 70.70           O  
ATOM    338  N   VAL A  40     -19.273  31.907 -13.168  1.00 70.47           N  
ATOM    339  CA  VAL A  40     -20.232  30.806 -13.172  1.00 70.47           C  
ATOM    340  C   VAL A  40     -21.562  31.277 -12.588  1.00 70.47           C  
ATOM    341  O   VAL A  40     -22.628  30.965 -13.123  1.00 70.47           O  
ATOM    342  CB  VAL A  40     -19.703  29.590 -12.380  1.00 70.47           C  
ATOM    343  CG1 VAL A  40     -20.812  28.559 -12.169  1.00 70.47           C  
ATOM    344  CG2 VAL A  40     -18.514  28.959 -13.103  1.00 70.47           C  
ATOM    345  N   LEU A  41     -21.483  32.102 -11.562  1.00 66.66           N  
ATOM    346  CA  LEU A  41     -22.661  32.657 -10.905  1.00 66.66           C  
ATOM    347  C   LEU A  41     -23.403  33.612 -11.833  1.00 66.66           C  
ATOM    348  O   LEU A  41     -24.632  33.574 -11.917  1.00 66.66           O  
ATOM    349  CB  LEU A  41     -22.264  33.383  -9.617  1.00 66.66           C  
ATOM    350  CG  LEU A  41     -22.007  32.502  -8.393  1.00 66.66           C  
ATOM    351  CD1 LEU A  41     -21.375  33.321  -7.273  1.00 66.66           C  
ATOM    352  CD2 LEU A  41     -23.303  31.850  -7.921  1.00 66.66           C  
ATOM    353  N   ARG A  42     -22.633  34.367 -12.510  1.00 76.57           N  
ATOM    354  CA  ARG A  42     -23.223  35.286 -13.478  1.00 76.57           C  
ATOM    355  C   ARG A  42     -23.886  34.526 -14.621  1.00 76.57           C  
ATOM    356  O   ARG A  42     -24.987  34.878 -15.051  1.00 76.57           O  
ATOM    357  CB  ARG A  42     -22.160  36.239 -14.031  1.00 76.57           C  
ATOM    358  CG  ARG A  42     -21.752  37.336 -13.060  1.00 76.57           C  
ATOM    359  CD  ARG A  42     -20.950  38.430 -13.750  1.00 76.57           C  
ATOM    360  NE  ARG A  42     -19.633  37.955 -14.163  1.00 76.57           N  
ATOM    361  CZ  ARG A  42     -18.515  38.112 -13.459  1.00 76.57           C  
ATOM    362  NH1 ARG A  42     -18.534  38.738 -12.287  1.00 76.57           N1+
ATOM    363  NH2 ARG A  42     -17.370  37.640 -13.928  1.00 76.57           N  
ATOM    364  N   GLN A  43     -23.215  33.523 -15.108  1.00 72.09           N  
ATOM    365  CA  GLN A  43     -23.719  32.705 -16.204  1.00 72.09           C  
ATOM    366  C   GLN A  43     -24.960  31.923 -15.783  1.00 72.09           C  
ATOM    367  O   GLN A  43     -25.881  31.734 -16.579  1.00 72.09           O  
ATOM    368  CB  GLN A  43     -22.637  31.745 -16.701  1.00 72.09           C  
ATOM    369  CG  GLN A  43     -21.525  32.425 -17.488  1.00 72.09           C  
ATOM    370  CD  GLN A  43     -20.509  31.441 -18.037  1.00 72.09           C  
ATOM    371  NE2 GLN A  43     -19.474  31.960 -18.689  1.00 72.09           N  
ATOM    372  OE1 GLN A  43     -20.652  30.225 -17.875  1.00 72.09           O  
ATOM    373  N   ALA A  44     -24.969  31.467 -14.561  1.00 64.13           N  
ATOM    374  CA  ALA A  44     -26.111  30.767 -13.977  1.00 64.13           C  
ATOM    375  C   ALA A  44     -27.330  31.680 -13.895  1.00 64.13           C  
ATOM    376  O   ALA A  44     -28.450  31.259 -14.194  1.00 64.13           O  
ATOM    377  CB  ALA A  44     -25.756  30.232 -12.593  1.00 64.13           C  
ATOM    378  N   VAL A  45     -27.120  32.905 -13.531  1.00 65.71           N  
ATOM    379  CA  VAL A  45     -28.165  33.923 -13.465  1.00 65.71           C  
ATOM    380  C   VAL A  45     -28.689  34.216 -14.870  1.00 65.71           C  
ATOM    381  O   VAL A  45     -29.901  34.301 -15.081  1.00 65.71           O  
ATOM    382  CB  VAL A  45     -27.651  35.222 -12.805  1.00 65.71           C  
ATOM    383  CG1 VAL A  45     -28.690  36.335 -12.925  1.00 65.71           C  
ATOM    384  CG2 VAL A  45     -27.298  34.972 -11.340  1.00 65.71           C  
ATOM    385  N   ARG A  46     -27.752  34.383 -15.797  1.00 75.03           N  
ATOM    386  CA  ARG A  46     -28.119  34.591 -17.194  1.00 75.03           C  
ATOM    387  C   ARG A  46     -28.922  33.410 -17.731  1.00 75.03           C  
ATOM    388  O   ARG A  46     -29.914  33.598 -18.438  1.00 75.03           O  
ATOM    389  CB  ARG A  46     -26.871  34.809 -18.051  1.00 75.03           C  
ATOM    390  CG  ARG A  46     -27.171  35.277 -19.467  1.00 75.03           C  
ATOM    391  CD  ARG A  46     -25.899  35.632 -20.224  1.00 75.03           C  
ATOM    392  NE  ARG A  46     -26.191  36.135 -21.564  1.00 75.03           N  
ATOM    393  CZ  ARG A  46     -25.273  36.461 -22.468  1.00 75.03           C  
ATOM    394  NH1 ARG A  46     -23.979  36.344 -22.194  1.00 75.03           N1+
ATOM    395  NH2 ARG A  46     -25.650  36.910 -23.657  1.00 75.03           N  
ATOM    396  N   LEU A  47     -28.506  32.236 -17.519  1.00 71.81           N  
ATOM    397  CA  LEU A  47     -29.166  31.001 -17.927  1.00 71.81           C  
ATOM    398  C   LEU A  47     -30.548  30.887 -17.290  1.00 71.81           C  
ATOM    399  O   LEU A  47     -31.497  30.435 -17.934  1.00 71.81           O  
ATOM    400  CB  LEU A  47     -28.314  29.787 -17.548  1.00 71.81           C  
ATOM    401  CG  LEU A  47     -28.699  28.458 -18.200  1.00 71.81           C  
ATOM    402  CD1 LEU A  47     -28.379  28.486 -19.690  1.00 71.81           C  
ATOM    403  CD2 LEU A  47     -27.983  27.298 -17.515  1.00 71.81           C  
ATOM    404  N   ALA A  48     -30.681  31.184 -16.005  1.00 62.55           N  
ATOM    405  CA  ALA A  48     -31.967  31.227 -15.314  1.00 62.55           C  
ATOM    406  C   ALA A  48     -32.910  32.231 -15.972  1.00 62.55           C  
ATOM    407  O   ALA A  48     -34.114  31.985 -16.076  1.00 62.55           O  
ATOM    408  CB  ALA A  48     -31.769  31.574 -13.840  1.00 62.55           C  
ATOM    409  N   LYS A  49     -32.414  33.341 -16.529  1.00 66.37           N  
ATOM    410  CA  LYS A  49     -33.178  34.360 -17.244  1.00 66.37           C  
ATOM    411  C   LYS A  49     -33.631  33.850 -18.608  1.00 66.37           C  
ATOM    412  O   LYS A  49     -34.698  34.231 -19.096  1.00 66.37           O  
ATOM    413  CB  LYS A  49     -32.349  35.634 -17.408  1.00 66.37           C  
ATOM    414  CG  LYS A  49     -32.251  36.477 -16.145  1.00 66.37           C  
ATOM    415  CD  LYS A  49     -31.482  37.768 -16.393  1.00 66.37           C  
ATOM    416  CE  LYS A  49     -31.352  38.596 -15.121  1.00 66.37           C  
ATOM    417  NZ  LYS A  49     -30.563  39.843 -15.350  1.00 66.37           N1+
ATOM    418  N   LEU A  50     -32.948  32.956 -19.153  1.00 66.80           N  
ATOM    419  CA  LEU A  50     -33.160  32.453 -20.506  1.00 66.80           C  
ATOM    420  C   LEU A  50     -33.990  31.173 -20.487  1.00 66.80           C  
ATOM    421  O   LEU A  50     -34.467  30.722 -21.530  1.00 66.80           O  
ATOM    422  CB  LEU A  50     -31.818  32.193 -21.197  1.00 66.80           C  
ATOM    423  CG  LEU A  50     -30.989  33.429 -21.551  1.00 66.80           C  
ATOM    424  CD1 LEU A  50     -29.599  33.016 -22.027  1.00 66.80           C  
ATOM    425  CD2 LEU A  50     -31.697  34.265 -22.611  1.00 66.80           C  
ATOM    426  N   GLY A  51     -34.451  30.642 -19.168  1.00 56.94           N  
ATOM    427  CA  GLY A  51     -35.467  29.618 -18.987  1.00 56.94           C  
ATOM    428  C   GLY A  51     -35.010  28.239 -19.425  1.00 56.94           C  
ATOM    429  O   GLY A  51     -35.806  27.299 -19.467  1.00 56.94           O  
ATOM    430  N   ASP A  52     -33.593  27.839 -19.598  1.00 58.82           N  
ATOM    431  CA  ASP A  52     -33.311  26.581 -20.281  1.00 58.82           C  
ATOM    432  C   ASP A  52     -32.199  25.809 -19.573  1.00 58.82           C  
ATOM    433  O   ASP A  52     -31.792  24.739 -20.029  1.00 58.82           O  
ATOM    434  CB  ASP A  52     -32.926  26.838 -21.740  1.00 58.82           C  
ATOM    435  CG  ASP A  52     -34.097  26.688 -22.697  1.00 58.82           C  
ATOM    436  OD1 ASP A  52     -35.107  26.050 -22.329  1.00 58.82           O  
ATOM    437  OD2 ASP A  52     -34.006  27.209 -23.829  1.00 58.82           O1-
ATOM    438  N   ASP A  53     -32.224  25.558 -18.228  1.00 70.84           N  
ATOM    439  CA  ASP A  53     -31.315  24.489 -17.827  1.00 70.84           C  
ATOM    440  C   ASP A  53     -31.306  24.316 -16.310  1.00 70.84           C  
ATOM    441  O   ASP A  53     -30.269  24.492 -15.666  1.00 70.84           O  
ATOM    442  CB  ASP A  53     -29.899  24.769 -18.333  1.00 70.84           C  
ATOM    443  CG  ASP A  53     -29.140  23.507 -18.700  1.00 70.84           C  
ATOM    444  OD1 ASP A  53     -29.596  22.397 -18.350  1.00 70.84           O  
ATOM    445  OD2 ASP A  53     -28.072  23.623 -19.341  1.00 70.84           O1-
ATOM    446  N   SER A  54     -32.430  24.169 -15.770  1.00 72.03           N  
ATOM    447  CA  SER A  54     -32.671  23.983 -14.343  1.00 72.03           C  
ATOM    448  C   SER A  54     -31.754  22.911 -13.763  1.00 72.03           C  
ATOM    449  O   SER A  54     -31.290  23.033 -12.627  1.00 72.03           O  
ATOM    450  CB  SER A  54     -34.131  23.608 -14.091  1.00 72.03           C  
ATOM    451  OG  SER A  54     -34.998  24.648 -14.512  1.00 72.03           O  
ATOM    452  N   ARG A  55     -31.298  21.924 -14.581  1.00 70.88           N  
ATOM    453  CA  ARG A  55     -30.368  20.873 -14.179  1.00 70.88           C  
ATOM    454  C   ARG A  55     -28.962  21.430 -13.990  1.00 70.88           C  
ATOM    455  O   ARG A  55     -28.286  21.105 -13.011  1.00 70.88           O  
ATOM    456  CB  ARG A  55     -30.350  19.747 -15.215  1.00 70.88           C  
ATOM    457  CG  ARG A  55     -31.624  18.916 -15.243  1.00 70.88           C  
ATOM    458  CD  ARG A  55     -31.531  17.776 -16.248  1.00 70.88           C  
ATOM    459  NE  ARG A  55     -32.808  17.082 -16.395  1.00 70.88           N  
ATOM    460  CZ  ARG A  55     -33.008  16.022 -17.173  1.00 70.88           C  
ATOM    461  NH1 ARG A  55     -32.016  15.511 -17.892  1.00 70.88           N1+
ATOM    462  NH2 ARG A  55     -34.211  15.469 -17.232  1.00 70.88           N  
ATOM    463  N   MET A  56     -28.463  22.144 -14.882  1.00 74.88           N  
ATOM    464  CA  MET A  56     -27.161  22.804 -14.821  1.00 74.88           C  
ATOM    465  C   MET A  56     -27.117  23.815 -13.680  1.00 74.88           C  
ATOM    466  O   MET A  56     -26.130  23.886 -12.947  1.00 74.88           O  
ATOM    467  CB  MET A  56     -26.850  23.499 -16.148  1.00 74.88           C  
ATOM    468  CG  MET A  56     -25.469  24.133 -16.197  1.00 74.88           C  
ATOM    469  SD  MET A  56     -25.138  24.973 -17.794  1.00 74.88           S  
ATOM    470  CE  MET A  56     -24.855  23.534 -18.861  1.00 74.88           C  
ATOM    471  N   ILE A  57     -28.207  24.538 -13.469  1.00 75.90           N  
ATOM    472  CA  ILE A  57     -28.320  25.539 -12.413  1.00 75.90           C  
ATOM    473  C   ILE A  57     -28.336  24.851 -11.049  1.00 75.90           C  
ATOM    474  O   ILE A  57     -27.704  25.325 -10.102  1.00 75.90           O  
ATOM    475  CB  ILE A  57     -29.587  26.407 -12.589  1.00 75.90           C  
ATOM    476  CG1 ILE A  57     -29.487  27.241 -13.871  1.00 75.90           C  
ATOM    477  CG2 ILE A  57     -29.802  27.302 -11.367  1.00 75.90           C  
ATOM    478  CD1 ILE A  57     -30.753  28.020 -14.203  1.00 75.90           C  
ATOM    479  N   ALA A  58     -28.990  23.730 -10.960  1.00 76.14           N  
ATOM    480  CA  ALA A  58     -28.989  22.917  -9.745  1.00 76.14           C  
ATOM    481  C   ALA A  58     -27.580  22.443  -9.404  1.00 76.14           C  
ATOM    482  O   ALA A  58     -27.176  22.464  -8.239  1.00 76.14           O  
ATOM    483  CB  ALA A  58     -29.926  21.722  -9.903  1.00 76.14           C  
ATOM    484  N   SER A  59     -26.793  22.028 -10.364  1.00 74.58           N  
ATOM    485  CA  SER A  59     -25.405  21.608 -10.207  1.00 74.58           C  
ATOM    486  C   SER A  59     -24.520  22.773  -9.774  1.00 74.58           C  
ATOM    487  O   SER A  59     -23.643  22.610  -8.923  1.00 74.58           O  
ATOM    488  CB  SER A  59     -24.874  21.012 -11.511  1.00 74.58           C  
ATOM    489  OG  SER A  59     -23.507  20.662 -11.385  1.00 74.58           O  
ATOM    490  N   ILE A  60     -24.744  23.920 -10.312  1.00 73.58           N  
ATOM    491  CA  ILE A  60     -24.011  25.139  -9.986  1.00 73.58           C  
ATOM    492  C   ILE A  60     -24.325  25.561  -8.552  1.00 73.58           C  
ATOM    493  O   ILE A  60     -23.420  25.901  -7.787  1.00 73.58           O  
ATOM    494  CB  ILE A  60     -24.350  26.282 -10.968  1.00 73.58           C  
ATOM    495  CG1 ILE A  60     -23.813  25.961 -12.368  1.00 73.58           C  
ATOM    496  CG2 ILE A  60     -23.791  27.614 -10.460  1.00 73.58           C  
ATOM    497  CD1 ILE A  60     -24.297  26.916 -13.450  1.00 73.58           C  
ATOM    498  N   ILE A  61     -25.581  25.512  -8.183  1.00 75.75           N  
ATOM    499  CA  ILE A  61     -26.021  25.862  -6.836  1.00 75.75           C  
ATOM    500  C   ILE A  61     -25.423  24.884  -5.827  1.00 75.75           C  
ATOM    501  O   ILE A  61     -24.955  25.292  -4.762  1.00 75.75           O  
ATOM    502  CB  ILE A  61     -27.563  25.866  -6.729  1.00 75.75           C  
ATOM    503  CG1 ILE A  61     -28.151  27.026  -7.540  1.00 75.75           C  
ATOM    504  CG2 ILE A  61     -28.002  25.943  -5.264  1.00 75.75           C  
ATOM    505  CD1 ILE A  61     -29.672  27.012  -7.629  1.00 75.75           C  
ATOM    506  N   ARG A  62     -25.469  23.635  -6.166  1.00 76.57           N  
ATOM    507  CA  ARG A  62     -24.817  22.617  -5.349  1.00 76.57           C  
ATOM    508  C   ARG A  62     -23.347  22.956  -5.121  1.00 76.57           C  
ATOM    509  O   ARG A  62     -22.859  22.899  -3.991  1.00 76.57           O  
ATOM    510  CB  ARG A  62     -24.940  21.241  -6.005  1.00 76.57           C  
ATOM    511  CG  ARG A  62     -24.353  20.109  -5.178  1.00 76.57           C  
ATOM    512  CD  ARG A  62     -24.335  18.797  -5.948  1.00 76.57           C  
ATOM    513  NE  ARG A  62     -23.433  18.858  -7.096  1.00 76.57           N  
ATOM    514  CZ  ARG A  62     -23.458  18.016  -8.126  1.00 76.57           C  
ATOM    515  NH1 ARG A  62     -24.342  17.026  -8.171  1.00 76.57           N1+
ATOM    516  NH2 ARG A  62     -22.592  18.164  -9.117  1.00 76.57           N  
ATOM    517  N   ASP A  63     -22.549  23.247  -6.120  1.00 78.46           N  
ATOM    518  CA  ASP A  63     -21.128  23.577  -6.056  1.00 78.46           C  
ATOM    519  C   ASP A  63     -20.899  24.873  -5.282  1.00 78.46           C  
ATOM    520  O   ASP A  63     -19.941  24.984  -4.514  1.00 78.46           O  
ATOM    521  CB  ASP A  63     -20.540  23.694  -7.464  1.00 78.46           C  
ATOM    522  CG  ASP A  63     -20.387  22.351  -8.156  1.00 78.46           C  
ATOM    523  OD1 ASP A  63     -20.455  21.304  -7.477  1.00 78.46           O  
ATOM    524  OD2 ASP A  63     -20.194  22.341  -9.392  1.00 78.46           O1-
ATOM    525  N   LEU A  64     -21.817  25.836  -5.458  1.00 71.72           N  
ATOM    526  CA  LEU A  64     -21.727  27.127  -4.784  1.00 71.72           C  
ATOM    527  C   LEU A  64     -21.977  26.977  -3.287  1.00 71.72           C  
ATOM    528  O   LEU A  64     -21.306  27.616  -2.473  1.00 71.72           O  
ATOM    529  CB  LEU A  64     -22.728  28.116  -5.385  1.00 71.72           C  
ATOM    530  CG  LEU A  64     -22.370  28.695  -6.755  1.00 71.72           C  
ATOM    531  CD1 LEU A  64     -23.529  29.523  -7.300  1.00 71.72           C  
ATOM    532  CD2 LEU A  64     -21.101  29.534  -6.667  1.00 71.72           C  
ATOM    533  N   VAL A  65     -22.905  26.174  -2.947  1.00 73.59           N  
ATOM    534  CA  VAL A  65     -23.243  25.884  -1.558  1.00 73.59           C  
ATOM    535  C   VAL A  65     -22.077  25.165  -0.881  1.00 73.59           C  
ATOM    536  O   VAL A  65     -21.715  25.488   0.252  1.00 73.59           O  
ATOM    537  CB  VAL A  65     -24.528  25.031  -1.453  1.00 73.59           C  
ATOM    538  CG1 VAL A  65     -24.743  24.555  -0.017  1.00 73.59           C  
ATOM    539  CG2 VAL A  65     -25.736  25.828  -1.942  1.00 73.59           C  
ATOM    540  N   LYS A  66     -21.406  24.191  -1.537  1.00 78.18           N  
ATOM    541  CA  LYS A  66     -20.210  23.520  -1.036  1.00 78.18           C  
ATOM    542  C   LYS A  66     -19.084  24.519  -0.785  1.00 78.18           C  
ATOM    543  O   LYS A  66     -18.412  24.458   0.246  1.00 78.18           O  
ATOM    544  CB  LYS A  66     -19.747  22.444  -2.019  1.00 78.18           C  
ATOM    545  CG  LYS A  66     -20.558  21.158  -1.956  1.00 78.18           C  
ATOM    546  CD  LYS A  66     -19.994  20.095  -2.890  1.00 78.18           C  
ATOM    547  CE  LYS A  66     -20.856  18.840  -2.897  1.00 78.18           C  
ATOM    548  NZ  LYS A  66     -20.330  17.812  -3.843  1.00 78.18           N1+
ATOM    549  N   GLN A  67     -18.964  25.370  -1.711  1.00 69.63           N  
ATOM    550  CA  GLN A  67     -17.909  26.377  -1.649  1.00 69.63           C  
ATOM    551  C   GLN A  67     -18.173  27.381  -0.531  1.00 69.63           C  
ATOM    552  O   GLN A  67     -17.245  27.809   0.158  1.00 69.63           O  
ATOM    553  CB  GLN A  67     -17.780  27.104  -2.988  1.00 69.63           C  
ATOM    554  CG  GLN A  67     -17.142  26.263  -4.085  1.00 69.63           C  
ATOM    555  CD  GLN A  67     -17.031  27.005  -5.405  1.00 69.63           C  
ATOM    556  NE2 GLN A  67     -16.738  26.273  -6.473  1.00 69.63           N  
ATOM    557  OE1 GLN A  67     -17.210  28.226  -5.462  1.00 69.63           O  
ATOM    558  N   ALA A  68     -19.384  27.777  -0.367  1.00 68.37           N  
ATOM    559  CA  ALA A  68     -19.804  28.724   0.663  1.00 68.37           C  
ATOM    560  C   ALA A  68     -19.579  28.150   2.060  1.00 68.37           C  
ATOM    561  O   ALA A  68     -19.195  28.875   2.981  1.00 68.37           O  
ATOM    562  CB  ALA A  68     -21.272  29.097   0.476  1.00 68.37           C  
ATOM    563  N   LEU A  69     -19.722  26.891   2.240  1.00 70.32           N  
ATOM    564  CA  LEU A  69     -19.538  26.211   3.518  1.00 70.32           C  
ATOM    565  C   LEU A  69     -18.058  26.109   3.872  1.00 70.32           C  
ATOM    566  O   LEU A  69     -17.698  26.082   5.051  1.00 70.32           O  
ATOM    567  CB  LEU A  69     -20.163  24.814   3.476  1.00 70.32           C  
ATOM    568  CG  LEU A  69     -21.690  24.751   3.532  1.00 70.32           C  
ATOM    569  CD1 LEU A  69     -22.171  23.324   3.291  1.00 70.32           C  
ATOM    570  CD2 LEU A  69     -22.197  25.274   4.871  1.00 70.32           C  
ATOM    571  N   ARG A  70     -17.216  26.191   2.869  1.00 71.14           N  
ATOM    572  CA  ARG A  70     -15.771  26.126   3.058  1.00 71.14           C  
ATOM    573  C   ARG A  70     -15.178  27.520   3.237  1.00 71.14           C  
ATOM    574  O   ARG A  70     -14.084  27.669   3.784  1.00 71.14           O  
ATOM    575  CB  ARG A  70     -15.103  25.421   1.875  1.00 71.14           C  
ATOM    576  CG  ARG A  70     -15.408  23.933   1.793  1.00 71.14           C  
ATOM    577  CD  ARG A  70     -14.737  23.285   0.590  1.00 71.14           C  
ATOM    578  NE  ARG A  70     -15.184  21.909   0.399  1.00 71.14           N  
ATOM    579  CZ  ARG A  70     -14.788  21.114  -0.591  1.00 71.14           C  
ATOM    580  NH1 ARG A  70     -13.926  21.545  -1.503  1.00 71.14           N1+
ATOM    581  NH2 ARG A  70     -15.258  19.877  -0.669  1.00 71.14           N  
ATOM    582  N   ALA A  71     -16.034  28.422   2.741  1.00 65.38           N  
ATOM    583  CA  ALA A  71     -15.556  29.801   2.786  1.00 65.38           C  
ATOM    584  C   ALA A  71     -15.717  30.394   4.182  1.00 65.38           C  
ATOM    585  O   ALA A  71     -16.740  30.185   4.838  1.00 65.38           O  
ATOM    586  CB  ALA A  71     -16.298  30.655   1.760  1.00 65.38           C  
ATOM    587  N   THR A  72     -14.627  30.670   4.923  1.00 62.13           N  
ATOM    588  CA  THR A  72     -14.596  31.299   6.239  1.00 62.13           C  
ATOM    589  C   THR A  72     -14.892  32.792   6.131  1.00 62.13           C  
ATOM    590  O   THR A  72     -15.217  33.439   7.129  1.00 62.13           O  
ATOM    591  CB  THR A  72     -13.235  31.090   6.926  1.00 62.13           C  
ATOM    592  CG2 THR A  72     -13.171  29.735   7.621  1.00 62.13           C  
ATOM    593  OG1 THR A  72     -12.194  31.161   5.943  1.00 62.13           O  
ATOM    594  N   ASP A  73     -15.075  33.268   4.894  1.00 69.80           N  
ATOM    595  CA  ASP A  73     -15.167  34.698   4.617  1.00 69.80           C  
ATOM    596  C   ASP A  73     -16.621  35.136   4.464  1.00 69.80           C  
ATOM    597  O   ASP A  73     -17.325  34.668   3.567  1.00 69.80           O  
ATOM    598  CB  ASP A  73     -14.375  35.053   3.358  1.00 69.80           C  
ATOM    599  CG  ASP A  73     -14.227  36.551   3.152  1.00 69.80           C  
ATOM    600  OD1 ASP A  73     -14.777  37.334   3.957  1.00 69.80           O  
ATOM    601  OD2 ASP A  73     -13.556  36.951   2.177  1.00 69.80           O1-
ATOM    602  N   GLU A  74     -17.132  35.981   5.334  1.00 75.38           N  
ATOM    603  CA  GLU A  74     -18.476  36.545   5.402  1.00 75.38           C  
ATOM    604  C   GLU A  74     -18.825  37.296   4.120  1.00 75.38           C  
ATOM    605  O   GLU A  74     -19.966  37.244   3.656  1.00 75.38           O  
ATOM    606  CB  GLU A  74     -18.608  37.477   6.609  1.00 75.38           C  
ATOM    607  CG  GLU A  74     -20.047  37.822   6.966  1.00 75.38           C  
ATOM    608  CD  GLU A  74     -20.166  38.681   8.215  1.00 75.38           C  
ATOM    609  OE1 GLU A  74     -21.305  39.011   8.618  1.00 75.38           O  
ATOM    610  OE2 GLU A  74     -19.113  39.025   8.796  1.00 75.38           O1-
ATOM    611  N   ARG A  75     -17.865  37.999   3.447  1.00 76.19           N  
ATOM    612  CA  ARG A  75     -18.058  38.745   2.207  1.00 76.19           C  
ATOM    613  C   ARG A  75     -18.385  37.809   1.049  1.00 76.19           C  
ATOM    614  O   ARG A  75     -19.271  38.098   0.241  1.00 76.19           O  
ATOM    615  CB  ARG A  75     -16.812  39.571   1.878  1.00 76.19           C  
ATOM    616  CG  ARG A  75     -16.698  40.860   2.677  1.00 76.19           C  
ATOM    617  CD  ARG A  75     -15.512  41.699   2.226  1.00 76.19           C  
ATOM    618  NE  ARG A  75     -15.288  42.838   3.113  1.00 76.19           N  
ATOM    619  CZ  ARG A  75     -14.330  43.747   2.954  1.00 76.19           C  
ATOM    620  NH1 ARG A  75     -13.483  43.668   1.934  1.00 76.19           N1+
ATOM    621  NH2 ARG A  75     -14.217  44.741   3.821  1.00 76.19           N  
ATOM    622  N   GLU A  76     -17.738  36.691   0.977  1.00 76.22           N  
ATOM    623  CA  GLU A  76     -17.954  35.665  -0.040  1.00 76.22           C  
ATOM    624  C   GLU A  76     -19.313  34.992   0.135  1.00 76.22           C  
ATOM    625  O   GLU A  76     -20.008  34.721  -0.846  1.00 76.22           O  
ATOM    626  CB  GLU A  76     -16.838  34.619   0.008  1.00 76.22           C  
ATOM    627  CG  GLU A  76     -15.518  35.101  -0.577  1.00 76.22           C  
ATOM    628  CD  GLU A  76     -14.469  34.004  -0.675  1.00 76.22           C  
ATOM    629  OE1 GLU A  76     -13.374  34.258  -1.225  1.00 76.22           O  
ATOM    630  OE2 GLU A  76     -14.747  32.879  -0.199  1.00 76.22           O1-
ATOM    631  N   GLN A  77     -19.731  34.780   1.366  1.00 75.79           N  
ATOM    632  CA  GLN A  77     -21.040  34.229   1.698  1.00 75.79           C  
ATOM    633  C   GLN A  77     -22.157  35.192   1.308  1.00 75.79           C  
ATOM    634  O   GLN A  77     -23.213  34.767   0.833  1.00 75.79           O  
ATOM    635  CB  GLN A  77     -21.124  33.905   3.190  1.00 75.79           C  
ATOM    636  CG  GLN A  77     -20.406  32.620   3.582  1.00 75.79           C  
ATOM    637  CD  GLN A  77     -20.555  32.290   5.056  1.00 75.79           C  
ATOM    638  NE2 GLN A  77     -19.846  31.261   5.507  1.00 75.79           N  
ATOM    639  OE1 GLN A  77     -21.299  32.956   5.782  1.00 75.79           O  
ATOM    640  N   LYS A  78     -21.907  36.542   1.455  1.00 81.03           N  
ATOM    641  CA  LYS A  78     -22.871  37.568   1.066  1.00 81.03           C  
ATOM    642  C   LYS A  78     -23.055  37.603  -0.448  1.00 81.03           C  
ATOM    643  O   LYS A  78     -24.176  37.756  -0.940  1.00 81.03           O  
ATOM    644  CB  LYS A  78     -22.428  38.942   1.571  1.00 81.03           C  
ATOM    645  CG  LYS A  78     -22.682  39.167   3.054  1.00 81.03           C  
ATOM    646  CD  LYS A  78     -22.303  40.581   3.478  1.00 81.03           C  
ATOM    647  CE  LYS A  78     -22.505  40.791   4.973  1.00 81.03           C  
ATOM    648  NZ  LYS A  78     -22.091  42.160   5.401  1.00 81.03           N1+
ATOM    649  N   LYS A  79     -21.986  37.471  -1.124  1.00 80.04           N  
ATOM    650  CA  LYS A  79     -22.025  37.473  -2.584  1.00 80.04           C  
ATOM    651  C   LYS A  79     -22.811  36.277  -3.114  1.00 80.04           C  
ATOM    652  O   LYS A  79     -23.594  36.411  -4.057  1.00 80.04           O  
ATOM    653  CB  LYS A  79     -20.607  37.464  -3.158  1.00 80.04           C  
ATOM    654  CG  LYS A  79     -19.869  38.786  -3.002  1.00 80.04           C  
ATOM    655  CD  LYS A  79     -18.473  38.721  -3.609  1.00 80.04           C  
ATOM    656  CE  LYS A  79     -17.691  40.002  -3.353  1.00 80.04           C  
ATOM    657  NZ  LYS A  79     -16.299  39.918  -3.888  1.00 80.04           N1+
ATOM    658  N   ILE A  80     -22.637  35.186  -2.594  1.00 80.40           N  
ATOM    659  CA  ILE A  80     -23.320  33.954  -2.971  1.00 80.40           C  
ATOM    660  C   ILE A  80     -24.810  34.074  -2.660  1.00 80.40           C  
ATOM    661  O   ILE A  80     -25.653  33.661  -3.459  1.00 80.40           O  
ATOM    662  CB  ILE A  80     -22.718  32.729  -2.246  1.00 80.40           C  
ATOM    663  CG1 ILE A  80     -21.284  32.477  -2.725  1.00 80.40           C  
ATOM    664  CG2 ILE A  80     -23.593  31.491  -2.461  1.00 80.40           C  
ATOM    665  CD1 ILE A  80     -20.548  31.400  -1.939  1.00 80.40           C  
ATOM    666  N   LYS A  81     -25.168  34.675  -1.547  1.00 81.55           N  
ATOM    667  CA  LYS A  81     -26.558  34.913  -1.166  1.00 81.55           C  
ATOM    668  C   LYS A  81     -27.255  35.823  -2.174  1.00 81.55           C  
ATOM    669  O   LYS A  81     -28.402  35.576  -2.552  1.00 81.55           O  
ATOM    670  CB  LYS A  81     -26.634  35.526   0.233  1.00 81.55           C  
ATOM    671  CG  LYS A  81     -26.494  34.513   1.360  1.00 81.55           C  
ATOM    672  CD  LYS A  81     -26.681  35.165   2.724  1.00 81.55           C  
ATOM    673  CE  LYS A  81     -26.477  34.166   3.855  1.00 81.55           C  
ATOM    674  NZ  LYS A  81     -26.670  34.800   5.195  1.00 81.55           N1+
ATOM    675  N   LYS A  82     -26.514  36.901  -2.520  1.00 83.57           N  
ATOM    676  CA  LYS A  82     -27.061  37.815  -3.518  1.00 83.57           C  
ATOM    677  C   LYS A  82     -27.291  37.102  -4.848  1.00 83.57           C  
ATOM    678  O   LYS A  82     -28.309  37.319  -5.507  1.00 83.57           O  
ATOM    679  CB  LYS A  82     -26.131  39.012  -3.718  1.00 83.57           C  
ATOM    680  CG  LYS A  82     -26.743  40.142  -4.534  1.00 83.57           C  
ATOM    681  CD  LYS A  82     -25.808  41.342  -4.617  1.00 83.57           C  
ATOM    682  CE  LYS A  82     -26.402  42.457  -5.466  1.00 83.57           C  
ATOM    683  NZ  LYS A  82     -25.482  43.629  -5.564  1.00 83.57           N1+
ATOM    684  N   ALA A  83     -26.328  36.314  -5.218  1.00 78.95           N  
ATOM    685  CA  ALA A  83     -26.432  35.536  -6.450  1.00 78.95           C  
ATOM    686  C   ALA A  83     -27.627  34.589  -6.401  1.00 78.95           C  
ATOM    687  O   ALA A  83     -28.358  34.452  -7.385  1.00 78.95           O  
ATOM    688  CB  ALA A  83     -25.145  34.750  -6.693  1.00 78.95           C  
ATOM    689  N   LEU A  84     -27.861  33.925  -5.288  1.00 83.97           N  
ATOM    690  CA  LEU A  84     -28.987  33.019  -5.090  1.00 83.97           C  
ATOM    691  C   LEU A  84     -30.310  33.777  -5.138  1.00 83.97           C  
ATOM    692  O   LEU A  84     -31.302  33.271  -5.669  1.00 83.97           O  
ATOM    693  CB  LEU A  84     -28.856  32.284  -3.753  1.00 83.97           C  
ATOM    694  CG  LEU A  84     -27.804  31.175  -3.690  1.00 83.97           C  
ATOM    695  CD1 LEU A  84     -27.700  30.625  -2.272  1.00 83.97           C  
ATOM    696  CD2 LEU A  84     -28.140  30.062  -4.678  1.00 83.97           C  
ATOM    697  N   GLU A  85     -30.313  35.038  -4.635  1.00 86.06           N  
ATOM    698  CA  GLU A  85     -31.494  35.895  -4.685  1.00 86.06           C  
ATOM    699  C   GLU A  85     -31.841  36.275  -6.122  1.00 86.06           C  
ATOM    700  O   GLU A  85     -33.014  36.278  -6.503  1.00 86.06           O  
ATOM    701  CB  GLU A  85     -31.279  37.157  -3.845  1.00 86.06           C  
ATOM    702  CG  GLU A  85     -31.331  36.913  -2.344  1.00 86.06           C  
ATOM    703  CD  GLU A  85     -30.946  38.134  -1.525  1.00 86.06           C  
ATOM    704  OE1 GLU A  85     -30.993  38.067  -0.276  1.00 86.06           O  
ATOM    705  OE2 GLU A  85     -30.593  39.167  -2.137  1.00 86.06           O1-
ATOM    706  N   GLU A  86     -30.755  36.587  -6.775  1.00 83.13           N  
ATOM    707  CA  GLU A  86     -30.929  36.930  -8.183  1.00 83.13           C  
ATOM    708  C   GLU A  86     -31.426  35.732  -8.986  1.00 83.13           C  
ATOM    709  O   GLU A  86     -32.282  35.876  -9.862  1.00 83.13           O  
ATOM    710  CB  GLU A  86     -29.619  37.455  -8.776  1.00 83.13           C  
ATOM    711  CG  GLU A  86     -29.244  38.851  -8.300  1.00 83.13           C  
ATOM    712  CD  GLU A  86     -27.922  39.343  -8.868  1.00 83.13           C  
ATOM    713  OE1 GLU A  86     -27.461  40.437  -8.471  1.00 83.13           O  
ATOM    714  OE2 GLU A  86     -27.343  38.629  -9.717  1.00 83.13           O1-
ATOM    715  N   LEU A  87     -30.958  34.599  -8.678  1.00 81.28           N  
ATOM    716  CA  LEU A  87     -31.374  33.357  -9.320  1.00 81.28           C  
ATOM    717  C   LEU A  87     -32.816  33.016  -8.959  1.00 81.28           C  
ATOM    718  O   LEU A  87     -33.581  32.555  -9.809  1.00 81.28           O  
ATOM    719  CB  LEU A  87     -30.449  32.207  -8.915  1.00 81.28           C  
ATOM    720  CG  LEU A  87     -29.078  32.168  -9.593  1.00 81.28           C  
ATOM    721  CD1 LEU A  87     -28.196  31.106  -8.945  1.00 81.28           C  
ATOM    722  CD2 LEU A  87     -29.229  31.906 -11.088  1.00 81.28           C  
ATOM    723  N   ALA A  88     -33.217  33.242  -7.732  1.00 81.82           N  
ATOM    724  CA  ALA A  88     -34.576  32.995  -7.258  1.00 81.82           C  
ATOM    725  C   ALA A  88     -35.584  33.866  -8.001  1.00 81.82           C  
ATOM    726  O   ALA A  88     -36.698  33.424  -8.297  1.00 81.82           O  
ATOM    727  CB  ALA A  88     -34.669  33.244  -5.754  1.00 81.82           C  
ATOM    728  N   GLN A  89     -35.222  35.124  -8.310  1.00 81.85           N  
ATOM    729  CA  GLN A  89     -36.077  36.093  -8.988  1.00 81.85           C  
ATOM    730  C   GLN A  89     -36.336  35.681 -10.434  1.00 81.85           C  
ATOM    731  O   GLN A  89     -37.388  35.994 -10.996  1.00 81.85           O  
ATOM    732  CB  GLN A  89     -35.449  37.487  -8.943  1.00 81.85           C  
ATOM    733  CG  GLN A  89     -35.497  38.139  -7.568  1.00 81.85           C  
ATOM    734  CD  GLN A  89     -34.786  39.478  -7.529  1.00 81.85           C  
ATOM    735  NE2 GLN A  89     -34.857  40.155  -6.388  1.00 81.85           N  
ATOM    736  OE1 GLN A  89     -34.175  39.902  -8.516  1.00 81.85           O  
ATOM    737  N   ASN A  90     -35.452  34.801 -10.881  1.00 78.93           N  
ATOM    738  CA  ASN A  90     -35.505  34.472 -12.301  1.00 78.93           C  
ATOM    739  C   ASN A  90     -35.869  33.007 -12.524  1.00 78.93           C  
ATOM    740  O   ASN A  90     -36.013  32.565 -13.666  1.00 78.93           O  
ATOM    741  CB  ASN A  90     -34.171  34.797 -12.977  1.00 78.93           C  
ATOM    742  CG  ASN A  90     -33.885  36.285 -13.019  1.00 78.93           C  
ATOM    743  ND2 ASN A  90     -32.748  36.686 -12.462  1.00 78.93           N  
ATOM    744  OD1 ASN A  90     -34.678  37.067 -13.549  1.00 78.93           O  
ATOM    745  N   ALA A  91     -35.933  32.254 -11.393  1.00 79.64           N  
ATOM    746  CA  ALA A  91     -36.237  30.829 -11.491  1.00 79.64           C  
ATOM    747  C   ALA A  91     -37.718  30.603 -11.780  1.00 79.64           C  
ATOM    748  O   ALA A  91     -38.582  31.172 -11.109  1.00 79.64           O  
ATOM    749  CB  ALA A  91     -35.833  30.109 -10.207  1.00 79.64           C  
ATOM    750  N   THR A  92     -38.102  29.935 -12.868  1.00 75.52           N  
ATOM    751  CA  THR A  92     -39.479  29.639 -13.252  1.00 75.52           C  
ATOM    752  C   THR A  92     -39.862  28.221 -12.836  1.00 75.52           C  
ATOM    753  O   THR A  92     -41.041  27.927 -12.628  1.00 75.52           O  
ATOM    754  CB  THR A  92     -39.685  29.806 -14.768  1.00 75.52           C  
ATOM    755  CG2 THR A  92     -39.543  31.266 -15.185  1.00 75.52           C  
ATOM    756  OG1 THR A  92     -38.709  29.024 -15.466  1.00 75.52           O  
ATOM    757  N   ASP A  93     -38.855  27.397 -12.504  1.00 82.88           N  
ATOM    758  CA  ASP A  93     -39.022  26.009 -12.085  1.00 82.88           C  
ATOM    759  C   ASP A  93     -39.186  25.908 -10.571  1.00 82.88           C  
ATOM    760  O   ASP A  93     -38.378  26.454  -9.816  1.00 82.88           O  
ATOM    761  CB  ASP A  93     -37.834  25.162 -12.544  1.00 82.88           C  
ATOM    762  CG  ASP A  93     -38.037  23.676 -12.306  1.00 82.88           C  
ATOM    763  OD1 ASP A  93     -37.680  23.179 -11.216  1.00 82.88           O  
ATOM    764  OD2 ASP A  93     -38.556  22.996 -13.217  1.00 82.88           O1-
ATOM    765  N   GLU A  94     -40.286  25.380 -10.115  1.00 85.34           N  
ATOM    766  CA  GLU A  94     -40.614  25.211  -8.703  1.00 85.34           C  
ATOM    767  C   GLU A  94     -39.515  24.451  -7.967  1.00 85.34           C  
ATOM    768  O   GLU A  94     -39.191  24.771  -6.821  1.00 85.34           O  
ATOM    769  CB  GLU A  94     -41.953  24.485  -8.545  1.00 85.34           C  
ATOM    770  CG  GLU A  94     -42.463  24.442  -7.111  1.00 85.34           C  
ATOM    771  CD  GLU A  94     -43.806  23.743  -6.975  1.00 85.34           C  
ATOM    772  OE1 GLU A  94     -44.331  23.655  -5.841  1.00 85.34           O  
ATOM    773  OE2 GLU A  94     -44.337  23.277  -8.008  1.00 85.34           O1-
ATOM    774  N   ALA A  95     -38.887  23.423  -8.572  1.00 85.21           N  
ATOM    775  CA  ALA A  95     -37.792  22.633  -8.014  1.00 85.21           C  
ATOM    776  C   ALA A  95     -36.545  23.488  -7.814  1.00 85.21           C  
ATOM    777  O   ALA A  95     -35.877  23.391  -6.782  1.00 85.21           O  
ATOM    778  CB  ALA A  95     -37.480  21.445  -8.920  1.00 85.21           C  
ATOM    779  N   LEU A  96     -36.262  24.348  -8.758  1.00 85.81           N  
ATOM    780  CA  LEU A  96     -35.138  25.274  -8.692  1.00 85.81           C  
ATOM    781  C   LEU A  96     -35.362  26.326  -7.610  1.00 85.81           C  
ATOM    782  O   LEU A  96     -34.439  26.665  -6.867  1.00 85.81           O  
ATOM    783  CB  LEU A  96     -34.923  25.956 -10.045  1.00 85.81           C  
ATOM    784  CG  LEU A  96     -33.705  26.875 -10.156  1.00 85.81           C  
ATOM    785  CD1 LEU A  96     -32.429  26.104  -9.837  1.00 85.81           C  
ATOM    786  CD2 LEU A  96     -33.628  27.495 -11.547  1.00 85.81           C  
ATOM    787  N   LYS A  97     -36.589  26.820  -7.457  1.00 87.97           N  
ATOM    788  CA  LYS A  97     -36.939  27.761  -6.397  1.00 87.97           C  
ATOM    789  C   LYS A  97     -36.764  27.126  -5.019  1.00 87.97           C  
ATOM    790  O   LYS A  97     -36.252  27.763  -4.097  1.00 87.97           O  
ATOM    791  CB  LYS A  97     -38.376  28.253  -6.568  1.00 87.97           C  
ATOM    792  CG  LYS A  97     -38.558  29.247  -7.706  1.00 87.97           C  
ATOM    793  CD  LYS A  97     -40.001  29.726  -7.805  1.00 87.97           C  
ATOM    794  CE  LYS A  97     -40.199  30.666  -8.987  1.00 87.97           C  
ATOM    795  NZ  LYS A  97     -41.623  31.096  -9.119  1.00 87.97           N1+
ATOM    796  N   LEU A  98     -37.206  25.955  -4.919  1.00 91.09           N  
ATOM    797  CA  LEU A  98     -37.090  25.196  -3.678  1.00 91.09           C  
ATOM    798  C   LEU A  98     -35.627  24.937  -3.333  1.00 91.09           C  
ATOM    799  O   LEU A  98     -35.230  25.045  -2.172  1.00 91.09           O  
ATOM    800  CB  LEU A  98     -37.843  23.868  -3.790  1.00 91.09           C  
ATOM    801  CG  LEU A  98     -39.348  23.917  -3.522  1.00 91.09           C  
ATOM    802  CD1 LEU A  98     -40.011  22.622  -3.980  1.00 91.09           C  
ATOM    803  CD2 LEU A  98     -39.621  24.167  -2.042  1.00 91.09           C  
ATOM    804  N   LEU A  99     -34.847  24.596  -4.362  1.00 89.87           N  
ATOM    805  CA  LEU A  99     -33.418  24.374  -4.171  1.00 89.87           C  
ATOM    806  C   LEU A  99     -32.727  25.648  -3.694  1.00 89.87           C  
ATOM    807  O   LEU A  99     -31.900  25.605  -2.781  1.00 89.87           O  
ATOM    808  CB  LEU A  99     -32.773  23.887  -5.471  1.00 89.87           C  
ATOM    809  CG  LEU A  99     -31.263  23.641  -5.430  1.00 89.87           C  
ATOM    810  CD1 LEU A  99     -30.929  22.571  -4.396  1.00 89.87           C  
ATOM    811  CD2 LEU A  99     -30.748  23.240  -6.807  1.00 89.87           C  
ATOM    812  N   ILE A 100     -33.033  26.770  -4.278  1.00 87.91           N  
ATOM    813  CA  ILE A 100     -32.465  28.069  -3.934  1.00 87.91           C  
ATOM    814  C   ILE A 100     -32.833  28.429  -2.497  1.00 87.91           C  
ATOM    815  O   ILE A 100     -31.985  28.893  -1.730  1.00 87.91           O  
ATOM    816  CB  ILE A 100     -32.947  29.171  -4.904  1.00 87.91           C  
ATOM    817  CG1 ILE A 100     -32.383  28.931  -6.309  1.00 87.91           C  
ATOM    818  CG2 ILE A 100     -32.553  30.557  -4.384  1.00 87.91           C  
ATOM    819  CD1 ILE A 100     -32.992  29.824  -7.381  1.00 87.91           C  
ATOM    820  N   GLU A 101     -34.015  28.182  -2.063  1.00 92.44           N  
ATOM    821  CA  GLU A 101     -34.472  28.440  -0.700  1.00 92.44           C  
ATOM    822  C   GLU A 101     -33.762  27.530   0.300  1.00 92.44           C  
ATOM    823  O   GLU A 101     -33.426  27.958   1.406  1.00 92.44           O  
ATOM    824  CB  GLU A 101     -35.987  28.256  -0.596  1.00 92.44           C  
ATOM    825  CG  GLU A 101     -36.788  29.376  -1.245  1.00 92.44           C  
ATOM    826  CD  GLU A 101     -38.292  29.188  -1.122  1.00 92.44           C  
ATOM    827  OE1 GLU A 101     -39.054  30.043  -1.626  1.00 92.44           O  
ATOM    828  OE2 GLU A 101     -38.710  28.178  -0.513  1.00 92.44           O1-
ATOM    829  N   ALA A 102     -33.619  26.303  -0.083  1.00 91.28           N  
ATOM    830  CA  ALA A 102     -32.875  25.354   0.743  1.00 91.28           C  
ATOM    831  C   ALA A 102     -31.427  25.800   0.920  1.00 91.28           C  
ATOM    832  O   ALA A 102     -30.883  25.740   2.026  1.00 91.28           O  
ATOM    833  CB  ALA A 102     -32.926  23.958   0.127  1.00 91.28           C  
ATOM    834  N   ALA A 103     -30.824  26.231  -0.150  1.00 89.91           N  
ATOM    835  CA  ALA A 103     -29.446  26.714  -0.149  1.00 89.91           C  
ATOM    836  C   ALA A 103     -29.304  27.964   0.717  1.00 89.91           C  
ATOM    837  O   ALA A 103     -28.338  28.097   1.472  1.00 89.91           O  
ATOM    838  CB  ALA A 103     -28.981  27.001  -1.574  1.00 89.91           C  
ATOM    839  N   LYS A 104     -30.233  28.870   0.678  1.00 90.52           N  
ATOM    840  CA  LYS A 104     -30.233  30.066   1.516  1.00 90.52           C  
ATOM    841  C   LYS A 104     -30.313  29.702   2.995  1.00 90.52           C  
ATOM    842  O   LYS A 104     -29.605  30.281   3.821  1.00 90.52           O  
ATOM    843  CB  LYS A 104     -31.395  30.985   1.138  1.00 90.52           C  
ATOM    844  CG  LYS A 104     -31.187  31.744  -0.164  1.00 90.52           C  
ATOM    845  CD  LYS A 104     -32.355  32.677  -0.460  1.00 90.52           C  
ATOM    846  CE  LYS A 104     -32.150  33.433  -1.766  1.00 90.52           C  
ATOM    847  NZ  LYS A 104     -33.308  34.322  -2.078  1.00 90.52           N1+
ATOM    848  N   SER A 105     -31.264  28.821   3.306  1.00 93.86           N  
ATOM    849  CA  SER A 105     -31.433  28.354   4.678  1.00 93.86           C  
ATOM    850  C   SER A 105     -30.154  27.707   5.201  1.00 93.86           C  
ATOM    851  O   SER A 105     -29.803  27.873   6.372  1.00 93.86           O  
ATOM    852  CB  SER A 105     -32.591  27.360   4.768  1.00 93.86           C  
ATOM    853  OG  SER A 105     -33.825  27.998   4.485  1.00 93.86           O  
ATOM    854  N   LEU A 106     -29.464  26.929   4.384  1.00 91.95           N  
ATOM    855  CA  LEU A 106     -28.195  26.308   4.746  1.00 91.95           C  
ATOM    856  C   LEU A 106     -27.144  27.367   5.065  1.00 91.95           C  
ATOM    857  O   LEU A 106     -26.403  27.237   6.043  1.00 91.95           O  
ATOM    858  CB  LEU A 106     -27.697  25.403   3.616  1.00 91.95           C  
ATOM    859  CG  LEU A 106     -26.339  24.734   3.831  1.00 91.95           C  
ATOM    860  CD1 LEU A 106     -26.377  23.841   5.066  1.00 91.95           C  
ATOM    861  CD2 LEU A 106     -25.935  23.934   2.597  1.00 91.95           C  
ATOM    862  N   LEU A 107     -27.003  28.425   4.202  1.00 90.28           N  
ATOM    863  CA  LEU A 107     -26.058  29.514   4.428  1.00 90.28           C  
ATOM    864  C   LEU A 107     -26.341  30.213   5.753  1.00 90.28           C  
ATOM    865  O   LEU A 107     -25.413  30.600   6.468  1.00 90.28           O  
ATOM    866  CB  LEU A 107     -26.120  30.525   3.280  1.00 90.28           C  
ATOM    867  CG  LEU A 107     -25.511  30.080   1.950  1.00 90.28           C  
ATOM    868  CD1 LEU A 107     -25.791  31.114   0.866  1.00 90.28           C  
ATOM    869  CD2 LEU A 107     -24.011  29.848   2.100  1.00 90.28           C  
ATOM    870  N   ARG A 108     -27.626  30.383   6.064  1.00 91.91           N  
ATOM    871  CA  ARG A 108     -28.022  30.952   7.348  1.00 91.91           C  
ATOM    872  C   ARG A 108     -27.564  30.067   8.503  1.00 91.91           C  
ATOM    873  O   ARG A 108     -27.127  30.569   9.541  1.00 91.91           O  
ATOM    874  CB  ARG A 108     -29.538  31.148   7.406  1.00 91.91           C  
ATOM    875  CG  ARG A 108     -30.036  32.345   6.613  1.00 91.91           C  
ATOM    876  CD  ARG A 108     -31.536  32.542   6.771  1.00 91.91           C  
ATOM    877  NE  ARG A 108     -32.062  33.486   5.788  1.00 91.91           N  
ATOM    878  CZ  ARG A 108     -33.352  33.761   5.616  1.00 91.91           C  
ATOM    879  NH1 ARG A 108     -34.278  33.169   6.363  1.00 91.91           N1+
ATOM    880  NH2 ARG A 108     -33.721  34.636   4.692  1.00 91.91           N  
ATOM    881  N   ALA A 109     -27.756  28.749   8.352  1.00 90.21           N  
ATOM    882  CA  ALA A 109     -27.287  27.781   9.341  1.00 90.21           C  
ATOM    883  C   ALA A 109     -25.776  27.881   9.531  1.00 90.21           C  
ATOM    884  O   ALA A 109     -25.281  27.837  10.660  1.00 90.21           O  
ATOM    885  CB  ALA A 109     -27.675  26.365   8.926  1.00 90.21           C  
ATOM    886  N   ALA A 110     -25.062  27.972   8.467  1.00 88.97           N  
ATOM    887  CA  ALA A 110     -23.608  28.102   8.504  1.00 88.97           C  
ATOM    888  C   ALA A 110     -23.190  29.372   9.238  1.00 88.97           C  
ATOM    889  O   ALA A 110     -22.262  29.350  10.051  1.00 88.97           O  
ATOM    890  CB  ALA A 110     -23.037  28.096   7.088  1.00 88.97           C  
ATOM    891  N   GLU A 111     -23.841  30.485   8.964  1.00 88.72           N  
ATOM    892  CA  GLU A 111     -23.575  31.756   9.633  1.00 88.72           C  
ATOM    893  C   GLU A 111     -23.840  31.657  11.132  1.00 88.72           C  
ATOM    894  O   GLU A 111     -23.049  32.147  11.942  1.00 88.72           O  
ATOM    895  CB  GLU A 111     -24.424  32.874   9.022  1.00 88.72           C  
ATOM    896  CG  GLU A 111     -23.964  33.308   7.637  1.00 88.72           C  
ATOM    897  CD  GLU A 111     -24.885  34.333   6.994  1.00 88.72           C  
ATOM    898  OE1 GLU A 111     -24.633  34.732   5.833  1.00 88.72           O  
ATOM    899  OE2 GLU A 111     -25.866  34.742   7.656  1.00 88.72           O1-
ATOM    900  N   ALA A 112     -25.017  31.076  11.409  1.00 89.86           N  
ATOM    901  CA  ALA A 112     -25.399  30.898  12.808  1.00 89.86           C  
ATOM    902  C   ALA A 112     -24.396  30.015  13.542  1.00 89.86           C  
ATOM    903  O   ALA A 112     -24.129  30.223  14.728  1.00 89.86           O  
ATOM    904  CB  ALA A 112     -26.801  30.300  12.904  1.00 89.86           C  
ATOM    905  N   SER A 113     -23.908  29.030  12.888  1.00 89.45           N  
ATOM    906  CA  SER A 113     -22.897  28.137  13.448  1.00 89.45           C  
ATOM    907  C   SER A 113     -21.615  28.892  13.779  1.00 89.45           C  
ATOM    908  O   SER A 113     -21.023  28.687  14.841  1.00 89.45           O  
ATOM    909  CB  SER A 113     -22.590  26.997  12.476  1.00 89.45           C  
ATOM    910  OG  SER A 113     -21.570  26.159  12.990  1.00 89.45           O  
ATOM    911  N   GLU A 114     -21.191  29.778  12.917  1.00 87.73           N  
ATOM    912  CA  GLU A 114     -19.983  30.574  13.109  1.00 87.73           C  
ATOM    913  C   GLU A 114     -20.154  31.570  14.253  1.00 87.73           C  
ATOM    914  O   GLU A 114     -19.210  31.831  15.002  1.00 87.73           O  
ATOM    915  CB  GLU A 114     -19.614  31.313  11.821  1.00 87.73           C  
ATOM    916  CG  GLU A 114     -19.055  30.408  10.732  1.00 87.73           C  
ATOM    917  CD  GLU A 114     -18.595  31.167   9.498  1.00 87.73           C  
ATOM    918  OE1 GLU A 114     -18.057  30.535   8.561  1.00 87.73           O  
ATOM    919  OE2 GLU A 114     -18.773  32.406   9.468  1.00 87.73           O1-
ATOM    920  N   ARG A 115     -21.309  32.097  14.416  1.00 88.76           N  
ATOM    921  CA  ARG A 115     -21.621  33.088  15.441  1.00 88.76           C  
ATOM    922  C   ARG A 115     -21.955  32.416  16.769  1.00 88.76           C  
ATOM    923  O   ARG A 115     -22.079  33.086  17.796  1.00 88.76           O  
ATOM    924  CB  ARG A 115     -22.786  33.975  14.996  1.00 88.76           C  
ATOM    925  CG  ARG A 115     -22.447  34.900  13.837  1.00 88.76           C  
ATOM    926  CD  ARG A 115     -23.632  35.771  13.446  1.00 88.76           C  
ATOM    927  NE  ARG A 115     -23.356  36.548  12.241  1.00 88.76           N  
ATOM    928  CZ  ARG A 115     -24.243  37.317  11.615  1.00 88.76           C  
ATOM    929  NH1 ARG A 115     -25.486  37.427  12.070  1.00 88.76           N1+
ATOM    930  NH2 ARG A 115     -23.886  37.979  10.525  1.00 88.76           N  
ATOM    931  N   GLY A 116     -22.127  31.056  16.744  1.00 87.57           N  
ATOM    932  CA  GLY A 116     -22.468  30.296  17.936  1.00 87.57           C  
ATOM    933  C   GLY A 116     -23.923  30.444  18.340  1.00 87.57           C  
ATOM    934  O   GLY A 116     -24.257  30.342  19.522  1.00 87.57           O  
ATOM    935  N   ASP A 117     -24.782  30.943  17.464  1.00 92.40           N  
ATOM    936  CA  ASP A 117     -26.217  31.079  17.695  1.00 92.40           C  
ATOM    937  C   ASP A 117     -26.935  29.748  17.487  1.00 92.40           C  
ATOM    938  O   ASP A 117     -27.418  29.462  16.389  1.00 92.40           O  
ATOM    939  CB  ASP A 117     -26.809  32.146  16.774  1.00 92.40           C  
ATOM    940  CG  ASP A 117     -28.224  32.542  17.158  1.00 92.40           C  
ATOM    941  OD1 ASP A 117     -28.891  31.784  17.896  1.00 92.40           O  
ATOM    942  OD2 ASP A 117     -28.678  33.621  16.717  1.00 92.40           O1-
ATOM    943  N   GLU A 118     -27.073  28.965  18.517  1.00 92.38           N  
ATOM    944  CA  GLU A 118     -27.545  27.584  18.473  1.00 92.38           C  
ATOM    945  C   GLU A 118     -29.020  27.517  18.083  1.00 92.38           C  
ATOM    946  O   GLU A 118     -29.424  26.645  17.312  1.00 92.38           O  
ATOM    947  CB  GLU A 118     -27.325  26.896  19.822  1.00 92.38           C  
ATOM    948  CG  GLU A 118     -25.862  26.638  20.149  1.00 92.38           C  
ATOM    949  CD  GLU A 118     -25.660  25.946  21.488  1.00 92.38           C  
ATOM    950  OE1 GLU A 118     -24.494  25.697  21.872  1.00 92.38           O  
ATOM    951  OE2 GLU A 118     -26.674  25.650  22.157  1.00 92.38           O1-
ATOM    952  N   GLU A 119     -29.859  28.493  18.530  1.00 93.01           N  
ATOM    953  CA  GLU A 119     -31.281  28.540  18.207  1.00 93.01           C  
ATOM    954  C   GLU A 119     -31.504  28.865  16.734  1.00 93.01           C  
ATOM    955  O   GLU A 119     -32.315  28.220  16.066  1.00 93.01           O  
ATOM    956  CB  GLU A 119     -31.999  29.567  19.087  1.00 93.01           C  
ATOM    957  CG  GLU A 119     -33.516  29.456  19.050  1.00 93.01           C  
ATOM    958  CD  GLU A 119     -34.208  30.341  20.074  1.00 93.01           C  
ATOM    959  OE1 GLU A 119     -35.459  30.335  20.135  1.00 93.01           O  
ATOM    960  OE2 GLU A 119     -33.494  31.046  20.821  1.00 93.01           O1-
ATOM    961  N   GLU A 120     -30.854  29.861  16.242  1.00 93.63           N  
ATOM    962  CA  GLU A 120     -30.935  30.252  14.837  1.00 93.63           C  
ATOM    963  C   GLU A 120     -30.377  29.163  13.927  1.00 93.63           C  
ATOM    964  O   GLU A 120     -30.894  28.935  12.831  1.00 93.63           O  
ATOM    965  CB  GLU A 120     -30.190  31.569  14.602  1.00 93.63           C  
ATOM    966  CG  GLU A 120     -30.306  32.095  13.178  1.00 93.63           C  
ATOM    967  CD  GLU A 120     -31.714  32.538  12.815  1.00 93.63           C  
ATOM    968  OE1 GLU A 120     -32.018  32.667  11.608  1.00 93.63           O  
ATOM    969  OE2 GLU A 120     -32.521  32.758  13.746  1.00 93.63           O1-
ATOM    970  N   PHE A 121     -29.283  28.458  14.377  1.00 94.21           N  
ATOM    971  CA  PHE A 121     -28.736  27.323  13.643  1.00 94.21           C  
ATOM    972  C   PHE A 121     -29.780  26.224  13.490  1.00 94.21           C  
ATOM    973  O   PHE A 121     -30.018  25.736  12.382  1.00 94.21           O  
ATOM    974  CB  PHE A 121     -27.494  26.772  14.350  1.00 94.21           C  
ATOM    975  CG  PHE A 121     -27.054  25.425  13.844  1.00 94.21           C  
ATOM    976  CD1 PHE A 121     -27.309  24.274  14.578  1.00 94.21           C  
ATOM    977  CD2 PHE A 121     -26.385  25.311  12.632  1.00 94.21           C  
ATOM    978  CE1 PHE A 121     -26.903  23.026  14.111  1.00 94.21           C  
ATOM    979  CE2 PHE A 121     -25.976  24.068  12.159  1.00 94.21           C  
ATOM    980  CZ  PHE A 121     -26.234  22.926  12.901  1.00 94.21           C  
ATOM    981  N   ARG A 122     -30.456  25.843  14.602  1.00 94.28           N  
ATOM    982  CA  ARG A 122     -31.444  24.769  14.601  1.00 94.28           C  
ATOM    983  C   ARG A 122     -32.603  25.093  13.664  1.00 94.28           C  
ATOM    984  O   ARG A 122     -33.034  24.242  12.884  1.00 94.28           O  
ATOM    985  CB  ARG A 122     -31.968  24.518  16.016  1.00 94.28           C  
ATOM    986  CG  ARG A 122     -30.995  23.764  16.908  1.00 94.28           C  
ATOM    987  CD  ARG A 122     -31.613  23.426  18.257  1.00 94.28           C  
ATOM    988  NE  ARG A 122     -30.595  23.272  19.293  1.00 94.28           N  
ATOM    989  CZ  ARG A 122     -30.840  23.273  20.601  1.00 94.28           C  
ATOM    990  NH1 ARG A 122     -32.077  23.419  21.060  1.00 94.28           N1+
ATOM    991  NH2 ARG A 122     -29.838  23.125  21.457  1.00 94.28           N  
ATOM    992  N   LYS A 123     -33.122  26.307  13.742  1.00 95.27           N  
ATOM    993  CA  LYS A 123     -34.243  26.754  12.920  1.00 95.27           C  
ATOM    994  C   LYS A 123     -33.887  26.714  11.436  1.00 95.27           C  
ATOM    995  O   LYS A 123     -34.646  26.183  10.624  1.00 95.27           O  
ATOM    996  CB  LYS A 123     -34.671  28.167  13.318  1.00 95.27           C  
ATOM    997  CG  LYS A 123     -35.456  28.234  14.621  1.00 95.27           C  
ATOM    998  CD  LYS A 123     -35.922  29.651  14.921  1.00 95.27           C  
ATOM    999  CE  LYS A 123     -36.648  29.731  16.257  1.00 95.27           C  
ATOM   1000  NZ  LYS A 123     -37.068  31.128  16.578  1.00 95.27           N1+
ATOM   1001  N   ALA A 124     -32.719  27.256  11.121  1.00 93.95           N  
ATOM   1002  CA  ALA A 124     -32.264  27.360   9.738  1.00 93.95           C  
ATOM   1003  C   ALA A 124     -31.912  25.987   9.172  1.00 93.95           C  
ATOM   1004  O   ALA A 124     -32.207  25.694   8.010  1.00 93.95           O  
ATOM   1005  CB  ALA A 124     -31.061  28.296   9.642  1.00 93.95           C  
ATOM   1006  N   ALA A 125     -31.267  25.114   9.995  1.00 93.07           N  
ATOM   1007  CA  ALA A 125     -30.904  23.752   9.614  1.00 93.07           C  
ATOM   1008  C   ALA A 125     -32.147  22.903   9.359  1.00 93.07           C  
ATOM   1009  O   ALA A 125     -32.213  22.170   8.370  1.00 93.07           O  
ATOM   1010  CB  ALA A 125     -30.038  23.110  10.696  1.00 93.07           C  
ATOM   1011  N   GLU A 126     -33.156  23.031  10.163  1.00 95.11           N  
ATOM   1012  CA  GLU A 126     -34.409  22.298  10.007  1.00 95.11           C  
ATOM   1013  C   GLU A 126     -35.155  22.741   8.751  1.00 95.11           C  
ATOM   1014  O   GLU A 126     -35.741  21.916   8.048  1.00 95.11           O  
ATOM   1015  CB  GLU A 126     -35.297  22.483  11.240  1.00 95.11           C  
ATOM   1016  CG  GLU A 126     -34.831  21.698  12.457  1.00 95.11           C  
ATOM   1017  CD  GLU A 126     -35.698  21.924  13.685  1.00 95.11           C  
ATOM   1018  OE1 GLU A 126     -35.449  21.283  14.731  1.00 95.11           O  
ATOM   1019  OE2 GLU A 126     -36.636  22.749  13.600  1.00 95.11           O1-
ATOM   1020  N   LYS A 127     -35.196  23.987   8.600  1.00 95.36           N  
ATOM   1021  CA  LYS A 127     -35.818  24.514   7.389  1.00 95.36           C  
ATOM   1022  C   LYS A 127     -35.117  23.990   6.138  1.00 95.36           C  
ATOM   1023  O   LYS A 127     -35.773  23.616   5.164  1.00 95.36           O  
ATOM   1024  CB  LYS A 127     -35.801  26.043   7.397  1.00 95.36           C  
ATOM   1025  CG  LYS A 127     -36.581  26.677   6.254  1.00 95.36           C  
ATOM   1026  CD  LYS A 127     -36.680  28.189   6.415  1.00 95.36           C  
ATOM   1027  CE  LYS A 127     -37.497  28.819   5.295  1.00 95.36           C  
ATOM   1028  NZ  LYS A 127     -37.603  30.300   5.453  1.00 95.36           N1+
ATOM   1029  N   ALA A 128     -33.762  24.023   6.121  1.00 92.75           N  
ATOM   1030  CA  ALA A 128     -32.971  23.524   4.999  1.00 92.75           C  
ATOM   1031  C   ALA A 128     -33.296  22.061   4.708  1.00 92.75           C  
ATOM   1032  O   ALA A 128     -33.482  21.679   3.549  1.00 92.75           O  
ATOM   1033  CB  ALA A 128     -31.480  23.688   5.284  1.00 92.75           C  
ATOM   1034  N   LEU A 129     -33.403  21.219   5.761  1.00 93.51           N  
ATOM   1035  CA  LEU A 129     -33.708  19.798   5.637  1.00 93.51           C  
ATOM   1036  C   LEU A 129     -35.130  19.589   5.128  1.00 93.51           C  
ATOM   1037  O   LEU A 129     -35.379  18.695   4.317  1.00 93.51           O  
ATOM   1038  CB  LEU A 129     -33.526  19.090   6.982  1.00 93.51           C  
ATOM   1039  CG  LEU A 129     -32.086  18.931   7.475  1.00 93.51           C  
ATOM   1040  CD1 LEU A 129     -32.069  18.332   8.877  1.00 93.51           C  
ATOM   1041  CD2 LEU A 129     -31.282  18.068   6.510  1.00 93.51           C  
ATOM   1042  N   GLU A 130     -36.064  20.392   5.641  1.00 94.76           N  
ATOM   1043  CA  GLU A 130     -37.447  20.334   5.176  1.00 94.76           C  
ATOM   1044  C   GLU A 130     -37.540  20.624   3.682  1.00 94.76           C  
ATOM   1045  O   GLU A 130     -38.234  19.917   2.948  1.00 94.76           O  
ATOM   1046  CB  GLU A 130     -38.318  21.321   5.959  1.00 94.76           C  
ATOM   1047  CG  GLU A 130     -39.787  21.290   5.563  1.00 94.76           C  
ATOM   1048  CD  GLU A 130     -40.618  22.352   6.265  1.00 94.76           C  
ATOM   1049  OE1 GLU A 130     -41.791  22.560   5.877  1.00 94.76           O  
ATOM   1050  OE2 GLU A 130     -40.094  22.983   7.210  1.00 94.76           O1-
ATOM   1051  N   LEU A 131     -36.903  21.712   3.238  1.00 94.30           N  
ATOM   1052  CA  LEU A 131     -36.893  22.109   1.834  1.00 94.30           C  
ATOM   1053  C   LEU A 131     -36.239  21.034   0.970  1.00 94.30           C  
ATOM   1054  O   LEU A 131     -36.695  20.767  -0.144  1.00 94.30           O  
ATOM   1055  CB  LEU A 131     -36.157  23.439   1.658  1.00 94.30           C  
ATOM   1056  CG  LEU A 131     -36.854  24.678   2.220  1.00 94.30           C  
ATOM   1057  CD1 LEU A 131     -35.900  25.868   2.222  1.00 94.30           C  
ATOM   1058  CD2 LEU A 131     -38.111  24.996   1.416  1.00 94.30           C  
ATOM   1059  N   ALA A 132     -35.104  20.418   1.441  1.00 90.50           N  
ATOM   1060  CA  ALA A 132     -34.415  19.333   0.746  1.00 90.50           C  
ATOM   1061  C   ALA A 132     -35.337  18.132   0.554  1.00 90.50           C  
ATOM   1062  O   ALA A 132     -35.342  17.510  -0.511  1.00 90.50           O  
ATOM   1063  CB  ALA A 132     -33.162  18.920   1.515  1.00 90.50           C  
ATOM   1064  N   LYS A 133     -36.116  17.801   1.542  1.00 91.08           N  
ATOM   1065  CA  LYS A 133     -37.092  16.719   1.456  1.00 91.08           C  
ATOM   1066  C   LYS A 133     -38.170  17.033   0.422  1.00 91.08           C  
ATOM   1067  O   LYS A 133     -38.567  16.160  -0.354  1.00 91.08           O  
ATOM   1068  CB  LYS A 133     -37.733  16.462   2.820  1.00 91.08           C  
ATOM   1069  CG  LYS A 133     -38.579  15.200   2.880  1.00 91.08           C  
ATOM   1070  CD  LYS A 133     -39.125  14.958   4.281  1.00 91.08           C  
ATOM   1071  CE  LYS A 133     -40.012  13.721   4.331  1.00 91.08           C  
ATOM   1072  NZ  LYS A 133     -40.553  13.483   5.702  1.00 91.08           N1+
ATOM   1073  N   ARG A 134     -38.693  18.199   0.527  1.00 91.36           N  
ATOM   1074  CA  ARG A 134     -39.690  18.642  -0.442  1.00 91.36           C  
ATOM   1075  C   ARG A 134     -39.136  18.585  -1.862  1.00 91.36           C  
ATOM   1076  O   ARG A 134     -39.848  18.214  -2.798  1.00 91.36           O  
ATOM   1077  CB  ARG A 134     -40.161  20.061  -0.119  1.00 91.36           C  
ATOM   1078  CG  ARG A 134     -41.110  20.141   1.065  1.00 91.36           C  
ATOM   1079  CD  ARG A 134     -41.499  21.578   1.381  1.00 91.36           C  
ATOM   1080  NE  ARG A 134     -42.422  22.117   0.386  1.00 91.36           N  
ATOM   1081  CZ  ARG A 134     -42.856  23.374   0.356  1.00 91.36           C  
ATOM   1082  NH1 ARG A 134     -42.457  24.251   1.270  1.00 91.36           N1+
ATOM   1083  NH2 ARG A 134     -43.696  23.758  -0.595  1.00 91.36           N  
ATOM   1084  N   LEU A 135     -37.912  19.026  -2.011  1.00 90.22           N  
ATOM   1085  CA  LEU A 135     -37.224  19.010  -3.298  1.00 90.22           C  
ATOM   1086  C   LEU A 135     -37.127  17.590  -3.845  1.00 90.22           C  
ATOM   1087  O   LEU A 135     -37.351  17.363  -5.036  1.00 90.22           O  
ATOM   1088  CB  LEU A 135     -35.825  19.616  -3.165  1.00 90.22           C  
ATOM   1089  CG  LEU A 135     -35.019  19.752  -4.457  1.00 90.22           C  
ATOM   1090  CD1 LEU A 135     -35.739  20.675  -5.436  1.00 90.22           C  
ATOM   1091  CD2 LEU A 135     -33.615  20.269  -4.162  1.00 90.22           C  
ATOM   1092  N   VAL A 136     -36.793  16.655  -3.030  1.00 87.62           N  
ATOM   1093  CA  VAL A 136     -36.690  15.245  -3.388  1.00 87.62           C  
ATOM   1094  C   VAL A 136     -38.052  14.725  -3.842  1.00 87.62           C  
ATOM   1095  O   VAL A 136     -38.144  13.975  -4.816  1.00 87.62           O  
ATOM   1096  CB  VAL A 136     -36.161  14.397  -2.209  1.00 87.62           C  
ATOM   1097  CG1 VAL A 136     -36.246  12.906  -2.536  1.00 87.62           C  
ATOM   1098  CG2 VAL A 136     -34.724  14.791  -1.871  1.00 87.62           C  
ATOM   1099  N   GLU A 137     -39.127  15.143  -3.199  1.00 88.30           N  
ATOM   1100  CA  GLU A 137     -40.480  14.744  -3.573  1.00 88.30           C  
ATOM   1101  C   GLU A 137     -40.846  15.262  -4.961  1.00 88.30           C  
ATOM   1102  O   GLU A 137     -41.462  14.547  -5.754  1.00 88.30           O  
ATOM   1103  CB  GLU A 137     -41.494  15.244  -2.541  1.00 88.30           C  
ATOM   1104  CG  GLU A 137     -41.397  14.544  -1.193  1.00 88.30           C  
ATOM   1105  CD  GLU A 137     -41.662  13.049  -1.272  1.00 88.30           C  
ATOM   1106  OE1 GLU A 137     -40.937  12.268  -0.614  1.00 88.30           O  
ATOM   1107  OE2 GLU A 137     -42.600  12.656  -2.000  1.00 88.30           O1-
ATOM   1108  N   ILE A 138     -40.443  16.442  -5.191  1.00 84.46           N  
ATOM   1109  CA  ILE A 138     -40.702  17.070  -6.483  1.00 84.46           C  
ATOM   1110  C   ILE A 138     -39.871  16.386  -7.566  1.00 84.46           C  
ATOM   1111  O   ILE A 138     -40.358  16.151  -8.674  1.00 84.46           O  
ATOM   1112  CB  ILE A 138     -40.394  18.584  -6.447  1.00 84.46           C  
ATOM   1113  CG1 ILE A 138     -41.389  19.310  -5.533  1.00 84.46           C  
ATOM   1114  CG2 ILE A 138     -40.419  19.174  -7.860  1.00 84.46           C  
ATOM   1115  CD1 ILE A 138     -41.067  20.782  -5.313  1.00 84.46           C  
ATOM   1116  N   ALA A 139     -38.640  16.078  -7.196  1.00 81.08           N  
ATOM   1117  CA  ALA A 139     -37.695  15.453  -8.119  1.00 81.08           C  
ATOM   1118  C   ALA A 139     -38.106  14.020  -8.437  1.00 81.08           C  
ATOM   1119  O   ALA A 139     -37.787  13.499  -9.510  1.00 81.08           O  
ATOM   1120  CB  ALA A 139     -36.284  15.482  -7.535  1.00 81.08           C  
ATOM   1121  N   LYS A 140     -38.862  13.410  -7.546  1.00 72.79           N  
ATOM   1122  CA  LYS A 140     -39.423  12.076  -7.739  1.00 72.79           C  
ATOM   1123  C   LYS A 140     -40.447  12.068  -8.870  1.00 72.79           C  
ATOM   1124  O   LYS A 140     -40.496  11.124  -9.663  1.00 72.79           O  
ATOM   1125  CB  LYS A 140     -40.068  11.574  -6.446  1.00 72.79           C  
ATOM   1126  CG  LYS A 140     -40.496  10.114  -6.494  1.00 72.79           C  
ATOM   1127  CD  LYS A 140     -41.102   9.665  -5.171  1.00 72.79           C  
ATOM   1128  CE  LYS A 140     -41.620   8.235  -5.249  1.00 72.79           C  
ATOM   1129  NZ  LYS A 140     -42.235   7.799  -3.960  1.00 72.79           N1+
ATOM   1130  N   LYS A 141     -41.154  13.035  -8.994  1.00 72.77           N  
ATOM   1131  CA  LYS A 141     -42.255  13.136  -9.947  1.00 72.77           C  
ATOM   1132  C   LYS A 141     -41.745  13.486 -11.343  1.00 72.77           C  
ATOM   1133  O   LYS A 141     -42.288  13.015 -12.343  1.00 72.77           O  
ATOM   1134  CB  LYS A 141     -43.271  14.181  -9.484  1.00 72.77           C  
ATOM   1135  CG  LYS A 141     -44.076  13.764  -8.263  1.00 72.77           C  
ATOM   1136  CD  LYS A 141     -45.111  14.816  -7.888  1.00 72.77           C  
ATOM   1137  CE  LYS A 141     -45.871  14.431  -6.625  1.00 72.77           C  
ATOM   1138  NZ  LYS A 141     -46.845  15.488  -6.220  1.00 72.77           N1+
ATOM   1139  N   GLN A 142     -40.485  14.031 -11.385  1.00 68.08           N  
ATOM   1140  CA  GLN A 142     -40.014  14.630 -12.629  1.00 68.08           C  
ATOM   1141  C   GLN A 142     -38.692  14.009 -13.072  1.00 68.08           C  
ATOM   1142  O   GLN A 142     -38.164  14.354 -14.131  1.00 68.08           O  
ATOM   1143  CB  GLN A 142     -39.856  16.143 -12.471  1.00 68.08           C  
ATOM   1144  CG  GLN A 142     -41.169  16.876 -12.228  1.00 68.08           C  
ATOM   1145  CD  GLN A 142     -40.992  18.379 -12.127  1.00 68.08           C  
ATOM   1146  NE2 GLN A 142     -42.046  19.075 -11.717  1.00 68.08           N  
ATOM   1147  OE1 GLN A 142     -39.914  18.912 -12.413  1.00 68.08           O  
ATOM   1148  N   SER A 143     -38.134  12.843 -12.273  1.00 69.04           N  
ATOM   1149  CA  SER A 143     -36.876  12.150 -12.528  1.00 69.04           C  
ATOM   1150  C   SER A 143     -35.735  13.137 -12.747  1.00 69.04           C  
ATOM   1151  O   SER A 143     -35.049  13.084 -13.770  1.00 69.04           O  
ATOM   1152  CB  SER A 143     -37.006  11.231 -13.743  1.00 69.04           C  
ATOM   1153  OG  SER A 143     -38.000  10.244 -13.524  1.00 69.04           O  
ATOM   1154  N   LEU A 144     -35.560  13.995 -11.922  1.00 79.24           N  
ATOM   1155  CA  LEU A 144     -34.486  14.980 -11.996  1.00 79.24           C  
ATOM   1156  C   LEU A 144     -33.376  14.650 -11.004  1.00 79.24           C  
ATOM   1157  O   LEU A 144     -33.374  15.153  -9.878  1.00 79.24           O  
ATOM   1158  CB  LEU A 144     -35.029  16.385 -11.723  1.00 79.24           C  
ATOM   1159  CG  LEU A 144     -36.060  16.920 -12.719  1.00 79.24           C  
ATOM   1160  CD1 LEU A 144     -36.690  18.203 -12.191  1.00 79.24           C  
ATOM   1161  CD2 LEU A 144     -35.414  17.156 -14.081  1.00 79.24           C  
ATOM   1162  N   PRO A 145     -32.400  13.818 -11.354  1.00 81.66           N  
ATOM   1163  CA  PRO A 145     -31.323  13.304 -10.505  1.00 81.66           C  
ATOM   1164  C   PRO A 145     -30.430  14.411  -9.949  1.00 81.66           C  
ATOM   1165  O   PRO A 145     -29.935  14.303  -8.825  1.00 81.66           O  
ATOM   1166  CB  PRO A 145     -30.535  12.391 -11.449  1.00 81.66           C  
ATOM   1167  CG  PRO A 145     -30.977  12.787 -12.820  1.00 81.66           C  
ATOM   1168  CD  PRO A 145     -32.331  13.430 -12.719  1.00 81.66           C  
ATOM   1169  N   GLU A 146     -30.309  15.538 -10.684  1.00 83.37           N  
ATOM   1170  CA  GLU A 146     -29.474  16.654 -10.253  1.00 83.37           C  
ATOM   1171  C   GLU A 146     -30.090  17.376  -9.058  1.00 83.37           C  
ATOM   1172  O   GLU A 146     -29.371  17.876  -8.190  1.00 83.37           O  
ATOM   1173  CB  GLU A 146     -29.254  17.638 -11.406  1.00 83.37           C  
ATOM   1174  CG  GLU A 146     -28.393  17.083 -12.531  1.00 83.37           C  
ATOM   1175  CD  GLU A 146     -29.155  16.168 -13.475  1.00 83.37           C  
ATOM   1176  OE1 GLU A 146     -28.543  15.635 -14.430  1.00 83.37           O  
ATOM   1177  OE2 GLU A 146     -30.373  15.982 -13.260  1.00 83.37           O1-
ATOM   1178  N   PHE A 147     -31.332  17.407  -8.907  1.00 87.29           N  
ATOM   1179  CA  PHE A 147     -32.048  18.005  -7.786  1.00 87.29           C  
ATOM   1180  C   PHE A 147     -32.000  17.094  -6.565  1.00 87.29           C  
ATOM   1181  O   PHE A 147     -31.886  17.569  -5.434  1.00 87.29           O  
ATOM   1182  CB  PHE A 147     -33.503  18.295  -8.168  1.00 87.29           C  
ATOM   1183  CG  PHE A 147     -33.660  19.432  -9.141  1.00 87.29           C  
ATOM   1184  CD1 PHE A 147     -33.700  20.747  -8.695  1.00 87.29           C  
ATOM   1185  CD2 PHE A 147     -33.768  19.184 -10.504  1.00 87.29           C  
ATOM   1186  CE1 PHE A 147     -33.845  21.801  -9.594  1.00 87.29           C  
ATOM   1187  CE2 PHE A 147     -33.913  20.233 -11.409  1.00 87.29           C  
ATOM   1188  CZ  PHE A 147     -33.952  21.540 -10.951  1.00 87.29           C  
ATOM   1189  N   VAL A 148     -32.109  15.774  -6.802  1.00 87.87           N  
ATOM   1190  CA  VAL A 148     -31.964  14.788  -5.736  1.00 87.87           C  
ATOM   1191  C   VAL A 148     -30.539  14.821  -5.189  1.00 87.87           C  
ATOM   1192  O   VAL A 148     -30.333  14.775  -3.974  1.00 87.87           O  
ATOM   1193  CB  VAL A 148     -32.313  13.364  -6.230  1.00 87.87           C  
ATOM   1194  CG1 VAL A 148     -32.083  12.338  -5.121  1.00 87.87           C  
ATOM   1195  CG2 VAL A 148     -33.757  13.309  -6.723  1.00 87.87           C  
ATOM   1196  N   LEU A 149     -29.621  14.951  -6.076  1.00 87.39           N  
ATOM   1197  CA  LEU A 149     -28.218  15.075  -5.697  1.00 87.39           C  
ATOM   1198  C   LEU A 149     -27.981  16.351  -4.896  1.00 87.39           C  
ATOM   1199  O   LEU A 149     -27.274  16.333  -3.886  1.00 87.39           O  
ATOM   1200  CB  LEU A 149     -27.324  15.065  -6.940  1.00 87.39           C  
ATOM   1201  CG  LEU A 149     -27.053  13.698  -7.570  1.00 87.39           C  
ATOM   1202  CD1 LEU A 149     -26.399  13.866  -8.938  1.00 87.39           C  
ATOM   1203  CD2 LEU A 149     -26.179  12.850  -6.654  1.00 87.39           C  
ATOM   1204  N   ALA A 150     -28.505  17.451  -5.345  1.00 87.18           N  
ATOM   1205  CA  ALA A 150     -28.397  18.729  -4.647  1.00 87.18           C  
ATOM   1206  C   ALA A 150     -29.026  18.652  -3.259  1.00 87.18           C  
ATOM   1207  O   ALA A 150     -28.468  19.166  -2.288  1.00 87.18           O  
ATOM   1208  CB  ALA A 150     -29.053  19.839  -5.465  1.00 87.18           C  
ATOM   1209  N   ALA A 151     -30.121  18.021  -3.096  1.00 90.08           N  
ATOM   1210  CA  ALA A 151     -30.804  17.820  -1.821  1.00 90.08           C  
ATOM   1211  C   ALA A 151     -29.952  16.989  -0.866  1.00 90.08           C  
ATOM   1212  O   ALA A 151     -29.871  17.290   0.327  1.00 90.08           O  
ATOM   1213  CB  ALA A 151     -32.158  17.150  -2.041  1.00 90.08           C  
ATOM   1214  N   ALA A 152     -29.326  15.950  -1.432  1.00 87.99           N  
ATOM   1215  CA  ALA A 152     -28.443  15.079  -0.661  1.00 87.99           C  
ATOM   1216  C   ALA A 152     -27.225  15.843  -0.151  1.00 87.99           C  
ATOM   1217  O   ALA A 152     -26.826  15.689   1.005  1.00 87.99           O  
ATOM   1218  CB  ALA A 152     -28.005  13.885  -1.505  1.00 87.99           C  
ATOM   1219  N   GLU A 153     -26.726  16.655  -0.937  1.00 89.00           N  
ATOM   1220  CA  GLU A 153     -25.554  17.450  -0.580  1.00 89.00           C  
ATOM   1221  C   GLU A 153     -25.899  18.496   0.476  1.00 89.00           C  
ATOM   1222  O   GLU A 153     -25.093  18.779   1.364  1.00 89.00           O  
ATOM   1223  CB  GLU A 153     -24.964  18.127  -1.820  1.00 89.00           C  
ATOM   1224  CG  GLU A 153     -24.294  17.162  -2.787  1.00 89.00           C  
ATOM   1225  CD  GLU A 153     -22.935  16.677  -2.306  1.00 89.00           C  
ATOM   1226  OE1 GLU A 153     -22.346  15.783  -2.954  1.00 89.00           O  
ATOM   1227  OE2 GLU A 153     -22.457  17.195  -1.273  1.00 89.00           O1-
ATOM   1228  N   ILE A 154     -26.994  19.079   0.346  1.00 90.65           N  
ATOM   1229  CA  ILE A 154     -27.476  20.025   1.346  1.00 90.65           C  
ATOM   1230  C   ILE A 154     -27.655  19.314   2.685  1.00 90.65           C  
ATOM   1231  O   ILE A 154     -27.245  19.830   3.728  1.00 90.65           O  
ATOM   1232  CB  ILE A 154     -28.805  20.682   0.907  1.00 90.65           C  
ATOM   1233  CG1 ILE A 154     -28.563  21.648  -0.258  1.00 90.65           C  
ATOM   1234  CG2 ILE A 154     -29.467  21.401   2.086  1.00 90.65           C  
ATOM   1235  CD1 ILE A 154     -29.839  22.192  -0.886  1.00 90.65           C  
ATOM   1236  N   ALA A 155     -28.304  18.146   2.722  1.00 90.81           N  
ATOM   1237  CA  ALA A 155     -28.482  17.332   3.923  1.00 90.81           C  
ATOM   1238  C   ALA A 155     -27.136  16.967   4.542  1.00 90.81           C  
ATOM   1239  O   ALA A 155     -26.970  17.032   5.762  1.00 90.81           O  
ATOM   1240  CB  ALA A 155     -29.275  16.069   3.596  1.00 90.81           C  
ATOM   1241  N   LEU A 156     -26.166  16.636   3.742  1.00 89.99           N  
ATOM   1242  CA  LEU A 156     -24.826  16.306   4.213  1.00 89.99           C  
ATOM   1243  C   LEU A 156     -24.145  17.530   4.815  1.00 89.99           C  
ATOM   1244  O   LEU A 156     -23.460  17.426   5.835  1.00 89.99           O  
ATOM   1245  CB  LEU A 156     -23.978  15.746   3.068  1.00 89.99           C  
ATOM   1246  CG  LEU A 156     -24.217  14.280   2.701  1.00 89.99           C  
ATOM   1247  CD1 LEU A 156     -23.454  13.921   1.430  1.00 89.99           C  
ATOM   1248  CD2 LEU A 156     -23.809  13.367   3.852  1.00 89.99           C  
ATOM   1249  N   ALA A 157     -24.292  18.631   4.128  1.00 89.82           N  
ATOM   1250  CA  ALA A 157     -23.730  19.886   4.622  1.00 89.82           C  
ATOM   1251  C   ALA A 157     -24.302  20.242   5.991  1.00 89.82           C  
ATOM   1252  O   ALA A 157     -23.571  20.681   6.882  1.00 89.82           O  
ATOM   1253  CB  ALA A 157     -23.991  21.014   3.628  1.00 89.82           C  
ATOM   1254  N   VAL A 158     -25.577  20.117   6.154  1.00 91.98           N  
ATOM   1255  CA  VAL A 158     -26.243  20.357   7.430  1.00 91.98           C  
ATOM   1256  C   VAL A 158     -25.701  19.396   8.485  1.00 91.98           C  
ATOM   1257  O   VAL A 158     -25.481  19.786   9.635  1.00 91.98           O  
ATOM   1258  CB  VAL A 158     -27.776  20.206   7.308  1.00 91.98           C  
ATOM   1259  CG1 VAL A 158     -28.435  20.259   8.685  1.00 91.98           C  
ATOM   1260  CG2 VAL A 158     -28.348  21.291   6.398  1.00 91.98           C  
ATOM   1261  N   ALA A 159     -25.539  18.150   8.141  1.00 89.79           N  
ATOM   1262  CA  ALA A 159     -24.966  17.135   9.022  1.00 89.79           C  
ATOM   1263  C   ALA A 159     -23.565  17.532   9.478  1.00 89.79           C  
ATOM   1264  O   ALA A 159     -23.224  17.389  10.655  1.00 89.79           O  
ATOM   1265  CB  ALA A 159     -24.930  15.781   8.320  1.00 89.79           C  
ATOM   1266  N   GLU A 160     -22.766  18.029   8.570  1.00 90.35           N  
ATOM   1267  CA  GLU A 160     -21.417  18.476   8.901  1.00 90.35           C  
ATOM   1268  C   GLU A 160     -21.447  19.638   9.891  1.00 90.35           C  
ATOM   1269  O   GLU A 160     -20.666  19.668  10.844  1.00 90.35           O  
ATOM   1270  CB  GLU A 160     -20.660  18.883   7.634  1.00 90.35           C  
ATOM   1271  CG  GLU A 160     -20.238  17.708   6.765  1.00 90.35           C  
ATOM   1272  CD  GLU A 160     -19.586  18.131   5.458  1.00 90.35           C  
ATOM   1273  OE1 GLU A 160     -19.233  17.250   4.643  1.00 90.35           O  
ATOM   1274  OE2 GLU A 160     -19.425  19.355   5.250  1.00 90.35           O1-
ATOM   1275  N   LEU A 161     -22.333  20.618   9.638  1.00 90.48           N  
ATOM   1276  CA  LEU A 161     -22.488  21.761  10.532  1.00 90.48           C  
ATOM   1277  C   LEU A 161     -22.982  21.314  11.905  1.00 90.48           C  
ATOM   1278  O   LEU A 161     -22.513  21.812  12.930  1.00 90.48           O  
ATOM   1279  CB  LEU A 161     -23.460  22.782   9.935  1.00 90.48           C  
ATOM   1280  CG  LEU A 161     -22.937  23.606   8.757  1.00 90.48           C  
ATOM   1281  CD1 LEU A 161     -24.067  24.421   8.138  1.00 90.48           C  
ATOM   1282  CD2 LEU A 161     -21.798  24.515   9.204  1.00 90.48           C  
ATOM   1283  N   ALA A 162     -23.969  20.423  11.878  1.00 88.58           N  
ATOM   1284  CA  ALA A 162     -24.519  19.884  13.118  1.00 88.58           C  
ATOM   1285  C   ALA A 162     -23.450  19.139  13.913  1.00 88.58           C  
ATOM   1286  O   ALA A 162     -23.425  19.204  15.145  1.00 88.58           O  
ATOM   1287  CB  ALA A 162     -25.697  18.960  12.822  1.00 88.58           C  
ATOM   1288  N   ALA A 163     -22.637  18.366  13.220  1.00 85.79           N  
ATOM   1289  CA  ALA A 163     -21.523  17.665  13.852  1.00 85.79           C  
ATOM   1290  C   ALA A 163     -20.546  18.649  14.489  1.00 85.79           C  
ATOM   1291  O   ALA A 163     -20.034  18.406  15.584  1.00 85.79           O  
ATOM   1292  CB  ALA A 163     -20.800  16.787  12.833  1.00 85.79           C  
ATOM   1293  N   LYS A 164     -20.259  19.768  13.801  1.00 86.18           N  
ATOM   1294  CA  LYS A 164     -19.377  20.816  14.306  1.00 86.18           C  
ATOM   1295  C   LYS A 164     -19.973  21.491  15.538  1.00 86.18           C  
ATOM   1296  O   LYS A 164     -19.250  21.833  16.476  1.00 86.18           O  
ATOM   1297  CB  LYS A 164     -19.104  21.856  13.219  1.00 86.18           C  
ATOM   1298  CG  LYS A 164     -18.073  22.905  13.611  1.00 86.18           C  
ATOM   1299  CD  LYS A 164     -17.836  23.904  12.486  1.00 86.18           C  
ATOM   1300  CE  LYS A 164     -16.864  25.000  12.905  1.00 86.18           C  
ATOM   1301  NZ  LYS A 164     -16.654  26.000  11.815  1.00 86.18           N1+
ATOM   1302  N   ASN A 165     -21.315  21.665  15.576  1.00 84.62           N  
ATOM   1303  CA  ASN A 165     -22.038  22.370  16.630  1.00 84.62           C  
ATOM   1304  C   ASN A 165     -22.518  21.412  17.716  1.00 84.62           C  
ATOM   1305  O   ASN A 165     -23.296  21.799  18.591  1.00 84.62           O  
ATOM   1306  CB  ASN A 165     -23.219  23.144  16.045  1.00 84.62           C  
ATOM   1307  CG  ASN A 165     -22.796  24.429  15.362  1.00 84.62           C  
ATOM   1308  ND2 ASN A 165     -22.973  24.490  14.047  1.00 84.62           N  
ATOM   1309  OD1 ASN A 165     -22.311  25.361  16.011  1.00 84.62           O  
ATOM   1310  N   ASN A 166     -22.117  20.142  17.579  1.00 82.93           N  
ATOM   1311  CA  ASN A 166     -22.483  19.090  18.521  1.00 82.93           C  
ATOM   1312  C   ASN A 166     -23.992  19.037  18.744  1.00 82.93           C  
ATOM   1313  O   ASN A 166     -24.451  18.893  19.879  1.00 82.93           O  
ATOM   1314  CB  ASN A 166     -21.756  19.284  19.853  1.00 82.93           C  
ATOM   1315  CG  ASN A 166     -20.250  19.171  19.718  1.00 82.93           C  
ATOM   1316  ND2 ASN A 166     -19.530  20.129  20.288  1.00 82.93           N  
ATOM   1317  OD1 ASN A 166     -19.738  18.229  19.106  1.00 82.93           O  
ATOM   1318  N   ASP A 167     -24.782  19.422  17.764  1.00 86.01           N  
ATOM   1319  CA  ASP A 167     -26.238  19.326  17.800  1.00 86.01           C  
ATOM   1320  C   ASP A 167     -26.710  17.946  17.347  1.00 86.01           C  
ATOM   1321  O   ASP A 167     -26.904  17.712  16.152  1.00 86.01           O  
ATOM   1322  CB  ASP A 167     -26.869  20.411  16.925  1.00 86.01           C  
ATOM   1323  CG  ASP A 167     -28.348  20.611  17.203  1.00 86.01           C  
ATOM   1324  OD1 ASP A 167     -29.072  19.612  17.403  1.00 86.01           O  
ATOM   1325  OD2 ASP A 167     -28.795  21.778  17.220  1.00 86.01           O1-
ATOM   1326  N   SER A 168     -26.895  17.044  18.299  1.00 81.10           N  
ATOM   1327  CA  SER A 168     -27.161  15.631  18.047  1.00 81.10           C  
ATOM   1328  C   SER A 168     -28.527  15.433  17.398  1.00 81.10           C  
ATOM   1329  O   SER A 168     -28.704  14.535  16.573  1.00 81.10           O  
ATOM   1330  CB  SER A 168     -27.084  14.831  19.347  1.00 81.10           C  
ATOM   1331  OG  SER A 168     -27.975  15.358  20.315  1.00 81.10           O  
ATOM   1332  N   GLU A 169     -29.457  16.317  17.745  1.00 84.11           N  
ATOM   1333  CA  GLU A 169     -30.805  16.242  17.190  1.00 84.11           C  
ATOM   1334  C   GLU A 169     -30.811  16.597  15.706  1.00 84.11           C  
ATOM   1335  O   GLU A 169     -31.396  15.879  14.893  1.00 84.11           O  
ATOM   1336  CB  GLU A 169     -31.754  17.167  17.956  1.00 84.11           C  
ATOM   1337  CG  GLU A 169     -33.223  16.964  17.612  1.00 84.11           C  
ATOM   1338  CD  GLU A 169     -34.157  17.841  18.430  1.00 84.11           C  
ATOM   1339  OE1 GLU A 169     -35.383  17.819  18.178  1.00 84.11           O  
ATOM   1340  OE2 GLU A 169     -33.659  18.556  19.328  1.00 84.11           O1-
ATOM   1341  N   VAL A 170     -30.212  17.695  15.290  1.00 88.29           N  
ATOM   1342  CA  VAL A 170     -30.118  18.152  13.908  1.00 88.29           C  
ATOM   1343  C   VAL A 170     -29.221  17.208  13.111  1.00 88.29           C  
ATOM   1344  O   VAL A 170     -29.499  16.913  11.946  1.00 88.29           O  
ATOM   1345  CB  VAL A 170     -29.577  19.598  13.823  1.00 88.29           C  
ATOM   1346  CG1 VAL A 170     -29.352  20.006  12.368  1.00 88.29           C  
ATOM   1347  CG2 VAL A 170     -30.537  20.567  14.511  1.00 88.29           C  
ATOM   1348  N   LEU A 171     -28.129  16.681  13.740  1.00 85.11           N  
ATOM   1349  CA  LEU A 171     -27.234  15.707  13.126  1.00 85.11           C  
ATOM   1350  C   LEU A 171     -27.994  14.447  12.724  1.00 85.11           C  
ATOM   1351  O   LEU A 171     -27.839  13.954  11.605  1.00 85.11           O  
ATOM   1352  CB  LEU A 171     -26.096  15.346  14.085  1.00 85.11           C  
ATOM   1353  CG  LEU A 171     -25.070  14.336  13.569  1.00 85.11           C  
ATOM   1354  CD1 LEU A 171     -24.415  14.851  12.292  1.00 85.11           C  
ATOM   1355  CD2 LEU A 171     -24.019  14.048  14.636  1.00 85.11           C  
ATOM   1356  N   GLU A 172     -28.807  13.944  13.554  1.00 83.22           N  
ATOM   1357  CA  GLU A 172     -29.625  12.766  13.283  1.00 83.22           C  
ATOM   1358  C   GLU A 172     -30.583  13.015  12.122  1.00 83.22           C  
ATOM   1359  O   GLU A 172     -30.703  12.184  11.220  1.00 83.22           O  
ATOM   1360  CB  GLU A 172     -30.409  12.357  14.533  1.00 83.22           C  
ATOM   1361  CG  GLU A 172     -31.258  11.108  14.345  1.00 83.22           C  
ATOM   1362  CD  GLU A 172     -32.139  10.796  15.543  1.00 83.22           C  
ATOM   1363  OE1 GLU A 172     -33.043   9.938  15.424  1.00 83.22           O  
ATOM   1364  OE2 GLU A 172     -31.926  11.415  16.609  1.00 83.22           O1-
ATOM   1365  N   LYS A 173     -31.327  14.059  12.203  1.00 88.24           N  
ATOM   1366  CA  LYS A 173     -32.287  14.422  11.164  1.00 88.24           C  
ATOM   1367  C   LYS A 173     -31.597  14.591   9.813  1.00 88.24           C  
ATOM   1368  O   LYS A 173     -32.112  14.143   8.787  1.00 88.24           O  
ATOM   1369  CB  LYS A 173     -33.026  15.707  11.540  1.00 88.24           C  
ATOM   1370  CG  LYS A 173     -34.052  15.529  12.650  1.00 88.24           C  
ATOM   1371  CD  LYS A 173     -34.777  16.833  12.955  1.00 88.24           C  
ATOM   1372  CE  LYS A 173     -35.730  16.681  14.133  1.00 88.24           C  
ATOM   1373  NZ  LYS A 173     -36.407  17.970  14.467  1.00 88.24           N1+
ATOM   1374  N   ALA A 174     -30.458  15.258   9.809  1.00 87.61           N  
ATOM   1375  CA  ALA A 174     -29.682  15.525   8.600  1.00 87.61           C  
ATOM   1376  C   ALA A 174     -29.144  14.230   7.998  1.00 87.61           C  
ATOM   1377  O   ALA A 174     -29.208  14.030   6.783  1.00 87.61           O  
ATOM   1378  CB  ALA A 174     -28.536  16.486   8.903  1.00 87.61           C  
ATOM   1379  N   LEU A 175     -28.612  13.304   8.787  1.00 84.95           N  
ATOM   1380  CA  LEU A 175     -28.074  12.026   8.334  1.00 84.95           C  
ATOM   1381  C   LEU A 175     -29.189  11.119   7.824  1.00 84.95           C  
ATOM   1382  O   LEU A 175     -29.006  10.396   6.840  1.00 84.95           O  
ATOM   1383  CB  LEU A 175     -27.314  11.332   9.467  1.00 84.95           C  
ATOM   1384  CG  LEU A 175     -25.960  11.936   9.844  1.00 84.95           C  
ATOM   1385  CD1 LEU A 175     -25.395  11.240  11.078  1.00 84.95           C  
ATOM   1386  CD2 LEU A 175     -24.986  11.837   8.675  1.00 84.95           C  
ATOM   1387  N   ARG A 176     -30.331  11.185   8.537  1.00 86.82           N  
ATOM   1388  CA  ARG A 176     -31.494  10.449   8.055  1.00 86.82           C  
ATOM   1389  C   ARG A 176     -31.927  10.947   6.679  1.00 86.82           C  
ATOM   1390  O   ARG A 176     -32.241  10.149   5.795  1.00 86.82           O  
ATOM   1391  CB  ARG A 176     -32.656  10.569   9.044  1.00 86.82           C  
ATOM   1392  CG  ARG A 176     -33.865   9.721   8.682  1.00 86.82           C  
ATOM   1393  CD  ARG A 176     -34.949   9.800   9.747  1.00 86.82           C  
ATOM   1394  NE  ARG A 176     -36.145   9.058   9.356  1.00 86.82           N  
ATOM   1395  CZ  ARG A 176     -37.248   8.957  10.090  1.00 86.82           C  
ATOM   1396  NH1 ARG A 176     -37.331   9.552  11.276  1.00 86.82           N1+
ATOM   1397  NH2 ARG A 176     -38.278   8.257   9.638  1.00 86.82           N  
ATOM   1398  N   SER A 177     -32.025  12.137   6.614  1.00 88.41           N  
ATOM   1399  CA  SER A 177     -32.398  12.779   5.358  1.00 88.41           C  
ATOM   1400  C   SER A 177     -31.404  12.446   4.251  1.00 88.41           C  
ATOM   1401  O   SER A 177     -31.799  12.175   3.115  1.00 88.41           O  
ATOM   1402  CB  SER A 177     -32.487  14.295   5.536  1.00 88.41           C  
ATOM   1403  OG  SER A 177     -33.616  14.646   6.316  1.00 88.41           O  
ATOM   1404  N   ALA A 178     -30.080  12.473   4.466  1.00 86.25           N  
ATOM   1405  CA  ALA A 178     -29.020  12.130   3.521  1.00 86.25           C  
ATOM   1406  C   ALA A 178     -29.136  10.676   3.070  1.00 86.25           C  
ATOM   1407  O   ALA A 178     -28.986  10.374   1.884  1.00 86.25           O  
ATOM   1408  CB  ALA A 178     -27.649  12.383   4.144  1.00 86.25           C  
ATOM   1409  N   ALA A 179     -29.393   9.766   3.980  1.00 82.32           N  
ATOM   1410  CA  ALA A 179     -29.575   8.342   3.714  1.00 82.32           C  
ATOM   1411  C   ALA A 179     -30.828   8.097   2.879  1.00 82.32           C  
ATOM   1412  O   ALA A 179     -30.812   7.292   1.944  1.00 82.32           O  
ATOM   1413  CB  ALA A 179     -29.651   7.560   5.023  1.00 82.32           C  
ATOM   1414  N   GLU A 180     -31.896   8.775   3.220  1.00 84.93           N  
ATOM   1415  CA  GLU A 180     -33.146   8.667   2.474  1.00 84.93           C  
ATOM   1416  C   GLU A 180     -32.980   9.173   1.044  1.00 84.93           C  
ATOM   1417  O   GLU A 180     -33.493   8.566   0.101  1.00 84.93           O  
ATOM   1418  CB  GLU A 180     -34.263   9.440   3.179  1.00 84.93           C  
ATOM   1419  CG  GLU A 180     -34.770   8.768   4.447  1.00 84.93           C  
ATOM   1420  CD  GLU A 180     -35.802   9.597   5.194  1.00 84.93           C  
ATOM   1421  OE1 GLU A 180     -36.283   9.151   6.260  1.00 84.93           O  
ATOM   1422  OE2 GLU A 180     -36.133  10.703   4.709  1.00 84.93           O1-
ATOM   1423  N   VAL A 181     -32.297  10.285   0.942  1.00 85.74           N  
ATOM   1424  CA  VAL A 181     -32.055  10.887  -0.365  1.00 85.74           C  
ATOM   1425  C   VAL A 181     -31.129   9.990  -1.184  1.00 85.74           C  
ATOM   1426  O   VAL A 181     -31.327   9.821  -2.390  1.00 85.74           O  
ATOM   1427  CB  VAL A 181     -31.446  12.301  -0.235  1.00 85.74           C  
ATOM   1428  CG1 VAL A 181     -31.096  12.868  -1.609  1.00 85.74           C  
ATOM   1429  CG2 VAL A 181     -32.411  13.231   0.499  1.00 85.74           C  
ATOM   1430  N   ALA A 182     -30.067   9.421  -0.612  1.00 84.71           N  
ATOM   1431  CA  ALA A 182     -29.150   8.474  -1.242  1.00 84.71           C  
ATOM   1432  C   ALA A 182     -29.894   7.239  -1.742  1.00 84.71           C  
ATOM   1433  O   ALA A 182     -29.610   6.734  -2.831  1.00 84.71           O  
ATOM   1434  CB  ALA A 182     -28.048   8.070  -0.266  1.00 84.71           C  
ATOM   1435  N   GLN A 183     -30.823   6.709  -0.946  1.00 83.85           N  
ATOM   1436  CA  GLN A 183     -31.678   5.597  -1.345  1.00 83.85           C  
ATOM   1437  C   GLN A 183     -32.524   5.960  -2.563  1.00 83.85           C  
ATOM   1438  O   GLN A 183     -32.689   5.148  -3.475  1.00 83.85           O  
ATOM   1439  CB  GLN A 183     -32.583   5.172  -0.187  1.00 83.85           C  
ATOM   1440  CG  GLN A 183     -31.860   4.395   0.905  1.00 83.85           C  
ATOM   1441  CD  GLN A 183     -32.765   4.038   2.070  1.00 83.85           C  
ATOM   1442  NE2 GLN A 183     -32.241   3.259   3.010  1.00 83.85           N  
ATOM   1443  OE1 GLN A 183     -33.924   4.459   2.123  1.00 83.85           O  
ATOM   1444  N   ARG A 184     -32.964   7.073  -2.491  1.00 84.88           N  
ATOM   1445  CA  ARG A 184     -33.779   7.545  -3.607  1.00 84.88           C  
ATOM   1446  C   ARG A 184     -32.937   7.712  -4.867  1.00 84.88           C  
ATOM   1447  O   ARG A 184     -33.398   7.415  -5.972  1.00 84.88           O  
ATOM   1448  CB  ARG A 184     -34.461   8.868  -3.252  1.00 84.88           C  
ATOM   1449  CG  ARG A 184     -35.742   8.705  -2.450  1.00 84.88           C  
ATOM   1450  CD  ARG A 184     -35.571   9.176  -1.012  1.00 84.88           C  
ATOM   1451  NE  ARG A 184     -36.736   8.849  -0.195  1.00 84.88           N  
ATOM   1452  CZ  ARG A 184     -36.858   9.132   1.098  1.00 84.88           C  
ATOM   1453  NH1 ARG A 184     -35.884   9.756   1.751  1.00 84.88           N1+
ATOM   1454  NH2 ARG A 184     -37.963   8.788   1.745  1.00 84.88           N  
ATOM   1455  N   LEU A 185     -31.874   8.271  -4.771  1.00 85.83           N  
ATOM   1456  CA  LEU A 185     -30.927   8.403  -5.871  1.00 85.83           C  
ATOM   1457  C   LEU A 185     -30.624   7.045  -6.496  1.00 85.83           C  
ATOM   1458  O   LEU A 185     -30.527   6.926  -7.719  1.00 85.83           O  
ATOM   1459  CB  LEU A 185     -29.630   9.056  -5.386  1.00 85.83           C  
ATOM   1460  CG  LEU A 185     -28.650   9.504  -6.471  1.00 85.83           C  
ATOM   1461  CD1 LEU A 185     -29.299  10.548  -7.373  1.00 85.83           C  
ATOM   1462  CD2 LEU A 185     -27.372  10.052  -5.844  1.00 85.83           C  
ATOM   1463  N   LEU A 186     -30.455   6.035  -5.691  1.00 84.16           N  
ATOM   1464  CA  LEU A 186     -30.220   4.669  -6.147  1.00 84.16           C  
ATOM   1465  C   LEU A 186     -31.420   4.145  -6.930  1.00 84.16           C  
ATOM   1466  O   LEU A 186     -31.254   3.443  -7.931  1.00 84.16           O  
ATOM   1467  CB  LEU A 186     -29.930   3.749  -4.958  1.00 84.16           C  
ATOM   1468  CG  LEU A 186     -28.547   3.882  -4.320  1.00 84.16           C  
ATOM   1469  CD1 LEU A 186     -28.478   3.067  -3.033  1.00 84.16           C  
ATOM   1470  CD2 LEU A 186     -27.462   3.443  -5.296  1.00 84.16           C  
ATOM   1471  N   GLU A 187     -32.626   4.547  -6.435  1.00 84.13           N  
ATOM   1472  CA  GLU A 187     -33.851   4.170  -7.134  1.00 84.13           C  
ATOM   1473  C   GLU A 187     -33.909   4.797  -8.524  1.00 84.13           C  
ATOM   1474  O   GLU A 187     -34.287   4.136  -9.494  1.00 84.13           O  
ATOM   1475  CB  GLU A 187     -35.082   4.578  -6.321  1.00 84.13           C  
ATOM   1476  CG  GLU A 187     -35.278   3.763  -5.051  1.00 84.13           C  
ATOM   1477  CD  GLU A 187     -36.397   4.290  -4.166  1.00 84.13           C  
ATOM   1478  OE1 GLU A 187     -36.597   3.751  -3.053  1.00 84.13           O  
ATOM   1479  OE2 GLU A 187     -37.081   5.248  -4.589  1.00 84.13           O1-
ATOM   1480  N   VAL A 188     -33.568   6.091  -8.536  1.00 83.01           N  
ATOM   1481  CA  VAL A 188     -33.542   6.823  -9.798  1.00 83.01           C  
ATOM   1482  C   VAL A 188     -32.488   6.220 -10.724  1.00 83.01           C  
ATOM   1483  O   VAL A 188     -32.714   6.086 -11.929  1.00 83.01           O  
ATOM   1484  CB  VAL A 188     -33.259   8.326  -9.577  1.00 83.01           C  
ATOM   1485  CG1 VAL A 188     -33.091   9.046 -10.913  1.00 83.01           C  
ATOM   1486  CG2 VAL A 188     -34.382   8.964  -8.760  1.00 83.01           C  
ATOM   1487  N   ALA A 189     -31.325   5.905 -10.131  1.00 82.60           N  
ATOM   1488  CA  ALA A 189     -30.214   5.293 -10.856  1.00 82.60           C  
ATOM   1489  C   ALA A 189     -30.630   3.964 -11.479  1.00 82.60           C  
ATOM   1490  O   ALA A 189     -30.247   3.655 -12.609  1.00 82.60           O  
ATOM   1491  CB  ALA A 189     -29.021   5.091  -9.926  1.00 82.60           C  
ATOM   1492  N   GLU A 190     -31.426   3.210 -10.726  1.00 80.16           N  
ATOM   1493  CA  GLU A 190     -31.921   1.924 -11.209  1.00 80.16           C  
ATOM   1494  C   GLU A 190     -32.885   2.108 -12.379  1.00 80.16           C  
ATOM   1495  O   GLU A 190     -32.828   1.362 -13.359  1.00 80.16           O  
ATOM   1496  CB  GLU A 190     -32.607   1.153 -10.078  1.00 80.16           C  
ATOM   1497  CG  GLU A 190     -32.939  -0.289 -10.431  1.00 80.16           C  
ATOM   1498  CD  GLU A 190     -33.529  -1.070  -9.268  1.00 80.16           C  
ATOM   1499  OE1 GLU A 190     -33.822  -2.276  -9.433  1.00 80.16           O  
ATOM   1500  OE2 GLU A 190     -33.701  -0.471  -8.183  1.00 80.16           O1-
ATOM   1501  N   LYS A 191     -33.766   3.074 -12.312  1.00 82.37           N  
ATOM   1502  CA  LYS A 191     -34.748   3.362 -13.354  1.00 82.37           C  
ATOM   1503  C   LYS A 191     -34.069   3.865 -14.625  1.00 82.37           C  
ATOM   1504  O   LYS A 191     -34.459   3.491 -15.733  1.00 82.37           O  
ATOM   1505  CB  LYS A 191     -35.767   4.390 -12.862  1.00 82.37           C  
ATOM   1506  CG  LYS A 191     -36.777   3.834 -11.869  1.00 82.37           C  
ATOM   1507  CD  LYS A 191     -37.812   4.881 -11.480  1.00 82.37           C  
ATOM   1508  CE  LYS A 191     -38.771   4.354 -10.421  1.00 82.37           C  
ATOM   1509  NZ  LYS A 191     -39.766   5.389 -10.009  1.00 82.37           N1+
ATOM   1510  N   GLU A 192     -33.016   4.694 -14.371  1.00 81.01           N  
ATOM   1511  CA  GLU A 192     -32.355   5.365 -15.487  1.00 81.01           C  
ATOM   1512  C   GLU A 192     -31.119   4.593 -15.940  1.00 81.01           C  
ATOM   1513  O   GLU A 192     -30.469   4.970 -16.917  1.00 81.01           O  
ATOM   1514  CB  GLU A 192     -31.970   6.796 -15.102  1.00 81.01           C  
ATOM   1515  CG  GLU A 192     -33.160   7.686 -14.777  1.00 81.01           C  
ATOM   1516  CD  GLU A 192     -33.919   8.147 -16.010  1.00 81.01           C  
ATOM   1517  OE1 GLU A 192     -35.082   8.591 -15.877  1.00 81.01           O  
ATOM   1518  OE2 GLU A 192     -33.347   8.062 -17.120  1.00 81.01           O1-
ATOM   1519  N   ASN A 193     -30.896   3.337 -15.295  1.00 79.30           N  
ATOM   1520  CA  ASN A 193     -29.677   2.583 -15.573  1.00 79.30           C  
ATOM   1521  C   ASN A 193     -28.462   3.501 -15.675  1.00 79.30           C  
ATOM   1522  O   ASN A 193     -27.706   3.432 -16.646  1.00 79.30           O  
ATOM   1523  CB  ASN A 193     -29.833   1.763 -16.855  1.00 79.30           C  
ATOM   1524  CG  ASN A 193     -28.832   0.629 -16.948  1.00 79.30           C  
ATOM   1525  ND2 ASN A 193     -28.458   0.266 -18.170  1.00 79.30           N  
ATOM   1526  OD1 ASN A 193     -28.397   0.083 -15.930  1.00 79.30           O  
ATOM   1527  N   ASN A 194     -28.304   4.391 -14.662  1.00 82.10           N  
ATOM   1528  CA  ASN A 194     -27.241   5.390 -14.614  1.00 82.10           C  
ATOM   1529  C   ASN A 194     -26.196   5.046 -13.556  1.00 82.10           C  
ATOM   1530  O   ASN A 194     -26.406   5.295 -12.367  1.00 82.10           O  
ATOM   1531  CB  ASN A 194     -27.823   6.780 -14.354  1.00 82.10           C  
ATOM   1532  CG  ASN A 194     -26.815   7.888 -14.585  1.00 82.10           C  
ATOM   1533  ND2 ASN A 194     -27.296   9.045 -15.027  1.00 82.10           N  
ATOM   1534  OD1 ASN A 194     -25.614   7.706 -14.372  1.00 82.10           O  
ATOM   1535  N   GLN A 195     -25.007   4.595 -13.945  1.00 78.09           N  
ATOM   1536  CA  GLN A 195     -23.910   4.165 -13.084  1.00 78.09           C  
ATOM   1537  C   GLN A 195     -23.288   5.352 -12.354  1.00 78.09           C  
ATOM   1538  O   GLN A 195     -22.827   5.216 -11.217  1.00 78.09           O  
ATOM   1539  CB  GLN A 195     -22.844   3.432 -13.898  1.00 78.09           C  
ATOM   1540  CG  GLN A 195     -23.261   2.036 -14.342  1.00 78.09           C  
ATOM   1541  CD  GLN A 195     -22.178   1.322 -15.130  1.00 78.09           C  
ATOM   1542  NE2 GLN A 195     -22.433   0.068 -15.486  1.00 78.09           N  
ATOM   1543  OE1 GLN A 195     -21.122   1.893 -15.416  1.00 78.09           O  
ATOM   1544  N   GLU A 196     -23.315   6.462 -12.945  1.00 83.74           N  
ATOM   1545  CA  GLU A 196     -22.802   7.688 -12.338  1.00 83.74           C  
ATOM   1546  C   GLU A 196     -23.620   8.080 -11.111  1.00 83.74           C  
ATOM   1547  O   GLU A 196     -23.065   8.522 -10.103  1.00 83.74           O  
ATOM   1548  CB  GLU A 196     -22.801   8.831 -13.356  1.00 83.74           C  
ATOM   1549  CG  GLU A 196     -21.739   8.691 -14.436  1.00 83.74           C  
ATOM   1550  CD  GLU A 196     -21.768   9.818 -15.456  1.00 83.74           C  
ATOM   1551  OE1 GLU A 196     -20.974   9.782 -16.425  1.00 83.74           O  
ATOM   1552  OE2 GLU A 196     -22.590  10.746 -15.286  1.00 83.74           O1-
ATOM   1553  N   LEU A 197     -24.880   7.886 -11.132  1.00 84.31           N  
ATOM   1554  CA  LEU A 197     -25.794   8.193 -10.037  1.00 84.31           C  
ATOM   1555  C   LEU A 197     -25.618   7.206  -8.888  1.00 84.31           C  
ATOM   1556  O   LEU A 197     -25.732   7.581  -7.719  1.00 84.31           O  
ATOM   1557  CB  LEU A 197     -27.245   8.171 -10.527  1.00 84.31           C  
ATOM   1558  CG  LEU A 197     -27.670   9.323 -11.438  1.00 84.31           C  
ATOM   1559  CD1 LEU A 197     -29.117   9.139 -11.883  1.00 84.31           C  
ATOM   1560  CD2 LEU A 197     -27.488  10.660 -10.730  1.00 84.31           C  
ATOM   1561  N   VAL A 198     -25.296   5.989  -9.206  1.00 80.35           N  
ATOM   1562  CA  VAL A 198     -24.993   4.953  -8.225  1.00 80.35           C  
ATOM   1563  C   VAL A 198     -23.710   5.309  -7.478  1.00 80.35           C  
ATOM   1564  O   VAL A 198     -23.653   5.216  -6.249  1.00 80.35           O  
ATOM   1565  CB  VAL A 198     -24.857   3.564  -8.887  1.00 80.35           C  
ATOM   1566  CG1 VAL A 198     -24.396   2.523  -7.868  1.00 80.35           C  
ATOM   1567  CG2 VAL A 198     -26.181   3.144  -9.522  1.00 80.35           C  
ATOM   1568  N   GLU A 199     -22.718   5.805  -8.188  1.00 84.50           N  
ATOM   1569  CA  GLU A 199     -21.457   6.231  -7.588  1.00 84.50           C  
ATOM   1570  C   GLU A 199     -21.659   7.442  -6.683  1.00 84.50           C  
ATOM   1571  O   GLU A 199     -21.078   7.515  -5.597  1.00 84.50           O  
ATOM   1572  CB  GLU A 199     -20.427   6.552  -8.674  1.00 84.50           C  
ATOM   1573  CG  GLU A 199     -19.890   5.324  -9.395  1.00 84.50           C  
ATOM   1574  CD  GLU A 199     -18.926   5.662 -10.520  1.00 84.50           C  
ATOM   1575  OE1 GLU A 199     -18.484   4.738 -11.239  1.00 84.50           O  
ATOM   1576  OE2 GLU A 199     -18.609   6.861 -10.683  1.00 84.50           O1-
ATOM   1577  N   GLU A 200     -22.458   8.340  -7.163  1.00 85.83           N  
ATOM   1578  CA  GLU A 200     -22.761   9.543  -6.395  1.00 85.83           C  
ATOM   1579  C   GLU A 200     -23.528   9.206  -5.120  1.00 85.83           C  
ATOM   1580  O   GLU A 200     -23.277   9.791  -4.064  1.00 85.83           O  
ATOM   1581  CB  GLU A 200     -23.562  10.534  -7.244  1.00 85.83           C  
ATOM   1582  CG  GLU A 200     -22.748  11.202  -8.343  1.00 85.83           C  
ATOM   1583  CD  GLU A 200     -21.650  12.108  -7.809  1.00 85.83           C  
ATOM   1584  OE1 GLU A 200     -20.617  12.277  -8.495  1.00 85.83           O  
ATOM   1585  OE2 GLU A 200     -21.826  12.654  -6.697  1.00 85.83           O1-
ATOM   1586  N   ALA A 201     -24.466   8.261  -5.191  1.00 83.99           N  
ATOM   1587  CA  ALA A 201     -25.198   7.785  -4.021  1.00 83.99           C  
ATOM   1588  C   ALA A 201     -24.262   7.107  -3.024  1.00 83.99           C  
ATOM   1589  O   ALA A 201     -24.364   7.330  -1.816  1.00 83.99           O  
ATOM   1590  CB  ALA A 201     -26.307   6.824  -4.442  1.00 83.99           C  
ATOM   1591  N   ALA A 202     -23.360   6.353  -3.535  1.00 80.73           N  
ATOM   1592  CA  ALA A 202     -22.351   5.672  -2.728  1.00 80.73           C  
ATOM   1593  C   ALA A 202     -21.427   6.676  -2.043  1.00 80.73           C  
ATOM   1594  O   ALA A 202     -21.073   6.505  -0.874  1.00 80.73           O  
ATOM   1595  CB  ALA A 202     -21.540   4.709  -3.591  1.00 80.73           C  
ATOM   1596  N   LYS A 203     -20.976   7.704  -2.773  1.00 86.10           N  
ATOM   1597  CA  LYS A 203     -20.136   8.758  -2.214  1.00 86.10           C  
ATOM   1598  C   LYS A 203     -20.851   9.489  -1.082  1.00 86.10           C  
ATOM   1599  O   LYS A 203     -20.242   9.805  -0.057  1.00 86.10           O  
ATOM   1600  CB  LYS A 203     -19.725   9.752  -3.302  1.00 86.10           C  
ATOM   1601  CG  LYS A 203     -18.673   9.219  -4.263  1.00 86.10           C  
ATOM   1602  CD  LYS A 203     -18.299  10.256  -5.314  1.00 86.10           C  
ATOM   1603  CE  LYS A 203     -17.318   9.692  -6.333  1.00 86.10           C  
ATOM   1604  NZ  LYS A 203     -17.030  10.670  -7.424  1.00 86.10           N1+
ATOM   1605  N   ILE A 204     -22.101   9.765  -1.269  1.00 84.52           N  
ATOM   1606  CA  ILE A 204     -22.925  10.450  -0.279  1.00 84.52           C  
ATOM   1607  C   ILE A 204     -23.012   9.610   0.993  1.00 84.52           C  
ATOM   1608  O   ILE A 204     -22.850  10.129   2.100  1.00 84.52           O  
ATOM   1609  CB  ILE A 204     -24.341  10.742  -0.827  1.00 84.52           C  
ATOM   1610  CG1 ILE A 204     -24.279  11.815  -1.920  1.00 84.52           C  
ATOM   1611  CG2 ILE A 204     -25.281  11.165   0.305  1.00 84.52           C  
ATOM   1612  CD1 ILE A 204     -25.578  11.982  -2.696  1.00 84.52           C  
ATOM   1613  N   LEU A 205     -23.301   8.331   0.874  1.00 82.13           N  
ATOM   1614  CA  LEU A 205     -23.410   7.408   1.998  1.00 82.13           C  
ATOM   1615  C   LEU A 205     -22.073   7.269   2.719  1.00 82.13           C  
ATOM   1616  O   LEU A 205     -22.030   7.188   3.948  1.00 82.13           O  
ATOM   1617  CB  LEU A 205     -23.890   6.035   1.520  1.00 82.13           C  
ATOM   1618  CG  LEU A 205     -25.361   5.936   1.110  1.00 82.13           C  
ATOM   1619  CD1 LEU A 205     -25.639   4.585   0.459  1.00 82.13           C  
ATOM   1620  CD2 LEU A 205     -26.266   6.150   2.317  1.00 82.13           C  
ATOM   1621  N   LYS A 206     -21.027   7.204   1.979  1.00 83.62           N  
ATOM   1622  CA  LYS A 206     -19.688   7.174   2.560  1.00 83.62           C  
ATOM   1623  C   LYS A 206     -19.432   8.411   3.415  1.00 83.62           C  
ATOM   1624  O   LYS A 206     -18.934   8.304   4.538  1.00 83.62           O  
ATOM   1625  CB  LYS A 206     -18.630   7.068   1.461  1.00 83.62           C  
ATOM   1626  CG  LYS A 206     -17.203   6.971   1.983  1.00 83.62           C  
ATOM   1627  CD  LYS A 206     -16.195   6.899   0.844  1.00 83.62           C  
ATOM   1628  CE  LYS A 206     -14.763   6.891   1.364  1.00 83.62           C  
ATOM   1629  NZ  LYS A 206     -13.768   6.886   0.250  1.00 83.62           N1+
ATOM   1630  N   ARG A 207     -19.637   9.537   2.903  1.00 85.62           N  
ATOM   1631  CA  ARG A 207     -19.438  10.798   3.610  1.00 85.62           C  
ATOM   1632  C   ARG A 207     -20.320  10.874   4.852  1.00 85.62           C  
ATOM   1633  O   ARG A 207     -19.895  11.382   5.892  1.00 85.62           O  
ATOM   1634  CB  ARG A 207     -19.729  11.983   2.687  1.00 85.62           C  
ATOM   1635  CG  ARG A 207     -18.658  12.224   1.636  1.00 85.62           C  
ATOM   1636  CD  ARG A 207     -19.044  13.346   0.683  1.00 85.62           C  
ATOM   1637  NE  ARG A 207     -19.056  14.643   1.355  1.00 85.62           N  
ATOM   1638  CZ  ARG A 207     -19.448  15.784   0.794  1.00 85.62           C  
ATOM   1639  NH1 ARG A 207     -19.868  15.811  -0.465  1.00 85.62           N1+
ATOM   1640  NH2 ARG A 207     -19.418  16.906   1.497  1.00 85.62           N  
ATOM   1641  N   ALA A 208     -21.563  10.499   4.741  1.00 83.23           N  
ATOM   1642  CA  ALA A 208     -22.478  10.443   5.878  1.00 83.23           C  
ATOM   1643  C   ALA A 208     -21.914   9.570   6.994  1.00 83.23           C  
ATOM   1644  O   ALA A 208     -21.976   9.937   8.170  1.00 83.23           O  
ATOM   1645  CB  ALA A 208     -23.843   9.921   5.437  1.00 83.23           C  
ATOM   1646  N   LEU A 209     -21.359   8.438   6.655  1.00 80.49           N  
ATOM   1647  CA  LEU A 209     -20.749   7.501   7.593  1.00 80.49           C  
ATOM   1648  C   LEU A 209     -19.514   8.111   8.246  1.00 80.49           C  
ATOM   1649  O   LEU A 209     -19.267   7.899   9.436  1.00 80.49           O  
ATOM   1650  CB  LEU A 209     -20.374   6.198   6.882  1.00 80.49           C  
ATOM   1651  CG  LEU A 209     -21.528   5.252   6.547  1.00 80.49           C  
ATOM   1652  CD1 LEU A 209     -21.040   4.116   5.653  1.00 80.49           C  
ATOM   1653  CD2 LEU A 209     -22.157   4.703   7.823  1.00 80.49           C  
ATOM   1654  N   GLU A 210     -18.756   8.836   7.450  1.00 84.02           N  
ATOM   1655  CA  GLU A 210     -17.585   9.527   7.982  1.00 84.02           C  
ATOM   1656  C   GLU A 210     -17.981  10.545   9.047  1.00 84.02           C  
ATOM   1657  O   GLU A 210     -17.288  10.698  10.054  1.00 84.02           O  
ATOM   1658  CB  GLU A 210     -16.812  10.218   6.856  1.00 84.02           C  
ATOM   1659  CG  GLU A 210     -16.065   9.257   5.943  1.00 84.02           C  
ATOM   1660  CD  GLU A 210     -15.434   9.940   4.740  1.00 84.02           C  
ATOM   1661  OE1 GLU A 210     -14.740   9.259   3.950  1.00 84.02           O  
ATOM   1662  OE2 GLU A 210     -15.633  11.166   4.587  1.00 84.02           O1-
ATOM   1663  N   ILE A 211     -19.041  11.222   8.814  1.00 82.85           N  
ATOM   1664  CA  ILE A 211     -19.553  12.220   9.746  1.00 82.85           C  
ATOM   1665  C   ILE A 211     -19.985  11.541  11.044  1.00 82.85           C  
ATOM   1666  O   ILE A 211     -19.712  12.044  12.136  1.00 82.85           O  
ATOM   1667  CB  ILE A 211     -20.732  13.011   9.136  1.00 82.85           C  
ATOM   1668  CG1 ILE A 211     -20.253  13.849   7.945  1.00 82.85           C  
ATOM   1669  CG2 ILE A 211     -21.394  13.894  10.197  1.00 82.85           C  
ATOM   1670  CD1 ILE A 211     -21.380  14.475   7.137  1.00 82.85           C  
ATOM   1671  N   VAL A 212     -20.708  10.482  10.924  1.00 75.69           N  
ATOM   1672  CA  VAL A 212     -21.154   9.685  12.062  1.00 75.69           C  
ATOM   1673  C   VAL A 212     -19.947   9.226  12.877  1.00 75.69           C  
ATOM   1674  O   VAL A 212     -19.956   9.301  14.107  1.00 75.69           O  
ATOM   1675  CB  VAL A 212     -21.986   8.464  11.609  1.00 75.69           C  
ATOM   1676  CG1 VAL A 212     -22.291   7.549  12.793  1.00 75.69           C  
ATOM   1677  CG2 VAL A 212     -23.279   8.921  10.936  1.00 75.69           C  
ATOM   1678  N   GLU A 213     -18.878   8.756  12.184  1.00 76.40           N  
ATOM   1679  CA  GLU A 213     -17.643   8.324  12.832  1.00 76.40           C  
ATOM   1680  C   GLU A 213     -17.009   9.461  13.625  1.00 76.40           C  
ATOM   1681  O   GLU A 213     -16.545   9.259  14.750  1.00 76.40           O  
ATOM   1682  CB  GLU A 213     -16.651   7.788  11.795  1.00 76.40           C  
ATOM   1683  CG  GLU A 213     -17.030   6.429  11.225  1.00 76.40           C  
ATOM   1684  CD  GLU A 213     -16.067   5.937  10.157  1.00 76.40           C  
ATOM   1685  OE1 GLU A 213     -16.312   4.858   9.570  1.00 76.40           O  
ATOM   1686  OE2 GLU A 213     -15.060   6.636   9.904  1.00 76.40           O1-
ATOM   1687  N   LYS A 214     -16.902  10.609  12.958  1.00 81.25           N  
ATOM   1688  CA  LYS A 214     -16.327  11.787  13.603  1.00 81.25           C  
ATOM   1689  C   LYS A 214     -17.145  12.199  14.823  1.00 81.25           C  
ATOM   1690  O   LYS A 214     -16.583  12.565  15.858  1.00 81.25           O  
ATOM   1691  CB  LYS A 214     -16.237  12.951  12.615  1.00 81.25           C  
ATOM   1692  CG  LYS A 214     -15.136  12.796  11.575  1.00 81.25           C  
ATOM   1693  CD  LYS A 214     -15.070  14.003  10.647  1.00 81.25           C  
ATOM   1694  CE  LYS A 214     -14.033  13.808   9.549  1.00 81.25           C  
ATOM   1695  NZ  LYS A 214     -14.009  14.961   8.601  1.00 81.25           N1+
ATOM   1696  N   ALA A 215     -18.476  12.194  14.647  1.00 73.45           N  
ATOM   1697  CA  ALA A 215     -19.395  12.552  15.724  1.00 73.45           C  
ATOM   1698  C   ALA A 215     -19.314  11.548  16.870  1.00 73.45           C  
ATOM   1699  O   ALA A 215     -19.401  11.925  18.041  1.00 73.45           O  
ATOM   1700  CB  ALA A 215     -20.825  12.637  15.196  1.00 73.45           C  
ATOM   1701  N   ALA A 216     -19.233  10.252  16.582  1.00 67.57           N  
ATOM   1702  CA  ALA A 216     -19.085   9.161  17.542  1.00 67.57           C  
ATOM   1703  C   ALA A 216     -17.783   9.293  18.325  1.00 67.57           C  
ATOM   1704  O   ALA A 216     -17.735   8.988  19.520  1.00 67.57           O  
ATOM   1705  CB  ALA A 216     -19.139   7.813  16.828  1.00 67.57           C  
ATOM   1706  N   LYS A 217     -16.639   9.714  17.738  1.00 71.74           N  
ATOM   1707  CA  LYS A 217     -15.362   9.969  18.400  1.00 71.74           C  
ATOM   1708  C   LYS A 217     -15.488  11.093  19.424  1.00 71.74           C  
ATOM   1709  O   LYS A 217     -14.891  11.028  20.501  1.00 71.74           O  
ATOM   1710  CB  LYS A 217     -14.285  10.314  17.371  1.00 71.74           C  
ATOM   1711  CG  LYS A 217     -13.745   9.111  16.613  1.00 71.74           C  
ATOM   1712  CD  LYS A 217     -12.624   9.508  15.660  1.00 71.74           C  
ATOM   1713  CE  LYS A 217     -12.119   8.315  14.861  1.00 71.74           C  
ATOM   1714  NZ  LYS A 217     -11.057   8.709  13.888  1.00 71.74           N1+
ATOM   1715  N   LYS A 218     -16.299  12.113  19.051  1.00 70.11           N  
ATOM   1716  CA  LYS A 218     -16.505  13.272  19.916  1.00 70.11           C  
ATOM   1717  C   LYS A 218     -17.367  12.911  21.122  1.00 70.11           C  
ATOM   1718  O   LYS A 218     -17.232  13.512  22.189  1.00 70.11           O  
ATOM   1719  CB  LYS A 218     -17.151  14.417  19.134  1.00 70.11           C  
ATOM   1720  CG  LYS A 218     -16.196  15.146  18.200  1.00 70.11           C  
ATOM   1721  CD  LYS A 218     -16.875  16.325  17.516  1.00 70.11           C  
ATOM   1722  CE  LYS A 218     -15.929  17.034  16.554  1.00 70.11           C  
ATOM   1723  NZ  LYS A 218     -16.600  18.169  15.855  1.00 70.11           N1+
ATOM   1724  N   LEU A 219     -18.291  11.915  21.008  1.00 63.85           N  
ATOM   1725  CA  LEU A 219     -19.173  11.372  22.037  1.00 63.85           C  
ATOM   1726  C   LEU A 219     -18.372  10.624  23.099  1.00 63.85           C  
ATOM   1727  O   LEU A 219     -18.715  10.663  24.283  1.00 63.85           O  
ATOM   1728  CB  LEU A 219     -20.213  10.437  21.414  1.00 63.85           C  
ATOM   1729  CG  LEU A 219     -21.351  11.107  20.643  1.00 63.85           C  
ATOM   1730  CD1 LEU A 219     -22.176  10.061  19.900  1.00 63.85           C  
ATOM   1731  CD2 LEU A 219     -22.230  11.919  21.587  1.00 63.85           C  
ATOM   1732  N   LYS A 220     -17.221   9.932  22.761  1.00 58.46           N  
ATOM   1733  CA  LYS A 220     -16.236   9.298  23.632  1.00 58.46           C  
ATOM   1734  C   LYS A 220     -15.551  10.325  24.529  1.00 58.46           C  
ATOM   1735  O   LYS A 220     -15.290  10.056  25.703  1.00 58.46           O  
ATOM   1736  CB  LYS A 220     -15.193   8.545  22.804  1.00 58.46           C  
ATOM   1737  CG  LYS A 220     -14.280   7.647  23.627  1.00 58.46           C  
ATOM   1738  CD  LYS A 220     -13.282   6.906  22.746  1.00 58.46           C  
ATOM   1739  CE  LYS A 220     -12.311   6.076  23.574  1.00 58.46           C  
ATOM   1740  NZ  LYS A 220     -11.328   5.352  22.714  1.00 58.46           N1+
ATOM   1741  N   GLU A 221     -15.524  11.559  24.039  1.00 63.26           N  
ATOM   1742  CA  GLU A 221     -14.849  12.649  24.736  1.00 63.26           C  
ATOM   1743  C   GLU A 221     -15.788  13.341  25.719  1.00 63.26           C  
ATOM   1744  O   GLU A 221     -15.352  13.820  26.769  1.00 63.26           O  
ATOM   1745  CB  GLU A 221     -14.294  13.666  23.733  1.00 63.26           C  
ATOM   1746  CG  GLU A 221     -13.103  13.156  22.935  1.00 63.26           C  
ATOM   1747  CD  GLU A 221     -12.658  14.116  21.844  1.00 63.26           C  
ATOM   1748  OE1 GLU A 221     -11.668  13.815  21.138  1.00 63.26           O  
ATOM   1749  OE2 GLU A 221     -13.302  15.177  21.693  1.00 63.26           O1-
ATOM   1750  N   ARG A 222     -17.200  13.126  25.586  1.00 60.83           N  
ATOM   1751  CA  ARG A 222     -18.230  13.842  26.332  1.00 60.83           C  
ATOM   1752  C   ARG A 222     -18.989  12.898  27.259  1.00 60.83           C  
ATOM   1753  O   ARG A 222     -19.774  13.343  28.099  1.00 60.83           O  
ATOM   1754  CB  ARG A 222     -19.205  14.533  25.376  1.00 60.83           C  
ATOM   1755  CG  ARG A 222     -18.656  15.804  24.749  1.00 60.83           C  
ATOM   1756  CD  ARG A 222     -19.714  16.535  23.934  1.00 60.83           C  
ATOM   1757  NE  ARG A 222     -19.163  17.710  23.266  1.00 60.83           N  
ATOM   1758  CZ  ARG A 222     -19.889  18.710  22.771  1.00 60.83           C  
ATOM   1759  NH1 ARG A 222     -21.214  18.695  22.859  1.00 60.83           N1+
ATOM   1760  NH2 ARG A 222     -19.285  19.732  22.183  1.00 60.83           N  
ATOM   1761  N   ASN A 223     -18.531  11.542  27.559  1.00 57.05           N  
ATOM   1762  CA  ASN A 223     -19.095  10.602  28.522  1.00 57.05           C  
ATOM   1763  C   ASN A 223     -20.620  10.652  28.530  1.00 57.05           C  
ATOM   1764  O   ASN A 223     -21.249  10.400  29.558  1.00 57.05           O  
ATOM   1765  CB  ASN A 223     -18.548  10.879  29.925  1.00 57.05           C  
ATOM   1766  CG  ASN A 223     -17.648   9.769  30.431  1.00 57.05           C  
ATOM   1767  ND2 ASN A 223     -17.105   9.946  31.629  1.00 57.05           N  
ATOM   1768  OD1 ASN A 223     -17.441   8.762  29.748  1.00 57.05           O  
ATOM   1769  N   ASP A 224     -21.419  11.223  27.419  1.00 56.49           N  
ATOM   1770  CA  ASP A 224     -22.878  11.217  27.369  1.00 56.49           C  
ATOM   1771  C   ASP A 224     -23.394  10.036  26.549  1.00 56.49           C  
ATOM   1772  O   ASP A 224     -23.351  10.063  25.317  1.00 56.49           O  
ATOM   1773  CB  ASP A 224     -23.399  12.532  26.783  1.00 56.49           C  
ATOM   1774  CG  ASP A 224     -23.939  13.479  27.840  1.00 56.49           C  
ATOM   1775  OD1 ASP A 224     -24.081  13.068  29.012  1.00 56.49           O  
ATOM   1776  OD2 ASP A 224     -24.228  14.646  27.497  1.00 56.49           O1-
ATOM   1777  N   GLN A 225     -23.597   8.810  27.076  1.00 55.17           N  
ATOM   1778  CA  GLN A 225     -23.388   7.422  26.680  1.00 55.17           C  
ATOM   1779  C   GLN A 225     -24.716   6.720  26.410  1.00 55.17           C  
ATOM   1780  O   GLN A 225     -24.803   5.864  25.527  1.00 55.17           O  
ATOM   1781  CB  GLN A 225     -22.607   6.668  27.758  1.00 55.17           C  
ATOM   1782  CG  GLN A 225     -21.104   6.911  27.712  1.00 55.17           C  
ATOM   1783  CD  GLN A 225     -20.332   5.988  28.637  1.00 55.17           C  
ATOM   1784  NE2 GLN A 225     -19.009   6.002  28.518  1.00 55.17           N  
ATOM   1785  OE1 GLN A 225     -20.920   5.270  29.451  1.00 55.17           O  
ATOM   1786  N   SER A 226     -25.991   7.377  26.283  1.00 57.76           N  
ATOM   1787  CA  SER A 226     -27.033   6.393  26.010  1.00 57.76           C  
ATOM   1788  C   SER A 226     -28.003   6.894  24.945  1.00 57.76           C  
ATOM   1789  O   SER A 226     -28.430   6.129  24.078  1.00 57.76           O  
ATOM   1790  CB  SER A 226     -27.799   6.054  27.290  1.00 57.76           C  
ATOM   1791  OG  SER A 226     -28.586   7.154  27.711  1.00 57.76           O  
ATOM   1792  N   SER A 227     -28.149   8.281  24.672  1.00 61.96           N  
ATOM   1793  CA  SER A 227     -29.077   8.812  23.679  1.00 61.96           C  
ATOM   1794  C   SER A 227     -28.360   9.145  22.376  1.00 61.96           C  
ATOM   1795  O   SER A 227     -28.919   8.966  21.291  1.00 61.96           O  
ATOM   1796  CB  SER A 227     -29.781  10.059  24.217  1.00 61.96           C  
ATOM   1797  OG  SER A 227     -28.873  11.142  24.323  1.00 61.96           O  
ATOM   1798  N   ASP A 228     -27.056   9.364  22.289  1.00 64.40           N  
ATOM   1799  CA  ASP A 228     -26.199   9.726  21.164  1.00 64.40           C  
ATOM   1800  C   ASP A 228     -25.657   8.483  20.464  1.00 64.40           C  
ATOM   1801  O   ASP A 228     -25.529   8.460  19.238  1.00 64.40           O  
ATOM   1802  CB  ASP A 228     -25.042  10.612  21.635  1.00 64.40           C  
ATOM   1803  CG  ASP A 228     -25.482  12.019  21.996  1.00 64.40           C  
ATOM   1804  OD1 ASP A 228     -26.549  12.466  21.522  1.00 64.40           O  
ATOM   1805  OD2 ASP A 228     -24.753  12.690  22.759  1.00 64.40           O1-
ATOM   1806  N   VAL A 229     -25.506   7.416  21.237  1.00 62.73           N  
ATOM   1807  CA  VAL A 229     -25.073   6.117  20.733  1.00 62.73           C  
ATOM   1808  C   VAL A 229     -26.236   5.423  20.028  1.00 62.73           C  
ATOM   1809  O   VAL A 229     -26.065   4.858  18.945  1.00 62.73           O  
ATOM   1810  CB  VAL A 229     -24.527   5.222  21.868  1.00 62.73           C  
ATOM   1811  CG1 VAL A 229     -24.221   3.819  21.349  1.00 62.73           C  
ATOM   1812  CG2 VAL A 229     -23.278   5.850  22.488  1.00 62.73           C  
ATOM   1813  N   ASN A 230     -27.466   5.354  20.638  1.00 63.89           N  
ATOM   1814  CA  ASN A 230     -28.681   4.809  20.040  1.00 63.89           C  
ATOM   1815  C   ASN A 230     -29.083   5.580  18.787  1.00 63.89           C  
ATOM   1816  O   ASN A 230     -29.549   4.988  17.812  1.00 63.89           O  
ATOM   1817  CB  ASN A 230     -29.825   4.809  21.055  1.00 63.89           C  
ATOM   1818  CG  ASN A 230     -29.722   3.673  22.053  1.00 63.89           C  
ATOM   1819  ND2 ASN A 230     -30.230   3.895  23.259  1.00 63.89           N  
ATOM   1820  OD1 ASN A 230     -29.190   2.605  21.742  1.00 63.89           O  
ATOM   1821  N   ARG A 231     -28.747   6.819  18.720  1.00 65.98           N  
ATOM   1822  CA  ARG A 231     -28.996   7.676  17.565  1.00 65.98           C  
ATOM   1823  C   ARG A 231     -27.980   7.413  16.458  1.00 65.98           C  
ATOM   1824  O   ARG A 231     -28.334   7.378  15.278  1.00 65.98           O  
ATOM   1825  CB  ARG A 231     -28.957   9.151  17.971  1.00 65.98           C  
ATOM   1826  CG  ARG A 231     -30.161   9.597  18.786  1.00 65.98           C  
ATOM   1827  CD  ARG A 231     -30.078  11.072  19.153  1.00 65.98           C  
ATOM   1828  NE  ARG A 231     -31.126  11.452  20.097  1.00 65.98           N  
ATOM   1829  CZ  ARG A 231     -31.272  12.667  20.617  1.00 65.98           C  
ATOM   1830  NH1 ARG A 231     -30.436  13.648  20.296  1.00 65.98           N1+
ATOM   1831  NH2 ARG A 231     -32.261  12.904  21.467  1.00 65.98           N  
ATOM   1832  N   ALA A 232     -26.768   7.197  16.759  1.00 68.19           N  
ATOM   1833  CA  ALA A 232     -25.699   6.791  15.849  1.00 68.19           C  
ATOM   1834  C   ALA A 232     -25.973   5.410  15.262  1.00 68.19           C  
ATOM   1835  O   ALA A 232     -25.766   5.183  14.068  1.00 68.19           O  
ATOM   1836  CB  ALA A 232     -24.354   6.803  16.571  1.00 68.19           C  
ATOM   1837  N   LEU A 233     -26.538   4.456  16.103  1.00 66.77           N  
ATOM   1838  CA  LEU A 233     -26.904   3.109  15.682  1.00 66.77           C  
ATOM   1839  C   LEU A 233     -28.098   3.141  14.734  1.00 66.77           C  
ATOM   1840  O   LEU A 233     -28.163   2.356  13.785  1.00 66.77           O  
ATOM   1841  CB  LEU A 233     -27.226   2.236  16.898  1.00 66.77           C  
ATOM   1842  CG  LEU A 233     -26.030   1.739  17.712  1.00 66.77           C  
ATOM   1843  CD1 LEU A 233     -26.506   1.053  18.988  1.00 66.77           C  
ATOM   1844  CD2 LEU A 233     -25.173   0.792  16.878  1.00 66.77           C  
ATOM   1845  N   THR A 234     -29.143   4.048  15.009  1.00 69.04           N  
ATOM   1846  CA  THR A 234     -30.274   4.247  14.111  1.00 69.04           C  
ATOM   1847  C   THR A 234     -29.801   4.752  12.750  1.00 69.04           C  
ATOM   1848  O   THR A 234     -30.303   4.316  11.712  1.00 69.04           O  
ATOM   1849  CB  THR A 234     -31.291   5.240  14.704  1.00 69.04           C  
ATOM   1850  CG2 THR A 234     -32.473   5.444  13.763  1.00 69.04           C  
ATOM   1851  OG1 THR A 234     -31.773   4.730  15.954  1.00 69.04           O  
ATOM   1852  N   LEU A 235     -28.821   5.510  12.741  1.00 69.01           N  
ATOM   1853  CA  LEU A 235     -28.237   6.107  11.545  1.00 69.01           C  
ATOM   1854  C   LEU A 235     -27.425   5.079  10.766  1.00 69.01           C  
ATOM   1855  O   LEU A 235     -27.472   5.048   9.533  1.00 69.01           O  
ATOM   1856  CB  LEU A 235     -27.352   7.299  11.917  1.00 69.01           C  
ATOM   1857  CG  LEU A 235     -28.076   8.565  12.377  1.00 69.01           C  
ATOM   1858  CD1 LEU A 235     -27.084   9.555  12.977  1.00 69.01           C  
ATOM   1859  CD2 LEU A 235     -28.836   9.198  11.216  1.00 69.01           C  
ATOM   1860  N   ILE A 236     -26.706   4.267  11.444  1.00 71.21           N  
ATOM   1861  CA  ILE A 236     -25.958   3.161  10.856  1.00 71.21           C  
ATOM   1862  C   ILE A 236     -26.926   2.153  10.240  1.00 71.21           C  
ATOM   1863  O   ILE A 236     -26.679   1.631   9.150  1.00 71.21           O  
ATOM   1864  CB  ILE A 236     -25.058   2.468  11.903  1.00 71.21           C  
ATOM   1865  CG1 ILE A 236     -23.914   3.397  12.323  1.00 71.21           C  
ATOM   1866  CG2 ILE A 236     -24.515   1.143  11.358  1.00 71.21           C  
ATOM   1867  CD1 ILE A 236     -23.086   2.873  13.489  1.00 71.21           C  
ATOM   1868  N   ARG A 237     -28.038   1.947  10.822  1.00 72.42           N  
ATOM   1869  CA  ARG A 237     -29.080   1.059  10.316  1.00 72.42           C  
ATOM   1870  C   ARG A 237     -29.649   1.575   8.999  1.00 72.42           C  
ATOM   1871  O   ARG A 237     -29.866   0.801   8.065  1.00 72.42           O  
ATOM   1872  CB  ARG A 237     -30.202   0.906  11.347  1.00 72.42           C  
ATOM   1873  CG  ARG A 237     -31.235  -0.147  10.981  1.00 72.42           C  
ATOM   1874  CD  ARG A 237     -32.310  -0.279  12.051  1.00 72.42           C  
ATOM   1875  NE  ARG A 237     -33.449  -1.060  11.577  1.00 72.42           N  
ATOM   1876  CZ  ARG A 237     -34.482  -1.428  12.331  1.00 72.42           C  
ATOM   1877  NH1 ARG A 237     -34.539  -1.089  13.614  1.00 72.42           N1+
ATOM   1878  NH2 ARG A 237     -35.465  -2.138  11.798  1.00 72.42           N  
ATOM   1879  N   ARG A 238     -29.861   2.701   8.893  1.00 69.78           N  
ATOM   1880  CA  ARG A 238     -30.398   3.302   7.677  1.00 69.78           C  
ATOM   1881  C   ARG A 238     -29.363   3.292   6.557  1.00 69.78           C  
ATOM   1882  O   ARG A 238     -29.700   3.054   5.395  1.00 69.78           O  
ATOM   1883  CB  ARG A 238     -30.866   4.734   7.945  1.00 69.78           C  
ATOM   1884  CG  ARG A 238     -32.148   4.821   8.759  1.00 69.78           C  
ATOM   1885  CD  ARG A 238     -32.713   6.234   8.771  1.00 69.78           C  
ATOM   1886  NE  ARG A 238     -33.930   6.322   9.572  1.00 69.78           N  
ATOM   1887  CZ  ARG A 238     -34.874   7.247   9.419  1.00 69.78           C  
ATOM   1888  NH1 ARG A 238     -34.758   8.186   8.487  1.00 69.78           N1+
ATOM   1889  NH2 ARG A 238     -35.941   7.233  10.204  1.00 69.78           N  
ATOM   1890  N   ALA A 239     -28.170   3.613   6.865  1.00 71.40           N  
ATOM   1891  CA  ALA A 239     -27.054   3.511   5.927  1.00 71.40           C  
ATOM   1892  C   ALA A 239     -26.869   2.074   5.449  1.00 71.40           C  
ATOM   1893  O   ALA A 239     -26.552   1.838   4.281  1.00 71.40           O  
ATOM   1894  CB  ALA A 239     -25.769   4.024   6.572  1.00 71.40           C  
ATOM   1895  N   GLN A 240     -27.165   1.141   6.378  1.00 73.00           N  
ATOM   1896  CA  GLN A 240     -27.141  -0.281   6.051  1.00 73.00           C  
ATOM   1897  C   GLN A 240     -28.231  -0.632   5.043  1.00 73.00           C  
ATOM   1898  O   GLN A 240     -28.006  -1.428   4.129  1.00 73.00           O  
ATOM   1899  CB  GLN A 240     -27.304  -1.126   7.315  1.00 73.00           C  
ATOM   1900  CG  GLN A 240     -27.170  -2.624   7.075  1.00 73.00           C  
ATOM   1901  CD  GLN A 240     -27.352  -3.440   8.341  1.00 73.00           C  
ATOM   1902  NE2 GLN A 240     -27.495  -4.752   8.186  1.00 73.00           N  
ATOM   1903  OE1 GLN A 240     -27.365  -2.896   9.450  1.00 73.00           O  
ATOM   1904  N   GLU A 241     -29.409  -0.091   5.288  1.00 77.94           N  
ATOM   1905  CA  GLU A 241     -30.515  -0.309   4.360  1.00 77.94           C  
ATOM   1906  C   GLU A 241     -30.168   0.190   2.961  1.00 77.94           C  
ATOM   1907  O   GLU A 241     -30.481  -0.467   1.966  1.00 77.94           O  
ATOM   1908  CB  GLU A 241     -31.784   0.382   4.865  1.00 77.94           C  
ATOM   1909  CG  GLU A 241     -32.401  -0.282   6.088  1.00 77.94           C  
ATOM   1910  CD  GLU A 241     -33.573   0.495   6.666  1.00 77.94           C  
ATOM   1911  OE1 GLU A 241     -34.163   0.044   7.674  1.00 77.94           O  
ATOM   1912  OE2 GLU A 241     -33.905   1.564   6.107  1.00 77.94           O1-
ATOM   1913  N   ALA A 242     -29.539   1.304   2.844  1.00 71.64           N  
ATOM   1914  CA  ALA A 242     -29.096   1.891   1.582  1.00 71.64           C  
ATOM   1915  C   ALA A 242     -28.001   1.045   0.937  1.00 71.64           C  
ATOM   1916  O   ALA A 242     -27.995   0.851  -0.280  1.00 71.64           O  
ATOM   1917  CB  ALA A 242     -28.600   3.318   1.804  1.00 71.64           C  
ATOM   1918  N   ALA A 243     -27.073   0.639   1.766  1.00 76.89           N  
ATOM   1919  CA  ALA A 243     -25.992  -0.236   1.318  1.00 76.89           C  
ATOM   1920  C   ALA A 243     -26.540  -1.562   0.798  1.00 76.89           C  
ATOM   1921  O   ALA A 243     -26.061  -2.086  -0.211  1.00 76.89           O  
ATOM   1922  CB  ALA A 243     -25.001  -0.483   2.453  1.00 76.89           C  
ATOM   1923  N   ASP A 244     -27.554  -2.167   1.465  1.00 80.39           N  
ATOM   1924  CA  ASP A 244     -28.234  -3.381   1.024  1.00 80.39           C  
ATOM   1925  C   ASP A 244     -28.899  -3.175  -0.335  1.00 80.39           C  
ATOM   1926  O   ASP A 244     -28.876  -4.068  -1.185  1.00 80.39           O  
ATOM   1927  CB  ASP A 244     -29.274  -3.818   2.057  1.00 80.39           C  
ATOM   1928  CG  ASP A 244     -28.655  -4.452   3.291  1.00 80.39           C  
ATOM   1929  OD1 ASP A 244     -27.470  -4.847   3.243  1.00 80.39           O  
ATOM   1930  OD2 ASP A 244     -29.358  -4.559   4.318  1.00 80.39           O1-
ATOM   1931  N   GLN A 245     -29.478  -2.036  -0.532  1.00 79.50           N  
ATOM   1932  CA  GLN A 245     -30.087  -1.682  -1.810  1.00 79.50           C  
ATOM   1933  C   GLN A 245     -29.036  -1.599  -2.914  1.00 79.50           C  
ATOM   1934  O   GLN A 245     -29.282  -2.026  -4.045  1.00 79.50           O  
ATOM   1935  CB  GLN A 245     -30.838  -0.355  -1.699  1.00 79.50           C  
ATOM   1936  CG  GLN A 245     -32.182  -0.468  -0.992  1.00 79.50           C  
ATOM   1937  CD  GLN A 245     -32.895   0.866  -0.871  1.00 79.50           C  
ATOM   1938  NE2 GLN A 245     -34.067   0.858  -0.245  1.00 79.50           N  
ATOM   1939  OE1 GLN A 245     -32.397   1.896  -1.337  1.00 79.50           O  
ATOM   1940  N   LEU A 246     -27.950  -1.008  -2.629  1.00 80.03           N  
ATOM   1941  CA  LEU A 246     -26.821  -0.904  -3.547  1.00 80.03           C  
ATOM   1942  C   LEU A 246     -26.286  -2.284  -3.912  1.00 80.03           C  
ATOM   1943  O   LEU A 246     -25.956  -2.541  -5.071  1.00 80.03           O  
ATOM   1944  CB  LEU A 246     -25.704  -0.057  -2.930  1.00 80.03           C  
ATOM   1945  CG  LEU A 246     -24.528   0.285  -3.845  1.00 80.03           C  
ATOM   1946  CD1 LEU A 246     -25.007   1.097  -5.044  1.00 80.03           C  
ATOM   1947  CD2 LEU A 246     -23.453   1.043  -3.075  1.00 80.03           C  
ATOM   1948  N   LEU A 247     -26.169  -3.172  -2.915  1.00 80.32           N  
ATOM   1949  CA  LEU A 247     -25.740  -4.552  -3.117  1.00 80.32           C  
ATOM   1950  C   LEU A 247     -26.716  -5.297  -4.023  1.00 80.32           C  
ATOM   1951  O   LEU A 247     -26.298  -6.054  -4.902  1.00 80.32           O  
ATOM   1952  CB  LEU A 247     -25.618  -5.277  -1.773  1.00 80.32           C  
ATOM   1953  CG  LEU A 247     -24.347  -5.002  -0.968  1.00 80.32           C  
ATOM   1954  CD1 LEU A 247     -24.474  -5.582   0.437  1.00 80.32           C  
ATOM   1955  CD2 LEU A 247     -23.128  -5.577  -1.681  1.00 80.32           C  
ATOM   1956  N   GLU A 248     -28.000  -5.058  -3.734  1.00 82.48           N  
ATOM   1957  CA  GLU A 248     -29.037  -5.651  -4.575  1.00 82.48           C  
ATOM   1958  C   GLU A 248     -28.940  -5.146  -6.011  1.00 82.48           C  
ATOM   1959  O   GLU A 248     -29.101  -5.918  -6.958  1.00 82.48           O  
ATOM   1960  CB  GLU A 248     -30.427  -5.351  -4.005  1.00 82.48           C  
ATOM   1961  CG  GLU A 248     -31.553  -6.088  -4.714  1.00 82.48           C  
ATOM   1962  CD  GLU A 248     -31.441  -7.601  -4.608  1.00 82.48           C  
ATOM   1963  OE1 GLU A 248     -31.967  -8.312  -5.495  1.00 82.48           O  
ATOM   1964  OE2 GLU A 248     -30.824  -8.079  -3.630  1.00 82.48           O1-
ATOM   1965  N   HIS A 249     -28.681  -3.878  -6.113  1.00 79.53           N  
ATOM   1966  CA  HIS A 249     -28.473  -3.286  -7.430  1.00 79.53           C  
ATOM   1967  C   HIS A 249     -27.248  -3.885  -8.114  1.00 79.53           C  
ATOM   1968  O   HIS A 249     -27.281  -4.177  -9.312  1.00 79.53           O  
ATOM   1969  CB  HIS A 249     -28.323  -1.769  -7.320  1.00 79.53           C  
ATOM   1970  CG  HIS A 249     -28.092  -1.091  -8.632  1.00 79.53           C  
ATOM   1971  CD2 HIS A 249     -26.963  -0.593  -9.189  1.00 79.53           C  
ATOM   1972  ND1 HIS A 249     -29.104  -0.858  -9.538  1.00 79.53           N  
ATOM   1973  CE1 HIS A 249     -28.606  -0.246 -10.599  1.00 79.53           C  
ATOM   1974  NE2 HIS A 249     -27.308  -0.073 -10.412  1.00 79.53           N  
ATOM   1975  N   ALA A 250     -26.185  -3.929  -7.458  1.00 77.56           N  
ATOM   1976  CA  ALA A 250     -24.935  -4.498  -7.955  1.00 77.56           C  
ATOM   1977  C   ALA A 250     -25.125  -5.952  -8.381  1.00 77.56           C  
ATOM   1978  O   ALA A 250     -24.579  -6.383  -9.399  1.00 77.56           O  
ATOM   1979  CB  ALA A 250     -23.844  -4.397  -6.890  1.00 77.56           C  
ATOM   1980  N   ARG A 251     -25.968  -6.705  -7.654  1.00 77.97           N  
ATOM   1981  CA  ARG A 251     -26.284  -8.093  -7.978  1.00 77.97           C  
ATOM   1982  C   ARG A 251     -27.083  -8.184  -9.274  1.00 77.97           C  
ATOM   1983  O   ARG A 251     -26.799  -9.028 -10.126  1.00 77.97           O  
ATOM   1984  CB  ARG A 251     -27.062  -8.748  -6.836  1.00 77.97           C  
ATOM   1985  CG  ARG A 251     -27.260 -10.246  -7.005  1.00 77.97           C  
ATOM   1986  CD  ARG A 251     -28.027 -10.850  -5.836  1.00 77.97           C  
ATOM   1987  NE  ARG A 251     -28.521 -12.188  -6.149  1.00 77.97           N  
ATOM   1988  CZ  ARG A 251     -29.192 -12.964  -5.304  1.00 77.97           C  
ATOM   1989  NH1 ARG A 251     -29.465 -12.549  -4.073  1.00 77.97           N1+
ATOM   1990  NH2 ARG A 251     -29.595 -14.166  -5.693  1.00 77.97           N  
ATOM   1991  N   LYS A 252     -28.081  -7.334  -9.378  1.00 78.19           N  
ATOM   1992  CA  LYS A 252     -28.954  -7.312 -10.548  1.00 78.19           C  
ATOM   1993  C   LYS A 252     -28.204  -6.822 -11.784  1.00 78.19           C  
ATOM   1994  O   LYS A 252     -28.412  -7.336 -12.886  1.00 78.19           O  
ATOM   1995  CB  LYS A 252     -30.174  -6.426 -10.290  1.00 78.19           C  
ATOM   1996  CG  LYS A 252     -31.198  -7.042  -9.349  1.00 78.19           C  
ATOM   1997  CD  LYS A 252     -32.402  -6.129  -9.157  1.00 78.19           C  
ATOM   1998  CE  LYS A 252     -33.394  -6.712  -8.159  1.00 78.19           C  
ATOM   1999  NZ  LYS A 252     -34.550  -5.796  -7.928  1.00 78.19           N1+
ATOM   2000  N   SER A 253     -27.294  -5.896 -11.578  1.00 76.25           N  
ATOM   2001  CA  SER A 253     -26.601  -5.236 -12.679  1.00 76.25           C  
ATOM   2002  C   SER A 253     -25.409  -6.060 -13.156  1.00 76.25           C  
ATOM   2003  O   SER A 253     -24.980  -5.933 -14.306  1.00 76.25           O  
ATOM   2004  CB  SER A 253     -26.132  -3.843 -12.260  1.00 76.25           C  
ATOM   2005  OG  SER A 253     -25.114  -3.929 -11.278  1.00 76.25           O  
ATOM   2006  N   GLY A 254     -24.929  -7.016 -12.358  1.00 77.31           N  
ATOM   2007  CA  GLY A 254     -23.773  -7.830 -12.699  1.00 77.31           C  
ATOM   2008  C   GLY A 254     -22.502  -7.019 -12.864  1.00 77.31           C  
ATOM   2009  O   GLY A 254     -21.530  -7.492 -13.457  1.00 77.31           O  
ATOM   2010  N   ASP A 255     -22.488  -5.672 -12.437  1.00 77.22           N  
ATOM   2011  CA  ASP A 255     -21.352  -4.765 -12.566  1.00 77.22           C  
ATOM   2012  C   ASP A 255     -20.366  -4.952 -11.415  1.00 77.22           C  
ATOM   2013  O   ASP A 255     -20.698  -4.688 -10.257  1.00 77.22           O  
ATOM   2014  CB  ASP A 255     -21.829  -3.312 -12.619  1.00 77.22           C  
ATOM   2015  CG  ASP A 255     -20.718  -2.335 -12.961  1.00 77.22           C  
ATOM   2016  OD1 ASP A 255     -19.529  -2.692 -12.822  1.00 77.22           O  
ATOM   2017  OD2 ASP A 255     -21.036  -1.198 -13.371  1.00 77.22           O1-
ATOM   2018  N   PRO A 256     -19.182  -5.516 -11.672  1.00 72.15           N  
ATOM   2019  CA  PRO A 256     -18.154  -5.787 -10.663  1.00 72.15           C  
ATOM   2020  C   PRO A 256     -17.697  -4.527  -9.933  1.00 72.15           C  
ATOM   2021  O   PRO A 256     -17.327  -4.590  -8.757  1.00 72.15           O  
ATOM   2022  CB  PRO A 256     -17.009  -6.390 -11.480  1.00 72.15           C  
ATOM   2023  CG  PRO A 256     -17.641  -6.823 -12.764  1.00 72.15           C  
ATOM   2024  CD  PRO A 256     -18.885  -6.010 -12.980  1.00 72.15           C  
ATOM   2025  N   GLU A 257     -17.760  -3.314 -10.585  1.00 76.01           N  
ATOM   2026  CA  GLU A 257     -17.356  -2.037 -10.005  1.00 76.01           C  
ATOM   2027  C   GLU A 257     -18.372  -1.553  -8.974  1.00 76.01           C  
ATOM   2028  O   GLU A 257     -17.996  -1.047  -7.915  1.00 76.01           O  
ATOM   2029  CB  GLU A 257     -17.176  -0.983 -11.100  1.00 76.01           C  
ATOM   2030  CG  GLU A 257     -15.963  -1.220 -11.989  1.00 76.01           C  
ATOM   2031  CD  GLU A 257     -15.765  -0.136 -13.036  1.00 76.01           C  
ATOM   2032  OE1 GLU A 257     -14.786  -0.214 -13.813  1.00 76.01           O  
ATOM   2033  OE2 GLU A 257     -16.594   0.800 -13.079  1.00 76.01           O1-
ATOM   2034  N   VAL A 258     -19.644  -1.637  -9.193  1.00 73.09           N  
ATOM   2035  CA  VAL A 258     -20.748  -1.287  -8.307  1.00 73.09           C  
ATOM   2036  C   VAL A 258     -20.805  -2.269  -7.139  1.00 73.09           C  
ATOM   2037  O   VAL A 258     -21.069  -1.876  -6.000  1.00 73.09           O  
ATOM   2038  CB  VAL A 258     -22.098  -1.275  -9.059  1.00 73.09           C  
ATOM   2039  CG1 VAL A 258     -23.249  -0.982  -8.098  1.00 73.09           C  
ATOM   2040  CG2 VAL A 258     -22.068  -0.249 -10.190  1.00 73.09           C  
ATOM   2041  N   TRP A 259     -20.477  -3.606  -7.407  1.00 77.20           N  
ATOM   2042  CA  TRP A 259     -20.350  -4.634  -6.380  1.00 77.20           C  
ATOM   2043  C   TRP A 259     -19.229  -4.291  -5.404  1.00 77.20           C  
ATOM   2044  O   TRP A 259     -19.411  -4.374  -4.186  1.00 77.20           O  
ATOM   2045  CB  TRP A 259     -20.087  -6.002  -7.016  1.00 77.20           C  
ATOM   2046  CG  TRP A 259     -19.988  -7.124  -6.027  1.00 77.20           C  
ATOM   2047  CD1 TRP A 259     -18.852  -7.610  -5.444  1.00 77.20           C  
ATOM   2048  CD2 TRP A 259     -21.070  -7.905  -5.511  1.00 77.20           C  
ATOM   2049  CE2 TRP A 259     -20.516  -8.848  -4.617  1.00 77.20           C  
ATOM   2050  CE3 TRP A 259     -22.456  -7.899  -5.718  1.00 77.20           C  
ATOM   2051  NE1 TRP A 259     -19.162  -8.647  -4.594  1.00 77.20           N  
ATOM   2052  CZ2 TRP A 259     -21.301  -9.776  -3.929  1.00 77.20           C  
ATOM   2053  CZ3 TRP A 259     -23.236  -8.823  -5.031  1.00 77.20           C  
ATOM   2054  CH2 TRP A 259     -22.654  -9.748  -4.149  1.00 77.20           C  
ATOM   2055  N   GLU A 260     -18.091  -3.903  -5.876  1.00 78.41           N  
ATOM   2056  CA  GLU A 260     -16.945  -3.504  -5.066  1.00 78.41           C  
ATOM   2057  C   GLU A 260     -17.261  -2.266  -4.233  1.00 78.41           C  
ATOM   2058  O   GLU A 260     -16.879  -2.183  -3.063  1.00 78.41           O  
ATOM   2059  CB  GLU A 260     -15.723  -3.242  -5.952  1.00 78.41           C  
ATOM   2060  CG  GLU A 260     -14.427  -3.066  -5.176  1.00 78.41           C  
ATOM   2061  CD  GLU A 260     -13.208  -2.911  -6.072  1.00 78.41           C  
ATOM   2062  OE1 GLU A 260     -12.085  -2.738  -5.545  1.00 78.41           O  
ATOM   2063  OE2 GLU A 260     -13.377  -2.964  -7.311  1.00 78.41           O1-
ATOM   2064  N   LEU A 261     -17.947  -1.329  -4.912  1.00 77.49           N  
ATOM   2065  CA  LEU A 261     -18.366  -0.105  -4.238  1.00 77.49           C  
ATOM   2066  C   LEU A 261     -19.343  -0.414  -3.107  1.00 77.49           C  
ATOM   2067  O   LEU A 261     -19.222   0.136  -2.010  1.00 77.49           O  
ATOM   2068  CB  LEU A 261     -19.010   0.862  -5.235  1.00 77.49           C  
ATOM   2069  CG  LEU A 261     -19.379   2.245  -4.696  1.00 77.49           C  
ATOM   2070  CD1 LEU A 261     -18.119   3.052  -4.400  1.00 77.49           C  
ATOM   2071  CD2 LEU A 261     -20.274   2.983  -5.686  1.00 77.49           C  
ATOM   2072  N   ALA A 262     -20.306  -1.227  -3.291  1.00 74.45           N  
ATOM   2073  CA  ALA A 262     -21.302  -1.655  -2.311  1.00 74.45           C  
ATOM   2074  C   ALA A 262     -20.648  -2.406  -1.156  1.00 74.45           C  
ATOM   2075  O   ALA A 262     -20.971  -2.169   0.009  1.00 74.45           O  
ATOM   2076  CB  ALA A 262     -22.363  -2.527  -2.978  1.00 74.45           C  
ATOM   2077  N   ILE A 263     -19.705  -3.263  -1.398  1.00 73.10           N  
ATOM   2078  CA  ILE A 263     -18.972  -4.048  -0.411  1.00 73.10           C  
ATOM   2079  C   ILE A 263     -18.082  -3.127   0.422  1.00 73.10           C  
ATOM   2080  O   ILE A 263     -17.975  -3.292   1.640  1.00 73.10           O  
ATOM   2081  CB  ILE A 263     -18.123  -5.150  -1.083  1.00 73.10           C  
ATOM   2082  CG1 ILE A 263     -19.029  -6.183  -1.762  1.00 73.10           C  
ATOM   2083  CG2 ILE A 263     -17.199  -5.820  -0.060  1.00 73.10           C  
ATOM   2084  CD1 ILE A 263     -19.917  -6.957  -0.797  1.00 73.10           C  
ATOM   2085  N   ARG A 264     -17.384  -2.200  -0.222  1.00 78.65           N  
ATOM   2086  CA  ARG A 264     -16.582  -1.211   0.491  1.00 78.65           C  
ATOM   2087  C   ARG A 264     -17.445  -0.394   1.448  1.00 78.65           C  
ATOM   2088  O   ARG A 264     -17.021  -0.083   2.563  1.00 78.65           O  
ATOM   2089  CB  ARG A 264     -15.871  -0.283  -0.495  1.00 78.65           C  
ATOM   2090  CG  ARG A 264     -14.647  -0.903  -1.151  1.00 78.65           C  
ATOM   2091  CD  ARG A 264     -13.922   0.092  -2.048  1.00 78.65           C  
ATOM   2092  NE  ARG A 264     -12.946  -0.570  -2.908  1.00 78.65           N  
ATOM   2093  CZ  ARG A 264     -12.115   0.060  -3.735  1.00 78.65           C  
ATOM   2094  NH1 ARG A 264     -12.127   1.383  -3.830  1.00 78.65           N1+
ATOM   2095  NH2 ARG A 264     -11.266  -0.641  -4.473  1.00 78.65           N  
ATOM   2096  N   LEU A 265     -18.536   0.009   0.975  1.00 75.83           N  
ATOM   2097  CA  LEU A 265     -19.482   0.769   1.783  1.00 75.83           C  
ATOM   2098  C   LEU A 265     -19.963  -0.054   2.975  1.00 75.83           C  
ATOM   2099  O   LEU A 265     -20.064   0.462   4.090  1.00 75.83           O  
ATOM   2100  CB  LEU A 265     -20.680   1.209   0.937  1.00 75.83           C  
ATOM   2101  CG  LEU A 265     -21.688   2.134   1.618  1.00 75.83           C  
ATOM   2102  CD1 LEU A 265     -21.034   3.467   1.967  1.00 75.83           C  
ATOM   2103  CD2 LEU A 265     -22.906   2.348   0.725  1.00 75.83           C  
ATOM   2104  N   VAL A 266     -20.286  -1.291   2.853  1.00 74.33           N  
ATOM   2105  CA  VAL A 266     -20.691  -2.224   3.900  1.00 74.33           C  
ATOM   2106  C   VAL A 266     -19.557  -2.393   4.908  1.00 74.33           C  
ATOM   2107  O   VAL A 266     -19.790  -2.398   6.119  1.00 74.33           O  
ATOM   2108  CB  VAL A 266     -21.092  -3.596   3.313  1.00 74.33           C  
ATOM   2109  CG1 VAL A 266     -21.307  -4.617   4.428  1.00 74.33           C  
ATOM   2110  CG2 VAL A 266     -22.349  -3.462   2.456  1.00 74.33           C  
ATOM   2111  N   ALA A 267     -18.344  -2.596   4.456  1.00 73.14           N  
ATOM   2112  CA  ALA A 267     -17.158  -2.686   5.304  1.00 73.14           C  
ATOM   2113  C   ALA A 267     -17.004  -1.435   6.165  1.00 73.14           C  
ATOM   2114  O   ALA A 267     -16.683  -1.527   7.353  1.00 73.14           O  
ATOM   2115  CB  ALA A 267     -15.909  -2.899   4.453  1.00 73.14           C  
ATOM   2116  N   ARG A 268     -17.201  -0.279   5.582  1.00 76.00           N  
ATOM   2117  CA  ARG A 268     -17.125   0.987   6.304  1.00 76.00           C  
ATOM   2118  C   ARG A 268     -18.240   1.094   7.339  1.00 76.00           C  
ATOM   2119  O   ARG A 268     -18.032   1.632   8.429  1.00 76.00           O  
ATOM   2120  CB  ARG A 268     -17.199   2.166   5.331  1.00 76.00           C  
ATOM   2121  CG  ARG A 268     -16.806   3.499   5.947  1.00 76.00           C  
ATOM   2122  CD  ARG A 268     -15.296   3.635   6.081  1.00 76.00           C  
ATOM   2123  NE  ARG A 268     -14.910   4.988   6.474  1.00 76.00           N  
ATOM   2124  CZ  ARG A 268     -13.750   5.310   7.042  1.00 76.00           C  
ATOM   2125  NH1 ARG A 268     -12.838   4.379   7.295  1.00 76.00           N1+
ATOM   2126  NH2 ARG A 268     -13.502   6.573   7.359  1.00 76.00           N  
ATOM   2127  N   LEU A 269     -19.393   0.684   6.958  1.00 74.12           N  
ATOM   2128  CA  LEU A 269     -20.551   0.660   7.844  1.00 74.12           C  
ATOM   2129  C   LEU A 269     -20.288  -0.222   9.061  1.00 74.12           C  
ATOM   2130  O   LEU A 269     -20.616   0.155  10.188  1.00 74.12           O  
ATOM   2131  CB  LEU A 269     -21.790   0.160   7.097  1.00 74.12           C  
ATOM   2132  CG  LEU A 269     -22.504   1.180   6.209  1.00 74.12           C  
ATOM   2133  CD1 LEU A 269     -23.546   0.487   5.336  1.00 74.12           C  
ATOM   2134  CD2 LEU A 269     -23.151   2.268   7.060  1.00 74.12           C  
ATOM   2135  N   VAL A 270     -19.695  -1.307   8.856  1.00 70.31           N  
ATOM   2136  CA  VAL A 270     -19.329  -2.258   9.901  1.00 70.31           C  
ATOM   2137  C   VAL A 270     -18.265  -1.645  10.808  1.00 70.31           C  
ATOM   2138  O   VAL A 270     -18.343  -1.764  12.033  1.00 70.31           O  
ATOM   2139  CB  VAL A 270     -18.816  -3.587   9.302  1.00 70.31           C  
ATOM   2140  CG1 VAL A 270     -18.279  -4.503  10.401  1.00 70.31           C  
ATOM   2141  CG2 VAL A 270     -19.929  -4.284   8.519  1.00 70.31           C  
ATOM   2142  N   GLU A 271     -17.281  -1.042  10.193  1.00 72.98           N  
ATOM   2143  CA  GLU A 271     -16.244  -0.339  10.942  1.00 72.98           C  
ATOM   2144  C   GLU A 271     -16.840   0.766  11.808  1.00 72.98           C  
ATOM   2145  O   GLU A 271     -16.455   0.929  12.967  1.00 72.98           O  
ATOM   2146  CB  GLU A 271     -15.196   0.245   9.991  1.00 72.98           C  
ATOM   2147  CG  GLU A 271     -13.972   0.811  10.698  1.00 72.98           C  
ATOM   2148  CD  GLU A 271     -12.916   1.337   9.738  1.00 72.98           C  
ATOM   2149  OE1 GLU A 271     -11.888   1.878  10.205  1.00 72.98           O  
ATOM   2150  OE2 GLU A 271     -13.120   1.208   8.510  1.00 72.98           O1-
ATOM   2151  N   ALA A 272     -17.698   1.565  11.211  1.00 70.37           N  
ATOM   2152  CA  ALA A 272     -18.382   2.640  11.923  1.00 70.37           C  
ATOM   2153  C   ALA A 272     -19.227   2.090  13.067  1.00 70.37           C  
ATOM   2154  O   ALA A 272     -19.238   2.652  14.165  1.00 70.37           O  
ATOM   2155  CB  ALA A 272     -19.253   3.445  10.960  1.00 70.37           C  
ATOM   2156  N   ALA A 273     -19.961   1.012  12.796  1.00 69.30           N  
ATOM   2157  CA  ALA A 273     -20.788   0.324  13.786  1.00 69.30           C  
ATOM   2158  C   ALA A 273     -19.931  -0.254  14.908  1.00 69.30           C  
ATOM   2159  O   ALA A 273     -20.307  -0.191  16.081  1.00 69.30           O  
ATOM   2160  CB  ALA A 273     -21.606  -0.779  13.121  1.00 69.30           C  
ATOM   2161  N   ALA A 274     -18.780  -0.859  14.597  1.00 69.94           N  
ATOM   2162  CA  ALA A 274     -17.813  -1.395  15.552  1.00 69.94           C  
ATOM   2163  C   ALA A 274     -17.254  -0.290  16.444  1.00 69.94           C  
ATOM   2164  O   ALA A 274     -17.087  -0.483  17.650  1.00 69.94           O  
ATOM   2165  CB  ALA A 274     -16.680  -2.108  14.819  1.00 69.94           C  
ATOM   2166  N   LYS A 275     -16.921   0.867  15.890  1.00 72.12           N  
ATOM   2167  CA  LYS A 275     -16.402   2.018  16.622  1.00 72.12           C  
ATOM   2168  C   LYS A 275     -17.457   2.593  17.563  1.00 72.12           C  
ATOM   2169  O   LYS A 275     -17.142   3.000  18.684  1.00 72.12           O  
ATOM   2170  CB  LYS A 275     -15.921   3.098  15.652  1.00 72.12           C  
ATOM   2171  CG  LYS A 275     -14.591   2.781  14.982  1.00 72.12           C  
ATOM   2172  CD  LYS A 275     -14.135   3.919  14.079  1.00 72.12           C  
ATOM   2173  CE  LYS A 275     -12.826   3.585  13.375  1.00 72.12           C  
ATOM   2174  NZ  LYS A 275     -12.403   4.675  12.445  1.00 72.12           N1+
ATOM   2175  N   VAL A 276     -18.717   2.695  17.076  1.00 68.61           N  
ATOM   2176  CA  VAL A 276     -19.847   3.160  17.874  1.00 68.61           C  
ATOM   2177  C   VAL A 276     -20.139   2.159  18.989  1.00 68.61           C  
ATOM   2178  O   VAL A 276     -20.395   2.548  20.131  1.00 68.61           O  
ATOM   2179  CB  VAL A 276     -21.107   3.374  17.006  1.00 68.61           C  
ATOM   2180  CG1 VAL A 276     -22.311   3.721  17.878  1.00 68.61           C  
ATOM   2181  CG2 VAL A 276     -20.861   4.467  15.969  1.00 68.61           C  
ATOM   2182  N   ALA A 277     -20.054   0.840  18.682  1.00 66.03           N  
ATOM   2183  CA  ALA A 277     -20.246  -0.277  19.602  1.00 66.03           C  
ATOM   2184  C   ALA A 277     -19.117  -0.345  20.626  1.00 66.03           C  
ATOM   2185  O   ALA A 277     -19.324  -0.783  21.760  1.00 66.03           O  
ATOM   2186  CB  ALA A 277     -20.341  -1.591  18.831  1.00 66.03           C  
ATOM   2187  N   ALA A 278     -17.837  -0.096  20.312  1.00 66.69           N  
ATOM   2188  CA  ALA A 278     -16.668  -0.013  21.184  1.00 66.69           C  
ATOM   2189  C   ALA A 278     -16.851   1.066  22.247  1.00 66.69           C  
ATOM   2190  O   ALA A 278     -16.176   1.052  23.278  1.00 66.69           O  
ATOM   2191  CB  ALA A 278     -15.410   0.260  20.363  1.00 66.69           C  
ATOM   2192  N   ASN A 279     -17.844   2.001  22.043  1.00 63.93           N  
ATOM   2193  CA  ASN A 279     -18.146   3.114  22.938  1.00 63.93           C  
ATOM   2194  C   ASN A 279     -19.340   2.800  23.836  1.00 63.93           C  
ATOM   2195  O   ASN A 279     -19.796   3.660  24.591  1.00 63.93           O  
ATOM   2196  CB  ASN A 279     -18.406   4.392  22.138  1.00 63.93           C  
ATOM   2197  CG  ASN A 279     -17.159   4.919  21.457  1.00 63.93           C  
ATOM   2198  ND2 ASN A 279     -17.331   5.525  20.289  1.00 63.93           N  
ATOM   2199  OD1 ASN A 279     -16.048   4.781  21.977  1.00 63.93           O  
ATOM   2200  N   MET A 280     -19.812   1.437  23.709  1.00 62.24           N  
ATOM   2201  CA  MET A 280     -20.926   0.908  24.491  1.00 62.24           C  
ATOM   2202  C   MET A 280     -20.435  -0.093  25.531  1.00 62.24           C  
ATOM   2203  O   MET A 280     -19.345  -0.653  25.395  1.00 62.24           O  
ATOM   2204  CB  MET A 280     -21.961   0.250  23.579  1.00 62.24           C  
ATOM   2205  CG  MET A 280     -22.583   1.201  22.569  1.00 62.24           C  
ATOM   2206  SD  MET A 280     -23.809   0.373  21.484  1.00 62.24           S  
ATOM   2207  CE  MET A 280     -25.115   0.016  22.693  1.00 62.24           C  
ATOM   2208  N   SER A 281     -20.986  -0.027  26.826  1.00 56.65           N  
ATOM   2209  CA  SER A 281     -20.752  -1.054  27.835  1.00 56.65           C  
ATOM   2210  C   SER A 281     -21.150  -2.434  27.322  1.00 56.65           C  
ATOM   2211  O   SER A 281     -21.947  -2.549  26.387  1.00 56.65           O  
ATOM   2212  CB  SER A 281     -21.526  -0.735  29.115  1.00 56.65           C  
ATOM   2213  OG  SER A 281     -22.917  -0.930  28.924  1.00 56.65           O  
ATOM   2214  N   ASP A 282     -20.320  -3.643  27.456  1.00 56.07           N  
ATOM   2215  CA  ASP A 282     -20.400  -5.067  27.144  1.00 56.07           C  
ATOM   2216  C   ASP A 282     -21.816  -5.597  27.357  1.00 56.07           C  
ATOM   2217  O   ASP A 282     -22.260  -6.501  26.645  1.00 56.07           O  
ATOM   2218  CB  ASP A 282     -19.408  -5.860  27.998  1.00 56.07           C  
ATOM   2219  CG  ASP A 282     -18.027  -5.948  27.376  1.00 56.07           C  
ATOM   2220  OD1 ASP A 282     -17.865  -5.569  26.194  1.00 56.07           O  
ATOM   2221  OD2 ASP A 282     -17.091  -6.401  28.069  1.00 56.07           O1-
ATOM   2222  N   GLU A 283     -22.881  -4.719  28.020  1.00 52.93           N  
ATOM   2223  CA  GLU A 283     -24.258  -5.089  28.338  1.00 52.93           C  
ATOM   2224  C   GLU A 283     -25.241  -4.446  27.363  1.00 52.93           C  
ATOM   2225  O   GLU A 283     -26.272  -5.036  27.034  1.00 52.93           O  
ATOM   2226  CB  GLU A 283     -24.603  -4.689  29.775  1.00 52.93           C  
ATOM   2227  CG  GLU A 283     -24.546  -5.843  30.765  1.00 52.93           C  
ATOM   2228  CD  GLU A 283     -24.808  -5.416  32.200  1.00 52.93           C  
ATOM   2229  OE1 GLU A 283     -24.766  -6.278  33.107  1.00 52.93           O  
ATOM   2230  OE2 GLU A 283     -25.058  -4.209  32.420  1.00 52.93           O1-
ATOM   2231  N   GLN A 284     -24.807  -3.507  26.461  1.00 53.77           N  
ATOM   2232  CA  GLN A 284     -25.573  -2.753  25.474  1.00 53.77           C  
ATOM   2233  C   GLN A 284     -25.119  -3.085  24.055  1.00 53.77           C  
ATOM   2234  O   GLN A 284     -25.694  -2.591  23.082  1.00 53.77           O  
ATOM   2235  CB  GLN A 284     -25.445  -1.250  25.728  1.00 53.77           C  
ATOM   2236  CG  GLN A 284     -26.559  -0.675  26.593  1.00 53.77           C  
ATOM   2237  CD  GLN A 284     -26.371   0.801  26.887  1.00 53.77           C  
ATOM   2238  NE2 GLN A 284     -27.457   1.476  27.250  1.00 53.77           N  
ATOM   2239  OE1 GLN A 284     -25.259   1.331  26.791  1.00 53.77           O  
ATOM   2240  N   GLN A 285     -24.088  -4.056  23.770  1.00 53.46           N  
ATOM   2241  CA  GLN A 285     -23.620  -4.658  22.526  1.00 53.46           C  
ATOM   2242  C   GLN A 285     -24.735  -5.440  21.839  1.00 53.46           C  
ATOM   2243  O   GLN A 285     -25.227  -6.433  22.379  1.00 53.46           O  
ATOM   2244  CB  GLN A 285     -22.422  -5.572  22.789  1.00 53.46           C  
ATOM   2245  CG  GLN A 285     -21.078  -4.933  22.467  1.00 53.46           C  
ATOM   2246  CD  GLN A 285     -19.908  -5.860  22.738  1.00 53.46           C  
ATOM   2247  NE2 GLN A 285     -18.709  -5.427  22.363  1.00 53.46           N  
ATOM   2248  OE1 GLN A 285     -20.079  -6.956  23.282  1.00 53.46           O  
ATOM   2249  N   ASN A 286     -25.879  -4.743  21.528  1.00 59.67           N  
ATOM   2250  CA  ASN A 286     -27.112  -4.937  20.773  1.00 59.67           C  
ATOM   2251  C   ASN A 286     -26.977  -6.070  19.760  1.00 59.67           C  
ATOM   2252  O   ASN A 286     -26.011  -6.113  18.996  1.00 59.67           O  
ATOM   2253  CB  ASN A 286     -27.520  -3.640  20.069  1.00 59.67           C  
ATOM   2254  CG  ASN A 286     -29.006  -3.575  19.781  1.00 59.67           C  
ATOM   2255  ND2 ASN A 286     -29.560  -2.368  19.793  1.00 59.67           N  
ATOM   2256  OD1 ASN A 286     -29.652  -4.601  19.551  1.00 59.67           O  
ATOM   2257  N   THR A 287     -27.374  -7.476  20.070  1.00 58.67           N  
ATOM   2258  CA  THR A 287     -27.621  -8.624  19.204  1.00 58.67           C  
ATOM   2259  C   THR A 287     -27.785  -8.181  17.753  1.00 58.67           C  
ATOM   2260  O   THR A 287     -27.284  -8.837  16.837  1.00 58.67           O  
ATOM   2261  CB  THR A 287     -28.873  -9.402  19.651  1.00 58.67           C  
ATOM   2262  CG2 THR A 287     -29.061 -10.667  18.820  1.00 58.67           C  
ATOM   2263  OG1 THR A 287     -28.736  -9.764  21.030  1.00 58.67           O  
ATOM   2264  N   GLN A 288     -28.217  -7.045  17.426  1.00 53.70           N  
ATOM   2265  CA  GLN A 288     -28.466  -6.482  16.102  1.00 53.70           C  
ATOM   2266  C   GLN A 288     -27.186  -5.909  15.500  1.00 53.70           C  
ATOM   2267  O   GLN A 288     -26.936  -6.059  14.302  1.00 53.70           O  
ATOM   2268  CB  GLN A 288     -29.545  -5.400  16.173  1.00 53.70           C  
ATOM   2269  CG  GLN A 288     -30.952  -5.947  16.371  1.00 53.70           C  
ATOM   2270  CD  GLN A 288     -31.994  -4.852  16.496  1.00 53.70           C  
ATOM   2271  NE2 GLN A 288     -33.265  -5.232  16.420  1.00 53.70           N  
ATOM   2272  OE1 GLN A 288     -31.660  -3.674  16.662  1.00 53.70           O  
ATOM   2273  N   LEU A 289     -26.298  -5.250  16.284  1.00 55.54           N  
ATOM   2274  CA  LEU A 289     -24.977  -4.766  15.898  1.00 55.54           C  
ATOM   2275  C   LEU A 289     -24.025  -5.930  15.640  1.00 55.54           C  
ATOM   2276  O   LEU A 289     -23.267  -5.913  14.668  1.00 55.54           O  
ATOM   2277  CB  LEU A 289     -24.402  -3.853  16.985  1.00 55.54           C  
ATOM   2278  CG  LEU A 289     -23.102  -3.125  16.640  1.00 55.54           C  
ATOM   2279  CD1 LEU A 289     -23.332  -2.139  15.500  1.00 55.54           C  
ATOM   2280  CD2 LEU A 289     -22.547  -2.410  17.868  1.00 55.54           C  
ATOM   2281  N   ARG A 290     -24.161  -6.957  16.419  1.00 61.50           N  
ATOM   2282  CA  ARG A 290     -23.409  -8.190  16.208  1.00 61.50           C  
ATOM   2283  C   ARG A 290     -23.868  -8.901  14.939  1.00 61.50           C  
ATOM   2284  O   ARG A 290     -23.049  -9.450  14.199  1.00 61.50           O  
ATOM   2285  CB  ARG A 290     -23.558  -9.123  17.412  1.00 61.50           C  
ATOM   2286  CG  ARG A 290     -22.731  -8.707  18.619  1.00 61.50           C  
ATOM   2287  CD  ARG A 290     -22.829  -9.724  19.748  1.00 61.50           C  
ATOM   2288  NE  ARG A 290     -22.253  -9.211  20.987  1.00 61.50           N  
ATOM   2289  CZ  ARG A 290     -21.901  -9.962  22.027  1.00 61.50           C  
ATOM   2290  NH1 ARG A 290     -22.060 -11.280  21.996  1.00 61.50           N1+
ATOM   2291  NH2 ARG A 290     -21.385  -9.391  23.106  1.00 61.50           N  
ATOM   2292  N   ARG A 291     -25.112  -8.823  14.729  1.00 62.82           N  
ATOM   2293  CA  ARG A 291     -25.687  -9.372  13.505  1.00 62.82           C  
ATOM   2294  C   ARG A 291     -25.213  -8.596  12.281  1.00 62.82           C  
ATOM   2295  O   ARG A 291     -24.892  -9.190  11.250  1.00 62.82           O  
ATOM   2296  CB  ARG A 291     -27.216  -9.358  13.575  1.00 62.82           C  
ATOM   2297  CG  ARG A 291     -27.810 -10.553  14.304  1.00 62.82           C  
ATOM   2298  CD  ARG A 291     -29.330 -10.564  14.222  1.00 62.82           C  
ATOM   2299  NE  ARG A 291     -29.937 -10.826  15.525  1.00 62.82           N  
ATOM   2300  CZ  ARG A 291     -31.245 -10.831  15.763  1.00 62.82           C  
ATOM   2301  NH1 ARG A 291     -32.114 -10.588  14.789  1.00 62.82           N1+
ATOM   2302  NH2 ARG A 291     -31.690 -11.083  16.986  1.00 62.82           N  
ATOM   2303  N   LEU A 292     -25.145  -7.385  12.360  1.00 58.32           N  
ATOM   2304  CA  LEU A 292     -24.668  -6.509  11.297  1.00 58.32           C  
ATOM   2305  C   LEU A 292     -23.188  -6.751  11.016  1.00 58.32           C  
ATOM   2306  O   LEU A 292     -22.777  -6.828   9.856  1.00 58.32           O  
ATOM   2307  CB  LEU A 292     -24.895  -5.041  11.669  1.00 58.32           C  
ATOM   2308  CG  LEU A 292     -24.610  -4.012  10.574  1.00 58.32           C  
ATOM   2309  CD1 LEU A 292     -25.685  -4.074   9.495  1.00 58.32           C  
ATOM   2310  CD2 LEU A 292     -24.522  -2.610  11.168  1.00 58.32           C  
ATOM   2311  N   ILE A 293     -22.424  -6.849  12.019  1.00 55.78           N  
ATOM   2312  CA  ILE A 293     -20.999  -7.144  11.919  1.00 55.78           C  
ATOM   2313  C   ILE A 293     -20.800  -8.537  11.328  1.00 55.78           C  
ATOM   2314  O   ILE A 293     -19.953  -8.733  10.453  1.00 55.78           O  
ATOM   2315  CB  ILE A 293     -20.302  -7.039  13.294  1.00 55.78           C  
ATOM   2316  CG1 ILE A 293     -20.309  -5.588  13.788  1.00 55.78           C  
ATOM   2317  CG2 ILE A 293     -18.872  -7.584  13.216  1.00 55.78           C  
ATOM   2318  CD1 ILE A 293     -19.787  -5.415  15.208  1.00 55.78           C  
ATOM   2319  N   ALA A 294     -21.534  -9.534  11.805  1.00 60.18           N  
ATOM   2320  CA  ALA A 294     -21.512 -10.907  11.308  1.00 60.18           C  
ATOM   2321  C   ALA A 294     -21.907 -10.964   9.835  1.00 60.18           C  
ATOM   2322  O   ALA A 294     -21.285 -11.680   9.046  1.00 60.18           O  
ATOM   2323  CB  ALA A 294     -22.441 -11.789  12.140  1.00 60.18           C  
ATOM   2324  N   LYS A 295     -22.998 -10.248   9.364  1.00 55.41           N  
ATOM   2325  CA  LYS A 295     -23.465 -10.156   7.984  1.00 55.41           C  
ATOM   2326  C   LYS A 295     -22.407  -9.519   7.087  1.00 55.41           C  
ATOM   2327  O   LYS A 295     -22.170  -9.986   5.971  1.00 55.41           O  
ATOM   2328  CB  LYS A 295     -24.765  -9.353   7.909  1.00 55.41           C  
ATOM   2329  CG  LYS A 295     -26.014 -10.171   8.205  1.00 55.41           C  
ATOM   2330  CD  LYS A 295     -27.282  -9.352   7.993  1.00 55.41           C  
ATOM   2331  CE  LYS A 295     -28.528 -10.141   8.369  1.00 55.41           C  
ATOM   2332  NZ  LYS A 295     -29.770  -9.328   8.201  1.00 55.41           N1+
ATOM   2333  N   ALA A 296     -21.763  -8.483   7.530  1.00 54.09           N  
ATOM   2334  CA  ALA A 296     -20.690  -7.778   6.833  1.00 54.09           C  
ATOM   2335  C   ALA A 296     -19.447  -8.655   6.712  1.00 54.09           C  
ATOM   2336  O   ALA A 296     -18.800  -8.683   5.663  1.00 54.09           O  
ATOM   2337  CB  ALA A 296     -20.352  -6.477   7.556  1.00 54.09           C  
ATOM   2338  N   GLU A 297     -19.087  -9.390   7.811  1.00 57.65           N  
ATOM   2339  CA  GLU A 297     -17.969 -10.329   7.827  1.00 57.65           C  
ATOM   2340  C   GLU A 297     -18.195 -11.472   6.841  1.00 57.65           C  
ATOM   2341  O   GLU A 297     -17.263 -11.905   6.160  1.00 57.65           O  
ATOM   2342  CB  GLU A 297     -17.753 -10.885   9.237  1.00 57.65           C  
ATOM   2343  CG  GLU A 297     -17.130  -9.887  10.202  1.00 57.65           C  
ATOM   2344  CD  GLU A 297     -16.994 -10.426  11.618  1.00 57.65           C  
ATOM   2345  OE1 GLU A 297     -16.332  -9.773  12.455  1.00 57.65           O  
ATOM   2346  OE2 GLU A 297     -17.554 -11.512  11.890  1.00 57.65           O1-
ATOM   2347  N   VAL A 298     -19.433 -12.018   6.785  1.00 61.95           N  
ATOM   2348  CA  VAL A 298     -19.823 -13.076   5.858  1.00 61.95           C  
ATOM   2349  C   VAL A 298     -19.696 -12.575   4.420  1.00 61.95           C  
ATOM   2350  O   VAL A 298     -19.188 -13.289   3.551  1.00 61.95           O  
ATOM   2351  CB  VAL A 298     -21.264 -13.564   6.127  1.00 61.95           C  
ATOM   2352  CG1 VAL A 298     -21.733 -14.500   5.016  1.00 61.95           C  
ATOM   2353  CG2 VAL A 298     -21.346 -14.257   7.485  1.00 61.95           C  
ATOM   2354  N   TRP A 299     -20.099 -11.372   4.135  1.00 62.96           N  
ATOM   2355  CA  TRP A 299     -20.025 -10.783   2.802  1.00 62.96           C  
ATOM   2356  C   TRP A 299     -18.577 -10.527   2.401  1.00 62.96           C  
ATOM   2357  O   TRP A 299     -18.185 -10.795   1.263  1.00 62.96           O  
ATOM   2358  CB  TRP A 299     -20.823  -9.477   2.747  1.00 62.96           C  
ATOM   2359  CG  TRP A 299     -22.289  -9.669   2.496  1.00 62.96           C  
ATOM   2360  CD1 TRP A 299     -23.301  -9.577   3.411  1.00 62.96           C  
ATOM   2361  CD2 TRP A 299     -22.906  -9.991   1.246  1.00 62.96           C  
ATOM   2362  CE2 TRP A 299     -24.297 -10.079   1.477  1.00 62.96           C  
ATOM   2363  CE3 TRP A 299     -22.417 -10.213  -0.049  1.00 62.96           C  
ATOM   2364  NE1 TRP A 299     -24.511  -9.822   2.804  1.00 62.96           N  
ATOM   2365  CZ2 TRP A 299     -25.205 -10.379   0.460  1.00 62.96           C  
ATOM   2366  CZ3 TRP A 299     -23.324 -10.511  -1.060  1.00 62.96           C  
ATOM   2367  CH2 TRP A 299     -24.701 -10.591  -0.797  1.00 62.96           C  
ATOM   2368  N   LEU A 300     -17.764  -9.950   3.301  1.00 57.88           N  
ATOM   2369  CA  LEU A 300     -16.346  -9.700   3.069  1.00 57.88           C  
ATOM   2370  C   LEU A 300     -15.592 -11.008   2.856  1.00 57.88           C  
ATOM   2371  O   LEU A 300     -14.706 -11.086   2.001  1.00 57.88           O  
ATOM   2372  CB  LEU A 300     -15.737  -8.932   4.245  1.00 57.88           C  
ATOM   2373  CG  LEU A 300     -16.103  -7.450   4.351  1.00 57.88           C  
ATOM   2374  CD1 LEU A 300     -15.631  -6.881   5.684  1.00 57.88           C  
ATOM   2375  CD2 LEU A 300     -15.505  -6.668   3.186  1.00 57.88           C  
ATOM   2376  N   LEU A 301     -15.937 -12.091   3.653  1.00 62.38           N  
ATOM   2377  CA  LEU A 301     -15.381 -13.433   3.513  1.00 62.38           C  
ATOM   2378  C   LEU A 301     -15.763 -14.041   2.168  1.00 62.38           C  
ATOM   2379  O   LEU A 301     -14.954 -14.730   1.541  1.00 62.38           O  
ATOM   2380  CB  LEU A 301     -15.866 -14.334   4.651  1.00 62.38           C  
ATOM   2381  CG  LEU A 301     -15.180 -14.146   6.005  1.00 62.38           C  
ATOM   2382  CD1 LEU A 301     -15.908 -14.942   7.083  1.00 62.38           C  
ATOM   2383  CD2 LEU A 301     -13.715 -14.562   5.924  1.00 62.38           C  
ATOM   2384  N   ASN A 302     -16.949 -13.722   1.718  1.00 65.10           N  
ATOM   2385  CA  ASN A 302     -17.425 -14.179   0.417  1.00 65.10           C  
ATOM   2386  C   ASN A 302     -16.636 -13.542  -0.724  1.00 65.10           C  
ATOM   2387  O   ASN A 302     -16.325 -14.204  -1.715  1.00 65.10           O  
ATOM   2388  CB  ASN A 302     -18.918 -13.885   0.258  1.00 65.10           C  
ATOM   2389  CG  ASN A 302     -19.554 -14.686  -0.861  1.00 65.10           C  
ATOM   2390  ND2 ASN A 302     -20.682 -14.203  -1.369  1.00 65.10           N  
ATOM   2391  OD1 ASN A 302     -19.037 -15.731  -1.265  1.00 65.10           O  
ATOM   2392  N   GLU A 303     -16.259 -12.218  -0.618  1.00 63.78           N  
ATOM   2393  CA  GLU A 303     -15.434 -11.512  -1.593  1.00 63.78           C  
ATOM   2394  C   GLU A 303     -14.006 -12.049  -1.599  1.00 63.78           C  
ATOM   2395  O   GLU A 303     -13.405 -12.218  -2.662  1.00 63.78           O  
ATOM   2396  CB  GLU A 303     -15.430 -10.009  -1.308  1.00 63.78           C  
ATOM   2397  CG  GLU A 303     -16.635  -9.271  -1.875  1.00 63.78           C  
ATOM   2398  CD  GLU A 303     -16.290  -7.902  -2.437  1.00 63.78           C  
ATOM   2399  OE1 GLU A 303     -16.963  -7.450  -3.392  1.00 63.78           O  
ATOM   2400  OE2 GLU A 303     -15.339  -7.275  -1.920  1.00 63.78           O1-
ATOM   2401  N   GLU A 304     -13.497 -12.175  -0.427  1.00 65.06           N  
ATOM   2402  CA  GLU A 304     -12.170 -12.766  -0.281  1.00 65.06           C  
ATOM   2403  C   GLU A 304     -12.133 -14.184  -0.842  1.00 65.06           C  
ATOM   2404  O   GLU A 304     -11.144 -14.589  -1.456  1.00 65.06           O  
ATOM   2405  CB  GLU A 304     -11.743 -12.770   1.189  1.00 65.06           C  
ATOM   2406  CG  GLU A 304     -11.420 -11.389   1.740  1.00 65.06           C  
ATOM   2407  CD  GLU A 304     -11.037 -11.404   3.211  1.00 65.06           C  
ATOM   2408  OE1 GLU A 304     -10.709 -10.330   3.764  1.00 65.06           O  
ATOM   2409  OE2 GLU A 304     -11.065 -12.499   3.816  1.00 65.06           O1-
ATOM   2410  N   PHE A 305     -13.225 -14.918  -0.601  1.00 61.22           N  
ATOM   2411  CA  PHE A 305     -13.380 -16.260  -1.148  1.00 61.22           C  
ATOM   2412  C   PHE A 305     -13.424 -16.222  -2.671  1.00 61.22           C  
ATOM   2413  O   PHE A 305     -12.778 -17.035  -3.336  1.00 61.22           O  
ATOM   2414  CB  PHE A 305     -14.650 -16.920  -0.603  1.00 61.22           C  
ATOM   2415  CG  PHE A 305     -14.842 -18.340  -1.062  1.00 61.22           C  
ATOM   2416  CD1 PHE A 305     -15.705 -18.637  -2.109  1.00 61.22           C  
ATOM   2417  CD2 PHE A 305     -14.157 -19.380  -0.445  1.00 61.22           C  
ATOM   2418  CE1 PHE A 305     -15.884 -19.951  -2.536  1.00 61.22           C  
ATOM   2419  CE2 PHE A 305     -14.330 -20.695  -0.866  1.00 61.22           C  
ATOM   2420  CZ  PHE A 305     -15.195 -20.979  -1.911  1.00 61.22           C  
ATOM   2421  N   LYS A 306     -14.255 -15.314  -3.250  1.00 65.80           N  
ATOM   2422  CA  LYS A 306     -14.371 -15.155  -4.697  1.00 65.80           C  
ATOM   2423  C   LYS A 306     -13.038 -14.737  -5.312  1.00 65.80           C  
ATOM   2424  O   LYS A 306     -12.657 -15.233  -6.374  1.00 65.80           O  
ATOM   2425  CB  LYS A 306     -15.451 -14.128  -5.040  1.00 65.80           C  
ATOM   2426  CG  LYS A 306     -16.872 -14.656  -4.905  1.00 65.80           C  
ATOM   2427  CD  LYS A 306     -17.895 -13.624  -5.360  1.00 65.80           C  
ATOM   2428  CE  LYS A 306     -19.320 -14.134  -5.187  1.00 65.80           C  
ATOM   2429  NZ  LYS A 306     -20.329 -13.118  -5.609  1.00 65.80           N1+
ATOM   2430  N   GLU A 307     -12.272 -13.847  -4.692  1.00 66.49           N  
ATOM   2431  CA  GLU A 307     -10.930 -13.440  -5.099  1.00 66.49           C  
ATOM   2432  C   GLU A 307      -9.938 -14.591  -4.958  1.00 66.49           C  
ATOM   2433  O   GLU A 307      -9.080 -14.788  -5.820  1.00 66.49           O  
ATOM   2434  CB  GLU A 307     -10.461 -12.236  -4.279  1.00 66.49           C  
ATOM   2435  CG  GLU A 307      -9.289 -11.489  -4.898  1.00 66.49           C  
ATOM   2436  CD  GLU A 307      -8.946 -10.200  -4.170  1.00 66.49           C  
ATOM   2437  OE1 GLU A 307      -7.956  -9.534  -4.547  1.00 66.49           O  
ATOM   2438  OE2 GLU A 307      -9.674  -9.854  -3.211  1.00 66.49           O1-
ATOM   2439  N   ALA A 308      -9.980 -15.310  -3.832  1.00 55.30           N  
ATOM   2440  CA  ALA A 308      -9.170 -16.507  -3.621  1.00 55.30           C  
ATOM   2441  C   ALA A 308      -9.499 -17.581  -4.654  1.00 55.30           C  
ATOM   2442  O   ALA A 308      -8.605 -18.275  -5.143  1.00 55.30           O  
ATOM   2443  CB  ALA A 308      -9.380 -17.049  -2.209  1.00 55.30           C  
ATOM   2444  N   GLU A 309     -10.715 -17.683  -5.002  1.00 61.04           N  
ATOM   2445  CA  GLU A 309     -11.150 -18.615  -6.038  1.00 61.04           C  
ATOM   2446  C   GLU A 309     -10.577 -18.234  -7.400  1.00 61.04           C  
ATOM   2447  O   GLU A 309     -10.163 -19.102  -8.171  1.00 61.04           O  
ATOM   2448  CB  GLU A 309     -12.678 -18.666  -6.107  1.00 61.04           C  
ATOM   2449  CG  GLU A 309     -13.219 -19.813  -6.949  1.00 61.04           C  
ATOM   2450  CD  GLU A 309     -14.738 -19.853  -7.006  1.00 61.04           C  
ATOM   2451  OE1 GLU A 309     -15.298 -20.799  -7.604  1.00 61.04           O  
ATOM   2452  OE2 GLU A 309     -15.373 -18.930  -6.449  1.00 61.04           O1-
ATOM   2453  N   LYS A 310     -10.707 -16.908  -7.715  1.00 69.95           N  
ATOM   2454  CA  LYS A 310     -10.115 -16.394  -8.946  1.00 69.95           C  
ATOM   2455  C   LYS A 310      -8.612 -16.662  -8.986  1.00 69.95           C  
ATOM   2456  O   LYS A 310      -8.083 -17.110 -10.005  1.00 69.95           O  
ATOM   2457  CB  LYS A 310     -10.383 -14.895  -9.088  1.00 69.95           C  
ATOM   2458  CG  LYS A 310     -11.790 -14.560  -9.559  1.00 69.95           C  
ATOM   2459  CD  LYS A 310     -11.971 -13.060  -9.753  1.00 69.95           C  
ATOM   2460  CE  LYS A 310     -13.411 -12.712 -10.112  1.00 69.95           C  
ATOM   2461  NZ  LYS A 310     -13.601 -11.240 -10.271  1.00 69.95           N1+
ATOM   2462  N   ARG A 311      -7.890 -16.404  -7.943  1.00 67.15           N  
ATOM   2463  CA  ARG A 311      -6.460 -16.663  -7.811  1.00 67.15           C  
ATOM   2464  C   ARG A 311      -6.163 -18.156  -7.910  1.00 67.15           C  
ATOM   2465  O   ARG A 311      -5.170 -18.558  -8.520  1.00 67.15           O  
ATOM   2466  CB  ARG A 311      -5.934 -16.111  -6.485  1.00 67.15           C  
ATOM   2467  CG  ARG A 311      -5.814 -14.595  -6.452  1.00 67.15           C  
ATOM   2468  CD  ARG A 311      -5.155 -14.109  -5.170  1.00 67.15           C  
ATOM   2469  NE  ARG A 311      -5.505 -12.722  -4.876  1.00 67.15           N  
ATOM   2470  CZ  ARG A 311      -5.082 -12.042  -3.814  1.00 67.15           C  
ATOM   2471  NH1 ARG A 311      -4.283 -12.611  -2.918  1.00 67.15           N1+
ATOM   2472  NH2 ARG A 311      -5.462 -10.784  -3.645  1.00 67.15           N  
ATOM   2473  N   PHE A 312      -6.917 -18.940  -7.232  1.00 56.79           N  
ATOM   2474  CA  PHE A 312      -6.803 -20.393  -7.254  1.00 56.79           C  
ATOM   2475  C   PHE A 312      -6.960 -20.926  -8.674  1.00 56.79           C  
ATOM   2476  O   PHE A 312      -6.203 -21.800  -9.102  1.00 56.79           O  
ATOM   2477  CB  PHE A 312      -7.851 -21.030  -6.336  1.00 56.79           C  
ATOM   2478  CG  PHE A 312      -7.734 -22.526  -6.228  1.00 56.79           C  
ATOM   2479  CD1 PHE A 312      -8.620 -23.358  -6.902  1.00 56.79           C  
ATOM   2480  CD2 PHE A 312      -6.736 -23.103  -5.452  1.00 56.79           C  
ATOM   2481  CE1 PHE A 312      -8.514 -24.743  -6.804  1.00 56.79           C  
ATOM   2482  CE2 PHE A 312      -6.624 -24.486  -5.349  1.00 56.79           C  
ATOM   2483  CZ  PHE A 312      -7.514 -25.305  -6.025  1.00 56.79           C  
ATOM   2484  N   ARG A 313      -7.903 -20.440  -9.375  1.00 71.32           N  
ATOM   2485  CA  ARG A 313      -8.092 -20.829 -10.767  1.00 71.32           C  
ATOM   2486  C   ARG A 313      -6.881 -20.449 -11.613  1.00 71.32           C  
ATOM   2487  O   ARG A 313      -6.454 -21.218 -12.478  1.00 71.32           O  
ATOM   2488  CB  ARG A 313      -9.356 -20.182 -11.341  1.00 71.32           C  
ATOM   2489  CG  ARG A 313     -10.630 -20.961 -11.057  1.00 71.32           C  
ATOM   2490  CD  ARG A 313     -11.838 -20.331 -11.734  1.00 71.32           C  
ATOM   2491  NE  ARG A 313     -13.082 -20.982 -11.333  1.00 71.32           N  
ATOM   2492  CZ  ARG A 313     -14.289 -20.659 -11.789  1.00 71.32           C  
ATOM   2493  NH1 ARG A 313     -14.439 -19.681 -12.676  1.00 71.32           N1+
ATOM   2494  NH2 ARG A 313     -15.354 -21.317 -11.355  1.00 71.32           N  
ATOM   2495  N   LYS A 314      -6.442 -19.285 -11.414  1.00 73.42           N  
ATOM   2496  CA  LYS A 314      -5.236 -18.838 -12.108  1.00 73.42           C  
ATOM   2497  C   LYS A 314      -4.043 -19.725 -11.762  1.00 73.42           C  
ATOM   2498  O   LYS A 314      -3.258 -20.089 -12.640  1.00 73.42           O  
ATOM   2499  CB  LYS A 314      -4.925 -17.382 -11.760  1.00 73.42           C  
ATOM   2500  CG  LYS A 314      -3.935 -16.718 -12.706  1.00 73.42           C  
ATOM   2501  CD  LYS A 314      -3.735 -15.247 -12.364  1.00 73.42           C  
ATOM   2502  CE  LYS A 314      -2.671 -14.607 -13.244  1.00 73.42           C  
ATOM   2503  NZ  LYS A 314      -2.475 -13.163 -12.916  1.00 73.42           N1+
ATOM   2504  N   LEU A 315      -3.803 -20.073 -10.578  1.00 66.36           N  
ATOM   2505  CA  LEU A 315      -2.733 -20.944 -10.102  1.00 66.36           C  
ATOM   2506  C   LEU A 315      -2.874 -22.346 -10.684  1.00 66.36           C  
ATOM   2507  O   LEU A 315      -1.880 -22.964 -11.071  1.00 66.36           O  
ATOM   2508  CB  LEU A 315      -2.738 -21.011  -8.572  1.00 66.36           C  
ATOM   2509  CG  LEU A 315      -1.522 -21.672  -7.919  1.00 66.36           C  
ATOM   2510  CD1 LEU A 315      -0.317 -20.738  -7.976  1.00 66.36           C  
ATOM   2511  CD2 LEU A 315      -1.836 -22.061  -6.479  1.00 66.36           C  
ATOM   2512  N   GLN A 316      -4.110 -22.921 -10.770  1.00 63.17           N  
ATOM   2513  CA  GLN A 316      -4.367 -24.219 -11.386  1.00 63.17           C  
ATOM   2514  C   GLN A 316      -3.971 -24.217 -12.859  1.00 63.17           C  
ATOM   2515  O   GLN A 316      -3.401 -25.192 -13.356  1.00 63.17           O  
ATOM   2516  CB  GLN A 316      -5.840 -24.602 -11.238  1.00 63.17           C  
ATOM   2517  CG  GLN A 316      -6.208 -25.107  -9.848  1.00 63.17           C  
ATOM   2518  CD  GLN A 316      -7.633 -25.621  -9.769  1.00 63.17           C  
ATOM   2519  NE2 GLN A 316      -7.905 -26.464  -8.780  1.00 63.17           N  
ATOM   2520  OE1 GLN A 316      -8.483 -25.262 -10.591  1.00 63.17           O  
ATOM   2521  N   GLU A 317      -4.342 -23.074 -13.437  1.00 81.41           N  
ATOM   2522  CA  GLU A 317      -3.982 -22.931 -14.844  1.00 81.41           C  
ATOM   2523  C   GLU A 317      -2.468 -22.861 -15.022  1.00 81.41           C  
ATOM   2524  O   GLU A 317      -1.916 -23.473 -15.938  1.00 81.41           O  
ATOM   2525  CB  GLU A 317      -4.640 -21.685 -15.444  1.00 81.41           C  
ATOM   2526  CG  GLU A 317      -6.132 -21.841 -15.699  1.00 81.41           C  
ATOM   2527  CD  GLU A 317      -6.799 -20.556 -16.165  1.00 81.41           C  
ATOM   2528  OE1 GLU A 317      -8.026 -20.563 -16.408  1.00 81.41           O  
ATOM   2529  OE2 GLU A 317      -6.086 -19.535 -16.288  1.00 81.41           O1-
ATOM   2530  N   GLU A 318      -1.779 -22.143 -14.187  1.00 78.41           N  
ATOM   2531  CA  GLU A 318      -0.326 -22.014 -14.227  1.00 78.41           C  
ATOM   2532  C   GLU A 318       0.355 -23.336 -13.886  1.00 78.41           C  
ATOM   2533  O   GLU A 318       1.373 -23.690 -14.487  1.00 78.41           O  
ATOM   2534  CB  GLU A 318       0.144 -20.918 -13.267  1.00 78.41           C  
ATOM   2535  CG  GLU A 318      -0.146 -19.506 -13.755  1.00 78.41           C  
ATOM   2536  CD  GLU A 318       0.271 -18.431 -12.765  1.00 78.41           C  
ATOM   2537  OE1 GLU A 318       0.090 -17.228 -13.063  1.00 78.41           O  
ATOM   2538  OE2 GLU A 318       0.785 -18.794 -11.684  1.00 78.41           O1-
ATOM   2539  N   THR A 319      -0.153 -24.036 -12.837  1.00 60.10           N  
ATOM   2540  CA  THR A 319       0.366 -25.346 -12.460  1.00 60.10           C  
ATOM   2541  C   THR A 319       0.225 -26.337 -13.613  1.00 60.10           C  
ATOM   2542  O   THR A 319       1.134 -27.126 -13.876  1.00 60.10           O  
ATOM   2543  CB  THR A 319      -0.354 -25.896 -11.215  1.00 60.10           C  
ATOM   2544  CG2 THR A 319       0.277 -27.203 -10.747  1.00 60.10           C  
ATOM   2545  OG1 THR A 319      -0.272 -24.932 -10.159  1.00 60.10           O  
ATOM   2546  N   LYS A 320      -1.014 -26.341 -14.255  1.00 76.33           N  
ATOM   2547  CA  LYS A 320      -1.227 -27.165 -15.441  1.00 76.33           C  
ATOM   2548  C   LYS A 320      -0.219 -26.825 -16.535  1.00 76.33           C  
ATOM   2549  O   LYS A 320       0.337 -27.720 -17.175  1.00 76.33           O  
ATOM   2550  CB  LYS A 320      -2.652 -26.988 -15.968  1.00 76.33           C  
ATOM   2551  CG  LYS A 320      -3.050 -28.002 -17.030  1.00 76.33           C  
ATOM   2552  CD  LYS A 320      -4.502 -27.826 -17.456  1.00 76.33           C  
ATOM   2553  CE  LYS A 320      -4.885 -28.804 -18.557  1.00 76.33           C  
ATOM   2554  NZ  LYS A 320      -6.304 -28.625 -18.989  1.00 76.33           N1+
ATOM   2555  N   LYS A 321       0.057 -25.598 -16.745  1.00 79.48           N  
ATOM   2556  CA  LYS A 321       1.042 -25.146 -17.723  1.00 79.48           C  
ATOM   2557  C   LYS A 321       2.449 -25.590 -17.332  1.00 79.48           C  
ATOM   2558  O   LYS A 321       3.227 -26.024 -18.184  1.00 79.48           O  
ATOM   2559  CB  LYS A 321       0.995 -23.625 -17.868  1.00 79.48           C  
ATOM   2560  CG  LYS A 321      -0.099 -23.125 -18.801  1.00 79.48           C  
ATOM   2561  CD  LYS A 321      -0.035 -21.614 -18.979  1.00 79.48           C  
ATOM   2562  CE  LYS A 321      -1.217 -21.095 -19.786  1.00 79.48           C  
ATOM   2563  NZ  LYS A 321      -1.174 -19.610 -19.942  1.00 79.48           N1+
ATOM   2564  N   ALA A 322       2.818 -25.482 -16.078  1.00 68.50           N  
ATOM   2565  CA  ALA A 322       4.126 -25.884 -15.567  1.00 68.50           C  
ATOM   2566  C   ALA A 322       4.332 -27.389 -15.710  1.00 68.50           C  
ATOM   2567  O   ALA A 322       5.415 -27.842 -16.087  1.00 68.50           O  
ATOM   2568  CB  ALA A 322       4.279 -25.466 -14.107  1.00 68.50           C  
ATOM   2569  N   LEU A 323       3.251 -28.207 -15.360  1.00 73.30           N  
ATOM   2570  CA  LEU A 323       3.320 -29.657 -15.500  1.00 73.30           C  
ATOM   2571  C   LEU A 323       3.502 -30.054 -16.962  1.00 73.30           C  
ATOM   2572  O   LEU A 323       4.248 -30.987 -17.268  1.00 73.30           O  
ATOM   2573  CB  LEU A 323       2.057 -30.312 -14.936  1.00 73.30           C  
ATOM   2574  CG  LEU A 323       2.002 -30.482 -13.417  1.00 73.30           C  
ATOM   2575  CD1 LEU A 323       0.605 -30.915 -12.982  1.00 73.30           C  
ATOM   2576  CD2 LEU A 323       3.048 -31.491 -12.954  1.00 73.30           C  
ATOM   2577  N   GLU A 324       2.793 -29.339 -17.863  1.00 82.67           N  
ATOM   2578  CA  GLU A 324       2.948 -29.565 -19.297  1.00 82.67           C  
ATOM   2579  C   GLU A 324       4.368 -29.243 -19.756  1.00 82.67           C  
ATOM   2580  O   GLU A 324       4.934 -29.957 -20.586  1.00 82.67           O  
ATOM   2581  CB  GLU A 324       1.937 -28.728 -20.085  1.00 82.67           C  
ATOM   2582  CG  GLU A 324       0.508 -29.242 -19.993  1.00 82.67           C  
ATOM   2583  CD  GLU A 324      -0.501 -28.340 -20.685  1.00 82.67           C  
ATOM   2584  OE1 GLU A 324      -1.703 -28.686 -20.717  1.00 82.67           O  
ATOM   2585  OE2 GLU A 324      -0.084 -27.279 -21.200  1.00 82.67           O1-
ATOM   2586  N   GLU A 325       4.943 -28.200 -19.255  1.00 82.44           N  
ATOM   2587  CA  GLU A 325       6.312 -27.808 -19.577  1.00 82.44           C  
ATOM   2588  C   GLU A 325       7.316 -28.837 -19.066  1.00 82.44           C  
ATOM   2589  O   GLU A 325       8.295 -29.149 -19.747  1.00 82.44           O  
ATOM   2590  CB  GLU A 325       6.629 -26.429 -18.992  1.00 82.44           C  
ATOM   2591  CG  GLU A 325       5.947 -25.281 -19.722  1.00 82.44           C  
ATOM   2592  CD  GLU A 325       6.217 -23.924 -19.091  1.00 82.44           C  
ATOM   2593  OE1 GLU A 325       5.666 -22.909 -19.573  1.00 82.44           O  
ATOM   2594  OE2 GLU A 325       6.986 -23.876 -18.105  1.00 82.44           O1-
ATOM   2595  N   VAL A 326       7.049 -29.339 -17.815  1.00 70.84           N  
ATOM   2596  CA  VAL A 326       7.910 -30.365 -17.234  1.00 70.84           C  
ATOM   2597  C   VAL A 326       7.825 -31.643 -18.066  1.00 70.84           C  
ATOM   2598  O   VAL A 326       8.842 -32.286 -18.333  1.00 70.84           O  
ATOM   2599  CB  VAL A 326       7.531 -30.658 -15.765  1.00 70.84           C  
ATOM   2600  CG1 VAL A 326       8.280 -31.886 -15.250  1.00 70.84           C  
ATOM   2601  CG2 VAL A 326       7.821 -29.444 -14.886  1.00 70.84           C  
ATOM   2602  N   GLU A 327       6.661 -32.010 -18.463  1.00 78.35           N  
ATOM   2603  CA  GLU A 327       6.482 -33.184 -19.310  1.00 78.35           C  
ATOM   2604  C   GLU A 327       7.217 -33.025 -20.638  1.00 78.35           C  
ATOM   2605  O   GLU A 327       7.824 -33.976 -21.135  1.00 78.35           O  
ATOM   2606  CB  GLU A 327       4.994 -33.445 -19.561  1.00 78.35           C  
ATOM   2607  CG  GLU A 327       4.304 -34.202 -18.436  1.00 78.35           C  
ATOM   2608  CD  GLU A 327       2.817 -34.407 -18.675  1.00 78.35           C  
ATOM   2609  OE1 GLU A 327       2.144 -35.027 -17.820  1.00 78.35           O  
ATOM   2610  OE2 GLU A 327       2.319 -33.944 -19.726  1.00 78.35           O1-
ATOM   2611  N   GLU A 328       7.157 -31.886 -21.198  1.00 84.90           N  
ATOM   2612  CA  GLU A 328       7.880 -31.595 -22.432  1.00 84.90           C  
ATOM   2613  C   GLU A 328       9.388 -31.698 -22.226  1.00 84.90           C  
ATOM   2614  O   GLU A 328      10.102 -32.228 -23.080  1.00 84.90           O  
ATOM   2615  CB  GLU A 328       7.515 -30.203 -22.954  1.00 84.90           C  
ATOM   2616  CG  GLU A 328       6.170 -30.146 -23.663  1.00 84.90           C  
ATOM   2617  CD  GLU A 328       5.784 -28.743 -24.106  1.00 84.90           C  
ATOM   2618  OE1 GLU A 328       4.671 -28.563 -24.651  1.00 84.90           O  
ATOM   2619  OE2 GLU A 328       6.603 -27.817 -23.909  1.00 84.90           O1-
ATOM   2620  N   LEU A 329       9.884 -31.190 -21.140  1.00 80.18           N  
ATOM   2621  CA  LEU A 329      11.309 -31.241 -20.831  1.00 80.18           C  
ATOM   2622  C   LEU A 329      11.766 -32.678 -20.602  1.00 80.18           C  
ATOM   2623  O   LEU A 329      12.845 -33.070 -21.050  1.00 80.18           O  
ATOM   2624  CB  LEU A 329      11.619 -30.391 -19.596  1.00 80.18           C  
ATOM   2625  CG  LEU A 329      12.005 -28.934 -19.855  1.00 80.18           C  
ATOM   2626  CD1 LEU A 329      11.765 -28.091 -18.607  1.00 80.18           C  
ATOM   2627  CD2 LEU A 329      13.462 -28.838 -20.299  1.00 80.18           C  
ATOM   2628  N   ASN A 330      10.916 -33.381 -19.894  1.00 72.95           N  
ATOM   2629  CA  ASN A 330      11.237 -34.781 -19.637  1.00 72.95           C  
ATOM   2630  C   ASN A 330      11.304 -35.588 -20.930  1.00 72.95           C  
ATOM   2631  O   ASN A 330      12.158 -36.463 -21.077  1.00 72.95           O  
ATOM   2632  CB  ASN A 330      10.216 -35.398 -18.678  1.00 72.95           C  
ATOM   2633  CG  ASN A 330      10.706 -35.429 -17.244  1.00 72.95           C  
ATOM   2634  ND2 ASN A 330       9.790 -35.648 -16.309  1.00 72.95           N  
ATOM   2635  OD1 ASN A 330      11.899 -35.256 -16.979  1.00 72.95           O  
ATOM   2636  N   GLN A 331      10.368 -35.345 -21.773  1.00 81.55           N  
ATOM   2637  CA  GLN A 331      10.402 -35.956 -23.097  1.00 81.55           C  
ATOM   2638  C   GLN A 331      11.682 -35.586 -23.842  1.00 81.55           C  
ATOM   2639  O   GLN A 331      12.291 -36.433 -24.498  1.00 81.55           O  
ATOM   2640  CB  GLN A 331       9.179 -35.535 -23.915  1.00 81.55           C  
ATOM   2641  CG  GLN A 331       8.900 -36.434 -25.112  1.00 81.55           C  
ATOM   2642  CD  GLN A 331       7.544 -36.172 -25.740  1.00 81.55           C  
ATOM   2643  NE2 GLN A 331       7.178 -36.988 -26.721  1.00 81.55           N  
ATOM   2644  OE1 GLN A 331       6.832 -35.243 -25.345  1.00 81.55           O  
ATOM   2645  N   ARG A 332      12.086 -34.362 -23.759  1.00 82.63           N  
ATOM   2646  CA  ARG A 332      13.325 -33.898 -24.373  1.00 82.63           C  
ATOM   2647  C   ARG A 332      14.537 -34.576 -23.744  1.00 82.63           C  
ATOM   2648  O   ARG A 332      15.491 -34.926 -24.440  1.00 82.63           O  
ATOM   2649  CB  ARG A 332      13.450 -32.378 -24.247  1.00 82.63           C  
ATOM   2650  CG  ARG A 332      12.530 -31.604 -25.176  1.00 82.63           C  
ATOM   2651  CD  ARG A 332      12.682 -30.099 -24.997  1.00 82.63           C  
ATOM   2652  NE  ARG A 332      13.975 -29.627 -25.483  1.00 82.63           N  
ATOM   2653  CZ  ARG A 332      14.373 -28.358 -25.466  1.00 82.63           C  
ATOM   2654  NH1 ARG A 332      13.582 -27.405 -24.987  1.00 82.63           N1+
ATOM   2655  NH2 ARG A 332      15.570 -28.038 -25.934  1.00 82.63           N  
ATOM   2656  N   PHE A 333      14.552 -34.706 -22.402  1.00 76.91           N  
ATOM   2657  CA  PHE A 333      15.626 -35.366 -21.669  1.00 76.91           C  
ATOM   2658  C   PHE A 333      15.742 -36.829 -22.079  1.00 76.91           C  
ATOM   2659  O   PHE A 333      16.847 -37.337 -22.279  1.00 76.91           O  
ATOM   2660  CB  PHE A 333      15.393 -35.260 -20.159  1.00 76.91           C  
ATOM   2661  CG  PHE A 333      16.215 -34.192 -19.490  1.00 76.91           C  
ATOM   2662  CD1 PHE A 333      17.581 -34.365 -19.298  1.00 76.91           C  
ATOM   2663  CD2 PHE A 333      15.623 -33.014 -19.054  1.00 76.91           C  
ATOM   2664  CE1 PHE A 333      18.345 -33.378 -18.679  1.00 76.91           C  
ATOM   2665  CE2 PHE A 333      16.380 -32.023 -18.436  1.00 76.91           C  
ATOM   2666  CZ  PHE A 333      17.741 -32.207 -18.248  1.00 76.91           C  
ATOM   2667  N   GLU A 334      14.625 -37.454 -22.134  1.00 82.42           N  
ATOM   2668  CA  GLU A 334      14.615 -38.860 -22.528  1.00 82.42           C  
ATOM   2669  C   GLU A 334      15.144 -39.038 -23.950  1.00 82.42           C  
ATOM   2670  O   GLU A 334      15.875 -39.990 -24.230  1.00 82.42           O  
ATOM   2671  CB  GLU A 334      13.203 -39.440 -22.417  1.00 82.42           C  
ATOM   2672  CG  GLU A 334      12.811 -39.834 -21.000  1.00 82.42           C  
ATOM   2673  CD  GLU A 334      11.391 -40.370 -20.899  1.00 82.42           C  
ATOM   2674  OE1 GLU A 334      10.963 -40.744 -19.783  1.00 82.42           O  
ATOM   2675  OE2 GLU A 334      10.703 -40.417 -21.942  1.00 82.42           O1-
ATOM   2676  N   GLU A 335      14.737 -38.111 -24.768  1.00 82.86           N  
ATOM   2677  CA  GLU A 335      15.259 -38.114 -26.132  1.00 82.86           C  
ATOM   2678  C   GLU A 335      16.769 -37.891 -26.146  1.00 82.86           C  
ATOM   2679  O   GLU A 335      17.487 -38.522 -26.924  1.00 82.86           O  
ATOM   2680  CB  GLU A 335      14.560 -37.045 -26.976  1.00 82.86           C  
ATOM   2681  CG  GLU A 335      13.123 -37.388 -27.338  1.00 82.86           C  
ATOM   2682  CD  GLU A 335      12.404 -36.266 -28.070  1.00 82.86           C  
ATOM   2683  OE1 GLU A 335      11.202 -36.419 -28.385  1.00 82.86           O  
ATOM   2684  OE2 GLU A 335      13.048 -35.225 -28.330  1.00 82.86           O1-
ATOM   2685  N   ALA A 336      17.242 -36.963 -25.269  1.00 77.40           N  
ATOM   2686  CA  ALA A 336      18.669 -36.660 -25.198  1.00 77.40           C  
ATOM   2687  C   ALA A 336      19.455 -37.846 -24.646  1.00 77.40           C  
ATOM   2688  O   ALA A 336      20.552 -38.147 -25.122  1.00 77.40           O  
ATOM   2689  CB  ALA A 336      18.907 -35.421 -24.338  1.00 77.40           C  
ATOM   2690  N   LEU A 337      18.898 -38.447 -23.595  1.00 79.14           N  
ATOM   2691  CA  LEU A 337      19.577 -39.588 -22.991  1.00 79.14           C  
ATOM   2692  C   LEU A 337      19.672 -40.748 -23.976  1.00 79.14           C  
ATOM   2693  O   LEU A 337      20.681 -41.456 -24.014  1.00 79.14           O  
ATOM   2694  CB  LEU A 337      18.847 -40.038 -21.723  1.00 79.14           C  
ATOM   2695  CG  LEU A 337      19.157 -39.254 -20.448  1.00 79.14           C  
ATOM   2696  CD1 LEU A 337      18.199 -39.657 -19.331  1.00 79.14           C  
ATOM   2697  CD2 LEU A 337      20.604 -39.475 -20.023  1.00 79.14           C  
ATOM   2698  N   GLU A 338      18.632 -40.997 -24.748  1.00 82.65           N  
ATOM   2699  CA  GLU A 338      18.646 -42.019 -25.790  1.00 82.65           C  
ATOM   2700  C   GLU A 338      19.693 -41.709 -26.854  1.00 82.65           C  
ATOM   2701  O   GLU A 338      20.357 -42.615 -27.363  1.00 82.65           O  
ATOM   2702  CB  GLU A 338      17.263 -42.149 -26.435  1.00 82.65           C  
ATOM   2703  CG  GLU A 338      16.267 -42.942 -25.603  1.00 82.65           C  
ATOM   2704  CD  GLU A 338      14.881 -43.005 -26.223  1.00 82.65           C  
ATOM   2705  OE1 GLU A 338      13.969 -43.607 -25.613  1.00 82.65           O  
ATOM   2706  OE2 GLU A 338      14.706 -42.448 -27.331  1.00 82.65           O1-
ATOM   2707  N   GLU A 339      19.890 -40.473 -27.115  1.00 78.54           N  
ATOM   2708  CA  GLU A 339      20.907 -40.052 -28.074  1.00 78.54           C  
ATOM   2709  C   GLU A 339      22.313 -40.298 -27.533  1.00 78.54           C  
ATOM   2710  O   GLU A 339      23.204 -40.718 -28.273  1.00 78.54           O  
ATOM   2711  CB  GLU A 339      20.731 -38.575 -28.432  1.00 78.54           C  
ATOM   2712  CG  GLU A 339      21.340 -38.189 -29.772  1.00 78.54           C  
ATOM   2713  CD  GLU A 339      20.846 -36.848 -30.291  1.00 78.54           C  
ATOM   2714  OE1 GLU A 339      21.274 -36.428 -31.390  1.00 78.54           O  
ATOM   2715  OE2 GLU A 339      20.023 -36.213 -29.595  1.00 78.54           O1-
ATOM   2716  N   VAL A 340      22.403 -39.900 -26.284  1.00 72.94           N  
ATOM   2717  CA  VAL A 340      23.706 -40.098 -25.657  1.00 72.94           C  
ATOM   2718  C   VAL A 340      24.035 -41.588 -25.606  1.00 72.94           C  
ATOM   2719  O   VAL A 340      25.172 -41.988 -25.868  1.00 72.94           O  
ATOM   2720  CB  VAL A 340      23.749 -39.493 -24.235  1.00 72.94           C  
ATOM   2721  CG1 VAL A 340      25.042 -39.885 -23.521  1.00 72.94           C  
ATOM   2722  CG2 VAL A 340      23.609 -37.973 -24.299  1.00 72.94           C  
ATOM   2723  N   GLU A 341      23.095 -42.300 -25.230  1.00 73.89           N  
ATOM   2724  CA  GLU A 341      23.321 -43.741 -25.159  1.00 73.89           C  
ATOM   2725  C   GLU A 341      23.628 -44.320 -26.537  1.00 73.89           C  
ATOM   2726  O   GLU A 341      24.461 -45.219 -26.667  1.00 73.89           O  
ATOM   2727  CB  GLU A 341      22.107 -44.446 -24.550  1.00 73.89           C  
ATOM   2728  CG  GLU A 341      22.204 -44.648 -23.044  1.00 73.89           C  
ATOM   2729  CD  GLU A 341      21.005 -45.374 -22.458  1.00 73.89           C  
ATOM   2730  OE1 GLU A 341      20.989 -45.629 -21.232  1.00 73.89           O  
ATOM   2731  OE2 GLU A 341      20.072 -45.691 -23.230  1.00 73.89           O1-
ATOM   2732  N   ARG A 342      22.999 -43.793 -27.542  1.00 76.77           N  
ATOM   2733  CA  ARG A 342      23.289 -44.165 -28.923  1.00 76.77           C  
ATOM   2734  C   ARG A 342      24.725 -43.811 -29.296  1.00 76.77           C  
ATOM   2735  O   ARG A 342      25.407 -44.588 -29.966  1.00 76.77           O  
ATOM   2736  CB  ARG A 342      22.313 -43.478 -29.880  1.00 76.77           C  
ATOM   2737  CG  ARG A 342      20.998 -44.220 -30.056  1.00 76.77           C  
ATOM   2738  CD  ARG A 342      20.167 -43.633 -31.190  1.00 76.77           C  
ATOM   2739  NE  ARG A 342      18.870 -43.156 -30.716  1.00 76.77           N  
ATOM   2740  CZ  ARG A 342      17.931 -42.620 -31.490  1.00 76.77           C  
ATOM   2741  NH1 ARG A 342      18.127 -42.481 -32.796  1.00 76.77           N1+
ATOM   2742  NH2 ARG A 342      16.786 -42.220 -30.954  1.00 76.77           N  
ATOM   2743  N   ILE A 343      25.245 -42.730 -28.838  1.00 68.02           N  
ATOM   2744  CA  ILE A 343      26.599 -42.259 -29.111  1.00 68.02           C  
ATOM   2745  C   ILE A 343      27.605 -43.105 -28.334  1.00 68.02           C  
ATOM   2746  O   ILE A 343      28.670 -43.447 -28.854  1.00 68.02           O  
ATOM   2747  CB  ILE A 343      26.761 -40.766 -28.748  1.00 68.02           C  
ATOM   2748  CG1 ILE A 343      25.891 -39.897 -29.663  1.00 68.02           C  
ATOM   2749  CG2 ILE A 343      28.232 -40.347 -28.830  1.00 68.02           C  
ATOM   2750  CD1 ILE A 343      25.841 -38.430 -29.259  1.00 68.02           C  
ATOM   2751  N   LYS A 344      27.212 -43.371 -27.066  1.00 66.04           N  
ATOM   2752  CA  LYS A 344      28.101 -44.168 -26.226  1.00 66.04           C  
ATOM   2753  C   LYS A 344      28.227 -45.594 -26.757  1.00 66.04           C  
ATOM   2754  O   LYS A 344      29.303 -46.192 -26.695  1.00 66.04           O  
ATOM   2755  CB  LYS A 344      27.598 -44.190 -24.782  1.00 66.04           C  
ATOM   2756  CG  LYS A 344      28.092 -43.024 -23.937  1.00 66.04           C  
ATOM   2757  CD  LYS A 344      27.746 -43.215 -22.465  1.00 66.04           C  
ATOM   2758  CE  LYS A 344      28.194 -42.026 -21.627  1.00 66.04           C  
ATOM   2759  NZ  LYS A 344      27.856 -42.208 -20.183  1.00 66.04           N1+
ATOM   2760  N   ARG A 345      27.195 -46.127 -27.230  1.00 63.37           N  
ATOM   2761  CA  ARG A 345      27.241 -47.452 -27.842  1.00 63.37           C  
ATOM   2762  C   ARG A 345      28.025 -47.423 -29.150  1.00 63.37           C  
ATOM   2763  O   ARG A 345      28.731 -48.379 -29.477  1.00 63.37           O  
ATOM   2764  CB  ARG A 345      25.826 -47.978 -28.091  1.00 63.37           C  
ATOM   2765  CG  ARG A 345      25.171 -48.588 -26.860  1.00 63.37           C  
ATOM   2766  CD  ARG A 345      23.840 -49.246 -27.198  1.00 63.37           C  
ATOM   2767  NE  ARG A 345      23.024 -49.455 -26.005  1.00 63.37           N  
ATOM   2768  CZ  ARG A 345      21.811 -50.001 -26.002  1.00 63.37           C  
ATOM   2769  NH1 ARG A 345      21.247 -50.406 -27.134  1.00 63.37           N1+
ATOM   2770  NH2 ARG A 345      21.157 -50.143 -24.859  1.00 63.37           N  
ATOM   2771  N   ARG A 346      28.027 -46.342 -29.806  1.00 59.71           N  
ATOM   2772  CA  ARG A 346      28.826 -46.149 -31.012  1.00 59.71           C  
ATOM   2773  C   ARG A 346      30.295 -45.930 -30.667  1.00 59.71           C  
ATOM   2774  O   ARG A 346      31.183 -46.373 -31.398  1.00 59.71           O  
ATOM   2775  CB  ARG A 346      28.297 -44.964 -31.825  1.00 59.71           C  
ATOM   2776  CG  ARG A 346      27.139 -45.316 -32.743  1.00 59.71           C  
ATOM   2777  CD  ARG A 346      26.756 -44.148 -33.642  1.00 59.71           C  
ATOM   2778  NE  ARG A 346      25.338 -44.177 -33.988  1.00 59.71           N  
ATOM   2779  CZ  ARG A 346      24.763 -43.390 -34.893  1.00 59.71           C  
ATOM   2780  NH1 ARG A 346      25.476 -42.493 -35.564  1.00 59.71           N1+
ATOM   2781  NH2 ARG A 346      23.463 -43.500 -35.130  1.00 59.71           N  
ATOM   2782  N   GLN A 347      30.587 -45.482 -29.390  1.00 55.00           N  
ATOM   2783  CA  GLN A 347      31.941 -45.179 -28.936  1.00 55.00           C  
ATOM   2784  C   GLN A 347      32.561 -46.374 -28.218  1.00 55.00           C  
ATOM   2785  O   GLN A 347      33.775 -46.579 -28.276  1.00 55.00           O  
ATOM   2786  CB  GLN A 347      31.939 -43.957 -28.017  1.00 55.00           C  
ATOM   2787  CG  GLN A 347      32.486 -42.695 -28.670  1.00 55.00           C  
ATOM   2788  CD  GLN A 347      32.572 -41.526 -27.708  1.00 55.00           C  
ATOM   2789  NE2 GLN A 347      33.021 -40.379 -28.207  1.00 55.00           N  
ATOM   2790  OE1 GLN A 347      32.237 -41.651 -26.526  1.00 55.00           O  
ATOM   2791  N   LYS A 348      31.808 -47.286 -27.638  1.00 52.94           N  
ATOM   2792  CA  LYS A 348      32.288 -48.504 -26.993  1.00 52.94           C  
ATOM   2793  C   LYS A 348      32.536 -49.608 -28.018  1.00 52.94           C  
ATOM   2794  O   LYS A 348      33.327 -50.521 -27.776  1.00 52.94           O  
ATOM   2795  CB  LYS A 348      31.290 -48.984 -25.937  1.00 52.94           C  
ATOM   2796  CG  LYS A 348      31.632 -48.549 -24.520  1.00 52.94           C  
ATOM   2797  CD  LYS A 348      30.665 -49.142 -23.504  1.00 52.94           C  
ATOM   2798  CE  LYS A 348      30.959 -48.649 -22.094  1.00 52.94           C  
ATOM   2799  NZ  LYS A 348      30.028 -49.247 -21.091  1.00 52.94           N1+
ATOM   2800  N   GLY A 349      32.486 -49.308 -29.251  1.00 54.82           N  
ATOM   2801  CA  GLY A 349      32.994 -50.121 -30.345  1.00 54.82           C  
ATOM   2802  C   GLY A 349      34.020 -49.400 -31.197  1.00 54.82           C  
ATOM   2803  O   GLY A 349      34.693 -50.019 -32.026  1.00 54.82           O  
ATOM   2804  N   GLY A 350      35.051 -48.477 -30.626  1.00 44.64           N  
ATOM   2805  CA  GLY A 350      36.272 -48.042 -31.286  1.00 44.64           C  
ATOM   2806  C   GLY A 350      37.078 -47.058 -30.460  1.00 44.64           C  
ATOM   2807  O   GLY A 350      36.552 -46.036 -30.013  1.00 44.64           O  
ATOM   2808  N   SER A 351      38.035 -47.540 -29.473  1.00 41.80           N  
ATOM   2809  CA  SER A 351      39.365 -47.351 -28.902  1.00 41.80           C  
ATOM   2810  C   SER A 351      39.787 -45.886 -28.955  1.00 41.80           C  
ATOM   2811  O   SER A 351      39.641 -45.230 -29.988  1.00 41.80           O  
ATOM   2812  CB  SER A 351      40.393 -48.212 -29.638  1.00 41.80           C  
ATOM   2813  OG  SER A 351      41.476 -47.422 -30.095  1.00 41.80           O  
ATOM   2814  N   GLY A 352      39.795 -44.946 -27.827  1.00 45.69           N  
ATOM   2815  CA  GLY A 352      40.864 -44.041 -27.436  1.00 45.69           C  
ATOM   2816  C   GLY A 352      40.495 -42.578 -27.594  1.00 45.69           C  
ATOM   2817  O   GLY A 352      40.320 -42.094 -28.715  1.00 45.69           O  
ATOM   2818  N   TRP A 353      39.703 -41.949 -26.714  1.00 45.53           N  
ATOM   2819  CA  TRP A 353      40.030 -40.569 -26.371  1.00 45.53           C  
ATOM   2820  C   TRP A 353      39.306 -40.137 -25.101  1.00 45.53           C  
ATOM   2821  O   TRP A 353      38.081 -40.251 -25.009  1.00 45.53           O  
ATOM   2822  CB  TRP A 353      39.670 -39.628 -27.525  1.00 45.53           C  
ATOM   2823  CG  TRP A 353      40.644 -39.659 -28.663  1.00 45.53           C  
ATOM   2824  CD1 TRP A 353      40.749 -40.616 -29.633  1.00 45.53           C  
ATOM   2825  CD2 TRP A 353      41.658 -38.689 -28.947  1.00 45.53           C  
ATOM   2826  CE2 TRP A 353      42.339 -39.123 -30.105  1.00 45.53           C  
ATOM   2827  CE3 TRP A 353      42.055 -37.493 -28.333  1.00 45.53           C  
ATOM   2828  NE1 TRP A 353      41.765 -40.300 -30.504  1.00 45.53           N  
ATOM   2829  CZ2 TRP A 353      43.398 -38.401 -30.663  1.00 45.53           C  
ATOM   2830  CZ3 TRP A 353      43.109 -36.777 -28.890  1.00 45.53           C  
ATOM   2831  CH2 TRP A 353      43.766 -37.236 -30.044  1.00 45.53           C  
ATOM   2832  N   SER A 354      39.875 -40.409 -23.950  1.00 53.17           N  
ATOM   2833  CA  SER A 354      39.786 -39.646 -22.709  1.00 53.17           C  
ATOM   2834  C   SER A 354      39.843 -38.145 -22.978  1.00 53.17           C  
ATOM   2835  O   SER A 354      40.788 -37.656 -23.599  1.00 53.17           O  
ATOM   2836  CB  SER A 354      40.910 -40.043 -21.753  1.00 53.17           C  
ATOM   2837  OG  SER A 354      42.177 -39.844 -22.355  1.00 53.17           O  
ATOM   2838  N   HIS A 355      38.642 -37.354 -23.208  1.00 50.34           N  
ATOM   2839  CA  HIS A 355      38.804 -35.915 -23.037  1.00 50.34           C  
ATOM   2840  C   HIS A 355      37.913 -35.389 -21.917  1.00 50.34           C  
ATOM   2841  O   HIS A 355      36.728 -35.728 -21.848  1.00 50.34           O  
ATOM   2842  CB  HIS A 355      38.492 -35.183 -24.344  1.00 50.34           C  
ATOM   2843  CG  HIS A 355      39.378 -34.005 -24.597  1.00 50.34           C  
ATOM   2844  CD2 HIS A 355      40.215 -33.725 -25.624  1.00 50.34           C  
ATOM   2845  ND1 HIS A 355      39.471 -32.941 -23.724  1.00 50.34           N  
ATOM   2846  CE1 HIS A 355      40.327 -32.056 -24.207  1.00 50.34           C  
ATOM   2847  NE2 HIS A 355      40.793 -32.508 -25.359  1.00 50.34           N  
ATOM   2848  N   PRO A 356      38.446 -34.905 -20.829  1.00 45.87           N  
ATOM   2849  CA  PRO A 356      38.155 -34.191 -19.583  1.00 45.87           C  
ATOM   2850  C   PRO A 356      37.077 -33.124 -19.752  1.00 45.87           C  
ATOM   2851  O   PRO A 356      36.505 -32.656 -18.765  1.00 45.87           O  
ATOM   2852  CB  PRO A 356      39.500 -33.558 -19.219  1.00 45.87           C  
ATOM   2853  CG  PRO A 356      40.392 -33.858 -20.380  1.00 45.87           C  
ATOM   2854  CD  PRO A 356      39.587 -34.572 -21.427  1.00 45.87           C  
ATOM   2855  N   GLN A 357      36.209 -33.096 -20.872  1.00 55.77           N  
ATOM   2856  CA  GLN A 357      35.123 -32.128 -20.992  1.00 55.77           C  
ATOM   2857  C   GLN A 357      33.773 -32.781 -20.707  1.00 55.77           C  
ATOM   2858  O   GLN A 357      32.788 -32.088 -20.439  1.00 55.77           O  
ATOM   2859  CB  GLN A 357      35.117 -31.497 -22.386  1.00 55.77           C  
ATOM   2860  CG  GLN A 357      35.950 -30.227 -22.488  1.00 55.77           C  
ATOM   2861  CD  GLN A 357      35.856 -29.572 -23.854  1.00 55.77           C  
ATOM   2862  NE2 GLN A 357      36.358 -28.346 -23.960  1.00 55.77           N  
ATOM   2863  OE1 GLN A 357      35.337 -30.163 -24.806  1.00 55.77           O  
ATOM   2864  N   PHE A 358      33.707 -34.099 -20.419  1.00 55.74           N  
ATOM   2865  CA  PHE A 358      32.444 -34.807 -20.244  1.00 55.74           C  
ATOM   2866  C   PHE A 358      32.138 -35.009 -18.765  1.00 55.74           C  
ATOM   2867  O   PHE A 358      30.983 -35.220 -18.387  1.00 55.74           O  
ATOM   2868  CB  PHE A 358      32.480 -36.160 -20.962  1.00 55.74           C  
ATOM   2869  CG  PHE A 358      32.234 -36.067 -22.444  1.00 55.74           C  
ATOM   2870  CD1 PHE A 358      30.941 -35.977 -22.943  1.00 55.74           C  
ATOM   2871  CD2 PHE A 358      33.297 -36.070 -23.337  1.00 55.74           C  
ATOM   2872  CE1 PHE A 358      30.710 -35.891 -24.315  1.00 55.74           C  
ATOM   2873  CE2 PHE A 358      33.074 -35.984 -24.708  1.00 55.74           C  
ATOM   2874  CZ  PHE A 358      31.780 -35.895 -25.195  1.00 55.74           C  
ATOM   2875  N   GLU A 359      33.190 -34.481 -17.893  1.00 44.07           N  
ATOM   2876  CA  GLU A 359      32.942 -34.489 -16.454  1.00 44.07           C  
ATOM   2877  C   GLU A 359      32.480 -33.120 -15.966  1.00 44.07           C  
ATOM   2878  O   GLU A 359      31.776 -33.019 -14.960  1.00 44.07           O  
ATOM   2879  CB  GLU A 359      34.199 -34.922 -15.695  1.00 44.07           C  
ATOM   2880  CG  GLU A 359      34.133 -36.344 -15.156  1.00 44.07           C  
ATOM   2881  CD  GLU A 359      35.394 -36.766 -14.419  1.00 44.07           C  
ATOM   2882  OE1 GLU A 359      35.467 -37.926 -13.955  1.00 44.07           O  
ATOM   2883  OE2 GLU A 359      36.317 -35.929 -14.305  1.00 44.07           O1-
ATOM   2884  N   LYS A 360      32.238 -32.149 -16.866  1.00 37.10           N  
ATOM   2885  CA  LYS A 360      31.409 -31.005 -16.496  1.00 37.10           C  
ATOM   2886  C   LYS A 360      30.013 -31.119 -17.102  1.00 37.10           C  
ATOM   2887  O   LYS A 360      29.022 -30.761 -16.461  1.00 37.10           O  
ATOM   2888  CB  LYS A 360      32.067 -29.698 -16.941  1.00 37.10           C  
ATOM   2889  CG  LYS A 360      32.661 -28.884 -15.799  1.00 37.10           C  
ATOM   2890  CD  LYS A 360      33.243 -27.568 -16.296  1.00 37.10           C  
ATOM   2891  CE  LYS A 360      33.911 -26.791 -15.170  1.00 37.10           C  
ATOM   2892  NZ  LYS A 360      34.446 -25.479 -15.643  1.00 37.10           N1+
TER   
END
