# Supplementary material for: De novo design of obligate ABC-type heterotrimeric proteins
Source: Nat Struct Mol Biol. 2022 Dec 15;29(12):1266–76. doi: 10.1038/s41594-022-00879-4 (PMC9758053; doi:10.1038/s41594-022-00879-4)
Supplement: Supplementary file 4 — This compressed file contains all PDB files and scripts used in our design protocols and analyses, as well as the final design model outputs. [file 41594_2022_879_MOESM4_ESM.zip › source_data/pdbs/AF-Monomer for worms fusions/C2-DHT01-03/C2-DHT01-03_chnA_model_5_ptm_seed_0_unrelaxed.pdb]

ATOM      1  N   MET A   1      31.183  26.816  19.458  1.00 57.18           N  
ATOM      2  CA  MET A   1      29.740  26.871  19.675  1.00 57.18           C  
ATOM      3  C   MET A   1      29.133  28.092  18.992  1.00 57.18           C  
ATOM      4  O   MET A   1      27.936  28.115  18.698  1.00 57.18           O  
ATOM      5  CB  MET A   1      29.421  26.897  21.171  1.00 57.18           C  
ATOM      6  CG  MET A   1      29.061  25.536  21.744  1.00 57.18           C  
ATOM      7  SD  MET A   1      27.820  25.647  23.091  1.00 57.18           S  
ATOM      8  CE  MET A   1      27.948  23.975  23.782  1.00 57.18           C  
ATOM      9  N   GLY A   2      29.906  28.990  18.418  1.00 86.47           N  
ATOM     10  CA  GLY A   2      29.467  30.183  17.711  1.00 86.47           C  
ATOM     11  C   GLY A   2      29.103  29.918  16.261  1.00 86.47           C  
ATOM     12  O   GLY A   2      28.145  30.493  15.742  1.00 86.47           O  
ATOM     13  N   ASP A   3      29.687  28.859  15.700  1.00 89.51           N  
ATOM     14  CA  ASP A   3      29.426  28.583  14.291  1.00 89.51           C  
ATOM     15  C   ASP A   3      28.146  27.767  14.120  1.00 89.51           C  
ATOM     16  O   ASP A   3      27.361  28.019  13.203  1.00 89.51           O  
ATOM     17  CB  ASP A   3      30.609  27.844  13.661  1.00 89.51           C  
ATOM     18  CG  ASP A   3      31.739  28.773  13.253  1.00 89.51           C  
ATOM     19  OD1 ASP A   3      31.559  30.010  13.299  1.00 89.51           O  
ATOM     20  OD2 ASP A   3      32.817  28.265  12.880  1.00 89.51           O1-
ATOM     21  N   GLU A   4      27.915  26.930  15.067  1.00 89.35           N  
ATOM     22  CA  GLU A   4      26.722  26.094  14.981  1.00 89.35           C  
ATOM     23  C   GLU A   4      25.460  26.900  15.276  1.00 89.35           C  
ATOM     24  O   GLU A   4      24.436  26.724  14.612  1.00 89.35           O  
ATOM     25  CB  GLU A   4      26.824  24.908  15.944  1.00 89.35           C  
ATOM     26  CG  GLU A   4      27.638  23.743  15.400  1.00 89.35           C  
ATOM     27  CD  GLU A   4      27.640  22.531  16.319  1.00 89.35           C  
ATOM     28  OE1 GLU A   4      28.231  21.491  15.950  1.00 89.35           O  
ATOM     29  OE2 GLU A   4      27.045  22.623  17.416  1.00 89.35           O1-
ATOM     30  N   GLU A   5      25.524  27.797  16.195  1.00 90.33           N  
ATOM     31  CA  GLU A   5      24.397  28.668  16.515  1.00 90.33           C  
ATOM     32  C   GLU A   5      24.069  29.597  15.350  1.00 90.33           C  
ATOM     33  O   GLU A   5      22.898  29.805  15.026  1.00 90.33           O  
ATOM     34  CB  GLU A   5      24.692  29.488  17.775  1.00 90.33           C  
ATOM     35  CG  GLU A   5      23.455  30.106  18.410  1.00 90.33           C  
ATOM     36  CD  GLU A   5      23.743  30.806  19.728  1.00 90.33           C  
ATOM     37  OE1 GLU A   5      22.823  31.437  20.294  1.00 90.33           O  
ATOM     38  OE2 GLU A   5      24.900  30.723  20.198  1.00 90.33           O1-
ATOM     39  N   GLU A   6      25.107  30.090  14.626  1.00 93.19           N  
ATOM     40  CA  GLU A   6      24.890  30.960  13.474  1.00 93.19           C  
ATOM     41  C   GLU A   6      24.248  30.197  12.319  1.00 93.19           C  
ATOM     42  O   GLU A   6      23.353  30.714  11.648  1.00 93.19           O  
ATOM     43  CB  GLU A   6      26.209  31.590  13.020  1.00 93.19           C  
ATOM     44  CG  GLU A   6      26.036  32.891  12.249  1.00 93.19           C  
ATOM     45  CD  GLU A   6      27.344  33.634  12.026  1.00 93.19           C  
ATOM     46  OE1 GLU A   6      27.327  34.714  11.393  1.00 93.19           O  
ATOM     47  OE2 GLU A   6      28.393  33.132  12.487  1.00 93.19           O1-
ATOM     48  N   LYS A   7      24.610  28.924  12.148  1.00 89.94           N  
ATOM     49  CA  LYS A   7      24.020  28.091  11.103  1.00 89.94           C  
ATOM     50  C   LYS A   7      22.550  27.806  11.393  1.00 89.94           C  
ATOM     51  O   LYS A   7      21.718  27.824  10.483  1.00 89.94           O  
ATOM     52  CB  LYS A   7      24.792  26.778  10.964  1.00 89.94           C  
ATOM     53  CG  LYS A   7      26.116  26.913  10.225  1.00 89.94           C  
ATOM     54  CD  LYS A   7      26.784  25.560  10.024  1.00 89.94           C  
ATOM     55  CE  LYS A   7      28.136  25.699   9.336  1.00 89.94           C  
ATOM     56  NZ  LYS A   7      28.812  24.378   9.171  1.00 89.94           N1+
ATOM     57  N   LEU A   8      22.278  27.617  12.666  1.00 91.14           N  
ATOM     58  CA  LEU A   8      20.900  27.358  13.070  1.00 91.14           C  
ATOM     59  C   LEU A   8      20.040  28.607  12.900  1.00 91.14           C  
ATOM     60  O   LEU A   8      18.903  28.524  12.430  1.00 91.14           O  
ATOM     61  CB  LEU A   8      20.847  26.882  14.523  1.00 91.14           C  
ATOM     62  CG  LEU A   8      20.924  25.370  14.745  1.00 91.14           C  
ATOM     63  CD1 LEU A   8      21.582  25.065  16.087  1.00 91.14           C  
ATOM     64  CD2 LEU A   8      19.535  24.747  14.670  1.00 91.14           C  
ATOM     65  N   ARG A   9      20.640  29.754  13.087  1.00 92.20           N  
ATOM     66  CA  ARG A   9      19.905  31.005  12.924  1.00 92.20           C  
ATOM     67  C   ARG A   9      19.641  31.296  11.450  1.00 92.20           C  
ATOM     68  O   ARG A   9      18.548  31.734  11.086  1.00 92.20           O  
ATOM     69  CB  ARG A   9      20.675  32.166  13.558  1.00 92.20           C  
ATOM     70  CG  ARG A   9      20.463  32.300  15.057  1.00 92.20           C  
ATOM     71  CD  ARG A   9      21.124  33.556  15.610  1.00 92.20           C  
ATOM     72  NE  ARG A   9      20.950  33.664  17.055  1.00 92.20           N  
ATOM     73  CZ  ARG A   9      21.036  34.797  17.747  1.00 92.20           C  
ATOM     74  NH1 ARG A   9      21.295  35.947  17.134  1.00 92.20           N1+
ATOM     75  NH2 ARG A   9      20.860  34.781  19.060  1.00 92.20           N  
ATOM     76  N   GLU A  10      20.578  30.976  10.641  1.00 94.53           N  
ATOM     77  CA  GLU A  10      20.402  31.185   9.207  1.00 94.53           C  
ATOM     78  C   GLU A  10      19.355  30.234   8.636  1.00 94.53           C  
ATOM     79  O   GLU A  10      18.536  30.630   7.805  1.00 94.53           O  
ATOM     80  CB  GLU A  10      21.732  31.006   8.470  1.00 94.53           C  
ATOM     81  CG  GLU A  10      22.675  32.193   8.606  1.00 94.53           C  
ATOM     82  CD  GLU A  10      23.992  32.000   7.871  1.00 94.53           C  
ATOM     83  OE1 GLU A  10      24.824  32.936   7.861  1.00 94.53           O  
ATOM     84  OE2 GLU A  10      24.193  30.907   7.299  1.00 94.53           O1-
ATOM     85  N   SER A  11      19.367  29.017   9.189  1.00 92.21           N  
ATOM     86  CA  SER A  11      18.387  28.038   8.730  1.00 92.21           C  
ATOM     87  C   SER A  11      16.974  28.433   9.148  1.00 92.21           C  
ATOM     88  O   SER A  11      16.031  28.301   8.366  1.00 92.21           O  
ATOM     89  CB  SER A  11      18.720  26.649   9.278  1.00 92.21           C  
ATOM     90  OG  SER A  11      17.827  25.677   8.761  1.00 92.21           O  
ATOM     91  N   LEU A  12      16.824  28.952  10.323  1.00 93.01           N  
ATOM     92  CA  LEU A  12      15.520  29.365  10.830  1.00 93.01           C  
ATOM     93  C   LEU A  12      14.988  30.563  10.051  1.00 93.01           C  
ATOM     94  O   LEU A  12      13.800  30.618   9.722  1.00 93.01           O  
ATOM     95  CB  LEU A  12      15.608  29.708  12.319  1.00 93.01           C  
ATOM     96  CG  LEU A  12      15.500  28.534  13.293  1.00 93.01           C  
ATOM     97  CD1 LEU A  12      15.896  28.974  14.699  1.00 93.01           C  
ATOM     98  CD2 LEU A  12      14.088  27.959  13.285  1.00 93.01           C  
ATOM     99  N   GLU A  13      15.868  31.469   9.681  1.00 94.65           N  
ATOM    100  CA  GLU A  13      15.458  32.639   8.909  1.00 94.65           C  
ATOM    101  C   GLU A  13      15.037  32.248   7.496  1.00 94.65           C  
ATOM    102  O   GLU A  13      14.063  32.783   6.961  1.00 94.65           O  
ATOM    103  CB  GLU A  13      16.587  33.670   8.855  1.00 94.65           C  
ATOM    104  CG  GLU A  13      16.661  34.567  10.082  1.00 94.65           C  
ATOM    105  CD  GLU A  13      17.764  35.610   9.999  1.00 94.65           C  
ATOM    106  OE1 GLU A  13      17.899  36.427  10.938  1.00 94.65           O  
ATOM    107  OE2 GLU A  13      18.500  35.609   8.986  1.00 94.65           O1-
ATOM    108  N   GLU A  14      15.728  31.221   6.958  1.00 95.57           N  
ATOM    109  CA  GLU A  14      15.368  30.727   5.632  1.00 95.57           C  
ATOM    110  C   GLU A  14      14.008  30.034   5.652  1.00 95.57           C  
ATOM    111  O   GLU A  14      13.203  30.210   4.735  1.00 95.57           O  
ATOM    112  CB  GLU A  14      16.439  29.767   5.107  1.00 95.57           C  
ATOM    113  CG  GLU A  14      16.383  29.548   3.602  1.00 95.57           C  
ATOM    114  CD  GLU A  14      17.623  28.864   3.049  1.00 95.57           C  
ATOM    115  OE1 GLU A  14      17.737  28.723   1.810  1.00 95.57           O  
ATOM    116  OE2 GLU A  14      18.488  28.466   3.861  1.00 95.57           O1-
ATOM    117  N   GLN A  15      13.812  29.313   6.724  1.00 94.61           N  
ATOM    118  CA  GLN A  15      12.532  28.623   6.847  1.00 94.61           C  
ATOM    119  C   GLN A  15      11.388  29.616   7.033  1.00 94.61           C  
ATOM    120  O   GLN A  15      10.303  29.431   6.477  1.00 94.61           O  
ATOM    121  CB  GLN A  15      12.565  27.636   8.015  1.00 94.61           C  
ATOM    122  CG  GLN A  15      13.058  26.247   7.633  1.00 94.61           C  
ATOM    123  CD  GLN A  15      13.013  25.269   8.792  1.00 94.61           C  
ATOM    124  NE2 GLN A  15      13.211  23.989   8.496  1.00 94.61           N  
ATOM    125  OE1 GLN A  15      12.805  25.660   9.944  1.00 94.61           O  
ATOM    126  N   LYS A  16      11.662  30.675   7.753  1.00 93.30           N  
ATOM    127  CA  LYS A  16      10.642  31.702   7.949  1.00 93.30           C  
ATOM    128  C   LYS A  16      10.302  32.397   6.634  1.00 93.30           C  
ATOM    129  O   LYS A  16       9.132  32.658   6.348  1.00 93.30           O  
ATOM    130  CB  LYS A  16      11.107  32.731   8.981  1.00 93.30           C  
ATOM    131  CG  LYS A  16      10.941  32.277  10.424  1.00 93.30           C  
ATOM    132  CD  LYS A  16      11.322  33.381  11.403  1.00 93.30           C  
ATOM    133  CE  LYS A  16      11.226  32.905  12.847  1.00 93.30           C  
ATOM    134  NZ  LYS A  16      11.611  33.979  13.810  1.00 93.30           N1+
ATOM    135  N   LYS A  17      11.336  32.635   5.803  1.00 94.99           N  
ATOM    136  CA  LYS A  17      11.122  33.238   4.490  1.00 94.99           C  
ATOM    137  C   LYS A  17      10.320  32.309   3.583  1.00 94.99           C  
ATOM    138  O   LYS A  17       9.438  32.758   2.850  1.00 94.99           O  
ATOM    139  CB  LYS A  17      12.459  33.586   3.835  1.00 94.99           C  
ATOM    140  CG  LYS A  17      13.120  34.832   4.402  1.00 94.99           C  
ATOM    141  CD  LYS A  17      14.404  35.174   3.656  1.00 94.99           C  
ATOM    142  CE  LYS A  17      15.108  36.375   4.273  1.00 94.99           C  
ATOM    143  NZ  LYS A  17      16.370  36.711   3.547  1.00 94.99           N1+
ATOM    144  N   ARG A  18      10.509  31.022   3.720  1.00 95.07           N  
ATOM    145  CA  ARG A  18       9.800  30.034   2.913  1.00 95.07           C  
ATOM    146  C   ARG A  18       8.329  29.957   3.311  1.00 95.07           C  
ATOM    147  O   ARG A  18       7.453  29.854   2.449  1.00 95.07           O  
ATOM    148  CB  ARG A  18      10.452  28.657   3.052  1.00 95.07           C  
ATOM    149  CG  ARG A  18       9.951  27.635   2.045  1.00 95.07           C  
ATOM    150  CD  ARG A  18      10.787  26.361   2.071  1.00 95.07           C  
ATOM    151  NE  ARG A  18      10.247  25.344   1.173  1.00 95.07           N  
ATOM    152  CZ  ARG A  18      10.740  24.116   1.035  1.00 95.07           C  
ATOM    153  NH1 ARG A  18      11.800  23.728   1.736  1.00 95.07           N1+
ATOM    154  NH2 ARG A  18      10.170  23.270   0.189  1.00 95.07           N  
ATOM    155  N   VAL A  19       8.116  30.018   4.552  1.00 93.43           N  
ATOM    156  CA  VAL A  19       6.750  29.956   5.060  1.00 93.43           C  
ATOM    157  C   VAL A  19       5.968  31.182   4.591  1.00 93.43           C  
ATOM    158  O   VAL A  19       4.818  31.066   4.162  1.00 93.43           O  
ATOM    159  CB  VAL A  19       6.721  29.864   6.602  1.00 93.43           C  
ATOM    160  CG1 VAL A  19       5.303  30.074   7.130  1.00 93.43           C  
ATOM    161  CG2 VAL A  19       7.273  28.516   7.065  1.00 93.43           C  
ATOM    162  N   LYS A  20       6.567  32.363   4.583  1.00 94.00           N  
ATOM    163  CA  LYS A  20       5.902  33.581   4.130  1.00 94.00           C  
ATOM    164  C   LYS A  20       5.600  33.521   2.636  1.00 94.00           C  
ATOM    165  O   LYS A  20       4.543  33.975   2.192  1.00 94.00           O  
ATOM    166  CB  LYS A  20       6.762  34.808   4.442  1.00 94.00           C  
ATOM    167  CG  LYS A  20       6.769  35.202   5.911  1.00 94.00           C  
ATOM    168  CD  LYS A  20       7.551  36.488   6.142  1.00 94.00           C  
ATOM    169  CE  LYS A  20       7.580  36.870   7.616  1.00 94.00           C  
ATOM    170  NZ  LYS A  20       8.381  38.109   7.853  1.00 94.00           N1+
ATOM    171  N   GLU A  21       6.484  32.881   1.881  1.00 95.71           N  
ATOM    172  CA  GLU A  21       6.270  32.704   0.447  1.00 95.71           C  
ATOM    173  C   GLU A  21       5.101  31.762   0.175  1.00 95.71           C  
ATOM    174  O   GLU A  21       4.282  32.019  -0.708  1.00 95.71           O  
ATOM    175  CB  GLU A  21       7.540  32.173  -0.224  1.00 95.71           C  
ATOM    176  CG  GLU A  21       8.618  33.230  -0.421  1.00 95.71           C  
ATOM    177  CD  GLU A  21       9.909  32.669  -0.995  1.00 95.71           C  
ATOM    178  OE1 GLU A  21      10.863  33.448  -1.223  1.00 95.71           O  
ATOM    179  OE2 GLU A  21       9.969  31.439  -1.220  1.00 95.71           O1-
ATOM    180  N   ILE A  22       5.057  30.711   0.950  1.00 92.49           N  
ATOM    181  CA  ILE A  22       3.978  29.739   0.818  1.00 92.49           C  
ATOM    182  C   ILE A  22       2.646  30.394   1.180  1.00 92.49           C  
ATOM    183  O   ILE A  22       1.641  30.191   0.495  1.00 92.49           O  
ATOM    184  CB  ILE A  22       4.223  28.498   1.705  1.00 92.49           C  
ATOM    185  CG1 ILE A  22       5.398  27.676   1.160  1.00 92.49           C  
ATOM    186  CG2 ILE A  22       2.956  27.644   1.802  1.00 92.49           C  
ATOM    187  CD1 ILE A  22       5.815  26.521   2.060  1.00 92.49           C  
ATOM    188  N   GLU A  23       2.653  31.248   2.196  1.00 91.85           N  
ATOM    189  CA  GLU A  23       1.437  31.942   2.611  1.00 91.85           C  
ATOM    190  C   GLU A  23       0.959  32.909   1.532  1.00 91.85           C  
ATOM    191  O   GLU A  23      -0.243  33.024   1.282  1.00 91.85           O  
ATOM    192  CB  GLU A  23       1.666  32.691   3.926  1.00 91.85           C  
ATOM    193  CG  GLU A  23       1.756  31.783   5.144  1.00 91.85           C  
ATOM    194  CD  GLU A  23       2.003  32.540   6.439  1.00 91.85           C  
ATOM    195  OE1 GLU A  23       1.776  31.967   7.529  1.00 91.85           O  
ATOM    196  OE2 GLU A  23       2.427  33.714   6.364  1.00 91.85           O1-
ATOM    197  N   ARG A  24       1.953  33.527   0.847  1.00 93.01           N  
ATOM    198  CA  ARG A  24       1.619  34.423  -0.255  1.00 93.01           C  
ATOM    199  C   ARG A  24       1.026  33.650  -1.429  1.00 93.01           C  
ATOM    200  O   ARG A  24       0.052  34.090  -2.041  1.00 93.01           O  
ATOM    201  CB  ARG A  24       2.855  35.201  -0.709  1.00 93.01           C  
ATOM    202  CG  ARG A  24       3.267  36.312   0.242  1.00 93.01           C  
ATOM    203  CD  ARG A  24       4.478  37.077  -0.274  1.00 93.01           C  
ATOM    204  NE  ARG A  24       5.020  37.978   0.740  1.00 93.01           N  
ATOM    205  CZ  ARG A  24       6.134  38.692   0.602  1.00 93.01           C  
ATOM    206  NH1 ARG A  24       6.849  38.623  -0.515  1.00 93.01           N1+
ATOM    207  NH2 ARG A  24       6.535  39.481   1.588  1.00 93.01           N  
ATOM    208  N   GLU A  25       1.645  32.476  -1.666  1.00 94.62           N  
ATOM    209  CA  GLU A  25       1.136  31.627  -2.739  1.00 94.62           C  
ATOM    210  C   GLU A  25      -0.277  31.138  -2.434  1.00 94.62           C  
ATOM    211  O   GLU A  25      -1.130  31.098  -3.322  1.00 94.62           O  
ATOM    212  CB  GLU A  25       2.067  30.434  -2.969  1.00 94.62           C  
ATOM    213  CG  GLU A  25       3.392  30.804  -3.620  1.00 94.62           C  
ATOM    214  CD  GLU A  25       4.314  29.612  -3.824  1.00 94.62           C  
ATOM    215  OE1 GLU A  25       5.443  29.798  -4.330  1.00 94.62           O  
ATOM    216  OE2 GLU A  25       3.902  28.483  -3.476  1.00 94.62           O1-
ATOM    217  N   HIS A  26      -0.461  30.789  -1.212  1.00 84.37           N  
ATOM    218  CA  HIS A  26      -1.776  30.321  -0.789  1.00 84.37           C  
ATOM    219  C   HIS A  26      -2.825  31.417  -0.935  1.00 84.37           C  
ATOM    220  O   HIS A  26      -3.939  31.160  -1.398  1.00 84.37           O  
ATOM    221  CB  HIS A  26      -1.729  29.828   0.659  1.00 84.37           C  
ATOM    222  CG  HIS A  26      -1.336  28.391   0.791  1.00 84.37           C  
ATOM    223  CD2 HIS A  26      -0.133  27.816   1.024  1.00 84.37           C  
ATOM    224  ND1 HIS A  26      -2.243  27.360   0.680  1.00 84.37           N  
ATOM    225  CE1 HIS A  26      -1.612  26.208   0.839  1.00 84.37           C  
ATOM    226  NE2 HIS A  26      -0.331  26.457   1.050  1.00 84.37           N  
ATOM    227  N   GLU A  27      -2.401  32.671  -0.645  1.00 86.97           N  
ATOM    228  CA  GLU A  27      -3.323  33.796  -0.770  1.00 86.97           C  
ATOM    229  C   GLU A  27      -3.656  34.077  -2.232  1.00 86.97           C  
ATOM    230  O   GLU A  27      -4.808  34.358  -2.569  1.00 86.97           O  
ATOM    231  CB  GLU A  27      -2.737  35.049  -0.114  1.00 86.97           C  
ATOM    232  CG  GLU A  27      -3.687  36.237  -0.098  1.00 86.97           C  
ATOM    233  CD  GLU A  27      -4.929  36.000   0.748  1.00 86.97           C  
ATOM    234  OE1 GLU A  27      -5.970  36.648   0.493  1.00 86.97           O  
ATOM    235  OE2 GLU A  27      -4.860  35.160   1.673  1.00 86.97           O1-
ATOM    236  N   GLU A  28      -2.693  33.869  -3.099  1.00 91.27           N  
ATOM    237  CA  GLU A  28      -2.902  34.069  -4.529  1.00 91.27           C  
ATOM    238  C   GLU A  28      -3.859  33.025  -5.098  1.00 91.27           C  
ATOM    239  O   GLU A  28      -4.728  33.348  -5.911  1.00 91.27           O  
ATOM    240  CB  GLU A  28      -1.569  34.023  -5.280  1.00 91.27           C  
ATOM    241  CG  GLU A  28      -0.682  35.236  -5.032  1.00 91.27           C  
ATOM    242  CD  GLU A  28       0.672  35.139  -5.715  1.00 91.27           C  
ATOM    243  OE1 GLU A  28       1.493  36.072  -5.570  1.00 91.27           O  
ATOM    244  OE2 GLU A  28       0.914  34.120  -6.401  1.00 91.27           O1-
ATOM    245  N   ILE A  29      -3.672  31.834  -4.634  1.00 85.42           N  
ATOM    246  CA  ILE A  29      -4.516  30.736  -5.093  1.00 85.42           C  
ATOM    247  C   ILE A  29      -5.947  30.947  -4.604  1.00 85.42           C  
ATOM    248  O   ILE A  29      -6.903  30.757  -5.360  1.00 85.42           O  
ATOM    249  CB  ILE A  29      -3.980  29.371  -4.607  1.00 85.42           C  
ATOM    250  CG1 ILE A  29      -2.653  29.041  -5.300  1.00 85.42           C  
ATOM    251  CG2 ILE A  29      -5.014  28.267  -4.851  1.00 85.42           C  
ATOM    252  CD1 ILE A  29      -1.977  27.781  -4.778  1.00 85.42           C  
ATOM    253  N   ARG A  30      -6.118  31.456  -3.430  1.00 79.69           N  
ATOM    254  CA  ARG A  30      -7.436  31.721  -2.862  1.00 79.69           C  
ATOM    255  C   ARG A  30      -8.152  32.826  -3.634  1.00 79.69           C  
ATOM    256  O   ARG A  30      -9.341  32.709  -3.933  1.00 79.69           O  
ATOM    257  CB  ARG A  30      -7.319  32.106  -1.385  1.00 79.69           C  
ATOM    258  CG  ARG A  30      -7.210  30.916  -0.446  1.00 79.69           C  
ATOM    259  CD  ARG A  30      -7.236  31.345   1.014  1.00 79.69           C  
ATOM    260  NE  ARG A  30      -6.771  30.281   1.898  1.00 79.69           N  
ATOM    261  CZ  ARG A  30      -6.223  30.473   3.094  1.00 79.69           C  
ATOM    262  NH1 ARG A  30      -6.059  31.701   3.575  1.00 79.69           N1+
ATOM    263  NH2 ARG A  30      -5.835  29.432   3.816  1.00 79.69           N  
ATOM    264  N   GLU A  31      -7.359  33.816  -3.998  1.00 82.44           N  
ATOM    265  CA  GLU A  31      -7.939  34.919  -4.760  1.00 82.44           C  
ATOM    266  C   GLU A  31      -8.338  34.469  -6.164  1.00 82.44           C  
ATOM    267  O   GLU A  31      -9.386  34.870  -6.674  1.00 82.44           O  
ATOM    268  CB  GLU A  31      -6.957  36.091  -4.843  1.00 82.44           C  
ATOM    269  CG  GLU A  31      -6.895  36.931  -3.576  1.00 82.44           C  
ATOM    270  CD  GLU A  31      -5.917  38.091  -3.674  1.00 82.44           C  
ATOM    271  OE1 GLU A  31      -5.800  38.869  -2.699  1.00 82.44           O  
ATOM    272  OE2 GLU A  31      -5.264  38.224  -4.733  1.00 82.44           O1-
ATOM    273  N   ALA A  32      -7.373  33.648  -6.761  1.00 82.80           N  
ATOM    274  CA  ALA A  32      -7.678  33.092  -8.077  1.00 82.80           C  
ATOM    275  C   ALA A  32      -8.951  32.249  -8.034  1.00 82.80           C  
ATOM    276  O   ALA A  32      -9.779  32.318  -8.946  1.00 82.80           O  
ATOM    277  CB  ALA A  32      -6.507  32.256  -8.586  1.00 82.80           C  
ATOM    278  N   LEU A  33      -9.146  31.545  -6.987  1.00 77.36           N  
ATOM    279  CA  LEU A  33     -10.311  30.679  -6.845  1.00 77.36           C  
ATOM    280  C   LEU A  33     -11.583  31.502  -6.669  1.00 77.36           C  
ATOM    281  O   LEU A  33     -12.634  31.151  -7.209  1.00 77.36           O  
ATOM    282  CB  LEU A  33     -10.134  29.732  -5.655  1.00 77.36           C  
ATOM    283  CG  LEU A  33      -9.206  28.536  -5.872  1.00 77.36           C  
ATOM    284  CD1 LEU A  33      -8.975  27.798  -4.558  1.00 77.36           C  
ATOM    285  CD2 LEU A  33      -9.781  27.596  -6.925  1.00 77.36           C  
ATOM    286  N   LYS A  34     -11.464  32.615  -5.944  1.00 76.86           N  
ATOM    287  CA  LYS A  34     -12.594  33.521  -5.761  1.00 76.86           C  
ATOM    288  C   LYS A  34     -13.023  34.140  -7.088  1.00 76.86           C  
ATOM    289  O   LYS A  34     -14.219  34.250  -7.369  1.00 76.86           O  
ATOM    290  CB  LYS A  34     -12.244  34.621  -4.758  1.00 76.86           C  
ATOM    291  CG  LYS A  34     -12.244  34.160  -3.308  1.00 76.86           C  
ATOM    292  CD  LYS A  34     -11.941  35.310  -2.356  1.00 76.86           C  
ATOM    293  CE  LYS A  34     -11.863  34.835  -0.911  1.00 76.86           C  
ATOM    294  NZ  LYS A  34     -11.517  35.951   0.020  1.00 76.86           N1+
ATOM    295  N   ARG A  35     -12.004  34.485  -7.891  1.00 78.67           N  
ATOM    296  CA  ARG A  35     -12.291  35.062  -9.200  1.00 78.67           C  
ATOM    297  C   ARG A  35     -12.967  34.044 -10.112  1.00 78.67           C  
ATOM    298  O   ARG A  35     -13.910  34.378 -10.833  1.00 78.67           O  
ATOM    299  CB  ARG A  35     -11.006  35.579  -9.853  1.00 78.67           C  
ATOM    300  CG  ARG A  35     -10.454  36.841  -9.211  1.00 78.67           C  
ATOM    301  CD  ARG A  35      -9.200  37.333  -9.922  1.00 78.67           C  
ATOM    302  NE  ARG A  35      -8.521  38.376  -9.159  1.00 78.67           N  
ATOM    303  CZ  ARG A  35      -7.345  38.907  -9.479  1.00 78.67           C  
ATOM    304  NH1 ARG A  35      -6.689  38.500 -10.560  1.00 78.67           N1+
ATOM    305  NH2 ARG A  35      -6.819  39.851  -8.714  1.00 78.67           N  
ATOM    306  N   LEU A  36     -12.395  32.878 -10.156  1.00 79.29           N  
ATOM    307  CA  LEU A  36     -12.949  31.805 -10.974  1.00 79.29           C  
ATOM    308  C   LEU A  36     -14.381  31.486 -10.555  1.00 79.29           C  
ATOM    309  O   LEU A  36     -15.242  31.249 -11.404  1.00 79.29           O  
ATOM    310  CB  LEU A  36     -12.083  30.547 -10.869  1.00 79.29           C  
ATOM    311  CG  LEU A  36     -12.426  29.405 -11.826  1.00 79.29           C  
ATOM    312  CD1 LEU A  36     -12.047  29.778 -13.255  1.00 79.29           C  
ATOM    313  CD2 LEU A  36     -11.726  28.120 -11.398  1.00 79.29           C  
ATOM    314  N   GLN A  37     -14.614  31.581  -9.309  1.00 78.79           N  
ATOM    315  CA  GLN A  37     -15.941  31.329  -8.757  1.00 78.79           C  
ATOM    316  C   GLN A  37     -16.950  32.356  -9.260  1.00 78.79           C  
ATOM    317  O   GLN A  37     -18.067  32.002  -9.641  1.00 78.79           O  
ATOM    318  CB  GLN A  37     -15.897  31.340  -7.228  1.00 78.79           C  
ATOM    319  CG  GLN A  37     -15.353  30.055  -6.619  1.00 78.79           C  
ATOM    320  CD  GLN A  37     -15.268  30.113  -5.105  1.00 78.79           C  
ATOM    321  NE2 GLN A  37     -15.097  28.955  -4.476  1.00 78.79           N  
ATOM    322  OE1 GLN A  37     -15.354  31.190  -4.506  1.00 78.79           O  
ATOM    323  N   GLN A  38     -16.572  33.565  -9.222  1.00 79.27           N  
ATOM    324  CA  GLN A  38     -17.438  34.632  -9.709  1.00 79.27           C  
ATOM    325  C   GLN A  38     -17.743  34.460 -11.194  1.00 79.27           C  
ATOM    326  O   GLN A  38     -18.871  34.690 -11.632  1.00 79.27           O  
ATOM    327  CB  GLN A  38     -16.798  35.999  -9.459  1.00 79.27           C  
ATOM    328  CG  GLN A  38     -16.831  36.437  -8.001  1.00 79.27           C  
ATOM    329  CD  GLN A  38     -16.130  37.762  -7.770  1.00 79.27           C  
ATOM    330  NE2 GLN A  38     -16.305  38.327  -6.580  1.00 79.27           N  
ATOM    331  OE1 GLN A  38     -15.434  38.274  -8.654  1.00 79.27           O  
ATOM    332  N   SER A  39     -16.664  34.015 -11.900  1.00 79.21           N  
ATOM    333  CA  SER A  39     -16.835  33.781 -13.331  1.00 79.21           C  
ATOM    334  C   SER A  39     -17.813  32.641 -13.591  1.00 79.21           C  
ATOM    335  O   SER A  39     -18.671  32.741 -14.470  1.00 79.21           O  
ATOM    336  CB  SER A  39     -15.489  33.469 -13.987  1.00 79.21           C  
ATOM    337  OG  SER A  39     -15.645  33.260 -15.380  1.00 79.21           O  
ATOM    338  N   VAL A  40     -17.800  31.558 -12.784  1.00 78.73           N  
ATOM    339  CA  VAL A  40     -18.648  30.380 -12.930  1.00 78.73           C  
ATOM    340  C   VAL A  40     -20.097  30.743 -12.610  1.00 78.73           C  
ATOM    341  O   VAL A  40     -21.019  30.314 -13.307  1.00 78.73           O  
ATOM    342  CB  VAL A  40     -18.175  29.224 -12.019  1.00 78.73           C  
ATOM    343  CG1 VAL A  40     -19.228  28.119 -11.958  1.00 78.73           C  
ATOM    344  CG2 VAL A  40     -16.842  28.668 -12.514  1.00 78.73           C  
ATOM    345  N   LEU A  41     -20.289  31.615 -11.609  1.00 76.61           N  
ATOM    346  CA  LEU A  41     -21.629  32.039 -11.219  1.00 76.61           C  
ATOM    347  C   LEU A  41     -22.284  32.859 -12.324  1.00 76.61           C  
ATOM    348  O   LEU A  41     -23.466  32.678 -12.621  1.00 76.61           O  
ATOM    349  CB  LEU A  41     -21.578  32.854  -9.924  1.00 76.61           C  
ATOM    350  CG  LEU A  41     -21.456  32.055  -8.625  1.00 76.61           C  
ATOM    351  CD1 LEU A  41     -21.102  32.982  -7.465  1.00 76.61           C  
ATOM    352  CD2 LEU A  41     -22.749  31.301  -8.337  1.00 76.61           C  
ATOM    353  N   ARG A  42     -21.450  33.633 -12.895  1.00 80.46           N  
ATOM    354  CA  ARG A  42     -21.957  34.444 -13.996  1.00 80.46           C  
ATOM    355  C   ARG A  42     -22.371  33.568 -15.175  1.00 80.46           C  
ATOM    356  O   ARG A  42     -23.417  33.796 -15.787  1.00 80.46           O  
ATOM    357  CB  ARG A  42     -20.906  35.461 -14.444  1.00 80.46           C  
ATOM    358  CG  ARG A  42     -20.723  36.622 -13.479  1.00 80.46           C  
ATOM    359  CD  ARG A  42     -19.897  37.743 -14.095  1.00 80.46           C  
ATOM    360  NE  ARG A  42     -18.492  37.368 -14.229  1.00 80.46           N  
ATOM    361  CZ  ARG A  42     -17.533  37.702 -13.370  1.00 80.46           C  
ATOM    362  NH1 ARG A  42     -17.810  38.430 -12.295  1.00 80.46           N1+
ATOM    363  NH2 ARG A  42     -16.288  37.307 -13.589  1.00 80.46           N  
ATOM    364  N   GLN A  43     -21.521  32.575 -15.457  1.00 79.82           N  
ATOM    365  CA  GLN A  43     -21.803  31.678 -16.572  1.00 79.82           C  
ATOM    366  C   GLN A  43     -23.058  30.849 -16.308  1.00 79.82           C  
ATOM    367  O   GLN A  43     -23.818  30.554 -17.231  1.00 79.82           O  
ATOM    368  CB  GLN A  43     -20.611  30.755 -16.833  1.00 79.82           C  
ATOM    369  CG  GLN A  43     -19.414  31.460 -17.458  1.00 79.82           C  
ATOM    370  CD  GLN A  43     -18.295  30.504 -17.824  1.00 79.82           C  
ATOM    371  NE2 GLN A  43     -17.127  31.051 -18.141  1.00 79.82           N  
ATOM    372  OE1 GLN A  43     -18.479  29.282 -17.821  1.00 79.82           O  
ATOM    373  N   ALA A  44     -23.240  30.494 -15.074  1.00 74.47           N  
ATOM    374  CA  ALA A  44     -24.428  29.736 -14.690  1.00 74.47           C  
ATOM    375  C   ALA A  44     -25.698  30.548 -14.929  1.00 74.47           C  
ATOM    376  O   ALA A  44     -26.693  30.023 -15.435  1.00 74.47           O  
ATOM    377  CB  ALA A  44     -24.338  29.313 -13.226  1.00 74.47           C  
ATOM    378  N   VAL A  45     -25.594  31.797 -14.573  1.00 74.20           N  
ATOM    379  CA  VAL A  45     -26.729  32.693 -14.756  1.00 74.20           C  
ATOM    380  C   VAL A  45     -27.020  32.863 -16.246  1.00 74.20           C  
ATOM    381  O   VAL A  45     -28.179  32.831 -16.665  1.00 74.20           O  
ATOM    382  CB  VAL A  45     -26.477  34.071 -14.101  1.00 74.20           C  
ATOM    383  CG1 VAL A  45     -27.573  35.061 -14.488  1.00 74.20           C  
ATOM    384  CG2 VAL A  45     -26.389  33.932 -12.583  1.00 74.20           C  
ATOM    385  N   ARG A  46     -25.911  32.934 -16.970  1.00 80.24           N  
ATOM    386  CA  ARG A  46     -26.053  33.047 -18.418  1.00 80.24           C  
ATOM    387  C   ARG A  46     -26.695  31.795 -19.005  1.00 80.24           C  
ATOM    388  O   ARG A  46     -27.573  31.885 -19.865  1.00 80.24           O  
ATOM    389  CB  ARG A  46     -24.694  33.297 -19.075  1.00 80.24           C  
ATOM    390  CG  ARG A  46     -24.276  34.758 -19.089  1.00 80.24           C  
ATOM    391  CD  ARG A  46     -23.026  34.980 -19.930  1.00 80.24           C  
ATOM    392  NE  ARG A  46     -21.827  35.062 -19.101  1.00 80.24           N  
ATOM    393  CZ  ARG A  46     -20.608  35.338 -19.557  1.00 80.24           C  
ATOM    394  NH1 ARG A  46     -20.403  35.564 -20.849  1.00 80.24           N1+
ATOM    395  NH2 ARG A  46     -19.586  35.388 -18.714  1.00 80.24           N  
ATOM    396  N   LEU A  47     -26.247  30.646 -18.587  1.00 76.51           N  
ATOM    397  CA  LEU A  47     -26.780  29.372 -19.058  1.00 76.51           C  
ATOM    398  C   LEU A  47     -28.255  29.234 -18.696  1.00 76.51           C  
ATOM    399  O   LEU A  47     -29.046  28.716 -19.487  1.00 76.51           O  
ATOM    400  CB  LEU A  47     -25.986  28.206 -18.466  1.00 76.51           C  
ATOM    401  CG  LEU A  47     -24.649  27.886 -19.136  1.00 76.51           C  
ATOM    402  CD1 LEU A  47     -23.849  26.906 -18.285  1.00 76.51           C  
ATOM    403  CD2 LEU A  47     -24.873  27.326 -20.538  1.00 76.51           C  
ATOM    404  N   ALA A  48     -28.547  29.670 -17.487  1.00 71.36           N  
ATOM    405  CA  ALA A  48     -29.942  29.627 -17.058  1.00 71.36           C  
ATOM    406  C   ALA A  48     -30.819  30.495 -17.956  1.00 71.36           C  
ATOM    407  O   ALA A  48     -31.955  30.128 -18.267  1.00 71.36           O  
ATOM    408  CB  ALA A  48     -30.066  30.076 -15.604  1.00 71.36           C  
ATOM    409  N   LYS A  49     -30.266  31.543 -18.469  1.00 73.53           N  
ATOM    410  CA  LYS A  49     -30.991  32.441 -19.362  1.00 73.53           C  
ATOM    411  C   LYS A  49     -31.203  31.802 -20.731  1.00 73.53           C  
ATOM    412  O   LYS A  49     -32.217  32.051 -21.387  1.00 73.53           O  
ATOM    413  CB  LYS A  49     -30.244  33.767 -19.513  1.00 73.53           C  
ATOM    414  CG  LYS A  49     -30.362  34.685 -18.305  1.00 73.53           C  
ATOM    415  CD  LYS A  49     -29.671  36.020 -18.548  1.00 73.53           C  
ATOM    416  CE  LYS A  49     -29.768  36.931 -17.332  1.00 73.53           C  
ATOM    417  NZ  LYS A  49     -29.078  38.235 -17.559  1.00 73.53           N1+
ATOM    418  N   LEU A  50     -30.349  30.923 -21.122  1.00 76.29           N  
ATOM    419  CA  LEU A  50     -30.408  30.305 -22.442  1.00 76.29           C  
ATOM    420  C   LEU A  50     -31.253  29.036 -22.410  1.00 76.29           C  
ATOM    421  O   LEU A  50     -31.635  28.514 -23.460  1.00 76.29           O  
ATOM    422  CB  LEU A  50     -28.999  29.983 -22.946  1.00 76.29           C  
ATOM    423  CG  LEU A  50     -28.102  31.179 -23.264  1.00 76.29           C  
ATOM    424  CD1 LEU A  50     -26.678  30.714 -23.550  1.00 76.29           C  
ATOM    425  CD2 LEU A  50     -28.660  31.966 -24.445  1.00 76.29           C  
ATOM    426  N   GLY A  51     -31.684  28.631 -21.248  1.00 66.55           N  
ATOM    427  CA  GLY A  51     -32.536  27.465 -21.072  1.00 66.55           C  
ATOM    428  C   GLY A  51     -31.827  26.158 -21.372  1.00 66.55           C  
ATOM    429  O   GLY A  51     -32.468  25.112 -21.493  1.00 66.55           O  
ATOM    430  N   ASP A  52     -30.370  26.105 -21.599  1.00 61.91           N  
ATOM    431  CA  ASP A  52     -29.775  24.972 -22.300  1.00 61.91           C  
ATOM    432  C   ASP A  52     -29.001  24.075 -21.336  1.00 61.91           C  
ATOM    433  O   ASP A  52     -28.932  22.860 -21.530  1.00 61.91           O  
ATOM    434  CB  ASP A  52     -28.854  25.459 -23.421  1.00 61.91           C  
ATOM    435  CG  ASP A  52     -29.556  25.561 -24.763  1.00 61.91           C  
ATOM    436  OD1 ASP A  52     -30.622  24.933 -24.943  1.00 61.91           O  
ATOM    437  OD2 ASP A  52     -29.039  26.274 -25.650  1.00 61.91           O1-
ATOM    438  N   ASP A  53     -29.307  23.849 -19.910  1.00 79.73           N  
ATOM    439  CA  ASP A  53     -28.605  22.732 -19.285  1.00 79.73           C  
ATOM    440  C   ASP A  53     -28.943  22.632 -17.800  1.00 79.73           C  
ATOM    441  O   ASP A  53     -28.148  23.035 -16.949  1.00 79.73           O  
ATOM    442  CB  ASP A  53     -27.093  22.877 -19.472  1.00 79.73           C  
ATOM    443  CG  ASP A  53     -26.354  21.553 -19.377  1.00 79.73           C  
ATOM    444  OD1 ASP A  53     -26.964  20.543 -18.967  1.00 79.73           O  
ATOM    445  OD2 ASP A  53     -25.151  21.523 -19.712  1.00 79.73           O1-
ATOM    446  N   SER A  54     -30.064  22.275 -17.423  1.00 80.66           N  
ATOM    447  CA  SER A  54     -30.504  22.125 -16.040  1.00 80.66           C  
ATOM    448  C   SER A  54     -29.545  21.242 -15.247  1.00 80.66           C  
ATOM    449  O   SER A  54     -29.271  21.510 -14.076  1.00 80.66           O  
ATOM    450  CB  SER A  54     -31.914  21.535 -15.985  1.00 80.66           C  
ATOM    451  OG  SER A  54     -32.851  22.419 -16.577  1.00 80.66           O  
ATOM    452  N   ARG A  55     -28.928  20.307 -15.981  1.00 79.44           N  
ATOM    453  CA  ARG A  55     -28.002  19.407 -15.300  1.00 79.44           C  
ATOM    454  C   ARG A  55     -26.752  20.151 -14.843  1.00 79.44           C  
ATOM    455  O   ARG A  55     -26.290  19.965 -13.716  1.00 79.44           O  
ATOM    456  CB  ARG A  55     -27.614  18.243 -16.214  1.00 79.44           C  
ATOM    457  CG  ARG A  55     -28.739  17.248 -16.455  1.00 79.44           C  
ATOM    458  CD  ARG A  55     -28.284  16.081 -17.322  1.00 79.44           C  
ATOM    459  NE  ARG A  55     -29.416  15.392 -17.934  1.00 79.44           N  
ATOM    460  CZ  ARG A  55     -29.318  14.313 -18.707  1.00 79.44           C  
ATOM    461  NH1 ARG A  55     -28.133  13.779 -18.978  1.00 79.44           N1+
ATOM    462  NH2 ARG A  55     -30.414  13.766 -19.213  1.00 79.44           N  
ATOM    463  N   MET A  56     -26.169  20.896 -15.725  1.00 81.60           N  
ATOM    464  CA  MET A  56     -24.988  21.688 -15.394  1.00 81.60           C  
ATOM    465  C   MET A  56     -25.296  22.690 -14.287  1.00 81.60           C  
ATOM    466  O   MET A  56     -24.503  22.861 -13.360  1.00 81.60           O  
ATOM    467  CB  MET A  56     -24.469  22.421 -16.633  1.00 81.60           C  
ATOM    468  CG  MET A  56     -23.167  23.171 -16.400  1.00 81.60           C  
ATOM    469  SD  MET A  56     -22.537  23.976 -17.924  1.00 81.60           S  
ATOM    470  CE  MET A  56     -21.203  22.828 -18.364  1.00 81.60           C  
ATOM    471  N   ILE A  57     -26.477  23.310 -14.322  1.00 83.75           N  
ATOM    472  CA  ILE A  57     -26.870  24.293 -13.318  1.00 83.75           C  
ATOM    473  C   ILE A  57     -26.995  23.615 -11.955  1.00 83.75           C  
ATOM    474  O   ILE A  57     -26.555  24.162 -10.940  1.00 83.75           O  
ATOM    475  CB  ILE A  57     -28.197  24.986 -13.695  1.00 83.75           C  
ATOM    476  CG1 ILE A  57     -28.023  25.815 -14.974  1.00 83.75           C  
ATOM    477  CG2 ILE A  57     -28.699  25.859 -12.541  1.00 83.75           C  
ATOM    478  CD1 ILE A  57     -29.310  26.453 -15.478  1.00 83.75           C  
ATOM    479  N   ALA A  58     -27.526  22.406 -12.005  1.00 84.19           N  
ATOM    480  CA  ALA A  58     -27.632  21.647 -10.761  1.00 84.19           C  
ATOM    481  C   ALA A  58     -26.254  21.383 -10.162  1.00 84.19           C  
ATOM    482  O   ALA A  58     -26.064  21.503  -8.948  1.00 84.19           O  
ATOM    483  CB  ALA A  58     -28.365  20.330 -11.001  1.00 84.19           C  
ATOM    484  N   SER A  59     -25.302  21.057 -10.980  1.00 82.81           N  
ATOM    485  CA  SER A  59     -23.940  20.811 -10.516  1.00 82.81           C  
ATOM    486  C   SER A  59     -23.327  22.069  -9.910  1.00 82.81           C  
ATOM    487  O   SER A  59     -22.639  21.999  -8.889  1.00 82.81           O  
ATOM    488  CB  SER A  59     -23.064  20.311 -11.667  1.00 82.81           C  
ATOM    489  OG  SER A  59     -21.717  20.175 -11.250  1.00 82.81           O  
ATOM    490  N   ILE A  60     -23.642  23.162 -10.500  1.00 85.15           N  
ATOM    491  CA  ILE A  60     -23.128  24.442 -10.028  1.00 85.15           C  
ATOM    492  C   ILE A  60     -23.753  24.784  -8.678  1.00 85.15           C  
ATOM    493  O   ILE A  60     -23.057  25.218  -7.756  1.00 85.15           O  
ATOM    494  CB  ILE A  60     -23.403  25.571 -11.047  1.00 85.15           C  
ATOM    495  CG1 ILE A  60     -22.585  25.349 -12.325  1.00 85.15           C  
ATOM    496  CG2 ILE A  60     -23.096  26.941 -10.433  1.00 85.15           C  
ATOM    497  CD1 ILE A  60     -22.936  26.302 -13.458  1.00 85.15           C  
ATOM    498  N   ILE A  61     -25.112  24.570  -8.629  1.00 86.44           N  
ATOM    499  CA  ILE A  61     -25.802  24.849  -7.375  1.00 86.44           C  
ATOM    500  C   ILE A  61     -25.256  23.943  -6.273  1.00 86.44           C  
ATOM    501  O   ILE A  61     -25.027  24.392  -5.148  1.00 86.44           O  
ATOM    502  CB  ILE A  61     -27.330  24.659  -7.516  1.00 86.44           C  
ATOM    503  CG1 ILE A  61     -27.922  25.752  -8.413  1.00 86.44           C  
ATOM    504  CG2 ILE A  61     -28.003  24.656  -6.141  1.00 86.44           C  
ATOM    505  CD1 ILE A  61     -29.404  25.570  -8.715  1.00 86.44           C  
ATOM    506  N   ARG A  62     -25.013  22.761  -6.630  1.00 84.07           N  
ATOM    507  CA  ARG A  62     -24.382  21.833  -5.699  1.00 84.07           C  
ATOM    508  C   ARG A  62     -23.064  22.396  -5.175  1.00 84.07           C  
ATOM    509  O   ARG A  62     -22.810  22.372  -3.968  1.00 84.07           O  
ATOM    510  CB  ARG A  62     -24.142  20.479  -6.369  1.00 84.07           C  
ATOM    511  CG  ARG A  62     -23.551  19.428  -5.441  1.00 84.07           C  
ATOM    512  CD  ARG A  62     -23.190  18.154  -6.190  1.00 84.07           C  
ATOM    513  NE  ARG A  62     -22.042  18.352  -7.069  1.00 84.07           N  
ATOM    514  CZ  ARG A  62     -21.613  17.470  -7.968  1.00 84.07           C  
ATOM    515  NH1 ARG A  62     -22.233  16.305  -8.123  1.00 84.07           N1+
ATOM    516  NH2 ARG A  62     -20.558  17.753  -8.716  1.00 84.07           N  
ATOM    517  N   ASP A  63     -22.262  22.884  -6.021  1.00 84.40           N  
ATOM    518  CA  ASP A  63     -20.975  23.456  -5.640  1.00 84.40           C  
ATOM    519  C   ASP A  63     -21.161  24.706  -4.782  1.00 84.40           C  
ATOM    520  O   ASP A  63     -20.408  24.931  -3.833  1.00 84.40           O  
ATOM    521  CB  ASP A  63     -20.146  23.790  -6.882  1.00 84.40           C  
ATOM    522  CG  ASP A  63     -19.585  22.557  -7.568  1.00 84.40           C  
ATOM    523  OD1 ASP A  63     -19.572  21.469  -6.954  1.00 84.40           O  
ATOM    524  OD2 ASP A  63     -19.147  22.676  -8.734  1.00 84.40           O1-
ATOM    525  N   LEU A  64     -22.274  25.462  -5.115  1.00 83.10           N  
ATOM    526  CA  LEU A  64     -22.555  26.670  -4.347  1.00 83.10           C  
ATOM    527  C   LEU A  64     -22.976  26.323  -2.922  1.00 83.10           C  
ATOM    528  O   LEU A  64     -22.628  27.034  -1.977  1.00 83.10           O  
ATOM    529  CB  LEU A  64     -23.649  27.496  -5.028  1.00 83.10           C  
ATOM    530  CG  LEU A  64     -23.242  28.242  -6.300  1.00 83.10           C  
ATOM    531  CD1 LEU A  64     -24.460  28.898  -6.942  1.00 83.10           C  
ATOM    532  CD2 LEU A  64     -22.169  29.280  -5.993  1.00 83.10           C  
ATOM    533  N   VAL A  65     -23.692  25.225  -2.840  1.00 82.44           N  
ATOM    534  CA  VAL A  65     -24.131  24.757  -1.529  1.00 82.44           C  
ATOM    535  C   VAL A  65     -22.916  24.417  -0.669  1.00 82.44           C  
ATOM    536  O   VAL A  65     -22.860  24.779   0.508  1.00 82.44           O  
ATOM    537  CB  VAL A  65     -25.061  23.529  -1.647  1.00 82.44           C  
ATOM    538  CG1 VAL A  65     -25.277  22.882  -0.280  1.00 82.44           C  
ATOM    539  CG2 VAL A  65     -26.399  23.931  -2.267  1.00 82.44           C  
ATOM    540  N   LYS A  66     -21.942  23.735  -1.243  1.00 83.50           N  
ATOM    541  CA  LYS A  66     -20.723  23.393  -0.515  1.00 83.50           C  
ATOM    542  C   LYS A  66     -19.981  24.648  -0.064  1.00 83.50           C  
ATOM    543  O   LYS A  66     -19.486  24.711   1.063  1.00 83.50           O  
ATOM    544  CB  LYS A  66     -19.806  22.526  -1.382  1.00 83.50           C  
ATOM    545  CG  LYS A  66     -20.304  21.102  -1.575  1.00 83.50           C  
ATOM    546  CD  LYS A  66     -19.338  20.283  -2.422  1.00 83.50           C  
ATOM    547  CE  LYS A  66     -19.877  18.885  -2.693  1.00 83.50           C  
ATOM    548  NZ  LYS A  66     -18.957  18.097  -3.567  1.00 83.50           N1+
ATOM    549  N   GLN A  67     -20.120  25.651  -0.788  1.00 80.90           N  
ATOM    550  CA  GLN A  67     -19.431  26.906  -0.509  1.00 80.90           C  
ATOM    551  C   GLN A  67     -20.151  27.701   0.576  1.00 80.90           C  
ATOM    552  O   GLN A  67     -19.511  28.362   1.396  1.00 80.90           O  
ATOM    553  CB  GLN A  67     -19.309  27.746  -1.782  1.00 80.90           C  
ATOM    554  CG  GLN A  67     -18.332  27.179  -2.803  1.00 80.90           C  
ATOM    555  CD  GLN A  67     -18.257  28.011  -4.069  1.00 80.90           C  
ATOM    556  NE2 GLN A  67     -17.543  27.506  -5.069  1.00 80.90           N  
ATOM    557  OE1 GLN A  67     -18.837  29.099  -4.148  1.00 80.90           O  
ATOM    558  N   ALA A  68     -21.440  27.692   0.411  1.00 77.24           N  
ATOM    559  CA  ALA A  68     -22.230  28.428   1.395  1.00 77.24           C  
ATOM    560  C   ALA A  68     -21.936  27.941   2.811  1.00 77.24           C  
ATOM    561  O   ALA A  68     -21.891  28.739   3.751  1.00 77.24           O  
ATOM    562  CB  ALA A  68     -23.720  28.294   1.089  1.00 77.24           C  
ATOM    563  N   LEU A  69     -21.619  26.638   2.982  1.00 73.80           N  
ATOM    564  CA  LEU A  69     -21.330  26.093   4.305  1.00 73.80           C  
ATOM    565  C   LEU A  69     -19.963  26.555   4.797  1.00 73.80           C  
ATOM    566  O   LEU A  69     -19.756  26.722   6.001  1.00 73.80           O  
ATOM    567  CB  LEU A  69     -21.386  24.563   4.277  1.00 73.80           C  
ATOM    568  CG  LEU A  69     -22.781  23.935   4.279  1.00 73.80           C  
ATOM    569  CD1 LEU A  69     -22.687  22.438   4.004  1.00 73.80           C  
ATOM    570  CD2 LEU A  69     -23.485  24.199   5.605  1.00 73.80           C  
ATOM    571  N   ARG A  70     -19.076  26.861   3.820  1.00 77.73           N  
ATOM    572  CA  ARG A  70     -17.721  27.253   4.195  1.00 77.73           C  
ATOM    573  C   ARG A  70     -17.624  28.762   4.392  1.00 77.73           C  
ATOM    574  O   ARG A  70     -16.686  29.252   5.026  1.00 77.73           O  
ATOM    575  CB  ARG A  70     -16.716  26.796   3.137  1.00 77.73           C  
ATOM    576  CG  ARG A  70     -16.532  25.289   3.072  1.00 77.73           C  
ATOM    577  CD  ARG A  70     -15.537  24.888   1.992  1.00 77.73           C  
ATOM    578  NE  ARG A  70     -15.461  23.437   1.841  1.00 77.73           N  
ATOM    579  CZ  ARG A  70     -14.679  22.805   0.971  1.00 77.73           C  
ATOM    580  NH1 ARG A  70     -13.887  23.488   0.152  1.00 77.73           N1+
ATOM    581  NH2 ARG A  70     -14.689  21.481   0.918  1.00 77.73           N  
ATOM    582  N   ALA A  71     -18.594  29.427   3.772  1.00 72.33           N  
ATOM    583  CA  ALA A  71     -18.527  30.886   3.796  1.00 72.33           C  
ATOM    584  C   ALA A  71     -18.920  31.430   5.167  1.00 72.33           C  
ATOM    585  O   ALA A  71     -20.023  31.169   5.652  1.00 72.33           O  
ATOM    586  CB  ALA A  71     -19.428  31.479   2.714  1.00 72.33           C  
ATOM    587  N   THR A  72     -18.006  31.589   6.086  1.00 68.00           N  
ATOM    588  CA  THR A  72     -18.299  32.223   7.366  1.00 68.00           C  
ATOM    589  C   THR A  72     -18.575  33.712   7.181  1.00 68.00           C  
ATOM    590  O   THR A  72     -19.293  34.320   7.978  1.00 68.00           O  
ATOM    591  CB  THR A  72     -17.139  32.033   8.362  1.00 68.00           C  
ATOM    592  CG2 THR A  72     -17.019  30.576   8.795  1.00 68.00           C  
ATOM    593  OG1 THR A  72     -15.912  32.438   7.741  1.00 68.00           O  
ATOM    594  N   ASP A  73     -18.292  34.281   5.985  1.00 78.75           N  
ATOM    595  CA  ASP A  73     -18.371  35.712   5.705  1.00 78.75           C  
ATOM    596  C   ASP A  73     -19.758  36.095   5.192  1.00 78.75           C  
ATOM    597  O   ASP A  73     -20.287  35.457   4.280  1.00 78.75           O  
ATOM    598  CB  ASP A  73     -17.304  36.120   4.689  1.00 78.75           C  
ATOM    599  CG  ASP A  73     -17.178  37.625   4.533  1.00 78.75           C  
ATOM    600  OD1 ASP A  73     -18.101  38.360   4.944  1.00 78.75           O  
ATOM    601  OD2 ASP A  73     -16.146  38.080   3.992  1.00 78.75           O1-
ATOM    602  N   GLU A  74     -20.404  37.013   5.876  1.00 81.19           N  
ATOM    603  CA  GLU A  74     -21.721  37.546   5.541  1.00 81.19           C  
ATOM    604  C   GLU A  74     -21.759  38.063   4.106  1.00 81.19           C  
ATOM    605  O   GLU A  74     -22.756  37.884   3.403  1.00 81.19           O  
ATOM    606  CB  GLU A  74     -22.112  38.663   6.512  1.00 81.19           C  
ATOM    607  CG  GLU A  74     -23.596  38.997   6.502  1.00 81.19           C  
ATOM    608  CD  GLU A  74     -23.991  40.013   7.561  1.00 81.19           C  
ATOM    609  OE1 GLU A  74     -25.197  40.331   7.678  1.00 81.19           O  
ATOM    610  OE2 GLU A  74     -23.088  40.496   8.279  1.00 81.19           O1-
ATOM    611  N   ARG A  75     -20.634  38.651   3.644  1.00 83.97           N  
ATOM    612  CA  ARG A  75     -20.559  39.191   2.289  1.00 83.97           C  
ATOM    613  C   ARG A  75     -20.652  38.077   1.251  1.00 83.97           C  
ATOM    614  O   ARG A  75     -21.371  38.206   0.258  1.00 83.97           O  
ATOM    615  CB  ARG A  75     -19.262  39.980   2.096  1.00 83.97           C  
ATOM    616  CG  ARG A  75     -19.228  40.803   0.819  1.00 83.97           C  
ATOM    617  CD  ARG A  75     -17.971  41.659   0.734  1.00 83.97           C  
ATOM    618  NE  ARG A  75     -17.922  42.421  -0.511  1.00 83.97           N  
ATOM    619  CZ  ARG A  75     -16.919  43.217  -0.873  1.00 83.97           C  
ATOM    620  NH1 ARG A  75     -15.860  43.373  -0.088  1.00 83.97           N1+
ATOM    621  NH2 ARG A  75     -16.977  43.863  -2.028  1.00 83.97           N  
ATOM    622  N   GLU A  76     -19.953  36.932   1.469  1.00 84.25           N  
ATOM    623  CA  GLU A  76     -19.973  35.794   0.556  1.00 84.25           C  
ATOM    624  C   GLU A  76     -21.357  35.153   0.502  1.00 84.25           C  
ATOM    625  O   GLU A  76     -21.835  34.785  -0.573  1.00 84.25           O  
ATOM    626  CB  GLU A  76     -18.929  34.753   0.969  1.00 84.25           C  
ATOM    627  CG  GLU A  76     -17.509  35.106   0.551  1.00 84.25           C  
ATOM    628  CD  GLU A  76     -16.484  34.062   0.964  1.00 84.25           C  
ATOM    629  OE1 GLU A  76     -15.271  34.285   0.750  1.00 84.25           O  
ATOM    630  OE2 GLU A  76     -16.897  33.013   1.505  1.00 84.25           O1-
ATOM    631  N   GLN A  77     -21.995  35.070   1.634  1.00 83.74           N  
ATOM    632  CA  GLN A  77     -23.341  34.510   1.707  1.00 83.74           C  
ATOM    633  C   GLN A  77     -24.335  35.361   0.922  1.00 83.74           C  
ATOM    634  O   GLN A  77     -25.227  34.829   0.257  1.00 83.74           O  
ATOM    635  CB  GLN A  77     -23.792  34.384   3.162  1.00 83.74           C  
ATOM    636  CG  GLN A  77     -23.131  33.237   3.914  1.00 83.74           C  
ATOM    637  CD  GLN A  77     -23.572  33.154   5.364  1.00 83.74           C  
ATOM    638  NE2 GLN A  77     -23.129  32.112   6.059  1.00 83.74           N  
ATOM    639  OE1 GLN A  77     -24.304  34.019   5.854  1.00 83.74           O  
ATOM    640  N   LYS A  78     -24.110  36.751   0.994  1.00 85.30           N  
ATOM    641  CA  LYS A  78     -24.974  37.669   0.257  1.00 85.30           C  
ATOM    642  C   LYS A  78     -24.799  37.499  -1.249  1.00 85.30           C  
ATOM    643  O   LYS A  78     -25.773  37.543  -2.002  1.00 85.30           O  
ATOM    644  CB  LYS A  78     -24.685  39.118   0.658  1.00 85.30           C  
ATOM    645  CG  LYS A  78     -25.326  39.535   1.973  1.00 85.30           C  
ATOM    646  CD  LYS A  78     -25.095  41.013   2.262  1.00 85.30           C  
ATOM    647  CE  LYS A  78     -25.643  41.408   3.627  1.00 85.30           C  
ATOM    648  NZ  LYS A  78     -25.389  42.849   3.929  1.00 85.30           N1+
ATOM    649  N   LYS A  79     -23.564  37.213  -1.650  1.00 86.16           N  
ATOM    650  CA  LYS A  79     -23.278  37.003  -3.066  1.00 86.16           C  
ATOM    651  C   LYS A  79     -23.930  35.720  -3.575  1.00 86.16           C  
ATOM    652  O   LYS A  79     -24.490  35.696  -4.673  1.00 86.16           O  
ATOM    653  CB  LYS A  79     -21.768  36.953  -3.308  1.00 86.16           C  
ATOM    654  CG  LYS A  79     -21.072  38.297  -3.151  1.00 86.16           C  
ATOM    655  CD  LYS A  79     -19.582  38.192  -3.450  1.00 86.16           C  
ATOM    656  CE  LYS A  79     -18.871  39.521  -3.227  1.00 86.16           C  
ATOM    657  NZ  LYS A  79     -17.402  39.411  -3.470  1.00 86.16           N1+
ATOM    658  N   ILE A  80     -23.841  34.707  -2.806  1.00 86.71           N  
ATOM    659  CA  ILE A  80     -24.435  33.422  -3.160  1.00 86.71           C  
ATOM    660  C   ILE A  80     -25.954  33.556  -3.226  1.00 86.71           C  
ATOM    661  O   ILE A  80     -26.590  33.041  -4.149  1.00 86.71           O  
ATOM    662  CB  ILE A  80     -24.037  32.319  -2.154  1.00 86.71           C  
ATOM    663  CG1 ILE A  80     -22.532  32.041  -2.233  1.00 86.71           C  
ATOM    664  CG2 ILE A  80     -24.844  31.042  -2.404  1.00 86.71           C  
ATOM    665  CD1 ILE A  80     -22.020  31.092  -1.158  1.00 86.71           C  
ATOM    666  N   LYS A  81     -26.477  34.316  -2.272  1.00 86.58           N  
ATOM    667  CA  LYS A  81     -27.917  34.559  -2.238  1.00 86.58           C  
ATOM    668  C   LYS A  81     -28.381  35.291  -3.494  1.00 86.58           C  
ATOM    669  O   LYS A  81     -29.387  34.918  -4.100  1.00 86.58           O  
ATOM    670  CB  LYS A  81     -28.296  35.362  -0.993  1.00 86.58           C  
ATOM    671  CG  LYS A  81     -29.796  35.512  -0.786  1.00 86.58           C  
ATOM    672  CD  LYS A  81     -30.111  36.242   0.513  1.00 86.58           C  
ATOM    673  CE  LYS A  81     -31.611  36.421   0.706  1.00 86.58           C  
ATOM    674  NZ  LYS A  81     -31.923  37.171   1.959  1.00 86.58           N1+
ATOM    675  N   LYS A  82     -27.670  36.278  -3.867  1.00 86.46           N  
ATOM    676  CA  LYS A  82     -28.004  37.034  -5.071  1.00 86.46           C  
ATOM    677  C   LYS A  82     -27.924  36.153  -6.314  1.00 86.46           C  
ATOM    678  O   LYS A  82     -28.788  36.225  -7.190  1.00 86.46           O  
ATOM    679  CB  LYS A  82     -27.074  38.239  -5.224  1.00 86.46           C  
ATOM    680  CG  LYS A  82     -27.514  39.229  -6.294  1.00 86.46           C  
ATOM    681  CD  LYS A  82     -26.612  40.456  -6.323  1.00 86.46           C  
ATOM    682  CE  LYS A  82     -27.009  41.415  -7.439  1.00 86.46           C  
ATOM    683  NZ  LYS A  82     -26.105  42.602  -7.496  1.00 86.46           N1+
ATOM    684  N   ALA A  83     -26.867  35.338  -6.323  1.00 86.68           N  
ATOM    685  CA  ALA A  83     -26.706  34.421  -7.448  1.00 86.68           C  
ATOM    686  C   ALA A  83     -27.886  33.460  -7.546  1.00 86.68           C  
ATOM    687  O   ALA A  83     -28.404  33.211  -8.639  1.00 86.68           O  
ATOM    688  CB  ALA A  83     -25.398  33.643  -7.317  1.00 86.68           C  
ATOM    689  N   LEU A  84     -28.347  32.937  -6.429  1.00 88.58           N  
ATOM    690  CA  LEU A  84     -29.473  32.009  -6.402  1.00 88.58           C  
ATOM    691  C   LEU A  84     -30.756  32.698  -6.855  1.00 88.58           C  
ATOM    692  O   LEU A  84     -31.575  32.099  -7.555  1.00 88.58           O  
ATOM    693  CB  LEU A  84     -29.658  31.429  -4.998  1.00 88.58           C  
ATOM    694  CG  LEU A  84     -28.618  30.404  -4.545  1.00 88.58           C  
ATOM    695  CD1 LEU A  84     -28.835  30.039  -3.080  1.00 88.58           C  
ATOM    696  CD2 LEU A  84     -28.674  29.160  -5.426  1.00 88.58           C  
ATOM    697  N   GLU A  85     -30.870  33.961  -6.484  1.00 89.73           N  
ATOM    698  CA  GLU A  85     -32.043  34.736  -6.877  1.00 89.73           C  
ATOM    699  C   GLU A  85     -32.072  34.967  -8.385  1.00 89.73           C  
ATOM    700  O   GLU A  85     -33.130  34.876  -9.011  1.00 89.73           O  
ATOM    701  CB  GLU A  85     -32.072  36.077  -6.139  1.00 89.73           C  
ATOM    702  CG  GLU A  85     -32.417  35.959  -4.662  1.00 89.73           C  
ATOM    703  CD  GLU A  85     -32.287  37.273  -3.908  1.00 89.73           C  
ATOM    704  OE1 GLU A  85     -32.711  37.342  -2.731  1.00 89.73           O  
ATOM    705  OE2 GLU A  85     -31.758  38.241  -4.498  1.00 89.73           O1-
ATOM    706  N   GLU A  86     -30.858  35.243  -8.831  1.00 86.15           N  
ATOM    707  CA  GLU A  86     -30.758  35.441 -10.275  1.00 86.15           C  
ATOM    708  C   GLU A  86     -31.061  34.151 -11.030  1.00 86.15           C  
ATOM    709  O   GLU A  86     -31.736  34.173 -12.061  1.00 86.15           O  
ATOM    710  CB  GLU A  86     -29.367  35.957 -10.651  1.00 86.15           C  
ATOM    711  CG  GLU A  86     -29.112  37.398 -10.233  1.00 86.15           C  
ATOM    712  CD  GLU A  86     -27.723  37.893 -10.603  1.00 86.15           C  
ATOM    713  OE1 GLU A  86     -27.385  39.054 -10.277  1.00 86.15           O  
ATOM    714  OE2 GLU A  86     -26.965  37.114 -11.222  1.00 86.15           O1-
ATOM    715  N   LEU A  87     -30.607  33.059 -10.530  1.00 85.16           N  
ATOM    716  CA  LEU A  87     -30.871  31.755 -11.130  1.00 85.16           C  
ATOM    717  C   LEU A  87     -32.353  31.409 -11.045  1.00 85.16           C  
ATOM    718  O   LEU A  87     -32.916  30.838 -11.982  1.00 85.16           O  
ATOM    719  CB  LEU A  87     -30.041  30.670 -10.438  1.00 85.16           C  
ATOM    720  CG  LEU A  87     -28.546  30.651 -10.761  1.00 85.16           C  
ATOM    721  CD1 LEU A  87     -27.816  29.688  -9.831  1.00 85.16           C  
ATOM    722  CD2 LEU A  87     -28.319  30.269 -12.220  1.00 85.16           C  
ATOM    723  N   ALA A  88     -32.999  31.809  -9.972  1.00 87.58           N  
ATOM    724  CA  ALA A  88     -34.415  31.536  -9.743  1.00 87.58           C  
ATOM    725  C   ALA A  88     -35.286  32.258 -10.767  1.00 87.58           C  
ATOM    726  O   ALA A  88     -36.296  31.719 -11.223  1.00 87.58           O  
ATOM    727  CB  ALA A  88     -34.814  31.943  -8.327  1.00 87.58           C  
ATOM    728  N   GLN A  89     -34.886  33.443 -11.155  1.00 85.28           N  
ATOM    729  CA  GLN A  89     -35.652  34.250 -12.098  1.00 85.28           C  
ATOM    730  C   GLN A  89     -35.633  33.631 -13.493  1.00 85.28           C  
ATOM    731  O   GLN A  89     -36.564  33.826 -14.277  1.00 85.28           O  
ATOM    732  CB  GLN A  89     -35.109  35.678 -12.150  1.00 85.28           C  
ATOM    733  CG  GLN A  89     -35.368  36.481 -10.883  1.00 85.28           C  
ATOM    734  CD  GLN A  89     -34.765  37.872 -10.935  1.00 85.28           C  
ATOM    735  NE2 GLN A  89     -35.006  38.663  -9.895  1.00 85.28           N  
ATOM    736  OE1 GLN A  89     -34.086  38.233 -11.902  1.00 85.28           O  
ATOM    737  N   ASN A  90     -34.652  32.714 -13.646  1.00 82.66           N  
ATOM    738  CA  ASN A  90     -34.456  32.188 -14.994  1.00 82.66           C  
ATOM    739  C   ASN A  90     -34.738  30.690 -15.057  1.00 82.66           C  
ATOM    740  O   ASN A  90     -34.636  30.079 -16.123  1.00 82.66           O  
ATOM    741  CB  ASN A  90     -33.038  32.484 -15.484  1.00 82.66           C  
ATOM    742  CG  ASN A  90     -32.777  33.967 -15.658  1.00 82.66           C  
ATOM    743  ND2 ASN A  90     -31.759  34.475 -14.974  1.00 82.66           N  
ATOM    744  OD1 ASN A  90     -33.486  34.651 -16.402  1.00 82.66           O  
ATOM    745  N   ALA A  91     -35.087  30.109 -13.919  1.00 82.46           N  
ATOM    746  CA  ALA A  91     -35.293  28.663 -13.901  1.00 82.46           C  
ATOM    747  C   ALA A  91     -36.636  28.293 -14.524  1.00 82.46           C  
ATOM    748  O   ALA A  91     -37.678  28.817 -14.125  1.00 82.46           O  
ATOM    749  CB  ALA A  91     -35.208  28.131 -12.473  1.00 82.46           C  
ATOM    750  N   THR A  92     -36.643  27.522 -15.592  1.00 81.36           N  
ATOM    751  CA  THR A  92     -37.886  27.095 -16.225  1.00 81.36           C  
ATOM    752  C   THR A  92     -38.258  25.681 -15.787  1.00 81.36           C  
ATOM    753  O   THR A  92     -39.436  25.319 -15.774  1.00 81.36           O  
ATOM    754  CB  THR A  92     -37.779  27.147 -17.759  1.00 81.36           C  
ATOM    755  CG2 THR A  92     -37.618  28.582 -18.251  1.00 81.36           C  
ATOM    756  OG1 THR A  92     -36.644  26.381 -18.180  1.00 81.36           O  
ATOM    757  N   ASP A  93     -37.315  24.919 -15.270  1.00 86.71           N  
ATOM    758  CA  ASP A  93     -37.471  23.533 -14.841  1.00 86.71           C  
ATOM    759  C   ASP A  93     -37.926  23.455 -13.386  1.00 86.71           C  
ATOM    760  O   ASP A  93     -37.374  24.137 -12.520  1.00 86.71           O  
ATOM    761  CB  ASP A  93     -36.160  22.765 -15.024  1.00 86.71           C  
ATOM    762  CG  ASP A  93     -36.302  21.276 -14.759  1.00 86.71           C  
ATOM    763  OD1 ASP A  93     -36.816  20.895 -13.685  1.00 86.71           O  
ATOM    764  OD2 ASP A  93     -35.896  20.478 -15.632  1.00 86.71           O1-
ATOM    765  N   GLU A  94     -39.015  22.742 -13.176  1.00 90.66           N  
ATOM    766  CA  GLU A  94     -39.565  22.600 -11.831  1.00 90.66           C  
ATOM    767  C   GLU A  94     -38.515  22.069 -10.859  1.00 90.66           C  
ATOM    768  O   GLU A  94     -38.416  22.542  -9.725  1.00 90.66           O  
ATOM    769  CB  GLU A  94     -40.785  21.675 -11.844  1.00 90.66           C  
ATOM    770  CG  GLU A  94     -41.511  21.595 -10.509  1.00 90.66           C  
ATOM    771  CD  GLU A  94     -42.745  20.709 -10.549  1.00 90.66           C  
ATOM    772  OE1 GLU A  94     -43.426  20.569  -9.507  1.00 90.66           O  
ATOM    773  OE2 GLU A  94     -43.032  20.148 -11.630  1.00 90.66           O1-
ATOM    774  N   ALA A  95     -37.712  21.091 -11.305  1.00 90.48           N  
ATOM    775  CA  ALA A  95     -36.675  20.505 -10.459  1.00 90.48           C  
ATOM    776  C   ALA A  95     -35.631  21.548 -10.070  1.00 90.48           C  
ATOM    777  O   ALA A  95     -35.214  21.615  -8.911  1.00 90.48           O  
ATOM    778  CB  ALA A  95     -36.009  19.330 -11.171  1.00 90.48           C  
ATOM    779  N   LEU A  96     -35.224  22.341 -11.074  1.00 89.99           N  
ATOM    780  CA  LEU A  96     -34.247  23.397 -10.832  1.00 89.99           C  
ATOM    781  C   LEU A  96     -34.797  24.435  -9.859  1.00 89.99           C  
ATOM    782  O   LEU A  96     -34.084  24.892  -8.963  1.00 89.99           O  
ATOM    783  CB  LEU A  96     -33.850  24.073 -12.147  1.00 89.99           C  
ATOM    784  CG  LEU A  96     -32.725  25.104 -12.067  1.00 89.99           C  
ATOM    785  CD1 LEU A  96     -31.458  24.465 -11.511  1.00 89.99           C  
ATOM    786  CD2 LEU A  96     -32.462  25.717 -13.439  1.00 89.99           C  
ATOM    787  N   LYS A  97     -36.056  24.793 -10.009  1.00 91.36           N  
ATOM    788  CA  LYS A  97     -36.691  25.743  -9.100  1.00 91.36           C  
ATOM    789  C   LYS A  97     -36.697  25.213  -7.670  1.00 91.36           C  
ATOM    790  O   LYS A  97     -36.419  25.957  -6.725  1.00 91.36           O  
ATOM    791  CB  LYS A  97     -38.120  26.047  -9.553  1.00 91.36           C  
ATOM    792  CG  LYS A  97     -38.202  26.918 -10.798  1.00 91.36           C  
ATOM    793  CD  LYS A  97     -39.647  27.197 -11.190  1.00 91.36           C  
ATOM    794  CE  LYS A  97     -39.733  27.997 -12.483  1.00 91.36           C  
ATOM    795  NZ  LYS A  97     -41.148  28.216 -12.906  1.00 91.36           N1+
ATOM    796  N   LEU A  98     -36.981  23.954  -7.557  1.00 94.24           N  
ATOM    797  CA  LEU A  98     -37.008  23.309  -6.249  1.00 94.24           C  
ATOM    798  C   LEU A  98     -35.614  23.274  -5.632  1.00 94.24           C  
ATOM    799  O   LEU A  98     -35.454  23.520  -4.434  1.00 94.24           O  
ATOM    800  CB  LEU A  98     -37.564  21.888  -6.364  1.00 94.24           C  
ATOM    801  CG  LEU A  98     -37.992  21.219  -5.056  1.00 94.24           C  
ATOM    802  CD1 LEU A  98     -39.172  21.963  -4.441  1.00 94.24           C  
ATOM    803  CD2 LEU A  98     -38.341  19.754  -5.292  1.00 94.24           C  
ATOM    804  N   LEU A  99     -34.629  22.975  -6.489  1.00 93.45           N  
ATOM    805  CA  LEU A  99     -33.247  22.929  -6.025  1.00 93.45           C  
ATOM    806  C   LEU A  99     -32.800  24.296  -5.514  1.00 93.45           C  
ATOM    807  O   LEU A  99     -32.171  24.393  -4.457  1.00 93.45           O  
ATOM    808  CB  LEU A  99     -32.317  22.464  -7.148  1.00 93.45           C  
ATOM    809  CG  LEU A  99     -30.824  22.417  -6.818  1.00 93.45           C  
ATOM    810  CD1 LEU A  99     -30.569  21.468  -5.651  1.00 93.45           C  
ATOM    811  CD2 LEU A  99     -30.018  21.998  -8.042  1.00 93.45           C  
ATOM    812  N   ILE A 100     -33.118  25.317  -6.252  1.00 92.47           N  
ATOM    813  CA  ILE A 100     -32.749  26.682  -5.892  1.00 92.47           C  
ATOM    814  C   ILE A 100     -33.411  27.063  -4.569  1.00 92.47           C  
ATOM    815  O   ILE A 100     -32.768  27.646  -3.692  1.00 92.47           O  
ATOM    816  CB  ILE A 100     -33.145  27.685  -6.998  1.00 92.47           C  
ATOM    817  CG1 ILE A 100     -32.297  27.455  -8.255  1.00 92.47           C  
ATOM    818  CG2 ILE A 100     -33.002  29.125  -6.497  1.00 92.47           C  
ATOM    819  CD1 ILE A 100     -32.782  28.223  -9.477  1.00 92.47           C  
ATOM    820  N   GLU A 101     -34.664  26.677  -4.393  1.00 95.25           N  
ATOM    821  CA  GLU A 101     -35.383  26.962  -3.155  1.00 95.25           C  
ATOM    822  C   GLU A 101     -34.775  26.206  -1.977  1.00 95.25           C  
ATOM    823  O   GLU A 101     -34.660  26.749  -0.876  1.00 95.25           O  
ATOM    824  CB  GLU A 101     -36.866  26.609  -3.299  1.00 95.25           C  
ATOM    825  CG  GLU A 101     -37.719  27.041  -2.116  1.00 95.25           C  
ATOM    826  CD  GLU A 101     -37.766  28.550  -1.929  1.00 95.25           C  
ATOM    827  OE1 GLU A 101     -38.155  29.013  -0.832  1.00 95.25           O  
ATOM    828  OE2 GLU A 101     -37.411  29.273  -2.886  1.00 95.25           O1-
ATOM    829  N   ALA A 102     -34.462  25.014  -2.218  1.00 93.82           N  
ATOM    830  CA  ALA A 102     -33.789  24.227  -1.188  1.00 93.82           C  
ATOM    831  C   ALA A 102     -32.466  24.872  -0.783  1.00 93.82           C  
ATOM    832  O   ALA A 102     -32.156  24.972   0.406  1.00 93.82           O  
ATOM    833  CB  ALA A 102     -33.554  22.800  -1.678  1.00 93.82           C  
ATOM    834  N   ALA A 103     -31.701  25.294  -1.789  1.00 93.33           N  
ATOM    835  CA  ALA A 103     -30.413  25.938  -1.546  1.00 93.33           C  
ATOM    836  C   ALA A 103     -30.588  27.239  -0.767  1.00 93.33           C  
ATOM    837  O   ALA A 103     -29.798  27.545   0.128  1.00 93.33           O  
ATOM    838  CB  ALA A 103     -29.694  26.205  -2.866  1.00 93.33           C  
ATOM    839  N   LYS A 104     -31.584  27.970  -1.070  1.00 92.91           N  
ATOM    840  CA  LYS A 104     -31.870  29.206  -0.347  1.00 92.91           C  
ATOM    841  C   LYS A 104     -32.204  28.923   1.115  1.00 92.91           C  
ATOM    842  O   LYS A 104     -31.746  29.635   2.011  1.00 92.91           O  
ATOM    843  CB  LYS A 104     -33.022  29.962  -1.010  1.00 92.91           C  
ATOM    844  CG  LYS A 104     -32.640  30.656  -2.310  1.00 92.91           C  
ATOM    845  CD  LYS A 104     -33.812  31.431  -2.895  1.00 92.91           C  
ATOM    846  CE  LYS A 104     -33.410  32.190  -4.153  1.00 92.91           C  
ATOM    847  NZ  LYS A 104     -34.565  32.925  -4.749  1.00 92.91           N1+
ATOM    848  N   SER A 105     -33.061  27.933   1.312  1.00 95.46           N  
ATOM    849  CA  SER A 105     -33.418  27.555   2.676  1.00 95.46           C  
ATOM    850  C   SER A 105     -32.189  27.113   3.465  1.00 95.46           C  
ATOM    851  O   SER A 105     -32.071  27.409   4.656  1.00 95.46           O  
ATOM    852  CB  SER A 105     -34.459  26.436   2.668  1.00 95.46           C  
ATOM    853  OG  SER A 105     -35.681  26.890   2.114  1.00 95.46           O  
ATOM    854  N   LEU A 106     -31.242  26.396   2.804  1.00 93.93           N  
ATOM    855  CA  LEU A 106     -29.992  25.986   3.435  1.00 93.93           C  
ATOM    856  C   LEU A 106     -29.157  27.201   3.826  1.00 93.93           C  
ATOM    857  O   LEU A 106     -28.584  27.239   4.918  1.00 93.93           O  
ATOM    858  CB  LEU A 106     -29.189  25.082   2.496  1.00 93.93           C  
ATOM    859  CG  LEU A 106     -27.809  24.646   2.991  1.00 93.93           C  
ATOM    860  CD1 LEU A 106     -27.938  23.811   4.260  1.00 93.93           C  
ATOM    861  CD2 LEU A 106     -27.072  23.869   1.905  1.00 93.93           C  
ATOM    862  N   LEU A 107     -29.102  28.212   2.892  1.00 92.27           N  
ATOM    863  CA  LEU A 107     -28.373  29.442   3.177  1.00 92.27           C  
ATOM    864  C   LEU A 107     -28.959  30.153   4.392  1.00 92.27           C  
ATOM    865  O   LEU A 107     -28.219  30.663   5.235  1.00 92.27           O  
ATOM    866  CB  LEU A 107     -28.399  30.375   1.963  1.00 92.27           C  
ATOM    867  CG  LEU A 107     -27.474  31.592   2.023  1.00 92.27           C  
ATOM    868  CD1 LEU A 107     -26.015  31.150   2.015  1.00 92.27           C  
ATOM    869  CD2 LEU A 107     -27.759  32.537   0.861  1.00 92.27           C  
ATOM    870  N   ARG A 108     -30.247  30.159   4.481  1.00 93.01           N  
ATOM    871  CA  ARG A 108     -30.915  30.742   5.640  1.00 93.01           C  
ATOM    872  C   ARG A 108     -30.565  29.981   6.914  1.00 93.01           C  
ATOM    873  O   ARG A 108     -30.363  30.585   7.970  1.00 93.01           O  
ATOM    874  CB  ARG A 108     -32.431  30.757   5.438  1.00 93.01           C  
ATOM    875  CG  ARG A 108     -32.916  31.844   4.492  1.00 93.01           C  
ATOM    876  CD  ARG A 108     -34.436  31.899   4.429  1.00 93.01           C  
ATOM    877  NE  ARG A 108     -34.900  32.852   3.423  1.00 93.01           N  
ATOM    878  CZ  ARG A 108     -36.168  33.010   3.057  1.00 93.01           C  
ATOM    879  NH1 ARG A 108     -37.130  32.277   3.608  1.00 93.01           N1+
ATOM    880  NH2 ARG A 108     -36.479  33.907   2.132  1.00 93.01           N  
ATOM    881  N   ALA A 109     -30.520  28.684   6.855  1.00 92.47           N  
ATOM    882  CA  ALA A 109     -30.119  27.844   7.982  1.00 92.47           C  
ATOM    883  C   ALA A 109     -28.687  28.148   8.411  1.00 92.47           C  
ATOM    884  O   ALA A 109     -28.399  28.255   9.605  1.00 92.47           O  
ATOM    885  CB  ALA A 109     -30.262  26.367   7.621  1.00 92.47           C  
ATOM    886  N   ALA A 110     -27.832  28.300   7.424  1.00 91.08           N  
ATOM    887  CA  ALA A 110     -26.431  28.599   7.708  1.00 91.08           C  
ATOM    888  C   ALA A 110     -26.287  29.955   8.393  1.00 91.08           C  
ATOM    889  O   ALA A 110     -25.518  30.097   9.348  1.00 91.08           O  
ATOM    890  CB  ALA A 110     -25.609  28.567   6.422  1.00 91.08           C  
ATOM    891  N   GLU A 111     -27.052  30.952   7.901  1.00 91.36           N  
ATOM    892  CA  GLU A 111     -27.040  32.282   8.502  1.00 91.36           C  
ATOM    893  C   GLU A 111     -27.542  32.243   9.942  1.00 91.36           C  
ATOM    894  O   GLU A 111     -26.956  32.871  10.826  1.00 91.36           O  
ATOM    895  CB  GLU A 111     -27.888  33.253   7.675  1.00 91.36           C  
ATOM    896  CG  GLU A 111     -27.271  33.620   6.334  1.00 91.36           C  
ATOM    897  CD  GLU A 111     -28.197  34.443   5.453  1.00 91.36           C  
ATOM    898  OE1 GLU A 111     -27.771  34.872   4.356  1.00 91.36           O  
ATOM    899  OE2 GLU A 111     -29.360  34.662   5.863  1.00 91.36           O1-
ATOM    900  N   ALA A 112     -28.661  31.529  10.178  1.00 92.13           N  
ATOM    901  CA  ALA A 112     -29.240  31.390  11.511  1.00 92.13           C  
ATOM    902  C   ALA A 112     -28.281  30.671  12.454  1.00 92.13           C  
ATOM    903  O   ALA A 112     -28.212  30.993  13.642  1.00 92.13           O  
ATOM    904  CB  ALA A 112     -30.570  30.643  11.438  1.00 92.13           C  
ATOM    905  N   SER A 113     -27.541  29.724  11.915  1.00 91.80           N  
ATOM    906  CA  SER A 113     -26.547  29.009  12.709  1.00 91.80           C  
ATOM    907  C   SER A 113     -25.439  29.944  13.180  1.00 91.80           C  
ATOM    908  O   SER A 113     -25.018  29.883  14.338  1.00 91.80           O  
ATOM    909  CB  SER A 113     -25.946  27.856  11.904  1.00 91.80           C  
ATOM    910  OG  SER A 113     -24.937  27.196  12.649  1.00 91.80           O  
ATOM    911  N   GLU A 114     -25.080  30.828  12.353  1.00 89.87           N  
ATOM    912  CA  GLU A 114     -24.021  31.774  12.692  1.00 89.87           C  
ATOM    913  C   GLU A 114     -24.499  32.792  13.722  1.00 89.87           C  
ATOM    914  O   GLU A 114     -23.734  33.205  14.597  1.00 89.87           O  
ATOM    915  CB  GLU A 114     -23.518  32.490  11.436  1.00 89.87           C  
ATOM    916  CG  GLU A 114     -22.709  31.602  10.502  1.00 89.87           C  
ATOM    917  CD  GLU A 114     -21.388  31.148  11.102  1.00 89.87           C  
ATOM    918  OE1 GLU A 114     -20.956  30.006  10.824  1.00 89.87           O  
ATOM    919  OE2 GLU A 114     -20.780  31.939  11.857  1.00 89.87           O1-
ATOM    920  N   ARG A 115     -25.751  33.151  13.687  1.00 90.29           N  
ATOM    921  CA  ARG A 115     -26.318  34.138  14.601  1.00 90.29           C  
ATOM    922  C   ARG A 115     -26.746  33.487  15.913  1.00 90.29           C  
ATOM    923  O   ARG A 115     -27.056  34.179  16.884  1.00 90.29           O  
ATOM    924  CB  ARG A 115     -27.511  34.846  13.955  1.00 90.29           C  
ATOM    925  CG  ARG A 115     -27.135  35.740  12.783  1.00 90.29           C  
ATOM    926  CD  ARG A 115     -28.355  36.428  12.186  1.00 90.29           C  
ATOM    927  NE  ARG A 115     -28.011  37.186  10.986  1.00 90.29           N  
ATOM    928  CZ  ARG A 115     -28.882  37.865  10.243  1.00 90.29           C  
ATOM    929  NH1 ARG A 115     -30.171  37.893  10.565  1.00 90.29           N1+
ATOM    930  NH2 ARG A 115     -28.461  38.520   9.171  1.00 90.29           N  
ATOM    931  N   GLY A 116     -26.781  32.149  15.880  1.00 89.98           N  
ATOM    932  CA  GLY A 116     -27.212  31.404  17.051  1.00 89.98           C  
ATOM    933  C   GLY A 116     -28.720  31.345  17.200  1.00 89.98           C  
ATOM    934  O   GLY A 116     -29.235  31.181  18.308  1.00 89.98           O  
ATOM    935  N   ASP A 117     -29.507  31.750  16.159  1.00 95.39           N  
ATOM    936  CA  ASP A 117     -30.964  31.661  16.182  1.00 95.39           C  
ATOM    937  C   ASP A 117     -31.430  30.227  15.937  1.00 95.39           C  
ATOM    938  O   ASP A 117     -31.638  29.823  14.792  1.00 95.39           O  
ATOM    939  CB  ASP A 117     -31.575  32.597  15.138  1.00 95.39           C  
ATOM    940  CG  ASP A 117     -33.078  32.755  15.290  1.00 95.39           C  
ATOM    941  OD1 ASP A 117     -33.719  31.900  15.940  1.00 95.39           O  
ATOM    942  OD2 ASP A 117     -33.627  33.741  14.753  1.00 95.39           O1-
ATOM    943  N   GLU A 118     -31.591  29.425  16.985  1.00 94.70           N  
ATOM    944  CA  GLU A 118     -31.828  27.986  16.917  1.00 94.70           C  
ATOM    945  C   GLU A 118     -33.180  27.680  16.279  1.00 94.70           C  
ATOM    946  O   GLU A 118     -33.300  26.744  15.485  1.00 94.70           O  
ATOM    947  CB  GLU A 118     -31.753  27.362  18.313  1.00 94.70           C  
ATOM    948  CG  GLU A 118     -30.358  27.385  18.922  1.00 94.70           C  
ATOM    949  CD  GLU A 118     -30.298  26.759  20.306  1.00 94.70           C  
ATOM    950  OE1 GLU A 118     -29.190  26.669  20.883  1.00 94.70           O  
ATOM    951  OE2 GLU A 118     -31.365  26.355  20.818  1.00 94.70           O1-
ATOM    952  N   GLU A 119     -34.232  28.477  16.627  1.00 95.89           N  
ATOM    953  CA  GLU A 119     -35.572  28.253  16.092  1.00 95.89           C  
ATOM    954  C   GLU A 119     -35.608  28.476  14.583  1.00 95.89           C  
ATOM    955  O   GLU A 119     -36.160  27.660  13.843  1.00 95.89           O  
ATOM    956  CB  GLU A 119     -36.586  29.167  16.785  1.00 95.89           C  
ATOM    957  CG  GLU A 119     -38.035  28.839  16.454  1.00 95.89           C  
ATOM    958  CD  GLU A 119     -39.034  29.618  17.294  1.00 95.89           C  
ATOM    959  OE1 GLU A 119     -40.258  29.422  17.122  1.00 95.89           O  
ATOM    960  OE2 GLU A 119     -38.589  30.435  18.132  1.00 95.89           O1-
ATOM    961  N   GLU A 120     -35.020  29.602  14.187  1.00 97.17           N  
ATOM    962  CA  GLU A 120     -34.965  29.881  12.755  1.00 97.17           C  
ATOM    963  C   GLU A 120     -34.130  28.837  12.019  1.00 97.17           C  
ATOM    964  O   GLU A 120     -34.457  28.452  10.895  1.00 97.17           O  
ATOM    965  CB  GLU A 120     -34.398  31.281  12.501  1.00 97.17           C  
ATOM    966  CG  GLU A 120     -34.379  31.680  11.033  1.00 97.17           C  
ATOM    967  CD  GLU A 120     -35.767  31.818  10.430  1.00 97.17           C  
ATOM    968  OE1 GLU A 120     -35.899  31.752   9.186  1.00 97.17           O  
ATOM    969  OE2 GLU A 120     -36.732  31.994  11.207  1.00 97.17           O1-
ATOM    970  N   PHE A 121     -33.003  28.406  12.650  1.00 94.77           N  
ATOM    971  CA  PHE A 121     -32.174  27.359  12.064  1.00 94.77           C  
ATOM    972  C   PHE A 121     -32.988  26.093  11.828  1.00 94.77           C  
ATOM    973  O   PHE A 121     -32.985  25.543  10.725  1.00 94.77           O  
ATOM    974  CB  PHE A 121     -30.976  27.053  12.968  1.00 94.77           C  
ATOM    975  CG  PHE A 121     -30.262  25.775  12.618  1.00 94.77           C  
ATOM    976  CD1 PHE A 121     -30.446  24.628  13.380  1.00 94.77           C  
ATOM    977  CD2 PHE A 121     -29.407  25.721  11.525  1.00 94.77           C  
ATOM    978  CE1 PHE A 121     -29.787  23.444  13.057  1.00 94.77           C  
ATOM    979  CE2 PHE A 121     -28.745  24.541  11.196  1.00 94.77           C  
ATOM    980  CZ  PHE A 121     -28.935  23.404  11.964  1.00 94.77           C  
ATOM    981  N   ARG A 122     -33.815  25.712  12.831  1.00 95.95           N  
ATOM    982  CA  ARG A 122     -34.587  24.476  12.744  1.00 95.95           C  
ATOM    983  C   ARG A 122     -35.631  24.559  11.634  1.00 95.95           C  
ATOM    984  O   ARG A 122     -35.765  23.632  10.833  1.00 95.95           O  
ATOM    985  CB  ARG A 122     -35.268  24.173  14.081  1.00 95.95           C  
ATOM    986  CG  ARG A 122     -34.331  23.603  15.133  1.00 95.95           C  
ATOM    987  CD  ARG A 122     -35.077  23.218  16.404  1.00 95.95           C  
ATOM    988  NE  ARG A 122     -34.158  22.881  17.487  1.00 95.95           N  
ATOM    989  CZ  ARG A 122     -34.488  22.838  18.775  1.00 95.95           C  
ATOM    990  NH1 ARG A 122     -35.727  23.112  19.167  1.00 95.95           N1+
ATOM    991  NH2 ARG A 122     -33.573  22.520  19.679  1.00 95.95           N  
ATOM    992  N   LYS A 123     -36.287  25.664  11.617  1.00 95.98           N  
ATOM    993  CA  LYS A 123     -37.332  25.876  10.620  1.00 95.98           C  
ATOM    994  C   LYS A 123     -36.758  25.852   9.207  1.00 95.98           C  
ATOM    995  O   LYS A 123     -37.291  25.174   8.326  1.00 95.98           O  
ATOM    996  CB  LYS A 123     -38.052  27.202  10.870  1.00 95.98           C  
ATOM    997  CG  LYS A 123     -39.008  27.174  12.054  1.00 95.98           C  
ATOM    998  CD  LYS A 123     -39.733  28.503  12.219  1.00 95.98           C  
ATOM    999  CE  LYS A 123     -40.634  28.502  13.446  1.00 95.98           C  
ATOM   1000  NZ  LYS A 123     -41.305  29.822  13.643  1.00 95.98           N1+
ATOM   1001  N   ALA A 124     -35.657  26.545   9.023  1.00 95.59           N  
ATOM   1002  CA  ALA A 124     -35.037  26.643   7.705  1.00 95.59           C  
ATOM   1003  C   ALA A 124     -34.441  25.306   7.278  1.00 95.59           C  
ATOM   1004  O   ALA A 124     -34.552  24.913   6.113  1.00 95.59           O  
ATOM   1005  CB  ALA A 124     -33.961  27.726   7.703  1.00 95.59           C  
ATOM   1006  N   ALA A 125     -33.810  24.570   8.197  1.00 95.10           N  
ATOM   1007  CA  ALA A 125     -33.219  23.264   7.920  1.00 95.10           C  
ATOM   1008  C   ALA A 125     -34.290  22.251   7.525  1.00 95.10           C  
ATOM   1009  O   ALA A 125     -34.114  21.494   6.567  1.00 95.10           O  
ATOM   1010  CB  ALA A 125     -32.439  22.764   9.134  1.00 95.10           C  
ATOM   1011  N   GLU A 126     -35.333  22.243   8.212  1.00 96.46           N  
ATOM   1012  CA  GLU A 126     -36.423  21.319   7.913  1.00 96.46           C  
ATOM   1013  C   GLU A 126     -37.024  21.602   6.539  1.00 96.46           C  
ATOM   1014  O   GLU A 126     -37.353  20.673   5.796  1.00 96.46           O  
ATOM   1015  CB  GLU A 126     -37.509  21.400   8.989  1.00 96.46           C  
ATOM   1016  CG  GLU A 126     -37.128  20.726  10.299  1.00 96.46           C  
ATOM   1017  CD  GLU A 126     -38.223  20.802  11.352  1.00 96.46           C  
ATOM   1018  OE1 GLU A 126     -38.074  20.178  12.428  1.00 96.46           O  
ATOM   1019  OE2 GLU A 126     -39.238  21.488  11.099  1.00 96.46           O1-
ATOM   1020  N   LYS A 127     -37.181  22.871   6.352  1.00 96.14           N  
ATOM   1021  CA  LYS A 127     -37.677  23.254   5.033  1.00 96.14           C  
ATOM   1022  C   LYS A 127     -36.726  22.792   3.933  1.00 96.14           C  
ATOM   1023  O   LYS A 127     -37.165  22.273   2.905  1.00 96.14           O  
ATOM   1024  CB  LYS A 127     -37.877  24.768   4.953  1.00 96.14           C  
ATOM   1025  CG  LYS A 127     -38.447  25.248   3.626  1.00 96.14           C  
ATOM   1026  CD  LYS A 127     -39.866  24.740   3.412  1.00 96.14           C  
ATOM   1027  CE  LYS A 127     -40.460  25.269   2.114  1.00 96.14           C  
ATOM   1028  NZ  LYS A 127     -41.855  24.779   1.902  1.00 96.14           N1+
ATOM   1029  N   ALA A 128     -35.432  22.994   4.134  1.00 94.75           N  
ATOM   1030  CA  ALA A 128     -34.435  22.571   3.154  1.00 94.75           C  
ATOM   1031  C   ALA A 128     -34.509  21.067   2.909  1.00 94.75           C  
ATOM   1032  O   ALA A 128     -34.469  20.616   1.762  1.00 94.75           O  
ATOM   1033  CB  ALA A 128     -33.034  22.963   3.619  1.00 94.75           C  
ATOM   1034  N   LEU A 129     -34.660  20.268   3.962  1.00 95.06           N  
ATOM   1035  CA  LEU A 129     -34.719  18.813   3.871  1.00 95.06           C  
ATOM   1036  C   LEU A 129     -35.989  18.365   3.155  1.00 95.06           C  
ATOM   1037  O   LEU A 129     -35.962  17.412   2.372  1.00 95.06           O  
ATOM   1038  CB  LEU A 129     -34.657  18.186   5.266  1.00 95.06           C  
ATOM   1039  CG  LEU A 129     -33.298  18.222   5.965  1.00 95.06           C  
ATOM   1040  CD1 LEU A 129     -33.418  17.683   7.387  1.00 95.06           C  
ATOM   1041  CD2 LEU A 129     -32.266  17.425   5.172  1.00 95.06           C  
ATOM   1042  N   GLU A 130     -37.048  19.048   3.507  1.00 96.93           N  
ATOM   1043  CA  GLU A 130     -38.310  18.743   2.837  1.00 96.93           C  
ATOM   1044  C   GLU A 130     -38.203  18.968   1.331  1.00 96.93           C  
ATOM   1045  O   GLU A 130     -38.642  18.130   0.541  1.00 96.93           O  
ATOM   1046  CB  GLU A 130     -39.445  19.591   3.417  1.00 96.93           C  
ATOM   1047  CG  GLU A 130     -40.810  19.283   2.819  1.00 96.93           C  
ATOM   1048  CD  GLU A 130     -41.924  20.143   3.393  1.00 96.93           C  
ATOM   1049  OE1 GLU A 130     -43.076  20.044   2.911  1.00 96.93           O  
ATOM   1050  OE2 GLU A 130     -41.644  20.922   4.330  1.00 96.93           O1-
ATOM   1051  N   LEU A 131     -37.646  20.116   0.968  1.00 96.09           N  
ATOM   1052  CA  LEU A 131     -37.472  20.460  -0.439  1.00 96.09           C  
ATOM   1053  C   LEU A 131     -36.523  19.481  -1.124  1.00 96.09           C  
ATOM   1054  O   LEU A 131     -36.743  19.101  -2.277  1.00 96.09           O  
ATOM   1055  CB  LEU A 131     -36.940  21.888  -0.581  1.00 96.09           C  
ATOM   1056  CG  LEU A 131     -37.906  23.012  -0.205  1.00 96.09           C  
ATOM   1057  CD1 LEU A 131     -37.169  24.345  -0.140  1.00 96.09           C  
ATOM   1058  CD2 LEU A 131     -39.059  23.082  -1.200  1.00 96.09           C  
ATOM   1059  N   ALA A 132     -35.471  19.057  -0.460  1.00 93.67           N  
ATOM   1060  CA  ALA A 132     -34.534  18.070  -0.989  1.00 93.67           C  
ATOM   1061  C   ALA A 132     -35.232  16.741  -1.260  1.00 93.67           C  
ATOM   1062  O   ALA A 132     -34.978  16.093  -2.278  1.00 93.67           O  
ATOM   1063  CB  ALA A 132     -33.369  17.869  -0.023  1.00 93.67           C  
ATOM   1064  N   LYS A 133     -36.097  16.362  -0.377  1.00 94.36           N  
ATOM   1065  CA  LYS A 133     -36.861  15.129  -0.543  1.00 94.36           C  
ATOM   1066  C   LYS A 133     -37.761  15.202  -1.774  1.00 94.36           C  
ATOM   1067  O   LYS A 133     -37.836  14.248  -2.551  1.00 94.36           O  
ATOM   1068  CB  LYS A 133     -37.701  14.846   0.703  1.00 94.36           C  
ATOM   1069  CG  LYS A 133     -38.394  13.491   0.688  1.00 94.36           C  
ATOM   1070  CD  LYS A 133     -39.165  13.244   1.978  1.00 94.36           C  
ATOM   1071  CE  LYS A 133     -39.900  11.911   1.944  1.00 94.36           C  
ATOM   1072  NZ  LYS A 133     -40.663  11.666   3.204  1.00 94.36           N1+
ATOM   1073  N   ARG A 134     -38.428  16.286  -1.863  1.00 95.78           N  
ATOM   1074  CA  ARG A 134     -39.282  16.491  -3.028  1.00 95.78           C  
ATOM   1075  C   ARG A 134     -38.467  16.472  -4.316  1.00 95.78           C  
ATOM   1076  O   ARG A 134     -38.910  15.930  -5.330  1.00 95.78           O  
ATOM   1077  CB  ARG A 134     -40.046  17.812  -2.911  1.00 95.78           C  
ATOM   1078  CG  ARG A 134     -41.153  17.794  -1.868  1.00 95.78           C  
ATOM   1079  CD  ARG A 134     -41.856  19.141  -1.769  1.00 95.78           C  
ATOM   1080  NE  ARG A 134     -43.137  19.133  -2.471  1.00 95.78           N  
ATOM   1081  CZ  ARG A 134     -43.940  20.185  -2.594  1.00 95.78           C  
ATOM   1082  NH1 ARG A 134     -43.610  21.357  -2.062  1.00 95.78           N1+
ATOM   1083  NH2 ARG A 134     -45.083  20.067  -3.254  1.00 95.78           N  
ATOM   1084  N   LEU A 135     -37.260  17.071  -4.220  1.00 93.56           N  
ATOM   1085  CA  LEU A 135     -36.360  17.113  -5.367  1.00 93.56           C  
ATOM   1086  C   LEU A 135     -35.957  15.706  -5.793  1.00 93.56           C  
ATOM   1087  O   LEU A 135     -35.926  15.399  -6.988  1.00 93.56           O  
ATOM   1088  CB  LEU A 135     -35.113  17.937  -5.039  1.00 93.56           C  
ATOM   1089  CG  LEU A 135     -34.095  18.106  -6.169  1.00 93.56           C  
ATOM   1090  CD1 LEU A 135     -34.731  18.829  -7.352  1.00 93.56           C  
ATOM   1091  CD2 LEU A 135     -32.866  18.860  -5.674  1.00 93.56           C  
ATOM   1092  N   VAL A 136     -35.729  14.867  -4.852  1.00 92.30           N  
ATOM   1093  CA  VAL A 136     -35.323  13.491  -5.117  1.00 92.30           C  
ATOM   1094  C   VAL A 136     -36.451  12.747  -5.829  1.00 92.30           C  
ATOM   1095  O   VAL A 136     -36.204  11.988  -6.769  1.00 92.30           O  
ATOM   1096  CB  VAL A 136     -34.937  12.753  -3.815  1.00 92.30           C  
ATOM   1097  CG1 VAL A 136     -34.765  11.257  -4.074  1.00 92.30           C  
ATOM   1098  CG2 VAL A 136     -33.660  13.347  -3.224  1.00 92.30           C  
ATOM   1099  N   GLU A 137     -37.676  13.002  -5.420  1.00 92.40           N  
ATOM   1100  CA  GLU A 137     -38.831  12.340  -6.017  1.00 92.40           C  
ATOM   1101  C   GLU A 137     -38.995  12.731  -7.483  1.00 92.40           C  
ATOM   1102  O   GLU A 137     -39.257  11.879  -8.334  1.00 92.40           O  
ATOM   1103  CB  GLU A 137     -40.105  12.674  -5.238  1.00 92.40           C  
ATOM   1104  CG  GLU A 137     -40.160  12.049  -3.852  1.00 92.40           C  
ATOM   1105  CD  GLU A 137     -40.030  10.534  -3.871  1.00 92.40           C  
ATOM   1106  OE1 GLU A 137     -39.257   9.981  -3.055  1.00 92.40           O  
ATOM   1107  OE2 GLU A 137     -40.705   9.895  -4.709  1.00 92.40           O1-
ATOM   1108  N   ILE A 138     -38.817  13.964  -7.676  1.00 90.31           N  
ATOM   1109  CA  ILE A 138     -38.923  14.456  -9.046  1.00 90.31           C  
ATOM   1110  C   ILE A 138     -37.789  13.879  -9.890  1.00 90.31           C  
ATOM   1111  O   ILE A 138     -38.010  13.437 -11.019  1.00 90.31           O  
ATOM   1112  CB  ILE A 138     -38.898  16.000  -9.096  1.00 90.31           C  
ATOM   1113  CG1 ILE A 138     -40.159  16.576  -8.442  1.00 90.31           C  
ATOM   1114  CG2 ILE A 138     -38.758  16.490 -10.540  1.00 90.31           C  
ATOM   1115  CD1 ILE A 138     -40.152  18.093  -8.314  1.00 90.31           C  
ATOM   1116  N   ALA A 139     -36.593  13.944  -9.303  1.00 88.20           N  
ATOM   1117  CA  ALA A 139     -35.408  13.475 -10.015  1.00 88.20           C  
ATOM   1118  C   ALA A 139     -35.513  11.987 -10.335  1.00 88.20           C  
ATOM   1119  O   ALA A 139     -34.996  11.527 -11.357  1.00 88.20           O  
ATOM   1120  CB  ALA A 139     -34.149  13.751  -9.195  1.00 88.20           C  
ATOM   1121  N   LYS A 140     -36.259  11.314  -9.593  1.00 83.83           N  
ATOM   1122  CA  LYS A 140     -36.461   9.883  -9.798  1.00 83.83           C  
ATOM   1123  C   LYS A 140     -37.350   9.622 -11.011  1.00 83.83           C  
ATOM   1124  O   LYS A 140     -37.070   8.726 -11.810  1.00 83.83           O  
ATOM   1125  CB  LYS A 140     -37.076   9.244  -8.551  1.00 83.83           C  
ATOM   1126  CG  LYS A 140     -37.169   7.727  -8.614  1.00 83.83           C  
ATOM   1127  CD  LYS A 140     -37.795   7.151  -7.350  1.00 83.83           C  
ATOM   1128  CE  LYS A 140     -38.020   5.651  -7.470  1.00 83.83           C  
ATOM   1129  NZ  LYS A 140     -38.641   5.084  -6.235  1.00 83.83           N1+
ATOM   1130  N   LYS A 141     -38.368  10.371 -11.125  1.00 87.41           N  
ATOM   1131  CA  LYS A 141     -39.342  10.188 -12.196  1.00 87.41           C  
ATOM   1132  C   LYS A 141     -38.738  10.534 -13.554  1.00 87.41           C  
ATOM   1133  O   LYS A 141     -39.015   9.865 -14.552  1.00 87.41           O  
ATOM   1134  CB  LYS A 141     -40.586  11.041 -11.943  1.00 87.41           C  
ATOM   1135  CG  LYS A 141     -41.455  10.542 -10.798  1.00 87.41           C  
ATOM   1136  CD  LYS A 141     -42.706  11.396 -10.633  1.00 87.41           C  
ATOM   1137  CE  LYS A 141     -43.547  10.938  -9.450  1.00 87.41           C  
ATOM   1138  NZ  LYS A 141     -44.743  11.808  -9.249  1.00 87.41           N1+
ATOM   1139  N   GLN A 142     -37.714  11.398 -13.400  1.00 86.76           N  
ATOM   1140  CA  GLN A 142     -37.178  11.903 -14.659  1.00 86.76           C  
ATOM   1141  C   GLN A 142     -35.772  11.367 -14.914  1.00 86.76           C  
ATOM   1142  O   GLN A 142     -35.140  11.717 -15.912  1.00 86.76           O  
ATOM   1143  CB  GLN A 142     -37.164  13.433 -14.662  1.00 86.76           C  
ATOM   1144  CG  GLN A 142     -38.551  14.060 -14.608  1.00 86.76           C  
ATOM   1145  CD  GLN A 142     -38.512  15.576 -14.655  1.00 86.76           C  
ATOM   1146  NE2 GLN A 142     -39.616  16.210 -14.275  1.00 86.76           N  
ATOM   1147  OE1 GLN A 142     -37.497  16.173 -15.030  1.00 86.76           O  
ATOM   1148  N   SER A 143     -35.241  10.511 -14.001  1.00 82.93           N  
ATOM   1149  CA  SER A 143     -33.909   9.921 -14.066  1.00 82.93           C  
ATOM   1150  C   SER A 143     -32.833  10.995 -14.190  1.00 82.93           C  
ATOM   1151  O   SER A 143     -31.948  10.900 -15.041  1.00 82.93           O  
ATOM   1152  CB  SER A 143     -33.808   8.951 -15.243  1.00 82.93           C  
ATOM   1153  OG  SER A 143     -34.706   7.866 -15.080  1.00 82.93           O  
ATOM   1154  N   LEU A 144     -32.870  11.992 -13.351  1.00 86.88           N  
ATOM   1155  CA  LEU A 144     -31.916  13.096 -13.328  1.00 86.88           C  
ATOM   1156  C   LEU A 144     -30.953  12.957 -12.155  1.00 86.88           C  
ATOM   1157  O   LEU A 144     -31.185  13.522 -11.084  1.00 86.88           O  
ATOM   1158  CB  LEU A 144     -32.651  14.437 -13.245  1.00 86.88           C  
ATOM   1159  CG  LEU A 144     -33.576  14.778 -14.413  1.00 86.88           C  
ATOM   1160  CD1 LEU A 144     -34.439  15.987 -14.071  1.00 86.88           C  
ATOM   1161  CD2 LEU A 144     -32.765  15.034 -15.680  1.00 86.88           C  
ATOM   1162  N   PRO A 145     -29.788  12.277 -12.229  1.00 88.88           N  
ATOM   1163  CA  PRO A 145     -28.870  11.964 -11.131  1.00 88.88           C  
ATOM   1164  C   PRO A 145     -28.233  13.210 -10.521  1.00 88.88           C  
ATOM   1165  O   PRO A 145     -27.976  13.249  -9.314  1.00 88.88           O  
ATOM   1166  CB  PRO A 145     -27.812  11.081 -11.799  1.00 88.88           C  
ATOM   1167  CG  PRO A 145     -27.985  11.319 -13.265  1.00 88.88           C  
ATOM   1168  CD  PRO A 145     -29.397  11.768 -13.511  1.00 88.88           C  
ATOM   1169  N   GLU A 146     -27.979  14.190 -11.353  1.00 89.07           N  
ATOM   1170  CA  GLU A 146     -27.330  15.398 -10.849  1.00 89.07           C  
ATOM   1171  C   GLU A 146     -28.192  16.087  -9.795  1.00 89.07           C  
ATOM   1172  O   GLU A 146     -27.671  16.635  -8.822  1.00 89.07           O  
ATOM   1173  CB  GLU A 146     -27.029  16.364 -11.996  1.00 89.07           C  
ATOM   1174  CG  GLU A 146     -25.995  15.843 -12.984  1.00 89.07           C  
ATOM   1175  CD  GLU A 146     -24.641  15.572 -12.347  1.00 89.07           C  
ATOM   1176  OE1 GLU A 146     -23.828  14.830 -12.944  1.00 89.07           O  
ATOM   1177  OE2 GLU A 146     -24.392  16.105 -11.244  1.00 89.07           O1-
ATOM   1178  N   PHE A 147     -29.458  16.001  -9.958  1.00 91.35           N  
ATOM   1179  CA  PHE A 147     -30.383  16.593  -8.999  1.00 91.35           C  
ATOM   1180  C   PHE A 147     -30.432  15.772  -7.716  1.00 91.35           C  
ATOM   1181  O   PHE A 147     -30.583  16.325  -6.625  1.00 91.35           O  
ATOM   1182  CB  PHE A 147     -31.787  16.706  -9.604  1.00 91.35           C  
ATOM   1183  CG  PHE A 147     -31.919  17.795 -10.632  1.00 91.35           C  
ATOM   1184  CD1 PHE A 147     -32.433  19.039 -10.286  1.00 91.35           C  
ATOM   1185  CD2 PHE A 147     -31.530  17.575 -11.947  1.00 91.35           C  
ATOM   1186  CE1 PHE A 147     -32.556  20.049 -11.236  1.00 91.35           C  
ATOM   1187  CE2 PHE A 147     -31.650  18.580 -12.903  1.00 91.35           C  
ATOM   1188  CZ  PHE A 147     -32.164  19.816 -12.546  1.00 91.35           C  
ATOM   1189  N   VAL A 148     -30.350  14.462  -7.886  1.00 91.95           N  
ATOM   1190  CA  VAL A 148     -30.286  13.586  -6.721  1.00 91.95           C  
ATOM   1191  C   VAL A 148     -29.010  13.870  -5.931  1.00 91.95           C  
ATOM   1192  O   VAL A 148     -29.039  13.952  -4.701  1.00 91.95           O  
ATOM   1193  CB  VAL A 148     -30.342  12.096  -7.126  1.00 91.95           C  
ATOM   1194  CG1 VAL A 148     -30.222  11.197  -5.898  1.00 91.95           C  
ATOM   1195  CG2 VAL A 148     -31.635  11.798  -7.885  1.00 91.95           C  
ATOM   1196  N   LEU A 149     -27.928  14.085  -6.690  1.00 90.79           N  
ATOM   1197  CA  LEU A 149     -26.652  14.403  -6.059  1.00 90.79           C  
ATOM   1198  C   LEU A 149     -26.739  15.718  -5.291  1.00 90.79           C  
ATOM   1199  O   LEU A 149     -26.245  15.818  -4.165  1.00 90.79           O  
ATOM   1200  CB  LEU A 149     -25.540  14.484  -7.107  1.00 90.79           C  
ATOM   1201  CG  LEU A 149     -25.004  13.149  -7.631  1.00 90.79           C  
ATOM   1202  CD1 LEU A 149     -24.068  13.381  -8.812  1.00 90.79           C  
ATOM   1203  CD2 LEU A 149     -24.292  12.386  -6.519  1.00 90.79           C  
ATOM   1204  N   ALA A 150     -27.311  16.665  -5.952  1.00 91.21           N  
ATOM   1205  CA  ALA A 150     -27.468  17.969  -5.313  1.00 91.21           C  
ATOM   1206  C   ALA A 150     -28.305  17.858  -4.041  1.00 91.21           C  
ATOM   1207  O   ALA A 150     -27.978  18.467  -3.020  1.00 91.21           O  
ATOM   1208  CB  ALA A 150     -28.105  18.963  -6.281  1.00 91.21           C  
ATOM   1209  N   ALA A 151     -29.370  17.099  -4.065  1.00 92.85           N  
ATOM   1210  CA  ALA A 151     -30.223  16.882  -2.900  1.00 92.85           C  
ATOM   1211  C   ALA A 151     -29.439  16.241  -1.758  1.00 92.85           C  
ATOM   1212  O   ALA A 151     -29.601  16.622  -0.597  1.00 92.85           O  
ATOM   1213  CB  ALA A 151     -31.421  16.013  -3.272  1.00 92.85           C  
ATOM   1214  N   ALA A 152     -28.603  15.247  -2.140  1.00 91.81           N  
ATOM   1215  CA  ALA A 152     -27.771  14.586  -1.140  1.00 91.81           C  
ATOM   1216  C   ALA A 152     -26.815  15.575  -0.479  1.00 91.81           C  
ATOM   1217  O   ALA A 152     -26.643  15.560   0.742  1.00 91.81           O  
ATOM   1218  CB  ALA A 152     -26.988  13.438  -1.773  1.00 91.81           C  
ATOM   1219  N   GLU A 153     -26.281  16.400  -1.288  1.00 92.56           N  
ATOM   1220  CA  GLU A 153     -25.337  17.386  -0.770  1.00 92.56           C  
ATOM   1221  C   GLU A 153     -26.033  18.391   0.143  1.00 92.56           C  
ATOM   1222  O   GLU A 153     -25.454  18.847   1.131  1.00 92.56           O  
ATOM   1223  CB  GLU A 153     -24.637  18.115  -1.919  1.00 92.56           C  
ATOM   1224  CG  GLU A 153     -23.617  17.262  -2.658  1.00 92.56           C  
ATOM   1225  CD  GLU A 153     -22.383  16.947  -1.826  1.00 92.56           C  
ATOM   1226  OE1 GLU A 153     -21.583  16.074  -2.233  1.00 92.56           O  
ATOM   1227  OE2 GLU A 153     -22.217  17.576  -0.757  1.00 92.56           O1-
ATOM   1228  N   ILE A 154     -27.212  18.751  -0.197  1.00 93.63           N  
ATOM   1229  CA  ILE A 154     -27.991  19.639   0.658  1.00 93.63           C  
ATOM   1230  C   ILE A 154     -28.245  18.966   2.006  1.00 93.63           C  
ATOM   1231  O   ILE A 154     -28.065  19.583   3.058  1.00 93.63           O  
ATOM   1232  CB  ILE A 154     -29.330  20.030  -0.007  1.00 93.63           C  
ATOM   1233  CG1 ILE A 154     -29.084  20.982  -1.183  1.00 93.63           C  
ATOM   1234  CG2 ILE A 154     -30.278  20.659   1.019  1.00 93.63           C  
ATOM   1235  CD1 ILE A 154     -30.329  21.279  -2.009  1.00 93.63           C  
ATOM   1236  N   ALA A 155     -28.677  17.678   1.952  1.00 93.43           N  
ATOM   1237  CA  ALA A 155     -28.922  16.929   3.182  1.00 93.43           C  
ATOM   1238  C   ALA A 155     -27.658  16.842   4.033  1.00 93.43           C  
ATOM   1239  O   ALA A 155     -27.709  17.022   5.252  1.00 93.43           O  
ATOM   1240  CB  ALA A 155     -29.440  15.529   2.859  1.00 93.43           C  
ATOM   1241  N   LEU A 156     -26.535  16.658   3.395  1.00 91.38           N  
ATOM   1242  CA  LEU A 156     -25.264  16.564   4.106  1.00 91.38           C  
ATOM   1243  C   LEU A 156     -24.884  17.907   4.721  1.00 91.38           C  
ATOM   1244  O   LEU A 156     -24.387  17.962   5.848  1.00 91.38           O  
ATOM   1245  CB  LEU A 156     -24.156  16.090   3.164  1.00 91.38           C  
ATOM   1246  CG  LEU A 156     -24.064  14.582   2.928  1.00 91.38           C  
ATOM   1247  CD1 LEU A 156     -23.045  14.275   1.837  1.00 91.38           C  
ATOM   1248  CD2 LEU A 156     -23.704  13.859   4.222  1.00 91.38           C  
ATOM   1249  N   ALA A 157     -25.074  18.877   3.960  1.00 91.86           N  
ATOM   1250  CA  ALA A 157     -24.772  20.220   4.451  1.00 91.86           C  
ATOM   1251  C   ALA A 157     -25.608  20.552   5.684  1.00 91.86           C  
ATOM   1252  O   ALA A 157     -25.099  21.130   6.648  1.00 91.86           O  
ATOM   1253  CB  ALA A 157     -25.013  21.255   3.355  1.00 91.86           C  
ATOM   1254  N   VAL A 158     -26.871  20.235   5.628  1.00 94.30           N  
ATOM   1255  CA  VAL A 158     -27.742  20.445   6.779  1.00 94.30           C  
ATOM   1256  C   VAL A 158     -27.230  19.636   7.969  1.00 94.30           C  
ATOM   1257  O   VAL A 158     -27.232  20.120   9.104  1.00 94.30           O  
ATOM   1258  CB  VAL A 158     -29.204  20.060   6.462  1.00 94.30           C  
ATOM   1259  CG1 VAL A 158     -30.048  20.048   7.735  1.00 94.30           C  
ATOM   1260  CG2 VAL A 158     -29.797  21.020   5.433  1.00 94.30           C  
ATOM   1261  N   ALA A 159     -26.806  18.441   7.717  1.00 91.42           N  
ATOM   1262  CA  ALA A 159     -26.253  17.590   8.767  1.00 91.42           C  
ATOM   1263  C   ALA A 159     -25.025  18.232   9.405  1.00 91.42           C  
ATOM   1264  O   ALA A 159     -24.874  18.216  10.629  1.00 91.42           O  
ATOM   1265  CB  ALA A 159     -25.899  16.215   8.205  1.00 91.42           C  
ATOM   1266  N   GLU A 160     -24.204  18.809   8.591  1.00 91.65           N  
ATOM   1267  CA  GLU A 160     -23.010  19.473   9.100  1.00 91.65           C  
ATOM   1268  C   GLU A 160     -23.374  20.655   9.996  1.00 91.65           C  
ATOM   1269  O   GLU A 160     -22.780  20.840  11.060  1.00 91.65           O  
ATOM   1270  CB  GLU A 160     -22.122  19.944   7.946  1.00 91.65           C  
ATOM   1271  CG  GLU A 160     -21.368  18.819   7.251  1.00 91.65           C  
ATOM   1272  CD  GLU A 160     -20.502  19.299   6.098  1.00 91.65           C  
ATOM   1273  OE1 GLU A 160     -19.781  18.471   5.494  1.00 91.65           O  
ATOM   1274  OE2 GLU A 160     -20.542  20.512   5.796  1.00 91.65           O1-
ATOM   1275  N   LEU A 161     -24.358  21.447   9.529  1.00 91.58           N  
ATOM   1276  CA  LEU A 161     -24.805  22.592  10.315  1.00 91.58           C  
ATOM   1277  C   LEU A 161     -25.452  22.136  11.619  1.00 91.58           C  
ATOM   1278  O   LEU A 161     -25.230  22.739  12.671  1.00 91.58           O  
ATOM   1279  CB  LEU A 161     -25.792  23.442   9.511  1.00 91.58           C  
ATOM   1280  CG  LEU A 161     -25.199  24.273   8.372  1.00 91.58           C  
ATOM   1281  CD1 LEU A 161     -26.311  24.928   7.559  1.00 91.58           C  
ATOM   1282  CD2 LEU A 161     -24.240  25.324   8.919  1.00 91.58           C  
ATOM   1283  N   ALA A 162     -26.236  21.113  11.526  1.00 91.11           N  
ATOM   1284  CA  ALA A 162     -26.891  20.567  12.712  1.00 91.11           C  
ATOM   1285  C   ALA A 162     -25.865  20.059  13.720  1.00 91.11           C  
ATOM   1286  O   ALA A 162     -26.032  20.236  14.929  1.00 91.11           O  
ATOM   1287  CB  ALA A 162     -27.849  19.443  12.320  1.00 91.11           C  
ATOM   1288  N   ALA A 163     -24.821  19.422  13.177  1.00 88.17           N  
ATOM   1289  CA  ALA A 163     -23.745  18.948  14.042  1.00 88.17           C  
ATOM   1290  C   ALA A 163     -23.041  20.113  14.730  1.00 88.17           C  
ATOM   1291  O   ALA A 163     -22.726  20.041  15.921  1.00 88.17           O  
ATOM   1292  CB  ALA A 163     -22.741  18.122  13.241  1.00 88.17           C  
ATOM   1293  N   LYS A 164     -22.902  21.152  13.979  1.00 87.50           N  
ATOM   1294  CA  LYS A 164     -22.254  22.347  14.512  1.00 87.50           C  
ATOM   1295  C   LYS A 164     -23.113  23.004  15.589  1.00 87.50           C  
ATOM   1296  O   LYS A 164     -22.593  23.485  16.597  1.00 87.50           O  
ATOM   1297  CB  LYS A 164     -21.966  23.346  13.390  1.00 87.50           C  
ATOM   1298  CG  LYS A 164     -21.169  24.564  13.835  1.00 87.50           C  
ATOM   1299  CD  LYS A 164     -20.898  25.511  12.673  1.00 87.50           C  
ATOM   1300  CE  LYS A 164     -20.178  26.771  13.134  1.00 87.50           C  
ATOM   1301  NZ  LYS A 164     -19.925  27.710  12.000  1.00 87.50           N1+
ATOM   1302  N   ASN A 165     -24.514  22.956  15.410  1.00 88.28           N  
ATOM   1303  CA  ASN A 165     -25.451  23.606  16.321  1.00 88.28           C  
ATOM   1304  C   ASN A 165     -25.947  22.643  17.395  1.00 88.28           C  
ATOM   1305  O   ASN A 165     -26.846  22.979  18.168  1.00 88.28           O  
ATOM   1306  CB  ASN A 165     -26.634  24.192  15.545  1.00 88.28           C  
ATOM   1307  CG  ASN A 165     -26.290  25.495  14.853  1.00 88.28           C  
ATOM   1308  ND2 ASN A 165     -26.252  25.470  13.526  1.00 88.28           N  
ATOM   1309  OD1 ASN A 165     -26.060  26.517  15.504  1.00 88.28           O  
ATOM   1310  N   ASN A 166     -25.503  21.492  17.298  1.00 85.27           N  
ATOM   1311  CA  ASN A 166     -25.849  20.455  18.265  1.00 85.27           C  
ATOM   1312  C   ASN A 166     -27.340  20.130  18.228  1.00 85.27           C  
ATOM   1313  O   ASN A 166     -27.974  19.986  19.275  1.00 85.27           O  
ATOM   1314  CB  ASN A 166     -25.431  20.874  19.675  1.00 85.27           C  
ATOM   1315  CG  ASN A 166     -23.932  21.060  19.810  1.00 85.27           C  
ATOM   1316  ND2 ASN A 166     -23.517  22.244  20.243  1.00 85.27           N  
ATOM   1317  OD1 ASN A 166     -23.154  20.146  19.525  1.00 85.27           O  
ATOM   1318  N   ASP A 167     -27.893  20.321  17.128  1.00 89.36           N  
ATOM   1319  CA  ASP A 167     -29.295  19.961  16.940  1.00 89.36           C  
ATOM   1320  C   ASP A 167     -29.434  18.502  16.511  1.00 89.36           C  
ATOM   1321  O   ASP A 167     -29.375  18.192  15.318  1.00 89.36           O  
ATOM   1322  CB  ASP A 167     -29.952  20.879  15.907  1.00 89.36           C  
ATOM   1323  CG  ASP A 167     -31.468  20.794  15.918  1.00 89.36           C  
ATOM   1324  OD1 ASP A 167     -32.017  19.695  16.152  1.00 89.36           O  
ATOM   1325  OD2 ASP A 167     -32.120  21.835  15.686  1.00 89.36           O1-
ATOM   1326  N   SER A 168     -29.621  17.592  17.491  1.00 85.01           N  
ATOM   1327  CA  SER A 168     -29.579  16.152  17.254  1.00 85.01           C  
ATOM   1328  C   SER A 168     -30.764  15.697  16.409  1.00 85.01           C  
ATOM   1329  O   SER A 168     -30.636  14.785  15.590  1.00 85.01           O  
ATOM   1330  CB  SER A 168     -29.564  15.391  18.580  1.00 85.01           C  
ATOM   1331  OG  SER A 168     -28.442  15.762  19.361  1.00 85.01           O  
ATOM   1332  N   GLU A 169     -31.900  16.290  16.638  1.00 86.64           N  
ATOM   1333  CA  GLU A 169     -33.094  15.917  15.886  1.00 86.64           C  
ATOM   1334  C   GLU A 169     -32.918  16.198  14.396  1.00 86.64           C  
ATOM   1335  O   GLU A 169     -33.193  15.334  13.560  1.00 86.64           O  
ATOM   1336  CB  GLU A 169     -34.320  16.661  16.421  1.00 86.64           C  
ATOM   1337  CG  GLU A 169     -35.634  16.205  15.803  1.00 86.64           C  
ATOM   1338  CD  GLU A 169     -36.847  16.921  16.375  1.00 86.64           C  
ATOM   1339  OE1 GLU A 169     -37.979  16.672  15.900  1.00 86.64           O  
ATOM   1340  OE2 GLU A 169     -36.665  17.736  17.306  1.00 86.64           O1-
ATOM   1341  N   VAL A 170     -32.433  17.420  14.099  1.00 90.86           N  
ATOM   1342  CA  VAL A 170     -32.220  17.805  12.708  1.00 90.86           C  
ATOM   1343  C   VAL A 170     -31.088  16.972  12.109  1.00 90.86           C  
ATOM   1344  O   VAL A 170     -31.154  16.569  10.946  1.00 90.86           O  
ATOM   1345  CB  VAL A 170     -31.903  19.310  12.577  1.00 90.86           C  
ATOM   1346  CG1 VAL A 170     -31.496  19.654  11.145  1.00 90.86           C  
ATOM   1347  CG2 VAL A 170     -33.104  20.149  13.011  1.00 90.86           C  
ATOM   1348  N   LEU A 171     -30.013  16.750  12.950  1.00 88.58           N  
ATOM   1349  CA  LEU A 171     -28.894  15.932  12.493  1.00 88.58           C  
ATOM   1350  C   LEU A 171     -29.375  14.559  12.039  1.00 88.58           C  
ATOM   1351  O   LEU A 171     -29.012  14.096  10.955  1.00 88.58           O  
ATOM   1352  CB  LEU A 171     -27.852  15.780  13.604  1.00 88.58           C  
ATOM   1353  CG  LEU A 171     -26.614  14.950  13.264  1.00 88.58           C  
ATOM   1354  CD1 LEU A 171     -25.854  15.583  12.104  1.00 88.58           C  
ATOM   1355  CD2 LEU A 171     -25.713  14.807  14.486  1.00 88.58           C  
ATOM   1356  N   GLU A 172     -30.219  13.918  12.799  1.00 85.29           N  
ATOM   1357  CA  GLU A 172     -30.751  12.595  12.488  1.00 85.29           C  
ATOM   1358  C   GLU A 172     -31.553  12.615  11.190  1.00 85.29           C  
ATOM   1359  O   GLU A 172     -31.363  11.759  10.323  1.00 85.29           O  
ATOM   1360  CB  GLU A 172     -31.622  12.081  13.637  1.00 85.29           C  
ATOM   1361  CG  GLU A 172     -32.152  10.671  13.424  1.00 85.29           C  
ATOM   1362  CD  GLU A 172     -33.156  10.241  14.481  1.00 85.29           C  
ATOM   1363  OE1 GLU A 172     -33.829   9.202  14.292  1.00 85.29           O  
ATOM   1364  OE2 GLU A 172     -33.272  10.949  15.506  1.00 85.29           O1-
ATOM   1365  N   LYS A 173     -32.463  13.554  11.113  1.00 89.55           N  
ATOM   1366  CA  LYS A 173     -33.293  13.671   9.917  1.00 89.55           C  
ATOM   1367  C   LYS A 173     -32.435  13.892   8.674  1.00 89.55           C  
ATOM   1368  O   LYS A 173     -32.682  13.289   7.627  1.00 89.55           O  
ATOM   1369  CB  LYS A 173     -34.299  14.811  10.070  1.00 89.55           C  
ATOM   1370  CG  LYS A 173     -35.437  14.508  11.033  1.00 89.55           C  
ATOM   1371  CD  LYS A 173     -36.412  15.674  11.133  1.00 89.55           C  
ATOM   1372  CE  LYS A 173     -37.493  15.413  12.172  1.00 89.55           C  
ATOM   1373  NZ  LYS A 173     -38.415  16.580  12.319  1.00 89.55           N1+
ATOM   1374  N   ALA A 174     -31.435  14.772   8.843  1.00 91.20           N  
ATOM   1375  CA  ALA A 174     -30.571  15.105   7.713  1.00 91.20           C  
ATOM   1376  C   ALA A 174     -29.754  13.895   7.271  1.00 91.20           C  
ATOM   1377  O   ALA A 174     -29.639  13.619   6.075  1.00 91.20           O  
ATOM   1378  CB  ALA A 174     -29.645  16.265   8.077  1.00 91.20           C  
ATOM   1379  N   LEU A 175     -29.160  13.202   8.193  1.00 87.49           N  
ATOM   1380  CA  LEU A 175     -28.354  12.028   7.877  1.00 87.49           C  
ATOM   1381  C   LEU A 175     -29.214  10.928   7.265  1.00 87.49           C  
ATOM   1382  O   LEU A 175     -28.771  10.220   6.358  1.00 87.49           O  
ATOM   1383  CB  LEU A 175     -27.654  11.505   9.134  1.00 87.49           C  
ATOM   1384  CG  LEU A 175     -26.472  12.331   9.645  1.00 87.49           C  
ATOM   1385  CD1 LEU A 175     -26.011  11.811  11.003  1.00 87.49           C  
ATOM   1386  CD2 LEU A 175     -25.326  12.304   8.639  1.00 87.49           C  
ATOM   1387  N   ARG A 176     -30.431  10.869   7.855  1.00 86.08           N  
ATOM   1388  CA  ARG A 176     -31.366   9.912   7.271  1.00 86.08           C  
ATOM   1389  C   ARG A 176     -31.670  10.262   5.818  1.00 86.08           C  
ATOM   1390  O   ARG A 176     -31.669   9.387   4.951  1.00 86.08           O  
ATOM   1391  CB  ARG A 176     -32.662   9.864   8.081  1.00 86.08           C  
ATOM   1392  CG  ARG A 176     -33.658   8.825   7.590  1.00 86.08           C  
ATOM   1393  CD  ARG A 176     -34.925   8.815   8.432  1.00 86.08           C  
ATOM   1394  NE  ARG A 176     -34.949   7.685   9.357  1.00 86.08           N  
ATOM   1395  CZ  ARG A 176     -35.921   7.441  10.232  1.00 86.08           C  
ATOM   1396  NH1 ARG A 176     -36.974   8.247  10.318  1.00 86.08           N1+
ATOM   1397  NH2 ARG A 176     -35.842   6.384  11.025  1.00 86.08           N  
ATOM   1398  N   SER A 177     -31.946  11.392   5.617  1.00 90.32           N  
ATOM   1399  CA  SER A 177     -32.228  11.865   4.266  1.00 90.32           C  
ATOM   1400  C   SER A 177     -31.030  11.657   3.345  1.00 90.32           C  
ATOM   1401  O   SER A 177     -31.187  11.226   2.202  1.00 90.32           O  
ATOM   1402  CB  SER A 177     -32.617  13.344   4.285  1.00 90.32           C  
ATOM   1403  OG  SER A 177     -33.043  13.769   3.002  1.00 90.32           O  
ATOM   1404  N   ALA A 178     -29.817  11.907   3.763  1.00 88.86           N  
ATOM   1405  CA  ALA A 178     -28.605  11.723   2.969  1.00 88.86           C  
ATOM   1406  C   ALA A 178     -28.426  10.260   2.574  1.00 88.86           C  
ATOM   1407  O   ALA A 178     -28.097   9.955   1.426  1.00 88.86           O  
ATOM   1408  CB  ALA A 178     -27.384  12.215   3.740  1.00 88.86           C  
ATOM   1409  N   ALA A 179     -28.631   9.411   3.517  1.00 84.96           N  
ATOM   1410  CA  ALA A 179     -28.498   7.977   3.272  1.00 84.96           C  
ATOM   1411  C   ALA A 179     -29.529   7.496   2.256  1.00 84.96           C  
ATOM   1412  O   ALA A 179     -29.208   6.715   1.357  1.00 84.96           O  
ATOM   1413  CB  ALA A 179     -28.637   7.198   4.577  1.00 84.96           C  
ATOM   1414  N   GLU A 180     -30.727   7.979   2.448  1.00 87.50           N  
ATOM   1415  CA  GLU A 180     -31.792   7.590   1.527  1.00 87.50           C  
ATOM   1416  C   GLU A 180     -31.489   8.051   0.105  1.00 87.50           C  
ATOM   1417  O   GLU A 180     -31.701   7.304  -0.853  1.00 87.50           O  
ATOM   1418  CB  GLU A 180     -33.137   8.159   1.989  1.00 87.50           C  
ATOM   1419  CG  GLU A 180     -33.716   7.457   3.209  1.00 87.50           C  
ATOM   1420  CD  GLU A 180     -34.990   8.104   3.725  1.00 87.50           C  
ATOM   1421  OE1 GLU A 180     -35.563   7.608   4.722  1.00 87.50           O  
ATOM   1422  OE2 GLU A 180     -35.422   9.116   3.127  1.00 87.50           O1-
ATOM   1423  N   VAL A 181     -31.051   9.247   0.068  1.00 88.33           N  
ATOM   1424  CA  VAL A 181     -30.736   9.810  -1.240  1.00 88.33           C  
ATOM   1425  C   VAL A 181     -29.577   9.041  -1.870  1.00 88.33           C  
ATOM   1426  O   VAL A 181     -29.585   8.768  -3.073  1.00 88.33           O  
ATOM   1427  CB  VAL A 181     -30.390  11.313  -1.143  1.00 88.33           C  
ATOM   1428  CG1 VAL A 181     -29.913  11.845  -2.494  1.00 88.33           C  
ATOM   1429  CG2 VAL A 181     -31.596  12.108  -0.648  1.00 88.33           C  
ATOM   1430  N   ALA A 182     -28.553   8.671  -1.089  1.00 88.03           N  
ATOM   1431  CA  ALA A 182     -27.422   7.884  -1.574  1.00 88.03           C  
ATOM   1432  C   ALA A 182     -27.885   6.532  -2.111  1.00 88.03           C  
ATOM   1433  O   ALA A 182     -27.386   6.060  -3.135  1.00 88.03           O  
ATOM   1434  CB  ALA A 182     -26.394   7.688  -0.463  1.00 88.03           C  
ATOM   1435  N   GLN A 183     -28.808   5.965  -1.427  1.00 85.59           N  
ATOM   1436  CA  GLN A 183     -29.375   4.694  -1.865  1.00 85.59           C  
ATOM   1437  C   GLN A 183     -30.073   4.838  -3.213  1.00 85.59           C  
ATOM   1438  O   GLN A 183     -29.944   3.972  -4.081  1.00 85.59           O  
ATOM   1439  CB  GLN A 183     -30.355   4.156  -0.821  1.00 85.59           C  
ATOM   1440  CG  GLN A 183     -29.680   3.576   0.415  1.00 85.59           C  
ATOM   1441  CD  GLN A 183     -30.674   3.097   1.457  1.00 85.59           C  
ATOM   1442  NE2 GLN A 183     -30.170   2.462   2.509  1.00 85.59           N  
ATOM   1443  OE1 GLN A 183     -31.885   3.298   1.317  1.00 85.59           O  
ATOM   1444  N   ARG A 184     -30.715   5.894  -3.244  1.00 87.99           N  
ATOM   1445  CA  ARG A 184     -31.420   6.136  -4.499  1.00 87.99           C  
ATOM   1446  C   ARG A 184     -30.437   6.370  -5.642  1.00 87.99           C  
ATOM   1447  O   ARG A 184     -30.677   5.938  -6.771  1.00 87.99           O  
ATOM   1448  CB  ARG A 184     -32.363   7.334  -4.364  1.00 87.99           C  
ATOM   1449  CG  ARG A 184     -33.509   7.110  -3.391  1.00 87.99           C  
ATOM   1450  CD  ARG A 184     -34.448   6.012  -3.870  1.00 87.99           C  
ATOM   1451  NE  ARG A 184     -35.562   5.815  -2.946  1.00 87.99           N  
ATOM   1452  CZ  ARG A 184     -36.468   4.847  -3.048  1.00 87.99           C  
ATOM   1453  NH1 ARG A 184     -36.411   3.965  -4.039  1.00 87.99           N1+
ATOM   1454  NH2 ARG A 184     -37.441   4.759  -2.150  1.00 87.99           N  
ATOM   1455  N   LEU A 185     -29.432   7.079  -5.360  1.00 88.41           N  
ATOM   1456  CA  LEU A 185     -28.375   7.314  -6.337  1.00 88.41           C  
ATOM   1457  C   LEU A 185     -27.781   5.995  -6.823  1.00 88.41           C  
ATOM   1458  O   LEU A 185     -27.494   5.838  -8.012  1.00 88.41           O  
ATOM   1459  CB  LEU A 185     -27.275   8.192  -5.737  1.00 88.41           C  
ATOM   1460  CG  LEU A 185     -26.231   8.735  -6.714  1.00 88.41           C  
ATOM   1461  CD1 LEU A 185     -26.897   9.627  -7.759  1.00 88.41           C  
ATOM   1462  CD2 LEU A 185     -25.144   9.500  -5.967  1.00 88.41           C  
ATOM   1463  N   LEU A 186     -27.679   5.059  -5.933  1.00 86.00           N  
ATOM   1464  CA  LEU A 186     -27.148   3.744  -6.274  1.00 86.00           C  
ATOM   1465  C   LEU A 186     -28.112   2.987  -7.181  1.00 86.00           C  
ATOM   1466  O   LEU A 186     -27.684   2.278  -8.095  1.00 86.00           O  
ATOM   1467  CB  LEU A 186     -26.876   2.930  -5.007  1.00 86.00           C  
ATOM   1468  CG  LEU A 186     -25.643   3.332  -4.195  1.00 86.00           C  
ATOM   1469  CD1 LEU A 186     -25.597   2.555  -2.883  1.00 86.00           C  
ATOM   1470  CD2 LEU A 186     -24.371   3.099  -5.003  1.00 86.00           C  
ATOM   1471  N   GLU A 187     -29.342   3.190  -6.913  1.00 85.65           N  
ATOM   1472  CA  GLU A 187     -30.359   2.557  -7.748  1.00 85.65           C  
ATOM   1473  C   GLU A 187     -30.302   3.082  -9.180  1.00 85.65           C  
ATOM   1474  O   GLU A 187     -30.387   2.307 -10.135  1.00 85.65           O  
ATOM   1475  CB  GLU A 187     -31.754   2.782  -7.161  1.00 85.65           C  
ATOM   1476  CG  GLU A 187     -32.014   2.005  -5.878  1.00 85.65           C  
ATOM   1477  CD  GLU A 187     -33.347   2.345  -5.230  1.00 85.65           C  
ATOM   1478  OE1 GLU A 187     -33.654   1.793  -4.149  1.00 85.65           O  
ATOM   1479  OE2 GLU A 187     -34.090   3.168  -5.809  1.00 85.65           O1-
ATOM   1480  N   VAL A 188     -30.199   4.364  -9.252  1.00 85.39           N  
ATOM   1481  CA  VAL A 188     -30.094   4.997 -10.562  1.00 85.39           C  
ATOM   1482  C   VAL A 188     -28.813   4.539 -11.257  1.00 85.39           C  
ATOM   1483  O   VAL A 188     -28.818   4.255 -12.456  1.00 85.39           O  
ATOM   1484  CB  VAL A 188     -30.118   6.538 -10.450  1.00 85.39           C  
ATOM   1485  CG1 VAL A 188     -29.866   7.182 -11.813  1.00 85.39           C  
ATOM   1486  CG2 VAL A 188     -31.452   7.010  -9.871  1.00 85.39           C  
ATOM   1487  N   ALA A 189     -27.753   4.494 -10.485  1.00 85.75           N  
ATOM   1488  CA  ALA A 189     -26.463   4.057 -11.013  1.00 85.75           C  
ATOM   1489  C   ALA A 189     -26.556   2.646 -11.587  1.00 85.75           C  
ATOM   1490  O   ALA A 189     -25.987   2.360 -12.644  1.00 85.75           O  
ATOM   1491  CB  ALA A 189     -25.394   4.115  -9.925  1.00 85.75           C  
ATOM   1492  N   GLU A 190     -27.327   1.861 -10.926  1.00 82.62           N  
ATOM   1493  CA  GLU A 190     -27.503   0.482 -11.371  1.00 82.62           C  
ATOM   1494  C   GLU A 190     -28.273   0.422 -12.687  1.00 82.62           C  
ATOM   1495  O   GLU A 190     -27.874  -0.288 -13.613  1.00 82.62           O  
ATOM   1496  CB  GLU A 190     -28.226  -0.340 -10.301  1.00 82.62           C  
ATOM   1497  CG  GLU A 190     -28.333  -1.822 -10.631  1.00 82.62           C  
ATOM   1498  CD  GLU A 190     -29.044  -2.627  -9.555  1.00 82.62           C  
ATOM   1499  OE1 GLU A 190     -29.219  -3.854  -9.731  1.00 82.62           O  
ATOM   1500  OE2 GLU A 190     -29.432  -2.025  -8.529  1.00 82.62           O1-
ATOM   1501  N   LYS A 191     -29.307   1.112 -12.768  1.00 84.19           N  
ATOM   1502  CA  LYS A 191     -30.160   1.126 -13.954  1.00 84.19           C  
ATOM   1503  C   LYS A 191     -29.407   1.666 -15.167  1.00 84.19           C  
ATOM   1504  O   LYS A 191     -29.557   1.151 -16.277  1.00 84.19           O  
ATOM   1505  CB  LYS A 191     -31.417   1.960 -13.702  1.00 84.19           C  
ATOM   1506  CG  LYS A 191     -32.439   1.283 -12.801  1.00 84.19           C  
ATOM   1507  CD  LYS A 191     -33.699   2.126 -12.654  1.00 84.19           C  
ATOM   1508  CE  LYS A 191     -34.703   1.472 -11.715  1.00 84.19           C  
ATOM   1509  NZ  LYS A 191     -35.918   2.321 -11.526  1.00 84.19           N1+
ATOM   1510  N   GLU A 192     -28.467   2.616 -14.834  1.00 84.90           N  
ATOM   1511  CA  GLU A 192     -27.761   3.284 -15.923  1.00 84.90           C  
ATOM   1512  C   GLU A 192     -26.383   2.668 -16.148  1.00 84.90           C  
ATOM   1513  O   GLU A 192     -25.650   3.086 -17.047  1.00 84.90           O  
ATOM   1514  CB  GLU A 192     -27.627   4.783 -15.638  1.00 84.90           C  
ATOM   1515  CG  GLU A 192     -28.956   5.522 -15.597  1.00 84.90           C  
ATOM   1516  CD  GLU A 192     -28.804   7.034 -15.654  1.00 84.90           C  
ATOM   1517  OE1 GLU A 192     -29.832   7.747 -15.688  1.00 84.90           O  
ATOM   1518  OE2 GLU A 192     -27.646   7.509 -15.664  1.00 84.90           O1-
ATOM   1519  N   ASN A 193     -26.080   1.615 -15.317  1.00 81.05           N  
ATOM   1520  CA  ASN A 193     -24.737   1.044 -15.331  1.00 81.05           C  
ATOM   1521  C   ASN A 193     -23.667   2.130 -15.308  1.00 81.05           C  
ATOM   1522  O   ASN A 193     -22.730   2.102 -16.109  1.00 81.05           O  
ATOM   1523  CB  ASN A 193     -24.550   0.140 -16.551  1.00 81.05           C  
ATOM   1524  CG  ASN A 193     -25.486  -1.053 -16.543  1.00 81.05           C  
ATOM   1525  ND2 ASN A 193     -26.505  -1.013 -17.392  1.00 81.05           N  
ATOM   1526  OD1 ASN A 193     -25.295  -2.002 -15.778  1.00 81.05           O  
ATOM   1527  N   ASN A 194     -23.883   3.156 -14.405  1.00 87.29           N  
ATOM   1528  CA  ASN A 194     -23.005   4.313 -14.272  1.00 87.29           C  
ATOM   1529  C   ASN A 194     -22.085   4.183 -13.062  1.00 87.29           C  
ATOM   1530  O   ASN A 194     -22.497   4.449 -11.931  1.00 87.29           O  
ATOM   1531  CB  ASN A 194     -23.825   5.602 -14.178  1.00 87.29           C  
ATOM   1532  CG  ASN A 194     -22.975   6.848 -14.333  1.00 87.29           C  
ATOM   1533  ND2 ASN A 194     -23.575   7.914 -14.849  1.00 87.29           N  
ATOM   1534  OD1 ASN A 194     -21.789   6.851 -13.994  1.00 87.29           O  
ATOM   1535  N   GLN A 195     -20.836   3.975 -13.234  1.00 84.91           N  
ATOM   1536  CA  GLN A 195     -19.859   3.753 -12.175  1.00 84.91           C  
ATOM   1537  C   GLN A 195     -19.535   5.053 -11.445  1.00 84.91           C  
ATOM   1538  O   GLN A 195     -19.252   5.044 -10.244  1.00 84.91           O  
ATOM   1539  CB  GLN A 195     -18.579   3.138 -12.743  1.00 84.91           C  
ATOM   1540  CG  GLN A 195     -18.732   1.683 -13.167  1.00 84.91           C  
ATOM   1541  CD  GLN A 195     -17.423   1.061 -13.616  1.00 84.91           C  
ATOM   1542  NE2 GLN A 195     -17.443  -0.241 -13.875  1.00 84.91           N  
ATOM   1543  OE1 GLN A 195     -16.402   1.747 -13.731  1.00 84.91           O  
ATOM   1544  N   GLU A 196     -19.591   6.091 -12.201  1.00 87.03           N  
ATOM   1545  CA  GLU A 196     -19.297   7.389 -11.600  1.00 87.03           C  
ATOM   1546  C   GLU A 196     -20.316   7.740 -10.519  1.00 87.03           C  
ATOM   1547  O   GLU A 196     -19.957   8.286  -9.474  1.00 87.03           O  
ATOM   1548  CB  GLU A 196     -19.267   8.484 -12.670  1.00 87.03           C  
ATOM   1549  CG  GLU A 196     -18.012   8.468 -13.531  1.00 87.03           C  
ATOM   1550  CD  GLU A 196     -17.999   9.556 -14.592  1.00 87.03           C  
ATOM   1551  OE1 GLU A 196     -17.032   9.619 -15.384  1.00 87.03           O  
ATOM   1552  OE2 GLU A 196     -18.963  10.353 -14.631  1.00 87.03           O1-
ATOM   1553  N   LEU A 197     -21.562   7.352 -10.712  1.00 87.38           N  
ATOM   1554  CA  LEU A 197     -22.619   7.630  -9.746  1.00 87.38           C  
ATOM   1555  C   LEU A 197     -22.446   6.780  -8.490  1.00 87.38           C  
ATOM   1556  O   LEU A 197     -22.740   7.233  -7.383  1.00 87.38           O  
ATOM   1557  CB  LEU A 197     -23.994   7.370 -10.366  1.00 87.38           C  
ATOM   1558  CG  LEU A 197     -24.459   8.369 -11.426  1.00 87.38           C  
ATOM   1559  CD1 LEU A 197     -25.834   7.976 -11.958  1.00 87.38           C  
ATOM   1560  CD2 LEU A 197     -24.486   9.783 -10.854  1.00 87.38           C  
ATOM   1561  N   VAL A 198     -21.992   5.567  -8.699  1.00 84.94           N  
ATOM   1562  CA  VAL A 198     -21.714   4.688  -7.568  1.00 84.94           C  
ATOM   1563  C   VAL A 198     -20.642   5.315  -6.679  1.00 84.94           C  
ATOM   1564  O   VAL A 198     -20.785   5.352  -5.455  1.00 84.94           O  
ATOM   1565  CB  VAL A 198     -21.264   3.286  -8.036  1.00 84.94           C  
ATOM   1566  CG1 VAL A 198     -20.811   2.440  -6.848  1.00 84.94           C  
ATOM   1567  CG2 VAL A 198     -22.394   2.589  -8.791  1.00 84.94           C  
ATOM   1568  N   GLU A 199     -19.617   5.861  -7.319  1.00 86.95           N  
ATOM   1569  CA  GLU A 199     -18.527   6.491  -6.580  1.00 86.95           C  
ATOM   1570  C   GLU A 199     -19.015   7.718  -5.815  1.00 86.95           C  
ATOM   1571  O   GLU A 199     -18.621   7.938  -4.667  1.00 86.95           O  
ATOM   1572  CB  GLU A 199     -17.389   6.881  -7.527  1.00 86.95           C  
ATOM   1573  CG  GLU A 199     -16.590   5.696  -8.048  1.00 86.95           C  
ATOM   1574  CD  GLU A 199     -15.503   6.092  -9.036  1.00 86.95           C  
ATOM   1575  OE1 GLU A 199     -14.808   5.195  -9.566  1.00 86.95           O  
ATOM   1576  OE2 GLU A 199     -15.346   7.309  -9.281  1.00 86.95           O1-
ATOM   1577  N   GLU A 200     -19.840   8.440  -6.497  1.00 89.45           N  
ATOM   1578  CA  GLU A 200     -20.376   9.636  -5.854  1.00 89.45           C  
ATOM   1579  C   GLU A 200     -21.253   9.274  -4.658  1.00 89.45           C  
ATOM   1580  O   GLU A 200     -21.196   9.935  -3.618  1.00 89.45           O  
ATOM   1581  CB  GLU A 200     -21.174  10.474  -6.857  1.00 89.45           C  
ATOM   1582  CG  GLU A 200     -20.313  11.171  -7.899  1.00 89.45           C  
ATOM   1583  CD  GLU A 200     -19.395  12.229  -7.307  1.00 89.45           C  
ATOM   1584  OE1 GLU A 200     -18.311  12.483  -7.881  1.00 89.45           O  
ATOM   1585  OE2 GLU A 200     -19.761  12.808  -6.260  1.00 89.45           O1-
ATOM   1586  N   ALA A 201     -22.091   8.255  -4.825  1.00 87.70           N  
ATOM   1587  CA  ALA A 201     -22.918   7.787  -3.716  1.00 87.70           C  
ATOM   1588  C   ALA A 201     -22.056   7.343  -2.538  1.00 87.70           C  
ATOM   1589  O   ALA A 201     -22.361   7.658  -1.385  1.00 87.70           O  
ATOM   1590  CB  ALA A 201     -23.821   6.643  -4.172  1.00 87.70           C  
ATOM   1591  N   ALA A 202     -21.002   6.633  -2.860  1.00 85.66           N  
ATOM   1592  CA  ALA A 202     -20.076   6.169  -1.830  1.00 85.66           C  
ATOM   1593  C   ALA A 202     -19.437   7.343  -1.096  1.00 85.66           C  
ATOM   1594  O   ALA A 202     -19.289   7.312   0.127  1.00 85.66           O  
ATOM   1595  CB  ALA A 202     -18.998   5.279  -2.446  1.00 85.66           C  
ATOM   1596  N   LYS A 203     -19.029   8.365  -1.838  1.00 87.65           N  
ATOM   1597  CA  LYS A 203     -18.428   9.555  -1.242  1.00 87.65           C  
ATOM   1598  C   LYS A 203     -19.397  10.236  -0.279  1.00 87.65           C  
ATOM   1599  O   LYS A 203     -18.997  10.690   0.795  1.00 87.65           O  
ATOM   1600  CB  LYS A 203     -17.991  10.538  -2.329  1.00 87.65           C  
ATOM   1601  CG  LYS A 203     -16.765  10.091  -3.112  1.00 87.65           C  
ATOM   1602  CD  LYS A 203     -16.381  11.109  -4.177  1.00 87.65           C  
ATOM   1603  CE  LYS A 203     -15.210  10.621  -5.021  1.00 87.65           C  
ATOM   1604  NZ  LYS A 203     -14.892  11.571  -6.129  1.00 87.65           N1+
ATOM   1605  N   ILE A 204     -20.634  10.277  -0.628  1.00 87.93           N  
ATOM   1606  CA  ILE A 204     -21.673  10.886   0.197  1.00 87.93           C  
ATOM   1607  C   ILE A 204     -21.812  10.113   1.505  1.00 87.93           C  
ATOM   1608  O   ILE A 204     -21.858  10.710   2.584  1.00 87.93           O  
ATOM   1609  CB  ILE A 204     -23.028  10.931  -0.546  1.00 87.93           C  
ATOM   1610  CG1 ILE A 204     -22.976  11.953  -1.688  1.00 87.93           C  
ATOM   1611  CG2 ILE A 204     -24.165  11.254   0.427  1.00 87.93           C  
ATOM   1612  CD1 ILE A 204     -24.177  11.898  -2.622  1.00 87.93           C  
ATOM   1613  N   LEU A 205     -21.859   8.765   1.406  1.00 86.36           N  
ATOM   1614  CA  LEU A 205     -21.993   7.920   2.588  1.00 86.36           C  
ATOM   1615  C   LEU A 205     -20.772   8.052   3.492  1.00 86.36           C  
ATOM   1616  O   LEU A 205     -20.901   8.072   4.718  1.00 86.36           O  
ATOM   1617  CB  LEU A 205     -22.185   6.456   2.182  1.00 86.36           C  
ATOM   1618  CG  LEU A 205     -23.559   6.081   1.625  1.00 86.36           C  
ATOM   1619  CD1 LEU A 205     -23.533   4.667   1.057  1.00 86.36           C  
ATOM   1620  CD2 LEU A 205     -24.627   6.208   2.707  1.00 86.36           C  
ATOM   1621  N   LYS A 206     -19.682   8.106   2.845  1.00 86.84           N  
ATOM   1622  CA  LYS A 206     -18.451   8.293   3.608  1.00 86.84           C  
ATOM   1623  C   LYS A 206     -18.488   9.597   4.400  1.00 86.84           C  
ATOM   1624  O   LYS A 206     -18.166   9.615   5.590  1.00 86.84           O  
ATOM   1625  CB  LYS A 206     -17.237   8.279   2.678  1.00 86.84           C  
ATOM   1626  CG  LYS A 206     -15.902   8.393   3.402  1.00 86.84           C  
ATOM   1627  CD  LYS A 206     -14.736   8.416   2.422  1.00 86.84           C  
ATOM   1628  CE  LYS A 206     -13.411   8.646   3.136  1.00 86.84           C  
ATOM   1629  NZ  LYS A 206     -12.269   8.714   2.175  1.00 86.84           N1+
ATOM   1630  N   ARG A 207     -18.778  10.639   3.800  1.00 89.00           N  
ATOM   1631  CA  ARG A 207     -18.856  11.940   4.459  1.00 89.00           C  
ATOM   1632  C   ARG A 207     -19.911  11.933   5.560  1.00 89.00           C  
ATOM   1633  O   ARG A 207     -19.713  12.530   6.620  1.00 89.00           O  
ATOM   1634  CB  ARG A 207     -19.165  13.040   3.442  1.00 89.00           C  
ATOM   1635  CG  ARG A 207     -17.985  13.412   2.559  1.00 89.00           C  
ATOM   1636  CD  ARG A 207     -18.368  14.451   1.514  1.00 89.00           C  
ATOM   1637  NE  ARG A 207     -18.717  15.729   2.128  1.00 89.00           N  
ATOM   1638  CZ  ARG A 207     -19.194  16.781   1.469  1.00 89.00           C  
ATOM   1639  NH1 ARG A 207     -19.389  16.727   0.156  1.00 89.00           N1+
ATOM   1640  NH2 ARG A 207     -19.480  17.895   2.126  1.00 89.00           N  
ATOM   1641  N   ALA A 208     -21.061  11.366   5.293  1.00 86.86           N  
ATOM   1642  CA  ALA A 208     -22.105  11.234   6.306  1.00 86.86           C  
ATOM   1643  C   ALA A 208     -21.575  10.524   7.549  1.00 86.86           C  
ATOM   1644  O   ALA A 208     -21.850  10.944   8.675  1.00 86.86           O  
ATOM   1645  CB  ALA A 208     -23.305  10.480   5.738  1.00 86.86           C  
ATOM   1646  N   LEU A 209     -20.819   9.517   7.353  1.00 84.29           N  
ATOM   1647  CA  LEU A 209     -20.249   8.758   8.462  1.00 84.29           C  
ATOM   1648  C   LEU A 209     -19.258   9.609   9.249  1.00 84.29           C  
ATOM   1649  O   LEU A 209     -19.188   9.512  10.477  1.00 84.29           O  
ATOM   1650  CB  LEU A 209     -19.556   7.493   7.946  1.00 84.29           C  
ATOM   1651  CG  LEU A 209     -20.472   6.350   7.509  1.00 84.29           C  
ATOM   1652  CD1 LEU A 209     -19.659   5.242   6.848  1.00 84.29           C  
ATOM   1653  CD2 LEU A 209     -21.256   5.807   8.700  1.00 84.29           C  
ATOM   1654  N   GLU A 210     -18.512  10.370   8.463  1.00 86.49           N  
ATOM   1655  CA  GLU A 210     -17.560  11.259   9.121  1.00 86.49           C  
ATOM   1656  C   GLU A 210     -18.271  12.251  10.036  1.00 86.49           C  
ATOM   1657  O   GLU A 210     -17.781  12.563  11.123  1.00 86.49           O  
ATOM   1658  CB  GLU A 210     -16.719  12.009   8.084  1.00 86.49           C  
ATOM   1659  CG  GLU A 210     -15.696  11.135   7.373  1.00 86.49           C  
ATOM   1660  CD  GLU A 210     -14.977  11.852   6.242  1.00 86.49           C  
ATOM   1661  OE1 GLU A 210     -14.086  11.244   5.607  1.00 86.49           O  
ATOM   1662  OE2 GLU A 210     -15.307  13.032   5.988  1.00 86.49           O1-
ATOM   1663  N   ILE A 211     -19.355  12.744   9.611  1.00 86.50           N  
ATOM   1664  CA  ILE A 211     -20.141  13.696  10.388  1.00 86.50           C  
ATOM   1665  C   ILE A 211     -20.658  13.024  11.659  1.00 86.50           C  
ATOM   1666  O   ILE A 211     -20.629  13.618  12.739  1.00 86.50           O  
ATOM   1667  CB  ILE A 211     -21.319  14.263   9.564  1.00 86.50           C  
ATOM   1668  CG1 ILE A 211     -20.797  15.124   8.408  1.00 86.50           C  
ATOM   1669  CG2 ILE A 211     -22.269  15.064  10.460  1.00 86.50           C  
ATOM   1670  CD1 ILE A 211     -21.871  15.543   7.414  1.00 86.50           C  
ATOM   1671  N   VAL A 212     -21.105  11.826  11.509  1.00 82.52           N  
ATOM   1672  CA  VAL A 212     -21.589  11.060  12.652  1.00 82.52           C  
ATOM   1673  C   VAL A 212     -20.465  10.885  13.671  1.00 82.52           C  
ATOM   1674  O   VAL A 212     -20.676  11.055  14.873  1.00 82.52           O  
ATOM   1675  CB  VAL A 212     -22.138   9.681  12.222  1.00 82.52           C  
ATOM   1676  CG1 VAL A 212     -22.433   8.812  13.443  1.00 82.52           C  
ATOM   1677  CG2 VAL A 212     -23.393   9.851  11.366  1.00 82.52           C  
ATOM   1678  N   GLU A 213     -19.287  10.566  13.167  1.00 82.71           N  
ATOM   1679  CA  GLU A 213     -18.130  10.375  14.037  1.00 82.71           C  
ATOM   1680  C   GLU A 213     -17.816  11.644  14.824  1.00 82.71           C  
ATOM   1681  O   GLU A 213     -17.549  11.586  16.025  1.00 82.71           O  
ATOM   1682  CB  GLU A 213     -16.908   9.947  13.219  1.00 82.71           C  
ATOM   1683  CG  GLU A 213     -16.967   8.506  12.734  1.00 82.71           C  
ATOM   1684  CD  GLU A 213     -15.792   8.123  11.850  1.00 82.71           C  
ATOM   1685  OE1 GLU A 213     -15.667   6.930  11.490  1.00 82.71           O  
ATOM   1686  OE2 GLU A 213     -14.990   9.022  11.514  1.00 82.71           O1-
ATOM   1687  N   LYS A 214     -17.801  12.715  14.057  1.00 84.33           N  
ATOM   1688  CA  LYS A 214     -17.517  13.999  14.690  1.00 84.33           C  
ATOM   1689  C   LYS A 214     -18.573  14.342  15.738  1.00 84.33           C  
ATOM   1690  O   LYS A 214     -18.246  14.844  16.815  1.00 84.33           O  
ATOM   1691  CB  LYS A 214     -17.439  15.111  13.642  1.00 84.33           C  
ATOM   1692  CG  LYS A 214     -16.185  15.063  12.782  1.00 84.33           C  
ATOM   1693  CD  LYS A 214     -16.164  16.195  11.762  1.00 84.33           C  
ATOM   1694  CE  LYS A 214     -14.954  16.097  10.843  1.00 84.33           C  
ATOM   1695  NZ  LYS A 214     -14.965  17.166   9.799  1.00 84.33           N1+
ATOM   1696  N   ALA A 215     -19.803  14.088  15.390  1.00 80.18           N  
ATOM   1697  CA  ALA A 215     -20.905  14.366  16.307  1.00 80.18           C  
ATOM   1698  C   ALA A 215     -20.819  13.487  17.551  1.00 80.18           C  
ATOM   1699  O   ALA A 215     -21.088  13.945  18.663  1.00 80.18           O  
ATOM   1700  CB  ALA A 215     -22.246  14.160  15.605  1.00 80.18           C  
ATOM   1701  N   ALA A 216     -20.453  12.210  17.340  1.00 75.22           N  
ATOM   1702  CA  ALA A 216     -20.296  11.271  18.447  1.00 75.22           C  
ATOM   1703  C   ALA A 216     -19.165  11.702  19.377  1.00 75.22           C  
ATOM   1704  O   ALA A 216     -19.275  11.574  20.599  1.00 75.22           O  
ATOM   1705  CB  ALA A 216     -20.037   9.862  17.918  1.00 75.22           C  
ATOM   1706  N   LYS A 217     -18.025  12.190  18.813  1.00 78.91           N  
ATOM   1707  CA  LYS A 217     -16.889  12.670  19.595  1.00 78.91           C  
ATOM   1708  C   LYS A 217     -17.284  13.857  20.466  1.00 78.91           C  
ATOM   1709  O   LYS A 217     -16.886  13.940  21.631  1.00 78.91           O  
ATOM   1710  CB  LYS A 217     -15.728  13.057  18.677  1.00 78.91           C  
ATOM   1711  CG  LYS A 217     -14.428  13.347  19.411  1.00 78.91           C  
ATOM   1712  CD  LYS A 217     -13.301  13.682  18.442  1.00 78.91           C  
ATOM   1713  CE  LYS A 217     -12.020  14.047  19.178  1.00 78.91           C  
ATOM   1714  NZ  LYS A 217     -10.913  14.381  18.232  1.00 78.91           N1+
ATOM   1715  N   LYS A 218     -18.006  14.790  19.873  1.00 75.43           N  
ATOM   1716  CA  LYS A 218     -18.423  15.983  20.606  1.00 75.43           C  
ATOM   1717  C   LYS A 218     -19.355  15.622  21.758  1.00 75.43           C  
ATOM   1718  O   LYS A 218     -19.345  16.282  22.800  1.00 75.43           O  
ATOM   1719  CB  LYS A 218     -19.110  16.975  19.667  1.00 75.43           C  
ATOM   1720  CG  LYS A 218     -18.151  17.745  18.771  1.00 75.43           C  
ATOM   1721  CD  LYS A 218     -18.876  18.819  17.969  1.00 75.43           C  
ATOM   1722  CE  LYS A 218     -17.912  19.617  17.101  1.00 75.43           C  
ATOM   1723  NZ  LYS A 218     -18.616  20.678  16.321  1.00 75.43           N1+
ATOM   1724  N   LEU A 219     -20.068  14.562  21.621  1.00 67.85           N  
ATOM   1725  CA  LEU A 219     -21.006  14.092  22.634  1.00 67.85           C  
ATOM   1726  C   LEU A 219     -20.265  13.540  23.848  1.00 67.85           C  
ATOM   1727  O   LEU A 219     -20.711  13.713  24.984  1.00 67.85           O  
ATOM   1728  CB  LEU A 219     -21.929  13.018  22.053  1.00 67.85           C  
ATOM   1729  CG  LEU A 219     -23.006  13.503  21.080  1.00 67.85           C  
ATOM   1730  CD1 LEU A 219     -23.717  12.314  20.442  1.00 67.85           C  
ATOM   1731  CD2 LEU A 219     -24.002  14.408  21.794  1.00 67.85           C  
ATOM   1732  N   LYS A 220     -19.218  12.756  23.662  1.00 65.13           N  
ATOM   1733  CA  LYS A 220     -18.351  12.258  24.725  1.00 65.13           C  
ATOM   1734  C   LYS A 220     -17.843  13.401  25.599  1.00 65.13           C  
ATOM   1735  O   LYS A 220     -17.767  13.268  26.823  1.00 65.13           O  
ATOM   1736  CB  LYS A 220     -17.170  11.484  24.138  1.00 65.13           C  
ATOM   1737  CG  LYS A 220     -16.323  10.765  25.176  1.00 65.13           C  
ATOM   1738  CD  LYS A 220     -15.158  10.024  24.532  1.00 65.13           C  
ATOM   1739  CE  LYS A 220     -14.239   9.407  25.578  1.00 65.13           C  
ATOM   1740  NZ  LYS A 220     -13.107   8.662  24.951  1.00 65.13           N1+
ATOM   1741  N   GLU A 221     -17.617  14.530  24.922  1.00 74.20           N  
ATOM   1742  CA  GLU A 221     -17.067  15.661  25.663  1.00 74.20           C  
ATOM   1743  C   GLU A 221     -18.116  16.277  26.585  1.00 74.20           C  
ATOM   1744  O   GLU A 221     -17.791  16.742  27.680  1.00 74.20           O  
ATOM   1745  CB  GLU A 221     -16.523  16.721  24.702  1.00 74.20           C  
ATOM   1746  CG  GLU A 221     -15.229  16.318  24.011  1.00 74.20           C  
ATOM   1747  CD  GLU A 221     -14.761  17.329  22.976  1.00 74.20           C  
ATOM   1748  OE1 GLU A 221     -13.658  17.153  22.411  1.00 74.20           O  
ATOM   1749  OE2 GLU A 221     -15.503  18.306  22.729  1.00 74.20           O1-
ATOM   1750  N   ARG A 222     -19.578  16.013  26.433  1.00 69.36           N  
ATOM   1751  CA  ARG A 222     -20.607  16.701  27.205  1.00 69.36           C  
ATOM   1752  C   ARG A 222     -21.251  15.760  28.218  1.00 69.36           C  
ATOM   1753  O   ARG A 222     -21.973  16.204  29.114  1.00 69.36           O  
ATOM   1754  CB  ARG A 222     -21.675  17.285  26.278  1.00 69.36           C  
ATOM   1755  CG  ARG A 222     -21.204  18.487  25.476  1.00 69.36           C  
ATOM   1756  CD  ARG A 222     -22.360  19.183  24.772  1.00 69.36           C  
ATOM   1757  NE  ARG A 222     -21.906  20.340  24.005  1.00 69.36           N  
ATOM   1758  CZ  ARG A 222     -22.595  21.468  23.855  1.00 69.36           C  
ATOM   1759  NH1 ARG A 222     -23.789  21.613  24.419  1.00 69.36           N1+
ATOM   1760  NH2 ARG A 222     -22.088  22.458  23.136  1.00 69.36           N  
ATOM   1761  N   ASN A 223     -20.890  14.421  28.280  1.00 60.99           N  
ATOM   1762  CA  ASN A 223     -21.450  13.405  29.164  1.00 60.99           C  
ATOM   1763  C   ASN A 223     -22.949  13.227  28.933  1.00 60.99           C  
ATOM   1764  O   ASN A 223     -23.695  12.943  29.872  1.00 60.99           O  
ATOM   1765  CB  ASN A 223     -21.176  13.755  30.628  1.00 60.99           C  
ATOM   1766  CG  ASN A 223     -20.132  12.854  31.257  1.00 60.99           C  
ATOM   1767  ND2 ASN A 223     -19.679  13.215  32.452  1.00 60.99           N  
ATOM   1768  OD1 ASN A 223     -19.734  11.841  30.674  1.00 60.99           O  
ATOM   1769  N   ASP A 224     -23.643  13.705  27.824  1.00 59.73           N  
ATOM   1770  CA  ASP A 224     -25.045  13.498  27.474  1.00 59.73           C  
ATOM   1771  C   ASP A 224     -25.223  12.223  26.652  1.00 59.73           C  
ATOM   1772  O   ASP A 224     -24.841  12.175  25.481  1.00 59.73           O  
ATOM   1773  CB  ASP A 224     -25.589  14.702  26.702  1.00 59.73           C  
ATOM   1774  CG  ASP A 224     -27.073  14.930  26.929  1.00 59.73           C  
ATOM   1775  OD1 ASP A 224     -27.718  14.111  27.618  1.00 59.73           O  
ATOM   1776  OD2 ASP A 224     -27.604  15.936  26.410  1.00 59.73           O1-
ATOM   1777  N   GLN A 225     -25.584  10.921  27.171  1.00 59.21           N  
ATOM   1778  CA  GLN A 225     -25.284   9.629  26.564  1.00 59.21           C  
ATOM   1779  C   GLN A 225     -26.553   8.949  26.060  1.00 59.21           C  
ATOM   1780  O   GLN A 225     -26.533   8.272  25.031  1.00 59.21           O  
ATOM   1781  CB  GLN A 225     -24.565   8.721  27.564  1.00 59.21           C  
ATOM   1782  CG  GLN A 225     -23.137   9.153  27.870  1.00 59.21           C  
ATOM   1783  CD  GLN A 225     -22.359   8.104  28.642  1.00 59.21           C  
ATOM   1784  NE2 GLN A 225     -21.060   8.330  28.808  1.00 59.21           N  
ATOM   1785  OE1 GLN A 225     -22.920   7.098  29.087  1.00 59.21           O  
ATOM   1786  N   SER A 226     -27.876   9.194  26.532  1.00 57.97           N  
ATOM   1787  CA  SER A 226     -28.818   8.099  26.330  1.00 57.97           C  
ATOM   1788  C   SER A 226     -29.662   8.319  25.079  1.00 57.97           C  
ATOM   1789  O   SER A 226     -29.876   7.389  24.297  1.00 57.97           O  
ATOM   1790  CB  SER A 226     -29.730   7.945  27.548  1.00 57.97           C  
ATOM   1791  OG  SER A 226     -30.642   9.026  27.634  1.00 57.97           O  
ATOM   1792  N   SER A 227     -30.068   9.621  24.633  1.00 59.55           N  
ATOM   1793  CA  SER A 227     -30.925   9.828  23.471  1.00 59.55           C  
ATOM   1794  C   SER A 227     -30.103   9.971  22.195  1.00 59.55           C  
ATOM   1795  O   SER A 227     -30.507   9.492  21.133  1.00 59.55           O  
ATOM   1796  CB  SER A 227     -31.801  11.067  23.665  1.00 59.55           C  
ATOM   1797  OG  SER A 227     -31.136  12.230  23.202  1.00 59.55           O  
ATOM   1798  N   ASP A 228     -28.832  10.272  22.224  1.00 64.96           N  
ATOM   1799  CA  ASP A 228     -27.975  10.594  21.087  1.00 64.96           C  
ATOM   1800  C   ASP A 228     -27.267   9.347  20.562  1.00 64.96           C  
ATOM   1801  O   ASP A 228     -27.019   9.226  19.360  1.00 64.96           O  
ATOM   1802  CB  ASP A 228     -26.947  11.658  21.474  1.00 64.96           C  
ATOM   1803  CG  ASP A 228     -27.559  13.036  21.656  1.00 64.96           C  
ATOM   1804  OD1 ASP A 228     -28.628  13.311  21.068  1.00 64.96           O  
ATOM   1805  OD2 ASP A 228     -26.965  13.855  22.391  1.00 64.96           O1-
ATOM   1806  N   VAL A 229     -27.106   8.316  21.370  1.00 66.98           N  
ATOM   1807  CA  VAL A 229     -26.529   7.027  21.005  1.00 66.98           C  
ATOM   1808  C   VAL A 229     -27.501   6.260  20.111  1.00 66.98           C  
ATOM   1809  O   VAL A 229     -27.098   5.672  19.104  1.00 66.98           O  
ATOM   1810  CB  VAL A 229     -26.177   6.187  22.252  1.00 66.98           C  
ATOM   1811  CG1 VAL A 229     -25.751   4.776  21.852  1.00 66.98           C  
ATOM   1812  CG2 VAL A 229     -25.077   6.871  23.062  1.00 66.98           C  
ATOM   1813  N   ASN A 230     -28.821   6.156  20.572  1.00 67.80           N  
ATOM   1814  CA  ASN A 230     -29.821   5.466  19.765  1.00 67.80           C  
ATOM   1815  C   ASN A 230     -29.927   6.068  18.366  1.00 67.80           C  
ATOM   1816  O   ASN A 230     -30.079   5.342  17.383  1.00 67.80           O  
ATOM   1817  CB  ASN A 230     -31.185   5.495  20.459  1.00 67.80           C  
ATOM   1818  CG  ASN A 230     -31.260   4.547  21.640  1.00 67.80           C  
ATOM   1819  ND2 ASN A 230     -32.069   4.899  22.632  1.00 67.80           N  
ATOM   1820  OD1 ASN A 230     -30.594   3.509  21.661  1.00 67.80           O  
ATOM   1821  N   ARG A 231     -29.599   7.298  18.405  1.00 68.12           N  
ATOM   1822  CA  ARG A 231     -29.700   7.987  17.122  1.00 68.12           C  
ATOM   1823  C   ARG A 231     -28.494   7.682  16.241  1.00 68.12           C  
ATOM   1824  O   ARG A 231     -28.638   7.464  15.036  1.00 68.12           O  
ATOM   1825  CB  ARG A 231     -29.828   9.498  17.332  1.00 68.12           C  
ATOM   1826  CG  ARG A 231     -31.171   9.930  17.897  1.00 68.12           C  
ATOM   1827  CD  ARG A 231     -31.252  11.441  18.063  1.00 68.12           C  
ATOM   1828  NE  ARG A 231     -32.478  11.842  18.748  1.00 68.12           N  
ATOM   1829  CZ  ARG A 231     -32.690  13.041  19.284  1.00 68.12           C  
ATOM   1830  NH1 ARG A 231     -31.757  13.985  19.222  1.00 68.12           N1+
ATOM   1831  NH2 ARG A 231     -33.843  13.300  19.884  1.00 68.12           N  
ATOM   1832  N   ALA A 232     -27.259   7.726  16.879  1.00 72.14           N  
ATOM   1833  CA  ALA A 232     -26.050   7.321  16.166  1.00 72.14           C  
ATOM   1834  C   ALA A 232     -26.182   5.900  15.625  1.00 72.14           C  
ATOM   1835  O   ALA A 232     -25.786   5.623  14.490  1.00 72.14           O  
ATOM   1836  CB  ALA A 232     -24.832   7.427  17.082  1.00 72.14           C  
ATOM   1837  N   LEU A 233     -26.809   5.061  16.414  1.00 72.13           N  
ATOM   1838  CA  LEU A 233     -27.009   3.667  16.030  1.00 72.13           C  
ATOM   1839  C   LEU A 233     -27.934   3.564  14.822  1.00 72.13           C  
ATOM   1840  O   LEU A 233     -27.693   2.762  13.917  1.00 72.13           O  
ATOM   1841  CB  LEU A 233     -27.587   2.867  17.200  1.00 72.13           C  
ATOM   1842  CG  LEU A 233     -26.580   2.347  18.228  1.00 72.13           C  
ATOM   1843  CD1 LEU A 233     -27.296   1.935  19.510  1.00 72.13           C  
ATOM   1844  CD2 LEU A 233     -25.784   1.180  17.654  1.00 72.13           C  
ATOM   1845  N   THR A 234     -29.021   4.375  14.928  1.00 72.87           N  
ATOM   1846  CA  THR A 234     -29.962   4.367  13.814  1.00 72.87           C  
ATOM   1847  C   THR A 234     -29.270   4.783  12.518  1.00 72.87           C  
ATOM   1848  O   THR A 234     -29.498   4.182  11.466  1.00 72.87           O  
ATOM   1849  CB  THR A 234     -31.157   5.300  14.084  1.00 72.87           C  
ATOM   1850  CG2 THR A 234     -32.138   5.291  12.916  1.00 72.87           C  
ATOM   1851  OG1 THR A 234     -31.837   4.865  15.268  1.00 72.87           O  
ATOM   1852  N   LEU A 235     -28.302   5.659  12.680  1.00 70.98           N  
ATOM   1853  CA  LEU A 235     -27.598   6.179  11.512  1.00 70.98           C  
ATOM   1854  C   LEU A 235     -26.623   5.144  10.959  1.00 70.98           C  
ATOM   1855  O   LEU A 235     -26.515   4.975   9.742  1.00 70.98           O  
ATOM   1856  CB  LEU A 235     -26.848   7.465  11.867  1.00 70.98           C  
ATOM   1857  CG  LEU A 235     -27.705   8.715  12.077  1.00 70.98           C  
ATOM   1858  CD1 LEU A 235     -26.874   9.828  12.705  1.00 70.98           C  
ATOM   1859  CD2 LEU A 235     -28.314   9.174  10.756  1.00 70.98           C  
ATOM   1860  N   ILE A 236     -25.984   4.475  11.834  1.00 76.46           N  
ATOM   1861  CA  ILE A 236     -25.046   3.426  11.450  1.00 76.46           C  
ATOM   1862  C   ILE A 236     -25.799   2.286  10.766  1.00 76.46           C  
ATOM   1863  O   ILE A 236     -25.342   1.753   9.752  1.00 76.46           O  
ATOM   1864  CB  ILE A 236     -24.261   2.894  12.669  1.00 76.46           C  
ATOM   1865  CG1 ILE A 236     -23.287   3.960  13.184  1.00 76.46           C  
ATOM   1866  CG2 ILE A 236     -23.519   1.602  12.312  1.00 76.46           C  
ATOM   1867  CD1 ILE A 236     -22.590   3.586  14.484  1.00 76.46           C  
ATOM   1868  N   ARG A 237     -26.983   1.982  11.255  1.00 77.46           N  
ATOM   1869  CA  ARG A 237     -27.794   0.921  10.667  1.00 77.46           C  
ATOM   1870  C   ARG A 237     -28.189   1.263   9.235  1.00 77.46           C  
ATOM   1871  O   ARG A 237     -28.122   0.411   8.346  1.00 77.46           O  
ATOM   1872  CB  ARG A 237     -29.045   0.670  11.511  1.00 77.46           C  
ATOM   1873  CG  ARG A 237     -28.817  -0.265  12.688  1.00 77.46           C  
ATOM   1874  CD  ARG A 237     -30.107  -0.536  13.451  1.00 77.46           C  
ATOM   1875  NE  ARG A 237     -29.860  -1.296  14.674  1.00 77.46           N  
ATOM   1876  CZ  ARG A 237     -30.774  -1.549  15.605  1.00 77.46           C  
ATOM   1877  NH1 ARG A 237     -32.019  -1.105  15.473  1.00 77.46           N1+
ATOM   1878  NH2 ARG A 237     -30.442  -2.250  16.680  1.00 77.46           N  
ATOM   1879  N   ARG A 238     -28.457   2.411   9.009  1.00 71.23           N  
ATOM   1880  CA  ARG A 238     -28.869   2.816   7.669  1.00 71.23           C  
ATOM   1881  C   ARG A 238     -27.680   2.845   6.715  1.00 71.23           C  
ATOM   1882  O   ARG A 238     -27.804   2.470   5.548  1.00 71.23           O  
ATOM   1883  CB  ARG A 238     -29.546   4.187   7.705  1.00 71.23           C  
ATOM   1884  CG  ARG A 238     -30.920   4.181   8.356  1.00 71.23           C  
ATOM   1885  CD  ARG A 238     -31.951   3.473   7.488  1.00 71.23           C  
ATOM   1886  NE  ARG A 238     -33.269   3.462   8.118  1.00 71.23           N  
ATOM   1887  CZ  ARG A 238     -34.343   2.856   7.618  1.00 71.23           C  
ATOM   1888  NH1 ARG A 238     -34.276   2.198   6.467  1.00 71.23           N1+
ATOM   1889  NH2 ARG A 238     -35.493   2.909   8.274  1.00 71.23           N  
ATOM   1890  N   ALA A 239     -26.639   3.450   7.218  1.00 73.96           N  
ATOM   1891  CA  ALA A 239     -25.414   3.399   6.425  1.00 73.96           C  
ATOM   1892  C   ALA A 239     -25.058   1.962   6.055  1.00 73.96           C  
ATOM   1893  O   ALA A 239     -24.585   1.699   4.947  1.00 73.96           O  
ATOM   1894  CB  ALA A 239     -24.261   4.052   7.183  1.00 73.96           C  
ATOM   1895  N   GLN A 240     -25.344   1.103   6.994  1.00 79.64           N  
ATOM   1896  CA  GLN A 240     -25.117  -0.315   6.740  1.00 79.64           C  
ATOM   1897  C   GLN A 240     -26.005  -0.820   5.606  1.00 79.64           C  
ATOM   1898  O   GLN A 240     -25.562  -1.608   4.768  1.00 79.64           O  
ATOM   1899  CB  GLN A 240     -25.367  -1.134   8.007  1.00 79.64           C  
ATOM   1900  CG  GLN A 240     -24.917  -2.585   7.900  1.00 79.64           C  
ATOM   1901  CD  GLN A 240     -25.022  -3.330   9.218  1.00 79.64           C  
ATOM   1902  NE2 GLN A 240     -24.696  -4.618   9.198  1.00 79.64           N  
ATOM   1903  OE1 GLN A 240     -25.392  -2.753  10.245  1.00 79.64           O  
ATOM   1904  N   GLU A 241     -27.243  -0.428   5.670  1.00 78.97           N  
ATOM   1905  CA  GLU A 241     -28.161  -0.823   4.607  1.00 78.97           C  
ATOM   1906  C   GLU A 241     -27.671  -0.338   3.245  1.00 78.97           C  
ATOM   1907  O   GLU A 241     -27.749  -1.067   2.255  1.00 78.97           O  
ATOM   1908  CB  GLU A 241     -29.567  -0.283   4.882  1.00 78.97           C  
ATOM   1909  CG  GLU A 241     -30.282  -0.987   6.027  1.00 78.97           C  
ATOM   1910  CD  GLU A 241     -31.612  -0.344   6.388  1.00 78.97           C  
ATOM   1911  OE1 GLU A 241     -32.281  -0.821   7.333  1.00 78.97           O  
ATOM   1912  OE2 GLU A 241     -31.990   0.643   5.719  1.00 78.97           O1-
ATOM   1913  N   ALA A 242     -27.190   0.844   3.254  1.00 73.75           N  
ATOM   1914  CA  ALA A 242     -26.657   1.411   2.019  1.00 73.75           C  
ATOM   1915  C   ALA A 242     -25.431   0.635   1.544  1.00 73.75           C  
ATOM   1916  O   ALA A 242     -25.291   0.355   0.351  1.00 73.75           O  
ATOM   1917  CB  ALA A 242     -26.306   2.884   2.216  1.00 73.75           C  
ATOM   1918  N   ALA A 243     -24.591   0.350   2.496  1.00 79.03           N  
ATOM   1919  CA  ALA A 243     -23.403  -0.439   2.179  1.00 79.03           C  
ATOM   1920  C   ALA A 243     -23.785  -1.812   1.635  1.00 79.03           C  
ATOM   1921  O   ALA A 243     -23.159  -2.312   0.697  1.00 79.03           O  
ATOM   1922  CB  ALA A 243     -22.516  -0.587   3.412  1.00 79.03           C  
ATOM   1923  N   ASP A 244     -24.769  -2.414   2.268  1.00 81.23           N  
ATOM   1924  CA  ASP A 244     -25.264  -3.707   1.807  1.00 81.23           C  
ATOM   1925  C   ASP A 244     -25.758  -3.624   0.365  1.00 81.23           C  
ATOM   1926  O   ASP A 244     -25.508  -4.527  -0.437  1.00 81.23           O  
ATOM   1927  CB  ASP A 244     -26.386  -4.208   2.720  1.00 81.23           C  
ATOM   1928  CG  ASP A 244     -25.882  -4.701   4.064  1.00 81.23           C  
ATOM   1929  OD1 ASP A 244     -24.668  -4.964   4.201  1.00 81.23           O  
ATOM   1930  OD2 ASP A 244     -26.707  -4.831   4.995  1.00 81.23           O1-
ATOM   1931  N   GLN A 245     -26.422  -2.566   0.073  1.00 79.10           N  
ATOM   1932  CA  GLN A 245     -26.917  -2.369  -1.285  1.00 79.10           C  
ATOM   1933  C   GLN A 245     -25.764  -2.230  -2.276  1.00 79.10           C  
ATOM   1934  O   GLN A 245     -25.833  -2.749  -3.392  1.00 79.10           O  
ATOM   1935  CB  GLN A 245     -27.820  -1.136  -1.356  1.00 79.10           C  
ATOM   1936  CG  GLN A 245     -29.255  -1.400  -0.921  1.00 79.10           C  
ATOM   1937  CD  GLN A 245     -30.121  -0.156  -0.968  1.00 79.10           C  
ATOM   1938  NE2 GLN A 245     -31.381  -0.294  -0.571  1.00 79.10           N  
ATOM   1939  OE1 GLN A 245     -29.660   0.923  -1.358  1.00 79.10           O  
ATOM   1940  N   LEU A 246     -24.755  -1.490  -1.827  1.00 79.64           N  
ATOM   1941  CA  LEU A 246     -23.563  -1.328  -2.654  1.00 79.64           C  
ATOM   1942  C   LEU A 246     -22.899  -2.673  -2.921  1.00 79.64           C  
ATOM   1943  O   LEU A 246     -22.463  -2.944  -4.043  1.00 79.64           O  
ATOM   1944  CB  LEU A 246     -22.569  -0.379  -1.981  1.00 79.64           C  
ATOM   1945  CG  LEU A 246     -22.365   0.979  -2.654  1.00 79.64           C  
ATOM   1946  CD1 LEU A 246     -22.662   2.107  -1.671  1.00 79.64           C  
ATOM   1947  CD2 LEU A 246     -20.947   1.099  -3.200  1.00 79.64           C  
ATOM   1948  N   LEU A 247     -22.869  -3.482  -1.882  1.00 81.46           N  
ATOM   1949  CA  LEU A 247     -22.288  -4.815  -2.011  1.00 81.46           C  
ATOM   1950  C   LEU A 247     -23.094  -5.667  -2.985  1.00 81.46           C  
ATOM   1951  O   LEU A 247     -22.522  -6.383  -3.809  1.00 81.46           O  
ATOM   1952  CB  LEU A 247     -22.221  -5.505  -0.646  1.00 81.46           C  
ATOM   1953  CG  LEU A 247     -21.068  -5.088   0.268  1.00 81.46           C  
ATOM   1954  CD1 LEU A 247     -21.273  -5.653   1.670  1.00 81.46           C  
ATOM   1955  CD2 LEU A 247     -19.734  -5.548  -0.309  1.00 81.46           C  
ATOM   1956  N   GLU A 248     -24.352  -5.563  -2.799  1.00 81.05           N  
ATOM   1957  CA  GLU A 248     -25.236  -6.307  -3.691  1.00 81.05           C  
ATOM   1958  C   GLU A 248     -25.034  -5.890  -5.144  1.00 81.05           C  
ATOM   1959  O   GLU A 248     -24.987  -6.737  -6.038  1.00 81.05           O  
ATOM   1960  CB  GLU A 248     -26.700  -6.110  -3.284  1.00 81.05           C  
ATOM   1961  CG  GLU A 248     -27.661  -7.070  -3.968  1.00 81.05           C  
ATOM   1962  CD  GLU A 248     -29.049  -7.072  -3.347  1.00 81.05           C  
ATOM   1963  OE1 GLU A 248     -29.904  -7.883  -3.771  1.00 81.05           O  
ATOM   1964  OE2 GLU A 248     -29.285  -6.254  -2.429  1.00 81.05           O1-
ATOM   1965  N   HIS A 249     -24.927  -4.651  -5.305  1.00 74.77           N  
ATOM   1966  CA  HIS A 249     -24.653  -4.133  -6.640  1.00 74.77           C  
ATOM   1967  C   HIS A 249     -23.309  -4.632  -7.159  1.00 74.77           C  
ATOM   1968  O   HIS A 249     -23.193  -5.015  -8.326  1.00 74.77           O  
ATOM   1969  CB  HIS A 249     -24.679  -2.603  -6.637  1.00 74.77           C  
ATOM   1970  CG  HIS A 249     -24.419  -1.996  -7.978  1.00 74.77           C  
ATOM   1971  CD2 HIS A 249     -25.244  -1.771  -9.028  1.00 74.77           C  
ATOM   1972  ND1 HIS A 249     -23.175  -1.542  -8.360  1.00 74.77           N  
ATOM   1973  CE1 HIS A 249     -23.247  -1.062  -9.590  1.00 74.77           C  
ATOM   1974  NE2 HIS A 249     -24.491  -1.190 -10.018  1.00 74.77           N  
ATOM   1975  N   ALA A 250     -22.356  -4.537  -6.383  1.00 79.00           N  
ATOM   1976  CA  ALA A 250     -21.022  -5.005  -6.749  1.00 79.00           C  
ATOM   1977  C   ALA A 250     -21.049  -6.475  -7.155  1.00 79.00           C  
ATOM   1978  O   ALA A 250     -20.394  -6.871  -8.123  1.00 79.00           O  
ATOM   1979  CB  ALA A 250     -20.048  -4.793  -5.592  1.00 79.00           C  
ATOM   1980  N   ARG A 251     -21.848  -7.207  -6.504  1.00 78.93           N  
ATOM   1981  CA  ARG A 251     -21.977  -8.632  -6.794  1.00 78.93           C  
ATOM   1982  C   ARG A 251     -22.635  -8.858  -8.150  1.00 78.93           C  
ATOM   1983  O   ARG A 251     -22.160  -9.667  -8.949  1.00 78.93           O  
ATOM   1984  CB  ARG A 251     -22.783  -9.333  -5.697  1.00 78.93           C  
ATOM   1985  CG  ARG A 251     -22.804 -10.848  -5.822  1.00 78.93           C  
ATOM   1986  CD  ARG A 251     -23.577 -11.496  -4.682  1.00 78.93           C  
ATOM   1987  NE  ARG A 251     -23.730 -12.935  -4.884  1.00 78.93           N  
ATOM   1988  CZ  ARG A 251     -24.348 -13.757  -4.040  1.00 78.93           C  
ATOM   1989  NH1 ARG A 251     -24.886 -13.298  -2.916  1.00 78.93           N1+
ATOM   1990  NH2 ARG A 251     -24.429 -15.049  -4.324  1.00 78.93           N  
ATOM   1991  N   LYS A 252     -23.704  -8.121  -8.343  1.00 76.71           N  
ATOM   1992  CA  LYS A 252     -24.473  -8.279  -9.574  1.00 76.71           C  
ATOM   1993  C   LYS A 252     -23.683  -7.787 -10.783  1.00 76.71           C  
ATOM   1994  O   LYS A 252     -23.743  -8.388 -11.857  1.00 76.71           O  
ATOM   1995  CB  LYS A 252     -25.803  -7.531  -9.476  1.00 76.71           C  
ATOM   1996  CG  LYS A 252     -26.811  -8.179  -8.538  1.00 76.71           C  
ATOM   1997  CD  LYS A 252     -28.129  -7.416  -8.521  1.00 76.71           C  
ATOM   1998  CE  LYS A 252     -29.132  -8.053  -7.568  1.00 76.71           C  
ATOM   1999  NZ  LYS A 252     -30.401  -7.269  -7.495  1.00 76.71           N1+
ATOM   2000  N   SER A 253     -22.886  -6.770 -10.513  1.00 78.33           N  
ATOM   2001  CA  SER A 253     -22.174  -6.168 -11.637  1.00 78.33           C  
ATOM   2002  C   SER A 253     -20.899  -6.939 -11.959  1.00 78.33           C  
ATOM   2003  O   SER A 253     -20.417  -6.903 -13.094  1.00 78.33           O  
ATOM   2004  CB  SER A 253     -21.836  -4.707 -11.336  1.00 78.33           C  
ATOM   2005  OG  SER A 253     -20.858  -4.617 -10.316  1.00 78.33           O  
ATOM   2006  N   GLY A 254     -20.439  -7.720 -11.032  1.00 78.35           N  
ATOM   2007  CA  GLY A 254     -19.159  -8.401 -11.149  1.00 78.35           C  
ATOM   2008  C   GLY A 254     -17.980  -7.448 -11.220  1.00 78.35           C  
ATOM   2009  O   GLY A 254     -16.863  -7.858 -11.543  1.00 78.35           O  
ATOM   2010  N   ASP A 255     -18.242  -6.168 -10.994  1.00 78.41           N  
ATOM   2011  CA  ASP A 255     -17.181  -5.170 -11.086  1.00 78.41           C  
ATOM   2012  C   ASP A 255     -16.321  -5.165  -9.825  1.00 78.41           C  
ATOM   2013  O   ASP A 255     -16.800  -4.823  -8.741  1.00 78.41           O  
ATOM   2014  CB  ASP A 255     -17.773  -3.779 -11.324  1.00 78.41           C  
ATOM   2015  CG  ASP A 255     -16.716  -2.721 -11.587  1.00 78.41           C  
ATOM   2016  OD1 ASP A 255     -15.519  -2.983 -11.343  1.00 78.41           O  
ATOM   2017  OD2 ASP A 255     -17.085  -1.616 -12.040  1.00 78.41           O1-
ATOM   2018  N   PRO A 256     -15.033  -5.485  -9.930  1.00 75.41           N  
ATOM   2019  CA  PRO A 256     -14.144  -5.549  -8.767  1.00 75.41           C  
ATOM   2020  C   PRO A 256     -13.949  -4.190  -8.099  1.00 75.41           C  
ATOM   2021  O   PRO A 256     -13.763  -4.118  -6.882  1.00 75.41           O  
ATOM   2022  CB  PRO A 256     -12.828  -6.061  -9.359  1.00 75.41           C  
ATOM   2023  CG  PRO A 256     -13.204  -6.639 -10.685  1.00 75.41           C  
ATOM   2024  CD  PRO A 256     -14.500  -6.021 -11.124  1.00 75.41           C  
ATOM   2025  N   GLU A 257     -13.972  -3.084  -8.853  1.00 79.55           N  
ATOM   2026  CA  GLU A 257     -13.761  -1.747  -8.307  1.00 79.55           C  
ATOM   2027  C   GLU A 257     -14.908  -1.338  -7.387  1.00 79.55           C  
ATOM   2028  O   GLU A 257     -14.683  -0.749  -6.328  1.00 79.55           O  
ATOM   2029  CB  GLU A 257     -13.602  -0.724  -9.436  1.00 79.55           C  
ATOM   2030  CG  GLU A 257     -12.295  -0.854 -10.203  1.00 79.55           C  
ATOM   2031  CD  GLU A 257     -12.122   0.207 -11.279  1.00 79.55           C  
ATOM   2032  OE1 GLU A 257     -11.056   0.239 -11.935  1.00 79.55           O  
ATOM   2033  OE2 GLU A 257     -13.060   1.014 -11.465  1.00 79.55           O1-
ATOM   2034  N   VAL A 258     -16.150  -1.613  -7.862  1.00 76.93           N  
ATOM   2035  CA  VAL A 258     -17.325  -1.317  -7.050  1.00 76.93           C  
ATOM   2036  C   VAL A 258     -17.296  -2.154  -5.773  1.00 76.93           C  
ATOM   2037  O   VAL A 258     -17.639  -1.664  -4.694  1.00 76.93           O  
ATOM   2038  CB  VAL A 258     -18.634  -1.580  -7.830  1.00 76.93           C  
ATOM   2039  CG1 VAL A 258     -19.851  -1.336  -6.939  1.00 76.93           C  
ATOM   2040  CG2 VAL A 258     -18.696  -0.701  -9.076  1.00 76.93           C  
ATOM   2041  N   TRP A 259     -16.893  -3.388  -6.007  1.00 80.47           N  
ATOM   2042  CA  TRP A 259     -16.743  -4.285  -4.866  1.00 80.47           C  
ATOM   2043  C   TRP A 259     -15.774  -3.707  -3.842  1.00 80.47           C  
ATOM   2044  O   TRP A 259     -16.062  -3.692  -2.643  1.00 80.47           O  
ATOM   2045  CB  TRP A 259     -16.260  -5.664  -5.325  1.00 80.47           C  
ATOM   2046  CG  TRP A 259     -16.256  -6.700  -4.242  1.00 80.47           C  
ATOM   2047  CD1 TRP A 259     -15.239  -6.978  -3.371  1.00 80.47           C  
ATOM   2048  CD2 TRP A 259     -17.319  -7.600  -3.917  1.00 80.47           C  
ATOM   2049  CE2 TRP A 259     -16.878  -8.397  -2.837  1.00 80.47           C  
ATOM   2050  CE3 TRP A 259     -18.604  -7.811  -4.435  1.00 80.47           C  
ATOM   2051  NE1 TRP A 259     -15.607  -7.997  -2.523  1.00 80.47           N  
ATOM   2052  CZ2 TRP A 259     -17.678  -9.389  -2.265  1.00 80.47           C  
ATOM   2053  CZ3 TRP A 259     -19.400  -8.798  -3.865  1.00 80.47           C  
ATOM   2054  CH2 TRP A 259     -18.931  -9.573  -2.791  1.00 80.47           C  
ATOM   2055  N   GLU A 260     -14.625  -3.284  -4.269  1.00 81.29           N  
ATOM   2056  CA  GLU A 260     -13.612  -2.699  -3.395  1.00 81.29           C  
ATOM   2057  C   GLU A 260     -14.157  -1.480  -2.657  1.00 81.29           C  
ATOM   2058  O   GLU A 260     -13.898  -1.302  -1.465  1.00 81.29           O  
ATOM   2059  CB  GLU A 260     -12.368  -2.313  -4.199  1.00 81.29           C  
ATOM   2060  CG  GLU A 260     -11.162  -1.966  -3.336  1.00 81.29           C  
ATOM   2061  CD  GLU A 260      -9.894  -1.737  -4.143  1.00 81.29           C  
ATOM   2062  OE1 GLU A 260      -8.834  -1.453  -3.540  1.00 81.29           O  
ATOM   2063  OE2 GLU A 260      -9.961  -1.842  -5.388  1.00 81.29           O1-
ATOM   2064  N   LEU A 261     -14.856  -0.687  -3.411  1.00 80.94           N  
ATOM   2065  CA  LEU A 261     -15.446   0.514  -2.830  1.00 80.94           C  
ATOM   2066  C   LEU A 261     -16.453   0.154  -1.743  1.00 80.94           C  
ATOM   2067  O   LEU A 261     -16.465   0.770  -0.674  1.00 80.94           O  
ATOM   2068  CB  LEU A 261     -16.126   1.356  -3.913  1.00 80.94           C  
ATOM   2069  CG  LEU A 261     -16.519   2.780  -3.518  1.00 80.94           C  
ATOM   2070  CD1 LEU A 261     -15.565   3.787  -4.150  1.00 80.94           C  
ATOM   2071  CD2 LEU A 261     -17.959   3.071  -3.927  1.00 80.94           C  
ATOM   2072  N   ALA A 262     -17.272  -0.787  -1.972  1.00 80.78           N  
ATOM   2073  CA  ALA A 262     -18.278  -1.232  -1.010  1.00 80.78           C  
ATOM   2074  C   ALA A 262     -17.623  -1.765   0.261  1.00 80.78           C  
ATOM   2075  O   ALA A 262     -18.064  -1.455   1.370  1.00 80.78           O  
ATOM   2076  CB  ALA A 262     -19.172  -2.302  -1.633  1.00 80.78           C  
ATOM   2077  N   ILE A 263     -16.588  -2.532   0.104  1.00 81.60           N  
ATOM   2078  CA  ILE A 263     -15.878  -3.124   1.233  1.00 81.60           C  
ATOM   2079  C   ILE A 263     -15.240  -2.023   2.077  1.00 81.60           C  
ATOM   2080  O   ILE A 263     -15.285  -2.070   3.308  1.00 81.60           O  
ATOM   2081  CB  ILE A 263     -14.804  -4.130   0.763  1.00 81.60           C  
ATOM   2082  CG1 ILE A 263     -15.465  -5.362   0.133  1.00 81.60           C  
ATOM   2083  CG2 ILE A 263     -13.893  -4.530   1.926  1.00 81.60           C  
ATOM   2084  CD1 ILE A 263     -14.479  -6.428  -0.324  1.00 81.60           C  
ATOM   2085  N   ARG A 264     -14.615  -1.051   1.354  1.00 81.95           N  
ATOM   2086  CA  ARG A 264     -13.999   0.061   2.071  1.00 81.95           C  
ATOM   2087  C   ARG A 264     -15.032   0.819   2.898  1.00 81.95           C  
ATOM   2088  O   ARG A 264     -14.750   1.235   4.024  1.00 81.95           O  
ATOM   2089  CB  ARG A 264     -13.308   1.015   1.094  1.00 81.95           C  
ATOM   2090  CG  ARG A 264     -11.962   0.514   0.593  1.00 81.95           C  
ATOM   2091  CD  ARG A 264     -11.259   1.553  -0.269  1.00 81.95           C  
ATOM   2092  NE  ARG A 264     -10.229   0.950  -1.109  1.00 81.95           N  
ATOM   2093  CZ  ARG A 264      -9.531   1.598  -2.036  1.00 81.95           C  
ATOM   2094  NH1 ARG A 264      -9.738   2.890  -2.261  1.00 81.95           N1+
ATOM   2095  NH2 ARG A 264      -8.617   0.951  -2.745  1.00 81.95           N  
ATOM   2096  N   LEU A 265     -16.183   0.977   2.296  1.00 81.07           N  
ATOM   2097  CA  LEU A 265     -17.256   1.668   3.003  1.00 81.07           C  
ATOM   2098  C   LEU A 265     -17.706   0.872   4.223  1.00 81.07           C  
ATOM   2099  O   LEU A 265     -17.929   1.441   5.293  1.00 81.07           O  
ATOM   2100  CB  LEU A 265     -18.445   1.907   2.069  1.00 81.07           C  
ATOM   2101  CG  LEU A 265     -19.599   2.734   2.639  1.00 81.07           C  
ATOM   2102  CD1 LEU A 265     -19.128   4.147   2.969  1.00 81.07           C  
ATOM   2103  CD2 LEU A 265     -20.767   2.771   1.658  1.00 81.07           C  
ATOM   2104  N   VAL A 266     -17.844  -0.428   4.066  1.00 81.59           N  
ATOM   2105  CA  VAL A 266     -18.217  -1.298   5.175  1.00 81.59           C  
ATOM   2106  C   VAL A 266     -17.168  -1.205   6.281  1.00 81.59           C  
ATOM   2107  O   VAL A 266     -17.509  -1.120   7.463  1.00 81.59           O  
ATOM   2108  CB  VAL A 266     -18.381  -2.765   4.718  1.00 81.59           C  
ATOM   2109  CG1 VAL A 266     -18.552  -3.691   5.921  1.00 81.59           C  
ATOM   2110  CG2 VAL A 266     -19.566  -2.897   3.764  1.00 81.59           C  
ATOM   2111  N   ALA A 267     -15.919  -1.273   5.908  1.00 79.85           N  
ATOM   2112  CA  ALA A 267     -14.830  -1.155   6.876  1.00 79.85           C  
ATOM   2113  C   ALA A 267     -14.928   0.152   7.655  1.00 79.85           C  
ATOM   2114  O   ALA A 267     -14.757   0.169   8.876  1.00 79.85           O  
ATOM   2115  CB  ALA A 267     -13.479  -1.252   6.171  1.00 79.85           C  
ATOM   2116  N   ARG A 268     -15.162   1.195   6.948  1.00 80.20           N  
ATOM   2117  CA  ARG A 268     -15.276   2.496   7.599  1.00 80.20           C  
ATOM   2118  C   ARG A 268     -16.476   2.534   8.539  1.00 80.20           C  
ATOM   2119  O   ARG A 268     -16.412   3.143   9.610  1.00 80.20           O  
ATOM   2120  CB  ARG A 268     -15.393   3.610   6.556  1.00 80.20           C  
ATOM   2121  CG  ARG A 268     -15.282   5.011   7.136  1.00 80.20           C  
ATOM   2122  CD  ARG A 268     -13.878   5.299   7.650  1.00 80.20           C  
ATOM   2123  NE  ARG A 268     -13.733   6.691   8.068  1.00 80.20           N  
ATOM   2124  CZ  ARG A 268     -12.770   7.145   8.867  1.00 80.20           C  
ATOM   2125  NH1 ARG A 268     -11.846   6.324   9.352  1.00 80.20           N1+
ATOM   2126  NH2 ARG A 268     -12.732   8.431   9.184  1.00 80.20           N  
ATOM   2127  N   LEU A 269     -17.577   1.968   8.128  1.00 80.89           N  
ATOM   2128  CA  LEU A 269     -18.777   1.878   8.953  1.00 80.89           C  
ATOM   2129  C   LEU A 269     -18.485   1.143  10.258  1.00 80.89           C  
ATOM   2130  O   LEU A 269     -18.909   1.580  11.330  1.00 80.89           O  
ATOM   2131  CB  LEU A 269     -19.900   1.166   8.193  1.00 80.89           C  
ATOM   2132  CG  LEU A 269     -20.696   2.020   7.205  1.00 80.89           C  
ATOM   2133  CD1 LEU A 269     -21.527   1.131   6.287  1.00 80.89           C  
ATOM   2134  CD2 LEU A 269     -21.585   3.010   7.949  1.00 80.89           C  
ATOM   2135  N   VAL A 270     -17.791   0.079  10.128  1.00 78.04           N  
ATOM   2136  CA  VAL A 270     -17.425  -0.720  11.292  1.00 78.04           C  
ATOM   2137  C   VAL A 270     -16.555   0.109  12.235  1.00 78.04           C  
ATOM   2138  O   VAL A 270     -16.761   0.098  13.452  1.00 78.04           O  
ATOM   2139  CB  VAL A 270     -16.685  -2.014  10.884  1.00 78.04           C  
ATOM   2140  CG1 VAL A 270     -16.109  -2.717  12.111  1.00 78.04           C  
ATOM   2141  CG2 VAL A 270     -17.624  -2.946  10.121  1.00 78.04           C  
ATOM   2142  N   GLU A 271     -15.622   0.772  11.608  1.00 79.74           N  
ATOM   2143  CA  GLU A 271     -14.745   1.629  12.401  1.00 79.74           C  
ATOM   2144  C   GLU A 271     -15.541   2.703  13.135  1.00 79.74           C  
ATOM   2145  O   GLU A 271     -15.298   2.966  14.315  1.00 79.74           O  
ATOM   2146  CB  GLU A 271     -13.680   2.276  11.513  1.00 79.74           C  
ATOM   2147  CG  GLU A 271     -12.581   2.986  12.291  1.00 79.74           C  
ATOM   2148  CD  GLU A 271     -11.486   3.552  11.401  1.00 79.74           C  
ATOM   2149  OE1 GLU A 271     -10.488   4.089  11.933  1.00 79.74           O  
ATOM   2150  OE2 GLU A 271     -11.628   3.460  10.162  1.00 79.74           O1-
ATOM   2151  N   ALA A 272     -16.414   3.302  12.388  1.00 77.57           N  
ATOM   2152  CA  ALA A 272     -17.247   4.346  12.978  1.00 77.57           C  
ATOM   2153  C   ALA A 272     -18.117   3.785  14.099  1.00 77.57           C  
ATOM   2154  O   ALA A 272     -18.250   4.403  15.158  1.00 77.57           O  
ATOM   2155  CB  ALA A 272     -18.118   4.999  11.909  1.00 77.57           C  
ATOM   2156  N   ALA A 273     -18.692   2.637  13.812  1.00 78.29           N  
ATOM   2157  CA  ALA A 273     -19.521   1.971  14.813  1.00 78.29           C  
ATOM   2158  C   ALA A 273     -18.708   1.626  16.057  1.00 78.29           C  
ATOM   2159  O   ALA A 273     -19.189   1.780  17.183  1.00 78.29           O  
ATOM   2160  CB  ALA A 273     -20.154   0.711  14.228  1.00 78.29           C  
ATOM   2161  N   ALA A 274     -17.486   1.119  15.858  1.00 77.12           N  
ATOM   2162  CA  ALA A 274     -16.591   0.774  16.959  1.00 77.12           C  
ATOM   2163  C   ALA A 274     -16.265   2.001  17.806  1.00 77.12           C  
ATOM   2164  O   ALA A 274     -16.237   1.923  19.036  1.00 77.12           O  
ATOM   2165  CB  ALA A 274     -15.306   0.146  16.423  1.00 77.12           C  
ATOM   2166  N   LYS A 275     -16.048   3.116  17.119  1.00 78.20           N  
ATOM   2167  CA  LYS A 275     -15.719   4.348  17.833  1.00 78.20           C  
ATOM   2168  C   LYS A 275     -16.905   4.835  18.662  1.00 78.20           C  
ATOM   2169  O   LYS A 275     -16.730   5.309  19.786  1.00 78.20           O  
ATOM   2170  CB  LYS A 275     -15.282   5.437  16.853  1.00 78.20           C  
ATOM   2171  CG  LYS A 275     -13.888   5.231  16.280  1.00 78.20           C  
ATOM   2172  CD  LYS A 275     -13.488   6.373  15.356  1.00 78.20           C  
ATOM   2173  CE  LYS A 275     -12.099   6.161  14.770  1.00 78.20           C  
ATOM   2174  NZ  LYS A 275     -11.730   7.245  13.811  1.00 78.20           N1+
ATOM   2175  N   VAL A 276     -18.057   4.653  18.070  1.00 73.61           N  
ATOM   2176  CA  VAL A 276     -19.272   5.031  18.784  1.00 73.61           C  
ATOM   2177  C   VAL A 276     -19.488   4.092  19.970  1.00 73.61           C  
ATOM   2178  O   VAL A 276     -19.828   4.538  21.069  1.00 73.61           O  
ATOM   2179  CB  VAL A 276     -20.507   5.008  17.856  1.00 73.61           C  
ATOM   2180  CG1 VAL A 276     -21.787   5.255  18.653  1.00 73.61           C  
ATOM   2181  CG2 VAL A 276     -20.358   6.046  16.745  1.00 73.61           C  
ATOM   2182  N   ALA A 277     -19.223   2.788  19.720  1.00 74.16           N  
ATOM   2183  CA  ALA A 277     -19.381   1.776  20.762  1.00 74.16           C  
ATOM   2184  C   ALA A 277     -18.399   2.010  21.907  1.00 74.16           C  
ATOM   2185  O   ALA A 277     -18.727   1.773  23.072  1.00 74.16           O  
ATOM   2186  CB  ALA A 277     -19.192   0.378  20.179  1.00 74.16           C  
ATOM   2187  N   ALA A 278     -17.094   2.327  21.601  1.00 72.72           N  
ATOM   2188  CA  ALA A 278     -16.055   2.553  22.604  1.00 72.72           C  
ATOM   2189  C   ALA A 278     -16.447   3.683  23.553  1.00 72.72           C  
ATOM   2190  O   ALA A 278     -15.986   3.729  24.696  1.00 72.72           O  
ATOM   2191  CB  ALA A 278     -14.723   2.867  21.929  1.00 72.72           C  
ATOM   2192  N   ASN A 279     -17.392   4.430  23.089  1.00 68.45           N  
ATOM   2193  CA  ASN A 279     -17.746   5.597  23.891  1.00 68.45           C  
ATOM   2194  C   ASN A 279     -19.077   5.400  24.610  1.00 68.45           C  
ATOM   2195  O   ASN A 279     -19.607   6.336  25.211  1.00 68.45           O  
ATOM   2196  CB  ASN A 279     -17.794   6.852  23.018  1.00 68.45           C  
ATOM   2197  CG  ASN A 279     -16.428   7.253  22.496  1.00 68.45           C  
ATOM   2198  ND2 ASN A 279     -16.373   7.660  21.234  1.00 68.45           N  
ATOM   2199  OD1 ASN A 279     -15.432   7.197  23.221  1.00 68.45           O  
ATOM   2200  N   MET A 280     -19.583   4.112  24.676  1.00 66.56           N  
ATOM   2201  CA  MET A 280     -20.886   3.811  25.262  1.00 66.56           C  
ATOM   2202  C   MET A 280     -20.731   3.028  26.562  1.00 66.56           C  
ATOM   2203  O   MET A 280     -19.859   2.164  26.671  1.00 66.56           O  
ATOM   2204  CB  MET A 280     -21.749   3.020  24.275  1.00 66.56           C  
ATOM   2205  CG  MET A 280     -22.093   3.789  23.010  1.00 66.56           C  
ATOM   2206  SD  MET A 280     -23.163   2.825  21.872  1.00 66.56           S  
ATOM   2207  CE  MET A 280     -24.753   2.962  22.733  1.00 66.56           C  
ATOM   2208  N   SER A 281     -21.472   3.456  27.675  1.00 64.78           N  
ATOM   2209  CA  SER A 281     -21.488   2.672  28.906  1.00 64.78           C  
ATOM   2210  C   SER A 281     -22.584   1.611  28.872  1.00 64.78           C  
ATOM   2211  O   SER A 281     -22.481   0.584  29.545  1.00 64.78           O  
ATOM   2212  CB  SER A 281     -21.687   3.583  30.118  1.00 64.78           C  
ATOM   2213  OG  SER A 281     -22.856   4.371  29.971  1.00 64.78           O  
ATOM   2214  N   ASP A 282     -23.473   1.835  27.932  1.00 69.00           N  
ATOM   2215  CA  ASP A 282     -24.636   0.953  27.927  1.00 69.00           C  
ATOM   2216  C   ASP A 282     -24.306  -0.388  27.274  1.00 69.00           C  
ATOM   2217  O   ASP A 282     -23.896  -0.435  26.113  1.00 69.00           O  
ATOM   2218  CB  ASP A 282     -25.810   1.615  27.202  1.00 69.00           C  
ATOM   2219  CG  ASP A 282     -27.147   0.974  27.529  1.00 69.00           C  
ATOM   2220  OD1 ASP A 282     -27.167  -0.163  28.046  1.00 69.00           O  
ATOM   2221  OD2 ASP A 282     -28.189   1.611  27.263  1.00 69.00           O1-
ATOM   2222  N   GLU A 283     -24.419  -1.493  28.007  1.00 74.20           N  
ATOM   2223  CA  GLU A 283     -24.072  -2.851  27.602  1.00 74.20           C  
ATOM   2224  C   GLU A 283     -24.996  -3.349  26.495  1.00 74.20           C  
ATOM   2225  O   GLU A 283     -24.552  -4.026  25.565  1.00 74.20           O  
ATOM   2226  CB  GLU A 283     -24.127  -3.802  28.801  1.00 74.20           C  
ATOM   2227  CG  GLU A 283     -22.998  -4.822  28.828  1.00 74.20           C  
ATOM   2228  CD  GLU A 283     -22.946  -5.622  30.120  1.00 74.20           C  
ATOM   2229  OE1 GLU A 283     -22.060  -6.497  30.256  1.00 74.20           O  
ATOM   2230  OE2 GLU A 283     -23.797  -5.374  31.002  1.00 74.20           O1-
ATOM   2231  N   GLN A 284     -26.316  -3.011  26.542  1.00 70.22           N  
ATOM   2232  CA  GLN A 284     -27.270  -3.488  25.547  1.00 70.22           C  
ATOM   2233  C   GLN A 284     -26.992  -2.873  24.179  1.00 70.22           C  
ATOM   2234  O   GLN A 284     -27.013  -3.570  23.162  1.00 70.22           O  
ATOM   2235  CB  GLN A 284     -28.702  -3.175  25.983  1.00 70.22           C  
ATOM   2236  CG  GLN A 284     -29.276  -4.176  26.977  1.00 70.22           C  
ATOM   2237  CD  GLN A 284     -30.682  -3.820  27.423  1.00 70.22           C  
ATOM   2238  NE2 GLN A 284     -31.385  -4.790  27.998  1.00 70.22           N  
ATOM   2239  OE1 GLN A 284     -31.132  -2.683  27.253  1.00 70.22           O  
ATOM   2240  N   GLN A 285     -26.758  -1.594  24.109  1.00 67.62           N  
ATOM   2241  CA  GLN A 285     -26.443  -0.912  22.858  1.00 67.62           C  
ATOM   2242  C   GLN A 285     -25.078  -1.338  22.328  1.00 67.62           C  
ATOM   2243  O   GLN A 285     -24.899  -1.502  21.119  1.00 67.62           O  
ATOM   2244  CB  GLN A 285     -26.482   0.605  23.048  1.00 67.62           C  
ATOM   2245  CG  GLN A 285     -27.882   1.160  23.273  1.00 67.62           C  
ATOM   2246  CD  GLN A 285     -27.888   2.658  23.512  1.00 67.62           C  
ATOM   2247  NE2 GLN A 285     -29.039   3.289  23.299  1.00 67.62           N  
ATOM   2248  OE1 GLN A 285     -26.867   3.245  23.886  1.00 67.62           O  
ATOM   2249  N   ASN A 286     -24.204  -1.633  23.256  1.00 67.93           N  
ATOM   2250  CA  ASN A 286     -22.882  -2.132  22.891  1.00 67.93           C  
ATOM   2251  C   ASN A 286     -22.967  -3.502  22.223  1.00 67.93           C  
ATOM   2252  O   ASN A 286     -22.221  -3.787  21.284  1.00 67.93           O  
ATOM   2253  CB  ASN A 286     -21.974  -2.196  24.120  1.00 67.93           C  
ATOM   2254  CG  ASN A 286     -20.503  -2.272  23.756  1.00 67.93           C  
ATOM   2255  ND2 ASN A 286     -19.681  -1.489  24.445  1.00 67.93           N  
ATOM   2256  OD1 ASN A 286     -20.111  -3.027  22.863  1.00 67.93           O  
ATOM   2257  N   THR A 287     -23.968  -4.254  22.618  1.00 76.64           N  
ATOM   2258  CA  THR A 287     -24.143  -5.591  22.064  1.00 76.64           C  
ATOM   2259  C   THR A 287     -24.669  -5.520  20.634  1.00 76.64           C  
ATOM   2260  O   THR A 287     -24.221  -6.269  19.763  1.00 76.64           O  
ATOM   2261  CB  THR A 287     -25.104  -6.432  22.926  1.00 76.64           C  
ATOM   2262  CG2 THR A 287     -25.266  -7.838  22.358  1.00 76.64           C  
ATOM   2263  OG1 THR A 287     -24.584  -6.524  24.258  1.00 76.64           O  
ATOM   2264  N   GLN A 288     -25.597  -4.641  20.406  1.00 75.18           N  
ATOM   2265  CA  GLN A 288     -26.146  -4.464  19.066  1.00 75.18           C  
ATOM   2266  C   GLN A 288     -25.068  -4.018  18.083  1.00 75.18           C  
ATOM   2267  O   GLN A 288     -25.007  -4.509  16.954  1.00 75.18           O  
ATOM   2268  CB  GLN A 288     -27.292  -3.450  19.085  1.00 75.18           C  
ATOM   2269  CG  GLN A 288     -28.556  -3.962  19.762  1.00 75.18           C  
ATOM   2270  CD  GLN A 288     -29.670  -2.934  19.779  1.00 75.18           C  
ATOM   2271  NE2 GLN A 288     -30.894  -3.388  20.027  1.00 75.18           N  
ATOM   2272  OE1 GLN A 288     -29.434  -1.739  19.573  1.00 75.18           O  
ATOM   2273  N   LEU A 289     -24.213  -3.045  18.536  1.00 73.24           N  
ATOM   2274  CA  LEU A 289     -23.129  -2.552  17.693  1.00 73.24           C  
ATOM   2275  C   LEU A 289     -22.106  -3.651  17.425  1.00 73.24           C  
ATOM   2276  O   LEU A 289     -21.612  -3.783  16.303  1.00 73.24           O  
ATOM   2277  CB  LEU A 289     -22.444  -1.350  18.349  1.00 73.24           C  
ATOM   2278  CG  LEU A 289     -23.119   0.008  18.148  1.00 73.24           C  
ATOM   2279  CD1 LEU A 289     -22.542   1.034  19.116  1.00 73.24           C  
ATOM   2280  CD2 LEU A 289     -22.959   0.476  16.706  1.00 73.24           C  
ATOM   2281  N   ARG A 290     -21.884  -4.413  18.401  1.00 77.22           N  
ATOM   2282  CA  ARG A 290     -20.938  -5.514  18.253  1.00 77.22           C  
ATOM   2283  C   ARG A 290     -21.454  -6.548  17.257  1.00 77.22           C  
ATOM   2284  O   ARG A 290     -20.677  -7.121  16.490  1.00 77.22           O  
ATOM   2285  CB  ARG A 290     -20.670  -6.177  19.606  1.00 77.22           C  
ATOM   2286  CG  ARG A 290     -19.804  -5.345  20.538  1.00 77.22           C  
ATOM   2287  CD  ARG A 290     -19.470  -6.097  21.818  1.00 77.22           C  
ATOM   2288  NE  ARG A 290     -18.717  -5.264  22.752  1.00 77.22           N  
ATOM   2289  CZ  ARG A 290     -17.965  -5.728  23.745  1.00 77.22           C  
ATOM   2290  NH1 ARG A 290     -17.850  -7.034  23.956  1.00 77.22           N1+
ATOM   2291  NH2 ARG A 290     -17.323  -4.880  24.536  1.00 77.22           N  
ATOM   2292  N   ARG A 291     -22.801  -6.673  17.363  1.00 78.41           N  
ATOM   2293  CA  ARG A 291     -23.403  -7.601  16.412  1.00 78.41           C  
ATOM   2294  C   ARG A 291     -23.257  -7.090  14.982  1.00 78.41           C  
ATOM   2295  O   ARG A 291     -22.948  -7.860  14.071  1.00 78.41           O  
ATOM   2296  CB  ARG A 291     -24.881  -7.826  16.739  1.00 78.41           C  
ATOM   2297  CG  ARG A 291     -25.114  -8.744  17.928  1.00 78.41           C  
ATOM   2298  CD  ARG A 291     -26.598  -8.995  18.162  1.00 78.41           C  
ATOM   2299  NE  ARG A 291     -26.834  -9.687  19.427  1.00 78.41           N  
ATOM   2300  CZ  ARG A 291     -28.031  -9.882  19.972  1.00 78.41           C  
ATOM   2301  NH1 ARG A 291     -29.130  -9.438  19.373  1.00 78.41           N1+
ATOM   2302  NH2 ARG A 291     -28.132 -10.524  21.127  1.00 78.41           N  
ATOM   2303  N   LEU A 292     -23.476  -5.855  14.878  1.00 70.32           N  
ATOM   2304  CA  LEU A 292     -23.363  -5.234  13.563  1.00 70.32           C  
ATOM   2305  C   LEU A 292     -21.930  -5.313  13.046  1.00 70.32           C  
ATOM   2306  O   LEU A 292     -21.705  -5.606  11.870  1.00 70.32           O  
ATOM   2307  CB  LEU A 292     -23.820  -3.775  13.617  1.00 70.32           C  
ATOM   2308  CG  LEU A 292     -25.331  -3.537  13.640  1.00 70.32           C  
ATOM   2309  CD1 LEU A 292     -25.633  -2.076  13.955  1.00 70.32           C  
ATOM   2310  CD2 LEU A 292     -25.957  -3.943  12.309  1.00 70.32           C  
ATOM   2311  N   ILE A 293     -21.026  -5.066  13.870  1.00 73.99           N  
ATOM   2312  CA  ILE A 293     -19.607  -5.143  13.541  1.00 73.99           C  
ATOM   2313  C   ILE A 293     -19.247  -6.572  13.142  1.00 73.99           C  
ATOM   2314  O   ILE A 293     -18.546  -6.789  12.152  1.00 73.99           O  
ATOM   2315  CB  ILE A 293     -18.727  -4.679  14.724  1.00 73.99           C  
ATOM   2316  CG1 ILE A 293     -18.899  -3.174  14.960  1.00 73.99           C  
ATOM   2317  CG2 ILE A 293     -17.257  -5.029  14.473  1.00 73.99           C  
ATOM   2318  CD1 ILE A 293     -18.220  -2.664  16.223  1.00 73.99           C  
ATOM   2319  N   ALA A 294     -19.707  -7.521  13.910  1.00 76.21           N  
ATOM   2320  CA  ALA A 294     -19.438  -8.933  13.649  1.00 76.21           C  
ATOM   2321  C   ALA A 294     -19.983  -9.351  12.286  1.00 76.21           C  
ATOM   2322  O   ALA A 294     -19.318 -10.076  11.541  1.00 76.21           O  
ATOM   2323  CB  ALA A 294     -20.043  -9.801  14.750  1.00 76.21           C  
ATOM   2324  N   LYS A 295     -21.188  -8.908  12.038  1.00 74.73           N  
ATOM   2325  CA  LYS A 295     -21.789  -9.206  10.741  1.00 74.73           C  
ATOM   2326  C   LYS A 295     -20.937  -8.658   9.601  1.00 74.73           C  
ATOM   2327  O   LYS A 295     -20.701  -9.349   8.607  1.00 74.73           O  
ATOM   2328  CB  LYS A 295     -23.205  -8.631  10.660  1.00 74.73           C  
ATOM   2329  CG  LYS A 295     -23.983  -9.071   9.429  1.00 74.73           C  
ATOM   2330  CD  LYS A 295     -25.403  -8.523   9.440  1.00 74.73           C  
ATOM   2331  CE  LYS A 295     -26.166  -8.917   8.183  1.00 74.73           C  
ATOM   2332  NZ  LYS A 295     -27.557  -8.372   8.184  1.00 74.73           N1+
ATOM   2333  N   ALA A 296     -20.484  -7.447   9.739  1.00 72.82           N  
ATOM   2334  CA  ALA A 296     -19.633  -6.805   8.740  1.00 72.82           C  
ATOM   2335  C   ALA A 296     -18.297  -7.529   8.611  1.00 72.82           C  
ATOM   2336  O   ALA A 296     -17.797  -7.733   7.502  1.00 72.82           O  
ATOM   2337  CB  ALA A 296     -19.408  -5.337   9.095  1.00 72.82           C  
ATOM   2338  N   GLU A 297     -17.718  -7.845   9.720  1.00 78.45           N  
ATOM   2339  CA  GLU A 297     -16.447  -8.563   9.738  1.00 78.45           C  
ATOM   2340  C   GLU A 297     -16.567  -9.915   9.041  1.00 78.45           C  
ATOM   2341  O   GLU A 297     -15.666 -10.321   8.304  1.00 78.45           O  
ATOM   2342  CB  GLU A 297     -15.958  -8.753  11.177  1.00 78.45           C  
ATOM   2343  CG  GLU A 297     -15.417  -7.483  11.816  1.00 78.45           C  
ATOM   2344  CD  GLU A 297     -14.981  -7.676  13.260  1.00 78.45           C  
ATOM   2345  OE1 GLU A 297     -14.277  -6.796  13.804  1.00 78.45           O  
ATOM   2346  OE2 GLU A 297     -15.345  -8.718  13.850  1.00 78.45           O1-
ATOM   2347  N   VAL A 298     -17.648 -10.621   9.310  1.00 75.54           N  
ATOM   2348  CA  VAL A 298     -17.884 -11.913   8.675  1.00 75.54           C  
ATOM   2349  C   VAL A 298     -17.946 -11.739   7.159  1.00 75.54           C  
ATOM   2350  O   VAL A 298     -17.366 -12.531   6.413  1.00 75.54           O  
ATOM   2351  CB  VAL A 298     -19.184 -12.570   9.190  1.00 75.54           C  
ATOM   2352  CG1 VAL A 298     -19.548 -13.787   8.341  1.00 75.54           C  
ATOM   2353  CG2 VAL A 298     -19.038 -12.962  10.659  1.00 75.54           C  
ATOM   2354  N   TRP A 299     -18.605 -10.748   6.809  1.00 74.85           N  
ATOM   2355  CA  TRP A 299     -18.700 -10.487   5.376  1.00 74.85           C  
ATOM   2356  C   TRP A 299     -17.320 -10.247   4.773  1.00 74.85           C  
ATOM   2357  O   TRP A 299     -16.984 -10.817   3.732  1.00 74.85           O  
ATOM   2358  CB  TRP A 299     -19.604  -9.280   5.108  1.00 74.85           C  
ATOM   2359  CG  TRP A 299     -20.734  -9.563   4.164  1.00 74.85           C  
ATOM   2360  CD1 TRP A 299     -22.030  -9.851   4.492  1.00 74.85           C  
ATOM   2361  CD2 TRP A 299     -20.666  -9.591   2.735  1.00 74.85           C  
ATOM   2362  CE2 TRP A 299     -21.961  -9.901   2.262  1.00 74.85           C  
ATOM   2363  CE3 TRP A 299     -19.637  -9.382   1.808  1.00 74.85           C  
ATOM   2364  NE1 TRP A 299     -22.773 -10.054   3.352  1.00 74.85           N  
ATOM   2365  CZ2 TRP A 299     -22.251 -10.007   0.900  1.00 74.85           C  
ATOM   2366  CZ3 TRP A 299     -19.928  -9.489   0.453  1.00 74.85           C  
ATOM   2367  CH2 TRP A 299     -21.226  -9.799   0.014  1.00 74.85           C  
ATOM   2368  N   LEU A 300     -16.528  -9.365   5.418  1.00 75.01           N  
ATOM   2369  CA  LEU A 300     -15.187  -9.029   4.951  1.00 75.01           C  
ATOM   2370  C   LEU A 300     -14.311 -10.274   4.876  1.00 75.01           C  
ATOM   2371  O   LEU A 300     -13.559 -10.452   3.915  1.00 75.01           O  
ATOM   2372  CB  LEU A 300     -14.543  -7.991   5.874  1.00 75.01           C  
ATOM   2373  CG  LEU A 300     -15.014  -6.546   5.702  1.00 75.01           C  
ATOM   2374  CD1 LEU A 300     -14.486  -5.678   6.840  1.00 75.01           C  
ATOM   2375  CD2 LEU A 300     -14.570  -5.995   4.351  1.00 75.01           C  
ATOM   2376  N   LEU A 301     -14.504 -11.156   5.870  1.00 77.41           N  
ATOM   2377  CA  LEU A 301     -13.722 -12.386   5.922  1.00 77.41           C  
ATOM   2378  C   LEU A 301     -14.128 -13.335   4.799  1.00 77.41           C  
ATOM   2379  O   LEU A 301     -13.273 -13.970   4.178  1.00 77.41           O  
ATOM   2380  CB  LEU A 301     -13.896 -13.076   7.278  1.00 77.41           C  
ATOM   2381  CG  LEU A 301     -13.129 -12.467   8.452  1.00 77.41           C  
ATOM   2382  CD1 LEU A 301     -13.600 -13.079   9.767  1.00 77.41           C  
ATOM   2383  CD2 LEU A 301     -11.628 -12.664   8.272  1.00 77.41           C  
ATOM   2384  N   ASN A 302     -15.411 -13.403   4.642  1.00 79.69           N  
ATOM   2385  CA  ASN A 302     -15.912 -14.249   3.566  1.00 79.69           C  
ATOM   2386  C   ASN A 302     -15.375 -13.805   2.208  1.00 79.69           C  
ATOM   2387  O   ASN A 302     -14.995 -14.639   1.384  1.00 79.69           O  
ATOM   2388  CB  ASN A 302     -17.442 -14.253   3.555  1.00 79.69           C  
ATOM   2389  CG  ASN A 302     -18.019 -15.508   2.929  1.00 79.69           C  
ATOM   2390  ND2 ASN A 302     -19.300 -15.465   2.584  1.00 79.69           N  
ATOM   2391  OD1 ASN A 302     -17.317 -16.510   2.758  1.00 79.69           O  
ATOM   2392  N   GLU A 303     -15.156 -12.604   2.140  1.00 74.97           N  
ATOM   2393  CA  GLU A 303     -14.686 -12.084   0.859  1.00 74.97           C  
ATOM   2394  C   GLU A 303     -13.189 -12.317   0.683  1.00 74.97           C  
ATOM   2395  O   GLU A 303     -12.737 -12.687  -0.403  1.00 74.97           O  
ATOM   2396  CB  GLU A 303     -15.002 -10.591   0.738  1.00 74.97           C  
ATOM   2397  CG  GLU A 303     -16.464 -10.294   0.435  1.00 74.97           C  
ATOM   2398  CD  GLU A 303     -16.906 -10.789  -0.933  1.00 74.97           C  
ATOM   2399  OE1 GLU A 303     -18.051 -11.281  -1.059  1.00 74.97           O  
ATOM   2400  OE2 GLU A 303     -16.102 -10.684  -1.886  1.00 74.97           O1-
ATOM   2401  N   GLU A 304     -12.536 -11.922   1.661  1.00 76.59           N  
ATOM   2402  CA  GLU A 304     -11.109 -12.229   1.650  1.00 76.59           C  
ATOM   2403  C   GLU A 304     -10.864 -13.705   1.352  1.00 76.59           C  
ATOM   2404  O   GLU A 304      -9.924 -14.052   0.634  1.00 76.59           O  
ATOM   2405  CB  GLU A 304     -10.466 -11.848   2.985  1.00 76.59           C  
ATOM   2406  CG  GLU A 304     -10.203 -10.356   3.139  1.00 76.59           C  
ATOM   2407  CD  GLU A 304      -9.573  -9.992   4.473  1.00 76.59           C  
ATOM   2408  OE1 GLU A 304      -9.163  -8.823   4.652  1.00 76.59           O  
ATOM   2409  OE2 GLU A 304      -9.486 -10.885   5.347  1.00 76.59           O1-
ATOM   2410  N   PHE A 305     -11.740 -14.528   1.786  1.00 76.63           N  
ATOM   2411  CA  PHE A 305     -11.660 -15.966   1.556  1.00 76.63           C  
ATOM   2412  C   PHE A 305     -11.910 -16.293   0.089  1.00 76.63           C  
ATOM   2413  O   PHE A 305     -11.175 -17.080  -0.511  1.00 76.63           O  
ATOM   2414  CB  PHE A 305     -12.667 -16.709   2.438  1.00 76.63           C  
ATOM   2415  CG  PHE A 305     -12.650 -18.203   2.252  1.00 76.63           C  
ATOM   2416  CD1 PHE A 305     -13.616 -18.831   1.476  1.00 76.63           C  
ATOM   2417  CD2 PHE A 305     -11.668 -18.978   2.854  1.00 76.63           C  
ATOM   2418  CE1 PHE A 305     -13.603 -20.213   1.303  1.00 76.63           C  
ATOM   2419  CE2 PHE A 305     -11.649 -20.360   2.685  1.00 76.63           C  
ATOM   2420  CZ  PHE A 305     -12.617 -20.975   1.910  1.00 76.63           C  
ATOM   2421  N   LYS A 306     -12.944 -15.691  -0.457  1.00 78.73           N  
ATOM   2422  CA  LYS A 306     -13.265 -15.918  -1.863  1.00 78.73           C  
ATOM   2423  C   LYS A 306     -12.112 -15.491  -2.766  1.00 78.73           C  
ATOM   2424  O   LYS A 306     -11.778 -16.186  -3.728  1.00 78.73           O  
ATOM   2425  CB  LYS A 306     -14.540 -15.168  -2.252  1.00 78.73           C  
ATOM   2426  CG  LYS A 306     -15.817 -15.807  -1.728  1.00 78.73           C  
ATOM   2427  CD  LYS A 306     -17.055 -15.066  -2.219  1.00 78.73           C  
ATOM   2428  CE  LYS A 306     -18.332 -15.676  -1.658  1.00 78.73           C  
ATOM   2429  NZ  LYS A 306     -19.544 -14.921  -2.095  1.00 78.73           N1+
ATOM   2430  N   GLU A 307     -11.435 -14.408  -2.440  1.00 78.76           N  
ATOM   2431  CA  GLU A 307     -10.266 -13.951  -3.185  1.00 78.76           C  
ATOM   2432  C   GLU A 307      -9.093 -14.913  -3.017  1.00 78.76           C  
ATOM   2433  O   GLU A 307      -8.387 -15.214  -3.982  1.00 78.76           O  
ATOM   2434  CB  GLU A 307      -9.861 -12.544  -2.740  1.00 78.76           C  
ATOM   2435  CG  GLU A 307      -9.044 -11.783  -3.774  1.00 78.76           C  
ATOM   2436  CD  GLU A 307      -8.986 -10.287  -3.509  1.00 78.76           C  
ATOM   2437  OE1 GLU A 307      -8.357  -9.553  -4.305  1.00 78.76           O  
ATOM   2438  OE2 GLU A 307      -9.574  -9.844  -2.497  1.00 78.76           O1-
ATOM   2439  N   ALA A 308      -8.932 -15.362  -1.819  1.00 76.86           N  
ATOM   2440  CA  ALA A 308      -7.884 -16.345  -1.559  1.00 76.86           C  
ATOM   2441  C   ALA A 308      -8.144 -17.639  -2.326  1.00 76.86           C  
ATOM   2442  O   ALA A 308      -7.214 -18.250  -2.858  1.00 76.86           O  
ATOM   2443  CB  ALA A 308      -7.780 -16.630  -0.063  1.00 76.86           C  
ATOM   2444  N   GLU A 309      -9.397 -17.962  -2.442  1.00 81.67           N  
ATOM   2445  CA  GLU A 309      -9.778 -19.151  -3.198  1.00 81.67           C  
ATOM   2446  C   GLU A 309      -9.475 -18.982  -4.683  1.00 81.67           C  
ATOM   2447  O   GLU A 309      -8.993 -19.911  -5.334  1.00 81.67           O  
ATOM   2448  CB  GLU A 309     -11.264 -19.462  -2.997  1.00 81.67           C  
ATOM   2449  CG  GLU A 309     -11.667 -20.857  -3.453  1.00 81.67           C  
ATOM   2450  CD  GLU A 309     -13.150 -21.142  -3.273  1.00 81.67           C  
ATOM   2451  OE1 GLU A 309     -13.565 -22.314  -3.424  1.00 81.67           O  
ATOM   2452  OE2 GLU A 309     -13.902 -20.186  -2.978  1.00 81.67           O1-
ATOM   2453  N   LYS A 310      -9.809 -17.849  -5.182  1.00 85.09           N  
ATOM   2454  CA  LYS A 310      -9.505 -17.555  -6.580  1.00 85.09           C  
ATOM   2455  C   LYS A 310      -8.003 -17.631  -6.843  1.00 85.09           C  
ATOM   2456  O   LYS A 310      -7.571 -18.233  -7.828  1.00 85.09           O  
ATOM   2457  CB  LYS A 310     -10.035 -16.173  -6.964  1.00 85.09           C  
ATOM   2458  CG  LYS A 310     -11.534 -16.134  -7.221  1.00 85.09           C  
ATOM   2459  CD  LYS A 310     -11.988 -14.751  -7.673  1.00 85.09           C  
ATOM   2460  CE  LYS A 310     -13.504 -14.671  -7.791  1.00 85.09           C  
ATOM   2461  NZ  LYS A 310     -13.956 -13.309  -8.204  1.00 85.09           N1+
ATOM   2462  N   ARG A 311      -7.271 -17.001  -5.949  1.00 79.54           N  
ATOM   2463  CA  ARG A 311      -5.815 -17.045  -6.055  1.00 79.54           C  
ATOM   2464  C   ARG A 311      -5.303 -18.478  -5.966  1.00 79.54           C  
ATOM   2465  O   ARG A 311      -4.382 -18.860  -6.690  1.00 79.54           O  
ATOM   2466  CB  ARG A 311      -5.170 -16.189  -4.962  1.00 79.54           C  
ATOM   2467  CG  ARG A 311      -5.331 -14.693  -5.176  1.00 79.54           C  
ATOM   2468  CD  ARG A 311      -4.620 -13.888  -4.098  1.00 79.54           C  
ATOM   2469  NE  ARG A 311      -5.048 -12.492  -4.095  1.00 79.54           N  
ATOM   2470  CZ  ARG A 311      -4.621 -11.571  -3.236  1.00 79.54           C  
ATOM   2471  NH1 ARG A 311      -3.741 -11.880  -2.291  1.00 79.54           N1+
ATOM   2472  NH2 ARG A 311      -5.077 -10.330  -3.324  1.00 79.54           N  
ATOM   2473  N   PHE A 312      -5.811 -19.224  -5.138  1.00 88.37           N  
ATOM   2474  CA  PHE A 312      -5.455 -20.623  -4.939  1.00 88.37           C  
ATOM   2475  C   PHE A 312      -5.770 -21.444  -6.183  1.00 88.37           C  
ATOM   2476  O   PHE A 312      -4.955 -22.262  -6.617  1.00 88.37           O  
ATOM   2477  CB  PHE A 312      -6.193 -21.200  -3.727  1.00 88.37           C  
ATOM   2478  CG  PHE A 312      -5.884 -22.648  -3.460  1.00 88.37           C  
ATOM   2479  CD1 PHE A 312      -6.800 -23.641  -3.782  1.00 88.37           C  
ATOM   2480  CD2 PHE A 312      -4.673 -23.016  -2.886  1.00 88.37           C  
ATOM   2481  CE1 PHE A 312      -6.515 -24.982  -3.536  1.00 88.37           C  
ATOM   2482  CE2 PHE A 312      -4.382 -24.354  -2.637  1.00 88.37           C  
ATOM   2483  CZ  PHE A 312      -5.304 -25.336  -2.962  1.00 88.37           C  
ATOM   2484  N   ARG A 313      -6.864 -21.211  -6.757  1.00 87.29           N  
ATOM   2485  CA  ARG A 313      -7.247 -21.906  -7.982  1.00 87.29           C  
ATOM   2486  C   ARG A 313      -6.294 -21.567  -9.124  1.00 87.29           C  
ATOM   2487  O   ARG A 313      -5.896 -22.449  -9.889  1.00 87.29           O  
ATOM   2488  CB  ARG A 313      -8.683 -21.551  -8.376  1.00 87.29           C  
ATOM   2489  CG  ARG A 313      -9.269 -22.456  -9.448  1.00 87.29           C  
ATOM   2490  CD  ARG A 313     -10.763 -22.227  -9.623  1.00 87.29           C  
ATOM   2491  NE  ARG A 313     -11.325 -23.098 -10.652  1.00 87.29           N  
ATOM   2492  CZ  ARG A 313     -12.611 -23.142 -10.989  1.00 87.29           C  
ATOM   2493  NH1 ARG A 313     -13.498 -22.360 -10.383  1.00 87.29           N1+
ATOM   2494  NH2 ARG A 313     -13.014 -23.972 -11.939  1.00 87.29           N  
ATOM   2495  N   LYS A 314      -6.008 -20.346  -9.217  1.00 91.02           N  
ATOM   2496  CA  LYS A 314      -5.033 -19.927 -10.220  1.00 91.02           C  
ATOM   2497  C   LYS A 314      -3.688 -20.614  -9.999  1.00 91.02           C  
ATOM   2498  O   LYS A 314      -3.046 -21.055 -10.955  1.00 91.02           O  
ATOM   2499  CB  LYS A 314      -4.855 -18.408 -10.194  1.00 91.02           C  
ATOM   2500  CG  LYS A 314      -5.952 -17.644 -10.920  1.00 91.02           C  
ATOM   2501  CD  LYS A 314      -5.678 -16.145 -10.930  1.00 91.02           C  
ATOM   2502  CE  LYS A 314      -6.835 -15.368 -11.542  1.00 91.02           C  
ATOM   2503  NZ  LYS A 314      -6.583 -13.896 -11.527  1.00 91.02           N1+
ATOM   2504  N   LEU A 315      -3.330 -20.688  -8.865  1.00 91.39           N  
ATOM   2505  CA  LEU A 315      -2.079 -21.354  -8.518  1.00 91.39           C  
ATOM   2506  C   LEU A 315      -2.143 -22.840  -8.855  1.00 91.39           C  
ATOM   2507  O   LEU A 315      -1.173 -23.407  -9.364  1.00 91.39           O  
ATOM   2508  CB  LEU A 315      -1.770 -21.170  -7.030  1.00 91.39           C  
ATOM   2509  CG  LEU A 315      -0.345 -21.509  -6.588  1.00 91.39           C  
ATOM   2510  CD1 LEU A 315       0.438 -20.232  -6.301  1.00 91.39           C  
ATOM   2511  CD2 LEU A 315      -0.367 -22.415  -5.362  1.00 91.39           C  
ATOM   2512  N   GLN A 316      -3.209 -23.532  -8.634  1.00 93.33           N  
ATOM   2513  CA  GLN A 316      -3.406 -24.935  -8.981  1.00 93.33           C  
ATOM   2514  C   GLN A 316      -3.316 -25.145 -10.491  1.00 93.33           C  
ATOM   2515  O   GLN A 316      -2.714 -26.117 -10.952  1.00 93.33           O  
ATOM   2516  CB  GLN A 316      -4.755 -25.434  -8.461  1.00 93.33           C  
ATOM   2517  CG  GLN A 316      -4.767 -25.727  -6.967  1.00 93.33           C  
ATOM   2518  CD  GLN A 316      -6.055 -26.384  -6.509  1.00 93.33           C  
ATOM   2519  NE2 GLN A 316      -5.989 -27.108  -5.397  1.00 93.33           N  
ATOM   2520  OE1 GLN A 316      -7.103 -26.241  -7.147  1.00 93.33           O  
ATOM   2521  N   GLU A 317      -3.926 -24.191 -11.186  1.00 95.33           N  
ATOM   2522  CA  GLU A 317      -3.877 -24.265 -12.643  1.00 95.33           C  
ATOM   2523  C   GLU A 317      -2.451 -24.095 -13.158  1.00 95.33           C  
ATOM   2524  O   GLU A 317      -2.022 -24.816 -14.062  1.00 95.33           O  
ATOM   2525  CB  GLU A 317      -4.791 -23.206 -13.267  1.00 95.33           C  
ATOM   2526  CG  GLU A 317      -6.275 -23.518 -13.133  1.00 95.33           C  
ATOM   2527  CD  GLU A 317      -7.170 -22.383 -13.602  1.00 95.33           C  
ATOM   2528  OE1 GLU A 317      -8.412 -22.541 -13.578  1.00 95.33           O  
ATOM   2529  OE2 GLU A 317      -6.626 -21.329 -13.999  1.00 95.33           O1-
ATOM   2530  N   GLU A 318      -1.772 -23.171 -12.541  1.00 93.46           N  
ATOM   2531  CA  GLU A 318      -0.377 -22.945 -12.908  1.00 93.46           C  
ATOM   2532  C   GLU A 318       0.482 -24.165 -12.589  1.00 93.46           C  
ATOM   2533  O   GLU A 318       1.375 -24.521 -13.361  1.00 93.46           O  
ATOM   2534  CB  GLU A 318       0.175 -21.711 -12.189  1.00 93.46           C  
ATOM   2535  CG  GLU A 318      -0.357 -20.393 -12.735  1.00 93.46           C  
ATOM   2536  CD  GLU A 318       0.136 -19.181 -11.960  1.00 93.46           C  
ATOM   2537  OE1 GLU A 318      -0.195 -18.037 -12.348  1.00 93.46           O  
ATOM   2538  OE2 GLU A 318       0.860 -19.377 -10.958  1.00 93.46           O1-
ATOM   2539  N   THR A 319       0.197 -24.809 -11.495  1.00 91.91           N  
ATOM   2540  CA  THR A 319       0.910 -26.015 -11.089  1.00 91.91           C  
ATOM   2541  C   THR A 319       0.629 -27.161 -12.055  1.00 91.91           C  
ATOM   2542  O   THR A 319       1.538 -27.910 -12.420  1.00 91.91           O  
ATOM   2543  CB  THR A 319       0.524 -26.438  -9.659  1.00 91.91           C  
ATOM   2544  CG2 THR A 319       1.382 -27.603  -9.180  1.00 91.91           C  
ATOM   2545  OG1 THR A 319       0.708 -25.326  -8.772  1.00 91.91           O  
ATOM   2546  N   LYS A 320      -0.635 -27.289 -12.424  1.00 93.84           N  
ATOM   2547  CA  LYS A 320      -1.008 -28.305 -13.404  1.00 93.84           C  
ATOM   2548  C   LYS A 320      -0.308 -28.065 -14.739  1.00 93.84           C  
ATOM   2549  O   LYS A 320       0.209 -29.001 -15.352  1.00 93.84           O  
ATOM   2550  CB  LYS A 320      -2.524 -28.328 -13.604  1.00 93.84           C  
ATOM   2551  CG  LYS A 320      -3.015 -29.465 -14.487  1.00 93.84           C  
ATOM   2552  CD  LYS A 320      -4.533 -29.460 -14.613  1.00 93.84           C  
ATOM   2553  CE  LYS A 320      -5.021 -30.556 -15.550  1.00 93.84           C  
ATOM   2554  NZ  LYS A 320      -6.508 -30.539 -15.695  1.00 93.84           N1+
ATOM   2555  N   LYS A 321      -0.245 -26.866 -15.132  1.00 93.82           N  
ATOM   2556  CA  LYS A 321       0.452 -26.505 -16.364  1.00 93.82           C  
ATOM   2557  C   LYS A 321       1.944 -26.812 -16.262  1.00 93.82           C  
ATOM   2558  O   LYS A 321       2.546 -27.312 -17.216  1.00 93.82           O  
ATOM   2559  CB  LYS A 321       0.244 -25.024 -16.684  1.00 93.82           C  
ATOM   2560  CG  LYS A 321      -1.104 -24.712 -17.317  1.00 93.82           C  
ATOM   2561  CD  LYS A 321      -1.231 -23.233 -17.662  1.00 93.82           C  
ATOM   2562  CE  LYS A 321      -2.624 -22.896 -18.176  1.00 93.82           C  
ATOM   2563  NZ  LYS A 321      -2.765 -21.439 -18.478  1.00 93.82           N1+
ATOM   2564  N   ALA A 322       2.478 -26.479 -15.144  1.00 92.53           N  
ATOM   2565  CA  ALA A 322       3.895 -26.757 -14.919  1.00 92.53           C  
ATOM   2566  C   ALA A 322       4.172 -28.256 -14.967  1.00 92.53           C  
ATOM   2567  O   ALA A 322       5.178 -28.690 -15.534  1.00 92.53           O  
ATOM   2568  CB  ALA A 322       4.344 -26.178 -13.579  1.00 92.53           C  
ATOM   2569  N   LEU A 323       3.287 -29.016 -14.397  1.00 91.48           N  
ATOM   2570  CA  LEU A 323       3.425 -30.468 -14.416  1.00 91.48           C  
ATOM   2571  C   LEU A 323       3.318 -31.006 -15.839  1.00 91.48           C  
ATOM   2572  O   LEU A 323       4.062 -31.911 -16.222  1.00 91.48           O  
ATOM   2573  CB  LEU A 323       2.358 -31.119 -13.530  1.00 91.48           C  
ATOM   2574  CG  LEU A 323       2.637 -31.124 -12.026  1.00 91.48           C  
ATOM   2575  CD1 LEU A 323       1.401 -31.582 -11.260  1.00 91.48           C  
ATOM   2576  CD2 LEU A 323       3.833 -32.014 -11.706  1.00 91.48           C  
ATOM   2577  N   GLU A 324       2.415 -30.485 -16.596  1.00 93.83           N  
ATOM   2578  CA  GLU A 324       2.268 -30.881 -17.995  1.00 93.83           C  
ATOM   2579  C   GLU A 324       3.515 -30.530 -18.801  1.00 93.83           C  
ATOM   2580  O   GLU A 324       3.946 -31.306 -19.656  1.00 93.83           O  
ATOM   2581  CB  GLU A 324       1.036 -30.216 -18.615  1.00 93.83           C  
ATOM   2582  CG  GLU A 324      -0.285 -30.791 -18.125  1.00 93.83           C  
ATOM   2583  CD  GLU A 324      -1.497 -30.042 -18.653  1.00 93.83           C  
ATOM   2584  OE1 GLU A 324      -2.643 -30.472 -18.382  1.00 93.83           O  
ATOM   2585  OE2 GLU A 324      -1.303 -29.017 -19.342  1.00 93.83           O1-
ATOM   2586  N   GLU A 325       4.082 -29.384 -18.504  1.00 92.73           N  
ATOM   2587  CA  GLU A 325       5.311 -28.960 -19.168  1.00 92.73           C  
ATOM   2588  C   GLU A 325       6.468 -29.896 -18.836  1.00 92.73           C  
ATOM   2589  O   GLU A 325       7.278 -30.225 -19.706  1.00 92.73           O  
ATOM   2590  CB  GLU A 325       5.666 -27.523 -18.775  1.00 92.73           C  
ATOM   2591  CG  GLU A 325       4.752 -26.474 -19.391  1.00 92.73           C  
ATOM   2592  CD  GLU A 325       5.075 -25.058 -18.939  1.00 92.73           C  
ATOM   2593  OE1 GLU A 325       4.362 -24.114 -19.347  1.00 92.73           O  
ATOM   2594  OE2 GLU A 325       6.049 -24.892 -18.171  1.00 92.73           O1-
ATOM   2595  N   VAL A 326       6.474 -30.290 -17.599  1.00 90.22           N  
ATOM   2596  CA  VAL A 326       7.502 -31.227 -17.158  1.00 90.22           C  
ATOM   2597  C   VAL A 326       7.308 -32.573 -17.852  1.00 90.22           C  
ATOM   2598  O   VAL A 326       8.275 -33.191 -18.303  1.00 90.22           O  
ATOM   2599  CB  VAL A 326       7.481 -31.411 -15.624  1.00 90.22           C  
ATOM   2600  CG1 VAL A 326       8.379 -32.575 -15.207  1.00 90.22           C  
ATOM   2601  CG2 VAL A 326       7.914 -30.122 -14.927  1.00 90.22           C  
ATOM   2602  N   GLU A 327       6.091 -33.039 -18.000  1.00 92.23           N  
ATOM   2603  CA  GLU A 327       5.791 -34.296 -18.679  1.00 92.23           C  
ATOM   2604  C   GLU A 327       6.188 -34.237 -20.151  1.00 92.23           C  
ATOM   2605  O   GLU A 327       6.744 -35.196 -20.689  1.00 92.23           O  
ATOM   2606  CB  GLU A 327       4.306 -34.639 -18.547  1.00 92.23           C  
ATOM   2607  CG  GLU A 327       3.936 -35.278 -17.217  1.00 92.23           C  
ATOM   2608  CD  GLU A 327       2.444 -35.525 -17.062  1.00 92.23           C  
ATOM   2609  OE1 GLU A 327       2.016 -36.004 -15.987  1.00 92.23           O  
ATOM   2610  OE2 GLU A 327       1.698 -35.239 -18.025  1.00 92.23           O1-
ATOM   2611  N   GLU A 328       5.918 -33.111 -20.777  1.00 93.08           N  
ATOM   2612  CA  GLU A 328       6.296 -32.918 -22.173  1.00 93.08           C  
ATOM   2613  C   GLU A 328       7.811 -32.960 -22.346  1.00 93.08           C  
ATOM   2614  O   GLU A 328       8.318 -33.558 -23.298  1.00 93.08           O  
ATOM   2615  CB  GLU A 328       5.742 -31.593 -22.703  1.00 93.08           C  
ATOM   2616  CG  GLU A 328       4.249 -31.623 -22.994  1.00 93.08           C  
ATOM   2617  CD  GLU A 328       3.696 -30.276 -23.432  1.00 93.08           C  
ATOM   2618  OE1 GLU A 328       2.467 -30.164 -23.641  1.00 93.08           O  
ATOM   2619  OE2 GLU A 328       4.499 -29.326 -23.569  1.00 93.08           O1-
ATOM   2620  N   LEU A 329       8.483 -32.323 -21.428  1.00 92.84           N  
ATOM   2621  CA  LEU A 329       9.942 -32.314 -21.453  1.00 92.84           C  
ATOM   2622  C   LEU A 329      10.499 -33.719 -21.251  1.00 92.84           C  
ATOM   2623  O   LEU A 329      11.458 -34.113 -21.918  1.00 92.84           O  
ATOM   2624  CB  LEU A 329      10.491 -31.375 -20.376  1.00 92.84           C  
ATOM   2625  CG  LEU A 329      10.494 -29.883 -20.713  1.00 92.84           C  
ATOM   2626  CD1 LEU A 329      10.808 -29.059 -19.469  1.00 92.84           C  
ATOM   2627  CD2 LEU A 329      11.495 -29.588 -21.825  1.00 92.84           C  
ATOM   2628  N   ASN A 330       9.846 -34.413 -20.380  1.00 91.82           N  
ATOM   2629  CA  ASN A 330      10.256 -35.793 -20.138  1.00 91.82           C  
ATOM   2630  C   ASN A 330      10.048 -36.663 -21.375  1.00 91.82           C  
ATOM   2631  O   ASN A 330      10.881 -37.516 -21.686  1.00 91.82           O  
ATOM   2632  CB  ASN A 330       9.497 -36.377 -18.945  1.00 91.82           C  
ATOM   2633  CG  ASN A 330      10.230 -36.178 -17.633  1.00 91.82           C  
ATOM   2634  ND2 ASN A 330       9.511 -36.309 -16.525  1.00 91.82           N  
ATOM   2635  OD1 ASN A 330      11.434 -35.908 -17.616  1.00 91.82           O  
ATOM   2636  N   GLN A 331       8.990 -36.512 -22.073  1.00 92.35           N  
ATOM   2637  CA  GLN A 331       8.723 -37.233 -23.312  1.00 92.35           C  
ATOM   2638  C   GLN A 331       9.767 -36.904 -24.376  1.00 92.35           C  
ATOM   2639  O   GLN A 331      10.243 -37.795 -25.083  1.00 92.35           O  
ATOM   2640  CB  GLN A 331       7.323 -36.905 -23.833  1.00 92.35           C  
ATOM   2641  CG  GLN A 331       6.846 -37.831 -24.943  1.00 92.35           C  
ATOM   2642  CD  GLN A 331       5.401 -37.586 -25.333  1.00 92.35           C  
ATOM   2643  NE2 GLN A 331       4.846 -38.480 -26.144  1.00 92.35           N  
ATOM   2644  OE1 GLN A 331       4.787 -36.603 -24.907  1.00 92.35           O  
ATOM   2645  N   ARG A 332      10.106 -35.662 -24.437  1.00 88.24           N  
ATOM   2646  CA  ARG A 332      11.127 -35.216 -25.380  1.00 88.24           C  
ATOM   2647  C   ARG A 332      12.486 -35.819 -25.041  1.00 88.24           C  
ATOM   2648  O   ARG A 332      13.246 -36.191 -25.937  1.00 88.24           O  
ATOM   2649  CB  ARG A 332      11.220 -33.689 -25.391  1.00 88.24           C  
ATOM   2650  CG  ARG A 332      10.038 -33.005 -26.058  1.00 88.24           C  
ATOM   2651  CD  ARG A 332      10.161 -31.488 -26.007  1.00 88.24           C  
ATOM   2652  NE  ARG A 332      11.251 -31.007 -26.851  1.00 88.24           N  
ATOM   2653  CZ  ARG A 332      11.599 -29.730 -26.984  1.00 88.24           C  
ATOM   2654  NH1 ARG A 332      10.946 -28.777 -26.328  1.00 88.24           N1+
ATOM   2655  NH2 ARG A 332      12.607 -29.403 -27.780  1.00 88.24           N  
ATOM   2656  N   PHE A 333      12.746 -35.835 -23.859  1.00 88.92           N  
ATOM   2657  CA  PHE A 333      13.979 -36.443 -23.376  1.00 88.92           C  
ATOM   2658  C   PHE A 333      14.026 -37.926 -23.727  1.00 88.92           C  
ATOM   2659  O   PHE A 333      15.049 -38.426 -24.195  1.00 88.92           O  
ATOM   2660  CB  PHE A 333      14.114 -36.258 -21.861  1.00 88.92           C  
ATOM   2661  CG  PHE A 333      15.435 -36.721 -21.308  1.00 88.92           C  
ATOM   2662  CD1 PHE A 333      15.551 -37.961 -20.693  1.00 88.92           C  
ATOM   2663  CD2 PHE A 333      16.563 -35.914 -21.405  1.00 88.92           C  
ATOM   2664  CE1 PHE A 333      16.773 -38.392 -20.181  1.00 88.92           C  
ATOM   2665  CE2 PHE A 333      17.786 -36.338 -20.895  1.00 88.92           C  
ATOM   2666  CZ  PHE A 333      17.889 -37.576 -20.283  1.00 88.92           C  
ATOM   2667  N   GLU A 334      13.017 -38.671 -23.508  1.00 90.42           N  
ATOM   2668  CA  GLU A 334      12.939 -40.095 -23.820  1.00 90.42           C  
ATOM   2669  C   GLU A 334      13.102 -40.342 -25.317  1.00 90.42           C  
ATOM   2670  O   GLU A 334      13.762 -41.301 -25.726  1.00 90.42           O  
ATOM   2671  CB  GLU A 334      11.612 -40.681 -23.332  1.00 90.42           C  
ATOM   2672  CG  GLU A 334      11.549 -40.890 -21.826  1.00 90.42           C  
ATOM   2673  CD  GLU A 334      10.208 -41.427 -21.350  1.00 90.42           C  
ATOM   2674  OE1 GLU A 334      10.062 -41.707 -20.138  1.00 90.42           O  
ATOM   2675  OE2 GLU A 334       9.298 -41.569 -22.196  1.00 90.42           O1-
ATOM   2676  N   GLU A 335      12.503 -39.386 -26.046  1.00 88.82           N  
ATOM   2677  CA  GLU A 335      12.649 -39.486 -27.495  1.00 88.82           C  
ATOM   2678  C   GLU A 335      14.097 -39.259 -27.919  1.00 88.82           C  
ATOM   2679  O   GLU A 335      14.605 -39.950 -28.805  1.00 88.82           O  
ATOM   2680  CB  GLU A 335      11.731 -38.484 -28.199  1.00 88.82           C  
ATOM   2681  CG  GLU A 335      10.254 -38.838 -28.115  1.00 88.82           C  
ATOM   2682  CD  GLU A 335       9.347 -37.769 -28.701  1.00 88.82           C  
ATOM   2683  OE1 GLU A 335       8.105 -37.917 -28.623  1.00 88.82           O  
ATOM   2684  OE2 GLU A 335       9.880 -36.775 -29.243  1.00 88.82           O1-
ATOM   2685  N   ALA A 336      14.733 -38.318 -27.265  1.00 88.97           N  
ATOM   2686  CA  ALA A 336      16.133 -38.018 -27.554  1.00 88.97           C  
ATOM   2687  C   ALA A 336      17.032 -39.198 -27.195  1.00 88.97           C  
ATOM   2688  O   ALA A 336      17.968 -39.520 -27.932  1.00 88.97           O  
ATOM   2689  CB  ALA A 336      16.576 -36.766 -26.799  1.00 88.97           C  
ATOM   2690  N   LEU A 337      16.696 -39.850 -26.082  1.00 85.40           N  
ATOM   2691  CA  LEU A 337      17.467 -41.011 -25.651  1.00 85.40           C  
ATOM   2692  C   LEU A 337      17.311 -42.164 -26.638  1.00 85.40           C  
ATOM   2693  O   LEU A 337      18.276 -42.878 -26.923  1.00 85.40           O  
ATOM   2694  CB  LEU A 337      17.030 -41.458 -24.254  1.00 85.40           C  
ATOM   2695  CG  LEU A 337      17.584 -40.650 -23.080  1.00 85.40           C  
ATOM   2696  CD1 LEU A 337      16.893 -41.058 -21.783  1.00 85.40           C  
ATOM   2697  CD2 LEU A 337      19.094 -40.834 -22.969  1.00 85.40           C  
ATOM   2698  N   GLU A 338      16.096 -42.320 -27.168  1.00 89.97           N  
ATOM   2699  CA  GLU A 338      15.840 -43.376 -28.144  1.00 89.97           C  
ATOM   2700  C   GLU A 338      16.583 -43.112 -29.450  1.00 89.97           C  
ATOM   2701  O   GLU A 338      17.099 -44.041 -30.075  1.00 89.97           O  
ATOM   2702  CB  GLU A 338      14.339 -43.509 -28.410  1.00 89.97           C  
ATOM   2703  CG  GLU A 338      13.568 -44.163 -27.271  1.00 89.97           C  
ATOM   2704  CD  GLU A 338      12.070 -44.229 -27.521  1.00 89.97           C  
ATOM   2705  OE1 GLU A 338      11.330 -44.733 -26.646  1.00 89.97           O  
ATOM   2706  OE2 GLU A 338      11.633 -43.774 -28.602  1.00 89.97           O1-
ATOM   2707  N   GLU A 339      16.648 -41.891 -29.790  1.00 89.69           N  
ATOM   2708  CA  GLU A 339      17.353 -41.496 -31.005  1.00 89.69           C  
ATOM   2709  C   GLU A 339      18.854 -41.747 -30.879  1.00 89.69           C  
ATOM   2710  O   GLU A 339      19.496 -42.195 -31.832  1.00 89.69           O  
ATOM   2711  CB  GLU A 339      17.091 -40.023 -31.325  1.00 89.69           C  
ATOM   2712  CG  GLU A 339      17.379 -39.646 -32.771  1.00 89.69           C  
ATOM   2713  CD  GLU A 339      16.762 -38.318 -33.180  1.00 89.69           C  
ATOM   2714  OE1 GLU A 339      16.892 -37.927 -34.361  1.00 89.69           O  
ATOM   2715  OE2 GLU A 339      16.142 -37.664 -32.311  1.00 89.69           O1-
ATOM   2716  N   VAL A 340      19.404 -41.396 -29.726  1.00 80.94           N  
ATOM   2717  CA  VAL A 340      20.815 -41.635 -29.442  1.00 80.94           C  
ATOM   2718  C   VAL A 340      21.112 -43.131 -29.514  1.00 80.94           C  
ATOM   2719  O   VAL A 340      22.136 -43.542 -30.064  1.00 80.94           O  
ATOM   2720  CB  VAL A 340      21.220 -41.077 -28.060  1.00 80.94           C  
ATOM   2721  CG1 VAL A 340      22.630 -41.528 -27.686  1.00 80.94           C  
ATOM   2722  CG2 VAL A 340      21.122 -39.553 -28.050  1.00 80.94           C  
ATOM   2723  N   GLU A 341      20.228 -43.912 -29.008  1.00 83.04           N  
ATOM   2724  CA  GLU A 341      20.404 -45.361 -29.021  1.00 83.04           C  
ATOM   2725  C   GLU A 341      20.345 -45.912 -30.443  1.00 83.04           C  
ATOM   2726  O   GLU A 341      21.090 -46.829 -30.790  1.00 83.04           O  
ATOM   2727  CB  GLU A 341      19.344 -46.039 -28.150  1.00 83.04           C  
ATOM   2728  CG  GLU A 341      19.728 -46.140 -26.681  1.00 83.04           C  
ATOM   2729  CD  GLU A 341      18.687 -46.858 -25.836  1.00 83.04           C  
ATOM   2730  OE1 GLU A 341      18.901 -47.014 -24.613  1.00 83.04           O  
ATOM   2731  OE2 GLU A 341      17.650 -47.268 -26.403  1.00 83.04           O1-
ATOM   2732  N   ARG A 342      19.412 -45.352 -31.202  1.00 84.41           N  
ATOM   2733  CA  ARG A 342      19.306 -45.738 -32.605  1.00 84.41           C  
ATOM   2734  C   ARG A 342      20.604 -45.448 -33.352  1.00 84.41           C  
ATOM   2735  O   ARG A 342      21.052 -46.257 -34.166  1.00 84.41           O  
ATOM   2736  CB  ARG A 342      18.141 -45.009 -33.277  1.00 84.41           C  
ATOM   2737  CG  ARG A 342      16.781 -45.625 -32.989  1.00 84.41           C  
ATOM   2738  CD  ARG A 342      15.694 -45.032 -33.876  1.00 84.41           C  
ATOM   2739  NE  ARG A 342      14.875 -44.065 -33.152  1.00 84.41           N  
ATOM   2740  CZ  ARG A 342      13.729 -43.557 -33.597  1.00 84.41           C  
ATOM   2741  NH1 ARG A 342      13.242 -43.917 -34.779  1.00 84.41           N1+
ATOM   2742  NH2 ARG A 342      13.065 -42.683 -32.856  1.00 84.41           N  
ATOM   2743  N   ILE A 343      21.258 -44.315 -33.108  1.00 80.21           N  
ATOM   2744  CA  ILE A 343      22.512 -43.903 -33.731  1.00 80.21           C  
ATOM   2745  C   ILE A 343      23.642 -44.822 -33.273  1.00 80.21           C  
ATOM   2746  O   ILE A 343      24.496 -45.212 -34.073  1.00 80.21           O  
ATOM   2747  CB  ILE A 343      22.850 -42.432 -33.402  1.00 80.21           C  
ATOM   2748  CG1 ILE A 343      21.828 -41.491 -34.051  1.00 80.21           C  
ATOM   2749  CG2 ILE A 343      24.273 -42.091 -33.856  1.00 80.21           C  
ATOM   2750  CD1 ILE A 343      21.959 -40.039 -33.613  1.00 80.21           C  
ATOM   2751  N   LYS A 344      23.603 -45.225 -31.978  1.00 78.42           N  
ATOM   2752  CA  LYS A 344      24.626 -46.126 -31.454  1.00 78.42           C  
ATOM   2753  C   LYS A 344      24.517 -47.510 -32.087  1.00 78.42           C  
ATOM   2754  O   LYS A 344      25.532 -48.151 -32.368  1.00 78.42           O  
ATOM   2755  CB  LYS A 344      24.515 -46.236 -29.932  1.00 78.42           C  
ATOM   2756  CG  LYS A 344      25.146 -45.073 -29.180  1.00 78.42           C  
ATOM   2757  CD  LYS A 344      25.212 -45.346 -27.683  1.00 78.42           C  
ATOM   2758  CE  LYS A 344      25.907 -44.215 -26.938  1.00 78.42           C  
ATOM   2759  NZ  LYS A 344      25.965 -44.473 -25.468  1.00 78.42           N1+
ATOM   2760  N   ARG A 345      23.269 -48.016 -32.252  1.00 77.87           N  
ATOM   2761  CA  ARG A 345      23.055 -49.317 -32.878  1.00 77.87           C  
ATOM   2762  C   ARG A 345      23.508 -49.305 -34.335  1.00 77.87           C  
ATOM   2763  O   ARG A 345      24.032 -50.301 -34.835  1.00 77.87           O  
ATOM   2764  CB  ARG A 345      21.581 -49.719 -32.791  1.00 77.87           C  
ATOM   2765  CG  ARG A 345      21.163 -50.236 -31.424  1.00 77.87           C  
ATOM   2766  CD  ARG A 345      19.777 -50.864 -31.457  1.00 77.87           C  
ATOM   2767  NE  ARG A 345      19.261 -51.104 -30.113  1.00 77.87           N  
ATOM   2768  CZ  ARG A 345      18.116 -51.724 -29.840  1.00 77.87           C  
ATOM   2769  NH1 ARG A 345      17.343 -52.180 -30.818  1.00 77.87           N1+
ATOM   2770  NH2 ARG A 345      17.743 -51.889 -28.579  1.00 77.87           N  
ATOM   2771  N   ARG A 346      23.267 -48.188 -34.974  1.00 72.28           N  
ATOM   2772  CA  ARG A 346      23.700 -48.067 -36.362  1.00 72.28           C  
ATOM   2773  C   ARG A 346      25.222 -48.054 -36.461  1.00 72.28           C  
ATOM   2774  O   ARG A 346      25.791 -48.570 -37.425  1.00 72.28           O  
ATOM   2775  CB  ARG A 346      23.123 -46.802 -36.999  1.00 72.28           C  
ATOM   2776  CG  ARG A 346      21.704 -46.966 -37.518  1.00 72.28           C  
ATOM   2777  CD  ARG A 346      21.256 -45.756 -38.326  1.00 72.28           C  
ATOM   2778  NE  ARG A 346      19.819 -45.784 -38.589  1.00 72.28           N  
ATOM   2779  CZ  ARG A 346      19.177 -44.934 -39.384  1.00 72.28           C  
ATOM   2780  NH1 ARG A 346      19.833 -43.968 -40.015  1.00 72.28           N1+
ATOM   2781  NH2 ARG A 346      17.868 -45.052 -39.552  1.00 72.28           N  
ATOM   2782  N   GLN A 347      25.871 -47.609 -35.456  1.00 69.51           N  
ATOM   2783  CA  GLN A 347      27.328 -47.564 -35.511  1.00 69.51           C  
ATOM   2784  C   GLN A 347      27.934 -48.912 -35.132  1.00 69.51           C  
ATOM   2785  O   GLN A 347      29.002 -49.280 -35.625  1.00 69.51           O  
ATOM   2786  CB  GLN A 347      27.868 -46.469 -34.590  1.00 69.51           C  
ATOM   2787  CG  GLN A 347      27.873 -45.082 -35.222  1.00 69.51           C  
ATOM   2788  CD  GLN A 347      28.629 -44.062 -34.392  1.00 69.51           C  
ATOM   2789  NE2 GLN A 347      28.784 -42.857 -34.930  1.00 69.51           N  
ATOM   2790  OE1 GLN A 347      29.071 -44.355 -33.276  1.00 69.51           O  
ATOM   2791  N   LYS A 348      27.414 -49.731 -34.287  1.00 59.74           N  
ATOM   2792  CA  LYS A 348      27.997 -51.045 -34.037  1.00 59.74           C  
ATOM   2793  C   LYS A 348      27.798 -51.972 -35.232  1.00 59.74           C  
ATOM   2794  O   LYS A 348      28.586 -52.897 -35.446  1.00 59.74           O  
ATOM   2795  CB  LYS A 348      27.389 -51.673 -32.781  1.00 59.74           C  
ATOM   2796  CG  LYS A 348      27.943 -51.112 -31.479  1.00 59.74           C  
ATOM   2797  CD  LYS A 348      27.500 -51.943 -30.281  1.00 59.74           C  
ATOM   2798  CE  LYS A 348      28.041 -51.374 -28.976  1.00 59.74           C  
ATOM   2799  NZ  LYS A 348      27.602 -52.180 -27.797  1.00 59.74           N1+
ATOM   2800  N   GLY A 349      27.056 -51.608 -36.306  1.00 56.98           N  
ATOM   2801  CA  GLY A 349      27.064 -52.529 -37.432  1.00 56.98           C  
ATOM   2802  C   GLY A 349      27.750 -51.964 -38.661  1.00 56.98           C  
ATOM   2803  O   GLY A 349      28.048 -52.699 -39.605  1.00 56.98           O  
ATOM   2804  N   GLY A 350      28.531 -50.857 -38.610  1.00 49.54           N  
ATOM   2805  CA  GLY A 350      29.316 -50.476 -39.773  1.00 49.54           C  
ATOM   2806  C   GLY A 350      30.695 -49.952 -39.416  1.00 49.54           C  
ATOM   2807  O   GLY A 350      30.859 -49.259 -38.411  1.00 49.54           O  
ATOM   2808  N   SER A 351      31.701 -50.888 -39.061  1.00 49.93           N  
ATOM   2809  CA  SER A 351      33.126 -50.850 -39.371  1.00 49.93           C  
ATOM   2810  C   SER A 351      33.737 -49.504 -38.996  1.00 49.93           C  
ATOM   2811  O   SER A 351      33.140 -48.454 -39.241  1.00 49.93           O  
ATOM   2812  CB  SER A 351      33.360 -51.129 -40.857  1.00 49.93           C  
ATOM   2813  OG  SER A 351      32.760 -50.125 -41.657  1.00 49.93           O  
ATOM   2814  N   GLY A 352      34.154 -49.345 -37.587  1.00 43.09           N  
ATOM   2815  CA  GLY A 352      35.326 -48.871 -36.869  1.00 43.09           C  
ATOM   2816  C   GLY A 352      35.829 -47.529 -37.370  1.00 43.09           C  
ATOM   2817  O   GLY A 352      36.902 -47.074 -36.967  1.00 43.09           O  
ATOM   2818  N   TRP A 353      35.005 -46.449 -37.569  1.00 42.36           N  
ATOM   2819  CA  TRP A 353      35.660 -45.146 -37.521  1.00 42.36           C  
ATOM   2820  C   TRP A 353      35.078 -44.284 -36.406  1.00 42.36           C  
ATOM   2821  O   TRP A 353      33.881 -43.988 -36.403  1.00 42.36           O  
ATOM   2822  CB  TRP A 353      35.524 -44.426 -38.865  1.00 42.36           C  
ATOM   2823  CG  TRP A 353      36.814 -43.874 -39.394  1.00 42.36           C  
ATOM   2824  CD1 TRP A 353      38.073 -44.345 -39.150  1.00 42.36           C  
ATOM   2825  CD2 TRP A 353      36.969 -42.741 -40.255  1.00 42.36           C  
ATOM   2826  CE2 TRP A 353      38.352 -42.583 -40.493  1.00 42.36           C  
ATOM   2827  CE3 TRP A 353      36.071 -41.844 -40.850  1.00 42.36           C  
ATOM   2828  NE1 TRP A 353      39.003 -43.573 -39.807  1.00 42.36           N  
ATOM   2829  CZ2 TRP A 353      38.860 -41.562 -41.301  1.00 42.36           C  
ATOM   2830  CZ3 TRP A 353      36.578 -40.829 -41.653  1.00 42.36           C  
ATOM   2831  CH2 TRP A 353      37.959 -40.699 -41.870  1.00 42.36           C  
ATOM   2832  N   SER A 354      35.267 -44.577 -35.061  1.00 60.26           N  
ATOM   2833  CA  SER A 354      35.074 -43.872 -33.798  1.00 60.26           C  
ATOM   2834  C   SER A 354      35.676 -42.472 -33.850  1.00 60.26           C  
ATOM   2835  O   SER A 354      36.890 -42.318 -34.004  1.00 60.26           O  
ATOM   2836  CB  SER A 354      35.693 -44.660 -32.644  1.00 60.26           C  
ATOM   2837  OG  SER A 354      37.076 -44.871 -32.863  1.00 60.26           O  
ATOM   2838  N   HIS A 355      34.983 -41.462 -34.210  1.00 45.94           N  
ATOM   2839  CA  HIS A 355      35.357 -40.100 -33.843  1.00 45.94           C  
ATOM   2840  C   HIS A 355      34.805 -39.728 -32.471  1.00 45.94           C  
ATOM   2841  O   HIS A 355      33.601 -39.836 -32.231  1.00 45.94           O  
ATOM   2842  CB  HIS A 355      34.861 -39.107 -34.895  1.00 45.94           C  
ATOM   2843  CG  HIS A 355      35.944 -38.246 -35.465  1.00 45.94           C  
ATOM   2844  CD2 HIS A 355      36.313 -38.015 -36.747  1.00 45.94           C  
ATOM   2845  ND1 HIS A 355      36.796 -37.504 -34.679  1.00 45.94           N  
ATOM   2846  CE1 HIS A 355      37.645 -36.850 -35.454  1.00 45.94           C  
ATOM   2847  NE2 HIS A 355      37.374 -37.144 -36.714  1.00 45.94           N  
ATOM   2848  N   PRO A 356      35.593 -39.446 -31.323  1.00 50.98           N  
ATOM   2849  CA  PRO A 356      35.449 -39.014 -29.930  1.00 50.98           C  
ATOM   2850  C   PRO A 356      34.662 -37.713 -29.795  1.00 50.98           C  
ATOM   2851  O   PRO A 356      34.001 -37.491 -28.776  1.00 50.98           O  
ATOM   2852  CB  PRO A 356      36.896 -38.827 -29.468  1.00 50.98           C  
ATOM   2853  CG  PRO A 356      37.728 -39.244 -30.638  1.00 50.98           C  
ATOM   2854  CD  PRO A 356      36.817 -39.491 -31.807  1.00 50.98           C  
ATOM   2855  N   GLN A 357      34.130 -37.029 -30.805  1.00 53.30           N  
ATOM   2856  CA  GLN A 357      33.331 -35.824 -30.605  1.00 53.30           C  
ATOM   2857  C   GLN A 357      31.850 -36.163 -30.459  1.00 53.30           C  
ATOM   2858  O   GLN A 357      31.096 -35.419 -29.830  1.00 53.30           O  
ATOM   2859  CB  GLN A 357      33.535 -34.846 -31.762  1.00 53.30           C  
ATOM   2860  CG  GLN A 357      34.889 -34.149 -31.748  1.00 53.30           C  
ATOM   2861  CD  GLN A 357      34.815 -32.713 -32.232  1.00 53.30           C  
ATOM   2862  NE2 GLN A 357      35.822 -31.918 -31.886  1.00 53.30           N  
ATOM   2863  OE1 GLN A 357      33.861 -32.321 -32.912  1.00 53.30           O  
ATOM   2864  N   PHE A 358      31.448 -37.383 -30.693  1.00 49.33           N  
ATOM   2865  CA  PHE A 358      30.037 -37.703 -30.510  1.00 49.33           C  
ATOM   2866  C   PHE A 358      29.777 -38.222 -29.102  1.00 49.33           C  
ATOM   2867  O   PHE A 358      28.722 -37.958 -28.522  1.00 49.33           O  
ATOM   2868  CB  PHE A 358      29.582 -38.738 -31.544  1.00 49.33           C  
ATOM   2869  CG  PHE A 358      28.356 -38.329 -32.314  1.00 49.33           C  
ATOM   2870  CD1 PHE A 358      27.089 -38.697 -31.879  1.00 49.33           C  
ATOM   2871  CD2 PHE A 358      28.470 -37.574 -33.474  1.00 49.33           C  
ATOM   2872  CE1 PHE A 358      25.952 -38.320 -32.590  1.00 49.33           C  
ATOM   2873  CE2 PHE A 358      27.339 -37.194 -34.190  1.00 49.33           C  
ATOM   2874  CZ  PHE A 358      26.081 -37.568 -33.747  1.00 49.33           C  
ATOM   2875  N   GLU A 359      30.801 -38.688 -28.335  1.00 44.55           N  
ATOM   2876  CA  GLU A 359      30.503 -39.121 -26.973  1.00 44.55           C  
ATOM   2877  C   GLU A 359      30.339 -37.926 -26.038  1.00 44.55           C  
ATOM   2878  O   GLU A 359      29.525 -37.964 -25.112  1.00 44.55           O  
ATOM   2879  CB  GLU A 359      31.602 -40.051 -26.452  1.00 44.55           C  
ATOM   2880  CG  GLU A 359      31.196 -41.517 -26.408  1.00 44.55           C  
ATOM   2881  CD  GLU A 359      32.331 -42.440 -25.993  1.00 44.55           C  
ATOM   2882  OE1 GLU A 359      32.130 -43.676 -25.968  1.00 44.55           O  
ATOM   2883  OE2 GLU A 359      33.430 -41.924 -25.690  1.00 44.55           O1-
ATOM   2884  N   LYS A 360      30.810 -36.767 -26.441  1.00 41.78           N  
ATOM   2885  CA  LYS A 360      30.503 -35.595 -25.625  1.00 41.78           C  
ATOM   2886  C   LYS A 360      29.130 -35.029 -25.969  1.00 41.78           C  
ATOM   2887  O   LYS A 360      28.381 -34.618 -25.079  1.00 41.78           O  
ATOM   2888  CB  LYS A 360      31.575 -34.519 -25.808  1.00 41.78           C  
ATOM   2889  CG  LYS A 360      32.659 -34.536 -24.740  1.00 41.78           C  
ATOM   2890  CD  LYS A 360      33.652 -33.398 -24.934  1.00 41.78           C  
ATOM   2891  CE  LYS A 360      34.777 -33.456 -23.909  1.00 41.78           C  
ATOM   2892  NZ  LYS A 360      35.761 -32.350 -24.103  1.00 41.78           N1+
TER   
END
