# Supplementary material for: De novo design of obligate ABC-type heterotrimeric proteins
Source: Nat Struct Mol Biol. 2022 Dec 15;29(12):1266–76. doi: 10.1038/s41594-022-00879-4 (PMC9758053; doi:10.1038/s41594-022-00879-4)
Supplement: Supplementary file 4 — This compressed file contains all PDB files and scripts used in our design protocols and analyses, as well as the final design model outputs. [file 41594_2022_879_MOESM4_ESM.zip › source_data/pdbs/AF-Monomer for worms fusions/C2-DHT01-03/C2-DHT01-03_chnA_model_4_ptm_seed_0_unrelaxed.pdb]

ATOM      1  N   MET A   1      31.642  31.249  19.704  1.00 58.09           N  
ATOM      2  CA  MET A   1      30.300  30.676  19.759  1.00 58.09           C  
ATOM      3  C   MET A   1      29.239  31.760  19.609  1.00 58.09           C  
ATOM      4  O   MET A   1      28.041  31.473  19.651  1.00 58.09           O  
ATOM      5  CB  MET A   1      30.091  29.918  21.072  1.00 58.09           C  
ATOM      6  CG  MET A   1      30.310  28.418  20.955  1.00 58.09           C  
ATOM      7  SD  MET A   1      29.457  27.479  22.281  1.00 58.09           S  
ATOM      8  CE  MET A   1      30.866  26.591  23.000  1.00 58.09           C  
ATOM      9  N   GLY A   2      29.554  33.064  18.982  1.00 68.74           N  
ATOM     10  CA  GLY A   2      28.803  34.279  18.707  1.00 68.74           C  
ATOM     11  C   GLY A   2      28.440  34.438  17.242  1.00 68.74           C  
ATOM     12  O   GLY A   2      27.397  35.006  16.914  1.00 68.74           O  
ATOM     13  N   ASP A   3      29.116  33.692  16.340  1.00 79.58           N  
ATOM     14  CA  ASP A   3      28.877  33.850  14.909  1.00 79.58           C  
ATOM     15  C   ASP A   3      27.806  32.878  14.421  1.00 79.58           C  
ATOM     16  O   ASP A   3      26.970  33.235  13.587  1.00 79.58           O  
ATOM     17  CB  ASP A   3      30.173  33.642  14.123  1.00 79.58           C  
ATOM     18  CG  ASP A   3      30.780  34.943  13.625  1.00 79.58           C  
ATOM     19  OD1 ASP A   3      30.149  36.011  13.785  1.00 79.58           O  
ATOM     20  OD2 ASP A   3      31.896  34.900  13.065  1.00 79.58           O1-
ATOM     21  N   GLU A   4      27.644  31.762  15.131  1.00 82.77           N  
ATOM     22  CA  GLU A   4      26.670  30.760  14.710  1.00 82.77           C  
ATOM     23  C   GLU A   4      25.272  31.102  15.217  1.00 82.77           C  
ATOM     24  O   GLU A   4      24.289  30.958  14.488  1.00 82.77           O  
ATOM     25  CB  GLU A   4      27.083  29.369  15.201  1.00 82.77           C  
ATOM     26  CG  GLU A   4      28.135  28.698  14.331  1.00 82.77           C  
ATOM     27  CD  GLU A   4      28.495  27.297  14.798  1.00 82.77           C  
ATOM     28  OE1 GLU A   4      29.311  26.624  14.129  1.00 82.77           O  
ATOM     29  OE2 GLU A   4      27.955  26.868  15.842  1.00 82.77           O1-
ATOM     30  N   GLU A   5      25.190  31.673  16.411  1.00 82.51           N  
ATOM     31  CA  GLU A   5      23.918  32.115  16.976  1.00 82.51           C  
ATOM     32  C   GLU A   5      23.360  33.313  16.211  1.00 82.51           C  
ATOM     33  O   GLU A   5      22.159  33.382  15.947  1.00 82.51           O  
ATOM     34  CB  GLU A   5      24.081  32.467  18.457  1.00 82.51           C  
ATOM     35  CG  GLU A   5      23.652  31.356  19.404  1.00 82.51           C  
ATOM     36  CD  GLU A   5      23.820  31.720  20.870  1.00 82.51           C  
ATOM     37  OE1 GLU A   5      23.489  30.887  21.744  1.00 82.51           O  
ATOM     38  OE2 GLU A   5      24.286  32.847  21.148  1.00 82.51           O1-
ATOM     39  N   GLU A   6      24.269  34.196  15.728  1.00 86.42           N  
ATOM     40  CA  GLU A   6      23.821  35.342  14.943  1.00 86.42           C  
ATOM     41  C   GLU A   6      23.324  34.909  13.566  1.00 86.42           C  
ATOM     42  O   GLU A   6      22.305  35.405  13.084  1.00 86.42           O  
ATOM     43  CB  GLU A   6      24.948  36.368  14.797  1.00 86.42           C  
ATOM     44  CG  GLU A   6      24.461  37.807  14.705  1.00 86.42           C  
ATOM     45  CD  GLU A   6      25.572  38.829  14.886  1.00 86.42           C  
ATOM     46  OE1 GLU A   6      25.288  40.048  14.855  1.00 86.42           O  
ATOM     47  OE2 GLU A   6      26.738  38.408  15.060  1.00 86.42           O1-
ATOM     48  N   LYS A   7      23.948  33.852  12.957  1.00 84.46           N  
ATOM     49  CA  LYS A   7      23.519  33.321  11.666  1.00 84.46           C  
ATOM     50  C   LYS A   7      22.158  32.640  11.776  1.00 84.46           C  
ATOM     51  O   LYS A   7      21.310  32.790  10.894  1.00 84.46           O  
ATOM     52  CB  LYS A   7      24.555  32.338  11.119  1.00 84.46           C  
ATOM     53  CG  LYS A   7      25.772  33.004  10.494  1.00 84.46           C  
ATOM     54  CD  LYS A   7      26.707  31.982   9.862  1.00 84.46           C  
ATOM     55  CE  LYS A   7      27.964  32.638   9.307  1.00 84.46           C  
ATOM     56  NZ  LYS A   7      28.902  31.635   8.722  1.00 84.46           N1+
ATOM     57  N   LEU A   8      21.972  31.919  12.928  1.00 85.92           N  
ATOM     58  CA  LEU A   8      20.698  31.246  13.152  1.00 85.92           C  
ATOM     59  C   LEU A   8      19.580  32.259  13.373  1.00 85.92           C  
ATOM     60  O   LEU A   8      18.486  32.113  12.822  1.00 85.92           O  
ATOM     61  CB  LEU A   8      20.794  30.304  14.356  1.00 85.92           C  
ATOM     62  CG  LEU A   8      19.717  29.222  14.457  1.00 85.92           C  
ATOM     63  CD1 LEU A   8      20.206  27.926  13.819  1.00 85.92           C  
ATOM     64  CD2 LEU A   8      19.324  28.993  15.912  1.00 85.92           C  
ATOM     65  N   ARG A   9      19.895  33.382  14.067  1.00 85.29           N  
ATOM     66  CA  ARG A   9      18.894  34.419  14.300  1.00 85.29           C  
ATOM     67  C   ARG A   9      18.538  35.138  13.003  1.00 85.29           C  
ATOM     68  O   ARG A   9      17.367  35.424  12.748  1.00 85.29           O  
ATOM     69  CB  ARG A   9      19.396  35.426  15.336  1.00 85.29           C  
ATOM     70  CG  ARG A   9      19.206  34.976  16.776  1.00 85.29           C  
ATOM     71  CD  ARG A   9      19.631  36.053  17.765  1.00 85.29           C  
ATOM     72  NE  ARG A   9      19.585  35.568  19.142  1.00 85.29           N  
ATOM     73  CZ  ARG A   9      19.773  36.326  20.219  1.00 85.29           C  
ATOM     74  NH1 ARG A   9      20.025  37.625  20.098  1.00 85.29           N1+
ATOM     75  NH2 ARG A   9      19.709  35.782  21.425  1.00 85.29           N  
ATOM     76  N   GLU A  10      19.485  35.352  12.130  1.00 90.87           N  
ATOM     77  CA  GLU A  10      19.241  35.992  10.842  1.00 90.87           C  
ATOM     78  C   GLU A  10      18.426  35.088   9.921  1.00 90.87           C  
ATOM     79  O   GLU A  10      17.513  35.553   9.235  1.00 90.87           O  
ATOM     80  CB  GLU A  10      20.564  36.371  10.170  1.00 90.87           C  
ATOM     81  CG  GLU A  10      21.235  37.595  10.779  1.00 90.87           C  
ATOM     82  CD  GLU A  10      22.558  37.944  10.118  1.00 90.87           C  
ATOM     83  OE1 GLU A  10      23.199  38.937  10.529  1.00 90.87           O  
ATOM     84  OE2 GLU A  10      22.958  37.219   9.180  1.00 90.87           O1-
ATOM     85  N   SER A  11      18.741  33.747   9.979  1.00 85.31           N  
ATOM     86  CA  SER A  11      17.988  32.804   9.160  1.00 85.31           C  
ATOM     87  C   SER A  11      16.538  32.707   9.620  1.00 85.31           C  
ATOM     88  O   SER A  11      15.621  32.663   8.797  1.00 85.31           O  
ATOM     89  CB  SER A  11      18.638  31.421   9.200  1.00 85.31           C  
ATOM     90  OG  SER A  11      19.884  31.431   8.525  1.00 85.31           O  
ATOM     91  N   LEU A  12      16.330  32.723  10.953  1.00 85.14           N  
ATOM     92  CA  LEU A  12      14.981  32.650  11.502  1.00 85.14           C  
ATOM     93  C   LEU A  12      14.184  33.903  11.157  1.00 85.14           C  
ATOM     94  O   LEU A  12      13.006  33.818  10.803  1.00 85.14           O  
ATOM     95  CB  LEU A  12      15.028  32.463  13.021  1.00 85.14           C  
ATOM     96  CG  LEU A  12      15.199  31.029  13.523  1.00 85.14           C  
ATOM     97  CD1 LEU A  12      15.541  31.025  15.009  1.00 85.14           C  
ATOM     98  CD2 LEU A  12      13.939  30.214  13.256  1.00 85.14           C  
ATOM     99  N   GLU A  13      14.884  35.052  11.162  1.00 90.51           N  
ATOM    100  CA  GLU A  13      14.203  36.300  10.832  1.00 90.51           C  
ATOM    101  C   GLU A  13      13.832  36.350   9.352  1.00 90.51           C  
ATOM    102  O   GLU A  13      12.739  36.794   8.996  1.00 90.51           O  
ATOM    103  CB  GLU A  13      15.076  37.503  11.196  1.00 90.51           C  
ATOM    104  CG  GLU A  13      14.989  37.903  12.662  1.00 90.51           C  
ATOM    105  CD  GLU A  13      15.798  39.147  12.992  1.00 90.51           C  
ATOM    106  OE1 GLU A  13      15.724  39.632  14.145  1.00 90.51           O  
ATOM    107  OE2 GLU A  13      16.511  39.643  12.092  1.00 90.51           O1-
ATOM    108  N   GLU A  14      14.689  35.808   8.482  1.00 90.84           N  
ATOM    109  CA  GLU A  14      14.399  35.729   7.053  1.00 90.84           C  
ATOM    110  C   GLU A  14      13.237  34.780   6.777  1.00 90.84           C  
ATOM    111  O   GLU A  14      12.362  35.082   5.963  1.00 90.84           O  
ATOM    112  CB  GLU A  14      15.640  35.281   6.277  1.00 90.84           C  
ATOM    113  CG  GLU A  14      16.531  36.430   5.827  1.00 90.84           C  
ATOM    114  CD  GLU A  14      17.802  35.967   5.132  1.00 90.84           C  
ATOM    115  OE1 GLU A  14      18.658  36.819   4.799  1.00 90.84           O  
ATOM    116  OE2 GLU A  14      17.943  34.742   4.916  1.00 90.84           O1-
ATOM    117  N   GLN A  15      13.264  33.616   7.467  1.00 84.77           N  
ATOM    118  CA  GLN A  15      12.181  32.652   7.308  1.00 84.77           C  
ATOM    119  C   GLN A  15      10.850  33.239   7.769  1.00 84.77           C  
ATOM    120  O   GLN A  15       9.818  33.033   7.127  1.00 84.77           O  
ATOM    121  CB  GLN A  15      12.485  31.369   8.083  1.00 84.77           C  
ATOM    122  CG  GLN A  15      12.016  30.101   7.382  1.00 84.77           C  
ATOM    123  CD  GLN A  15      12.409  28.839   8.126  1.00 84.77           C  
ATOM    124  NE2 GLN A  15      11.914  27.698   7.661  1.00 84.77           N  
ATOM    125  OE1 GLN A  15      13.154  28.890   9.110  1.00 84.77           O  
ATOM    126  N   LYS A  16      10.928  34.054   8.879  1.00 87.06           N  
ATOM    127  CA  LYS A  16       9.713  34.699   9.368  1.00 87.06           C  
ATOM    128  C   LYS A  16       9.178  35.706   8.354  1.00 87.06           C  
ATOM    129  O   LYS A  16       7.969  35.789   8.132  1.00 87.06           O  
ATOM    130  CB  LYS A  16       9.974  35.393  10.707  1.00 87.06           C  
ATOM    131  CG  LYS A  16       9.926  34.460  11.907  1.00 87.06           C  
ATOM    132  CD  LYS A  16      10.071  35.226  13.216  1.00 87.06           C  
ATOM    133  CE  LYS A  16      10.098  34.287  14.415  1.00 87.06           C  
ATOM    134  NZ  LYS A  16      10.250  35.033  15.700  1.00 87.06           N1+
ATOM    135  N   LYS A  17      10.107  36.442   7.689  1.00 91.40           N  
ATOM    136  CA  LYS A  17       9.712  37.397   6.657  1.00 91.40           C  
ATOM    137  C   LYS A  17       9.099  36.685   5.455  1.00 91.40           C  
ATOM    138  O   LYS A  17       8.089  37.134   4.909  1.00 91.40           O  
ATOM    139  CB  LYS A  17      10.911  38.236   6.214  1.00 91.40           C  
ATOM    140  CG  LYS A  17      11.275  39.355   7.178  1.00 91.40           C  
ATOM    141  CD  LYS A  17      12.391  40.231   6.624  1.00 91.40           C  
ATOM    142  CE  LYS A  17      12.808  41.304   7.620  1.00 91.40           C  
ATOM    143  NZ  LYS A  17      13.892  42.174   7.074  1.00 91.40           N1+
ATOM    144  N   ARG A  18       9.617  35.463   5.094  1.00 85.29           N  
ATOM    145  CA  ARG A  18       9.115  34.695   3.960  1.00 85.29           C  
ATOM    146  C   ARG A  18       7.725  34.136   4.250  1.00 85.29           C  
ATOM    147  O   ARG A  18       6.853  34.143   3.377  1.00 85.29           O  
ATOM    148  CB  ARG A  18      10.076  33.554   3.614  1.00 85.29           C  
ATOM    149  CG  ARG A  18      10.018  33.121   2.158  1.00 85.29           C  
ATOM    150  CD  ARG A  18      11.173  32.196   1.800  1.00 85.29           C  
ATOM    151  NE  ARG A  18      10.966  31.554   0.505  1.00 85.29           N  
ATOM    152  CZ  ARG A  18      11.779  30.646  -0.030  1.00 85.29           C  
ATOM    153  NH1 ARG A  18      12.874  30.254   0.613  1.00 85.29           N1+
ATOM    154  NH2 ARG A  18      11.496  30.127  -1.215  1.00 85.29           N  
ATOM    155  N   VAL A  19       7.562  33.698   5.518  1.00 83.59           N  
ATOM    156  CA  VAL A  19       6.271  33.151   5.918  1.00 83.59           C  
ATOM    157  C   VAL A  19       5.202  34.239   5.843  1.00 83.59           C  
ATOM    158  O   VAL A  19       4.094  33.996   5.360  1.00 83.59           O  
ATOM    159  CB  VAL A  19       6.324  32.555   7.344  1.00 83.59           C  
ATOM    160  CG1 VAL A  19       4.917  32.256   7.857  1.00 83.59           C  
ATOM    161  CG2 VAL A  19       7.183  31.291   7.360  1.00 83.59           C  
ATOM    162  N   LYS A  20       5.561  35.442   6.271  1.00 88.39           N  
ATOM    163  CA  LYS A  20       4.613  36.552   6.237  1.00 88.39           C  
ATOM    164  C   LYS A  20       4.263  36.932   4.801  1.00 88.39           C  
ATOM    165  O   LYS A  20       3.105  37.223   4.495  1.00 88.39           O  
ATOM    166  CB  LYS A  20       5.177  37.764   6.978  1.00 88.39           C  
ATOM    167  CG  LYS A  20       5.040  37.684   8.491  1.00 88.39           C  
ATOM    168  CD  LYS A  20       5.472  38.982   9.161  1.00 88.39           C  
ATOM    169  CE  LYS A  20       5.420  38.873  10.679  1.00 88.39           C  
ATOM    170  NZ  LYS A  20       5.872  40.133  11.341  1.00 88.39           N1+
ATOM    171  N   GLU A  21       5.230  36.896   3.882  1.00 88.58           N  
ATOM    172  CA  GLU A  21       4.993  37.171   2.468  1.00 88.58           C  
ATOM    173  C   GLU A  21       4.071  36.125   1.849  1.00 88.58           C  
ATOM    174  O   GLU A  21       3.154  36.465   1.097  1.00 88.58           O  
ATOM    175  CB  GLU A  21       6.318  37.224   1.701  1.00 88.58           C  
ATOM    176  CG  GLU A  21       7.106  38.507   1.926  1.00 88.58           C  
ATOM    177  CD  GLU A  21       8.465  38.502   1.245  1.00 88.58           C  
ATOM    178  OE1 GLU A  21       9.214  39.496   1.377  1.00 88.58           O  
ATOM    179  OE2 GLU A  21       8.783  37.495   0.572  1.00 88.58           O1-
ATOM    180  N   ILE A  22       4.367  34.886   2.173  1.00 79.53           N  
ATOM    181  CA  ILE A  22       3.536  33.792   1.682  1.00 79.53           C  
ATOM    182  C   ILE A  22       2.109  33.956   2.200  1.00 79.53           C  
ATOM    183  O   ILE A  22       1.145  33.769   1.453  1.00 79.53           O  
ATOM    184  CB  ILE A  22       4.104  32.418   2.101  1.00 79.53           C  
ATOM    185  CG1 ILE A  22       5.413  32.131   1.355  1.00 79.53           C  
ATOM    186  CG2 ILE A  22       3.078  31.309   1.851  1.00 79.53           C  
ATOM    187  CD1 ILE A  22       6.109  30.850   1.795  1.00 79.53           C  
ATOM    188  N   GLU A  23       1.984  34.333   3.479  1.00 80.24           N  
ATOM    189  CA  GLU A  23       0.658  34.544   4.054  1.00 80.24           C  
ATOM    190  C   GLU A  23      -0.090  35.656   3.323  1.00 80.24           C  
ATOM    191  O   GLU A  23      -1.290  35.538   3.066  1.00 80.24           O  
ATOM    192  CB  GLU A  23       0.765  34.875   5.545  1.00 80.24           C  
ATOM    193  CG  GLU A  23       1.092  33.674   6.419  1.00 80.24           C  
ATOM    194  CD  GLU A  23       1.214  34.021   7.894  1.00 80.24           C  
ATOM    195  OE1 GLU A  23       1.247  33.095   8.736  1.00 80.24           O  
ATOM    196  OE2 GLU A  23       1.277  35.230   8.212  1.00 80.24           O1-
ATOM    197  N   ARG A  24       0.618  36.717   2.926  1.00 87.33           N  
ATOM    198  CA  ARG A  24       0.011  37.819   2.188  1.00 87.33           C  
ATOM    199  C   ARG A  24      -0.416  37.375   0.793  1.00 87.33           C  
ATOM    200  O   ARG A  24      -1.505  37.721   0.331  1.00 87.33           O  
ATOM    201  CB  ARG A  24       0.979  39.000   2.088  1.00 87.33           C  
ATOM    202  CG  ARG A  24       1.093  39.812   3.369  1.00 87.33           C  
ATOM    203  CD  ARG A  24       2.015  41.011   3.195  1.00 87.33           C  
ATOM    204  NE  ARG A  24       2.212  41.727   4.452  1.00 87.33           N  
ATOM    205  CZ  ARG A  24       3.059  42.737   4.625  1.00 87.33           C  
ATOM    206  NH1 ARG A  24       3.810  43.172   3.620  1.00 87.33           N1+
ATOM    207  NH2 ARG A  24       3.157  43.318   5.813  1.00 87.33           N  
ATOM    208  N   GLU A  25       0.510  36.612   0.131  1.00 82.30           N  
ATOM    209  CA  GLU A  25       0.190  36.067  -1.185  1.00 82.30           C  
ATOM    210  C   GLU A  25      -1.041  35.167  -1.126  1.00 82.30           C  
ATOM    211  O   GLU A  25      -1.905  35.230  -2.003  1.00 82.30           O  
ATOM    212  CB  GLU A  25       1.382  35.291  -1.751  1.00 82.30           C  
ATOM    213  CG  GLU A  25       2.520  36.179  -2.235  1.00 82.30           C  
ATOM    214  CD  GLU A  25       3.691  35.396  -2.807  1.00 82.30           C  
ATOM    215  OE1 GLU A  25       4.731  36.012  -3.133  1.00 82.30           O  
ATOM    216  OE2 GLU A  25       3.566  34.157  -2.930  1.00 82.30           O1-
ATOM    217  N   HIS A  26      -1.072  34.311  -0.139  1.00 70.58           N  
ATOM    218  CA  HIS A  26      -2.213  33.421   0.042  1.00 70.58           C  
ATOM    219  C   HIS A  26      -3.503  34.213   0.235  1.00 70.58           C  
ATOM    220  O   HIS A  26      -4.539  33.866  -0.335  1.00 70.58           O  
ATOM    221  CB  HIS A  26      -1.984  32.492   1.236  1.00 70.58           C  
ATOM    222  CG  HIS A  26      -1.418  31.160   0.858  1.00 70.58           C  
ATOM    223  CD2 HIS A  26      -0.137  30.730   0.774  1.00 70.58           C  
ATOM    224  ND1 HIS A  26      -2.209  30.088   0.507  1.00 70.58           N  
ATOM    225  CE1 HIS A  26      -1.437  29.052   0.224  1.00 70.58           C  
ATOM    226  NE2 HIS A  26      -0.175  29.415   0.378  1.00 70.58           N  
ATOM    227  N   GLU A  27      -3.379  35.313   1.051  1.00 79.62           N  
ATOM    228  CA  GLU A  27      -4.562  36.137   1.282  1.00 79.62           C  
ATOM    229  C   GLU A  27      -5.034  36.799  -0.009  1.00 79.62           C  
ATOM    230  O   GLU A  27      -6.235  36.848  -0.285  1.00 79.62           O  
ATOM    231  CB  GLU A  27      -4.277  37.201   2.345  1.00 79.62           C  
ATOM    232  CG  GLU A  27      -5.529  37.839   2.927  1.00 79.62           C  
ATOM    233  CD  GLU A  27      -6.172  37.007   4.026  1.00 79.62           C  
ATOM    234  OE1 GLU A  27      -7.340  37.276   4.387  1.00 79.62           O  
ATOM    235  OE2 GLU A  27      -5.501  36.079   4.530  1.00 79.62           O1-
ATOM    236  N   GLU A  28      -4.133  37.224  -0.847  1.00 77.61           N  
ATOM    237  CA  GLU A  28      -4.456  37.851  -2.126  1.00 77.61           C  
ATOM    238  C   GLU A  28      -5.127  36.858  -3.072  1.00 77.61           C  
ATOM    239  O   GLU A  28      -6.095  37.201  -3.754  1.00 77.61           O  
ATOM    240  CB  GLU A  28      -3.196  38.427  -2.776  1.00 77.61           C  
ATOM    241  CG  GLU A  28      -2.685  39.696  -2.108  1.00 77.61           C  
ATOM    242  CD  GLU A  28      -1.422  40.246  -2.751  1.00 77.61           C  
ATOM    243  OE1 GLU A  28      -0.877  41.257  -2.253  1.00 77.61           O  
ATOM    244  OE2 GLU A  28      -0.974  39.661  -3.763  1.00 77.61           O1-
ATOM    245  N   ILE A  29      -4.580  35.671  -3.131  1.00 67.43           N  
ATOM    246  CA  ILE A  29      -5.157  34.616  -3.957  1.00 67.43           C  
ATOM    247  C   ILE A  29      -6.570  34.295  -3.472  1.00 67.43           C  
ATOM    248  O   ILE A  29      -7.495  34.170  -4.279  1.00 67.43           O  
ATOM    249  CB  ILE A  29      -4.283  33.342  -3.940  1.00 67.43           C  
ATOM    250  CG1 ILE A  29      -2.956  33.595  -4.664  1.00 67.43           C  
ATOM    251  CG2 ILE A  29      -5.034  32.163  -4.566  1.00 67.43           C  
ATOM    252  CD1 ILE A  29      -1.965  32.444  -4.560  1.00 67.43           C  
ATOM    253  N   ARG A  30      -6.733  34.198  -2.158  1.00 64.68           N  
ATOM    254  CA  ARG A  30      -8.049  33.928  -1.588  1.00 64.68           C  
ATOM    255  C   ARG A  30      -9.044  35.019  -1.970  1.00 64.68           C  
ATOM    256  O   ARG A  30     -10.185  34.726  -2.334  1.00 64.68           O  
ATOM    257  CB  ARG A  30      -7.961  33.808  -0.066  1.00 64.68           C  
ATOM    258  CG  ARG A  30      -7.597  32.415   0.422  1.00 64.68           C  
ATOM    259  CD  ARG A  30      -7.718  32.297   1.935  1.00 64.68           C  
ATOM    260  NE  ARG A  30      -7.102  31.069   2.431  1.00 64.68           N  
ATOM    261  CZ  ARG A  30      -6.905  30.786   3.716  1.00 64.68           C  
ATOM    262  NH1 ARG A  30      -7.273  31.640   4.663  1.00 64.68           N1+
ATOM    263  NH2 ARG A  30      -6.334  29.639   4.056  1.00 64.68           N  
ATOM    264  N   GLU A  31      -8.571  36.230  -1.938  1.00 76.82           N  
ATOM    265  CA  GLU A  31      -9.458  37.338  -2.276  1.00 76.82           C  
ATOM    266  C   GLU A  31      -9.801  37.338  -3.763  1.00 76.82           C  
ATOM    267  O   GLU A  31     -10.947  37.586  -4.141  1.00 76.82           O  
ATOM    268  CB  GLU A  31      -8.822  38.675  -1.883  1.00 76.82           C  
ATOM    269  CG  GLU A  31      -8.987  39.025  -0.411  1.00 76.82           C  
ATOM    270  CD  GLU A  31      -8.407  40.383  -0.049  1.00 76.82           C  
ATOM    271  OE1 GLU A  31      -8.531  40.803   1.123  1.00 76.82           O  
ATOM    272  OE2 GLU A  31      -7.823  41.032  -0.946  1.00 76.82           O1-
ATOM    273  N   ALA A  32      -8.684  37.051  -4.626  1.00 58.75           N  
ATOM    274  CA  ALA A  32      -8.893  36.942  -6.068  1.00 58.75           C  
ATOM    275  C   ALA A  32      -9.890  35.832  -6.394  1.00 58.75           C  
ATOM    276  O   ALA A  32     -10.745  35.994  -7.267  1.00 58.75           O  
ATOM    277  CB  ALA A  32      -7.567  36.688  -6.780  1.00 58.75           C  
ATOM    278  N   LEU A  33      -9.750  34.771  -5.700  1.00 56.45           N  
ATOM    279  CA  LEU A  33     -10.652  33.649  -5.934  1.00 56.45           C  
ATOM    280  C   LEU A  33     -12.082  34.009  -5.543  1.00 56.45           C  
ATOM    281  O   LEU A  33     -13.033  33.626  -6.228  1.00 56.45           O  
ATOM    282  CB  LEU A  33     -10.192  32.416  -5.151  1.00 56.45           C  
ATOM    283  CG  LEU A  33      -9.138  31.538  -5.827  1.00 56.45           C  
ATOM    284  CD1 LEU A  33      -8.532  30.566  -4.820  1.00 56.45           C  
ATOM    285  CD2 LEU A  33      -9.745  30.785  -7.006  1.00 56.45           C  
ATOM    286  N   LYS A  34     -12.212  34.776  -4.437  1.00 64.37           N  
ATOM    287  CA  LYS A  34     -13.532  35.227  -4.008  1.00 64.37           C  
ATOM    288  C   LYS A  34     -14.177  36.122  -5.062  1.00 64.37           C  
ATOM    289  O   LYS A  34     -15.364  35.982  -5.361  1.00 64.37           O  
ATOM    290  CB  LYS A  34     -13.439  35.972  -2.675  1.00 64.37           C  
ATOM    291  CG  LYS A  34     -14.768  36.111  -1.949  1.00 64.37           C  
ATOM    292  CD  LYS A  34     -14.597  36.780  -0.591  1.00 64.37           C  
ATOM    293  CE  LYS A  34     -15.938  37.024   0.086  1.00 64.37           C  
ATOM    294  NZ  LYS A  34     -15.774  37.685   1.416  1.00 64.37           N1+
ATOM    295  N   ARG A  35     -13.425  36.985  -5.630  1.00 67.82           N  
ATOM    296  CA  ARG A  35     -13.936  37.889  -6.655  1.00 67.82           C  
ATOM    297  C   ARG A  35     -14.348  37.121  -7.907  1.00 67.82           C  
ATOM    298  O   ARG A  35     -15.381  37.418  -8.512  1.00 67.82           O  
ATOM    299  CB  ARG A  35     -12.889  38.947  -7.011  1.00 67.82           C  
ATOM    300  CG  ARG A  35     -12.687  40.000  -5.932  1.00 67.82           C  
ATOM    301  CD  ARG A  35     -11.758  41.112  -6.398  1.00 67.82           C  
ATOM    302  NE  ARG A  35     -10.492  41.098  -5.669  1.00 67.82           N  
ATOM    303  CZ  ARG A  35      -9.548  42.029  -5.771  1.00 67.82           C  
ATOM    304  NH1 ARG A  35      -9.710  43.072  -6.578  1.00 67.82           N1+
ATOM    305  NH2 ARG A  35      -8.435  41.918  -5.062  1.00 67.82           N  
ATOM    306  N   LEU A  36     -13.425  36.227  -8.279  1.00 55.73           N  
ATOM    307  CA  LEU A  36     -13.705  35.400  -9.449  1.00 55.73           C  
ATOM    308  C   LEU A  36     -14.966  34.570  -9.237  1.00 55.73           C  
ATOM    309  O   LEU A  36     -15.811  34.478 -10.130  1.00 55.73           O  
ATOM    310  CB  LEU A  36     -12.518  34.481  -9.751  1.00 55.73           C  
ATOM    311  CG  LEU A  36     -12.620  33.641 -11.025  1.00 55.73           C  
ATOM    312  CD1 LEU A  36     -12.540  34.536 -12.257  1.00 55.73           C  
ATOM    313  CD2 LEU A  36     -11.524  32.581 -11.055  1.00 55.73           C  
ATOM    314  N   GLN A  37     -15.109  33.921  -8.064  1.00 59.60           N  
ATOM    315  CA  GLN A  37     -16.283  33.120  -7.731  1.00 59.60           C  
ATOM    316  C   GLN A  37     -17.558  33.954  -7.809  1.00 59.60           C  
ATOM    317  O   GLN A  37     -18.581  33.486  -8.313  1.00 59.60           O  
ATOM    318  CB  GLN A  37     -16.138  32.510  -6.336  1.00 59.60           C  
ATOM    319  CG  GLN A  37     -15.294  31.243  -6.303  1.00 59.60           C  
ATOM    320  CD  GLN A  37     -15.144  30.674  -4.905  1.00 59.60           C  
ATOM    321  NE2 GLN A  37     -14.721  29.417  -4.819  1.00 59.60           N  
ATOM    322  OE1 GLN A  37     -15.405  31.358  -3.910  1.00 59.60           O  
ATOM    323  N   GLN A  38     -17.487  35.223  -7.355  1.00 64.19           N  
ATOM    324  CA  GLN A  38     -18.643  36.113  -7.390  1.00 64.19           C  
ATOM    325  C   GLN A  38     -18.989  36.510  -8.822  1.00 64.19           C  
ATOM    326  O   GLN A  38     -20.165  36.596  -9.180  1.00 64.19           O  
ATOM    327  CB  GLN A  38     -18.384  37.363  -6.547  1.00 64.19           C  
ATOM    328  CG  GLN A  38     -18.447  37.116  -5.046  1.00 64.19           C  
ATOM    329  CD  GLN A  38     -18.115  38.353  -4.233  1.00 64.19           C  
ATOM    330  NE2 GLN A  38     -18.370  38.293  -2.930  1.00 64.19           N  
ATOM    331  OE1 GLN A  38     -17.633  39.355  -4.771  1.00 64.19           O  
ATOM    332  N   SER A  39     -17.881  36.790  -9.659  1.00 62.61           N  
ATOM    333  CA  SER A  39     -18.094  37.130 -11.061  1.00 62.61           C  
ATOM    334  C   SER A  39     -18.750  35.979 -11.816  1.00 62.61           C  
ATOM    335  O   SER A  39     -19.667  36.193 -12.612  1.00 62.61           O  
ATOM    336  CB  SER A  39     -16.771  37.502 -11.731  1.00 62.61           C  
ATOM    337  OG  SER A  39     -16.962  37.769 -13.110  1.00 62.61           O  
ATOM    338  N   VAL A  40     -18.325  34.733 -11.517  1.00 54.52           N  
ATOM    339  CA  VAL A  40     -18.850  33.534 -12.164  1.00 54.52           C  
ATOM    340  C   VAL A  40     -20.306  33.322 -11.754  1.00 54.52           C  
ATOM    341  O   VAL A  40     -21.146  32.966 -12.584  1.00 54.52           O  
ATOM    342  CB  VAL A  40     -18.010  32.286 -11.813  1.00 54.52           C  
ATOM    343  CG1 VAL A  40     -18.701  31.014 -12.302  1.00 54.52           C  
ATOM    344  CG2 VAL A  40     -16.609  32.401 -12.410  1.00 54.52           C  
ATOM    345  N   LEU A  41     -20.580  33.558 -10.497  1.00 57.38           N  
ATOM    346  CA  LEU A  41     -21.947  33.418 -10.006  1.00 57.38           C  
ATOM    347  C   LEU A  41     -22.879  34.402 -10.705  1.00 57.38           C  
ATOM    348  O   LEU A  41     -23.980  34.034 -11.120  1.00 57.38           O  
ATOM    349  CB  LEU A  41     -21.998  33.635  -8.491  1.00 57.38           C  
ATOM    350  CG  LEU A  41     -23.346  33.380  -7.815  1.00 57.38           C  
ATOM    351  CD1 LEU A  41     -23.679  31.892  -7.841  1.00 57.38           C  
ATOM    352  CD2 LEU A  41     -23.335  33.907  -6.384  1.00 57.38           C  
ATOM    353  N   ARG A  42     -22.429  35.634 -10.810  1.00 67.20           N  
ATOM    354  CA  ARG A  42     -23.255  36.635 -11.476  1.00 67.20           C  
ATOM    355  C   ARG A  42     -23.520  36.250 -12.928  1.00 67.20           C  
ATOM    356  O   ARG A  42     -24.649  36.355 -13.409  1.00 67.20           O  
ATOM    357  CB  ARG A  42     -22.588  38.011 -11.412  1.00 67.20           C  
ATOM    358  CG  ARG A  42     -22.646  38.660 -10.039  1.00 67.20           C  
ATOM    359  CD  ARG A  42     -22.216  40.119 -10.086  1.00 67.20           C  
ATOM    360  NE  ARG A  42     -20.774  40.250 -10.279  1.00 67.20           N  
ATOM    361  CZ  ARG A  42     -19.921  40.676  -9.353  1.00 67.20           C  
ATOM    362  NH1 ARG A  42     -20.350  41.025  -8.145  1.00 67.20           N1+
ATOM    363  NH2 ARG A  42     -18.629  40.756  -9.634  1.00 67.20           N  
ATOM    364  N   GLN A  43     -22.435  35.830 -13.611  1.00 59.44           N  
ATOM    365  CA  GLN A  43     -22.545  35.414 -15.006  1.00 59.44           C  
ATOM    366  C   GLN A  43     -23.450  34.193 -15.145  1.00 59.44           C  
ATOM    367  O   GLN A  43     -24.241  34.105 -16.087  1.00 59.44           O  
ATOM    368  CB  GLN A  43     -21.163  35.113 -15.587  1.00 59.44           C  
ATOM    369  CG  GLN A  43     -20.346  36.356 -15.909  1.00 59.44           C  
ATOM    370  CD  GLN A  43     -18.984  36.031 -16.491  1.00 59.44           C  
ATOM    371  NE2 GLN A  43     -18.278  37.055 -16.958  1.00 59.44           N  
ATOM    372  OE1 GLN A  43     -18.570  34.868 -16.521  1.00 59.44           O  
ATOM    373  N   ALA A  44     -23.292  33.294 -14.214  1.00 52.73           N  
ATOM    374  CA  ALA A  44     -24.114  32.087 -14.203  1.00 52.73           C  
ATOM    375  C   ALA A  44     -25.592  32.431 -14.042  1.00 52.73           C  
ATOM    376  O   ALA A  44     -26.449  31.851 -14.714  1.00 52.73           O  
ATOM    377  CB  ALA A  44     -23.666  31.147 -13.087  1.00 52.73           C  
ATOM    378  N   VAL A  45     -25.835  33.407 -13.107  1.00 57.29           N  
ATOM    379  CA  VAL A  45     -27.205  33.859 -12.883  1.00 57.29           C  
ATOM    380  C   VAL A  45     -27.738  34.537 -14.144  1.00 57.29           C  
ATOM    381  O   VAL A  45     -28.879  34.299 -14.548  1.00 57.29           O  
ATOM    382  CB  VAL A  45     -27.293  34.825 -11.680  1.00 57.29           C  
ATOM    383  CG1 VAL A  45     -28.688  35.440 -11.583  1.00 57.29           C  
ATOM    384  CG2 VAL A  45     -26.933  34.099 -10.386  1.00 57.29           C  
ATOM    385  N   ARG A  46     -26.777  35.357 -14.793  1.00 57.92           N  
ATOM    386  CA  ARG A  46     -27.137  36.012 -16.046  1.00 57.92           C  
ATOM    387  C   ARG A  46     -27.417  34.987 -17.140  1.00 57.92           C  
ATOM    388  O   ARG A  46     -28.391  35.115 -17.884  1.00 57.92           O  
ATOM    389  CB  ARG A  46     -26.026  36.965 -16.492  1.00 57.92           C  
ATOM    390  CG  ARG A  46     -26.507  38.095 -17.389  1.00 57.92           C  
ATOM    391  CD  ARG A  46     -25.360  38.997 -17.824  1.00 57.92           C  
ATOM    392  NE  ARG A  46     -24.796  39.732 -16.695  1.00 57.92           N  
ATOM    393  CZ  ARG A  46     -24.031  40.816 -16.803  1.00 57.92           C  
ATOM    394  NH1 ARG A  46     -23.723  41.313 -17.995  1.00 57.92           N1+
ATOM    395  NH2 ARG A  46     -23.570  41.406 -15.710  1.00 57.92           N  
ATOM    396  N   LEU A  47     -26.629  33.981 -17.329  1.00 55.40           N  
ATOM    397  CA  LEU A  47     -26.801  32.919 -18.315  1.00 55.40           C  
ATOM    398  C   LEU A  47     -28.044  32.092 -18.012  1.00 55.40           C  
ATOM    399  O   LEU A  47     -28.746  31.658 -18.928  1.00 55.40           O  
ATOM    400  CB  LEU A  47     -25.566  32.014 -18.349  1.00 55.40           C  
ATOM    401  CG  LEU A  47     -24.470  32.398 -19.344  1.00 55.40           C  
ATOM    402  CD1 LEU A  47     -23.102  31.990 -18.810  1.00 55.40           C  
ATOM    403  CD2 LEU A  47     -24.732  31.759 -20.703  1.00 55.40           C  
ATOM    404  N   ALA A  48     -28.309  31.869 -16.702  1.00 53.35           N  
ATOM    405  CA  ALA A  48     -29.560  31.206 -16.343  1.00 53.35           C  
ATOM    406  C   ALA A  48     -30.765  32.024 -16.798  1.00 53.35           C  
ATOM    407  O   ALA A  48     -31.804  31.463 -17.156  1.00 53.35           O  
ATOM    408  CB  ALA A  48     -29.622  30.966 -14.836  1.00 53.35           C  
ATOM    409  N   LYS A  49     -30.585  33.385 -16.991  1.00 51.89           N  
ATOM    410  CA  LYS A  49     -31.623  34.254 -17.537  1.00 51.89           C  
ATOM    411  C   LYS A  49     -31.800  34.024 -19.035  1.00 51.89           C  
ATOM    412  O   LYS A  49     -32.912  34.131 -19.559  1.00 51.89           O  
ATOM    413  CB  LYS A  49     -31.292  35.723 -17.268  1.00 51.89           C  
ATOM    414  CG  LYS A  49     -31.508  36.151 -15.824  1.00 51.89           C  
ATOM    415  CD  LYS A  49     -31.291  37.648 -15.646  1.00 51.89           C  
ATOM    416  CE  LYS A  49     -31.473  38.072 -14.195  1.00 51.89           C  
ATOM    417  NZ  LYS A  49     -31.239  39.536 -14.013  1.00 51.89           N1+
ATOM    418  N   LEU A  50     -30.694  33.502 -19.787  1.00 57.14           N  
ATOM    419  CA  LEU A  50     -30.770  33.371 -21.238  1.00 57.14           C  
ATOM    420  C   LEU A  50     -31.044  31.925 -21.640  1.00 57.14           C  
ATOM    421  O   LEU A  50     -31.697  31.671 -22.654  1.00 57.14           O  
ATOM    422  CB  LEU A  50     -29.474  33.858 -21.889  1.00 57.14           C  
ATOM    423  CG  LEU A  50     -29.217  35.365 -21.846  1.00 57.14           C  
ATOM    424  CD1 LEU A  50     -27.776  35.669 -22.243  1.00 57.14           C  
ATOM    425  CD2 LEU A  50     -30.194  36.100 -22.758  1.00 57.14           C  
ATOM    426  N   GLY A  51     -31.081  30.982 -20.633  1.00 51.40           N  
ATOM    427  CA  GLY A  51     -31.278  29.598 -21.034  1.00 51.40           C  
ATOM    428  C   GLY A  51     -32.131  28.810 -20.060  1.00 51.40           C  
ATOM    429  O   GLY A  51     -32.406  29.274 -18.950  1.00 51.40           O  
ATOM    430  N   ASP A  52     -33.298  28.352 -20.474  1.00 52.76           N  
ATOM    431  CA  ASP A  52     -34.104  27.365 -19.763  1.00 52.76           C  
ATOM    432  C   ASP A  52     -33.293  26.106 -19.463  1.00 52.76           C  
ATOM    433  O   ASP A  52     -33.656  25.010 -19.893  1.00 52.76           O  
ATOM    434  CB  ASP A  52     -35.351  27.006 -20.573  1.00 52.76           C  
ATOM    435  CG  ASP A  52     -36.643  27.406 -19.882  1.00 52.76           C  
ATOM    436  OD1 ASP A  52     -36.613  27.730 -18.675  1.00 52.76           O  
ATOM    437  OD2 ASP A  52     -37.699  27.394 -20.550  1.00 52.76           O1-
ATOM    438  N   ASP A  53     -31.978  26.215 -18.974  1.00 63.22           N  
ATOM    439  CA  ASP A  53     -31.354  24.919 -18.722  1.00 63.22           C  
ATOM    440  C   ASP A  53     -31.522  24.503 -17.262  1.00 63.22           C  
ATOM    441  O   ASP A  53     -30.873  25.062 -16.374  1.00 63.22           O  
ATOM    442  CB  ASP A  53     -29.870  24.958 -19.091  1.00 63.22           C  
ATOM    443  CG  ASP A  53     -29.284  23.579 -19.338  1.00 63.22           C  
ATOM    444  OD1 ASP A  53     -29.951  22.569 -19.027  1.00 63.22           O  
ATOM    445  OD2 ASP A  53     -28.143  23.502 -19.845  1.00 63.22           O1-
ATOM    446  N   SER A  54     -32.513  24.033 -16.837  1.00 67.06           N  
ATOM    447  CA  SER A  54     -32.855  23.506 -15.521  1.00 67.06           C  
ATOM    448  C   SER A  54     -31.642  22.875 -14.844  1.00 67.06           C  
ATOM    449  O   SER A  54     -31.444  23.037 -13.638  1.00 67.06           O  
ATOM    450  CB  SER A  54     -33.981  22.476 -15.630  1.00 67.06           C  
ATOM    451  OG  SER A  54     -35.168  23.078 -16.115  1.00 67.06           O  
ATOM    452  N   ARG A  55     -30.722  22.309 -15.618  1.00 68.93           N  
ATOM    453  CA  ARG A  55     -29.523  21.677 -15.076  1.00 68.93           C  
ATOM    454  C   ARG A  55     -28.565  22.718 -14.505  1.00 68.93           C  
ATOM    455  O   ARG A  55     -28.018  22.534 -13.417  1.00 68.93           O  
ATOM    456  CB  ARG A  55     -28.817  20.850 -16.153  1.00 68.93           C  
ATOM    457  CG  ARG A  55     -29.535  19.556 -16.503  1.00 68.93           C  
ATOM    458  CD  ARG A  55     -28.739  18.722 -17.498  1.00 68.93           C  
ATOM    459  NE  ARG A  55     -29.575  17.721 -18.155  1.00 68.93           N  
ATOM    460  CZ  ARG A  55     -29.140  16.838 -19.047  1.00 68.93           C  
ATOM    461  NH1 ARG A  55     -27.862  16.811 -19.409  1.00 68.93           N1+
ATOM    462  NH2 ARG A  55     -29.988  15.972 -19.583  1.00 68.93           N  
ATOM    463  N   MET A  56     -28.355  23.715 -15.224  1.00 73.39           N  
ATOM    464  CA  MET A  56     -27.464  24.791 -14.799  1.00 73.39           C  
ATOM    465  C   MET A  56     -27.997  25.475 -13.545  1.00 73.39           C  
ATOM    466  O   MET A  56     -27.244  25.729 -12.603  1.00 73.39           O  
ATOM    467  CB  MET A  56     -27.287  25.817 -15.919  1.00 73.39           C  
ATOM    468  CG  MET A  56     -26.300  26.925 -15.586  1.00 73.39           C  
ATOM    469  SD  MET A  56     -26.125  28.143 -16.947  1.00 73.39           S  
ATOM    470  CE  MET A  56     -24.355  28.522 -16.809  1.00 73.39           C  
ATOM    471  N   ILE A  57     -29.301  25.772 -13.493  1.00 74.37           N  
ATOM    472  CA  ILE A  57     -29.921  26.432 -12.350  1.00 74.37           C  
ATOM    473  C   ILE A  57     -29.770  25.559 -11.106  1.00 74.37           C  
ATOM    474  O   ILE A  57     -29.439  26.055 -10.027  1.00 74.37           O  
ATOM    475  CB  ILE A  57     -31.412  26.736 -12.613  1.00 74.37           C  
ATOM    476  CG1 ILE A  57     -31.555  27.792 -13.716  1.00 74.37           C  
ATOM    477  CG2 ILE A  57     -32.107  27.191 -11.327  1.00 74.37           C  
ATOM    478  CD1 ILE A  57     -32.996  28.083 -14.113  1.00 74.37           C  
ATOM    479  N   ALA A  58     -29.947  24.256 -11.266  1.00 76.68           N  
ATOM    480  CA  ALA A  58     -29.773  23.351 -10.133  1.00 76.68           C  
ATOM    481  C   ALA A  58     -28.345  23.411  -9.598  1.00 76.68           C  
ATOM    482  O   ALA A  58     -28.128  23.395  -8.384  1.00 76.68           O  
ATOM    483  CB  ALA A  58     -30.127  21.920 -10.534  1.00 76.68           C  
ATOM    484  N   SER A  59     -27.386  23.517 -10.456  1.00 78.78           N  
ATOM    485  CA  SER A  59     -25.988  23.613 -10.049  1.00 78.78           C  
ATOM    486  C   SER A  59     -25.719  24.911  -9.294  1.00 78.78           C  
ATOM    487  O   SER A  59     -24.996  24.916  -8.296  1.00 78.78           O  
ATOM    488  CB  SER A  59     -25.068  23.523 -11.268  1.00 78.78           C  
ATOM    489  OG  SER A  59     -23.712  23.685 -10.888  1.00 78.78           O  
ATOM    490  N   ILE A  60     -26.268  26.004  -9.770  1.00 77.00           N  
ATOM    491  CA  ILE A  60     -26.125  27.304  -9.127  1.00 77.00           C  
ATOM    492  C   ILE A  60     -26.734  27.258  -7.728  1.00 77.00           C  
ATOM    493  O   ILE A  60     -26.126  27.729  -6.764  1.00 77.00           O  
ATOM    494  CB  ILE A  60     -26.786  28.424  -9.962  1.00 77.00           C  
ATOM    495  CG1 ILE A  60     -26.038  28.615 -11.287  1.00 77.00           C  
ATOM    496  CG2 ILE A  60     -26.837  29.732  -9.168  1.00 77.00           C  
ATOM    497  CD1 ILE A  60     -26.729  29.563 -12.257  1.00 77.00           C  
ATOM    498  N   ILE A  61     -27.879  26.640  -7.698  1.00 80.21           N  
ATOM    499  CA  ILE A  61     -28.557  26.551  -6.408  1.00 80.21           C  
ATOM    500  C   ILE A  61     -27.721  25.715  -5.442  1.00 80.21           C  
ATOM    501  O   ILE A  61     -27.559  26.080  -4.275  1.00 80.21           O  
ATOM    502  CB  ILE A  61     -29.972  25.948  -6.554  1.00 80.21           C  
ATOM    503  CG1 ILE A  61     -30.895  26.924  -7.293  1.00 80.21           C  
ATOM    504  CG2 ILE A  61     -30.548  25.584  -5.182  1.00 80.21           C  
ATOM    505  CD1 ILE A  61     -32.257  26.342  -7.646  1.00 80.21           C  
ATOM    506  N   ARG A  62     -27.167  24.676  -5.956  1.00 81.90           N  
ATOM    507  CA  ARG A  62     -26.257  23.862  -5.155  1.00 81.90           C  
ATOM    508  C   ARG A  62     -25.111  24.704  -4.604  1.00 81.90           C  
ATOM    509  O   ARG A  62     -24.775  24.607  -3.422  1.00 81.90           O  
ATOM    510  CB  ARG A  62     -25.704  22.701  -5.983  1.00 81.90           C  
ATOM    511  CG  ARG A  62     -24.854  21.725  -5.185  1.00 81.90           C  
ATOM    512  CD  ARG A  62     -24.393  20.551  -6.037  1.00 81.90           C  
ATOM    513  NE  ARG A  62     -23.411  20.964  -7.037  1.00 81.90           N  
ATOM    514  CZ  ARG A  62     -22.857  20.154  -7.935  1.00 81.90           C  
ATOM    515  NH1 ARG A  62     -23.179  18.866  -7.976  1.00 81.90           N1+
ATOM    516  NH2 ARG A  62     -21.976  20.635  -8.799  1.00 81.90           N  
ATOM    517  N   ASP A  63     -24.532  25.575  -5.402  1.00 83.12           N  
ATOM    518  CA  ASP A  63     -23.443  26.449  -4.979  1.00 83.12           C  
ATOM    519  C   ASP A  63     -23.922  27.465  -3.945  1.00 83.12           C  
ATOM    520  O   ASP A  63     -23.223  27.745  -2.971  1.00 83.12           O  
ATOM    521  CB  ASP A  63     -22.836  27.171  -6.184  1.00 83.12           C  
ATOM    522  CG  ASP A  63     -22.001  26.258  -7.065  1.00 83.12           C  
ATOM    523  OD1 ASP A  63     -21.664  25.135  -6.632  1.00 83.12           O  
ATOM    524  OD2 ASP A  63     -21.675  26.667  -8.201  1.00 83.12           O1-
ATOM    525  N   LEU A  64     -25.134  27.919  -4.140  1.00 81.58           N  
ATOM    526  CA  LEU A  64     -25.690  28.879  -3.194  1.00 81.58           C  
ATOM    527  C   LEU A  64     -25.936  28.226  -1.838  1.00 81.58           C  
ATOM    528  O   LEU A  64     -25.746  28.859  -0.796  1.00 81.58           O  
ATOM    529  CB  LEU A  64     -26.996  29.468  -3.734  1.00 81.58           C  
ATOM    530  CG  LEU A  64     -26.865  30.467  -4.884  1.00 81.58           C  
ATOM    531  CD1 LEU A  64     -28.243  30.847  -5.416  1.00 81.58           C  
ATOM    532  CD2 LEU A  64     -26.100  31.707  -4.432  1.00 81.58           C  
ATOM    533  N   VAL A  65     -26.350  26.945  -1.895  1.00 79.50           N  
ATOM    534  CA  VAL A  65     -26.556  26.181  -0.668  1.00 79.50           C  
ATOM    535  C   VAL A  65     -25.247  26.096   0.113  1.00 79.50           C  
ATOM    536  O   VAL A  65     -25.229  26.305   1.329  1.00 79.50           O  
ATOM    537  CB  VAL A  65     -27.091  24.762  -0.966  1.00 79.50           C  
ATOM    538  CG1 VAL A  65     -27.028  23.888   0.284  1.00 79.50           C  
ATOM    539  CG2 VAL A  65     -28.521  24.834  -1.500  1.00 79.50           C  
ATOM    540  N   LYS A  66     -24.159  25.841  -0.575  1.00 82.85           N  
ATOM    541  CA  LYS A  66     -22.850  25.778   0.071  1.00 82.85           C  
ATOM    542  C   LYS A  66     -22.468  27.128   0.672  1.00 82.85           C  
ATOM    543  O   LYS A  66     -21.939  27.191   1.784  1.00 82.85           O  
ATOM    544  CB  LYS A  66     -21.781  25.326  -0.924  1.00 82.85           C  
ATOM    545  CG  LYS A  66     -21.903  23.870  -1.346  1.00 82.85           C  
ATOM    546  CD  LYS A  66     -20.806  23.476  -2.327  1.00 82.85           C  
ATOM    547  CE  LYS A  66     -20.981  22.046  -2.819  1.00 82.85           C  
ATOM    548  NZ  LYS A  66     -19.931  21.671  -3.812  1.00 82.85           N1+
ATOM    549  N   GLN A  67     -22.798  28.158  -0.035  1.00 81.00           N  
ATOM    550  CA  GLN A  67     -22.499  29.509   0.432  1.00 81.00           C  
ATOM    551  C   GLN A  67     -23.320  29.857   1.670  1.00 81.00           C  
ATOM    552  O   GLN A  67     -22.829  30.531   2.578  1.00 81.00           O  
ATOM    553  CB  GLN A  67     -22.759  30.530  -0.677  1.00 81.00           C  
ATOM    554  CG  GLN A  67     -21.743  30.481  -1.809  1.00 81.00           C  
ATOM    555  CD  GLN A  67     -22.004  31.525  -2.879  1.00 81.00           C  
ATOM    556  NE2 GLN A  67     -21.386  31.350  -4.041  1.00 81.00           N  
ATOM    557  OE1 GLN A  67     -22.757  32.479  -2.662  1.00 81.00           O  
ATOM    558  N   ALA A  68     -24.524  29.400   1.618  1.00 76.83           N  
ATOM    559  CA  ALA A  68     -25.419  29.685   2.737  1.00 76.83           C  
ATOM    560  C   ALA A  68     -24.873  29.104   4.037  1.00 76.83           C  
ATOM    561  O   ALA A  68     -24.971  29.731   5.095  1.00 76.83           O  
ATOM    562  CB  ALA A  68     -26.814  29.134   2.456  1.00 76.83           C  
ATOM    563  N   LEU A  69     -24.251  27.959   4.028  1.00 74.67           N  
ATOM    564  CA  LEU A  69     -23.690  27.306   5.205  1.00 74.67           C  
ATOM    565  C   LEU A  69     -22.513  28.101   5.760  1.00 74.67           C  
ATOM    566  O   LEU A  69     -22.305  28.147   6.974  1.00 74.67           O  
ATOM    567  CB  LEU A  69     -23.244  25.881   4.867  1.00 74.67           C  
ATOM    568  CG  LEU A  69     -24.350  24.831   4.760  1.00 74.67           C  
ATOM    569  CD1 LEU A  69     -23.813  23.558   4.115  1.00 74.67           C  
ATOM    570  CD2 LEU A  69     -24.939  24.532   6.135  1.00 74.67           C  
ATOM    571  N   ARG A  70     -21.832  28.786   4.846  1.00 79.59           N  
ATOM    572  CA  ARG A  70     -20.628  29.504   5.252  1.00 79.59           C  
ATOM    573  C   ARG A  70     -20.949  30.949   5.620  1.00 79.59           C  
ATOM    574  O   ARG A  70     -20.126  31.638   6.225  1.00 79.59           O  
ATOM    575  CB  ARG A  70     -19.579  29.467   4.139  1.00 79.59           C  
ATOM    576  CG  ARG A  70     -19.024  28.080   3.860  1.00 79.59           C  
ATOM    577  CD  ARG A  70     -18.024  28.093   2.712  1.00 79.59           C  
ATOM    578  NE  ARG A  70     -17.666  26.740   2.294  1.00 79.59           N  
ATOM    579  CZ  ARG A  70     -16.827  26.449   1.304  1.00 79.59           C  
ATOM    580  NH1 ARG A  70     -16.242  27.416   0.605  1.00 79.59           N1+
ATOM    581  NH2 ARG A  70     -16.573  25.183   1.007  1.00 79.59           N  
ATOM    582  N   ALA A  71     -22.099  31.334   5.229  1.00 79.18           N  
ATOM    583  CA  ALA A  71     -22.455  32.738   5.427  1.00 79.18           C  
ATOM    584  C   ALA A  71     -22.774  33.021   6.892  1.00 79.18           C  
ATOM    585  O   ALA A  71     -23.775  32.532   7.422  1.00 79.18           O  
ATOM    586  CB  ALA A  71     -23.642  33.115   4.544  1.00 79.18           C  
ATOM    587  N   THR A  72     -21.854  33.553   7.732  1.00 73.42           N  
ATOM    588  CA  THR A  72     -22.040  33.841   9.150  1.00 73.42           C  
ATOM    589  C   THR A  72     -22.616  35.240   9.348  1.00 73.42           C  
ATOM    590  O   THR A  72     -23.270  35.511  10.357  1.00 73.42           O  
ATOM    591  CB  THR A  72     -20.714  33.714   9.923  1.00 73.42           C  
ATOM    592  CG2 THR A  72     -20.218  32.272   9.932  1.00 73.42           C  
ATOM    593  OG1 THR A  72     -19.725  34.545   9.303  1.00 73.42           O  
ATOM    594  N   ASP A  73     -22.549  36.141   8.325  1.00 76.60           N  
ATOM    595  CA  ASP A  73     -22.980  37.528   8.470  1.00 76.60           C  
ATOM    596  C   ASP A  73     -24.313  37.767   7.764  1.00 76.60           C  
ATOM    597  O   ASP A  73     -24.631  37.091   6.783  1.00 76.60           O  
ATOM    598  CB  ASP A  73     -21.917  38.482   7.923  1.00 76.60           C  
ATOM    599  CG  ASP A  73     -22.001  38.663   6.418  1.00 76.60           C  
ATOM    600  OD1 ASP A  73     -23.045  38.324   5.820  1.00 76.60           O  
ATOM    601  OD2 ASP A  73     -21.014  39.148   5.824  1.00 76.60           O1-
ATOM    602  N   GLU A  74     -25.165  38.628   8.339  1.00 79.78           N  
ATOM    603  CA  GLU A  74     -26.509  38.970   7.882  1.00 79.78           C  
ATOM    604  C   GLU A  74     -26.482  39.531   6.463  1.00 79.78           C  
ATOM    605  O   GLU A  74     -27.372  39.245   5.659  1.00 79.78           O  
ATOM    606  CB  GLU A  74     -27.162  39.975   8.833  1.00 79.78           C  
ATOM    607  CG  GLU A  74     -28.660  40.134   8.627  1.00 79.78           C  
ATOM    608  CD  GLU A  74     -29.321  41.013   9.676  1.00 79.78           C  
ATOM    609  OE1 GLU A  74     -30.560  41.183   9.632  1.00 79.78           O  
ATOM    610  OE2 GLU A  74     -28.593  41.536  10.549  1.00 79.78           O1-
ATOM    611  N   ARG A  75     -25.441  40.251   6.125  1.00 82.35           N  
ATOM    612  CA  ARG A  75     -25.332  40.853   4.800  1.00 82.35           C  
ATOM    613  C   ARG A  75     -25.196  39.783   3.722  1.00 82.35           C  
ATOM    614  O   ARG A  75     -25.856  39.854   2.683  1.00 82.35           O  
ATOM    615  CB  ARG A  75     -24.140  41.810   4.740  1.00 82.35           C  
ATOM    616  CG  ARG A  75     -24.116  42.689   3.500  1.00 82.35           C  
ATOM    617  CD  ARG A  75     -22.972  43.693   3.541  1.00 82.35           C  
ATOM    618  NE  ARG A  75     -22.935  44.517   2.337  1.00 82.35           N  
ATOM    619  CZ  ARG A  75     -22.042  45.474   2.100  1.00 82.35           C  
ATOM    620  NH1 ARG A  75     -21.089  45.746   2.985  1.00 82.35           N1+
ATOM    621  NH2 ARG A  75     -22.100  46.163   0.970  1.00 82.35           N  
ATOM    622  N   GLU A  76     -24.288  38.763   3.933  1.00 85.31           N  
ATOM    623  CA  GLU A  76     -24.103  37.652   3.003  1.00 85.31           C  
ATOM    624  C   GLU A  76     -25.390  36.851   2.838  1.00 85.31           C  
ATOM    625  O   GLU A  76     -25.753  36.473   1.721  1.00 85.31           O  
ATOM    626  CB  GLU A  76     -22.971  36.737   3.476  1.00 85.31           C  
ATOM    627  CG  GLU A  76     -21.586  37.354   3.347  1.00 85.31           C  
ATOM    628  CD  GLU A  76     -20.473  36.436   3.827  1.00 85.31           C  
ATOM    629  OE1 GLU A  76     -19.288  36.840   3.777  1.00 85.31           O  
ATOM    630  OE2 GLU A  76     -20.787  35.303   4.256  1.00 85.31           O1-
ATOM    631  N   GLN A  77     -26.049  36.642   3.938  1.00 80.76           N  
ATOM    632  CA  GLN A  77     -27.317  35.920   3.912  1.00 80.76           C  
ATOM    633  C   GLN A  77     -28.360  36.672   3.092  1.00 80.76           C  
ATOM    634  O   GLN A  77     -29.139  36.060   2.357  1.00 80.76           O  
ATOM    635  CB  GLN A  77     -27.833  35.688   5.333  1.00 80.76           C  
ATOM    636  CG  GLN A  77     -27.028  34.661   6.120  1.00 80.76           C  
ATOM    637  CD  GLN A  77     -27.488  34.533   7.559  1.00 80.76           C  
ATOM    638  NE2 GLN A  77     -26.984  33.520   8.255  1.00 80.76           N  
ATOM    639  OE1 GLN A  77     -28.291  35.337   8.043  1.00 80.76           O  
ATOM    640  N   LYS A  78     -28.367  38.055   3.188  1.00 81.98           N  
ATOM    641  CA  LYS A  78     -29.293  38.875   2.411  1.00 81.98           C  
ATOM    642  C   LYS A  78     -29.008  38.761   0.917  1.00 81.98           C  
ATOM    643  O   LYS A  78     -29.934  38.687   0.107  1.00 81.98           O  
ATOM    644  CB  LYS A  78     -29.216  40.337   2.851  1.00 81.98           C  
ATOM    645  CG  LYS A  78     -29.962  40.636   4.142  1.00 81.98           C  
ATOM    646  CD  LYS A  78     -29.947  42.125   4.465  1.00 81.98           C  
ATOM    647  CE  LYS A  78     -30.624  42.416   5.797  1.00 81.98           C  
ATOM    648  NZ  LYS A  78     -30.577  43.870   6.136  1.00 81.98           N1+
ATOM    649  N   LYS A  79     -27.720  38.635   0.610  1.00 85.85           N  
ATOM    650  CA  LYS A  79     -27.331  38.501  -0.791  1.00 85.85           C  
ATOM    651  C   LYS A  79     -27.798  37.168  -1.367  1.00 85.85           C  
ATOM    652  O   LYS A  79     -28.300  37.114  -2.491  1.00 85.85           O  
ATOM    653  CB  LYS A  79     -25.814  38.634  -0.941  1.00 85.85           C  
ATOM    654  CG  LYS A  79     -25.291  40.045  -0.717  1.00 85.85           C  
ATOM    655  CD  LYS A  79     -23.783  40.121  -0.920  1.00 85.85           C  
ATOM    656  CE  LYS A  79     -23.247  41.514  -0.619  1.00 85.85           C  
ATOM    657  NZ  LYS A  79     -21.763  41.582  -0.776  1.00 85.85           N1+
ATOM    658  N   ILE A  80     -27.674  36.167  -0.597  1.00 86.21           N  
ATOM    659  CA  ILE A  80     -28.078  34.831  -1.020  1.00 86.21           C  
ATOM    660  C   ILE A  80     -29.595  34.782  -1.193  1.00 86.21           C  
ATOM    661  O   ILE A  80     -30.096  34.241  -2.182  1.00 86.21           O  
ATOM    662  CB  ILE A  80     -27.621  33.756  -0.009  1.00 86.21           C  
ATOM    663  CG1 ILE A  80     -26.090  33.702   0.057  1.00 86.21           C  
ATOM    664  CG2 ILE A  80     -28.200  32.386  -0.378  1.00 86.21           C  
ATOM    665  CD1 ILE A  80     -25.549  32.811   1.168  1.00 86.21           C  
ATOM    666  N   LYS A  81     -30.308  35.449  -0.287  1.00 84.17           N  
ATOM    667  CA  LYS A  81     -31.764  35.510  -0.361  1.00 84.17           C  
ATOM    668  C   LYS A  81     -32.222  36.204  -1.641  1.00 84.17           C  
ATOM    669  O   LYS A  81     -33.132  35.726  -2.322  1.00 84.17           O  
ATOM    670  CB  LYS A  81     -32.334  36.232   0.860  1.00 84.17           C  
ATOM    671  CG  LYS A  81     -33.840  36.088   1.019  1.00 84.17           C  
ATOM    672  CD  LYS A  81     -34.331  36.730   2.310  1.00 84.17           C  
ATOM    673  CE  LYS A  81     -35.848  36.662   2.428  1.00 84.17           C  
ATOM    674  NZ  LYS A  81     -36.338  37.341   3.664  1.00 84.17           N1+
ATOM    675  N   LYS A  82     -31.569  37.263  -1.881  1.00 84.09           N  
ATOM    676  CA  LYS A  82     -31.926  38.012  -3.083  1.00 84.09           C  
ATOM    677  C   LYS A  82     -31.658  37.192  -4.341  1.00 84.09           C  
ATOM    678  O   LYS A  82     -32.470  37.186  -5.269  1.00 84.09           O  
ATOM    679  CB  LYS A  82     -31.154  39.331  -3.143  1.00 84.09           C  
ATOM    680  CG  LYS A  82     -31.711  40.329  -4.148  1.00 84.09           C  
ATOM    681  CD  LYS A  82     -30.931  41.636  -4.127  1.00 84.09           C  
ATOM    682  CE  LYS A  82     -31.427  42.602  -5.196  1.00 84.09           C  
ATOM    683  NZ  LYS A  82     -30.679  43.893  -5.167  1.00 84.09           N1+
ATOM    684  N   ALA A  83     -30.443  36.503  -4.314  1.00 83.96           N  
ATOM    685  CA  ALA A  83     -30.103  35.653  -5.452  1.00 83.96           C  
ATOM    686  C   ALA A  83     -31.151  34.563  -5.656  1.00 83.96           C  
ATOM    687  O   ALA A  83     -31.575  34.301  -6.784  1.00 83.96           O  
ATOM    688  CB  ALA A  83     -28.723  35.030  -5.258  1.00 83.96           C  
ATOM    689  N   LEU A  84     -31.600  33.938  -4.562  1.00 86.02           N  
ATOM    690  CA  LEU A  84     -32.607  32.885  -4.638  1.00 86.02           C  
ATOM    691  C   LEU A  84     -33.934  33.438  -5.145  1.00 86.02           C  
ATOM    692  O   LEU A  84     -34.629  32.781  -5.924  1.00 86.02           O  
ATOM    693  CB  LEU A  84     -32.802  32.229  -3.269  1.00 86.02           C  
ATOM    694  CG  LEU A  84     -31.675  31.313  -2.789  1.00 86.02           C  
ATOM    695  CD1 LEU A  84     -31.934  30.862  -1.355  1.00 86.02           C  
ATOM    696  CD2 LEU A  84     -31.532  30.110  -3.715  1.00 86.02           C  
ATOM    697  N   GLU A  85     -34.287  34.684  -4.693  1.00 85.48           N  
ATOM    698  CA  GLU A  85     -35.522  35.325  -5.135  1.00 85.48           C  
ATOM    699  C   GLU A  85     -35.495  35.599  -6.636  1.00 85.48           C  
ATOM    700  O   GLU A  85     -36.495  35.395  -7.328  1.00 85.48           O  
ATOM    701  CB  GLU A  85     -35.755  36.628  -4.366  1.00 85.48           C  
ATOM    702  CG  GLU A  85     -36.174  36.421  -2.917  1.00 85.48           C  
ATOM    703  CD  GLU A  85     -36.230  37.713  -2.119  1.00 85.48           C  
ATOM    704  OE1 GLU A  85     -36.611  37.674  -0.927  1.00 85.48           O  
ATOM    705  OE2 GLU A  85     -35.892  38.774  -2.690  1.00 85.48           O1-
ATOM    706  N   GLU A  86     -34.335  35.966  -7.010  1.00 81.84           N  
ATOM    707  CA  GLU A  86     -34.184  36.236  -8.437  1.00 81.84           C  
ATOM    708  C   GLU A  86     -34.317  34.957  -9.257  1.00 81.84           C  
ATOM    709  O   GLU A  86     -34.940  34.957 -10.321  1.00 81.84           O  
ATOM    710  CB  GLU A  86     -32.835  36.903  -8.718  1.00 81.84           C  
ATOM    711  CG  GLU A  86     -32.747  38.342  -8.230  1.00 81.84           C  
ATOM    712  CD  GLU A  86     -31.386  38.975  -8.472  1.00 81.84           C  
ATOM    713  OE1 GLU A  86     -31.177  40.140  -8.064  1.00 81.84           O  
ATOM    714  OE2 GLU A  86     -30.522  38.301  -9.075  1.00 81.84           O1-
ATOM    715  N   LEU A  87     -33.755  33.899  -8.781  1.00 82.24           N  
ATOM    716  CA  LEU A  87     -33.828  32.611  -9.462  1.00 82.24           C  
ATOM    717  C   LEU A  87     -35.257  32.078  -9.464  1.00 82.24           C  
ATOM    718  O   LEU A  87     -35.697  31.475 -10.446  1.00 82.24           O  
ATOM    719  CB  LEU A  87     -32.895  31.598  -8.794  1.00 82.24           C  
ATOM    720  CG  LEU A  87     -31.396  31.801  -9.025  1.00 82.24           C  
ATOM    721  CD1 LEU A  87     -30.590  30.857  -8.140  1.00 82.24           C  
ATOM    722  CD2 LEU A  87     -31.048  31.593 -10.494  1.00 82.24           C  
ATOM    723  N   ALA A  88     -36.016  32.359  -8.399  1.00 81.42           N  
ATOM    724  CA  ALA A  88     -37.403  31.921  -8.262  1.00 81.42           C  
ATOM    725  C   ALA A  88     -38.284  32.547  -9.340  1.00 81.42           C  
ATOM    726  O   ALA A  88     -39.224  31.915  -9.826  1.00 81.42           O  
ATOM    727  CB  ALA A  88     -37.936  32.270  -6.874  1.00 81.42           C  
ATOM    728  N   GLN A  89     -38.018  33.780  -9.676  1.00 76.29           N  
ATOM    729  CA  GLN A  89     -38.819  34.498 -10.662  1.00 76.29           C  
ATOM    730  C   GLN A  89     -38.700  33.854 -12.041  1.00 76.29           C  
ATOM    731  O   GLN A  89     -39.625  33.934 -12.851  1.00 76.29           O  
ATOM    732  CB  GLN A  89     -38.398  35.966 -10.731  1.00 76.29           C  
ATOM    733  CG  GLN A  89     -38.802  36.779  -9.508  1.00 76.29           C  
ATOM    734  CD  GLN A  89     -38.334  38.220  -9.580  1.00 76.29           C  
ATOM    735  NE2 GLN A  89     -38.718  39.020  -8.590  1.00 76.29           N  
ATOM    736  OE1 GLN A  89     -37.633  38.613 -10.519  1.00 76.29           O  
ATOM    737  N   ASN A  90     -37.714  32.971 -12.210  1.00 69.02           N  
ATOM    738  CA  ASN A  90     -37.447  32.395 -13.525  1.00 69.02           C  
ATOM    739  C   ASN A  90     -37.750  30.900 -13.552  1.00 69.02           C  
ATOM    740  O   ASN A  90     -37.741  30.281 -14.618  1.00 69.02           O  
ATOM    741  CB  ASN A  90     -35.997  32.651 -13.938  1.00 69.02           C  
ATOM    742  CG  ASN A  90     -35.703  34.122 -14.157  1.00 69.02           C  
ATOM    743  ND2 ASN A  90     -34.497  34.546 -13.799  1.00 69.02           N  
ATOM    744  OD1 ASN A  90     -36.554  34.872 -14.644  1.00 69.02           O  
ATOM    745  N   ALA A  91     -37.921  30.394 -12.349  1.00 74.68           N  
ATOM    746  CA  ALA A  91     -38.086  28.945 -12.297  1.00 74.68           C  
ATOM    747  C   ALA A  91     -39.479  28.535 -12.765  1.00 74.68           C  
ATOM    748  O   ALA A  91     -40.480  28.886 -12.137  1.00 74.68           O  
ATOM    749  CB  ALA A  91     -37.830  28.429 -10.883  1.00 74.68           C  
ATOM    750  N   THR A  92     -39.678  28.056 -14.014  1.00 73.62           N  
ATOM    751  CA  THR A  92     -40.975  27.607 -14.506  1.00 73.62           C  
ATOM    752  C   THR A  92     -41.189  26.128 -14.196  1.00 73.62           C  
ATOM    753  O   THR A  92     -42.326  25.684 -14.018  1.00 73.62           O  
ATOM    754  CB  THR A  92     -41.110  27.841 -16.022  1.00 73.62           C  
ATOM    755  CG2 THR A  92     -41.128  29.331 -16.349  1.00 73.62           C  
ATOM    756  OG1 THR A  92     -40.002  27.230 -16.694  1.00 73.62           O  
ATOM    757  N   ASP A  93     -40.154  25.440 -13.926  1.00 79.37           N  
ATOM    758  CA  ASP A  93     -40.183  24.003 -13.672  1.00 79.37           C  
ATOM    759  C   ASP A  93     -40.496  23.711 -12.207  1.00 79.37           C  
ATOM    760  O   ASP A  93     -39.952  24.359 -11.308  1.00 79.37           O  
ATOM    761  CB  ASP A  93     -38.850  23.363 -14.063  1.00 79.37           C  
ATOM    762  CG  ASP A  93     -38.875  21.846 -13.986  1.00 79.37           C  
ATOM    763  OD1 ASP A  93     -39.024  21.294 -12.874  1.00 79.37           O  
ATOM    764  OD2 ASP A  93     -38.744  21.198 -15.046  1.00 79.37           O1-
ATOM    765  N   GLU A  94     -41.523  22.879 -11.997  1.00 84.78           N  
ATOM    766  CA  GLU A  94     -41.935  22.513 -10.645  1.00 84.78           C  
ATOM    767  C   GLU A  94     -40.744  22.049  -9.811  1.00 84.78           C  
ATOM    768  O   GLU A  94     -40.626  22.404  -8.637  1.00 84.78           O  
ATOM    769  CB  GLU A  94     -43.006  21.420 -10.687  1.00 84.78           C  
ATOM    770  CG  GLU A  94     -43.618  21.106  -9.329  1.00 84.78           C  
ATOM    771  CD  GLU A  94     -44.706  20.046  -9.391  1.00 84.78           C  
ATOM    772  OE1 GLU A  94     -45.261  19.683  -8.329  1.00 84.78           O  
ATOM    773  OE2 GLU A  94     -45.006  19.576 -10.512  1.00 84.78           O1-
ATOM    774  N   ALA A  95     -39.797  21.226 -10.369  1.00 83.15           N  
ATOM    775  CA  ALA A  95     -38.625  20.734  -9.650  1.00 83.15           C  
ATOM    776  C   ALA A  95     -37.736  21.888  -9.195  1.00 83.15           C  
ATOM    777  O   ALA A  95     -37.266  21.906  -8.055  1.00 83.15           O  
ATOM    778  CB  ALA A  95     -37.830  19.769 -10.527  1.00 83.15           C  
ATOM    779  N   LEU A  96     -37.610  22.843 -10.084  1.00 84.86           N  
ATOM    780  CA  LEU A  96     -36.784  24.003  -9.767  1.00 84.86           C  
ATOM    781  C   LEU A  96     -37.419  24.834  -8.656  1.00 84.86           C  
ATOM    782  O   LEU A  96     -36.726  25.293  -7.746  1.00 84.86           O  
ATOM    783  CB  LEU A  96     -36.572  24.868 -11.012  1.00 84.86           C  
ATOM    784  CG  LEU A  96     -35.580  24.336 -12.047  1.00 84.86           C  
ATOM    785  CD1 LEU A  96     -35.584  25.222 -13.288  1.00 84.86           C  
ATOM    786  CD2 LEU A  96     -34.180  24.249 -11.450  1.00 84.86           C  
ATOM    787  N   LYS A  97     -38.714  24.988  -8.729  1.00 86.46           N  
ATOM    788  CA  LYS A  97     -39.423  25.733  -7.693  1.00 86.46           C  
ATOM    789  C   LYS A  97     -39.267  25.064  -6.331  1.00 86.46           C  
ATOM    790  O   LYS A  97     -39.046  25.739  -5.323  1.00 86.46           O  
ATOM    791  CB  LYS A  97     -40.907  25.864  -8.046  1.00 86.46           C  
ATOM    792  CG  LYS A  97     -41.190  26.846  -9.172  1.00 86.46           C  
ATOM    793  CD  LYS A  97     -42.684  26.956  -9.453  1.00 86.46           C  
ATOM    794  CE  LYS A  97     -42.965  27.885 -10.627  1.00 86.46           C  
ATOM    795  NZ  LYS A  97     -44.425  27.966 -10.932  1.00 86.46           N1+
ATOM    796  N   LEU A  98     -39.308  23.786  -6.409  1.00 90.02           N  
ATOM    797  CA  LEU A  98     -39.151  23.024  -5.175  1.00 90.02           C  
ATOM    798  C   LEU A  98     -37.739  23.173  -4.620  1.00 90.02           C  
ATOM    799  O   LEU A  98     -37.556  23.336  -3.411  1.00 90.02           O  
ATOM    800  CB  LEU A  98     -39.465  21.545  -5.415  1.00 90.02           C  
ATOM    801  CG  LEU A  98     -39.654  20.681  -4.167  1.00 90.02           C  
ATOM    802  CD1 LEU A  98     -40.916  21.098  -3.419  1.00 90.02           C  
ATOM    803  CD2 LEU A  98     -39.710  19.204  -4.542  1.00 90.02           C  
ATOM    804  N   LEU A  99     -36.790  23.127  -5.528  1.00 87.07           N  
ATOM    805  CA  LEU A  99     -35.396  23.273  -5.125  1.00 87.07           C  
ATOM    806  C   LEU A  99     -35.152  24.638  -4.493  1.00 87.07           C  
ATOM    807  O   LEU A  99     -34.488  24.740  -3.459  1.00 87.07           O  
ATOM    808  CB  LEU A  99     -34.467  23.079  -6.327  1.00 87.07           C  
ATOM    809  CG  LEU A  99     -32.966  23.169  -6.046  1.00 87.07           C  
ATOM    810  CD1 LEU A  99     -32.559  22.128  -5.008  1.00 87.07           C  
ATOM    811  CD2 LEU A  99     -32.169  22.990  -7.333  1.00 87.07           C  
ATOM    812  N   ILE A 100     -35.668  25.638  -5.034  1.00 88.02           N  
ATOM    813  CA  ILE A 100     -35.505  26.999  -4.538  1.00 88.02           C  
ATOM    814  C   ILE A 100     -36.156  27.129  -3.164  1.00 88.02           C  
ATOM    815  O   ILE A 100     -35.565  27.696  -2.241  1.00 88.02           O  
ATOM    816  CB  ILE A 100     -36.107  28.034  -5.516  1.00 88.02           C  
ATOM    817  CG1 ILE A 100     -35.284  28.089  -6.809  1.00 88.02           C  
ATOM    818  CG2 ILE A 100     -36.189  29.415  -4.859  1.00 88.02           C  
ATOM    819  CD1 ILE A 100     -35.935  28.898  -7.922  1.00 88.02           C  
ATOM    820  N   GLU A 101     -37.316  26.575  -3.017  1.00 93.37           N  
ATOM    821  CA  GLU A 101     -38.005  26.621  -1.730  1.00 93.37           C  
ATOM    822  C   GLU A 101     -37.232  25.853  -0.662  1.00 93.37           C  
ATOM    823  O   GLU A 101     -37.160  26.283   0.491  1.00 93.37           O  
ATOM    824  CB  GLU A 101     -39.423  26.058  -1.859  1.00 93.37           C  
ATOM    825  CG  GLU A 101     -40.391  26.990  -2.575  1.00 93.37           C  
ATOM    826  CD  GLU A 101     -41.793  26.416  -2.702  1.00 93.37           C  
ATOM    827  OE1 GLU A 101     -42.693  27.119  -3.213  1.00 93.37           O  
ATOM    828  OE2 GLU A 101     -41.993  25.252  -2.287  1.00 93.37           O1-
ATOM    829  N   ALA A 102     -36.708  24.786  -1.081  1.00 91.00           N  
ATOM    830  CA  ALA A 102     -35.875  24.019  -0.158  1.00 91.00           C  
ATOM    831  C   ALA A 102     -34.658  24.827   0.283  1.00 91.00           C  
ATOM    832  O   ALA A 102     -34.315  24.848   1.467  1.00 91.00           O  
ATOM    833  CB  ALA A 102     -35.433  22.708  -0.805  1.00 91.00           C  
ATOM    834  N   ALA A 103     -34.010  25.463  -0.667  1.00 89.85           N  
ATOM    835  CA  ALA A 103     -32.836  26.283  -0.379  1.00 89.85           C  
ATOM    836  C   ALA A 103     -33.190  27.443   0.546  1.00 89.85           C  
ATOM    837  O   ALA A 103     -32.430  27.771   1.460  1.00 89.85           O  
ATOM    838  CB  ALA A 103     -32.223  26.808  -1.676  1.00 89.85           C  
ATOM    839  N   LYS A 104     -34.316  28.036   0.359  1.00 90.99           N  
ATOM    840  CA  LYS A 104     -34.772  29.118   1.226  1.00 90.99           C  
ATOM    841  C   LYS A 104     -34.990  28.625   2.653  1.00 90.99           C  
ATOM    842  O   LYS A 104     -34.617  29.303   3.613  1.00 90.99           O  
ATOM    843  CB  LYS A 104     -36.061  29.736   0.681  1.00 90.99           C  
ATOM    844  CG  LYS A 104     -35.857  30.623  -0.537  1.00 90.99           C  
ATOM    845  CD  LYS A 104     -37.168  31.241  -1.005  1.00 90.99           C  
ATOM    846  CE  LYS A 104     -36.957  32.169  -2.195  1.00 90.99           C  
ATOM    847  NZ  LYS A 104     -38.245  32.744  -2.684  1.00 90.99           N1+
ATOM    848  N   SER A 105     -35.610  27.504   2.689  1.00 94.38           N  
ATOM    849  CA  SER A 105     -35.840  26.917   4.005  1.00 94.38           C  
ATOM    850  C   SER A 105     -34.523  26.604   4.707  1.00 94.38           C  
ATOM    851  O   SER A 105     -34.400  26.791   5.919  1.00 94.38           O  
ATOM    852  CB  SER A 105     -36.679  25.644   3.886  1.00 94.38           C  
ATOM    853  OG  SER A 105     -37.987  25.944   3.431  1.00 94.38           O  
ATOM    854  N   LEU A 106     -33.566  26.150   3.973  1.00 92.39           N  
ATOM    855  CA  LEU A 106     -32.239  25.885   4.518  1.00 92.39           C  
ATOM    856  C   LEU A 106     -31.595  27.168   5.028  1.00 92.39           C  
ATOM    857  O   LEU A 106     -31.003  27.183   6.111  1.00 92.39           O  
ATOM    858  CB  LEU A 106     -31.344  25.237   3.458  1.00 92.39           C  
ATOM    859  CG  LEU A 106     -29.884  25.007   3.851  1.00 92.39           C  
ATOM    860  CD1 LEU A 106     -29.797  24.023   5.013  1.00 92.39           C  
ATOM    861  CD2 LEU A 106     -29.081  24.504   2.656  1.00 92.39           C  
ATOM    862  N   LEU A 107     -31.690  28.245   4.233  1.00 90.69           N  
ATOM    863  CA  LEU A 107     -31.165  29.543   4.643  1.00 90.69           C  
ATOM    864  C   LEU A 107     -31.803  29.999   5.950  1.00 90.69           C  
ATOM    865  O   LEU A 107     -31.113  30.502   6.841  1.00 90.69           O  
ATOM    866  CB  LEU A 107     -31.407  30.589   3.551  1.00 90.69           C  
ATOM    867  CG  LEU A 107     -30.797  31.971   3.787  1.00 90.69           C  
ATOM    868  CD1 LEU A 107     -29.278  31.869   3.883  1.00 90.69           C  
ATOM    869  CD2 LEU A 107     -31.203  32.932   2.677  1.00 90.69           C  
ATOM    870  N   ARG A 108     -33.057  29.796   6.059  1.00 92.85           N  
ATOM    871  CA  ARG A 108     -33.756  30.125   7.297  1.00 92.85           C  
ATOM    872  C   ARG A 108     -33.229  29.294   8.461  1.00 92.85           C  
ATOM    873  O   ARG A 108     -33.072  29.802   9.574  1.00 92.85           O  
ATOM    874  CB  ARG A 108     -35.262  29.908   7.138  1.00 92.85           C  
ATOM    875  CG  ARG A 108     -35.963  31.005   6.353  1.00 92.85           C  
ATOM    876  CD  ARG A 108     -37.472  30.810   6.336  1.00 92.85           C  
ATOM    877  NE  ARG A 108     -38.120  31.695   5.372  1.00 92.85           N  
ATOM    878  CZ  ARG A 108     -39.423  31.699   5.103  1.00 92.85           C  
ATOM    879  NH1 ARG A 108     -40.246  30.861   5.721  1.00 92.85           N1+
ATOM    880  NH2 ARG A 108     -39.906  32.548   4.206  1.00 92.85           N  
ATOM    881  N   ALA A 109     -32.968  28.053   8.257  1.00 91.72           N  
ATOM    882  CA  ALA A 109     -32.380  27.181   9.269  1.00 91.72           C  
ATOM    883  C   ALA A 109     -31.002  27.682   9.692  1.00 91.72           C  
ATOM    884  O   ALA A 109     -30.683  27.711  10.883  1.00 91.72           O  
ATOM    885  CB  ALA A 109     -32.286  25.749   8.748  1.00 91.72           C  
ATOM    886  N   ALA A 110     -30.258  28.032   8.737  1.00 89.67           N  
ATOM    887  CA  ALA A 110     -28.921  28.547   9.019  1.00 89.67           C  
ATOM    888  C   ALA A 110     -28.988  29.816   9.864  1.00 89.67           C  
ATOM    889  O   ALA A 110     -28.225  29.974  10.819  1.00 89.67           O  
ATOM    890  CB  ALA A 110     -28.170  28.817   7.717  1.00 89.67           C  
ATOM    891  N   GLU A 111     -29.916  30.692   9.535  1.00 90.08           N  
ATOM    892  CA  GLU A 111     -30.099  31.929  10.289  1.00 90.08           C  
ATOM    893  C   GLU A 111     -30.509  31.641  11.731  1.00 90.08           C  
ATOM    894  O   GLU A 111     -29.971  32.238  12.666  1.00 90.08           O  
ATOM    895  CB  GLU A 111     -31.142  32.822   9.614  1.00 90.08           C  
ATOM    896  CG  GLU A 111     -30.673  33.431   8.300  1.00 90.08           C  
ATOM    897  CD  GLU A 111     -31.762  34.209   7.577  1.00 90.08           C  
ATOM    898  OE1 GLU A 111     -31.493  34.750   6.481  1.00 90.08           O  
ATOM    899  OE2 GLU A 111     -32.890  34.278   8.113  1.00 90.08           O1-
ATOM    900  N   ALA A 112     -31.457  30.735  11.844  1.00 91.18           N  
ATOM    901  CA  ALA A 112     -31.935  30.355  13.170  1.00 91.18           C  
ATOM    902  C   ALA A 112     -30.821  29.718  13.994  1.00 91.18           C  
ATOM    903  O   ALA A 112     -30.737  29.931  15.206  1.00 91.18           O  
ATOM    904  CB  ALA A 112     -33.120  29.399  13.053  1.00 91.18           C  
ATOM    905  N   SER A 113     -30.034  28.938  13.380  1.00 89.48           N  
ATOM    906  CA  SER A 113     -28.898  28.306  14.043  1.00 89.48           C  
ATOM    907  C   SER A 113     -27.927  29.350  14.588  1.00 89.48           C  
ATOM    908  O   SER A 113     -27.446  29.227  15.716  1.00 89.48           O  
ATOM    909  CB  SER A 113     -28.166  27.370  13.081  1.00 89.48           C  
ATOM    910  OG  SER A 113     -27.017  26.814  13.695  1.00 89.48           O  
ATOM    911  N   GLU A 114     -27.754  30.363  13.826  1.00 88.02           N  
ATOM    912  CA  GLU A 114     -26.839  31.421  14.244  1.00 88.02           C  
ATOM    913  C   GLU A 114     -27.413  32.219  15.411  1.00 88.02           C  
ATOM    914  O   GLU A 114     -26.677  32.629  16.311  1.00 88.02           O  
ATOM    915  CB  GLU A 114     -26.526  32.354  13.072  1.00 88.02           C  
ATOM    916  CG  GLU A 114     -25.646  31.724  12.002  1.00 88.02           C  
ATOM    917  CD  GLU A 114     -24.300  31.255  12.531  1.00 88.02           C  
ATOM    918  OE1 GLU A 114     -23.845  30.156  12.141  1.00 88.02           O  
ATOM    919  OE2 GLU A 114     -23.698  31.990  13.345  1.00 88.02           O1-
ATOM    920  N   ARG A 115     -28.687  32.418  15.445  1.00 89.19           N  
ATOM    921  CA  ARG A 115     -29.350  33.178  16.500  1.00 89.19           C  
ATOM    922  C   ARG A 115     -29.599  32.307  17.727  1.00 89.19           C  
ATOM    923  O   ARG A 115     -29.998  32.809  18.779  1.00 89.19           O  
ATOM    924  CB  ARG A 115     -30.671  33.761  15.994  1.00 89.19           C  
ATOM    925  CG  ARG A 115     -30.503  34.846  14.943  1.00 89.19           C  
ATOM    926  CD  ARG A 115     -31.845  35.396  14.479  1.00 89.19           C  
ATOM    927  NE  ARG A 115     -31.690  36.327  13.366  1.00 89.19           N  
ATOM    928  CZ  ARG A 115     -32.694  36.944  12.748  1.00 89.19           C  
ATOM    929  NH1 ARG A 115     -33.951  36.738  13.125  1.00 89.19           N1+
ATOM    930  NH2 ARG A 115     -32.441  37.773  11.746  1.00 89.19           N  
ATOM    931  N   GLY A 116     -29.385  31.003  17.611  1.00 87.82           N  
ATOM    932  CA  GLY A 116     -29.620  30.063  18.695  1.00 87.82           C  
ATOM    933  C   GLY A 116     -31.089  29.741  18.898  1.00 87.82           C  
ATOM    934  O   GLY A 116     -31.500  29.358  19.995  1.00 87.82           O  
ATOM    935  N   ASP A 117     -31.967  30.122  17.922  1.00 92.79           N  
ATOM    936  CA  ASP A 117     -33.388  29.790  17.983  1.00 92.79           C  
ATOM    937  C   ASP A 117     -33.630  28.336  17.585  1.00 92.79           C  
ATOM    938  O   ASP A 117     -33.825  28.033  16.407  1.00 92.79           O  
ATOM    939  CB  ASP A 117     -34.195  30.725  17.079  1.00 92.79           C  
ATOM    940  CG  ASP A 117     -35.693  30.624  17.311  1.00 92.79           C  
ATOM    941  OD1 ASP A 117     -36.155  29.616  17.888  1.00 92.79           O  
ATOM    942  OD2 ASP A 117     -36.418  31.561  16.911  1.00 92.79           O1-
ATOM    943  N   GLU A 118     -33.652  27.441  18.575  1.00 92.15           N  
ATOM    944  CA  GLU A 118     -33.674  26.001  18.338  1.00 92.15           C  
ATOM    945  C   GLU A 118     -34.982  25.570  17.678  1.00 92.15           C  
ATOM    946  O   GLU A 118     -34.977  24.758  16.751  1.00 92.15           O  
ATOM    947  CB  GLU A 118     -33.470  25.236  19.648  1.00 92.15           C  
ATOM    948  CG  GLU A 118     -32.065  25.361  20.220  1.00 92.15           C  
ATOM    949  CD  GLU A 118     -31.865  24.565  21.500  1.00 92.15           C  
ATOM    950  OE1 GLU A 118     -30.763  24.634  22.091  1.00 92.15           O  
ATOM    951  OE2 GLU A 118     -32.816  23.865  21.912  1.00 92.15           O1-
ATOM    952  N   GLU A 119     -36.136  26.115  18.114  1.00 92.50           N  
ATOM    953  CA  GLU A 119     -37.437  25.739  17.572  1.00 92.50           C  
ATOM    954  C   GLU A 119     -37.560  26.136  16.103  1.00 92.50           C  
ATOM    955  O   GLU A 119     -37.999  25.337  15.273  1.00 92.50           O  
ATOM    956  CB  GLU A 119     -38.565  26.379  18.385  1.00 92.50           C  
ATOM    957  CG  GLU A 119     -39.946  25.829  18.061  1.00 92.50           C  
ATOM    958  CD  GLU A 119     -41.035  26.362  18.980  1.00 92.50           C  
ATOM    959  OE1 GLU A 119     -42.223  26.024  18.774  1.00 92.50           O  
ATOM    960  OE2 GLU A 119     -40.697  27.126  19.913  1.00 92.50           O1-
ATOM    961  N   GLU A 120     -37.203  27.340  15.824  1.00 95.09           N  
ATOM    962  CA  GLU A 120     -37.251  27.807  14.442  1.00 95.09           C  
ATOM    963  C   GLU A 120     -36.288  27.019  13.559  1.00 95.09           C  
ATOM    964  O   GLU A 120     -36.598  26.721  12.404  1.00 95.09           O  
ATOM    965  CB  GLU A 120     -36.929  29.302  14.368  1.00 95.09           C  
ATOM    966  CG  GLU A 120     -37.071  29.893  12.972  1.00 95.09           C  
ATOM    967  CD  GLU A 120     -38.507  29.923  12.476  1.00 95.09           C  
ATOM    968  OE1 GLU A 120     -38.725  30.124  11.260  1.00 95.09           O  
ATOM    969  OE2 GLU A 120     -39.422  29.745  13.311  1.00 95.09           O1-
ATOM    970  N   PHE A 121     -35.110  26.726  14.121  1.00 94.35           N  
ATOM    971  CA  PHE A 121     -34.143  25.911  13.396  1.00 94.35           C  
ATOM    972  C   PHE A 121     -34.747  24.565  13.013  1.00 94.35           C  
ATOM    973  O   PHE A 121     -34.692  24.163  11.849  1.00 94.35           O  
ATOM    974  CB  PHE A 121     -32.880  25.697  14.238  1.00 94.35           C  
ATOM    975  CG  PHE A 121     -31.981  24.607  13.719  1.00 94.35           C  
ATOM    976  CD1 PHE A 121     -31.929  23.371  14.350  1.00 94.35           C  
ATOM    977  CD2 PHE A 121     -31.188  24.820  12.599  1.00 94.35           C  
ATOM    978  CE1 PHE A 121     -31.098  22.361  13.873  1.00 94.35           C  
ATOM    979  CE2 PHE A 121     -30.355  23.815  12.115  1.00 94.35           C  
ATOM    980  CZ  PHE A 121     -30.311  22.587  12.754  1.00 94.35           C  
ATOM    981  N   ARG A 122     -35.418  23.913  13.995  1.00 94.22           N  
ATOM    982  CA  ARG A 122     -35.979  22.589  13.755  1.00 94.22           C  
ATOM    983  C   ARG A 122     -37.075  22.642  12.696  1.00 94.22           C  
ATOM    984  O   ARG A 122     -37.103  21.816  11.780  1.00 94.22           O  
ATOM    985  CB  ARG A 122     -36.533  21.996  15.051  1.00 94.22           C  
ATOM    986  CG  ARG A 122     -35.461  21.485  16.002  1.00 94.22           C  
ATOM    987  CD  ARG A 122     -36.067  20.789  17.213  1.00 94.22           C  
ATOM    988  NE  ARG A 122     -35.083  20.603  18.276  1.00 94.22           N  
ATOM    989  CZ  ARG A 122     -35.363  20.161  19.499  1.00 94.22           C  
ATOM    990  NH1 ARG A 122     -36.607  19.847  19.838  1.00 94.22           N1+
ATOM    991  NH2 ARG A 122     -34.390  20.029  20.389  1.00 94.22           N  
ATOM    992  N   LYS A 123     -37.918  23.582  12.814  1.00 94.73           N  
ATOM    993  CA  LYS A 123     -39.029  23.734  11.878  1.00 94.73           C  
ATOM    994  C   LYS A 123     -38.522  23.978  10.459  1.00 94.73           C  
ATOM    995  O   LYS A 123     -38.970  23.326   9.514  1.00 94.73           O  
ATOM    996  CB  LYS A 123     -39.944  24.880  12.312  1.00 94.73           C  
ATOM    997  CG  LYS A 123     -40.833  24.545  13.502  1.00 94.73           C  
ATOM    998  CD  LYS A 123     -41.775  25.695  13.836  1.00 94.73           C  
ATOM    999  CE  LYS A 123     -42.612  25.392  15.072  1.00 94.73           C  
ATOM   1000  NZ  LYS A 123     -43.526  26.522  15.412  1.00 94.73           N1+
ATOM   1001  N   ALA A 124     -37.543  24.868  10.353  1.00 94.55           N  
ATOM   1002  CA  ALA A 124     -36.998  25.218   9.044  1.00 94.55           C  
ATOM   1003  C   ALA A 124     -36.206  24.057   8.451  1.00 94.55           C  
ATOM   1004  O   ALA A 124     -36.293  23.787   7.250  1.00 94.55           O  
ATOM   1005  CB  ALA A 124     -36.116  26.460   9.151  1.00 94.55           C  
ATOM   1006  N   ALA A 125     -35.427  23.390   9.291  1.00 93.12           N  
ATOM   1007  CA  ALA A 125     -34.647  22.236   8.848  1.00 93.12           C  
ATOM   1008  C   ALA A 125     -35.557  21.120   8.343  1.00 93.12           C  
ATOM   1009  O   ALA A 125     -35.303  20.532   7.289  1.00 93.12           O  
ATOM   1010  CB  ALA A 125     -33.762  21.725   9.983  1.00 93.12           C  
ATOM   1011  N   GLU A 126     -36.586  20.846   8.998  1.00 94.55           N  
ATOM   1012  CA  GLU A 126     -37.526  19.800   8.606  1.00 94.55           C  
ATOM   1013  C   GLU A 126     -38.206  20.136   7.282  1.00 94.55           C  
ATOM   1014  O   GLU A 126     -38.399  19.259   6.437  1.00 94.55           O  
ATOM   1015  CB  GLU A 126     -38.578  19.586   9.698  1.00 94.55           C  
ATOM   1016  CG  GLU A 126     -38.058  18.833  10.914  1.00 94.55           C  
ATOM   1017  CD  GLU A 126     -39.090  18.698  12.023  1.00 94.55           C  
ATOM   1018  OE1 GLU A 126     -38.781  18.082  13.067  1.00 94.55           O  
ATOM   1019  OE2 GLU A 126     -40.218  19.212  11.843  1.00 94.55           O1-
ATOM   1020  N   LYS A 127     -38.561  21.286   7.285  1.00 94.63           N  
ATOM   1021  CA  LYS A 127     -39.177  21.716   6.033  1.00 94.63           C  
ATOM   1022  C   LYS A 127     -38.215  21.545   4.861  1.00 94.63           C  
ATOM   1023  O   LYS A 127     -38.608  21.069   3.794  1.00 94.63           O  
ATOM   1024  CB  LYS A 127     -39.632  23.173   6.130  1.00 94.63           C  
ATOM   1025  CG  LYS A 127     -40.438  23.652   4.933  1.00 94.63           C  
ATOM   1026  CD  LYS A 127     -40.978  25.060   5.148  1.00 94.63           C  
ATOM   1027  CE  LYS A 127     -41.793  25.536   3.954  1.00 94.63           C  
ATOM   1028  NZ  LYS A 127     -42.330  26.914   4.164  1.00 94.63           N1+
ATOM   1029  N   ALA A 128     -36.965  21.963   5.043  1.00 93.23           N  
ATOM   1030  CA  ALA A 128     -35.954  21.812   3.999  1.00 93.23           C  
ATOM   1031  C   ALA A 128     -35.794  20.348   3.597  1.00 93.23           C  
ATOM   1032  O   ALA A 128     -35.735  20.028   2.408  1.00 93.23           O  
ATOM   1033  CB  ALA A 128     -34.617  22.381   4.469  1.00 93.23           C  
ATOM   1034  N   LEU A 129     -35.765  19.483   4.578  1.00 92.99           N  
ATOM   1035  CA  LEU A 129     -35.590  18.056   4.332  1.00 92.99           C  
ATOM   1036  C   LEU A 129     -36.800  17.477   3.607  1.00 92.99           C  
ATOM   1037  O   LEU A 129     -36.652  16.646   2.708  1.00 92.99           O  
ATOM   1038  CB  LEU A 129     -35.365  17.309   5.650  1.00 92.99           C  
ATOM   1039  CG  LEU A 129     -34.015  17.532   6.333  1.00 92.99           C  
ATOM   1040  CD1 LEU A 129     -33.972  16.806   7.673  1.00 92.99           C  
ATOM   1041  CD2 LEU A 129     -32.876  17.067   5.432  1.00 92.99           C  
ATOM   1042  N   GLU A 130     -37.952  17.908   4.041  1.00 93.77           N  
ATOM   1043  CA  GLU A 130     -39.178  17.458   3.388  1.00 93.77           C  
ATOM   1044  C   GLU A 130     -39.189  17.837   1.911  1.00 93.77           C  
ATOM   1045  O   GLU A 130     -39.508  17.011   1.054  1.00 93.77           O  
ATOM   1046  CB  GLU A 130     -40.407  18.042   4.091  1.00 93.77           C  
ATOM   1047  CG  GLU A 130     -41.731  17.580   3.500  1.00 93.77           C  
ATOM   1048  CD  GLU A 130     -42.941  18.202   4.177  1.00 93.77           C  
ATOM   1049  OE1 GLU A 130     -44.077  18.008   3.690  1.00 93.77           O  
ATOM   1050  OE2 GLU A 130     -42.750  18.893   5.204  1.00 93.77           O1-
ATOM   1051  N   LEU A 131     -38.841  19.053   1.619  1.00 93.77           N  
ATOM   1052  CA  LEU A 131     -38.814  19.545   0.246  1.00 93.77           C  
ATOM   1053  C   LEU A 131     -37.751  18.819  -0.570  1.00 93.77           C  
ATOM   1054  O   LEU A 131     -37.972  18.498  -1.740  1.00 93.77           O  
ATOM   1055  CB  LEU A 131     -38.549  21.053   0.223  1.00 93.77           C  
ATOM   1056  CG  LEU A 131     -39.661  21.946   0.777  1.00 93.77           C  
ATOM   1057  CD1 LEU A 131     -39.174  23.386   0.898  1.00 93.77           C  
ATOM   1058  CD2 LEU A 131     -40.901  21.868  -0.107  1.00 93.77           C  
ATOM   1059  N   ALA A 132     -36.639  18.553   0.050  1.00 90.15           N  
ATOM   1060  CA  ALA A 132     -35.576  17.799  -0.610  1.00 90.15           C  
ATOM   1061  C   ALA A 132     -36.049  16.397  -0.980  1.00 90.15           C  
ATOM   1062  O   ALA A 132     -35.749  15.901  -2.070  1.00 90.15           O  
ATOM   1063  CB  ALA A 132     -34.344  17.722   0.287  1.00 90.15           C  
ATOM   1064  N   LYS A 133     -36.792  15.795  -0.113  1.00 90.22           N  
ATOM   1065  CA  LYS A 133     -37.342  14.468  -0.373  1.00 90.22           C  
ATOM   1066  C   LYS A 133     -38.312  14.496  -1.551  1.00 90.22           C  
ATOM   1067  O   LYS A 133     -38.275  13.615  -2.412  1.00 90.22           O  
ATOM   1068  CB  LYS A 133     -38.046  13.926   0.872  1.00 90.22           C  
ATOM   1069  CG  LYS A 133     -38.457  12.464   0.763  1.00 90.22           C  
ATOM   1070  CD  LYS A 133     -39.072  11.959   2.062  1.00 90.22           C  
ATOM   1071  CE  LYS A 133     -39.524  10.509   1.940  1.00 90.22           C  
ATOM   1072  NZ  LYS A 133     -40.133  10.011   3.210  1.00 90.22           N1+
ATOM   1073  N   ARG A 134     -39.118  15.415  -1.495  1.00 90.85           N  
ATOM   1074  CA  ARG A 134     -40.063  15.567  -2.597  1.00 90.85           C  
ATOM   1075  C   ARG A 134     -39.334  15.799  -3.916  1.00 90.85           C  
ATOM   1076  O   ARG A 134     -39.740  15.276  -4.956  1.00 90.85           O  
ATOM   1077  CB  ARG A 134     -41.028  16.722  -2.323  1.00 90.85           C  
ATOM   1078  CG  ARG A 134     -42.076  16.412  -1.265  1.00 90.85           C  
ATOM   1079  CD  ARG A 134     -42.955  17.619  -0.971  1.00 90.85           C  
ATOM   1080  NE  ARG A 134     -43.775  17.982  -2.124  1.00 90.85           N  
ATOM   1081  CZ  ARG A 134     -44.567  19.049  -2.185  1.00 90.85           C  
ATOM   1082  NH1 ARG A 134     -44.662  19.883  -1.157  1.00 90.85           N1+
ATOM   1083  NH2 ARG A 134     -45.270  19.284  -3.284  1.00 90.85           N  
ATOM   1084  N   LEU A 135     -38.302  16.551  -3.832  1.00 88.96           N  
ATOM   1085  CA  LEU A 135     -37.495  16.834  -5.015  1.00 88.96           C  
ATOM   1086  C   LEU A 135     -36.885  15.554  -5.575  1.00 88.96           C  
ATOM   1087  O   LEU A 135     -36.876  15.347  -6.791  1.00 88.96           O  
ATOM   1088  CB  LEU A 135     -36.388  17.838  -4.680  1.00 88.96           C  
ATOM   1089  CG  LEU A 135     -35.492  18.270  -5.841  1.00 88.96           C  
ATOM   1090  CD1 LEU A 135     -36.313  18.997  -6.901  1.00 88.96           C  
ATOM   1091  CD2 LEU A 135     -34.355  19.155  -5.340  1.00 88.96           C  
ATOM   1092  N   VAL A 136     -36.440  14.748  -4.713  1.00 86.92           N  
ATOM   1093  CA  VAL A 136     -35.840  13.478  -5.110  1.00 86.92           C  
ATOM   1094  C   VAL A 136     -36.879  12.618  -5.826  1.00 86.92           C  
ATOM   1095  O   VAL A 136     -36.577  11.984  -6.841  1.00 86.92           O  
ATOM   1096  CB  VAL A 136     -35.265  12.717  -3.895  1.00 86.92           C  
ATOM   1097  CG1 VAL A 136     -34.839  11.305  -4.294  1.00 86.92           C  
ATOM   1098  CG2 VAL A 136     -34.087  13.484  -3.295  1.00 86.92           C  
ATOM   1099  N   GLU A 137     -38.124  12.663  -5.348  1.00 88.11           N  
ATOM   1100  CA  GLU A 137     -39.197  11.877  -5.952  1.00 88.11           C  
ATOM   1101  C   GLU A 137     -39.499  12.354  -7.370  1.00 88.11           C  
ATOM   1102  O   GLU A 137     -39.714  11.541  -8.271  1.00 88.11           O  
ATOM   1103  CB  GLU A 137     -40.462  11.944  -5.093  1.00 88.11           C  
ATOM   1104  CG  GLU A 137     -40.340  11.220  -3.760  1.00 88.11           C  
ATOM   1105  CD  GLU A 137     -39.975   9.752  -3.906  1.00 88.11           C  
ATOM   1106  OE1 GLU A 137     -39.097   9.267  -3.157  1.00 88.11           O  
ATOM   1107  OE2 GLU A 137     -40.571   9.081  -4.778  1.00 88.11           O1-
ATOM   1108  N   ILE A 138     -39.472  13.608  -7.492  1.00 83.97           N  
ATOM   1109  CA  ILE A 138     -39.720  14.193  -8.806  1.00 83.97           C  
ATOM   1110  C   ILE A 138     -38.579  13.831  -9.754  1.00 83.97           C  
ATOM   1111  O   ILE A 138     -38.814  13.468 -10.909  1.00 83.97           O  
ATOM   1112  CB  ILE A 138     -39.882  15.727  -8.721  1.00 83.97           C  
ATOM   1113  CG1 ILE A 138     -41.150  16.087  -7.939  1.00 83.97           C  
ATOM   1114  CG2 ILE A 138     -39.908  16.345 -10.122  1.00 83.97           C  
ATOM   1115  CD1 ILE A 138     -41.308  17.578  -7.669  1.00 83.97           C  
ATOM   1116  N   ALA A 139     -37.377  13.925  -9.216  1.00 81.65           N  
ATOM   1117  CA  ALA A 139     -36.189  13.636 -10.015  1.00 81.65           C  
ATOM   1118  C   ALA A 139     -36.181  12.182 -10.480  1.00 81.65           C  
ATOM   1119  O   ALA A 139     -35.676  11.872 -11.562  1.00 81.65           O  
ATOM   1120  CB  ALA A 139     -34.923  13.943  -9.219  1.00 81.65           C  
ATOM   1121  N   LYS A 140     -36.869  11.358  -9.722  1.00 74.35           N  
ATOM   1122  CA  LYS A 140     -36.963   9.939 -10.054  1.00 74.35           C  
ATOM   1123  C   LYS A 140     -37.815   9.721 -11.301  1.00 74.35           C  
ATOM   1124  O   LYS A 140     -37.460   8.920 -12.169  1.00 74.35           O  
ATOM   1125  CB  LYS A 140     -37.542   9.150  -8.879  1.00 74.35           C  
ATOM   1126  CG  LYS A 140     -37.505   7.642  -9.068  1.00 74.35           C  
ATOM   1127  CD  LYS A 140     -38.078   6.912  -7.859  1.00 74.35           C  
ATOM   1128  CE  LYS A 140     -38.159   5.410  -8.098  1.00 74.35           C  
ATOM   1129  NZ  LYS A 140     -38.731   4.692  -6.919  1.00 74.35           N1+
ATOM   1130  N   LYS A 141     -38.837  10.413 -11.384  1.00 77.69           N  
ATOM   1131  CA  LYS A 141     -39.798  10.228 -12.467  1.00 77.69           C  
ATOM   1132  C   LYS A 141     -39.266  10.801 -13.777  1.00 77.69           C  
ATOM   1133  O   LYS A 141     -39.480  10.224 -14.845  1.00 77.69           O  
ATOM   1134  CB  LYS A 141     -41.136  10.880 -12.114  1.00 77.69           C  
ATOM   1135  CG  LYS A 141     -41.909  10.158 -11.021  1.00 77.69           C  
ATOM   1136  CD  LYS A 141     -43.249  10.828 -10.746  1.00 77.69           C  
ATOM   1137  CE  LYS A 141     -43.990  10.149  -9.602  1.00 77.69           C  
ATOM   1138  NZ  LYS A 141     -45.275  10.842  -9.288  1.00 77.69           N1+
ATOM   1139  N   GLN A 142     -38.229  11.720 -13.595  1.00 77.23           N  
ATOM   1140  CA  GLN A 142     -37.798  12.439 -14.788  1.00 77.23           C  
ATOM   1141  C   GLN A 142     -36.343  12.124 -15.124  1.00 77.23           C  
ATOM   1142  O   GLN A 142     -35.794  12.658 -16.091  1.00 77.23           O  
ATOM   1143  CB  GLN A 142     -37.980  13.946 -14.603  1.00 77.23           C  
ATOM   1144  CG  GLN A 142     -39.434  14.379 -14.476  1.00 77.23           C  
ATOM   1145  CD  GLN A 142     -39.591  15.883 -14.360  1.00 77.23           C  
ATOM   1146  NE2 GLN A 142     -40.823  16.337 -14.152  1.00 77.23           N  
ATOM   1147  OE1 GLN A 142     -38.614  16.632 -14.456  1.00 77.23           O  
ATOM   1148  N   SER A 143     -35.669  11.183 -14.346  1.00 73.35           N  
ATOM   1149  CA  SER A 143     -34.268  10.806 -14.505  1.00 73.35           C  
ATOM   1150  C   SER A 143     -33.364  12.035 -14.525  1.00 73.35           C  
ATOM   1151  O   SER A 143     -32.492  12.156 -15.388  1.00 73.35           O  
ATOM   1152  CB  SER A 143     -34.072   9.998 -15.788  1.00 73.35           C  
ATOM   1153  OG  SER A 143     -34.827   8.799 -15.748  1.00 73.35           O  
ATOM   1154  N   LEU A 144     -33.512  12.948 -13.661  1.00 80.22           N  
ATOM   1155  CA  LEU A 144     -32.681  14.142 -13.556  1.00 80.22           C  
ATOM   1156  C   LEU A 144     -31.701  14.023 -12.393  1.00 80.22           C  
ATOM   1157  O   LEU A 144     -32.002  14.453 -11.276  1.00 80.22           O  
ATOM   1158  CB  LEU A 144     -33.551  15.389 -13.380  1.00 80.22           C  
ATOM   1159  CG  LEU A 144     -34.470  15.745 -14.549  1.00 80.22           C  
ATOM   1160  CD1 LEU A 144     -35.442  16.848 -14.143  1.00 80.22           C  
ATOM   1161  CD2 LEU A 144     -33.650  16.169 -15.763  1.00 80.22           C  
ATOM   1162  N   PRO A 145     -30.473  13.559 -12.583  1.00 81.64           N  
ATOM   1163  CA  PRO A 145     -29.484  13.337 -11.526  1.00 81.64           C  
ATOM   1164  C   PRO A 145     -29.075  14.628 -10.819  1.00 81.64           C  
ATOM   1165  O   PRO A 145     -28.792  14.616  -9.618  1.00 81.64           O  
ATOM   1166  CB  PRO A 145     -28.297  12.726 -12.275  1.00 81.64           C  
ATOM   1167  CG  PRO A 145     -28.528  13.079 -13.709  1.00 81.64           C  
ATOM   1168  CD  PRO A 145     -30.007  13.220 -13.933  1.00 81.64           C  
ATOM   1169  N   GLU A 146     -29.048  15.766 -11.539  1.00 83.03           N  
ATOM   1170  CA  GLU A 146     -28.614  17.030 -10.950  1.00 83.03           C  
ATOM   1171  C   GLU A 146     -29.534  17.452  -9.808  1.00 83.03           C  
ATOM   1172  O   GLU A 146     -29.081  18.033  -8.821  1.00 83.03           O  
ATOM   1173  CB  GLU A 146     -28.559  18.129 -12.014  1.00 83.03           C  
ATOM   1174  CG  GLU A 146     -27.470  17.921 -13.056  1.00 83.03           C  
ATOM   1175  CD  GLU A 146     -27.842  16.897 -14.118  1.00 83.03           C  
ATOM   1176  OE1 GLU A 146     -26.991  16.576 -14.978  1.00 83.03           O  
ATOM   1177  OE2 GLU A 146     -28.996  16.412 -14.088  1.00 83.03           O1-
ATOM   1178  N   PHE A 147     -30.766  17.185  -9.924  1.00 85.50           N  
ATOM   1179  CA  PHE A 147     -31.717  17.506  -8.867  1.00 85.50           C  
ATOM   1180  C   PHE A 147     -31.508  16.603  -7.658  1.00 85.50           C  
ATOM   1181  O   PHE A 147     -31.644  17.044  -6.515  1.00 85.50           O  
ATOM   1182  CB  PHE A 147     -33.155  17.375  -9.377  1.00 85.50           C  
ATOM   1183  CG  PHE A 147     -33.579  18.491 -10.295  1.00 85.50           C  
ATOM   1184  CD1 PHE A 147     -34.031  19.700  -9.780  1.00 85.50           C  
ATOM   1185  CD2 PHE A 147     -33.523  18.330 -11.673  1.00 85.50           C  
ATOM   1186  CE1 PHE A 147     -34.422  20.733 -10.629  1.00 85.50           C  
ATOM   1187  CE2 PHE A 147     -33.912  19.358 -12.526  1.00 85.50           C  
ATOM   1188  CZ  PHE A 147     -34.362  20.559 -12.002  1.00 85.50           C  
ATOM   1189  N   VAL A 148     -31.207  15.320  -7.976  1.00 86.07           N  
ATOM   1190  CA  VAL A 148     -30.897  14.389  -6.896  1.00 86.07           C  
ATOM   1191  C   VAL A 148     -29.662  14.869  -6.138  1.00 86.07           C  
ATOM   1192  O   VAL A 148     -29.642  14.867  -4.905  1.00 86.07           O  
ATOM   1193  CB  VAL A 148     -30.673  12.956  -7.429  1.00 86.07           C  
ATOM   1194  CG1 VAL A 148     -30.280  12.013  -6.293  1.00 86.07           C  
ATOM   1195  CG2 VAL A 148     -31.927  12.449  -8.140  1.00 86.07           C  
ATOM   1196  N   LEU A 149     -28.697  15.352  -6.895  1.00 87.55           N  
ATOM   1197  CA  LEU A 149     -27.462  15.851  -6.299  1.00 87.55           C  
ATOM   1198  C   LEU A 149     -27.732  17.075  -5.433  1.00 87.55           C  
ATOM   1199  O   LEU A 149     -27.205  17.184  -4.322  1.00 87.55           O  
ATOM   1200  CB  LEU A 149     -26.444  16.196  -7.390  1.00 87.55           C  
ATOM   1201  CG  LEU A 149     -25.807  15.014  -8.121  1.00 87.55           C  
ATOM   1202  CD1 LEU A 149     -24.990  15.505  -9.312  1.00 87.55           C  
ATOM   1203  CD2 LEU A 149     -24.937  14.199  -7.169  1.00 87.55           C  
ATOM   1204  N   ALA A 150     -28.511  17.982  -5.983  1.00 87.22           N  
ATOM   1205  CA  ALA A 150     -28.856  19.185  -5.230  1.00 87.22           C  
ATOM   1206  C   ALA A 150     -29.582  18.833  -3.935  1.00 87.22           C  
ATOM   1207  O   ALA A 150     -29.297  19.407  -2.881  1.00 87.22           O  
ATOM   1208  CB  ALA A 150     -29.717  20.116  -6.082  1.00 87.22           C  
ATOM   1209  N   ALA A 151     -30.476  17.864  -3.986  1.00 88.85           N  
ATOM   1210  CA  ALA A 151     -31.204  17.416  -2.801  1.00 88.85           C  
ATOM   1211  C   ALA A 151     -30.253  16.839  -1.758  1.00 88.85           C  
ATOM   1212  O   ALA A 151     -30.419  17.073  -0.559  1.00 88.85           O  
ATOM   1213  CB  ALA A 151     -32.260  16.383  -3.185  1.00 88.85           C  
ATOM   1214  N   ALA A 152     -29.265  16.094  -2.247  1.00 88.40           N  
ATOM   1215  CA  ALA A 152     -28.270  15.515  -1.349  1.00 88.40           C  
ATOM   1216  C   ALA A 152     -27.486  16.604  -0.624  1.00 88.40           C  
ATOM   1217  O   ALA A 152     -27.251  16.509   0.584  1.00 88.40           O  
ATOM   1218  CB  ALA A 152     -27.320  14.605  -2.123  1.00 88.40           C  
ATOM   1219  N   GLU A 153     -27.134  17.580  -1.375  1.00 90.06           N  
ATOM   1220  CA  GLU A 153     -26.361  18.674  -0.794  1.00 90.06           C  
ATOM   1221  C   GLU A 153     -27.171  19.425   0.258  1.00 90.06           C  
ATOM   1222  O   GLU A 153     -26.627  19.859   1.276  1.00 90.06           O  
ATOM   1223  CB  GLU A 153     -25.892  19.639  -1.885  1.00 90.06           C  
ATOM   1224  CG  GLU A 153     -24.810  19.068  -2.790  1.00 90.06           C  
ATOM   1225  CD  GLU A 153     -23.508  18.779  -2.060  1.00 90.06           C  
ATOM   1226  OE1 GLU A 153     -22.677  18.002  -2.585  1.00 90.06           O  
ATOM   1227  OE2 GLU A 153     -23.318  19.331  -0.954  1.00 90.06           O1-
ATOM   1228  N   ILE A 154     -28.384  19.602   0.017  1.00 90.75           N  
ATOM   1229  CA  ILE A 154     -29.257  20.243   0.994  1.00 90.75           C  
ATOM   1230  C   ILE A 154     -29.326  19.394   2.260  1.00 90.75           C  
ATOM   1231  O   ILE A 154     -29.181  19.911   3.371  1.00 90.75           O  
ATOM   1232  CB  ILE A 154     -30.675  20.468   0.421  1.00 90.75           C  
ATOM   1233  CG1 ILE A 154     -30.648  21.556  -0.658  1.00 90.75           C  
ATOM   1234  CG2 ILE A 154     -31.657  20.831   1.540  1.00 90.75           C  
ATOM   1235  CD1 ILE A 154     -31.952  21.691  -1.434  1.00 90.75           C  
ATOM   1236  N   ALA A 155     -29.544  18.057   2.105  1.00 91.74           N  
ATOM   1237  CA  ALA A 155     -29.599  17.157   3.254  1.00 91.74           C  
ATOM   1238  C   ALA A 155     -28.298  17.201   4.048  1.00 91.74           C  
ATOM   1239  O   ALA A 155     -28.316  17.252   5.280  1.00 91.74           O  
ATOM   1240  CB  ALA A 155     -29.892  15.729   2.798  1.00 91.74           C  
ATOM   1241  N   LEU A 156     -27.212  17.255   3.355  1.00 91.42           N  
ATOM   1242  CA  LEU A 156     -25.913  17.302   4.016  1.00 91.42           C  
ATOM   1243  C   LEU A 156     -25.730  18.619   4.763  1.00 91.42           C  
ATOM   1244  O   LEU A 156     -25.202  18.637   5.878  1.00 91.42           O  
ATOM   1245  CB  LEU A 156     -24.785  17.120   2.996  1.00 91.42           C  
ATOM   1246  CG  LEU A 156     -24.568  15.700   2.472  1.00 91.42           C  
ATOM   1247  CD1 LEU A 156     -23.539  15.701   1.347  1.00 91.42           C  
ATOM   1248  CD2 LEU A 156     -24.131  14.774   3.602  1.00 91.42           C  
ATOM   1249  N   ALA A 157     -26.150  19.676   4.105  1.00 89.77           N  
ATOM   1250  CA  ALA A 157     -26.056  20.985   4.747  1.00 89.77           C  
ATOM   1251  C   ALA A 157     -26.869  21.023   6.038  1.00 89.77           C  
ATOM   1252  O   ALA A 157     -26.406  21.546   7.055  1.00 89.77           O  
ATOM   1253  CB  ALA A 157     -26.526  22.080   3.793  1.00 89.77           C  
ATOM   1254  N   VAL A 158     -28.061  20.464   5.989  1.00 92.16           N  
ATOM   1255  CA  VAL A 158     -28.897  20.393   7.182  1.00 92.16           C  
ATOM   1256  C   VAL A 158     -28.205  19.551   8.251  1.00 92.16           C  
ATOM   1257  O   VAL A 158     -28.235  19.891   9.436  1.00 92.16           O  
ATOM   1258  CB  VAL A 158     -30.292  19.810   6.865  1.00 92.16           C  
ATOM   1259  CG1 VAL A 158     -31.066  19.529   8.152  1.00 92.16           C  
ATOM   1260  CG2 VAL A 158     -31.076  20.763   5.964  1.00 92.16           C  
ATOM   1261  N   ALA A 159     -27.581  18.484   7.876  1.00 90.29           N  
ATOM   1262  CA  ALA A 159     -26.846  17.627   8.802  1.00 90.29           C  
ATOM   1263  C   ALA A 159     -25.714  18.395   9.479  1.00 90.29           C  
ATOM   1264  O   ALA A 159     -25.520  18.285  10.692  1.00 90.29           O  
ATOM   1265  CB  ALA A 159     -26.294  16.405   8.072  1.00 90.29           C  
ATOM   1266  N   GLU A 160     -25.058  19.186   8.687  1.00 90.79           N  
ATOM   1267  CA  GLU A 160     -23.959  19.971   9.241  1.00 90.79           C  
ATOM   1268  C   GLU A 160     -24.464  20.985  10.263  1.00 90.79           C  
ATOM   1269  O   GLU A 160     -23.870  21.148  11.331  1.00 90.79           O  
ATOM   1270  CB  GLU A 160     -23.193  20.685   8.125  1.00 90.79           C  
ATOM   1271  CG  GLU A 160     -22.312  19.762   7.295  1.00 90.79           C  
ATOM   1272  CD  GLU A 160     -21.560  20.485   6.189  1.00 90.79           C  
ATOM   1273  OE1 GLU A 160     -20.881  19.815   5.379  1.00 90.79           O  
ATOM   1274  OE2 GLU A 160     -21.648  21.732   6.134  1.00 90.79           O1-
ATOM   1275  N   LEU A 161     -25.536  21.662   9.940  1.00 90.78           N  
ATOM   1276  CA  LEU A 161     -26.121  22.629  10.863  1.00 90.78           C  
ATOM   1277  C   LEU A 161     -26.608  21.941  12.134  1.00 90.78           C  
ATOM   1278  O   LEU A 161     -26.394  22.445  13.239  1.00 90.78           O  
ATOM   1279  CB  LEU A 161     -27.280  23.375  10.195  1.00 90.78           C  
ATOM   1280  CG  LEU A 161     -26.899  24.415   9.141  1.00 90.78           C  
ATOM   1281  CD1 LEU A 161     -28.144  24.909   8.411  1.00 90.78           C  
ATOM   1282  CD2 LEU A 161     -26.152  25.578   9.782  1.00 90.78           C  
ATOM   1283  N   ALA A 162     -27.214  20.815  11.927  1.00 89.64           N  
ATOM   1284  CA  ALA A 162     -27.720  20.059  13.069  1.00 89.64           C  
ATOM   1285  C   ALA A 162     -26.581  19.612  13.980  1.00 89.64           C  
ATOM   1286  O   ALA A 162     -26.715  19.627  15.206  1.00 89.64           O  
ATOM   1287  CB  ALA A 162     -28.522  18.850  12.593  1.00 89.64           C  
ATOM   1288  N   ALA A 163     -25.566  19.168  13.368  1.00 86.50           N  
ATOM   1289  CA  ALA A 163     -24.394  18.771  14.145  1.00 86.50           C  
ATOM   1290  C   ALA A 163     -23.854  19.943  14.960  1.00 86.50           C  
ATOM   1291  O   ALA A 163     -23.488  19.779  16.127  1.00 86.50           O  
ATOM   1292  CB  ALA A 163     -23.308  18.220  13.225  1.00 86.50           C  
ATOM   1293  N   LYS A 164     -23.834  21.097  14.317  1.00 85.76           N  
ATOM   1294  CA  LYS A 164     -23.367  22.306  14.990  1.00 85.76           C  
ATOM   1295  C   LYS A 164     -24.289  22.681  16.147  1.00 85.76           C  
ATOM   1296  O   LYS A 164     -23.821  23.098  17.209  1.00 85.76           O  
ATOM   1297  CB  LYS A 164     -23.271  23.468  14.000  1.00 85.76           C  
ATOM   1298  CG  LYS A 164     -22.676  24.737  14.590  1.00 85.76           C  
ATOM   1299  CD  LYS A 164     -22.621  25.860  13.564  1.00 85.76           C  
ATOM   1300  CE  LYS A 164     -22.129  27.162  14.182  1.00 85.76           C  
ATOM   1301  NZ  LYS A 164     -22.109  28.275  13.186  1.00 85.76           N1+
ATOM   1302  N   ASN A 165     -25.600  22.482  15.975  1.00 84.88           N  
ATOM   1303  CA  ASN A 165     -26.602  22.848  16.971  1.00 84.88           C  
ATOM   1304  C   ASN A 165     -26.851  21.713  17.960  1.00 84.88           C  
ATOM   1305  O   ASN A 165     -27.750  21.799  18.797  1.00 84.88           O  
ATOM   1306  CB  ASN A 165     -27.911  23.255  16.290  1.00 84.88           C  
ATOM   1307  CG  ASN A 165     -27.856  24.652  15.705  1.00 84.88           C  
ATOM   1308  ND2 ASN A 165     -28.172  24.770  14.420  1.00 84.88           N  
ATOM   1309  OD1 ASN A 165     -27.530  25.617  16.400  1.00 84.88           O  
ATOM   1310  N   ASN A 166     -26.167  20.693  17.825  1.00 81.50           N  
ATOM   1311  CA  ASN A 166     -26.284  19.520  18.685  1.00 81.50           C  
ATOM   1312  C   ASN A 166     -27.708  18.972  18.695  1.00 81.50           C  
ATOM   1313  O   ASN A 166     -28.251  18.660  19.757  1.00 81.50           O  
ATOM   1314  CB  ASN A 166     -25.833  19.852  20.109  1.00 81.50           C  
ATOM   1315  CG  ASN A 166     -24.364  20.220  20.185  1.00 81.50           C  
ATOM   1316  ND2 ASN A 166     -24.060  21.301  20.894  1.00 81.50           N  
ATOM   1317  OD1 ASN A 166     -23.510  19.539  19.611  1.00 81.50           O  
ATOM   1318  N   ASP A 167     -28.376  19.046  17.569  1.00 86.23           N  
ATOM   1319  CA  ASP A 167     -29.714  18.481  17.417  1.00 86.23           C  
ATOM   1320  C   ASP A 167     -29.654  17.086  16.801  1.00 86.23           C  
ATOM   1321  O   ASP A 167     -29.633  16.942  15.577  1.00 86.23           O  
ATOM   1322  CB  ASP A 167     -30.588  19.398  16.561  1.00 86.23           C  
ATOM   1323  CG  ASP A 167     -32.067  19.060  16.650  1.00 86.23           C  
ATOM   1324  OD1 ASP A 167     -32.413  17.865  16.775  1.00 86.23           O  
ATOM   1325  OD2 ASP A 167     -32.893  19.996  16.592  1.00 86.23           O1-
ATOM   1326  N   SER A 168     -29.685  16.044  17.717  1.00 81.78           N  
ATOM   1327  CA  SER A 168     -29.445  14.671  17.286  1.00 81.78           C  
ATOM   1328  C   SER A 168     -30.588  14.155  16.418  1.00 81.78           C  
ATOM   1329  O   SER A 168     -30.365  13.392  15.477  1.00 81.78           O  
ATOM   1330  CB  SER A 168     -29.258  13.754  18.495  1.00 81.78           C  
ATOM   1331  OG  SER A 168     -30.387  13.813  19.351  1.00 81.78           O  
ATOM   1332  N   GLU A 169     -31.764  14.615  16.709  1.00 84.21           N  
ATOM   1333  CA  GLU A 169     -32.923  14.153  15.952  1.00 84.21           C  
ATOM   1334  C   GLU A 169     -32.864  14.635  14.505  1.00 84.21           C  
ATOM   1335  O   GLU A 169     -33.041  13.846  13.575  1.00 84.21           O  
ATOM   1336  CB  GLU A 169     -34.221  14.627  16.612  1.00 84.21           C  
ATOM   1337  CG  GLU A 169     -35.478  14.038  15.989  1.00 84.21           C  
ATOM   1338  CD  GLU A 169     -36.756  14.481  16.683  1.00 84.21           C  
ATOM   1339  OE1 GLU A 169     -37.859  14.173  16.179  1.00 84.21           O  
ATOM   1340  OE2 GLU A 169     -36.653  15.142  17.741  1.00 84.21           O1-
ATOM   1341  N   VAL A 170     -32.622  15.949  14.332  1.00 88.42           N  
ATOM   1342  CA  VAL A 170     -32.539  16.521  12.992  1.00 88.42           C  
ATOM   1343  C   VAL A 170     -31.326  15.951  12.262  1.00 88.42           C  
ATOM   1344  O   VAL A 170     -31.392  15.668  11.063  1.00 88.42           O  
ATOM   1345  CB  VAL A 170     -32.458  18.062  13.038  1.00 88.42           C  
ATOM   1346  CG1 VAL A 170     -32.246  18.634  11.638  1.00 88.42           C  
ATOM   1347  CG2 VAL A 170     -33.722  18.645  13.669  1.00 88.42           C  
ATOM   1348  N   LEU A 171     -30.219  15.778  13.041  1.00 86.27           N  
ATOM   1349  CA  LEU A 171     -29.010  15.202  12.462  1.00 86.27           C  
ATOM   1350  C   LEU A 171     -29.295  13.828  11.864  1.00 86.27           C  
ATOM   1351  O   LEU A 171     -28.933  13.558  10.717  1.00 86.27           O  
ATOM   1352  CB  LEU A 171     -27.909  15.092  13.519  1.00 86.27           C  
ATOM   1353  CG  LEU A 171     -26.591  14.463  13.063  1.00 86.27           C  
ATOM   1354  CD1 LEU A 171     -25.989  15.268  11.916  1.00 86.27           C  
ATOM   1355  CD2 LEU A 171     -25.612  14.370  14.228  1.00 86.27           C  
ATOM   1356  N   GLU A 172     -29.989  13.028  12.584  1.00 83.63           N  
ATOM   1357  CA  GLU A 172     -30.331  11.682  12.132  1.00 83.63           C  
ATOM   1358  C   GLU A 172     -31.197  11.726  10.876  1.00 83.63           C  
ATOM   1359  O   GLU A 172     -30.928  11.013   9.907  1.00 83.63           O  
ATOM   1360  CB  GLU A 172     -31.052  10.910  13.241  1.00 83.63           C  
ATOM   1361  CG  GLU A 172     -31.397   9.476  12.867  1.00 83.63           C  
ATOM   1362  CD  GLU A 172     -32.189   8.749  13.942  1.00 83.63           C  
ATOM   1363  OE1 GLU A 172     -32.737   7.659  13.660  1.00 83.63           O  
ATOM   1364  OE2 GLU A 172     -32.263   9.275  15.076  1.00 83.63           O1-
ATOM   1365  N   LYS A 173     -32.159  12.485  10.894  1.00 87.47           N  
ATOM   1366  CA  LYS A 173     -33.065  12.589   9.754  1.00 87.47           C  
ATOM   1367  C   LYS A 173     -32.327  13.068   8.507  1.00 87.47           C  
ATOM   1368  O   LYS A 173     -32.531  12.534   7.415  1.00 87.47           O  
ATOM   1369  CB  LYS A 173     -34.224  13.534  10.073  1.00 87.47           C  
ATOM   1370  CG  LYS A 173     -35.253  12.951  11.031  1.00 87.47           C  
ATOM   1371  CD  LYS A 173     -36.399  13.923  11.278  1.00 87.47           C  
ATOM   1372  CE  LYS A 173     -37.379  13.383  12.312  1.00 87.47           C  
ATOM   1373  NZ  LYS A 173     -38.474  14.356  12.600  1.00 87.47           N1+
ATOM   1374  N   ALA A 174     -31.494  14.065   8.733  1.00 88.54           N  
ATOM   1375  CA  ALA A 174     -30.749  14.639   7.615  1.00 88.54           C  
ATOM   1376  C   ALA A 174     -29.781  13.620   7.020  1.00 88.54           C  
ATOM   1377  O   ALA A 174     -29.685  13.486   5.798  1.00 88.54           O  
ATOM   1378  CB  ALA A 174     -29.993  15.887   8.065  1.00 88.54           C  
ATOM   1379  N   LEU A 175     -29.084  12.904   7.841  1.00 86.33           N  
ATOM   1380  CA  LEU A 175     -28.127  11.906   7.373  1.00 86.33           C  
ATOM   1381  C   LEU A 175     -28.844  10.740   6.701  1.00 86.33           C  
ATOM   1382  O   LEU A 175     -28.354  10.195   5.709  1.00 86.33           O  
ATOM   1383  CB  LEU A 175     -27.275  11.393   8.538  1.00 86.33           C  
ATOM   1384  CG  LEU A 175     -26.233  12.365   9.094  1.00 86.33           C  
ATOM   1385  CD1 LEU A 175     -25.561  11.772  10.328  1.00 86.33           C  
ATOM   1386  CD2 LEU A 175     -25.198  12.708   8.028  1.00 86.33           C  
ATOM   1387  N   ARG A 176     -29.963  10.492   7.324  1.00 85.60           N  
ATOM   1388  CA  ARG A 176     -30.778   9.465   6.683  1.00 85.60           C  
ATOM   1389  C   ARG A 176     -31.185   9.890   5.275  1.00 85.60           C  
ATOM   1390  O   ARG A 176     -31.087   9.104   4.331  1.00 85.60           O  
ATOM   1391  CB  ARG A 176     -32.023   9.165   7.520  1.00 85.60           C  
ATOM   1392  CG  ARG A 176     -32.884   8.044   6.963  1.00 85.60           C  
ATOM   1393  CD  ARG A 176     -34.105   7.785   7.834  1.00 85.60           C  
ATOM   1394  NE  ARG A 176     -34.241   6.369   8.166  1.00 85.60           N  
ATOM   1395  CZ  ARG A 176     -35.205   5.857   8.927  1.00 85.60           C  
ATOM   1396  NH1 ARG A 176     -36.141   6.639   9.451  1.00 85.60           N1+
ATOM   1397  NH2 ARG A 176     -35.233   4.554   9.164  1.00 85.60           N  
ATOM   1398  N   SER A 177     -31.576  10.959   5.152  1.00 88.23           N  
ATOM   1399  CA  SER A 177     -31.994  11.502   3.864  1.00 88.23           C  
ATOM   1400  C   SER A 177     -30.829  11.551   2.881  1.00 88.23           C  
ATOM   1401  O   SER A 177     -30.985  11.207   1.707  1.00 88.23           O  
ATOM   1402  CB  SER A 177     -32.585  12.901   4.037  1.00 88.23           C  
ATOM   1403  OG  SER A 177     -33.820  12.844   4.729  1.00 88.23           O  
ATOM   1404  N   ALA A 178     -29.655  11.915   3.311  1.00 86.91           N  
ATOM   1405  CA  ALA A 178     -28.466  11.969   2.464  1.00 86.91           C  
ATOM   1406  C   ALA A 178     -28.099  10.582   1.944  1.00 86.91           C  
ATOM   1407  O   ALA A 178     -27.769  10.420   0.766  1.00 86.91           O  
ATOM   1408  CB  ALA A 178     -27.293  12.575   3.230  1.00 86.91           C  
ATOM   1409  N   ALA A 179     -28.115   9.631   2.847  1.00 83.28           N  
ATOM   1410  CA  ALA A 179     -27.802   8.255   2.472  1.00 83.28           C  
ATOM   1411  C   ALA A 179     -28.800   7.725   1.447  1.00 83.28           C  
ATOM   1412  O   ALA A 179     -28.415   7.056   0.485  1.00 83.28           O  
ATOM   1413  CB  ALA A 179     -27.786   7.358   3.707  1.00 83.28           C  
ATOM   1414  N   GLU A 180     -30.036   8.023   1.674  1.00 85.85           N  
ATOM   1415  CA  GLU A 180     -31.072   7.570   0.750  1.00 85.85           C  
ATOM   1416  C   GLU A 180     -30.871   8.166  -0.639  1.00 85.85           C  
ATOM   1417  O   GLU A 180     -31.023   7.472  -1.647  1.00 85.85           O  
ATOM   1418  CB  GLU A 180     -32.462   7.931   1.281  1.00 85.85           C  
ATOM   1419  CG  GLU A 180     -32.907   7.085   2.465  1.00 85.85           C  
ATOM   1420  CD  GLU A 180     -34.248   7.515   3.039  1.00 85.85           C  
ATOM   1421  OE1 GLU A 180     -34.702   6.912   4.038  1.00 85.85           O  
ATOM   1422  OE2 GLU A 180     -34.850   8.462   2.485  1.00 85.85           O1-
ATOM   1423  N   VAL A 181     -30.530   9.425  -0.633  1.00 84.31           N  
ATOM   1424  CA  VAL A 181     -30.308  10.112  -1.902  1.00 84.31           C  
ATOM   1425  C   VAL A 181     -29.097   9.511  -2.611  1.00 84.31           C  
ATOM   1426  O   VAL A 181     -29.115   9.318  -3.828  1.00 84.31           O  
ATOM   1427  CB  VAL A 181     -30.107  11.630  -1.697  1.00 84.31           C  
ATOM   1428  CG1 VAL A 181     -29.712  12.305  -3.010  1.00 84.31           C  
ATOM   1429  CG2 VAL A 181     -31.374  12.265  -1.127  1.00 84.31           C  
ATOM   1430  N   ALA A 182     -28.017   9.214  -1.877  1.00 84.71           N  
ATOM   1431  CA  ALA A 182     -26.823   8.582  -2.436  1.00 84.71           C  
ATOM   1432  C   ALA A 182     -27.160   7.231  -3.063  1.00 84.71           C  
ATOM   1433  O   ALA A 182     -26.663   6.901  -4.142  1.00 84.71           O  
ATOM   1434  CB  ALA A 182     -25.756   8.413  -1.357  1.00 84.71           C  
ATOM   1435  N   GLN A 183     -27.957   6.482  -2.361  1.00 84.46           N  
ATOM   1436  CA  GLN A 183     -28.398   5.193  -2.882  1.00 84.46           C  
ATOM   1437  C   GLN A 183     -29.155   5.360  -4.196  1.00 84.46           C  
ATOM   1438  O   GLN A 183     -28.954   4.589  -5.137  1.00 84.46           O  
ATOM   1439  CB  GLN A 183     -29.276   4.471  -1.858  1.00 84.46           C  
ATOM   1440  CG  GLN A 183     -28.494   3.836  -0.717  1.00 84.46           C  
ATOM   1441  CD  GLN A 183     -29.393   3.218   0.338  1.00 84.46           C  
ATOM   1442  NE2 GLN A 183     -28.788   2.565   1.325  1.00 84.46           N  
ATOM   1443  OE1 GLN A 183     -30.622   3.327   0.267  1.00 84.46           O  
ATOM   1444  N   ARG A 184     -29.832   6.331  -4.140  1.00 83.55           N  
ATOM   1445  CA  ARG A 184     -30.615   6.554  -5.351  1.00 83.55           C  
ATOM   1446  C   ARG A 184     -29.720   6.983  -6.510  1.00 83.55           C  
ATOM   1447  O   ARG A 184     -29.922   6.554  -7.648  1.00 83.55           O  
ATOM   1448  CB  ARG A 184     -31.697   7.608  -5.106  1.00 83.55           C  
ATOM   1449  CG  ARG A 184     -32.870   7.107  -4.278  1.00 83.55           C  
ATOM   1450  CD  ARG A 184     -33.835   8.232  -3.929  1.00 83.55           C  
ATOM   1451  NE  ARG A 184     -34.900   7.771  -3.042  1.00 83.55           N  
ATOM   1452  CZ  ARG A 184     -35.883   8.537  -2.577  1.00 83.55           C  
ATOM   1453  NH1 ARG A 184     -35.954   9.822  -2.904  1.00 83.55           N1+
ATOM   1454  NH2 ARG A 184     -36.800   8.015  -1.776  1.00 83.55           N  
ATOM   1455  N   LEU A 185     -28.884   7.783  -6.280  1.00 85.22           N  
ATOM   1456  CA  LEU A 185     -27.913   8.199  -7.285  1.00 85.22           C  
ATOM   1457  C   LEU A 185     -27.175   6.995  -7.860  1.00 85.22           C  
ATOM   1458  O   LEU A 185     -26.945   6.922  -9.070  1.00 85.22           O  
ATOM   1459  CB  LEU A 185     -26.910   9.188  -6.684  1.00 85.22           C  
ATOM   1460  CG  LEU A 185     -26.033   9.952  -7.677  1.00 85.22           C  
ATOM   1461  CD1 LEU A 185     -26.892  10.850  -8.561  1.00 85.22           C  
ATOM   1462  CD2 LEU A 185     -24.978  10.772  -6.941  1.00 85.22           C  
ATOM   1463  N   LEU A 186     -26.924   6.065  -7.035  1.00 83.89           N  
ATOM   1464  CA  LEU A 186     -26.236   4.851  -7.460  1.00 83.89           C  
ATOM   1465  C   LEU A 186     -27.131   4.005  -8.359  1.00 83.89           C  
ATOM   1466  O   LEU A 186     -26.659   3.410  -9.331  1.00 83.89           O  
ATOM   1467  CB  LEU A 186     -25.793   4.032  -6.244  1.00 83.89           C  
ATOM   1468  CG  LEU A 186     -24.602   4.579  -5.456  1.00 83.89           C  
ATOM   1469  CD1 LEU A 186     -24.397   3.772  -4.178  1.00 83.89           C  
ATOM   1470  CD2 LEU A 186     -23.341   4.564  -6.313  1.00 83.89           C  
ATOM   1471  N   GLU A 187     -28.414   4.039  -8.026  1.00 83.34           N  
ATOM   1472  CA  GLU A 187     -29.373   3.302  -8.843  1.00 83.34           C  
ATOM   1473  C   GLU A 187     -29.460   3.884 -10.251  1.00 83.34           C  
ATOM   1474  O   GLU A 187     -29.471   3.143 -11.236  1.00 83.34           O  
ATOM   1475  CB  GLU A 187     -30.756   3.305  -8.186  1.00 83.34           C  
ATOM   1476  CG  GLU A 187     -30.834   2.472  -6.916  1.00 83.34           C  
ATOM   1477  CD  GLU A 187     -32.155   2.628  -6.177  1.00 83.34           C  
ATOM   1478  OE1 GLU A 187     -32.301   2.061  -5.070  1.00 83.34           O  
ATOM   1479  OE2 GLU A 187     -33.050   3.321  -6.710  1.00 83.34           O1-
ATOM   1480  N   VAL A 188     -29.503   5.185 -10.275  1.00 80.21           N  
ATOM   1481  CA  VAL A 188     -29.566   5.874 -11.560  1.00 80.21           C  
ATOM   1482  C   VAL A 188     -28.270   5.642 -12.334  1.00 80.21           C  
ATOM   1483  O   VAL A 188     -28.296   5.417 -13.547  1.00 80.21           O  
ATOM   1484  CB  VAL A 188     -29.814   7.388 -11.381  1.00 80.21           C  
ATOM   1485  CG1 VAL A 188     -29.770   8.107 -12.728  1.00 80.21           C  
ATOM   1486  CG2 VAL A 188     -31.154   7.630 -10.686  1.00 80.21           C  
ATOM   1487  N   ALA A 189     -27.185   5.683 -11.607  1.00 80.79           N  
ATOM   1488  CA  ALA A 189     -25.873   5.467 -12.211  1.00 80.79           C  
ATOM   1489  C   ALA A 189     -25.786   4.086 -12.854  1.00 80.79           C  
ATOM   1490  O   ALA A 189     -25.223   3.934 -13.941  1.00 80.79           O  
ATOM   1491  CB  ALA A 189     -24.773   5.634 -11.166  1.00 80.79           C  
ATOM   1492  N   GLU A 190     -26.385   3.197 -12.158  1.00 79.81           N  
ATOM   1493  CA  GLU A 190     -26.363   1.828 -12.663  1.00 79.81           C  
ATOM   1494  C   GLU A 190     -27.155   1.707 -13.962  1.00 79.81           C  
ATOM   1495  O   GLU A 190     -26.702   1.067 -14.913  1.00 79.81           O  
ATOM   1496  CB  GLU A 190     -26.917   0.860 -11.615  1.00 79.81           C  
ATOM   1497  CG  GLU A 190     -26.779  -0.607 -11.999  1.00 79.81           C  
ATOM   1498  CD  GLU A 190     -27.267  -1.558 -10.919  1.00 79.81           C  
ATOM   1499  OE1 GLU A 190     -27.207  -2.792 -11.124  1.00 79.81           O  
ATOM   1500  OE2 GLU A 190     -27.715  -1.067  -9.859  1.00 79.81           O1-
ATOM   1501  N   LYS A 191     -28.305   2.281 -14.021  1.00 79.03           N  
ATOM   1502  CA  LYS A 191     -29.173   2.211 -15.193  1.00 79.03           C  
ATOM   1503  C   LYS A 191     -28.556   2.947 -16.379  1.00 79.03           C  
ATOM   1504  O   LYS A 191     -28.616   2.466 -17.512  1.00 79.03           O  
ATOM   1505  CB  LYS A 191     -30.552   2.791 -14.876  1.00 79.03           C  
ATOM   1506  CG  LYS A 191     -31.406   1.905 -13.980  1.00 79.03           C  
ATOM   1507  CD  LYS A 191     -32.797   2.492 -13.777  1.00 79.03           C  
ATOM   1508  CE  LYS A 191     -33.629   1.642 -12.826  1.00 79.03           C  
ATOM   1509  NZ  LYS A 191     -34.977   2.239 -12.586  1.00 79.03           N1+
ATOM   1510  N   GLU A 192     -27.850   4.031 -16.009  1.00 80.83           N  
ATOM   1511  CA  GLU A 192     -27.308   4.883 -17.064  1.00 80.83           C  
ATOM   1512  C   GLU A 192     -25.849   4.541 -17.356  1.00 80.83           C  
ATOM   1513  O   GLU A 192     -25.231   5.137 -18.239  1.00 80.83           O  
ATOM   1514  CB  GLU A 192     -27.435   6.360 -16.681  1.00 80.83           C  
ATOM   1515  CG  GLU A 192     -28.874   6.836 -16.535  1.00 80.83           C  
ATOM   1516  CD  GLU A 192     -28.994   8.342 -16.370  1.00 80.83           C  
ATOM   1517  OE1 GLU A 192     -30.132   8.861 -16.339  1.00 80.83           O  
ATOM   1518  OE2 GLU A 192     -27.939   9.009 -16.270  1.00 80.83           O1-
ATOM   1519  N   ASN A 193     -25.352   3.499 -16.658  1.00 78.11           N  
ATOM   1520  CA  ASN A 193     -23.928   3.194 -16.753  1.00 78.11           C  
ATOM   1521  C   ASN A 193     -23.079   4.461 -16.708  1.00 78.11           C  
ATOM   1522  O   ASN A 193     -22.219   4.668 -17.566  1.00 78.11           O  
ATOM   1523  CB  ASN A 193     -23.632   2.401 -18.028  1.00 78.11           C  
ATOM   1524  CG  ASN A 193     -22.315   1.653 -17.958  1.00 78.11           C  
ATOM   1525  ND2 ASN A 193     -21.692   1.442 -19.111  1.00 78.11           N  
ATOM   1526  OD1 ASN A 193     -21.863   1.267 -16.878  1.00 78.11           O  
ATOM   1527  N   ASN A 194     -23.366   5.340 -15.686  1.00 80.89           N  
ATOM   1528  CA  ASN A 194     -22.695   6.622 -15.505  1.00 80.89           C  
ATOM   1529  C   ASN A 194     -21.721   6.585 -14.330  1.00 80.89           C  
ATOM   1530  O   ASN A 194     -22.133   6.677 -13.173  1.00 80.89           O  
ATOM   1531  CB  ASN A 194     -23.721   7.741 -15.308  1.00 80.89           C  
ATOM   1532  CG  ASN A 194     -23.101   9.122 -15.386  1.00 80.89           C  
ATOM   1533  ND2 ASN A 194     -23.892  10.104 -15.800  1.00 80.89           N  
ATOM   1534  OD1 ASN A 194     -21.921   9.304 -15.077  1.00 80.89           O  
ATOM   1535  N   GLN A 195     -20.437   6.624 -14.639  1.00 79.04           N  
ATOM   1536  CA  GLN A 195     -19.379   6.534 -13.638  1.00 79.04           C  
ATOM   1537  C   GLN A 195     -19.276   7.824 -12.829  1.00 79.04           C  
ATOM   1538  O   GLN A 195     -18.954   7.793 -11.639  1.00 79.04           O  
ATOM   1539  CB  GLN A 195     -18.037   6.221 -14.300  1.00 79.04           C  
ATOM   1540  CG  GLN A 195     -17.926   4.795 -14.821  1.00 79.04           C  
ATOM   1541  CD  GLN A 195     -16.575   4.501 -15.446  1.00 79.04           C  
ATOM   1542  NE2 GLN A 195     -16.339   3.238 -15.783  1.00 79.04           N  
ATOM   1543  OE1 GLN A 195     -15.751   5.403 -15.627  1.00 79.04           O  
ATOM   1544  N   GLU A 196     -19.536   8.889 -13.450  1.00 83.33           N  
ATOM   1545  CA  GLU A 196     -19.478  10.181 -12.770  1.00 83.33           C  
ATOM   1546  C   GLU A 196     -20.481  10.247 -11.623  1.00 83.33           C  
ATOM   1547  O   GLU A 196     -20.175  10.777 -10.554  1.00 83.33           O  
ATOM   1548  CB  GLU A 196     -19.733  11.320 -13.760  1.00 83.33           C  
ATOM   1549  CG  GLU A 196     -18.595  11.547 -14.744  1.00 83.33           C  
ATOM   1550  CD  GLU A 196     -18.873  12.666 -15.736  1.00 83.33           C  
ATOM   1551  OE1 GLU A 196     -18.055  12.875 -16.660  1.00 83.33           O  
ATOM   1552  OE2 GLU A 196     -19.917  13.338 -15.587  1.00 83.33           O1-
ATOM   1553  N   LEU A 197     -21.635   9.627 -11.789  1.00 84.07           N  
ATOM   1554  CA  LEU A 197     -22.672   9.620 -10.762  1.00 84.07           C  
ATOM   1555  C   LEU A 197     -22.271   8.729  -9.592  1.00 84.07           C  
ATOM   1556  O   LEU A 197     -22.565   9.046  -8.437  1.00 84.07           O  
ATOM   1557  CB  LEU A 197     -24.004   9.145 -11.347  1.00 84.07           C  
ATOM   1558  CG  LEU A 197     -24.700  10.105 -12.315  1.00 84.07           C  
ATOM   1559  CD1 LEU A 197     -25.990   9.484 -12.841  1.00 84.07           C  
ATOM   1560  CD2 LEU A 197     -24.982  11.440 -11.633  1.00 84.07           C  
ATOM   1561  N   VAL A 198     -21.615   7.669  -9.934  1.00 79.07           N  
ATOM   1562  CA  VAL A 198     -21.116   6.785  -8.885  1.00 79.07           C  
ATOM   1563  C   VAL A 198     -20.141   7.545  -7.989  1.00 79.07           C  
ATOM   1564  O   VAL A 198     -20.232   7.472  -6.761  1.00 79.07           O  
ATOM   1565  CB  VAL A 198     -20.432   5.532  -9.477  1.00 79.07           C  
ATOM   1566  CG1 VAL A 198     -19.778   4.702  -8.373  1.00 79.07           C  
ATOM   1567  CG2 VAL A 198     -21.441   4.691 -10.256  1.00 79.07           C  
ATOM   1568  N   GLU A 199     -19.244   8.337  -8.592  1.00 82.52           N  
ATOM   1569  CA  GLU A 199     -18.255   9.114  -7.850  1.00 82.52           C  
ATOM   1570  C   GLU A 199     -18.926  10.167  -6.975  1.00 82.52           C  
ATOM   1571  O   GLU A 199     -18.530  10.369  -5.824  1.00 82.52           O  
ATOM   1572  CB  GLU A 199     -17.266   9.780  -8.810  1.00 82.52           C  
ATOM   1573  CG  GLU A 199     -16.305   8.805  -9.476  1.00 82.52           C  
ATOM   1574  CD  GLU A 199     -15.373   9.471 -10.476  1.00 82.52           C  
ATOM   1575  OE1 GLU A 199     -14.599   8.757 -11.153  1.00 82.52           O  
ATOM   1576  OE2 GLU A 199     -15.418  10.716 -10.584  1.00 82.52           O1-
ATOM   1577  N   GLU A 200     -19.913  10.728  -7.576  1.00 86.93           N  
ATOM   1578  CA  GLU A 200     -20.640  11.747  -6.827  1.00 86.93           C  
ATOM   1579  C   GLU A 200     -21.370  11.139  -5.632  1.00 86.93           C  
ATOM   1580  O   GLU A 200     -21.391  11.723  -4.548  1.00 86.93           O  
ATOM   1581  CB  GLU A 200     -21.634  12.475  -7.735  1.00 86.93           C  
ATOM   1582  CG  GLU A 200     -20.975  13.362  -8.781  1.00 86.93           C  
ATOM   1583  CD  GLU A 200     -20.187  14.515  -8.182  1.00 86.93           C  
ATOM   1584  OE1 GLU A 200     -19.193  14.957  -8.800  1.00 86.93           O  
ATOM   1585  OE2 GLU A 200     -20.566  14.979  -7.083  1.00 86.93           O1-
ATOM   1586  N   ALA A 201     -21.952   9.982  -5.847  1.00 83.32           N  
ATOM   1587  CA  ALA A 201     -22.610   9.287  -4.745  1.00 83.32           C  
ATOM   1588  C   ALA A 201     -21.616   8.945  -3.639  1.00 83.32           C  
ATOM   1589  O   ALA A 201     -21.913   9.116  -2.454  1.00 83.32           O  
ATOM   1590  CB  ALA A 201     -23.295   8.019  -5.250  1.00 83.32           C  
ATOM   1591  N   ALA A 202     -20.487   8.471  -4.035  1.00 79.27           N  
ATOM   1592  CA  ALA A 202     -19.442   8.130  -3.072  1.00 79.27           C  
ATOM   1593  C   ALA A 202     -19.010   9.357  -2.274  1.00 79.27           C  
ATOM   1594  O   ALA A 202     -18.795   9.272  -1.063  1.00 79.27           O  
ATOM   1595  CB  ALA A 202     -18.242   7.514  -3.786  1.00 79.27           C  
ATOM   1596  N   LYS A 203     -18.850  10.515  -2.940  1.00 85.93           N  
ATOM   1597  CA  LYS A 203     -18.467  11.757  -2.276  1.00 85.93           C  
ATOM   1598  C   LYS A 203     -19.503  12.165  -1.232  1.00 85.93           C  
ATOM   1599  O   LYS A 203     -19.148  12.601  -0.136  1.00 85.93           O  
ATOM   1600  CB  LYS A 203     -18.283  12.879  -3.299  1.00 85.93           C  
ATOM   1601  CG  LYS A 203     -17.014  12.757  -4.130  1.00 85.93           C  
ATOM   1602  CD  LYS A 203     -16.878  13.911  -5.114  1.00 85.93           C  
ATOM   1603  CE  LYS A 203     -15.651  13.748  -6.001  1.00 85.93           C  
ATOM   1604  NZ  LYS A 203     -15.565  14.826  -7.032  1.00 85.93           N1+
ATOM   1605  N   ILE A 204     -20.717  12.005  -1.562  1.00 86.07           N  
ATOM   1606  CA  ILE A 204     -21.811  12.332  -0.655  1.00 86.07           C  
ATOM   1607  C   ILE A 204     -21.720  11.464   0.598  1.00 86.07           C  
ATOM   1608  O   ILE A 204     -21.806  11.970   1.719  1.00 86.07           O  
ATOM   1609  CB  ILE A 204     -23.184  12.147  -1.337  1.00 86.07           C  
ATOM   1610  CG1 ILE A 204     -23.378  13.191  -2.442  1.00 86.07           C  
ATOM   1611  CG2 ILE A 204     -24.315  12.225  -0.305  1.00 86.07           C  
ATOM   1612  CD1 ILE A 204     -24.572  12.921  -3.347  1.00 86.07           C  
ATOM   1613  N   LEU A 205     -21.508  10.157   0.384  1.00 83.32           N  
ATOM   1614  CA  LEU A 205     -21.427   9.219   1.498  1.00 83.32           C  
ATOM   1615  C   LEU A 205     -20.212   9.516   2.371  1.00 83.32           C  
ATOM   1616  O   LEU A 205     -20.294   9.446   3.600  1.00 83.32           O  
ATOM   1617  CB  LEU A 205     -21.360   7.778   0.983  1.00 83.32           C  
ATOM   1618  CG  LEU A 205     -22.644   7.216   0.372  1.00 83.32           C  
ATOM   1619  CD1 LEU A 205     -22.380   5.852  -0.256  1.00 83.32           C  
ATOM   1620  CD2 LEU A 205     -23.741   7.121   1.428  1.00 83.32           C  
ATOM   1621  N   LYS A 206     -19.168   9.802   1.727  1.00 83.65           N  
ATOM   1622  CA  LYS A 206     -17.958  10.162   2.463  1.00 83.65           C  
ATOM   1623  C   LYS A 206     -18.199  11.378   3.353  1.00 83.65           C  
ATOM   1624  O   LYS A 206     -17.832  11.375   4.530  1.00 83.65           O  
ATOM   1625  CB  LYS A 206     -16.804  10.438   1.499  1.00 83.65           C  
ATOM   1626  CG  LYS A 206     -15.484  10.751   2.189  1.00 83.65           C  
ATOM   1627  CD  LYS A 206     -14.381  11.040   1.178  1.00 83.65           C  
ATOM   1628  CE  LYS A 206     -13.088  11.457   1.865  1.00 83.65           C  
ATOM   1629  NZ  LYS A 206     -12.024  11.808   0.877  1.00 83.65           N1+
ATOM   1630  N   ARG A 207     -18.733  12.357   2.845  1.00 87.12           N  
ATOM   1631  CA  ARG A 207     -19.002  13.575   3.603  1.00 87.12           C  
ATOM   1632  C   ARG A 207     -19.990  13.309   4.733  1.00 87.12           C  
ATOM   1633  O   ARG A 207     -19.842  13.846   5.833  1.00 87.12           O  
ATOM   1634  CB  ARG A 207     -19.540  14.673   2.683  1.00 87.12           C  
ATOM   1635  CG  ARG A 207     -18.477  15.325   1.814  1.00 87.12           C  
ATOM   1636  CD  ARG A 207     -19.072  16.375   0.886  1.00 87.12           C  
ATOM   1637  NE  ARG A 207     -19.521  17.553   1.623  1.00 87.12           N  
ATOM   1638  CZ  ARG A 207     -20.186  18.573   1.089  1.00 87.12           C  
ATOM   1639  NH1 ARG A 207     -20.497  18.579  -0.203  1.00 87.12           N1+
ATOM   1640  NH2 ARG A 207     -20.546  19.595   1.852  1.00 87.12           N  
ATOM   1641  N   ALA A 208     -20.989  12.592   4.454  1.00 83.80           N  
ATOM   1642  CA  ALA A 208     -21.943  12.215   5.495  1.00 83.80           C  
ATOM   1643  C   ALA A 208     -21.239  11.518   6.655  1.00 83.80           C  
ATOM   1644  O   ALA A 208     -21.504  11.820   7.822  1.00 83.80           O  
ATOM   1645  CB  ALA A 208     -23.031  11.314   4.918  1.00 83.80           C  
ATOM   1646  N   LEU A 209     -20.358  10.657   6.359  1.00 80.13           N  
ATOM   1647  CA  LEU A 209     -19.615   9.917   7.373  1.00 80.13           C  
ATOM   1648  C   LEU A 209     -18.734  10.854   8.192  1.00 80.13           C  
ATOM   1649  O   LEU A 209     -18.612  10.692   9.409  1.00 80.13           O  
ATOM   1650  CB  LEU A 209     -18.756   8.831   6.721  1.00 80.13           C  
ATOM   1651  CG  LEU A 209     -19.493   7.577   6.245  1.00 80.13           C  
ATOM   1652  CD1 LEU A 209     -18.553   6.683   5.443  1.00 80.13           C  
ATOM   1653  CD2 LEU A 209     -20.080   6.819   7.430  1.00 80.13           C  
ATOM   1654  N   GLU A 210     -18.169  11.755   7.478  1.00 83.86           N  
ATOM   1655  CA  GLU A 210     -17.334  12.726   8.177  1.00 83.86           C  
ATOM   1656  C   GLU A 210     -18.146  13.519   9.197  1.00 83.86           C  
ATOM   1657  O   GLU A 210     -17.668  13.797  10.299  1.00 83.86           O  
ATOM   1658  CB  GLU A 210     -16.667  13.679   7.181  1.00 83.86           C  
ATOM   1659  CG  GLU A 210     -15.553  13.037   6.367  1.00 83.86           C  
ATOM   1660  CD  GLU A 210     -15.013  13.941   5.271  1.00 83.86           C  
ATOM   1661  OE1 GLU A 210     -14.076  13.529   4.551  1.00 83.86           O  
ATOM   1662  OE2 GLU A 210     -15.530  15.072   5.133  1.00 83.86           O1-
ATOM   1663  N   ILE A 211     -19.325  13.827   8.862  1.00 83.72           N  
ATOM   1664  CA  ILE A 211     -20.200  14.582   9.752  1.00 83.72           C  
ATOM   1665  C   ILE A 211     -20.561  13.728  10.965  1.00 83.72           C  
ATOM   1666  O   ILE A 211     -20.538  14.211  12.100  1.00 83.72           O  
ATOM   1667  CB  ILE A 211     -21.481  15.047   9.024  1.00 83.72           C  
ATOM   1668  CG1 ILE A 211     -21.134  16.066   7.932  1.00 83.72           C  
ATOM   1669  CG2 ILE A 211     -22.486  15.632  10.019  1.00 83.72           C  
ATOM   1670  CD1 ILE A 211     -22.296  16.398   7.004  1.00 83.72           C  
ATOM   1671  N   VAL A 212     -20.859  12.499  10.719  1.00 75.17           N  
ATOM   1672  CA  VAL A 212     -21.172  11.576  11.805  1.00 75.17           C  
ATOM   1673  C   VAL A 212     -19.978  11.465  12.750  1.00 75.17           C  
ATOM   1674  O   VAL A 212     -20.139  11.503  13.971  1.00 75.17           O  
ATOM   1675  CB  VAL A 212     -21.560  10.179  11.270  1.00 75.17           C  
ATOM   1676  CG1 VAL A 212     -21.669   9.173  12.415  1.00 75.17           C  
ATOM   1677  CG2 VAL A 212     -22.873  10.252  10.491  1.00 75.17           C  
ATOM   1678  N   GLU A 213     -18.802  11.356  12.142  1.00 75.80           N  
ATOM   1679  CA  GLU A 213     -17.585  11.224  12.939  1.00 75.80           C  
ATOM   1680  C   GLU A 213     -17.376  12.444  13.833  1.00 75.80           C  
ATOM   1681  O   GLU A 213     -17.026  12.307  15.007  1.00 75.80           O  
ATOM   1682  CB  GLU A 213     -16.369  11.024  12.032  1.00 75.80           C  
ATOM   1683  CG  GLU A 213     -16.297   9.642  11.396  1.00 75.80           C  
ATOM   1684  CD  GLU A 213     -15.150   9.494  10.410  1.00 75.80           C  
ATOM   1685  OE1 GLU A 213     -14.993   8.401   9.821  1.00 75.80           O  
ATOM   1686  OE2 GLU A 213     -14.401  10.480  10.226  1.00 75.80           O1-
ATOM   1687  N   LYS A 214     -17.560  13.571  13.249  1.00 79.09           N  
ATOM   1688  CA  LYS A 214     -17.394  14.806  14.009  1.00 79.09           C  
ATOM   1689  C   LYS A 214     -18.428  14.907  15.128  1.00 79.09           C  
ATOM   1690  O   LYS A 214     -18.105  15.315  16.244  1.00 79.09           O  
ATOM   1691  CB  LYS A 214     -17.498  16.023  13.088  1.00 79.09           C  
ATOM   1692  CG  LYS A 214     -16.281  16.233  12.201  1.00 79.09           C  
ATOM   1693  CD  LYS A 214     -16.423  17.484  11.344  1.00 79.09           C  
ATOM   1694  CE  LYS A 214     -15.246  17.647  10.392  1.00 79.09           C  
ATOM   1695  NZ  LYS A 214     -15.412  18.837   9.504  1.00 79.09           N1+
ATOM   1696  N   ALA A 215     -19.621  14.517  14.750  1.00 74.19           N  
ATOM   1697  CA  ALA A 215     -20.691  14.564  15.743  1.00 74.19           C  
ATOM   1698  C   ALA A 215     -20.434  13.570  16.872  1.00 74.19           C  
ATOM   1699  O   ALA A 215     -20.704  13.862  18.039  1.00 74.19           O  
ATOM   1700  CB  ALA A 215     -22.040  14.284  15.086  1.00 74.19           C  
ATOM   1701  N   ALA A 216     -19.972  12.373  16.513  1.00 69.11           N  
ATOM   1702  CA  ALA A 216     -19.656  11.346  17.503  1.00 69.11           C  
ATOM   1703  C   ALA A 216     -18.556  11.817  18.451  1.00 69.11           C  
ATOM   1704  O   ALA A 216     -18.588  11.518  19.646  1.00 69.11           O  
ATOM   1705  CB  ALA A 216     -19.238  10.051  16.810  1.00 69.11           C  
ATOM   1706  N   LYS A 217     -17.529  12.533  17.943  1.00 69.30           N  
ATOM   1707  CA  LYS A 217     -16.447  13.059  18.771  1.00 69.30           C  
ATOM   1708  C   LYS A 217     -16.977  14.041  19.811  1.00 69.30           C  
ATOM   1709  O   LYS A 217     -16.520  14.048  20.956  1.00 69.30           O  
ATOM   1710  CB  LYS A 217     -15.387  13.737  17.901  1.00 69.30           C  
ATOM   1711  CG  LYS A 217     -14.452  12.767  17.194  1.00 69.30           C  
ATOM   1712  CD  LYS A 217     -13.369  13.503  16.415  1.00 69.30           C  
ATOM   1713  CE  LYS A 217     -12.466  12.534  15.662  1.00 69.30           C  
ATOM   1714  NZ  LYS A 217     -11.433  13.253  14.858  1.00 69.30           N1+
ATOM   1715  N   LYS A 218     -17.958  14.791  19.418  1.00 68.67           N  
ATOM   1716  CA  LYS A 218     -18.527  15.781  20.326  1.00 68.67           C  
ATOM   1717  C   LYS A 218     -19.330  15.111  21.437  1.00 68.67           C  
ATOM   1718  O   LYS A 218     -19.378  15.610  22.564  1.00 68.67           O  
ATOM   1719  CB  LYS A 218     -19.411  16.767  19.561  1.00 68.67           C  
ATOM   1720  CG  LYS A 218     -18.634  17.808  18.768  1.00 68.67           C  
ATOM   1721  CD  LYS A 218     -19.562  18.839  18.140  1.00 68.67           C  
ATOM   1722  CE  LYS A 218     -18.787  19.875  17.336  1.00 68.67           C  
ATOM   1723  NZ  LYS A 218     -19.695  20.883  16.710  1.00 68.67           N1+
ATOM   1724  N   LEU A 219     -19.905  13.979  21.117  1.00 64.85           N  
ATOM   1725  CA  LEU A 219     -20.662  13.211  22.099  1.00 64.85           C  
ATOM   1726  C   LEU A 219     -19.741  12.650  23.177  1.00 64.85           C  
ATOM   1727  O   LEU A 219     -20.113  12.598  24.352  1.00 64.85           O  
ATOM   1728  CB  LEU A 219     -21.423  12.071  21.418  1.00 64.85           C  
ATOM   1729  CG  LEU A 219     -22.660  12.468  20.611  1.00 64.85           C  
ATOM   1730  CD1 LEU A 219     -23.184  11.274  19.821  1.00 64.85           C  
ATOM   1731  CD2 LEU A 219     -23.742  13.024  21.531  1.00 64.85           C  
ATOM   1732  N   LYS A 220     -18.510  12.188  22.821  1.00 58.06           N  
ATOM   1733  CA  LYS A 220     -17.522  11.721  23.789  1.00 58.06           C  
ATOM   1734  C   LYS A 220     -17.214  12.799  24.824  1.00 58.06           C  
ATOM   1735  O   LYS A 220     -17.049  12.499  26.009  1.00 58.06           O  
ATOM   1736  CB  LYS A 220     -16.236  11.293  23.079  1.00 58.06           C  
ATOM   1737  CG  LYS A 220     -15.265  10.528  23.967  1.00 58.06           C  
ATOM   1738  CD  LYS A 220     -14.020  10.105  23.199  1.00 58.06           C  
ATOM   1739  CE  LYS A 220     -13.003   9.427  24.107  1.00 58.06           C  
ATOM   1740  NZ  LYS A 220     -11.785   9.001  23.357  1.00 58.06           N1+
ATOM   1741  N   GLU A 221     -17.344  14.024  24.411  1.00 65.38           N  
ATOM   1742  CA  GLU A 221     -16.977  15.107  25.319  1.00 65.38           C  
ATOM   1743  C   GLU A 221     -18.105  15.408  26.302  1.00 65.38           C  
ATOM   1744  O   GLU A 221     -17.852  15.753  27.459  1.00 65.38           O  
ATOM   1745  CB  GLU A 221     -16.614  16.369  24.532  1.00 65.38           C  
ATOM   1746  CG  GLU A 221     -15.286  16.274  23.797  1.00 65.38           C  
ATOM   1747  CD  GLU A 221     -14.999  17.481  22.918  1.00 65.38           C  
ATOM   1748  OE1 GLU A 221     -13.920  17.529  22.285  1.00 65.38           O  
ATOM   1749  OE2 GLU A 221     -15.860  18.387  22.862  1.00 65.38           O1-
ATOM   1750  N   ARG A 222     -19.390  14.868  26.130  1.00 59.75           N  
ATOM   1751  CA  ARG A 222     -20.527  15.282  26.946  1.00 59.75           C  
ATOM   1752  C   ARG A 222     -21.124  14.094  27.695  1.00 59.75           C  
ATOM   1753  O   ARG A 222     -21.998  14.267  28.546  1.00 59.75           O  
ATOM   1754  CB  ARG A 222     -21.598  15.946  26.078  1.00 59.75           C  
ATOM   1755  CG  ARG A 222     -21.279  17.383  25.698  1.00 59.75           C  
ATOM   1756  CD  ARG A 222     -22.473  18.076  25.057  1.00 59.75           C  
ATOM   1757  NE  ARG A 222     -22.148  19.437  24.642  1.00 59.75           N  
ATOM   1758  CZ  ARG A 222     -23.038  20.409  24.463  1.00 59.75           C  
ATOM   1759  NH1 ARG A 222     -24.333  20.187  24.662  1.00 59.75           N1+
ATOM   1760  NH2 ARG A 222     -22.632  21.612  24.083  1.00 59.75           N  
ATOM   1761  N   ASN A 223     -20.367  12.891  28.024  1.00 52.32           N  
ATOM   1762  CA  ASN A 223     -20.735  11.700  28.783  1.00 52.32           C  
ATOM   1763  C   ASN A 223     -22.236  11.436  28.718  1.00 52.32           C  
ATOM   1764  O   ASN A 223     -22.847  11.050  29.717  1.00 52.32           O  
ATOM   1765  CB  ASN A 223     -20.281  11.831  30.239  1.00 52.32           C  
ATOM   1766  CG  ASN A 223     -19.084  10.957  30.558  1.00 52.32           C  
ATOM   1767  ND2 ASN A 223     -18.563  11.085  31.773  1.00 52.32           N  
ATOM   1768  OD1 ASN A 223     -18.631  10.173  29.719  1.00 52.32           O  
ATOM   1769  N   ASP A 224     -23.106  11.755  27.561  1.00 57.17           N  
ATOM   1770  CA  ASP A 224     -24.503  11.337  27.492  1.00 57.17           C  
ATOM   1771  C   ASP A 224     -24.666  10.112  26.597  1.00 57.17           C  
ATOM   1772  O   ASP A 224     -24.454  10.189  25.385  1.00 57.17           O  
ATOM   1773  CB  ASP A 224     -25.381  12.482  26.982  1.00 57.17           C  
ATOM   1774  CG  ASP A 224     -26.582  12.751  27.873  1.00 57.17           C  
ATOM   1775  OD1 ASP A 224     -26.816  11.982  28.830  1.00 57.17           O  
ATOM   1776  OD2 ASP A 224     -27.301  13.740  27.614  1.00 57.17           O1-
ATOM   1777  N   GLN A 225     -24.477   8.891  26.958  1.00 56.59           N  
ATOM   1778  CA  GLN A 225     -23.786   7.635  26.687  1.00 56.59           C  
ATOM   1779  C   GLN A 225     -24.753   6.578  26.160  1.00 56.59           C  
ATOM   1780  O   GLN A 225     -24.425   5.838  25.231  1.00 56.59           O  
ATOM   1781  CB  GLN A 225     -23.085   7.125  27.946  1.00 56.59           C  
ATOM   1782  CG  GLN A 225     -21.729   7.769  28.199  1.00 56.59           C  
ATOM   1783  CD  GLN A 225     -20.983   7.133  29.356  1.00 56.59           C  
ATOM   1784  NE2 GLN A 225     -19.712   7.490  29.511  1.00 56.59           N  
ATOM   1785  OE1 GLN A 225     -21.544   6.327  30.105  1.00 56.59           O  
ATOM   1786  N   SER A 226     -26.208   6.724  25.925  1.00 57.66           N  
ATOM   1787  CA  SER A 226     -26.647   5.451  25.363  1.00 57.66           C  
ATOM   1788  C   SER A 226     -27.603   5.662  24.194  1.00 57.66           C  
ATOM   1789  O   SER A 226     -27.526   4.956  23.186  1.00 57.66           O  
ATOM   1790  CB  SER A 226     -27.321   4.594  26.436  1.00 57.66           C  
ATOM   1791  OG  SER A 226     -28.568   5.152  26.813  1.00 57.66           O  
ATOM   1792  N   SER A 227     -28.415   6.805  24.176  1.00 61.90           N  
ATOM   1793  CA  SER A 227     -29.389   6.980  23.103  1.00 61.90           C  
ATOM   1794  C   SER A 227     -28.747   7.611  21.871  1.00 61.90           C  
ATOM   1795  O   SER A 227     -29.051   7.224  20.741  1.00 61.90           O  
ATOM   1796  CB  SER A 227     -30.560   7.842  23.576  1.00 61.90           C  
ATOM   1797  OG  SER A 227     -30.155   9.190  23.747  1.00 61.90           O  
ATOM   1798  N   ASP A 228     -27.730   8.509  21.930  1.00 65.63           N  
ATOM   1799  CA  ASP A 228     -27.038   9.202  20.848  1.00 65.63           C  
ATOM   1800  C   ASP A 228     -26.090   8.259  20.110  1.00 65.63           C  
ATOM   1801  O   ASP A 228     -25.967   8.327  18.885  1.00 65.63           O  
ATOM   1802  CB  ASP A 228     -26.267  10.407  21.389  1.00 65.63           C  
ATOM   1803  CG  ASP A 228     -27.172  11.550  21.812  1.00 65.63           C  
ATOM   1804  OD1 ASP A 228     -28.351  11.580  21.397  1.00 65.63           O  
ATOM   1805  OD2 ASP A 228     -26.702  12.431  22.564  1.00 65.63           O1-
ATOM   1806  N   VAL A 229     -25.519   7.303  20.954  1.00 65.02           N  
ATOM   1807  CA  VAL A 229     -24.619   6.314  20.371  1.00 65.02           C  
ATOM   1808  C   VAL A 229     -25.406   5.368  19.467  1.00 65.02           C  
ATOM   1809  O   VAL A 229     -24.979   5.067  18.350  1.00 65.02           O  
ATOM   1810  CB  VAL A 229     -23.874   5.512  21.462  1.00 65.02           C  
ATOM   1811  CG1 VAL A 229     -23.074   4.369  20.840  1.00 65.02           C  
ATOM   1812  CG2 VAL A 229     -22.960   6.433  22.268  1.00 65.02           C  
ATOM   1813  N   ASN A 230     -26.552   4.787  20.002  1.00 64.07           N  
ATOM   1814  CA  ASN A 230     -27.384   3.887  19.211  1.00 64.07           C  
ATOM   1815  C   ASN A 230     -27.884   4.562  17.937  1.00 64.07           C  
ATOM   1816  O   ASN A 230     -27.937   3.936  16.877  1.00 64.07           O  
ATOM   1817  CB  ASN A 230     -28.564   3.378  20.041  1.00 64.07           C  
ATOM   1818  CG  ASN A 230     -28.156   2.322  21.049  1.00 64.07           C  
ATOM   1819  ND2 ASN A 230     -28.903   2.226  22.144  1.00 64.07           N  
ATOM   1820  OD1 ASN A 230     -27.177   1.598  20.847  1.00 64.07           O  
ATOM   1821  N   ARG A 231     -28.140   5.843  18.019  1.00 67.54           N  
ATOM   1822  CA  ARG A 231     -28.601   6.582  16.848  1.00 67.54           C  
ATOM   1823  C   ARG A 231     -27.484   6.731  15.821  1.00 67.54           C  
ATOM   1824  O   ARG A 231     -27.714   6.577  14.619  1.00 67.54           O  
ATOM   1825  CB  ARG A 231     -29.126   7.960  17.255  1.00 67.54           C  
ATOM   1826  CG  ARG A 231     -30.472   7.923  17.962  1.00 67.54           C  
ATOM   1827  CD  ARG A 231     -30.965   9.320  18.309  1.00 67.54           C  
ATOM   1828  NE  ARG A 231     -32.191   9.277  19.102  1.00 67.54           N  
ATOM   1829  CZ  ARG A 231     -32.787  10.340  19.634  1.00 67.54           C  
ATOM   1830  NH1 ARG A 231     -32.280  11.557  19.467  1.00 67.54           N1+
ATOM   1831  NH2 ARG A 231     -33.900  10.187  20.338  1.00 67.54           N  
ATOM   1832  N   ALA A 232     -26.303   7.069  16.269  1.00 68.07           N  
ATOM   1833  CA  ALA A 232     -25.138   7.157  15.392  1.00 68.07           C  
ATOM   1834  C   ALA A 232     -24.874   5.826  14.695  1.00 68.07           C  
ATOM   1835  O   ALA A 232     -24.580   5.793  13.498  1.00 68.07           O  
ATOM   1836  CB  ALA A 232     -23.907   7.594  16.183  1.00 68.07           C  
ATOM   1837  N   LEU A 233     -25.041   4.648  15.437  1.00 68.73           N  
ATOM   1838  CA  LEU A 233     -24.822   3.323  14.866  1.00 68.73           C  
ATOM   1839  C   LEU A 233     -25.861   3.013  13.795  1.00 68.73           C  
ATOM   1840  O   LEU A 233     -25.546   2.388  12.780  1.00 68.73           O  
ATOM   1841  CB  LEU A 233     -24.867   2.255  15.962  1.00 68.73           C  
ATOM   1842  CG  LEU A 233     -23.619   2.127  16.838  1.00 68.73           C  
ATOM   1843  CD1 LEU A 233     -23.883   1.180  18.003  1.00 68.73           C  
ATOM   1844  CD2 LEU A 233     -22.432   1.648  16.010  1.00 68.73           C  
ATOM   1845  N   THR A 234     -27.102   3.404  14.177  1.00 72.63           N  
ATOM   1846  CA  THR A 234     -28.149   3.199  13.182  1.00 72.63           C  
ATOM   1847  C   THR A 234     -27.821   3.944  11.890  1.00 72.63           C  
ATOM   1848  O   THR A 234     -28.003   3.407  10.796  1.00 72.63           O  
ATOM   1849  CB  THR A 234     -29.520   3.661  13.709  1.00 72.63           C  
ATOM   1850  CG2 THR A 234     -30.610   3.455  12.662  1.00 72.63           C  
ATOM   1851  OG1 THR A 234     -29.852   2.909  14.883  1.00 72.63           O  
ATOM   1852  N   LEU A 235     -27.209   5.092  12.092  1.00 69.12           N  
ATOM   1853  CA  LEU A 235     -26.847   5.911  10.939  1.00 69.12           C  
ATOM   1854  C   LEU A 235     -25.703   5.274  10.158  1.00 69.12           C  
ATOM   1855  O   LEU A 235     -25.721   5.259   8.925  1.00 69.12           O  
ATOM   1856  CB  LEU A 235     -26.455   7.321  11.385  1.00 69.12           C  
ATOM   1857  CG  LEU A 235     -27.585   8.204  11.916  1.00 69.12           C  
ATOM   1858  CD1 LEU A 235     -27.018   9.477  12.535  1.00 69.12           C  
ATOM   1859  CD2 LEU A 235     -28.570   8.539  10.801  1.00 69.12           C  
ATOM   1860  N   ILE A 236     -24.749   4.756  10.822  1.00 70.63           N  
ATOM   1861  CA  ILE A 236     -23.610   4.082  10.209  1.00 70.63           C  
ATOM   1862  C   ILE A 236     -24.087   2.842   9.455  1.00 70.63           C  
ATOM   1863  O   ILE A 236     -23.626   2.567   8.346  1.00 70.63           O  
ATOM   1864  CB  ILE A 236     -22.549   3.694  11.262  1.00 70.63           C  
ATOM   1865  CG1 ILE A 236     -21.887   4.949  11.841  1.00 70.63           C  
ATOM   1866  CG2 ILE A 236     -21.503   2.754  10.654  1.00 70.63           C  
ATOM   1867  CD1 ILE A 236     -20.972   4.676  13.028  1.00 70.63           C  
ATOM   1868  N   ARG A 237     -25.076   2.149   9.991  1.00 72.73           N  
ATOM   1869  CA  ARG A 237     -25.623   0.965   9.336  1.00 72.73           C  
ATOM   1870  C   ARG A 237     -26.264   1.328   8.000  1.00 72.73           C  
ATOM   1871  O   ARG A 237     -26.087   0.617   7.008  1.00 72.73           O  
ATOM   1872  CB  ARG A 237     -26.647   0.275  10.238  1.00 72.73           C  
ATOM   1873  CG  ARG A 237     -27.110  -1.078   9.723  1.00 72.73           C  
ATOM   1874  CD  ARG A 237     -28.150  -1.706  10.640  1.00 72.73           C  
ATOM   1875  NE  ARG A 237     -27.620  -2.874  11.336  1.00 72.73           N  
ATOM   1876  CZ  ARG A 237     -28.183  -3.444  12.398  1.00 72.73           C  
ATOM   1877  NH1 ARG A 237     -29.311  -2.960  12.909  1.00 72.73           N1+
ATOM   1878  NH2 ARG A 237     -27.616  -4.504  12.955  1.00 72.73           N  
ATOM   1879  N   ARG A 238     -26.825   2.353   7.892  1.00 67.97           N  
ATOM   1880  CA  ARG A 238     -27.458   2.758   6.640  1.00 67.97           C  
ATOM   1881  C   ARG A 238     -26.415   3.189   5.614  1.00 67.97           C  
ATOM   1882  O   ARG A 238     -26.536   2.875   4.428  1.00 67.97           O  
ATOM   1883  CB  ARG A 238     -28.453   3.893   6.884  1.00 67.97           C  
ATOM   1884  CG  ARG A 238     -29.754   3.443   7.529  1.00 67.97           C  
ATOM   1885  CD  ARG A 238     -30.794   4.555   7.538  1.00 67.97           C  
ATOM   1886  NE  ARG A 238     -32.032   4.131   8.188  1.00 67.97           N  
ATOM   1887  CZ  ARG A 238     -33.225   4.679   7.976  1.00 67.97           C  
ATOM   1888  NH1 ARG A 238     -33.365   5.690   7.125  1.00 67.97           N1+
ATOM   1889  NH2 ARG A 238     -34.285   4.216   8.620  1.00 67.97           N  
ATOM   1890  N   ALA A 239     -25.497   4.019   6.086  1.00 70.68           N  
ATOM   1891  CA  ALA A 239     -24.390   4.361   5.199  1.00 70.68           C  
ATOM   1892  C   ALA A 239     -23.701   3.107   4.671  1.00 70.68           C  
ATOM   1893  O   ALA A 239     -23.287   3.060   3.510  1.00 70.68           O  
ATOM   1894  CB  ALA A 239     -23.384   5.253   5.922  1.00 70.68           C  
ATOM   1895  N   GLN A 240     -23.710   2.064   5.572  1.00 73.59           N  
ATOM   1896  CA  GLN A 240     -23.142   0.780   5.174  1.00 73.59           C  
ATOM   1897  C   GLN A 240     -23.968   0.133   4.066  1.00 73.59           C  
ATOM   1898  O   GLN A 240     -23.414  -0.472   3.146  1.00 73.59           O  
ATOM   1899  CB  GLN A 240     -23.046  -0.161   6.375  1.00 73.59           C  
ATOM   1900  CG  GLN A 240     -22.272  -1.441   6.093  1.00 73.59           C  
ATOM   1901  CD  GLN A 240     -22.068  -2.290   7.335  1.00 73.59           C  
ATOM   1902  NE2 GLN A 240     -21.546  -3.497   7.149  1.00 73.59           N  
ATOM   1903  OE1 GLN A 240     -22.377  -1.863   8.452  1.00 73.59           O  
ATOM   1904  N   GLU A 241     -25.268   0.208   4.200  1.00 78.38           N  
ATOM   1905  CA  GLU A 241     -26.127  -0.345   3.157  1.00 78.38           C  
ATOM   1906  C   GLU A 241     -25.846   0.307   1.807  1.00 78.38           C  
ATOM   1907  O   GLU A 241     -25.788  -0.375   0.783  1.00 78.38           O  
ATOM   1908  CB  GLU A 241     -27.602  -0.172   3.529  1.00 78.38           C  
ATOM   1909  CG  GLU A 241     -28.055  -1.058   4.680  1.00 78.38           C  
ATOM   1910  CD  GLU A 241     -29.489  -0.794   5.111  1.00 78.38           C  
ATOM   1911  OE1 GLU A 241     -29.967  -1.452   6.063  1.00 78.38           O  
ATOM   1912  OE2 GLU A 241     -30.140   0.077   4.493  1.00 78.38           O1-
ATOM   1913  N   ALA A 242     -25.650   1.622   1.789  1.00 70.77           N  
ATOM   1914  CA  ALA A 242     -25.332   2.352   0.563  1.00 70.77           C  
ATOM   1915  C   ALA A 242     -23.973   1.928   0.009  1.00 70.77           C  
ATOM   1916  O   ALA A 242     -23.815   1.759  -1.201  1.00 70.77           O  
ATOM   1917  CB  ALA A 242     -25.352   3.857   0.820  1.00 70.77           C  
ATOM   1918  N   ALA A 243     -23.045   1.764   0.960  1.00 72.78           N  
ATOM   1919  CA  ALA A 243     -21.710   1.328   0.562  1.00 72.78           C  
ATOM   1920  C   ALA A 243     -21.747  -0.071  -0.047  1.00 72.78           C  
ATOM   1921  O   ALA A 243     -21.039  -0.351  -1.018  1.00 72.78           O  
ATOM   1922  CB  ALA A 243     -20.762   1.358   1.758  1.00 72.78           C  
ATOM   1923  N   ASP A 244     -22.612  -0.934   0.529  1.00 75.78           N  
ATOM   1924  CA  ASP A 244     -22.788  -2.276  -0.015  1.00 75.78           C  
ATOM   1925  C   ASP A 244     -23.286  -2.224  -1.458  1.00 75.78           C  
ATOM   1926  O   ASP A 244     -22.842  -3.004  -2.302  1.00 75.78           O  
ATOM   1927  CB  ASP A 244     -23.762  -3.082   0.848  1.00 75.78           C  
ATOM   1928  CG  ASP A 244     -23.162  -3.510   2.176  1.00 75.78           C  
ATOM   1929  OD1 ASP A 244     -21.922  -3.469   2.327  1.00 75.78           O  
ATOM   1930  OD2 ASP A 244     -23.936  -3.898   3.078  1.00 75.78           O1-
ATOM   1931  N   GLN A 245     -24.166  -1.344  -1.705  1.00 77.32           N  
ATOM   1932  CA  GLN A 245     -24.671  -1.179  -3.064  1.00 77.32           C  
ATOM   1933  C   GLN A 245     -23.563  -0.726  -4.011  1.00 77.32           C  
ATOM   1934  O   GLN A 245     -23.494  -1.180  -5.156  1.00 77.32           O  
ATOM   1935  CB  GLN A 245     -25.828  -0.179  -3.090  1.00 77.32           C  
ATOM   1936  CG  GLN A 245     -27.147  -0.751  -2.592  1.00 77.32           C  
ATOM   1937  CD  GLN A 245     -28.266   0.274  -2.586  1.00 77.32           C  
ATOM   1938  NE2 GLN A 245     -29.477  -0.173  -2.273  1.00 77.32           N  
ATOM   1939  OE1 GLN A 245     -28.043   1.458  -2.859  1.00 77.32           O  
ATOM   1940  N   LEU A 246     -22.765   0.218  -3.515  1.00 76.41           N  
ATOM   1941  CA  LEU A 246     -21.625   0.681  -4.300  1.00 76.41           C  
ATOM   1942  C   LEU A 246     -20.684  -0.475  -4.625  1.00 76.41           C  
ATOM   1943  O   LEU A 246     -20.202  -0.588  -5.754  1.00 76.41           O  
ATOM   1944  CB  LEU A 246     -20.865   1.775  -3.547  1.00 76.41           C  
ATOM   1945  CG  LEU A 246     -19.728   2.458  -4.309  1.00 76.41           C  
ATOM   1946  CD1 LEU A 246     -20.274   3.185  -5.534  1.00 76.41           C  
ATOM   1947  CD2 LEU A 246     -18.978   3.425  -3.399  1.00 76.41           C  
ATOM   1948  N   LEU A 247     -20.491  -1.382  -3.643  1.00 77.19           N  
ATOM   1949  CA  LEU A 247     -19.642  -2.552  -3.840  1.00 77.19           C  
ATOM   1950  C   LEU A 247     -20.233  -3.480  -4.896  1.00 77.19           C  
ATOM   1951  O   LEU A 247     -19.511  -3.991  -5.754  1.00 77.19           O  
ATOM   1952  CB  LEU A 247     -19.457  -3.309  -2.522  1.00 77.19           C  
ATOM   1953  CG  LEU A 247     -18.415  -2.745  -1.557  1.00 77.19           C  
ATOM   1954  CD1 LEU A 247     -18.516  -3.439  -0.202  1.00 77.19           C  
ATOM   1955  CD2 LEU A 247     -17.012  -2.894  -2.136  1.00 77.19           C  
ATOM   1956  N   GLU A 248     -21.543  -3.629  -4.724  1.00 80.28           N  
ATOM   1957  CA  GLU A 248     -22.220  -4.484  -5.694  1.00 80.28           C  
ATOM   1958  C   GLU A 248     -22.099  -3.920  -7.107  1.00 80.28           C  
ATOM   1959  O   GLU A 248     -21.874  -4.667  -8.061  1.00 80.28           O  
ATOM   1960  CB  GLU A 248     -23.696  -4.654  -5.321  1.00 80.28           C  
ATOM   1961  CG  GLU A 248     -24.415  -5.726  -6.130  1.00 80.28           C  
ATOM   1962  CD  GLU A 248     -23.909  -7.131  -5.848  1.00 80.28           C  
ATOM   1963  OE1 GLU A 248     -24.250  -8.063  -6.610  1.00 80.28           O  
ATOM   1964  OE2 GLU A 248     -23.164  -7.301  -4.857  1.00 80.28           O1-
ATOM   1965  N   HIS A 249     -22.258  -2.643  -7.194  1.00 73.64           N  
ATOM   1966  CA  HIS A 249     -22.082  -1.987  -8.484  1.00 73.64           C  
ATOM   1967  C   HIS A 249     -20.663  -2.173  -9.009  1.00 73.64           C  
ATOM   1968  O   HIS A 249     -20.466  -2.451 -10.195  1.00 73.64           O  
ATOM   1969  CB  HIS A 249     -22.411  -0.496  -8.377  1.00 73.64           C  
ATOM   1970  CG  HIS A 249     -22.238   0.250  -9.662  1.00 73.64           C  
ATOM   1971  CD2 HIS A 249     -21.256   1.082 -10.081  1.00 73.64           C  
ATOM   1972  ND1 HIS A 249     -23.153   0.184 -10.690  1.00 73.64           N  
ATOM   1973  CE1 HIS A 249     -22.738   0.944 -11.690  1.00 73.64           C  
ATOM   1974  NE2 HIS A 249     -21.590   1.500 -11.346  1.00 73.64           N  
ATOM   1975  N   ALA A 250     -19.722  -1.906  -8.203  1.00 73.37           N  
ATOM   1976  CA  ALA A 250     -18.317  -2.060  -8.574  1.00 73.37           C  
ATOM   1977  C   ALA A 250     -18.036  -3.471  -9.083  1.00 73.37           C  
ATOM   1978  O   ALA A 250     -17.293  -3.651 -10.051  1.00 73.37           O  
ATOM   1979  CB  ALA A 250     -17.415  -1.738  -7.385  1.00 73.37           C  
ATOM   1980  N   ARG A 251     -18.688  -4.442  -8.523  1.00 71.46           N  
ATOM   1981  CA  ARG A 251     -18.527  -5.835  -8.926  1.00 71.46           C  
ATOM   1982  C   ARG A 251     -19.075  -6.066 -10.331  1.00 71.46           C  
ATOM   1983  O   ARG A 251     -18.422  -6.702 -11.161  1.00 71.46           O  
ATOM   1984  CB  ARG A 251     -19.223  -6.768  -7.933  1.00 71.46           C  
ATOM   1985  CG  ARG A 251     -18.955  -8.243  -8.181  1.00 71.46           C  
ATOM   1986  CD  ARG A 251     -19.681  -9.125  -7.175  1.00 71.46           C  
ATOM   1987  NE  ARG A 251     -19.603 -10.537  -7.541  1.00 71.46           N  
ATOM   1988  CZ  ARG A 251     -20.149 -11.531  -6.847  1.00 71.46           C  
ATOM   1989  NH1 ARG A 251     -20.828 -11.286  -5.732  1.00 71.46           N1+
ATOM   1990  NH2 ARG A 251     -20.017 -12.780  -7.270  1.00 71.46           N  
ATOM   1991  N   LYS A 252     -20.208  -5.575 -10.494  1.00 73.54           N  
ATOM   1992  CA  LYS A 252     -20.875  -5.778 -11.776  1.00 73.54           C  
ATOM   1993  C   LYS A 252     -20.160  -5.025 -12.894  1.00 73.54           C  
ATOM   1994  O   LYS A 252     -20.050  -5.524 -14.015  1.00 73.54           O  
ATOM   1995  CB  LYS A 252     -22.337  -5.334 -11.697  1.00 73.54           C  
ATOM   1996  CG  LYS A 252     -23.222  -6.262 -10.877  1.00 73.54           C  
ATOM   1997  CD  LYS A 252     -24.671  -5.793 -10.874  1.00 73.54           C  
ATOM   1998  CE  LYS A 252     -25.547  -6.687 -10.007  1.00 73.54           C  
ATOM   1999  NZ  LYS A 252     -26.958  -6.200  -9.956  1.00 73.54           N1+
ATOM   2000  N   SER A 253     -19.587  -3.890 -12.558  1.00 74.05           N  
ATOM   2001  CA  SER A 253     -18.974  -3.037 -13.571  1.00 74.05           C  
ATOM   2002  C   SER A 253     -17.579  -3.529 -13.937  1.00 74.05           C  
ATOM   2003  O   SER A 253     -17.098  -3.281 -15.046  1.00 74.05           O  
ATOM   2004  CB  SER A 253     -18.901  -1.590 -13.080  1.00 74.05           C  
ATOM   2005  OG  SER A 253     -17.937  -1.457 -12.050  1.00 74.05           O  
ATOM   2006  N   GLY A 254     -16.900  -4.306 -13.128  1.00 71.41           N  
ATOM   2007  CA  GLY A 254     -15.527  -4.746 -13.319  1.00 71.41           C  
ATOM   2008  C   GLY A 254     -14.521  -3.613 -13.253  1.00 71.41           C  
ATOM   2009  O   GLY A 254     -13.353  -3.790 -13.605  1.00 71.41           O  
ATOM   2010  N   ASP A 255     -14.985  -2.372 -12.851  1.00 70.74           N  
ATOM   2011  CA  ASP A 255     -14.105  -1.208 -12.792  1.00 70.74           C  
ATOM   2012  C   ASP A 255     -13.285  -1.204 -11.504  1.00 70.74           C  
ATOM   2013  O   ASP A 255     -13.835  -1.046 -10.412  1.00 70.74           O  
ATOM   2014  CB  ASP A 255     -14.917   0.084 -12.903  1.00 70.74           C  
ATOM   2015  CG  ASP A 255     -14.046   1.323 -13.017  1.00 70.74           C  
ATOM   2016  OD1 ASP A 255     -12.838   1.250 -12.706  1.00 70.74           O  
ATOM   2017  OD2 ASP A 255     -14.574   2.382 -13.421  1.00 70.74           O1-
ATOM   2018  N   PRO A 256     -11.947  -1.429 -11.619  1.00 68.74           N  
ATOM   2019  CA  PRO A 256     -11.080  -1.480 -10.440  1.00 68.74           C  
ATOM   2020  C   PRO A 256     -11.123  -0.193  -9.620  1.00 68.74           C  
ATOM   2021  O   PRO A 256     -10.987  -0.232  -8.394  1.00 68.74           O  
ATOM   2022  CB  PRO A 256      -9.688  -1.703 -11.034  1.00 68.74           C  
ATOM   2023  CG  PRO A 256      -9.939  -2.222 -12.413  1.00 68.74           C  
ATOM   2024  CD  PRO A 256     -11.298  -1.760 -12.856  1.00 68.74           C  
ATOM   2025  N   GLU A 257     -11.355   1.012 -10.268  1.00 71.90           N  
ATOM   2026  CA  GLU A 257     -11.370   2.295  -9.571  1.00 71.90           C  
ATOM   2027  C   GLU A 257     -12.604   2.426  -8.682  1.00 71.90           C  
ATOM   2028  O   GLU A 257     -12.515   2.913  -7.554  1.00 71.90           O  
ATOM   2029  CB  GLU A 257     -11.318   3.452 -10.572  1.00 71.90           C  
ATOM   2030  CG  GLU A 257      -9.983   3.583 -11.291  1.00 71.90           C  
ATOM   2031  CD  GLU A 257      -9.942   4.744 -12.272  1.00 71.90           C  
ATOM   2032  OE1 GLU A 257      -8.906   4.928 -12.952  1.00 71.90           O  
ATOM   2033  OE2 GLU A 257     -10.952   5.477 -12.360  1.00 71.90           O1-
ATOM   2034  N   VAL A 258     -13.772   2.064  -9.248  1.00 69.26           N  
ATOM   2035  CA  VAL A 258     -15.015   2.093  -8.484  1.00 69.26           C  
ATOM   2036  C   VAL A 258     -14.927   1.115  -7.315  1.00 69.26           C  
ATOM   2037  O   VAL A 258     -15.380   1.417  -6.208  1.00 69.26           O  
ATOM   2038  CB  VAL A 258     -16.236   1.755  -9.371  1.00 69.26           C  
ATOM   2039  CG1 VAL A 258     -17.518   1.738  -8.541  1.00 69.26           C  
ATOM   2040  CG2 VAL A 258     -16.353   2.755 -10.520  1.00 69.26           C  
ATOM   2041  N   TRP A 259     -14.288   0.020  -7.618  1.00 70.60           N  
ATOM   2042  CA  TRP A 259     -14.066  -0.995  -6.593  1.00 70.60           C  
ATOM   2043  C   TRP A 259     -13.238  -0.434  -5.442  1.00 70.60           C  
ATOM   2044  O   TRP A 259     -13.601  -0.594  -4.274  1.00 70.60           O  
ATOM   2045  CB  TRP A 259     -13.367  -2.220  -7.191  1.00 70.60           C  
ATOM   2046  CG  TRP A 259     -13.189  -3.351  -6.224  1.00 70.60           C  
ATOM   2047  CD1 TRP A 259     -12.091  -3.609  -5.451  1.00 70.60           C  
ATOM   2048  CD2 TRP A 259     -14.137  -4.382  -5.930  1.00 70.60           C  
ATOM   2049  CE2 TRP A 259     -13.547  -5.232  -4.968  1.00 70.60           C  
ATOM   2050  CE3 TRP A 259     -15.431  -4.669  -6.387  1.00 70.60           C  
ATOM   2051  NE1 TRP A 259     -12.299  -4.738  -4.694  1.00 70.60           N  
ATOM   2052  CZ2 TRP A 259     -14.207  -6.350  -4.455  1.00 70.60           C  
ATOM   2053  CZ3 TRP A 259     -16.085  -5.783  -5.875  1.00 70.60           C  
ATOM   2054  CH2 TRP A 259     -15.471  -6.608  -4.918  1.00 70.60           C  
ATOM   2055  N   GLU A 260     -12.117   0.211  -5.737  1.00 72.65           N  
ATOM   2056  CA  GLU A 260     -11.245   0.809  -4.730  1.00 72.65           C  
ATOM   2057  C   GLU A 260     -11.992   1.851  -3.902  1.00 72.65           C  
ATOM   2058  O   GLU A 260     -11.841   1.903  -2.680  1.00 72.65           O  
ATOM   2059  CB  GLU A 260     -10.017   1.443  -5.389  1.00 72.65           C  
ATOM   2060  CG  GLU A 260      -8.944   1.876  -4.401  1.00 72.65           C  
ATOM   2061  CD  GLU A 260      -7.679   2.385  -5.074  1.00 72.65           C  
ATOM   2062  OE1 GLU A 260      -6.743   2.815  -4.361  1.00 72.65           O  
ATOM   2063  OE2 GLU A 260      -7.624   2.356  -6.324  1.00 72.65           O1-
ATOM   2064  N   LEU A 261     -12.819   2.625  -4.633  1.00 74.59           N  
ATOM   2065  CA  LEU A 261     -13.609   3.649  -3.959  1.00 74.59           C  
ATOM   2066  C   LEU A 261     -14.592   3.018  -2.978  1.00 74.59           C  
ATOM   2067  O   LEU A 261     -14.708   3.466  -1.835  1.00 74.59           O  
ATOM   2068  CB  LEU A 261     -14.368   4.499  -4.982  1.00 74.59           C  
ATOM   2069  CG  LEU A 261     -15.192   5.660  -4.422  1.00 74.59           C  
ATOM   2070  CD1 LEU A 261     -14.276   6.706  -3.795  1.00 74.59           C  
ATOM   2071  CD2 LEU A 261     -16.054   6.281  -5.514  1.00 74.59           C  
ATOM   2072  N   ALA A 262     -15.246   1.987  -3.359  1.00 70.21           N  
ATOM   2073  CA  ALA A 262     -16.222   1.300  -2.517  1.00 70.21           C  
ATOM   2074  C   ALA A 262     -15.554   0.693  -1.286  1.00 70.21           C  
ATOM   2075  O   ALA A 262     -16.072   0.806  -0.172  1.00 70.21           O  
ATOM   2076  CB  ALA A 262     -16.945   0.218  -3.314  1.00 70.21           C  
ATOM   2077  N   ILE A 263     -14.413   0.091  -1.457  1.00 71.07           N  
ATOM   2078  CA  ILE A 263     -13.686  -0.547  -0.364  1.00 71.07           C  
ATOM   2079  C   ILE A 263     -13.234   0.510   0.641  1.00 71.07           C  
ATOM   2080  O   ILE A 263     -13.348   0.311   1.854  1.00 71.07           O  
ATOM   2081  CB  ILE A 263     -12.470  -1.345  -0.886  1.00 71.07           C  
ATOM   2082  CG1 ILE A 263     -12.937  -2.573  -1.676  1.00 71.07           C  
ATOM   2083  CG2 ILE A 263     -11.556  -1.754   0.272  1.00 71.07           C  
ATOM   2084  CD1 ILE A 263     -11.808  -3.338  -2.353  1.00 71.07           C  
ATOM   2085  N   ARG A 264     -12.692   1.636   0.114  1.00 73.12           N  
ATOM   2086  CA  ARG A 264     -12.249   2.706   1.000  1.00 73.12           C  
ATOM   2087  C   ARG A 264     -13.405   3.231   1.846  1.00 73.12           C  
ATOM   2088  O   ARG A 264     -13.234   3.508   3.035  1.00 73.12           O  
ATOM   2089  CB  ARG A 264     -11.627   3.849   0.195  1.00 73.12           C  
ATOM   2090  CG  ARG A 264     -10.227   3.553  -0.315  1.00 73.12           C  
ATOM   2091  CD  ARG A 264      -9.571   4.790  -0.913  1.00 73.12           C  
ATOM   2092  NE  ARG A 264      -9.891   4.939  -2.330  1.00 73.12           N  
ATOM   2093  CZ  ARG A 264      -9.433   5.912  -3.113  1.00 73.12           C  
ATOM   2094  NH1 ARG A 264      -8.622   6.845  -2.630  1.00 73.12           N1+
ATOM   2095  NH2 ARG A 264      -9.789   5.952  -4.388  1.00 73.12           N  
ATOM   2096  N   LEU A 265     -14.535   3.308   1.242  1.00 75.80           N  
ATOM   2097  CA  LEU A 265     -15.714   3.793   1.952  1.00 75.80           C  
ATOM   2098  C   LEU A 265     -16.142   2.806   3.033  1.00 75.80           C  
ATOM   2099  O   LEU A 265     -16.467   3.207   4.153  1.00 75.80           O  
ATOM   2100  CB  LEU A 265     -16.869   4.030   0.974  1.00 75.80           C  
ATOM   2101  CG  LEU A 265     -18.114   4.708   1.547  1.00 75.80           C  
ATOM   2102  CD1 LEU A 265     -17.775   6.114   2.034  1.00 75.80           C  
ATOM   2103  CD2 LEU A 265     -19.227   4.752   0.506  1.00 75.80           C  
ATOM   2104  N   VAL A 266     -16.169   1.501   2.732  1.00 71.35           N  
ATOM   2105  CA  VAL A 266     -16.509   0.471   3.707  1.00 71.35           C  
ATOM   2106  C   VAL A 266     -15.533   0.528   4.881  1.00 71.35           C  
ATOM   2107  O   VAL A 266     -15.942   0.443   6.041  1.00 71.35           O  
ATOM   2108  CB  VAL A 266     -16.496  -0.937   3.073  1.00 71.35           C  
ATOM   2109  CG1 VAL A 266     -16.611  -2.016   4.149  1.00 71.35           C  
ATOM   2110  CG2 VAL A 266     -17.627  -1.073   2.054  1.00 71.35           C  
ATOM   2111  N   ALA A 267     -14.238   0.645   4.585  1.00 69.33           N  
ATOM   2112  CA  ALA A 267     -13.228   0.749   5.634  1.00 69.33           C  
ATOM   2113  C   ALA A 267     -13.506   1.942   6.545  1.00 69.33           C  
ATOM   2114  O   ALA A 267     -13.416   1.829   7.770  1.00 69.33           O  
ATOM   2115  CB  ALA A 267     -11.834   0.865   5.022  1.00 69.33           C  
ATOM   2116  N   ARG A 268     -13.869   3.053   5.918  1.00 69.67           N  
ATOM   2117  CA  ARG A 268     -14.148   4.256   6.695  1.00 69.67           C  
ATOM   2118  C   ARG A 268     -15.388   4.072   7.563  1.00 69.67           C  
ATOM   2119  O   ARG A 268     -15.431   4.540   8.702  1.00 69.67           O  
ATOM   2120  CB  ARG A 268     -14.329   5.464   5.772  1.00 69.67           C  
ATOM   2121  CG  ARG A 268     -13.022   6.050   5.263  1.00 69.67           C  
ATOM   2122  CD  ARG A 268     -13.244   7.361   4.521  1.00 69.67           C  
ATOM   2123  NE  ARG A 268     -11.996   7.896   3.987  1.00 69.67           N  
ATOM   2124  CZ  ARG A 268     -11.840   9.130   3.516  1.00 69.67           C  
ATOM   2125  NH1 ARG A 268     -12.856   9.986   3.504  1.00 69.67           N1+
ATOM   2126  NH2 ARG A 268     -10.658   9.514   3.054  1.00 69.67           N  
ATOM   2127  N   LEU A 269     -16.357   3.384   7.046  1.00 71.78           N  
ATOM   2128  CA  LEU A 269     -17.579   3.111   7.793  1.00 71.78           C  
ATOM   2129  C   LEU A 269     -17.290   2.238   9.010  1.00 71.78           C  
ATOM   2130  O   LEU A 269     -17.806   2.494  10.099  1.00 71.78           O  
ATOM   2131  CB  LEU A 269     -18.615   2.428   6.895  1.00 71.78           C  
ATOM   2132  CG  LEU A 269     -19.359   3.332   5.910  1.00 71.78           C  
ATOM   2133  CD1 LEU A 269     -20.155   2.491   4.917  1.00 71.78           C  
ATOM   2134  CD2 LEU A 269     -20.273   4.297   6.655  1.00 71.78           C  
ATOM   2135  N   VAL A 270     -16.478   1.234   8.778  1.00 66.93           N  
ATOM   2136  CA  VAL A 270     -16.094   0.344   9.869  1.00 66.93           C  
ATOM   2137  C   VAL A 270     -15.347   1.135  10.942  1.00 66.93           C  
ATOM   2138  O   VAL A 270     -15.611   0.975  12.136  1.00 66.93           O  
ATOM   2139  CB  VAL A 270     -15.223  -0.828   9.367  1.00 66.93           C  
ATOM   2140  CG1 VAL A 270     -14.647  -1.615  10.543  1.00 66.93           C  
ATOM   2141  CG2 VAL A 270     -16.037  -1.744   8.455  1.00 66.93           C  
ATOM   2142  N   GLU A 271     -14.479   2.002  10.472  1.00 69.18           N  
ATOM   2143  CA  GLU A 271     -13.732   2.836  11.409  1.00 69.18           C  
ATOM   2144  C   GLU A 271     -14.667   3.739  12.210  1.00 69.18           C  
ATOM   2145  O   GLU A 271     -14.513   3.877  13.425  1.00 69.18           O  
ATOM   2146  CB  GLU A 271     -12.695   3.681  10.665  1.00 69.18           C  
ATOM   2147  CG  GLU A 271     -11.764   4.460  11.584  1.00 69.18           C  
ATOM   2148  CD  GLU A 271     -10.705   5.252  10.833  1.00 69.18           C  
ATOM   2149  OE1 GLU A 271      -9.863   5.910  11.485  1.00 69.18           O  
ATOM   2150  OE2 GLU A 271     -10.717   5.213   9.582  1.00 69.18           O1-
ATOM   2151  N   ALA A 272     -15.555   4.409  11.505  1.00 67.64           N  
ATOM   2152  CA  ALA A 272     -16.523   5.278  12.170  1.00 67.64           C  
ATOM   2153  C   ALA A 272     -17.362   4.495  13.176  1.00 67.64           C  
ATOM   2154  O   ALA A 272     -17.598   4.962  14.293  1.00 67.64           O  
ATOM   2155  CB  ALA A 272     -17.424   5.954  11.141  1.00 67.64           C  
ATOM   2156  N   ALA A 273     -17.792   3.304  12.773  1.00 68.19           N  
ATOM   2157  CA  ALA A 273     -18.579   2.446  13.654  1.00 68.19           C  
ATOM   2158  C   ALA A 273     -17.778   2.047  14.890  1.00 68.19           C  
ATOM   2159  O   ALA A 273     -18.310   2.027  16.003  1.00 68.19           O  
ATOM   2160  CB  ALA A 273     -19.048   1.201  12.905  1.00 68.19           C  
ATOM   2161  N   ALA A 274     -16.521   1.692  14.679  1.00 66.30           N  
ATOM   2162  CA  ALA A 274     -15.641   1.320  15.783  1.00 66.30           C  
ATOM   2163  C   ALA A 274     -15.495   2.467  16.779  1.00 66.30           C  
ATOM   2164  O   ALA A 274     -15.528   2.252  17.993  1.00 66.30           O  
ATOM   2165  CB  ALA A 274     -14.272   0.899  15.256  1.00 66.30           C  
ATOM   2166  N   LYS A 275     -15.358   3.670  16.291  1.00 66.34           N  
ATOM   2167  CA  LYS A 275     -15.198   4.839  17.151  1.00 66.34           C  
ATOM   2168  C   LYS A 275     -16.466   5.104  17.957  1.00 66.34           C  
ATOM   2169  O   LYS A 275     -16.397   5.427  19.145  1.00 66.34           O  
ATOM   2170  CB  LYS A 275     -14.838   6.071  16.321  1.00 66.34           C  
ATOM   2171  CG  LYS A 275     -13.400   6.084  15.824  1.00 66.34           C  
ATOM   2172  CD  LYS A 275     -13.084   7.362  15.057  1.00 66.34           C  
ATOM   2173  CE  LYS A 275     -11.651   7.366  14.542  1.00 66.34           C  
ATOM   2174  NZ  LYS A 275     -11.352   8.594  13.746  1.00 66.34           N1+
ATOM   2175  N   VAL A 276     -17.664   4.942  17.249  1.00 66.66           N  
ATOM   2176  CA  VAL A 276     -18.935   5.133  17.942  1.00 66.66           C  
ATOM   2177  C   VAL A 276     -19.138   4.020  18.967  1.00 66.66           C  
ATOM   2178  O   VAL A 276     -19.569   4.276  20.093  1.00 66.66           O  
ATOM   2179  CB  VAL A 276     -20.121   5.168  16.951  1.00 66.66           C  
ATOM   2180  CG1 VAL A 276     -21.450   5.215  17.702  1.00 66.66           C  
ATOM   2181  CG2 VAL A 276     -19.993   6.363  16.009  1.00 66.66           C  
ATOM   2182  N   ALA A 277     -18.760   2.774  18.585  1.00 67.53           N  
ATOM   2183  CA  ALA A 277     -18.909   1.616  19.463  1.00 67.53           C  
ATOM   2184  C   ALA A 277     -17.999   1.731  20.683  1.00 67.53           C  
ATOM   2185  O   ALA A 277     -18.311   1.195  21.749  1.00 67.53           O  
ATOM   2186  CB  ALA A 277     -18.611   0.328  18.700  1.00 67.53           C  
ATOM   2187  N   ALA A 278     -16.815   2.313  20.571  1.00 66.15           N  
ATOM   2188  CA  ALA A 278     -15.876   2.498  21.675  1.00 66.15           C  
ATOM   2189  C   ALA A 278     -16.527   3.256  22.828  1.00 66.15           C  
ATOM   2190  O   ALA A 278     -16.072   3.171  23.971  1.00 66.15           O  
ATOM   2191  CB  ALA A 278     -14.628   3.235  21.194  1.00 66.15           C  
ATOM   2192  N   ASN A 279     -17.701   3.829  22.602  1.00 60.15           N  
ATOM   2193  CA  ASN A 279     -18.348   4.634  23.634  1.00 60.15           C  
ATOM   2194  C   ASN A 279     -19.481   3.869  24.313  1.00 60.15           C  
ATOM   2195  O   ASN A 279     -20.196   4.423  25.149  1.00 60.15           O  
ATOM   2196  CB  ASN A 279     -18.871   5.944  23.043  1.00 60.15           C  
ATOM   2197  CG  ASN A 279     -17.759   6.842  22.536  1.00 60.15           C  
ATOM   2198  ND2 ASN A 279     -17.980   7.469  21.387  1.00 60.15           N  
ATOM   2199  OD1 ASN A 279     -16.709   6.968  23.171  1.00 60.15           O  
ATOM   2200  N   MET A 280     -19.681   2.604  23.935  1.00 63.10           N  
ATOM   2201  CA  MET A 280     -20.707   1.723  24.484  1.00 63.10           C  
ATOM   2202  C   MET A 280     -20.118   0.787  25.534  1.00 63.10           C  
ATOM   2203  O   MET A 280     -18.897   0.700  25.678  1.00 63.10           O  
ATOM   2204  CB  MET A 280     -21.369   0.908  23.370  1.00 63.10           C  
ATOM   2205  CG  MET A 280     -22.077   1.758  22.327  1.00 63.10           C  
ATOM   2206  SD  MET A 280     -22.815   0.750  20.983  1.00 63.10           S  
ATOM   2207  CE  MET A 280     -24.195  -0.015  21.878  1.00 63.10           C  
ATOM   2208  N   SER A 281     -21.107   0.319  26.447  1.00 57.01           N  
ATOM   2209  CA  SER A 281     -20.715  -0.749  27.362  1.00 57.01           C  
ATOM   2210  C   SER A 281     -20.138  -1.941  26.606  1.00 57.01           C  
ATOM   2211  O   SER A 281     -20.419  -2.124  25.420  1.00 57.01           O  
ATOM   2212  CB  SER A 281     -21.909  -1.199  28.205  1.00 57.01           C  
ATOM   2213  OG  SER A 281     -22.857  -1.887  27.407  1.00 57.01           O  
ATOM   2214  N   ASP A 282     -18.990  -2.649  27.146  1.00 58.15           N  
ATOM   2215  CA  ASP A 282     -18.250  -3.769  26.573  1.00 58.15           C  
ATOM   2216  C   ASP A 282     -19.198  -4.792  25.951  1.00 58.15           C  
ATOM   2217  O   ASP A 282     -18.927  -5.320  24.870  1.00 58.15           O  
ATOM   2218  CB  ASP A 282     -17.378  -4.437  27.637  1.00 58.15           C  
ATOM   2219  CG  ASP A 282     -16.154  -3.617  28.001  1.00 58.15           C  
ATOM   2220  OD1 ASP A 282     -15.815  -2.666  27.264  1.00 58.15           O  
ATOM   2221  OD2 ASP A 282     -15.520  -3.925  29.034  1.00 58.15           O1-
ATOM   2222  N   GLU A 283     -20.493  -4.981  26.530  1.00 57.25           N  
ATOM   2223  CA  GLU A 283     -21.444  -5.989  26.072  1.00 57.25           C  
ATOM   2224  C   GLU A 283     -22.213  -5.505  24.846  1.00 57.25           C  
ATOM   2225  O   GLU A 283     -22.405  -6.259  23.890  1.00 57.25           O  
ATOM   2226  CB  GLU A 283     -22.420  -6.357  27.193  1.00 57.25           C  
ATOM   2227  CG  GLU A 283     -21.888  -7.414  28.149  1.00 57.25           C  
ATOM   2228  CD  GLU A 283     -22.799  -7.657  29.342  1.00 57.25           C  
ATOM   2229  OE1 GLU A 283     -22.407  -8.411  30.261  1.00 57.25           O  
ATOM   2230  OE2 GLU A 283     -23.914  -7.090  29.357  1.00 57.25           O1-
ATOM   2231  N   GLN A 284     -22.552  -4.211  24.774  1.00 57.62           N  
ATOM   2232  CA  GLN A 284     -23.247  -3.620  23.635  1.00 57.62           C  
ATOM   2233  C   GLN A 284     -22.292  -3.390  22.468  1.00 57.62           C  
ATOM   2234  O   GLN A 284     -22.649  -3.624  21.311  1.00 57.62           O  
ATOM   2235  CB  GLN A 284     -23.913  -2.302  24.037  1.00 57.62           C  
ATOM   2236  CG  GLN A 284     -25.183  -2.480  24.856  1.00 57.62           C  
ATOM   2237  CD  GLN A 284     -25.769  -1.161  25.324  1.00 57.62           C  
ATOM   2238  NE2 GLN A 284     -27.070  -1.153  25.593  1.00 57.62           N  
ATOM   2239  OE1 GLN A 284     -25.058  -0.159  25.445  1.00 57.62           O  
ATOM   2240  N   GLN A 285     -21.084  -3.000  22.743  1.00 54.45           N  
ATOM   2241  CA  GLN A 285     -19.988  -2.791  21.802  1.00 54.45           C  
ATOM   2242  C   GLN A 285     -19.677  -4.067  21.026  1.00 54.45           C  
ATOM   2243  O   GLN A 285     -19.493  -4.031  19.809  1.00 54.45           O  
ATOM   2244  CB  GLN A 285     -18.737  -2.303  22.535  1.00 54.45           C  
ATOM   2245  CG  GLN A 285     -17.618  -1.848  21.606  1.00 54.45           C  
ATOM   2246  CD  GLN A 285     -16.400  -1.345  22.357  1.00 54.45           C  
ATOM   2247  NE2 GLN A 285     -15.385  -0.914  21.618  1.00 54.45           N  
ATOM   2248  OE1 GLN A 285     -16.372  -1.344  23.592  1.00 54.45           O  
ATOM   2249  N   ASN A 286     -19.703  -5.257  21.610  1.00 47.38           N  
ATOM   2250  CA  ASN A 286     -19.192  -6.506  21.054  1.00 47.38           C  
ATOM   2251  C   ASN A 286     -20.206  -7.159  20.119  1.00 47.38           C  
ATOM   2252  O   ASN A 286     -19.834  -7.703  19.077  1.00 47.38           O  
ATOM   2253  CB  ASN A 286     -18.802  -7.473  22.173  1.00 47.38           C  
ATOM   2254  CG  ASN A 286     -17.341  -7.871  22.118  1.00 47.38           C  
ATOM   2255  ND2 ASN A 286     -16.699  -7.934  23.278  1.00 47.38           N  
ATOM   2256  OD1 ASN A 286     -16.792  -8.121  21.041  1.00 47.38           O  
ATOM   2257  N   THR A 287     -21.528  -6.930  20.266  1.00 61.32           N  
ATOM   2258  CA  THR A 287     -22.468  -7.627  19.395  1.00 61.32           C  
ATOM   2259  C   THR A 287     -22.700  -6.838  18.109  1.00 61.32           C  
ATOM   2260  O   THR A 287     -22.672  -7.403  17.014  1.00 61.32           O  
ATOM   2261  CB  THR A 287     -23.813  -7.866  20.103  1.00 61.32           C  
ATOM   2262  CG2 THR A 287     -24.723  -8.762  19.267  1.00 61.32           C  
ATOM   2263  OG1 THR A 287     -23.575  -8.496  21.369  1.00 61.32           O  
ATOM   2264  N   GLN A 288     -22.832  -5.556  18.197  1.00 57.20           N  
ATOM   2265  CA  GLN A 288     -23.180  -4.732  17.045  1.00 57.20           C  
ATOM   2266  C   GLN A 288     -21.955  -4.451  16.179  1.00 57.20           C  
ATOM   2267  O   GLN A 288     -22.025  -4.534  14.951  1.00 57.20           O  
ATOM   2268  CB  GLN A 288     -23.816  -3.416  17.497  1.00 57.20           C  
ATOM   2269  CG  GLN A 288     -25.267  -3.553  17.937  1.00 57.20           C  
ATOM   2270  CD  GLN A 288     -25.884  -2.229  18.346  1.00 57.20           C  
ATOM   2271  NE2 GLN A 288     -27.194  -2.228  18.565  1.00 57.20           N  
ATOM   2272  OE1 GLN A 288     -25.188  -1.215  18.466  1.00 57.20           O  
ATOM   2273  N   LEU A 289     -20.809  -4.084  16.804  1.00 58.01           N  
ATOM   2274  CA  LEU A 289     -19.537  -3.878  16.119  1.00 58.01           C  
ATOM   2275  C   LEU A 289     -19.040  -5.178  15.493  1.00 58.01           C  
ATOM   2276  O   LEU A 289     -18.564  -5.183  14.357  1.00 58.01           O  
ATOM   2277  CB  LEU A 289     -18.488  -3.331  17.089  1.00 58.01           C  
ATOM   2278  CG  LEU A 289     -17.162  -2.883  16.472  1.00 58.01           C  
ATOM   2279  CD1 LEU A 289     -17.383  -1.683  15.557  1.00 58.01           C  
ATOM   2280  CD2 LEU A 289     -16.149  -2.551  17.564  1.00 58.01           C  
ATOM   2281  N   ARG A 290     -19.246  -6.364  16.237  1.00 59.25           N  
ATOM   2282  CA  ARG A 290     -18.830  -7.657  15.705  1.00 59.25           C  
ATOM   2283  C   ARG A 290     -19.607  -8.001  14.438  1.00 59.25           C  
ATOM   2284  O   ARG A 290     -19.036  -8.515  13.474  1.00 59.25           O  
ATOM   2285  CB  ARG A 290     -19.021  -8.756  16.752  1.00 59.25           C  
ATOM   2286  CG  ARG A 290     -17.846  -8.913  17.703  1.00 59.25           C  
ATOM   2287  CD  ARG A 290     -17.996 -10.141  18.588  1.00 59.25           C  
ATOM   2288  NE  ARG A 290     -17.228 -10.013  19.823  1.00 59.25           N  
ATOM   2289  CZ  ARG A 290     -16.994 -11.005  20.678  1.00 59.25           C  
ATOM   2290  NH1 ARG A 290     -17.469 -12.224  20.447  1.00 59.25           N1+
ATOM   2291  NH2 ARG A 290     -16.283 -10.777  21.772  1.00 59.25           N  
ATOM   2292  N   ARG A 291     -20.869  -7.551  14.503  1.00 63.59           N  
ATOM   2293  CA  ARG A 291     -21.682  -7.865  13.331  1.00 63.59           C  
ATOM   2294  C   ARG A 291     -21.238  -7.050  12.122  1.00 63.59           C  
ATOM   2295  O   ARG A 291     -21.141  -7.578  11.012  1.00 63.59           O  
ATOM   2296  CB  ARG A 291     -23.163  -7.609  13.620  1.00 63.59           C  
ATOM   2297  CG  ARG A 291     -23.839  -8.724  14.404  1.00 63.59           C  
ATOM   2298  CD  ARG A 291     -25.331  -8.472  14.568  1.00 63.59           C  
ATOM   2299  NE  ARG A 291     -25.915  -9.339  15.588  1.00 63.59           N  
ATOM   2300  CZ  ARG A 291     -27.151  -9.223  16.064  1.00 63.59           C  
ATOM   2301  NH1 ARG A 291     -27.963  -8.271  15.619  1.00 63.59           N1+
ATOM   2302  NH2 ARG A 291     -27.581 -10.067  16.991  1.00 63.59           N  
ATOM   2303  N   LEU A 292     -20.910  -5.803  12.415  1.00 60.07           N  
ATOM   2304  CA  LEU A 292     -20.504  -4.904  11.340  1.00 60.07           C  
ATOM   2305  C   LEU A 292     -19.128  -5.285  10.803  1.00 60.07           C  
ATOM   2306  O   LEU A 292     -18.919  -5.318   9.588  1.00 60.07           O  
ATOM   2307  CB  LEU A 292     -20.490  -3.454  11.830  1.00 60.07           C  
ATOM   2308  CG  LEU A 292     -21.805  -2.684  11.708  1.00 60.07           C  
ATOM   2309  CD1 LEU A 292     -21.939  -1.678  12.846  1.00 60.07           C  
ATOM   2310  CD2 LEU A 292     -21.891  -1.983  10.356  1.00 60.07           C  
ATOM   2311  N   ILE A 293     -18.188  -5.627  11.641  1.00 55.94           N  
ATOM   2312  CA  ILE A 293     -16.839  -6.053  11.280  1.00 55.94           C  
ATOM   2313  C   ILE A 293     -16.898  -7.405  10.573  1.00 55.94           C  
ATOM   2314  O   ILE A 293     -16.203  -7.622   9.577  1.00 55.94           O  
ATOM   2315  CB  ILE A 293     -15.922  -6.135  12.521  1.00 55.94           C  
ATOM   2316  CG1 ILE A 293     -15.658  -4.735  13.085  1.00 55.94           C  
ATOM   2317  CG2 ILE A 293     -14.609  -6.843  12.175  1.00 55.94           C  
ATOM   2318  CD1 ILE A 293     -14.881  -4.731  14.393  1.00 55.94           C  
ATOM   2319  N   ALA A 294     -17.735  -8.309  11.151  1.00 58.19           N  
ATOM   2320  CA  ALA A 294     -17.867  -9.633  10.549  1.00 58.19           C  
ATOM   2321  C   ALA A 294     -18.338  -9.532   9.101  1.00 58.19           C  
ATOM   2322  O   ALA A 294     -17.844 -10.250   8.229  1.00 58.19           O  
ATOM   2323  CB  ALA A 294     -18.832 -10.494  11.361  1.00 58.19           C  
ATOM   2324  N   LYS A 295     -19.291  -8.590   8.871  1.00 55.81           N  
ATOM   2325  CA  LYS A 295     -19.798  -8.416   7.513  1.00 55.81           C  
ATOM   2326  C   LYS A 295     -18.723  -7.843   6.594  1.00 55.81           C  
ATOM   2327  O   LYS A 295     -18.570  -8.290   5.455  1.00 55.81           O  
ATOM   2328  CB  LYS A 295     -21.027  -7.506   7.511  1.00 55.81           C  
ATOM   2329  CG  LYS A 295     -22.336  -8.232   7.788  1.00 55.81           C  
ATOM   2330  CD  LYS A 295     -23.537  -7.314   7.594  1.00 55.81           C  
ATOM   2331  CE  LYS A 295     -24.841  -8.019   7.941  1.00 55.81           C  
ATOM   2332  NZ  LYS A 295     -26.021  -7.119   7.761  1.00 55.81           N1+
ATOM   2333  N   ALA A 296     -17.939  -6.820   7.130  1.00 56.96           N  
ATOM   2334  CA  ALA A 296     -16.857  -6.210   6.361  1.00 56.96           C  
ATOM   2335  C   ALA A 296     -15.728  -7.207   6.116  1.00 56.96           C  
ATOM   2336  O   ALA A 296     -15.155  -7.250   5.025  1.00 56.96           O  
ATOM   2337  CB  ALA A 296     -16.325  -4.974   7.081  1.00 56.96           C  
ATOM   2338  N   GLU A 297     -15.376  -8.068   7.198  1.00 53.36           N  
ATOM   2339  CA  GLU A 297     -14.321  -9.074   7.112  1.00 53.36           C  
ATOM   2340  C   GLU A 297     -14.681 -10.167   6.109  1.00 53.36           C  
ATOM   2341  O   GLU A 297     -13.817 -10.653   5.376  1.00 53.36           O  
ATOM   2342  CB  GLU A 297     -14.052  -9.690   8.487  1.00 53.36           C  
ATOM   2343  CG  GLU A 297     -13.287  -8.774   9.432  1.00 53.36           C  
ATOM   2344  CD  GLU A 297     -13.071  -9.380  10.810  1.00 53.36           C  
ATOM   2345  OE1 GLU A 297     -12.290  -8.812  11.607  1.00 53.36           O  
ATOM   2346  OE2 GLU A 297     -13.687 -10.431  11.095  1.00 53.36           O1-
ATOM   2347  N   VAL A 298     -16.000 -10.646   6.166  1.00 55.08           N  
ATOM   2348  CA  VAL A 298     -16.433 -11.679   5.231  1.00 55.08           C  
ATOM   2349  C   VAL A 298     -16.204 -11.206   3.796  1.00 55.08           C  
ATOM   2350  O   VAL A 298     -15.720 -11.968   2.955  1.00 55.08           O  
ATOM   2351  CB  VAL A 298     -17.919 -12.048   5.439  1.00 55.08           C  
ATOM   2352  CG1 VAL A 298     -18.406 -12.975   4.328  1.00 55.08           C  
ATOM   2353  CG2 VAL A 298     -18.120 -12.696   6.808  1.00 55.08           C  
ATOM   2354  N   TRP A 299     -16.365  -9.918   3.586  1.00 60.90           N  
ATOM   2355  CA  TRP A 299     -16.170  -9.399   2.236  1.00 60.90           C  
ATOM   2356  C   TRP A 299     -14.687  -9.329   1.888  1.00 60.90           C  
ATOM   2357  O   TRP A 299     -14.277  -9.747   0.802  1.00 60.90           O  
ATOM   2358  CB  TRP A 299     -16.805  -8.014   2.095  1.00 60.90           C  
ATOM   2359  CG  TRP A 299     -18.247  -8.043   1.687  1.00 60.90           C  
ATOM   2360  CD1 TRP A 299     -19.334  -7.805   2.483  1.00 60.90           C  
ATOM   2361  CD2 TRP A 299     -18.760  -8.333   0.384  1.00 60.90           C  
ATOM   2362  CE2 TRP A 299     -20.169  -8.252   0.460  1.00 60.90           C  
ATOM   2363  CE3 TRP A 299     -18.165  -8.652  -0.845  1.00 60.90           C  
ATOM   2364  NE1 TRP A 299     -20.492  -7.929   1.751  1.00 60.90           N  
ATOM   2365  CZ2 TRP A 299     -20.991  -8.478  -0.646  1.00 60.90           C  
ATOM   2366  CZ3 TRP A 299     -18.986  -8.878  -1.944  1.00 60.90           C  
ATOM   2367  CH2 TRP A 299     -20.383  -8.789  -1.835  1.00 60.90           C  
ATOM   2368  N   LEU A 300     -13.886  -8.812   2.914  1.00 57.29           N  
ATOM   2369  CA  LEU A 300     -12.450  -8.675   2.697  1.00 57.29           C  
ATOM   2370  C   LEU A 300     -11.784 -10.041   2.575  1.00 57.29           C  
ATOM   2371  O   LEU A 300     -10.893 -10.231   1.745  1.00 57.29           O  
ATOM   2372  CB  LEU A 300     -11.809  -7.881   3.839  1.00 57.29           C  
ATOM   2373  CG  LEU A 300     -12.080  -6.376   3.855  1.00 57.29           C  
ATOM   2374  CD1 LEU A 300     -11.634  -5.771   5.181  1.00 57.29           C  
ATOM   2375  CD2 LEU A 300     -11.376  -5.694   2.686  1.00 57.29           C  
ATOM   2376  N   LEU A 301     -12.300 -11.086   3.353  1.00 52.41           N  
ATOM   2377  CA  LEU A 301     -11.745 -12.434   3.321  1.00 52.41           C  
ATOM   2378  C   LEU A 301     -12.096 -13.135   2.013  1.00 52.41           C  
ATOM   2379  O   LEU A 301     -11.269 -13.854   1.448  1.00 52.41           O  
ATOM   2380  CB  LEU A 301     -12.260 -13.253   4.508  1.00 52.41           C  
ATOM   2381  CG  LEU A 301     -11.657 -12.921   5.873  1.00 52.41           C  
ATOM   2382  CD1 LEU A 301     -12.456 -13.596   6.984  1.00 52.41           C  
ATOM   2383  CD2 LEU A 301     -10.192 -13.343   5.928  1.00 52.41           C  
ATOM   2384  N   ASN A 302     -13.313 -12.886   1.556  1.00 50.29           N  
ATOM   2385  CA  ASN A 302     -13.712 -13.507   0.299  1.00 50.29           C  
ATOM   2386  C   ASN A 302     -12.833 -13.044  -0.860  1.00 50.29           C  
ATOM   2387  O   ASN A 302     -12.486 -13.838  -1.737  1.00 50.29           O  
ATOM   2388  CB  ASN A 302     -15.184 -13.213  -0.001  1.00 50.29           C  
ATOM   2389  CG  ASN A 302     -16.124 -14.201   0.661  1.00 50.29           C  
ATOM   2390  ND2 ASN A 302     -17.385 -13.813   0.806  1.00 50.29           N  
ATOM   2391  OD1 ASN A 302     -15.719 -15.303   1.040  1.00 50.29           O  
ATOM   2392  N   GLU A 303     -12.181 -11.885  -0.750  1.00 55.75           N  
ATOM   2393  CA  GLU A 303     -11.283 -11.273  -1.725  1.00 55.75           C  
ATOM   2394  C   GLU A 303      -9.898 -11.911  -1.676  1.00 55.75           C  
ATOM   2395  O   GLU A 303      -9.313 -12.217  -2.717  1.00 55.75           O  
ATOM   2396  CB  GLU A 303     -11.178  -9.765  -1.485  1.00 55.75           C  
ATOM   2397  CG  GLU A 303     -10.542  -9.002  -2.639  1.00 55.75           C  
ATOM   2398  CD  GLU A 303     -10.384  -7.515  -2.360  1.00 55.75           C  
ATOM   2399  OE1 GLU A 303      -9.816  -6.796  -3.213  1.00 55.75           O  
ATOM   2400  OE2 GLU A 303     -10.831  -7.068  -1.281  1.00 55.75           O1-
ATOM   2401  N   GLU A 304      -9.427 -11.947  -0.413  1.00 50.85           N  
ATOM   2402  CA  GLU A 304      -8.122 -12.581  -0.257  1.00 50.85           C  
ATOM   2403  C   GLU A 304      -8.166 -14.047  -0.677  1.00 50.85           C  
ATOM   2404  O   GLU A 304      -7.208 -14.561  -1.257  1.00 50.85           O  
ATOM   2405  CB  GLU A 304      -7.636 -12.463   1.191  1.00 50.85           C  
ATOM   2406  CG  GLU A 304      -7.229 -11.052   1.591  1.00 50.85           C  
ATOM   2407  CD  GLU A 304      -6.741 -10.953   3.027  1.00 50.85           C  
ATOM   2408  OE1 GLU A 304      -6.131  -9.922   3.390  1.00 50.85           O  
ATOM   2409  OE2 GLU A 304      -6.970 -11.914   3.794  1.00 50.85           O1-
ATOM   2410  N   PHE A 305      -9.367 -14.631  -0.484  1.00 47.46           N  
ATOM   2411  CA  PHE A 305      -9.549 -16.026  -0.866  1.00 47.46           C  
ATOM   2412  C   PHE A 305      -9.605 -16.169  -2.383  1.00 47.46           C  
ATOM   2413  O   PHE A 305      -8.985 -17.071  -2.949  1.00 47.46           O  
ATOM   2414  CB  PHE A 305     -10.826 -16.595  -0.239  1.00 47.46           C  
ATOM   2415  CG  PHE A 305     -11.019 -18.067  -0.486  1.00 47.46           C  
ATOM   2416  CD1 PHE A 305     -11.888 -18.512  -1.475  1.00 47.46           C  
ATOM   2417  CD2 PHE A 305     -10.333 -19.006   0.273  1.00 47.46           C  
ATOM   2418  CE1 PHE A 305     -12.069 -19.873  -1.705  1.00 47.46           C  
ATOM   2419  CE2 PHE A 305     -10.509 -20.369   0.048  1.00 47.46           C  
ATOM   2420  CZ  PHE A 305     -11.378 -20.800  -0.940  1.00 47.46           C  
ATOM   2421  N   LYS A 306     -10.314 -15.217  -3.078  1.00 56.62           N  
ATOM   2422  CA  LYS A 306     -10.418 -15.308  -4.530  1.00 56.62           C  
ATOM   2423  C   LYS A 306      -9.067 -15.061  -5.195  1.00 56.62           C  
ATOM   2424  O   LYS A 306      -8.694 -15.765  -6.136  1.00 56.62           O  
ATOM   2425  CB  LYS A 306     -11.451 -14.311  -5.058  1.00 56.62           C  
ATOM   2426  CG  LYS A 306     -12.890 -14.797  -4.953  1.00 56.62           C  
ATOM   2427  CD  LYS A 306     -13.854 -13.842  -5.646  1.00 56.62           C  
ATOM   2428  CE  LYS A 306     -15.302 -14.275  -5.459  1.00 56.62           C  
ATOM   2429  NZ  LYS A 306     -16.252 -13.332  -6.121  1.00 56.62           N1+
ATOM   2430  N   GLU A 307      -8.375 -14.119  -4.646  1.00 66.51           N  
ATOM   2431  CA  GLU A 307      -7.031 -13.865  -5.159  1.00 66.51           C  
ATOM   2432  C   GLU A 307      -6.100 -15.039  -4.869  1.00 66.51           C  
ATOM   2433  O   GLU A 307      -5.319 -15.446  -5.732  1.00 66.51           O  
ATOM   2434  CB  GLU A 307      -6.460 -12.579  -4.559  1.00 66.51           C  
ATOM   2435  CG  GLU A 307      -5.538 -11.818  -5.500  1.00 66.51           C  
ATOM   2436  CD  GLU A 307      -5.294 -10.381  -5.069  1.00 66.51           C  
ATOM   2437  OE1 GLU A 307      -4.546  -9.656  -5.765  1.00 66.51           O  
ATOM   2438  OE2 GLU A 307      -5.853  -9.975  -4.025  1.00 66.51           O1-
ATOM   2439  N   ALA A 308      -6.181 -15.576  -3.680  1.00 54.34           N  
ATOM   2440  CA  ALA A 308      -5.389 -16.746  -3.308  1.00 54.34           C  
ATOM   2441  C   ALA A 308      -5.773 -17.959  -4.151  1.00 54.34           C  
ATOM   2442  O   ALA A 308      -4.910 -18.744  -4.550  1.00 54.34           O  
ATOM   2443  CB  ALA A 308      -5.564 -17.057  -1.824  1.00 54.34           C  
ATOM   2444  N   GLU A 309      -7.020 -18.053  -4.499  1.00 56.45           N  
ATOM   2445  CA  GLU A 309      -7.500 -19.134  -5.354  1.00 56.45           C  
ATOM   2446  C   GLU A 309      -6.950 -19.004  -6.772  1.00 56.45           C  
ATOM   2447  O   GLU A 309      -6.569 -20.000  -7.388  1.00 56.45           O  
ATOM   2448  CB  GLU A 309      -9.031 -19.157  -5.382  1.00 56.45           C  
ATOM   2449  CG  GLU A 309      -9.616 -20.451  -5.929  1.00 56.45           C  
ATOM   2450  CD  GLU A 309     -11.134 -20.501  -5.857  1.00 56.45           C  
ATOM   2451  OE1 GLU A 309     -11.717 -21.586  -6.080  1.00 56.45           O  
ATOM   2452  OE2 GLU A 309     -11.745 -19.445  -5.575  1.00 56.45           O1-
ATOM   2453  N   LYS A 310      -6.970 -17.772  -7.274  1.00 72.58           N  
ATOM   2454  CA  LYS A 310      -6.404 -17.531  -8.599  1.00 72.58           C  
ATOM   2455  C   LYS A 310      -4.921 -17.889  -8.636  1.00 72.58           C  
ATOM   2456  O   LYS A 310      -4.462 -18.557  -9.566  1.00 72.58           O  
ATOM   2457  CB  LYS A 310      -6.602 -16.070  -9.010  1.00 72.58           C  
ATOM   2458  CG  LYS A 310      -7.986 -15.765  -9.563  1.00 72.58           C  
ATOM   2459  CD  LYS A 310      -8.088 -14.325 -10.046  1.00 72.58           C  
ATOM   2460  CE  LYS A 310      -9.509 -13.977 -10.474  1.00 72.58           C  
ATOM   2461  NZ  LYS A 310      -9.621 -12.557 -10.920  1.00 72.58           N1+
ATOM   2462  N   ARG A 311      -4.217 -17.486  -7.665  1.00 61.43           N  
ATOM   2463  CA  ARG A 311      -2.797 -17.807  -7.563  1.00 61.43           C  
ATOM   2464  C   ARG A 311      -2.584 -19.310  -7.426  1.00 61.43           C  
ATOM   2465  O   ARG A 311      -1.664 -19.869  -8.026  1.00 61.43           O  
ATOM   2466  CB  ARG A 311      -2.165 -17.077  -6.376  1.00 61.43           C  
ATOM   2467  CG  ARG A 311      -1.973 -15.586  -6.601  1.00 61.43           C  
ATOM   2468  CD  ARG A 311      -1.154 -14.948  -5.487  1.00 61.43           C  
ATOM   2469  NE  ARG A 311      -1.923 -14.834  -4.251  1.00 61.43           N  
ATOM   2470  CZ  ARG A 311      -1.501 -14.219  -3.150  1.00 61.43           C  
ATOM   2471  NH1 ARG A 311      -0.303 -13.649  -3.108  1.00 61.43           N1+
ATOM   2472  NH2 ARG A 311      -2.283 -14.174  -2.081  1.00 61.43           N  
ATOM   2473  N   PHE A 312      -3.269 -20.020  -6.594  1.00 54.55           N  
ATOM   2474  CA  PHE A 312      -3.204 -21.460  -6.378  1.00 54.55           C  
ATOM   2475  C   PHE A 312      -3.499 -22.217  -7.668  1.00 54.55           C  
ATOM   2476  O   PHE A 312      -2.807 -23.182  -7.999  1.00 54.55           O  
ATOM   2477  CB  PHE A 312      -4.187 -21.887  -5.283  1.00 54.55           C  
ATOM   2478  CG  PHE A 312      -4.139 -23.356  -4.962  1.00 54.55           C  
ATOM   2479  CD1 PHE A 312      -5.138 -24.213  -5.407  1.00 54.55           C  
ATOM   2480  CD2 PHE A 312      -3.093 -23.880  -4.213  1.00 54.55           C  
ATOM   2481  CE1 PHE A 312      -5.095 -25.573  -5.112  1.00 54.55           C  
ATOM   2482  CE2 PHE A 312      -3.044 -25.239  -3.913  1.00 54.55           C  
ATOM   2483  CZ  PHE A 312      -4.047 -26.083  -4.363  1.00 54.55           C  
ATOM   2484  N   ARG A 313      -4.485 -21.775  -8.430  1.00 70.17           N  
ATOM   2485  CA  ARG A 313      -4.816 -22.417  -9.698  1.00 70.17           C  
ATOM   2486  C   ARG A 313      -3.675 -22.273 -10.699  1.00 70.17           C  
ATOM   2487  O   ARG A 313      -3.344 -23.222 -11.413  1.00 70.17           O  
ATOM   2488  CB  ARG A 313      -6.101 -21.825 -10.282  1.00 70.17           C  
ATOM   2489  CG  ARG A 313      -7.372 -22.487  -9.770  1.00 70.17           C  
ATOM   2490  CD  ARG A 313      -8.606 -21.978 -10.501  1.00 70.17           C  
ATOM   2491  NE  ARG A 313      -9.836 -22.461  -9.881  1.00 70.17           N  
ATOM   2492  CZ  ARG A 313     -11.060 -22.253 -10.362  1.00 70.17           C  
ATOM   2493  NH1 ARG A 313     -11.240 -21.563 -11.482  1.00 70.17           N1+
ATOM   2494  NH2 ARG A 313     -12.111 -22.739  -9.717  1.00 70.17           N  
ATOM   2495  N   LYS A 314      -3.130 -21.122 -10.712  1.00 77.72           N  
ATOM   2496  CA  LYS A 314      -1.971 -20.907 -11.571  1.00 77.72           C  
ATOM   2497  C   LYS A 314      -0.806 -21.802 -11.157  1.00 77.72           C  
ATOM   2498  O   LYS A 314      -0.140 -22.397 -12.008  1.00 77.72           O  
ATOM   2499  CB  LYS A 314      -1.541 -19.439 -11.539  1.00 77.72           C  
ATOM   2500  CG  LYS A 314      -0.598 -19.044 -12.665  1.00 77.72           C  
ATOM   2501  CD  LYS A 314      -0.306 -17.550 -12.652  1.00 77.72           C  
ATOM   2502  CE  LYS A 314       0.699 -17.166 -13.729  1.00 77.72           C  
ATOM   2503  NZ  LYS A 314       0.987 -15.700 -13.722  1.00 77.72           N1+
ATOM   2504  N   LEU A 315      -0.570 -21.975  -9.990  1.00 71.35           N  
ATOM   2505  CA  LEU A 315       0.496 -22.819  -9.460  1.00 71.35           C  
ATOM   2506  C   LEU A 315       0.222 -24.289  -9.755  1.00 71.35           C  
ATOM   2507  O   LEU A 315       1.130 -25.030 -10.139  1.00 71.35           O  
ATOM   2508  CB  LEU A 315       0.646 -22.608  -7.951  1.00 71.35           C  
ATOM   2509  CG  LEU A 315       1.817 -23.325  -7.279  1.00 71.35           C  
ATOM   2510  CD1 LEU A 315       3.140 -22.707  -7.721  1.00 71.35           C  
ATOM   2511  CD2 LEU A 315       1.678 -23.272  -5.762  1.00 71.35           C  
ATOM   2512  N   GLN A 316      -1.015 -24.783  -9.576  1.00 67.86           N  
ATOM   2513  CA  GLN A 316      -1.396 -26.158  -9.879  1.00 67.86           C  
ATOM   2514  C   GLN A 316      -1.198 -26.470 -11.360  1.00 67.86           C  
ATOM   2515  O   GLN A 316      -0.721 -27.551 -11.714  1.00 67.86           O  
ATOM   2516  CB  GLN A 316      -2.849 -26.414  -9.479  1.00 67.86           C  
ATOM   2517  CG  GLN A 316      -3.034 -26.720  -7.998  1.00 67.86           C  
ATOM   2518  CD  GLN A 316      -4.454 -27.130  -7.657  1.00 67.86           C  
ATOM   2519  NE2 GLN A 316      -4.605 -27.919  -6.598  1.00 67.86           N  
ATOM   2520  OE1 GLN A 316      -5.408 -26.742  -8.337  1.00 67.86           O  
ATOM   2521  N   GLU A 317      -1.542 -25.478 -12.142  1.00 86.77           N  
ATOM   2522  CA  GLU A 317      -1.370 -25.657 -13.581  1.00 86.77           C  
ATOM   2523  C   GLU A 317       0.107 -25.729 -13.956  1.00 86.77           C  
ATOM   2524  O   GLU A 317       0.508 -26.571 -14.761  1.00 86.77           O  
ATOM   2525  CB  GLU A 317      -2.055 -24.524 -14.349  1.00 86.77           C  
ATOM   2526  CG  GLU A 317      -3.573 -24.617 -14.362  1.00 86.77           C  
ATOM   2527  CD  GLU A 317      -4.243 -23.419 -15.014  1.00 86.77           C  
ATOM   2528  OE1 GLU A 317      -5.491 -23.404 -15.121  1.00 86.77           O  
ATOM   2529  OE2 GLU A 317      -3.514 -22.487 -15.422  1.00 86.77           O1-
ATOM   2530  N   GLU A 318       0.903 -24.979 -13.369  1.00 82.16           N  
ATOM   2531  CA  GLU A 318       2.341 -24.981 -13.617  1.00 82.16           C  
ATOM   2532  C   GLU A 318       2.986 -26.269 -13.113  1.00 82.16           C  
ATOM   2533  O   GLU A 318       3.874 -26.821 -13.766  1.00 82.16           O  
ATOM   2534  CB  GLU A 318       3.003 -23.768 -12.957  1.00 82.16           C  
ATOM   2535  CG  GLU A 318       2.690 -22.448 -13.645  1.00 82.16           C  
ATOM   2536  CD  GLU A 318       3.286 -21.244 -12.931  1.00 82.16           C  
ATOM   2537  OE1 GLU A 318       3.107 -20.103 -13.414  1.00 82.16           O  
ATOM   2538  OE2 GLU A 318       3.938 -21.445 -11.882  1.00 82.16           O1-
ATOM   2539  N   THR A 319       2.521 -26.766 -11.994  1.00 69.68           N  
ATOM   2540  CA  THR A 319       3.031 -28.010 -11.429  1.00 69.68           C  
ATOM   2541  C   THR A 319       2.670 -29.196 -12.318  1.00 69.68           C  
ATOM   2542  O   THR A 319       3.493 -30.087 -12.539  1.00 69.68           O  
ATOM   2543  CB  THR A 319       2.484 -28.244 -10.009  1.00 69.68           C  
ATOM   2544  CG2 THR A 319       3.115 -29.477  -9.371  1.00 69.68           C  
ATOM   2545  OG1 THR A 319       2.774 -27.099  -9.197  1.00 69.68           O  
ATOM   2546  N   LYS A 320       1.426 -29.189 -12.821  1.00 84.34           N  
ATOM   2547  CA  LYS A 320       1.002 -30.239 -13.742  1.00 84.34           C  
ATOM   2548  C   LYS A 320       1.828 -30.212 -15.026  1.00 84.34           C  
ATOM   2549  O   LYS A 320       2.252 -31.259 -15.520  1.00 84.34           O  
ATOM   2550  CB  LYS A 320      -0.484 -30.095 -14.073  1.00 84.34           C  
ATOM   2551  CG  LYS A 320      -1.075 -31.292 -14.802  1.00 84.34           C  
ATOM   2552  CD  LYS A 320      -2.575 -31.131 -15.018  1.00 84.34           C  
ATOM   2553  CE  LYS A 320      -3.159 -32.307 -15.790  1.00 84.34           C  
ATOM   2554  NZ  LYS A 320      -4.629 -32.155 -16.001  1.00 84.34           N1+
ATOM   2555  N   LYS A 321       2.061 -29.073 -15.496  1.00 88.28           N  
ATOM   2556  CA  LYS A 321       2.875 -28.932 -16.700  1.00 88.28           C  
ATOM   2557  C   LYS A 321       4.308 -29.394 -16.452  1.00 88.28           C  
ATOM   2558  O   LYS A 321       4.902 -30.071 -17.293  1.00 88.28           O  
ATOM   2559  CB  LYS A 321       2.867 -27.482 -17.186  1.00 88.28           C  
ATOM   2560  CG  LYS A 321       3.345 -27.308 -18.620  1.00 88.28           C  
ATOM   2561  CD  LYS A 321       3.199 -25.865 -19.087  1.00 88.28           C  
ATOM   2562  CE  LYS A 321       3.756 -25.671 -20.490  1.00 88.28           C  
ATOM   2563  NZ  LYS A 321       3.644 -24.252 -20.939  1.00 88.28           N1+
ATOM   2564  N   ALA A 322       4.826 -29.091 -15.331  1.00 78.50           N  
ATOM   2565  CA  ALA A 322       6.181 -29.505 -14.979  1.00 78.50           C  
ATOM   2566  C   ALA A 322       6.274 -31.023 -14.845  1.00 78.50           C  
ATOM   2567  O   ALA A 322       7.245 -31.633 -15.296  1.00 78.50           O  
ATOM   2568  CB  ALA A 322       6.623 -28.831 -13.681  1.00 78.50           C  
ATOM   2569  N   LEU A 323       5.267 -31.651 -14.267  1.00 83.48           N  
ATOM   2570  CA  LEU A 323       5.246 -33.101 -14.106  1.00 83.48           C  
ATOM   2571  C   LEU A 323       5.149 -33.797 -15.460  1.00 83.48           C  
ATOM   2572  O   LEU A 323       5.802 -34.818 -15.686  1.00 83.48           O  
ATOM   2573  CB  LEU A 323       4.076 -33.525 -13.215  1.00 83.48           C  
ATOM   2574  CG  LEU A 323       4.297 -33.413 -11.706  1.00 83.48           C  
ATOM   2575  CD1 LEU A 323       2.975 -33.574 -10.964  1.00 83.48           C  
ATOM   2576  CD2 LEU A 323       5.311 -34.450 -11.235  1.00 83.48           C  
ATOM   2577  N   GLU A 324       4.354 -33.231 -16.334  1.00 88.34           N  
ATOM   2578  CA  GLU A 324       4.219 -33.787 -17.677  1.00 88.34           C  
ATOM   2579  C   GLU A 324       5.529 -33.683 -18.451  1.00 88.34           C  
ATOM   2580  O   GLU A 324       5.910 -34.613 -19.167  1.00 88.34           O  
ATOM   2581  CB  GLU A 324       3.098 -33.079 -18.441  1.00 88.34           C  
ATOM   2582  CG  GLU A 324       1.701 -33.445 -17.963  1.00 88.34           C  
ATOM   2583  CD  GLU A 324       0.605 -32.621 -18.622  1.00 88.34           C  
ATOM   2584  OE1 GLU A 324      -0.588 -32.847 -18.321  1.00 88.34           O  
ATOM   2585  OE2 GLU A 324       0.945 -31.741 -19.445  1.00 88.34           O1-
ATOM   2586  N   GLU A 325       6.216 -32.622 -18.296  1.00 87.91           N  
ATOM   2587  CA  GLU A 325       7.512 -32.421 -18.937  1.00 87.91           C  
ATOM   2588  C   GLU A 325       8.546 -33.414 -18.416  1.00 87.91           C  
ATOM   2589  O   GLU A 325       9.340 -33.957 -19.188  1.00 87.91           O  
ATOM   2590  CB  GLU A 325       8.003 -30.988 -18.722  1.00 87.91           C  
ATOM   2591  CG  GLU A 325       7.230 -29.946 -19.518  1.00 87.91           C  
ATOM   2592  CD  GLU A 325       7.689 -28.522 -19.247  1.00 87.91           C  
ATOM   2593  OE1 GLU A 325       7.078 -27.573 -19.791  1.00 87.91           O  
ATOM   2594  OE2 GLU A 325       8.667 -28.353 -18.486  1.00 87.91           O1-
ATOM   2595  N   VAL A 326       8.444 -33.643 -17.087  1.00 83.21           N  
ATOM   2596  CA  VAL A 326       9.355 -34.608 -16.481  1.00 83.21           C  
ATOM   2597  C   VAL A 326       9.035 -36.012 -16.990  1.00 83.21           C  
ATOM   2598  O   VAL A 326       9.942 -36.790 -17.296  1.00 83.21           O  
ATOM   2599  CB  VAL A 326       9.278 -34.570 -14.938  1.00 83.21           C  
ATOM   2600  CG1 VAL A 326      10.029 -35.753 -14.330  1.00 83.21           C  
ATOM   2601  CG2 VAL A 326       9.836 -33.250 -14.409  1.00 83.21           C  
ATOM   2602  N   GLU A 327       7.805 -36.366 -17.165  1.00 86.22           N  
ATOM   2603  CA  GLU A 327       7.397 -37.674 -17.670  1.00 86.22           C  
ATOM   2604  C   GLU A 327       7.839 -37.869 -19.117  1.00 86.22           C  
ATOM   2605  O   GLU A 327       8.317 -38.944 -19.486  1.00 86.22           O  
ATOM   2606  CB  GLU A 327       5.880 -37.845 -17.554  1.00 86.22           C  
ATOM   2607  CG  GLU A 327       5.423 -38.380 -16.205  1.00 86.22           C  
ATOM   2608  CD  GLU A 327       3.911 -38.449 -16.068  1.00 86.22           C  
ATOM   2609  OE1 GLU A 327       3.416 -38.809 -14.976  1.00 86.22           O  
ATOM   2610  OE2 GLU A 327       3.215 -38.141 -17.062  1.00 86.22           O1-
ATOM   2611  N   GLU A 328       7.691 -36.830 -19.896  1.00 89.10           N  
ATOM   2612  CA  GLU A 328       8.118 -36.882 -21.290  1.00 89.10           C  
ATOM   2613  C   GLU A 328       9.630 -37.060 -21.397  1.00 89.10           C  
ATOM   2614  O   GLU A 328      10.111 -37.844 -22.218  1.00 89.10           O  
ATOM   2615  CB  GLU A 328       7.683 -35.616 -22.033  1.00 89.10           C  
ATOM   2616  CG  GLU A 328       6.212 -35.606 -22.421  1.00 89.10           C  
ATOM   2617  CD  GLU A 328       5.772 -34.301 -23.066  1.00 89.10           C  
ATOM   2618  OE1 GLU A 328       4.561 -34.137 -23.337  1.00 89.10           O  
ATOM   2619  OE2 GLU A 328       6.645 -33.437 -23.303  1.00 89.10           O1-
ATOM   2620  N   LEU A 329      10.306 -36.390 -20.527  1.00 88.48           N  
ATOM   2621  CA  LEU A 329      11.760 -36.507 -20.498  1.00 88.48           C  
ATOM   2622  C   LEU A 329      12.184 -37.908 -20.069  1.00 88.48           C  
ATOM   2623  O   LEU A 329      13.106 -38.486 -20.648  1.00 88.48           O  
ATOM   2624  CB  LEU A 329      12.362 -35.467 -19.550  1.00 88.48           C  
ATOM   2625  CG  LEU A 329      13.856 -35.184 -19.714  1.00 88.48           C  
ATOM   2626  CD1 LEU A 329      14.077 -33.742 -20.158  1.00 88.48           C  
ATOM   2627  CD2 LEU A 329      14.601 -35.469 -18.414  1.00 88.48           C  
ATOM   2628  N   ASN A 330      11.443 -38.439 -19.147  1.00 84.90           N  
ATOM   2629  CA  ASN A 330      11.744 -39.793 -18.695  1.00 84.90           C  
ATOM   2630  C   ASN A 330      11.493 -40.820 -19.796  1.00 84.90           C  
ATOM   2631  O   ASN A 330      12.267 -41.764 -19.958  1.00 84.90           O  
ATOM   2632  CB  ASN A 330      10.924 -40.139 -17.451  1.00 84.90           C  
ATOM   2633  CG  ASN A 330      11.651 -39.811 -16.162  1.00 84.90           C  
ATOM   2634  ND2 ASN A 330      10.895 -39.575 -15.096  1.00 84.90           N  
ATOM   2635  OD1 ASN A 330      12.884 -39.768 -16.124  1.00 84.90           O  
ATOM   2636  N   GLN A 331      10.439 -40.668 -20.546  1.00 89.67           N  
ATOM   2637  CA  GLN A 331      10.138 -41.567 -21.655  1.00 89.67           C  
ATOM   2638  C   GLN A 331      11.209 -41.483 -22.738  1.00 89.67           C  
ATOM   2639  O   GLN A 331      11.639 -42.508 -23.273  1.00 89.67           O  
ATOM   2640  CB  GLN A 331       8.765 -41.245 -22.248  1.00 89.67           C  
ATOM   2641  CG  GLN A 331       7.615 -41.976 -21.570  1.00 89.67           C  
ATOM   2642  CD  GLN A 331       6.255 -41.514 -22.060  1.00 89.67           C  
ATOM   2643  NE2 GLN A 331       5.197 -42.030 -21.444  1.00 89.67           N  
ATOM   2644  OE1 GLN A 331       6.157 -40.701 -22.984  1.00 89.67           O  
ATOM   2645  N   ARG A 332      11.639 -40.256 -22.989  1.00 85.97           N  
ATOM   2646  CA  ARG A 332      12.709 -40.065 -23.964  1.00 85.97           C  
ATOM   2647  C   ARG A 332      14.014 -40.684 -23.474  1.00 85.97           C  
ATOM   2648  O   ARG A 332      14.761 -41.272 -24.258  1.00 85.97           O  
ATOM   2649  CB  ARG A 332      12.912 -38.577 -24.255  1.00 85.97           C  
ATOM   2650  CG  ARG A 332      11.821 -37.964 -25.120  1.00 85.97           C  
ATOM   2651  CD  ARG A 332      12.155 -36.534 -25.520  1.00 85.97           C  
ATOM   2652  NE  ARG A 332      12.192 -35.645 -24.363  1.00 85.97           N  
ATOM   2653  CZ  ARG A 332      12.421 -34.336 -24.420  1.00 85.97           C  
ATOM   2654  NH1 ARG A 332      12.640 -33.736 -25.583  1.00 85.97           N1+
ATOM   2655  NH2 ARG A 332      12.432 -33.621 -23.304  1.00 85.97           N  
ATOM   2656  N   PHE A 333      14.250 -40.585 -22.232  1.00 84.55           N  
ATOM   2657  CA  PHE A 333      15.435 -41.181 -21.625  1.00 84.55           C  
ATOM   2658  C   PHE A 333      15.385 -42.701 -21.719  1.00 84.55           C  
ATOM   2659  O   PHE A 333      16.378 -43.339 -22.074  1.00 84.55           O  
ATOM   2660  CB  PHE A 333      15.565 -40.749 -20.160  1.00 84.55           C  
ATOM   2661  CG  PHE A 333      16.861 -41.164 -19.518  1.00 84.55           C  
ATOM   2662  CD1 PHE A 333      16.911 -42.263 -18.669  1.00 84.55           C  
ATOM   2663  CD2 PHE A 333      18.030 -40.456 -19.764  1.00 84.55           C  
ATOM   2664  CE1 PHE A 333      18.109 -42.650 -18.073  1.00 84.55           C  
ATOM   2665  CE2 PHE A 333      19.230 -40.836 -19.171  1.00 84.55           C  
ATOM   2666  CZ  PHE A 333      19.268 -41.933 -18.326  1.00 84.55           C  
ATOM   2667  N   GLU A 334      14.255 -43.299 -21.441  1.00 88.86           N  
ATOM   2668  CA  GLU A 334      14.102 -44.751 -21.486  1.00 88.86           C  
ATOM   2669  C   GLU A 334      14.247 -45.276 -22.911  1.00 88.86           C  
ATOM   2670  O   GLU A 334      14.873 -46.315 -23.134  1.00 88.86           O  
ATOM   2671  CB  GLU A 334      12.747 -45.167 -20.908  1.00 88.86           C  
ATOM   2672  CG  GLU A 334      12.670 -45.070 -19.391  1.00 88.86           C  
ATOM   2673  CD  GLU A 334      11.309 -45.453 -18.834  1.00 88.86           C  
ATOM   2674  OE1 GLU A 334      11.142 -45.465 -17.593  1.00 88.86           O  
ATOM   2675  OE2 GLU A 334      10.401 -45.745 -19.644  1.00 88.86           O1-
ATOM   2676  N   GLU A 335      13.733 -44.504 -23.829  1.00 87.95           N  
ATOM   2677  CA  GLU A 335      13.872 -44.877 -25.233  1.00 87.95           C  
ATOM   2678  C   GLU A 335      15.329 -44.813 -25.680  1.00 87.95           C  
ATOM   2679  O   GLU A 335      15.796 -45.683 -26.417  1.00 87.95           O  
ATOM   2680  CB  GLU A 335      13.010 -43.972 -26.117  1.00 87.95           C  
ATOM   2681  CG  GLU A 335      11.515 -44.223 -25.984  1.00 87.95           C  
ATOM   2682  CD  GLU A 335      10.667 -43.235 -26.768  1.00 87.95           C  
ATOM   2683  OE1 GLU A 335       9.420 -43.314 -26.696  1.00 87.95           O  
ATOM   2684  OE2 GLU A 335      11.255 -42.376 -27.462  1.00 87.95           O1-
ATOM   2685  N   ALA A 336      16.017 -43.725 -25.155  1.00 84.60           N  
ATOM   2686  CA  ALA A 336      17.433 -43.592 -25.485  1.00 84.60           C  
ATOM   2687  C   ALA A 336      18.245 -44.738 -24.889  1.00 84.60           C  
ATOM   2688  O   ALA A 336      19.164 -45.254 -25.530  1.00 84.60           O  
ATOM   2689  CB  ALA A 336      17.969 -42.251 -24.990  1.00 84.60           C  
ATOM   2690  N   LEU A 337      17.839 -45.167 -23.685  1.00 86.36           N  
ATOM   2691  CA  LEU A 337      18.558 -46.262 -23.045  1.00 86.36           C  
ATOM   2692  C   LEU A 337      18.327 -47.574 -23.789  1.00 86.36           C  
ATOM   2693  O   LEU A 337      19.249 -48.378 -23.938  1.00 86.36           O  
ATOM   2694  CB  LEU A 337      18.122 -46.407 -21.584  1.00 86.36           C  
ATOM   2695  CG  LEU A 337      18.783 -45.459 -20.582  1.00 86.36           C  
ATOM   2696  CD1 LEU A 337      18.089 -45.553 -19.228  1.00 86.36           C  
ATOM   2697  CD2 LEU A 337      20.269 -45.769 -20.450  1.00 86.36           C  
ATOM   2698  N   GLU A 338      17.127 -47.743 -24.319  1.00 87.96           N  
ATOM   2699  CA  GLU A 338      16.807 -48.958 -25.063  1.00 87.96           C  
ATOM   2700  C   GLU A 338      17.548 -48.998 -26.397  1.00 87.96           C  
ATOM   2701  O   GLU A 338      18.036 -50.053 -26.809  1.00 87.96           O  
ATOM   2702  CB  GLU A 338      15.298 -49.063 -25.298  1.00 87.96           C  
ATOM   2703  CG  GLU A 338      14.516 -49.520 -24.075  1.00 87.96           C  
ATOM   2704  CD  GLU A 338      13.014 -49.559 -24.304  1.00 87.96           C  
ATOM   2705  OE1 GLU A 338      12.262 -49.856 -23.347  1.00 87.96           O  
ATOM   2706  OE2 GLU A 338      12.585 -49.291 -25.448  1.00 87.96           O1-
ATOM   2707  N   GLU A 339      17.724 -47.883 -26.957  1.00 86.23           N  
ATOM   2708  CA  GLU A 339      18.437 -47.788 -28.227  1.00 86.23           C  
ATOM   2709  C   GLU A 339      19.925 -48.074 -28.048  1.00 86.23           C  
ATOM   2710  O   GLU A 339      20.542 -48.732 -28.889  1.00 86.23           O  
ATOM   2711  CB  GLU A 339      18.239 -46.405 -28.852  1.00 86.23           C  
ATOM   2712  CG  GLU A 339      18.546 -46.354 -30.342  1.00 86.23           C  
ATOM   2713  CD  GLU A 339      18.180 -45.026 -30.985  1.00 86.23           C  
ATOM   2714  OE1 GLU A 339      18.440 -44.846 -32.197  1.00 86.23           O  
ATOM   2715  OE2 GLU A 339      17.631 -44.157 -30.271  1.00 86.23           O1-
ATOM   2716  N   VAL A 340      20.383 -47.498 -26.920  1.00 81.81           N  
ATOM   2717  CA  VAL A 340      21.782 -47.766 -26.605  1.00 81.81           C  
ATOM   2718  C   VAL A 340      21.978 -49.259 -26.353  1.00 81.81           C  
ATOM   2719  O   VAL A 340      22.962 -49.848 -26.806  1.00 81.81           O  
ATOM   2720  CB  VAL A 340      22.255 -46.952 -25.380  1.00 81.81           C  
ATOM   2721  CG1 VAL A 340      23.637 -47.417 -24.923  1.00 81.81           C  
ATOM   2722  CG2 VAL A 340      22.271 -45.459 -25.706  1.00 81.81           C  
ATOM   2723  N   GLU A 341      21.016 -49.839 -25.781  1.00 81.89           N  
ATOM   2724  CA  GLU A 341      21.109 -51.268 -25.492  1.00 81.89           C  
ATOM   2725  C   GLU A 341      20.982 -52.099 -26.765  1.00 81.89           C  
ATOM   2726  O   GLU A 341      21.668 -53.111 -26.923  1.00 81.89           O  
ATOM   2727  CB  GLU A 341      20.036 -51.683 -24.483  1.00 81.89           C  
ATOM   2728  CG  GLU A 341      20.524 -51.714 -23.043  1.00 81.89           C  
ATOM   2729  CD  GLU A 341      19.428 -52.054 -22.044  1.00 81.89           C  
ATOM   2730  OE1 GLU A 341      19.697 -52.044 -20.822  1.00 81.89           O  
ATOM   2731  OE2 GLU A 341      18.292 -52.333 -22.489  1.00 81.89           O1-
ATOM   2732  N   ARG A 342      20.209 -51.640 -27.692  1.00 83.02           N  
ATOM   2733  CA  ARG A 342      20.063 -52.306 -28.983  1.00 83.02           C  
ATOM   2734  C   ARG A 342      21.355 -52.224 -29.790  1.00 83.02           C  
ATOM   2735  O   ARG A 342      21.755 -53.199 -30.431  1.00 83.02           O  
ATOM   2736  CB  ARG A 342      18.910 -51.691 -29.778  1.00 83.02           C  
ATOM   2737  CG  ARG A 342      17.540 -52.222 -29.387  1.00 83.02           C  
ATOM   2738  CD  ARG A 342      16.459 -51.765 -30.357  1.00 83.02           C  
ATOM   2739  NE  ARG A 342      15.367 -51.085 -29.666  1.00 83.02           N  
ATOM   2740  CZ  ARG A 342      14.416 -50.376 -30.267  1.00 83.02           C  
ATOM   2741  NH1 ARG A 342      14.404 -50.239 -31.588  1.00 83.02           N1+
ATOM   2742  NH2 ARG A 342      13.468 -49.800 -29.542  1.00 83.02           N  
ATOM   2743  N   ILE A 343      22.038 -51.086 -29.749  1.00 74.97           N  
ATOM   2744  CA  ILE A 343      23.305 -50.884 -30.444  1.00 74.97           C  
ATOM   2745  C   ILE A 343      24.382 -51.770 -29.823  1.00 74.97           C  
ATOM   2746  O   ILE A 343      25.197 -52.359 -30.537  1.00 74.97           O  
ATOM   2747  CB  ILE A 343      23.741 -49.402 -30.402  1.00 74.97           C  
ATOM   2748  CG1 ILE A 343      22.775 -48.537 -31.222  1.00 74.97           C  
ATOM   2749  CG2 ILE A 343      25.179 -49.247 -30.908  1.00 74.97           C  
ATOM   2750  CD1 ILE A 343      23.025 -47.041 -31.094  1.00 74.97           C  
ATOM   2751  N   LYS A 344      24.209 -51.929 -28.493  1.00 73.37           N  
ATOM   2752  CA  LYS A 344      25.191 -52.779 -27.826  1.00 73.37           C  
ATOM   2753  C   LYS A 344      24.980 -54.248 -28.184  1.00 73.37           C  
ATOM   2754  O   LYS A 344      25.947 -54.995 -28.353  1.00 73.37           O  
ATOM   2755  CB  LYS A 344      25.119 -52.595 -26.310  1.00 73.37           C  
ATOM   2756  CG  LYS A 344      25.968 -51.445 -25.785  1.00 73.37           C  
ATOM   2757  CD  LYS A 344      26.042 -51.455 -24.263  1.00 73.37           C  
ATOM   2758  CE  LYS A 344      26.882 -50.299 -23.736  1.00 73.37           C  
ATOM   2759  NZ  LYS A 344      26.960 -50.305 -22.245  1.00 73.37           N1+
ATOM   2760  N   ARG A 345      23.747 -54.588 -28.343  1.00 75.90           N  
ATOM   2761  CA  ARG A 345      23.444 -55.970 -28.698  1.00 75.90           C  
ATOM   2762  C   ARG A 345      23.778 -56.246 -30.160  1.00 75.90           C  
ATOM   2763  O   ARG A 345      24.258 -57.331 -30.499  1.00 75.90           O  
ATOM   2764  CB  ARG A 345      21.972 -56.286 -28.428  1.00 75.90           C  
ATOM   2765  CG  ARG A 345      21.659 -56.563 -26.967  1.00 75.90           C  
ATOM   2766  CD  ARG A 345      20.250 -57.112 -26.786  1.00 75.90           C  
ATOM   2767  NE  ARG A 345      19.715 -56.798 -25.463  1.00 75.90           N  
ATOM   2768  CZ  ARG A 345      18.543 -57.221 -25.001  1.00 75.90           C  
ATOM   2769  NH1 ARG A 345      17.755 -57.988 -25.747  1.00 75.90           N1+
ATOM   2770  NH2 ARG A 345      18.153 -56.877 -23.782  1.00 75.90           N  
ATOM   2771  N   ARG A 346      23.549 -55.307 -30.989  1.00 67.10           N  
ATOM   2772  CA  ARG A 346      23.927 -55.472 -32.388  1.00 67.10           C  
ATOM   2773  C   ARG A 346      25.444 -55.507 -32.545  1.00 67.10           C  
ATOM   2774  O   ARG A 346      25.969 -56.229 -33.394  1.00 67.10           O  
ATOM   2775  CB  ARG A 346      23.337 -54.349 -33.241  1.00 67.10           C  
ATOM   2776  CG  ARG A 346      21.928 -54.627 -33.737  1.00 67.10           C  
ATOM   2777  CD  ARG A 346      21.463 -53.576 -34.738  1.00 67.10           C  
ATOM   2778  NE  ARG A 346      20.082 -53.173 -34.493  1.00 67.10           N  
ATOM   2779  CZ  ARG A 346      19.427 -52.249 -35.191  1.00 67.10           C  
ATOM   2780  NH1 ARG A 346      20.018 -51.614 -36.197  1.00 67.10           N1+
ATOM   2781  NH2 ARG A 346      18.171 -51.960 -34.883  1.00 67.10           N  
ATOM   2782  N   GLN A 347      26.136 -54.929 -31.747  1.00 63.58           N  
ATOM   2783  CA  GLN A 347      27.591 -55.018 -31.792  1.00 63.58           C  
ATOM   2784  C   GLN A 347      28.075 -56.371 -31.282  1.00 63.58           C  
ATOM   2785  O   GLN A 347      29.055 -56.919 -31.792  1.00 63.58           O  
ATOM   2786  CB  GLN A 347      28.224 -53.891 -30.976  1.00 63.58           C  
ATOM   2787  CG  GLN A 347      29.006 -52.889 -31.814  1.00 63.58           C  
ATOM   2788  CD  GLN A 347      29.770 -51.885 -30.968  1.00 63.58           C  
ATOM   2789  NE2 GLN A 347      30.490 -50.982 -31.625  1.00 63.58           N  
ATOM   2790  OE1 GLN A 347      29.713 -51.922 -29.736  1.00 63.58           O  
ATOM   2791  N   LYS A 348      27.268 -57.010 -30.491  1.00 59.55           N  
ATOM   2792  CA  LYS A 348      27.738 -58.324 -30.060  1.00 59.55           C  
ATOM   2793  C   LYS A 348      27.286 -59.413 -31.029  1.00 59.55           C  
ATOM   2794  O   LYS A 348      27.928 -60.461 -31.137  1.00 59.55           O  
ATOM   2795  CB  LYS A 348      27.238 -58.637 -28.649  1.00 59.55           C  
ATOM   2796  CG  LYS A 348      28.061 -57.992 -27.544  1.00 59.55           C  
ATOM   2797  CD  LYS A 348      27.630 -58.482 -26.167  1.00 59.55           C  
ATOM   2798  CE  LYS A 348      28.422 -57.803 -25.058  1.00 59.55           C  
ATOM   2799  NZ  LYS A 348      27.994 -58.271 -23.706  1.00 59.55           N1+
ATOM   2800  N   GLY A 349      26.347 -59.102 -31.915  1.00 55.83           N  
ATOM   2801  CA  GLY A 349      25.919 -60.194 -32.774  1.00 55.83           C  
ATOM   2802  C   GLY A 349      26.330 -60.009 -34.224  1.00 55.83           C  
ATOM   2803  O   GLY A 349      26.283 -60.955 -35.014  1.00 55.83           O  
ATOM   2804  N   GLY A 350      27.088 -59.032 -34.577  1.00 44.02           N  
ATOM   2805  CA  GLY A 350      27.506 -58.948 -35.966  1.00 44.02           C  
ATOM   2806  C   GLY A 350      28.956 -58.530 -36.130  1.00 44.02           C  
ATOM   2807  O   GLY A 350      29.331 -57.415 -35.764  1.00 44.02           O  
ATOM   2808  N   SER A 351      29.853 -59.464 -35.752  1.00 49.33           N  
ATOM   2809  CA  SER A 351      31.093 -59.391 -36.516  1.00 49.33           C  
ATOM   2810  C   SER A 351      31.998 -60.581 -36.218  1.00 49.33           C  
ATOM   2811  O   SER A 351      32.623 -60.643 -35.158  1.00 49.33           O  
ATOM   2812  CB  SER A 351      31.834 -58.088 -36.211  1.00 49.33           C  
ATOM   2813  OG  SER A 351      30.919 -57.033 -35.970  1.00 49.33           O  
ATOM   2814  N   GLY A 352      31.750 -61.758 -36.973  1.00 38.14           N  
ATOM   2815  CA  GLY A 352      32.536 -62.294 -38.072  1.00 38.14           C  
ATOM   2816  C   GLY A 352      32.696 -61.319 -39.223  1.00 38.14           C  
ATOM   2817  O   GLY A 352      33.352 -61.628 -40.220  1.00 38.14           O  
ATOM   2818  N   TRP A 353      33.279 -60.038 -39.126  1.00 37.93           N  
ATOM   2819  CA  TRP A 353      33.931 -59.244 -40.161  1.00 37.93           C  
ATOM   2820  C   TRP A 353      34.829 -58.176 -39.545  1.00 37.93           C  
ATOM   2821  O   TRP A 353      34.389 -57.406 -38.687  1.00 37.93           O  
ATOM   2822  CB  TRP A 353      32.889 -58.588 -41.072  1.00 37.93           C  
ATOM   2823  CG  TRP A 353      32.300 -59.517 -42.090  1.00 37.93           C  
ATOM   2824  CD1 TRP A 353      31.705 -60.726 -41.856  1.00 37.93           C  
ATOM   2825  CD2 TRP A 353      32.254 -59.315 -43.507  1.00 37.93           C  
ATOM   2826  CE2 TRP A 353      31.615 -60.442 -44.069  1.00 37.93           C  
ATOM   2827  CE3 TRP A 353      32.690 -58.288 -44.354  1.00 37.93           C  
ATOM   2828  NE1 TRP A 353      31.291 -61.287 -43.042  1.00 37.93           N  
ATOM   2829  CZ2 TRP A 353      31.403 -60.571 -45.443  1.00 37.93           C  
ATOM   2830  CZ3 TRP A 353      32.478 -58.418 -45.721  1.00 37.93           C  
ATOM   2831  CH2 TRP A 353      31.839 -59.552 -46.251  1.00 37.93           C  
ATOM   2832  N   SER A 354      36.055 -58.525 -39.188  1.00 45.48           N  
ATOM   2833  CA  SER A 354      37.168 -57.582 -39.176  1.00 45.48           C  
ATOM   2834  C   SER A 354      36.969 -56.480 -40.211  1.00 45.48           C  
ATOM   2835  O   SER A 354      36.846 -56.758 -41.405  1.00 45.48           O  
ATOM   2836  CB  SER A 354      38.489 -58.307 -39.439  1.00 45.48           C  
ATOM   2837  OG  SER A 354      38.422 -59.053 -40.643  1.00 45.48           O  
ATOM   2838  N   HIS A 355      36.191 -55.297 -39.928  1.00 44.13           N  
ATOM   2839  CA  HIS A 355      36.561 -54.134 -40.729  1.00 44.13           C  
ATOM   2840  C   HIS A 355      36.947 -52.955 -39.842  1.00 44.13           C  
ATOM   2841  O   HIS A 355      36.209 -52.596 -38.923  1.00 44.13           O  
ATOM   2842  CB  HIS A 355      35.413 -53.737 -41.659  1.00 44.13           C  
ATOM   2843  CG  HIS A 355      35.836 -53.524 -43.077  1.00 44.13           C  
ATOM   2844  CD2 HIS A 355      35.489 -54.171 -44.215  1.00 44.13           C  
ATOM   2845  ND1 HIS A 355      36.729 -52.542 -43.448  1.00 44.13           N  
ATOM   2846  CE1 HIS A 355      36.913 -52.594 -44.757  1.00 44.13           C  
ATOM   2847  NE2 HIS A 355      36.172 -53.574 -45.246  1.00 44.13           N  
ATOM   2848  N   PRO A 356      38.257 -52.498 -39.690  1.00 44.64           N  
ATOM   2849  CA  PRO A 356      38.931 -51.394 -39.003  1.00 44.64           C  
ATOM   2850  C   PRO A 356      38.351 -50.029 -39.366  1.00 44.64           C  
ATOM   2851  O   PRO A 356      38.592 -49.045 -38.663  1.00 44.64           O  
ATOM   2852  CB  PRO A 356      40.381 -51.515 -39.479  1.00 44.64           C  
ATOM   2853  CG  PRO A 356      40.351 -52.582 -40.526  1.00 44.64           C  
ATOM   2854  CD  PRO A 356      38.923 -52.991 -40.750  1.00 44.64           C  
ATOM   2855  N   GLN A 357      37.046 -49.785 -39.526  1.00 43.57           N  
ATOM   2856  CA  GLN A 357      36.654 -48.381 -39.447  1.00 43.57           C  
ATOM   2857  C   GLN A 357      35.578 -48.169 -38.385  1.00 43.57           C  
ATOM   2858  O   GLN A 357      35.209 -47.032 -38.087  1.00 43.57           O  
ATOM   2859  CB  GLN A 357      36.156 -47.886 -40.805  1.00 43.57           C  
ATOM   2860  CG  GLN A 357      37.267 -47.416 -41.734  1.00 43.57           C  
ATOM   2861  CD  GLN A 357      36.746 -46.636 -42.926  1.00 43.57           C  
ATOM   2862  NE2 GLN A 357      37.620 -45.856 -43.553  1.00 43.57           N  
ATOM   2863  OE1 GLN A 357      35.567 -46.733 -43.281  1.00 43.57           O  
ATOM   2864  N   PHE A 358      35.404 -49.079 -37.456  1.00 47.06           N  
ATOM   2865  CA  PHE A 358      34.399 -48.745 -36.454  1.00 47.06           C  
ATOM   2866  C   PHE A 358      35.054 -48.405 -35.122  1.00 47.06           C  
ATOM   2867  O   PHE A 358      34.398 -47.887 -34.215  1.00 47.06           O  
ATOM   2868  CB  PHE A 358      33.412 -49.903 -36.273  1.00 47.06           C  
ATOM   2869  CG  PHE A 358      32.120 -49.724 -37.024  1.00 47.06           C  
ATOM   2870  CD1 PHE A 358      31.050 -49.054 -36.443  1.00 47.06           C  
ATOM   2871  CD2 PHE A 358      31.976 -50.225 -38.311  1.00 47.06           C  
ATOM   2872  CE1 PHE A 358      29.853 -48.886 -37.135  1.00 47.06           C  
ATOM   2873  CE2 PHE A 358      30.783 -50.061 -39.009  1.00 47.06           C  
ATOM   2874  CZ  PHE A 358      29.722 -49.392 -38.419  1.00 47.06           C  
ATOM   2875  N   GLU A 359      36.429 -48.422 -35.009  1.00 38.64           N  
ATOM   2876  CA  GLU A 359      37.041 -47.879 -33.800  1.00 38.64           C  
ATOM   2877  C   GLU A 359      37.354 -46.394 -33.958  1.00 38.64           C  
ATOM   2878  O   GLU A 359      37.496 -45.675 -32.968  1.00 38.64           O  
ATOM   2879  CB  GLU A 359      38.316 -48.650 -33.451  1.00 38.64           C  
ATOM   2880  CG  GLU A 359      38.168 -49.573 -32.249  1.00 38.64           C  
ATOM   2881  CD  GLU A 359      39.430 -50.360 -31.937  1.00 38.64           C  
ATOM   2882  OE1 GLU A 359      39.415 -51.184 -30.994  1.00 38.64           O  
ATOM   2883  OE2 GLU A 359      40.443 -50.151 -32.640  1.00 38.64           O1-
ATOM   2884  N   LYS A 360      36.823 -45.683 -34.989  1.00 34.62           N  
ATOM   2885  CA  LYS A 360      36.840 -44.224 -34.927  1.00 34.62           C  
ATOM   2886  C   LYS A 360      35.501 -43.679 -34.436  1.00 34.62           C  
ATOM   2887  O   LYS A 360      35.460 -42.704 -33.684  1.00 34.62           O  
ATOM   2888  CB  LYS A 360      37.176 -43.633 -36.297  1.00 34.62           C  
ATOM   2889  CG  LYS A 360      38.664 -43.423 -36.532  1.00 34.62           C  
ATOM   2890  CD  LYS A 360      38.928 -42.736 -37.866  1.00 34.62           C  
ATOM   2891  CE  LYS A 360      40.419 -42.616 -38.149  1.00 34.62           C  
ATOM   2892  NZ  LYS A 360      40.682 -41.947 -39.458  1.00 34.62           N1+
TER   
END
