# Supplementary material for: De novo design of obligate ABC-type heterotrimeric proteins
Source: Nat Struct Mol Biol. 2022 Dec 15;29(12):1266–76. doi: 10.1038/s41594-022-00879-4 (PMC9758053; doi:10.1038/s41594-022-00879-4)
Supplement: Supplementary file 4 — This compressed file contains all PDB files and scripts used in our design protocols and analyses, as well as the final design model outputs. [file 41594_2022_879_MOESM4_ESM.zip › source_data/pdbs/AF-Monomer for worms fusions/C2-DHT01-04/C2-DHT01-04_chnA_model_2_ptm_seed_0_unrelaxed.pdb]

ATOM      1  N   ASP A   1     -33.276  -6.110   0.624  1.00 80.99           N  
ATOM      2  CA  ASP A   1     -32.823  -5.985  -0.759  1.00 80.99           C  
ATOM      3  C   ASP A   1     -31.904  -4.779  -0.928  1.00 80.99           C  
ATOM      4  O   ASP A   1     -30.861  -4.873  -1.580  1.00 80.99           O  
ATOM      5  CB  ASP A   1     -34.019  -5.874  -1.707  1.00 80.99           C  
ATOM      6  CG  ASP A   1     -34.796  -7.171  -1.836  1.00 80.99           C  
ATOM      7  OD1 ASP A   1     -34.252  -8.245  -1.498  1.00 80.99           O  
ATOM      8  OD2 ASP A   1     -35.964  -7.121  -2.282  1.00 80.99           O1-
ATOM      9  N   GLU A   2     -32.160  -3.669  -0.421  1.00 82.57           N  
ATOM     10  CA  GLU A   2     -31.333  -2.466  -0.403  1.00 82.57           C  
ATOM     11  C   GLU A   2     -30.053  -2.689   0.397  1.00 82.57           C  
ATOM     12  O   GLU A   2     -28.980  -2.225   0.004  1.00 82.57           O  
ATOM     13  CB  GLU A   2     -32.115  -1.284   0.174  1.00 82.57           C  
ATOM     14  CG  GLU A   2     -33.159  -0.714  -0.777  1.00 82.57           C  
ATOM     15  CD  GLU A   2     -33.939   0.449  -0.183  1.00 82.57           C  
ATOM     16  OE1 GLU A   2     -34.879   0.947  -0.844  1.00 82.57           O  
ATOM     17  OE2 GLU A   2     -33.608   0.863   0.949  1.00 82.57           O1-
ATOM     18  N   GLU A   3     -30.192  -3.458   1.464  1.00 77.09           N  
ATOM     19  CA  GLU A   3     -29.031  -3.835   2.264  1.00 77.09           C  
ATOM     20  C   GLU A   3     -28.051  -4.679   1.453  1.00 77.09           C  
ATOM     21  O   GLU A   3     -26.840  -4.453   1.500  1.00 77.09           O  
ATOM     22  CB  GLU A   3     -29.467  -4.596   3.520  1.00 77.09           C  
ATOM     23  CG  GLU A   3     -28.334  -4.869   4.498  1.00 77.09           C  
ATOM     24  CD  GLU A   3     -28.769  -5.681   5.708  1.00 77.09           C  
ATOM     25  OE1 GLU A   3     -27.893  -6.166   6.460  1.00 77.09           O  
ATOM     26  OE2 GLU A   3     -29.995  -5.833   5.905  1.00 77.09           O1-
ATOM     27  N   GLU A   4     -28.564  -5.571   0.762  1.00 83.91           N  
ATOM     28  CA  GLU A   4     -27.735  -6.437  -0.073  1.00 83.91           C  
ATOM     29  C   GLU A   4     -27.078  -5.649  -1.202  1.00 83.91           C  
ATOM     30  O   GLU A   4     -25.898  -5.851  -1.502  1.00 83.91           O  
ATOM     31  CB  GLU A   4     -28.567  -7.586  -0.648  1.00 83.91           C  
ATOM     32  CG  GLU A   4     -27.734  -8.699  -1.266  1.00 83.91           C  
ATOM     33  CD  GLU A   4     -28.548  -9.936  -1.614  1.00 83.91           C  
ATOM     34  OE1 GLU A   4     -27.961 -10.937  -2.083  1.00 83.91           O  
ATOM     35  OE2 GLU A   4     -29.783  -9.902  -1.417  1.00 83.91           O1-
ATOM     36  N   LYS A   5     -27.806  -4.718  -1.783  1.00 89.80           N  
ATOM     37  CA  LYS A   5     -27.251  -3.845  -2.813  1.00 89.80           C  
ATOM     38  C   LYS A   5     -26.141  -2.964  -2.249  1.00 89.80           C  
ATOM     39  O   LYS A   5     -25.100  -2.784  -2.885  1.00 89.80           O  
ATOM     40  CB  LYS A   5     -28.349  -2.976  -3.429  1.00 89.80           C  
ATOM     41  CG  LYS A   5     -29.300  -3.734  -4.343  1.00 89.80           C  
ATOM     42  CD  LYS A   5     -30.349  -2.811  -4.949  1.00 89.80           C  
ATOM     43  CE  LYS A   5     -31.350  -3.581  -5.798  1.00 89.80           C  
ATOM     44  NZ  LYS A   5     -32.405  -2.686  -6.360  1.00 89.80           N1+
ATOM     45  N   LEU A   6     -26.271  -2.440  -1.035  1.00 86.19           N  
ATOM     46  CA  LEU A   6     -25.292  -1.586  -0.370  1.00 86.19           C  
ATOM     47  C   LEU A   6     -24.059  -2.386   0.034  1.00 86.19           C  
ATOM     48  O   LEU A   6     -22.930  -1.909  -0.107  1.00 86.19           O  
ATOM     49  CB  LEU A   6     -25.910  -0.920   0.861  1.00 86.19           C  
ATOM     50  CG  LEU A   6     -26.738   0.341   0.607  1.00 86.19           C  
ATOM     51  CD1 LEU A   6     -27.513   0.728   1.862  1.00 86.19           C  
ATOM     52  CD2 LEU A   6     -25.841   1.487   0.151  1.00 86.19           C  
ATOM     53  N   ARG A   7     -24.349  -3.592   0.411  1.00 84.16           N  
ATOM     54  CA  ARG A   7     -23.241  -4.477   0.754  1.00 84.16           C  
ATOM     55  C   ARG A   7     -22.378  -4.773  -0.468  1.00 84.16           C  
ATOM     56  O   ARG A   7     -21.148  -4.731  -0.390  1.00 84.16           O  
ATOM     57  CB  ARG A   7     -23.764  -5.783   1.356  1.00 84.16           C  
ATOM     58  CG  ARG A   7     -22.676  -6.670   1.941  1.00 84.16           C  
ATOM     59  CD  ARG A   7     -23.256  -7.920   2.590  1.00 84.16           C  
ATOM     60  NE  ARG A   7     -22.207  -8.807   3.083  1.00 84.16           N  
ATOM     61  CZ  ARG A   7     -22.422  -9.946   3.735  1.00 84.16           C  
ATOM     62  NH1 ARG A   7     -23.658 -10.361   3.987  1.00 84.16           N1+
ATOM     63  NH2 ARG A   7     -21.394 -10.677   4.139  1.00 84.16           N  
ATOM     64  N   GLU A   8     -22.988  -5.066  -1.550  1.00 88.97           N  
ATOM     65  CA  GLU A   8     -22.271  -5.333  -2.793  1.00 88.97           C  
ATOM     66  C   GLU A   8     -21.505  -4.102  -3.265  1.00 88.97           C  
ATOM     67  O   GLU A   8     -20.359  -4.207  -3.706  1.00 88.97           O  
ATOM     68  CB  GLU A   8     -23.240  -5.800  -3.883  1.00 88.97           C  
ATOM     69  CG  GLU A   8     -23.768  -7.212  -3.673  1.00 88.97           C  
ATOM     70  CD  GLU A   8     -24.785  -7.634  -4.722  1.00 88.97           C  
ATOM     71  OE1 GLU A   8     -25.258  -8.792  -4.678  1.00 88.97           O  
ATOM     72  OE2 GLU A   8     -25.111  -6.799  -5.596  1.00 88.97           O1-
ATOM     73  N   SER A   9     -22.105  -2.940  -3.165  1.00 86.15           N  
ATOM     74  CA  SER A   9     -21.473  -1.678  -3.536  1.00 86.15           C  
ATOM     75  C   SER A   9     -20.263  -1.385  -2.654  1.00 86.15           C  
ATOM     76  O   SER A   9     -19.225  -0.935  -3.145  1.00 86.15           O  
ATOM     77  CB  SER A   9     -22.474  -0.527  -3.439  1.00 86.15           C  
ATOM     78  OG  SER A   9     -23.513  -0.683  -4.389  1.00 86.15           O  
ATOM     79  N   LEU A  10     -20.292  -1.644  -1.392  1.00 84.04           N  
ATOM     80  CA  LEU A  10     -19.201  -1.446  -0.444  1.00 84.04           C  
ATOM     81  C   LEU A  10     -18.038  -2.383  -0.753  1.00 84.04           C  
ATOM     82  O   LEU A  10     -16.878  -1.964  -0.740  1.00 84.04           O  
ATOM     83  CB  LEU A  10     -19.689  -1.672   0.989  1.00 84.04           C  
ATOM     84  CG  LEU A  10     -20.428  -0.505   1.645  1.00 84.04           C  
ATOM     85  CD1 LEU A  10     -21.062  -0.952   2.959  1.00 84.04           C  
ATOM     86  CD2 LEU A  10     -19.481   0.667   1.874  1.00 84.04           C  
ATOM     87  N   GLU A  11     -18.441  -3.599  -1.109  1.00 88.05           N  
ATOM     88  CA  GLU A  11     -17.415  -4.584  -1.433  1.00 88.05           C  
ATOM     89  C   GLU A  11     -16.686  -4.217  -2.724  1.00 88.05           C  
ATOM     90  O   GLU A  11     -15.460  -4.314  -2.800  1.00 88.05           O  
ATOM     91  CB  GLU A  11     -18.027  -5.981  -1.554  1.00 88.05           C  
ATOM     92  CG  GLU A  11     -17.001  -7.104  -1.572  1.00 88.05           C  
ATOM     93  CD  GLU A  11     -17.626  -8.490  -1.532  1.00 88.05           C  
ATOM     94  OE1 GLU A  11     -16.879  -9.493  -1.568  1.00 88.05           O  
ATOM     95  OE2 GLU A  11     -18.873  -8.571  -1.465  1.00 88.05           O1-
ATOM     96  N   GLU A  12     -17.453  -3.741  -3.645  1.00 89.18           N  
ATOM     97  CA  GLU A  12     -16.888  -3.304  -4.919  1.00 89.18           C  
ATOM     98  C   GLU A  12     -15.988  -2.086  -4.734  1.00 89.18           C  
ATOM     99  O   GLU A  12     -14.899  -2.020  -5.308  1.00 89.18           O  
ATOM    100  CB  GLU A  12     -18.002  -2.989  -5.920  1.00 89.18           C  
ATOM    101  CG  GLU A  12     -17.502  -2.733  -7.335  1.00 89.18           C  
ATOM    102  CD  GLU A  12     -18.625  -2.529  -8.340  1.00 89.18           C  
ATOM    103  OE1 GLU A  12     -18.334  -2.311  -9.538  1.00 89.18           O  
ATOM    104  OE2 GLU A  12     -19.803  -2.587  -7.926  1.00 89.18           O1-
ATOM    105  N   GLN A  13     -16.379  -1.172  -3.966  1.00 82.29           N  
ATOM    106  CA  GLN A  13     -15.605   0.038  -3.714  1.00 82.29           C  
ATOM    107  C   GLN A  13     -14.335  -0.276  -2.927  1.00 82.29           C  
ATOM    108  O   GLN A  13     -13.274   0.291  -3.199  1.00 82.29           O  
ATOM    109  CB  GLN A  13     -16.448   1.069  -2.962  1.00 82.29           C  
ATOM    110  CG  GLN A  13     -17.193   2.036  -3.871  1.00 82.29           C  
ATOM    111  CD  GLN A  13     -17.694   3.265  -3.137  1.00 82.29           C  
ATOM    112  NE2 GLN A  13     -18.421   4.124  -3.845  1.00 82.29           N  
ATOM    113  OE1 GLN A  13     -17.431   3.441  -1.944  1.00 82.29           O  
ATOM    114  N   LYS A  14     -14.439  -1.214  -2.047  1.00 86.88           N  
ATOM    115  CA  LYS A  14     -13.275  -1.643  -1.277  1.00 86.88           C  
ATOM    116  C   LYS A  14     -12.237  -2.309  -2.176  1.00 86.88           C  
ATOM    117  O   LYS A  14     -11.035  -2.086  -2.016  1.00 86.88           O  
ATOM    118  CB  LYS A  14     -13.693  -2.601  -0.161  1.00 86.88           C  
ATOM    119  CG  LYS A  14     -14.281  -1.908   1.060  1.00 86.88           C  
ATOM    120  CD  LYS A  14     -14.578  -2.901   2.177  1.00 86.88           C  
ATOM    121  CE  LYS A  14     -15.209  -2.216   3.382  1.00 86.88           C  
ATOM    122  NZ  LYS A  14     -15.537  -3.192   4.465  1.00 86.88           N1+
ATOM    123  N   LYS A  15     -12.754  -3.085  -3.053  1.00 91.19           N  
ATOM    124  CA  LYS A  15     -11.863  -3.714  -4.025  1.00 91.19           C  
ATOM    125  C   LYS A  15     -11.154  -2.668  -4.879  1.00 91.19           C  
ATOM    126  O   LYS A  15      -9.952  -2.775  -5.131  1.00 91.19           O  
ATOM    127  CB  LYS A  15     -12.643  -4.680  -4.920  1.00 91.19           C  
ATOM    128  CG  LYS A  15     -11.761  -5.577  -5.777  1.00 91.19           C  
ATOM    129  CD  LYS A  15     -12.591  -6.536  -6.620  1.00 91.19           C  
ATOM    130  CE  LYS A  15     -11.717  -7.367  -7.548  1.00 91.19           C  
ATOM    131  NZ  LYS A  15     -12.525  -8.331  -8.354  1.00 91.19           N1+
ATOM    132  N   ARG A  16     -11.849  -1.714  -5.324  1.00 87.11           N  
ATOM    133  CA  ARG A  16     -11.285  -0.635  -6.130  1.00 87.11           C  
ATOM    134  C   ARG A  16     -10.222   0.133  -5.351  1.00 87.11           C  
ATOM    135  O   ARG A  16      -9.190   0.511  -5.908  1.00 87.11           O  
ATOM    136  CB  ARG A  16     -12.386   0.320  -6.595  1.00 87.11           C  
ATOM    137  CG  ARG A  16     -13.270  -0.246  -7.696  1.00 87.11           C  
ATOM    138  CD  ARG A  16     -14.216   0.807  -8.257  1.00 87.11           C  
ATOM    139  NE  ARG A  16     -15.136   0.236  -9.237  1.00 87.11           N  
ATOM    140  CZ  ARG A  16     -16.079   0.920  -9.879  1.00 87.11           C  
ATOM    141  NH1 ARG A  16     -16.245   2.219  -9.656  1.00 87.11           N1+
ATOM    142  NH2 ARG A  16     -16.862   0.302 -10.751  1.00 87.11           N  
ATOM    143  N   VAL A  17     -10.411   0.377  -4.089  1.00 84.02           N  
ATOM    144  CA  VAL A  17      -9.453   1.063  -3.229  1.00 84.02           C  
ATOM    145  C   VAL A  17      -8.160   0.255  -3.147  1.00 84.02           C  
ATOM    146  O   VAL A  17      -7.065   0.812  -3.255  1.00 84.02           O  
ATOM    147  CB  VAL A  17     -10.027   1.296  -1.813  1.00 84.02           C  
ATOM    148  CG1 VAL A  17      -8.930   1.760  -0.856  1.00 84.02           C  
ATOM    149  CG2 VAL A  17     -11.165   2.313  -1.861  1.00 84.02           C  
ATOM    150  N   LYS A  18      -8.285  -0.975  -2.990  1.00 88.54           N  
ATOM    151  CA  LYS A  18      -7.116  -1.845  -2.900  1.00 88.54           C  
ATOM    152  C   LYS A  18      -6.327  -1.844  -4.206  1.00 88.54           C  
ATOM    153  O   LYS A  18      -5.094  -1.857  -4.192  1.00 88.54           O  
ATOM    154  CB  LYS A  18      -7.534  -3.272  -2.542  1.00 88.54           C  
ATOM    155  CG  LYS A  18      -7.915  -3.457  -1.080  1.00 88.54           C  
ATOM    156  CD  LYS A  18      -8.189  -4.919  -0.755  1.00 88.54           C  
ATOM    157  CE  LYS A  18      -8.602  -5.102   0.700  1.00 88.54           C  
ATOM    158  NZ  LYS A  18      -8.897  -6.531   1.018  1.00 88.54           N1+
ATOM    159  N   GLU A  19      -6.991  -1.795  -5.247  1.00 88.29           N  
ATOM    160  CA  GLU A  19      -6.344  -1.735  -6.554  1.00 88.29           C  
ATOM    161  C   GLU A  19      -5.558  -0.438  -6.721  1.00 88.29           C  
ATOM    162  O   GLU A  19      -4.428  -0.450  -7.215  1.00 88.29           O  
ATOM    163  CB  GLU A  19      -7.378  -1.872  -7.673  1.00 88.29           C  
ATOM    164  CG  GLU A  19      -7.944  -3.277  -7.820  1.00 88.29           C  
ATOM    165  CD  GLU A  19      -9.045  -3.374  -8.865  1.00 88.29           C  
ATOM    166  OE1 GLU A  19      -9.567  -4.489  -9.093  1.00 88.29           O  
ATOM    167  OE2 GLU A  19      -9.387  -2.328  -9.460  1.00 88.29           O1-
ATOM    168  N   ILE A  20      -6.109   0.618  -6.333  1.00 79.90           N  
ATOM    169  CA  ILE A  20      -5.458   1.921  -6.411  1.00 79.90           C  
ATOM    170  C   ILE A  20      -4.231   1.941  -5.504  1.00 79.90           C  
ATOM    171  O   ILE A  20      -3.179   2.463  -5.881  1.00 79.90           O  
ATOM    172  CB  ILE A  20      -6.427   3.061  -6.027  1.00 79.90           C  
ATOM    173  CG1 ILE A  20      -7.486   3.253  -7.118  1.00 79.90           C  
ATOM    174  CG2 ILE A  20      -5.659   4.363  -5.776  1.00 79.90           C  
ATOM    175  CD1 ILE A  20      -8.521   4.322  -6.796  1.00 79.90           C  
ATOM    176  N   GLU A  21      -4.335   1.310  -4.423  1.00 78.61           N  
ATOM    177  CA  GLU A  21      -3.216   1.230  -3.488  1.00 78.61           C  
ATOM    178  C   GLU A  21      -2.055   0.436  -4.082  1.00 78.61           C  
ATOM    179  O   GLU A  21      -0.893   0.812  -3.920  1.00 78.61           O  
ATOM    180  CB  GLU A  21      -3.664   0.599  -2.167  1.00 78.61           C  
ATOM    181  CG  GLU A  21      -4.493   1.528  -1.292  1.00 78.61           C  
ATOM    182  CD  GLU A  21      -4.941   0.883   0.010  1.00 78.61           C  
ATOM    183  OE1 GLU A  21      -5.423   1.606   0.912  1.00 78.61           O  
ATOM    184  OE2 GLU A  21      -4.809  -0.355   0.130  1.00 78.61           O1-
ATOM    185  N   ARG A  22      -2.388  -0.620  -4.689  1.00 89.73           N  
ATOM    186  CA  ARG A  22      -1.365  -1.413  -5.363  1.00 89.73           C  
ATOM    187  C   ARG A  22      -0.678  -0.604  -6.458  1.00 89.73           C  
ATOM    188  O   ARG A  22       0.547  -0.632  -6.582  1.00 89.73           O  
ATOM    189  CB  ARG A  22      -1.974  -2.686  -5.954  1.00 89.73           C  
ATOM    190  CG  ARG A  22      -2.328  -3.739  -4.915  1.00 89.73           C  
ATOM    191  CD  ARG A  22      -2.877  -5.004  -5.560  1.00 89.73           C  
ATOM    192  NE  ARG A  22      -3.409  -5.929  -4.564  1.00 89.73           N  
ATOM    193  CZ  ARG A  22      -4.105  -7.028  -4.844  1.00 89.73           C  
ATOM    194  NH1 ARG A  22      -4.368  -7.360  -6.103  1.00 89.73           N1+
ATOM    195  NH2 ARG A  22      -4.542  -7.799  -3.860  1.00 89.73           N  
ATOM    196  N   GLU A  23      -1.437   0.088  -7.273  1.00 86.04           N  
ATOM    197  CA  GLU A  23      -0.906   0.944  -8.329  1.00 86.04           C  
ATOM    198  C   GLU A  23      -0.027   2.050  -7.752  1.00 86.04           C  
ATOM    199  O   GLU A  23       1.025   2.369  -8.312  1.00 86.04           O  
ATOM    200  CB  GLU A  23      -2.045   1.553  -9.152  1.00 86.04           C  
ATOM    201  CG  GLU A  23      -1.770   1.592 -10.648  1.00 86.04           C  
ATOM    202  CD  GLU A  23      -2.934   2.141 -11.458  1.00 86.04           C  
ATOM    203  OE1 GLU A  23      -2.851   2.153 -12.708  1.00 86.04           O  
ATOM    204  OE2 GLU A  23      -3.935   2.565 -10.838  1.00 86.04           O1-
ATOM    205  N   HIS A  24      -0.463   2.574  -6.669  1.00 80.78           N  
ATOM    206  CA  HIS A  24       0.296   3.590  -5.949  1.00 80.78           C  
ATOM    207  C   HIS A  24       1.675   3.072  -5.556  1.00 80.78           C  
ATOM    208  O   HIS A  24       2.682   3.755  -5.762  1.00 80.78           O  
ATOM    209  CB  HIS A  24      -0.467   4.047  -4.704  1.00 80.78           C  
ATOM    210  CG  HIS A  24       0.108   5.270  -4.063  1.00 80.78           C  
ATOM    211  CD2 HIS A  24      -0.164   6.583  -4.251  1.00 80.78           C  
ATOM    212  ND1 HIS A  24       1.093   5.213  -3.102  1.00 80.78           N  
ATOM    213  CE1 HIS A  24       1.403   6.442  -2.723  1.00 80.78           C  
ATOM    214  NE2 HIS A  24       0.655   7.292  -3.405  1.00 80.78           N  
ATOM    215  N   GLU A  25       1.670   1.937  -5.073  1.00 81.11           N  
ATOM    216  CA  GLU A  25       2.917   1.328  -4.620  1.00 81.11           C  
ATOM    217  C   GLU A  25       3.842   1.022  -5.795  1.00 81.11           C  
ATOM    218  O   GLU A  25       5.052   1.244  -5.714  1.00 81.11           O  
ATOM    219  CB  GLU A  25       2.634   0.048  -3.828  1.00 81.11           C  
ATOM    220  CG  GLU A  25       3.877  -0.588  -3.224  1.00 81.11           C  
ATOM    221  CD  GLU A  25       4.536   0.274  -2.158  1.00 81.11           C  
ATOM    222  OE1 GLU A  25       5.752   0.107  -1.909  1.00 81.11           O  
ATOM    223  OE2 GLU A  25       3.831   1.123  -1.569  1.00 81.11           O1-
ATOM    224  N   GLU A  26       3.326   0.601  -6.820  1.00 83.92           N  
ATOM    225  CA  GLU A  26       4.103   0.311  -8.020  1.00 83.92           C  
ATOM    226  C   GLU A  26       4.751   1.577  -8.576  1.00 83.92           C  
ATOM    227  O   GLU A  26       5.923   1.562  -8.960  1.00 83.92           O  
ATOM    228  CB  GLU A  26       3.221  -0.340  -9.089  1.00 83.92           C  
ATOM    229  CG  GLU A  26       2.811  -1.768  -8.761  1.00 83.92           C  
ATOM    230  CD  GLU A  26       1.850  -2.365  -9.777  1.00 83.92           C  
ATOM    231  OE1 GLU A  26       1.389  -3.511  -9.576  1.00 83.92           O  
ATOM    232  OE2 GLU A  26       1.557  -1.681 -10.783  1.00 83.92           O1-
ATOM    233  N   ILE A  27       3.999   2.636  -8.557  1.00 73.44           N  
ATOM    234  CA  ILE A  27       4.496   3.904  -9.080  1.00 73.44           C  
ATOM    235  C   ILE A  27       5.568   4.461  -8.146  1.00 73.44           C  
ATOM    236  O   ILE A  27       6.590   4.977  -8.604  1.00 73.44           O  
ATOM    237  CB  ILE A  27       3.353   4.928  -9.256  1.00 73.44           C  
ATOM    238  CG1 ILE A  27       2.405   4.483 -10.375  1.00 73.44           C  
ATOM    239  CG2 ILE A  27       3.918   6.324  -9.540  1.00 73.44           C  
ATOM    240  CD1 ILE A  27       1.226   5.420 -10.597  1.00 73.44           C  
ATOM    241  N   ARG A  28       5.382   4.287  -6.890  1.00 75.63           N  
ATOM    242  CA  ARG A  28       6.367   4.735  -5.912  1.00 75.63           C  
ATOM    243  C   ARG A  28       7.695   4.009  -6.100  1.00 75.63           C  
ATOM    244  O   ARG A  28       8.758   4.633  -6.070  1.00 75.63           O  
ATOM    245  CB  ARG A  28       5.848   4.517  -4.489  1.00 75.63           C  
ATOM    246  CG  ARG A  28       4.996   5.661  -3.961  1.00 75.63           C  
ATOM    247  CD  ARG A  28       4.725   5.521  -2.470  1.00 75.63           C  
ATOM    248  NE  ARG A  28       3.583   6.329  -2.052  1.00 75.63           N  
ATOM    249  CZ  ARG A  28       3.004   6.263  -0.856  1.00 75.63           C  
ATOM    250  NH1 ARG A  28       3.451   5.421   0.067  1.00 75.63           N1+
ATOM    251  NH2 ARG A  28       1.970   7.046  -0.582  1.00 75.63           N  
ATOM    252  N   GLU A  29       7.590   2.781  -6.240  1.00 78.62           N  
ATOM    253  CA  GLU A  29       8.791   1.978  -6.459  1.00 78.62           C  
ATOM    254  C   GLU A  29       9.487   2.370  -7.759  1.00 78.62           C  
ATOM    255  O   GLU A  29      10.716   2.450  -7.812  1.00 78.62           O  
ATOM    256  CB  GLU A  29       8.445   0.488  -6.477  1.00 78.62           C  
ATOM    257  CG  GLU A  29       8.132  -0.087  -5.103  1.00 78.62           C  
ATOM    258  CD  GLU A  29       7.769  -1.563  -5.139  1.00 78.62           C  
ATOM    259  OE1 GLU A  29       7.511  -2.151  -4.064  1.00 78.62           O  
ATOM    260  OE2 GLU A  29       7.741  -2.136  -6.250  1.00 78.62           O1-
ATOM    261  N   ALA A  30       8.701   2.591  -8.801  1.00 71.27           N  
ATOM    262  CA  ALA A  30       9.230   3.049 -10.084  1.00 71.27           C  
ATOM    263  C   ALA A  30       9.926   4.398  -9.939  1.00 71.27           C  
ATOM    264  O   ALA A  30      10.986   4.623 -10.528  1.00 71.27           O  
ATOM    265  CB  ALA A  30       8.110   3.138 -11.118  1.00 71.27           C  
ATOM    266  N   LEU A  31       9.379   5.257  -9.142  1.00 72.19           N  
ATOM    267  CA  LEU A  31       9.956   6.578  -8.918  1.00 72.19           C  
ATOM    268  C   LEU A  31      11.276   6.473  -8.162  1.00 72.19           C  
ATOM    269  O   LEU A  31      12.225   7.201  -8.460  1.00 72.19           O  
ATOM    270  CB  LEU A  31       8.978   7.465  -8.140  1.00 72.19           C  
ATOM    271  CG  LEU A  31       7.875   8.136  -8.958  1.00 72.19           C  
ATOM    272  CD1 LEU A  31       6.868   8.814  -8.034  1.00 72.19           C  
ATOM    273  CD2 LEU A  31       8.470   9.142  -9.938  1.00 72.19           C  
ATOM    274  N   LYS A  32      11.343   5.603  -7.235  1.00 72.92           N  
ATOM    275  CA  LYS A  32      12.570   5.368  -6.478  1.00 72.92           C  
ATOM    276  C   LYS A  32      13.695   4.889  -7.391  1.00 72.92           C  
ATOM    277  O   LYS A  32      14.829   5.360  -7.288  1.00 72.92           O  
ATOM    278  CB  LYS A  32      12.328   4.347  -5.366  1.00 72.92           C  
ATOM    279  CG  LYS A  32      11.591   4.910  -4.159  1.00 72.92           C  
ATOM    280  CD  LYS A  32      11.458   3.872  -3.052  1.00 72.92           C  
ATOM    281  CE  LYS A  32      10.640   4.403  -1.882  1.00 72.92           C  
ATOM    282  NZ  LYS A  32      10.467   3.374  -0.814  1.00 72.92           N1+
ATOM    283  N   ARG A  33      13.367   3.995  -8.195  1.00 75.42           N  
ATOM    284  CA  ARG A  33      14.335   3.471  -9.152  1.00 75.42           C  
ATOM    285  C   ARG A  33      14.802   4.561 -10.111  1.00 75.42           C  
ATOM    286  O   ARG A  33      15.993   4.658 -10.417  1.00 75.42           O  
ATOM    287  CB  ARG A  33      13.736   2.303  -9.939  1.00 75.42           C  
ATOM    288  CG  ARG A  33      13.574   1.031  -9.123  1.00 75.42           C  
ATOM    289  CD  ARG A  33      13.017  -0.110  -9.963  1.00 75.42           C  
ATOM    290  NE  ARG A  33      12.616  -1.244  -9.134  1.00 75.42           N  
ATOM    291  CZ  ARG A  33      11.999  -2.333  -9.586  1.00 75.42           C  
ATOM    292  NH1 ARG A  33      11.701  -2.458 -10.874  1.00 75.42           N1+
ATOM    293  NH2 ARG A  33      11.680  -3.305  -8.744  1.00 75.42           N  
ATOM    294  N   LEU A  34      13.895   5.333 -10.572  1.00 73.17           N  
ATOM    295  CA  LEU A  34      14.194   6.422 -11.495  1.00 73.17           C  
ATOM    296  C   LEU A  34      15.081   7.470 -10.830  1.00 73.17           C  
ATOM    297  O   LEU A  34      16.022   7.975 -11.446  1.00 73.17           O  
ATOM    298  CB  LEU A  34      12.901   7.073 -11.993  1.00 73.17           C  
ATOM    299  CG  LEU A  34      13.026   7.971 -13.225  1.00 73.17           C  
ATOM    300  CD1 LEU A  34      12.436   7.278 -14.449  1.00 73.17           C  
ATOM    301  CD2 LEU A  34      12.340   9.310 -12.982  1.00 73.17           C  
ATOM    302  N   GLN A  35      14.828   7.738  -9.626  1.00 70.95           N  
ATOM    303  CA  GLN A  35      15.614   8.694  -8.853  1.00 70.95           C  
ATOM    304  C   GLN A  35      17.064   8.236  -8.722  1.00 70.95           C  
ATOM    305  O   GLN A  35      17.989   9.036  -8.875  1.00 70.95           O  
ATOM    306  CB  GLN A  35      15.001   8.897  -7.466  1.00 70.95           C  
ATOM    307  CG  GLN A  35      15.673   9.995  -6.652  1.00 70.95           C  
ATOM    308  CD  GLN A  35      15.029  10.194  -5.292  1.00 70.95           C  
ATOM    309  NE2 GLN A  35      15.507  11.187  -4.550  1.00 70.95           N  
ATOM    310  OE1 GLN A  35      14.109   9.462  -4.913  1.00 70.95           O  
ATOM    311  N   GLN A  36      17.232   7.055  -8.441  1.00 70.43           N  
ATOM    312  CA  GLN A  36      18.572   6.493  -8.305  1.00 70.43           C  
ATOM    313  C   GLN A  36      19.327   6.544  -9.631  1.00 70.43           C  
ATOM    314  O   GLN A  36      20.520   6.856  -9.660  1.00 70.43           O  
ATOM    315  CB  GLN A  36      18.501   5.053  -7.797  1.00 70.43           C  
ATOM    316  CG  GLN A  36      18.110   4.937  -6.330  1.00 70.43           C  
ATOM    317  CD  GLN A  36      18.002   3.498  -5.862  1.00 70.43           C  
ATOM    318  NE2 GLN A  36      17.891   3.306  -4.552  1.00 70.43           N  
ATOM    319  OE1 GLN A  36      18.019   2.566  -6.673  1.00 70.43           O  
ATOM    320  N   SER A  37      18.594   6.275 -10.648  1.00 77.85           N  
ATOM    321  CA  SER A  37      19.162   6.301 -11.993  1.00 77.85           C  
ATOM    322  C   SER A  37      19.537   7.719 -12.408  1.00 77.85           C  
ATOM    323  O   SER A  37      20.586   7.936 -13.017  1.00 77.85           O  
ATOM    324  CB  SER A  37      18.176   5.709 -13.002  1.00 77.85           C  
ATOM    325  OG  SER A  37      17.975   4.327 -12.757  1.00 77.85           O  
ATOM    326  N   VAL A  38      18.755   8.713 -12.000  1.00 69.13           N  
ATOM    327  CA  VAL A  38      19.026  10.120 -12.279  1.00 69.13           C  
ATOM    328  C   VAL A  38      20.267  10.569 -11.511  1.00 69.13           C  
ATOM    329  O   VAL A  38      21.147  11.227 -12.070  1.00 69.13           O  
ATOM    330  CB  VAL A  38      17.820  11.014 -11.914  1.00 69.13           C  
ATOM    331  CG1 VAL A  38      18.209  12.491 -11.968  1.00 69.13           C  
ATOM    332  CG2 VAL A  38      16.646  10.734 -12.850  1.00 69.13           C  
ATOM    333  N   LEU A  39      20.373  10.139 -10.345  1.00 64.06           N  
ATOM    334  CA  LEU A  39      21.482  10.496  -9.467  1.00 64.06           C  
ATOM    335  C   LEU A  39      22.788   9.883  -9.963  1.00 64.06           C  
ATOM    336  O   LEU A  39      23.826  10.549  -9.972  1.00 64.06           O  
ATOM    337  CB  LEU A  39      21.201  10.033  -8.034  1.00 64.06           C  
ATOM    338  CG  LEU A  39      20.195  10.867  -7.239  1.00 64.06           C  
ATOM    339  CD1 LEU A  39      19.819  10.152  -5.945  1.00 64.06           C  
ATOM    340  CD2 LEU A  39      20.762  12.252  -6.945  1.00 64.06           C  
ATOM    341  N   ARG A  40      22.691   8.694 -10.385  1.00 73.21           N  
ATOM    342  CA  ARG A  40      23.856   8.002 -10.927  1.00 73.21           C  
ATOM    343  C   ARG A  40      24.358   8.685 -12.194  1.00 73.21           C  
ATOM    344  O   ARG A  40      25.560   8.912 -12.349  1.00 73.21           O  
ATOM    345  CB  ARG A  40      23.524   6.536 -11.218  1.00 73.21           C  
ATOM    346  CG  ARG A  40      23.511   5.651  -9.982  1.00 73.21           C  
ATOM    347  CD  ARG A  40      23.425   4.175 -10.346  1.00 73.21           C  
ATOM    348  NE  ARG A  40      22.064   3.787 -10.703  1.00 73.21           N  
ATOM    349  CZ  ARG A  40      21.579   2.551 -10.614  1.00 73.21           C  
ATOM    350  NH1 ARG A  40      22.341   1.555 -10.175  1.00 73.21           N1+
ATOM    351  NH2 ARG A  40      20.325   2.308 -10.965  1.00 73.21           N  
ATOM    352  N   GLN A  41      23.494   9.066 -12.999  1.00 69.33           N  
ATOM    353  CA  GLN A  41      23.840   9.693 -14.269  1.00 69.33           C  
ATOM    354  C   GLN A  41      24.348  11.118 -14.060  1.00 69.33           C  
ATOM    355  O   GLN A  41      25.269  11.561 -14.750  1.00 69.33           O  
ATOM    356  CB  GLN A  41      22.635   9.700 -15.211  1.00 69.33           C  
ATOM    357  CG  GLN A  41      22.330   8.342 -15.830  1.00 69.33           C  
ATOM    358  CD  GLN A  41      21.326   8.425 -16.964  1.00 69.33           C  
ATOM    359  NE2 GLN A  41      20.965   7.275 -17.522  1.00 69.33           N  
ATOM    360  OE1 GLN A  41      20.877   9.515 -17.333  1.00 69.33           O  
ATOM    361  N   ALA A  42      23.857  11.776 -13.086  1.00 59.43           N  
ATOM    362  CA  ALA A  42      24.276  13.129 -12.731  1.00 59.43           C  
ATOM    363  C   ALA A  42      25.692  13.133 -12.163  1.00 59.43           C  
ATOM    364  O   ALA A  42      26.500  14.002 -12.502  1.00 59.43           O  
ATOM    365  CB  ALA A  42      23.302  13.742 -11.729  1.00 59.43           C  
ATOM    366  N   VAL A  43      25.975  12.222 -11.350  1.00 66.76           N  
ATOM    367  CA  VAL A  43      27.292  12.055 -10.745  1.00 66.76           C  
ATOM    368  C   VAL A  43      28.322  11.737 -11.827  1.00 66.76           C  
ATOM    369  O   VAL A  43      29.418  12.303 -11.834  1.00 66.76           O  
ATOM    370  CB  VAL A  43      27.287  10.943  -9.672  1.00 66.76           C  
ATOM    371  CG1 VAL A  43      28.707  10.644  -9.197  1.00 66.76           C  
ATOM    372  CG2 VAL A  43      26.399  11.341  -8.495  1.00 66.76           C  
ATOM    373  N   ARG A  44      27.984  10.856 -12.735  1.00 69.88           N  
ATOM    374  CA  ARG A  44      28.848  10.464 -13.844  1.00 69.88           C  
ATOM    375  C   ARG A  44      29.114  11.641 -14.775  1.00 69.88           C  
ATOM    376  O   ARG A  44      30.237  11.822 -15.252  1.00 69.88           O  
ATOM    377  CB  ARG A  44      28.223   9.307 -14.628  1.00 69.88           C  
ATOM    378  CG  ARG A  44      28.313   7.964 -13.920  1.00 69.88           C  
ATOM    379  CD  ARG A  44      27.777   6.833 -14.787  1.00 69.88           C  
ATOM    380  NE  ARG A  44      27.575   5.612 -14.014  1.00 69.88           N  
ATOM    381  CZ  ARG A  44      27.266   4.426 -14.534  1.00 69.88           C  
ATOM    382  NH1 ARG A  44      27.118   4.281 -15.846  1.00 69.88           N1+
ATOM    383  NH2 ARG A  44      27.104   3.380 -13.738  1.00 69.88           N  
ATOM    384  N   LEU A  45      28.209  12.488 -14.964  1.00 65.14           N  
ATOM    385  CA  LEU A  45      28.333  13.699 -15.767  1.00 65.14           C  
ATOM    386  C   LEU A  45      29.228  14.722 -15.073  1.00 65.14           C  
ATOM    387  O   LEU A  45      30.007  15.418 -15.728  1.00 65.14           O  
ATOM    388  CB  LEU A  45      26.955  14.309 -16.037  1.00 65.14           C  
ATOM    389  CG  LEU A  45      26.211  13.785 -17.266  1.00 65.14           C  
ATOM    390  CD1 LEU A  45      24.738  14.176 -17.201  1.00 65.14           C  
ATOM    391  CD2 LEU A  45      26.853  14.312 -18.546  1.00 65.14           C  
ATOM    392  N   ALA A  46      29.189  14.856 -13.799  1.00 58.88           N  
ATOM    393  CA  ALA A  46      29.993  15.759 -12.981  1.00 58.88           C  
ATOM    394  C   ALA A  46      31.466  15.359 -13.006  1.00 58.88           C  
ATOM    395  O   ALA A  46      32.350  16.218 -12.960  1.00 58.88           O  
ATOM    396  CB  ALA A  46      29.476  15.778 -11.544  1.00 58.88           C  
ATOM    397  N   LYS A  47      31.857  14.105 -13.200  1.00 65.29           N  
ATOM    398  CA  LYS A  47      33.207  13.551 -13.249  1.00 65.29           C  
ATOM    399  C   LYS A  47      33.867  13.830 -14.596  1.00 65.29           C  
ATOM    400  O   LYS A  47      35.092  13.937 -14.683  1.00 65.29           O  
ATOM    401  CB  LYS A  47      33.180  12.047 -12.980  1.00 65.29           C  
ATOM    402  CG  LYS A  47      32.985  11.683 -11.515  1.00 65.29           C  
ATOM    403  CD  LYS A  47      33.094  10.180 -11.292  1.00 65.29           C  
ATOM    404  CE  LYS A  47      32.880   9.813  -9.830  1.00 65.29           C  
ATOM    405  NZ  LYS A  47      32.949   8.337  -9.613  1.00 65.29           N1+
ATOM    406  N   LEU A  48      33.152  14.171 -15.659  1.00 57.62           N  
ATOM    407  CA  LEU A  48      33.638  14.357 -17.023  1.00 57.62           C  
ATOM    408  C   LEU A  48      33.828  15.838 -17.333  1.00 57.62           C  
ATOM    409  O   LEU A  48      34.401  16.191 -18.367  1.00 57.62           O  
ATOM    410  CB  LEU A  48      32.664  13.735 -18.028  1.00 57.62           C  
ATOM    411  CG  LEU A  48      32.637  12.207 -18.087  1.00 57.62           C  
ATOM    412  CD1 LEU A  48      31.448  11.729 -18.914  1.00 57.62           C  
ATOM    413  CD2 LEU A  48      33.945  11.670 -18.661  1.00 57.62           C  
ATOM    414  N   GLY A  49      33.745  16.769 -16.281  1.00 55.75           N  
ATOM    415  CA  GLY A  49      34.346  18.083 -16.121  1.00 55.75           C  
ATOM    416  C   GLY A  49      34.214  18.955 -17.355  1.00 55.75           C  
ATOM    417  O   GLY A  49      35.001  18.832 -18.295  1.00 55.75           O  
ATOM    418  N   ASP A  50      33.053  19.497 -17.696  1.00 50.27           N  
ATOM    419  CA  ASP A  50      33.069  20.781 -18.391  1.00 50.27           C  
ATOM    420  C   ASP A  50      31.655  21.330 -18.561  1.00 50.27           C  
ATOM    421  O   ASP A  50      31.460  22.380 -19.177  1.00 50.27           O  
ATOM    422  CB  ASP A  50      33.749  20.645 -19.754  1.00 50.27           C  
ATOM    423  CG  ASP A  50      35.158  21.211 -19.773  1.00 50.27           C  
ATOM    424  OD1 ASP A  50      35.563  21.873 -18.793  1.00 50.27           O  
ATOM    425  OD2 ASP A  50      35.869  20.996 -20.779  1.00 50.27           O1-
ATOM    426  N   ASP A  51      30.613  20.859 -17.789  1.00 57.20           N  
ATOM    427  CA  ASP A  51      29.430  21.680 -18.025  1.00 57.20           C  
ATOM    428  C   ASP A  51      28.840  22.185 -16.711  1.00 57.20           C  
ATOM    429  O   ASP A  51      27.952  21.551 -16.138  1.00 57.20           O  
ATOM    430  CB  ASP A  51      28.376  20.890 -18.805  1.00 57.20           C  
ATOM    431  CG  ASP A  51      28.073  21.489 -20.167  1.00 57.20           C  
ATOM    432  OD1 ASP A  51      28.482  22.641 -20.431  1.00 57.20           O  
ATOM    433  OD2 ASP A  51      27.418  20.806 -20.982  1.00 57.20           O1-
ATOM    434  N   SER A  52      29.420  23.197 -16.046  1.00 59.86           N  
ATOM    435  CA  SER A  52      29.122  23.911 -14.809  1.00 59.86           C  
ATOM    436  C   SER A  52      27.715  24.496 -14.832  1.00 59.86           C  
ATOM    437  O   SER A  52      27.027  24.516 -13.809  1.00 59.86           O  
ATOM    438  CB  SER A  52      30.143  25.024 -14.573  1.00 59.86           C  
ATOM    439  OG  SER A  52      31.454  24.495 -14.478  1.00 59.86           O  
ATOM    440  N   GLU A  53      27.108  24.587 -16.059  1.00 61.71           N  
ATOM    441  CA  GLU A  53      25.800  25.222 -16.178  1.00 61.71           C  
ATOM    442  C   GLU A  53      24.675  24.212 -15.972  1.00 61.71           C  
ATOM    443  O   GLU A  53      23.687  24.505 -15.294  1.00 61.71           O  
ATOM    444  CB  GLU A  53      25.653  25.901 -17.542  1.00 61.71           C  
ATOM    445  CG  GLU A  53      26.259  27.296 -17.603  1.00 61.71           C  
ATOM    446  CD  GLU A  53      25.992  28.009 -18.919  1.00 61.71           C  
ATOM    447  OE1 GLU A  53      26.397  29.185 -19.065  1.00 61.71           O  
ATOM    448  OE2 GLU A  53      25.373  27.388 -19.811  1.00 61.71           O1-
ATOM    449  N   MET A  54      24.848  23.067 -16.401  1.00 64.47           N  
ATOM    450  CA  MET A  54      23.896  21.968 -16.272  1.00 64.47           C  
ATOM    451  C   MET A  54      23.923  21.387 -14.861  1.00 64.47           C  
ATOM    452  O   MET A  54      22.872  21.149 -14.263  1.00 64.47           O  
ATOM    453  CB  MET A  54      24.197  20.872 -17.294  1.00 64.47           C  
ATOM    454  CG  MET A  54      23.213  19.714 -17.261  1.00 64.47           C  
ATOM    455  SD  MET A  54      23.638  18.393 -18.461  1.00 64.47           S  
ATOM    456  CE  MET A  54      23.849  19.385 -19.966  1.00 64.47           C  
ATOM    457  N   ILE A  55      25.154  21.191 -14.288  1.00 64.48           N  
ATOM    458  CA  ILE A  55      25.291  20.765 -12.899  1.00 64.48           C  
ATOM    459  C   ILE A  55      24.708  21.829 -11.973  1.00 64.48           C  
ATOM    460  O   ILE A  55      24.006  21.507 -11.012  1.00 64.48           O  
ATOM    461  CB  ILE A  55      26.767  20.488 -12.536  1.00 64.48           C  
ATOM    462  CG1 ILE A  55      27.292  19.279 -13.321  1.00 64.48           C  
ATOM    463  CG2 ILE A  55      26.919  20.270 -11.028  1.00 64.48           C  
ATOM    464  CD1 ILE A  55      28.768  18.985 -13.089  1.00 64.48           C  
ATOM    465  N   ASN A  56      24.778  23.026 -12.427  1.00 68.82           N  
ATOM    466  CA  ASN A  56      24.186  24.137 -11.688  1.00 68.82           C  
ATOM    467  C   ASN A  56      22.662  24.100 -11.745  1.00 68.82           C  
ATOM    468  O   ASN A  56      21.993  24.343 -10.740  1.00 68.82           O  
ATOM    469  CB  ASN A  56      24.706  25.473 -12.223  1.00 68.82           C  
ATOM    470  CG  ASN A  56      26.117  25.779 -11.762  1.00 68.82           C  
ATOM    471  ND2 ASN A  56      26.813  26.631 -12.505  1.00 68.82           N  
ATOM    472  OD1 ASN A  56      26.578  25.252 -10.745  1.00 68.82           O  
ATOM    473  N   ARG A  57      22.196  23.661 -12.846  1.00 72.37           N  
ATOM    474  CA  ARG A  57      20.752  23.539 -13.016  1.00 72.37           C  
ATOM    475  C   ARG A  57      20.205  22.361 -12.217  1.00 72.37           C  
ATOM    476  O   ARG A  57      19.147  22.467 -11.591  1.00 72.37           O  
ATOM    477  CB  ARG A  57      20.395  23.380 -14.496  1.00 72.37           C  
ATOM    478  CG  ARG A  57      20.448  24.677 -15.286  1.00 72.37           C  
ATOM    479  CD  ARG A  57      20.000  24.479 -16.727  1.00 72.37           C  
ATOM    480  NE  ARG A  57      20.302  25.646 -17.551  1.00 72.37           N  
ATOM    481  CZ  ARG A  57      20.195  25.686 -18.876  1.00 72.37           C  
ATOM    482  NH1 ARG A  57      19.791  24.620 -19.557  1.00 72.37           N1+
ATOM    483  NH2 ARG A  57      20.496  26.802 -19.526  1.00 72.37           N  
ATOM    484  N   ILE A  58      21.017  21.319 -12.131  1.00 68.78           N  
ATOM    485  CA  ILE A  58      20.660  20.127 -11.369  1.00 68.78           C  
ATOM    486  C   ILE A  58      20.662  20.448  -9.877  1.00 68.78           C  
ATOM    487  O   ILE A  58      19.733  20.079  -9.154  1.00 68.78           O  
ATOM    488  CB  ILE A  58      21.623  18.957 -11.667  1.00 68.78           C  
ATOM    489  CG1 ILE A  58      21.450  18.477 -13.113  1.00 68.78           C  
ATOM    490  CG2 ILE A  58      21.400  17.808 -10.680  1.00 68.78           C  
ATOM    491  CD1 ILE A  58      22.488  17.454 -13.554  1.00 68.78           C  
ATOM    492  N   VAL A  59      21.676  21.096  -9.533  1.00 77.09           N  
ATOM    493  CA  VAL A  59      21.792  21.540  -8.149  1.00 77.09           C  
ATOM    494  C   VAL A  59      20.618  22.452  -7.799  1.00 77.09           C  
ATOM    495  O   VAL A  59      19.995  22.296  -6.746  1.00 77.09           O  
ATOM    496  CB  VAL A  59      23.128  22.273  -7.897  1.00 77.09           C  
ATOM    497  CG1 VAL A  59      23.132  22.931  -6.518  1.00 77.09           C  
ATOM    498  CG2 VAL A  59      24.301  21.303  -8.033  1.00 77.09           C  
ATOM    499  N   LYS A  60      20.194  23.309  -8.787  1.00 80.08           N  
ATOM    500  CA  LYS A  60      19.077  24.224  -8.570  1.00 80.08           C  
ATOM    501  C   LYS A  60      17.754  23.466  -8.495  1.00 80.08           C  
ATOM    502  O   LYS A  60      16.914  23.759  -7.642  1.00 80.08           O  
ATOM    503  CB  LYS A  60      19.019  25.273  -9.681  1.00 80.08           C  
ATOM    504  CG  LYS A  60      20.062  26.372  -9.549  1.00 80.08           C  
ATOM    505  CD  LYS A  60      19.888  27.439 -10.622  1.00 80.08           C  
ATOM    506  CE  LYS A  60      20.976  28.502 -10.536  1.00 80.08           C  
ATOM    507  NZ  LYS A  60      20.832  29.529 -11.611  1.00 80.08           N1+
ATOM    508  N   ASP A  61      17.630  22.437  -9.273  1.00 78.99           N  
ATOM    509  CA  ASP A  61      16.428  21.611  -9.320  1.00 78.99           C  
ATOM    510  C   ASP A  61      16.312  20.741  -8.069  1.00 78.99           C  
ATOM    511  O   ASP A  61      15.225  20.599  -7.506  1.00 78.99           O  
ATOM    512  CB  ASP A  61      16.428  20.733 -10.573  1.00 78.99           C  
ATOM    513  CG  ASP A  61      16.127  21.510 -11.841  1.00 78.99           C  
ATOM    514  OD1 ASP A  61      15.685  22.676 -11.752  1.00 78.99           O  
ATOM    515  OD2 ASP A  61      16.331  20.952 -12.941  1.00 78.99           O1-
ATOM    516  N   LEU A  62      17.527  20.249  -7.643  1.00 80.15           N  
ATOM    517  CA  LEU A  62      17.546  19.442  -6.428  1.00 80.15           C  
ATOM    518  C   LEU A  62      17.238  20.296  -5.203  1.00 80.15           C  
ATOM    519  O   LEU A  62      16.508  19.865  -4.308  1.00 80.15           O  
ATOM    520  CB  LEU A  62      18.906  18.759  -6.260  1.00 80.15           C  
ATOM    521  CG  LEU A  62      19.183  17.565  -7.175  1.00 80.15           C  
ATOM    522  CD1 LEU A  62      20.613  17.070  -6.982  1.00 80.15           C  
ATOM    523  CD2 LEU A  62      18.184  16.445  -6.910  1.00 80.15           C  
ATOM    524  N   ALA A  63      17.756  21.481  -5.262  1.00 76.64           N  
ATOM    525  CA  ALA A  63      17.485  22.438  -4.193  1.00 76.64           C  
ATOM    526  C   ALA A  63      16.017  22.851  -4.186  1.00 76.64           C  
ATOM    527  O   ALA A  63      15.403  22.967  -3.123  1.00 76.64           O  
ATOM    528  CB  ALA A  63      18.381  23.666  -4.339  1.00 76.64           C  
ATOM    529  N   GLU A  64      15.384  23.085  -5.316  1.00 83.06           N  
ATOM    530  CA  GLU A  64      13.960  23.387  -5.426  1.00 83.06           C  
ATOM    531  C   GLU A  64      13.108  22.214  -4.950  1.00 83.06           C  
ATOM    532  O   GLU A  64      12.084  22.409  -4.293  1.00 83.06           O  
ATOM    533  CB  GLU A  64      13.597  23.748  -6.869  1.00 83.06           C  
ATOM    534  CG  GLU A  64      12.170  24.248  -7.037  1.00 83.06           C  
ATOM    535  CD  GLU A  64      11.893  25.540  -6.283  1.00 83.06           C  
ATOM    536  OE1 GLU A  64      10.724  25.782  -5.904  1.00 83.06           O  
ATOM    537  OE2 GLU A  64      12.852  26.314  -6.071  1.00 83.06           O1-
ATOM    538  N   GLN A  65      13.595  21.010  -5.144  1.00 72.85           N  
ATOM    539  CA  GLN A  65      12.981  19.771  -4.679  1.00 72.85           C  
ATOM    540  C   GLN A  65      12.999  19.687  -3.155  1.00 72.85           C  
ATOM    541  O   GLN A  65      12.019  19.263  -2.540  1.00 72.85           O  
ATOM    542  CB  GLN A  65      13.695  18.559  -5.280  1.00 72.85           C  
ATOM    543  CG  GLN A  65      13.382  18.329  -6.752  1.00 72.85           C  
ATOM    544  CD  GLN A  65      14.036  17.076  -7.303  1.00 72.85           C  
ATOM    545  NE2 GLN A  65      13.843  16.824  -8.593  1.00 72.85           N  
ATOM    546  OE1 GLN A  65      14.710  16.340  -6.575  1.00 72.85           O  
ATOM    547  N   ALA A  66      14.138  20.018  -2.745  1.00 77.07           N  
ATOM    548  CA  ALA A  66      14.256  20.022  -1.289  1.00 77.07           C  
ATOM    549  C   ALA A  66      13.310  21.044  -0.665  1.00 77.07           C  
ATOM    550  O   ALA A  66      12.682  20.773   0.360  1.00 77.07           O  
ATOM    551  CB  ALA A  66      15.696  20.310  -0.873  1.00 77.07           C  
ATOM    552  N   LYS A  67      12.990  22.171  -1.368  1.00 79.85           N  
ATOM    553  CA  LYS A  67      12.130  23.245  -0.879  1.00 79.85           C  
ATOM    554  C   LYS A  67      10.659  22.845  -0.949  1.00 79.85           C  
ATOM    555  O   LYS A  67       9.870  23.206  -0.073  1.00 79.85           O  
ATOM    556  CB  LYS A  67      12.363  24.526  -1.678  1.00 79.85           C  
ATOM    557  CG  LYS A  67      13.695  25.204  -1.388  1.00 79.85           C  
ATOM    558  CD  LYS A  67      13.855  26.489  -2.190  1.00 79.85           C  
ATOM    559  CE  LYS A  67      15.236  27.101  -1.996  1.00 79.85           C  
ATOM    560  NZ  LYS A  67      15.406  28.350  -2.797  1.00 79.85           N1+
ATOM    561  N   GLU A  68      10.265  21.978  -1.900  1.00 77.96           N  
ATOM    562  CA  GLU A  68       8.878  21.616  -2.180  1.00 77.96           C  
ATOM    563  C   GLU A  68       8.483  20.335  -1.452  1.00 77.96           C  
ATOM    564  O   GLU A  68       7.296  20.030  -1.320  1.00 77.96           O  
ATOM    565  CB  GLU A  68       8.658  21.454  -3.686  1.00 77.96           C  
ATOM    566  CG  GLU A  68       8.741  22.761  -4.464  1.00 77.96           C  
ATOM    567  CD  GLU A  68       8.616  22.572  -5.968  1.00 77.96           C  
ATOM    568  OE1 GLU A  68       8.660  23.579  -6.711  1.00 77.96           O  
ATOM    569  OE2 GLU A  68       8.473  21.409  -6.406  1.00 77.96           O1-
ATOM    570  N   ALA A  69       9.628  19.583  -0.949  1.00 74.79           N  
ATOM    571  CA  ALA A  69       9.393  18.308  -0.277  1.00 74.79           C  
ATOM    572  C   ALA A  69       8.763  18.520   1.097  1.00 74.79           C  
ATOM    573  O   ALA A  69       9.150  19.435   1.829  1.00 74.79           O  
ATOM    574  CB  ALA A  69      10.698  17.526  -0.146  1.00 74.79           C  
ATOM    575  N   THR A  70       7.575  17.753   1.384  1.00 70.43           N  
ATOM    576  CA  THR A  70       6.802  17.857   2.617  1.00 70.43           C  
ATOM    577  C   THR A  70       7.324  16.881   3.667  1.00 70.43           C  
ATOM    578  O   THR A  70       7.293  17.174   4.864  1.00 70.43           O  
ATOM    579  CB  THR A  70       5.306  17.590   2.363  1.00 70.43           C  
ATOM    580  CG2 THR A  70       4.664  18.743   1.597  1.00 70.43           C  
ATOM    581  OG1 THR A  70       5.165  16.386   1.600  1.00 70.43           O  
ATOM    582  N   ASP A  71       8.149  15.838   3.162  1.00 78.48           N  
ATOM    583  CA  ASP A  71       8.723  14.800   4.013  1.00 78.48           C  
ATOM    584  C   ASP A  71      10.137  15.170   4.453  1.00 78.48           C  
ATOM    585  O   ASP A  71      11.022  15.362   3.617  1.00 78.48           O  
ATOM    586  CB  ASP A  71       8.733  13.454   3.284  1.00 78.48           C  
ATOM    587  CG  ASP A  71       9.142  12.298   4.181  1.00 78.48           C  
ATOM    588  OD1 ASP A  71       9.506  12.534   5.353  1.00 78.48           O  
ATOM    589  OD2 ASP A  71       9.101  11.141   3.710  1.00 78.48           O1-
ATOM    590  N   LYS A  72      10.443  15.299   5.712  1.00 79.62           N  
ATOM    591  CA  LYS A  72      11.685  15.730   6.346  1.00 79.62           C  
ATOM    592  C   LYS A  72      12.836  14.789   5.995  1.00 79.62           C  
ATOM    593  O   LYS A  72      13.950  15.239   5.718  1.00 79.62           O  
ATOM    594  CB  LYS A  72      11.514  15.805   7.864  1.00 79.62           C  
ATOM    595  CG  LYS A  72      12.737  16.336   8.598  1.00 79.62           C  
ATOM    596  CD  LYS A  72      12.516  16.363  10.105  1.00 79.62           C  
ATOM    597  CE  LYS A  72      13.776  16.786  10.848  1.00 79.62           C  
ATOM    598  NZ  LYS A  72      13.584  16.750  12.329  1.00 79.62           N1+
ATOM    599  N   ARG A  73      12.613  13.591   5.871  1.00 80.07           N  
ATOM    600  CA  ARG A  73      13.633  12.592   5.569  1.00 80.07           C  
ATOM    601  C   ARG A  73      14.131  12.733   4.135  1.00 80.07           C  
ATOM    602  O   ARG A  73      15.331  12.618   3.875  1.00 80.07           O  
ATOM    603  CB  ARG A  73      13.088  11.181   5.799  1.00 80.07           C  
ATOM    604  CG  ARG A  73      12.944  10.806   7.265  1.00 80.07           C  
ATOM    605  CD  ARG A  73      12.482   9.366   7.438  1.00 80.07           C  
ATOM    606  NE  ARG A  73      12.219   9.048   8.838  1.00 80.07           N  
ATOM    607  CZ  ARG A  73      11.834   7.857   9.285  1.00 80.07           C  
ATOM    608  NH1 ARG A  73      11.659   6.841   8.447  1.00 80.07           N1+
ATOM    609  NH2 ARG A  73      11.622   7.676  10.581  1.00 80.07           N  
ATOM    610  N   GLU A  74      13.257  13.102   3.320  1.00 76.93           N  
ATOM    611  CA  GLU A  74      13.557  13.285   1.904  1.00 76.93           C  
ATOM    612  C   GLU A  74      14.360  14.562   1.671  1.00 76.93           C  
ATOM    613  O   GLU A  74      15.301  14.573   0.875  1.00 76.93           O  
ATOM    614  CB  GLU A  74      12.267  13.318   1.081  1.00 76.93           C  
ATOM    615  CG  GLU A  74      12.493  13.215  -0.421  1.00 76.93           C  
ATOM    616  CD  GLU A  74      11.204  13.053  -1.212  1.00 76.93           C  
ATOM    617  OE1 GLU A  74      11.262  12.987  -2.460  1.00 76.93           O  
ATOM    618  OE2 GLU A  74      10.127  12.993  -0.577  1.00 76.93           O1-
ATOM    619  N   VAL A  75      14.082  15.550   2.447  1.00 82.05           N  
ATOM    620  CA  VAL A  75      14.822  16.807   2.398  1.00 82.05           C  
ATOM    621  C   VAL A  75      16.252  16.585   2.885  1.00 82.05           C  
ATOM    622  O   VAL A  75      17.208  17.028   2.245  1.00 82.05           O  
ATOM    623  CB  VAL A  75      14.136  17.903   3.243  1.00 82.05           C  
ATOM    624  CG1 VAL A  75      14.983  19.175   3.269  1.00 82.05           C  
ATOM    625  CG2 VAL A  75      12.739  18.200   2.700  1.00 82.05           C  
ATOM    626  N   ILE A  76      16.443  15.755   3.838  1.00 83.21           N  
ATOM    627  CA  ILE A  76      17.745  15.481   4.438  1.00 83.21           C  
ATOM    628  C   ILE A  76      18.597  14.666   3.468  1.00 83.21           C  
ATOM    629  O   ILE A  76      19.786  14.942   3.293  1.00 83.21           O  
ATOM    630  CB  ILE A  76      17.603  14.736   5.783  1.00 83.21           C  
ATOM    631  CG1 ILE A  76      17.043  15.677   6.857  1.00 83.21           C  
ATOM    632  CG2 ILE A  76      18.946  14.145   6.219  1.00 83.21           C  
ATOM    633  CD1 ILE A  76      16.740  14.992   8.183  1.00 83.21           C  
ATOM    634  N   LYS A  77      18.020  13.816   2.783  1.00 83.28           N  
ATOM    635  CA  LYS A  77      18.715  12.975   1.813  1.00 83.28           C  
ATOM    636  C   LYS A  77      19.252  13.805   0.650  1.00 83.28           C  
ATOM    637  O   LYS A  77      20.393  13.619   0.224  1.00 83.28           O  
ATOM    638  CB  LYS A  77      17.786  11.879   1.289  1.00 83.28           C  
ATOM    639  CG  LYS A  77      17.554  10.741   2.272  1.00 83.28           C  
ATOM    640  CD  LYS A  77      16.678   9.650   1.669  1.00 83.28           C  
ATOM    641  CE  LYS A  77      16.343   8.573   2.691  1.00 83.28           C  
ATOM    642  NZ  LYS A  77      15.426   7.538   2.125  1.00 83.28           N1+
ATOM    643  N   ILE A  78      18.448  14.720   0.239  1.00 79.47           N  
ATOM    644  CA  ILE A  78      18.802  15.586  -0.880  1.00 79.47           C  
ATOM    645  C   ILE A  78      19.911  16.546  -0.459  1.00 79.47           C  
ATOM    646  O   ILE A  78      20.890  16.730  -1.186  1.00 79.47           O  
ATOM    647  CB  ILE A  78      17.575  16.374  -1.393  1.00 79.47           C  
ATOM    648  CG1 ILE A  78      16.539  15.418  -1.996  1.00 79.47           C  
ATOM    649  CG2 ILE A  78      18.002  17.433  -2.413  1.00 79.47           C  
ATOM    650  CD1 ILE A  78      15.208  16.077  -2.328  1.00 79.47           C  
ATOM    651  N   VAL A  79      19.773  17.088   0.765  1.00 87.72           N  
ATOM    652  CA  VAL A  79      20.760  18.003   1.332  1.00 87.72           C  
ATOM    653  C   VAL A  79      22.089  17.275   1.522  1.00 87.72           C  
ATOM    654  O   VAL A  79      23.150  17.812   1.195  1.00 87.72           O  
ATOM    655  CB  VAL A  79      20.279  18.594   2.675  1.00 87.72           C  
ATOM    656  CG1 VAL A  79      21.411  19.346   3.371  1.00 87.72           C  
ATOM    657  CG2 VAL A  79      19.080  19.514   2.454  1.00 87.72           C  
ATOM    658  N   LYS A  80      22.072  16.079   1.894  1.00 86.48           N  
ATOM    659  CA  LYS A  80      23.283  15.283   2.074  1.00 86.48           C  
ATOM    660  C   LYS A  80      23.986  15.042   0.741  1.00 86.48           C  
ATOM    661  O   LYS A  80      25.215  15.108   0.661  1.00 86.48           O  
ATOM    662  CB  LYS A  80      22.953  13.947   2.741  1.00 86.48           C  
ATOM    663  CG  LYS A  80      22.782  14.034   4.250  1.00 86.48           C  
ATOM    664  CD  LYS A  80      22.537  12.661   4.865  1.00 86.48           C  
ATOM    665  CE  LYS A  80      22.311  12.754   6.368  1.00 86.48           C  
ATOM    666  NZ  LYS A  80      22.020  11.416   6.967  1.00 86.48           N1+
ATOM    667  N   ALA A  81      23.195  14.820  -0.149  1.00 79.26           N  
ATOM    668  CA  ALA A  81      23.695  14.566  -1.498  1.00 79.26           C  
ATOM    669  C   ALA A  81      24.350  15.813  -2.084  1.00 79.26           C  
ATOM    670  O   ALA A  81      25.439  15.739  -2.657  1.00 79.26           O  
ATOM    671  CB  ALA A  81      22.563  14.087  -2.403  1.00 79.26           C  
ATOM    672  N   LEU A  82      23.676  16.975  -1.875  1.00 86.37           N  
ATOM    673  CA  LEU A  82      24.240  18.234  -2.350  1.00 86.37           C  
ATOM    674  C   LEU A  82      25.530  18.567  -1.607  1.00 86.37           C  
ATOM    675  O   LEU A  82      26.494  19.044  -2.210  1.00 86.37           O  
ATOM    676  CB  LEU A  82      23.231  19.371  -2.181  1.00 86.37           C  
ATOM    677  CG  LEU A  82      22.035  19.365  -3.134  1.00 86.37           C  
ATOM    678  CD1 LEU A  82      21.056  20.474  -2.765  1.00 86.37           C  
ATOM    679  CD2 LEU A  82      22.502  19.515  -4.579  1.00 86.37           C  
ATOM    680  N   ALA A  83      25.533  18.196  -0.379  1.00 85.35           N  
ATOM    681  CA  ALA A  83      26.708  18.430   0.456  1.00 85.35           C  
ATOM    682  C   ALA A  83      27.870  17.535   0.032  1.00 85.35           C  
ATOM    683  O   ALA A  83      29.015  17.985  -0.038  1.00 85.35           O  
ATOM    684  CB  ALA A  83      26.371  18.198   1.926  1.00 85.35           C  
ATOM    685  N   GLU A  84      27.491  16.365  -0.230  1.00 85.12           N  
ATOM    686  CA  GLU A  84      28.516  15.428  -0.678  1.00 85.12           C  
ATOM    687  C   GLU A  84      29.091  15.843  -2.029  1.00 85.12           C  
ATOM    688  O   GLU A  84      30.298  15.730  -2.257  1.00 85.12           O  
ATOM    689  CB  GLU A  84      27.948  14.009  -0.761  1.00 85.12           C  
ATOM    690  CG  GLU A  84      29.012  12.923  -0.834  1.00 85.12           C  
ATOM    691  CD  GLU A  84      28.456  11.524  -0.629  1.00 85.12           C  
ATOM    692  OE1 GLU A  84      29.250  10.556  -0.581  1.00 85.12           O  
ATOM    693  OE2 GLU A  84      27.217  11.392  -0.517  1.00 85.12           O1-
ATOM    694  N   LEU A  85      28.282  16.327  -2.843  1.00 80.90           N  
ATOM    695  CA  LEU A  85      28.698  16.837  -4.145  1.00 80.90           C  
ATOM    696  C   LEU A  85      29.639  18.026  -3.989  1.00 80.90           C  
ATOM    697  O   LEU A  85      30.660  18.109  -4.676  1.00 80.90           O  
ATOM    698  CB  LEU A  85      27.478  17.242  -4.977  1.00 80.90           C  
ATOM    699  CG  LEU A  85      27.751  17.656  -6.424  1.00 80.90           C  
ATOM    700  CD1 LEU A  85      28.305  16.477  -7.217  1.00 80.90           C  
ATOM    701  CD2 LEU A  85      26.482  18.195  -7.074  1.00 80.90           C  
ATOM    702  N   ALA A  86      29.362  18.856  -3.081  1.00 84.38           N  
ATOM    703  CA  ALA A  86      30.187  20.030  -2.807  1.00 84.38           C  
ATOM    704  C   ALA A  86      31.534  19.627  -2.213  1.00 84.38           C  
ATOM    705  O   ALA A  86      32.574  20.171  -2.590  1.00 84.38           O  
ATOM    706  CB  ALA A  86      29.459  20.986  -1.867  1.00 84.38           C  
ATOM    707  N   LYS A  87      31.558  18.666  -1.352  1.00 83.50           N  
ATOM    708  CA  LYS A  87      32.771  18.242  -0.659  1.00 83.50           C  
ATOM    709  C   LYS A  87      33.753  17.584  -1.624  1.00 83.50           C  
ATOM    710  O   LYS A  87      34.968  17.681  -1.444  1.00 83.50           O  
ATOM    711  CB  LYS A  87      32.431  17.281   0.480  1.00 83.50           C  
ATOM    712  CG  LYS A  87      31.829  17.958   1.703  1.00 83.50           C  
ATOM    713  CD  LYS A  87      31.579  16.961   2.827  1.00 83.50           C  
ATOM    714  CE  LYS A  87      30.925  17.627   4.030  1.00 83.50           C  
ATOM    715  NZ  LYS A  87      30.640  16.645   5.119  1.00 83.50           N1+
ATOM    716  N   ASN A  88      33.188  17.060  -2.694  1.00 80.44           N  
ATOM    717  CA  ASN A  88      34.031  16.291  -3.604  1.00 80.44           C  
ATOM    718  C   ASN A  88      34.388  17.093  -4.851  1.00 80.44           C  
ATOM    719  O   ASN A  88      35.105  16.604  -5.726  1.00 80.44           O  
ATOM    720  CB  ASN A  88      33.342  14.981  -3.995  1.00 80.44           C  
ATOM    721  CG  ASN A  88      33.254  14.001  -2.840  1.00 80.44           C  
ATOM    722  ND2 ASN A  88      32.101  13.360  -2.694  1.00 80.44           N  
ATOM    723  OD1 ASN A  88      34.214  13.823  -2.086  1.00 80.44           O  
ATOM    724  N   SER A  89      33.878  18.307  -4.902  1.00 78.59           N  
ATOM    725  CA  SER A  89      34.101  19.143  -6.076  1.00 78.59           C  
ATOM    726  C   SER A  89      35.318  20.043  -5.892  1.00 78.59           C  
ATOM    727  O   SER A  89      35.596  20.499  -4.780  1.00 78.59           O  
ATOM    728  CB  SER A  89      32.867  19.996  -6.370  1.00 78.59           C  
ATOM    729  OG  SER A  89      33.094  20.845  -7.481  1.00 78.59           O  
ATOM    730  N   THR A  90      36.141  20.167  -6.899  1.00 76.31           N  
ATOM    731  CA  THR A  90      37.285  21.072  -6.867  1.00 76.31           C  
ATOM    732  C   THR A  90      36.944  22.398  -7.541  1.00 76.31           C  
ATOM    733  O   THR A  90      37.751  23.330  -7.531  1.00 76.31           O  
ATOM    734  CB  THR A  90      38.513  20.444  -7.553  1.00 76.31           C  
ATOM    735  CG2 THR A  90      39.004  19.220  -6.788  1.00 76.31           C  
ATOM    736  OG1 THR A  90      38.160  20.052  -8.885  1.00 76.31           O  
ATOM    737  N   ASP A  91      35.674  22.446  -8.110  1.00 81.46           N  
ATOM    738  CA  ASP A  91      35.166  23.640  -8.779  1.00 81.46           C  
ATOM    739  C   ASP A  91      34.571  24.622  -7.773  1.00 81.46           C  
ATOM    740  O   ASP A  91      33.487  24.386  -7.234  1.00 81.46           O  
ATOM    741  CB  ASP A  91      34.119  23.263  -9.829  1.00 81.46           C  
ATOM    742  CG  ASP A  91      33.686  24.442 -10.685  1.00 81.46           C  
ATOM    743  OD1 ASP A  91      33.899  25.603 -10.275  1.00 81.46           O  
ATOM    744  OD2 ASP A  91      33.124  24.206 -11.776  1.00 81.46           O1-
ATOM    745  N   ARG A  92      35.158  25.778  -7.581  1.00 82.39           N  
ATOM    746  CA  ARG A  92      34.839  26.753  -6.544  1.00 82.39           C  
ATOM    747  C   ARG A  92      33.507  27.439  -6.829  1.00 82.39           C  
ATOM    748  O   ARG A  92      32.747  27.740  -5.906  1.00 82.39           O  
ATOM    749  CB  ARG A  92      35.951  27.796  -6.425  1.00 82.39           C  
ATOM    750  CG  ARG A  92      37.259  27.244  -5.879  1.00 82.39           C  
ATOM    751  CD  ARG A  92      38.395  28.248  -6.014  1.00 82.39           C  
ATOM    752  NE  ARG A  92      39.672  27.674  -5.602  1.00 82.39           N  
ATOM    753  CZ  ARG A  92      40.590  27.191  -6.435  1.00 82.39           C  
ATOM    754  NH1 ARG A  92      40.387  27.204  -7.748  1.00 82.39           N1+
ATOM    755  NH2 ARG A  92      41.719  26.691  -5.953  1.00 82.39           N  
ATOM    756  N   GLU A  93      33.197  27.641  -8.070  1.00 82.97           N  
ATOM    757  CA  GLU A  93      31.935  28.241  -8.493  1.00 82.97           C  
ATOM    758  C   GLU A  93      30.759  27.310  -8.214  1.00 82.97           C  
ATOM    759  O   GLU A  93      29.704  27.753  -7.757  1.00 82.97           O  
ATOM    760  CB  GLU A  93      31.981  28.598  -9.981  1.00 82.97           C  
ATOM    761  CG  GLU A  93      32.823  29.828 -10.292  1.00 82.97           C  
ATOM    762  CD  GLU A  93      32.818  30.200 -11.767  1.00 82.97           C  
ATOM    763  OE1 GLU A  93      33.450  31.216 -12.138  1.00 82.97           O  
ATOM    764  OE2 GLU A  93      32.178  29.471 -12.556  1.00 82.97           O1-
ATOM    765  N   LEU A  94      30.987  26.058  -8.418  1.00 82.27           N  
ATOM    766  CA  LEU A  94      29.985  25.034  -8.142  1.00 82.27           C  
ATOM    767  C   LEU A  94      29.753  24.892  -6.641  1.00 82.27           C  
ATOM    768  O   LEU A  94      28.607  24.832  -6.190  1.00 82.27           O  
ATOM    769  CB  LEU A  94      30.417  23.689  -8.733  1.00 82.27           C  
ATOM    770  CG  LEU A  94      29.462  22.515  -8.515  1.00 82.27           C  
ATOM    771  CD1 LEU A  94      28.104  22.811  -9.143  1.00 82.27           C  
ATOM    772  CD2 LEU A  94      30.052  21.230  -9.087  1.00 82.27           C  
ATOM    773  N   ILE A  95      30.857  24.977  -5.899  1.00 86.69           N  
ATOM    774  CA  ILE A  95      30.756  24.918  -4.445  1.00 86.69           C  
ATOM    775  C   ILE A  95      29.942  26.107  -3.937  1.00 86.69           C  
ATOM    776  O   ILE A  95      29.043  25.943  -3.109  1.00 86.69           O  
ATOM    777  CB  ILE A  95      32.151  24.902  -3.782  1.00 86.69           C  
ATOM    778  CG1 ILE A  95      32.903  23.619  -4.153  1.00 86.69           C  
ATOM    779  CG2 ILE A  95      32.028  25.044  -2.262  1.00 86.69           C  
ATOM    780  CD1 ILE A  95      34.357  23.601  -3.703  1.00 86.69           C  
ATOM    781  N   ASN A  96      30.168  27.224  -4.491  1.00 87.85           N  
ATOM    782  CA  ASN A  96      29.459  28.441  -4.111  1.00 87.85           C  
ATOM    783  C   ASN A  96      27.980  28.366  -4.480  1.00 87.85           C  
ATOM    784  O   ASN A  96      27.118  28.749  -3.687  1.00 87.85           O  
ATOM    785  CB  ASN A  96      30.107  29.665  -4.761  1.00 87.85           C  
ATOM    786  CG  ASN A  96      29.560  30.971  -4.222  1.00 87.85           C  
ATOM    787  ND2 ASN A  96      29.351  31.938  -5.108  1.00 87.85           N  
ATOM    788  OD1 ASN A  96      29.328  31.112  -3.017  1.00 87.85           O  
ATOM    789  N   GLU A  97      27.600  27.840  -5.591  1.00 86.31           N  
ATOM    790  CA  GLU A  97      26.221  27.700  -6.051  1.00 86.31           C  
ATOM    791  C   GLU A  97      25.458  26.684  -5.207  1.00 86.31           C  
ATOM    792  O   GLU A  97      24.302  26.912  -4.844  1.00 86.31           O  
ATOM    793  CB  GLU A  97      26.186  27.291  -7.525  1.00 86.31           C  
ATOM    794  CG  GLU A  97      24.789  27.290  -8.130  1.00 86.31           C  
ATOM    795  CD  GLU A  97      24.126  28.658  -8.113  1.00 86.31           C  
ATOM    796  OE1 GLU A  97      22.876  28.727  -8.081  1.00 86.31           O  
ATOM    797  OE2 GLU A  97      24.863  29.669  -8.130  1.00 86.31           O1-
ATOM    798  N   ILE A  98      26.150  25.645  -4.862  1.00 86.38           N  
ATOM    799  CA  ILE A  98      25.544  24.632  -4.005  1.00 86.38           C  
ATOM    800  C   ILE A  98      25.278  25.219  -2.621  1.00 86.38           C  
ATOM    801  O   ILE A  98      24.198  25.034  -2.057  1.00 86.38           O  
ATOM    802  CB  ILE A  98      26.438  23.377  -3.893  1.00 86.38           C  
ATOM    803  CG1 ILE A  98      26.488  22.636  -5.234  1.00 86.38           C  
ATOM    804  CG2 ILE A  98      25.939  22.456  -2.777  1.00 86.38           C  
ATOM    805  CD1 ILE A  98      27.471  21.474  -5.263  1.00 86.38           C  
ATOM    806  N   ALA A  99      26.255  25.980  -2.147  1.00 88.28           N  
ATOM    807  CA  ALA A  99      26.125  26.639  -0.850  1.00 88.28           C  
ATOM    808  C   ALA A  99      24.975  27.641  -0.858  1.00 88.28           C  
ATOM    809  O   ALA A  99      24.205  27.721   0.102  1.00 88.28           O  
ATOM    810  CB  ALA A  99      27.431  27.335  -0.474  1.00 88.28           C  
ATOM    811  N   LYS A 100      24.771  28.356  -1.990  1.00 91.20           N  
ATOM    812  CA  LYS A 100      23.677  29.313  -2.124  1.00 91.20           C  
ATOM    813  C   LYS A 100      22.324  28.607  -2.105  1.00 91.20           C  
ATOM    814  O   LYS A 100      21.384  29.073  -1.456  1.00 91.20           O  
ATOM    815  CB  LYS A 100      23.826  30.122  -3.413  1.00 91.20           C  
ATOM    816  CG  LYS A 100      24.902  31.197  -3.348  1.00 91.20           C  
ATOM    817  CD  LYS A 100      24.970  31.999  -4.641  1.00 91.20           C  
ATOM    818  CE  LYS A 100      26.076  33.044  -4.595  1.00 91.20           C  
ATOM    819  NZ  LYS A 100      26.186  33.793  -5.882  1.00 91.20           N1+
ATOM    820  N   GLN A 101      22.261  27.468  -2.732  1.00 90.65           N  
ATOM    821  CA  GLN A 101      21.013  26.716  -2.805  1.00 90.65           C  
ATOM    822  C   GLN A 101      20.665  26.093  -1.457  1.00 90.65           C  
ATOM    823  O   GLN A 101      19.505  26.106  -1.042  1.00 90.65           O  
ATOM    824  CB  GLN A 101      21.102  25.630  -3.878  1.00 90.65           C  
ATOM    825  CG  GLN A 101      21.220  26.174  -5.295  1.00 90.65           C  
ATOM    826  CD  GLN A 101      20.071  27.091  -5.671  1.00 90.65           C  
ATOM    827  NE2 GLN A 101      20.376  28.151  -6.412  1.00 90.65           N  
ATOM    828  OE1 GLN A 101      18.919  26.847  -5.299  1.00 90.65           O  
ATOM    829  N   LEU A 102      21.723  25.588  -0.771  1.00 89.60           N  
ATOM    830  CA  LEU A 102      21.509  25.036   0.564  1.00 89.60           C  
ATOM    831  C   LEU A 102      21.032  26.116   1.529  1.00 89.60           C  
ATOM    832  O   LEU A 102      20.161  25.867   2.365  1.00 89.60           O  
ATOM    833  CB  LEU A 102      22.794  24.394   1.091  1.00 89.60           C  
ATOM    834  CG  LEU A 102      23.204  23.069   0.448  1.00 89.60           C  
ATOM    835  CD1 LEU A 102      24.529  22.585   1.027  1.00 89.60           C  
ATOM    836  CD2 LEU A 102      22.115  22.019   0.643  1.00 89.60           C  
ATOM    837  N   ALA A 103      21.602  27.293   1.351  1.00 86.75           N  
ATOM    838  CA  ALA A 103      21.207  28.432   2.176  1.00 86.75           C  
ATOM    839  C   ALA A 103      19.759  28.830   1.906  1.00 86.75           C  
ATOM    840  O   ALA A 103      19.013  29.150   2.834  1.00 86.75           O  
ATOM    841  CB  ALA A 103      22.137  29.617   1.926  1.00 86.75           C  
ATOM    842  N   GLU A 104      19.226  28.819   0.686  1.00 88.69           N  
ATOM    843  CA  GLU A 104      17.845  29.105   0.310  1.00 88.69           C  
ATOM    844  C   GLU A 104      16.890  28.058   0.876  1.00 88.69           C  
ATOM    845  O   GLU A 104      15.798  28.393   1.339  1.00 88.69           O  
ATOM    846  CB  GLU A 104      17.705  29.175  -1.213  1.00 88.69           C  
ATOM    847  CG  GLU A 104      18.298  30.435  -1.827  1.00 88.69           C  
ATOM    848  CD  GLU A 104      18.149  30.493  -3.339  1.00 88.69           C  
ATOM    849  OE1 GLU A 104      18.541  31.513  -3.949  1.00 88.69           O  
ATOM    850  OE2 GLU A 104      17.635  29.509  -3.918  1.00 88.69           O1-
ATOM    851  N   VAL A 105      17.340  26.830   0.829  1.00 85.78           N  
ATOM    852  CA  VAL A 105      16.564  25.728   1.386  1.00 85.78           C  
ATOM    853  C   VAL A 105      16.422  25.908   2.896  1.00 85.78           C  
ATOM    854  O   VAL A 105      15.330  25.748   3.446  1.00 85.78           O  
ATOM    855  CB  VAL A 105      17.212  24.361   1.071  1.00 85.78           C  
ATOM    856  CG1 VAL A 105      16.487  23.237   1.809  1.00 85.78           C  
ATOM    857  CG2 VAL A 105      17.209  24.104  -0.435  1.00 85.78           C  
ATOM    858  N   ALA A 106      17.523  26.254   3.476  1.00 84.49           N  
ATOM    859  CA  ALA A 106      17.529  26.491   4.918  1.00 84.49           C  
ATOM    860  C   ALA A 106      16.612  27.654   5.286  1.00 84.49           C  
ATOM    861  O   ALA A 106      15.893  27.593   6.286  1.00 84.49           O  
ATOM    862  CB  ALA A 106      18.949  26.761   5.407  1.00 84.49           C  
ATOM    863  N   LYS A 107      16.473  28.726   4.520  1.00 83.91           N  
ATOM    864  CA  LYS A 107      15.661  29.911   4.775  1.00 83.91           C  
ATOM    865  C   LYS A 107      14.173  29.600   4.630  1.00 83.91           C  
ATOM    866  O   LYS A 107      13.345  30.152   5.357  1.00 83.91           O  
ATOM    867  CB  LYS A 107      16.053  31.045   3.826  1.00 83.91           C  
ATOM    868  CG  LYS A 107      17.375  31.714   4.174  1.00 83.91           C  
ATOM    869  CD  LYS A 107      17.684  32.867   3.230  1.00 83.91           C  
ATOM    870  CE  LYS A 107      19.052  33.473   3.512  1.00 83.91           C  
ATOM    871  NZ  LYS A 107      19.376  34.578   2.562  1.00 83.91           N1+
ATOM    872  N   GLU A 108      13.805  28.634   3.768  1.00 82.14           N  
ATOM    873  CA  GLU A 108      12.424  28.285   3.452  1.00 82.14           C  
ATOM    874  C   GLU A 108      11.934  27.128   4.319  1.00 82.14           C  
ATOM    875  O   GLU A 108      10.732  26.866   4.392  1.00 82.14           O  
ATOM    876  CB  GLU A 108      12.285  27.927   1.970  1.00 82.14           C  
ATOM    877  CG  GLU A 108      12.492  29.106   1.031  1.00 82.14           C  
ATOM    878  CD  GLU A 108      12.210  28.769  -0.425  1.00 82.14           C  
ATOM    879  OE1 GLU A 108      12.490  29.612  -1.309  1.00 82.14           O  
ATOM    880  OE2 GLU A 108      11.705  27.654  -0.685  1.00 82.14           O1-
ATOM    881  N   ALA A 109      13.001  26.384   4.978  1.00 78.31           N  
ATOM    882  CA  ALA A 109      12.647  25.248   5.825  1.00 78.31           C  
ATOM    883  C   ALA A 109      11.991  25.714   7.123  1.00 78.31           C  
ATOM    884  O   ALA A 109      12.401  26.721   7.704  1.00 78.31           O  
ATOM    885  CB  ALA A 109      13.883  24.405   6.130  1.00 78.31           C  
ATOM    886  N   THR A 110      10.821  25.135   7.499  1.00 74.73           N  
ATOM    887  CA  THR A 110      10.068  25.475   8.700  1.00 74.73           C  
ATOM    888  C   THR A 110      10.591  24.700   9.906  1.00 74.73           C  
ATOM    889  O   THR A 110      10.517  25.180  11.039  1.00 74.73           O  
ATOM    890  CB  THR A 110       8.565  25.190   8.517  1.00 74.73           C  
ATOM    891  CG2 THR A 110       7.955  26.110   7.464  1.00 74.73           C  
ATOM    892  OG1 THR A 110       8.390  23.829   8.105  1.00 74.73           O  
ATOM    893  N   ASP A 111      11.464  23.685   9.634  1.00 81.44           N  
ATOM    894  CA  ASP A 111      12.000  22.802  10.665  1.00 81.44           C  
ATOM    895  C   ASP A 111      13.369  23.281  11.142  1.00 81.44           C  
ATOM    896  O   ASP A 111      14.308  23.384  10.349  1.00 81.44           O  
ATOM    897  CB  ASP A 111      12.098  21.367  10.144  1.00 81.44           C  
ATOM    898  CG  ASP A 111      12.564  20.383  11.202  1.00 81.44           C  
ATOM    899  OD1 ASP A 111      13.754  19.999  11.197  1.00 81.44           O  
ATOM    900  OD2 ASP A 111      11.733  19.983  12.046  1.00 81.44           O1-
ATOM    901  N   GLU A 112      13.463  23.659  12.404  1.00 80.20           N  
ATOM    902  CA  GLU A 112      14.661  24.220  13.023  1.00 80.20           C  
ATOM    903  C   GLU A 112      15.808  23.214  13.015  1.00 80.20           C  
ATOM    904  O   GLU A 112      16.964  23.583  12.797  1.00 80.20           O  
ATOM    905  CB  GLU A 112      14.365  24.669  14.456  1.00 80.20           C  
ATOM    906  CG  GLU A 112      15.452  25.545  15.063  1.00 80.20           C  
ATOM    907  CD  GLU A 112      15.097  26.069  16.445  1.00 80.20           C  
ATOM    908  OE1 GLU A 112      15.931  26.774  17.058  1.00 80.20           O  
ATOM    909  OE2 GLU A 112      13.978  25.773  16.919  1.00 80.20           O1-
ATOM    910  N   GLU A 113      15.579  21.966  13.151  1.00 82.55           N  
ATOM    911  CA  GLU A 113      16.574  20.897  13.155  1.00 82.55           C  
ATOM    912  C   GLU A 113      17.218  20.739  11.781  1.00 82.55           C  
ATOM    913  O   GLU A 113      18.433  20.557  11.676  1.00 82.55           O  
ATOM    914  CB  GLU A 113      15.941  19.575  13.595  1.00 82.55           C  
ATOM    915  CG  GLU A 113      15.649  19.500  15.087  1.00 82.55           C  
ATOM    916  CD  GLU A 113      15.011  18.186  15.508  1.00 82.55           C  
ATOM    917  OE1 GLU A 113      14.670  18.031  16.702  1.00 82.55           O  
ATOM    918  OE2 GLU A 113      14.852  17.302  14.635  1.00 82.55           O1-
ATOM    919  N   LEU A 114      16.453  20.833  10.775  1.00 84.18           N  
ATOM    920  CA  LEU A 114      16.923  20.771   9.395  1.00 84.18           C  
ATOM    921  C   LEU A 114      17.773  21.991   9.055  1.00 84.18           C  
ATOM    922  O   LEU A 114      18.835  21.861   8.443  1.00 84.18           O  
ATOM    923  CB  LEU A 114      15.740  20.674   8.429  1.00 84.18           C  
ATOM    924  CG  LEU A 114      16.084  20.603   6.941  1.00 84.18           C  
ATOM    925  CD1 LEU A 114      16.956  19.385   6.656  1.00 84.18           C  
ATOM    926  CD2 LEU A 114      14.813  20.566   6.099  1.00 84.18           C  
ATOM    927  N   GLN A 115      17.323  23.112   9.510  1.00 83.45           N  
ATOM    928  CA  GLN A 115      18.066  24.354   9.330  1.00 83.45           C  
ATOM    929  C   GLN A 115      19.429  24.284  10.013  1.00 83.45           C  
ATOM    930  O   GLN A 115      20.435  24.716   9.448  1.00 83.45           O  
ATOM    931  CB  GLN A 115      17.267  25.541   9.871  1.00 83.45           C  
ATOM    932  CG  GLN A 115      16.029  25.874   9.051  1.00 83.45           C  
ATOM    933  CD  GLN A 115      15.187  26.970   9.678  1.00 83.45           C  
ATOM    934  NE2 GLN A 115      14.233  27.493   8.916  1.00 83.45           N  
ATOM    935  OE1 GLN A 115      15.393  27.342  10.837  1.00 83.45           O  
ATOM    936  N   ARG A 116      19.506  23.690  11.206  1.00 84.71           N  
ATOM    937  CA  ARG A 116      20.749  23.514  11.949  1.00 84.71           C  
ATOM    938  C   ARG A 116      21.683  22.542  11.233  1.00 84.71           C  
ATOM    939  O   ARG A 116      22.891  22.774  11.162  1.00 84.71           O  
ATOM    940  CB  ARG A 116      20.463  23.017  13.368  1.00 84.71           C  
ATOM    941  CG  ARG A 116      19.937  24.093  14.303  1.00 84.71           C  
ATOM    942  CD  ARG A 116      19.760  23.570  15.722  1.00 84.71           C  
ATOM    943  NE  ARG A 116      19.013  24.509  16.554  1.00 84.71           N  
ATOM    944  CZ  ARG A 116      18.332  24.178  17.648  1.00 84.71           C  
ATOM    945  NH1 ARG A 116      18.291  22.919  18.065  1.00 84.71           N1+
ATOM    946  NH2 ARG A 116      17.689  25.115  18.330  1.00 84.71           N  
ATOM    947  N   TYR A 117      21.082  21.600  10.726  1.00 88.93           N  
ATOM    948  CA  TYR A 117      21.826  20.591   9.979  1.00 88.93           C  
ATOM    949  C   TYR A 117      22.484  21.200   8.748  1.00 88.93           C  
ATOM    950  O   TYR A 117      23.676  20.992   8.506  1.00 88.93           O  
ATOM    951  CB  TYR A 117      20.904  19.441   9.563  1.00 88.93           C  
ATOM    952  CG  TYR A 117      21.591  18.379   8.738  1.00 88.93           C  
ATOM    953  CD1 TYR A 117      21.339  18.258   7.374  1.00 88.93           C  
ATOM    954  CD2 TYR A 117      22.493  17.497   9.322  1.00 88.93           C  
ATOM    955  CE1 TYR A 117      21.968  17.280   6.610  1.00 88.93           C  
ATOM    956  CE2 TYR A 117      23.129  16.516   8.568  1.00 88.93           C  
ATOM    957  CZ  TYR A 117      22.861  16.415   7.215  1.00 88.93           C  
ATOM    958  OH  TYR A 117      23.487  15.445   6.465  1.00 88.93           O  
ATOM    959  N   ILE A 118      21.792  21.954   8.021  1.00 87.92           N  
ATOM    960  CA  ILE A 118      22.285  22.591   6.805  1.00 87.92           C  
ATOM    961  C   ILE A 118      23.359  23.618   7.160  1.00 87.92           C  
ATOM    962  O   ILE A 118      24.389  23.705   6.489  1.00 87.92           O  
ATOM    963  CB  ILE A 118      21.140  23.264   6.015  1.00 87.92           C  
ATOM    964  CG1 ILE A 118      20.190  22.204   5.445  1.00 87.92           C  
ATOM    965  CG2 ILE A 118      21.703  24.152   4.901  1.00 87.92           C  
ATOM    966  CD1 ILE A 118      18.945  22.782   4.785  1.00 87.92           C  
ATOM    967  N   ALA A 119      23.174  24.355   8.235  1.00 86.83           N  
ATOM    968  CA  ALA A 119      24.152  25.315   8.739  1.00 86.83           C  
ATOM    969  C   ALA A 119      25.465  24.624   9.096  1.00 86.83           C  
ATOM    970  O   ALA A 119      26.545  25.142   8.805  1.00 86.83           O  
ATOM    971  CB  ALA A 119      23.595  26.054   9.954  1.00 86.83           C  
ATOM    972  N   LYS A 120      25.371  23.467   9.645  1.00 90.74           N  
ATOM    973  CA  LYS A 120      26.562  22.697   9.992  1.00 90.74           C  
ATOM    974  C   LYS A 120      27.352  22.314   8.744  1.00 90.74           C  
ATOM    975  O   LYS A 120      28.583  22.374   8.739  1.00 90.74           O  
ATOM    976  CB  LYS A 120      26.181  21.441  10.777  1.00 90.74           C  
ATOM    977  CG  LYS A 120      27.368  20.702  11.377  1.00 90.74           C  
ATOM    978  CD  LYS A 120      26.918  19.519  12.226  1.00 90.74           C  
ATOM    979  CE  LYS A 120      28.106  18.753  12.792  1.00 90.74           C  
ATOM    980  NZ  LYS A 120      27.670  17.597  13.632  1.00 90.74           N1+
ATOM    981  N   ILE A 121      26.655  22.000   7.745  1.00 89.22           N  
ATOM    982  CA  ILE A 121      27.259  21.607   6.477  1.00 89.22           C  
ATOM    983  C   ILE A 121      27.989  22.799   5.862  1.00 89.22           C  
ATOM    984  O   ILE A 121      29.135  22.673   5.420  1.00 89.22           O  
ATOM    985  CB  ILE A 121      26.203  21.059   5.492  1.00 89.22           C  
ATOM    986  CG1 ILE A 121      25.654  19.717   5.990  1.00 89.22           C  
ATOM    987  CG2 ILE A 121      26.794  20.921   4.086  1.00 89.22           C  
ATOM    988  CD1 ILE A 121      24.460  19.203   5.196  1.00 89.22           C  
ATOM    989  N   LEU A 122      27.393  23.964   5.879  1.00 90.40           N  
ATOM    990  CA  LEU A 122      27.987  25.178   5.329  1.00 90.40           C  
ATOM    991  C   LEU A 122      29.209  25.598   6.139  1.00 90.40           C  
ATOM    992  O   LEU A 122      30.201  26.067   5.576  1.00 90.40           O  
ATOM    993  CB  LEU A 122      26.961  26.314   5.303  1.00 90.40           C  
ATOM    994  CG  LEU A 122      25.852  26.201   4.258  1.00 90.40           C  
ATOM    995  CD1 LEU A 122      24.839  27.327   4.437  1.00 90.40           C  
ATOM    996  CD2 LEU A 122      26.438  26.223   2.850  1.00 90.40           C  
ATOM    997  N   ILE A 123      29.171  25.371   7.451  1.00 89.97           N  
ATOM    998  CA  ILE A 123      30.304  25.651   8.325  1.00 89.97           C  
ATOM    999  C   ILE A 123      31.475  24.743   7.959  1.00 89.97           C  
ATOM   1000  O   ILE A 123      32.611  25.205   7.833  1.00 89.97           O  
ATOM   1001  CB  ILE A 123      29.928  25.468   9.813  1.00 89.97           C  
ATOM   1002  CG1 ILE A 123      28.979  26.583  10.265  1.00 89.97           C  
ATOM   1003  CG2 ILE A 123      31.185  25.430  10.687  1.00 89.97           C  
ATOM   1004  CD1 ILE A 123      28.365  26.353  11.640  1.00 89.97           C  
ATOM   1005  N   GLU A 124      31.129  23.518   7.680  1.00 92.09           N  
ATOM   1006  CA  GLU A 124      32.151  22.543   7.310  1.00 92.09           C  
ATOM   1007  C   GLU A 124      32.794  22.900   5.973  1.00 92.09           C  
ATOM   1008  O   GLU A 124      34.011  22.779   5.812  1.00 92.09           O  
ATOM   1009  CB  GLU A 124      31.554  21.135   7.248  1.00 92.09           C  
ATOM   1010  CG  GLU A 124      31.233  20.542   8.613  1.00 92.09           C  
ATOM   1011  CD  GLU A 124      30.548  19.187   8.532  1.00 92.09           C  
ATOM   1012  OE1 GLU A 124      30.198  18.620   9.592  1.00 92.09           O  
ATOM   1013  OE2 GLU A 124      30.361  18.688   7.400  1.00 92.09           O1-
ATOM   1014  N   LEU A 125      32.021  23.352   5.107  1.00 92.18           N  
ATOM   1015  CA  LEU A 125      32.528  23.722   3.790  1.00 92.18           C  
ATOM   1016  C   LEU A 125      33.418  24.957   3.877  1.00 92.18           C  
ATOM   1017  O   LEU A 125      34.445  25.037   3.198  1.00 92.18           O  
ATOM   1018  CB  LEU A 125      31.370  23.980   2.823  1.00 92.18           C  
ATOM   1019  CG  LEU A 125      30.573  22.753   2.375  1.00 92.18           C  
ATOM   1020  CD1 LEU A 125      29.418  23.172   1.472  1.00 92.18           C  
ATOM   1021  CD2 LEU A 125      31.481  21.756   1.665  1.00 92.18           C  
ATOM   1022  N   ALA A 126      33.036  25.923   4.724  1.00 90.60           N  
ATOM   1023  CA  ALA A 126      33.829  27.129   4.950  1.00 90.60           C  
ATOM   1024  C   ALA A 126      35.171  26.790   5.591  1.00 90.60           C  
ATOM   1025  O   ALA A 126      36.210  27.322   5.191  1.00 90.60           O  
ATOM   1026  CB  ALA A 126      33.059  28.116   5.825  1.00 90.60           C  
ATOM   1027  N   GLU A 127      35.157  25.884   6.508  1.00 93.42           N  
ATOM   1028  CA  GLU A 127      36.389  25.451   7.162  1.00 93.42           C  
ATOM   1029  C   GLU A 127      37.332  24.777   6.170  1.00 93.42           C  
ATOM   1030  O   GLU A 127      38.545  24.997   6.210  1.00 93.42           O  
ATOM   1031  CB  GLU A 127      36.078  24.502   8.321  1.00 93.42           C  
ATOM   1032  CG  GLU A 127      35.501  25.197   9.547  1.00 93.42           C  
ATOM   1033  CD  GLU A 127      35.094  24.230  10.647  1.00 93.42           C  
ATOM   1034  OE1 GLU A 127      34.725  24.689  11.752  1.00 93.42           O  
ATOM   1035  OE2 GLU A 127      35.147  23.003  10.404  1.00 93.42           O1-
ATOM   1036  N   GLN A 128      36.761  24.005   5.432  1.00 91.74           N  
ATOM   1037  CA  GLN A 128      37.538  23.306   4.414  1.00 91.74           C  
ATOM   1038  C   GLN A 128      38.183  24.290   3.442  1.00 91.74           C  
ATOM   1039  O   GLN A 128      39.342  24.118   3.055  1.00 91.74           O  
ATOM   1040  CB  GLN A 128      36.657  22.316   3.651  1.00 91.74           C  
ATOM   1041  CG  GLN A 128      37.432  21.390   2.724  1.00 91.74           C  
ATOM   1042  CD  GLN A 128      36.556  20.325   2.091  1.00 91.74           C  
ATOM   1043  NE2 GLN A 128      37.131  19.551   1.176  1.00 91.74           N  
ATOM   1044  OE1 GLN A 128      35.374  20.197   2.423  1.00 91.74           O  
ATOM   1045  N   ALA A 129      37.416  25.270   2.977  1.00 90.23           N  
ATOM   1046  CA  ALA A 129      37.931  26.293   2.071  1.00 90.23           C  
ATOM   1047  C   ALA A 129      39.089  27.057   2.708  1.00 90.23           C  
ATOM   1048  O   ALA A 129      40.077  27.368   2.040  1.00 90.23           O  
ATOM   1049  CB  ALA A 129      36.818  27.257   1.669  1.00 90.23           C  
ATOM   1050  N   ILE A 130      39.027  27.365   4.034  1.00 90.96           N  
ATOM   1051  CA  ILE A 130      40.074  28.046   4.787  1.00 90.96           C  
ATOM   1052  C   ILE A 130      41.325  27.173   4.835  1.00 90.96           C  
ATOM   1053  O   ILE A 130      42.436  27.655   4.599  1.00 90.96           O  
ATOM   1054  CB  ILE A 130      39.608  28.394   6.218  1.00 90.96           C  
ATOM   1055  CG1 ILE A 130      38.496  29.449   6.176  1.00 90.96           C  
ATOM   1056  CG2 ILE A 130      40.787  28.874   7.069  1.00 90.96           C  
ATOM   1057  CD1 ILE A 130      37.828  29.700   7.521  1.00 90.96           C  
ATOM   1058  N   LYS A 131      41.107  25.911   5.091  1.00 93.18           N  
ATOM   1059  CA  LYS A 131      42.222  24.971   5.152  1.00 93.18           C  
ATOM   1060  C   LYS A 131      42.921  24.858   3.800  1.00 93.18           C  
ATOM   1061  O   LYS A 131      44.151  24.810   3.733  1.00 93.18           O  
ATOM   1062  CB  LYS A 131      41.739  23.594   5.609  1.00 93.18           C  
ATOM   1063  CG  LYS A 131      41.439  23.505   7.099  1.00 93.18           C  
ATOM   1064  CD  LYS A 131      41.013  22.099   7.501  1.00 93.18           C  
ATOM   1065  CE  LYS A 131      40.635  22.028   8.973  1.00 93.18           C  
ATOM   1066  NZ  LYS A 131      40.168  20.664   9.360  1.00 93.18           N1+
ATOM   1067  N   GLU A 132      42.148  24.821   2.773  1.00 89.76           N  
ATOM   1068  CA  GLU A 132      42.689  24.730   1.421  1.00 89.76           C  
ATOM   1069  C   GLU A 132      43.449  25.999   1.044  1.00 89.76           C  
ATOM   1070  O   GLU A 132      44.474  25.936   0.363  1.00 89.76           O  
ATOM   1071  CB  GLU A 132      41.570  24.467   0.410  1.00 89.76           C  
ATOM   1072  CG  GLU A 132      41.067  23.031   0.409  1.00 89.76           C  
ATOM   1073  CD  GLU A 132      39.949  22.787  -0.593  1.00 89.76           C  
ATOM   1074  OE1 GLU A 132      39.466  21.638  -0.694  1.00 89.76           O  
ATOM   1075  OE2 GLU A 132      39.556  23.753  -1.283  1.00 89.76           O1-
ATOM   1076  N   ALA A 133      42.956  27.154   1.527  1.00 88.93           N  
ATOM   1077  CA  ALA A 133      43.647  28.425   1.329  1.00 88.93           C  
ATOM   1078  C   ALA A 133      45.002  28.429   2.032  1.00 88.93           C  
ATOM   1079  O   ALA A 133      46.004  28.862   1.459  1.00 88.93           O  
ATOM   1080  CB  ALA A 133      42.787  29.582   1.831  1.00 88.93           C  
ATOM   1081  N   GLU A 134      45.059  27.935   3.192  1.00 91.59           N  
ATOM   1082  CA  GLU A 134      46.297  27.856   3.961  1.00 91.59           C  
ATOM   1083  C   GLU A 134      47.300  26.917   3.294  1.00 91.59           C  
ATOM   1084  O   GLU A 134      48.494  27.216   3.236  1.00 91.59           O  
ATOM   1085  CB  GLU A 134      46.014  27.394   5.392  1.00 91.59           C  
ATOM   1086  CG  GLU A 134      45.330  28.446   6.253  1.00 91.59           C  
ATOM   1087  CD  GLU A 134      44.963  27.939   7.640  1.00 91.59           C  
ATOM   1088  OE1 GLU A 134      44.560  28.758   8.497  1.00 91.59           O  
ATOM   1089  OE2 GLU A 134      45.080  26.716   7.870  1.00 91.59           O1-
ATOM   1090  N   ARG A 135      46.752  25.804   2.889  1.00 92.03           N  
ATOM   1091  CA  ARG A 135      47.577  24.824   2.191  1.00 92.03           C  
ATOM   1092  C   ARG A 135      48.196  25.426   0.934  1.00 92.03           C  
ATOM   1093  O   ARG A 135      49.382  25.228   0.665  1.00 92.03           O  
ATOM   1094  CB  ARG A 135      46.752  23.587   1.829  1.00 92.03           C  
ATOM   1095  CG  ARG A 135      47.576  22.442   1.260  1.00 92.03           C  
ATOM   1096  CD  ARG A 135      46.721  21.211   0.993  1.00 92.03           C  
ATOM   1097  NE  ARG A 135      47.504  20.129   0.405  1.00 92.03           N  
ATOM   1098  CZ  ARG A 135      47.033  18.915   0.130  1.00 92.03           C  
ATOM   1099  NH1 ARG A 135      45.768  18.604   0.387  1.00 92.03           N1+
ATOM   1100  NH2 ARG A 135      47.834  18.005  -0.406  1.00 92.03           N  
ATOM   1101  N   SER A 136      47.468  26.091   0.181  1.00 90.44           N  
ATOM   1102  CA  SER A 136      47.893  26.717  -1.067  1.00 90.44           C  
ATOM   1103  C   SER A 136      48.935  27.800  -0.816  1.00 90.44           C  
ATOM   1104  O   SER A 136      49.866  27.969  -1.605  1.00 90.44           O  
ATOM   1105  CB  SER A 136      46.692  27.312  -1.804  1.00 90.44           C  
ATOM   1106  OG  SER A 136      45.805  26.292  -2.226  1.00 90.44           O  
ATOM   1107  N   LEU A 137      48.734  28.519   0.272  1.00 88.74           N  
ATOM   1108  CA  LEU A 137      49.701  29.532   0.678  1.00 88.74           C  
ATOM   1109  C   LEU A 137      51.036  28.893   1.047  1.00 88.74           C  
ATOM   1110  O   LEU A 137      52.095  29.385   0.651  1.00 88.74           O  
ATOM   1111  CB  LEU A 137      49.166  30.341   1.863  1.00 88.74           C  
ATOM   1112  CG  LEU A 137      50.016  31.530   2.312  1.00 88.74           C  
ATOM   1113  CD1 LEU A 137      50.163  32.535   1.173  1.00 88.74           C  
ATOM   1114  CD2 LEU A 137      49.403  32.193   3.541  1.00 88.74           C  
ATOM   1115  N   ARG A 138      50.975  27.787   1.705  1.00 92.04           N  
ATOM   1116  CA  ARG A 138      52.179  27.061   2.098  1.00 92.04           C  
ATOM   1117  C   ARG A 138      52.902  26.498   0.879  1.00 92.04           C  
ATOM   1118  O   ARG A 138      54.133  26.430   0.858  1.00 92.04           O  
ATOM   1119  CB  ARG A 138      51.832  25.931   3.070  1.00 92.04           C  
ATOM   1120  CG  ARG A 138      51.490  26.408   4.473  1.00 92.04           C  
ATOM   1121  CD  ARG A 138      51.245  25.241   5.420  1.00 92.04           C  
ATOM   1122  NE  ARG A 138      50.620  25.681   6.664  1.00 92.04           N  
ATOM   1123  CZ  ARG A 138      50.341  24.886   7.694  1.00 92.04           C  
ATOM   1124  NH1 ARG A 138      50.629  23.591   7.648  1.00 92.04           N1+
ATOM   1125  NH2 ARG A 138      49.771  25.391   8.779  1.00 92.04           N  
ATOM   1126  N   GLU A 139      52.085  26.250  -0.092  1.00 91.33           N  
ATOM   1127  CA  GLU A 139      52.599  25.649  -1.320  1.00 91.33           C  
ATOM   1128  C   GLU A 139      53.108  26.715  -2.285  1.00 91.33           C  
ATOM   1129  O   GLU A 139      53.559  26.398  -3.388  1.00 91.33           O  
ATOM   1130  CB  GLU A 139      51.520  24.800  -1.995  1.00 91.33           C  
ATOM   1131  CG  GLU A 139      51.161  23.536  -1.227  1.00 91.33           C  
ATOM   1132  CD  GLU A 139      49.997  22.771  -1.839  1.00 91.33           C  
ATOM   1133  OE1 GLU A 139      49.642  21.690  -1.320  1.00 91.33           O  
ATOM   1134  OE2 GLU A 139      49.438  23.259  -2.847  1.00 91.33           O1-
ATOM   1135  N   GLY A 140      53.049  27.993  -1.893  1.00 90.79           N  
ATOM   1136  CA  GLY A 140      53.574  29.126  -2.640  1.00 90.79           C  
ATOM   1137  C   GLY A 140      52.672  29.561  -3.778  1.00 90.79           C  
ATOM   1138  O   GLY A 140      53.141  30.127  -4.768  1.00 90.79           O  
ATOM   1139  N   ASN A 141      51.418  29.204  -3.736  1.00 90.60           N  
ATOM   1140  CA  ASN A 141      50.455  29.609  -4.755  1.00 90.60           C  
ATOM   1141  C   ASN A 141      49.473  30.647  -4.218  1.00 90.60           C  
ATOM   1142  O   ASN A 141      48.354  30.308  -3.828  1.00 90.60           O  
ATOM   1143  CB  ASN A 141      49.699  28.391  -5.291  1.00 90.60           C  
ATOM   1144  CG  ASN A 141      49.108  28.630  -6.667  1.00 90.60           C  
ATOM   1145  ND2 ASN A 141      48.871  27.552  -7.406  1.00 90.60           N  
ATOM   1146  OD1 ASN A 141      48.870  29.774  -7.064  1.00 90.60           O  
ATOM   1147  N   PRO A 142      49.846  31.904  -4.219  1.00 86.67           N  
ATOM   1148  CA  PRO A 142      49.063  32.968  -3.588  1.00 86.67           C  
ATOM   1149  C   PRO A 142      47.788  33.301  -4.360  1.00 86.67           C  
ATOM   1150  O   PRO A 142      46.777  33.671  -3.758  1.00 86.67           O  
ATOM   1151  CB  PRO A 142      50.025  34.160  -3.584  1.00 86.67           C  
ATOM   1152  CG  PRO A 142      51.025  33.845  -4.649  1.00 86.67           C  
ATOM   1153  CD  PRO A 142      51.152  32.353  -4.760  1.00 86.67           C  
ATOM   1154  N   GLU A 143      47.779  33.044  -5.583  1.00 87.40           N  
ATOM   1155  CA  GLU A 143      46.613  33.289  -6.426  1.00 87.40           C  
ATOM   1156  C   GLU A 143      45.489  32.305  -6.113  1.00 87.40           C  
ATOM   1157  O   GLU A 143      44.336  32.705  -5.944  1.00 87.40           O  
ATOM   1158  CB  GLU A 143      46.991  33.201  -7.906  1.00 87.40           C  
ATOM   1159  CG  GLU A 143      45.913  33.717  -8.849  1.00 87.40           C  
ATOM   1160  CD  GLU A 143      46.344  33.724 -10.307  1.00 87.40           C  
ATOM   1161  OE1 GLU A 143      45.535  34.120 -11.176  1.00 87.40           O  
ATOM   1162  OE2 GLU A 143      47.500  33.330 -10.582  1.00 87.40           O1-
ATOM   1163  N   LYS A 144      45.798  31.108  -5.981  1.00 87.31           N  
ATOM   1164  CA  LYS A 144      44.857  30.055  -5.613  1.00 87.31           C  
ATOM   1165  C   LYS A 144      44.403  30.202  -4.164  1.00 87.31           C  
ATOM   1166  O   LYS A 144      43.232  29.984  -3.849  1.00 87.31           O  
ATOM   1167  CB  LYS A 144      45.482  28.676  -5.830  1.00 87.31           C  
ATOM   1168  CG  LYS A 144      44.478  27.532  -5.817  1.00 87.31           C  
ATOM   1169  CD  LYS A 144      45.134  26.209  -6.190  1.00 87.31           C  
ATOM   1170  CE  LYS A 144      44.141  25.057  -6.137  1.00 87.31           C  
ATOM   1171  NZ  LYS A 144      44.776  23.760  -6.521  1.00 87.31           N1+
ATOM   1172  N   ALA A 145      45.270  30.595  -3.293  1.00 88.44           N  
ATOM   1173  CA  ALA A 145      44.966  30.889  -1.895  1.00 88.44           C  
ATOM   1174  C   ALA A 145      43.986  32.054  -1.781  1.00 88.44           C  
ATOM   1175  O   ALA A 145      43.058  32.015  -0.969  1.00 88.44           O  
ATOM   1176  CB  ALA A 145      46.249  31.200  -1.126  1.00 88.44           C  
ATOM   1177  N   ARG A 146      44.080  33.029  -2.690  1.00 89.15           N  
ATOM   1178  CA  ARG A 146      43.188  34.184  -2.701  1.00 89.15           C  
ATOM   1179  C   ARG A 146      41.782  33.787  -3.142  1.00 89.15           C  
ATOM   1180  O   ARG A 146      40.793  34.245  -2.566  1.00 89.15           O  
ATOM   1181  CB  ARG A 146      43.735  35.278  -3.619  1.00 89.15           C  
ATOM   1182  CG  ARG A 146      44.895  36.060  -3.021  1.00 89.15           C  
ATOM   1183  CD  ARG A 146      45.303  37.228  -3.909  1.00 89.15           C  
ATOM   1184  NE  ARG A 146      46.653  37.692  -3.600  1.00 89.15           N  
ATOM   1185  CZ  ARG A 146      47.244  38.737  -4.171  1.00 89.15           C  
ATOM   1186  NH1 ARG A 146      46.613  39.453  -5.096  1.00 89.15           N1+
ATOM   1187  NH2 ARG A 146      48.475  39.073  -3.815  1.00 89.15           N  
ATOM   1188  N   GLU A 147      41.666  32.922  -4.117  1.00 88.21           N  
ATOM   1189  CA  GLU A 147      40.385  32.442  -4.626  1.00 88.21           C  
ATOM   1190  C   GLU A 147      39.661  31.592  -3.585  1.00 88.21           C  
ATOM   1191  O   GLU A 147      38.446  31.714  -3.414  1.00 88.21           O  
ATOM   1192  CB  GLU A 147      40.585  31.639  -5.914  1.00 88.21           C  
ATOM   1193  CG  GLU A 147      41.007  32.485  -7.106  1.00 88.21           C  
ATOM   1194  CD  GLU A 147      41.260  31.666  -8.362  1.00 88.21           C  
ATOM   1195  OE1 GLU A 147      41.517  32.262  -9.434  1.00 88.21           O  
ATOM   1196  OE2 GLU A 147      41.201  30.419  -8.275  1.00 88.21           O1-
ATOM   1197  N   ASP A 148      40.432  30.798  -2.810  1.00 91.25           N  
ATOM   1198  CA  ASP A 148      39.879  29.959  -1.751  1.00 91.25           C  
ATOM   1199  C   ASP A 148      39.435  30.801  -0.558  1.00 91.25           C  
ATOM   1200  O   ASP A 148      38.428  30.496   0.084  1.00 91.25           O  
ATOM   1201  CB  ASP A 148      40.905  28.914  -1.304  1.00 91.25           C  
ATOM   1202  CG  ASP A 148      41.138  27.831  -2.342  1.00 91.25           C  
ATOM   1203  OD1 ASP A 148      40.191  27.474  -3.076  1.00 91.25           O  
ATOM   1204  OD2 ASP A 148      42.279  27.327  -2.425  1.00 91.25           O1-
ATOM   1205  N   VAL A 149      40.199  31.884  -0.298  1.00 91.13           N  
ATOM   1206  CA  VAL A 149      39.840  32.831   0.752  1.00 91.13           C  
ATOM   1207  C   VAL A 149      38.561  33.571   0.367  1.00 91.13           C  
ATOM   1208  O   VAL A 149      37.672  33.763   1.200  1.00 91.13           O  
ATOM   1209  CB  VAL A 149      40.979  33.842   1.018  1.00 91.13           C  
ATOM   1210  CG1 VAL A 149      40.495  34.977   1.919  1.00 91.13           C  
ATOM   1211  CG2 VAL A 149      42.182  33.136   1.641  1.00 91.13           C  
ATOM   1212  N   ARG A 150      38.380  33.900  -0.900  1.00 90.79           N  
ATOM   1213  CA  ARG A 150      37.169  34.542  -1.402  1.00 90.79           C  
ATOM   1214  C   ARG A 150      35.961  33.623  -1.255  1.00 90.79           C  
ATOM   1215  O   ARG A 150      34.887  34.062  -0.838  1.00 90.79           O  
ATOM   1216  CB  ARG A 150      37.343  34.946  -2.867  1.00 90.79           C  
ATOM   1217  CG  ARG A 150      38.150  36.220  -3.063  1.00 90.79           C  
ATOM   1218  CD  ARG A 150      38.187  36.646  -4.524  1.00 90.79           C  
ATOM   1219  NE  ARG A 150      39.176  37.695  -4.755  1.00 90.79           N  
ATOM   1220  CZ  ARG A 150      39.596  38.090  -5.954  1.00 90.79           C  
ATOM   1221  NH1 ARG A 150      39.119  37.529  -7.058  1.00 90.79           N1+
ATOM   1222  NH2 ARG A 150      40.501  39.054  -6.049  1.00 90.79           N  
ATOM   1223  N   LEU A 151      36.106  32.430  -1.616  1.00 90.32           N  
ATOM   1224  CA  LEU A 151      35.065  31.419  -1.465  1.00 90.32           C  
ATOM   1225  C   LEU A 151      34.689  31.240   0.002  1.00 90.32           C  
ATOM   1226  O   LEU A 151      33.505  31.207   0.344  1.00 90.32           O  
ATOM   1227  CB  LEU A 151      35.528  30.083  -2.052  1.00 90.32           C  
ATOM   1228  CG  LEU A 151      34.566  28.904  -1.892  1.00 90.32           C  
ATOM   1229  CD1 LEU A 151      33.242  29.201  -2.586  1.00 90.32           C  
ATOM   1230  CD2 LEU A 151      35.191  27.626  -2.444  1.00 90.32           C  
ATOM   1231  N   ALA A 152      35.693  31.200   0.938  1.00 90.21           N  
ATOM   1232  CA  ALA A 152      35.465  31.085   2.377  1.00 90.21           C  
ATOM   1233  C   ALA A 152      34.673  32.278   2.903  1.00 90.21           C  
ATOM   1234  O   ALA A 152      33.752  32.114   3.707  1.00 90.21           O  
ATOM   1235  CB  ALA A 152      36.795  30.965   3.117  1.00 90.21           C  
ATOM   1236  N   LEU A 153      35.018  33.477   2.474  1.00 89.84           N  
ATOM   1237  CA  LEU A 153      34.316  34.692   2.875  1.00 89.84           C  
ATOM   1238  C   LEU A 153      32.875  34.676   2.374  1.00 89.84           C  
ATOM   1239  O   LEU A 153      31.956  35.050   3.106  1.00 89.84           O  
ATOM   1240  CB  LEU A 153      35.041  35.930   2.343  1.00 89.84           C  
ATOM   1241  CG  LEU A 153      34.427  37.283   2.707  1.00 89.84           C  
ATOM   1242  CD1 LEU A 153      34.365  37.447   4.222  1.00 89.84           C  
ATOM   1243  CD2 LEU A 153      35.223  38.420   2.074  1.00 89.84           C  
ATOM   1244  N   GLU A 154      32.580  34.179   1.119  1.00 90.31           N  
ATOM   1245  CA  GLU A 154      31.236  34.063   0.562  1.00 90.31           C  
ATOM   1246  C   GLU A 154      30.398  33.057   1.348  1.00 90.31           C  
ATOM   1247  O   GLU A 154      29.215  33.290   1.600  1.00 90.31           O  
ATOM   1248  CB  GLU A 154      31.297  33.658  -0.913  1.00 90.31           C  
ATOM   1249  CG  GLU A 154      31.743  34.779  -1.840  1.00 90.31           C  
ATOM   1250  CD  GLU A 154      31.784  34.366  -3.303  1.00 90.31           C  
ATOM   1251  OE1 GLU A 154      32.072  35.225  -4.167  1.00 90.31           O  
ATOM   1252  OE2 GLU A 154      31.523  33.176  -3.587  1.00 90.31           O1-
ATOM   1253  N   LEU A 155      30.980  31.986   1.743  1.00 91.50           N  
ATOM   1254  CA  LEU A 155      30.298  30.961   2.524  1.00 91.50           C  
ATOM   1255  C   LEU A 155      29.942  31.483   3.913  1.00 91.50           C  
ATOM   1256  O   LEU A 155      28.852  31.209   4.422  1.00 91.50           O  
ATOM   1257  CB  LEU A 155      31.171  29.709   2.646  1.00 91.50           C  
ATOM   1258  CG  LEU A 155      31.394  28.911   1.361  1.00 91.50           C  
ATOM   1259  CD1 LEU A 155      32.349  27.749   1.617  1.00 91.50           C  
ATOM   1260  CD2 LEU A 155      30.066  28.406   0.807  1.00 91.50           C  
ATOM   1261  N   VAL A 156      30.858  32.252   4.510  1.00 88.99           N  
ATOM   1262  CA  VAL A 156      30.627  32.882   5.804  1.00 88.99           C  
ATOM   1263  C   VAL A 156      29.508  33.915   5.686  1.00 88.99           C  
ATOM   1264  O   VAL A 156      28.641  34.004   6.559  1.00 88.99           O  
ATOM   1265  CB  VAL A 156      31.910  33.548   6.349  1.00 88.99           C  
ATOM   1266  CG1 VAL A 156      31.601  34.380   7.592  1.00 88.99           C  
ATOM   1267  CG2 VAL A 156      32.969  32.492   6.658  1.00 88.99           C  
ATOM   1268  N   ARG A 157      29.433  34.605   4.553  1.00 89.14           N  
ATOM   1269  CA  ARG A 157      28.361  35.564   4.302  1.00 89.14           C  
ATOM   1270  C   ARG A 157      27.012  34.862   4.197  1.00 89.14           C  
ATOM   1271  O   ARG A 157      26.010  35.349   4.724  1.00 89.14           O  
ATOM   1272  CB  ARG A 157      28.640  36.360   3.026  1.00 89.14           C  
ATOM   1273  CG  ARG A 157      29.666  37.468   3.202  1.00 89.14           C  
ATOM   1274  CD  ARG A 157      29.838  38.285   1.929  1.00 89.14           C  
ATOM   1275  NE  ARG A 157      30.838  39.336   2.095  1.00 89.14           N  
ATOM   1276  CZ  ARG A 157      31.376  40.034   1.097  1.00 89.14           C  
ATOM   1277  NH1 ARG A 157      31.018  39.804  -0.161  1.00 89.14           N1+
ATOM   1278  NH2 ARG A 157      32.279  40.967   1.361  1.00 89.14           N  
ATOM   1279  N   LEU A 158      26.966  33.741   3.510  1.00 88.52           N  
ATOM   1280  CA  LEU A 158      25.752  32.944   3.377  1.00 88.52           C  
ATOM   1281  C   LEU A 158      25.293  32.421   4.735  1.00 88.52           C  
ATOM   1282  O   LEU A 158      24.097  32.416   5.031  1.00 88.52           O  
ATOM   1283  CB  LEU A 158      25.981  31.773   2.417  1.00 88.52           C  
ATOM   1284  CG  LEU A 158      26.116  32.127   0.936  1.00 88.52           C  
ATOM   1285  CD1 LEU A 158      26.505  30.893   0.129  1.00 88.52           C  
ATOM   1286  CD2 LEU A 158      24.818  32.729   0.410  1.00 88.52           C  
ATOM   1287  N   LEU A 159      26.275  32.054   5.550  1.00 86.17           N  
ATOM   1288  CA  LEU A 159      25.982  31.612   6.909  1.00 86.17           C  
ATOM   1289  C   LEU A 159      25.363  32.741   7.726  1.00 86.17           C  
ATOM   1290  O   LEU A 159      24.442  32.509   8.513  1.00 86.17           O  
ATOM   1291  CB  LEU A 159      27.255  31.108   7.595  1.00 86.17           C  
ATOM   1292  CG  LEU A 159      27.716  29.700   7.218  1.00 86.17           C  
ATOM   1293  CD1 LEU A 159      29.119  29.439   7.759  1.00 86.17           C  
ATOM   1294  CD2 LEU A 159      26.733  28.658   7.741  1.00 86.17           C  
ATOM   1295  N   LEU A 160      25.834  33.934   7.519  1.00 82.81           N  
ATOM   1296  CA  LEU A 160      25.278  35.114   8.170  1.00 82.81           C  
ATOM   1297  C   LEU A 160      23.836  35.348   7.730  1.00 82.81           C  
ATOM   1298  O   LEU A 160      22.967  35.625   8.560  1.00 82.81           O  
ATOM   1299  CB  LEU A 160      26.126  36.349   7.855  1.00 82.81           C  
ATOM   1300  CG  LEU A 160      25.630  37.677   8.431  1.00 82.81           C  
ATOM   1301  CD1 LEU A 160      25.594  37.613   9.954  1.00 82.81           C  
ATOM   1302  CD2 LEU A 160      26.512  38.828   7.959  1.00 82.81           C  
ATOM   1303  N   GLU A 161      23.480  35.176   6.388  1.00 83.37           N  
ATOM   1304  CA  GLU A 161      22.136  35.305   5.833  1.00 83.37           C  
ATOM   1305  C   GLU A 161      21.184  34.283   6.451  1.00 83.37           C  
ATOM   1306  O   GLU A 161      20.051  34.616   6.801  1.00 83.37           O  
ATOM   1307  CB  GLU A 161      22.164  35.143   4.311  1.00 83.37           C  
ATOM   1308  CG  GLU A 161      22.793  36.320   3.580  1.00 83.37           C  
ATOM   1309  CD  GLU A 161      22.836  36.137   2.071  1.00 83.37           C  
ATOM   1310  OE1 GLU A 161      23.473  36.961   1.378  1.00 83.37           O  
ATOM   1311  OE2 GLU A 161      22.224  35.162   1.580  1.00 83.37           O1-
ATOM   1312  N   ILE A 162      21.755  33.117   6.665  1.00 77.86           N  
ATOM   1313  CA  ILE A 162      20.963  32.031   7.233  1.00 77.86           C  
ATOM   1314  C   ILE A 162      20.739  32.281   8.722  1.00 77.86           C  
ATOM   1315  O   ILE A 162      19.621  32.131   9.223  1.00 77.86           O  
ATOM   1316  CB  ILE A 162      21.641  30.661   7.014  1.00 77.86           C  
ATOM   1317  CG1 ILE A 162      21.646  30.297   5.525  1.00 77.86           C  
ATOM   1318  CG2 ILE A 162      20.947  29.576   7.842  1.00 77.86           C  
ATOM   1319  CD1 ILE A 162      22.457  29.053   5.194  1.00 77.86           C  
ATOM   1320  N   ALA A 163      21.834  32.647   9.330  1.00 75.88           N  
ATOM   1321  CA  ALA A 163      21.786  32.931  10.761  1.00 75.88           C  
ATOM   1322  C   ALA A 163      20.844  34.093  11.059  1.00 75.88           C  
ATOM   1323  O   ALA A 163      20.074  34.046  12.021  1.00 75.88           O  
ATOM   1324  CB  ALA A 163      23.186  33.236  11.289  1.00 75.88           C  
ATOM   1325  N   GLN A 164      20.708  35.156  10.135  1.00 72.31           N  
ATOM   1326  CA  GLN A 164      19.819  36.304  10.285  1.00 72.31           C  
ATOM   1327  C   GLN A 164      18.370  35.917  10.003  1.00 72.31           C  
ATOM   1328  O   GLN A 164      17.456  36.364  10.700  1.00 72.31           O  
ATOM   1329  CB  GLN A 164      20.249  37.442   9.357  1.00 72.31           C  
ATOM   1330  CG  GLN A 164      21.506  38.168   9.816  1.00 72.31           C  
ATOM   1331  CD  GLN A 164      21.945  39.251   8.849  1.00 72.31           C  
ATOM   1332  NE2 GLN A 164      22.801  40.152   9.317  1.00 72.31           N  
ATOM   1333  OE1 GLN A 164      21.517  39.277   7.690  1.00 72.31           O  
ATOM   1334  N   ALA A 165      18.170  35.066   8.942  1.00 69.77           N  
ATOM   1335  CA  ALA A 165      16.850  34.608   8.513  1.00 69.77           C  
ATOM   1336  C   ALA A 165      16.233  33.670   9.547  1.00 69.77           C  
ATOM   1337  O   ALA A 165      15.028  33.727   9.805  1.00 69.77           O  
ATOM   1338  CB  ALA A 165      16.942  33.914   7.157  1.00 69.77           C  
ATOM   1339  N   LEU A 166      17.193  33.013  10.274  1.00 68.85           N  
ATOM   1340  CA  LEU A 166      16.668  31.907  11.066  1.00 68.85           C  
ATOM   1341  C   LEU A 166      16.838  32.177  12.557  1.00 68.85           C  
ATOM   1342  O   LEU A 166      16.297  31.445  13.390  1.00 68.85           O  
ATOM   1343  CB  LEU A 166      17.368  30.598  10.689  1.00 68.85           C  
ATOM   1344  CG  LEU A 166      17.152  30.101   9.259  1.00 68.85           C  
ATOM   1345  CD1 LEU A 166      17.972  28.840   9.006  1.00 68.85           C  
ATOM   1346  CD2 LEU A 166      15.671  29.842   9.000  1.00 68.85           C  
ATOM   1347  N   ASN A 167      17.361  33.345  12.867  1.00 68.80           N  
ATOM   1348  CA  ASN A 167      17.622  33.793  14.231  1.00 68.80           C  
ATOM   1349  C   ASN A 167      18.321  32.712  15.052  1.00 68.80           C  
ATOM   1350  O   ASN A 167      17.937  32.448  16.192  1.00 68.80           O  
ATOM   1351  CB  ASN A 167      16.322  34.221  14.914  1.00 68.80           C  
ATOM   1352  CG  ASN A 167      15.778  35.526  14.366  1.00 68.80           C  
ATOM   1353  ND2 ASN A 167      14.460  35.604  14.222  1.00 68.80           N  
ATOM   1354  OD1 ASN A 167      16.535  36.455  14.075  1.00 68.80           O  
ATOM   1355  N   LEU A 168      19.265  31.964  14.531  1.00 74.76           N  
ATOM   1356  CA  LEU A 168      19.980  30.898  15.226  1.00 74.76           C  
ATOM   1357  C   LEU A 168      21.267  31.425  15.852  1.00 74.76           C  
ATOM   1358  O   LEU A 168      22.241  31.693  15.144  1.00 74.76           O  
ATOM   1359  CB  LEU A 168      20.298  29.750  14.265  1.00 74.76           C  
ATOM   1360  CG  LEU A 168      19.100  28.971  13.719  1.00 74.76           C  
ATOM   1361  CD1 LEU A 168      19.549  28.003  12.629  1.00 74.76           C  
ATOM   1362  CD2 LEU A 168      18.390  28.225  14.844  1.00 74.76           C  
ATOM   1363  N   LEU A 169      21.344  31.660  17.097  1.00 71.20           N  
ATOM   1364  CA  LEU A 169      22.439  32.300  17.818  1.00 71.20           C  
ATOM   1365  C   LEU A 169      23.713  31.467  17.722  1.00 71.20           C  
ATOM   1366  O   LEU A 169      24.801  32.010  17.520  1.00 71.20           O  
ATOM   1367  CB  LEU A 169      22.063  32.512  19.286  1.00 71.20           C  
ATOM   1368  CG  LEU A 169      23.052  33.317  20.130  1.00 71.20           C  
ATOM   1369  CD1 LEU A 169      23.109  34.762  19.645  1.00 71.20           C  
ATOM   1370  CD2 LEU A 169      22.670  33.257  21.605  1.00 71.20           C  
ATOM   1371  N   GLU A 170      23.623  30.183  17.778  1.00 72.04           N  
ATOM   1372  CA  GLU A 170      24.768  29.277  17.754  1.00 72.04           C  
ATOM   1373  C   GLU A 170      25.464  29.305  16.397  1.00 72.04           C  
ATOM   1374  O   GLU A 170      26.693  29.241  16.323  1.00 72.04           O  
ATOM   1375  CB  GLU A 170      24.331  27.849  18.093  1.00 72.04           C  
ATOM   1376  CG  GLU A 170      23.813  27.685  19.514  1.00 72.04           C  
ATOM   1377  CD  GLU A 170      23.242  26.303  19.789  1.00 72.04           C  
ATOM   1378  OE1 GLU A 170      22.753  26.061  20.915  1.00 72.04           O  
ATOM   1379  OE2 GLU A 170      23.286  25.454  18.870  1.00 72.04           O1-
ATOM   1380  N   VAL A 171      24.696  29.474  15.367  1.00 78.35           N  
ATOM   1381  CA  VAL A 171      25.214  29.554  14.004  1.00 78.35           C  
ATOM   1382  C   VAL A 171      25.875  30.912  13.781  1.00 78.35           C  
ATOM   1383  O   VAL A 171      26.930  31.000  13.148  1.00 78.35           O  
ATOM   1384  CB  VAL A 171      24.098  29.327  12.960  1.00 78.35           C  
ATOM   1385  CG1 VAL A 171      24.643  29.492  11.542  1.00 78.35           C  
ATOM   1386  CG2 VAL A 171      23.476  27.943  13.138  1.00 78.35           C  
ATOM   1387  N   LEU A 172      25.400  31.982  14.406  1.00 75.70           N  
ATOM   1388  CA  LEU A 172      25.943  33.334  14.329  1.00 75.70           C  
ATOM   1389  C   LEU A 172      27.299  33.415  15.023  1.00 75.70           C  
ATOM   1390  O   LEU A 172      28.228  34.041  14.507  1.00 75.70           O  
ATOM   1391  CB  LEU A 172      24.973  34.337  14.960  1.00 75.70           C  
ATOM   1392  CG  LEU A 172      23.770  34.744  14.108  1.00 75.70           C  
ATOM   1393  CD1 LEU A 172      22.797  35.582  14.931  1.00 75.70           C  
ATOM   1394  CD2 LEU A 172      24.226  35.508  12.869  1.00 75.70           C  
ATOM   1395  N   GLU A 173      27.482  32.724  16.067  1.00 72.26           N  
ATOM   1396  CA  GLU A 173      28.731  32.688  16.821  1.00 72.26           C  
ATOM   1397  C   GLU A 173      29.833  31.987  16.030  1.00 72.26           C  
ATOM   1398  O   GLU A 173      30.956  32.488  15.941  1.00 72.26           O  
ATOM   1399  CB  GLU A 173      28.528  31.993  18.170  1.00 72.26           C  
ATOM   1400  CG  GLU A 173      29.758  32.011  19.063  1.00 72.26           C  
ATOM   1401  CD  GLU A 173      29.562  31.258  20.370  1.00 72.26           C  
ATOM   1402  OE1 GLU A 173      30.559  31.023  21.091  1.00 72.26           O  
ATOM   1403  OE2 GLU A 173      28.403  30.900  20.674  1.00 72.26           O1-
ATOM   1404  N   GLU A 174      29.421  30.894  15.472  1.00 81.18           N  
ATOM   1405  CA  GLU A 174      30.361  30.077  14.710  1.00 81.18           C  
ATOM   1406  C   GLU A 174      30.740  30.753  13.395  1.00 81.18           C  
ATOM   1407  O   GLU A 174      31.900  30.706  12.979  1.00 81.18           O  
ATOM   1408  CB  GLU A 174      29.770  28.692  14.438  1.00 81.18           C  
ATOM   1409  CG  GLU A 174      30.791  27.670  13.960  1.00 81.18           C  
ATOM   1410  CD  GLU A 174      31.749  27.223  15.053  1.00 81.18           C  
ATOM   1411  OE1 GLU A 174      32.887  26.811  14.732  1.00 81.18           O  
ATOM   1412  OE2 GLU A 174      31.357  27.284  16.240  1.00 81.18           O1-
ATOM   1413  N   ALA A 175      29.875  31.439  12.766  1.00 79.61           N  
ATOM   1414  CA  ALA A 175      30.128  32.206  11.550  1.00 79.61           C  
ATOM   1415  C   ALA A 175      31.064  33.380  11.827  1.00 79.61           C  
ATOM   1416  O   ALA A 175      31.956  33.673  11.028  1.00 79.61           O  
ATOM   1417  CB  ALA A 175      28.815  32.707  10.953  1.00 79.61           C  
ATOM   1418  N   ALA A 176      30.956  34.042  13.039  1.00 74.89           N  
ATOM   1419  CA  ALA A 176      31.824  35.141  13.458  1.00 74.89           C  
ATOM   1420  C   ALA A 176      33.248  34.652  13.703  1.00 74.89           C  
ATOM   1421  O   ALA A 176      34.213  35.309  13.305  1.00 74.89           O  
ATOM   1422  CB  ALA A 176      31.270  35.807  14.715  1.00 74.89           C  
ATOM   1423  N   ARG A 177      33.314  33.488  14.267  1.00 86.01           N  
ATOM   1424  CA  ARG A 177      34.621  32.879  14.487  1.00 86.01           C  
ATOM   1425  C   ARG A 177      35.321  32.593  13.162  1.00 86.01           C  
ATOM   1426  O   ARG A 177      36.500  32.914  12.995  1.00 86.01           O  
ATOM   1427  CB  ARG A 177      34.483  31.587  15.295  1.00 86.01           C  
ATOM   1428  CG  ARG A 177      35.811  30.934  15.644  1.00 86.01           C  
ATOM   1429  CD  ARG A 177      35.616  29.599  16.348  1.00 86.01           C  
ATOM   1430  NE  ARG A 177      36.209  28.499  15.592  1.00 86.01           N  
ATOM   1431  CZ  ARG A 177      36.704  27.390  16.132  1.00 86.01           C  
ATOM   1432  NH1 ARG A 177      36.688  27.209  17.447  1.00 86.01           N1+
ATOM   1433  NH2 ARG A 177      37.220  26.451  15.350  1.00 86.01           N  
ATOM   1434  N   LEU A 178      34.621  31.963  12.207  1.00 86.89           N  
ATOM   1435  CA  LEU A 178      35.156  31.610  10.897  1.00 86.89           C  
ATOM   1436  C   LEU A 178      35.531  32.860  10.108  1.00 86.89           C  
ATOM   1437  O   LEU A 178      36.542  32.874   9.403  1.00 86.89           O  
ATOM   1438  CB  LEU A 178      34.141  30.780  10.108  1.00 86.89           C  
ATOM   1439  CG  LEU A 178      33.948  29.333  10.564  1.00 86.89           C  
ATOM   1440  CD1 LEU A 178      32.799  28.684   9.797  1.00 86.89           C  
ATOM   1441  CD2 LEU A 178      35.236  28.537  10.381  1.00 86.89           C  
ATOM   1442  N   ALA A 179      34.768  33.928  10.263  1.00 81.83           N  
ATOM   1443  CA  ALA A 179      35.033  35.215   9.623  1.00 81.83           C  
ATOM   1444  C   ALA A 179      36.338  35.821  10.132  1.00 81.83           C  
ATOM   1445  O   ALA A 179      37.120  36.370   9.351  1.00 81.83           O  
ATOM   1446  CB  ALA A 179      33.873  36.178   9.864  1.00 81.83           C  
ATOM   1447  N   PHE A 180      36.723  35.675  11.420  1.00 83.42           N  
ATOM   1448  CA  PHE A 180      37.981  36.142  11.991  1.00 83.42           C  
ATOM   1449  C   PHE A 180      39.152  35.321  11.465  1.00 83.42           C  
ATOM   1450  O   PHE A 180      40.217  35.868  11.170  1.00 83.42           O  
ATOM   1451  CB  PHE A 180      37.937  36.074  13.520  1.00 83.42           C  
ATOM   1452  CG  PHE A 180      37.249  37.249  14.162  1.00 83.42           C  
ATOM   1453  CD1 PHE A 180      37.755  38.534  14.011  1.00 83.42           C  
ATOM   1454  CD2 PHE A 180      36.097  37.067  14.915  1.00 83.42           C  
ATOM   1455  CE1 PHE A 180      37.120  39.623  14.603  1.00 83.42           C  
ATOM   1456  CE2 PHE A 180      35.458  38.152  15.510  1.00 83.42           C  
ATOM   1457  CZ  PHE A 180      35.971  39.428  15.354  1.00 83.42           C  
ATOM   1458  N   GLU A 181      38.853  34.067  11.324  1.00 87.88           N  
ATOM   1459  CA  GLU A 181      39.871  33.168  10.791  1.00 87.88           C  
ATOM   1460  C   GLU A 181      40.157  33.465   9.322  1.00 87.88           C  
ATOM   1461  O   GLU A 181      41.312  33.443   8.891  1.00 87.88           O  
ATOM   1462  CB  GLU A 181      39.440  31.708  10.958  1.00 87.88           C  
ATOM   1463  CG  GLU A 181      39.504  31.209  12.394  1.00 87.88           C  
ATOM   1464  CD  GLU A 181      39.154  29.736  12.533  1.00 87.88           C  
ATOM   1465  OE1 GLU A 181      39.067  29.238  13.678  1.00 87.88           O  
ATOM   1466  OE2 GLU A 181      38.966  29.074  11.488  1.00 87.88           O1-
ATOM   1467  N   VAL A 182      39.124  33.754   8.572  1.00 89.80           N  
ATOM   1468  CA  VAL A 182      39.266  34.139   7.172  1.00 89.80           C  
ATOM   1469  C   VAL A 182      40.041  35.451   7.072  1.00 89.80           C  
ATOM   1470  O   VAL A 182      40.914  35.599   6.214  1.00 89.80           O  
ATOM   1471  CB  VAL A 182      37.892  34.277   6.480  1.00 89.80           C  
ATOM   1472  CG1 VAL A 182      38.046  34.907   5.096  1.00 89.80           C  
ATOM   1473  CG2 VAL A 182      37.207  32.917   6.378  1.00 89.80           C  
ATOM   1474  N   ALA A 183      39.805  36.431   7.975  1.00 84.01           N  
ATOM   1475  CA  ALA A 183      40.494  37.717   8.036  1.00 84.01           C  
ATOM   1476  C   ALA A 183      41.987  37.527   8.292  1.00 84.01           C  
ATOM   1477  O   ALA A 183      42.819  38.179   7.658  1.00 84.01           O  
ATOM   1478  CB  ALA A 183      39.880  38.600   9.119  1.00 84.01           C  
ATOM   1479  N   ARG A 184      42.250  36.643   9.120  1.00 92.24           N  
ATOM   1480  CA  ARG A 184      43.640  36.344   9.453  1.00 92.24           C  
ATOM   1481  C   ARG A 184      44.384  35.788   8.243  1.00 92.24           C  
ATOM   1482  O   ARG A 184      45.477  36.253   7.913  1.00 92.24           O  
ATOM   1483  CB  ARG A 184      43.714  35.353  10.616  1.00 92.24           C  
ATOM   1484  CG  ARG A 184      45.129  35.073  11.097  1.00 92.24           C  
ATOM   1485  CD  ARG A 184      45.158  33.978  12.154  1.00 92.24           C  
ATOM   1486  NE  ARG A 184      44.791  32.680  11.597  1.00 92.24           N  
ATOM   1487  CZ  ARG A 184      45.659  31.762  11.180  1.00 92.24           C  
ATOM   1488  NH1 ARG A 184      46.966  31.982  11.251  1.00 92.24           N1+
ATOM   1489  NH2 ARG A 184      45.216  30.613  10.688  1.00 92.24           N  
ATOM   1490  N   VAL A 185      43.797  34.769   7.596  1.00 87.14           N  
ATOM   1491  CA  VAL A 185      44.404  34.094   6.454  1.00 87.14           C  
ATOM   1492  C   VAL A 185      44.484  35.053   5.269  1.00 87.14           C  
ATOM   1493  O   VAL A 185      45.460  35.040   4.516  1.00 87.14           O  
ATOM   1494  CB  VAL A 185      43.616  32.825   6.059  1.00 87.14           C  
ATOM   1495  CG1 VAL A 185      44.221  32.179   4.814  1.00 87.14           C  
ATOM   1496  CG2 VAL A 185      43.589  31.832   7.220  1.00 87.14           C  
ATOM   1497  N   ALA A 186      43.514  35.901   5.113  1.00 88.13           N  
ATOM   1498  CA  ALA A 186      43.487  36.912   4.060  1.00 88.13           C  
ATOM   1499  C   ALA A 186      44.639  37.901   4.219  1.00 88.13           C  
ATOM   1500  O   ALA A 186      45.242  38.324   3.230  1.00 88.13           O  
ATOM   1501  CB  ALA A 186      42.151  37.652   4.066  1.00 88.13           C  
ATOM   1502  N   LYS A 187      45.020  38.256   5.420  1.00 89.57           N  
ATOM   1503  CA  LYS A 187      46.152  39.129   5.713  1.00 89.57           C  
ATOM   1504  C   LYS A 187      47.473  38.462   5.338  1.00 89.57           C  
ATOM   1505  O   LYS A 187      48.355  39.101   4.760  1.00 89.57           O  
ATOM   1506  CB  LYS A 187      46.164  39.515   7.193  1.00 89.57           C  
ATOM   1507  CG  LYS A 187      47.177  40.596   7.544  1.00 89.57           C  
ATOM   1508  CD  LYS A 187      47.118  40.960   9.021  1.00 89.57           C  
ATOM   1509  CE  LYS A 187      48.188  41.978   9.390  1.00 89.57           C  
ATOM   1510  NZ  LYS A 187      48.132  42.341  10.838  1.00 89.57           N1+
ATOM   1511  N   GLU A 188      47.522  37.170   5.529  1.00 88.31           N  
ATOM   1512  CA  GLU A 188      48.715  36.368   5.278  1.00 88.31           C  
ATOM   1513  C   GLU A 188      48.935  36.160   3.782  1.00 88.31           C  
ATOM   1514  O   GLU A 188      50.076  36.079   3.323  1.00 88.31           O  
ATOM   1515  CB  GLU A 188      48.612  35.015   5.987  1.00 88.31           C  
ATOM   1516  CG  GLU A 188      48.701  35.107   7.504  1.00 88.31           C  
ATOM   1517  CD  GLU A 188      48.638  33.753   8.193  1.00 88.31           C  
ATOM   1518  OE1 GLU A 188      48.674  33.706   9.443  1.00 88.31           O  
ATOM   1519  OE2 GLU A 188      48.553  32.731   7.475  1.00 88.31           O1-
ATOM   1520  N   VAL A 189      47.906  36.294   3.035  1.00 87.72           N  
ATOM   1521  CA  VAL A 189      47.994  36.013   1.606  1.00 87.72           C  
ATOM   1522  C   VAL A 189      48.034  37.324   0.824  1.00 87.72           C  
ATOM   1523  O   VAL A 189      48.025  37.318  -0.410  1.00 87.72           O  
ATOM   1524  CB  VAL A 189      46.814  35.141   1.124  1.00 87.72           C  
ATOM   1525  CG1 VAL A 189      46.915  33.730   1.701  1.00 87.72           C  
ATOM   1526  CG2 VAL A 189      45.483  35.785   1.509  1.00 87.72           C  
ATOM   1527  N   GLY A 190      48.073  38.535   1.597  1.00 85.34           N  
ATOM   1528  CA  GLY A 190      48.297  39.851   1.019  1.00 85.34           C  
ATOM   1529  C   GLY A 190      47.048  40.454   0.404  1.00 85.34           C  
ATOM   1530  O   GLY A 190      47.123  41.155  -0.606  1.00 85.34           O  
ATOM   1531  N   SER A 191      45.885  40.090   0.957  1.00 87.90           N  
ATOM   1532  CA  SER A 191      44.614  40.654   0.511  1.00 87.90           C  
ATOM   1533  C   SER A 191      43.968  41.496   1.606  1.00 87.90           C  
ATOM   1534  O   SER A 191      43.014  41.058   2.252  1.00 87.90           O  
ATOM   1535  CB  SER A 191      43.657  39.542   0.079  1.00 87.90           C  
ATOM   1536  OG  SER A 191      42.507  40.084  -0.547  1.00 87.90           O  
ATOM   1537  N   PRO A 192      44.418  42.704   1.871  1.00 83.95           N  
ATOM   1538  CA  PRO A 192      44.002  43.578   2.970  1.00 83.95           C  
ATOM   1539  C   PRO A 192      42.542  44.014   2.858  1.00 83.95           C  
ATOM   1540  O   PRO A 192      41.861  44.170   3.875  1.00 83.95           O  
ATOM   1541  CB  PRO A 192      44.942  44.779   2.841  1.00 83.95           C  
ATOM   1542  CG  PRO A 192      45.426  44.734   1.427  1.00 83.95           C  
ATOM   1543  CD  PRO A 192      45.412  43.306   0.964  1.00 83.95           C  
ATOM   1544  N   GLU A 193      42.030  44.071   1.710  1.00 85.65           N  
ATOM   1545  CA  GLU A 193      40.638  44.436   1.461  1.00 85.65           C  
ATOM   1546  C   GLU A 193      39.690  43.319   1.889  1.00 85.65           C  
ATOM   1547  O   GLU A 193      38.664  43.578   2.521  1.00 85.65           O  
ATOM   1548  CB  GLU A 193      40.426  44.768  -0.018  1.00 85.65           C  
ATOM   1549  CG  GLU A 193      39.085  45.423  -0.314  1.00 85.65           C  
ATOM   1550  CD  GLU A 193      38.952  45.892  -1.755  1.00 85.65           C  
ATOM   1551  OE1 GLU A 193      37.898  46.465  -2.112  1.00 85.65           O  
ATOM   1552  OE2 GLU A 193      39.910  45.683  -2.532  1.00 85.65           O1-
ATOM   1553  N   THR A 194      39.999  42.047   1.561  1.00 85.39           N  
ATOM   1554  CA  THR A 194      39.234  40.871   1.959  1.00 85.39           C  
ATOM   1555  C   THR A 194      39.327  40.650   3.466  1.00 85.39           C  
ATOM   1556  O   THR A 194      38.342  40.275   4.106  1.00 85.39           O  
ATOM   1557  CB  THR A 194      39.721  39.611   1.221  1.00 85.39           C  
ATOM   1558  CG2 THR A 194      38.857  38.402   1.566  1.00 85.39           C  
ATOM   1559  OG1 THR A 194      39.661  39.838  -0.192  1.00 85.39           O  
ATOM   1560  N   ALA A 195      40.484  40.970   4.106  1.00 79.92           N  
ATOM   1561  CA  ALA A 195      40.697  40.910   5.549  1.00 79.92           C  
ATOM   1562  C   ALA A 195      39.832  41.937   6.275  1.00 79.92           C  
ATOM   1563  O   ALA A 195      39.222  41.629   7.302  1.00 79.92           O  
ATOM   1564  CB  ALA A 195      42.171  41.132   5.881  1.00 79.92           C  
ATOM   1565  N   ARG A 196      39.786  43.145   5.683  1.00 84.26           N  
ATOM   1566  CA  ARG A 196      38.941  44.203   6.228  1.00 84.26           C  
ATOM   1567  C   ARG A 196      37.466  43.829   6.131  1.00 84.26           C  
ATOM   1568  O   ARG A 196      36.712  43.999   7.092  1.00 84.26           O  
ATOM   1569  CB  ARG A 196      39.196  45.523   5.498  1.00 84.26           C  
ATOM   1570  CG  ARG A 196      38.519  46.723   6.141  1.00 84.26           C  
ATOM   1571  CD  ARG A 196      38.823  48.012   5.390  1.00 84.26           C  
ATOM   1572  NE  ARG A 196      37.983  49.114   5.849  1.00 84.26           N  
ATOM   1573  CZ  ARG A 196      38.203  50.398   5.579  1.00 84.26           C  
ATOM   1574  NH1 ARG A 196      39.245  50.767   4.843  1.00 84.26           N1+
ATOM   1575  NH2 ARG A 196      37.374  51.320   6.047  1.00 84.26           N  
ATOM   1576  N   GLN A 197      36.980  43.235   5.019  1.00 84.50           N  
ATOM   1577  CA  GLN A 197      35.611  42.790   4.780  1.00 84.50           C  
ATOM   1578  C   GLN A 197      35.230  41.655   5.725  1.00 84.50           C  
ATOM   1579  O   GLN A 197      34.120  41.633   6.262  1.00 84.50           O  
ATOM   1580  CB  GLN A 197      35.436  42.346   3.327  1.00 84.50           C  
ATOM   1581  CG  GLN A 197      35.429  43.496   2.330  1.00 84.50           C  
ATOM   1582  CD  GLN A 197      35.289  43.026   0.894  1.00 84.50           C  
ATOM   1583  NE2 GLN A 197      35.047  43.963  -0.016  1.00 84.50           N  
ATOM   1584  OE1 GLN A 197      35.400  41.830   0.604  1.00 84.50           O  
ATOM   1585  N   ALA A 198      36.131  40.726   5.876  1.00 75.68           N  
ATOM   1586  CA  ALA A 198      35.902  39.597   6.773  1.00 75.68           C  
ATOM   1587  C   ALA A 198      35.760  40.064   8.218  1.00 75.68           C  
ATOM   1588  O   ALA A 198      34.893  39.579   8.952  1.00 75.68           O  
ATOM   1589  CB  ALA A 198      37.039  38.584   6.654  1.00 75.68           C  
ATOM   1590  N   ARG A 199      36.506  41.124   8.643  1.00 76.75           N  
ATOM   1591  CA  ARG A 199      36.441  41.708   9.979  1.00 76.75           C  
ATOM   1592  C   ARG A 199      35.136  42.470  10.181  1.00 76.75           C  
ATOM   1593  O   ARG A 199      34.501  42.357  11.231  1.00 76.75           O  
ATOM   1594  CB  ARG A 199      37.633  42.639  10.217  1.00 76.75           C  
ATOM   1595  CG  ARG A 199      38.904  41.917  10.638  1.00 76.75           C  
ATOM   1596  CD  ARG A 199      39.998  42.893  11.047  1.00 76.75           C  
ATOM   1597  NE  ARG A 199      41.247  42.204  11.356  1.00 76.75           N  
ATOM   1598  CZ  ARG A 199      42.322  42.783  11.883  1.00 76.75           C  
ATOM   1599  NH1 ARG A 199      42.322  44.079  12.172  1.00 76.75           N1+
ATOM   1600  NH2 ARG A 199      43.408  42.061  12.122  1.00 76.75           N  
ATOM   1601  N   GLU A 200      34.776  43.197   9.220  1.00 80.18           N  
ATOM   1602  CA  GLU A 200      33.510  43.923   9.239  1.00 80.18           C  
ATOM   1603  C   GLU A 200      32.325  42.965   9.310  1.00 80.18           C  
ATOM   1604  O   GLU A 200      31.360  43.215  10.036  1.00 80.18           O  
ATOM   1605  CB  GLU A 200      33.386  44.822   8.007  1.00 80.18           C  
ATOM   1606  CG  GLU A 200      34.231  46.085   8.079  1.00 80.18           C  
ATOM   1607  CD  GLU A 200      34.138  46.941   6.826  1.00 80.18           C  
ATOM   1608  OE1 GLU A 200      34.823  47.987   6.754  1.00 80.18           O  
ATOM   1609  OE2 GLU A 200      33.374  46.564   5.909  1.00 80.18           O1-
ATOM   1610  N   THR A 201      32.412  41.871   8.522  1.00 80.22           N  
ATOM   1611  CA  THR A 201      31.383  40.839   8.531  1.00 80.22           C  
ATOM   1612  C   THR A 201      31.297  40.171   9.901  1.00 80.22           C  
ATOM   1613  O   THR A 201      30.201  39.929  10.413  1.00 80.22           O  
ATOM   1614  CB  THR A 201      31.652  39.771   7.454  1.00 80.22           C  
ATOM   1615  CG2 THR A 201      30.545  38.721   7.430  1.00 80.22           C  
ATOM   1616  OG1 THR A 201      31.723  40.404   6.171  1.00 80.22           O  
ATOM   1617  N   ALA A 202      32.435  39.946  10.587  1.00 68.84           N  
ATOM   1618  CA  ALA A 202      32.513  39.385  11.935  1.00 68.84           C  
ATOM   1619  C   ALA A 202      31.884  40.327  12.957  1.00 68.84           C  
ATOM   1620  O   ALA A 202      31.121  39.892  13.824  1.00 68.84           O  
ATOM   1621  CB  ALA A 202      33.966  39.095  12.307  1.00 68.84           C  
ATOM   1622  N   GLU A 203      32.148  41.580  12.851  1.00 72.56           N  
ATOM   1623  CA  GLU A 203      31.617  42.597  13.755  1.00 72.56           C  
ATOM   1624  C   GLU A 203      30.111  42.761  13.579  1.00 72.56           C  
ATOM   1625  O   GLU A 203      29.378  42.904  14.559  1.00 72.56           O  
ATOM   1626  CB  GLU A 203      32.322  43.937  13.530  1.00 72.56           C  
ATOM   1627  CG  GLU A 203      33.761  43.966  14.025  1.00 72.56           C  
ATOM   1628  CD  GLU A 203      34.477  45.270  13.710  1.00 72.56           C  
ATOM   1629  OE1 GLU A 203      35.663  45.416  14.084  1.00 72.56           O  
ATOM   1630  OE2 GLU A 203      33.848  46.153  13.086  1.00 72.56           O1-
ATOM   1631  N   ARG A 204      29.567  42.663  12.359  1.00 72.14           N  
ATOM   1632  CA  ARG A 204      28.145  42.688  12.024  1.00 72.14           C  
ATOM   1633  C   ARG A 204      27.430  41.462  12.582  1.00 72.14           C  
ATOM   1634  O   ARG A 204      26.305  41.565  13.076  1.00 72.14           O  
ATOM   1635  CB  ARG A 204      27.950  42.765  10.509  1.00 72.14           C  
ATOM   1636  CG  ARG A 204      28.241  44.135   9.919  1.00 72.14           C  
ATOM   1637  CD  ARG A 204      27.904  44.194   8.435  1.00 72.14           C  
ATOM   1638  NE  ARG A 204      28.214  45.501   7.864  1.00 72.14           N  
ATOM   1639  CZ  ARG A 204      28.025  45.835   6.590  1.00 72.14           C  
ATOM   1640  NH1 ARG A 204      27.522  44.960   5.726  1.00 72.14           N1+
ATOM   1641  NH2 ARG A 204      28.342  47.053   6.175  1.00 72.14           N  
ATOM   1642  N   LEU A 205      28.064  40.371  12.493  1.00 69.35           N  
ATOM   1643  CA  LEU A 205      27.514  39.120  13.005  1.00 69.35           C  
ATOM   1644  C   LEU A 205      27.375  39.170  14.523  1.00 69.35           C  
ATOM   1645  O   LEU A 205      26.358  38.739  15.071  1.00 69.35           O  
ATOM   1646  CB  LEU A 205      28.400  37.939  12.601  1.00 69.35           C  
ATOM   1647  CG  LEU A 205      28.284  37.470  11.149  1.00 69.35           C  
ATOM   1648  CD1 LEU A 205      29.407  36.493  10.817  1.00 69.35           C  
ATOM   1649  CD2 LEU A 205      26.922  36.831  10.902  1.00 69.35           C  
ATOM   1650  N   LEU A 206      28.271  39.794  15.221  1.00 63.66           N  
ATOM   1651  CA  LEU A 206      28.248  39.960  16.670  1.00 63.66           C  
ATOM   1652  C   LEU A 206      27.187  40.974  17.085  1.00 63.66           C  
ATOM   1653  O   LEU A 206      26.467  40.761  18.063  1.00 63.66           O  
ATOM   1654  CB  LEU A 206      29.621  40.402  17.181  1.00 63.66           C  
ATOM   1655  CG  LEU A 206      30.719  39.337  17.186  1.00 63.66           C  
ATOM   1656  CD1 LEU A 206      32.069  39.966  17.510  1.00 63.66           C  
ATOM   1657  CD2 LEU A 206      30.386  38.230  18.181  1.00 63.66           C  
ATOM   1658  N   GLU A 207      27.062  42.020  16.363  1.00 70.25           N  
ATOM   1659  CA  GLU A 207      26.062  43.061  16.583  1.00 70.25           C  
ATOM   1660  C   GLU A 207      24.652  42.532  16.342  1.00 70.25           C  
ATOM   1661  O   GLU A 207      23.737  42.808  17.123  1.00 70.25           O  
ATOM   1662  CB  GLU A 207      26.334  44.268  15.681  1.00 70.25           C  
ATOM   1663  CG  GLU A 207      25.453  45.470  15.981  1.00 70.25           C  
ATOM   1664  CD  GLU A 207      25.776  46.680  15.119  1.00 70.25           C  
ATOM   1665  OE1 GLU A 207      25.148  47.747  15.310  1.00 70.25           O  
ATOM   1666  OE2 GLU A 207      26.664  46.561  14.246  1.00 70.25           O1-
ATOM   1667  N   TRP A 208      24.336  41.758  15.323  1.00 66.00           N  
ATOM   1668  CA  TRP A 208      23.081  41.106  14.962  1.00 66.00           C  
ATOM   1669  C   TRP A 208      22.712  40.032  15.981  1.00 66.00           C  
ATOM   1670  O   TRP A 208      21.543  39.893  16.349  1.00 66.00           O  
ATOM   1671  CB  TRP A 208      23.178  40.489  13.563  1.00 66.00           C  
ATOM   1672  CG  TRP A 208      21.941  40.659  12.735  1.00 66.00           C  
ATOM   1673  CD1 TRP A 208      21.571  41.766  12.025  1.00 66.00           C  
ATOM   1674  CD2 TRP A 208      20.907  39.690  12.535  1.00 66.00           C  
ATOM   1675  CE2 TRP A 208      19.939  40.280  11.691  1.00 66.00           C  
ATOM   1676  CE3 TRP A 208      20.704  38.379  12.987  1.00 66.00           C  
ATOM   1677  NE1 TRP A 208      20.368  41.545  11.394  1.00 66.00           N  
ATOM   1678  CZ2 TRP A 208      18.786  39.600  11.290  1.00 66.00           C  
ATOM   1679  CZ3 TRP A 208      19.556  37.706  12.588  1.00 66.00           C  
ATOM   1680  CH2 TRP A 208      18.613  38.320  11.747  1.00 66.00           C  
ATOM   1681  N   ALA A 209      23.671  39.199  16.400  1.00 56.25           N  
ATOM   1682  CA  ALA A 209      23.444  38.217  17.457  1.00 56.25           C  
ATOM   1683  C   ALA A 209      22.913  38.886  18.723  1.00 56.25           C  
ATOM   1684  O   ALA A 209      21.985  38.379  19.357  1.00 56.25           O  
ATOM   1685  CB  ALA A 209      24.732  37.455  17.762  1.00 56.25           C  
ATOM   1686  N   MET A 210      23.346  40.142  18.966  1.00 61.11           N  
ATOM   1687  CA  MET A 210      22.924  40.953  20.105  1.00 61.11           C  
ATOM   1688  C   MET A 210      21.541  41.550  19.865  1.00 61.11           C  
ATOM   1689  O   MET A 210      20.708  41.580  20.772  1.00 61.11           O  
ATOM   1690  CB  MET A 210      23.936  42.068  20.376  1.00 61.11           C  
ATOM   1691  CG  MET A 210      25.193  41.595  21.087  1.00 61.11           C  
ATOM   1692  SD  MET A 210      26.371  42.963  21.414  1.00 61.11           S  
ATOM   1693  CE  MET A 210      25.733  43.562  23.004  1.00 61.11           C  
ATOM   1694  N   LYS A 211      21.099  41.974  18.689  1.00 64.95           N  
ATOM   1695  CA  LYS A 211      19.833  42.530  18.219  1.00 64.95           C  
ATOM   1696  C   LYS A 211      18.763  41.447  18.111  1.00 64.95           C  
ATOM   1697  O   LYS A 211      17.596  41.686  18.425  1.00 64.95           O  
ATOM   1698  CB  LYS A 211      20.019  43.221  16.868  1.00 64.95           C  
ATOM   1699  CG  LYS A 211      20.510  44.657  16.969  1.00 64.95           C  
ATOM   1700  CD  LYS A 211      20.536  45.337  15.606  1.00 64.95           C  
ATOM   1701  CE  LYS A 211      21.119  46.741  15.691  1.00 64.95           C  
ATOM   1702  NZ  LYS A 211      21.175  47.399  14.352  1.00 64.95           N1+
ATOM   1703  N   MET A 212      19.035  40.137  17.621  1.00 55.94           N  
ATOM   1704  CA  MET A 212      18.192  38.947  17.546  1.00 55.94           C  
ATOM   1705  C   MET A 212      17.759  38.499  18.938  1.00 55.94           C  
ATOM   1706  O   MET A 212      16.619  38.074  19.131  1.00 55.94           O  
ATOM   1707  CB  MET A 212      18.928  37.810  16.836  1.00 55.94           C  
ATOM   1708  CG  MET A 212      18.714  37.786  15.331  1.00 55.94           C  
ATOM   1709  SD  MET A 212      18.898  36.104  14.621  1.00 55.94           S  
ATOM   1710  CE  MET A 212      20.703  35.925  14.684  1.00 55.94           C  
ATOM   1711  N   ILE A 213      18.644  38.690  19.877  1.00 49.73           N  
ATOM   1712  CA  ILE A 213      18.267  38.484  21.271  1.00 49.73           C  
ATOM   1713  C   ILE A 213      17.217  39.514  21.680  1.00 49.73           C  
ATOM   1714  O   ILE A 213      16.224  39.174  22.328  1.00 49.73           O  
ATOM   1715  CB  ILE A 213      19.494  38.569  22.207  1.00 49.73           C  
ATOM   1716  CG1 ILE A 213      20.449  37.399  21.943  1.00 49.73           C  
ATOM   1717  CG2 ILE A 213      19.055  38.599  23.673  1.00 49.73           C  
ATOM   1718  CD1 ILE A 213      21.770  37.497  22.693  1.00 49.73           C  
ATOM   1719  N   GLU A 214      17.155  40.669  21.012  1.00 43.92           N  
ATOM   1720  CA  GLU A 214      16.330  41.841  21.286  1.00 43.92           C  
ATOM   1721  C   GLU A 214      15.065  41.839  20.434  1.00 43.92           C  
ATOM   1722  O   GLU A 214      13.980  42.159  20.923  1.00 43.92           O  
ATOM   1723  CB  GLU A 214      17.126  43.127  21.042  1.00 43.92           C  
ATOM   1724  CG  GLU A 214      17.597  43.811  22.317  1.00 43.92           C  
ATOM   1725  CD  GLU A 214      18.457  45.037  22.058  1.00 43.92           C  
ATOM   1726  OE1 GLU A 214      18.989  45.622  23.029  1.00 43.92           O  
ATOM   1727  OE2 GLU A 214      18.601  45.417  20.874  1.00 43.92           O1-
ATOM   1728  N   GLU A 215      14.873  41.367  19.203  1.00 53.02           N  
ATOM   1729  CA  GLU A 215      13.871  41.290  18.145  1.00 53.02           C  
ATOM   1730  C   GLU A 215      13.066  39.996  18.239  1.00 53.02           C  
ATOM   1731  O   GLU A 215      11.868  39.981  17.951  1.00 53.02           O  
ATOM   1732  CB  GLU A 215      14.532  41.399  16.768  1.00 53.02           C  
ATOM   1733  CG  GLU A 215      14.219  42.696  16.037  1.00 53.02           C  
ATOM   1734  CD  GLU A 215      14.918  42.811  14.691  1.00 53.02           C  
ATOM   1735  OE1 GLU A 215      14.716  43.826  13.986  1.00 53.02           O  
ATOM   1736  OE2 GLU A 215      15.672  41.876  14.337  1.00 53.02           O1-
ATOM   1737  N   LYS A 216      13.519  38.696  18.577  1.00 49.37           N  
ATOM   1738  CA  LYS A 216      12.729  37.547  19.010  1.00 49.37           C  
ATOM   1739  C   LYS A 216      11.730  37.943  20.093  1.00 49.37           C  
ATOM   1740  O   LYS A 216      10.676  37.319  20.230  1.00 49.37           O  
ATOM   1741  CB  LYS A 216      13.642  36.432  19.522  1.00 49.37           C  
ATOM   1742  CG  LYS A 216      13.259  35.044  19.029  1.00 49.37           C  
ATOM   1743  CD  LYS A 216      14.223  33.982  19.541  1.00 49.37           C  
ATOM   1744  CE  LYS A 216      13.837  32.592  19.055  1.00 49.37           C  
ATOM   1745  NZ  LYS A 216      14.814  31.556  19.505  1.00 49.37           N1+
ATOM   1746  N   ALA A 217      11.890  39.058  20.594  1.00 37.60           N  
ATOM   1747  CA  ALA A 217      10.983  39.718  21.530  1.00 37.60           C  
ATOM   1748  C   ALA A 217       9.972  40.590  20.791  1.00 37.60           C  
ATOM   1749  O   ALA A 217       8.802  40.656  21.177  1.00 37.60           O  
ATOM   1750  CB  ALA A 217      11.772  40.556  22.533  1.00 37.60           C  
ATOM   1751  N   LYS A 218      10.015  40.792  19.582  1.00 42.98           N  
ATOM   1752  CA  LYS A 218       9.183  41.844  19.003  1.00 42.98           C  
ATOM   1753  C   LYS A 218       8.646  41.429  17.635  1.00 42.98           C  
ATOM   1754  O   LYS A 218       7.555  41.844  17.240  1.00 42.98           O  
ATOM   1755  CB  LYS A 218       9.973  43.147  18.883  1.00 42.98           C  
ATOM   1756  CG  LYS A 218       9.258  44.359  19.459  1.00 42.98           C  
ATOM   1757  CD  LYS A 218      10.126  45.609  19.386  1.00 42.98           C  
ATOM   1758  CE  LYS A 218       9.402  46.829  19.938  1.00 42.98           C  
ATOM   1759  NZ  LYS A 218      10.265  48.047  19.908  1.00 42.98           N1+
ATOM   1760  N   LYS A 219       8.272  40.251  16.951  1.00 42.16           N  
ATOM   1761  CA  LYS A 219       7.473  40.431  15.741  1.00 42.16           C  
ATOM   1762  C   LYS A 219       7.298  39.109  14.997  1.00 42.16           C  
ATOM   1763  O   LYS A 219       8.254  38.581  14.426  1.00 42.16           O  
ATOM   1764  CB  LYS A 219       8.118  41.468  14.821  1.00 42.16           C  
ATOM   1765  CG  LYS A 219       7.596  42.883  15.024  1.00 42.16           C  
ATOM   1766  CD  LYS A 219       8.188  43.848  14.004  1.00 42.16           C  
ATOM   1767  CE  LYS A 219       7.702  45.273  14.233  1.00 42.16           C  
ATOM   1768  NZ  LYS A 219       8.265  46.220  13.225  1.00 42.16           N1+
ATOM   1769  N   GLU A 220       6.290  38.241  15.115  1.00 31.86           N  
ATOM   1770  CA  GLU A 220       4.906  37.881  14.823  1.00 31.86           C  
ATOM   1771  C   GLU A 220       4.228  38.948  13.968  1.00 31.86           C  
ATOM   1772  O   GLU A 220       3.186  39.486  14.347  1.00 31.86           O  
ATOM   1773  CB  GLU A 220       4.120  37.669  16.120  1.00 31.86           C  
ATOM   1774  CG  GLU A 220       3.456  36.303  16.220  1.00 31.86           C  
ATOM   1775  CD  GLU A 220       2.855  36.026  17.588  1.00 31.86           C  
ATOM   1776  OE1 GLU A 220       2.267  34.939  17.785  1.00 31.86           O  
ATOM   1777  OE2 GLU A 220       2.973  36.905  18.472  1.00 31.86           O1-
ATOM   1778  N   LYS A 221       4.479  39.312  12.581  1.00 32.10           N  
ATOM   1779  CA  LYS A 221       3.363  39.974  11.915  1.00 32.10           C  
ATOM   1780  C   LYS A 221       3.713  40.321  10.469  1.00 32.10           C  
ATOM   1781  O   LYS A 221       4.649  41.082  10.217  1.00 32.10           O  
ATOM   1782  CB  LYS A 221       2.959  41.239  12.673  1.00 32.10           C  
ATOM   1783  CG  LYS A 221       1.454  41.454  12.758  1.00 32.10           C  
ATOM   1784  CD  LYS A 221       1.116  42.768  13.453  1.00 32.10           C  
ATOM   1785  CE  LYS A 221      -0.387  43.009  13.495  1.00 32.10           C  
ATOM   1786  NZ  LYS A 221      -0.724  44.284  14.193  1.00 32.10           N1+
ATOM   1787  N   ASP A 222       3.941  39.400   9.372  1.00 37.92           N  
ATOM   1788  CA  ASP A 222       3.318  39.017   8.108  1.00 37.92           C  
ATOM   1789  C   ASP A 222       3.862  39.854   6.953  1.00 37.92           C  
ATOM   1790  O   ASP A 222       3.955  41.079   7.056  1.00 37.92           O  
ATOM   1791  CB  ASP A 222       1.797  39.163   8.193  1.00 37.92           C  
ATOM   1792  CG  ASP A 222       1.105  37.893   8.657  1.00 37.92           C  
ATOM   1793  OD1 ASP A 222       1.751  36.824   8.692  1.00 37.92           O  
ATOM   1794  OD2 ASP A 222      -0.098  37.963   8.990  1.00 37.92           O1-
ATOM   1795  N   ARG A 223       4.076  39.246   5.525  1.00 48.79           N  
ATOM   1796  CA  ARG A 223       4.556  39.276   4.147  1.00 48.79           C  
ATOM   1797  C   ARG A 223       3.419  39.012   3.165  1.00 48.79           C  
ATOM   1798  O   ARG A 223       2.614  38.102   3.370  1.00 48.79           O  
ATOM   1799  CB  ARG A 223       5.672  38.250   3.944  1.00 48.79           C  
ATOM   1800  CG  ARG A 223       7.072  38.826   4.091  1.00 48.79           C  
ATOM   1801  CD  ARG A 223       8.143  37.800   3.750  1.00 48.79           C  
ATOM   1802  NE  ARG A 223       9.487  38.353   3.894  1.00 48.79           N  
ATOM   1803  CZ  ARG A 223      10.606  37.725   3.549  1.00 48.79           C  
ATOM   1804  NH1 ARG A 223      10.566  36.502   3.030  1.00 48.79           N1+
ATOM   1805  NH2 ARG A 223      11.777  38.322   3.724  1.00 48.79           N  
ATOM   1806  N   ASN A 224       3.498  39.420   1.758  1.00 47.28           N  
ATOM   1807  CA  ASN A 224       3.921  39.481   0.363  1.00 47.28           C  
ATOM   1808  C   ASN A 224       2.736  39.344  -0.589  1.00 47.28           C  
ATOM   1809  O   ASN A 224       1.798  38.594  -0.314  1.00 47.28           O  
ATOM   1810  CB  ASN A 224       4.966  38.402   0.071  1.00 47.28           C  
ATOM   1811  CG  ASN A 224       6.374  38.958  -0.006  1.00 47.28           C  
ATOM   1812  ND2 ASN A 224       7.353  38.074  -0.160  1.00 47.28           N  
ATOM   1813  OD1 ASN A 224       6.581  40.172   0.075  1.00 47.28           O  
ATOM   1814  N   ASP A 225       3.016  39.597  -2.241  1.00 56.96           N  
ATOM   1815  CA  ASP A 225       3.552  39.531  -3.597  1.00 56.96           C  
ATOM   1816  C   ASP A 225       2.433  39.591  -4.635  1.00 56.96           C  
ATOM   1817  O   ASP A 225       1.324  39.113  -4.388  1.00 56.96           O  
ATOM   1818  CB  ASP A 225       4.377  38.257  -3.786  1.00 56.96           C  
ATOM   1819  CG  ASP A 225       5.874  38.505  -3.731  1.00 56.96           C  
ATOM   1820  OD1 ASP A 225       6.295  39.680  -3.669  1.00 56.96           O  
ATOM   1821  OD2 ASP A 225       6.640  37.517  -3.755  1.00 56.96           O1-
ATOM   1822  N   GLN A 226       2.701  39.655  -6.246  1.00 44.79           N  
ATOM   1823  CA  GLN A 226       2.587  39.884  -7.682  1.00 44.79           C  
ATOM   1824  C   GLN A 226       2.575  38.565  -8.450  1.00 44.79           C  
ATOM   1825  O   GLN A 226       3.117  37.562  -7.982  1.00 44.79           O  
ATOM   1826  CB  GLN A 226       3.732  40.768  -8.177  1.00 44.79           C  
ATOM   1827  CG  GLN A 226       3.470  42.259  -8.019  1.00 44.79           C  
ATOM   1828  CD  GLN A 226       4.523  43.116  -8.697  1.00 44.79           C  
ATOM   1829  NE2 GLN A 226       4.344  44.432  -8.639  1.00 44.79           N  
ATOM   1830  OE1 GLN A 226       5.489  42.600  -9.268  1.00 44.79           O  
ATOM   1831  N   SER A 227       2.400  38.483 -10.259  1.00 41.35           N  
ATOM   1832  CA  SER A 227       2.946  38.272 -11.596  1.00 41.35           C  
ATOM   1833  C   SER A 227       1.834  38.109 -12.627  1.00 41.35           C  
ATOM   1834  O   SER A 227       0.689  37.816 -12.274  1.00 41.35           O  
ATOM   1835  CB  SER A 227       3.855  37.043 -11.617  1.00 41.35           C  
ATOM   1836  OG  SER A 227       3.107  35.868 -11.876  1.00 41.35           O  
ATOM   1837  N   SER A 228       2.414  37.647 -14.118  1.00 50.06           N  
ATOM   1838  CA  SER A 228       2.991  36.868 -15.209  1.00 50.06           C  
ATOM   1839  C   SER A 228       2.345  37.224 -16.543  1.00 50.06           C  
ATOM   1840  O   SER A 228       1.206  37.695 -16.582  1.00 50.06           O  
ATOM   1841  CB  SER A 228       2.835  35.371 -14.940  1.00 50.06           C  
ATOM   1842  OG  SER A 228       2.217  34.724 -16.039  1.00 50.06           O  
ATOM   1843  N   ASP A 229       2.803  36.257 -17.992  1.00 50.12           N  
ATOM   1844  CA  ASP A 229       2.991  36.027 -19.421  1.00 50.12           C  
ATOM   1845  C   ASP A 229       2.445  34.661 -19.833  1.00 50.12           C  
ATOM   1846  O   ASP A 229       2.419  33.729 -19.027  1.00 50.12           O  
ATOM   1847  CB  ASP A 229       4.471  36.136 -19.792  1.00 50.12           C  
ATOM   1848  CG  ASP A 229       4.839  37.491 -20.369  1.00 50.12           C  
ATOM   1849  OD1 ASP A 229       3.928  38.278 -20.708  1.00 50.12           O  
ATOM   1850  OD2 ASP A 229       6.051  37.775 -20.489  1.00 50.12           O1-
ATOM   1851  N   VAL A 230       2.662  34.255 -21.712  1.00 41.43           N  
ATOM   1852  CA  VAL A 230       3.013  33.026 -22.414  1.00 41.43           C  
ATOM   1853  C   VAL A 230       2.665  33.159 -23.896  1.00 41.43           C  
ATOM   1854  O   VAL A 230       1.640  33.746 -24.248  1.00 41.43           O  
ATOM   1855  CB  VAL A 230       2.296  31.800 -21.806  1.00 41.43           C  
ATOM   1856  CG1 VAL A 230       2.674  30.525 -22.559  1.00 41.43           C  
ATOM   1857  CG2 VAL A 230       2.632  31.667 -20.322  1.00 41.43           C  
ATOM   1858  N   ASN A 231       3.384  31.645 -25.282  1.00 44.84           N  
ATOM   1859  CA  ASN A 231       2.987  30.585 -26.201  1.00 44.84           C  
ATOM   1860  C   ASN A 231       4.127  30.204 -27.142  1.00 44.84           C  
ATOM   1861  O   ASN A 231       4.551  31.014 -27.969  1.00 44.84           O  
ATOM   1862  CB  ASN A 231       1.753  31.002 -27.003  1.00 44.84           C  
ATOM   1863  CG  ASN A 231       0.479  30.357 -26.493  1.00 44.84           C  
ATOM   1864  ND2 ASN A 231      -0.663  30.874 -26.928  1.00 44.84           N  
ATOM   1865  OD1 ASN A 231       0.522  29.403 -25.712  1.00 44.84           O  
ATOM   1866  N   GLU A 232       4.854  28.857 -27.672  1.00 42.93           N  
ATOM   1867  CA  GLU A 232       5.808  28.269 -28.608  1.00 42.93           C  
ATOM   1868  C   GLU A 232       5.791  26.745 -28.529  1.00 42.93           C  
ATOM   1869  O   GLU A 232       6.786  26.127 -28.146  1.00 42.93           O  
ATOM   1870  CB  GLU A 232       7.220  28.794 -28.338  1.00 42.93           C  
ATOM   1871  CG  GLU A 232       7.905  29.375 -29.567  1.00 42.93           C  
ATOM   1872  CD  GLU A 232       9.251  30.011 -29.258  1.00 42.93           C  
ATOM   1873  OE1 GLU A 232       9.917  30.507 -30.196  1.00 42.93           O  
ATOM   1874  OE2 GLU A 232       9.644  30.012 -28.071  1.00 42.93           O1-
ATOM   1875  N   ALA A 233       5.400  25.527 -29.100  1.00 40.50           N  
ATOM   1876  CA  ALA A 233       5.555  24.081 -28.974  1.00 40.50           C  
ATOM   1877  C   ALA A 233       5.253  23.378 -30.294  1.00 40.50           C  
ATOM   1878  O   ALA A 233       5.904  22.391 -30.642  1.00 40.50           O  
ATOM   1879  CB  ALA A 233       4.647  23.543 -27.870  1.00 40.50           C  
ATOM   1880  N   ALA A 234       5.003  23.501 -31.410  1.00 46.70           N  
ATOM   1881  CA  ALA A 234       4.684  22.798 -32.650  1.00 46.70           C  
ATOM   1882  C   ALA A 234       5.843  22.877 -33.639  1.00 46.70           C  
ATOM   1883  O   ALA A 234       6.129  21.909 -34.348  1.00 46.70           O  
ATOM   1884  CB  ALA A 234       3.415  23.371 -33.275  1.00 46.70           C  
ATOM   1885  N   LYS A 235       6.797  23.578 -33.575  1.00 62.63           N  
ATOM   1886  CA  LYS A 235       8.004  23.738 -34.382  1.00 62.63           C  
ATOM   1887  C   LYS A 235       9.106  22.792 -33.915  1.00 62.63           C  
ATOM   1888  O   LYS A 235       9.807  22.197 -34.735  1.00 62.63           O  
ATOM   1889  CB  LYS A 235       8.497  25.185 -34.329  1.00 62.63           C  
ATOM   1890  CG  LYS A 235       9.592  25.503 -35.337  1.00 62.63           C  
ATOM   1891  CD  LYS A 235      10.016  26.964 -35.258  1.00 62.63           C  
ATOM   1892  CE  LYS A 235      11.198  27.253 -36.174  1.00 62.63           C  
ATOM   1893  NZ  LYS A 235      11.632  28.679 -36.085  1.00 62.63           N1+
ATOM   1894  N   LEU A 236       8.975  22.268 -32.869  1.00 56.25           N  
ATOM   1895  CA  LEU A 236      10.063  21.560 -32.203  1.00 56.25           C  
ATOM   1896  C   LEU A 236       9.995  20.064 -32.493  1.00 56.25           C  
ATOM   1897  O   LEU A 236      11.029  19.411 -32.655  1.00 56.25           O  
ATOM   1898  CB  LEU A 236      10.014  21.801 -30.692  1.00 56.25           C  
ATOM   1899  CG  LEU A 236      10.433  23.193 -30.214  1.00 56.25           C  
ATOM   1900  CD1 LEU A 236      10.132  23.355 -28.728  1.00 56.25           C  
ATOM   1901  CD2 LEU A 236      11.913  23.432 -30.495  1.00 56.25           C  
ATOM   1902  N   ILE A 237       9.060  19.452 -33.076  1.00 48.33           N  
ATOM   1903  CA  ILE A 237       8.883  18.030 -33.347  1.00 48.33           C  
ATOM   1904  C   ILE A 237       9.376  17.706 -34.755  1.00 48.33           C  
ATOM   1905  O   ILE A 237      10.073  16.710 -34.962  1.00 48.33           O  
ATOM   1906  CB  ILE A 237       7.407  17.603 -33.185  1.00 48.33           C  
ATOM   1907  CG1 ILE A 237       6.975  17.719 -31.719  1.00 48.33           C  
ATOM   1908  CG2 ILE A 237       7.197  16.178 -33.706  1.00 48.33           C  
ATOM   1909  CD1 ILE A 237       5.487  17.488 -31.491  1.00 48.33           C  
ATOM   1910  N   ARG A 238       9.380  18.531 -35.632  1.00 61.71           N  
ATOM   1911  CA  ARG A 238       9.832  18.378 -37.011  1.00 61.71           C  
ATOM   1912  C   ARG A 238      11.350  18.485 -37.105  1.00 61.71           C  
ATOM   1913  O   ARG A 238      11.989  17.711 -37.820  1.00 61.71           O  
ATOM   1914  CB  ARG A 238       9.176  19.427 -37.912  1.00 61.71           C  
ATOM   1915  CG  ARG A 238       7.972  18.909 -38.684  1.00 61.71           C  
ATOM   1916  CD  ARG A 238       7.440  19.948 -39.661  1.00 61.71           C  
ATOM   1917  NE  ARG A 238       6.004  19.792 -39.883  1.00 61.71           N  
ATOM   1918  CZ  ARG A 238       5.260  20.607 -40.627  1.00 61.71           C  
ATOM   1919  NH1 ARG A 238       5.803  21.654 -41.237  1.00 61.71           N1+
ATOM   1920  NH2 ARG A 238       3.963  20.371 -40.762  1.00 61.71           N  
ATOM   1921  N   GLU A 239      11.960  19.176 -36.203  1.00 68.65           N  
ATOM   1922  CA  GLU A 239      13.395  19.437 -36.158  1.00 68.65           C  
ATOM   1923  C   GLU A 239      14.151  18.260 -35.548  1.00 68.65           C  
ATOM   1924  O   GLU A 239      15.239  17.908 -36.009  1.00 68.65           O  
ATOM   1925  CB  GLU A 239      13.685  20.716 -35.368  1.00 68.65           C  
ATOM   1926  CG  GLU A 239      13.314  21.992 -36.108  1.00 68.65           C  
ATOM   1927  CD  GLU A 239      13.559  23.251 -35.291  1.00 68.65           C  
ATOM   1928  OE1 GLU A 239      13.297  24.365 -35.800  1.00 68.65           O  
ATOM   1929  OE2 GLU A 239      14.017  23.123 -34.134  1.00 68.65           O1-
ATOM   1930  N   ALA A 240      13.568  17.489 -34.732  1.00 50.03           N  
ATOM   1931  CA  ALA A 240      14.168  16.361 -34.025  1.00 50.03           C  
ATOM   1932  C   ALA A 240      14.234  15.125 -34.918  1.00 50.03           C  
ATOM   1933  O   ALA A 240      15.242  14.413 -34.931  1.00 50.03           O  
ATOM   1934  CB  ALA A 240      13.382  16.052 -32.752  1.00 50.03           C  
ATOM   1935  N   ALA A 241      13.354  14.920 -35.830  1.00 50.17           N  
ATOM   1936  CA  ALA A 241      13.291  13.824 -36.794  1.00 50.17           C  
ATOM   1937  C   ALA A 241      14.302  14.026 -37.920  1.00 50.17           C  
ATOM   1938  O   ALA A 241      14.966  13.076 -38.344  1.00 50.17           O  
ATOM   1939  CB  ALA A 241      11.882  13.697 -37.365  1.00 50.17           C  
ATOM   1940  N   GLU A 242      14.598  15.192 -38.257  1.00 68.26           N  
ATOM   1941  CA  GLU A 242      15.557  15.561 -39.294  1.00 68.26           C  
ATOM   1942  C   GLU A 242      16.992  15.453 -38.784  1.00 68.26           C  
ATOM   1943  O   GLU A 242      17.877  14.980 -39.499  1.00 68.26           O  
ATOM   1944  CB  GLU A 242      15.285  16.981 -39.799  1.00 68.26           C  
ATOM   1945  CG  GLU A 242      14.118  17.074 -40.770  1.00 68.26           C  
ATOM   1946  CD  GLU A 242      13.807  18.499 -41.199  1.00 68.26           C  
ATOM   1947  OE1 GLU A 242      12.806  18.711 -41.922  1.00 68.26           O  
ATOM   1948  OE2 GLU A 242      14.570  19.411 -40.811  1.00 68.26           O1-
ATOM   1949  N   ALA A 243      17.231  15.721 -37.548  1.00 60.17           N  
ATOM   1950  CA  ALA A 243      18.542  15.654 -36.907  1.00 60.17           C  
ATOM   1951  C   ALA A 243      18.955  14.207 -36.652  1.00 60.17           C  
ATOM   1952  O   ALA A 243      20.120  13.847 -36.834  1.00 60.17           O  
ATOM   1953  CB  ALA A 243      18.534  16.440 -35.598  1.00 60.17           C  
ATOM   1954  N   ALA A 244      18.054  13.337 -36.417  1.00 51.17           N  
ATOM   1955  CA  ALA A 244      18.261  11.910 -36.185  1.00 51.17           C  
ATOM   1956  C   ALA A 244      18.600  11.187 -37.485  1.00 51.17           C  
ATOM   1957  O   ALA A 244      19.482  10.325 -37.511  1.00 51.17           O  
ATOM   1958  CB  ALA A 244      17.022  11.291 -35.543  1.00 51.17           C  
ATOM   1959  N   GLN A 245      18.150  11.476 -38.676  1.00 60.02           N  
ATOM   1960  CA  GLN A 245      18.412  10.935 -40.005  1.00 60.02           C  
ATOM   1961  C   GLN A 245      19.791  11.351 -40.507  1.00 60.02           C  
ATOM   1962  O   GLN A 245      20.527  10.535 -41.067  1.00 60.02           O  
ATOM   1963  CB  GLN A 245      17.336  11.389 -40.992  1.00 60.02           C  
ATOM   1964  CG  GLN A 245      17.333  10.610 -42.301  1.00 60.02           C  
ATOM   1965  CD  GLN A 245      16.165  10.974 -43.199  1.00 60.02           C  
ATOM   1966  NE2 GLN A 245      16.147  10.415 -44.404  1.00 60.02           N  
ATOM   1967  OE1 GLN A 245      15.286  11.751 -42.811  1.00 60.02           O  
ATOM   1968  N   ARG A 246      20.158  12.455 -40.148  1.00 67.14           N  
ATOM   1969  CA  ARG A 246      21.437  13.027 -40.554  1.00 67.14           C  
ATOM   1970  C   ARG A 246      22.586  12.432 -39.744  1.00 67.14           C  
ATOM   1971  O   ARG A 246      23.662  12.171 -40.284  1.00 67.14           O  
ATOM   1972  CB  ARG A 246      21.420  14.549 -40.398  1.00 67.14           C  
ATOM   1973  CG  ARG A 246      20.643  15.271 -41.486  1.00 67.14           C  
ATOM   1974  CD  ARG A 246      20.858  16.777 -41.429  1.00 67.14           C  
ATOM   1975  NE  ARG A 246      19.964  17.483 -42.342  1.00 67.14           N  
ATOM   1976  CZ  ARG A 246      19.906  18.807 -42.474  1.00 67.14           C  
ATOM   1977  NH1 ARG A 246      20.692  19.595 -41.750  1.00 67.14           N1+
ATOM   1978  NH2 ARG A 246      19.056  19.345 -43.336  1.00 67.14           N  
ATOM   1979  N   ALA A 247      22.464  12.222 -38.493  1.00 58.27           N  
ATOM   1980  CA  ALA A 247      23.427  11.586 -37.598  1.00 58.27           C  
ATOM   1981  C   ALA A 247      23.684  10.138 -38.007  1.00 58.27           C  
ATOM   1982  O   ALA A 247      24.825   9.672 -37.979  1.00 58.27           O  
ATOM   1983  CB  ALA A 247      22.934  11.648 -36.155  1.00 58.27           C  
ATOM   1984  N   ARG A 248      22.698   9.458 -38.557  1.00 59.56           N  
ATOM   1985  CA  ARG A 248      22.786   8.104 -39.096  1.00 59.56           C  
ATOM   1986  C   ARG A 248      23.625   8.074 -40.368  1.00 59.56           C  
ATOM   1987  O   ARG A 248      24.464   7.188 -40.544  1.00 59.56           O  
ATOM   1988  CB  ARG A 248      21.389   7.545 -39.375  1.00 59.56           C  
ATOM   1989  CG  ARG A 248      21.365   6.045 -39.624  1.00 59.56           C  
ATOM   1990  CD  ARG A 248      19.949   5.536 -39.857  1.00 59.56           C  
ATOM   1991  NE  ARG A 248      19.935   4.110 -40.171  1.00 59.56           N  
ATOM   1992  CZ  ARG A 248      18.885   3.450 -40.652  1.00 59.56           C  
ATOM   1993  NH1 ARG A 248      17.738   4.077 -40.884  1.00 59.56           N1+
ATOM   1994  NH2 ARG A 248      18.981   2.152 -40.902  1.00 59.56           N  
ATOM   1995  N   GLU A 249      23.500   8.925 -41.234  1.00 66.59           N  
ATOM   1996  CA  GLU A 249      24.202   9.043 -42.509  1.00 66.59           C  
ATOM   1997  C   GLU A 249      25.680   9.359 -42.297  1.00 66.59           C  
ATOM   1998  O   GLU A 249      26.542   8.813 -42.988  1.00 66.59           O  
ATOM   1999  CB  GLU A 249      23.554  10.120 -43.383  1.00 66.59           C  
ATOM   2000  CG  GLU A 249      22.231   9.693 -44.004  1.00 66.59           C  
ATOM   2001  CD  GLU A 249      21.538  10.812 -44.767  1.00 66.59           C  
ATOM   2002  OE1 GLU A 249      20.430  10.584 -45.304  1.00 66.59           O  
ATOM   2003  OE2 GLU A 249      22.109  11.924 -44.828  1.00 66.59           O1-
ATOM   2004  N   ALA A 250      26.013  10.079 -41.268  1.00 62.62           N  
ATOM   2005  CA  ALA A 250      27.373  10.468 -40.904  1.00 62.62           C  
ATOM   2006  C   ALA A 250      28.118   9.309 -40.249  1.00 62.62           C  
ATOM   2007  O   ALA A 250      29.309   9.106 -40.501  1.00 62.62           O  
ATOM   2008  CB  ALA A 250      27.348  11.676 -39.969  1.00 62.62           C  
ATOM   2009  N   ALA A 251      27.448   8.471 -39.545  1.00 56.57           N  
ATOM   2010  CA  ALA A 251      27.988   7.304 -38.854  1.00 56.57           C  
ATOM   2011  C   ALA A 251      28.281   6.172 -39.836  1.00 56.57           C  
ATOM   2012  O   ALA A 251      29.247   5.424 -39.661  1.00 56.57           O  
ATOM   2013  CB  ALA A 251      27.021   6.829 -37.773  1.00 56.57           C  
ATOM   2014  N   SER A 252      27.637   5.922 -40.973  1.00 61.11           N  
ATOM   2015  CA  SER A 252      27.780   4.904 -42.008  1.00 61.11           C  
ATOM   2016  C   SER A 252      28.987   5.184 -42.897  1.00 61.11           C  
ATOM   2017  O   SER A 252      29.604   4.258 -43.426  1.00 61.11           O  
ATOM   2018  CB  SER A 252      26.514   4.826 -42.863  1.00 61.11           C  
ATOM   2019  OG  SER A 252      26.352   6.008 -43.629  1.00 61.11           O  
ATOM   2020  N   ARG A 253      29.642   6.331 -42.731  1.00 65.84           N  
ATOM   2021  CA  ARG A 253      30.730   6.795 -43.587  1.00 65.84           C  
ATOM   2022  C   ARG A 253      32.064   6.747 -42.850  1.00 65.84           C  
ATOM   2023  O   ARG A 253      33.115   6.566 -43.469  1.00 65.84           O  
ATOM   2024  CB  ARG A 253      30.456   8.215 -44.084  1.00 65.84           C  
ATOM   2025  CG  ARG A 253      29.377   8.298 -45.153  1.00 65.84           C  
ATOM   2026  CD  ARG A 253      29.235   9.710 -45.703  1.00 65.84           C  
ATOM   2027  NE  ARG A 253      28.122   9.812 -46.643  1.00 65.84           N  
ATOM   2028  CZ  ARG A 253      27.838  10.892 -47.366  1.00 65.84           C  
ATOM   2029  NH1 ARG A 253      28.583  11.987 -47.271  1.00 65.84           N1+
ATOM   2030  NH2 ARG A 253      26.801  10.877 -48.191  1.00 65.84           N  
ATOM   2031  N   THR A 254      32.250   6.620 -41.509  1.00 65.69           N  
ATOM   2032  CA  THR A 254      33.385   6.837 -40.619  1.00 65.69           C  
ATOM   2033  C   THR A 254      34.059   5.514 -40.269  1.00 65.69           C  
ATOM   2034  O   THR A 254      35.270   5.469 -40.042  1.00 65.69           O  
ATOM   2035  CB  THR A 254      32.951   7.554 -39.326  1.00 65.69           C  
ATOM   2036  CG2 THR A 254      32.743   9.045 -39.567  1.00 65.69           C  
ATOM   2037  OG1 THR A 254      31.724   6.981 -38.859  1.00 65.69           O  
ATOM   2038  N   GLY A 255      33.783   4.224 -41.000  1.00 60.17           N  
ATOM   2039  CA  GLY A 255      34.377   2.897 -40.938  1.00 60.17           C  
ATOM   2040  C   GLY A 255      34.872   2.530 -39.553  1.00 60.17           C  
ATOM   2041  O   GLY A 255      35.307   1.399 -39.322  1.00 60.17           O  
ATOM   2042  N   ASP A 256      34.804   3.274 -38.280  1.00 71.57           N  
ATOM   2043  CA  ASP A 256      35.155   3.049 -36.880  1.00 71.57           C  
ATOM   2044  C   ASP A 256      33.949   2.558 -36.084  1.00 71.57           C  
ATOM   2045  O   ASP A 256      32.972   3.291 -35.910  1.00 71.57           O  
ATOM   2046  CB  ASP A 256      35.713   4.329 -36.254  1.00 71.57           C  
ATOM   2047  CG  ASP A 256      36.263   4.114 -34.855  1.00 71.57           C  
ATOM   2048  OD1 ASP A 256      35.901   3.110 -34.205  1.00 71.57           O  
ATOM   2049  OD2 ASP A 256      37.063   4.958 -34.397  1.00 71.57           O1-
ATOM   2050  N   PRO A 257      34.002   1.307 -35.606  1.00 69.58           N  
ATOM   2051  CA  PRO A 257      32.889   0.617 -34.950  1.00 69.58           C  
ATOM   2052  C   PRO A 257      32.450   1.301 -33.657  1.00 69.58           C  
ATOM   2053  O   PRO A 257      31.263   1.292 -33.321  1.00 69.58           O  
ATOM   2054  CB  PRO A 257      33.455  -0.776 -34.665  1.00 69.58           C  
ATOM   2055  CG  PRO A 257      34.908  -0.674 -35.000  1.00 69.58           C  
ATOM   2056  CD  PRO A 257      35.139   0.621 -35.726  1.00 69.58           C  
ATOM   2057  N   GLU A 258      33.187   1.981 -32.906  1.00 71.12           N  
ATOM   2058  CA  GLU A 258      32.902   2.682 -31.657  1.00 71.12           C  
ATOM   2059  C   GLU A 258      32.156   3.987 -31.916  1.00 71.12           C  
ATOM   2060  O   GLU A 258      31.224   4.332 -31.186  1.00 71.12           O  
ATOM   2061  CB  GLU A 258      34.197   2.959 -30.889  1.00 71.12           C  
ATOM   2062  CG  GLU A 258      34.791   1.728 -30.220  1.00 71.12           C  
ATOM   2063  CD  GLU A 258      36.012   2.037 -29.370  1.00 71.12           C  
ATOM   2064  OE1 GLU A 258      36.580   1.104 -28.759  1.00 71.12           O  
ATOM   2065  OE2 GLU A 258      36.406   3.224 -29.314  1.00 71.12           O1-
ATOM   2066  N   VAL A 259      32.449   4.775 -32.906  1.00 70.32           N  
ATOM   2067  CA  VAL A 259      31.799   6.008 -33.337  1.00 70.32           C  
ATOM   2068  C   VAL A 259      30.440   5.687 -33.955  1.00 70.32           C  
ATOM   2069  O   VAL A 259      29.456   6.387 -33.705  1.00 70.32           O  
ATOM   2070  CB  VAL A 259      32.673   6.787 -34.345  1.00 70.32           C  
ATOM   2071  CG1 VAL A 259      31.913   7.990 -34.901  1.00 70.32           C  
ATOM   2072  CG2 VAL A 259      33.978   7.232 -33.687  1.00 70.32           C  
ATOM   2073  N   LYS A 260      30.363   4.584 -34.590  1.00 65.79           N  
ATOM   2074  CA  LYS A 260      29.114   4.061 -35.137  1.00 65.79           C  
ATOM   2075  C   LYS A 260      28.145   3.678 -34.023  1.00 65.79           C  
ATOM   2076  O   LYS A 260      26.956   3.996 -34.092  1.00 65.79           O  
ATOM   2077  CB  LYS A 260      29.386   2.853 -36.035  1.00 65.79           C  
ATOM   2078  CG  LYS A 260      28.188   2.419 -36.866  1.00 65.79           C  
ATOM   2079  CD  LYS A 260      28.535   1.247 -37.777  1.00 65.79           C  
ATOM   2080  CE  LYS A 260      27.307   0.727 -38.512  1.00 65.79           C  
ATOM   2081  NZ  LYS A 260      27.640  -0.433 -39.393  1.00 65.79           N1+
ATOM   2082  N   ASP A 261      28.638   3.072 -32.956  1.00 72.98           N  
ATOM   2083  CA  ASP A 261      27.859   2.686 -31.785  1.00 72.98           C  
ATOM   2084  C   ASP A 261      27.364   3.915 -31.025  1.00 72.98           C  
ATOM   2085  O   ASP A 261      26.201   3.975 -30.621  1.00 72.98           O  
ATOM   2086  CB  ASP A 261      28.688   1.793 -30.858  1.00 72.98           C  
ATOM   2087  CG  ASP A 261      27.870   1.186 -29.732  1.00 72.98           C  
ATOM   2088  OD1 ASP A 261      26.850   0.520 -30.009  1.00 72.98           O  
ATOM   2089  OD2 ASP A 261      28.249   1.378 -28.555  1.00 72.98           O1-
ATOM   2090  N   LEU A 262      28.123   4.944 -30.880  1.00 73.88           N  
ATOM   2091  CA  LEU A 262      27.806   6.189 -30.190  1.00 73.88           C  
ATOM   2092  C   LEU A 262      26.790   7.006 -30.980  1.00 73.88           C  
ATOM   2093  O   LEU A 262      25.862   7.579 -30.404  1.00 73.88           O  
ATOM   2094  CB  LEU A 262      29.075   7.014 -29.961  1.00 73.88           C  
ATOM   2095  CG  LEU A 262      30.032   6.502 -28.883  1.00 73.88           C  
ATOM   2096  CD1 LEU A 262      31.325   7.310 -28.895  1.00 73.88           C  
ATOM   2097  CD2 LEU A 262      29.371   6.563 -27.509  1.00 73.88           C  
ATOM   2098  N   ALA A 263      26.876   6.986 -32.243  1.00 66.08           N  
ATOM   2099  CA  ALA A 263      25.947   7.655 -33.151  1.00 66.08           C  
ATOM   2100  C   ALA A 263      24.584   6.971 -33.144  1.00 66.08           C  
ATOM   2101  O   ALA A 263      23.548   7.640 -33.109  1.00 66.08           O  
ATOM   2102  CB  ALA A 263      26.518   7.685 -34.566  1.00 66.08           C  
ATOM   2103  N   TRP A 264      24.564   5.685 -32.984  1.00 72.20           N  
ATOM   2104  CA  TRP A 264      23.331   4.909 -32.907  1.00 72.20           C  
ATOM   2105  C   TRP A 264      22.643   5.111 -31.562  1.00 72.20           C  
ATOM   2106  O   TRP A 264      21.417   5.220 -31.494  1.00 72.20           O  
ATOM   2107  CB  TRP A 264      23.617   3.421 -33.130  1.00 72.20           C  
ATOM   2108  CG  TRP A 264      22.387   2.587 -33.330  1.00 72.20           C  
ATOM   2109  CD1 TRP A 264      21.767   1.798 -32.402  1.00 72.20           C  
ATOM   2110  CD2 TRP A 264      21.629   2.458 -34.537  1.00 72.20           C  
ATOM   2111  CE2 TRP A 264      20.562   1.574 -34.269  1.00 72.20           C  
ATOM   2112  CE3 TRP A 264      21.750   3.006 -35.822  1.00 72.20           C  
ATOM   2113  NE1 TRP A 264      20.668   1.185 -32.960  1.00 72.20           N  
ATOM   2114  CZ2 TRP A 264      19.620   1.223 -35.239  1.00 72.20           C  
ATOM   2115  CZ3 TRP A 264      20.811   2.657 -36.786  1.00 72.20           C  
ATOM   2116  CH2 TRP A 264      19.761   1.773 -36.487  1.00 72.20           C  
ATOM   2117  N   ARG A 265      23.312   5.172 -30.528  1.00 72.66           N  
ATOM   2118  CA  ARG A 265      22.778   5.424 -29.194  1.00 72.66           C  
ATOM   2119  C   ARG A 265      22.175   6.822 -29.100  1.00 72.66           C  
ATOM   2120  O   ARG A 265      21.158   7.021 -28.432  1.00 72.66           O  
ATOM   2121  CB  ARG A 265      23.870   5.252 -28.136  1.00 72.66           C  
ATOM   2122  CG  ARG A 265      24.251   3.804 -27.873  1.00 72.66           C  
ATOM   2123  CD  ARG A 265      25.382   3.692 -26.861  1.00 72.66           C  
ATOM   2124  NE  ARG A 265      24.940   4.049 -25.516  1.00 72.66           N  
ATOM   2125  CZ  ARG A 265      25.731   4.112 -24.449  1.00 72.66           C  
ATOM   2126  NH1 ARG A 265      27.027   3.842 -24.550  1.00 72.66           N1+
ATOM   2127  NH2 ARG A 265      25.223   4.447 -23.272  1.00 72.66           N  
ATOM   2128  N   MET A 266      22.696   7.784 -29.614  1.00 76.68           N  
ATOM   2129  CA  MET A 266      22.204   9.158 -29.669  1.00 76.68           C  
ATOM   2130  C   MET A 266      20.925   9.245 -30.496  1.00 76.68           C  
ATOM   2131  O   MET A 266      19.973   9.922 -30.104  1.00 76.68           O  
ATOM   2132  CB  MET A 266      23.269  10.087 -30.253  1.00 76.68           C  
ATOM   2133  CG  MET A 266      22.867  11.554 -30.255  1.00 76.68           C  
ATOM   2134  SD  MET A 266      22.623  12.219 -28.562  1.00 76.68           S  
ATOM   2135  CE  MET A 266      21.655  13.706 -28.939  1.00 76.68           C  
ATOM   2136  N   VAL A 267      20.850   8.518 -31.572  1.00 64.50           N  
ATOM   2137  CA  VAL A 267      19.660   8.406 -32.411  1.00 64.50           C  
ATOM   2138  C   VAL A 267      18.544   7.713 -31.634  1.00 64.50           C  
ATOM   2139  O   VAL A 267      17.393   8.158 -31.660  1.00 64.50           O  
ATOM   2140  CB  VAL A 267      19.959   7.636 -33.716  1.00 64.50           C  
ATOM   2141  CG1 VAL A 267      18.668   7.362 -34.487  1.00 64.50           C  
ATOM   2142  CG2 VAL A 267      20.946   8.417 -34.583  1.00 64.50           C  
ATOM   2143  N   GLU A 268      18.889   6.768 -30.929  1.00 69.45           N  
ATOM   2144  CA  GLU A 268      17.942   6.041 -30.089  1.00 69.45           C  
ATOM   2145  C   GLU A 268      17.348   6.949 -29.016  1.00 69.45           C  
ATOM   2146  O   GLU A 268      16.141   6.917 -28.768  1.00 69.45           O  
ATOM   2147  CB  GLU A 268      18.618   4.830 -29.441  1.00 69.45           C  
ATOM   2148  CG  GLU A 268      17.649   3.886 -28.746  1.00 69.45           C  
ATOM   2149  CD  GLU A 268      18.323   2.648 -28.175  1.00 69.45           C  
ATOM   2150  OE1 GLU A 268      17.624   1.794 -27.584  1.00 69.45           O  
ATOM   2151  OE2 GLU A 268      19.561   2.533 -28.318  1.00 69.45           O1-
ATOM   2152  N   ALA A 269      18.129   7.747 -28.406  1.00 68.31           N  
ATOM   2153  CA  ALA A 269      17.679   8.691 -27.386  1.00 68.31           C  
ATOM   2154  C   ALA A 269      16.761   9.751 -27.987  1.00 68.31           C  
ATOM   2155  O   ALA A 269      15.735  10.100 -27.398  1.00 68.31           O  
ATOM   2156  CB  ALA A 269      18.875   9.350 -26.705  1.00 68.31           C  
ATOM   2157  N   ALA A 270      17.067  10.254 -29.172  1.00 66.73           N  
ATOM   2158  CA  ALA A 270      16.283  11.247 -29.900  1.00 66.73           C  
ATOM   2159  C   ALA A 270      14.958  10.659 -30.376  1.00 66.73           C  
ATOM   2160  O   ALA A 270      13.912  11.307 -30.277  1.00 66.73           O  
ATOM   2161  CB  ALA A 270      17.078  11.787 -31.087  1.00 66.73           C  
ATOM   2162  N   LEU A 271      14.943   9.418 -30.821  1.00 66.87           N  
ATOM   2163  CA  LEU A 271      13.737   8.717 -31.248  1.00 66.87           C  
ATOM   2164  C   LEU A 271      12.849   8.388 -30.053  1.00 66.87           C  
ATOM   2165  O   LEU A 271      11.622   8.480 -30.141  1.00 66.87           O  
ATOM   2166  CB  LEU A 271      14.100   7.434 -31.998  1.00 66.87           C  
ATOM   2167  CG  LEU A 271      14.653   7.609 -33.413  1.00 66.87           C  
ATOM   2168  CD1 LEU A 271      15.092   6.263 -33.982  1.00 66.87           C  
ATOM   2169  CD2 LEU A 271      13.615   8.264 -34.317  1.00 66.87           C  
ATOM   2170  N   LYS A 272      13.417   8.042 -28.969  1.00 71.53           N  
ATOM   2171  CA  LYS A 272      12.677   7.818 -27.731  1.00 71.53           C  
ATOM   2172  C   LYS A 272      12.012   9.104 -27.247  1.00 71.53           C  
ATOM   2173  O   LYS A 272      10.864   9.085 -26.799  1.00 71.53           O  
ATOM   2174  CB  LYS A 272      13.602   7.266 -26.645  1.00 71.53           C  
ATOM   2175  CG  LYS A 272      13.933   5.790 -26.807  1.00 71.53           C  
ATOM   2176  CD  LYS A 272      14.806   5.284 -25.666  1.00 71.53           C  
ATOM   2177  CE  LYS A 272      15.192   3.824 -25.859  1.00 71.53           C  
ATOM   2178  NZ  LYS A 272      16.109   3.345 -24.782  1.00 71.53           N1+
ATOM   2179  N   ALA A 273      12.641  10.193 -27.288  1.00 67.56           N  
ATOM   2180  CA  ALA A 273      12.140  11.512 -26.910  1.00 67.56           C  
ATOM   2181  C   ALA A 273      11.036  11.971 -27.858  1.00 67.56           C  
ATOM   2182  O   ALA A 273      10.024  12.526 -27.421  1.00 67.56           O  
ATOM   2183  CB  ALA A 273      13.277  12.529 -26.891  1.00 67.56           C  
ATOM   2184  N   ALA A 274      11.193  11.667 -29.150  1.00 64.28           N  
ATOM   2185  CA  ALA A 274      10.192  11.961 -30.173  1.00 64.28           C  
ATOM   2186  C   ALA A 274       8.941  11.110 -29.976  1.00 64.28           C  
ATOM   2187  O   ALA A 274       7.820  11.599 -30.135  1.00 64.28           O  
ATOM   2188  CB  ALA A 274      10.773  11.733 -31.566  1.00 64.28           C  
ATOM   2189  N   ALA A 275       9.109   9.916 -29.699  1.00 64.48           N  
ATOM   2190  CA  ALA A 275       8.002   9.014 -29.393  1.00 64.48           C  
ATOM   2191  C   ALA A 275       7.217   9.501 -28.178  1.00 64.48           C  
ATOM   2192  O   ALA A 275       5.986   9.430 -28.157  1.00 64.48           O  
ATOM   2193  CB  ALA A 275       8.520   7.598 -29.155  1.00 64.48           C  
ATOM   2194  N   VAL A 276       7.856  10.055 -27.225  1.00 67.79           N  
ATOM   2195  CA  VAL A 276       7.263  10.610 -26.012  1.00 67.79           C  
ATOM   2196  C   VAL A 276       6.440  11.848 -26.359  1.00 67.79           C  
ATOM   2197  O   VAL A 276       5.308  11.999 -25.894  1.00 67.79           O  
ATOM   2198  CB  VAL A 276       8.342  10.963 -24.963  1.00 67.79           C  
ATOM   2199  CG1 VAL A 276       7.731  11.746 -23.803  1.00 67.79           C  
ATOM   2200  CG2 VAL A 276       9.026   9.695 -24.455  1.00 67.79           C  
ATOM   2201  N   VAL A 277       6.832  12.728 -27.079  1.00 65.53           N  
ATOM   2202  CA  VAL A 277       6.164  13.957 -27.498  1.00 65.53           C  
ATOM   2203  C   VAL A 277       4.997  13.622 -28.424  1.00 65.53           C  
ATOM   2204  O   VAL A 277       3.933  14.238 -28.339  1.00 65.53           O  
ATOM   2205  CB  VAL A 277       7.143  14.924 -28.202  1.00 65.53           C  
ATOM   2206  CG1 VAL A 277       6.393  16.116 -28.791  1.00 65.53           C  
ATOM   2207  CG2 VAL A 277       8.221  15.395 -27.226  1.00 65.53           C  
ATOM   2208  N   ALA A 278       5.182  12.520 -29.262  1.00 58.93           N  
ATOM   2209  CA  ALA A 278       4.128  12.055 -30.159  1.00 58.93           C  
ATOM   2210  C   ALA A 278       2.944  11.501 -29.373  1.00 58.93           C  
ATOM   2211  O   ALA A 278       1.791  11.665 -29.777  1.00 58.93           O  
ATOM   2212  CB  ALA A 278       4.672  10.997 -31.115  1.00 58.93           C  
ATOM   2213  N   THR A 279       3.128  10.950 -28.252  1.00 60.62           N  
ATOM   2214  CA  THR A 279       2.104  10.381 -27.382  1.00 60.62           C  
ATOM   2215  C   THR A 279       1.526  11.448 -26.458  1.00 60.62           C  
ATOM   2216  O   THR A 279       0.408  11.304 -25.958  1.00 60.62           O  
ATOM   2217  CB  THR A 279       2.668   9.221 -26.542  1.00 60.62           C  
ATOM   2218  CG2 THR A 279       3.031   8.029 -27.421  1.00 60.62           C  
ATOM   2219  OG1 THR A 279       3.843   9.666 -25.851  1.00 60.62           O  
ATOM   2220  N   ASN A 280       2.225  12.760 -26.428  1.00 63.45           N  
ATOM   2221  CA  ASN A 280       1.802  13.863 -25.572  1.00 63.45           C  
ATOM   2222  C   ASN A 280       2.135  15.216 -26.194  1.00 63.45           C  
ATOM   2223  O   ASN A 280       2.955  15.965 -25.658  1.00 63.45           O  
ATOM   2224  CB  ASN A 280       2.441  13.744 -24.187  1.00 63.45           C  
ATOM   2225  CG  ASN A 280       2.094  12.441 -23.493  1.00 63.45           C  
ATOM   2226  ND2 ASN A 280       3.058  11.531 -23.421  1.00 63.45           N  
ATOM   2227  OD1 ASN A 280       0.967  12.254 -23.026  1.00 63.45           O  
ATOM   2228  N   PRO A 281       1.434  15.643 -27.234  1.00 50.25           N  
ATOM   2229  CA  PRO A 281       1.834  16.810 -28.023  1.00 50.25           C  
ATOM   2230  C   PRO A 281       1.526  18.131 -27.322  1.00 50.25           C  
ATOM   2231  O   PRO A 281       2.159  19.150 -27.611  1.00 50.25           O  
ATOM   2232  CB  PRO A 281       1.008  16.668 -29.306  1.00 50.25           C  
ATOM   2233  CG  PRO A 281      -0.116  15.755 -28.938  1.00 50.25           C  
ATOM   2234  CD  PRO A 281       0.352  14.841 -27.841  1.00 50.25           C  
ATOM   2235  N   SER A 282       0.739  18.212 -26.338  1.00 64.87           N  
ATOM   2236  CA  SER A 282       0.307  19.420 -25.641  1.00 64.87           C  
ATOM   2237  C   SER A 282       1.136  19.659 -24.384  1.00 64.87           C  
ATOM   2238  O   SER A 282       0.987  20.688 -23.723  1.00 64.87           O  
ATOM   2239  CB  SER A 282      -1.175  19.326 -25.276  1.00 64.87           C  
ATOM   2240  OG  SER A 282      -1.426  18.179 -24.482  1.00 64.87           O  
ATOM   2241  N   ASP A 283       2.070  18.806 -24.100  1.00 74.52           N  
ATOM   2242  CA  ASP A 283       2.911  18.926 -22.912  1.00 74.52           C  
ATOM   2243  C   ASP A 283       4.132  19.800 -23.188  1.00 74.52           C  
ATOM   2244  O   ASP A 283       5.031  19.402 -23.933  1.00 74.52           O  
ATOM   2245  CB  ASP A 283       3.353  17.544 -22.425  1.00 74.52           C  
ATOM   2246  CG  ASP A 283       4.058  17.586 -21.081  1.00 74.52           C  
ATOM   2247  OD1 ASP A 283       4.595  18.650 -20.707  1.00 74.52           O  
ATOM   2248  OD2 ASP A 283       4.079  16.543 -20.391  1.00 74.52           O1-
ATOM   2249  N   GLU A 284       4.063  21.149 -22.558  1.00 78.99           N  
ATOM   2250  CA  GLU A 284       5.112  22.139 -22.789  1.00 78.99           C  
ATOM   2251  C   GLU A 284       6.471  21.619 -22.328  1.00 78.99           C  
ATOM   2252  O   GLU A 284       7.486  21.848 -22.989  1.00 78.99           O  
ATOM   2253  CB  GLU A 284       4.780  23.451 -22.074  1.00 78.99           C  
ATOM   2254  CG  GLU A 284       3.720  24.285 -22.781  1.00 78.99           C  
ATOM   2255  CD  GLU A 284       3.415  25.593 -22.070  1.00 78.99           C  
ATOM   2256  OE1 GLU A 284       2.527  26.344 -22.535  1.00 78.99           O  
ATOM   2257  OE2 GLU A 284       4.071  25.873 -21.042  1.00 78.99           O1-
ATOM   2258  N   GLU A 285       6.449  20.842 -21.380  1.00 79.73           N  
ATOM   2259  CA  GLU A 285       7.677  20.296 -20.810  1.00 79.73           C  
ATOM   2260  C   GLU A 285       8.266  19.210 -21.707  1.00 79.73           C  
ATOM   2261  O   GLU A 285       9.483  19.145 -21.894  1.00 79.73           O  
ATOM   2262  CB  GLU A 285       7.418  19.737 -19.409  1.00 79.73           C  
ATOM   2263  CG  GLU A 285       7.235  20.808 -18.344  1.00 79.73           C  
ATOM   2264  CD  GLU A 285       7.011  20.238 -16.952  1.00 79.73           C  
ATOM   2265  OE1 GLU A 285       6.714  21.016 -16.018  1.00 79.73           O  
ATOM   2266  OE2 GLU A 285       7.135  19.003 -16.795  1.00 79.73           O1-
ATOM   2267  N   ALA A 286       7.506  18.214 -22.419  1.00 73.80           N  
ATOM   2268  CA  ALA A 286       7.912  17.181 -23.368  1.00 73.80           C  
ATOM   2269  C   ALA A 286       8.488  17.801 -24.638  1.00 73.80           C  
ATOM   2270  O   ALA A 286       9.503  17.333 -25.159  1.00 73.80           O  
ATOM   2271  CB  ALA A 286       6.730  16.277 -23.709  1.00 73.80           C  
ATOM   2272  N   ASN A 287       7.913  18.918 -24.992  1.00 73.43           N  
ATOM   2273  CA  ASN A 287       8.356  19.642 -26.179  1.00 73.43           C  
ATOM   2274  C   ASN A 287       9.712  20.307 -25.956  1.00 73.43           C  
ATOM   2275  O   ASN A 287      10.567  20.293 -26.842  1.00 73.43           O  
ATOM   2276  CB  ASN A 287       7.314  20.685 -26.591  1.00 73.43           C  
ATOM   2277  CG  ASN A 287       6.064  20.060 -27.178  1.00 73.43           C  
ATOM   2278  ND2 ASN A 287       4.930  20.732 -27.011  1.00 73.43           N  
ATOM   2279  OD1 ASN A 287       6.116  18.983 -27.777  1.00 73.43           O  
ATOM   2280  N   GLU A 288       9.836  20.970 -24.660  1.00 81.79           N  
ATOM   2281  CA  GLU A 288      11.107  21.589 -24.296  1.00 81.79           C  
ATOM   2282  C   GLU A 288      12.219  20.548 -24.198  1.00 81.79           C  
ATOM   2283  O   GLU A 288      13.350  20.801 -24.617  1.00 81.79           O  
ATOM   2284  CB  GLU A 288      10.977  22.346 -22.972  1.00 81.79           C  
ATOM   2285  CG  GLU A 288      12.214  23.150 -22.598  1.00 81.79           C  
ATOM   2286  CD  GLU A 288      12.486  24.308 -23.546  1.00 81.79           C  
ATOM   2287  OE1 GLU A 288      13.624  24.828 -23.558  1.00 81.79           O  
ATOM   2288  OE2 GLU A 288      11.552  24.698 -24.281  1.00 81.79           O1-
ATOM   2289  N   MET A 289      11.858  19.367 -23.794  1.00 87.40           N  
ATOM   2290  CA  MET A 289      12.814  18.268 -23.692  1.00 87.40           C  
ATOM   2291  C   MET A 289      13.277  17.820 -25.074  1.00 87.40           C  
ATOM   2292  O   MET A 289      14.476  17.662 -25.311  1.00 87.40           O  
ATOM   2293  CB  MET A 289      12.202  17.088 -22.936  1.00 87.40           C  
ATOM   2294  CG  MET A 289      13.130  15.891 -22.812  1.00 87.40           C  
ATOM   2295  SD  MET A 289      12.227  14.337 -22.437  1.00 87.40           S  
ATOM   2296  CE  MET A 289      11.171  14.218 -23.907  1.00 87.40           C  
ATOM   2297  N   LEU A 290      12.388  17.540 -26.029  1.00 79.68           N  
ATOM   2298  CA  LEU A 290      12.675  17.121 -27.397  1.00 79.68           C  
ATOM   2299  C   LEU A 290      13.557  18.144 -28.105  1.00 79.68           C  
ATOM   2300  O   LEU A 290      14.508  17.777 -28.798  1.00 79.68           O  
ATOM   2301  CB  LEU A 290      11.375  16.922 -28.181  1.00 79.68           C  
ATOM   2302  CG  LEU A 290      11.523  16.478 -29.637  1.00 79.68           C  
ATOM   2303  CD1 LEU A 290      12.255  15.143 -29.712  1.00 79.68           C  
ATOM   2304  CD2 LEU A 290      10.157  16.383 -30.308  1.00 79.68           C  
ATOM   2305  N   LYS A 291      13.300  19.416 -27.847  1.00 84.00           N  
ATOM   2306  CA  LYS A 291      14.094  20.477 -28.460  1.00 84.00           C  
ATOM   2307  C   LYS A 291      15.553  20.396 -28.023  1.00 84.00           C  
ATOM   2308  O   LYS A 291      16.461  20.520 -28.847  1.00 84.00           O  
ATOM   2309  CB  LYS A 291      13.518  21.850 -28.106  1.00 84.00           C  
ATOM   2310  CG  LYS A 291      12.265  22.215 -28.889  1.00 84.00           C  
ATOM   2311  CD  LYS A 291      11.770  23.612 -28.534  1.00 84.00           C  
ATOM   2312  CE  LYS A 291      10.462  23.939 -29.239  1.00 84.00           C  
ATOM   2313  NZ  LYS A 291       9.937  25.278 -28.839  1.00 84.00           N1+
ATOM   2314  N   GLN A 292      15.713  20.176 -26.838  1.00 84.12           N  
ATOM   2315  CA  GLN A 292      17.054  20.117 -26.267  1.00 84.12           C  
ATOM   2316  C   GLN A 292      17.807  18.883 -26.754  1.00 84.12           C  
ATOM   2317  O   GLN A 292      18.999  18.956 -27.059  1.00 84.12           O  
ATOM   2318  CB  GLN A 292      16.987  20.122 -24.738  1.00 84.12           C  
ATOM   2319  CG  GLN A 292      16.555  21.456 -24.146  1.00 84.12           C  
ATOM   2320  CD  GLN A 292      16.518  21.440 -22.629  1.00 84.12           C  
ATOM   2321  NE2 GLN A 292      16.136  22.565 -22.033  1.00 84.12           N  
ATOM   2322  OE1 GLN A 292      16.829  20.425 -21.998  1.00 84.12           O  
ATOM   2323  N   ILE A 293      17.097  17.781 -26.828  1.00 80.34           N  
ATOM   2324  CA  ILE A 293      17.700  16.525 -27.260  1.00 80.34           C  
ATOM   2325  C   ILE A 293      18.077  16.614 -28.737  1.00 80.34           C  
ATOM   2326  O   ILE A 293      19.149  16.157 -29.140  1.00 80.34           O  
ATOM   2327  CB  ILE A 293      16.751  15.329 -27.020  1.00 80.34           C  
ATOM   2328  CG1 ILE A 293      16.620  15.044 -25.520  1.00 80.34           C  
ATOM   2329  CG2 ILE A 293      17.244  14.090 -27.773  1.00 80.34           C  
ATOM   2330  CD1 ILE A 293      15.624  13.943 -25.184  1.00 80.34           C  
ATOM   2331  N   VAL A 294      17.285  17.300 -29.492  1.00 80.08           N  
ATOM   2332  CA  VAL A 294      17.547  17.505 -30.913  1.00 80.08           C  
ATOM   2333  C   VAL A 294      18.779  18.393 -31.087  1.00 80.08           C  
ATOM   2334  O   VAL A 294      19.634  18.117 -31.932  1.00 80.08           O  
ATOM   2335  CB  VAL A 294      16.331  18.135 -31.630  1.00 80.08           C  
ATOM   2336  CG1 VAL A 294      16.707  18.575 -33.043  1.00 80.08           C  
ATOM   2337  CG2 VAL A 294      15.165  17.149 -31.665  1.00 80.08           C  
ATOM   2338  N   LYS A 295      18.842  19.362 -30.257  1.00 87.10           N  
ATOM   2339  CA  LYS A 295      20.012  20.235 -30.286  1.00 87.10           C  
ATOM   2340  C   LYS A 295      21.287  19.455 -29.976  1.00 87.10           C  
ATOM   2341  O   LYS A 295      22.309  19.637 -30.640  1.00 87.10           O  
ATOM   2342  CB  LYS A 295      19.848  21.386 -29.294  1.00 87.10           C  
ATOM   2343  CG  LYS A 295      20.907  22.471 -29.424  1.00 87.10           C  
ATOM   2344  CD  LYS A 295      20.648  23.624 -28.462  1.00 87.10           C  
ATOM   2345  CE  LYS A 295      21.738  24.683 -28.550  1.00 87.10           C  
ATOM   2346  NZ  LYS A 295      21.494  25.810 -27.601  1.00 87.10           N1+
ATOM   2347  N   LEU A 296      21.236  18.637 -29.081  1.00 85.70           N  
ATOM   2348  CA  LEU A 296      22.377  17.831 -28.659  1.00 85.70           C  
ATOM   2349  C   LEU A 296      22.785  16.854 -29.756  1.00 85.70           C  
ATOM   2350  O   LEU A 296      23.977  16.658 -30.005  1.00 85.70           O  
ATOM   2351  CB  LEU A 296      22.046  17.066 -27.376  1.00 85.70           C  
ATOM   2352  CG  LEU A 296      21.950  17.898 -26.095  1.00 85.70           C  
ATOM   2353  CD1 LEU A 296      21.433  17.042 -24.943  1.00 85.70           C  
ATOM   2354  CD2 LEU A 296      23.306  18.506 -25.750  1.00 85.70           C  
ATOM   2355  N   ALA A 297      21.868  16.282 -30.389  1.00 77.04           N  
ATOM   2356  CA  ALA A 297      22.092  15.344 -31.486  1.00 77.04           C  
ATOM   2357  C   ALA A 297      22.742  16.041 -32.679  1.00 77.04           C  
ATOM   2358  O   ALA A 297      23.664  15.501 -33.294  1.00 77.04           O  
ATOM   2359  CB  ALA A 297      20.779  14.691 -31.905  1.00 77.04           C  
ATOM   2360  N   GLN A 298      22.312  17.245 -33.025  1.00 82.56           N  
ATOM   2361  CA  GLN A 298      22.864  18.020 -34.131  1.00 82.56           C  
ATOM   2362  C   GLN A 298      24.319  18.398 -33.867  1.00 82.56           C  
ATOM   2363  O   GLN A 298      25.155  18.340 -34.771  1.00 82.56           O  
ATOM   2364  CB  GLN A 298      22.030  19.279 -34.373  1.00 82.56           C  
ATOM   2365  CG  GLN A 298      20.674  19.006 -35.009  1.00 82.56           C  
ATOM   2366  CD  GLN A 298      19.817  20.252 -35.122  1.00 82.56           C  
ATOM   2367  NE2 GLN A 298      18.750  20.169 -35.910  1.00 82.56           N  
ATOM   2368  OE1 GLN A 298      20.109  21.280 -34.503  1.00 82.56           O  
ATOM   2369  N   GLN A 299      24.586  18.739 -32.630  1.00 84.70           N  
ATOM   2370  CA  GLN A 299      25.943  19.097 -32.231  1.00 84.70           C  
ATOM   2371  C   GLN A 299      26.879  17.895 -32.324  1.00 84.70           C  
ATOM   2372  O   GLN A 299      28.015  18.021 -32.786  1.00 84.70           O  
ATOM   2373  CB  GLN A 299      25.953  19.661 -30.809  1.00 84.70           C  
ATOM   2374  CG  GLN A 299      25.398  21.076 -30.704  1.00 84.70           C  
ATOM   2375  CD  GLN A 299      25.368  21.591 -29.278  1.00 84.70           C  
ATOM   2376  NE2 GLN A 299      25.187  22.898 -29.123  1.00 84.70           N  
ATOM   2377  OE1 GLN A 299      25.506  20.820 -28.322  1.00 84.70           O  
ATOM   2378  N   ALA A 300      26.377  16.773 -31.925  1.00 79.48           N  
ATOM   2379  CA  ALA A 300      27.148  15.532 -31.946  1.00 79.48           C  
ATOM   2380  C   ALA A 300      27.483  15.119 -33.376  1.00 79.48           C  
ATOM   2381  O   ALA A 300      28.615  14.724 -33.666  1.00 79.48           O  
ATOM   2382  CB  ALA A 300      26.381  14.418 -31.239  1.00 79.48           C  
ATOM   2383  N   VAL A 301      26.583  15.321 -34.288  1.00 79.63           N  
ATOM   2384  CA  VAL A 301      26.733  14.978 -35.698  1.00 79.63           C  
ATOM   2385  C   VAL A 301      27.749  15.912 -36.352  1.00 79.63           C  
ATOM   2386  O   VAL A 301      28.610  15.465 -37.114  1.00 79.63           O  
ATOM   2387  CB  VAL A 301      25.383  15.050 -36.447  1.00 79.63           C  
ATOM   2388  CG1 VAL A 301      25.595  14.921 -37.955  1.00 79.63           C  
ATOM   2389  CG2 VAL A 301      24.435  13.965 -35.943  1.00 79.63           C  
ATOM   2390  N   GLU A 302      27.686  17.126 -36.094  1.00 83.96           N  
ATOM   2391  CA  GLU A 302      28.601  18.121 -36.649  1.00 83.96           C  
ATOM   2392  C   GLU A 302      30.037  17.859 -36.204  1.00 83.96           C  
ATOM   2393  O   GLU A 302      30.969  17.968 -37.003  1.00 83.96           O  
ATOM   2394  CB  GLU A 302      28.171  19.532 -36.239  1.00 83.96           C  
ATOM   2395  CG  GLU A 302      28.881  20.637 -37.008  1.00 83.96           C  
ATOM   2396  CD  GLU A 302      28.287  22.016 -36.762  1.00 83.96           C  
ATOM   2397  OE1 GLU A 302      28.766  23.000 -37.369  1.00 83.96           O  
ATOM   2398  OE2 GLU A 302      27.335  22.111 -35.955  1.00 83.96           O1-
ATOM   2399  N   MET A 303      30.184  17.466 -35.023  1.00 82.42           N  
ATOM   2400  CA  MET A 303      31.506  17.210 -34.458  1.00 82.42           C  
ATOM   2401  C   MET A 303      32.118  15.948 -35.054  1.00 82.42           C  
ATOM   2402  O   MET A 303      33.316  15.910 -35.342  1.00 82.42           O  
ATOM   2403  CB  MET A 303      31.425  17.085 -32.936  1.00 82.42           C  
ATOM   2404  CG  MET A 303      31.108  18.393 -32.228  1.00 82.42           C  
ATOM   2405  SD  MET A 303      32.419  19.656 -32.465  1.00 82.42           S  
ATOM   2406  CE  MET A 303      33.749  18.926 -31.470  1.00 82.42           C  
ATOM   2407  N   LEU A 304      31.303  14.979 -35.288  1.00 78.69           N  
ATOM   2408  CA  LEU A 304      31.740  13.735 -35.912  1.00 78.69           C  
ATOM   2409  C   LEU A 304      32.118  13.963 -37.371  1.00 78.69           C  
ATOM   2410  O   LEU A 304      33.099  13.397 -37.859  1.00 78.69           O  
ATOM   2411  CB  LEU A 304      30.642  12.673 -35.817  1.00 78.69           C  
ATOM   2412  CG  LEU A 304      30.441  12.027 -34.445  1.00 78.69           C  
ATOM   2413  CD1 LEU A 304      29.194  11.147 -34.451  1.00 78.69           C  
ATOM   2414  CD2 LEU A 304      31.671  11.217 -34.050  1.00 78.69           C  
ATOM   2415  N   ARG A 305      31.391  14.792 -38.025  1.00 82.10           N  
ATOM   2416  CA  ARG A 305      31.674  15.153 -39.410  1.00 82.10           C  
ATOM   2417  C   ARG A 305      33.016  15.869 -39.526  1.00 82.10           C  
ATOM   2418  O   ARG A 305      33.818  15.555 -40.409  1.00 82.10           O  
ATOM   2419  CB  ARG A 305      30.559  16.036 -39.975  1.00 82.10           C  
ATOM   2420  CG  ARG A 305      30.656  16.267 -41.474  1.00 82.10           C  
ATOM   2421  CD  ARG A 305      29.518  17.140 -41.985  1.00 82.10           C  
ATOM   2422  NE  ARG A 305      29.704  17.502 -43.387  1.00 82.10           N  
ATOM   2423  CZ  ARG A 305      28.814  18.160 -44.125  1.00 82.10           C  
ATOM   2424  NH1 ARG A 305      27.653  18.543 -43.606  1.00 82.10           N1+
ATOM   2425  NH2 ARG A 305      29.086  18.437 -45.392  1.00 82.10           N  
ATOM   2426  N   GLU A 306      33.286  16.788 -38.666  1.00 81.54           N  
ATOM   2427  CA  GLU A 306      34.516  17.573 -38.624  1.00 81.54           C  
ATOM   2428  C   GLU A 306      35.725  16.692 -38.326  1.00 81.54           C  
ATOM   2429  O   GLU A 306      36.797  16.884 -38.903  1.00 81.54           O  
ATOM   2430  CB  GLU A 306      34.407  18.688 -37.581  1.00 81.54           C  
ATOM   2431  CG  GLU A 306      33.469  19.817 -37.983  1.00 81.54           C  
ATOM   2432  CD  GLU A 306      33.303  20.873 -36.901  1.00 81.54           C  
ATOM   2433  OE1 GLU A 306      32.550  21.850 -37.116  1.00 81.54           O  
ATOM   2434  OE2 GLU A 306      33.934  20.724 -35.831  1.00 81.54           O1-
ATOM   2435  N   ALA A 307      35.486  15.785 -37.495  1.00 78.96           N  
ATOM   2436  CA  ALA A 307      36.540  14.853 -37.103  1.00 78.96           C  
ATOM   2437  C   ALA A 307      36.874  13.892 -38.241  1.00 78.96           C  
ATOM   2438  O   ALA A 307      38.043  13.565 -38.463  1.00 78.96           O  
ATOM   2439  CB  ALA A 307      36.123  14.073 -35.858  1.00 78.96           C  
ATOM   2440  N   GLU A 308      35.873  13.513 -39.018  1.00 76.21           N  
ATOM   2441  CA  GLU A 308      36.025  12.622 -40.165  1.00 76.21           C  
ATOM   2442  C   GLU A 308      36.734  13.325 -41.320  1.00 76.21           C  
ATOM   2443  O   GLU A 308      37.583  12.730 -41.988  1.00 76.21           O  
ATOM   2444  CB  GLU A 308      34.661  12.101 -40.625  1.00 76.21           C  
ATOM   2445  CG  GLU A 308      34.745  10.932 -41.595  1.00 76.21           C  
ATOM   2446  CD  GLU A 308      33.383  10.383 -41.992  1.00 76.21           C  
ATOM   2447  OE1 GLU A 308      33.327   9.406 -42.772  1.00 76.21           O  
ATOM   2448  OE2 GLU A 308      32.365  10.936 -41.520  1.00 76.21           O1-
ATOM   2449  N   GLU A 309      36.449  14.535 -41.598  1.00 80.94           N  
ATOM   2450  CA  GLU A 309      37.017  15.330 -42.683  1.00 80.94           C  
ATOM   2451  C   GLU A 309      38.487  15.644 -42.427  1.00 80.94           C  
ATOM   2452  O   GLU A 309      39.293  15.676 -43.359  1.00 80.94           O  
ATOM   2453  CB  GLU A 309      36.226  16.628 -42.871  1.00 80.94           C  
ATOM   2454  CG  GLU A 309      34.853  16.427 -43.496  1.00 80.94           C  
ATOM   2455  CD  GLU A 309      34.037  17.707 -43.579  1.00 80.94           C  
ATOM   2456  OE1 GLU A 309      32.914  17.677 -44.130  1.00 80.94           O  
ATOM   2457  OE2 GLU A 309      34.528  18.750 -43.091  1.00 80.94           O1-
ATOM   2458  N   SER A 310      38.911  15.615 -41.261  1.00 80.34           N  
ATOM   2459  CA  SER A 310      40.240  16.057 -40.850  1.00 80.34           C  
ATOM   2460  C   SER A 310      41.200  14.879 -40.725  1.00 80.34           C  
ATOM   2461  O   SER A 310      42.408  15.035 -40.909  1.00 80.34           O  
ATOM   2462  CB  SER A 310      40.167  16.810 -39.522  1.00 80.34           C  
ATOM   2463  OG  SER A 310      39.919  15.918 -38.450  1.00 80.34           O  
ATOM   2464  N   GLY A 311      40.720  13.618 -40.529  1.00 75.26           N  
ATOM   2465  CA  GLY A 311      41.488  12.390 -40.394  1.00 75.26           C  
ATOM   2466  C   GLY A 311      42.469  12.425 -39.238  1.00 75.26           C  
ATOM   2467  O   GLY A 311      43.353  11.570 -39.141  1.00 75.26           O  
ATOM   2468  N   ASP A 312      42.462  13.475 -38.280  1.00 84.84           N  
ATOM   2469  CA  ASP A 312      43.308  13.704 -37.114  1.00 84.84           C  
ATOM   2470  C   ASP A 312      42.809  12.913 -35.907  1.00 84.84           C  
ATOM   2471  O   ASP A 312      41.674  13.099 -35.463  1.00 84.84           O  
ATOM   2472  CB  ASP A 312      43.367  15.196 -36.778  1.00 84.84           C  
ATOM   2473  CG  ASP A 312      44.376  15.520 -35.692  1.00 84.84           C  
ATOM   2474  OD1 ASP A 312      44.984  14.587 -35.125  1.00 84.84           O  
ATOM   2475  OD2 ASP A 312      44.564  16.720 -35.397  1.00 84.84           O1-
ATOM   2476  N   PRO A 313      43.648  12.024 -35.367  1.00 79.65           N  
ATOM   2477  CA  PRO A 313      43.287  11.140 -34.257  1.00 79.65           C  
ATOM   2478  C   PRO A 313      42.914  11.906 -32.990  1.00 79.65           C  
ATOM   2479  O   PRO A 313      42.052  11.462 -32.226  1.00 79.65           O  
ATOM   2480  CB  PRO A 313      44.554  10.309 -34.040  1.00 79.65           C  
ATOM   2481  CG  PRO A 313      45.340  10.475 -35.301  1.00 79.65           C  
ATOM   2482  CD  PRO A 313      44.895  11.740 -35.977  1.00 79.65           C  
ATOM   2483  N   GLU A 314      43.357  13.018 -32.681  1.00 81.02           N  
ATOM   2484  CA  GLU A 314      43.063  13.862 -31.527  1.00 81.02           C  
ATOM   2485  C   GLU A 314      41.683  14.503 -31.648  1.00 81.02           C  
ATOM   2486  O   GLU A 314      40.936  14.570 -30.669  1.00 81.02           O  
ATOM   2487  CB  GLU A 314      44.133  14.945 -31.366  1.00 81.02           C  
ATOM   2488  CG  GLU A 314      45.412  14.453 -30.704  1.00 81.02           C  
ATOM   2489  CD  GLU A 314      46.417  15.562 -30.442  1.00 81.02           C  
ATOM   2490  OE1 GLU A 314      47.498  15.282 -29.875  1.00 81.02           O  
ATOM   2491  OE2 GLU A 314      46.122  16.723 -30.805  1.00 81.02           O1-
ATOM   2492  N   LYS A 315      41.346  14.944 -32.782  1.00 82.03           N  
ATOM   2493  CA  LYS A 315      40.034  15.517 -33.068  1.00 82.03           C  
ATOM   2494  C   LYS A 315      38.955  14.437 -33.081  1.00 82.03           C  
ATOM   2495  O   LYS A 315      37.823  14.678 -32.655  1.00 82.03           O  
ATOM   2496  CB  LYS A 315      40.051  16.256 -34.407  1.00 82.03           C  
ATOM   2497  CG  LYS A 315      40.775  17.594 -34.365  1.00 82.03           C  
ATOM   2498  CD  LYS A 315      40.611  18.359 -35.673  1.00 82.03           C  
ATOM   2499  CE  LYS A 315      41.325  19.703 -35.628  1.00 82.03           C  
ATOM   2500  NZ  LYS A 315      41.197  20.442 -36.920  1.00 82.03           N1+
ATOM   2501  N   ARG A 316      39.341  13.220 -33.291  1.00 79.36           N  
ATOM   2502  CA  ARG A 316      38.455  12.062 -33.235  1.00 79.36           C  
ATOM   2503  C   ARG A 316      38.157  11.669 -31.792  1.00 79.36           C  
ATOM   2504  O   ARG A 316      37.011  11.375 -31.446  1.00 79.36           O  
ATOM   2505  CB  ARG A 316      39.069  10.878 -33.985  1.00 79.36           C  
ATOM   2506  CG  ARG A 316      38.834  10.911 -35.486  1.00 79.36           C  
ATOM   2507  CD  ARG A 316      39.313   9.632 -36.160  1.00 79.36           C  
ATOM   2508  NE  ARG A 316      39.512   9.821 -37.594  1.00 79.36           N  
ATOM   2509  CZ  ARG A 316      39.852   8.857 -38.445  1.00 79.36           C  
ATOM   2510  NH1 ARG A 316      40.037   7.612 -38.021  1.00 79.36           N1+
ATOM   2511  NH2 ARG A 316      40.009   9.140 -39.731  1.00 79.36           N  
ATOM   2512  N   GLU A 317      39.121  11.711 -30.959  1.00 82.24           N  
ATOM   2513  CA  GLU A 317      38.970  11.415 -29.538  1.00 82.24           C  
ATOM   2514  C   GLU A 317      38.132  12.480 -28.837  1.00 82.24           C  
ATOM   2515  O   GLU A 317      37.285  12.161 -28.001  1.00 82.24           O  
ATOM   2516  CB  GLU A 317      40.341  11.297 -28.865  1.00 82.24           C  
ATOM   2517  CG  GLU A 317      40.276  10.837 -27.415  1.00 82.24           C  
ATOM   2518  CD  GLU A 317      39.779   9.408 -27.262  1.00 82.24           C  
ATOM   2519  OE1 GLU A 317      39.383   9.021 -26.138  1.00 82.24           O  
ATOM   2520  OE2 GLU A 317      39.785   8.670 -28.272  1.00 82.24           O1-
ATOM   2521  N   LYS A 318      38.271  13.668 -29.193  1.00 82.76           N  
ATOM   2522  CA  LYS A 318      37.472  14.770 -28.664  1.00 82.76           C  
ATOM   2523  C   LYS A 318      36.020  14.666 -29.122  1.00 82.76           C  
ATOM   2524  O   LYS A 318      35.098  14.914 -28.342  1.00 82.76           O  
ATOM   2525  CB  LYS A 318      38.061  16.114 -29.094  1.00 82.76           C  
ATOM   2526  CG  LYS A 318      37.456  17.312 -28.377  1.00 82.76           C  
ATOM   2527  CD  LYS A 318      38.133  18.613 -28.792  1.00 82.76           C  
ATOM   2528  CE  LYS A 318      37.486  19.818 -28.126  1.00 82.76           C  
ATOM   2529  NZ  LYS A 318      38.150  21.095 -28.526  1.00 82.76           N1+
ATOM   2530  N   ALA A 319      35.823  14.354 -30.342  1.00 79.70           N  
ATOM   2531  CA  ALA A 319      34.491  14.136 -30.901  1.00 79.70           C  
ATOM   2532  C   ALA A 319      33.793  12.963 -30.218  1.00 79.70           C  
ATOM   2533  O   ALA A 319      32.604  13.038 -29.903  1.00 79.70           O  
ATOM   2534  CB  ALA A 319      34.579  13.894 -32.407  1.00 79.70           C  
ATOM   2535  N   LYS A 320      34.510  11.965 -29.872  1.00 82.56           N  
ATOM   2536  CA  LYS A 320      33.994  10.800 -29.159  1.00 82.56           C  
ATOM   2537  C   LYS A 320      33.537  11.175 -27.752  1.00 82.56           C  
ATOM   2538  O   LYS A 320      32.456  10.773 -27.317  1.00 82.56           O  
ATOM   2539  CB  LYS A 320      35.056   9.701 -29.088  1.00 82.56           C  
ATOM   2540  CG  LYS A 320      35.052   8.760 -30.284  1.00 82.56           C  
ATOM   2541  CD  LYS A 320      36.100   7.664 -30.136  1.00 82.56           C  
ATOM   2542  CE  LYS A 320      36.111   6.733 -31.341  1.00 82.56           C  
ATOM   2543  NZ  LYS A 320      37.165   5.682 -31.219  1.00 82.56           N1+
ATOM   2544  N   GLN A 321      34.242  11.941 -27.061  1.00 82.48           N  
ATOM   2545  CA  GLN A 321      33.920  12.397 -25.712  1.00 82.48           C  
ATOM   2546  C   GLN A 321      32.696  13.308 -25.718  1.00 82.48           C  
ATOM   2547  O   GLN A 321      31.838  13.210 -24.837  1.00 82.48           O  
ATOM   2548  CB  GLN A 321      35.113  13.124 -25.092  1.00 82.48           C  
ATOM   2549  CG  GLN A 321      36.257  12.201 -24.695  1.00 82.48           C  
ATOM   2550  CD  GLN A 321      37.444  12.951 -24.120  1.00 82.48           C  
ATOM   2551  NE2 GLN A 321      38.419  12.210 -23.603  1.00 82.48           N  
ATOM   2552  OE1 GLN A 321      37.485  14.185 -24.142  1.00 82.48           O  
ATOM   2553  N   THR A 322      32.646  14.106 -26.692  1.00 82.50           N  
ATOM   2554  CA  THR A 322      31.544  15.051 -26.831  1.00 82.50           C  
ATOM   2555  C   THR A 322      30.248  14.324 -27.174  1.00 82.50           C  
ATOM   2556  O   THR A 322      29.184  14.659 -26.649  1.00 82.50           O  
ATOM   2557  CB  THR A 322      31.846  16.107 -27.911  1.00 82.50           C  
ATOM   2558  CG2 THR A 322      30.719  17.130 -28.010  1.00 82.50           C  
ATOM   2559  OG1 THR A 322      33.065  16.785 -27.581  1.00 82.50           O  
ATOM   2560  N   VAL A 323      30.345  13.349 -27.991  1.00 81.02           N  
ATOM   2561  CA  VAL A 323      29.194  12.536 -28.369  1.00 81.02           C  
ATOM   2562  C   VAL A 323      28.736  11.702 -27.174  1.00 81.02           C  
ATOM   2563  O   VAL A 323      27.538  11.612 -26.895  1.00 81.02           O  
ATOM   2564  CB  VAL A 323      29.518  11.615 -29.567  1.00 81.02           C  
ATOM   2565  CG1 VAL A 323      28.359  10.658 -29.841  1.00 81.02           C  
ATOM   2566  CG2 VAL A 323      29.832  12.448 -30.809  1.00 81.02           C  
ATOM   2567  N   GLU A 324      29.645  11.151 -26.457  1.00 82.89           N  
ATOM   2568  CA  GLU A 324      29.340  10.406 -25.239  1.00 82.89           C  
ATOM   2569  C   GLU A 324      28.660  11.296 -24.204  1.00 82.89           C  
ATOM   2570  O   GLU A 324      27.696  10.880 -23.557  1.00 82.89           O  
ATOM   2571  CB  GLU A 324      30.613   9.791 -24.651  1.00 82.89           C  
ATOM   2572  CG  GLU A 324      31.035   8.492 -25.321  1.00 82.89           C  
ATOM   2573  CD  GLU A 324      32.328   7.921 -24.761  1.00 82.89           C  
ATOM   2574  OE1 GLU A 324      32.797   6.874 -25.264  1.00 82.89           O  
ATOM   2575  OE2 GLU A 324      32.876   8.524 -23.812  1.00 82.89           O1-
ATOM   2576  N   GLN A 325      29.075  12.426 -24.095  1.00 81.91           N  
ATOM   2577  CA  GLN A 325      28.476  13.419 -23.210  1.00 81.91           C  
ATOM   2578  C   GLN A 325      27.060  13.772 -23.658  1.00 81.91           C  
ATOM   2579  O   GLN A 325      26.149  13.873 -22.832  1.00 81.91           O  
ATOM   2580  CB  GLN A 325      29.340  14.680 -23.155  1.00 81.91           C  
ATOM   2581  CG  GLN A 325      28.852  15.716 -22.150  1.00 81.91           C  
ATOM   2582  CD  GLN A 325      29.754  16.934 -22.079  1.00 81.91           C  
ATOM   2583  NE2 GLN A 325      29.382  17.900 -21.247  1.00 81.91           N  
ATOM   2584  OE1 GLN A 325      30.777  17.007 -22.767  1.00 81.91           O  
ATOM   2585  N   ALA A 326      26.842  13.997 -24.879  1.00 80.38           N  
ATOM   2586  CA  ALA A 326      25.545  14.349 -25.452  1.00 80.38           C  
ATOM   2587  C   ALA A 326      24.532  13.225 -25.249  1.00 80.38           C  
ATOM   2588  O   ALA A 326      23.367  13.480 -24.936  1.00 80.38           O  
ATOM   2589  CB  ALA A 326      25.689  14.668 -26.938  1.00 80.38           C  
ATOM   2590  N   ILE A 327      24.973  12.018 -25.349  1.00 78.07           N  
ATOM   2591  CA  ILE A 327      24.122  10.851 -25.147  1.00 78.07           C  
ATOM   2592  C   ILE A 327      23.685  10.776 -23.686  1.00 78.07           C  
ATOM   2593  O   ILE A 327      22.501  10.594 -23.394  1.00 78.07           O  
ATOM   2594  CB  ILE A 327      24.843   9.547 -25.557  1.00 78.07           C  
ATOM   2595  CG1 ILE A 327      25.063   9.512 -27.074  1.00 78.07           C  
ATOM   2596  CG2 ILE A 327      24.052   8.322 -25.090  1.00 78.07           C  
ATOM   2597  CD1 ILE A 327      25.963   8.377 -27.544  1.00 78.07           C  
ATOM   2598  N   ARG A 328      24.546  10.954 -22.818  1.00 78.75           N  
ATOM   2599  CA  ARG A 328      24.247  10.893 -21.391  1.00 78.75           C  
ATOM   2600  C   ARG A 328      23.310  12.023 -20.979  1.00 78.75           C  
ATOM   2601  O   ARG A 328      22.383  11.813 -20.193  1.00 78.75           O  
ATOM   2602  CB  ARG A 328      25.536  10.955 -20.568  1.00 78.75           C  
ATOM   2603  CG  ARG A 328      26.391   9.702 -20.669  1.00 78.75           C  
ATOM   2604  CD  ARG A 328      27.629   9.792 -19.788  1.00 78.75           C  
ATOM   2605  NE  ARG A 328      28.516   8.650 -19.987  1.00 78.75           N  
ATOM   2606  CZ  ARG A 328      29.609   8.405 -19.269  1.00 78.75           C  
ATOM   2607  NH1 ARG A 328      29.974   9.222 -18.287  1.00 78.75           N1+
ATOM   2608  NH2 ARG A 328      30.345   7.335 -19.534  1.00 78.75           N  
ATOM   2609  N   GLU A 329      23.510  13.167 -21.548  1.00 79.26           N  
ATOM   2610  CA  GLU A 329      22.655  14.326 -21.311  1.00 79.26           C  
ATOM   2611  C   GLU A 329      21.246  14.092 -21.848  1.00 79.26           C  
ATOM   2612  O   GLU A 329      20.261  14.443 -21.195  1.00 79.26           O  
ATOM   2613  CB  GLU A 329      23.261  15.579 -21.950  1.00 79.26           C  
ATOM   2614  CG  GLU A 329      24.460  16.135 -21.196  1.00 79.26           C  
ATOM   2615  CD  GLU A 329      25.038  17.390 -21.831  1.00 79.26           C  
ATOM   2616  OE1 GLU A 329      26.085  17.884 -21.355  1.00 79.26           O  
ATOM   2617  OE2 GLU A 329      24.438  17.883 -22.812  1.00 79.26           O1-
ATOM   2618  N   ALA A 330      21.187  13.541 -22.942  1.00 75.91           N  
ATOM   2619  CA  ALA A 330      19.897  13.213 -23.544  1.00 75.91           C  
ATOM   2620  C   ALA A 330      19.159  12.159 -22.725  1.00 75.91           C  
ATOM   2621  O   ALA A 330      17.957  12.281 -22.481  1.00 75.91           O  
ATOM   2622  CB  ALA A 330      20.088  12.729 -24.980  1.00 75.91           C  
ATOM   2623  N   GLU A 331      19.826  11.192 -22.235  1.00 79.54           N  
ATOM   2624  CA  GLU A 331      19.247  10.146 -21.398  1.00 79.54           C  
ATOM   2625  C   GLU A 331      18.783  10.705 -20.056  1.00 79.54           C  
ATOM   2626  O   GLU A 331      17.734  10.312 -19.543  1.00 79.54           O  
ATOM   2627  CB  GLU A 331      20.256   9.016 -21.176  1.00 79.54           C  
ATOM   2628  CG  GLU A 331      20.489   8.148 -22.405  1.00 79.54           C  
ATOM   2629  CD  GLU A 331      21.569   7.097 -22.202  1.00 79.54           C  
ATOM   2630  OE1 GLU A 331      21.740   6.225 -23.083  1.00 79.54           O  
ATOM   2631  OE2 GLU A 331      22.248   7.147 -21.153  1.00 79.54           O1-
ATOM   2632  N   LEU A 332      19.521  11.556 -19.503  1.00 78.67           N  
ATOM   2633  CA  LEU A 332      19.161  12.222 -18.257  1.00 78.67           C  
ATOM   2634  C   LEU A 332      17.901  13.064 -18.435  1.00 78.67           C  
ATOM   2635  O   LEU A 332      17.008  13.040 -17.586  1.00 78.67           O  
ATOM   2636  CB  LEU A 332      20.313  13.104 -17.767  1.00 78.67           C  
ATOM   2637  CG  LEU A 332      20.092  13.834 -16.442  1.00 78.67           C  
ATOM   2638  CD1 LEU A 332      19.841  12.831 -15.320  1.00 78.67           C  
ATOM   2639  CD2 LEU A 332      21.287  14.722 -16.114  1.00 78.67           C  
ATOM   2640  N   LEU A 333      17.791  13.824 -19.519  1.00 79.49           N  
ATOM   2641  CA  LEU A 333      16.618  14.638 -19.821  1.00 79.49           C  
ATOM   2642  C   LEU A 333      15.375  13.767 -19.964  1.00 79.49           C  
ATOM   2643  O   LEU A 333      14.300  14.129 -19.482  1.00 79.49           O  
ATOM   2644  CB  LEU A 333      16.840  15.446 -21.102  1.00 79.49           C  
ATOM   2645  CG  LEU A 333      17.768  16.657 -20.989  1.00 79.49           C  
ATOM   2646  CD1 LEU A 333      18.057  17.236 -22.369  1.00 79.49           C  
ATOM   2647  CD2 LEU A 333      17.157  17.715 -20.075  1.00 79.49           C  
ATOM   2648  N   LEU A 334      15.479  12.650 -20.511  1.00 77.82           N  
ATOM   2649  CA  LEU A 334      14.386  11.695 -20.663  1.00 77.82           C  
ATOM   2650  C   LEU A 334      13.976  11.117 -19.314  1.00 77.82           C  
ATOM   2651  O   LEU A 334      12.785  10.985 -19.025  1.00 77.82           O  
ATOM   2652  CB  LEU A 334      14.789  10.566 -21.615  1.00 77.82           C  
ATOM   2653  CG  LEU A 334      14.697  10.875 -23.110  1.00 77.82           C  
ATOM   2654  CD1 LEU A 334      15.413   9.798 -23.919  1.00 77.82           C  
ATOM   2655  CD2 LEU A 334      13.240  10.996 -23.543  1.00 77.82           C  
ATOM   2656  N   LEU A 335      14.914  10.767 -18.503  1.00 75.67           N  
ATOM   2657  CA  LEU A 335      14.654  10.243 -17.166  1.00 75.67           C  
ATOM   2658  C   LEU A 335      13.940  11.280 -16.305  1.00 75.67           C  
ATOM   2659  O   LEU A 335      13.010  10.946 -15.568  1.00 75.67           O  
ATOM   2660  CB  LEU A 335      15.962   9.818 -16.493  1.00 75.67           C  
ATOM   2661  CG  LEU A 335      16.611   8.538 -17.022  1.00 75.67           C  
ATOM   2662  CD1 LEU A 335      17.972   8.325 -16.368  1.00 75.67           C  
ATOM   2663  CD2 LEU A 335      15.702   7.338 -16.780  1.00 75.67           C  
ATOM   2664  N   ILE A 336      14.353  12.449 -16.372  1.00 75.83           N  
ATOM   2665  CA  ILE A 336      13.753  13.546 -15.620  1.00 75.83           C  
ATOM   2666  C   ILE A 336      12.306  13.746 -16.066  1.00 75.83           C  
ATOM   2667  O   ILE A 336      11.411  13.915 -15.234  1.00 75.83           O  
ATOM   2668  CB  ILE A 336      14.553  14.856 -15.794  1.00 75.83           C  
ATOM   2669  CG1 ILE A 336      15.908  14.752 -15.086  1.00 75.83           C  
ATOM   2670  CG2 ILE A 336      13.752  16.052 -15.272  1.00 75.83           C  
ATOM   2671  CD1 ILE A 336      16.844  15.920 -15.363  1.00 75.83           C  
ATOM   2672  N   TRP A 337      12.092  13.797 -17.227  1.00 84.22           N  
ATOM   2673  CA  TRP A 337      10.731  13.902 -17.741  1.00 84.22           C  
ATOM   2674  C   TRP A 337       9.861  12.763 -17.222  1.00 84.22           C  
ATOM   2675  O   TRP A 337       8.743  12.991 -16.756  1.00 84.22           O  
ATOM   2676  CB  TRP A 337      10.734  13.902 -19.273  1.00 84.22           C  
ATOM   2677  CG  TRP A 337       9.367  13.952 -19.885  1.00 84.22           C  
ATOM   2678  CD1 TRP A 337       8.603  15.064 -20.106  1.00 84.22           C  
ATOM   2679  CD2 TRP A 337       8.597  12.839 -20.349  1.00 84.22           C  
ATOM   2680  CE2 TRP A 337       7.377  13.350 -20.842  1.00 84.22           C  
ATOM   2681  CE3 TRP A 337       8.823  11.457 -20.399  1.00 84.22           C  
ATOM   2682  NE1 TRP A 337       7.405  14.709 -20.681  1.00 84.22           N  
ATOM   2683  CZ2 TRP A 337       6.383  12.527 -21.377  1.00 84.22           C  
ATOM   2684  CZ3 TRP A 337       7.834  10.639 -20.933  1.00 84.22           C  
ATOM   2685  CH2 TRP A 337       6.629  11.178 -21.414  1.00 84.22           C  
ATOM   2686  N   GLU A 338      10.239  11.552 -17.426  1.00 79.60           N  
ATOM   2687  CA  GLU A 338       9.526  10.368 -16.955  1.00 79.60           C  
ATOM   2688  C   GLU A 338       9.244  10.453 -15.458  1.00 79.60           C  
ATOM   2689  O   GLU A 338       8.167  10.065 -15.000  1.00 79.60           O  
ATOM   2690  CB  GLU A 338      10.323   9.099 -17.270  1.00 79.60           C  
ATOM   2691  CG  GLU A 338       9.539   7.813 -17.058  1.00 79.60           C  
ATOM   2692  CD  GLU A 338      10.273   6.575 -17.550  1.00 79.60           C  
ATOM   2693  OE1 GLU A 338       9.690   5.468 -17.510  1.00 79.60           O  
ATOM   2694  OE2 GLU A 338      11.440   6.715 -17.979  1.00 79.60           O1-
ATOM   2695  N   TRP A 339      10.160  10.863 -14.833  1.00 78.28           N  
ATOM   2696  CA  TRP A 339      10.000  11.076 -13.397  1.00 78.28           C  
ATOM   2697  C   TRP A 339       8.871  12.063 -13.117  1.00 78.28           C  
ATOM   2698  O   TRP A 339       8.008  11.805 -12.275  1.00 78.28           O  
ATOM   2699  CB  TRP A 339      11.305  11.585 -12.779  1.00 78.28           C  
ATOM   2700  CG  TRP A 339      11.242  11.774 -11.294  1.00 78.28           C  
ATOM   2701  CD1 TRP A 339      11.367  10.808 -10.335  1.00 78.28           C  
ATOM   2702  CD2 TRP A 339      11.035  13.006 -10.597  1.00 78.28           C  
ATOM   2703  CE2 TRP A 339      11.046  12.712  -9.216  1.00 78.28           C  
ATOM   2704  CE3 TRP A 339      10.842  14.332 -11.008  1.00 78.28           C  
ATOM   2705  NE1 TRP A 339      11.250  11.365  -9.082  1.00 78.28           N  
ATOM   2706  CZ2 TRP A 339      10.870  13.699  -8.241  1.00 78.28           C  
ATOM   2707  CZ3 TRP A 339      10.666  15.312 -10.036  1.00 78.28           C  
ATOM   2708  CH2 TRP A 339      10.682  14.987  -8.670  1.00 78.28           C  
ATOM   2709  N   LYS A 340       8.859  13.287 -13.706  1.00 78.51           N  
ATOM   2710  CA  LYS A 340       7.839  14.318 -13.536  1.00 78.51           C  
ATOM   2711  C   LYS A 340       6.454  13.784 -13.893  1.00 78.51           C  
ATOM   2712  O   LYS A 340       5.481  14.046 -13.183  1.00 78.51           O  
ATOM   2713  CB  LYS A 340       8.166  15.542 -14.391  1.00 78.51           C  
ATOM   2714  CG  LYS A 340       9.284  16.408 -13.830  1.00 78.51           C  
ATOM   2715  CD  LYS A 340       9.486  17.668 -14.662  1.00 78.51           C  
ATOM   2716  CE  LYS A 340      10.627  18.520 -14.122  1.00 78.51           C  
ATOM   2717  NZ  LYS A 340      10.845  19.744 -14.949  1.00 78.51           N1+
ATOM   2718  N   ARG A 341       6.350  12.962 -14.755  1.00 82.37           N  
ATOM   2719  CA  ARG A 341       5.100  12.342 -15.181  1.00 82.37           C  
ATOM   2720  C   ARG A 341       4.597  11.350 -14.138  1.00 82.37           C  
ATOM   2721  O   ARG A 341       3.408  11.329 -13.816  1.00 82.37           O  
ATOM   2722  CB  ARG A 341       5.280  11.639 -16.529  1.00 82.37           C  
ATOM   2723  CG  ARG A 341       3.990  11.078 -17.108  1.00 82.37           C  
ATOM   2724  CD  ARG A 341       4.244  10.275 -18.376  1.00 82.37           C  
ATOM   2725  NE  ARG A 341       3.025   9.640 -18.865  1.00 82.37           N  
ATOM   2726  CZ  ARG A 341       2.958   8.843 -19.928  1.00 82.37           C  
ATOM   2727  NH1 ARG A 341       4.047   8.568 -20.637  1.00 82.37           N1+
ATOM   2728  NH2 ARG A 341       1.795   8.319 -20.286  1.00 82.37           N  
ATOM   2729  N   LEU A 342       5.391  10.523 -13.840  1.00 76.98           N  
ATOM   2730  CA  LEU A 342       5.037   9.527 -12.834  1.00 76.98           C  
ATOM   2731  C   LEU A 342       4.620  10.198 -11.530  1.00 76.98           C  
ATOM   2732  O   LEU A 342       3.704   9.728 -10.850  1.00 76.98           O  
ATOM   2733  CB  LEU A 342       6.213   8.579 -12.580  1.00 76.98           C  
ATOM   2734  CG  LEU A 342       6.483   7.531 -13.661  1.00 76.98           C  
ATOM   2735  CD1 LEU A 342       7.741   6.737 -13.327  1.00 76.98           C  
ATOM   2736  CD2 LEU A 342       5.283   6.602 -13.817  1.00 76.98           C  
ATOM   2737  N   ARG A 343       5.121  11.272 -11.264  1.00 77.57           N  
ATOM   2738  CA  ARG A 343       4.739  12.052 -10.090  1.00 77.57           C  
ATOM   2739  C   ARG A 343       3.344  12.644 -10.257  1.00 77.57           C  
ATOM   2740  O   ARG A 343       2.544  12.636  -9.318  1.00 77.57           O  
ATOM   2741  CB  ARG A 343       5.755  13.166  -9.832  1.00 77.57           C  
ATOM   2742  CG  ARG A 343       5.602  13.835  -8.474  1.00 77.57           C  
ATOM   2743  CD  ARG A 343       6.656  14.912  -8.254  1.00 77.57           C  
ATOM   2744  NE  ARG A 343       6.462  15.604  -6.984  1.00 77.57           N  
ATOM   2745  CZ  ARG A 343       7.242  16.580  -6.526  1.00 77.57           C  
ATOM   2746  NH1 ARG A 343       8.288  16.998  -7.229  1.00 77.57           N1+
ATOM   2747  NH2 ARG A 343       6.974  17.140  -5.356  1.00 77.57           N  
ATOM   2748  N   GLU A 344       3.143  13.264 -11.374  1.00 80.08           N  
ATOM   2749  CA  GLU A 344       1.806  13.774 -11.661  1.00 80.08           C  
ATOM   2750  C   GLU A 344       0.763  12.662 -11.582  1.00 80.08           C  
ATOM   2751  O   GLU A 344      -0.322  12.861 -11.031  1.00 80.08           O  
ATOM   2752  CB  GLU A 344       1.767  14.433 -13.042  1.00 80.08           C  
ATOM   2753  CG  GLU A 344       2.473  15.780 -13.100  1.00 80.08           C  
ATOM   2754  CD  GLU A 344       2.521  16.372 -14.500  1.00 80.08           C  
ATOM   2755  OE1 GLU A 344       3.049  17.495 -14.667  1.00 80.08           O  
ATOM   2756  OE2 GLU A 344       2.027  15.707 -15.438  1.00 80.08           O1-
ATOM   2757  N   ARG A 345       1.070  11.515 -12.141  1.00 79.42           N  
ATOM   2758  CA  ARG A 345       0.202  10.344 -12.063  1.00 79.42           C  
ATOM   2759  C   ARG A 345      -0.022   9.924 -10.614  1.00 79.42           C  
ATOM   2760  O   ARG A 345      -1.135   9.555 -10.235  1.00 79.42           O  
ATOM   2761  CB  ARG A 345       0.796   9.181 -12.860  1.00 79.42           C  
ATOM   2762  CG  ARG A 345      -0.064   7.928 -12.856  1.00 79.42           C  
ATOM   2763  CD  ARG A 345      -1.411   8.167 -13.526  1.00 79.42           C  
ATOM   2764  NE  ARG A 345      -2.193   6.938 -13.617  1.00 79.42           N  
ATOM   2765  CZ  ARG A 345      -3.493   6.885 -13.895  1.00 79.42           C  
ATOM   2766  NH1 ARG A 345      -4.184   7.997 -14.115  1.00 79.42           N1+
ATOM   2767  NH2 ARG A 345      -4.106   5.712 -13.953  1.00 79.42           N  
ATOM   2768  N   LEU A 346       1.006   9.912  -9.868  1.00 79.33           N  
ATOM   2769  CA  LEU A 346       0.906   9.616  -8.444  1.00 79.33           C  
ATOM   2770  C   LEU A 346      -0.039  10.592  -7.751  1.00 79.33           C  
ATOM   2771  O   LEU A 346      -0.871  10.186  -6.937  1.00 79.33           O  
ATOM   2772  CB  LEU A 346       2.286   9.669  -7.786  1.00 79.33           C  
ATOM   2773  CG  LEU A 346       2.354   9.250  -6.316  1.00 79.33           C  
ATOM   2774  CD1 LEU A 346       1.984   7.778  -6.167  1.00 79.33           C  
ATOM   2775  CD2 LEU A 346       3.743   9.518  -5.747  1.00 79.33           C  
ATOM   2776  N   GLN A 347       0.101  11.899  -8.049  1.00 77.98           N  
ATOM   2777  CA  GLN A 347      -0.778  12.913  -7.476  1.00 77.98           C  
ATOM   2778  C   GLN A 347      -2.229  12.679  -7.886  1.00 77.98           C  
ATOM   2779  O   GLN A 347      -3.141  12.821  -7.067  1.00 77.98           O  
ATOM   2780  CB  GLN A 347      -0.332  14.313  -7.903  1.00 77.98           C  
ATOM   2781  CG  GLN A 347      -1.030  15.437  -7.150  1.00 77.98           C  
ATOM   2782  CD  GLN A 347      -0.450  16.804  -7.465  1.00 77.98           C  
ATOM   2783  NE2 GLN A 347      -1.018  17.843  -6.862  1.00 77.98           N  
ATOM   2784  OE1 GLN A 347       0.501  16.924  -8.244  1.00 77.98           O  
ATOM   2785  N   GLU A 348      -2.496  12.274  -9.129  1.00 79.83           N  
ATOM   2786  CA  GLU A 348      -3.831  11.939  -9.614  1.00 79.83           C  
ATOM   2787  C   GLU A 348      -4.415  10.754  -8.849  1.00 79.83           C  
ATOM   2788  O   GLU A 348      -5.587  10.771  -8.468  1.00 79.83           O  
ATOM   2789  CB  GLU A 348      -3.798  11.632 -11.114  1.00 79.83           C  
ATOM   2790  CG  GLU A 348      -3.561  12.856 -11.986  1.00 79.83           C  
ATOM   2791  CD  GLU A 348      -3.370  12.516 -13.456  1.00 79.83           C  
ATOM   2792  OE1 GLU A 348      -3.093  13.435 -14.260  1.00 79.83           O  
ATOM   2793  OE2 GLU A 348      -3.498  11.322 -13.807  1.00 79.83           O1-
ATOM   2794  N   LEU A 349      -3.640   9.729  -8.698  1.00 76.05           N  
ATOM   2795  CA  LEU A 349      -4.070   8.541  -7.968  1.00 76.05           C  
ATOM   2796  C   LEU A 349      -4.409   8.885  -6.522  1.00 76.05           C  
ATOM   2797  O   LEU A 349      -5.369   8.351  -5.961  1.00 76.05           O  
ATOM   2798  CB  LEU A 349      -2.982   7.465  -8.007  1.00 76.05           C  
ATOM   2799  CG  LEU A 349      -2.854   6.677  -9.312  1.00 76.05           C  
ATOM   2800  CD1 LEU A 349      -1.645   5.749  -9.255  1.00 76.05           C  
ATOM   2801  CD2 LEU A 349      -4.130   5.887  -9.587  1.00 76.05           C  
ATOM   2802  N   GLU A 350      -3.671   9.840  -5.991  1.00 77.45           N  
ATOM   2803  CA  GLU A 350      -3.947  10.285  -4.628  1.00 77.45           C  
ATOM   2804  C   GLU A 350      -5.289  11.007  -4.545  1.00 77.45           C  
ATOM   2805  O   GLU A 350      -6.050  10.806  -3.597  1.00 77.45           O  
ATOM   2806  CB  GLU A 350      -2.826  11.196  -4.123  1.00 77.45           C  
ATOM   2807  CG  GLU A 350      -1.553  10.454  -3.743  1.00 77.45           C  
ATOM   2808  CD  GLU A 350      -0.409  11.380  -3.361  1.00 77.45           C  
ATOM   2809  OE1 GLU A 350       0.657  10.882  -2.933  1.00 77.45           O  
ATOM   2810  OE2 GLU A 350      -0.581  12.613  -3.489  1.00 77.45           O1-
ATOM   2811  N   GLU A 351      -5.546  11.815  -5.492  1.00 85.17           N  
ATOM   2812  CA  GLU A 351      -6.833  12.503  -5.552  1.00 85.17           C  
ATOM   2813  C   GLU A 351      -7.980  11.513  -5.727  1.00 85.17           C  
ATOM   2814  O   GLU A 351      -9.021  11.641  -5.079  1.00 85.17           O  
ATOM   2815  CB  GLU A 351      -6.842  13.527  -6.689  1.00 85.17           C  
ATOM   2816  CG  GLU A 351      -6.040  14.785  -6.390  1.00 85.17           C  
ATOM   2817  CD  GLU A 351      -5.984  15.753  -7.562  1.00 85.17           C  
ATOM   2818  OE1 GLU A 351      -5.297  16.795  -7.457  1.00 85.17           O  
ATOM   2819  OE2 GLU A 351      -6.632  15.468  -8.593  1.00 85.17           O1-
ATOM   2820  N   GLN A 352      -7.805  10.491  -6.597  1.00 80.20           N  
ATOM   2821  CA  GLN A 352      -8.797   9.439  -6.793  1.00 80.20           C  
ATOM   2822  C   GLN A 352      -9.062   8.684  -5.493  1.00 80.20           C  
ATOM   2823  O   GLN A 352     -10.212   8.373  -5.173  1.00 80.20           O  
ATOM   2824  CB  GLN A 352      -8.340   8.465  -7.881  1.00 80.20           C  
ATOM   2825  CG  GLN A 352      -8.410   9.041  -9.289  1.00 80.20           C  
ATOM   2826  CD  GLN A 352      -7.941   8.059 -10.347  1.00 80.20           C  
ATOM   2827  NE2 GLN A 352      -8.139   8.414 -11.612  1.00 80.20           N  
ATOM   2828  OE1 GLN A 352      -7.404   6.993 -10.030  1.00 80.20           O  
ATOM   2829  N   HIS A 353      -7.985   8.311  -4.828  1.00 82.78           N  
ATOM   2830  CA  HIS A 353      -8.100   7.635  -3.542  1.00 82.78           C  
ATOM   2831  C   HIS A 353      -8.931   8.455  -2.561  1.00 82.78           C  
ATOM   2832  O   HIS A 353      -9.800   7.914  -1.874  1.00 82.78           O  
ATOM   2833  CB  HIS A 353      -6.714   7.359  -2.955  1.00 82.78           C  
ATOM   2834  CG  HIS A 353      -6.748   6.582  -1.677  1.00 82.78           C  
ATOM   2835  CD2 HIS A 353      -6.976   5.269  -1.441  1.00 82.78           C  
ATOM   2836  ND1 HIS A 353      -6.532   7.165  -0.447  1.00 82.78           N  
ATOM   2837  CE1 HIS A 353      -6.624   6.239   0.494  1.00 82.78           C  
ATOM   2838  NE2 HIS A 353      -6.893   5.080  -0.083  1.00 82.78           N  
ATOM   2839  N   ARG A 354      -8.646   9.800  -2.478  1.00 86.41           N  
ATOM   2840  CA  ARG A 354      -9.401  10.675  -1.585  1.00 86.41           C  
ATOM   2841  C   ARG A 354     -10.881  10.686  -1.953  1.00 86.41           C  
ATOM   2842  O   ARG A 354     -11.744  10.605  -1.076  1.00 86.41           O  
ATOM   2843  CB  ARG A 354      -8.840  12.098  -1.626  1.00 86.41           C  
ATOM   2844  CG  ARG A 354      -7.578  12.286  -0.798  1.00 86.41           C  
ATOM   2845  CD  ARG A 354      -7.094  13.730  -0.828  1.00 86.41           C  
ATOM   2846  NE  ARG A 354      -5.752  13.859  -0.269  1.00 86.41           N  
ATOM   2847  CZ  ARG A 354      -5.093  15.007  -0.139  1.00 86.41           C  
ATOM   2848  NH1 ARG A 354      -5.643  16.153  -0.527  1.00 86.41           N1+
ATOM   2849  NH2 ARG A 354      -3.875  15.011   0.383  1.00 86.41           N  
ATOM   2850  N   GLU A 355     -11.187  10.756  -3.164  1.00 85.60           N  
ATOM   2851  CA  GLU A 355     -12.567  10.742  -3.638  1.00 85.60           C  
ATOM   2852  C   GLU A 355     -13.264   9.435  -3.270  1.00 85.60           C  
ATOM   2853  O   GLU A 355     -14.409   9.444  -2.812  1.00 85.60           O  
ATOM   2854  CB  GLU A 355     -12.617  10.955  -5.154  1.00 85.60           C  
ATOM   2855  CG  GLU A 355     -12.272  12.372  -5.587  1.00 85.60           C  
ATOM   2856  CD  GLU A 355     -12.238  12.546  -7.097  1.00 85.60           C  
ATOM   2857  OE1 GLU A 355     -11.947  13.667  -7.572  1.00 85.60           O  
ATOM   2858  OE2 GLU A 355     -12.507  11.554  -7.811  1.00 85.60           O1-
ATOM   2859  N   LEU A 356     -12.648   8.270  -3.462  1.00 85.90           N  
ATOM   2860  CA  LEU A 356     -13.206   6.958  -3.155  1.00 85.90           C  
ATOM   2861  C   LEU A 356     -13.450   6.808  -1.657  1.00 85.90           C  
ATOM   2862  O   LEU A 356     -14.463   6.242  -1.243  1.00 85.90           O  
ATOM   2863  CB  LEU A 356     -12.271   5.850  -3.646  1.00 85.90           C  
ATOM   2864  CG  LEU A 356     -12.311   5.543  -5.144  1.00 85.90           C  
ATOM   2865  CD1 LEU A 356     -11.191   4.578  -5.517  1.00 85.90           C  
ATOM   2866  CD2 LEU A 356     -13.669   4.971  -5.537  1.00 85.90           C  
ATOM   2867  N   GLN A 357     -12.589   7.388  -0.868  1.00 81.78           N  
ATOM   2868  CA  GLN A 357     -12.755   7.346   0.580  1.00 81.78           C  
ATOM   2869  C   GLN A 357     -13.989   8.132   1.016  1.00 81.78           C  
ATOM   2870  O   GLN A 357     -14.722   7.703   1.910  1.00 81.78           O  
ATOM   2871  CB  GLN A 357     -11.510   7.895   1.280  1.00 81.78           C  
ATOM   2872  CG  GLN A 357     -10.338   6.924   1.299  1.00 81.78           C  
ATOM   2873  CD  GLN A 357      -9.200   7.394   2.187  1.00 81.78           C  
ATOM   2874  NE2 GLN A 357      -8.303   6.478   2.536  1.00 81.78           N  
ATOM   2875  OE1 GLN A 357      -9.128   8.571   2.554  1.00 81.78           O  
ATOM   2876  N   GLU A 358     -14.110   9.188   0.397  1.00 89.08           N  
ATOM   2877  CA  GLU A 358     -15.300   9.979   0.694  1.00 89.08           C  
ATOM   2878  C   GLU A 358     -16.571   9.237   0.290  1.00 89.08           C  
ATOM   2879  O   GLU A 358     -17.559   9.239   1.028  1.00 89.08           O  
ATOM   2880  CB  GLU A 358     -15.235  11.335  -0.013  1.00 89.08           C  
ATOM   2881  CG  GLU A 358     -16.284  12.329   0.464  1.00 89.08           C  
ATOM   2882  CD  GLU A 358     -16.072  13.733  -0.079  1.00 89.08           C  
ATOM   2883  OE1 GLU A 358     -16.873  14.638   0.247  1.00 89.08           O  
ATOM   2884  OE2 GLU A 358     -15.096  13.930  -0.838  1.00 89.08           O1-
ATOM   2885  N   GLU A 359     -16.573   8.602  -0.868  1.00 86.05           N  
ATOM   2886  CA  GLU A 359     -17.708   7.800  -1.313  1.00 86.05           C  
ATOM   2887  C   GLU A 359     -18.004   6.669  -0.333  1.00 86.05           C  
ATOM   2888  O   GLU A 359     -19.165   6.387  -0.034  1.00 86.05           O  
ATOM   2889  CB  GLU A 359     -17.449   7.231  -2.711  1.00 86.05           C  
ATOM   2890  CG  GLU A 359     -17.496   8.274  -3.818  1.00 86.05           C  
ATOM   2891  CD  GLU A 359     -17.170   7.708  -5.191  1.00 86.05           C  
ATOM   2892  OE1 GLU A 359     -17.052   8.493  -6.159  1.00 86.05           O  
ATOM   2893  OE2 GLU A 359     -17.034   6.469  -5.300  1.00 86.05           O1-
ATOM   2894  N   LEU A 360     -17.003   5.993   0.172  1.00 86.26           N  
ATOM   2895  CA  LEU A 360     -17.152   4.920   1.147  1.00 86.26           C  
ATOM   2896  C   LEU A 360     -17.817   5.432   2.421  1.00 86.26           C  
ATOM   2897  O   LEU A 360     -18.684   4.763   2.987  1.00 86.26           O  
ATOM   2898  CB  LEU A 360     -15.791   4.304   1.480  1.00 86.26           C  
ATOM   2899  CG  LEU A 360     -15.284   3.223   0.523  1.00 86.26           C  
ATOM   2900  CD1 LEU A 360     -13.832   2.878   0.834  1.00 86.26           C  
ATOM   2901  CD2 LEU A 360     -16.164   1.980   0.605  1.00 86.26           C  
ATOM   2902  N   LYS A 361     -17.396   6.561   2.785  1.00 90.49           N  
ATOM   2903  CA  LYS A 361     -17.988   7.164   3.976  1.00 90.49           C  
ATOM   2904  C   LYS A 361     -19.484   7.400   3.787  1.00 90.49           C  
ATOM   2905  O   LYS A 361     -20.280   7.110   4.683  1.00 90.49           O  
ATOM   2906  CB  LYS A 361     -17.288   8.481   4.314  1.00 90.49           C  
ATOM   2907  CG  LYS A 361     -17.697   9.072   5.656  1.00 90.49           C  
ATOM   2908  CD  LYS A 361     -16.947  10.365   5.949  1.00 90.49           C  
ATOM   2909  CE  LYS A 361     -17.421  11.005   7.247  1.00 90.49           C  
ATOM   2910  NZ  LYS A 361     -16.711  12.289   7.523  1.00 90.49           N1+
ATOM   2911  N   GLU A 362     -19.803   7.868   2.693  1.00 90.62           N  
ATOM   2912  CA  GLU A 362     -21.207   8.124   2.382  1.00 90.62           C  
ATOM   2913  C   GLU A 362     -22.012   6.828   2.363  1.00 90.62           C  
ATOM   2914  O   GLU A 362     -23.132   6.778   2.878  1.00 90.62           O  
ATOM   2915  CB  GLU A 362     -21.338   8.844   1.037  1.00 90.62           C  
ATOM   2916  CG  GLU A 362     -20.877  10.293   1.069  1.00 90.62           C  
ATOM   2917  CD  GLU A 362     -20.962  10.980  -0.285  1.00 90.62           C  
ATOM   2918  OE1 GLU A 362     -20.598  12.173  -0.385  1.00 90.62           O  
ATOM   2919  OE2 GLU A 362     -21.398  10.319  -1.254  1.00 90.62           O1-
ATOM   2920  N   LEU A 363     -21.496   5.776   1.813  1.00 87.58           N  
ATOM   2921  CA  LEU A 363     -22.171   4.484   1.751  1.00 87.58           C  
ATOM   2922  C   LEU A 363     -22.354   3.900   3.149  1.00 87.58           C  
ATOM   2923  O   LEU A 363     -23.398   3.317   3.450  1.00 87.58           O  
ATOM   2924  CB  LEU A 363     -21.382   3.507   0.877  1.00 87.58           C  
ATOM   2925  CG  LEU A 363     -21.476   3.722  -0.635  1.00 87.58           C  
ATOM   2926  CD1 LEU A 363     -20.503   2.801  -1.363  1.00 87.58           C  
ATOM   2927  CD2 LEU A 363     -22.903   3.492  -1.119  1.00 87.58           C  
ATOM   2928  N   ARG A 364     -21.393   4.130   4.003  1.00 88.89           N  
ATOM   2929  CA  ARG A 364     -21.488   3.660   5.381  1.00 88.89           C  
ATOM   2930  C   ARG A 364     -22.622   4.358   6.122  1.00 88.89           C  
ATOM   2931  O   ARG A 364     -23.353   3.725   6.886  1.00 88.89           O  
ATOM   2932  CB  ARG A 364     -20.164   3.884   6.117  1.00 88.89           C  
ATOM   2933  CG  ARG A 364     -19.084   2.873   5.765  1.00 88.89           C  
ATOM   2934  CD  ARG A 364     -17.817   3.095   6.578  1.00 88.89           C  
ATOM   2935  NE  ARG A 364     -16.719   2.259   6.104  1.00 88.89           N  
ATOM   2936  CZ  ARG A 364     -15.448   2.397   6.471  1.00 88.89           C  
ATOM   2937  NH1 ARG A 364     -15.088   3.346   7.327  1.00 88.89           N1+
ATOM   2938  NH2 ARG A 364     -14.528   1.580   5.977  1.00 88.89           N  
ATOM   2939  N   GLU A 365     -22.716   5.543   5.901  1.00 91.04           N  
ATOM   2940  CA  GLU A 365     -23.794   6.298   6.533  1.00 91.04           C  
ATOM   2941  C   GLU A 365     -25.159   5.830   6.038  1.00 91.04           C  
ATOM   2942  O   GLU A 365     -26.095   5.687   6.827  1.00 91.04           O  
ATOM   2943  CB  GLU A 365     -23.624   7.797   6.271  1.00 91.04           C  
ATOM   2944  CG  GLU A 365     -24.170   8.680   7.384  1.00 91.04           C  
ATOM   2945  CD  GLU A 365     -23.810  10.148   7.215  1.00 91.04           C  
ATOM   2946  OE1 GLU A 365     -24.234  10.976   8.052  1.00 91.04           O  
ATOM   2947  OE2 GLU A 365     -23.100  10.471   6.237  1.00 91.04           O1-
ATOM   2948  N   LYS A 366     -25.236   5.601   4.764  1.00 91.26           N  
ATOM   2949  CA  LYS A 366     -26.477   5.085   4.194  1.00 91.26           C  
ATOM   2950  C   LYS A 366     -26.835   3.728   4.794  1.00 91.26           C  
ATOM   2951  O   LYS A 366     -28.002   3.459   5.083  1.00 91.26           O  
ATOM   2952  CB  LYS A 366     -26.363   4.972   2.674  1.00 91.26           C  
ATOM   2953  CG  LYS A 366     -26.462   6.305   1.946  1.00 91.26           C  
ATOM   2954  CD  LYS A 366     -26.445   6.119   0.434  1.00 91.26           C  
ATOM   2955  CE  LYS A 366     -26.485   7.454  -0.296  1.00 91.26           C  
ATOM   2956  NZ  LYS A 366     -26.422   7.278  -1.777  1.00 91.26           N1+
ATOM   2957  N   TRP A 367     -25.863   2.988   5.021  1.00 88.65           N  
ATOM   2958  CA  TRP A 367     -26.058   1.666   5.606  1.00 88.65           C  
ATOM   2959  C   TRP A 367     -26.593   1.774   7.030  1.00 88.65           C  
ATOM   2960  O   TRP A 367     -27.513   1.048   7.411  1.00 88.65           O  
ATOM   2961  CB  TRP A 367     -24.747   0.875   5.599  1.00 88.65           C  
ATOM   2962  CG  TRP A 367     -24.867  -0.510   6.160  1.00 88.65           C  
ATOM   2963  CD1 TRP A 367     -24.583  -0.910   7.437  1.00 88.65           C  
ATOM   2964  CD2 TRP A 367     -25.300  -1.681   5.461  1.00 88.65           C  
ATOM   2965  CE2 TRP A 367     -25.254  -2.756   6.376  1.00 88.65           C  
ATOM   2966  CE3 TRP A 367     -25.724  -1.925   4.147  1.00 88.65           C  
ATOM   2967  NE1 TRP A 367     -24.814  -2.259   7.573  1.00 88.65           N  
ATOM   2968  CZ2 TRP A 367     -25.617  -4.056   6.018  1.00 88.65           C  
ATOM   2969  CZ3 TRP A 367     -26.084  -3.220   3.793  1.00 88.65           C  
ATOM   2970  CH2 TRP A 367     -26.027  -4.268   4.728  1.00 88.65           C  
ATOM   2971  N   LYS A 368     -26.007   2.633   7.718  1.00 88.38           N  
ATOM   2972  CA  LYS A 368     -26.452   2.849   9.092  1.00 88.38           C  
ATOM   2973  C   LYS A 368     -27.923   3.248   9.137  1.00 88.38           C  
ATOM   2974  O   LYS A 368     -28.694   2.712   9.936  1.00 88.38           O  
ATOM   2975  CB  LYS A 368     -25.597   3.921   9.770  1.00 88.38           C  
ATOM   2976  CG  LYS A 368     -25.882   4.092  11.255  1.00 88.38           C  
ATOM   2977  CD  LYS A 368     -24.994   5.162  11.876  1.00 88.38           C  
ATOM   2978  CE  LYS A 368     -25.340   5.397  13.340  1.00 88.38           C  
ATOM   2979  NZ  LYS A 368     -24.488   6.463  13.947  1.00 88.38           N1+
ATOM   2980  N   ARG A 369     -28.224   4.095   8.283  1.00 90.62           N  
ATOM   2981  CA  ARG A 369     -29.606   4.563   8.219  1.00 90.62           C  
ATOM   2982  C   ARG A 369     -30.549   3.432   7.826  1.00 90.62           C  
ATOM   2983  O   ARG A 369     -31.636   3.298   8.392  1.00 90.62           O  
ATOM   2984  CB  ARG A 369     -29.736   5.722   7.229  1.00 90.62           C  
ATOM   2985  CG  ARG A 369     -29.101   7.017   7.709  1.00 90.62           C  
ATOM   2986  CD  ARG A 369     -29.305   8.150   6.712  1.00 90.62           C  
ATOM   2987  NE  ARG A 369     -28.497   9.318   7.050  1.00 90.62           N  
ATOM   2988  CZ  ARG A 369     -28.368  10.398   6.284  1.00 90.62           C  
ATOM   2989  NH1 ARG A 369     -28.996  10.479   5.116  1.00 90.62           N1+
ATOM   2990  NH2 ARG A 369     -27.606  11.403   6.688  1.00 90.62           N  
ATOM   2991  N   LEU A 370     -30.222   2.711   6.899  1.00 89.13           N  
ATOM   2992  CA  LEU A 370     -31.032   1.589   6.437  1.00 89.13           C  
ATOM   2993  C   LEU A 370     -31.201   0.551   7.541  1.00 89.13           C  
ATOM   2994  O   LEU A 370     -32.296   0.012   7.730  1.00 89.13           O  
ATOM   2995  CB  LEU A 370     -30.397   0.940   5.204  1.00 89.13           C  
ATOM   2996  CG  LEU A 370     -31.223  -0.140   4.505  1.00 89.13           C  
ATOM   2997  CD1 LEU A 370     -32.470   0.470   3.874  1.00 89.13           C  
ATOM   2998  CD2 LEU A 370     -30.384  -0.861   3.456  1.00 89.13           C  
ATOM   2999  N   LYS A 371     -30.177   0.293   8.305  1.00 83.69           N  
ATOM   3000  CA  LYS A 371     -30.255  -0.660   9.408  1.00 83.69           C  
ATOM   3001  C   LYS A 371     -31.252  -0.195  10.465  1.00 83.69           C  
ATOM   3002  O   LYS A 371     -32.032  -0.997  10.986  1.00 83.69           O  
ATOM   3003  CB  LYS A 371     -28.878  -0.863  10.040  1.00 83.69           C  
ATOM   3004  CG  LYS A 371     -28.783  -2.089  10.937  1.00 83.69           C  
ATOM   3005  CD  LYS A 371     -27.383  -2.252  11.515  1.00 83.69           C  
ATOM   3006  CE  LYS A 371     -27.319  -3.403  12.509  1.00 83.69           C  
ATOM   3007  NZ  LYS A 371     -25.943  -3.581  13.062  1.00 83.69           N1+
ATOM   3008  N   GLU A 372     -31.195   1.030  10.659  1.00 86.08           N  
ATOM   3009  CA  GLU A 372     -32.126   1.593  11.632  1.00 86.08           C  
ATOM   3010  C   GLU A 372     -33.567   1.490  11.141  1.00 86.08           C  
ATOM   3011  O   GLU A 372     -34.467   1.152  11.912  1.00 86.08           O  
ATOM   3012  CB  GLU A 372     -31.775   3.054  11.928  1.00 86.08           C  
ATOM   3013  CG  GLU A 372     -30.525   3.226  12.780  1.00 86.08           C  
ATOM   3014  CD  GLU A 372     -30.122   4.680  12.965  1.00 86.08           C  
ATOM   3015  OE1 GLU A 372     -29.141   4.949  13.696  1.00 86.08           O  
ATOM   3016  OE2 GLU A 372     -30.790   5.558  12.375  1.00 86.08           O1-
ATOM   3017  N   ARG A 373     -33.713   1.813   9.964  1.00 88.36           N  
ATOM   3018  CA  ARG A 373     -35.033   1.708   9.351  1.00 88.36           C  
ATOM   3019  C   ARG A 373     -35.544   0.271   9.396  1.00 88.36           C  
ATOM   3020  O   ARG A 373     -36.714   0.033   9.702  1.00 88.36           O  
ATOM   3021  CB  ARG A 373     -34.996   2.206   7.905  1.00 88.36           C  
ATOM   3022  CG  ARG A 373     -36.359   2.248   7.233  1.00 88.36           C  
ATOM   3023  CD  ARG A 373     -36.275   2.815   5.823  1.00 88.36           C  
ATOM   3024  NE  ARG A 373     -37.536   2.658   5.103  1.00 88.36           N  
ATOM   3025  CZ  ARG A 373     -37.705   2.906   3.808  1.00 88.36           C  
ATOM   3026  NH1 ARG A 373     -36.692   3.329   3.060  1.00 88.36           N1+
ATOM   3027  NH2 ARG A 373     -38.897   2.730   3.254  1.00 88.36           N  
ATOM   3028  N   LEU A 374     -34.792  -0.719   9.084  1.00 86.28           N  
ATOM   3029  CA  LEU A 374     -35.176  -2.127   9.097  1.00 86.28           C  
ATOM   3030  C   LEU A 374     -35.572  -2.569  10.502  1.00 86.28           C  
ATOM   3031  O   LEU A 374     -36.551  -3.298  10.675  1.00 86.28           O  
ATOM   3032  CB  LEU A 374     -34.031  -3.000   8.578  1.00 86.28           C  
ATOM   3033  CG  LEU A 374     -33.888  -3.099   7.058  1.00 86.28           C  
ATOM   3034  CD1 LEU A 374     -32.584  -3.799   6.694  1.00 86.28           C  
ATOM   3035  CD2 LEU A 374     -35.082  -3.829   6.455  1.00 86.28           C  
ATOM   3036  N   GLU A 375     -34.769  -2.137  11.406  1.00 82.55           N  
ATOM   3037  CA  GLU A 375     -35.093  -2.463  12.791  1.00 82.55           C  
ATOM   3038  C   GLU A 375     -36.467  -1.923  13.177  1.00 82.55           C  
ATOM   3039  O   GLU A 375     -37.247  -2.613  13.839  1.00 82.55           O  
ATOM   3040  CB  GLU A 375     -34.026  -1.908  13.738  1.00 82.55           C  
ATOM   3041  CG  GLU A 375     -32.748  -2.734  13.778  1.00 82.55           C  
ATOM   3042  CD  GLU A 375     -31.673  -2.134  14.668  1.00 82.55           C  
ATOM   3043  OE1 GLU A 375     -30.574  -2.726  14.776  1.00 82.55           O  
ATOM   3044  OE2 GLU A 375     -31.930  -1.064  15.264  1.00 82.55           O1-
ATOM   3045  N   ARG A 376     -36.666  -0.806  12.673  1.00 84.79           N  
ATOM   3046  CA  ARG A 376     -37.973  -0.205  12.922  1.00 84.79           C  
ATOM   3047  C   ARG A 376     -39.082  -1.014  12.259  1.00 84.79           C  
ATOM   3048  O   ARG A 376     -40.115  -1.284  12.877  1.00 84.79           O  
ATOM   3049  CB  ARG A 376     -38.005   1.239  12.419  1.00 84.79           C  
ATOM   3050  CG  ARG A 376     -37.290   2.226  13.330  1.00 84.79           C  
ATOM   3051  CD  ARG A 376     -37.419   3.656  12.824  1.00 84.79           C  
ATOM   3052  NE  ARG A 376     -36.492   4.554  13.507  1.00 84.79           N  
ATOM   3053  CZ  ARG A 376     -36.299   5.830  13.187  1.00 84.79           C  
ATOM   3054  NH1 ARG A 376     -36.968   6.386  12.184  1.00 84.79           N1+
ATOM   3055  NH2 ARG A 376     -35.431   6.557  13.876  1.00 84.79           N  
ATOM   3056  N   LEU A 377     -39.002  -1.322  11.116  1.00 86.58           N  
ATOM   3057  CA  LEU A 377     -40.004  -2.067  10.361  1.00 86.58           C  
ATOM   3058  C   LEU A 377     -40.230  -3.445  10.973  1.00 86.58           C  
ATOM   3059  O   LEU A 377     -41.369  -3.912  11.060  1.00 86.58           O  
ATOM   3060  CB  LEU A 377     -39.577  -2.209   8.898  1.00 86.58           C  
ATOM   3061  CG  LEU A 377     -39.732  -0.965   8.022  1.00 86.58           C  
ATOM   3062  CD1 LEU A 377     -39.092  -1.193   6.657  1.00 86.58           C  
ATOM   3063  CD2 LEU A 377     -41.204  -0.595   7.874  1.00 86.58           C  
ATOM   3064  N   ARG A 378     -39.131  -4.146  11.356  1.00 84.76           N  
ATOM   3065  CA  ARG A 378     -39.240  -5.455  11.990  1.00 84.76           C  
ATOM   3066  C   ARG A 378     -40.099  -5.384  13.249  1.00 84.76           C  
ATOM   3067  O   ARG A 378     -40.939  -6.256  13.483  1.00 84.76           O  
ATOM   3068  CB  ARG A 378     -37.854  -6.004  12.333  1.00 84.76           C  
ATOM   3069  CG  ARG A 378     -37.090  -6.542  11.133  1.00 84.76           C  
ATOM   3070  CD  ARG A 378     -35.731  -7.098  11.532  1.00 84.76           C  
ATOM   3071  NE  ARG A 378     -34.924  -7.440  10.364  1.00 84.76           N  
ATOM   3072  CZ  ARG A 378     -33.598  -7.535  10.361  1.00 84.76           C  
ATOM   3073  NH1 ARG A 378     -32.899  -7.315  11.469  1.00 84.76           N1+
ATOM   3074  NH2 ARG A 378     -32.964  -7.853   9.241  1.00 84.76           N  
ATOM   3075  N   LEU A 379     -39.793  -4.380  13.994  1.00 82.28           N  
ATOM   3076  CA  LEU A 379     -40.569  -4.183  15.214  1.00 82.28           C  
ATOM   3077  C   LEU A 379     -42.032  -3.905  14.887  1.00 82.28           C  
ATOM   3078  O   LEU A 379     -42.931  -4.473  15.512  1.00 82.28           O  
ATOM   3079  CB  LEU A 379     -39.990  -3.029  16.037  1.00 82.28           C  
ATOM   3080  CG  LEU A 379     -40.688  -2.725  17.364  1.00 82.28           C  
ATOM   3081  CD1 LEU A 379     -40.526  -3.894  18.328  1.00 82.28           C  
ATOM   3082  CD2 LEU A 379     -40.138  -1.441  17.975  1.00 82.28           C  
ATOM   3083  N   GLU A 380     -42.285  -3.121  13.909  1.00 82.44           N  
ATOM   3084  CA  GLU A 380     -43.649  -2.800  13.500  1.00 82.44           C  
ATOM   3085  C   GLU A 380     -44.386  -4.044  13.015  1.00 82.44           C  
ATOM   3086  O   GLU A 380     -45.547  -4.263  13.368  1.00 82.44           O  
ATOM   3087  CB  GLU A 380     -43.646  -1.730  12.407  1.00 82.44           C  
ATOM   3088  CG  GLU A 380     -43.332  -0.330  12.917  1.00 82.44           C  
ATOM   3089  CD  GLU A 380     -43.279   0.713  11.812  1.00 82.44           C  
ATOM   3090  OE1 GLU A 380     -42.986   1.894  12.107  1.00 82.44           O  
ATOM   3091  OE2 GLU A 380     -43.534   0.346  10.644  1.00 82.44           O1-
ATOM   3092  N   LEU A 381     -43.780  -4.822  12.271  1.00 85.46           N  
ATOM   3093  CA  LEU A 381     -44.389  -6.044  11.758  1.00 85.46           C  
ATOM   3094  C   LEU A 381     -44.707  -7.009  12.894  1.00 85.46           C  
ATOM   3095  O   LEU A 381     -45.773  -7.630  12.907  1.00 85.46           O  
ATOM   3096  CB  LEU A 381     -43.463  -6.720  10.743  1.00 85.46           C  
ATOM   3097  CG  LEU A 381     -44.049  -7.903   9.972  1.00 85.46           C  
ATOM   3098  CD1 LEU A 381     -45.106  -7.419   8.983  1.00 85.46           C  
ATOM   3099  CD2 LEU A 381     -42.947  -8.672   9.251  1.00 85.46           C  
ATOM   3100  N   ARG A 382     -43.672  -7.221  13.744  1.00 83.39           N  
ATOM   3101  CA  ARG A 382     -43.885  -8.076  14.908  1.00 83.39           C  
ATOM   3102  C   ARG A 382     -45.101  -7.618  15.708  1.00 83.39           C  
ATOM   3103  O   ARG A 382     -45.924  -8.437  16.120  1.00 83.39           O  
ATOM   3104  CB  ARG A 382     -42.644  -8.089  15.801  1.00 83.39           C  
ATOM   3105  CG  ARG A 382     -42.712  -9.097  16.937  1.00 83.39           C  
ATOM   3106  CD  ARG A 382     -41.408  -9.151  17.723  1.00 83.39           C  
ATOM   3107  NE  ARG A 382     -41.498 -10.071  18.853  1.00 83.39           N  
ATOM   3108  CZ  ARG A 382     -40.512 -10.317  19.710  1.00 83.39           C  
ATOM   3109  NH1 ARG A 382     -39.335  -9.713  19.582  1.00 83.39           N1+
ATOM   3110  NH2 ARG A 382     -40.701 -11.173  20.703  1.00 83.39           N  
ATOM   3111  N   LEU A 383     -45.276  -6.341  15.934  1.00 82.29           N  
ATOM   3112  CA  LEU A 383     -46.400  -5.788  16.682  1.00 82.29           C  
ATOM   3113  C   LEU A 383     -47.713  -6.028  15.945  1.00 82.29           C  
ATOM   3114  O   LEU A 383     -48.720  -6.386  16.562  1.00 82.29           O  
ATOM   3115  CB  LEU A 383     -46.201  -4.289  16.919  1.00 82.29           C  
ATOM   3116  CG  LEU A 383     -45.140  -3.900  17.949  1.00 82.29           C  
ATOM   3117  CD1 LEU A 383     -44.975  -2.385  17.994  1.00 82.29           C  
ATOM   3118  CD2 LEU A 383     -45.506  -4.445  19.325  1.00 82.29           C  
ATOM   3119  N   GLU A 384     -47.714  -5.818  14.709  1.00 83.76           N  
ATOM   3120  CA  GLU A 384     -48.917  -6.034  13.909  1.00 83.76           C  
ATOM   3121  C   GLU A 384     -49.351  -7.497  13.948  1.00 83.76           C  
ATOM   3122  O   GLU A 384     -50.540  -7.793  14.077  1.00 83.76           O  
ATOM   3123  CB  GLU A 384     -48.687  -5.592  12.461  1.00 83.76           C  
ATOM   3124  CG  GLU A 384     -48.780  -4.088  12.255  1.00 83.76           C  
ATOM   3125  CD  GLU A 384     -48.541  -3.663  10.815  1.00 83.76           C  
ATOM   3126  OE1 GLU A 384     -48.499  -2.442  10.541  1.00 83.76           O  
ATOM   3127  OE2 GLU A 384     -48.398  -4.559   9.953  1.00 83.76           O1-
ATOM   3128  N   GLU A 385     -48.398  -8.374  13.806  1.00 86.08           N  
ATOM   3129  CA  GLU A 385     -48.702  -9.801  13.841  1.00 86.08           C  
ATOM   3130  C   GLU A 385     -49.285 -10.209  15.190  1.00 86.08           C  
ATOM   3131  O   GLU A 385     -50.244 -10.982  15.250  1.00 86.08           O  
ATOM   3132  CB  GLU A 385     -47.448 -10.625  13.538  1.00 86.08           C  
ATOM   3133  CG  GLU A 385     -47.741 -12.049  13.089  1.00 86.08           C  
ATOM   3134  CD  GLU A 385     -46.495 -12.814  12.671  1.00 86.08           C  
ATOM   3135  OE1 GLU A 385     -46.598 -14.026  12.376  1.00 86.08           O  
ATOM   3136  OE2 GLU A 385     -45.408 -12.197  12.639  1.00 86.08           O1-
ATOM   3137  N   MET A 386     -48.670  -9.762  16.266  1.00 83.28           N  
ATOM   3138  CA  MET A 386     -49.155 -10.054  17.611  1.00 83.28           C  
ATOM   3139  C   MET A 386     -50.560  -9.498  17.817  1.00 83.28           C  
ATOM   3140  O   MET A 386     -51.406 -10.148  18.434  1.00 83.28           O  
ATOM   3141  CB  MET A 386     -48.205  -9.479  18.662  1.00 83.28           C  
ATOM   3142  CG  MET A 386     -46.928 -10.283  18.840  1.00 83.28           C  
ATOM   3143  SD  MET A 386     -46.122  -9.974  20.460  1.00 83.28           S  
ATOM   3144  CE  MET A 386     -45.038  -8.587  20.018  1.00 83.28           C  
ATOM   3145  N   ALA A 387     -50.800  -8.258  17.301  1.00 76.06           N  
ATOM   3146  CA  ALA A 387     -52.128  -7.654  17.384  1.00 76.06           C  
ATOM   3147  C   ALA A 387     -53.161  -8.495  16.640  1.00 76.06           C  
ATOM   3148  O   ALA A 387     -54.277  -8.691  17.125  1.00 76.06           O  
ATOM   3149  CB  ALA A 387     -52.102  -6.233  16.826  1.00 76.06           C  
ATOM   3150  N   ARG A 388     -52.772  -8.945  15.521  1.00 84.71           N  
ATOM   3151  CA  ARG A 388     -53.664  -9.795  14.739  1.00 84.71           C  
ATOM   3152  C   ARG A 388     -53.973 -11.092  15.480  1.00 84.71           C  
ATOM   3153  O   ARG A 388     -55.127 -11.522  15.536  1.00 84.71           O  
ATOM   3154  CB  ARG A 388     -53.052 -10.105  13.372  1.00 84.71           C  
ATOM   3155  CG  ARG A 388     -54.002 -10.807  12.415  1.00 84.71           C  
ATOM   3156  CD  ARG A 388     -53.361 -11.045  11.056  1.00 84.71           C  
ATOM   3157  NE  ARG A 388     -54.360 -11.127   9.994  1.00 84.71           N  
ATOM   3158  CZ  ARG A 388     -54.083 -11.180   8.694  1.00 84.71           C  
ATOM   3159  NH1 ARG A 388     -52.826 -11.163   8.268  1.00 84.71           N1+
ATOM   3160  NH2 ARG A 388     -55.071 -11.252   7.814  1.00 84.71           N  
ATOM   3161  N   ARG A 389     -52.965 -11.735  16.023  1.00 84.82           N  
ATOM   3162  CA  ARG A 389     -53.116 -12.970  16.785  1.00 84.82           C  
ATOM   3163  C   ARG A 389     -54.038 -12.765  17.982  1.00 84.82           C  
ATOM   3164  O   ARG A 389     -54.863 -13.628  18.291  1.00 84.82           O  
ATOM   3165  CB  ARG A 389     -51.752 -13.480  17.257  1.00 84.82           C  
ATOM   3166  CG  ARG A 389     -50.915 -14.108  16.153  1.00 84.82           C  
ATOM   3167  CD  ARG A 389     -49.605 -14.668  16.689  1.00 84.82           C  
ATOM   3168  NE  ARG A 389     -48.775 -15.216  15.620  1.00 84.82           N  
ATOM   3169  CZ  ARG A 389     -47.594 -15.799  15.800  1.00 84.82           C  
ATOM   3170  NH1 ARG A 389     -47.078 -15.923  17.018  1.00 84.82           N1+
ATOM   3171  NH2 ARG A 389     -46.922 -16.263  14.756  1.00 84.82           N  
ATOM   3172  N   ALA A 390     -53.801 -11.664  18.616  1.00 75.32           N  
ATOM   3173  CA  ALA A 390     -54.640 -11.347  19.769  1.00 75.32           C  
ATOM   3174  C   ALA A 390     -56.106 -11.226  19.365  1.00 75.32           C  
ATOM   3175  O   ALA A 390     -56.995 -11.698  20.079  1.00 75.32           O  
ATOM   3176  CB  ALA A 390     -54.167 -10.055  20.433  1.00 75.32           C  
ATOM   3177  N   ARG A 391     -56.331 -10.625  18.217  1.00 76.82           N  
ATOM   3178  CA  ARG A 391     -57.698 -10.424  17.745  1.00 76.82           C  
ATOM   3179  C   ARG A 391     -58.358 -11.754  17.398  1.00 76.82           C  
ATOM   3180  O   ARG A 391     -59.552 -11.944  17.644  1.00 76.82           O  
ATOM   3181  CB  ARG A 391     -57.716  -9.497  16.528  1.00 76.82           C  
ATOM   3182  CG  ARG A 391     -57.627  -8.020  16.879  1.00 76.82           C  
ATOM   3183  CD  ARG A 391     -57.853  -7.137  15.660  1.00 76.82           C  
ATOM   3184  NE  ARG A 391     -56.629  -6.972  14.880  1.00 76.82           N  
ATOM   3185  CZ  ARG A 391     -56.439  -6.033  13.956  1.00 76.82           C  
ATOM   3186  NH1 ARG A 391     -57.393  -5.153  13.679  1.00 76.82           N1+
ATOM   3187  NH2 ARG A 391     -55.286  -5.974  13.306  1.00 76.82           N  
ATOM   3188  N   ASN A 392     -57.699 -12.773  17.015  1.00 80.37           N  
ATOM   3189  CA  ASN A 392     -58.240 -14.019  16.481  1.00 80.37           C  
ATOM   3190  C   ASN A 392     -58.224 -15.131  17.527  1.00 80.37           C  
ATOM   3191  O   ASN A 392     -58.755 -16.218  17.291  1.00 80.37           O  
ATOM   3192  CB  ASN A 392     -57.463 -14.450  15.236  1.00 80.37           C  
ATOM   3193  CG  ASN A 392     -57.735 -13.559  14.040  1.00 80.37           C  
ATOM   3194  ND2 ASN A 392     -56.773 -13.481  13.128  1.00 80.37           N  
ATOM   3195  OD1 ASN A 392     -58.800 -12.946  13.937  1.00 80.37           O  
ATOM   3196  N   ALA A 393     -57.570 -14.844  18.600  1.00 79.82           N  
ATOM   3197  CA  ALA A 393     -57.459 -15.868  19.635  1.00 79.82           C  
ATOM   3198  C   ALA A 393     -58.791 -16.072  20.351  1.00 79.82           C  
ATOM   3199  O   ALA A 393     -59.484 -15.105  20.674  1.00 79.82           O  
ATOM   3200  CB  ALA A 393     -56.371 -15.493  20.639  1.00 79.82           C  
ATOM   3201  N   THR A 394     -59.388 -17.280  20.410  1.00 75.01           N  
ATOM   3202  CA  THR A 394     -60.666 -17.637  21.013  1.00 75.01           C  
ATOM   3203  C   THR A 394     -60.462 -18.222  22.409  1.00 75.01           C  
ATOM   3204  O   THR A 394     -61.295 -18.028  23.297  1.00 75.01           O  
ATOM   3205  CB  THR A 394     -61.435 -18.646  20.140  1.00 75.01           C  
ATOM   3206  CG2 THR A 394     -62.294 -17.931  19.101  1.00 75.01           C  
ATOM   3207  OG1 THR A 394     -60.499 -19.495  19.465  1.00 75.01           O  
ATOM   3208  N   ASP A 395     -59.239 -18.737  22.750  1.00 82.75           N  
ATOM   3209  CA  ASP A 395     -58.829 -19.316  24.026  1.00 82.75           C  
ATOM   3210  C   ASP A 395     -58.216 -18.256  24.938  1.00 82.75           C  
ATOM   3211  O   ASP A 395     -57.302 -17.535  24.535  1.00 82.75           O  
ATOM   3212  CB  ASP A 395     -57.833 -20.457  23.803  1.00 82.75           C  
ATOM   3213  CG  ASP A 395     -57.473 -21.188  25.083  1.00 82.75           C  
ATOM   3214  OD1 ASP A 395     -58.153 -20.989  26.112  1.00 82.75           O  
ATOM   3215  OD2 ASP A 395     -56.497 -21.970  25.063  1.00 82.75           O1-
ATOM   3216  N   SER A 396     -58.795 -18.070  26.167  1.00 78.91           N  
ATOM   3217  CA  SER A 396     -58.425 -17.065  27.156  1.00 78.91           C  
ATOM   3218  C   SER A 396     -56.990 -17.260  27.633  1.00 78.91           C  
ATOM   3219  O   SER A 396     -56.283 -16.287  27.907  1.00 78.91           O  
ATOM   3220  CB  SER A 396     -59.379 -17.111  28.350  1.00 78.91           C  
ATOM   3221  OG  SER A 396     -59.349 -18.385  28.970  1.00 78.91           O  
ATOM   3222  N   GLU A 397     -56.427 -18.396  27.588  1.00 81.70           N  
ATOM   3223  CA  GLU A 397     -55.045 -18.679  27.961  1.00 81.70           C  
ATOM   3224  C   GLU A 397     -54.073 -18.189  26.891  1.00 81.70           C  
ATOM   3225  O   GLU A 397     -53.028 -17.617  27.209  1.00 81.70           O  
ATOM   3226  CB  GLU A 397     -54.847 -20.177  28.204  1.00 81.70           C  
ATOM   3227  CG  GLU A 397     -55.228 -20.627  29.608  1.00 81.70           C  
ATOM   3228  CD  GLU A 397     -55.001 -22.112  29.843  1.00 81.70           C  
ATOM   3229  OE1 GLU A 397     -55.316 -22.606  30.949  1.00 81.70           O  
ATOM   3230  OE2 GLU A 397     -54.502 -22.787  28.914  1.00 81.70           O1-
ATOM   3231  N   GLN A 398     -54.468 -18.341  25.673  1.00 85.06           N  
ATOM   3232  CA  GLN A 398     -53.676 -17.884  24.536  1.00 85.06           C  
ATOM   3233  C   GLN A 398     -53.627 -16.360  24.476  1.00 85.06           C  
ATOM   3234  O   GLN A 398     -52.567 -15.778  24.238  1.00 85.06           O  
ATOM   3235  CB  GLN A 398     -54.242 -18.443  23.229  1.00 85.06           C  
ATOM   3236  CG  GLN A 398     -53.934 -19.918  23.007  1.00 85.06           C  
ATOM   3237  CD  GLN A 398     -54.542 -20.458  21.726  1.00 85.06           C  
ATOM   3238  NE2 GLN A 398     -54.158 -21.674  21.354  1.00 85.06           N  
ATOM   3239  OE1 GLN A 398     -55.352 -19.788  21.078  1.00 85.06           O  
ATOM   3240  N   ILE A 399     -54.734 -15.711  24.785  1.00 85.11           N  
ATOM   3241  CA  ILE A 399     -54.810 -14.254  24.809  1.00 85.11           C  
ATOM   3242  C   ILE A 399     -53.961 -13.713  25.957  1.00 85.11           C  
ATOM   3243  O   ILE A 399     -53.234 -12.731  25.790  1.00 85.11           O  
ATOM   3244  CB  ILE A 399     -56.269 -13.766  24.947  1.00 85.11           C  
ATOM   3245  CG1 ILE A 399     -57.081 -14.155  23.705  1.00 85.11           C  
ATOM   3246  CG2 ILE A 399     -56.314 -12.253  25.177  1.00 85.11           C  
ATOM   3247  CD1 ILE A 399     -58.567 -13.843  23.814  1.00 85.11           C  
ATOM   3248  N   ASN A 400     -53.940 -14.502  27.026  1.00 84.89           N  
ATOM   3249  CA  ASN A 400     -53.127 -14.104  28.170  1.00 84.89           C  
ATOM   3250  C   ASN A 400     -51.636 -14.170  27.849  1.00 84.89           C  
ATOM   3251  O   ASN A 400     -50.873 -13.282  28.235  1.00 84.89           O  
ATOM   3252  CB  ASN A 400     -53.447 -14.976  29.387  1.00 84.89           C  
ATOM   3253  CG  ASN A 400     -53.050 -14.321  30.695  1.00 84.89           C  
ATOM   3254  ND2 ASN A 400     -53.147 -15.071  31.786  1.00 84.89           N  
ATOM   3255  OD1 ASN A 400     -52.659 -13.151  30.725  1.00 84.89           O  
ATOM   3256  N   GLU A 401     -51.182 -15.075  27.137  1.00 86.15           N  
ATOM   3257  CA  GLU A 401     -49.785 -15.212  26.738  1.00 86.15           C  
ATOM   3258  C   GLU A 401     -49.374 -14.098  25.779  1.00 86.15           C  
ATOM   3259  O   GLU A 401     -48.278 -13.547  25.893  1.00 86.15           O  
ATOM   3260  CB  GLU A 401     -49.541 -16.578  26.091  1.00 86.15           C  
ATOM   3261  CG  GLU A 401     -48.070 -16.950  25.975  1.00 86.15           C  
ATOM   3262  CD  GLU A 401     -47.847 -18.387  25.531  1.00 86.15           C  
ATOM   3263  OE1 GLU A 401     -46.677 -18.794  25.357  1.00 86.15           O  
ATOM   3264  OE2 GLU A 401     -48.853 -19.111  25.354  1.00 86.15           O1-
ATOM   3265  N   ILE A 402     -50.271 -13.786  24.954  1.00 87.43           N  
ATOM   3266  CA  ILE A 402     -50.027 -12.716  23.993  1.00 87.43           C  
ATOM   3267  C   ILE A 402     -49.906 -11.382  24.727  1.00 87.43           C  
ATOM   3268  O   ILE A 402     -49.008 -10.587  24.438  1.00 87.43           O  
ATOM   3269  CB  ILE A 402     -51.147 -12.644  22.931  1.00 87.43           C  
ATOM   3270  CG1 ILE A 402     -51.125 -13.896  22.047  1.00 87.43           C  
ATOM   3271  CG2 ILE A 402     -51.008 -11.374  22.085  1.00 87.43           C  
ATOM   3272  CD1 ILE A 402     -52.311 -14.005  21.098  1.00 87.43           C  
ATOM   3273  N   VAL A 403     -50.677 -11.192  25.660  1.00 88.93           N  
ATOM   3274  CA  VAL A 403     -50.684  -9.972  26.461  1.00 88.93           C  
ATOM   3275  C   VAL A 403     -49.372  -9.853  27.233  1.00 88.93           C  
ATOM   3276  O   VAL A 403     -48.759  -8.783  27.266  1.00 88.93           O  
ATOM   3277  CB  VAL A 403     -51.881  -9.941  27.437  1.00 88.93           C  
ATOM   3278  CG1 VAL A 403     -51.727  -8.803  28.445  1.00 88.93           C  
ATOM   3279  CG2 VAL A 403     -53.193  -9.801  26.667  1.00 88.93           C  
ATOM   3280  N   LYS A 404     -48.925 -10.963  27.744  1.00 89.21           N  
ATOM   3281  CA  LYS A 404     -47.657 -10.950  28.464  1.00 89.21           C  
ATOM   3282  C   LYS A 404     -46.498 -10.609  27.532  1.00 89.21           C  
ATOM   3283  O   LYS A 404     -45.608  -9.839  27.896  1.00 89.21           O  
ATOM   3284  CB  LYS A 404     -47.408 -12.302  29.136  1.00 89.21           C  
ATOM   3285  CG  LYS A 404     -48.260 -12.543  30.374  1.00 89.21           C  
ATOM   3286  CD  LYS A 404     -47.921 -13.873  31.035  1.00 89.21           C  
ATOM   3287  CE  LYS A 404     -48.821 -14.150  32.232  1.00 89.21           C  
ATOM   3288  NZ  LYS A 404     -48.520 -15.471  32.858  1.00 89.21           N1+
ATOM   3289  N   GLN A 405     -46.553 -11.166  26.363  1.00 89.19           N  
ATOM   3290  CA  GLN A 405     -45.504 -10.927  25.379  1.00 89.19           C  
ATOM   3291  C   GLN A 405     -45.513  -9.476  24.906  1.00 89.19           C  
ATOM   3292  O   GLN A 405     -44.458  -8.850  24.788  1.00 89.19           O  
ATOM   3293  CB  GLN A 405     -45.663 -11.869  24.184  1.00 89.19           C  
ATOM   3294  CG  GLN A 405     -45.352 -13.324  24.502  1.00 89.19           C  
ATOM   3295  CD  GLN A 405     -45.572 -14.245  23.317  1.00 89.19           C  
ATOM   3296  NE2 GLN A 405     -45.024 -15.453  23.394  1.00 89.19           N  
ATOM   3297  OE1 GLN A 405     -46.233 -13.874  22.341  1.00 89.19           O  
ATOM   3298  N   LEU A 406     -46.776  -8.907  24.676  1.00 89.83           N  
ATOM   3299  CA  LEU A 406     -46.898  -7.515  24.257  1.00 89.83           C  
ATOM   3300  C   LEU A 406     -46.398  -6.573  25.347  1.00 89.83           C  
ATOM   3301  O   LEU A 406     -45.723  -5.582  25.056  1.00 89.83           O  
ATOM   3302  CB  LEU A 406     -48.353  -7.185  23.910  1.00 89.83           C  
ATOM   3303  CG  LEU A 406     -48.856  -7.685  22.555  1.00 89.83           C  
ATOM   3304  CD1 LEU A 406     -50.361  -7.469  22.436  1.00 89.83           C  
ATOM   3305  CD2 LEU A 406     -48.119  -6.986  21.418  1.00 89.83           C  
ATOM   3306  N   ALA A 407     -46.589  -6.958  26.547  1.00 86.24           N  
ATOM   3307  CA  ALA A 407     -46.180  -6.147  27.692  1.00 86.24           C  
ATOM   3308  C   ALA A 407     -44.667  -6.188  27.882  1.00 86.24           C  
ATOM   3309  O   ALA A 407     -44.046  -5.168  28.187  1.00 86.24           O  
ATOM   3310  CB  ALA A 407     -46.886  -6.623  28.959  1.00 86.24           C  
ATOM   3311  N   GLU A 408     -44.150  -7.344  27.673  1.00 88.94           N  
ATOM   3312  CA  GLU A 408     -42.696  -7.450  27.765  1.00 88.94           C  
ATOM   3313  C   GLU A 408     -42.012  -6.631  26.674  1.00 88.94           C  
ATOM   3314  O   GLU A 408     -41.016  -5.954  26.931  1.00 88.94           O  
ATOM   3315  CB  GLU A 408     -42.258  -8.914  27.676  1.00 88.94           C  
ATOM   3316  CG  GLU A 408     -40.766  -9.124  27.894  1.00 88.94           C  
ATOM   3317  CD  GLU A 408     -40.308  -8.758  29.297  1.00 88.94           C  
ATOM   3318  OE1 GLU A 408     -39.089  -8.560  29.505  1.00 88.94           O  
ATOM   3319  OE2 GLU A 408     -41.175  -8.671  30.196  1.00 88.94           O1-
ATOM   3320  N   ILE A 409     -42.581  -6.661  25.504  1.00 87.07           N  
ATOM   3321  CA  ILE A 409     -42.062  -5.886  24.381  1.00 87.07           C  
ATOM   3322  C   ILE A 409     -42.162  -4.394  24.694  1.00 87.07           C  
ATOM   3323  O   ILE A 409     -41.222  -3.637  24.441  1.00 87.07           O  
ATOM   3324  CB  ILE A 409     -42.816  -6.211  23.072  1.00 87.07           C  
ATOM   3325  CG1 ILE A 409     -42.553  -7.661  22.650  1.00 87.07           C  
ATOM   3326  CG2 ILE A 409     -42.416  -5.236  21.961  1.00 87.07           C  
ATOM   3327  CD1 ILE A 409     -43.393  -8.124  21.468  1.00 87.07           C  
ATOM   3328  N   ALA A 410     -43.226  -4.026  25.273  1.00 85.80           N  
ATOM   3329  CA  ALA A 410     -43.466  -2.627  25.616  1.00 85.80           C  
ATOM   3330  C   ALA A 410     -42.484  -2.147  26.681  1.00 85.80           C  
ATOM   3331  O   ALA A 410     -41.988  -1.020  26.612  1.00 85.80           O  
ATOM   3332  CB  ALA A 410     -44.902  -2.437  26.098  1.00 85.80           C  
ATOM   3333  N   LYS A 411     -42.098  -3.043  27.551  1.00 85.89           N  
ATOM   3334  CA  LYS A 411     -41.164  -2.692  28.617  1.00 85.89           C  
ATOM   3335  C   LYS A 411     -39.750  -2.514  28.072  1.00 85.89           C  
ATOM   3336  O   LYS A 411     -39.000  -1.658  28.547  1.00 85.89           O  
ATOM   3337  CB  LYS A 411     -41.172  -3.760  29.712  1.00 85.89           C  
ATOM   3338  CG  LYS A 411     -42.428  -3.756  30.571  1.00 85.89           C  
ATOM   3339  CD  LYS A 411     -42.373  -4.834  31.646  1.00 85.89           C  
ATOM   3340  CE  LYS A 411     -43.679  -4.915  32.425  1.00 85.89           C  
ATOM   3341  NZ  LYS A 411     -43.644  -5.997  33.454  1.00 85.89           N1+
ATOM   3342  N   GLU A 412     -39.408  -3.199  26.929  1.00 84.49           N  
ATOM   3343  CA  GLU A 412     -38.057  -3.212  26.378  1.00 84.49           C  
ATOM   3344  C   GLU A 412     -37.910  -2.193  25.251  1.00 84.49           C  
ATOM   3345  O   GLU A 412     -36.795  -1.809  24.896  1.00 84.49           O  
ATOM   3346  CB  GLU A 412     -37.695  -4.611  25.874  1.00 84.49           C  
ATOM   3347  CG  GLU A 412     -37.520  -5.638  26.982  1.00 84.49           C  
ATOM   3348  CD  GLU A 412     -37.247  -7.041  26.462  1.00 84.49           C  
ATOM   3349  OE1 GLU A 412     -37.116  -7.978  27.283  1.00 84.49           O  
ATOM   3350  OE2 GLU A 412     -37.163  -7.205  25.225  1.00 84.49           O1-
ATOM   3351  N   ALA A 413     -39.050  -1.766  24.804  1.00 79.86           N  
ATOM   3352  CA  ALA A 413     -39.032  -0.890  23.634  1.00 79.86           C  
ATOM   3353  C   ALA A 413     -38.537   0.506  24.002  1.00 79.86           C  
ATOM   3354  O   ALA A 413     -38.872   1.029  25.067  1.00 79.86           O  
ATOM   3355  CB  ALA A 413     -40.421  -0.811  23.007  1.00 79.86           C  
ATOM   3356  N   THR A 414     -37.544   1.012  23.104  1.00 77.95           N  
ATOM   3357  CA  THR A 414     -36.980   2.345  23.285  1.00 77.95           C  
ATOM   3358  C   THR A 414     -37.779   3.382  22.501  1.00 77.95           C  
ATOM   3359  O   THR A 414     -37.850   4.547  22.895  1.00 77.95           O  
ATOM   3360  CB  THR A 414     -35.504   2.392  22.849  1.00 77.95           C  
ATOM   3361  CG2 THR A 414     -34.622   1.595  23.804  1.00 77.95           C  
ATOM   3362  OG1 THR A 414     -35.384   1.840  21.532  1.00 77.95           O  
ATOM   3363  N   ASP A 415     -38.549   2.889  21.633  1.00 81.20           N  
ATOM   3364  CA  ASP A 415     -39.342   3.749  20.760  1.00 81.20           C  
ATOM   3365  C   ASP A 415     -40.707   4.046  21.375  1.00 81.20           C  
ATOM   3366  O   ASP A 415     -41.516   3.136  21.575  1.00 81.20           O  
ATOM   3367  CB  ASP A 415     -39.515   3.103  19.384  1.00 81.20           C  
ATOM   3368  CG  ASP A 415     -40.206   4.013  18.383  1.00 81.20           C  
ATOM   3369  OD1 ASP A 415     -40.605   5.137  18.756  1.00 81.20           O  
ATOM   3370  OD2 ASP A 415     -40.357   3.600  17.214  1.00 81.20           O1-
ATOM   3371  N   LYS A 416     -41.099   5.296  21.713  1.00 85.51           N  
ATOM   3372  CA  LYS A 416     -42.323   5.773  22.351  1.00 85.51           C  
ATOM   3373  C   LYS A 416     -43.551   5.423  21.516  1.00 85.51           C  
ATOM   3374  O   LYS A 416     -44.576   5.003  22.057  1.00 85.51           O  
ATOM   3375  CB  LYS A 416     -42.256   7.285  22.575  1.00 85.51           C  
ATOM   3376  CG  LYS A 416     -43.481   7.863  23.268  1.00 85.51           C  
ATOM   3377  CD  LYS A 416     -43.377   9.376  23.419  1.00 85.51           C  
ATOM   3378  CE  LYS A 416     -44.648   9.968  24.012  1.00 85.51           C  
ATOM   3379  NZ  LYS A 416     -44.576  11.457  24.101  1.00 85.51           N1+
ATOM   3380  N   ARG A 417     -43.456   5.528  20.300  1.00 84.44           N  
ATOM   3381  CA  ARG A 417     -44.578   5.271  19.404  1.00 84.44           C  
ATOM   3382  C   ARG A 417     -44.983   3.801  19.439  1.00 84.44           C  
ATOM   3383  O   ARG A 417     -46.172   3.479  19.447  1.00 84.44           O  
ATOM   3384  CB  ARG A 417     -44.230   5.684  17.973  1.00 84.44           C  
ATOM   3385  CG  ARG A 417     -44.233   7.188  17.748  1.00 84.44           C  
ATOM   3386  CD  ARG A 417     -43.991   7.540  16.287  1.00 84.44           C  
ATOM   3387  NE  ARG A 417     -43.910   8.984  16.087  1.00 84.44           N  
ATOM   3388  CZ  ARG A 417     -43.709   9.577  14.913  1.00 84.44           C  
ATOM   3389  NH1 ARG A 417     -43.564   8.857  13.806  1.00 84.44           N1+
ATOM   3390  NH2 ARG A 417     -43.653  10.899  14.844  1.00 84.44           N  
ATOM   3391  N   ALA A 418     -44.007   2.981  19.433  1.00 81.69           N  
ATOM   3392  CA  ALA A 418     -44.262   1.543  19.489  1.00 81.69           C  
ATOM   3393  C   ALA A 418     -44.974   1.163  20.784  1.00 81.69           C  
ATOM   3394  O   ALA A 418     -45.916   0.367  20.770  1.00 81.69           O  
ATOM   3395  CB  ALA A 418     -42.954   0.766  19.356  1.00 81.69           C  
ATOM   3396  N   VAL A 419     -44.556   1.772  21.889  1.00 88.27           N  
ATOM   3397  CA  VAL A 419     -45.144   1.516  23.200  1.00 88.27           C  
ATOM   3398  C   VAL A 419     -46.607   1.954  23.204  1.00 88.27           C  
ATOM   3399  O   VAL A 419     -47.477   1.229  23.690  1.00 88.27           O  
ATOM   3400  CB  VAL A 419     -44.367   2.241  24.322  1.00 88.27           C  
ATOM   3401  CG1 VAL A 419     -45.058   2.046  25.670  1.00 88.27           C  
ATOM   3402  CG2 VAL A 419     -42.925   1.744  24.379  1.00 88.27           C  
ATOM   3403  N   ILE A 420     -46.837   3.014  22.554  1.00 89.27           N  
ATOM   3404  CA  ILE A 420     -48.192   3.551  22.485  1.00 89.27           C  
ATOM   3405  C   ILE A 420     -49.084   2.599  21.690  1.00 89.27           C  
ATOM   3406  O   ILE A 420     -50.210   2.308  22.098  1.00 89.27           O  
ATOM   3407  CB  ILE A 420     -48.211   4.960  21.850  1.00 89.27           C  
ATOM   3408  CG1 ILE A 420     -47.594   5.985  22.808  1.00 89.27           C  
ATOM   3409  CG2 ILE A 420     -49.638   5.359  21.464  1.00 89.27           C  
ATOM   3410  CD1 ILE A 420     -47.421   7.372  22.204  1.00 89.27           C  
ATOM   3411  N   LYS A 421     -48.604   2.142  20.620  1.00 88.06           N  
ATOM   3412  CA  LYS A 421     -49.379   1.213  19.804  1.00 88.06           C  
ATOM   3413  C   LYS A 421     -49.702  -0.063  20.579  1.00 88.06           C  
ATOM   3414  O   LYS A 421     -50.825  -0.566  20.517  1.00 88.06           O  
ATOM   3415  CB  LYS A 421     -48.625   0.868  18.519  1.00 88.06           C  
ATOM   3416  CG  LYS A 421     -48.703   1.946  17.448  1.00 88.06           C  
ATOM   3417  CD  LYS A 421     -48.016   1.507  16.161  1.00 88.06           C  
ATOM   3418  CE  LYS A 421     -48.009   2.619  15.122  1.00 88.06           C  
ATOM   3419  NZ  LYS A 421     -47.291   2.211  13.878  1.00 88.06           N1+
ATOM   3420  N   ILE A 422     -48.721  -0.525  21.281  1.00 88.44           N  
ATOM   3421  CA  ILE A 422     -48.899  -1.742  22.065  1.00 88.44           C  
ATOM   3422  C   ILE A 422     -49.968  -1.516  23.132  1.00 88.44           C  
ATOM   3423  O   ILE A 422     -50.857  -2.351  23.315  1.00 88.44           O  
ATOM   3424  CB  ILE A 422     -47.574  -2.192  22.721  1.00 88.44           C  
ATOM   3425  CG1 ILE A 422     -46.580  -2.660  21.651  1.00 88.44           C  
ATOM   3426  CG2 ILE A 422     -47.828  -3.293  23.754  1.00 88.44           C  
ATOM   3427  CD1 ILE A 422     -45.169  -2.886  22.173  1.00 88.44           C  
ATOM   3428  N   VAL A 423     -49.876  -0.404  23.782  1.00 91.54           N  
ATOM   3429  CA  VAL A 423     -50.822  -0.030  24.827  1.00 91.54           C  
ATOM   3430  C   VAL A 423     -52.232   0.045  24.246  1.00 91.54           C  
ATOM   3431  O   VAL A 423     -53.188  -0.438  24.856  1.00 91.54           O  
ATOM   3432  CB  VAL A 423     -50.442   1.317  25.481  1.00 91.54           C  
ATOM   3433  CG1 VAL A 423     -51.559   1.805  26.403  1.00 91.54           C  
ATOM   3434  CG2 VAL A 423     -49.129   1.185  26.251  1.00 91.54           C  
ATOM   3435  N   LYS A 424     -52.356   0.557  23.075  1.00 90.39           N  
ATOM   3436  CA  LYS A 424     -53.659   0.657  22.424  1.00 90.39           C  
ATOM   3437  C   LYS A 424     -54.236  -0.727  22.136  1.00 90.39           C  
ATOM   3438  O   LYS A 424     -55.433  -0.958  22.322  1.00 90.39           O  
ATOM   3439  CB  LYS A 424     -53.552   1.460  21.127  1.00 90.39           C  
ATOM   3440  CG  LYS A 424     -53.464   2.964  21.336  1.00 90.39           C  
ATOM   3441  CD  LYS A 424     -53.449   3.713  20.010  1.00 90.39           C  
ATOM   3442  CE  LYS A 424     -53.329   5.217  20.217  1.00 90.39           C  
ATOM   3443  NZ  LYS A 424     -53.255   5.951  18.919  1.00 90.39           N1+
ATOM   3444  N   ILE A 425     -53.353  -1.553  21.748  1.00 87.19           N  
ATOM   3445  CA  ILE A 425     -53.784  -2.916  21.455  1.00 87.19           C  
ATOM   3446  C   ILE A 425     -54.277  -3.588  22.734  1.00 87.19           C  
ATOM   3447  O   ILE A 425     -55.351  -4.193  22.750  1.00 87.19           O  
ATOM   3448  CB  ILE A 425     -52.644  -3.743  20.820  1.00 87.19           C  
ATOM   3449  CG1 ILE A 425     -52.291  -3.193  19.434  1.00 87.19           C  
ATOM   3450  CG2 ILE A 425     -53.031  -5.223  20.739  1.00 87.19           C  
ATOM   3451  CD1 ILE A 425     -51.045  -3.815  18.819  1.00 87.19           C  
ATOM   3452  N   LEU A 426     -53.448  -3.464  23.817  1.00 90.51           N  
ATOM   3453  CA  LEU A 426     -53.816  -4.071  25.091  1.00 90.51           C  
ATOM   3454  C   LEU A 426     -55.137  -3.506  25.602  1.00 90.51           C  
ATOM   3455  O   LEU A 426     -55.978  -4.248  26.114  1.00 90.51           O  
ATOM   3456  CB  LEU A 426     -52.714  -3.846  26.130  1.00 90.51           C  
ATOM   3457  CG  LEU A 426     -51.415  -4.625  25.923  1.00 90.51           C  
ATOM   3458  CD1 LEU A 426     -50.368  -4.193  26.944  1.00 90.51           C  
ATOM   3459  CD2 LEU A 426     -51.671  -6.126  26.014  1.00 90.51           C  
ATOM   3460  N   ALA A 427     -55.307  -2.221  25.388  1.00 88.27           N  
ATOM   3461  CA  ALA A 427     -56.528  -1.554  25.832  1.00 88.27           C  
ATOM   3462  C   ALA A 427     -57.740  -2.047  25.047  1.00 88.27           C  
ATOM   3463  O   ALA A 427     -58.802  -2.293  25.623  1.00 88.27           O  
ATOM   3464  CB  ALA A 427     -56.388  -0.040  25.691  1.00 88.27           C  
ATOM   3465  N   GLU A 428     -57.547  -2.137  23.784  1.00 88.57           N  
ATOM   3466  CA  GLU A 428     -58.633  -2.624  22.938  1.00 88.57           C  
ATOM   3467  C   GLU A 428     -59.011  -4.058  23.295  1.00 88.57           C  
ATOM   3468  O   GLU A 428     -60.194  -4.404  23.325  1.00 88.57           O  
ATOM   3469  CB  GLU A 428     -58.244  -2.534  21.461  1.00 88.57           C  
ATOM   3470  CG  GLU A 428     -59.385  -2.850  20.504  1.00 88.57           C  
ATOM   3471  CD  GLU A 428     -60.487  -1.802  20.519  1.00 88.57           C  
ATOM   3472  OE1 GLU A 428     -61.613  -2.098  20.058  1.00 88.57           O  
ATOM   3473  OE2 GLU A 428     -60.222  -0.676  20.994  1.00 88.57           O1-
ATOM   3474  N   LEU A 429     -58.040  -4.873  23.621  1.00 87.24           N  
ATOM   3475  CA  LEU A 429     -58.313  -6.251  24.015  1.00 87.24           C  
ATOM   3476  C   LEU A 429     -59.097  -6.299  25.321  1.00 87.24           C  
ATOM   3477  O   LEU A 429     -60.004  -7.120  25.476  1.00 87.24           O  
ATOM   3478  CB  LEU A 429     -57.007  -7.036  24.162  1.00 87.24           C  
ATOM   3479  CG  LEU A 429     -56.318  -7.457  22.863  1.00 87.24           C  
ATOM   3480  CD1 LEU A 429     -54.941  -8.044  23.158  1.00 87.24           C  
ATOM   3481  CD2 LEU A 429     -57.179  -8.457  22.100  1.00 87.24           C  
ATOM   3482  N   ALA A 430     -58.755  -5.432  26.193  1.00 87.16           N  
ATOM   3483  CA  ALA A 430     -59.434  -5.351  27.483  1.00 87.16           C  
ATOM   3484  C   ALA A 430     -60.894  -4.940  27.309  1.00 87.16           C  
ATOM   3485  O   ALA A 430     -61.780  -5.475  27.979  1.00 87.16           O  
ATOM   3486  CB  ALA A 430     -58.714  -4.369  28.403  1.00 87.16           C  
ATOM   3487  N   LYS A 431     -61.149  -4.052  26.350  1.00 85.68           N  
ATOM   3488  CA  LYS A 431     -62.493  -3.532  26.121  1.00 85.68           C  
ATOM   3489  C   LYS A 431     -63.398  -4.598  25.509  1.00 85.68           C  
ATOM   3490  O   LYS A 431     -64.590  -4.658  25.817  1.00 85.68           O  
ATOM   3491  CB  LYS A 431     -62.446  -2.301  25.215  1.00 85.68           C  
ATOM   3492  CG  LYS A 431     -61.951  -1.040  25.908  1.00 85.68           C  
ATOM   3493  CD  LYS A 431     -61.972   0.160  24.969  1.00 85.68           C  
ATOM   3494  CE  LYS A 431     -61.384   1.399  25.629  1.00 85.68           C  
ATOM   3495  NZ  LYS A 431     -61.362   2.566  24.698  1.00 85.68           N1+
ATOM   3496  N   LYS A 432     -62.865  -5.474  24.808  1.00 84.22           N  
ATOM   3497  CA  LYS A 432     -63.656  -6.442  24.053  1.00 84.22           C  
ATOM   3498  C   LYS A 432     -63.801  -7.753  24.821  1.00 84.22           C  
ATOM   3499  O   LYS A 432     -64.662  -8.575  24.499  1.00 84.22           O  
ATOM   3500  CB  LYS A 432     -63.024  -6.703  22.685  1.00 84.22           C  
ATOM   3501  CG  LYS A 432     -63.191  -5.558  21.697  1.00 84.22           C  
ATOM   3502  CD  LYS A 432     -62.617  -5.911  20.331  1.00 84.22           C  
ATOM   3503  CE  LYS A 432     -62.763  -4.756  19.347  1.00 84.22           C  
ATOM   3504  NZ  LYS A 432     -62.188  -5.093  18.010  1.00 84.22           N1+
ATOM   3505  N   SER A 433     -63.032  -7.868  25.878  1.00 81.79           N  
ATOM   3506  CA  SER A 433     -63.009  -9.149  26.576  1.00 81.79           C  
ATOM   3507  C   SER A 433     -64.081  -9.207  27.659  1.00 81.79           C  
ATOM   3508  O   SER A 433     -64.323  -8.217  28.354  1.00 81.79           O  
ATOM   3509  CB  SER A 433     -61.633  -9.397  27.194  1.00 81.79           C  
ATOM   3510  OG  SER A 433     -61.625 -10.605  27.936  1.00 81.79           O  
ATOM   3511  N   THR A 434     -64.823 -10.273  27.712  1.00 79.42           N  
ATOM   3512  CA  THR A 434     -65.844 -10.484  28.734  1.00 79.42           C  
ATOM   3513  C   THR A 434     -65.284 -11.303  29.894  1.00 79.42           C  
ATOM   3514  O   THR A 434     -65.892 -11.367  30.964  1.00 79.42           O  
ATOM   3515  CB  THR A 434     -67.080 -11.192  28.151  1.00 79.42           C  
ATOM   3516  CG2 THR A 434     -67.815 -10.291  27.163  1.00 79.42           C  
ATOM   3517  OG1 THR A 434     -66.665 -12.385  27.472  1.00 79.42           O  
ATOM   3518  N   ASP A 435     -64.069 -11.756  29.780  1.00 84.65           N  
ATOM   3519  CA  ASP A 435     -63.345 -12.511  30.798  1.00 84.65           C  
ATOM   3520  C   ASP A 435     -62.677 -11.576  31.804  1.00 84.65           C  
ATOM   3521  O   ASP A 435     -61.694 -10.906  31.479  1.00 84.65           O  
ATOM   3522  CB  ASP A 435     -62.299 -13.420  30.150  1.00 84.65           C  
ATOM   3523  CG  ASP A 435     -61.605 -14.332  31.147  1.00 84.65           C  
ATOM   3524  OD1 ASP A 435     -61.759 -14.126  32.371  1.00 84.65           O  
ATOM   3525  OD2 ASP A 435     -60.895 -15.261  30.706  1.00 84.65           O1-
ATOM   3526  N   SER A 436     -63.205 -11.507  33.014  1.00 81.45           N  
ATOM   3527  CA  SER A 436     -62.788 -10.581  34.062  1.00 81.45           C  
ATOM   3528  C   SER A 436     -61.356 -10.861  34.508  1.00 81.45           C  
ATOM   3529  O   SER A 436     -60.611  -9.935  34.837  1.00 81.45           O  
ATOM   3530  CB  SER A 436     -63.730 -10.670  35.263  1.00 81.45           C  
ATOM   3531  OG  SER A 436     -63.715 -11.972  35.820  1.00 81.45           O  
ATOM   3532  N   GLU A 437     -60.915 -12.082  34.447  1.00 84.84           N  
ATOM   3533  CA  GLU A 437     -59.551 -12.448  34.816  1.00 84.84           C  
ATOM   3534  C   GLU A 437     -58.544 -11.937  33.788  1.00 84.84           C  
ATOM   3535  O   GLU A 437     -57.471 -11.452  34.151  1.00 84.84           O  
ATOM   3536  CB  GLU A 437     -59.423 -13.966  34.967  1.00 84.84           C  
ATOM   3537  CG  GLU A 437     -60.062 -14.514  36.236  1.00 84.84           C  
ATOM   3538  CD  GLU A 437     -59.893 -16.016  36.392  1.00 84.84           C  
ATOM   3539  OE1 GLU A 437     -60.368 -16.578  37.405  1.00 84.84           O  
ATOM   3540  OE2 GLU A 437     -59.280 -16.636  35.495  1.00 84.84           O1-
ATOM   3541  N   LEU A 438     -58.864 -12.022  32.553  1.00 86.77           N  
ATOM   3542  CA  LEU A 438     -58.036 -11.530  31.458  1.00 86.77           C  
ATOM   3543  C   LEU A 438     -57.920 -10.010  31.505  1.00 86.77           C  
ATOM   3544  O   LEU A 438     -56.821  -9.462  31.376  1.00 86.77           O  
ATOM   3545  CB  LEU A 438     -58.613 -11.968  30.109  1.00 86.77           C  
ATOM   3546  CG  LEU A 438     -57.869 -11.482  28.863  1.00 86.77           C  
ATOM   3547  CD1 LEU A 438     -56.460 -12.064  28.827  1.00 86.77           C  
ATOM   3548  CD2 LEU A 438     -58.640 -11.856  27.601  1.00 86.77           C  
ATOM   3549  N   VAL A 439     -59.035  -9.342  31.739  1.00 89.15           N  
ATOM   3550  CA  VAL A 439     -59.035  -7.886  31.833  1.00 89.15           C  
ATOM   3551  C   VAL A 439     -58.169  -7.445  33.011  1.00 89.15           C  
ATOM   3552  O   VAL A 439     -57.389  -6.497  32.896  1.00 89.15           O  
ATOM   3553  CB  VAL A 439     -60.467  -7.326  31.985  1.00 89.15           C  
ATOM   3554  CG1 VAL A 439     -60.434  -5.816  32.217  1.00 89.15           C  
ATOM   3555  CG2 VAL A 439     -61.304  -7.662  30.752  1.00 89.15           C  
ATOM   3556  N   ASN A 440     -58.287  -8.217  34.058  1.00 88.86           N  
ATOM   3557  CA  ASN A 440     -57.465  -7.916  35.226  1.00 88.86           C  
ATOM   3558  C   ASN A 440     -55.978  -8.063  34.917  1.00 88.86           C  
ATOM   3559  O   ASN A 440     -55.167  -7.236  35.339  1.00 88.86           O  
ATOM   3560  CB  ASN A 440     -57.853  -8.814  36.402  1.00 88.86           C  
ATOM   3561  CG  ASN A 440     -57.348  -8.287  37.731  1.00 88.86           C  
ATOM   3562  ND2 ASN A 440     -57.360  -9.139  38.749  1.00 88.86           N  
ATOM   3563  OD1 ASN A 440     -56.952  -7.124  37.841  1.00 88.86           O  
ATOM   3564  N   GLU A 441     -55.591  -9.015  34.188  1.00 88.97           N  
ATOM   3565  CA  GLU A 441     -54.201  -9.231  33.799  1.00 88.97           C  
ATOM   3566  C   GLU A 441     -53.707  -8.120  32.877  1.00 88.97           C  
ATOM   3567  O   GLU A 441     -52.579  -7.643  33.018  1.00 88.97           O  
ATOM   3568  CB  GLU A 441     -54.038 -10.591  33.117  1.00 88.97           C  
ATOM   3569  CG  GLU A 441     -52.595 -10.948  32.793  1.00 88.97           C  
ATOM   3570  CD  GLU A 441     -51.723 -11.104  34.029  1.00 88.97           C  
ATOM   3571  OE1 GLU A 441     -50.480 -11.020  33.909  1.00 88.97           O  
ATOM   3572  OE2 GLU A 441     -52.288 -11.313  35.125  1.00 88.97           O1-
ATOM   3573  N   ILE A 442     -54.503  -7.719  31.998  1.00 91.54           N  
ATOM   3574  CA  ILE A 442     -54.163  -6.641  31.076  1.00 91.54           C  
ATOM   3575  C   ILE A 442     -53.930  -5.349  31.856  1.00 91.54           C  
ATOM   3576  O   ILE A 442     -52.952  -4.637  31.613  1.00 91.54           O  
ATOM   3577  CB  ILE A 442     -55.267  -6.434  30.015  1.00 91.54           C  
ATOM   3578  CG1 ILE A 442     -55.327  -7.635  29.065  1.00 91.54           C  
ATOM   3579  CG2 ILE A 442     -55.035  -5.133  29.239  1.00 91.54           C  
ATOM   3580  CD1 ILE A 442     -56.493  -7.594  28.086  1.00 91.54           C  
ATOM   3581  N   VAL A 443     -54.765  -5.076  32.800  1.00 93.10           N  
ATOM   3582  CA  VAL A 443     -54.667  -3.886  33.639  1.00 93.10           C  
ATOM   3583  C   VAL A 443     -53.373  -3.927  34.446  1.00 93.10           C  
ATOM   3584  O   VAL A 443     -52.659  -2.925  34.538  1.00 93.10           O  
ATOM   3585  CB  VAL A 443     -55.882  -3.758  34.585  1.00 93.10           C  
ATOM   3586  CG1 VAL A 443     -55.646  -2.660  35.621  1.00 93.10           C  
ATOM   3587  CG2 VAL A 443     -57.153  -3.477  33.785  1.00 93.10           C  
ATOM   3588  N   LYS A 444     -53.064  -5.113  34.917  1.00 92.39           N  
ATOM   3589  CA  LYS A 444     -51.818  -5.258  35.665  1.00 92.39           C  
ATOM   3590  C   LYS A 444     -50.609  -4.982  34.777  1.00 92.39           C  
ATOM   3591  O   LYS A 444     -49.672  -4.294  35.191  1.00 92.39           O  
ATOM   3592  CB  LYS A 444     -51.715  -6.659  36.269  1.00 92.39           C  
ATOM   3593  CG  LYS A 444     -52.584  -6.868  37.502  1.00 92.39           C  
ATOM   3594  CD  LYS A 444     -52.377  -8.251  38.103  1.00 92.39           C  
ATOM   3595  CE  LYS A 444     -53.308  -8.494  39.283  1.00 92.39           C  
ATOM   3596  NZ  LYS A 444     -53.151  -9.871  39.840  1.00 92.39           N1+
ATOM   3597  N   GLN A 445     -50.666  -5.461  33.564  1.00 93.78           N  
ATOM   3598  CA  GLN A 445     -49.551  -5.283  32.640  1.00 93.78           C  
ATOM   3599  C   GLN A 445     -49.427  -3.827  32.200  1.00 93.78           C  
ATOM   3600  O   GLN A 445     -48.320  -3.295  32.104  1.00 93.78           O  
ATOM   3601  CB  GLN A 445     -49.717  -6.188  31.419  1.00 93.78           C  
ATOM   3602  CG  GLN A 445     -49.579  -7.673  31.730  1.00 93.78           C  
ATOM   3603  CD  GLN A 445     -48.241  -8.020  32.354  1.00 93.78           C  
ATOM   3604  NE2 GLN A 445     -48.227  -9.049  33.194  1.00 93.78           N  
ATOM   3605  OE1 GLN A 445     -47.226  -7.369  32.083  1.00 93.78           O  
ATOM   3606  N   LEU A 446     -50.552  -3.150  31.940  1.00 93.88           N  
ATOM   3607  CA  LEU A 446     -50.524  -1.739  31.569  1.00 93.88           C  
ATOM   3608  C   LEU A 446     -49.951  -0.891  32.700  1.00 93.88           C  
ATOM   3609  O   LEU A 446     -49.176   0.036  32.456  1.00 93.88           O  
ATOM   3610  CB  LEU A 446     -51.930  -1.251  31.211  1.00 93.88           C  
ATOM   3611  CG  LEU A 446     -52.476  -1.695  29.853  1.00 93.88           C  
ATOM   3612  CD1 LEU A 446     -53.938  -1.285  29.710  1.00 93.88           C  
ATOM   3613  CD2 LEU A 446     -51.638  -1.109  28.721  1.00 93.88           C  
ATOM   3614  N   ALA A 447     -50.245  -1.264  33.903  1.00 90.58           N  
ATOM   3615  CA  ALA A 447     -49.753  -0.551  35.079  1.00 90.58           C  
ATOM   3616  C   ALA A 447     -48.252  -0.759  35.258  1.00 90.58           C  
ATOM   3617  O   ALA A 447     -47.525   0.178  35.598  1.00 90.58           O  
ATOM   3618  CB  ALA A 447     -50.503  -1.005  36.328  1.00 90.58           C  
ATOM   3619  N   GLU A 448     -47.823  -1.963  34.983  1.00 92.11           N  
ATOM   3620  CA  GLU A 448     -46.392  -2.238  35.064  1.00 92.11           C  
ATOM   3621  C   GLU A 448     -45.620  -1.461  34.000  1.00 92.11           C  
ATOM   3622  O   GLU A 448     -44.536  -0.939  34.271  1.00 92.11           O  
ATOM   3623  CB  GLU A 448     -46.123  -3.738  34.917  1.00 92.11           C  
ATOM   3624  CG  GLU A 448     -46.432  -4.544  36.171  1.00 92.11           C  
ATOM   3625  CD  GLU A 448     -46.168  -6.031  36.009  1.00 92.11           C  
ATOM   3626  OE1 GLU A 448     -46.412  -6.800  36.967  1.00 92.11           O  
ATOM   3627  OE2 GLU A 448     -45.715  -6.433  34.913  1.00 92.11           O1-
ATOM   3628  N   VAL A 449     -46.180  -1.375  32.821  1.00 91.77           N  
ATOM   3629  CA  VAL A 449     -45.579  -0.606  31.735  1.00 91.77           C  
ATOM   3630  C   VAL A 449     -45.495   0.867  32.129  1.00 91.77           C  
ATOM   3631  O   VAL A 449     -44.470   1.517  31.912  1.00 91.77           O  
ATOM   3632  CB  VAL A 449     -46.375  -0.762  30.420  1.00 91.77           C  
ATOM   3633  CG1 VAL A 449     -45.827   0.173  29.343  1.00 91.77           C  
ATOM   3634  CG2 VAL A 449     -46.338  -2.212  29.943  1.00 91.77           C  
ATOM   3635  N   ALA A 450     -46.512   1.356  32.729  1.00 90.28           N  
ATOM   3636  CA  ALA A 450     -46.568   2.748  33.167  1.00 90.28           C  
ATOM   3637  C   ALA A 450     -45.540   3.022  34.260  1.00 90.28           C  
ATOM   3638  O   ALA A 450     -44.891   4.071  34.262  1.00 90.28           O  
ATOM   3639  CB  ALA A 450     -47.970   3.095  33.659  1.00 90.28           C  
ATOM   3640  N   LYS A 451     -45.307   2.043  35.117  1.00 89.15           N  
ATOM   3641  CA  LYS A 451     -44.354   2.186  36.214  1.00 89.15           C  
ATOM   3642  C   LYS A 451     -42.920   2.236  35.694  1.00 89.15           C  
ATOM   3643  O   LYS A 451     -42.082   2.958  36.238  1.00 89.15           O  
ATOM   3644  CB  LYS A 451     -44.509   1.038  37.213  1.00 89.15           C  
ATOM   3645  CG  LYS A 451     -45.771   1.120  38.060  1.00 89.15           C  
ATOM   3646  CD  LYS A 451     -45.864  -0.042  39.040  1.00 89.15           C  
ATOM   3647  CE  LYS A 451     -47.192  -0.041  39.785  1.00 89.15           C  
ATOM   3648  NZ  LYS A 451     -47.309  -1.210  40.709  1.00 89.15           N1+
ATOM   3649  N   GLU A 452     -42.645   1.588  34.555  1.00 87.91           N  
ATOM   3650  CA  GLU A 452     -41.289   1.456  34.029  1.00 87.91           C  
ATOM   3651  C   GLU A 452     -40.999   2.527  32.980  1.00 87.91           C  
ATOM   3652  O   GLU A 452     -39.840   2.778  32.648  1.00 87.91           O  
ATOM   3653  CB  GLU A 452     -41.077   0.063  33.432  1.00 87.91           C  
ATOM   3654  CG  GLU A 452     -41.032  -1.049  34.470  1.00 87.91           C  
ATOM   3655  CD  GLU A 452     -40.664  -2.402  33.882  1.00 87.91           C  
ATOM   3656  OE1 GLU A 452     -40.774  -3.425  34.596  1.00 87.91           O  
ATOM   3657  OE2 GLU A 452     -40.260  -2.441  32.698  1.00 87.91           O1-
ATOM   3658  N   ALA A 453     -42.035   3.178  32.548  1.00 86.05           N  
ATOM   3659  CA  ALA A 453     -41.867   4.186  31.504  1.00 86.05           C  
ATOM   3660  C   ALA A 453     -41.200   5.442  32.057  1.00 86.05           C  
ATOM   3661  O   ALA A 453     -41.511   5.880  33.167  1.00 86.05           O  
ATOM   3662  CB  ALA A 453     -43.216   4.534  30.879  1.00 86.05           C  
ATOM   3663  N   THR A 454     -40.124   5.932  31.292  1.00 84.93           N  
ATOM   3664  CA  THR A 454     -39.392   7.122  31.710  1.00 84.93           C  
ATOM   3665  C   THR A 454     -40.038   8.382  31.142  1.00 84.93           C  
ATOM   3666  O   THR A 454     -39.945   9.456  31.739  1.00 84.93           O  
ATOM   3667  CB  THR A 454     -37.918   7.054  31.269  1.00 84.93           C  
ATOM   3668  CG2 THR A 454     -37.172   5.949  32.009  1.00 84.93           C  
ATOM   3669  OG1 THR A 454     -37.858   6.795  29.860  1.00 84.93           O  
ATOM   3670  N   ASP A 455     -40.778   8.186  30.109  1.00 88.87           N  
ATOM   3671  CA  ASP A 455     -41.425   9.302  29.426  1.00 88.87           C  
ATOM   3672  C   ASP A 455     -42.739   9.676  30.109  1.00 88.87           C  
ATOM   3673  O   ASP A 455     -43.638   8.843  30.234  1.00 88.87           O  
ATOM   3674  CB  ASP A 455     -41.674   8.961  27.956  1.00 88.87           C  
ATOM   3675  CG  ASP A 455     -42.282  10.113  27.175  1.00 88.87           C  
ATOM   3676  OD1 ASP A 455     -43.516  10.134  26.980  1.00 88.87           O  
ATOM   3677  OD2 ASP A 455     -41.519  11.006  26.748  1.00 88.87           O1-
ATOM   3678  N   LYS A 456     -42.880  10.940  30.599  1.00 88.93           N  
ATOM   3679  CA  LYS A 456     -44.031  11.457  31.335  1.00 88.93           C  
ATOM   3680  C   LYS A 456     -45.301  11.383  30.493  1.00 88.93           C  
ATOM   3681  O   LYS A 456     -46.360  10.997  30.990  1.00 88.93           O  
ATOM   3682  CB  LYS A 456     -43.780  12.898  31.781  1.00 88.93           C  
ATOM   3683  CG  LYS A 456     -44.948  13.528  32.526  1.00 88.93           C  
ATOM   3684  CD  LYS A 456     -44.674  14.988  32.864  1.00 88.93           C  
ATOM   3685  CE  LYS A 456     -45.894  15.659  33.481  1.00 88.93           C  
ATOM   3686  NZ  LYS A 456     -45.653  17.108  33.748  1.00 88.93           N1+
ATOM   3687  N   GLU A 457     -45.244  11.733  29.249  1.00 89.12           N  
ATOM   3688  CA  GLU A 457     -46.398  11.752  28.356  1.00 89.12           C  
ATOM   3689  C   GLU A 457     -46.948  10.345  28.136  1.00 89.12           C  
ATOM   3690  O   GLU A 457     -48.163  10.152  28.066  1.00 89.12           O  
ATOM   3691  CB  GLU A 457     -46.029  12.389  27.015  1.00 89.12           C  
ATOM   3692  CG  GLU A 457     -45.756  13.883  27.097  1.00 89.12           C  
ATOM   3693  CD  GLU A 457     -45.373  14.498  25.761  1.00 89.12           C  
ATOM   3694  OE1 GLU A 457     -45.153  15.730  25.699  1.00 89.12           O  
ATOM   3695  OE2 GLU A 457     -45.293  13.744  24.765  1.00 89.12           O1-
ATOM   3696  N   LEU A 458     -46.020   9.422  28.052  1.00 91.40           N  
ATOM   3697  CA  LEU A 458     -46.431   8.035  27.867  1.00 91.40           C  
ATOM   3698  C   LEU A 458     -47.169   7.518  29.098  1.00 91.40           C  
ATOM   3699  O   LEU A 458     -48.206   6.864  28.976  1.00 91.40           O  
ATOM   3700  CB  LEU A 458     -45.216   7.150  27.577  1.00 91.40           C  
ATOM   3701  CG  LEU A 458     -45.498   5.664  27.352  1.00 91.40           C  
ATOM   3702  CD1 LEU A 458     -46.408   5.475  26.143  1.00 91.40           C  
ATOM   3703  CD2 LEU A 458     -44.194   4.893  27.172  1.00 91.40           C  
ATOM   3704  N   VAL A 459     -46.716   7.890  30.287  1.00 91.74           N  
ATOM   3705  CA  VAL A 459     -47.328   7.484  31.548  1.00 91.74           C  
ATOM   3706  C   VAL A 459     -48.744   8.049  31.641  1.00 91.74           C  
ATOM   3707  O   VAL A 459     -49.683   7.332  31.996  1.00 91.74           O  
ATOM   3708  CB  VAL A 459     -46.490   7.946  32.760  1.00 91.74           C  
ATOM   3709  CG1 VAL A 459     -47.204   7.615  34.069  1.00 91.74           C  
ATOM   3710  CG2 VAL A 459     -45.104   7.302  32.726  1.00 91.74           C  
ATOM   3711  N   ILE A 460     -48.886   9.257  31.245  1.00 90.33           N  
ATOM   3712  CA  ILE A 460     -50.186   9.919  31.281  1.00 90.33           C  
ATOM   3713  C   ILE A 460     -51.146   9.222  30.319  1.00 90.33           C  
ATOM   3714  O   ILE A 460     -52.303   8.966  30.664  1.00 90.33           O  
ATOM   3715  CB  ILE A 460     -50.066  11.417  30.926  1.00 90.33           C  
ATOM   3716  CG1 ILE A 460     -49.347  12.176  32.047  1.00 90.33           C  
ATOM   3717  CG2 ILE A 460     -51.448  12.021  30.655  1.00 90.33           C  
ATOM   3718  CD1 ILE A 460     -49.011  13.620  31.701  1.00 90.33           C  
ATOM   3719  N   TYR A 461     -50.615   8.961  29.211  1.00 93.58           N  
ATOM   3720  CA  TYR A 461     -51.437   8.270  28.224  1.00 93.58           C  
ATOM   3721  C   TYR A 461     -51.948   6.943  28.772  1.00 93.58           C  
ATOM   3722  O   TYR A 461     -53.139   6.638  28.668  1.00 93.58           O  
ATOM   3723  CB  TYR A 461     -50.645   8.032  26.935  1.00 93.58           C  
ATOM   3724  CG  TYR A 461     -51.437   7.335  25.856  1.00 93.58           C  
ATOM   3725  CD1 TYR A 461     -51.222   5.990  25.567  1.00 93.58           C  
ATOM   3726  CD2 TYR A 461     -52.399   8.021  25.121  1.00 93.58           C  
ATOM   3727  CE1 TYR A 461     -51.949   5.343  24.571  1.00 93.58           C  
ATOM   3728  CE2 TYR A 461     -53.130   7.385  24.124  1.00 93.58           C  
ATOM   3729  CZ  TYR A 461     -52.899   6.048  23.857  1.00 93.58           C  
ATOM   3730  OH  TYR A 461     -53.620   5.414  22.871  1.00 93.58           O  
ATOM   3731  N   ILE A 462     -51.124   6.128  29.354  1.00 93.62           N  
ATOM   3732  CA  ILE A 462     -51.476   4.812  29.876  1.00 93.62           C  
ATOM   3733  C   ILE A 462     -52.492   4.961  31.006  1.00 93.62           C  
ATOM   3734  O   ILE A 462     -53.472   4.215  31.069  1.00 93.62           O  
ATOM   3735  CB  ILE A 462     -50.228   4.049  30.373  1.00 93.62           C  
ATOM   3736  CG1 ILE A 462     -49.307   3.706  29.197  1.00 93.62           C  
ATOM   3737  CG2 ILE A 462     -50.637   2.784  31.135  1.00 93.62           C  
ATOM   3738  CD1 ILE A 462     -47.965   3.121  29.612  1.00 93.62           C  
ATOM   3739  N   VAL A 463     -52.329   5.950  31.860  1.00 93.70           N  
ATOM   3740  CA  VAL A 463     -53.221   6.229  32.980  1.00 93.70           C  
ATOM   3741  C   VAL A 463     -54.611   6.586  32.458  1.00 93.70           C  
ATOM   3742  O   VAL A 463     -55.620   6.128  33.000  1.00 93.70           O  
ATOM   3743  CB  VAL A 463     -52.677   7.371  33.867  1.00 93.70           C  
ATOM   3744  CG1 VAL A 463     -53.734   7.826  34.872  1.00 93.70           C  
ATOM   3745  CG2 VAL A 463     -51.406   6.925  34.590  1.00 93.70           C  
ATOM   3746  N   LYS A 464     -54.686   7.326  31.434  1.00 93.27           N  
ATOM   3747  CA  LYS A 464     -55.967   7.690  30.834  1.00 93.27           C  
ATOM   3748  C   LYS A 464     -56.706   6.455  30.326  1.00 93.27           C  
ATOM   3749  O   LYS A 464     -57.926   6.352  30.472  1.00 93.27           O  
ATOM   3750  CB  LYS A 464     -55.761   8.685  29.693  1.00 93.27           C  
ATOM   3751  CG  LYS A 464     -55.481  10.108  30.153  1.00 93.27           C  
ATOM   3752  CD  LYS A 464     -55.378  11.068  28.976  1.00 93.27           C  
ATOM   3753  CE  LYS A 464     -55.103  12.493  29.436  1.00 93.27           C  
ATOM   3754  NZ  LYS A 464     -54.951  13.429  28.281  1.00 93.27           N1+
ATOM   3755  N   ILE A 465     -55.956   5.566  29.805  1.00 92.74           N  
ATOM   3756  CA  ILE A 465     -56.549   4.334  29.293  1.00 92.74           C  
ATOM   3757  C   ILE A 465     -57.098   3.506  30.454  1.00 92.74           C  
ATOM   3758  O   ILE A 465     -58.222   3.002  30.387  1.00 92.74           O  
ATOM   3759  CB  ILE A 465     -55.524   3.509  28.484  1.00 92.74           C  
ATOM   3760  CG1 ILE A 465     -55.186   4.220  27.168  1.00 92.74           C  
ATOM   3761  CG2 ILE A 465     -56.055   2.096  28.222  1.00 92.74           C  
ATOM   3762  CD1 ILE A 465     -54.072   3.553  26.373  1.00 92.74           C  
ATOM   3763  N   LEU A 466     -56.262   3.345  31.546  1.00 93.56           N  
ATOM   3764  CA  LEU A 466     -56.708   2.596  32.714  1.00 93.56           C  
ATOM   3765  C   LEU A 466     -57.972   3.212  33.305  1.00 93.56           C  
ATOM   3766  O   LEU A 466     -58.892   2.492  33.702  1.00 93.56           O  
ATOM   3767  CB  LEU A 466     -55.606   2.550  33.775  1.00 93.56           C  
ATOM   3768  CG  LEU A 466     -54.408   1.649  33.470  1.00 93.56           C  
ATOM   3769  CD1 LEU A 466     -53.317   1.845  34.517  1.00 93.56           C  
ATOM   3770  CD2 LEU A 466     -54.840   0.187  33.409  1.00 93.56           C  
ATOM   3771  N   ALA A 467     -58.036   4.541  33.328  1.00 89.19           N  
ATOM   3772  CA  ALA A 467     -59.196   5.262  33.844  1.00 89.19           C  
ATOM   3773  C   ALA A 467     -60.427   5.017  32.974  1.00 89.19           C  
ATOM   3774  O   ALA A 467     -61.529   4.820  33.489  1.00 89.19           O  
ATOM   3775  CB  ALA A 467     -58.899   6.757  33.929  1.00 89.19           C  
ATOM   3776  N   GLU A 468     -60.186   5.079  31.702  1.00 90.48           N  
ATOM   3777  CA  GLU A 468     -61.280   4.822  30.771  1.00 90.48           C  
ATOM   3778  C   GLU A 468     -61.828   3.408  30.939  1.00 90.48           C  
ATOM   3779  O   GLU A 468     -63.042   3.196  30.898  1.00 90.48           O  
ATOM   3780  CB  GLU A 468     -60.819   5.039  29.327  1.00 90.48           C  
ATOM   3781  CG  GLU A 468     -61.950   5.002  28.309  1.00 90.48           C  
ATOM   3782  CD  GLU A 468     -61.501   5.361  26.901  1.00 90.48           C  
ATOM   3783  OE1 GLU A 468     -62.350   5.382  25.980  1.00 90.48           O  
ATOM   3784  OE2 GLU A 468     -60.292   5.624  26.717  1.00 90.48           O1-
ATOM   3785  N   LEU A 469     -60.987   2.437  31.162  1.00 89.28           N  
ATOM   3786  CA  LEU A 469     -61.425   1.060  31.369  1.00 89.28           C  
ATOM   3787  C   LEU A 469     -62.242   0.936  32.651  1.00 89.28           C  
ATOM   3788  O   LEU A 469     -63.229   0.199  32.693  1.00 89.28           O  
ATOM   3789  CB  LEU A 469     -60.219   0.118  31.425  1.00 89.28           C  
ATOM   3790  CG  LEU A 469     -59.523  -0.172  30.094  1.00 89.28           C  
ATOM   3791  CD1 LEU A 469     -58.243  -0.967  30.328  1.00 89.28           C  
ATOM   3792  CD2 LEU A 469     -60.459  -0.923  29.153  1.00 89.28           C  
ATOM   3793  N   ALA A 470     -61.877   1.665  33.687  1.00 87.28           N  
ATOM   3794  CA  ALA A 470     -62.579   1.674  34.968  1.00 87.28           C  
ATOM   3795  C   ALA A 470     -63.984   2.251  34.821  1.00 87.28           C  
ATOM   3796  O   ALA A 470     -64.940   1.730  35.401  1.00 87.28           O  
ATOM   3797  CB  ALA A 470     -61.787   2.467  36.004  1.00 87.28           C  
ATOM   3798  N   LYS A 471     -64.072   3.268  34.009  1.00 85.39           N  
ATOM   3799  CA  LYS A 471     -65.353   3.942  33.814  1.00 85.39           C  
ATOM   3800  C   LYS A 471     -66.336   3.048  33.063  1.00 85.39           C  
ATOM   3801  O   LYS A 471     -67.544   3.106  33.304  1.00 85.39           O  
ATOM   3802  CB  LYS A 471     -65.159   5.257  33.059  1.00 85.39           C  
ATOM   3803  CG  LYS A 471     -64.564   6.374  33.904  1.00 85.39           C  
ATOM   3804  CD  LYS A 471     -64.438   7.669  33.110  1.00 85.39           C  
ATOM   3805  CE  LYS A 471     -63.753   8.759  33.923  1.00 85.39           C  
ATOM   3806  NZ  LYS A 471     -63.580  10.014  33.133  1.00 85.39           N1+
ATOM   3807  N   GLN A 472     -65.903   2.162  32.267  1.00 84.11           N  
ATOM   3808  CA  GLN A 472     -66.731   1.336  31.395  1.00 84.11           C  
ATOM   3809  C   GLN A 472     -67.062   0.001  32.055  1.00 84.11           C  
ATOM   3810  O   GLN A 472     -67.965  -0.711  31.610  1.00 84.11           O  
ATOM   3811  CB  GLN A 472     -66.033   1.101  30.055  1.00 84.11           C  
ATOM   3812  CG  GLN A 472     -65.928   2.349  29.190  1.00 84.11           C  
ATOM   3813  CD  GLN A 472     -65.190   2.101  27.887  1.00 84.11           C  
ATOM   3814  NE2 GLN A 472     -65.110   3.126  27.046  1.00 84.11           N  
ATOM   3815  OE1 GLN A 472     -64.696   0.996  27.640  1.00 84.11           O  
ATOM   3816  N   SER A 473     -66.396  -0.277  33.205  1.00 81.83           N  
ATOM   3817  CA  SER A 473     -66.535  -1.609  33.787  1.00 81.83           C  
ATOM   3818  C   SER A 473     -67.678  -1.654  34.795  1.00 81.83           C  
ATOM   3819  O   SER A 473     -67.871  -0.711  35.565  1.00 81.83           O  
ATOM   3820  CB  SER A 473     -65.232  -2.040  34.461  1.00 81.83           C  
ATOM   3821  OG  SER A 473     -65.387  -3.296  35.098  1.00 81.83           O  
ATOM   3822  N   THR A 474     -68.542  -2.636  34.714  1.00 79.51           N  
ATOM   3823  CA  THR A 474     -69.655  -2.837  35.635  1.00 79.51           C  
ATOM   3824  C   THR A 474     -69.254  -3.775  36.770  1.00 79.51           C  
ATOM   3825  O   THR A 474     -69.945  -3.860  37.787  1.00 79.51           O  
ATOM   3826  CB  THR A 474     -70.887  -3.405  34.908  1.00 79.51           C  
ATOM   3827  CG2 THR A 474     -71.464  -2.389  33.928  1.00 79.51           C  
ATOM   3828  OG1 THR A 474     -70.507  -4.584  34.187  1.00 79.51           O  
ATOM   3829  N   ASP A 475     -68.055  -4.307  36.732  1.00 83.03           N  
ATOM   3830  CA  ASP A 475     -67.461  -5.192  37.729  1.00 83.03           C  
ATOM   3831  C   ASP A 475     -66.728  -4.393  38.806  1.00 83.03           C  
ATOM   3832  O   ASP A 475     -65.683  -3.798  38.541  1.00 83.03           O  
ATOM   3833  CB  ASP A 475     -66.501  -6.181  37.066  1.00 83.03           C  
ATOM   3834  CG  ASP A 475     -65.949  -7.213  38.034  1.00 83.03           C  
ATOM   3835  OD1 ASP A 475     -66.179  -7.085  39.256  1.00 83.03           O  
ATOM   3836  OD2 ASP A 475     -65.275  -8.158  37.571  1.00 83.03           O1-
ATOM   3837  N   SER A 476     -67.281  -4.298  39.984  1.00 81.48           N  
ATOM   3838  CA  SER A 476     -66.772  -3.499  41.094  1.00 81.48           C  
ATOM   3839  C   SER A 476     -65.391  -3.977  41.531  1.00 81.48           C  
ATOM   3840  O   SER A 476     -64.549  -3.172  41.935  1.00 81.48           O  
ATOM   3841  CB  SER A 476     -67.737  -3.551  42.280  1.00 81.48           C  
ATOM   3842  OG  SER A 476     -67.890  -4.880  42.747  1.00 81.48           O  
ATOM   3843  N   GLU A 477     -65.110  -5.259  41.408  1.00 84.16           N  
ATOM   3844  CA  GLU A 477     -63.807  -5.814  41.763  1.00 84.16           C  
ATOM   3845  C   GLU A 477     -62.726  -5.349  40.792  1.00 84.16           C  
ATOM   3846  O   GLU A 477     -61.610  -5.028  41.206  1.00 84.16           O  
ATOM   3847  CB  GLU A 477     -63.865  -7.343  41.796  1.00 84.16           C  
ATOM   3848  CG  GLU A 477     -64.581  -7.906  43.014  1.00 84.16           C  
ATOM   3849  CD  GLU A 477     -64.597  -9.426  43.051  1.00 84.16           C  
ATOM   3850  OE1 GLU A 477     -65.160 -10.004  44.008  1.00 84.16           O  
ATOM   3851  OE2 GLU A 477     -64.040 -10.044  42.117  1.00 84.16           O1-
ATOM   3852  N   LEU A 478     -62.996  -5.254  39.570  1.00 85.99           N  
ATOM   3853  CA  LEU A 478     -62.085  -4.778  38.535  1.00 85.99           C  
ATOM   3854  C   LEU A 478     -61.799  -3.290  38.706  1.00 85.99           C  
ATOM   3855  O   LEU A 478     -60.646  -2.861  38.617  1.00 85.99           O  
ATOM   3856  CB  LEU A 478     -62.669  -5.040  37.144  1.00 85.99           C  
ATOM   3857  CG  LEU A 478     -61.823  -4.580  35.956  1.00 85.99           C  
ATOM   3858  CD1 LEU A 478     -60.501  -5.341  35.921  1.00 85.99           C  
ATOM   3859  CD2 LEU A 478     -62.588  -4.766  34.650  1.00 85.99           C  
ATOM   3860  N   VAL A 479     -62.823  -2.513  38.997  1.00 88.19           N  
ATOM   3861  CA  VAL A 479     -62.667  -1.080  39.225  1.00 88.19           C  
ATOM   3862  C   VAL A 479     -61.739  -0.844  40.416  1.00 88.19           C  
ATOM   3863  O   VAL A 479     -60.839  -0.005  40.352  1.00 88.19           O  
ATOM   3864  CB  VAL A 479     -64.028  -0.392  39.466  1.00 88.19           C  
ATOM   3865  CG1 VAL A 479     -63.831   1.066  39.879  1.00 88.19           C  
ATOM   3866  CG2 VAL A 479     -64.900  -0.482  38.214  1.00 88.19           C  
ATOM   3867  N   ASN A 480     -61.962  -1.644  41.466  1.00 87.65           N  
ATOM   3868  CA  ASN A 480     -61.110  -1.517  42.644  1.00 87.65           C  
ATOM   3869  C   ASN A 480     -59.661  -1.876  42.330  1.00 87.65           C  
ATOM   3870  O   ASN A 480     -58.735  -1.231  42.825  1.00 87.65           O  
ATOM   3871  CB  ASN A 480     -61.638  -2.391  43.784  1.00 87.65           C  
ATOM   3872  CG  ASN A 480     -62.865  -1.800  44.452  1.00 87.65           C  
ATOM   3873  ND2 ASN A 480     -63.647  -2.647  45.111  1.00 87.65           N  
ATOM   3874  OD1 ASN A 480     -63.108  -0.593  44.375  1.00 87.65           O  
ATOM   3875  N   GLU A 481     -59.463  -2.810  41.496  1.00 88.11           N  
ATOM   3876  CA  GLU A 481     -58.111  -3.201  41.105  1.00 88.11           C  
ATOM   3877  C   GLU A 481     -57.440  -2.112  40.273  1.00 88.11           C  
ATOM   3878  O   GLU A 481     -56.255  -1.824  40.457  1.00 88.11           O  
ATOM   3879  CB  GLU A 481     -58.137  -4.517  40.324  1.00 88.11           C  
ATOM   3880  CG  GLU A 481     -56.757  -5.055  39.978  1.00 88.11           C  
ATOM   3881  CD  GLU A 481     -55.938  -5.438  41.201  1.00 88.11           C  
ATOM   3882  OE1 GLU A 481     -54.695  -5.547  41.090  1.00 88.11           O  
ATOM   3883  OE2 GLU A 481     -56.544  -5.633  42.278  1.00 88.11           O1-
ATOM   3884  N   ILE A 482     -58.131  -1.530  39.422  1.00 90.67           N  
ATOM   3885  CA  ILE A 482     -57.610  -0.458  38.581  1.00 90.67           C  
ATOM   3886  C   ILE A 482     -57.210   0.733  39.449  1.00 90.67           C  
ATOM   3887  O   ILE A 482     -56.135   1.310  39.266  1.00 90.67           O  
ATOM   3888  CB  ILE A 482     -58.642  -0.022  37.517  1.00 90.67           C  
ATOM   3889  CG1 ILE A 482     -58.848  -1.135  36.484  1.00 90.67           C  
ATOM   3890  CG2 ILE A 482     -58.203   1.280  36.840  1.00 90.67           C  
ATOM   3891  CD1 ILE A 482     -59.946  -0.845  35.471  1.00 90.67           C  
ATOM   3892  N   VAL A 483     -58.051   1.077  40.407  1.00 91.11           N  
ATOM   3893  CA  VAL A 483     -57.763   2.175  41.325  1.00 91.11           C  
ATOM   3894  C   VAL A 483     -56.498   1.865  42.122  1.00 91.11           C  
ATOM   3895  O   VAL A 483     -55.634   2.729  42.288  1.00 91.11           O  
ATOM   3896  CB  VAL A 483     -58.946   2.439  42.284  1.00 91.11           C  
ATOM   3897  CG1 VAL A 483     -58.547   3.431  43.374  1.00 91.11           C  
ATOM   3898  CG2 VAL A 483     -60.157   2.953  41.507  1.00 91.11           C  
ATOM   3899  N   LYS A 484     -56.496   0.616  42.559  1.00 91.91           N  
ATOM   3900  CA  LYS A 484     -55.308   0.204  43.301  1.00 91.91           C  
ATOM   3901  C   LYS A 484     -54.049   0.361  42.453  1.00 91.91           C  
ATOM   3902  O   LYS A 484     -53.028   0.857  42.934  1.00 91.91           O  
ATOM   3903  CB  LYS A 484     -55.445  -1.245  43.773  1.00 91.91           C  
ATOM   3904  CG  LYS A 484     -54.337  -1.695  44.714  1.00 91.91           C  
ATOM   3905  CD  LYS A 484     -54.536  -3.139  45.158  1.00 91.91           C  
ATOM   3906  CE  LYS A 484     -53.375  -3.624  46.017  1.00 91.91           C  
ATOM   3907  NZ  LYS A 484     -53.548  -5.050  46.427  1.00 91.91           N1+
ATOM   3908  N   GLN A 485     -54.056  -0.038  41.156  1.00 93.65           N  
ATOM   3909  CA  GLN A 485     -52.898   0.050  40.272  1.00 93.65           C  
ATOM   3910  C   GLN A 485     -52.541   1.504  39.976  1.00 93.65           C  
ATOM   3911  O   GLN A 485     -51.361   1.860  39.921  1.00 93.65           O  
ATOM   3912  CB  GLN A 485     -53.163  -0.701  38.966  1.00 93.65           C  
ATOM   3913  CG  GLN A 485     -53.252  -2.212  39.133  1.00 93.65           C  
ATOM   3914  CD  GLN A 485     -51.994  -2.811  39.734  1.00 93.65           C  
ATOM   3915  NE2 GLN A 485     -52.158  -3.876  40.512  1.00 93.65           N  
ATOM   3916  OE1 GLN A 485     -50.884  -2.322  39.500  1.00 93.65           O  
ATOM   3917  N   LEU A 486     -53.522   2.381  39.818  1.00 93.04           N  
ATOM   3918  CA  LEU A 486     -53.279   3.801  39.581  1.00 93.04           C  
ATOM   3919  C   LEU A 486     -52.625   4.450  40.796  1.00 93.04           C  
ATOM   3920  O   LEU A 486     -51.739   5.296  40.651  1.00 93.04           O  
ATOM   3921  CB  LEU A 486     -54.590   4.519  39.248  1.00 93.04           C  
ATOM   3922  CG  LEU A 486     -55.166   4.266  37.854  1.00 93.04           C  
ATOM   3923  CD1 LEU A 486     -56.533   4.928  37.718  1.00 93.04           C  
ATOM   3924  CD2 LEU A 486     -54.211   4.774  36.780  1.00 93.04           C  
ATOM   3925  N   GLU A 487     -53.036   4.010  42.007  1.00 91.98           N  
ATOM   3926  CA  GLU A 487     -52.420   4.497  43.237  1.00 91.98           C  
ATOM   3927  C   GLU A 487     -50.952   4.088  43.320  1.00 91.98           C  
ATOM   3928  O   GLU A 487     -50.102   4.883  43.728  1.00 91.98           O  
ATOM   3929  CB  GLU A 487     -53.180   3.977  44.460  1.00 91.98           C  
ATOM   3930  CG  GLU A 487     -54.527   4.652  44.680  1.00 91.98           C  
ATOM   3931  CD  GLU A 487     -55.338   4.021  45.802  1.00 91.98           C  
ATOM   3932  OE1 GLU A 487     -56.410   4.563  46.153  1.00 91.98           O  
ATOM   3933  OE2 GLU A 487     -54.896   2.978  46.333  1.00 91.98           O1-
ATOM   3934  N   GLU A 488     -50.712   2.881  42.903  1.00 92.24           N  
ATOM   3935  CA  GLU A 488     -49.336   2.395  42.910  1.00 92.24           C  
ATOM   3936  C   GLU A 488     -48.477   3.157  41.905  1.00 92.24           C  
ATOM   3937  O   GLU A 488     -47.321   3.480  42.186  1.00 92.24           O  
ATOM   3938  CB  GLU A 488     -49.293   0.895  42.610  1.00 92.24           C  
ATOM   3939  CG  GLU A 488     -49.778   0.023  43.759  1.00 92.24           C  
ATOM   3940  CD  GLU A 488     -49.740  -1.463  43.442  1.00 92.24           C  
ATOM   3941  OE1 GLU A 488     -50.105  -2.281  44.318  1.00 92.24           O  
ATOM   3942  OE2 GLU A 488     -49.343  -1.814  42.308  1.00 92.24           O1-
ATOM   3943  N   VAL A 489     -49.011   3.459  40.769  1.00 90.90           N  
ATOM   3944  CA  VAL A 489     -48.307   4.231  39.750  1.00 90.90           C  
ATOM   3945  C   VAL A 489     -48.001   5.629  40.280  1.00 90.90           C  
ATOM   3946  O   VAL A 489     -46.895   6.143  40.091  1.00 90.90           O  
ATOM   3947  CB  VAL A 489     -49.126   4.324  38.442  1.00 90.90           C  
ATOM   3948  CG1 VAL A 489     -48.453   5.269  37.450  1.00 90.90           C  
ATOM   3949  CG2 VAL A 489     -49.307   2.937  37.827  1.00 90.90           C  
ATOM   3950  N   ALA A 490     -48.945   6.238  40.989  1.00 89.13           N  
ATOM   3951  CA  ALA A 490     -48.794   7.567  41.575  1.00 89.13           C  
ATOM   3952  C   ALA A 490     -47.714   7.572  42.654  1.00 89.13           C  
ATOM   3953  O   ALA A 490     -46.932   8.520  42.753  1.00 89.13           O  
ATOM   3954  CB  ALA A 490     -50.123   8.048  42.155  1.00 89.13           C  
ATOM   3955  N   LYS A 491     -47.710   6.429  43.409  1.00 90.67           N  
ATOM   3956  CA  LYS A 491     -46.729   6.314  44.484  1.00 90.67           C  
ATOM   3957  C   LYS A 491     -45.312   6.202  43.926  1.00 90.67           C  
ATOM   3958  O   LYS A 491     -44.371   6.764  44.490  1.00 90.67           O  
ATOM   3959  CB  LYS A 491     -47.040   5.106  45.369  1.00 90.67           C  
ATOM   3960  CG  LYS A 491     -48.136   5.357  46.394  1.00 90.67           C  
ATOM   3961  CD  LYS A 491     -48.341   4.149  47.300  1.00 90.67           C  
ATOM   3962  CE  LYS A 491     -49.511   4.357  48.253  1.00 90.67           C  
ATOM   3963  NZ  LYS A 491     -49.726   3.168  49.131  1.00 90.67           N1+
ATOM   3964  N   GLU A 492     -45.152   5.638  42.706  1.00 87.18           N  
ATOM   3965  CA  GLU A 492     -43.850   5.354  42.112  1.00 87.18           C  
ATOM   3966  C   GLU A 492     -43.406   6.485  41.188  1.00 87.18           C  
ATOM   3967  O   GLU A 492     -42.224   6.592  40.853  1.00 87.18           O  
ATOM   3968  CB  GLU A 492     -43.887   4.031  41.342  1.00 87.18           C  
ATOM   3969  CG  GLU A 492     -43.961   2.802  42.236  1.00 87.18           C  
ATOM   3970  CD  GLU A 492     -43.796   1.495  41.476  1.00 87.18           C  
ATOM   3971  OE1 GLU A 492     -44.039   0.416  42.062  1.00 87.18           O  
ATOM   3972  OE2 GLU A 492     -43.418   1.551  40.284  1.00 87.18           O1-
ATOM   3973  N   ALA A 493     -44.310   7.377  40.880  1.00 85.01           N  
ATOM   3974  CA  ALA A 493     -43.982   8.489  39.991  1.00 85.01           C  
ATOM   3975  C   ALA A 493     -43.170   9.556  40.722  1.00 85.01           C  
ATOM   3976  O   ALA A 493     -43.458   9.880  41.876  1.00 85.01           O  
ATOM   3977  CB  ALA A 493     -45.254   9.099  39.408  1.00 85.01           C  
ATOM   3978  N   THR A 494     -42.011   9.925  40.157  1.00 84.77           N  
ATOM   3979  CA  THR A 494     -41.104  10.899  40.756  1.00 84.77           C  
ATOM   3980  C   THR A 494     -41.506  12.320  40.372  1.00 84.77           C  
ATOM   3981  O   THR A 494     -41.273  13.263  41.131  1.00 84.77           O  
ATOM   3982  CB  THR A 494     -39.647  10.642  40.328  1.00 84.77           C  
ATOM   3983  CG2 THR A 494     -39.125   9.334  40.916  1.00 84.77           C  
ATOM   3984  OG1 THR A 494     -39.579  10.571  38.899  1.00 84.77           O  
ATOM   3985  N   ASP A 495     -42.283  12.450  39.337  1.00 89.24           N  
ATOM   3986  CA  ASP A 495     -42.709  13.745  38.814  1.00 89.24           C  
ATOM   3987  C   ASP A 495     -43.976  14.231  39.513  1.00 89.24           C  
ATOM   3988  O   ASP A 495     -44.998  13.540  39.508  1.00 89.24           O  
ATOM   3989  CB  ASP A 495     -42.940  13.664  37.303  1.00 89.24           C  
ATOM   3990  CG  ASP A 495     -43.281  15.007  36.682  1.00 89.24           C  
ATOM   3991  OD1 ASP A 495     -44.471  15.392  36.676  1.00 89.24           O  
ATOM   3992  OD2 ASP A 495     -42.353  15.685  36.192  1.00 89.24           O1-
ATOM   3993  N   LYS A 496     -43.915  15.515  40.220  1.00 87.37           N  
ATOM   3994  CA  LYS A 496     -44.995  16.106  41.006  1.00 87.37           C  
ATOM   3995  C   LYS A 496     -46.211  16.402  40.133  1.00 87.37           C  
ATOM   3996  O   LYS A 496     -47.350  16.192  40.555  1.00 87.37           O  
ATOM   3997  CB  LYS A 496     -44.519  17.386  41.694  1.00 87.37           C  
ATOM   3998  CG  LYS A 496     -43.696  17.145  42.950  1.00 87.37           C  
ATOM   3999  CD  LYS A 496     -43.369  18.451  43.664  1.00 87.37           C  
ATOM   4000  CE  LYS A 496     -42.457  18.221  44.861  1.00 87.37           C  
ATOM   4001  NZ  LYS A 496     -42.156  19.495  45.580  1.00 87.37           N1+
ATOM   4002  N   GLU A 497     -46.054  16.867  38.864  1.00 86.80           N  
ATOM   4003  CA  GLU A 497     -47.128  17.174  37.925  1.00 86.80           C  
ATOM   4004  C   GLU A 497     -47.871  15.909  37.502  1.00 86.80           C  
ATOM   4005  O   GLU A 497     -49.098  15.913  37.385  1.00 86.80           O  
ATOM   4006  CB  GLU A 497     -46.576  17.896  36.694  1.00 86.80           C  
ATOM   4007  CG  GLU A 497     -46.128  19.324  36.968  1.00 86.80           C  
ATOM   4008  CD  GLU A 497     -45.577  20.028  35.737  1.00 86.80           C  
ATOM   4009  OE1 GLU A 497     -45.179  21.210  35.841  1.00 86.80           O  
ATOM   4010  OE2 GLU A 497     -45.543  19.390  34.661  1.00 86.80           O1-
ATOM   4011  N   LEU A 498     -47.096  14.854  37.251  1.00 90.77           N  
ATOM   4012  CA  LEU A 498     -47.661  13.555  36.900  1.00 90.77           C  
ATOM   4013  C   LEU A 498     -48.517  13.008  38.036  1.00 90.77           C  
ATOM   4014  O   LEU A 498     -49.632  12.534  37.807  1.00 90.77           O  
ATOM   4015  CB  LEU A 498     -46.548  12.560  36.560  1.00 90.77           C  
ATOM   4016  CG  LEU A 498     -46.993  11.148  36.179  1.00 90.77           C  
ATOM   4017  CD1 LEU A 498     -47.803  11.177  34.887  1.00 90.77           C  
ATOM   4018  CD2 LEU A 498     -45.787  10.226  36.039  1.00 90.77           C  
ATOM   4019  N   VAL A 499     -48.050  13.213  39.282  1.00 91.14           N  
ATOM   4020  CA  VAL A 499     -48.763  12.741  40.466  1.00 91.14           C  
ATOM   4021  C   VAL A 499     -50.094  13.478  40.595  1.00 91.14           C  
ATOM   4022  O   VAL A 499     -51.128  12.862  40.865  1.00 91.14           O  
ATOM   4023  CB  VAL A 499     -47.923  12.929  41.748  1.00 91.14           C  
ATOM   4024  CG1 VAL A 499     -48.748  12.595  42.988  1.00 91.14           C  
ATOM   4025  CG2 VAL A 499     -46.663  12.065  41.691  1.00 91.14           C  
ATOM   4026  N   GLU A 500     -50.082  14.756  40.388  1.00 88.80           N  
ATOM   4027  CA  GLU A 500     -51.279  15.587  40.483  1.00 88.80           C  
ATOM   4028  C   GLU A 500     -52.326  15.164  39.457  1.00 88.80           C  
ATOM   4029  O   GLU A 500     -53.516  15.085  39.774  1.00 88.80           O  
ATOM   4030  CB  GLU A 500     -50.924  17.064  40.294  1.00 88.80           C  
ATOM   4031  CG  GLU A 500     -50.273  17.701  41.513  1.00 88.80           C  
ATOM   4032  CD  GLU A 500     -49.863  19.147  41.286  1.00 88.80           C  
ATOM   4033  OE1 GLU A 500     -49.265  19.758  42.201  1.00 88.80           O  
ATOM   4034  OE2 GLU A 500     -50.141  19.673  40.186  1.00 88.80           O1-
ATOM   4035  N   HIS A 501     -51.811  14.917  38.336  1.00 92.05           N  
ATOM   4036  CA  HIS A 501     -52.708  14.471  37.276  1.00 92.05           C  
ATOM   4037  C   HIS A 501     -53.360  13.139  37.629  1.00 92.05           C  
ATOM   4038  O   HIS A 501     -54.570  12.972  37.463  1.00 92.05           O  
ATOM   4039  CB  HIS A 501     -51.953  14.351  35.951  1.00 92.05           C  
ATOM   4040  CG  HIS A 501     -52.839  14.071  34.778  1.00 92.05           C  
ATOM   4041  CD2 HIS A 501     -53.086  12.922  34.105  1.00 92.05           C  
ATOM   4042  ND1 HIS A 501     -53.595  15.047  34.167  1.00 92.05           N  
ATOM   4043  CE1 HIS A 501     -54.272  14.508  33.166  1.00 92.05           C  
ATOM   4044  NE2 HIS A 501     -53.980  13.221  33.107  1.00 92.05           N  
ATOM   4045  N   ILE A 502     -52.580  12.196  38.079  1.00 91.33           N  
ATOM   4046  CA  ILE A 502     -53.091  10.874  38.419  1.00 91.33           C  
ATOM   4047  C   ILE A 502     -54.116  10.990  39.545  1.00 91.33           C  
ATOM   4048  O   ILE A 502     -55.171  10.352  39.501  1.00 91.33           O  
ATOM   4049  CB  ILE A 502     -51.951   9.915  38.829  1.00 91.33           C  
ATOM   4050  CG1 ILE A 502     -51.024   9.647  37.638  1.00 91.33           C  
ATOM   4051  CG2 ILE A 502     -52.520   8.607  39.386  1.00 91.33           C  
ATOM   4052  CD1 ILE A 502     -49.791   8.825  37.986  1.00 91.33           C  
ATOM   4053  N   GLU A 503     -53.897  11.872  40.527  1.00 89.66           N  
ATOM   4054  CA  GLU A 503     -54.789  12.093  41.662  1.00 89.66           C  
ATOM   4055  C   GLU A 503     -56.128  12.668  41.208  1.00 89.66           C  
ATOM   4056  O   GLU A 503     -57.177  12.311  41.747  1.00 89.66           O  
ATOM   4057  CB  GLU A 503     -54.136  13.028  42.685  1.00 89.66           C  
ATOM   4058  CG  GLU A 503     -53.050  12.364  43.519  1.00 89.66           C  
ATOM   4059  CD  GLU A 503     -52.391  13.310  44.509  1.00 89.66           C  
ATOM   4060  OE1 GLU A 503     -51.617  12.842  45.374  1.00 89.66           O  
ATOM   4061  OE2 GLU A 503     -52.651  14.531  44.420  1.00 89.66           O1-
ATOM   4062  N   LYS A 504     -56.033  13.540  40.266  1.00 91.24           N  
ATOM   4063  CA  LYS A 504     -57.259  14.101  39.705  1.00 91.24           C  
ATOM   4064  C   LYS A 504     -58.123  13.012  39.075  1.00 91.24           C  
ATOM   4065  O   LYS A 504     -59.342  12.997  39.257  1.00 91.24           O  
ATOM   4066  CB  LYS A 504     -56.933  15.177  38.669  1.00 91.24           C  
ATOM   4067  CG  LYS A 504     -56.521  16.512  39.270  1.00 91.24           C  
ATOM   4068  CD  LYS A 504     -56.298  17.565  38.193  1.00 91.24           C  
ATOM   4069  CE  LYS A 504     -55.784  18.872  38.784  1.00 91.24           C  
ATOM   4070  NZ  LYS A 504     -55.516  19.891  37.727  1.00 91.24           N1+
ATOM   4071  N   ILE A 505     -57.476  12.141  38.344  1.00 90.38           N  
ATOM   4072  CA  ILE A 505     -58.181  11.044  37.690  1.00 90.38           C  
ATOM   4073  C   ILE A 505     -58.789  10.120  38.744  1.00 90.38           C  
ATOM   4074  O   ILE A 505     -59.943   9.704  38.623  1.00 90.38           O  
ATOM   4075  CB  ILE A 505     -57.245  10.247  36.755  1.00 90.38           C  
ATOM   4076  CG1 ILE A 505     -56.827  11.109  35.557  1.00 90.38           C  
ATOM   4077  CG2 ILE A 505     -57.921   8.954  36.288  1.00 90.38           C  
ATOM   4078  CD1 ILE A 505     -55.803  10.448  34.646  1.00 90.38           C  
ATOM   4079  N   LEU A 506     -58.026   9.783  39.819  1.00 90.45           N  
ATOM   4080  CA  LEU A 506     -58.501   8.930  40.902  1.00 90.45           C  
ATOM   4081  C   LEU A 506     -59.715   9.550  41.588  1.00 90.45           C  
ATOM   4082  O   LEU A 506     -60.671   8.846  41.922  1.00 90.45           O  
ATOM   4083  CB  LEU A 506     -57.388   8.692  41.926  1.00 90.45           C  
ATOM   4084  CG  LEU A 506     -56.310   7.681  41.532  1.00 90.45           C  
ATOM   4085  CD1 LEU A 506     -55.152   7.727  42.523  1.00 90.45           C  
ATOM   4086  CD2 LEU A 506     -56.898   6.275  41.454  1.00 90.45           C  
ATOM   4087  N   GLU A 507     -59.686  10.867  41.808  1.00 88.44           N  
ATOM   4088  CA  GLU A 507     -60.791  11.591  42.428  1.00 88.44           C  
ATOM   4089  C   GLU A 507     -62.052  11.510  41.572  1.00 88.44           C  
ATOM   4090  O   GLU A 507     -63.152  11.316  42.094  1.00 88.44           O  
ATOM   4091  CB  GLU A 507     -60.409  13.054  42.665  1.00 88.44           C  
ATOM   4092  CG  GLU A 507     -61.380  13.804  43.566  1.00 88.44           C  
ATOM   4093  CD  GLU A 507     -60.890  15.191  43.950  1.00 88.44           C  
ATOM   4094  OE1 GLU A 507     -61.587  15.888  44.723  1.00 88.44           O  
ATOM   4095  OE2 GLU A 507     -59.801  15.585  43.475  1.00 88.44           O1-
ATOM   4096  N   GLU A 508     -61.827  11.684  40.288  1.00 87.55           N  
ATOM   4097  CA  GLU A 508     -62.939  11.599  39.346  1.00 87.55           C  
ATOM   4098  C   GLU A 508     -63.569  10.209  39.360  1.00 87.55           C  
ATOM   4099  O   GLU A 508     -64.793  10.076  39.305  1.00 87.55           O  
ATOM   4100  CB  GLU A 508     -62.474  11.950  37.931  1.00 87.55           C  
ATOM   4101  CG  GLU A 508     -62.253  13.440  37.708  1.00 87.55           C  
ATOM   4102  CD  GLU A 508     -61.728  13.768  36.320  1.00 87.55           C  
ATOM   4103  OE1 GLU A 508     -61.469  14.959  36.035  1.00 87.55           O  
ATOM   4104  OE2 GLU A 508     -61.575  12.826  35.510  1.00 87.55           O1-
ATOM   4105  N   LEU A 509     -62.811   9.190  39.422  1.00 85.36           N  
ATOM   4106  CA  LEU A 509     -63.314   7.821  39.440  1.00 85.36           C  
ATOM   4107  C   LEU A 509     -64.075   7.537  40.730  1.00 85.36           C  
ATOM   4108  O   LEU A 509     -65.087   6.833  40.716  1.00 85.36           O  
ATOM   4109  CB  LEU A 509     -62.160   6.826  39.285  1.00 85.36           C  
ATOM   4110  CG  LEU A 509     -61.556   6.701  37.885  1.00 85.36           C  
ATOM   4111  CD1 LEU A 509     -60.316   5.813  37.920  1.00 85.36           C  
ATOM   4112  CD2 LEU A 509     -62.585   6.151  36.904  1.00 85.36           C  
ATOM   4113  N   LYS A 510     -63.704   8.106  41.900  1.00 82.86           N  
ATOM   4114  CA  LYS A 510     -64.323   7.946  43.213  1.00 82.86           C  
ATOM   4115  C   LYS A 510     -65.699   8.603  43.255  1.00 82.86           C  
ATOM   4116  O   LYS A 510     -66.610   8.106  43.922  1.00 82.86           O  
ATOM   4117  CB  LYS A 510     -63.427   8.533  44.304  1.00 82.86           C  
ATOM   4118  CG  LYS A 510     -62.281   7.624  44.722  1.00 82.86           C  
ATOM   4119  CD  LYS A 510     -61.455   8.242  45.842  1.00 82.86           C  
ATOM   4120  CE  LYS A 510     -60.231   7.398  46.166  1.00 82.86           C  
ATOM   4121  NZ  LYS A 510     -59.393   8.024  47.233  1.00 82.86           N1+
ATOM   4122  N   LYS A 511     -65.855   9.688  42.570  1.00 81.52           N  
ATOM   4123  CA  LYS A 511     -67.121  10.413  42.531  1.00 81.52           C  
ATOM   4124  C   LYS A 511     -68.183   9.627  41.767  1.00 81.52           C  
ATOM   4125  O   LYS A 511     -69.374   9.730  42.066  1.00 81.52           O  
ATOM   4126  CB  LYS A 511     -66.931  11.791  41.897  1.00 81.52           C  
ATOM   4127  CG  LYS A 511     -66.258  12.806  42.809  1.00 81.52           C  
ATOM   4128  CD  LYS A 511     -66.158  14.174  42.146  1.00 81.52           C  
ATOM   4129  CE  LYS A 511     -65.427  15.173  43.032  1.00 81.52           C  
ATOM   4130  NZ  LYS A 511     -65.287  16.503  42.368  1.00 81.52           N1+
ATOM   4131  N   GLN A 512     -67.875   8.755  40.874  1.00 70.58           N  
ATOM   4132  CA  GLN A 512     -68.716   7.970  39.976  1.00 70.58           C  
ATOM   4133  C   GLN A 512     -69.017   6.595  40.565  1.00 70.58           C  
ATOM   4134  O   GLN A 512     -69.972   5.934  40.155  1.00 70.58           O  
ATOM   4135  CB  GLN A 512     -68.049   7.821  38.608  1.00 70.58           C  
ATOM   4136  CG  GLN A 512     -68.055   9.097  37.777  1.00 70.58           C  
ATOM   4137  CD  GLN A 512     -67.560   8.878  36.360  1.00 70.58           C  
ATOM   4138  NE2 GLN A 512     -67.645   9.916  35.535  1.00 70.58           N  
ATOM   4139  OE1 GLN A 512     -67.104   7.785  36.009  1.00 70.58           O  
ATOM   4140  N   SER A 513     -68.348   6.149  41.583  1.00 57.87           N  
ATOM   4141  CA  SER A 513     -68.547   4.822  42.156  1.00 57.87           C  
ATOM   4142  C   SER A 513     -69.484   4.873  43.358  1.00 57.87           C  
ATOM   4143  O   SER A 513     -69.402   5.792  44.176  1.00 57.87           O  
ATOM   4144  CB  SER A 513     -67.208   4.209  42.567  1.00 57.87           C  
ATOM   4145  OG  SER A 513     -67.262   3.731  43.901  1.00 57.87           O  
ATOM   4146  N   THR A 514     -70.756   4.401  43.228  1.00 54.83           N  
ATOM   4147  CA  THR A 514     -71.840   4.317  44.199  1.00 54.83           C  
ATOM   4148  C   THR A 514     -71.528   3.274  45.269  1.00 54.83           C  
ATOM   4149  O   THR A 514     -72.046   3.346  46.385  1.00 54.83           O  
ATOM   4150  CB  THR A 514     -73.177   3.971  43.517  1.00 54.83           C  
ATOM   4151  CG2 THR A 514     -73.824   5.214  42.915  1.00 54.83           C  
ATOM   4152  OG1 THR A 514     -72.941   3.015  42.475  1.00 54.83           O  
ATOM   4153  N   ASP A 515     -70.285   2.772  45.347  1.00 45.40           N  
ATOM   4154  CA  ASP A 515     -69.683   2.049  46.463  1.00 45.40           C  
ATOM   4155  C   ASP A 515     -68.347   2.670  46.864  1.00 45.40           C  
ATOM   4156  O   ASP A 515     -67.507   2.954  46.008  1.00 45.40           O  
ATOM   4157  CB  ASP A 515     -69.493   0.573  46.107  1.00 45.40           C  
ATOM   4158  CG  ASP A 515     -70.658  -0.298  46.540  1.00 45.40           C  
ATOM   4159  OD1 ASP A 515     -71.503   0.166  47.336  1.00 45.40           O  
ATOM   4160  OD2 ASP A 515     -70.732  -1.459  46.083  1.00 45.40           O1-
TER   
END
