# Supplementary material for: De novo design of obligate ABC-type heterotrimeric proteins
Source: Nat Struct Mol Biol. 2022 Dec 15;29(12):1266–76. doi: 10.1038/s41594-022-00879-4 (PMC9758053; doi:10.1038/s41594-022-00879-4)
Supplement: Supplementary file 4 — This compressed file contains all PDB files and scripts used in our design protocols and analyses, as well as the final design model outputs. [file 41594_2022_879_MOESM4_ESM.zip › source_data/pdbs/AF-Monomer for worms fusions/C2-DHT01-04/C2-DHT01-04_chnA_model_3_ptm_seed_0_unrelaxed.pdb]

ATOM      1  N   ASP A   1     -30.065  -6.746  -0.801  1.00 85.93           N  
ATOM      2  CA  ASP A   1     -29.683  -6.446  -2.177  1.00 85.93           C  
ATOM      3  C   ASP A   1     -28.861  -5.161  -2.251  1.00 85.93           C  
ATOM      4  O   ASP A   1     -27.853  -5.101  -2.959  1.00 85.93           O  
ATOM      5  CB  ASP A   1     -30.922  -6.328  -3.065  1.00 85.93           C  
ATOM      6  CG  ASP A   1     -31.618  -7.659  -3.291  1.00 85.93           C  
ATOM      7  OD1 ASP A   1     -30.990  -8.719  -3.081  1.00 85.93           O  
ATOM      8  OD2 ASP A   1     -32.804  -7.648  -3.686  1.00 85.93           O1-
ATOM      9  N   GLU A   2     -29.253  -4.203  -1.631  1.00 85.14           N  
ATOM     10  CA  GLU A   2     -28.540  -2.930  -1.585  1.00 85.14           C  
ATOM     11  C   GLU A   2     -27.180  -3.083  -0.909  1.00 85.14           C  
ATOM     12  O   GLU A   2     -26.196  -2.476  -1.338  1.00 85.14           O  
ATOM     13  CB  GLU A   2     -29.373  -1.872  -0.857  1.00 85.14           C  
ATOM     14  CG  GLU A   2     -30.563  -1.367  -1.660  1.00 85.14           C  
ATOM     15  CD  GLU A   2     -31.382  -0.318  -0.923  1.00 85.14           C  
ATOM     16  OE1 GLU A   2     -32.427   0.120  -1.457  1.00 85.14           O  
ATOM     17  OE2 GLU A   2     -30.975   0.068   0.195  1.00 85.14           O1-
ATOM     18  N   GLU A   3     -27.189  -3.873   0.171  1.00 87.07           N  
ATOM     19  CA  GLU A   3     -25.929  -4.167   0.848  1.00 87.07           C  
ATOM     20  C   GLU A   3     -24.927  -4.810  -0.108  1.00 87.07           C  
ATOM     21  O   GLU A   3     -23.750  -4.444  -0.118  1.00 87.07           O  
ATOM     22  CB  GLU A   3     -26.166  -5.081   2.052  1.00 87.07           C  
ATOM     23  CG  GLU A   3     -24.929  -5.299   2.913  1.00 87.07           C  
ATOM     24  CD  GLU A   3     -25.173  -6.227   4.091  1.00 87.07           C  
ATOM     25  OE1 GLU A   3     -24.190  -6.692   4.712  1.00 87.07           O  
ATOM     26  OE2 GLU A   3     -26.358  -6.494   4.396  1.00 87.07           O1-
ATOM     27  N   GLU A   4     -25.412  -5.806  -0.826  1.00 87.87           N  
ATOM     28  CA  GLU A   4     -24.549  -6.469  -1.799  1.00 87.87           C  
ATOM     29  C   GLU A   4     -24.045  -5.484  -2.850  1.00 87.87           C  
ATOM     30  O   GLU A   4     -22.866  -5.505  -3.212  1.00 87.87           O  
ATOM     31  CB  GLU A   4     -25.292  -7.625  -2.475  1.00 87.87           C  
ATOM     32  CG  GLU A   4     -24.388  -8.552  -3.275  1.00 87.87           C  
ATOM     33  CD  GLU A   4     -25.094  -9.810  -3.756  1.00 87.87           C  
ATOM     34  OE1 GLU A   4     -24.441 -10.665  -4.396  1.00 87.87           O  
ATOM     35  OE2 GLU A   4     -26.309  -9.942  -3.489  1.00 87.87           O1-
ATOM     36  N   LYS A   5     -24.885  -4.651  -3.333  1.00 88.79           N  
ATOM     37  CA  LYS A   5     -24.488  -3.631  -4.299  1.00 88.79           C  
ATOM     38  C   LYS A   5     -23.430  -2.701  -3.713  1.00 88.79           C  
ATOM     39  O   LYS A   5     -22.458  -2.356  -4.387  1.00 88.79           O  
ATOM     40  CB  LYS A   5     -25.703  -2.820  -4.754  1.00 88.79           C  
ATOM     41  CG  LYS A   5     -26.647  -3.582  -5.672  1.00 88.79           C  
ATOM     42  CD  LYS A   5     -27.804  -2.706  -6.138  1.00 88.79           C  
ATOM     43  CE  LYS A   5     -28.776  -3.482  -7.014  1.00 88.79           C  
ATOM     44  NZ  LYS A   5     -29.932  -2.638  -7.442  1.00 88.79           N1+
ATOM     45  N   LEU A   6     -23.504  -2.327  -2.422  1.00 89.96           N  
ATOM     46  CA  LEU A   6     -22.555  -1.450  -1.744  1.00 89.96           C  
ATOM     47  C   LEU A   6     -21.226  -2.159  -1.515  1.00 89.96           C  
ATOM     48  O   LEU A   6     -20.161  -1.565  -1.697  1.00 89.96           O  
ATOM     49  CB  LEU A   6     -23.128  -0.972  -0.407  1.00 89.96           C  
ATOM     50  CG  LEU A   6     -24.070   0.232  -0.464  1.00 89.96           C  
ATOM     51  CD1 LEU A   6     -24.791   0.404   0.869  1.00 89.96           C  
ATOM     52  CD2 LEU A   6     -23.300   1.496  -0.829  1.00 89.96           C  
ATOM     53  N   ARG A   7     -21.370  -3.413  -1.233  1.00 88.37           N  
ATOM     54  CA  ARG A   7     -20.161  -4.206  -1.048  1.00 88.37           C  
ATOM     55  C   ARG A   7     -19.375  -4.320  -2.351  1.00 88.37           C  
ATOM     56  O   ARG A   7     -18.148  -4.196  -2.356  1.00 88.37           O  
ATOM     57  CB  ARG A   7     -20.506  -5.600  -0.522  1.00 88.37           C  
ATOM     58  CG  ARG A   7     -20.684  -5.663   0.987  1.00 88.37           C  
ATOM     59  CD  ARG A   7     -20.952  -7.083   1.466  1.00 88.37           C  
ATOM     60  NE  ARG A   7     -21.234  -7.125   2.897  1.00 88.37           N  
ATOM     61  CZ  ARG A   7     -21.252  -8.233   3.634  1.00 88.37           C  
ATOM     62  NH1 ARG A   7     -21.002  -9.416   3.086  1.00 88.37           N1+
ATOM     63  NH2 ARG A   7     -21.520  -8.156   4.929  1.00 88.37           N  
ATOM     64  N   GLU A   8     -20.095  -4.633  -3.401  1.00 90.87           N  
ATOM     65  CA  GLU A   8     -19.452  -4.716  -4.710  1.00 90.87           C  
ATOM     66  C   GLU A   8     -18.796  -3.391  -5.086  1.00 90.87           C  
ATOM     67  O   GLU A   8     -17.672  -3.371  -5.593  1.00 90.87           O  
ATOM     68  CB  GLU A   8     -20.467  -5.124  -5.781  1.00 90.87           C  
ATOM     69  CG  GLU A   8     -20.872  -6.589  -5.718  1.00 90.87           C  
ATOM     70  CD  GLU A   8     -21.895  -6.974  -6.774  1.00 90.87           C  
ATOM     71  OE1 GLU A   8     -22.299  -8.158  -6.824  1.00 90.87           O  
ATOM     72  OE2 GLU A   8     -22.295  -6.086  -7.560  1.00 90.87           O1-
ATOM     73  N   SER A   9     -19.494  -2.356  -4.771  1.00 89.37           N  
ATOM     74  CA  SER A   9     -18.966  -1.026  -5.060  1.00 89.37           C  
ATOM     75  C   SER A   9     -17.717  -0.736  -4.233  1.00 89.37           C  
ATOM     76  O   SER A   9     -16.742  -0.182  -4.745  1.00 89.37           O  
ATOM     77  CB  SER A   9     -20.025   0.043  -4.790  1.00 89.37           C  
ATOM     78  OG  SER A   9     -21.107  -0.082  -5.696  1.00 89.37           O  
ATOM     79  N   LEU A  10     -17.665  -1.112  -2.978  1.00 88.92           N  
ATOM     80  CA  LEU A  10     -16.525  -0.918  -2.087  1.00 88.92           C  
ATOM     81  C   LEU A  10     -15.330  -1.745  -2.546  1.00 88.92           C  
ATOM     82  O   LEU A  10     -14.196  -1.260  -2.544  1.00 88.92           O  
ATOM     83  CB  LEU A  10     -16.899  -1.293  -0.650  1.00 88.92           C  
ATOM     84  CG  LEU A  10     -17.674  -0.241   0.145  1.00 88.92           C  
ATOM     85  CD1 LEU A  10     -18.201  -0.842   1.444  1.00 88.92           C  
ATOM     86  CD2 LEU A  10     -16.795   0.972   0.429  1.00 88.92           C  
ATOM     87  N   GLU A  11     -15.651  -2.934  -2.957  1.00 90.43           N  
ATOM     88  CA  GLU A  11     -14.576  -3.798  -3.436  1.00 90.43           C  
ATOM     89  C   GLU A  11     -13.967  -3.257  -4.726  1.00 90.43           C  
ATOM     90  O   GLU A  11     -12.746  -3.274  -4.897  1.00 90.43           O  
ATOM     91  CB  GLU A  11     -15.090  -5.224  -3.654  1.00 90.43           C  
ATOM     92  CG  GLU A  11     -15.246  -6.024  -2.369  1.00 90.43           C  
ATOM     93  CD  GLU A  11     -15.770  -7.433  -2.600  1.00 90.43           C  
ATOM     94  OE1 GLU A  11     -15.956  -8.181  -1.613  1.00 90.43           O  
ATOM     95  OE2 GLU A  11     -15.997  -7.792  -3.778  1.00 90.43           O1-
ATOM     96  N   GLU A  12     -14.854  -2.860  -5.579  1.00 91.37           N  
ATOM     97  CA  GLU A  12     -14.378  -2.258  -6.822  1.00 91.37           C  
ATOM     98  C   GLU A  12     -13.523  -1.024  -6.544  1.00 91.37           C  
ATOM     99  O   GLU A  12     -12.475  -0.837  -7.165  1.00 91.37           O  
ATOM    100  CB  GLU A  12     -15.556  -1.888  -7.726  1.00 91.37           C  
ATOM    101  CG  GLU A  12     -15.156  -1.568  -9.158  1.00 91.37           C  
ATOM    102  CD  GLU A  12     -16.345  -1.365 -10.084  1.00 91.37           C  
ATOM    103  OE1 GLU A  12     -16.138  -1.058 -11.280  1.00 91.37           O  
ATOM    104  OE2 GLU A  12     -17.492  -1.513  -9.609  1.00 91.37           O1-
ATOM    105  N   GLN A  13     -13.909  -0.284  -5.595  1.00 86.38           N  
ATOM    106  CA  GLN A  13     -13.168   0.921  -5.236  1.00 86.38           C  
ATOM    107  C   GLN A  13     -11.832   0.572  -4.584  1.00 86.38           C  
ATOM    108  O   GLN A  13     -10.819   1.223  -4.849  1.00 86.38           O  
ATOM    109  CB  GLN A  13     -13.996   1.800  -4.296  1.00 86.38           C  
ATOM    110  CG  GLN A  13     -15.152   2.515  -4.983  1.00 86.38           C  
ATOM    111  CD  GLN A  13     -14.690   3.485  -6.054  1.00 86.38           C  
ATOM    112  NE2 GLN A  13     -15.539   3.719  -7.048  1.00 86.38           N  
ATOM    113  OE1 GLN A  13     -13.579   4.021  -5.987  1.00 86.38           O  
ATOM    114  N   LYS A  14     -11.788  -0.390  -3.853  1.00 88.48           N  
ATOM    115  CA  LYS A  14     -10.559  -0.857  -3.217  1.00 88.48           C  
ATOM    116  C   LYS A  14      -9.546  -1.328  -4.257  1.00 88.48           C  
ATOM    117  O   LYS A  14      -8.349  -1.061  -4.131  1.00 88.48           O  
ATOM    118  CB  LYS A  14     -10.860  -1.987  -2.231  1.00 88.48           C  
ATOM    119  CG  LYS A  14     -11.424  -1.511  -0.900  1.00 88.48           C  
ATOM    120  CD  LYS A  14     -11.616  -2.670   0.070  1.00 88.48           C  
ATOM    121  CE  LYS A  14     -12.208  -2.200   1.392  1.00 88.48           C  
ATOM    122  NZ  LYS A  14     -12.423  -3.337   2.338  1.00 88.48           N1+
ATOM    123  N   LYS A  15     -10.080  -2.052  -5.234  1.00 92.06           N  
ATOM    124  CA  LYS A  15      -9.216  -2.497  -6.323  1.00 92.06           C  
ATOM    125  C   LYS A  15      -8.618  -1.308  -7.071  1.00 92.06           C  
ATOM    126  O   LYS A  15      -7.432  -1.311  -7.405  1.00 92.06           O  
ATOM    127  CB  LYS A  15      -9.990  -3.390  -7.294  1.00 92.06           C  
ATOM    128  CG  LYS A  15     -10.243  -4.797  -6.772  1.00 92.06           C  
ATOM    129  CD  LYS A  15     -10.889  -5.678  -7.833  1.00 92.06           C  
ATOM    130  CE  LYS A  15     -11.213  -7.064  -7.288  1.00 92.06           C  
ATOM    131  NZ  LYS A  15     -11.831  -7.939  -8.330  1.00 92.06           N1+
ATOM    132  N   ARG A  16      -9.427  -0.330  -7.290  1.00 89.83           N  
ATOM    133  CA  ARG A  16      -8.978   0.870  -7.988  1.00 89.83           C  
ATOM    134  C   ARG A  16      -7.911   1.605  -7.183  1.00 89.83           C  
ATOM    135  O   ARG A  16      -6.940   2.114  -7.749  1.00 89.83           O  
ATOM    136  CB  ARG A  16     -10.159   1.804  -8.266  1.00 89.83           C  
ATOM    137  CG  ARG A  16     -11.095   1.306  -9.355  1.00 89.83           C  
ATOM    138  CD  ARG A  16     -12.203   2.307  -9.648  1.00 89.83           C  
ATOM    139  NE  ARG A  16     -12.991   1.914 -10.813  1.00 89.83           N  
ATOM    140  CZ  ARG A  16     -13.994   2.623 -11.324  1.00 89.83           C  
ATOM    141  NH1 ARG A  16     -14.352   3.780 -10.780  1.00 89.83           N1+
ATOM    142  NH2 ARG A  16     -14.644   2.171 -12.387  1.00 89.83           N  
ATOM    143  N   VAL A  17      -8.043   1.595  -5.842  1.00 87.71           N  
ATOM    144  CA  VAL A  17      -7.062   2.228  -4.966  1.00 87.71           C  
ATOM    145  C   VAL A  17      -5.724   1.501  -5.078  1.00 87.71           C  
ATOM    146  O   VAL A  17      -4.671   2.136  -5.173  1.00 87.71           O  
ATOM    147  CB  VAL A  17      -7.539   2.243  -3.497  1.00 87.71           C  
ATOM    148  CG1 VAL A  17      -6.402   2.654  -2.564  1.00 87.71           C  
ATOM    149  CG2 VAL A  17      -8.733   3.181  -3.334  1.00 87.71           C  
ATOM    150  N   LYS A  18      -5.711   0.281  -5.088  1.00 90.27           N  
ATOM    151  CA  LYS A  18      -4.495  -0.520  -5.203  1.00 90.27           C  
ATOM    152  C   LYS A  18      -3.792  -0.267  -6.533  1.00 90.27           C  
ATOM    153  O   LYS A  18      -2.563  -0.195  -6.587  1.00 90.27           O  
ATOM    154  CB  LYS A  18      -4.818  -2.008  -5.055  1.00 90.27           C  
ATOM    155  CG  LYS A  18      -5.113  -2.438  -3.625  1.00 90.27           C  
ATOM    156  CD  LYS A  18      -5.299  -3.946  -3.523  1.00 90.27           C  
ATOM    157  CE  LYS A  18      -5.621  -4.376  -2.098  1.00 90.27           C  
ATOM    158  NZ  LYS A  18      -5.820  -5.853  -1.995  1.00 90.27           N1+
ATOM    159  N   GLU A  19      -4.574  -0.182  -7.540  1.00 91.44           N  
ATOM    160  CA  GLU A  19      -4.009   0.090  -8.859  1.00 91.44           C  
ATOM    161  C   GLU A  19      -3.328   1.455  -8.897  1.00 91.44           C  
ATOM    162  O   GLU A  19      -2.240   1.596  -9.459  1.00 91.44           O  
ATOM    163  CB  GLU A  19      -5.096   0.014  -9.934  1.00 91.44           C  
ATOM    164  CG  GLU A  19      -5.554  -1.404 -10.246  1.00 91.44           C  
ATOM    165  CD  GLU A  19      -6.705  -1.458 -11.237  1.00 91.44           C  
ATOM    166  OE1 GLU A  19      -7.156  -2.573 -11.586  1.00 91.44           O  
ATOM    167  OE2 GLU A  19      -7.161  -0.375 -11.671  1.00 91.44           O1-
ATOM    168  N   ILE A  20      -3.905   2.391  -8.280  1.00 86.99           N  
ATOM    169  CA  ILE A  20      -3.347   3.736  -8.210  1.00 86.99           C  
ATOM    170  C   ILE A  20      -2.061   3.718  -7.384  1.00 86.99           C  
ATOM    171  O   ILE A  20      -1.070   4.350  -7.756  1.00 86.99           O  
ATOM    172  CB  ILE A  20      -4.357   4.738  -7.606  1.00 86.99           C  
ATOM    173  CG1 ILE A  20      -5.510   4.988  -8.585  1.00 86.99           C  
ATOM    174  CG2 ILE A  20      -3.660   6.049  -7.233  1.00 86.99           C  
ATOM    175  CD1 ILE A  20      -6.603   5.893  -8.035  1.00 86.99           C  
ATOM    176  N   GLU A  21      -2.023   2.972  -6.289  1.00 85.23           N  
ATOM    177  CA  GLU A  21      -0.832   2.837  -5.456  1.00 85.23           C  
ATOM    178  C   GLU A  21       0.311   2.185  -6.230  1.00 85.23           C  
ATOM    179  O   GLU A  21       1.469   2.586  -6.090  1.00 85.23           O  
ATOM    180  CB  GLU A  21      -1.145   2.025  -4.197  1.00 85.23           C  
ATOM    181  CG  GLU A  21      -1.959   2.786  -3.160  1.00 85.23           C  
ATOM    182  CD  GLU A  21      -2.272   1.963  -1.921  1.00 85.23           C  
ATOM    183  OE1 GLU A  21      -2.749   2.538  -0.916  1.00 85.23           O  
ATOM    184  OE2 GLU A  21      -2.039   0.735  -1.955  1.00 85.23           O1-
ATOM    185  N   ARG A  22      -0.041   1.241  -7.018  1.00 91.65           N  
ATOM    186  CA  ARG A  22       0.973   0.595  -7.846  1.00 91.65           C  
ATOM    187  C   ARG A  22       1.552   1.570  -8.865  1.00 91.65           C  
ATOM    188  O   ARG A  22       2.766   1.617  -9.067  1.00 91.65           O  
ATOM    189  CB  ARG A  22       0.387  -0.625  -8.561  1.00 91.65           C  
ATOM    190  CG  ARG A  22       0.175  -1.828  -7.655  1.00 91.65           C  
ATOM    191  CD  ARG A  22      -0.353  -3.029  -8.427  1.00 91.65           C  
ATOM    192  NE  ARG A  22      -0.663  -4.146  -7.538  1.00 91.65           N  
ATOM    193  CZ  ARG A  22      -1.266  -5.270  -7.916  1.00 91.65           C  
ATOM    194  NH1 ARG A  22      -1.638  -5.448  -9.179  1.00 91.65           N1+
ATOM    195  NH2 ARG A  22      -1.499  -6.223  -7.025  1.00 91.65           N  
ATOM    196  N   GLU A  23       0.712   2.211  -9.563  1.00 90.77           N  
ATOM    197  CA  GLU A  23       1.152   3.207 -10.536  1.00 90.77           C  
ATOM    198  C   GLU A  23       2.000   4.289  -9.875  1.00 90.77           C  
ATOM    199  O   GLU A  23       3.000   4.735 -10.444  1.00 90.77           O  
ATOM    200  CB  GLU A  23      -0.053   3.840 -11.239  1.00 90.77           C  
ATOM    201  CG  GLU A  23      -0.745   2.913 -12.227  1.00 90.77           C  
ATOM    202  CD  GLU A  23      -1.894   3.577 -12.969  1.00 90.77           C  
ATOM    203  OE1 GLU A  23      -2.760   2.857 -13.516  1.00 90.77           O  
ATOM    204  OE2 GLU A  23      -1.929   4.827 -13.004  1.00 90.77           O1-
ATOM    205  N   HIS A  24       1.673   4.669  -8.611  1.00 84.45           N  
ATOM    206  CA  HIS A  24       2.450   5.605  -7.805  1.00 84.45           C  
ATOM    207  C   HIS A  24       3.874   5.099  -7.594  1.00 84.45           C  
ATOM    208  O   HIS A  24       4.834   5.860  -7.738  1.00 84.45           O  
ATOM    209  CB  HIS A  24       1.771   5.840  -6.454  1.00 84.45           C  
ATOM    210  CG  HIS A  24       2.163   7.127  -5.802  1.00 84.45           C  
ATOM    211  CD2 HIS A  24       1.725   8.393  -5.999  1.00 84.45           C  
ATOM    212  ND1 HIS A  24       3.123   7.200  -4.817  1.00 84.45           N  
ATOM    213  CE1 HIS A  24       3.258   8.458  -4.434  1.00 84.45           C  
ATOM    214  NE2 HIS A  24       2.421   9.203  -5.135  1.00 84.45           N  
ATOM    215  N   GLU A  25       3.881   3.929  -7.272  1.00 88.30           N  
ATOM    216  CA  GLU A  25       5.194   3.344  -7.009  1.00 88.30           C  
ATOM    217  C   GLU A  25       6.044   3.305  -8.276  1.00 88.30           C  
ATOM    218  O   GLU A  25       7.240   3.598  -8.235  1.00 88.30           O  
ATOM    219  CB  GLU A  25       5.048   1.935  -6.430  1.00 88.30           C  
ATOM    220  CG  GLU A  25       6.367   1.300  -6.018  1.00 88.30           C  
ATOM    221  CD  GLU A  25       7.063   2.040  -4.888  1.00 88.30           C  
ATOM    222  OE1 GLU A  25       8.308   1.956  -4.782  1.00 88.30           O  
ATOM    223  OE2 GLU A  25       6.357   2.710  -4.101  1.00 88.30           O1-
ATOM    224  N   GLU A  26       5.472   3.012  -9.401  1.00 88.42           N  
ATOM    225  CA  GLU A  26       6.184   2.959 -10.676  1.00 88.42           C  
ATOM    226  C   GLU A  26       6.709   4.336 -11.071  1.00 88.42           C  
ATOM    227  O   GLU A  26       7.844   4.463 -11.534  1.00 88.42           O  
ATOM    228  CB  GLU A  26       5.276   2.405 -11.777  1.00 88.42           C  
ATOM    229  CG  GLU A  26       4.964   0.922 -11.630  1.00 88.42           C  
ATOM    230  CD  GLU A  26       4.004   0.404 -12.688  1.00 88.42           C  
ATOM    231  OE1 GLU A  26       3.649  -0.796 -12.650  1.00 88.42           O  
ATOM    232  OE2 GLU A  26       3.603   1.204 -13.563  1.00 88.42           O1-
ATOM    233  N   ILE A  27       5.949   5.303 -10.879  1.00 82.27           N  
ATOM    234  CA  ILE A  27       6.336   6.667 -11.219  1.00 82.27           C  
ATOM    235  C   ILE A  27       7.440   7.140 -10.276  1.00 82.27           C  
ATOM    236  O   ILE A  27       8.399   7.785 -10.708  1.00 82.27           O  
ATOM    237  CB  ILE A  27       5.128   7.630 -11.154  1.00 82.27           C  
ATOM    238  CG1 ILE A  27       4.118   7.294 -12.258  1.00 82.27           C  
ATOM    239  CG2 ILE A  27       5.591   9.085 -11.259  1.00 82.27           C  
ATOM    240  CD1 ILE A  27       2.873   8.171 -12.244  1.00 82.27           C  
ATOM    241  N   ARG A  28       7.376   6.698  -9.072  1.00 81.08           N  
ATOM    242  CA  ARG A  28       8.407   7.043  -8.099  1.00 81.08           C  
ATOM    243  C   ARG A  28       9.753   6.441  -8.490  1.00 81.08           C  
ATOM    244  O   ARG A  28      10.787   7.107  -8.395  1.00 81.08           O  
ATOM    245  CB  ARG A  28       8.007   6.566  -6.700  1.00 81.08           C  
ATOM    246  CG  ARG A  28       7.057   7.508  -5.977  1.00 81.08           C  
ATOM    247  CD  ARG A  28       6.805   7.064  -4.544  1.00 81.08           C  
ATOM    248  NE  ARG A  28       5.657   7.750  -3.960  1.00 81.08           N  
ATOM    249  CZ  ARG A  28       5.043   7.384  -2.838  1.00 81.08           C  
ATOM    250  NH1 ARG A  28       5.458   6.324  -2.153  1.00 81.08           N1+
ATOM    251  NH2 ARG A  28       4.007   8.082  -2.396  1.00 81.08           N  
ATOM    252  N   GLU A  29       9.645   5.282  -8.857  1.00 86.80           N  
ATOM    253  CA  GLU A  29      10.872   4.616  -9.287  1.00 86.80           C  
ATOM    254  C   GLU A  29      11.447   5.274 -10.538  1.00 86.80           C  
ATOM    255  O   GLU A  29      12.663   5.442 -10.655  1.00 86.80           O  
ATOM    256  CB  GLU A  29      10.614   3.130  -9.546  1.00 86.80           C  
ATOM    257  CG  GLU A  29      10.488   2.297  -8.277  1.00 86.80           C  
ATOM    258  CD  GLU A  29      10.218   0.826  -8.549  1.00 86.80           C  
ATOM    259  OE1 GLU A  29      10.105   0.041  -7.581  1.00 86.80           O  
ATOM    260  OE2 GLU A  29      10.119   0.456  -9.740  1.00 86.80           O1-
ATOM    261  N   ALA A  30      10.552   5.621 -11.485  1.00 83.28           N  
ATOM    262  CA  ALA A  30      10.968   6.311 -12.703  1.00 83.28           C  
ATOM    263  C   ALA A  30      11.615   7.655 -12.380  1.00 83.28           C  
ATOM    264  O   ALA A  30      12.616   8.032 -12.992  1.00 83.28           O  
ATOM    265  CB  ALA A  30       9.776   6.509 -13.636  1.00 83.28           C  
ATOM    266  N   LEU A  31      11.110   8.336 -11.403  1.00 80.61           N  
ATOM    267  CA  LEU A  31      11.663   9.621 -10.988  1.00 80.61           C  
ATOM    268  C   LEU A  31      13.041   9.442 -10.361  1.00 80.61           C  
ATOM    269  O   LEU A  31      13.943  10.249 -10.595  1.00 80.61           O  
ATOM    270  CB  LEU A  31      10.723  10.314  -9.997  1.00 80.61           C  
ATOM    271  CG  LEU A  31       9.514  11.032 -10.596  1.00 80.61           C  
ATOM    272  CD1 LEU A  31       8.544  11.445  -9.495  1.00 80.61           C  
ATOM    273  CD2 LEU A  31       9.959  12.243 -11.407  1.00 80.61           C  
ATOM    274  N   LYS A  32      13.157   8.431  -9.572  1.00 80.16           N  
ATOM    275  CA  LYS A  32      14.454   8.116  -8.981  1.00 80.16           C  
ATOM    276  C   LYS A  32      15.507   7.881 -10.061  1.00 80.16           C  
ATOM    277  O   LYS A  32      16.630   8.379  -9.958  1.00 80.16           O  
ATOM    278  CB  LYS A  32      14.349   6.888  -8.076  1.00 80.16           C  
ATOM    279  CG  LYS A  32      15.567   6.664  -7.193  1.00 80.16           C  
ATOM    280  CD  LYS A  32      15.358   5.495  -6.239  1.00 80.16           C  
ATOM    281  CE  LYS A  32      16.606   5.216  -5.413  1.00 80.16           C  
ATOM    282  NZ  LYS A  32      16.416   4.051  -4.497  1.00 80.16           N1+
ATOM    283  N   ARG A  33      15.108   7.095 -11.053  1.00 81.44           N  
ATOM    284  CA  ARG A  33      16.026   6.802 -12.148  1.00 81.44           C  
ATOM    285  C   ARG A  33      16.372   8.065 -12.927  1.00 81.44           C  
ATOM    286  O   ARG A  33      17.524   8.262 -13.322  1.00 81.44           O  
ATOM    287  CB  ARG A  33      15.424   5.755 -13.088  1.00 81.44           C  
ATOM    288  CG  ARG A  33      15.382   4.353 -12.503  1.00 81.44           C  
ATOM    289  CD  ARG A  33      14.915   3.328 -13.527  1.00 81.44           C  
ATOM    290  NE  ARG A  33      13.907   2.429 -12.971  1.00 81.44           N  
ATOM    291  CZ  ARG A  33      13.495   1.303 -13.545  1.00 81.44           C  
ATOM    292  NH1 ARG A  33      13.999   0.912 -14.710  1.00 81.44           N1+
ATOM    293  NH2 ARG A  33      12.572   0.560 -12.952  1.00 81.44           N  
ATOM    294  N   LEU A  34      15.447   8.872 -13.126  1.00 83.68           N  
ATOM    295  CA  LEU A  34      15.643  10.130 -13.840  1.00 83.68           C  
ATOM    296  C   LEU A  34      16.568  11.059 -13.061  1.00 83.68           C  
ATOM    297  O   LEU A  34      17.461  11.682 -13.640  1.00 83.68           O  
ATOM    298  CB  LEU A  34      14.301  10.820 -14.090  1.00 83.68           C  
ATOM    299  CG  LEU A  34      14.317  12.005 -15.057  1.00 83.68           C  
ATOM    300  CD1 LEU A  34      13.952  11.545 -16.465  1.00 83.68           C  
ATOM    301  CD2 LEU A  34      13.363  13.097 -14.582  1.00 83.68           C  
ATOM    302  N   GLN A  35      16.442  11.110 -11.779  1.00 76.61           N  
ATOM    303  CA  GLN A  35      17.271  11.942 -10.913  1.00 76.61           C  
ATOM    304  C   GLN A  35      18.735  11.517 -10.978  1.00 76.61           C  
ATOM    305  O   GLN A  35      19.631  12.362 -11.023  1.00 76.61           O  
ATOM    306  CB  GLN A  35      16.770  11.883  -9.469  1.00 76.61           C  
ATOM    307  CG  GLN A  35      17.433  12.896  -8.547  1.00 76.61           C  
ATOM    308  CD  GLN A  35      16.876  12.856  -7.135  1.00 76.61           C  
ATOM    309  NE2 GLN A  35      17.407  13.707  -6.265  1.00 76.61           N  
ATOM    310  OE1 GLN A  35      15.976  12.067  -6.831  1.00 76.61           O  
ATOM    311  N   GLN A  36      18.838  10.297 -10.942  1.00 79.02           N  
ATOM    312  CA  GLN A  36      20.197   9.772 -11.025  1.00 79.02           C  
ATOM    313  C   GLN A  36      20.843  10.126 -12.361  1.00 79.02           C  
ATOM    314  O   GLN A  36      22.026  10.466 -12.414  1.00 79.02           O  
ATOM    315  CB  GLN A  36      20.200   8.255 -10.825  1.00 79.02           C  
ATOM    316  CG  GLN A  36      19.937   7.824  -9.388  1.00 79.02           C  
ATOM    317  CD  GLN A  36      19.887   6.317  -9.228  1.00 79.02           C  
ATOM    318  NE2 GLN A  36      19.811   5.854  -7.984  1.00 79.02           N  
ATOM    319  OE1 GLN A  36      19.917   5.573 -10.213  1.00 79.02           O  
ATOM    320  N   SER A  37      19.973  10.049 -13.413  1.00 83.31           N  
ATOM    321  CA  SER A  37      20.463  10.400 -14.742  1.00 83.31           C  
ATOM    322  C   SER A  37      20.785  11.889 -14.837  1.00 83.31           C  
ATOM    323  O   SER A  37      21.811  12.271 -15.403  1.00 83.31           O  
ATOM    324  CB  SER A  37      19.434  10.025 -15.809  1.00 83.31           C  
ATOM    325  OG  SER A  37      19.941  10.281 -17.108  1.00 83.31           O  
ATOM    326  N   VAL A  38      20.027  12.769 -14.254  1.00 74.78           N  
ATOM    327  CA  VAL A  38      20.236  14.212 -14.257  1.00 74.78           C  
ATOM    328  C   VAL A  38      21.500  14.554 -13.470  1.00 74.78           C  
ATOM    329  O   VAL A  38      22.310  15.372 -13.911  1.00 74.78           O  
ATOM    330  CB  VAL A  38      19.021  14.963 -13.665  1.00 74.78           C  
ATOM    331  CG1 VAL A  38      19.359  16.434 -13.429  1.00 74.78           C  
ATOM    332  CG2 VAL A  38      17.812  14.830 -14.587  1.00 74.78           C  
ATOM    333  N   LEU A  39      21.622  13.849 -12.373  1.00 69.27           N  
ATOM    334  CA  LEU A  39      22.784  14.093 -11.525  1.00 69.27           C  
ATOM    335  C   LEU A  39      24.075  13.752 -12.263  1.00 69.27           C  
ATOM    336  O   LEU A  39      25.052  14.500 -12.193  1.00 69.27           O  
ATOM    337  CB  LEU A  39      22.689  13.276 -10.235  1.00 69.27           C  
ATOM    338  CG  LEU A  39      23.700  13.619  -9.139  1.00 69.27           C  
ATOM    339  CD1 LEU A  39      23.081  14.581  -8.129  1.00 69.27           C  
ATOM    340  CD2 LEU A  39      24.189  12.351  -8.448  1.00 69.27           C  
ATOM    341  N   ARG A  40      24.038  12.648 -12.919  1.00 74.22           N  
ATOM    342  CA  ARG A  40      25.213  12.227 -13.673  1.00 74.22           C  
ATOM    343  C   ARG A  40      25.540  13.224 -14.781  1.00 74.22           C  
ATOM    344  O   ARG A  40      26.705  13.567 -14.990  1.00 74.22           O  
ATOM    345  CB  ARG A  40      24.998  10.833 -14.268  1.00 74.22           C  
ATOM    346  CG  ARG A  40      25.069   9.710 -13.247  1.00 74.22           C  
ATOM    347  CD  ARG A  40      25.140   8.343 -13.915  1.00 74.22           C  
ATOM    348  NE  ARG A  40      23.860   7.967 -14.509  1.00 74.22           N  
ATOM    349  CZ  ARG A  40      22.978   7.144 -13.948  1.00 74.22           C  
ATOM    350  NH1 ARG A  40      23.222   6.593 -12.765  1.00 74.22           N1+
ATOM    351  NH2 ARG A  40      21.844   6.869 -14.576  1.00 74.22           N  
ATOM    352  N   GLN A  41      24.524  13.693 -15.384  1.00 70.35           N  
ATOM    353  CA  GLN A  41      24.713  14.609 -16.504  1.00 70.35           C  
ATOM    354  C   GLN A  41      25.166  15.983 -16.021  1.00 70.35           C  
ATOM    355  O   GLN A  41      25.987  16.635 -16.669  1.00 70.35           O  
ATOM    356  CB  GLN A  41      23.422  14.738 -17.316  1.00 70.35           C  
ATOM    357  CG  GLN A  41      23.123  13.529 -18.192  1.00 70.35           C  
ATOM    358  CD  GLN A  41      24.147  13.336 -19.295  1.00 70.35           C  
ATOM    359  NE2 GLN A  41      23.800  12.529 -20.292  1.00 70.35           N  
ATOM    360  OE1 GLN A  41      25.240  13.910 -19.252  1.00 70.35           O  
ATOM    361  N   ALA A  42      24.688  16.367 -14.924  1.00 63.42           N  
ATOM    362  CA  ALA A  42      25.074  17.642 -14.324  1.00 63.42           C  
ATOM    363  C   ALA A  42      26.531  17.615 -13.871  1.00 63.42           C  
ATOM    364  O   ALA A  42      27.261  18.594 -14.047  1.00 63.42           O  
ATOM    365  CB  ALA A  42      24.161  17.976 -13.148  1.00 63.42           C  
ATOM    366  N   VAL A  43      26.818  16.505 -13.254  1.00 62.31           N  
ATOM    367  CA  VAL A  43      28.197  16.341 -12.805  1.00 62.31           C  
ATOM    368  C   VAL A  43      29.139  16.379 -14.007  1.00 62.31           C  
ATOM    369  O   VAL A  43      30.193  17.019 -13.956  1.00 62.31           O  
ATOM    370  CB  VAL A  43      28.387  15.024 -12.020  1.00 62.31           C  
ATOM    371  CG1 VAL A  43      29.868  14.765 -11.751  1.00 62.31           C  
ATOM    372  CG2 VAL A  43      27.602  15.066 -10.710  1.00 62.31           C  
ATOM    373  N   ARG A  44      28.793  15.589 -15.151  1.00 65.08           N  
ATOM    374  CA  ARG A  44      29.618  15.548 -16.354  1.00 65.08           C  
ATOM    375  C   ARG A  44      29.725  16.929 -16.991  1.00 65.08           C  
ATOM    376  O   ARG A  44      30.777  17.295 -17.519  1.00 65.08           O  
ATOM    377  CB  ARG A  44      29.048  14.548 -17.363  1.00 65.08           C  
ATOM    378  CG  ARG A  44      29.360  13.096 -17.035  1.00 65.08           C  
ATOM    379  CD  ARG A  44      28.905  12.158 -18.143  1.00 65.08           C  
ATOM    380  NE  ARG A  44      28.051  11.091 -17.629  1.00 65.08           N  
ATOM    381  CZ  ARG A  44      27.657  10.031 -18.330  1.00 65.08           C  
ATOM    382  NH1 ARG A  44      28.034   9.876 -19.593  1.00 65.08           N1+
ATOM    383  NH2 ARG A  44      26.881   9.119 -17.762  1.00 65.08           N  
ATOM    384  N   LEU A  45      28.712  17.690 -17.005  1.00 60.12           N  
ATOM    385  CA  LEU A  45      28.742  19.060 -17.503  1.00 60.12           C  
ATOM    386  C   LEU A  45      29.666  19.928 -16.656  1.00 60.12           C  
ATOM    387  O   LEU A  45      30.349  20.811 -17.180  1.00 60.12           O  
ATOM    388  CB  LEU A  45      27.333  19.657 -17.516  1.00 60.12           C  
ATOM    389  CG  LEU A  45      26.530  19.473 -18.805  1.00 60.12           C  
ATOM    390  CD1 LEU A  45      25.035  19.508 -18.508  1.00 60.12           C  
ATOM    391  CD2 LEU A  45      26.904  20.543 -19.826  1.00 60.12           C  
ATOM    392  N   ALA A  46      29.861  19.552 -15.426  1.00 45.56           N  
ATOM    393  CA  ALA A  46      30.659  20.270 -14.435  1.00 45.56           C  
ATOM    394  C   ALA A  46      32.146  19.966 -14.604  1.00 45.56           C  
ATOM    395  O   ALA A  46      32.994  20.818 -14.326  1.00 45.56           O  
ATOM    396  CB  ALA A  46      30.203  19.910 -13.024  1.00 45.56           C  
ATOM    397  N   LYS A  47      32.570  18.773 -15.185  1.00 46.52           N  
ATOM    398  CA  LYS A  47      33.953  18.320 -15.300  1.00 46.52           C  
ATOM    399  C   LYS A  47      34.645  18.963 -16.498  1.00 46.52           C  
ATOM    400  O   LYS A  47      35.857  19.188 -16.474  1.00 46.52           O  
ATOM    401  CB  LYS A  47      34.011  16.796 -15.417  1.00 46.52           C  
ATOM    402  CG  LYS A  47      33.940  16.069 -14.082  1.00 46.52           C  
ATOM    403  CD  LYS A  47      34.219  14.580 -14.241  1.00 46.52           C  
ATOM    404  CE  LYS A  47      34.141  13.850 -12.907  1.00 46.52           C  
ATOM    405  NZ  LYS A  47      34.391  12.386 -13.061  1.00 46.52           N1+
ATOM    406  N   LEU A  48      33.972  19.742 -17.478  1.00 43.68           N  
ATOM    407  CA  LEU A  48      34.722  20.269 -18.613  1.00 43.68           C  
ATOM    408  C   LEU A  48      34.591  21.786 -18.694  1.00 43.68           C  
ATOM    409  O   LEU A  48      35.291  22.433 -19.476  1.00 43.68           O  
ATOM    410  CB  LEU A  48      34.237  19.633 -19.919  1.00 43.68           C  
ATOM    411  CG  LEU A  48      34.841  18.273 -20.275  1.00 43.68           C  
ATOM    412  CD1 LEU A  48      33.954  17.547 -21.282  1.00 43.68           C  
ATOM    413  CD2 LEU A  48      36.253  18.444 -20.825  1.00 43.68           C  
ATOM    414  N   GLY A  49      34.835  22.721 -17.626  1.00 36.16           N  
ATOM    415  CA  GLY A  49      35.404  24.040 -17.849  1.00 36.16           C  
ATOM    416  C   GLY A  49      34.402  25.163 -17.656  1.00 36.16           C  
ATOM    417  O   GLY A  49      33.244  25.044 -18.059  1.00 36.16           O  
ATOM    418  N   ASP A  50      34.360  25.922 -16.496  1.00 41.38           N  
ATOM    419  CA  ASP A  50      34.029  27.274 -16.056  1.00 41.38           C  
ATOM    420  C   ASP A  50      32.571  27.610 -16.361  1.00 41.38           C  
ATOM    421  O   ASP A  50      32.278  28.661 -16.936  1.00 41.38           O  
ATOM    422  CB  ASP A  50      34.955  28.294 -16.722  1.00 41.38           C  
ATOM    423  CG  ASP A  50      36.133  28.686 -15.847  1.00 41.38           C  
ATOM    424  OD1 ASP A  50      36.127  28.367 -14.638  1.00 41.38           O  
ATOM    425  OD2 ASP A  50      37.073  29.322 -16.370  1.00 41.38           O1-
ATOM    426  N   ASP A  51      31.511  26.791 -15.963  1.00 46.97           N  
ATOM    427  CA  ASP A  51      30.189  27.411 -15.995  1.00 46.97           C  
ATOM    428  C   ASP A  51      29.510  27.326 -14.631  1.00 46.97           C  
ATOM    429  O   ASP A  51      28.497  26.641 -14.477  1.00 46.97           O  
ATOM    430  CB  ASP A  51      29.312  26.750 -17.061  1.00 46.97           C  
ATOM    431  CG  ASP A  51      29.315  27.501 -18.381  1.00 46.97           C  
ATOM    432  OD1 ASP A  51      29.795  28.654 -18.426  1.00 46.97           O  
ATOM    433  OD2 ASP A  51      28.832  26.935 -19.386  1.00 46.97           O1-
ATOM    434  N   SER A  52      30.291  27.473 -13.582  1.00 53.61           N  
ATOM    435  CA  SER A  52      29.776  27.766 -12.248  1.00 53.61           C  
ATOM    436  C   SER A  52      28.473  28.554 -12.320  1.00 53.61           C  
ATOM    437  O   SER A  52      27.552  28.313 -11.536  1.00 53.61           O  
ATOM    438  CB  SER A  52      30.809  28.547 -11.435  1.00 53.61           C  
ATOM    439  OG  SER A  52      31.310  29.644 -12.179  1.00 53.61           O  
ATOM    440  N   GLU A  53      28.174  29.235 -13.480  1.00 60.19           N  
ATOM    441  CA  GLU A  53      26.983  30.076 -13.558  1.00 60.19           C  
ATOM    442  C   GLU A  53      25.737  29.243 -13.840  1.00 60.19           C  
ATOM    443  O   GLU A  53      24.677  29.484 -13.258  1.00 60.19           O  
ATOM    444  CB  GLU A  53      27.153  31.150 -14.635  1.00 60.19           C  
ATOM    445  CG  GLU A  53      27.807  32.429 -14.131  1.00 60.19           C  
ATOM    446  CD  GLU A  53      27.856  33.531 -15.178  1.00 60.19           C  
ATOM    447  OE1 GLU A  53      28.334  34.645 -14.863  1.00 60.19           O  
ATOM    448  OE2 GLU A  53      27.412  33.278 -16.320  1.00 60.19           O1-
ATOM    449  N   MET A  54      25.917  28.267 -14.878  1.00 63.55           N  
ATOM    450  CA  MET A  54      24.781  27.416 -15.225  1.00 63.55           C  
ATOM    451  C   MET A  54      24.362  26.557 -14.037  1.00 63.55           C  
ATOM    452  O   MET A  54      23.172  26.437 -13.741  1.00 63.55           O  
ATOM    453  CB  MET A  54      25.121  26.527 -16.421  1.00 63.55           C  
ATOM    454  CG  MET A  54      23.958  25.673 -16.901  1.00 63.55           C  
ATOM    455  SD  MET A  54      24.391  24.650 -18.360  1.00 63.55           S  
ATOM    456  CE  MET A  54      22.811  23.804 -18.639  1.00 63.55           C  
ATOM    457  N   ILE A  55      25.463  25.918 -13.438  1.00 61.56           N  
ATOM    458  CA  ILE A  55      25.155  25.135 -12.247  1.00 61.56           C  
ATOM    459  C   ILE A  55      24.449  26.016 -11.219  1.00 61.56           C  
ATOM    460  O   ILE A  55      23.462  25.599 -10.606  1.00 61.56           O  
ATOM    461  CB  ILE A  55      26.428  24.511 -11.634  1.00 61.56           C  
ATOM    462  CG1 ILE A  55      27.023  23.468 -12.588  1.00 61.56           C  
ATOM    463  CG2 ILE A  55      26.123  23.892 -10.267  1.00 61.56           C  
ATOM    464  CD1 ILE A  55      28.364  22.908 -12.134  1.00 61.56           C  
ATOM    465  N   ASN A  56      24.997  27.247 -11.195  1.00 65.64           N  
ATOM    466  CA  ASN A  56      24.374  28.172 -10.254  1.00 65.64           C  
ATOM    467  C   ASN A  56      22.920  28.454 -10.624  1.00 65.64           C  
ATOM    468  O   ASN A  56      22.057  28.536  -9.747  1.00 65.64           O  
ATOM    469  CB  ASN A  56      25.167  29.479 -10.182  1.00 65.64           C  
ATOM    470  CG  ASN A  56      26.399  29.367  -9.307  1.00 65.64           C  
ATOM    471  ND2 ASN A  56      27.401  30.194  -9.585  1.00 65.64           N  
ATOM    472  OD1 ASN A  56      26.453  28.543  -8.390  1.00 65.64           O  
ATOM    473  N   ARG A  57      22.691  28.444 -11.983  1.00 72.45           N  
ATOM    474  CA  ARG A  57      21.329  28.699 -12.438  1.00 72.45           C  
ATOM    475  C   ARG A  57      20.420  27.511 -12.141  1.00 72.45           C  
ATOM    476  O   ARG A  57      19.275  27.688 -11.722  1.00 72.45           O  
ATOM    477  CB  ARG A  57      21.311  29.010 -13.936  1.00 72.45           C  
ATOM    478  CG  ARG A  57      21.792  30.411 -14.280  1.00 72.45           C  
ATOM    479  CD  ARG A  57      21.686  30.693 -15.773  1.00 72.45           C  
ATOM    480  NE  ARG A  57      22.368  31.932 -16.136  1.00 72.45           N  
ATOM    481  CZ  ARG A  57      22.526  32.371 -17.382  1.00 72.45           C  
ATOM    482  NH1 ARG A  57      22.050  31.680 -18.411  1.00 72.45           N1+
ATOM    483  NH2 ARG A  57      23.164  33.513 -17.601  1.00 72.45           N  
ATOM    484  N   ILE A  58      21.010  26.281 -12.406  1.00 72.48           N  
ATOM    485  CA  ILE A  58      20.241  25.063 -12.176  1.00 72.48           C  
ATOM    486  C   ILE A  58      19.926  24.924 -10.688  1.00 72.48           C  
ATOM    487  O   ILE A  58      18.793  24.614 -10.312  1.00 72.48           O  
ATOM    488  CB  ILE A  58      20.995  23.813 -12.683  1.00 72.48           C  
ATOM    489  CG1 ILE A  58      21.117  23.847 -14.211  1.00 72.48           C  
ATOM    490  CG2 ILE A  58      20.295  22.533 -12.218  1.00 72.48           C  
ATOM    491  CD1 ILE A  58      21.995  22.744 -14.786  1.00 72.48           C  
ATOM    492  N   VAL A  59      21.089  25.170 -10.004  1.00 75.95           N  
ATOM    493  CA  VAL A  59      20.880  25.121  -8.561  1.00 75.95           C  
ATOM    494  C   VAL A  59      19.792  26.118  -8.163  1.00 75.95           C  
ATOM    495  O   VAL A  59      18.893  25.788  -7.386  1.00 75.95           O  
ATOM    496  CB  VAL A  59      22.184  25.418  -7.788  1.00 75.95           C  
ATOM    497  CG1 VAL A  59      21.897  25.619  -6.301  1.00 75.95           C  
ATOM    498  CG2 VAL A  59      23.194  24.291  -7.994  1.00 75.95           C  
ATOM    499  N   LYS A  60      19.871  27.342  -8.790  1.00 77.86           N  
ATOM    500  CA  LYS A  60      18.877  28.371  -8.500  1.00 77.86           C  
ATOM    501  C   LYS A  60      17.483  27.927  -8.934  1.00 77.86           C  
ATOM    502  O   LYS A  60      16.507  28.125  -8.206  1.00 77.86           O  
ATOM    503  CB  LYS A  60      19.246  29.685  -9.188  1.00 77.86           C  
ATOM    504  CG  LYS A  60      20.341  30.469  -8.479  1.00 77.86           C  
ATOM    505  CD  LYS A  60      20.591  31.813  -9.150  1.00 77.86           C  
ATOM    506  CE  LYS A  60      21.751  32.557  -8.501  1.00 77.86           C  
ATOM    507  NZ  LYS A  60      22.013  33.866  -9.171  1.00 77.86           N1+
ATOM    508  N   ASP A  61      17.487  27.266 -10.160  1.00 79.24           N  
ATOM    509  CA  ASP A  61      16.208  26.808 -10.693  1.00 79.24           C  
ATOM    510  C   ASP A  61      15.627  25.683  -9.839  1.00 79.24           C  
ATOM    511  O   ASP A  61      14.435  25.684  -9.528  1.00 79.24           O  
ATOM    512  CB  ASP A  61      16.367  26.340 -12.141  1.00 79.24           C  
ATOM    513  CG  ASP A  61      16.537  27.489 -13.120  1.00 79.24           C  
ATOM    514  OD1 ASP A  61      16.315  28.656 -12.735  1.00 79.24           O  
ATOM    515  OD2 ASP A  61      16.894  27.223 -14.289  1.00 79.24           O1-
ATOM    516  N   LEU A  62      16.602  24.744  -9.488  1.00 80.10           N  
ATOM    517  CA  LEU A  62      16.145  23.623  -8.673  1.00 80.10           C  
ATOM    518  C   LEU A  62      15.684  24.102  -7.301  1.00 80.10           C  
ATOM    519  O   LEU A  62      14.672  23.626  -6.780  1.00 80.10           O  
ATOM    520  CB  LEU A  62      17.261  22.586  -8.516  1.00 80.10           C  
ATOM    521  CG  LEU A  62      17.562  21.723  -9.741  1.00 80.10           C  
ATOM    522  CD1 LEU A  62      18.782  20.844  -9.484  1.00 80.10           C  
ATOM    523  CD2 LEU A  62      16.351  20.872 -10.107  1.00 80.10           C  
ATOM    524  N   ALA A  63      16.563  25.109  -6.845  1.00 78.01           N  
ATOM    525  CA  ALA A  63      16.167  25.684  -5.562  1.00 78.01           C  
ATOM    526  C   ALA A  63      14.822  26.394  -5.670  1.00 78.01           C  
ATOM    527  O   ALA A  63      13.981  26.287  -4.775  1.00 78.01           O  
ATOM    528  CB  ALA A  63      17.237  26.649  -5.058  1.00 78.01           C  
ATOM    529  N   GLU A  64      14.699  27.207  -6.789  1.00 80.79           N  
ATOM    530  CA  GLU A  64      13.433  27.892  -7.032  1.00 80.79           C  
ATOM    531  C   GLU A  64      12.286  26.895  -7.178  1.00 80.79           C  
ATOM    532  O   GLU A  64      11.185  27.129  -6.676  1.00 80.79           O  
ATOM    533  CB  GLU A  64      13.529  28.769  -8.282  1.00 80.79           C  
ATOM    534  CG  GLU A  64      12.335  29.693  -8.478  1.00 80.79           C  
ATOM    535  CD  GLU A  64      12.194  30.733  -7.378  1.00 80.79           C  
ATOM    536  OE1 GLU A  64      11.086  31.291  -7.208  1.00 80.79           O  
ATOM    537  OE2 GLU A  64      13.201  30.995  -6.683  1.00 80.79           O1-
ATOM    538  N   GLN A  65      12.530  25.735  -7.737  1.00 76.31           N  
ATOM    539  CA  GLN A  65      11.560  24.657  -7.897  1.00 76.31           C  
ATOM    540  C   GLN A  65      11.167  24.065  -6.547  1.00 76.31           C  
ATOM    541  O   GLN A  65       9.996  23.762  -6.313  1.00 76.31           O  
ATOM    542  CB  GLN A  65      12.119  23.563  -8.808  1.00 76.31           C  
ATOM    543  CG  GLN A  65      12.195  23.962 -10.275  1.00 76.31           C  
ATOM    544  CD  GLN A  65      12.714  22.846 -11.162  1.00 76.31           C  
ATOM    545  NE2 GLN A  65      13.146  23.200 -12.368  1.00 76.31           N  
ATOM    546  OE1 GLN A  65      12.728  21.677 -10.766  1.00 76.31           O  
ATOM    547  N   ALA A  66      12.340  23.870  -5.892  1.00 76.05           N  
ATOM    548  CA  ALA A  66      12.059  23.334  -4.563  1.00 76.05           C  
ATOM    549  C   ALA A  66      11.192  24.295  -3.755  1.00 76.05           C  
ATOM    550  O   ALA A  66      10.278  23.869  -3.046  1.00 76.05           O  
ATOM    551  CB  ALA A  66      13.361  23.044  -3.821  1.00 76.05           C  
ATOM    552  N   LYS A  67      11.368  25.617  -3.937  1.00 76.03           N  
ATOM    553  CA  LYS A  67      10.599  26.633  -3.225  1.00 76.03           C  
ATOM    554  C   LYS A  67       9.154  26.670  -3.712  1.00 76.03           C  
ATOM    555  O   LYS A  67       8.236  26.940  -2.933  1.00 76.03           O  
ATOM    556  CB  LYS A  67      11.244  28.010  -3.392  1.00 76.03           C  
ATOM    557  CG  LYS A  67      12.555  28.176  -2.637  1.00 76.03           C  
ATOM    558  CD  LYS A  67      13.156  29.558  -2.859  1.00 76.03           C  
ATOM    559  CE  LYS A  67      14.534  29.677  -2.220  1.00 76.03           C  
ATOM    560  NZ  LYS A  67      15.139  31.022  -2.457  1.00 76.03           N1+
ATOM    561  N   GLU A  68       9.073  26.360  -5.134  1.00 76.49           N  
ATOM    562  CA  GLU A  68       7.772  26.467  -5.787  1.00 76.49           C  
ATOM    563  C   GLU A  68       7.000  25.153  -5.698  1.00 76.49           C  
ATOM    564  O   GLU A  68       5.804  25.109  -5.992  1.00 76.49           O  
ATOM    565  CB  GLU A  68       7.937  26.882  -7.251  1.00 76.49           C  
ATOM    566  CG  GLU A  68       8.442  28.306  -7.433  1.00 76.49           C  
ATOM    567  CD  GLU A  68       8.655  28.685  -8.890  1.00 76.49           C  
ATOM    568  OE1 GLU A  68       9.057  29.839  -9.164  1.00 76.49           O  
ATOM    569  OE2 GLU A  68       8.417  27.822  -9.764  1.00 76.49           O1-
ATOM    570  N   ALA A  69       7.795  24.058  -5.214  1.00 72.72           N  
ATOM    571  CA  ALA A  69       7.199  22.724  -5.201  1.00 72.72           C  
ATOM    572  C   ALA A  69       6.232  22.567  -4.030  1.00 72.72           C  
ATOM    573  O   ALA A  69       6.512  23.028  -2.921  1.00 72.72           O  
ATOM    574  CB  ALA A  69       8.287  21.655  -5.134  1.00 72.72           C  
ATOM    575  N   THR A  70       4.930  22.248  -4.332  1.00 67.17           N  
ATOM    576  CA  THR A  70       3.871  22.114  -3.338  1.00 67.17           C  
ATOM    577  C   THR A  70       3.912  20.736  -2.685  1.00 67.17           C  
ATOM    578  O   THR A  70       3.527  20.581  -1.524  1.00 67.17           O  
ATOM    579  CB  THR A  70       2.483  22.345  -3.965  1.00 67.17           C  
ATOM    580  CG2 THR A  70       2.291  23.809  -4.350  1.00 67.17           C  
ATOM    581  OG1 THR A  70       2.354  21.534  -5.138  1.00 67.17           O  
ATOM    582  N   ASP A  71       4.530  19.674  -3.371  1.00 76.10           N  
ATOM    583  CA  ASP A  71       4.630  18.295  -2.902  1.00 76.10           C  
ATOM    584  C   ASP A  71       5.877  18.096  -2.043  1.00 76.10           C  
ATOM    585  O   ASP A  71       6.998  18.315  -2.507  1.00 76.10           O  
ATOM    586  CB  ASP A  71       4.648  17.326  -4.086  1.00 76.10           C  
ATOM    587  CG  ASP A  71       4.604  15.869  -3.660  1.00 76.10           C  
ATOM    588  OD1 ASP A  71       4.495  15.591  -2.446  1.00 76.10           O  
ATOM    589  OD2 ASP A  71       4.684  14.990  -4.546  1.00 76.10           O1-
ATOM    590  N   LYS A  72       5.769  17.618  -0.803  1.00 72.93           N  
ATOM    591  CA  LYS A  72       6.836  17.401   0.169  1.00 72.93           C  
ATOM    592  C   LYS A  72       7.856  16.390  -0.348  1.00 72.93           C  
ATOM    593  O   LYS A  72       9.063  16.585  -0.193  1.00 72.93           O  
ATOM    594  CB  LYS A  72       6.258  16.925   1.503  1.00 72.93           C  
ATOM    595  CG  LYS A  72       7.288  16.801   2.616  1.00 72.93           C  
ATOM    596  CD  LYS A  72       6.657  16.300   3.909  1.00 72.93           C  
ATOM    597  CE  LYS A  72       7.709  16.020   4.973  1.00 72.93           C  
ATOM    598  NZ  LYS A  72       7.100  15.477   6.225  1.00 72.93           N1+
ATOM    599  N   ARG A  73       7.362  15.343  -0.980  1.00 75.37           N  
ATOM    600  CA  ARG A  73       8.265  14.316  -1.488  1.00 75.37           C  
ATOM    601  C   ARG A  73       9.156  14.870  -2.596  1.00 75.37           C  
ATOM    602  O   ARG A  73      10.341  14.538  -2.669  1.00 75.37           O  
ATOM    603  CB  ARG A  73       7.474  13.112  -2.006  1.00 75.37           C  
ATOM    604  CG  ARG A  73       6.833  12.278  -0.908  1.00 75.37           C  
ATOM    605  CD  ARG A  73       6.120  11.057  -1.470  1.00 75.37           C  
ATOM    606  NE  ARG A  73       5.452  10.291  -0.421  1.00 75.37           N  
ATOM    607  CZ  ARG A  73       4.755   9.177  -0.623  1.00 75.37           C  
ATOM    608  NH1 ARG A  73       4.617   8.676  -1.845  1.00 75.37           N1+
ATOM    609  NH2 ARG A  73       4.188   8.560   0.404  1.00 75.37           N  
ATOM    610  N   GLU A  74       8.576  15.839  -3.444  1.00 77.39           N  
ATOM    611  CA  GLU A  74       9.346  16.463  -4.516  1.00 77.39           C  
ATOM    612  C   GLU A  74      10.417  17.396  -3.955  1.00 77.39           C  
ATOM    613  O   GLU A  74      11.553  17.404  -4.434  1.00 77.39           O  
ATOM    614  CB  GLU A  74       8.424  17.232  -5.465  1.00 77.39           C  
ATOM    615  CG  GLU A  74       9.112  17.721  -6.730  1.00 77.39           C  
ATOM    616  CD  GLU A  74       8.148  18.299  -7.754  1.00 77.39           C  
ATOM    617  OE1 GLU A  74       8.596  18.698  -8.854  1.00 77.39           O  
ATOM    618  OE2 GLU A  74       6.934  18.354  -7.454  1.00 77.39           O1-
ATOM    619  N   VAL A  75       9.980  18.156  -2.963  1.00 81.70           N  
ATOM    620  CA  VAL A  75      10.950  19.048  -2.335  1.00 81.70           C  
ATOM    621  C   VAL A  75      12.119  18.235  -1.785  1.00 81.70           C  
ATOM    622  O   VAL A  75      13.282  18.592  -1.988  1.00 81.70           O  
ATOM    623  CB  VAL A  75      10.304  19.885  -1.207  1.00 81.70           C  
ATOM    624  CG1 VAL A  75      11.355  20.739  -0.500  1.00 81.70           C  
ATOM    625  CG2 VAL A  75       9.187  20.763  -1.769  1.00 81.70           C  
ATOM    626  N   ILE A  76      11.732  17.075  -1.044  1.00 81.78           N  
ATOM    627  CA  ILE A  76      12.749  16.221  -0.441  1.00 81.78           C  
ATOM    628  C   ILE A  76      13.667  15.664  -1.528  1.00 81.78           C  
ATOM    629  O   ILE A  76      14.888  15.637  -1.364  1.00 81.78           O  
ATOM    630  CB  ILE A  76      12.113  15.068   0.367  1.00 81.78           C  
ATOM    631  CG1 ILE A  76      11.434  15.612   1.629  1.00 81.78           C  
ATOM    632  CG2 ILE A  76      13.165  14.013   0.722  1.00 81.78           C  
ATOM    633  CD1 ILE A  76      10.651  14.566   2.410  1.00 81.78           C  
ATOM    634  N   LYS A  77      13.121  15.388  -2.662  1.00 78.41           N  
ATOM    635  CA  LYS A  77      13.895  14.845  -3.776  1.00 78.41           C  
ATOM    636  C   LYS A  77      14.876  15.879  -4.319  1.00 78.41           C  
ATOM    637  O   LYS A  77      16.039  15.564  -4.577  1.00 78.41           O  
ATOM    638  CB  LYS A  77      12.965  14.367  -4.892  1.00 78.41           C  
ATOM    639  CG  LYS A  77      12.248  13.061  -4.583  1.00 78.41           C  
ATOM    640  CD  LYS A  77      11.385  12.607  -5.754  1.00 78.41           C  
ATOM    641  CE  LYS A  77      10.576  11.366  -5.404  1.00 78.41           C  
ATOM    642  NZ  LYS A  77       9.703  10.936  -6.538  1.00 78.41           N1+
ATOM    643  N   ILE A  78      14.344  17.103  -4.544  1.00 81.38           N  
ATOM    644  CA  ILE A  78      15.183  18.178  -5.063  1.00 81.38           C  
ATOM    645  C   ILE A  78      16.286  18.503  -4.060  1.00 81.38           C  
ATOM    646  O   ILE A  78      17.449  18.666  -4.437  1.00 81.38           O  
ATOM    647  CB  ILE A  78      14.352  19.443  -5.376  1.00 81.38           C  
ATOM    648  CG1 ILE A  78      13.371  19.168  -6.521  1.00 81.38           C  
ATOM    649  CG2 ILE A  78      15.268  20.622  -5.711  1.00 81.38           C  
ATOM    650  CD1 ILE A  78      12.369  20.289  -6.761  1.00 81.38           C  
ATOM    651  N   VAL A  79      15.831  18.485  -2.775  1.00 87.08           N  
ATOM    652  CA  VAL A  79      16.781  18.763  -1.702  1.00 87.08           C  
ATOM    653  C   VAL A  79      17.850  17.674  -1.662  1.00 87.08           C  
ATOM    654  O   VAL A  79      19.037  17.966  -1.503  1.00 87.08           O  
ATOM    655  CB  VAL A  79      16.074  18.867  -0.331  1.00 87.08           C  
ATOM    656  CG1 VAL A  79      17.097  18.889   0.803  1.00 87.08           C  
ATOM    657  CG2 VAL A  79      15.189  20.110  -0.280  1.00 87.08           C  
ATOM    658  N   LYS A  80      17.409  16.401  -1.923  1.00 83.97           N  
ATOM    659  CA  LYS A  80      18.365  15.298  -1.961  1.00 83.97           C  
ATOM    660  C   LYS A  80      19.350  15.462  -3.114  1.00 83.97           C  
ATOM    661  O   LYS A  80      20.547  15.215  -2.955  1.00 83.97           O  
ATOM    662  CB  LYS A  80      17.635  13.959  -2.082  1.00 83.97           C  
ATOM    663  CG  LYS A  80      17.102  13.422  -0.762  1.00 83.97           C  
ATOM    664  CD  LYS A  80      16.464  12.050  -0.933  1.00 83.97           C  
ATOM    665  CE  LYS A  80      15.894  11.530   0.380  1.00 83.97           C  
ATOM    666  NZ  LYS A  80      15.235  10.200   0.210  1.00 83.97           N1+
ATOM    667  N   ALA A  81      18.806  15.879  -4.201  1.00 80.97           N  
ATOM    668  CA  ALA A  81      19.650  16.076  -5.376  1.00 80.97           C  
ATOM    669  C   ALA A  81      20.660  17.196  -5.145  1.00 80.97           C  
ATOM    670  O   ALA A  81      21.844  17.050  -5.459  1.00 80.97           O  
ATOM    671  CB  ALA A  81      18.794  16.379  -6.602  1.00 80.97           C  
ATOM    672  N   LEU A  82      20.084  18.331  -4.608  1.00 86.25           N  
ATOM    673  CA  LEU A  82      20.979  19.447  -4.322  1.00 86.25           C  
ATOM    674  C   LEU A  82      22.041  19.044  -3.304  1.00 86.25           C  
ATOM    675  O   LEU A  82      23.210  19.413  -3.442  1.00 86.25           O  
ATOM    676  CB  LEU A  82      20.187  20.649  -3.803  1.00 86.25           C  
ATOM    677  CG  LEU A  82      19.346  21.404  -4.834  1.00 86.25           C  
ATOM    678  CD1 LEU A  82      18.471  22.445  -4.145  1.00 86.25           C  
ATOM    679  CD2 LEU A  82      20.244  22.060  -5.878  1.00 86.25           C  
ATOM    680  N   ALA A  83      21.593  18.176  -2.382  1.00 85.86           N  
ATOM    681  CA  ALA A  83      22.504  17.700  -1.344  1.00 85.86           C  
ATOM    682  C   ALA A  83      23.568  16.778  -1.930  1.00 85.86           C  
ATOM    683  O   ALA A  83      24.745  16.875  -1.577  1.00 85.86           O  
ATOM    684  CB  ALA A  83      21.726  16.979  -0.245  1.00 85.86           C  
ATOM    685  N   GLU A  84      23.067  15.934  -2.759  1.00 85.34           N  
ATOM    686  CA  GLU A  84      24.016  15.024  -3.394  1.00 85.34           C  
ATOM    687  C   GLU A  84      25.024  15.786  -4.250  1.00 85.34           C  
ATOM    688  O   GLU A  84      26.212  15.457  -4.260  1.00 85.34           O  
ATOM    689  CB  GLU A  84      23.280  13.987  -4.246  1.00 85.34           C  
ATOM    690  CG  GLU A  84      22.749  12.803  -3.451  1.00 85.34           C  
ATOM    691  CD  GLU A  84      22.037  11.773  -4.313  1.00 85.34           C  
ATOM    692  OE1 GLU A  84      21.553  10.756  -3.768  1.00 85.34           O  
ATOM    693  OE2 GLU A  84      21.963  11.985  -5.544  1.00 85.34           O1-
ATOM    694  N   LEU A  85      24.535  16.823  -4.938  1.00 82.63           N  
ATOM    695  CA  LEU A  85      25.419  17.662  -5.740  1.00 82.63           C  
ATOM    696  C   LEU A  85      26.472  18.335  -4.865  1.00 82.63           C  
ATOM    697  O   LEU A  85      27.651  18.374  -5.224  1.00 82.63           O  
ATOM    698  CB  LEU A  85      24.614  18.722  -6.495  1.00 82.63           C  
ATOM    699  CG  LEU A  85      25.366  19.509  -7.569  1.00 82.63           C  
ATOM    700  CD1 LEU A  85      25.655  18.618  -8.773  1.00 82.63           C  
ATOM    701  CD2 LEU A  85      24.571  20.741  -7.987  1.00 82.63           C  
ATOM    702  N   ALA A  86      26.025  18.800  -3.820  1.00 86.68           N  
ATOM    703  CA  ALA A  86      26.935  19.470  -2.893  1.00 86.68           C  
ATOM    704  C   ALA A  86      27.960  18.490  -2.330  1.00 86.68           C  
ATOM    705  O   ALA A  86      29.147  18.813  -2.230  1.00 86.68           O  
ATOM    706  CB  ALA A  86      26.152  20.128  -1.759  1.00 86.68           C  
ATOM    707  N   LYS A  87      27.458  17.242  -2.044  1.00 83.84           N  
ATOM    708  CA  LYS A  87      28.344  16.251  -1.441  1.00 83.84           C  
ATOM    709  C   LYS A  87      29.400  15.779  -2.437  1.00 83.84           C  
ATOM    710  O   LYS A  87      30.510  15.416  -2.046  1.00 83.84           O  
ATOM    711  CB  LYS A  87      27.541  15.058  -0.922  1.00 83.84           C  
ATOM    712  CG  LYS A  87      26.749  15.348   0.345  1.00 83.84           C  
ATOM    713  CD  LYS A  87      25.988  14.117   0.822  1.00 83.84           C  
ATOM    714  CE  LYS A  87      25.132  14.427   2.043  1.00 83.84           C  
ATOM    715  NZ  LYS A  87      24.348  13.235   2.486  1.00 83.84           N1+
ATOM    716  N   ASN A  88      28.987  15.899  -3.665  1.00 81.88           N  
ATOM    717  CA  ASN A  88      29.881  15.355  -4.681  1.00 81.88           C  
ATOM    718  C   ASN A  88      30.697  16.454  -5.356  1.00 81.88           C  
ATOM    719  O   ASN A  88      31.533  16.171  -6.217  1.00 81.88           O  
ATOM    720  CB  ASN A  88      29.089  14.564  -5.725  1.00 81.88           C  
ATOM    721  CG  ASN A  88      28.491  13.291  -5.162  1.00 81.88           C  
ATOM    722  ND2 ASN A  88      27.235  13.025  -5.501  1.00 81.88           N  
ATOM    723  OD1 ASN A  88      29.151  12.551  -4.427  1.00 81.88           O  
ATOM    724  N   SER A  89      30.485  17.754  -4.918  1.00 79.46           N  
ATOM    725  CA  SER A  89      31.183  18.876  -5.535  1.00 79.46           C  
ATOM    726  C   SER A  89      32.450  19.230  -4.764  1.00 79.46           C  
ATOM    727  O   SER A  89      32.473  19.165  -3.534  1.00 79.46           O  
ATOM    728  CB  SER A  89      30.267  20.099  -5.616  1.00 79.46           C  
ATOM    729  OG  SER A  89      30.945  21.196  -6.206  1.00 79.46           O  
ATOM    730  N   THR A  90      33.537  19.456  -5.492  1.00 78.73           N  
ATOM    731  CA  THR A  90      34.752  19.944  -4.850  1.00 78.73           C  
ATOM    732  C   THR A  90      34.844  21.464  -4.949  1.00 78.73           C  
ATOM    733  O   THR A  90      35.762  22.073  -4.397  1.00 78.73           O  
ATOM    734  CB  THR A  90      36.008  19.309  -5.475  1.00 78.73           C  
ATOM    735  CG2 THR A  90      36.049  17.805  -5.221  1.00 78.73           C  
ATOM    736  OG1 THR A  90      36.001  19.543  -6.889  1.00 78.73           O  
ATOM    737  N   ASP A  91      33.824  22.038  -5.772  1.00 82.01           N  
ATOM    738  CA  ASP A  91      33.750  23.489  -5.919  1.00 82.01           C  
ATOM    739  C   ASP A  91      33.124  24.135  -4.685  1.00 82.01           C  
ATOM    740  O   ASP A  91      31.915  24.031  -4.469  1.00 82.01           O  
ATOM    741  CB  ASP A  91      32.952  23.862  -7.170  1.00 82.01           C  
ATOM    742  CG  ASP A  91      33.013  25.345  -7.492  1.00 82.01           C  
ATOM    743  OD1 ASP A  91      33.270  26.157  -6.578  1.00 82.01           O  
ATOM    744  OD2 ASP A  91      32.798  25.704  -8.670  1.00 82.01           O1-
ATOM    745  N   ARG A  92      33.916  24.824  -3.981  1.00 86.89           N  
ATOM    746  CA  ARG A  92      33.494  25.366  -2.693  1.00 86.89           C  
ATOM    747  C   ARG A  92      32.418  26.432  -2.872  1.00 86.89           C  
ATOM    748  O   ARG A  92      31.481  26.515  -2.075  1.00 86.89           O  
ATOM    749  CB  ARG A  92      34.691  25.952  -1.939  1.00 86.89           C  
ATOM    750  CG  ARG A  92      35.685  24.909  -1.454  1.00 86.89           C  
ATOM    751  CD  ARG A  92      36.891  25.548  -0.782  1.00 86.89           C  
ATOM    752  NE  ARG A  92      37.920  24.561  -0.468  1.00 86.89           N  
ATOM    753  CZ  ARG A  92      38.959  24.275  -1.248  1.00 86.89           C  
ATOM    754  NH1 ARG A  92      39.128  24.898  -2.409  1.00 86.89           N1+
ATOM    755  NH2 ARG A  92      39.836  23.358  -0.866  1.00 86.89           N  
ATOM    756  N   GLU A  93      32.555  27.235  -3.911  1.00 86.73           N  
ATOM    757  CA  GLU A  93      31.574  28.276  -4.200  1.00 86.73           C  
ATOM    758  C   GLU A  93      30.211  27.674  -4.528  1.00 86.73           C  
ATOM    759  O   GLU A  93      29.180  28.170  -4.068  1.00 86.73           O  
ATOM    760  CB  GLU A  93      32.051  29.159  -5.355  1.00 86.73           C  
ATOM    761  CG  GLU A  93      33.137  30.150  -4.964  1.00 86.73           C  
ATOM    762  CD  GLU A  93      33.533  31.085  -6.096  1.00 86.73           C  
ATOM    763  OE1 GLU A  93      34.390  31.971  -5.880  1.00 86.73           O  
ATOM    764  OE2 GLU A  93      32.981  30.929  -7.208  1.00 86.73           O1-
ATOM    765  N   LEU A  94      30.261  26.608  -5.296  1.00 86.98           N  
ATOM    766  CA  LEU A  94      29.022  25.928  -5.657  1.00 86.98           C  
ATOM    767  C   LEU A  94      28.366  25.304  -4.429  1.00 86.98           C  
ATOM    768  O   LEU A  94      27.156  25.435  -4.234  1.00 86.98           O  
ATOM    769  CB  LEU A  94      29.291  24.850  -6.710  1.00 86.98           C  
ATOM    770  CG  LEU A  94      28.074  24.062  -7.198  1.00 86.98           C  
ATOM    771  CD1 LEU A  94      27.070  24.997  -7.865  1.00 86.98           C  
ATOM    772  CD2 LEU A  94      28.502  22.956  -8.157  1.00 86.98           C  
ATOM    773  N   ILE A  95      29.200  24.686  -3.615  1.00 88.54           N  
ATOM    774  CA  ILE A  95      28.677  24.095  -2.388  1.00 88.54           C  
ATOM    775  C   ILE A  95      27.989  25.168  -1.549  1.00 88.54           C  
ATOM    776  O   ILE A  95      26.875  24.965  -1.060  1.00 88.54           O  
ATOM    777  CB  ILE A  95      29.795  23.409  -1.571  1.00 88.54           C  
ATOM    778  CG1 ILE A  95      30.367  22.216  -2.344  1.00 88.54           C  
ATOM    779  CG2 ILE A  95      29.270  22.972  -0.200  1.00 88.54           C  
ATOM    780  CD1 ILE A  95      31.616  21.613  -1.716  1.00 88.54           C  
ATOM    781  N   ASN A  96      28.655  26.308  -1.438  1.00 89.39           N  
ATOM    782  CA  ASN A  96      28.104  27.416  -0.665  1.00 89.39           C  
ATOM    783  C   ASN A  96      26.794  27.919  -1.263  1.00 89.39           C  
ATOM    784  O   ASN A  96      25.838  28.191  -0.535  1.00 89.39           O  
ATOM    785  CB  ASN A  96      29.117  28.559  -0.568  1.00 89.39           C  
ATOM    786  CG  ASN A  96      28.700  29.625   0.426  1.00 89.39           C  
ATOM    787  ND2 ASN A  96      28.995  30.880   0.107  1.00 89.39           N  
ATOM    788  OD1 ASN A  96      28.120  29.324   1.471  1.00 89.39           O  
ATOM    789  N   GLU A  97      26.815  28.048  -2.571  1.00 89.82           N  
ATOM    790  CA  GLU A  97      25.608  28.506  -3.250  1.00 89.82           C  
ATOM    791  C   GLU A  97      24.457  27.522  -3.057  1.00 89.82           C  
ATOM    792  O   GLU A  97      23.324  27.928  -2.794  1.00 89.82           O  
ATOM    793  CB  GLU A  97      25.876  28.714  -4.743  1.00 89.82           C  
ATOM    794  CG  GLU A  97      26.589  30.018  -5.064  1.00 89.82           C  
ATOM    795  CD  GLU A  97      26.779  30.249  -6.555  1.00 89.82           C  
ATOM    796  OE1 GLU A  97      27.314  31.313  -6.942  1.00 89.82           O  
ATOM    797  OE2 GLU A  97      26.389  29.357  -7.342  1.00 89.82           O1-
ATOM    798  N   ILE A  98      24.769  26.283  -3.175  1.00 88.85           N  
ATOM    799  CA  ILE A  98      23.758  25.243  -3.004  1.00 88.85           C  
ATOM    800  C   ILE A  98      23.237  25.263  -1.569  1.00 88.85           C  
ATOM    801  O   ILE A  98      22.027  25.201  -1.340  1.00 88.85           O  
ATOM    802  CB  ILE A  98      24.320  23.847  -3.351  1.00 88.85           C  
ATOM    803  CG1 ILE A  98      24.606  23.745  -4.853  1.00 88.85           C  
ATOM    804  CG2 ILE A  98      23.351  22.748  -2.902  1.00 88.85           C  
ATOM    805  CD1 ILE A  98      25.326  22.466  -5.261  1.00 88.85           C  
ATOM    806  N   ALA A  99      24.181  25.393  -0.609  1.00 90.83           N  
ATOM    807  CA  ALA A  99      23.780  25.454   0.794  1.00 90.83           C  
ATOM    808  C   ALA A  99      22.867  26.650   1.052  1.00 90.83           C  
ATOM    809  O   ALA A  99      21.879  26.539   1.780  1.00 90.83           O  
ATOM    810  CB  ALA A  99      25.008  25.522   1.696  1.00 90.83           C  
ATOM    811  N   LYS A 100      23.226  27.836   0.412  1.00 91.40           N  
ATOM    812  CA  LYS A 100      22.403  29.031   0.568  1.00 91.40           C  
ATOM    813  C   LYS A 100      20.998  28.808   0.016  1.00 91.40           C  
ATOM    814  O   LYS A 100      20.012  29.228   0.625  1.00 91.40           O  
ATOM    815  CB  LYS A 100      23.056  30.227  -0.128  1.00 91.40           C  
ATOM    816  CG  LYS A 100      24.257  30.795   0.614  1.00 91.40           C  
ATOM    817  CD  LYS A 100      24.859  31.984  -0.124  1.00 91.40           C  
ATOM    818  CE  LYS A 100      26.104  32.507   0.579  1.00 91.40           C  
ATOM    819  NZ  LYS A 100      26.733  33.632  -0.175  1.00 91.40           N1+
ATOM    820  N   GLN A 101      21.075  28.078  -1.175  1.00 90.63           N  
ATOM    821  CA  GLN A 101      19.784  27.798  -1.796  1.00 90.63           C  
ATOM    822  C   GLN A 101      18.966  26.827  -0.950  1.00 90.63           C  
ATOM    823  O   GLN A 101      17.758  27.005  -0.784  1.00 90.63           O  
ATOM    824  CB  GLN A 101      19.977  27.233  -3.204  1.00 90.63           C  
ATOM    825  CG  GLN A 101      20.553  28.236  -4.196  1.00 90.63           C  
ATOM    826  CD  GLN A 101      19.682  29.467  -4.358  1.00 90.63           C  
ATOM    827  NE2 GLN A 101      20.312  30.608  -4.616  1.00 90.63           N  
ATOM    828  OE1 GLN A 101      18.454  29.394  -4.252  1.00 90.63           O  
ATOM    829  N   LEU A 102      19.591  25.791  -0.351  1.00 90.59           N  
ATOM    830  CA  LEU A 102      18.923  24.836   0.528  1.00 90.59           C  
ATOM    831  C   LEU A 102      18.390  25.529   1.778  1.00 90.59           C  
ATOM    832  O   LEU A 102      17.281  25.235   2.229  1.00 90.59           O  
ATOM    833  CB  LEU A 102      19.883  23.711   0.923  1.00 90.59           C  
ATOM    834  CG  LEU A 102      20.220  22.693  -0.166  1.00 90.59           C  
ATOM    835  CD1 LEU A 102      21.282  21.717   0.330  1.00 90.59           C  
ATOM    836  CD2 LEU A 102      18.965  21.947  -0.607  1.00 90.59           C  
ATOM    837  N   ALA A 103      19.222  26.450   2.295  1.00 89.35           N  
ATOM    838  CA  ALA A 103      18.778  27.202   3.465  1.00 89.35           C  
ATOM    839  C   ALA A 103      17.552  28.051   3.139  1.00 89.35           C  
ATOM    840  O   ALA A 103      16.632  28.162   3.953  1.00 89.35           O  
ATOM    841  CB  ALA A 103      19.908  28.085   3.989  1.00 89.35           C  
ATOM    842  N   GLU A 104      17.603  28.678   1.938  1.00 88.99           N  
ATOM    843  CA  GLU A 104      16.457  29.463   1.489  1.00 88.99           C  
ATOM    844  C   GLU A 104      15.215  28.589   1.339  1.00 88.99           C  
ATOM    845  O   GLU A 104      14.110  29.006   1.695  1.00 88.99           O  
ATOM    846  CB  GLU A 104      16.770  30.163   0.165  1.00 88.99           C  
ATOM    847  CG  GLU A 104      15.784  31.264  -0.198  1.00 88.99           C  
ATOM    848  CD  GLU A 104      16.250  32.128  -1.359  1.00 88.99           C  
ATOM    849  OE1 GLU A 104      15.533  33.086  -1.728  1.00 88.99           O  
ATOM    850  OE2 GLU A 104      17.339  31.844  -1.905  1.00 88.99           O1-
ATOM    851  N   VAL A 105      15.495  27.388   0.728  1.00 87.70           N  
ATOM    852  CA  VAL A 105      14.405  26.429   0.582  1.00 87.70           C  
ATOM    853  C   VAL A 105      13.869  26.044   1.959  1.00 87.70           C  
ATOM    854  O   VAL A 105      12.654  25.995   2.167  1.00 87.70           O  
ATOM    855  CB  VAL A 105      14.860  25.167  -0.186  1.00 87.70           C  
ATOM    856  CG1 VAL A 105      13.751  24.116  -0.199  1.00 87.70           C  
ATOM    857  CG2 VAL A 105      15.273  25.530  -1.611  1.00 87.70           C  
ATOM    858  N   ALA A 106      14.737  25.789   2.923  1.00 86.67           N  
ATOM    859  CA  ALA A 106      14.343  25.409   4.278  1.00 86.67           C  
ATOM    860  C   ALA A 106      13.563  26.530   4.958  1.00 86.67           C  
ATOM    861  O   ALA A 106      12.574  26.276   5.648  1.00 86.67           O  
ATOM    862  CB  ALA A 106      15.572  25.041   5.106  1.00 86.67           C  
ATOM    863  N   LYS A 107      13.917  27.814   4.753  1.00 84.15           N  
ATOM    864  CA  LYS A 107      13.260  28.957   5.380  1.00 84.15           C  
ATOM    865  C   LYS A 107      11.850  29.151   4.830  1.00 84.15           C  
ATOM    866  O   LYS A 107      10.952  29.587   5.552  1.00 84.15           O  
ATOM    867  CB  LYS A 107      14.085  30.229   5.171  1.00 84.15           C  
ATOM    868  CG  LYS A 107      15.348  30.293   6.016  1.00 84.15           C  
ATOM    869  CD  LYS A 107      16.111  31.591   5.783  1.00 84.15           C  
ATOM    870  CE  LYS A 107      17.435  31.605   6.536  1.00 84.15           C  
ATOM    871  NZ  LYS A 107      18.206  32.857   6.276  1.00 84.15           N1+
ATOM    872  N   GLU A 108      11.856  28.745   3.397  1.00 83.13           N  
ATOM    873  CA  GLU A 108      10.582  28.953   2.714  1.00 83.13           C  
ATOM    874  C   GLU A 108       9.670  27.738   2.865  1.00 83.13           C  
ATOM    875  O   GLU A 108       8.475  27.813   2.571  1.00 83.13           O  
ATOM    876  CB  GLU A 108      10.810  29.257   1.231  1.00 83.13           C  
ATOM    877  CG  GLU A 108      11.490  30.595   0.976  1.00 83.13           C  
ATOM    878  CD  GLU A 108      11.599  30.940  -0.501  1.00 83.13           C  
ATOM    879  OE1 GLU A 108      12.217  31.976  -0.838  1.00 83.13           O  
ATOM    880  OE2 GLU A 108      11.060  30.171  -1.327  1.00 83.13           O1-
ATOM    881  N   ALA A 109      10.337  26.598   3.395  1.00 79.59           N  
ATOM    882  CA  ALA A 109       9.595  25.346   3.521  1.00 79.59           C  
ATOM    883  C   ALA A 109       8.738  25.341   4.784  1.00 79.59           C  
ATOM    884  O   ALA A 109       9.184  25.781   5.847  1.00 79.59           O  
ATOM    885  CB  ALA A 109      10.554  24.158   3.528  1.00 79.59           C  
ATOM    886  N   THR A 110       7.424  25.131   4.619  1.00 75.24           N  
ATOM    887  CA  THR A 110       6.530  25.091   5.770  1.00 75.24           C  
ATOM    888  C   THR A 110       6.602  23.734   6.465  1.00 75.24           C  
ATOM    889  O   THR A 110       6.366  23.634   7.670  1.00 75.24           O  
ATOM    890  CB  THR A 110       5.075  25.381   5.358  1.00 75.24           C  
ATOM    891  CG2 THR A 110       4.917  26.819   4.874  1.00 75.24           C  
ATOM    892  OG1 THR A 110       4.695  24.489   4.304  1.00 75.24           O  
ATOM    893  N   ASP A 111       7.149  22.641   5.747  1.00 79.97           N  
ATOM    894  CA  ASP A 111       7.259  21.284   6.275  1.00 79.97           C  
ATOM    895  C   ASP A 111       8.456  21.156   7.214  1.00 79.97           C  
ATOM    896  O   ASP A 111       9.601  21.346   6.797  1.00 79.97           O  
ATOM    897  CB  ASP A 111       7.374  20.271   5.134  1.00 79.97           C  
ATOM    898  CG  ASP A 111       7.374  18.832   5.617  1.00 79.97           C  
ATOM    899  OD1 ASP A 111       8.465  18.248   5.793  1.00 79.97           O  
ATOM    900  OD2 ASP A 111       6.272  18.275   5.822  1.00 79.97           O1-
ATOM    901  N   GLU A 112       8.028  20.850   8.571  1.00 82.58           N  
ATOM    902  CA  GLU A 112       9.046  20.751   9.613  1.00 82.58           C  
ATOM    903  C   GLU A 112       9.999  19.590   9.344  1.00 82.58           C  
ATOM    904  O   GLU A 112      11.207  19.710   9.560  1.00 82.58           O  
ATOM    905  CB  GLU A 112       8.394  20.589  10.989  1.00 82.58           C  
ATOM    906  CG  GLU A 112       7.802  21.876  11.544  1.00 82.58           C  
ATOM    907  CD  GLU A 112       7.219  21.716  12.939  1.00 82.58           C  
ATOM    908  OE1 GLU A 112       6.630  22.687  13.466  1.00 82.58           O  
ATOM    909  OE2 GLU A 112       7.355  20.611  13.511  1.00 82.58           O1-
ATOM    910  N   GLU A 113       9.515  18.415   8.804  1.00 84.21           N  
ATOM    911  CA  GLU A 113      10.343  17.256   8.484  1.00 84.21           C  
ATOM    912  C   GLU A 113      11.344  17.582   7.380  1.00 84.21           C  
ATOM    913  O   GLU A 113      12.507  17.179   7.450  1.00 84.21           O  
ATOM    914  CB  GLU A 113       9.470  16.069   8.070  1.00 84.21           C  
ATOM    915  CG  GLU A 113       8.773  15.383   9.235  1.00 84.21           C  
ATOM    916  CD  GLU A 113       7.933  14.187   8.813  1.00 84.21           C  
ATOM    917  OE1 GLU A 113       7.288  13.560   9.683  1.00 84.21           O  
ATOM    918  OE2 GLU A 113       7.920  13.875   7.601  1.00 84.21           O1-
ATOM    919  N   LEU A 114      10.939  18.308   6.352  1.00 84.95           N  
ATOM    920  CA  LEU A 114      11.813  18.711   5.255  1.00 84.95           C  
ATOM    921  C   LEU A 114      12.888  19.676   5.745  1.00 84.95           C  
ATOM    922  O   LEU A 114      14.061  19.536   5.390  1.00 84.95           O  
ATOM    923  CB  LEU A 114      11.000  19.361   4.132  1.00 84.95           C  
ATOM    924  CG  LEU A 114      11.791  19.842   2.915  1.00 84.95           C  
ATOM    925  CD1 LEU A 114      12.525  18.675   2.264  1.00 84.95           C  
ATOM    926  CD2 LEU A 114      10.866  20.525   1.912  1.00 84.95           C  
ATOM    927  N   GLN A 115      12.339  20.645   6.544  1.00 84.72           N  
ATOM    928  CA  GLN A 115      13.308  21.570   7.122  1.00 84.72           C  
ATOM    929  C   GLN A 115      14.371  20.826   7.926  1.00 84.72           C  
ATOM    930  O   GLN A 115      15.558  21.146   7.842  1.00 84.72           O  
ATOM    931  CB  GLN A 115      12.605  22.600   8.009  1.00 84.72           C  
ATOM    932  CG  GLN A 115      11.742  23.589   7.237  1.00 84.72           C  
ATOM    933  CD  GLN A 115      10.898  24.464   8.144  1.00 84.72           C  
ATOM    934  NE2 GLN A 115      10.302  25.506   7.575  1.00 84.72           N  
ATOM    935  OE1 GLN A 115      10.781  24.205   9.346  1.00 84.72           O  
ATOM    936  N   ARG A 116      13.903  19.790   8.748  1.00 86.63           N  
ATOM    937  CA  ARG A 116      14.823  18.971   9.530  1.00 86.63           C  
ATOM    938  C   ARG A 116      15.759  18.180   8.623  1.00 86.63           C  
ATOM    939  O   ARG A 116      16.957  18.076   8.897  1.00 86.63           O  
ATOM    940  CB  ARG A 116      14.050  18.018  10.444  1.00 86.63           C  
ATOM    941  CG  ARG A 116      13.460  18.688  11.675  1.00 86.63           C  
ATOM    942  CD  ARG A 116      12.785  17.681  12.596  1.00 86.63           C  
ATOM    943  NE  ARG A 116      11.925  18.338  13.575  1.00 86.63           N  
ATOM    944  CZ  ARG A 116      11.906  18.060  14.876  1.00 86.63           C  
ATOM    945  NH1 ARG A 116      12.704  17.124  15.381  1.00 86.63           N1+
ATOM    946  NH2 ARG A 116      11.084  18.719  15.678  1.00 86.63           N  
ATOM    947  N   TYR A 117      15.198  17.697   7.590  1.00 89.36           N  
ATOM    948  CA  TYR A 117      15.986  16.951   6.615  1.00 89.36           C  
ATOM    949  C   TYR A 117      17.061  17.834   5.991  1.00 89.36           C  
ATOM    950  O   TYR A 117      18.230  17.445   5.925  1.00 89.36           O  
ATOM    951  CB  TYR A 117      15.082  16.378   5.519  1.00 89.36           C  
ATOM    952  CG  TYR A 117      15.836  15.678   4.414  1.00 89.36           C  
ATOM    953  CD1 TYR A 117      15.937  16.244   3.145  1.00 89.36           C  
ATOM    954  CD2 TYR A 117      16.449  14.449   4.637  1.00 89.36           C  
ATOM    955  CE1 TYR A 117      16.629  15.602   2.124  1.00 89.36           C  
ATOM    956  CE2 TYR A 117      17.143  13.798   3.622  1.00 89.36           C  
ATOM    957  CZ  TYR A 117      17.229  14.382   2.372  1.00 89.36           C  
ATOM    958  OH  TYR A 117      17.915  13.742   1.364  1.00 89.36           O  
ATOM    959  N   ILE A 118      16.657  19.013   5.503  1.00 89.32           N  
ATOM    960  CA  ILE A 118      17.594  19.930   4.863  1.00 89.32           C  
ATOM    961  C   ILE A 118      18.661  20.361   5.868  1.00 89.32           C  
ATOM    962  O   ILE A 118      19.847  20.423   5.536  1.00 89.32           O  
ATOM    963  CB  ILE A 118      16.872  21.167   4.285  1.00 89.32           C  
ATOM    964  CG1 ILE A 118      15.985  20.762   3.100  1.00 89.32           C  
ATOM    965  CG2 ILE A 118      17.883  22.239   3.870  1.00 89.32           C  
ATOM    966  CD1 ILE A 118      15.110  21.889   2.569  1.00 89.32           C  
ATOM    967  N   ALA A 119      18.209  20.592   7.069  1.00 89.70           N  
ATOM    968  CA  ALA A 119      19.141  20.963   8.132  1.00 89.70           C  
ATOM    969  C   ALA A 119      20.175  19.865   8.362  1.00 89.70           C  
ATOM    970  O   ALA A 119      21.360  20.149   8.549  1.00 89.70           O  
ATOM    971  CB  ALA A 119      18.383  21.255   9.425  1.00 89.70           C  
ATOM    972  N   LYS A 120      19.716  18.610   8.345  1.00 90.99           N  
ATOM    973  CA  LYS A 120      20.631  17.486   8.514  1.00 90.99           C  
ATOM    974  C   LYS A 120      21.664  17.444   7.392  1.00 90.99           C  
ATOM    975  O   LYS A 120      22.838  17.154   7.633  1.00 90.99           O  
ATOM    976  CB  LYS A 120      19.859  16.167   8.564  1.00 90.99           C  
ATOM    977  CG  LYS A 120      19.200  15.885   9.907  1.00 90.99           C  
ATOM    978  CD  LYS A 120      18.520  14.523   9.921  1.00 90.99           C  
ATOM    979  CE  LYS A 120      17.795  14.272  11.237  1.00 90.99           C  
ATOM    980  NZ  LYS A 120      17.083  12.960  11.236  1.00 90.99           N1+
ATOM    981  N   ILE A 121      21.263  17.789   6.207  1.00 90.19           N  
ATOM    982  CA  ILE A 121      22.154  17.799   5.052  1.00 90.19           C  
ATOM    983  C   ILE A 121      23.219  18.878   5.232  1.00 90.19           C  
ATOM    984  O   ILE A 121      24.407  18.628   5.017  1.00 90.19           O  
ATOM    985  CB  ILE A 121      21.375  18.028   3.738  1.00 90.19           C  
ATOM    986  CG1 ILE A 121      20.504  16.808   3.414  1.00 90.19           C  
ATOM    987  CG2 ILE A 121      22.336  18.337   2.587  1.00 90.19           C  
ATOM    988  CD1 ILE A 121      19.555  17.019   2.243  1.00 90.19           C  
ATOM    989  N   LEU A 122      22.705  20.101   5.648  1.00 92.84           N  
ATOM    990  CA  LEU A 122      23.637  21.205   5.847  1.00 92.84           C  
ATOM    991  C   LEU A 122      24.642  20.875   6.946  1.00 92.84           C  
ATOM    992  O   LEU A 122      25.815  21.243   6.851  1.00 92.84           O  
ATOM    993  CB  LEU A 122      22.881  22.489   6.199  1.00 92.84           C  
ATOM    994  CG  LEU A 122      22.095  23.145   5.064  1.00 92.84           C  
ATOM    995  CD1 LEU A 122      21.285  24.324   5.592  1.00 92.84           C  
ATOM    996  CD2 LEU A 122      23.035  23.592   3.950  1.00 92.84           C  
ATOM    997  N   ILE A 123      24.157  20.132   7.921  1.00 92.32           N  
ATOM    998  CA  ILE A 123      25.021  19.702   9.014  1.00 92.32           C  
ATOM    999  C   ILE A 123      26.080  18.737   8.487  1.00 92.32           C  
ATOM   1000  O   ILE A 123      27.263  18.866   8.810  1.00 92.32           O  
ATOM   1001  CB  ILE A 123      24.208  19.039  10.149  1.00 92.32           C  
ATOM   1002  CG1 ILE A 123      23.380  20.090  10.898  1.00 92.32           C  
ATOM   1003  CG2 ILE A 123      25.135  18.286  11.108  1.00 92.32           C  
ATOM   1004  CD1 ILE A 123      22.364  19.501  11.867  1.00 92.32           C  
ATOM   1005  N   GLU A 124      25.619  17.836   7.633  1.00 92.96           N  
ATOM   1006  CA  GLU A 124      26.542  16.866   7.051  1.00 92.96           C  
ATOM   1007  C   GLU A 124      27.590  17.555   6.181  1.00 92.96           C  
ATOM   1008  O   GLU A 124      28.771  17.202   6.225  1.00 92.96           O  
ATOM   1009  CB  GLU A 124      25.780  15.823   6.231  1.00 92.96           C  
ATOM   1010  CG  GLU A 124      24.992  14.832   7.075  1.00 92.96           C  
ATOM   1011  CD  GLU A 124      24.166  13.861   6.246  1.00 92.96           C  
ATOM   1012  OE1 GLU A 124      23.428  13.038   6.833  1.00 92.96           O  
ATOM   1013  OE2 GLU A 124      24.259  13.924   5.000  1.00 92.96           O1-
ATOM   1014  N   LEU A 125      27.212  18.512   5.414  1.00 93.04           N  
ATOM   1015  CA  LEU A 125      28.122  19.239   4.537  1.00 93.04           C  
ATOM   1016  C   LEU A 125      29.139  20.035   5.348  1.00 93.04           C  
ATOM   1017  O   LEU A 125      30.314  20.104   4.981  1.00 93.04           O  
ATOM   1018  CB  LEU A 125      27.341  20.179   3.614  1.00 93.04           C  
ATOM   1019  CG  LEU A 125      26.513  19.514   2.513  1.00 93.04           C  
ATOM   1020  CD1 LEU A 125      25.720  20.563   1.740  1.00 93.04           C  
ATOM   1021  CD2 LEU A 125      27.412  18.716   1.575  1.00 93.04           C  
ATOM   1022  N   ALA A 126      28.627  20.639   6.440  1.00 93.12           N  
ATOM   1023  CA  ALA A 126      29.530  21.373   7.323  1.00 93.12           C  
ATOM   1024  C   ALA A 126      30.570  20.442   7.940  1.00 93.12           C  
ATOM   1025  O   ALA A 126      31.752  20.783   8.010  1.00 93.12           O  
ATOM   1026  CB  ALA A 126      28.740  22.084   8.419  1.00 93.12           C  
ATOM   1027  N   GLU A 127      30.135  19.276   8.293  1.00 94.37           N  
ATOM   1028  CA  GLU A 127      31.046  18.297   8.878  1.00 94.37           C  
ATOM   1029  C   GLU A 127      32.100  17.852   7.868  1.00 94.37           C  
ATOM   1030  O   GLU A 127      33.276  17.709   8.211  1.00 94.37           O  
ATOM   1031  CB  GLU A 127      30.272  17.084   9.399  1.00 94.37           C  
ATOM   1032  CG  GLU A 127      29.499  17.353  10.683  1.00 94.37           C  
ATOM   1033  CD  GLU A 127      28.655  16.172  11.133  1.00 94.37           C  
ATOM   1034  OE1 GLU A 127      28.085  16.224  12.247  1.00 94.37           O  
ATOM   1035  OE2 GLU A 127      28.565  15.186  10.369  1.00 94.37           O1-
ATOM   1036  N   GLN A 128      31.665  17.632   6.735  1.00 92.52           N  
ATOM   1037  CA  GLN A 128      32.574  17.225   5.669  1.00 92.52           C  
ATOM   1038  C   GLN A 128      33.616  18.304   5.392  1.00 92.52           C  
ATOM   1039  O   GLN A 128      34.795  18.000   5.195  1.00 92.52           O  
ATOM   1040  CB  GLN A 128      31.795  16.906   4.391  1.00 92.52           C  
ATOM   1041  CG  GLN A 128      32.632  16.231   3.313  1.00 92.52           C  
ATOM   1042  CD  GLN A 128      31.801  15.759   2.135  1.00 92.52           C  
ATOM   1043  NE2 GLN A 128      32.466  15.227   1.115  1.00 92.52           N  
ATOM   1044  OE1 GLN A 128      30.571  15.870   2.141  1.00 92.52           O  
ATOM   1045  N   ALA A 129      33.145  19.569   5.311  1.00 92.93           N  
ATOM   1046  CA  ALA A 129      34.052  20.688   5.073  1.00 92.93           C  
ATOM   1047  C   ALA A 129      35.097  20.792   6.179  1.00 92.93           C  
ATOM   1048  O   ALA A 129      36.269  21.073   5.911  1.00 92.93           O  
ATOM   1049  CB  ALA A 129      33.268  21.994   4.961  1.00 92.93           C  
ATOM   1050  N   ILE A 130      34.722  20.534   7.445  1.00 93.05           N  
ATOM   1051  CA  ILE A 130      35.630  20.562   8.587  1.00 93.05           C  
ATOM   1052  C   ILE A 130      36.663  19.445   8.453  1.00 93.05           C  
ATOM   1053  O   ILE A 130      37.858  19.669   8.658  1.00 93.05           O  
ATOM   1054  CB  ILE A 130      34.862  20.426   9.922  1.00 93.05           C  
ATOM   1055  CG1 ILE A 130      33.988  21.661  10.163  1.00 93.05           C  
ATOM   1056  CG2 ILE A 130      35.835  20.207  11.084  1.00 93.05           C  
ATOM   1057  CD1 ILE A 130      33.024  21.519  11.334  1.00 93.05           C  
ATOM   1058  N   LYS A 131      36.143  18.251   8.065  1.00 94.01           N  
ATOM   1059  CA  LYS A 131      37.039  17.111   7.892  1.00 94.01           C  
ATOM   1060  C   LYS A 131      38.032  17.359   6.761  1.00 94.01           C  
ATOM   1061  O   LYS A 131      39.213  17.027   6.881  1.00 94.01           O  
ATOM   1062  CB  LYS A 131      36.239  15.836   7.618  1.00 94.01           C  
ATOM   1063  CG  LYS A 131      35.539  15.270   8.844  1.00 94.01           C  
ATOM   1064  CD  LYS A 131      34.808  13.973   8.521  1.00 94.01           C  
ATOM   1065  CE  LYS A 131      34.054  13.438   9.731  1.00 94.01           C  
ATOM   1066  NZ  LYS A 131      33.310  12.184   9.410  1.00 94.01           N1+
ATOM   1067  N   GLU A 132      37.579  17.947   5.695  1.00 92.59           N  
ATOM   1068  CA  GLU A 132      38.449  18.239   4.559  1.00 92.59           C  
ATOM   1069  C   GLU A 132      39.498  19.285   4.923  1.00 92.59           C  
ATOM   1070  O   GLU A 132      40.643  19.207   4.473  1.00 92.59           O  
ATOM   1071  CB  GLU A 132      37.627  18.713   3.359  1.00 92.59           C  
ATOM   1072  CG  GLU A 132      36.873  17.598   2.649  1.00 92.59           C  
ATOM   1073  CD  GLU A 132      36.051  18.085   1.467  1.00 92.59           C  
ATOM   1074  OE1 GLU A 132      35.415  17.251   0.785  1.00 92.59           O  
ATOM   1075  OE2 GLU A 132      36.044  19.313   1.221  1.00 92.59           O1-
ATOM   1076  N   ALA A 133      39.076  20.265   5.739  1.00 92.22           N  
ATOM   1077  CA  ALA A 133      40.023  21.259   6.237  1.00 92.22           C  
ATOM   1078  C   ALA A 133      41.109  20.605   7.087  1.00 92.22           C  
ATOM   1079  O   ALA A 133      42.292  20.925   6.948  1.00 92.22           O  
ATOM   1080  CB  ALA A 133      39.294  22.330   7.046  1.00 92.22           C  
ATOM   1081  N   GLU A 134      40.711  19.697   7.877  1.00 93.63           N  
ATOM   1082  CA  GLU A 134      41.665  18.986   8.723  1.00 93.63           C  
ATOM   1083  C   GLU A 134      42.633  18.155   7.887  1.00 93.63           C  
ATOM   1084  O   GLU A 134      43.831  18.116   8.171  1.00 93.63           O  
ATOM   1085  CB  GLU A 134      40.931  18.092   9.725  1.00 93.63           C  
ATOM   1086  CG  GLU A 134      40.241  18.858  10.844  1.00 93.63           C  
ATOM   1087  CD  GLU A 134      39.447  17.963  11.783  1.00 93.63           C  
ATOM   1088  OE1 GLU A 134      38.976  18.453  12.835  1.00 93.63           O  
ATOM   1089  OE2 GLU A 134      39.297  16.762  11.466  1.00 93.63           O1-
ATOM   1090  N   ARG A 135      42.096  17.485   6.913  1.00 93.12           N  
ATOM   1091  CA  ARG A 135      42.907  16.674   6.012  1.00 93.12           C  
ATOM   1092  C   ARG A 135      43.926  17.531   5.269  1.00 93.12           C  
ATOM   1093  O   ARG A 135      45.092  17.151   5.143  1.00 93.12           O  
ATOM   1094  CB  ARG A 135      42.019  15.931   5.011  1.00 93.12           C  
ATOM   1095  CG  ARG A 135      42.764  14.910   4.166  1.00 93.12           C  
ATOM   1096  CD  ARG A 135      41.819  14.120   3.272  1.00 93.12           C  
ATOM   1097  NE  ARG A 135      42.537  13.143   2.458  1.00 93.12           N  
ATOM   1098  CZ  ARG A 135      41.963  12.298   1.606  1.00 93.12           C  
ATOM   1099  NH1 ARG A 135      40.645  12.295   1.438  1.00 93.12           N1+
ATOM   1100  NH2 ARG A 135      42.712  11.451   0.914  1.00 93.12           N  
ATOM   1101  N   SER A 136      43.492  18.626   4.801  1.00 92.32           N  
ATOM   1102  CA  SER A 136      44.354  19.541   4.061  1.00 92.32           C  
ATOM   1103  C   SER A 136      45.466  20.092   4.947  1.00 92.32           C  
ATOM   1104  O   SER A 136      46.595  20.280   4.490  1.00 92.32           O  
ATOM   1105  CB  SER A 136      43.536  20.694   3.477  1.00 92.32           C  
ATOM   1106  OG  SER A 136      42.642  20.226   2.484  1.00 92.32           O  
ATOM   1107  N   LEU A 137      45.138  20.350   6.178  1.00 91.88           N  
ATOM   1108  CA  LEU A 137      46.141  20.788   7.142  1.00 91.88           C  
ATOM   1109  C   LEU A 137      47.191  19.705   7.365  1.00 91.88           C  
ATOM   1110  O   LEU A 137      48.389  19.994   7.408  1.00 91.88           O  
ATOM   1111  CB  LEU A 137      45.481  21.156   8.474  1.00 91.88           C  
ATOM   1112  CG  LEU A 137      46.384  21.802   9.524  1.00 91.88           C  
ATOM   1113  CD1 LEU A 137      46.892  23.153   9.028  1.00 91.88           C  
ATOM   1114  CD2 LEU A 137      45.642  21.957  10.847  1.00 91.88           C  
ATOM   1115  N   ARG A 138      46.743  18.501   7.367  1.00 91.15           N  
ATOM   1116  CA  ARG A 138      47.656  17.379   7.557  1.00 91.15           C  
ATOM   1117  C   ARG A 138      48.517  17.158   6.319  1.00 91.15           C  
ATOM   1118  O   ARG A 138      49.674  16.745   6.429  1.00 91.15           O  
ATOM   1119  CB  ARG A 138      46.876  16.104   7.888  1.00 91.15           C  
ATOM   1120  CG  ARG A 138      46.273  16.095   9.283  1.00 91.15           C  
ATOM   1121  CD  ARG A 138      45.600  14.766   9.599  1.00 91.15           C  
ATOM   1122  NE  ARG A 138      44.746  14.860  10.779  1.00 91.15           N  
ATOM   1123  CZ  ARG A 138      44.352  13.825  11.515  1.00 91.15           C  
ATOM   1124  NH1 ARG A 138      44.731  12.591  11.205  1.00 91.15           N1+
ATOM   1125  NH2 ARG A 138      43.575  14.025  12.569  1.00 91.15           N  
ATOM   1126  N   GLU A 139      47.918  17.504   5.153  1.00 91.55           N  
ATOM   1127  CA  GLU A 139      48.600  17.301   3.878  1.00 91.55           C  
ATOM   1128  C   GLU A 139      49.550  18.456   3.571  1.00 91.55           C  
ATOM   1129  O   GLU A 139      50.213  18.461   2.532  1.00 91.55           O  
ATOM   1130  CB  GLU A 139      47.585  17.139   2.744  1.00 91.55           C  
ATOM   1131  CG  GLU A 139      46.783  15.847   2.817  1.00 91.55           C  
ATOM   1132  CD  GLU A 139      45.688  15.761   1.766  1.00 91.55           C  
ATOM   1133  OE1 GLU A 139      44.975  14.733   1.715  1.00 91.55           O  
ATOM   1134  OE2 GLU A 139      45.542  16.729   0.986  1.00 91.55           O1-
ATOM   1135  N   GLY A 140      49.605  19.468   4.591  1.00 90.28           N  
ATOM   1136  CA  GLY A 140      50.504  20.607   4.482  1.00 90.28           C  
ATOM   1137  C   GLY A 140      49.992  21.682   3.542  1.00 90.28           C  
ATOM   1138  O   GLY A 140      50.780  22.418   2.944  1.00 90.28           O  
ATOM   1139  N   ASN A 141      48.763  21.604   3.248  1.00 91.84           N  
ATOM   1140  CA  ASN A 141      48.153  22.633   2.415  1.00 91.84           C  
ATOM   1141  C   ASN A 141      47.274  23.573   3.237  1.00 91.84           C  
ATOM   1142  O   ASN A 141      46.049  23.435   3.245  1.00 91.84           O  
ATOM   1143  CB  ASN A 141      47.339  21.996   1.286  1.00 91.84           C  
ATOM   1144  CG  ASN A 141      48.209  21.307   0.255  1.00 91.84           C  
ATOM   1145  ND2 ASN A 141      47.702  20.223  -0.320  1.00 91.84           N  
ATOM   1146  OD1 ASN A 141      49.330  21.741  -0.021  1.00 91.84           O  
ATOM   1147  N   PRO A 142      47.806  24.522   4.014  1.00 88.13           N  
ATOM   1148  CA  PRO A 142      47.056  25.406   4.910  1.00 88.13           C  
ATOM   1149  C   PRO A 142      46.107  26.338   4.160  1.00 88.13           C  
ATOM   1150  O   PRO A 142      45.056  26.710   4.689  1.00 88.13           O  
ATOM   1151  CB  PRO A 142      48.154  26.202   5.620  1.00 88.13           C  
ATOM   1152  CG  PRO A 142      49.351  26.076   4.734  1.00 88.13           C  
ATOM   1153  CD  PRO A 142      49.256  24.778   3.985  1.00 88.13           C  
ATOM   1154  N   GLU A 143      46.525  26.700   2.959  1.00 91.10           N  
ATOM   1155  CA  GLU A 143      45.672  27.583   2.169  1.00 91.10           C  
ATOM   1156  C   GLU A 143      44.334  26.920   1.854  1.00 91.10           C  
ATOM   1157  O   GLU A 143      43.277  27.528   2.033  1.00 91.10           O  
ATOM   1158  CB  GLU A 143      46.375  27.990   0.872  1.00 91.10           C  
ATOM   1159  CG  GLU A 143      47.433  29.068   1.058  1.00 91.10           C  
ATOM   1160  CD  GLU A 143      48.082  29.505  -0.246  1.00 91.10           C  
ATOM   1161  OE1 GLU A 143      48.963  30.393  -0.217  1.00 91.10           O  
ATOM   1162  OE2 GLU A 143      47.704  28.954  -1.304  1.00 91.10           O1-
ATOM   1163  N   LYS A 144      44.398  25.672   1.385  1.00 90.82           N  
ATOM   1164  CA  LYS A 144      43.196  24.895   1.097  1.00 90.82           C  
ATOM   1165  C   LYS A 144      42.379  24.656   2.364  1.00 90.82           C  
ATOM   1166  O   LYS A 144      41.150  24.745   2.342  1.00 90.82           O  
ATOM   1167  CB  LYS A 144      43.563  23.558   0.450  1.00 90.82           C  
ATOM   1168  CG  LYS A 144      42.376  22.810  -0.140  1.00 90.82           C  
ATOM   1169  CD  LYS A 144      42.816  21.535  -0.848  1.00 90.82           C  
ATOM   1170  CE  LYS A 144      41.625  20.763  -1.402  1.00 90.82           C  
ATOM   1171  NZ  LYS A 144      42.052  19.524  -2.117  1.00 90.82           N1+
ATOM   1172  N   ALA A 145      43.043  24.412   3.517  1.00 92.00           N  
ATOM   1173  CA  ALA A 145      42.382  24.220   4.805  1.00 92.00           C  
ATOM   1174  C   ALA A 145      41.616  25.473   5.218  1.00 92.00           C  
ATOM   1175  O   ALA A 145      40.489  25.385   5.712  1.00 92.00           O  
ATOM   1176  CB  ALA A 145      43.402  23.845   5.877  1.00 92.00           C  
ATOM   1177  N   ARG A 146      42.182  26.661   4.975  1.00 91.81           N  
ATOM   1178  CA  ARG A 146      41.547  27.928   5.323  1.00 91.81           C  
ATOM   1179  C   ARG A 146      40.260  28.130   4.531  1.00 91.81           C  
ATOM   1180  O   ARG A 146      39.258  28.600   5.075  1.00 91.81           O  
ATOM   1181  CB  ARG A 146      42.504  29.095   5.077  1.00 91.81           C  
ATOM   1182  CG  ARG A 146      43.559  29.268   6.158  1.00 91.81           C  
ATOM   1183  CD  ARG A 146      44.336  30.565   5.988  1.00 91.81           C  
ATOM   1184  NE  ARG A 146      45.549  30.368   5.199  1.00 91.81           N  
ATOM   1185  CZ  ARG A 146      46.723  30.937   5.460  1.00 91.81           C  
ATOM   1186  NH1 ARG A 146      46.865  31.754   6.497  1.00 91.81           N1+
ATOM   1187  NH2 ARG A 146      47.762  30.687   4.677  1.00 91.81           N  
ATOM   1188  N   GLU A 147      40.376  27.771   3.227  1.00 93.19           N  
ATOM   1189  CA  GLU A 147      39.195  27.918   2.381  1.00 93.19           C  
ATOM   1190  C   GLU A 147      38.075  26.982   2.827  1.00 93.19           C  
ATOM   1191  O   GLU A 147      36.908  27.375   2.862  1.00 93.19           O  
ATOM   1192  CB  GLU A 147      39.549  27.655   0.914  1.00 93.19           C  
ATOM   1193  CG  GLU A 147      40.420  28.732   0.289  1.00 93.19           C  
ATOM   1194  CD  GLU A 147      40.850  28.406  -1.133  1.00 93.19           C  
ATOM   1195  OE1 GLU A 147      41.514  29.252  -1.776  1.00 93.19           O  
ATOM   1196  OE2 GLU A 147      40.520  27.297  -1.608  1.00 93.19           O1-
ATOM   1197  N   ASP A 148      38.365  25.719   3.177  1.00 93.72           N  
ATOM   1198  CA  ASP A 148      37.383  24.745   3.644  1.00 93.72           C  
ATOM   1199  C   ASP A 148      36.785  25.168   4.983  1.00 93.72           C  
ATOM   1200  O   ASP A 148      35.594  24.967   5.229  1.00 93.72           O  
ATOM   1201  CB  ASP A 148      38.018  23.359   3.766  1.00 93.72           C  
ATOM   1202  CG  ASP A 148      38.327  22.727   2.420  1.00 93.72           C  
ATOM   1203  OD1 ASP A 148      37.584  22.973   1.446  1.00 93.72           O  
ATOM   1204  OD2 ASP A 148      39.321  21.974   2.333  1.00 93.72           O1-
ATOM   1205  N   VAL A 149      37.684  25.778   5.891  1.00 94.37           N  
ATOM   1206  CA  VAL A 149      37.192  26.292   7.165  1.00 94.37           C  
ATOM   1207  C   VAL A 149      36.203  27.428   6.917  1.00 94.37           C  
ATOM   1208  O   VAL A 149      35.164  27.509   7.575  1.00 94.37           O  
ATOM   1209  CB  VAL A 149      38.350  26.780   8.064  1.00 94.37           C  
ATOM   1210  CG1 VAL A 149      37.811  27.551   9.268  1.00 94.37           C  
ATOM   1211  CG2 VAL A 149      39.204  25.599   8.521  1.00 94.37           C  
ATOM   1212  N   ARG A 150      36.513  28.287   5.961  1.00 94.17           N  
ATOM   1213  CA  ARG A 150      35.615  29.382   5.607  1.00 94.17           C  
ATOM   1214  C   ARG A 150      34.266  28.853   5.136  1.00 94.17           C  
ATOM   1215  O   ARG A 150      33.218  29.375   5.522  1.00 94.17           O  
ATOM   1216  CB  ARG A 150      36.242  30.261   4.522  1.00 94.17           C  
ATOM   1217  CG  ARG A 150      35.504  31.569   4.287  1.00 94.17           C  
ATOM   1218  CD  ARG A 150      36.219  32.446   3.269  1.00 94.17           C  
ATOM   1219  NE  ARG A 150      35.441  33.639   2.943  1.00 94.17           N  
ATOM   1220  CZ  ARG A 150      35.925  34.713   2.327  1.00 94.17           C  
ATOM   1221  NH1 ARG A 150      37.200  34.767   1.956  1.00 94.17           N1+
ATOM   1222  NH2 ARG A 150      35.128  35.743   2.079  1.00 94.17           N  
ATOM   1223  N   LEU A 151      34.318  27.901   4.281  1.00 94.33           N  
ATOM   1224  CA  LEU A 151      33.094  27.269   3.800  1.00 94.33           C  
ATOM   1225  C   LEU A 151      32.295  26.681   4.959  1.00 94.33           C  
ATOM   1226  O   LEU A 151      31.082  26.884   5.049  1.00 94.33           O  
ATOM   1227  CB  LEU A 151      33.421  26.173   2.783  1.00 94.33           C  
ATOM   1228  CG  LEU A 151      32.236  25.365   2.253  1.00 94.33           C  
ATOM   1229  CD1 LEU A 151      31.257  26.276   1.521  1.00 94.33           C  
ATOM   1230  CD2 LEU A 151      32.718  24.244   1.337  1.00 94.33           C  
ATOM   1231  N   ALA A 152      32.947  25.970   5.923  1.00 94.10           N  
ATOM   1232  CA  ALA A 152      32.282  25.376   7.080  1.00 94.10           C  
ATOM   1233  C   ALA A 152      31.585  26.443   7.920  1.00 94.10           C  
ATOM   1234  O   ALA A 152      30.450  26.249   8.363  1.00 94.10           O  
ATOM   1235  CB  ALA A 152      33.286  24.605   7.934  1.00 94.10           C  
ATOM   1236  N   LEU A 153      32.298  27.532   8.193  1.00 93.84           N  
ATOM   1237  CA  LEU A 153      31.719  28.623   8.969  1.00 93.84           C  
ATOM   1238  C   LEU A 153      30.486  29.190   8.274  1.00 93.84           C  
ATOM   1239  O   LEU A 153      29.474  29.464   8.922  1.00 93.84           O  
ATOM   1240  CB  LEU A 153      32.751  29.732   9.188  1.00 93.84           C  
ATOM   1241  CG  LEU A 153      32.285  30.942   9.999  1.00 93.84           C  
ATOM   1242  CD1 LEU A 153      31.843  30.507  11.393  1.00 93.84           C  
ATOM   1243  CD2 LEU A 153      33.391  31.987  10.085  1.00 93.84           C  
ATOM   1244  N   GLU A 154      30.573  29.377   6.927  1.00 94.35           N  
ATOM   1245  CA  GLU A 154      29.431  29.866   6.160  1.00 94.35           C  
ATOM   1246  C   GLU A 154      28.245  28.912   6.268  1.00 94.35           C  
ATOM   1247  O   GLU A 154      27.098  29.349   6.394  1.00 94.35           O  
ATOM   1248  CB  GLU A 154      29.814  30.064   4.692  1.00 94.35           C  
ATOM   1249  CG  GLU A 154      30.693  31.282   4.446  1.00 94.35           C  
ATOM   1250  CD  GLU A 154      31.042  31.484   2.980  1.00 94.35           C  
ATOM   1251  OE1 GLU A 154      31.717  32.484   2.648  1.00 94.35           O  
ATOM   1252  OE2 GLU A 154      30.638  30.634   2.156  1.00 94.35           O1-
ATOM   1253  N   LEU A 155      28.459  27.680   6.242  1.00 94.51           N  
ATOM   1254  CA  LEU A 155      27.407  26.674   6.348  1.00 94.51           C  
ATOM   1255  C   LEU A 155      26.771  26.696   7.734  1.00 94.51           C  
ATOM   1256  O   LEU A 155      25.549  26.580   7.863  1.00 94.51           O  
ATOM   1257  CB  LEU A 155      27.968  25.279   6.054  1.00 94.51           C  
ATOM   1258  CG  LEU A 155      28.404  25.014   4.614  1.00 94.51           C  
ATOM   1259  CD1 LEU A 155      29.063  23.642   4.504  1.00 94.51           C  
ATOM   1260  CD2 LEU A 155      27.213  25.118   3.666  1.00 94.51           C  
ATOM   1261  N   VAL A 156      27.599  26.842   8.784  1.00 92.42           N  
ATOM   1262  CA  VAL A 156      27.076  26.941  10.143  1.00 92.42           C  
ATOM   1263  C   VAL A 156      26.205  28.189  10.273  1.00 92.42           C  
ATOM   1264  O   VAL A 156      25.141  28.149  10.895  1.00 92.42           O  
ATOM   1265  CB  VAL A 156      28.213  26.973  11.188  1.00 92.42           C  
ATOM   1266  CG1 VAL A 156      27.662  27.298  12.576  1.00 92.42           C  
ATOM   1267  CG2 VAL A 156      28.959  25.640  11.205  1.00 92.42           C  
ATOM   1268  N   ARG A 157      26.567  29.263   9.643  1.00 91.97           N  
ATOM   1269  CA  ARG A 157      25.777  30.490   9.678  1.00 91.97           C  
ATOM   1270  C   ARG A 157      24.423  30.289   9.004  1.00 91.97           C  
ATOM   1271  O   ARG A 157      23.407  30.800   9.478  1.00 91.97           O  
ATOM   1272  CB  ARG A 157      26.534  31.635   9.003  1.00 91.97           C  
ATOM   1273  CG  ARG A 157      27.632  32.240   9.865  1.00 91.97           C  
ATOM   1274  CD  ARG A 157      28.287  33.435   9.186  1.00 91.97           C  
ATOM   1275  NE  ARG A 157      29.366  33.991   9.997  1.00 91.97           N  
ATOM   1276  CZ  ARG A 157      30.269  34.864   9.561  1.00 91.97           C  
ATOM   1277  NH1 ARG A 157      30.241  35.301   8.308  1.00 91.97           N1+
ATOM   1278  NH2 ARG A 157      31.209  35.304  10.385  1.00 91.97           N  
ATOM   1279  N   LEU A 158      24.490  29.572   7.924  1.00 92.82           N  
ATOM   1280  CA  LEU A 158      23.242  29.259   7.238  1.00 92.82           C  
ATOM   1281  C   LEU A 158      22.337  28.405   8.119  1.00 92.82           C  
ATOM   1282  O   LEU A 158      21.121  28.609   8.151  1.00 92.82           O  
ATOM   1283  CB  LEU A 158      23.522  28.532   5.919  1.00 92.82           C  
ATOM   1284  CG  LEU A 158      24.164  29.366   4.809  1.00 92.82           C  
ATOM   1285  CD1 LEU A 158      24.553  28.475   3.634  1.00 92.82           C  
ATOM   1286  CD2 LEU A 158      23.219  30.474   4.358  1.00 92.82           C  
ATOM   1287  N   LEU A 159      22.909  27.465   8.874  1.00 91.38           N  
ATOM   1288  CA  LEU A 159      22.150  26.638   9.806  1.00 91.38           C  
ATOM   1289  C   LEU A 159      21.513  27.492  10.896  1.00 91.38           C  
ATOM   1290  O   LEU A 159      20.380  27.236  11.308  1.00 91.38           O  
ATOM   1291  CB  LEU A 159      23.054  25.574  10.437  1.00 91.38           C  
ATOM   1292  CG  LEU A 159      23.376  24.357   9.568  1.00 91.38           C  
ATOM   1293  CD1 LEU A 159      24.538  23.572  10.166  1.00 91.38           C  
ATOM   1294  CD2 LEU A 159      22.145  23.469   9.414  1.00 91.38           C  
ATOM   1295  N   LEU A 160      22.234  28.464  11.350  1.00 87.62           N  
ATOM   1296  CA  LEU A 160      21.678  29.382  12.338  1.00 87.62           C  
ATOM   1297  C   LEU A 160      20.460  30.109  11.778  1.00 87.62           C  
ATOM   1298  O   LEU A 160      19.433  30.222  12.454  1.00 87.62           O  
ATOM   1299  CB  LEU A 160      22.733  30.397  12.782  1.00 87.62           C  
ATOM   1300  CG  LEU A 160      22.270  31.472  13.765  1.00 87.62           C  
ATOM   1301  CD1 LEU A 160      21.858  30.838  15.089  1.00 87.62           C  
ATOM   1302  CD2 LEU A 160      23.367  32.510  13.980  1.00 87.62           C  
ATOM   1303  N   GLU A 161      20.554  30.573  10.459  1.00 86.72           N  
ATOM   1304  CA  GLU A 161      19.458  31.261   9.784  1.00 86.72           C  
ATOM   1305  C   GLU A 161      18.234  30.360   9.658  1.00 86.72           C  
ATOM   1306  O   GLU A 161      17.105  30.805   9.870  1.00 86.72           O  
ATOM   1307  CB  GLU A 161      19.900  31.746   8.399  1.00 86.72           C  
ATOM   1308  CG  GLU A 161      20.865  32.922   8.439  1.00 86.72           C  
ATOM   1309  CD  GLU A 161      21.295  33.391   7.058  1.00 86.72           C  
ATOM   1310  OE1 GLU A 161      22.180  34.272   6.965  1.00 86.72           O  
ATOM   1311  OE2 GLU A 161      20.742  32.874   6.061  1.00 86.72           O1-
ATOM   1312  N   ILE A 162      18.504  29.127   9.396  1.00 84.76           N  
ATOM   1313  CA  ILE A 162      17.417  28.171   9.227  1.00 84.76           C  
ATOM   1314  C   ILE A 162      16.785  27.862  10.583  1.00 84.76           C  
ATOM   1315  O   ILE A 162      15.560  27.851  10.715  1.00 84.76           O  
ATOM   1316  CB  ILE A 162      17.908  26.868   8.556  1.00 84.76           C  
ATOM   1317  CG1 ILE A 162      18.319  27.139   7.104  1.00 84.76           C  
ATOM   1318  CG2 ILE A 162      16.829  25.784   8.627  1.00 84.76           C  
ATOM   1319  CD1 ILE A 162      18.979  25.951   6.415  1.00 84.76           C  
ATOM   1320  N   ALA A 163      17.662  27.655  11.518  1.00 81.09           N  
ATOM   1321  CA  ALA A 163      17.195  27.285  12.852  1.00 81.09           C  
ATOM   1322  C   ALA A 163      16.348  28.397  13.464  1.00 81.09           C  
ATOM   1323  O   ALA A 163      15.326  28.129  14.100  1.00 81.09           O  
ATOM   1324  CB  ALA A 163      18.378  26.960  13.759  1.00 81.09           C  
ATOM   1325  N   GLN A 164      16.670  29.704  13.144  1.00 75.18           N  
ATOM   1326  CA  GLN A 164      15.938  30.843  13.688  1.00 75.18           C  
ATOM   1327  C   GLN A 164      14.579  30.997  13.012  1.00 75.18           C  
ATOM   1328  O   GLN A 164      13.589  31.334  13.664  1.00 75.18           O  
ATOM   1329  CB  GLN A 164      16.752  32.128  13.533  1.00 75.18           C  
ATOM   1330  CG  GLN A 164      17.905  32.250  14.519  1.00 75.18           C  
ATOM   1331  CD  GLN A 164      18.712  33.521  14.327  1.00 75.18           C  
ATOM   1332  NE2 GLN A 164      19.472  33.901  15.348  1.00 75.18           N  
ATOM   1333  OE1 GLN A 164      18.653  34.154  13.268  1.00 75.18           O  
ATOM   1334  N   ALA A 165      14.671  30.600  11.693  1.00 76.63           N  
ATOM   1335  CA  ALA A 165      13.469  30.728  10.873  1.00 76.63           C  
ATOM   1336  C   ALA A 165      12.465  29.624  11.194  1.00 76.63           C  
ATOM   1337  O   ALA A 165      11.255  29.859  11.202  1.00 76.63           O  
ATOM   1338  CB  ALA A 165      13.830  30.699   9.390  1.00 76.63           C  
ATOM   1339  N   LEU A 166      13.040  28.564  11.638  1.00 74.89           N  
ATOM   1340  CA  LEU A 166      12.146  27.412  11.695  1.00 74.89           C  
ATOM   1341  C   LEU A 166      11.923  26.967  13.136  1.00 74.89           C  
ATOM   1342  O   LEU A 166      11.071  26.116  13.403  1.00 74.89           O  
ATOM   1343  CB  LEU A 166      12.711  26.252  10.872  1.00 74.89           C  
ATOM   1344  CG  LEU A 166      12.889  26.507   9.374  1.00 74.89           C  
ATOM   1345  CD1 LEU A 166      13.569  25.314   8.710  1.00 74.89           C  
ATOM   1346  CD2 LEU A 166      11.543  26.794   8.717  1.00 74.89           C  
ATOM   1347  N   ASN A 167      12.445  27.647  13.984  1.00 70.59           N  
ATOM   1348  CA  ASN A 167      12.378  27.301  15.400  1.00 70.59           C  
ATOM   1349  C   ASN A 167      12.686  25.824  15.631  1.00 70.59           C  
ATOM   1350  O   ASN A 167      11.948  25.135  16.338  1.00 70.59           O  
ATOM   1351  CB  ASN A 167      11.004  27.653  15.975  1.00 70.59           C  
ATOM   1352  CG  ASN A 167      11.093  28.587  17.167  1.00 70.59           C  
ATOM   1353  ND2 ASN A 167       9.943  29.049  17.644  1.00 70.59           N  
ATOM   1354  OD1 ASN A 167      12.185  28.890  17.654  1.00 70.59           O  
ATOM   1355  N   LEU A 168      13.724  25.246  15.008  1.00 79.82           N  
ATOM   1356  CA  LEU A 168      14.081  23.842  15.179  1.00 79.82           C  
ATOM   1357  C   LEU A 168      15.146  23.681  16.260  1.00 79.82           C  
ATOM   1358  O   LEU A 168      16.322  23.970  16.026  1.00 79.82           O  
ATOM   1359  CB  LEU A 168      14.583  23.251  13.860  1.00 79.82           C  
ATOM   1360  CG  LEU A 168      13.556  23.140  12.732  1.00 79.82           C  
ATOM   1361  CD1 LEU A 168      14.244  22.769  11.422  1.00 79.82           C  
ATOM   1362  CD2 LEU A 168      12.482  22.117  13.086  1.00 79.82           C  
ATOM   1363  N   LEU A 169      14.780  23.245  17.376  1.00 79.77           N  
ATOM   1364  CA  LEU A 169      15.644  23.147  18.546  1.00 79.77           C  
ATOM   1365  C   LEU A 169      16.787  22.168  18.297  1.00 79.77           C  
ATOM   1366  O   LEU A 169      17.935  22.446  18.651  1.00 79.77           O  
ATOM   1367  CB  LEU A 169      14.838  22.708  19.771  1.00 79.77           C  
ATOM   1368  CG  LEU A 169      15.535  22.846  21.126  1.00 79.77           C  
ATOM   1369  CD1 LEU A 169      15.483  24.293  21.604  1.00 79.77           C  
ATOM   1370  CD2 LEU A 169      14.898  21.916  22.153  1.00 79.77           C  
ATOM   1371  N   GLU A 170      16.520  21.082  17.684  1.00 78.81           N  
ATOM   1372  CA  GLU A 170      17.538  20.065  17.439  1.00 78.81           C  
ATOM   1373  C   GLU A 170      18.616  20.581  16.491  1.00 78.81           C  
ATOM   1374  O   GLU A 170      19.803  20.306  16.682  1.00 78.81           O  
ATOM   1375  CB  GLU A 170      16.903  18.793  16.870  1.00 78.81           C  
ATOM   1376  CG  GLU A 170      16.213  18.998  15.529  1.00 78.81           C  
ATOM   1377  CD  GLU A 170      15.493  17.755  15.030  1.00 78.81           C  
ATOM   1378  OE1 GLU A 170      14.925  17.790  13.914  1.00 78.81           O  
ATOM   1379  OE2 GLU A 170      15.495  16.739  15.761  1.00 78.81           O1-
ATOM   1380  N   VAL A 171      18.288  21.320  15.540  1.00 84.04           N  
ATOM   1381  CA  VAL A 171      19.227  21.891  14.580  1.00 84.04           C  
ATOM   1382  C   VAL A 171      20.073  22.963  15.261  1.00 84.04           C  
ATOM   1383  O   VAL A 171      21.283  23.047  15.031  1.00 84.04           O  
ATOM   1384  CB  VAL A 171      18.496  22.485  13.356  1.00 84.04           C  
ATOM   1385  CG1 VAL A 171      19.484  23.186  12.425  1.00 84.04           C  
ATOM   1386  CG2 VAL A 171      17.734  21.393  12.607  1.00 84.04           C  
ATOM   1387  N   LEU A 172      19.390  23.728  16.072  1.00 83.47           N  
ATOM   1388  CA  LEU A 172      20.113  24.763  16.802  1.00 83.47           C  
ATOM   1389  C   LEU A 172      21.237  24.157  17.636  1.00 83.47           C  
ATOM   1390  O   LEU A 172      22.353  24.681  17.656  1.00 83.47           O  
ATOM   1391  CB  LEU A 172      19.158  25.547  17.706  1.00 83.47           C  
ATOM   1392  CG  LEU A 172      18.282  26.596  17.020  1.00 83.47           C  
ATOM   1393  CD1 LEU A 172      17.213  27.106  17.981  1.00 83.47           C  
ATOM   1394  CD2 LEU A 172      19.136  27.748  16.500  1.00 83.47           C  
ATOM   1395  N   GLU A 173      21.029  23.038  18.300  1.00 81.90           N  
ATOM   1396  CA  GLU A 173      22.015  22.373  19.147  1.00 81.90           C  
ATOM   1397  C   GLU A 173      23.191  21.857  18.324  1.00 81.90           C  
ATOM   1398  O   GLU A 173      24.351  22.063  18.691  1.00 81.90           O  
ATOM   1399  CB  GLU A 173      21.368  21.221  19.921  1.00 81.90           C  
ATOM   1400  CG  GLU A 173      20.479  21.673  21.070  1.00 81.90           C  
ATOM   1401  CD  GLU A 173      19.805  20.521  21.797  1.00 81.90           C  
ATOM   1402  OE1 GLU A 173      18.999  20.774  22.720  1.00 81.90           O  
ATOM   1403  OE2 GLU A 173      20.084  19.354  21.440  1.00 81.90           O1-
ATOM   1404  N   GLU A 174      22.836  21.216  17.242  1.00 88.49           N  
ATOM   1405  CA  GLU A 174      23.863  20.633  16.384  1.00 88.49           C  
ATOM   1406  C   GLU A 174      24.699  21.718  15.711  1.00 88.49           C  
ATOM   1407  O   GLU A 174      25.918  21.582  15.586  1.00 88.49           O  
ATOM   1408  CB  GLU A 174      23.229  19.725  15.326  1.00 88.49           C  
ATOM   1409  CG  GLU A 174      24.229  18.837  14.600  1.00 88.49           C  
ATOM   1410  CD  GLU A 174      24.810  17.742  15.480  1.00 88.49           C  
ATOM   1411  OE1 GLU A 174      25.874  17.183  15.131  1.00 88.49           O  
ATOM   1412  OE2 GLU A 174      24.195  17.441  16.528  1.00 88.49           O1-
ATOM   1413  N   ALA A 175      24.096  22.720  15.221  1.00 86.95           N  
ATOM   1414  CA  ALA A 175      24.806  23.836  14.600  1.00 86.95           C  
ATOM   1415  C   ALA A 175      25.783  24.477  15.581  1.00 86.95           C  
ATOM   1416  O   ALA A 175      26.899  24.844  15.206  1.00 86.95           O  
ATOM   1417  CB  ALA A 175      23.815  24.876  14.083  1.00 86.95           C  
ATOM   1418  N   ALA A 176      25.428  24.650  16.879  1.00 84.07           N  
ATOM   1419  CA  ALA A 176      26.291  25.204  17.919  1.00 84.07           C  
ATOM   1420  C   ALA A 176      27.524  24.332  18.131  1.00 84.07           C  
ATOM   1421  O   ALA A 176      28.638  24.844  18.271  1.00 84.07           O  
ATOM   1422  CB  ALA A 176      25.518  25.356  19.227  1.00 84.07           C  
ATOM   1423  N   ARG A 177      27.312  23.026  18.114  1.00 89.72           N  
ATOM   1424  CA  ARG A 177      28.429  22.096  18.242  1.00 89.72           C  
ATOM   1425  C   ARG A 177      29.409  22.255  17.083  1.00 89.72           C  
ATOM   1426  O   ARG A 177      30.621  22.324  17.293  1.00 89.72           O  
ATOM   1427  CB  ARG A 177      27.924  20.653  18.308  1.00 89.72           C  
ATOM   1428  CG  ARG A 177      29.016  19.630  18.574  1.00 89.72           C  
ATOM   1429  CD  ARG A 177      28.483  18.205  18.503  1.00 89.72           C  
ATOM   1430  NE  ARG A 177      28.163  17.817  17.132  1.00 89.72           N  
ATOM   1431  CZ  ARG A 177      28.977  17.144  16.325  1.00 89.72           C  
ATOM   1432  NH1 ARG A 177      30.183  16.769  16.737  1.00 89.72           N1+
ATOM   1433  NH2 ARG A 177      28.585  16.843  15.096  1.00 89.72           N  
ATOM   1434  N   LEU A 178      28.930  22.280  15.869  1.00 93.06           N  
ATOM   1435  CA  LEU A 178      29.754  22.414  14.672  1.00 93.06           C  
ATOM   1436  C   LEU A 178      30.520  23.732  14.685  1.00 93.06           C  
ATOM   1437  O   LEU A 178      31.680  23.785  14.271  1.00 93.06           O  
ATOM   1438  CB  LEU A 178      28.888  22.326  13.412  1.00 93.06           C  
ATOM   1439  CG  LEU A 178      28.326  20.945  13.072  1.00 93.06           C  
ATOM   1440  CD1 LEU A 178      27.348  21.044  11.905  1.00 93.06           C  
ATOM   1441  CD2 LEU A 178      29.454  19.971  12.750  1.00 93.06           C  
ATOM   1442  N   ALA A 179      29.830  24.759  15.130  1.00 91.07           N  
ATOM   1443  CA  ALA A 179      30.482  26.062  15.226  1.00 91.07           C  
ATOM   1444  C   ALA A 179      31.700  25.999  16.143  1.00 91.07           C  
ATOM   1445  O   ALA A 179      32.737  26.599  15.850  1.00 91.07           O  
ATOM   1446  CB  ALA A 179      29.496  27.116  15.728  1.00 91.07           C  
ATOM   1447  N   PHE A 180      31.696  25.301  17.258  1.00 90.40           N  
ATOM   1448  CA  PHE A 180      32.831  25.127  18.158  1.00 90.40           C  
ATOM   1449  C   PHE A 180      33.949  24.348  17.476  1.00 90.40           C  
ATOM   1450  O   PHE A 180      35.129  24.654  17.662  1.00 90.40           O  
ATOM   1451  CB  PHE A 180      32.398  24.411  19.441  1.00 90.40           C  
ATOM   1452  CG  PHE A 180      31.775  25.321  20.465  1.00 90.40           C  
ATOM   1453  CD1 PHE A 180      32.537  26.289  21.108  1.00 90.40           C  
ATOM   1454  CD2 PHE A 180      30.428  25.209  20.784  1.00 90.40           C  
ATOM   1455  CE1 PHE A 180      31.964  27.133  22.057  1.00 90.40           C  
ATOM   1456  CE2 PHE A 180      29.848  26.049  21.730  1.00 90.40           C  
ATOM   1457  CZ  PHE A 180      30.618  27.010  22.366  1.00 90.40           C  
ATOM   1458  N   GLU A 181      33.573  23.376  16.665  1.00 93.60           N  
ATOM   1459  CA  GLU A 181      34.562  22.590  15.934  1.00 93.60           C  
ATOM   1460  C   GLU A 181      35.267  23.436  14.877  1.00 93.60           C  
ATOM   1461  O   GLU A 181      36.480  23.319  14.690  1.00 93.60           O  
ATOM   1462  CB  GLU A 181      33.904  21.373  15.280  1.00 93.60           C  
ATOM   1463  CG  GLU A 181      33.469  20.302  16.270  1.00 93.60           C  
ATOM   1464  CD  GLU A 181      32.924  19.051  15.600  1.00 93.60           C  
ATOM   1465  OE1 GLU A 181      32.338  18.193  16.299  1.00 93.60           O  
ATOM   1466  OE2 GLU A 181      33.087  18.925  14.365  1.00 93.60           O1-
ATOM   1467  N   VAL A 182      34.509  24.215  14.166  1.00 94.90           N  
ATOM   1468  CA  VAL A 182      35.074  25.124  13.174  1.00 94.90           C  
ATOM   1469  C   VAL A 182      36.066  26.070  13.847  1.00 94.90           C  
ATOM   1470  O   VAL A 182      37.149  26.327  13.314  1.00 94.90           O  
ATOM   1471  CB  VAL A 182      33.973  25.932  12.452  1.00 94.90           C  
ATOM   1472  CG1 VAL A 182      34.586  27.053  11.615  1.00 94.90           C  
ATOM   1473  CG2 VAL A 182      33.123  25.012  11.577  1.00 94.90           C  
ATOM   1474  N   ALA A 183      35.721  26.617  15.031  1.00 91.75           N  
ATOM   1475  CA  ALA A 183      36.588  27.517  15.789  1.00 91.75           C  
ATOM   1476  C   ALA A 183      37.918  26.847  16.121  1.00 91.75           C  
ATOM   1477  O   ALA A 183      38.978  27.466  16.002  1.00 91.75           O  
ATOM   1478  CB  ALA A 183      35.891  27.974  17.069  1.00 91.75           C  
ATOM   1479  N   ARG A 184      37.878  25.607  16.457  1.00 94.84           N  
ATOM   1480  CA  ARG A 184      39.079  24.851  16.795  1.00 94.84           C  
ATOM   1481  C   ARG A 184      39.990  24.696  15.581  1.00 94.84           C  
ATOM   1482  O   ARG A 184      41.191  24.961  15.661  1.00 94.84           O  
ATOM   1483  CB  ARG A 184      38.710  23.475  17.352  1.00 94.84           C  
ATOM   1484  CG  ARG A 184      39.904  22.660  17.824  1.00 94.84           C  
ATOM   1485  CD  ARG A 184      39.496  21.257  18.250  1.00 94.84           C  
ATOM   1486  NE  ARG A 184      39.012  20.469  17.120  1.00 94.84           N  
ATOM   1487  CZ  ARG A 184      39.773  19.691  16.357  1.00 94.84           C  
ATOM   1488  NH1 ARG A 184      41.075  19.578  16.588  1.00 94.84           N1+
ATOM   1489  NH2 ARG A 184      39.227  19.017  15.354  1.00 94.84           N  
ATOM   1490  N   VAL A 185      39.473  24.245  14.495  1.00 91.76           N  
ATOM   1491  CA  VAL A 185      40.242  24.009  13.278  1.00 91.76           C  
ATOM   1492  C   VAL A 185      40.769  25.336  12.734  1.00 91.76           C  
ATOM   1493  O   VAL A 185      41.892  25.404  12.230  1.00 91.76           O  
ATOM   1494  CB  VAL A 185      39.397  23.290  12.202  1.00 91.76           C  
ATOM   1495  CG1 VAL A 185      40.202  23.106  10.917  1.00 91.76           C  
ATOM   1496  CG2 VAL A 185      38.903  21.943  12.726  1.00 91.76           C  
ATOM   1497  N   ALA A 186      39.992  26.374  12.833  1.00 93.51           N  
ATOM   1498  CA  ALA A 186      40.409  27.701  12.384  1.00 93.51           C  
ATOM   1499  C   ALA A 186      41.639  28.178  13.152  1.00 93.51           C  
ATOM   1500  O   ALA A 186      42.538  28.792  12.574  1.00 93.51           O  
ATOM   1501  CB  ALA A 186      39.265  28.699  12.543  1.00 93.51           C  
ATOM   1502  N   LYS A 187      41.789  27.918  14.432  1.00 92.96           N  
ATOM   1503  CA  LYS A 187      42.960  28.263  15.232  1.00 92.96           C  
ATOM   1504  C   LYS A 187      44.196  27.508  14.751  1.00 92.96           C  
ATOM   1505  O   LYS A 187      45.285  28.079  14.664  1.00 92.96           O  
ATOM   1506  CB  LYS A 187      42.708  27.967  16.711  1.00 92.96           C  
ATOM   1507  CG  LYS A 187      41.857  29.014  17.415  1.00 92.96           C  
ATOM   1508  CD  LYS A 187      41.744  28.730  18.907  1.00 92.96           C  
ATOM   1509  CE  LYS A 187      40.839  29.739  19.602  1.00 92.96           C  
ATOM   1510  NZ  LYS A 187      40.690  29.439  21.058  1.00 92.96           N1+
ATOM   1511  N   GLU A 188      44.010  26.295  14.326  1.00 91.98           N  
ATOM   1512  CA  GLU A 188      45.094  25.413  13.907  1.00 91.98           C  
ATOM   1513  C   GLU A 188      45.637  25.820  12.539  1.00 91.98           C  
ATOM   1514  O   GLU A 188      46.833  25.682  12.274  1.00 91.98           O  
ATOM   1515  CB  GLU A 188      44.622  23.958  13.874  1.00 91.98           C  
ATOM   1516  CG  GLU A 188      44.346  23.370  15.250  1.00 91.98           C  
ATOM   1517  CD  GLU A 188      43.896  21.919  15.203  1.00 91.98           C  
ATOM   1518  OE1 GLU A 188      43.570  21.349  16.270  1.00 91.98           O  
ATOM   1519  OE2 GLU A 188      43.869  21.346  14.091  1.00 91.98           O1-
ATOM   1520  N   VAL A 189      44.814  26.415  11.765  1.00 90.43           N  
ATOM   1521  CA  VAL A 189      45.229  26.774  10.413  1.00 90.43           C  
ATOM   1522  C   VAL A 189      45.733  28.215  10.391  1.00 90.43           C  
ATOM   1523  O   VAL A 189      46.062  28.749   9.330  1.00 90.43           O  
ATOM   1524  CB  VAL A 189      44.077  26.596   9.399  1.00 90.43           C  
ATOM   1525  CG1 VAL A 189      43.731  25.118   9.228  1.00 90.43           C  
ATOM   1526  CG2 VAL A 189      42.849  27.388   9.844  1.00 90.43           C  
ATOM   1527  N   GLY A 190      45.705  28.895  11.658  1.00 88.00           N  
ATOM   1528  CA  GLY A 190      46.232  30.239  11.836  1.00 88.00           C  
ATOM   1529  C   GLY A 190      45.248  31.323  11.437  1.00 88.00           C  
ATOM   1530  O   GLY A 190      45.645  32.370  10.924  1.00 88.00           O  
ATOM   1531  N   SER A 191      43.944  31.059  11.568  1.00 91.91           N  
ATOM   1532  CA  SER A 191      42.915  32.052  11.282  1.00 91.91           C  
ATOM   1533  C   SER A 191      42.152  32.438  12.545  1.00 91.91           C  
ATOM   1534  O   SER A 191      40.996  32.047  12.722  1.00 91.91           O  
ATOM   1535  CB  SER A 191      41.939  31.525  10.229  1.00 91.91           C  
ATOM   1536  OG  SER A 191      41.093  32.562   9.763  1.00 91.91           O  
ATOM   1537  N   PRO A 192      42.673  33.181  13.478  1.00 89.93           N  
ATOM   1538  CA  PRO A 192      42.078  33.544  14.767  1.00 89.93           C  
ATOM   1539  C   PRO A 192      40.783  34.339  14.615  1.00 89.93           C  
ATOM   1540  O   PRO A 192      39.876  34.211  15.441  1.00 89.93           O  
ATOM   1541  CB  PRO A 192      43.165  34.393  15.431  1.00 89.93           C  
ATOM   1542  CG  PRO A 192      44.067  34.803  14.311  1.00 89.93           C  
ATOM   1543  CD  PRO A 192      43.954  33.787  13.212  1.00 89.93           C  
ATOM   1544  N   GLU A 193      40.700  35.130  13.644  1.00 92.57           N  
ATOM   1545  CA  GLU A 193      39.480  35.896  13.409  1.00 92.57           C  
ATOM   1546  C   GLU A 193      38.302  34.978  13.095  1.00 92.57           C  
ATOM   1547  O   GLU A 193      37.203  35.168  13.619  1.00 92.57           O  
ATOM   1548  CB  GLU A 193      39.685  36.897  12.269  1.00 92.57           C  
ATOM   1549  CG  GLU A 193      38.490  37.808  12.028  1.00 92.57           C  
ATOM   1550  CD  GLU A 193      38.181  38.718  13.206  1.00 92.57           C  
ATOM   1551  OE1 GLU A 193      37.089  39.327  13.233  1.00 92.57           O  
ATOM   1552  OE2 GLU A 193      39.042  38.824  14.109  1.00 92.57           O1-
ATOM   1553  N   THR A 194      38.476  33.978  12.148  1.00 91.86           N  
ATOM   1554  CA  THR A 194      37.450  32.995  11.821  1.00 91.86           C  
ATOM   1555  C   THR A 194      37.073  32.175  13.052  1.00 91.86           C  
ATOM   1556  O   THR A 194      35.898  31.867  13.263  1.00 91.86           O  
ATOM   1557  CB  THR A 194      37.919  32.051  10.697  1.00 91.86           C  
ATOM   1558  CG2 THR A 194      36.822  31.063  10.315  1.00 91.86           C  
ATOM   1559  OG1 THR A 194      38.270  32.828   9.545  1.00 91.86           O  
ATOM   1560  N   ALA A 195      38.052  31.850  13.941  1.00 89.42           N  
ATOM   1561  CA  ALA A 195      37.788  31.126  15.183  1.00 89.42           C  
ATOM   1562  C   ALA A 195      36.892  31.939  16.112  1.00 89.42           C  
ATOM   1563  O   ALA A 195      35.957  31.401  16.709  1.00 89.42           O  
ATOM   1564  CB  ALA A 195      39.099  30.779  15.884  1.00 89.42           C  
ATOM   1565  N   ARG A 196      37.194  33.211  16.238  1.00 92.95           N  
ATOM   1566  CA  ARG A 196      36.385  34.106  17.059  1.00 92.95           C  
ATOM   1567  C   ARG A 196      34.956  34.191  16.534  1.00 92.95           C  
ATOM   1568  O   ARG A 196      34.000  34.108  17.308  1.00 92.95           O  
ATOM   1569  CB  ARG A 196      37.009  35.503  17.105  1.00 92.95           C  
ATOM   1570  CG  ARG A 196      36.365  36.433  18.121  1.00 92.95           C  
ATOM   1571  CD  ARG A 196      37.008  37.812  18.110  1.00 92.95           C  
ATOM   1572  NE  ARG A 196      36.703  38.539  16.881  1.00 92.95           N  
ATOM   1573  CZ  ARG A 196      36.295  39.804  16.831  1.00 92.95           C  
ATOM   1574  NH1 ARG A 196      36.132  40.509  17.944  1.00 92.95           N1+
ATOM   1575  NH2 ARG A 196      36.045  40.368  15.657  1.00 92.95           N  
ATOM   1576  N   GLN A 197      34.795  34.339  15.259  1.00 92.54           N  
ATOM   1577  CA  GLN A 197      33.488  34.408  14.614  1.00 92.54           C  
ATOM   1578  C   GLN A 197      32.683  33.135  14.863  1.00 92.54           C  
ATOM   1579  O   GLN A 197      31.482  33.197  15.138  1.00 92.54           O  
ATOM   1580  CB  GLN A 197      33.642  34.646  13.111  1.00 92.54           C  
ATOM   1581  CG  GLN A 197      34.097  36.056  12.756  1.00 92.54           C  
ATOM   1582  CD  GLN A 197      34.285  36.253  11.264  1.00 92.54           C  
ATOM   1583  NE2 GLN A 197      34.434  37.505  10.845  1.00 92.54           N  
ATOM   1584  OE1 GLN A 197      34.296  35.288  10.493  1.00 92.54           O  
ATOM   1585  N   ALA A 198      33.260  32.038  14.715  1.00 88.71           N  
ATOM   1586  CA  ALA A 198      32.592  30.754  14.913  1.00 88.71           C  
ATOM   1587  C   ALA A 198      32.094  30.611  16.349  1.00 88.71           C  
ATOM   1588  O   ALA A 198      30.983  30.129  16.581  1.00 88.71           O  
ATOM   1589  CB  ALA A 198      33.532  29.604  14.563  1.00 88.71           C  
ATOM   1590  N   ARG A 199      32.904  31.122  17.310  1.00 87.20           N  
ATOM   1591  CA  ARG A 199      32.502  31.080  18.711  1.00 87.20           C  
ATOM   1592  C   ARG A 199      31.292  31.974  18.963  1.00 87.20           C  
ATOM   1593  O   ARG A 199      30.375  31.594  19.693  1.00 87.20           O  
ATOM   1594  CB  ARG A 199      33.662  31.502  19.616  1.00 87.20           C  
ATOM   1595  CG  ARG A 199      34.643  30.381  19.923  1.00 87.20           C  
ATOM   1596  CD  ARG A 199      35.651  30.790  20.988  1.00 87.20           C  
ATOM   1597  NE  ARG A 199      36.663  29.758  21.196  1.00 87.20           N  
ATOM   1598  CZ  ARG A 199      37.531  29.741  22.203  1.00 87.20           C  
ATOM   1599  NH1 ARG A 199      37.529  30.704  23.118  1.00 87.20           N1+
ATOM   1600  NH2 ARG A 199      38.410  28.754  22.297  1.00 87.20           N  
ATOM   1601  N   GLU A 200      31.235  33.089  18.475  1.00 88.50           N  
ATOM   1602  CA  GLU A 200      30.116  34.018  18.599  1.00 88.50           C  
ATOM   1603  C   GLU A 200      28.850  33.443  17.969  1.00 88.50           C  
ATOM   1604  O   GLU A 200      27.759  33.567  18.530  1.00 88.50           O  
ATOM   1605  CB  GLU A 200      30.459  35.364  17.957  1.00 88.50           C  
ATOM   1606  CG  GLU A 200      31.431  36.205  18.772  1.00 88.50           C  
ATOM   1607  CD  GLU A 200      31.786  37.524  18.108  1.00 88.50           C  
ATOM   1608  OE1 GLU A 200      32.591  38.295  18.679  1.00 88.50           O  
ATOM   1609  OE2 GLU A 200      31.254  37.792  17.008  1.00 88.50           O1-
ATOM   1610  N   THR A 201      28.999  32.797  16.785  1.00 89.25           N  
ATOM   1611  CA  THR A 201      27.875  32.148  16.119  1.00 89.25           C  
ATOM   1612  C   THR A 201      27.310  31.023  16.984  1.00 89.25           C  
ATOM   1613  O   THR A 201      26.092  30.873  17.097  1.00 89.25           O  
ATOM   1614  CB  THR A 201      28.288  31.585  14.747  1.00 89.25           C  
ATOM   1615  CG2 THR A 201      27.104  30.931  14.042  1.00 89.25           C  
ATOM   1616  OG1 THR A 201      28.787  32.652  13.930  1.00 89.25           O  
ATOM   1617  N   ALA A 202      28.134  30.310  17.689  1.00 81.73           N  
ATOM   1618  CA  ALA A 202      27.701  29.239  18.584  1.00 81.73           C  
ATOM   1619  C   ALA A 202      26.880  29.792  19.745  1.00 81.73           C  
ATOM   1620  O   ALA A 202      25.838  29.235  20.098  1.00 81.73           O  
ATOM   1621  CB  ALA A 202      28.907  28.464  19.110  1.00 81.73           C  
ATOM   1622  N   GLU A 203      27.299  30.821  20.327  1.00 80.21           N  
ATOM   1623  CA  GLU A 203      26.614  31.415  21.471  1.00 80.21           C  
ATOM   1624  C   GLU A 203      25.229  31.924  21.082  1.00 80.21           C  
ATOM   1625  O   GLU A 203      24.263  31.742  21.824  1.00 80.21           O  
ATOM   1626  CB  GLU A 203      27.445  32.555  22.065  1.00 80.21           C  
ATOM   1627  CG  GLU A 203      28.681  32.087  22.821  1.00 80.21           C  
ATOM   1628  CD  GLU A 203      29.544  33.231  23.325  1.00 80.21           C  
ATOM   1629  OE1 GLU A 203      30.588  32.967  23.965  1.00 80.21           O  
ATOM   1630  OE2 GLU A 203      29.175  34.401  23.081  1.00 80.21           O1-
ATOM   1631  N   ARG A 204      25.017  32.484  20.002  1.00 82.49           N  
ATOM   1632  CA  ARG A 204      23.750  32.967  19.465  1.00 82.49           C  
ATOM   1633  C   ARG A 204      22.795  31.810  19.189  1.00 82.49           C  
ATOM   1634  O   ARG A 204      21.594  31.914  19.445  1.00 82.49           O  
ATOM   1635  CB  ARG A 204      23.979  33.773  18.185  1.00 82.49           C  
ATOM   1636  CG  ARG A 204      24.576  35.150  18.423  1.00 82.49           C  
ATOM   1637  CD  ARG A 204      24.705  35.941  17.129  1.00 82.49           C  
ATOM   1638  NE  ARG A 204      25.299  37.256  17.357  1.00 82.49           N  
ATOM   1639  CZ  ARG A 204      25.524  38.161  16.408  1.00 82.49           C  
ATOM   1640  NH1 ARG A 204      25.208  37.910  15.143  1.00 82.49           N1+
ATOM   1641  NH2 ARG A 204      26.070  39.325  16.727  1.00 82.49           N  
ATOM   1642  N   LEU A 205      23.234  30.780  18.673  1.00 80.90           N  
ATOM   1643  CA  LEU A 205      22.410  29.616  18.365  1.00 80.90           C  
ATOM   1644  C   LEU A 205      21.841  29.001  19.640  1.00 80.90           C  
ATOM   1645  O   LEU A 205      20.664  28.637  19.687  1.00 80.90           O  
ATOM   1646  CB  LEU A 205      23.223  28.570  17.600  1.00 80.90           C  
ATOM   1647  CG  LEU A 205      23.474  28.857  16.119  1.00 80.90           C  
ATOM   1648  CD1 LEU A 205      24.593  27.967  15.588  1.00 80.90           C  
ATOM   1649  CD2 LEU A 205      22.196  28.658  15.311  1.00 80.90           C  
ATOM   1650  N   LEU A 206      22.479  28.936  20.708  1.00 74.21           N  
ATOM   1651  CA  LEU A 206      22.014  28.381  21.975  1.00 74.21           C  
ATOM   1652  C   LEU A 206      20.927  29.257  22.587  1.00 74.21           C  
ATOM   1653  O   LEU A 206      19.940  28.747  23.121  1.00 74.21           O  
ATOM   1654  CB  LEU A 206      23.180  28.235  22.956  1.00 74.21           C  
ATOM   1655  CG  LEU A 206      24.110  27.042  22.731  1.00 74.21           C  
ATOM   1656  CD1 LEU A 206      25.378  27.193  23.565  1.00 74.21           C  
ATOM   1657  CD2 LEU A 206      23.397  25.736  23.066  1.00 74.21           C  
ATOM   1658  N   GLU A 207      20.963  30.525  22.517  1.00 75.32           N  
ATOM   1659  CA  GLU A 207      19.964  31.454  23.035  1.00 75.32           C  
ATOM   1660  C   GLU A 207      18.645  31.325  22.278  1.00 75.32           C  
ATOM   1661  O   GLU A 207      17.574  31.301  22.887  1.00 75.32           O  
ATOM   1662  CB  GLU A 207      20.477  32.894  22.955  1.00 75.32           C  
ATOM   1663  CG  GLU A 207      19.654  33.887  23.763  1.00 75.32           C  
ATOM   1664  CD  GLU A 207      20.242  35.289  23.771  1.00 75.32           C  
ATOM   1665  OE1 GLU A 207      19.660  36.187  24.418  1.00 75.32           O  
ATOM   1666  OE2 GLU A 207      21.294  35.489  23.124  1.00 75.32           O1-
ATOM   1667  N   TRP A 208      18.438  31.071  20.948  1.00 75.54           N  
ATOM   1668  CA  TRP A 208      17.274  30.905  20.085  1.00 75.54           C  
ATOM   1669  C   TRP A 208      16.599  29.560  20.333  1.00 75.54           C  
ATOM   1670  O   TRP A 208      15.369  29.472  20.359  1.00 75.54           O  
ATOM   1671  CB  TRP A 208      17.676  31.024  18.612  1.00 75.54           C  
ATOM   1672  CG  TRP A 208      17.548  32.410  18.056  1.00 75.54           C  
ATOM   1673  CD1 TRP A 208      18.532  33.355  17.962  1.00 75.54           C  
ATOM   1674  CD2 TRP A 208      16.364  33.010  17.520  1.00 75.54           C  
ATOM   1675  CE2 TRP A 208      16.704  34.321  17.119  1.00 75.54           C  
ATOM   1676  CE3 TRP A 208      15.048  32.566  17.338  1.00 75.54           C  
ATOM   1677  NE1 TRP A 208      18.032  34.506  17.400  1.00 75.54           N  
ATOM   1678  CZ2 TRP A 208      15.774  35.192  16.548  1.00 75.54           C  
ATOM   1679  CZ3 TRP A 208      14.123  33.433  16.770  1.00 75.54           C  
ATOM   1680  CH2 TRP A 208      14.493  34.732  16.381  1.00 75.54           C  
ATOM   1681  N   ALA A 209      17.262  28.503  20.379  1.00 64.42           N  
ATOM   1682  CA  ALA A 209      16.684  27.184  20.624  1.00 64.42           C  
ATOM   1683  C   ALA A 209      15.831  27.185  21.890  1.00 64.42           C  
ATOM   1684  O   ALA A 209      14.736  26.618  21.908  1.00 64.42           O  
ATOM   1685  CB  ALA A 209      17.786  26.132  20.729  1.00 64.42           C  
ATOM   1686  N   MET A 210      16.193  27.980  22.811  1.00 65.15           N  
ATOM   1687  CA  MET A 210      15.436  28.077  24.056  1.00 65.15           C  
ATOM   1688  C   MET A 210      14.140  28.853  23.844  1.00 65.15           C  
ATOM   1689  O   MET A 210      13.092  28.474  24.368  1.00 65.15           O  
ATOM   1690  CB  MET A 210      16.275  28.747  25.145  1.00 65.15           C  
ATOM   1691  CG  MET A 210      17.024  27.765  26.032  1.00 65.15           C  
ATOM   1692  SD  MET A 210      18.308  28.582  27.058  1.00 65.15           S  
ATOM   1693  CE  MET A 210      17.599  28.339  28.710  1.00 65.15           C  
ATOM   1694  N   LYS A 211      13.791  29.743  22.875  1.00 64.59           N  
ATOM   1695  CA  LYS A 211      12.625  30.566  22.569  1.00 64.59           C  
ATOM   1696  C   LYS A 211      11.633  29.810  21.689  1.00 64.59           C  
ATOM   1697  O   LYS A 211      10.419  29.916  21.880  1.00 64.59           O  
ATOM   1698  CB  LYS A 211      13.049  31.865  21.882  1.00 64.59           C  
ATOM   1699  CG  LYS A 211      13.463  32.968  22.845  1.00 64.59           C  
ATOM   1700  CD  LYS A 211      13.752  34.271  22.112  1.00 64.59           C  
ATOM   1701  CE  LYS A 211      14.276  35.343  23.059  1.00 64.59           C  
ATOM   1702  NZ  LYS A 211      14.585  36.615  22.340  1.00 64.59           N1+
ATOM   1703  N   MET A 212      11.971  28.912  20.719  1.00 53.24           N  
ATOM   1704  CA  MET A 212      11.206  28.149  19.736  1.00 53.24           C  
ATOM   1705  C   MET A 212      10.479  26.984  20.398  1.00 53.24           C  
ATOM   1706  O   MET A 212       9.339  26.677  20.045  1.00 53.24           O  
ATOM   1707  CB  MET A 212      12.121  27.632  18.626  1.00 53.24           C  
ATOM   1708  CG  MET A 212      12.444  28.671  17.563  1.00 53.24           C  
ATOM   1709  SD  MET A 212      13.266  27.942  16.093  1.00 53.24           S  
ATOM   1710  CE  MET A 212      11.903  26.949  15.425  1.00 53.24           C  
ATOM   1711  N   ILE A 213      10.893  26.422  21.262  1.00 55.03           N  
ATOM   1712  CA  ILE A 213      10.166  25.417  22.031  1.00 55.03           C  
ATOM   1713  C   ILE A 213       8.971  26.065  22.725  1.00 55.03           C  
ATOM   1714  O   ILE A 213       7.878  25.493  22.757  1.00 55.03           O  
ATOM   1715  CB  ILE A 213      11.081  24.730  23.070  1.00 55.03           C  
ATOM   1716  CG1 ILE A 213      12.178  23.923  22.366  1.00 55.03           C  
ATOM   1717  CG2 ILE A 213      10.261  23.838  24.007  1.00 55.03           C  
ATOM   1718  CD1 ILE A 213      13.249  23.384  23.303  1.00 55.03           C  
ATOM   1719  N   GLU A 214       8.820  27.293  22.865  1.00 43.84           N  
ATOM   1720  CA  GLU A 214       7.721  28.004  23.511  1.00 43.84           C  
ATOM   1721  C   GLU A 214       6.603  28.309  22.519  1.00 43.84           C  
ATOM   1722  O   GLU A 214       5.421  28.177  22.849  1.00 43.84           O  
ATOM   1723  CB  GLU A 214       8.223  29.300  24.153  1.00 43.84           C  
ATOM   1724  CG  GLU A 214       8.833  29.107  25.534  1.00 43.84           C  
ATOM   1725  CD  GLU A 214       9.397  30.389  26.126  1.00 43.84           C  
ATOM   1726  OE1 GLU A 214       9.887  30.361  27.278  1.00 43.84           O  
ATOM   1727  OE2 GLU A 214       9.345  31.430  25.433  1.00 43.84           O1-
ATOM   1728  N   GLU A 215       6.674  28.341  21.111  1.00 47.25           N  
ATOM   1729  CA  GLU A 215       5.879  28.881  20.012  1.00 47.25           C  
ATOM   1730  C   GLU A 215       5.296  27.764  19.152  1.00 47.25           C  
ATOM   1731  O   GLU A 215       4.154  27.857  18.694  1.00 47.25           O  
ATOM   1732  CB  GLU A 215       6.724  29.822  19.148  1.00 47.25           C  
ATOM   1733  CG  GLU A 215       6.616  31.286  19.549  1.00 47.25           C  
ATOM   1734  CD  GLU A 215       7.447  32.211  18.672  1.00 47.25           C  
ATOM   1735  OE1 GLU A 215       7.413  33.443  18.888  1.00 47.25           O  
ATOM   1736  OE2 GLU A 215       8.136  31.697  17.762  1.00 47.25           O1-
ATOM   1737  N   LYS A 216       5.602  26.468  18.544  1.00 37.77           N  
ATOM   1738  CA  LYS A 216       5.289  25.291  17.739  1.00 37.77           C  
ATOM   1739  C   LYS A 216       4.241  24.419  18.423  1.00 37.77           C  
ATOM   1740  O   LYS A 216       3.664  23.527  17.799  1.00 37.77           O  
ATOM   1741  CB  LYS A 216       6.554  24.475  17.467  1.00 37.77           C  
ATOM   1742  CG  LYS A 216       7.043  24.552  16.028  1.00 37.77           C  
ATOM   1743  CD  LYS A 216       8.259  23.662  15.803  1.00 37.77           C  
ATOM   1744  CE  LYS A 216       8.766  23.759  14.369  1.00 37.77           C  
ATOM   1745  NZ  LYS A 216       9.905  22.826  14.122  1.00 37.77           N1+
ATOM   1746  N   ALA A 217       3.416  24.962  19.405  1.00 40.13           N  
ATOM   1747  CA  ALA A 217       2.085  24.696  19.943  1.00 40.13           C  
ATOM   1748  C   ALA A 217       1.026  25.525  19.219  1.00 40.13           C  
ATOM   1749  O   ALA A 217      -0.094  25.056  18.999  1.00 40.13           O  
ATOM   1750  CB  ALA A 217       2.048  24.983  21.442  1.00 40.13           C  
ATOM   1751  N   LYS A 218       1.126  26.195  18.523  1.00 35.42           N  
ATOM   1752  CA  LYS A 218       0.021  27.053  18.105  1.00 35.42           C  
ATOM   1753  C   LYS A 218      -0.283  26.874  16.620  1.00 35.42           C  
ATOM   1754  O   LYS A 218      -1.446  26.890  16.213  1.00 35.42           O  
ATOM   1755  CB  LYS A 218       0.337  28.519  18.402  1.00 35.42           C  
ATOM   1756  CG  LYS A 218      -0.638  29.180  19.366  1.00 35.42           C  
ATOM   1757  CD  LYS A 218      -0.218  30.607  19.694  1.00 35.42           C  
ATOM   1758  CE  LYS A 218      -1.167  31.254  20.693  1.00 35.42           C  
ATOM   1759  NZ  LYS A 218      -0.757  32.651  21.022  1.00 35.42           N1+
ATOM   1760  N   LYS A 219       0.105  26.066  15.524  1.00 29.44           N  
ATOM   1761  CA  LYS A 219      -0.144  26.432  14.133  1.00 29.44           C  
ATOM   1762  C   LYS A 219       0.080  25.243  13.204  1.00 29.44           C  
ATOM   1763  O   LYS A 219       1.216  24.801  13.015  1.00 29.44           O  
ATOM   1764  CB  LYS A 219       0.750  27.600  13.715  1.00 29.44           C  
ATOM   1765  CG  LYS A 219       0.219  28.965  14.128  1.00 29.44           C  
ATOM   1766  CD  LYS A 219       1.058  30.093  13.542  1.00 29.44           C  
ATOM   1767  CE  LYS A 219       0.558  31.457  13.993  1.00 29.44           C  
ATOM   1768  NZ  LYS A 219       1.372  32.567  13.412  1.00 29.44           N1+
ATOM   1769  N   GLU A 220      -0.527  24.358  12.877  1.00 30.46           N  
ATOM   1770  CA  GLU A 220      -0.625  23.270  11.908  1.00 30.46           C  
ATOM   1771  C   GLU A 220      -2.059  23.101  11.413  1.00 30.46           C  
ATOM   1772  O   GLU A 220      -2.942  22.701  12.174  1.00 30.46           O  
ATOM   1773  CB  GLU A 220      -0.122  21.959  12.518  1.00 30.46           C  
ATOM   1774  CG  GLU A 220       0.699  21.110  11.559  1.00 30.46           C  
ATOM   1775  CD  GLU A 220       1.469  19.996  12.252  1.00 30.46           C  
ATOM   1776  OE1 GLU A 220       2.177  19.227  11.563  1.00 30.46           O  
ATOM   1777  OE2 GLU A 220       1.362  19.891  13.494  1.00 30.46           O1-
ATOM   1778  N   LYS A 221      -2.946  23.774  10.579  1.00 30.41           N  
ATOM   1779  CA  LYS A 221      -4.183  23.927   9.818  1.00 30.41           C  
ATOM   1780  C   LYS A 221      -3.912  24.538   8.446  1.00 30.41           C  
ATOM   1781  O   LYS A 221      -3.455  25.678   8.347  1.00 30.41           O  
ATOM   1782  CB  LYS A 221      -5.183  24.790  10.588  1.00 30.41           C  
ATOM   1783  CG  LYS A 221      -6.626  24.319  10.468  1.00 30.41           C  
ATOM   1784  CD  LYS A 221      -7.576  25.232  11.235  1.00 30.41           C  
ATOM   1785  CE  LYS A 221      -9.024  24.782  11.087  1.00 30.41           C  
ATOM   1786  NZ  LYS A 221      -9.955  25.654  11.864  1.00 30.41           N1+
ATOM   1787  N   ASP A 222      -3.572  24.001   7.528  1.00 35.95           N  
ATOM   1788  CA  ASP A 222      -4.115  24.457   6.253  1.00 35.95           C  
ATOM   1789  C   ASP A 222      -3.242  23.993   5.087  1.00 35.95           C  
ATOM   1790  O   ASP A 222      -2.025  24.182   5.103  1.00 35.95           O  
ATOM   1791  CB  ASP A 222      -4.244  25.982   6.238  1.00 35.95           C  
ATOM   1792  CG  ASP A 222      -5.524  26.475   6.888  1.00 35.95           C  
ATOM   1793  OD1 ASP A 222      -6.446  25.661   7.113  1.00 35.95           O  
ATOM   1794  OD2 ASP A 222      -5.614  27.689   7.173  1.00 35.95           O1-
ATOM   1795  N   ARG A 223      -3.433  23.130   3.848  1.00 33.37           N  
ATOM   1796  CA  ARG A 223      -3.986  23.295   2.507  1.00 33.37           C  
ATOM   1797  C   ARG A 223      -2.967  22.902   1.443  1.00 33.37           C  
ATOM   1798  O   ARG A 223      -1.812  23.328   1.493  1.00 33.37           O  
ATOM   1799  CB  ARG A 223      -4.443  24.739   2.288  1.00 33.37           C  
ATOM   1800  CG  ARG A 223      -5.895  24.989   2.661  1.00 33.37           C  
ATOM   1801  CD  ARG A 223      -6.359  26.371   2.223  1.00 33.37           C  
ATOM   1802  NE  ARG A 223      -7.775  26.581   2.512  1.00 33.37           N  
ATOM   1803  CZ  ARG A 223      -8.485  27.630   2.107  1.00 33.37           C  
ATOM   1804  NH1 ARG A 223      -7.922  28.590   1.382  1.00 33.37           N1+
ATOM   1805  NH2 ARG A 223      -9.767  27.721   2.427  1.00 33.37           N  
ATOM   1806  N   ASN A 224      -3.199  22.416   0.147  1.00 36.72           N  
ATOM   1807  CA  ASN A 224      -3.890  22.166  -1.114  1.00 36.72           C  
ATOM   1808  C   ASN A 224      -2.974  22.401  -2.311  1.00 36.72           C  
ATOM   1809  O   ASN A 224      -2.248  23.395  -2.357  1.00 36.72           O  
ATOM   1810  CB  ASN A 224      -5.140  23.041  -1.223  1.00 36.72           C  
ATOM   1811  CG  ASN A 224      -6.404  22.307  -0.816  1.00 36.72           C  
ATOM   1812  ND2 ASN A 224      -7.514  23.032  -0.749  1.00 36.72           N  
ATOM   1813  OD1 ASN A 224      -6.381  21.100  -0.564  1.00 36.72           O  
ATOM   1814  N   ASP A 225      -3.409  22.050  -3.864  1.00 38.60           N  
ATOM   1815  CA  ASP A 225      -4.124  22.041  -5.135  1.00 38.60           C  
ATOM   1816  C   ASP A 225      -3.159  21.884  -6.307  1.00 38.60           C  
ATOM   1817  O   ASP A 225      -2.089  22.499  -6.325  1.00 38.60           O  
ATOM   1818  CB  ASP A 225      -4.947  23.321  -5.299  1.00 38.60           C  
ATOM   1819  CG  ASP A 225      -6.439  23.093  -5.134  1.00 38.60           C  
ATOM   1820  OD1 ASP A 225      -6.863  21.930  -4.972  1.00 38.60           O  
ATOM   1821  OD2 ASP A 225      -7.197  24.087  -5.171  1.00 38.60           O1-
ATOM   1822  N   GLN A 226      -3.649  21.806  -8.179  1.00 32.86           N  
ATOM   1823  CA  GLN A 226      -4.372  21.915  -9.442  1.00 32.86           C  
ATOM   1824  C   GLN A 226      -3.453  21.639 -10.628  1.00 32.86           C  
ATOM   1825  O   GLN A 226      -2.303  22.084 -10.645  1.00 32.86           O  
ATOM   1826  CB  GLN A 226      -5.006  23.301  -9.580  1.00 32.86           C  
ATOM   1827  CG  GLN A 226      -6.258  23.491  -8.736  1.00 32.86           C  
ATOM   1828  CD  GLN A 226      -7.151  24.603  -9.251  1.00 32.86           C  
ATOM   1829  NE2 GLN A 226      -8.387  24.647  -8.764  1.00 32.86           N  
ATOM   1830  OE1 GLN A 226      -6.734  25.419 -10.080  1.00 32.86           O  
ATOM   1831  N   SER A 227      -4.045  21.825 -12.510  1.00 32.56           N  
ATOM   1832  CA  SER A 227      -4.590  22.272 -13.787  1.00 32.56           C  
ATOM   1833  C   SER A 227      -3.792  21.706 -14.956  1.00 32.56           C  
ATOM   1834  O   SER A 227      -2.574  21.545 -14.863  1.00 32.56           O  
ATOM   1835  CB  SER A 227      -4.605  23.799 -13.859  1.00 32.56           C  
ATOM   1836  OG  SER A 227      -3.487  24.279 -14.587  1.00 32.56           O  
ATOM   1837  N   SER A 228      -4.000  22.323 -16.753  1.00 26.17           N  
ATOM   1838  CA  SER A 228      -4.551  22.455 -18.098  1.00 26.17           C  
ATOM   1839  C   SER A 228      -3.461  22.787 -19.111  1.00 26.17           C  
ATOM   1840  O   SER A 228      -2.791  23.816 -18.995  1.00 26.17           O  
ATOM   1841  CB  SER A 228      -5.636  23.533 -18.131  1.00 26.17           C  
ATOM   1842  OG  SER A 228      -5.625  24.218 -19.371  1.00 26.17           O  
ATOM   1843  N   ASP A 229      -2.551  22.428 -20.713  1.00 25.02           N  
ATOM   1844  CA  ASP A 229      -1.555  22.765 -21.725  1.00 25.02           C  
ATOM   1845  C   ASP A 229      -1.630  21.805 -22.911  1.00 25.02           C  
ATOM   1846  O   ASP A 229      -1.546  20.587 -22.736  1.00 25.02           O  
ATOM   1847  CB  ASP A 229      -0.150  22.747 -21.122  1.00 25.02           C  
ATOM   1848  CG  ASP A 229       0.162  23.990 -20.306  1.00 25.02           C  
ATOM   1849  OD1 ASP A 229      -0.393  25.069 -20.604  1.00 25.02           O  
ATOM   1850  OD2 ASP A 229       0.972  23.889 -19.359  1.00 25.02           O1-
ATOM   1851  N   VAL A 230      -1.964  21.774 -24.217  1.00 32.04           N  
ATOM   1852  CA  VAL A 230      -1.725  20.799 -25.276  1.00 32.04           C  
ATOM   1853  C   VAL A 230      -1.835  21.477 -26.640  1.00 32.04           C  
ATOM   1854  O   VAL A 230      -1.156  21.086 -27.591  1.00 32.04           O  
ATOM   1855  CB  VAL A 230      -2.711  19.613 -25.188  1.00 32.04           C  
ATOM   1856  CG1 VAL A 230      -2.491  18.640 -26.345  1.00 32.04           C  
ATOM   1857  CG2 VAL A 230      -2.566  18.896 -23.848  1.00 32.04           C  
ATOM   1858  N   ASN A 231      -1.690  22.418 -27.212  1.00 45.74           N  
ATOM   1859  CA  ASN A 231      -1.704  22.928 -28.580  1.00 45.74           C  
ATOM   1860  C   ASN A 231      -0.374  23.580 -28.948  1.00 45.74           C  
ATOM   1861  O   ASN A 231      -0.006  23.629 -30.123  1.00 45.74           O  
ATOM   1862  CB  ASN A 231      -2.852  23.921 -28.771  1.00 45.74           C  
ATOM   1863  CG  ASN A 231      -4.167  23.238 -29.091  1.00 45.74           C  
ATOM   1864  ND2 ASN A 231      -5.269  23.949 -28.886  1.00 45.74           N  
ATOM   1865  OD1 ASN A 231      -4.191  22.081 -29.520  1.00 45.74           O  
ATOM   1866  N   GLU A 232       0.680  23.764 -28.364  1.00 61.05           N  
ATOM   1867  CA  GLU A 232       2.011  24.323 -28.573  1.00 61.05           C  
ATOM   1868  C   GLU A 232       3.022  23.229 -28.910  1.00 61.05           C  
ATOM   1869  O   GLU A 232       3.920  23.437 -29.728  1.00 61.05           O  
ATOM   1870  CB  GLU A 232       2.469  25.099 -27.336  1.00 61.05           C  
ATOM   1871  CG  GLU A 232       3.297  26.336 -27.657  1.00 61.05           C  
ATOM   1872  CD  GLU A 232       3.657  27.153 -26.428  1.00 61.05           C  
ATOM   1873  OE1 GLU A 232       4.424  28.134 -26.554  1.00 61.05           O  
ATOM   1874  OE2 GLU A 232       3.169  26.809 -25.328  1.00 61.05           O1-
ATOM   1875  N   ALA A 233       2.953  22.204 -29.381  1.00 59.22           N  
ATOM   1876  CA  ALA A 233       3.873  21.070 -29.367  1.00 59.22           C  
ATOM   1877  C   ALA A 233       4.139  20.562 -30.780  1.00 59.22           C  
ATOM   1878  O   ALA A 233       5.274  20.219 -31.121  1.00 59.22           O  
ATOM   1879  CB  ALA A 233       3.318  19.946 -28.496  1.00 59.22           C  
ATOM   1880  N   ALA A 234       3.433  20.706 -31.790  1.00 68.83           N  
ATOM   1881  CA  ALA A 234       3.587  20.141 -33.128  1.00 68.83           C  
ATOM   1882  C   ALA A 234       4.599  20.938 -33.946  1.00 68.83           C  
ATOM   1883  O   ALA A 234       5.399  20.361 -34.687  1.00 68.83           O  
ATOM   1884  CB  ALA A 234       2.241  20.099 -33.846  1.00 68.83           C  
ATOM   1885  N   LYS A 235       4.725  22.180 -33.975  1.00 73.38           N  
ATOM   1886  CA  LYS A 235       5.673  23.041 -34.676  1.00 73.38           C  
ATOM   1887  C   LYS A 235       7.095  22.819 -34.172  1.00 73.38           C  
ATOM   1888  O   LYS A 235       8.036  22.740 -34.964  1.00 73.38           O  
ATOM   1889  CB  LYS A 235       5.283  24.512 -34.514  1.00 73.38           C  
ATOM   1890  CG  LYS A 235       6.070  25.462 -35.405  1.00 73.38           C  
ATOM   1891  CD  LYS A 235       5.633  26.907 -35.203  1.00 73.38           C  
ATOM   1892  CE  LYS A 235       6.512  27.872 -35.988  1.00 73.38           C  
ATOM   1893  NZ  LYS A 235       6.122  29.294 -35.750  1.00 73.38           N1+
ATOM   1894  N   LEU A 236       7.305  22.536 -33.117  1.00 72.74           N  
ATOM   1895  CA  LEU A 236       8.580  22.343 -32.436  1.00 72.74           C  
ATOM   1896  C   LEU A 236       9.237  21.038 -32.872  1.00 72.74           C  
ATOM   1897  O   LEU A 236      10.456  20.979 -33.049  1.00 72.74           O  
ATOM   1898  CB  LEU A 236       8.383  22.346 -30.918  1.00 72.74           C  
ATOM   1899  CG  LEU A 236       8.083  23.702 -30.276  1.00 72.74           C  
ATOM   1900  CD1 LEU A 236       7.621  23.516 -28.835  1.00 72.74           C  
ATOM   1901  CD2 LEU A 236       9.309  24.607 -30.338  1.00 72.74           C  
ATOM   1902  N   ILE A 237       8.504  20.156 -33.285  1.00 71.83           N  
ATOM   1903  CA  ILE A 237       9.016  18.834 -33.629  1.00 71.83           C  
ATOM   1904  C   ILE A 237       9.690  18.882 -34.998  1.00 71.83           C  
ATOM   1905  O   ILE A 237      10.782  18.336 -35.179  1.00 71.83           O  
ATOM   1906  CB  ILE A 237       7.892  17.774 -33.622  1.00 71.83           C  
ATOM   1907  CG1 ILE A 237       7.372  17.557 -32.197  1.00 71.83           C  
ATOM   1908  CG2 ILE A 237       8.387  16.458 -34.230  1.00 71.83           C  
ATOM   1909  CD1 ILE A 237       6.131  16.677 -32.117  1.00 71.83           C  
ATOM   1910  N   ARG A 238       9.201  19.510 -35.878  1.00 77.84           N  
ATOM   1911  CA  ARG A 238       9.748  19.619 -37.226  1.00 77.84           C  
ATOM   1912  C   ARG A 238      11.098  20.328 -37.214  1.00 77.84           C  
ATOM   1913  O   ARG A 238      12.032  19.908 -37.901  1.00 77.84           O  
ATOM   1914  CB  ARG A 238       8.774  20.361 -38.144  1.00 77.84           C  
ATOM   1915  CG  ARG A 238       7.783  19.453 -38.855  1.00 77.84           C  
ATOM   1916  CD  ARG A 238       6.909  20.226 -39.832  1.00 77.84           C  
ATOM   1917  NE  ARG A 238       5.498  19.880 -39.684  1.00 77.84           N  
ATOM   1918  CZ  ARG A 238       4.498  20.497 -40.308  1.00 77.84           C  
ATOM   1919  NH1 ARG A 238       4.734  21.506 -41.138  1.00 77.84           N1+
ATOM   1920  NH2 ARG A 238       3.250  20.099 -40.101  1.00 77.84           N  
ATOM   1921  N   GLU A 239      11.262  21.319 -36.444  1.00 78.58           N  
ATOM   1922  CA  GLU A 239      12.477  22.120 -36.332  1.00 78.58           C  
ATOM   1923  C   GLU A 239      13.615  21.313 -35.713  1.00 78.58           C  
ATOM   1924  O   GLU A 239      14.763  21.415 -36.149  1.00 78.58           O  
ATOM   1925  CB  GLU A 239      12.216  23.381 -35.505  1.00 78.58           C  
ATOM   1926  CG  GLU A 239      11.415  24.444 -36.243  1.00 78.58           C  
ATOM   1927  CD  GLU A 239      11.116  25.668 -35.392  1.00 78.58           C  
ATOM   1928  OE1 GLU A 239      10.487  26.623 -35.902  1.00 78.58           O  
ATOM   1929  OE2 GLU A 239      11.515  25.673 -34.206  1.00 78.58           O1-
ATOM   1930  N   ALA A 240      13.389  20.526 -34.882  1.00 73.55           N  
ATOM   1931  CA  ALA A 240      14.368  19.690 -34.192  1.00 73.55           C  
ATOM   1932  C   ALA A 240      14.960  18.645 -35.133  1.00 73.55           C  
ATOM   1933  O   ALA A 240      16.171  18.417 -35.134  1.00 73.55           O  
ATOM   1934  CB  ALA A 240      13.729  19.011 -32.982  1.00 73.55           C  
ATOM   1935  N   ALA A 241      14.122  18.009 -35.962  1.00 74.58           N  
ATOM   1936  CA  ALA A 241      14.564  17.008 -36.930  1.00 74.58           C  
ATOM   1937  C   ALA A 241      15.523  17.617 -37.949  1.00 74.58           C  
ATOM   1938  O   ALA A 241      16.529  17.001 -38.308  1.00 74.58           O  
ATOM   1939  CB  ALA A 241      13.363  16.387 -37.638  1.00 74.58           C  
ATOM   1940  N   GLU A 242      15.320  18.790 -38.448  1.00 81.15           N  
ATOM   1941  CA  GLU A 242      16.139  19.457 -39.455  1.00 81.15           C  
ATOM   1942  C   GLU A 242      17.508  19.831 -38.894  1.00 81.15           C  
ATOM   1943  O   GLU A 242      18.528  19.660 -39.565  1.00 81.15           O  
ATOM   1944  CB  GLU A 242      15.429  20.705 -39.986  1.00 81.15           C  
ATOM   1945  CG  GLU A 242      14.330  20.404 -40.996  1.00 81.15           C  
ATOM   1946  CD  GLU A 242      13.589  21.647 -41.462  1.00 81.15           C  
ATOM   1947  OE1 GLU A 242      12.658  21.523 -42.290  1.00 81.15           O  
ATOM   1948  OE2 GLU A 242      13.943  22.754 -40.997  1.00 81.15           O1-
ATOM   1949  N   ALA A 243      17.553  20.303 -37.677  1.00 76.73           N  
ATOM   1950  CA  ALA A 243      18.794  20.705 -37.020  1.00 76.73           C  
ATOM   1951  C   ALA A 243      19.694  19.499 -36.765  1.00 76.73           C  
ATOM   1952  O   ALA A 243      20.909  19.571 -36.960  1.00 76.73           O  
ATOM   1953  CB  ALA A 243      18.493  21.428 -35.709  1.00 76.73           C  
ATOM   1954  N   ALA A 244      19.181  18.436 -36.426  1.00 72.45           N  
ATOM   1955  CA  ALA A 244      19.928  17.216 -36.131  1.00 72.45           C  
ATOM   1956  C   ALA A 244      20.546  16.632 -37.399  1.00 72.45           C  
ATOM   1957  O   ALA A 244      21.692  16.176 -37.385  1.00 72.45           O  
ATOM   1958  CB  ALA A 244      19.022  16.186 -35.460  1.00 72.45           C  
ATOM   1959  N   GLN A 245      19.840  16.598 -38.551  1.00 78.16           N  
ATOM   1960  CA  GLN A 245      20.325  16.101 -39.833  1.00 78.16           C  
ATOM   1961  C   GLN A 245      21.501  16.932 -40.338  1.00 78.16           C  
ATOM   1962  O   GLN A 245      22.474  16.387 -40.864  1.00 78.16           O  
ATOM   1963  CB  GLN A 245      19.201  16.098 -40.870  1.00 78.16           C  
ATOM   1964  CG  GLN A 245      19.576  15.427 -42.183  1.00 78.16           C  
ATOM   1965  CD  GLN A 245      19.810  13.935 -42.035  1.00 78.16           C  
ATOM   1966  NE2 GLN A 245      20.463  13.336 -43.025  1.00 78.16           N  
ATOM   1967  OE1 GLN A 245      19.409  13.327 -41.037  1.00 78.16           O  
ATOM   1968  N   ARG A 246      21.476  18.118 -40.135  1.00 78.41           N  
ATOM   1969  CA  ARG A 246      22.540  19.026 -40.554  1.00 78.41           C  
ATOM   1970  C   ARG A 246      23.805  18.801 -39.734  1.00 78.41           C  
ATOM   1971  O   ARG A 246      24.916  18.860 -40.267  1.00 78.41           O  
ATOM   1972  CB  ARG A 246      22.085  20.481 -40.428  1.00 78.41           C  
ATOM   1973  CG  ARG A 246      21.142  20.930 -41.532  1.00 78.41           C  
ATOM   1974  CD  ARG A 246      20.892  22.430 -41.486  1.00 78.41           C  
ATOM   1975  NE  ARG A 246      19.719  22.806 -42.272  1.00 78.41           N  
ATOM   1976  CZ  ARG A 246      19.435  24.044 -42.665  1.00 78.41           C  
ATOM   1977  NH1 ARG A 246      20.237  25.056 -42.352  1.00 78.41           N1+
ATOM   1978  NH2 ARG A 246      18.341  24.274 -43.376  1.00 78.41           N  
ATOM   1979  N   ALA A 247      23.713  18.614 -38.437  1.00 76.02           N  
ATOM   1980  CA  ALA A 247      24.844  18.318 -37.563  1.00 76.02           C  
ATOM   1981  C   ALA A 247      25.556  17.042 -38.002  1.00 76.02           C  
ATOM   1982  O   ALA A 247      26.789  16.981 -38.006  1.00 76.02           O  
ATOM   1983  CB  ALA A 247      24.378  18.191 -36.114  1.00 76.02           C  
ATOM   1984  N   ARG A 248      24.768  16.111 -38.396  1.00 76.53           N  
ATOM   1985  CA  ARG A 248      25.311  14.851 -38.889  1.00 76.53           C  
ATOM   1986  C   ARG A 248      26.143  15.067 -40.148  1.00 76.53           C  
ATOM   1987  O   ARG A 248      27.226  14.494 -40.290  1.00 76.53           O  
ATOM   1988  CB  ARG A 248      24.184  13.853 -39.171  1.00 76.53           C  
ATOM   1989  CG  ARG A 248      24.643  12.406 -39.233  1.00 76.53           C  
ATOM   1990  CD  ARG A 248      23.471  11.449 -39.405  1.00 76.53           C  
ATOM   1991  NE  ARG A 248      23.736  10.453 -40.439  1.00 76.53           N  
ATOM   1992  CZ  ARG A 248      22.802   9.739 -41.060  1.00 76.53           C  
ATOM   1993  NH1 ARG A 248      21.517   9.897 -40.762  1.00 76.53           N1+
ATOM   1994  NH2 ARG A 248      23.153   8.859 -41.987  1.00 76.53           N  
ATOM   1995  N   GLU A 249      25.656  15.782 -41.126  1.00 82.15           N  
ATOM   1996  CA  GLU A 249      26.338  16.043 -42.390  1.00 82.15           C  
ATOM   1997  C   GLU A 249      27.648  16.792 -42.168  1.00 82.15           C  
ATOM   1998  O   GLU A 249      28.657  16.492 -42.808  1.00 82.15           O  
ATOM   1999  CB  GLU A 249      25.432  16.835 -43.337  1.00 82.15           C  
ATOM   2000  CG  GLU A 249      24.293  16.018 -43.926  1.00 82.15           C  
ATOM   2001  CD  GLU A 249      23.334  16.844 -44.769  1.00 82.15           C  
ATOM   2002  OE1 GLU A 249      22.400  16.265 -45.370  1.00 82.15           O  
ATOM   2003  OE2 GLU A 249      23.520  18.080 -44.830  1.00 82.15           O1-
ATOM   2004  N   ALA A 250      27.637  17.643 -41.222  1.00 78.48           N  
ATOM   2005  CA  ALA A 250      28.821  18.424 -40.876  1.00 78.48           C  
ATOM   2006  C   ALA A 250      29.884  17.550 -40.218  1.00 78.48           C  
ATOM   2007  O   ALA A 250      31.076  17.691 -40.501  1.00 78.48           O  
ATOM   2008  CB  ALA A 250      28.444  19.582 -39.953  1.00 78.48           C  
ATOM   2009  N   ALA A 251      29.504  16.685 -39.393  1.00 76.65           N  
ATOM   2010  CA  ALA A 251      30.415  15.784 -38.692  1.00 76.65           C  
ATOM   2011  C   ALA A 251      31.031  14.770 -39.651  1.00 76.65           C  
ATOM   2012  O   ALA A 251      32.204  14.415 -39.520  1.00 76.65           O  
ATOM   2013  CB  ALA A 251      29.687  15.066 -37.558  1.00 76.65           C  
ATOM   2014  N   SER A 252      30.329  14.202 -40.631  1.00 78.04           N  
ATOM   2015  CA  SER A 252      30.789  13.238 -41.626  1.00 78.04           C  
ATOM   2016  C   SER A 252      31.929  13.810 -42.462  1.00 78.04           C  
ATOM   2017  O   SER A 252      32.861  13.090 -42.827  1.00 78.04           O  
ATOM   2018  CB  SER A 252      29.638  12.818 -42.539  1.00 78.04           C  
ATOM   2019  OG  SER A 252      30.065  11.838 -43.470  1.00 78.04           O  
ATOM   2020  N   ARG A 253      32.004  15.051 -42.676  1.00 78.20           N  
ATOM   2021  CA  ARG A 253      33.020  15.709 -43.492  1.00 78.20           C  
ATOM   2022  C   ARG A 253      34.347  15.802 -42.745  1.00 78.20           C  
ATOM   2023  O   ARG A 253      35.413  15.833 -43.364  1.00 78.20           O  
ATOM   2024  CB  ARG A 253      32.554  17.105 -43.908  1.00 78.20           C  
ATOM   2025  CG  ARG A 253      31.438  17.099 -44.941  1.00 78.20           C  
ATOM   2026  CD  ARG A 253      31.084  18.508 -45.397  1.00 78.20           C  
ATOM   2027  NE  ARG A 253      29.871  18.523 -46.210  1.00 78.20           N  
ATOM   2028  CZ  ARG A 253      29.589  19.438 -47.134  1.00 78.20           C  
ATOM   2029  NH1 ARG A 253      30.432  20.434 -47.380  1.00 78.20           N1+
ATOM   2030  NH2 ARG A 253      28.456  19.355 -47.816  1.00 78.20           N  
ATOM   2031  N   THR A 254      34.380  15.666 -41.418  1.00 74.75           N  
ATOM   2032  CA  THR A 254      35.555  15.825 -40.571  1.00 74.75           C  
ATOM   2033  C   THR A 254      36.397  14.552 -40.568  1.00 74.75           C  
ATOM   2034  O   THR A 254      37.614  14.606 -40.375  1.00 74.75           O  
ATOM   2035  CB  THR A 254      35.160  16.185 -39.127  1.00 74.75           C  
ATOM   2036  CG2 THR A 254      34.316  17.454 -39.088  1.00 74.75           C  
ATOM   2037  OG1 THR A 254      34.406  15.105 -38.562  1.00 74.75           O  
ATOM   2038  N   GLY A 255      35.891  13.364 -40.995  1.00 74.83           N  
ATOM   2039  CA  GLY A 255      36.571  12.078 -41.005  1.00 74.83           C  
ATOM   2040  C   GLY A 255      36.979  11.609 -39.621  1.00 74.83           C  
ATOM   2041  O   GLY A 255      37.557  10.531 -39.471  1.00 74.83           O  
ATOM   2042  N   ASP A 256      36.755  12.375 -38.511  1.00 80.98           N  
ATOM   2043  CA  ASP A 256      37.067  12.047 -37.123  1.00 80.98           C  
ATOM   2044  C   ASP A 256      35.941  11.238 -36.483  1.00 80.98           C  
ATOM   2045  O   ASP A 256      34.822  11.733 -36.333  1.00 80.98           O  
ATOM   2046  CB  ASP A 256      37.323  13.321 -36.316  1.00 80.98           C  
ATOM   2047  CG  ASP A 256      37.829  13.042 -34.911  1.00 80.98           C  
ATOM   2048  OD1 ASP A 256      37.701  11.893 -34.435  1.00 80.98           O  
ATOM   2049  OD2 ASP A 256      38.355  13.979 -34.274  1.00 80.98           O1-
ATOM   2050  N   PRO A 257      36.201   9.957 -36.228  1.00 81.28           N  
ATOM   2051  CA  PRO A 257      35.200   9.060 -35.648  1.00 81.28           C  
ATOM   2052  C   PRO A 257      34.581   9.613 -34.367  1.00 81.28           C  
ATOM   2053  O   PRO A 257      33.400   9.380 -34.096  1.00 81.28           O  
ATOM   2054  CB  PRO A 257      35.994   7.782 -35.363  1.00 81.28           C  
ATOM   2055  CG  PRO A 257      37.200   7.878 -36.242  1.00 81.28           C  
ATOM   2056  CD  PRO A 257      37.466   9.327 -36.531  1.00 81.28           C  
ATOM   2057  N   GLU A 258      35.251  10.350 -33.522  1.00 83.01           N  
ATOM   2058  CA  GLU A 258      34.746  10.917 -32.276  1.00 83.01           C  
ATOM   2059  C   GLU A 258      33.695  11.991 -32.544  1.00 83.01           C  
ATOM   2060  O   GLU A 258      32.679  12.060 -31.849  1.00 83.01           O  
ATOM   2061  CB  GLU A 258      35.894  11.499 -31.447  1.00 83.01           C  
ATOM   2062  CG  GLU A 258      36.766  10.445 -30.780  1.00 83.01           C  
ATOM   2063  CD  GLU A 258      37.873  11.037 -29.922  1.00 83.01           C  
ATOM   2064  OE1 GLU A 258      38.678  10.267 -29.353  1.00 83.01           O  
ATOM   2065  OE2 GLU A 258      37.934  12.284 -29.818  1.00 83.01           O1-
ATOM   2066  N   VAL A 259      33.902  12.918 -33.494  1.00 82.39           N  
ATOM   2067  CA  VAL A 259      32.961  13.966 -33.877  1.00 82.39           C  
ATOM   2068  C   VAL A 259      31.690  13.337 -34.444  1.00 82.39           C  
ATOM   2069  O   VAL A 259      30.582  13.795 -34.156  1.00 82.39           O  
ATOM   2070  CB  VAL A 259      33.582  14.937 -34.906  1.00 82.39           C  
ATOM   2071  CG1 VAL A 259      32.550  15.963 -35.370  1.00 82.39           C  
ATOM   2072  CG2 VAL A 259      34.803  15.635 -34.311  1.00 82.39           C  
ATOM   2073  N   LYS A 260      31.903  12.247 -35.264  1.00 78.77           N  
ATOM   2074  CA  LYS A 260      30.754  11.529 -35.808  1.00 78.77           C  
ATOM   2075  C   LYS A 260      29.880  10.964 -34.692  1.00 78.77           C  
ATOM   2076  O   LYS A 260      28.650  11.030 -34.766  1.00 78.77           O  
ATOM   2077  CB  LYS A 260      31.215  10.402 -36.734  1.00 78.77           C  
ATOM   2078  CG  LYS A 260      31.636  10.872 -38.118  1.00 78.77           C  
ATOM   2079  CD  LYS A 260      31.950   9.697 -39.036  1.00 78.77           C  
ATOM   2080  CE  LYS A 260      32.437  10.167 -40.400  1.00 78.77           C  
ATOM   2081  NZ  LYS A 260      32.763   9.018 -41.298  1.00 78.77           N1+
ATOM   2082  N   ASP A 261      30.598  10.390 -33.690  1.00 85.82           N  
ATOM   2083  CA  ASP A 261      29.887   9.854 -32.533  1.00 85.82           C  
ATOM   2084  C   ASP A 261      29.115  10.952 -31.805  1.00 85.82           C  
ATOM   2085  O   ASP A 261      27.962  10.755 -31.418  1.00 85.82           O  
ATOM   2086  CB  ASP A 261      30.863   9.170 -31.573  1.00 85.82           C  
ATOM   2087  CG  ASP A 261      30.169   8.492 -30.406  1.00 85.82           C  
ATOM   2088  OD1 ASP A 261      29.385   7.544 -30.628  1.00 85.82           O  
ATOM   2089  OD2 ASP A 261      30.405   8.911 -29.252  1.00 85.82           O1-
ATOM   2090  N   LEU A 262      29.684  12.179 -31.596  1.00 86.28           N  
ATOM   2091  CA  LEU A 262      29.061  13.312 -30.921  1.00 86.28           C  
ATOM   2092  C   LEU A 262      27.860  13.822 -31.709  1.00 86.28           C  
ATOM   2093  O   LEU A 262      26.823  14.149 -31.126  1.00 86.28           O  
ATOM   2094  CB  LEU A 262      30.074  14.442 -30.724  1.00 86.28           C  
ATOM   2095  CG  LEU A 262      31.188  14.186 -29.707  1.00 86.28           C  
ATOM   2096  CD1 LEU A 262      32.204  15.323 -29.735  1.00 86.28           C  
ATOM   2097  CD2 LEU A 262      30.606  14.019 -28.308  1.00 86.28           C  
ATOM   2098  N   ALA A 263      27.961  13.910 -33.035  1.00 82.40           N  
ATOM   2099  CA  ALA A 263      26.856  14.339 -33.890  1.00 82.40           C  
ATOM   2100  C   ALA A 263      25.673  13.383 -33.777  1.00 82.40           C  
ATOM   2101  O   ALA A 263      24.519  13.817 -33.726  1.00 82.40           O  
ATOM   2102  CB  ALA A 263      27.316  14.442 -35.342  1.00 82.40           C  
ATOM   2103  N   TRP A 264      25.959  12.088 -33.704  1.00 81.84           N  
ATOM   2104  CA  TRP A 264      24.911  11.083 -33.564  1.00 81.84           C  
ATOM   2105  C   TRP A 264      24.168  11.251 -32.243  1.00 81.84           C  
ATOM   2106  O   TRP A 264      22.941  11.141 -32.196  1.00 81.84           O  
ATOM   2107  CB  TRP A 264      25.502   9.673 -33.657  1.00 81.84           C  
ATOM   2108  CG  TRP A 264      24.473   8.584 -33.700  1.00 81.84           C  
ATOM   2109  CD1 TRP A 264      24.025   7.831 -32.649  1.00 81.84           C  
ATOM   2110  CD2 TRP A 264      23.767   8.120 -34.854  1.00 81.84           C  
ATOM   2111  CE2 TRP A 264      22.906   7.084 -34.430  1.00 81.84           C  
ATOM   2112  CE3 TRP A 264      23.778   8.481 -36.208  1.00 81.84           C  
ATOM   2113  NE1 TRP A 264      23.083   6.928 -33.081  1.00 81.84           N  
ATOM   2114  CZ2 TRP A 264      22.062   6.405 -35.313  1.00 81.84           C  
ATOM   2115  CZ3 TRP A 264      22.938   7.805 -37.085  1.00 81.84           C  
ATOM   2116  CH2 TRP A 264      22.094   6.778 -36.632  1.00 81.84           C  
ATOM   2117  N   ARG A 265      24.856  11.457 -31.228  1.00 83.53           N  
ATOM   2118  CA  ARG A 265      24.254  11.648 -29.912  1.00 83.53           C  
ATOM   2119  C   ARG A 265      23.360  12.884 -29.895  1.00 83.53           C  
ATOM   2120  O   ARG A 265      22.314  12.890 -29.243  1.00 83.53           O  
ATOM   2121  CB  ARG A 265      25.337  11.768 -28.838  1.00 83.53           C  
ATOM   2122  CG  ARG A 265      26.068  10.466 -28.552  1.00 83.53           C  
ATOM   2123  CD  ARG A 265      27.229  10.671 -27.589  1.00 83.53           C  
ATOM   2124  NE  ARG A 265      26.763  11.021 -26.250  1.00 83.53           N  
ATOM   2125  CZ  ARG A 265      27.552  11.388 -25.244  1.00 83.53           C  
ATOM   2126  NH1 ARG A 265      28.869  11.462 -25.408  1.00 83.53           N1+
ATOM   2127  NH2 ARG A 265      27.023  11.684 -24.067  1.00 83.53           N  
ATOM   2128  N   MET A 266      23.691  13.916 -30.497  1.00 84.13           N  
ATOM   2129  CA  MET A 266      22.858  15.109 -30.604  1.00 84.13           C  
ATOM   2130  C   MET A 266      21.565  14.805 -31.355  1.00 84.13           C  
ATOM   2131  O   MET A 266      20.490  15.261 -30.959  1.00 84.13           O  
ATOM   2132  CB  MET A 266      23.617  16.235 -31.308  1.00 84.13           C  
ATOM   2133  CG  MET A 266      22.839  17.537 -31.400  1.00 84.13           C  
ATOM   2134  SD  MET A 266      22.468  18.253 -29.752  1.00 84.13           S  
ATOM   2135  CE  MET A 266      21.682  19.810 -30.249  1.00 84.13           C  
ATOM   2136  N   VAL A 267      21.696  14.102 -32.454  1.00 79.43           N  
ATOM   2137  CA  VAL A 267      20.515  13.694 -33.209  1.00 79.43           C  
ATOM   2138  C   VAL A 267      19.580  12.888 -32.310  1.00 79.43           C  
ATOM   2139  O   VAL A 267      18.365  13.097 -32.322  1.00 79.43           O  
ATOM   2140  CB  VAL A 267      20.897  12.868 -34.457  1.00 79.43           C  
ATOM   2141  CG1 VAL A 267      19.651  12.293 -35.126  1.00 79.43           C  
ATOM   2142  CG2 VAL A 267      21.689  13.727 -35.443  1.00 79.43           C  
ATOM   2143  N   GLU A 268      20.164  12.068 -31.519  1.00 79.52           N  
ATOM   2144  CA  GLU A 268      19.397  11.230 -30.600  1.00 79.52           C  
ATOM   2145  C   GLU A 268      18.641  12.078 -29.580  1.00 79.52           C  
ATOM   2146  O   GLU A 268      17.472  11.817 -29.293  1.00 79.52           O  
ATOM   2147  CB  GLU A 268      20.316  10.239 -29.882  1.00 79.52           C  
ATOM   2148  CG  GLU A 268      20.598   8.973 -30.679  1.00 79.52           C  
ATOM   2149  CD  GLU A 268      21.504   7.995 -29.951  1.00 79.52           C  
ATOM   2150  OE1 GLU A 268      21.730   6.876 -30.467  1.00 79.52           O  
ATOM   2151  OE2 GLU A 268      21.992   8.348 -28.854  1.00 79.52           O1-
ATOM   2152  N   ALA A 269      19.279  13.064 -29.075  1.00 83.38           N  
ATOM   2153  CA  ALA A 269      18.639  13.938 -28.096  1.00 83.38           C  
ATOM   2154  C   ALA A 269      17.497  14.727 -28.729  1.00 83.38           C  
ATOM   2155  O   ALA A 269      16.420  14.853 -28.141  1.00 83.38           O  
ATOM   2156  CB  ALA A 269      19.663  14.891 -27.483  1.00 83.38           C  
ATOM   2157  N   ALA A 270      17.696  15.286 -29.904  1.00 83.13           N  
ATOM   2158  CA  ALA A 270      16.669  16.052 -30.604  1.00 83.13           C  
ATOM   2159  C   ALA A 270      15.475  15.172 -30.960  1.00 83.13           C  
ATOM   2160  O   ALA A 270      14.323  15.593 -30.823  1.00 83.13           O  
ATOM   2161  CB  ALA A 270      17.248  16.692 -31.863  1.00 83.13           C  
ATOM   2162  N   LEU A 271      15.717  13.944 -31.453  1.00 78.47           N  
ATOM   2163  CA  LEU A 271      14.647  13.022 -31.820  1.00 78.47           C  
ATOM   2164  C   LEU A 271      13.839  12.612 -30.594  1.00 78.47           C  
ATOM   2165  O   LEU A 271      12.613  12.495 -30.663  1.00 78.47           O  
ATOM   2166  CB  LEU A 271      15.221  11.780 -32.506  1.00 78.47           C  
ATOM   2167  CG  LEU A 271      15.709  11.963 -33.943  1.00 78.47           C  
ATOM   2168  CD1 LEU A 271      16.385  10.690 -34.441  1.00 78.47           C  
ATOM   2169  CD2 LEU A 271      14.551  12.351 -34.856  1.00 78.47           C  
ATOM   2170  N   LYS A 272      14.563  12.401 -29.482  1.00 82.35           N  
ATOM   2171  CA  LYS A 272      13.884  12.105 -28.223  1.00 82.35           C  
ATOM   2172  C   LYS A 272      12.984  13.262 -27.799  1.00 82.35           C  
ATOM   2173  O   LYS A 272      11.861  13.045 -27.339  1.00 82.35           O  
ATOM   2174  CB  LYS A 272      14.901  11.802 -27.122  1.00 82.35           C  
ATOM   2175  CG  LYS A 272      15.528  10.419 -27.224  1.00 82.35           C  
ATOM   2176  CD  LYS A 272      16.487  10.154 -26.070  1.00 82.35           C  
ATOM   2177  CE  LYS A 272      17.149   8.789 -26.194  1.00 82.35           C  
ATOM   2178  NZ  LYS A 272      18.138   8.550 -25.099  1.00 82.35           N1+
ATOM   2179  N   ALA A 273      13.479  14.438 -27.879  1.00 84.29           N  
ATOM   2180  CA  ALA A 273      12.696  15.619 -27.521  1.00 84.29           C  
ATOM   2181  C   ALA A 273      11.493  15.779 -28.445  1.00 84.29           C  
ATOM   2182  O   ALA A 273      10.390  16.093 -27.991  1.00 84.29           O  
ATOM   2183  CB  ALA A 273      13.568  16.871 -27.564  1.00 84.29           C  
ATOM   2184  N   ALA A 274      11.684  15.562 -29.714  1.00 81.17           N  
ATOM   2185  CA  ALA A 274      10.604  15.652 -30.693  1.00 81.17           C  
ATOM   2186  C   ALA A 274       9.526  14.608 -30.418  1.00 81.17           C  
ATOM   2187  O   ALA A 274       8.332  14.892 -30.544  1.00 81.17           O  
ATOM   2188  CB  ALA A 274      11.151  15.487 -32.108  1.00 81.17           C  
ATOM   2189  N   ALA A 275       9.907  13.394 -30.130  1.00 77.83           N  
ATOM   2190  CA  ALA A 275       8.975  12.323 -29.787  1.00 77.83           C  
ATOM   2191  C   ALA A 275       8.110  12.710 -28.592  1.00 77.83           C  
ATOM   2192  O   ALA A 275       6.914  12.408 -28.560  1.00 77.83           O  
ATOM   2193  CB  ALA A 275       9.735  11.031 -29.494  1.00 77.83           C  
ATOM   2194  N   VAL A 276       8.789  13.452 -27.628  1.00 78.49           N  
ATOM   2195  CA  VAL A 276       8.080  13.925 -26.444  1.00 78.49           C  
ATOM   2196  C   VAL A 276       7.021  14.949 -26.850  1.00 78.49           C  
ATOM   2197  O   VAL A 276       5.875  14.876 -26.402  1.00 78.49           O  
ATOM   2198  CB  VAL A 276       9.049  14.541 -25.411  1.00 78.49           C  
ATOM   2199  CG1 VAL A 276       8.275  15.202 -24.272  1.00 78.49           C  
ATOM   2200  CG2 VAL A 276       9.998  13.474 -24.869  1.00 78.49           C  
ATOM   2201  N   VAL A 277       7.258  15.935 -27.516  1.00 78.16           N  
ATOM   2202  CA  VAL A 277       6.341  16.975 -27.972  1.00 78.16           C  
ATOM   2203  C   VAL A 277       5.245  16.355 -28.835  1.00 78.16           C  
ATOM   2204  O   VAL A 277       4.074  16.729 -28.726  1.00 78.16           O  
ATOM   2205  CB  VAL A 277       7.081  18.077 -28.762  1.00 78.16           C  
ATOM   2206  CG1 VAL A 277       6.088  19.076 -29.355  1.00 78.16           C  
ATOM   2207  CG2 VAL A 277       8.089  18.791 -27.863  1.00 78.16           C  
ATOM   2208  N   ALA A 278       5.544  15.319 -29.630  1.00 74.87           N  
ATOM   2209  CA  ALA A 278       4.576  14.680 -30.517  1.00 74.87           C  
ATOM   2210  C   ALA A 278       3.499  13.952 -29.718  1.00 74.87           C  
ATOM   2211  O   ALA A 278       2.344  13.878 -30.145  1.00 74.87           O  
ATOM   2212  CB  ALA A 278       5.280  13.711 -31.463  1.00 74.87           C  
ATOM   2213  N   THR A 279       3.861  13.376 -28.409  1.00 72.05           N  
ATOM   2214  CA  THR A 279       2.964  12.654 -27.515  1.00 72.05           C  
ATOM   2215  C   THR A 279       2.025  13.619 -26.796  1.00 72.05           C  
ATOM   2216  O   THR A 279       0.884  13.269 -26.488  1.00 72.05           O  
ATOM   2217  CB  THR A 279       3.751  11.831 -26.478  1.00 72.05           C  
ATOM   2218  CG2 THR A 279       4.404  10.613 -27.123  1.00 72.05           C  
ATOM   2219  OG1 THR A 279       4.771  12.654 -25.897  1.00 72.05           O  
ATOM   2220  N   ASN A 280       2.317  14.847 -26.463  1.00 70.18           N  
ATOM   2221  CA  ASN A 280       1.562  15.929 -25.841  1.00 70.18           C  
ATOM   2222  C   ASN A 280       1.950  17.287 -26.418  1.00 70.18           C  
ATOM   2223  O   ASN A 280       2.673  18.054 -25.779  1.00 70.18           O  
ATOM   2224  CB  ASN A 280       1.760  15.920 -24.324  1.00 70.18           C  
ATOM   2225  CG  ASN A 280       0.692  16.708 -23.591  1.00 70.18           C  
ATOM   2226  ND2 ASN A 280       0.772  16.723 -22.266  1.00 70.18           N  
ATOM   2227  OD1 ASN A 280      -0.195  17.300 -24.210  1.00 70.18           O  
ATOM   2228  N   PRO A 281       1.346  17.551 -27.650  1.00 70.40           N  
ATOM   2229  CA  PRO A 281       1.712  18.806 -28.311  1.00 70.40           C  
ATOM   2230  C   PRO A 281       1.245  20.038 -27.537  1.00 70.40           C  
ATOM   2231  O   PRO A 281       1.790  21.129 -27.721  1.00 70.40           O  
ATOM   2232  CB  PRO A 281       1.003  18.711 -29.664  1.00 70.40           C  
ATOM   2233  CG  PRO A 281       0.537  17.293 -29.753  1.00 70.40           C  
ATOM   2234  CD  PRO A 281       0.577  16.691 -28.378  1.00 70.40           C  
ATOM   2235  N   SER A 282       0.288  19.963 -26.730  1.00 70.24           N  
ATOM   2236  CA  SER A 282      -0.233  21.095 -25.971  1.00 70.24           C  
ATOM   2237  C   SER A 282       0.648  21.406 -24.766  1.00 70.24           C  
ATOM   2238  O   SER A 282       0.418  22.391 -24.060  1.00 70.24           O  
ATOM   2239  CB  SER A 282      -1.664  20.818 -25.509  1.00 70.24           C  
ATOM   2240  OG  SER A 282      -1.725  19.623 -24.749  1.00 70.24           O  
ATOM   2241  N   ASP A 283       1.673  20.513 -24.593  1.00 81.86           N  
ATOM   2242  CA  ASP A 283       2.585  20.720 -23.471  1.00 81.86           C  
ATOM   2243  C   ASP A 283       3.567  21.851 -23.764  1.00 81.86           C  
ATOM   2244  O   ASP A 283       4.542  21.661 -24.495  1.00 81.86           O  
ATOM   2245  CB  ASP A 283       3.347  19.431 -23.154  1.00 81.86           C  
ATOM   2246  CG  ASP A 283       4.130  19.509 -21.854  1.00 81.86           C  
ATOM   2247  OD1 ASP A 283       4.478  20.628 -21.418  1.00 81.86           O  
ATOM   2248  OD2 ASP A 283       4.402  18.443 -21.263  1.00 81.86           O1-
ATOM   2249  N   GLU A 284       3.066  23.146 -23.215  1.00 84.28           N  
ATOM   2250  CA  GLU A 284       3.875  24.337 -23.456  1.00 84.28           C  
ATOM   2251  C   GLU A 284       5.320  24.119 -23.021  1.00 84.28           C  
ATOM   2252  O   GLU A 284       6.252  24.549 -23.704  1.00 84.28           O  
ATOM   2253  CB  GLU A 284       3.282  25.546 -22.728  1.00 84.28           C  
ATOM   2254  CG  GLU A 284       2.039  26.117 -23.394  1.00 84.28           C  
ATOM   2255  CD  GLU A 284       1.514  27.370 -22.712  1.00 84.28           C  
ATOM   2256  OE1 GLU A 284       0.499  27.935 -23.177  1.00 84.28           O  
ATOM   2257  OE2 GLU A 284       2.124  27.791 -21.702  1.00 84.28           O1-
ATOM   2258  N   GLU A 285       5.481  23.343 -22.138  1.00 84.41           N  
ATOM   2259  CA  GLU A 285       6.811  23.084 -21.596  1.00 84.41           C  
ATOM   2260  C   GLU A 285       7.631  22.210 -22.540  1.00 84.41           C  
ATOM   2261  O   GLU A 285       8.813  22.473 -22.769  1.00 84.41           O  
ATOM   2262  CB  GLU A 285       6.711  22.423 -20.219  1.00 84.41           C  
ATOM   2263  CG  GLU A 285       7.997  22.495 -19.408  1.00 84.41           C  
ATOM   2264  CD  GLU A 285       7.848  21.949 -17.997  1.00 84.41           C  
ATOM   2265  OE1 GLU A 285       8.838  21.965 -17.232  1.00 84.41           O  
ATOM   2266  OE2 GLU A 285       6.729  21.503 -17.654  1.00 84.41           O1-
ATOM   2267  N   ALA A 286       7.005  21.100 -23.001  1.00 84.49           N  
ATOM   2268  CA  ALA A 286       7.697  20.222 -23.941  1.00 84.49           C  
ATOM   2269  C   ALA A 286       8.122  20.986 -25.193  1.00 84.49           C  
ATOM   2270  O   ALA A 286       9.238  20.810 -25.686  1.00 84.49           O  
ATOM   2271  CB  ALA A 286       6.807  19.041 -24.319  1.00 84.49           C  
ATOM   2272  N   ASN A 287       7.228  21.822 -25.505  1.00 81.85           N  
ATOM   2273  CA  ASN A 287       7.502  22.632 -26.688  1.00 81.85           C  
ATOM   2274  C   ASN A 287       8.677  23.578 -26.461  1.00 81.85           C  
ATOM   2275  O   ASN A 287       9.511  23.764 -27.349  1.00 81.85           O  
ATOM   2276  CB  ASN A 287       6.256  23.421 -27.098  1.00 81.85           C  
ATOM   2277  CG  ASN A 287       5.182  22.542 -27.708  1.00 81.85           C  
ATOM   2278  ND2 ASN A 287       3.944  23.022 -27.692  1.00 81.85           N  
ATOM   2279  OD1 ASN A 287       5.463  21.441 -28.188  1.00 81.85           O  
ATOM   2280  N   GLU A 288       8.708  24.210 -25.254  1.00 88.61           N  
ATOM   2281  CA  GLU A 288       9.807  25.100 -24.895  1.00 88.61           C  
ATOM   2282  C   GLU A 288      11.133  24.346 -24.836  1.00 88.61           C  
ATOM   2283  O   GLU A 288      12.164  24.856 -25.278  1.00 88.61           O  
ATOM   2284  CB  GLU A 288       9.530  25.781 -23.551  1.00 88.61           C  
ATOM   2285  CG  GLU A 288      10.498  26.909 -23.223  1.00 88.61           C  
ATOM   2286  CD  GLU A 288      10.383  28.094 -24.169  1.00 88.61           C  
ATOM   2287  OE1 GLU A 288      11.244  29.001 -24.114  1.00 88.61           O  
ATOM   2288  OE2 GLU A 288       9.423  28.116 -24.971  1.00 88.61           O1-
ATOM   2289  N   MET A 289      11.073  23.233 -24.462  1.00 90.46           N  
ATOM   2290  CA  MET A 289      12.264  22.394 -24.362  1.00 90.46           C  
ATOM   2291  C   MET A 289      12.816  22.066 -25.746  1.00 90.46           C  
ATOM   2292  O   MET A 289      14.021  22.172 -25.980  1.00 90.46           O  
ATOM   2293  CB  MET A 289      11.952  21.103 -23.605  1.00 90.46           C  
ATOM   2294  CG  MET A 289      13.137  20.157 -23.490  1.00 90.46           C  
ATOM   2295  SD  MET A 289      12.623  18.424 -23.177  1.00 90.46           S  
ATOM   2296  CE  MET A 289      11.565  18.137 -24.622  1.00 90.46           C  
ATOM   2297  N   LEU A 290      11.902  21.542 -26.612  1.00 89.30           N  
ATOM   2298  CA  LEU A 290      12.305  21.208 -27.974  1.00 89.30           C  
ATOM   2299  C   LEU A 290      12.953  22.407 -28.658  1.00 89.30           C  
ATOM   2300  O   LEU A 290      13.971  22.263 -29.340  1.00 89.30           O  
ATOM   2301  CB  LEU A 290      11.100  20.730 -28.788  1.00 89.30           C  
ATOM   2302  CG  LEU A 290      11.374  20.345 -30.243  1.00 89.30           C  
ATOM   2303  CD1 LEU A 290      12.397  19.215 -30.308  1.00 89.30           C  
ATOM   2304  CD2 LEU A 290      10.080  19.943 -30.943  1.00 89.30           C  
ATOM   2305  N   LYS A 291      12.466  23.557 -28.416  1.00 89.17           N  
ATOM   2306  CA  LYS A 291      13.017  24.778 -28.999  1.00 89.17           C  
ATOM   2307  C   LYS A 291      14.444  25.020 -28.518  1.00 89.17           C  
ATOM   2308  O   LYS A 291      15.318  25.383 -29.309  1.00 89.17           O  
ATOM   2309  CB  LYS A 291      12.138  25.981 -28.656  1.00 89.17           C  
ATOM   2310  CG  LYS A 291      10.862  26.072 -29.482  1.00 89.17           C  
ATOM   2311  CD  LYS A 291      10.045  27.304 -29.117  1.00 89.17           C  
ATOM   2312  CE  LYS A 291       8.728  27.348 -29.878  1.00 89.17           C  
ATOM   2313  NZ  LYS A 291       7.900  28.528 -29.485  1.00 89.17           N1+
ATOM   2314  N   GLN A 292      14.675  24.808 -27.253  1.00 90.60           N  
ATOM   2315  CA  GLN A 292      16.001  24.998 -26.674  1.00 90.60           C  
ATOM   2316  C   GLN A 292      16.998  23.990 -27.239  1.00 90.60           C  
ATOM   2317  O   GLN A 292      18.147  24.336 -27.520  1.00 90.60           O  
ATOM   2318  CB  GLN A 292      15.943  24.879 -25.150  1.00 90.60           C  
ATOM   2319  CG  GLN A 292      15.227  26.039 -24.471  1.00 90.60           C  
ATOM   2320  CD  GLN A 292      15.193  25.904 -22.960  1.00 90.60           C  
ATOM   2321  NE2 GLN A 292      14.320  26.671 -22.316  1.00 90.60           N  
ATOM   2322  OE1 GLN A 292      15.944  25.117 -22.377  1.00 90.60           O  
ATOM   2323  N   ILE A 293      16.513  22.809 -27.408  1.00 88.58           N  
ATOM   2324  CA  ILE A 293      17.387  21.749 -27.902  1.00 88.58           C  
ATOM   2325  C   ILE A 293      17.758  22.023 -29.358  1.00 88.58           C  
ATOM   2326  O   ILE A 293      18.912  21.845 -29.755  1.00 88.58           O  
ATOM   2327  CB  ILE A 293      16.720  20.360 -27.771  1.00 88.58           C  
ATOM   2328  CG1 ILE A 293      16.603  19.963 -26.295  1.00 88.58           C  
ATOM   2329  CG2 ILE A 293      17.503  19.309 -28.562  1.00 88.58           C  
ATOM   2330  CD1 ILE A 293      15.849  18.659 -26.064  1.00 88.58           C  
ATOM   2331  N   VAL A 294      16.822  22.418 -30.116  1.00 87.70           N  
ATOM   2332  CA  VAL A 294      17.067  22.782 -31.507  1.00 87.70           C  
ATOM   2333  C   VAL A 294      18.109  23.895 -31.575  1.00 87.70           C  
ATOM   2334  O   VAL A 294      19.013  23.858 -32.413  1.00 87.70           O  
ATOM   2335  CB  VAL A 294      15.766  23.225 -32.215  1.00 87.70           C  
ATOM   2336  CG1 VAL A 294      16.078  23.854 -33.571  1.00 87.70           C  
ATOM   2337  CG2 VAL A 294      14.817  22.041 -32.377  1.00 87.70           C  
ATOM   2338  N   LYS A 295      18.004  24.872 -30.725  1.00 89.97           N  
ATOM   2339  CA  LYS A 295      18.964  25.971 -30.662  1.00 89.97           C  
ATOM   2340  C   LYS A 295      20.362  25.459 -30.329  1.00 89.97           C  
ATOM   2341  O   LYS A 295      21.348  25.899 -30.925  1.00 89.97           O  
ATOM   2342  CB  LYS A 295      18.526  27.008 -29.627  1.00 89.97           C  
ATOM   2343  CG  LYS A 295      19.293  28.320 -29.703  1.00 89.97           C  
ATOM   2344  CD  LYS A 295      18.740  29.349 -28.725  1.00 89.97           C  
ATOM   2345  CE  LYS A 295      19.554  30.634 -28.745  1.00 89.97           C  
ATOM   2346  NZ  LYS A 295      19.027  31.639 -27.773  1.00 89.97           N1+
ATOM   2347  N   LEU A 296      20.475  24.551 -29.441  1.00 89.82           N  
ATOM   2348  CA  LEU A 296      21.754  23.973 -29.040  1.00 89.82           C  
ATOM   2349  C   LEU A 296      22.389  23.208 -30.197  1.00 89.82           C  
ATOM   2350  O   LEU A 296      23.599  23.304 -30.419  1.00 89.82           O  
ATOM   2351  CB  LEU A 296      21.570  23.044 -27.839  1.00 89.82           C  
ATOM   2352  CG  LEU A 296      21.266  23.719 -26.500  1.00 89.82           C  
ATOM   2353  CD1 LEU A 296      20.915  22.674 -25.447  1.00 89.82           C  
ATOM   2354  CD2 LEU A 296      22.451  24.565 -26.047  1.00 89.82           C  
ATOM   2355  N   ALA A 297      21.612  22.473 -30.872  1.00 86.26           N  
ATOM   2356  CA  ALA A 297      22.082  21.712 -32.028  1.00 86.26           C  
ATOM   2357  C   ALA A 297      22.595  22.643 -33.123  1.00 86.26           C  
ATOM   2358  O   ALA A 297      23.628  22.374 -33.742  1.00 86.26           O  
ATOM   2359  CB  ALA A 297      20.967  20.823 -32.569  1.00 86.26           C  
ATOM   2360  N   GLN A 298      21.867  23.699 -33.402  1.00 87.27           N  
ATOM   2361  CA  GLN A 298      22.254  24.666 -34.424  1.00 87.27           C  
ATOM   2362  C   GLN A 298      23.588  25.322 -34.084  1.00 87.27           C  
ATOM   2363  O   GLN A 298      24.428  25.526 -34.963  1.00 87.27           O  
ATOM   2364  CB  GLN A 298      21.171  25.732 -34.592  1.00 87.27           C  
ATOM   2365  CG  GLN A 298      19.932  25.240 -35.329  1.00 87.27           C  
ATOM   2366  CD  GLN A 298      18.819  26.271 -35.358  1.00 87.27           C  
ATOM   2367  NE2 GLN A 298      17.816  26.037 -36.198  1.00 87.27           N  
ATOM   2368  OE1 GLN A 298      18.859  27.268 -34.630  1.00 87.27           O  
ATOM   2369  N   GLN A 299      23.840  25.655 -32.854  1.00 86.89           N  
ATOM   2370  CA  GLN A 299      25.084  26.254 -32.380  1.00 86.89           C  
ATOM   2371  C   GLN A 299      26.256  25.291 -32.543  1.00 86.89           C  
ATOM   2372  O   GLN A 299      27.352  25.699 -32.934  1.00 86.89           O  
ATOM   2373  CB  GLN A 299      24.953  26.679 -30.917  1.00 86.89           C  
ATOM   2374  CG  GLN A 299      24.076  27.906 -30.709  1.00 86.89           C  
ATOM   2375  CD  GLN A 299      23.905  28.264 -29.244  1.00 86.89           C  
ATOM   2376  NE2 GLN A 299      23.489  29.498 -28.979  1.00 86.89           N  
ATOM   2377  OE1 GLN A 299      24.145  27.439 -28.357  1.00 86.89           O  
ATOM   2378  N   ALA A 300      25.960  24.059 -32.258  1.00 85.49           N  
ATOM   2379  CA  ALA A 300      26.986  23.026 -32.377  1.00 85.49           C  
ATOM   2380  C   ALA A 300      27.416  22.845 -33.830  1.00 85.49           C  
ATOM   2381  O   ALA A 300      28.609  22.723 -34.121  1.00 85.49           O  
ATOM   2382  CB  ALA A 300      26.478  21.704 -31.807  1.00 85.49           C  
ATOM   2383  N   VAL A 301      26.473  22.807 -34.724  1.00 85.35           N  
ATOM   2384  CA  VAL A 301      26.732  22.659 -36.153  1.00 85.35           C  
ATOM   2385  C   VAL A 301      27.564  23.837 -36.652  1.00 85.35           C  
ATOM   2386  O   VAL A 301      28.518  23.654 -37.413  1.00 85.35           O  
ATOM   2387  CB  VAL A 301      25.419  22.552 -36.959  1.00 85.35           C  
ATOM   2388  CG1 VAL A 301      25.699  22.633 -38.459  1.00 85.35           C  
ATOM   2389  CG2 VAL A 301      24.686  21.257 -36.617  1.00 85.35           C  
ATOM   2390  N   GLU A 302      27.206  25.040 -36.311  1.00 87.70           N  
ATOM   2391  CA  GLU A 302      27.907  26.251 -36.726  1.00 87.70           C  
ATOM   2392  C   GLU A 302      29.362  26.231 -36.266  1.00 87.70           C  
ATOM   2393  O   GLU A 302      30.262  26.606 -37.021  1.00 87.70           O  
ATOM   2394  CB  GLU A 302      27.200  27.495 -36.182  1.00 87.70           C  
ATOM   2395  CG  GLU A 302      27.601  28.785 -36.882  1.00 87.70           C  
ATOM   2396  CD  GLU A 302      26.661  29.944 -36.588  1.00 87.70           C  
ATOM   2397  OE1 GLU A 302      26.854  31.042 -37.158  1.00 87.70           O  
ATOM   2398  OE2 GLU A 302      25.725  29.753 -35.780  1.00 87.70           O1-
ATOM   2399  N   MET A 303      29.614  25.741 -35.176  1.00 85.79           N  
ATOM   2400  CA  MET A 303      30.959  25.693 -34.609  1.00 85.79           C  
ATOM   2401  C   MET A 303      31.810  24.644 -35.316  1.00 85.79           C  
ATOM   2402  O   MET A 303      32.993  24.870 -35.578  1.00 85.79           O  
ATOM   2403  CB  MET A 303      30.902  25.397 -33.110  1.00 85.79           C  
ATOM   2404  CG  MET A 303      30.413  26.567 -32.272  1.00 85.79           C  
ATOM   2405  SD  MET A 303      31.071  26.530 -30.560  1.00 85.79           S  
ATOM   2406  CE  MET A 303      31.567  24.788 -30.445  1.00 85.79           C  
ATOM   2407  N   LEU A 304      31.201  23.481 -35.631  1.00 84.84           N  
ATOM   2408  CA  LEU A 304      31.902  22.446 -36.382  1.00 84.84           C  
ATOM   2409  C   LEU A 304      32.279  22.942 -37.773  1.00 84.84           C  
ATOM   2410  O   LEU A 304      33.369  22.647 -38.268  1.00 84.84           O  
ATOM   2411  CB  LEU A 304      31.038  21.187 -36.494  1.00 84.84           C  
ATOM   2412  CG  LEU A 304      30.930  20.325 -35.234  1.00 84.84           C  
ATOM   2413  CD1 LEU A 304      29.872  19.243 -35.423  1.00 84.84           C  
ATOM   2414  CD2 LEU A 304      32.281  19.705 -34.893  1.00 84.84           C  
ATOM   2415  N   ARG A 305      31.320  23.649 -38.293  1.00 87.42           N  
ATOM   2416  CA  ARG A 305      31.568  24.215 -39.615  1.00 87.42           C  
ATOM   2417  C   ARG A 305      32.742  25.187 -39.584  1.00 87.42           C  
ATOM   2418  O   ARG A 305      33.607  25.151 -40.462  1.00 87.42           O  
ATOM   2419  CB  ARG A 305      30.316  24.921 -40.140  1.00 87.42           C  
ATOM   2420  CG  ARG A 305      30.395  25.304 -41.610  1.00 87.42           C  
ATOM   2421  CD  ARG A 305      29.118  25.981 -42.086  1.00 87.42           C  
ATOM   2422  NE  ARG A 305      29.302  26.626 -43.384  1.00 87.42           N  
ATOM   2423  CZ  ARG A 305      28.332  26.832 -44.271  1.00 87.42           C  
ATOM   2424  NH1 ARG A 305      27.087  26.446 -44.017  1.00 87.42           N1+
ATOM   2425  NH2 ARG A 305      28.610  27.428 -45.421  1.00 87.42           N  
ATOM   2426  N   GLU A 306      32.853  26.038 -38.630  1.00 85.57           N  
ATOM   2427  CA  GLU A 306      33.914  27.024 -38.450  1.00 85.57           C  
ATOM   2428  C   GLU A 306      35.262  26.346 -38.216  1.00 85.57           C  
ATOM   2429  O   GLU A 306      36.284  26.787 -38.746  1.00 85.57           O  
ATOM   2430  CB  GLU A 306      33.586  27.960 -37.283  1.00 85.57           C  
ATOM   2431  CG  GLU A 306      32.473  28.952 -37.585  1.00 85.57           C  
ATOM   2432  CD  GLU A 306      32.129  29.845 -36.404  1.00 85.57           C  
ATOM   2433  OE1 GLU A 306      31.181  30.655 -36.512  1.00 85.57           O  
ATOM   2434  OE2 GLU A 306      32.813  29.734 -35.362  1.00 85.57           O1-
ATOM   2435  N   ALA A 307      35.206  25.341 -37.483  1.00 84.10           N  
ATOM   2436  CA  ALA A 307      36.422  24.595 -37.168  1.00 84.10           C  
ATOM   2437  C   ALA A 307      36.965  23.885 -38.404  1.00 84.10           C  
ATOM   2438  O   ALA A 307      38.181  23.815 -38.603  1.00 84.10           O  
ATOM   2439  CB  ALA A 307      36.153  23.585 -36.055  1.00 84.10           C  
ATOM   2440  N   GLU A 308      36.065  23.405 -39.183  1.00 82.03           N  
ATOM   2441  CA  GLU A 308      36.448  22.747 -40.430  1.00 82.03           C  
ATOM   2442  C   GLU A 308      37.092  23.734 -41.399  1.00 82.03           C  
ATOM   2443  O   GLU A 308      38.089  23.412 -42.049  1.00 82.03           O  
ATOM   2444  CB  GLU A 308      35.232  22.085 -41.083  1.00 82.03           C  
ATOM   2445  CG  GLU A 308      35.582  21.178 -42.253  1.00 82.03           C  
ATOM   2446  CD  GLU A 308      34.361  20.573 -42.930  1.00 82.03           C  
ATOM   2447  OE1 GLU A 308      34.522  19.859 -43.946  1.00 82.03           O  
ATOM   2448  OE2 GLU A 308      33.236  20.816 -42.440  1.00 82.03           O1-
ATOM   2449  N   GLU A 309      36.501  24.893 -41.550  1.00 84.12           N  
ATOM   2450  CA  GLU A 309      36.969  25.913 -42.485  1.00 84.12           C  
ATOM   2451  C   GLU A 309      38.341  26.444 -42.081  1.00 84.12           C  
ATOM   2452  O   GLU A 309      39.176  26.738 -42.940  1.00 84.12           O  
ATOM   2453  CB  GLU A 309      35.963  27.065 -42.571  1.00 84.12           C  
ATOM   2454  CG  GLU A 309      34.689  26.714 -43.324  1.00 84.12           C  
ATOM   2455  CD  GLU A 309      33.662  27.835 -43.320  1.00 84.12           C  
ATOM   2456  OE1 GLU A 309      32.575  27.665 -43.920  1.00 84.12           O  
ATOM   2457  OE2 GLU A 309      33.946  28.893 -42.715  1.00 84.12           O1-
ATOM   2458  N   SER A 310      38.705  26.400 -40.837  1.00 82.32           N  
ATOM   2459  CA  SER A 310      39.945  26.963 -40.310  1.00 82.32           C  
ATOM   2460  C   SER A 310      41.083  25.949 -40.373  1.00 82.32           C  
ATOM   2461  O   SER A 310      42.249  26.326 -40.503  1.00 82.32           O  
ATOM   2462  CB  SER A 310      39.748  27.432 -38.868  1.00 82.32           C  
ATOM   2463  OG  SER A 310      39.637  26.326 -37.989  1.00 82.32           O  
ATOM   2464  N   GLY A 311      40.818  24.692 -40.494  1.00 77.95           N  
ATOM   2465  CA  GLY A 311      41.803  23.624 -40.493  1.00 77.95           C  
ATOM   2466  C   GLY A 311      42.677  23.620 -39.253  1.00 77.95           C  
ATOM   2467  O   GLY A 311      43.680  22.905 -39.196  1.00 77.95           O  
ATOM   2468  N   ASP A 312      42.482  24.482 -38.230  1.00 84.53           N  
ATOM   2469  CA  ASP A 312      43.241  24.645 -36.995  1.00 84.53           C  
ATOM   2470  C   ASP A 312      42.834  23.598 -35.959  1.00 84.53           C  
ATOM   2471  O   ASP A 312      41.658  23.488 -35.609  1.00 84.53           O  
ATOM   2472  CB  ASP A 312      43.047  26.051 -36.426  1.00 84.53           C  
ATOM   2473  CG  ASP A 312      43.986  26.360 -35.273  1.00 84.53           C  
ATOM   2474  OD1 ASP A 312      44.719  25.453 -34.824  1.00 84.53           O  
ATOM   2475  OD2 ASP A 312      43.990  27.520 -34.806  1.00 84.53           O1-
ATOM   2476  N   PRO A 313      43.783  22.750 -35.558  1.00 82.18           N  
ATOM   2477  CA  PRO A 313      43.529  21.687 -34.583  1.00 82.18           C  
ATOM   2478  C   PRO A 313      42.930  22.211 -33.281  1.00 82.18           C  
ATOM   2479  O   PRO A 313      42.120  21.527 -32.650  1.00 82.18           O  
ATOM   2480  CB  PRO A 313      44.918  21.089 -34.344  1.00 82.18           C  
ATOM   2481  CG  PRO A 313      45.742  21.564 -35.496  1.00 82.18           C  
ATOM   2482  CD  PRO A 313      45.096  22.792 -36.070  1.00 82.18           C  
ATOM   2483  N   GLU A 314      43.293  23.365 -32.827  1.00 84.33           N  
ATOM   2484  CA  GLU A 314      42.776  23.959 -31.598  1.00 84.33           C  
ATOM   2485  C   GLU A 314      41.291  24.291 -31.726  1.00 84.33           C  
ATOM   2486  O   GLU A 314      40.513  24.046 -30.802  1.00 84.33           O  
ATOM   2487  CB  GLU A 314      43.565  25.219 -31.235  1.00 84.33           C  
ATOM   2488  CG  GLU A 314      44.891  24.935 -30.543  1.00 84.33           C  
ATOM   2489  CD  GLU A 314      45.630  26.195 -30.121  1.00 84.33           C  
ATOM   2490  OE1 GLU A 314      46.758  26.088 -29.589  1.00 84.33           O  
ATOM   2491  OE2 GLU A 314      45.074  27.299 -30.322  1.00 84.33           O1-
ATOM   2492  N   LYS A 315      40.868  24.872 -32.827  1.00 84.23           N  
ATOM   2493  CA  LYS A 315      39.472  25.209 -33.094  1.00 84.23           C  
ATOM   2494  C   LYS A 315      38.616  23.952 -33.208  1.00 84.23           C  
ATOM   2495  O   LYS A 315      37.452  23.948 -32.798  1.00 84.23           O  
ATOM   2496  CB  LYS A 315      39.355  26.041 -34.371  1.00 84.23           C  
ATOM   2497  CG  LYS A 315      39.826  27.480 -34.217  1.00 84.23           C  
ATOM   2498  CD  LYS A 315      39.506  28.308 -35.456  1.00 84.23           C  
ATOM   2499  CE  LYS A 315      39.978  29.747 -35.304  1.00 84.23           C  
ATOM   2500  NZ  LYS A 315      39.687  30.557 -36.525  1.00 84.23           N1+
ATOM   2501  N   ARG A 316      39.230  22.877 -33.675  1.00 81.75           N  
ATOM   2502  CA  ARG A 316      38.542  21.593 -33.750  1.00 81.75           C  
ATOM   2503  C   ARG A 316      38.260  21.040 -32.358  1.00 81.75           C  
ATOM   2504  O   ARG A 316      37.172  20.522 -32.097  1.00 81.75           O  
ATOM   2505  CB  ARG A 316      39.366  20.587 -34.556  1.00 81.75           C  
ATOM   2506  CG  ARG A 316      39.235  20.748 -36.062  1.00 81.75           C  
ATOM   2507  CD  ARG A 316      39.960  19.641 -36.814  1.00 81.75           C  
ATOM   2508  NE  ARG A 316      40.029  19.917 -38.246  1.00 81.75           N  
ATOM   2509  CZ  ARG A 316      40.575  19.107 -39.149  1.00 81.75           C  
ATOM   2510  NH1 ARG A 316      41.112  17.949 -38.784  1.00 81.75           N1+
ATOM   2511  NH2 ARG A 316      40.583  19.457 -40.427  1.00 81.75           N  
ATOM   2512  N   GLU A 317      39.343  21.114 -31.476  1.00 87.17           N  
ATOM   2513  CA  GLU A 317      39.175  20.646 -30.104  1.00 87.17           C  
ATOM   2514  C   GLU A 317      38.116  21.462 -29.369  1.00 87.17           C  
ATOM   2515  O   GLU A 317      37.296  20.907 -28.634  1.00 87.17           O  
ATOM   2516  CB  GLU A 317      40.505  20.707 -29.348  1.00 87.17           C  
ATOM   2517  CG  GLU A 317      40.454  20.082 -27.961  1.00 87.17           C  
ATOM   2518  CD  GLU A 317      40.104  18.603 -27.983  1.00 87.17           C  
ATOM   2519  OE1 GLU A 317      39.618  18.079 -26.955  1.00 87.17           O  
ATOM   2520  OE2 GLU A 317      40.319  17.962 -29.036  1.00 87.17           O1-
ATOM   2521  N   LYS A 318      38.121  22.765 -29.646  1.00 85.15           N  
ATOM   2522  CA  LYS A 318      37.133  23.644 -29.027  1.00 85.15           C  
ATOM   2523  C   LYS A 318      35.725  23.322 -29.522  1.00 85.15           C  
ATOM   2524  O   LYS A 318      34.772  23.325 -28.740  1.00 85.15           O  
ATOM   2525  CB  LYS A 318      37.465  25.110 -29.312  1.00 85.15           C  
ATOM   2526  CG  LYS A 318      36.708  26.097 -28.436  1.00 85.15           C  
ATOM   2527  CD  LYS A 318      37.166  27.528 -28.684  1.00 85.15           C  
ATOM   2528  CE  LYS A 318      36.353  28.525 -27.867  1.00 85.15           C  
ATOM   2529  NZ  LYS A 318      36.795  29.932 -28.111  1.00 85.15           N1+
ATOM   2530  N   ALA A 319      35.571  23.114 -30.837  1.00 85.86           N  
ATOM   2531  CA  ALA A 319      34.288  22.738 -31.429  1.00 85.86           C  
ATOM   2532  C   ALA A 319      33.772  21.431 -30.833  1.00 85.86           C  
ATOM   2533  O   ALA A 319      32.584  21.308 -30.526  1.00 85.86           O  
ATOM   2534  CB  ALA A 319      34.419  22.614 -32.945  1.00 85.86           C  
ATOM   2535  N   LYS A 320      34.707  20.513 -30.697  1.00 85.75           N  
ATOM   2536  CA  LYS A 320      34.373  19.228 -30.088  1.00 85.75           C  
ATOM   2537  C   LYS A 320      33.829  19.415 -28.675  1.00 85.75           C  
ATOM   2538  O   LYS A 320      32.834  18.792 -28.299  1.00 85.75           O  
ATOM   2539  CB  LYS A 320      35.597  18.312 -30.062  1.00 85.75           C  
ATOM   2540  CG  LYS A 320      35.280  16.866 -29.707  1.00 85.75           C  
ATOM   2541  CD  LYS A 320      36.531  15.997 -29.736  1.00 85.75           C  
ATOM   2542  CE  LYS A 320      36.253  14.598 -29.202  1.00 85.75           C  
ATOM   2543  NZ  LYS A 320      37.481  13.748 -29.212  1.00 85.75           N1+
ATOM   2544  N   GLN A 321      34.480  20.217 -27.889  1.00 85.96           N  
ATOM   2545  CA  GLN A 321      34.065  20.491 -26.517  1.00 85.96           C  
ATOM   2546  C   GLN A 321      32.694  21.161 -26.480  1.00 85.96           C  
ATOM   2547  O   GLN A 321      31.862  20.836 -25.631  1.00 85.96           O  
ATOM   2548  CB  GLN A 321      35.098  21.368 -25.808  1.00 85.96           C  
ATOM   2549  CG  GLN A 321      36.392  20.642 -25.469  1.00 85.96           C  
ATOM   2550  CD  GLN A 321      37.405  21.538 -24.782  1.00 85.96           C  
ATOM   2551  NE2 GLN A 321      38.507  20.949 -24.329  1.00 85.96           N  
ATOM   2552  OE1 GLN A 321      37.199  22.750 -24.658  1.00 85.96           O  
ATOM   2553  N   THR A 322      32.448  22.049 -27.361  1.00 85.14           N  
ATOM   2554  CA  THR A 322      31.185  22.776 -27.424  1.00 85.14           C  
ATOM   2555  C   THR A 322      30.041  21.840 -27.802  1.00 85.14           C  
ATOM   2556  O   THR A 322      28.945  21.933 -27.243  1.00 85.14           O  
ATOM   2557  CB  THR A 322      31.257  23.937 -28.432  1.00 85.14           C  
ATOM   2558  CG2 THR A 322      29.947  24.715 -28.472  1.00 85.14           C  
ATOM   2559  OG1 THR A 322      32.317  24.826 -28.055  1.00 85.14           O  
ATOM   2560  N   VAL A 323      30.319  20.992 -28.810  1.00 85.87           N  
ATOM   2561  CA  VAL A 323      29.314  20.018 -29.223  1.00 85.87           C  
ATOM   2562  C   VAL A 323      28.983  19.090 -28.056  1.00 85.87           C  
ATOM   2563  O   VAL A 323      27.812  18.811 -27.790  1.00 85.87           O  
ATOM   2564  CB  VAL A 323      29.790  19.194 -30.440  1.00 85.87           C  
ATOM   2565  CG1 VAL A 323      28.809  18.062 -30.743  1.00 85.87           C  
ATOM   2566  CG2 VAL A 323      29.962  20.096 -31.661  1.00 85.87           C  
ATOM   2567  N   GLU A 324      30.089  18.635 -27.437  1.00 88.22           N  
ATOM   2568  CA  GLU A 324      29.900  17.788 -26.262  1.00 88.22           C  
ATOM   2569  C   GLU A 324      29.056  18.492 -25.204  1.00 88.22           C  
ATOM   2570  O   GLU A 324      28.165  17.884 -24.607  1.00 88.22           O  
ATOM   2571  CB  GLU A 324      31.252  17.380 -25.669  1.00 88.22           C  
ATOM   2572  CG  GLU A 324      31.169  16.213 -24.695  1.00 88.22           C  
ATOM   2573  CD  GLU A 324      32.530  15.663 -24.302  1.00 88.22           C  
ATOM   2574  OE1 GLU A 324      32.588  14.697 -23.508  1.00 88.22           O  
ATOM   2575  OE2 GLU A 324      33.548  16.202 -24.792  1.00 88.22           O1-
ATOM   2576  N   GLN A 325      29.303  19.759 -24.962  1.00 86.85           N  
ATOM   2577  CA  GLN A 325      28.536  20.553 -24.009  1.00 86.85           C  
ATOM   2578  C   GLN A 325      27.083  20.693 -24.454  1.00 86.85           C  
ATOM   2579  O   GLN A 325      26.165  20.596 -23.636  1.00 86.85           O  
ATOM   2580  CB  GLN A 325      29.166  21.936 -23.830  1.00 86.85           C  
ATOM   2581  CG  GLN A 325      28.525  22.766 -22.727  1.00 86.85           C  
ATOM   2582  CD  GLN A 325      29.258  24.069 -22.473  1.00 86.85           C  
ATOM   2583  NE2 GLN A 325      28.735  24.873 -21.552  1.00 86.85           N  
ATOM   2584  OE1 GLN A 325      30.284  24.352 -23.098  1.00 86.85           O  
ATOM   2585  N   ALA A 326      26.816  20.964 -25.744  1.00 87.40           N  
ATOM   2586  CA  ALA A 326      25.465  21.116 -26.278  1.00 87.40           C  
ATOM   2587  C   ALA A 326      24.662  19.829 -26.110  1.00 87.40           C  
ATOM   2588  O   ALA A 326      23.476  19.869 -25.773  1.00 87.40           O  
ATOM   2589  CB  ALA A 326      25.517  21.518 -27.750  1.00 87.40           C  
ATOM   2590  N   ILE A 327      25.306  18.696 -26.372  1.00 84.67           N  
ATOM   2591  CA  ILE A 327      24.657  17.398 -26.221  1.00 84.67           C  
ATOM   2592  C   ILE A 327      24.256  17.188 -24.763  1.00 84.67           C  
ATOM   2593  O   ILE A 327      23.132  16.767 -24.475  1.00 84.67           O  
ATOM   2594  CB  ILE A 327      25.576  16.249 -26.694  1.00 84.67           C  
ATOM   2595  CG1 ILE A 327      25.795  16.329 -28.208  1.00 84.67           C  
ATOM   2596  CG2 ILE A 327      24.991  14.891 -26.296  1.00 84.67           C  
ATOM   2597  CD1 ILE A 327      26.875  15.390 -28.728  1.00 84.67           C  
ATOM   2598  N   ARG A 328      25.092  17.535 -23.966  1.00 84.60           N  
ATOM   2599  CA  ARG A 328      24.833  17.377 -22.539  1.00 84.60           C  
ATOM   2600  C   ARG A 328      23.688  18.278 -22.088  1.00 84.60           C  
ATOM   2601  O   ARG A 328      22.821  17.852 -21.322  1.00 84.60           O  
ATOM   2602  CB  ARG A 328      26.093  17.684 -21.726  1.00 84.60           C  
ATOM   2603  CG  ARG A 328      27.185  16.636 -21.863  1.00 84.60           C  
ATOM   2604  CD  ARG A 328      28.341  16.897 -20.909  1.00 84.60           C  
ATOM   2605  NE  ARG A 328      29.253  17.911 -21.431  1.00 84.60           N  
ATOM   2606  CZ  ARG A 328      30.558  17.733 -21.617  1.00 84.60           C  
ATOM   2607  NH1 ARG A 328      31.133  16.572 -21.325  1.00 84.60           N1+
ATOM   2608  NH2 ARG A 328      31.295  18.724 -22.097  1.00 84.60           N  
ATOM   2609  N   GLU A 329      23.771  19.527 -22.549  1.00 87.02           N  
ATOM   2610  CA  GLU A 329      22.711  20.476 -22.223  1.00 87.02           C  
ATOM   2611  C   GLU A 329      21.365  20.008 -22.768  1.00 87.02           C  
ATOM   2612  O   GLU A 329      20.339  20.134 -22.095  1.00 87.02           O  
ATOM   2613  CB  GLU A 329      23.046  21.866 -22.769  1.00 87.02           C  
ATOM   2614  CG  GLU A 329      24.134  22.588 -21.987  1.00 87.02           C  
ATOM   2615  CD  GLU A 329      24.453  23.968 -22.540  1.00 87.02           C  
ATOM   2616  OE1 GLU A 329      25.390  24.624 -22.030  1.00 87.02           O  
ATOM   2617  OE2 GLU A 329      23.761  24.398 -23.489  1.00 87.02           O1-
ATOM   2618  N   ALA A 330      21.393  19.488 -23.965  1.00 87.58           N  
ATOM   2619  CA  ALA A 330      20.158  18.977 -24.553  1.00 87.58           C  
ATOM   2620  C   ALA A 330      19.609  17.806 -23.742  1.00 87.58           C  
ATOM   2621  O   ALA A 330      18.406  17.738 -23.475  1.00 87.58           O  
ATOM   2622  CB  ALA A 330      20.394  18.552 -26.001  1.00 87.58           C  
ATOM   2623  N   GLU A 331      20.442  16.844 -23.385  1.00 86.13           N  
ATOM   2624  CA  GLU A 331      20.042  15.699 -22.574  1.00 86.13           C  
ATOM   2625  C   GLU A 331      19.493  16.145 -21.221  1.00 86.13           C  
ATOM   2626  O   GLU A 331      18.529  15.567 -20.715  1.00 86.13           O  
ATOM   2627  CB  GLU A 331      21.222  14.745 -22.372  1.00 86.13           C  
ATOM   2628  CG  GLU A 331      21.602  13.966 -23.624  1.00 86.13           C  
ATOM   2629  CD  GLU A 331      22.847  13.112 -23.443  1.00 86.13           C  
ATOM   2630  OE1 GLU A 331      23.166  12.306 -24.347  1.00 86.13           O  
ATOM   2631  OE2 GLU A 331      23.507  13.248 -22.389  1.00 86.13           O1-
ATOM   2632  N   LEU A 332      20.158  17.157 -20.670  1.00 86.84           N  
ATOM   2633  CA  LEU A 332      19.680  17.699 -19.403  1.00 86.84           C  
ATOM   2634  C   LEU A 332      18.294  18.312 -19.563  1.00 86.84           C  
ATOM   2635  O   LEU A 332      17.423  18.119 -18.711  1.00 86.84           O  
ATOM   2636  CB  LEU A 332      20.657  18.750 -18.867  1.00 86.84           C  
ATOM   2637  CG  LEU A 332      20.368  19.291 -17.465  1.00 86.84           C  
ATOM   2638  CD1 LEU A 332      20.462  18.170 -16.435  1.00 86.84           C  
ATOM   2639  CD2 LEU A 332      21.329  20.424 -17.121  1.00 86.84           C  
ATOM   2640  N   LEU A 333      18.046  19.087 -20.658  1.00 88.34           N  
ATOM   2641  CA  LEU A 333      16.737  19.679 -20.916  1.00 88.34           C  
ATOM   2642  C   LEU A 333      15.666  18.601 -21.040  1.00 88.34           C  
ATOM   2643  O   LEU A 333      14.560  18.755 -20.517  1.00 88.34           O  
ATOM   2644  CB  LEU A 333      16.774  20.527 -22.190  1.00 88.34           C  
ATOM   2645  CG  LEU A 333      17.493  21.873 -22.089  1.00 88.34           C  
ATOM   2646  CD1 LEU A 333      17.641  22.501 -23.471  1.00 88.34           C  
ATOM   2647  CD2 LEU A 333      16.744  22.810 -21.147  1.00 88.34           C  
ATOM   2648  N   LEU A 334      15.948  17.496 -21.629  1.00 88.23           N  
ATOM   2649  CA  LEU A 334      15.017  16.385 -21.783  1.00 88.23           C  
ATOM   2650  C   LEU A 334      14.720  15.734 -20.437  1.00 88.23           C  
ATOM   2651  O   LEU A 334      13.569  15.399 -20.145  1.00 88.23           O  
ATOM   2652  CB  LEU A 334      15.582  15.343 -22.753  1.00 88.23           C  
ATOM   2653  CG  LEU A 334      14.591  14.311 -23.292  1.00 88.23           C  
ATOM   2654  CD1 LEU A 334      14.308  14.568 -24.769  1.00 88.23           C  
ATOM   2655  CD2 LEU A 334      15.125  12.897 -23.083  1.00 88.23           C  
ATOM   2656  N   LEU A 335      15.821  15.502 -19.706  1.00 86.44           N  
ATOM   2657  CA  LEU A 335      15.656  14.912 -18.383  1.00 86.44           C  
ATOM   2658  C   LEU A 335      14.782  15.796 -17.499  1.00 86.44           C  
ATOM   2659  O   LEU A 335      13.927  15.296 -16.764  1.00 86.44           O  
ATOM   2660  CB  LEU A 335      17.018  14.694 -17.718  1.00 86.44           C  
ATOM   2661  CG  LEU A 335      17.874  13.560 -18.283  1.00 86.44           C  
ATOM   2662  CD1 LEU A 335      19.262  13.578 -17.651  1.00 86.44           C  
ATOM   2663  CD2 LEU A 335      17.195  12.213 -18.057  1.00 86.44           C  
ATOM   2664  N   ILE A 336      15.052  17.080 -17.545  1.00 83.09           N  
ATOM   2665  CA  ILE A 336      14.285  18.037 -16.756  1.00 83.09           C  
ATOM   2666  C   ILE A 336      12.820  18.004 -17.186  1.00 83.09           C  
ATOM   2667  O   ILE A 336      11.919  18.006 -16.343  1.00 83.09           O  
ATOM   2668  CB  ILE A 336      14.853  19.467 -16.895  1.00 83.09           C  
ATOM   2669  CG1 ILE A 336      16.236  19.558 -16.242  1.00 83.09           C  
ATOM   2670  CG2 ILE A 336      13.891  20.491 -16.286  1.00 83.09           C  
ATOM   2671  CD1 ILE A 336      16.950  20.881 -16.486  1.00 83.09           C  
ATOM   2672  N   TRP A 337      12.581  17.915 -18.378  1.00 88.11           N  
ATOM   2673  CA  TRP A 337      11.217  17.813 -18.885  1.00 88.11           C  
ATOM   2674  C   TRP A 337      10.546  16.537 -18.392  1.00 88.11           C  
ATOM   2675  O   TRP A 337       9.405  16.567 -17.926  1.00 88.11           O  
ATOM   2676  CB  TRP A 337      11.208  17.852 -20.417  1.00 88.11           C  
ATOM   2677  CG  TRP A 337       9.841  17.733 -21.020  1.00 88.11           C  
ATOM   2678  CD1 TRP A 337       8.941  18.740 -21.226  1.00 88.11           C  
ATOM   2679  CD2 TRP A 337       9.218  16.535 -21.492  1.00 88.11           C  
ATOM   2680  CE2 TRP A 337       7.938  16.890 -21.972  1.00 88.11           C  
ATOM   2681  CE3 TRP A 337       9.617  15.193 -21.556  1.00 88.11           C  
ATOM   2682  NE1 TRP A 337       7.794  18.240 -21.799  1.00 88.11           N  
ATOM   2683  CZ2 TRP A 337       7.055  15.952 -22.510  1.00 88.11           C  
ATOM   2684  CZ3 TRP A 337       8.736  14.260 -22.092  1.00 88.11           C  
ATOM   2685  CH2 TRP A 337       7.470  14.646 -22.561  1.00 88.11           C  
ATOM   2686  N   GLU A 338      11.105  15.417 -18.625  1.00 86.34           N  
ATOM   2687  CA  GLU A 338      10.571  14.138 -18.164  1.00 86.34           C  
ATOM   2688  C   GLU A 338      10.252  14.180 -16.673  1.00 86.34           C  
ATOM   2689  O   GLU A 338       9.239  13.629 -16.234  1.00 86.34           O  
ATOM   2690  CB  GLU A 338      11.559  13.006 -18.459  1.00 86.34           C  
ATOM   2691  CG  GLU A 338      11.613  12.603 -19.924  1.00 86.34           C  
ATOM   2692  CD  GLU A 338      12.672  11.553 -20.220  1.00 86.34           C  
ATOM   2693  OE1 GLU A 338      12.845  11.182 -21.403  1.00 86.34           O  
ATOM   2694  OE2 GLU A 338      13.333  11.097 -19.260  1.00 86.34           O1-
ATOM   2695  N   TRP A 339      11.214  14.732 -15.998  1.00 86.18           N  
ATOM   2696  CA  TRP A 339      11.003  14.889 -14.563  1.00 86.18           C  
ATOM   2697  C   TRP A 339       9.718  15.663 -14.283  1.00 86.18           C  
ATOM   2698  O   TRP A 339       8.909  15.252 -13.448  1.00 86.18           O  
ATOM   2699  CB  TRP A 339      12.194  15.606 -13.920  1.00 86.18           C  
ATOM   2700  CG  TRP A 339      12.030  15.862 -12.452  1.00 86.18           C  
ATOM   2701  CD1 TRP A 339      12.196  14.964 -11.434  1.00 86.18           C  
ATOM   2702  CD2 TRP A 339      11.662  17.101 -11.837  1.00 86.18           C  
ATOM   2703  CE2 TRP A 339      11.624  16.882 -10.443  1.00 86.18           C  
ATOM   2704  CE3 TRP A 339      11.361  18.378 -12.332  1.00 86.18           C  
ATOM   2705  NE1 TRP A 339      11.954  15.571 -10.223  1.00 86.18           N  
ATOM   2706  CZ2 TRP A 339      11.297  17.892  -9.536  1.00 86.18           C  
ATOM   2707  CZ3 TRP A 339      11.036  19.382 -11.428  1.00 86.18           C  
ATOM   2708  CH2 TRP A 339      11.007  19.132 -10.046  1.00 86.18           C  
ATOM   2709  N   LYS A 340       9.505  16.830 -14.876  1.00 86.77           N  
ATOM   2710  CA  LYS A 340       8.316  17.657 -14.686  1.00 86.77           C  
ATOM   2711  C   LYS A 340       7.047  16.886 -15.041  1.00 86.77           C  
ATOM   2712  O   LYS A 340       6.048  16.961 -14.323  1.00 86.77           O  
ATOM   2713  CB  LYS A 340       8.408  18.929 -15.530  1.00 86.77           C  
ATOM   2714  CG  LYS A 340       9.321  19.997 -14.942  1.00 86.77           C  
ATOM   2715  CD  LYS A 340       9.280  21.279 -15.762  1.00 86.77           C  
ATOM   2716  CE  LYS A 340      10.226  22.332 -15.201  1.00 86.77           C  
ATOM   2717  NZ  LYS A 340      10.193  23.592 -16.003  1.00 86.77           N1+
ATOM   2718  N   ARG A 341       7.012  16.063 -15.927  1.00 85.71           N  
ATOM   2719  CA  ARG A 341       5.876  15.255 -16.360  1.00 85.71           C  
ATOM   2720  C   ARG A 341       5.550  14.175 -15.336  1.00 85.71           C  
ATOM   2721  O   ARG A 341       4.381  13.946 -15.017  1.00 85.71           O  
ATOM   2722  CB  ARG A 341       6.158  14.619 -17.724  1.00 85.71           C  
ATOM   2723  CG  ARG A 341       4.952  13.929 -18.341  1.00 85.71           C  
ATOM   2724  CD  ARG A 341       5.320  13.184 -19.618  1.00 85.71           C  
ATOM   2725  NE  ARG A 341       4.190  12.425 -20.145  1.00 85.71           N  
ATOM   2726  CZ  ARG A 341       4.274  11.510 -21.105  1.00 85.71           C  
ATOM   2727  NH1 ARG A 341       5.443  11.220 -21.665  1.00 85.71           N1+
ATOM   2728  NH2 ARG A 341       3.182  10.878 -21.509  1.00 85.71           N  
ATOM   2729  N   LEU A 342       6.586  13.451 -15.061  1.00 86.96           N  
ATOM   2730  CA  LEU A 342       6.384  12.415 -14.055  1.00 86.96           C  
ATOM   2731  C   LEU A 342       5.815  13.008 -12.770  1.00 86.96           C  
ATOM   2732  O   LEU A 342       4.966  12.394 -12.121  1.00 86.96           O  
ATOM   2733  CB  LEU A 342       7.700  11.692 -13.758  1.00 86.96           C  
ATOM   2734  CG  LEU A 342       8.200  10.724 -14.833  1.00 86.96           C  
ATOM   2735  CD1 LEU A 342       9.584  10.198 -14.468  1.00 86.96           C  
ATOM   2736  CD2 LEU A 342       7.215   9.575 -15.015  1.00 86.96           C  
ATOM   2737  N   ARG A 343       6.235  14.114 -12.535  1.00 85.06           N  
ATOM   2738  CA  ARG A 343       5.710  14.797 -11.356  1.00 85.06           C  
ATOM   2739  C   ARG A 343       4.236  15.141 -11.535  1.00 85.06           C  
ATOM   2740  O   ARG A 343       3.440  14.988 -10.607  1.00 85.06           O  
ATOM   2741  CB  ARG A 343       6.514  16.066 -11.067  1.00 85.06           C  
ATOM   2742  CG  ARG A 343       6.247  16.664  -9.695  1.00 85.06           C  
ATOM   2743  CD  ARG A 343       7.120  17.885  -9.432  1.00 85.06           C  
ATOM   2744  NE  ARG A 343       6.834  18.482  -8.131  1.00 85.06           N  
ATOM   2745  CZ  ARG A 343       7.423  19.574  -7.653  1.00 85.06           C  
ATOM   2746  NH1 ARG A 343       8.347  20.212  -8.361  1.00 85.06           N1+
ATOM   2747  NH2 ARG A 343       7.086  20.032  -6.456  1.00 85.06           N  
ATOM   2748  N   GLU A 344       3.855  15.740 -12.656  1.00 85.44           N  
ATOM   2749  CA  GLU A 344       2.459  16.054 -12.945  1.00 85.44           C  
ATOM   2750  C   GLU A 344       1.589  14.801 -12.893  1.00 85.44           C  
ATOM   2751  O   GLU A 344       0.481  14.830 -12.354  1.00 85.44           O  
ATOM   2752  CB  GLU A 344       2.331  16.726 -14.314  1.00 85.44           C  
ATOM   2753  CG  GLU A 344       2.841  18.160 -14.346  1.00 85.44           C  
ATOM   2754  CD  GLU A 344       2.798  18.781 -15.733  1.00 85.44           C  
ATOM   2755  OE1 GLU A 344       3.147  19.975 -15.874  1.00 85.44           O  
ATOM   2756  OE2 GLU A 344       2.411  18.069 -16.686  1.00 85.44           O1-
ATOM   2757  N   ARG A 345       2.026  13.755 -13.417  1.00 86.85           N  
ATOM   2758  CA  ARG A 345       1.323  12.478 -13.359  1.00 86.85           C  
ATOM   2759  C   ARG A 345       1.137  12.020 -11.917  1.00 86.85           C  
ATOM   2760  O   ARG A 345       0.078  11.504 -11.555  1.00 86.85           O  
ATOM   2761  CB  ARG A 345       2.079  11.411 -14.155  1.00 86.85           C  
ATOM   2762  CG  ARG A 345       1.387  10.058 -14.182  1.00 86.85           C  
ATOM   2763  CD  ARG A 345       0.028  10.133 -14.864  1.00 86.85           C  
ATOM   2764  NE  ARG A 345      -0.600   8.818 -14.962  1.00 86.85           N  
ATOM   2765  CZ  ARG A 345      -1.906   8.610 -15.102  1.00 86.85           C  
ATOM   2766  NH1 ARG A 345      -2.752   9.632 -15.165  1.00 86.85           N1+
ATOM   2767  NH2 ARG A 345      -2.370   7.371 -15.180  1.00 86.85           N  
ATOM   2768  N   LEU A 346       2.288  12.102 -11.204  1.00 87.13           N  
ATOM   2769  CA  LEU A 346       2.190  11.760  -9.790  1.00 87.13           C  
ATOM   2770  C   LEU A 346       1.111  12.592  -9.103  1.00 87.13           C  
ATOM   2771  O   LEU A 346       0.322  12.064  -8.316  1.00 87.13           O  
ATOM   2772  CB  LEU A 346       3.536  11.973  -9.092  1.00 87.13           C  
ATOM   2773  CG  LEU A 346       3.607  11.567  -7.619  1.00 87.13           C  
ATOM   2774  CD1 LEU A 346       3.403  10.063  -7.473  1.00 87.13           C  
ATOM   2775  CD2 LEU A 346       4.940  11.991  -7.011  1.00 87.13           C  
ATOM   2776  N   GLN A 347       1.063  13.873  -9.390  1.00 86.40           N  
ATOM   2777  CA  GLN A 347       0.046  14.756  -8.830  1.00 86.40           C  
ATOM   2778  C   GLN A 347      -1.354  14.327  -9.262  1.00 86.40           C  
ATOM   2779  O   GLN A 347      -2.290  14.348  -8.460  1.00 86.40           O  
ATOM   2780  CB  GLN A 347       0.303  16.205  -9.251  1.00 86.40           C  
ATOM   2781  CG  GLN A 347       1.422  16.882  -8.471  1.00 86.40           C  
ATOM   2782  CD  GLN A 347       1.679  18.305  -8.930  1.00 86.40           C  
ATOM   2783  NE2 GLN A 347       2.558  19.006  -8.222  1.00 86.40           N  
ATOM   2784  OE1 GLN A 347       1.095  18.769  -9.914  1.00 86.40           O  
ATOM   2785  N   GLU A 348      -1.570  14.049 -10.575  1.00 87.33           N  
ATOM   2786  CA  GLU A 348      -2.847  13.555 -11.080  1.00 87.33           C  
ATOM   2787  C   GLU A 348      -3.291  12.305 -10.328  1.00 87.33           C  
ATOM   2788  O   GLU A 348      -4.461  12.180  -9.956  1.00 87.33           O  
ATOM   2789  CB  GLU A 348      -2.755  13.262 -12.580  1.00 87.33           C  
ATOM   2790  CG  GLU A 348      -2.663  14.510 -13.446  1.00 87.33           C  
ATOM   2791  CD  GLU A 348      -2.446  14.204 -14.920  1.00 87.33           C  
ATOM   2792  OE1 GLU A 348      -2.241  15.151 -15.713  1.00 87.33           O  
ATOM   2793  OE2 GLU A 348      -2.480  13.007 -15.283  1.00 87.33           O1-
ATOM   2794  N   LEU A 349      -2.361  11.359 -10.059  1.00 86.75           N  
ATOM   2795  CA  LEU A 349      -2.667  10.124  -9.345  1.00 86.75           C  
ATOM   2796  C   LEU A 349      -3.058  10.414  -7.899  1.00 86.75           C  
ATOM   2797  O   LEU A 349      -3.958   9.772  -7.355  1.00 86.75           O  
ATOM   2798  CB  LEU A 349      -1.467   9.175  -9.380  1.00 86.75           C  
ATOM   2799  CG  LEU A 349      -1.206   8.460 -10.707  1.00 86.75           C  
ATOM   2800  CD1 LEU A 349       0.087   7.655 -10.632  1.00 86.75           C  
ATOM   2801  CD2 LEU A 349      -2.381   7.560 -11.070  1.00 86.75           C  
ATOM   2802  N   GLU A 350      -2.354  11.350  -7.356  1.00 84.91           N  
ATOM   2803  CA  GLU A 350      -2.696  11.738  -5.991  1.00 84.91           C  
ATOM   2804  C   GLU A 350      -4.100  12.333  -5.922  1.00 84.91           C  
ATOM   2805  O   GLU A 350      -4.850  12.060  -4.982  1.00 84.91           O  
ATOM   2806  CB  GLU A 350      -1.674  12.738  -5.443  1.00 84.91           C  
ATOM   2807  CG  GLU A 350      -0.336  12.111  -5.079  1.00 84.91           C  
ATOM   2808  CD  GLU A 350       0.709  13.130  -4.656  1.00 84.91           C  
ATOM   2809  OE1 GLU A 350       1.819  12.726  -4.243  1.00 84.91           O  
ATOM   2810  OE2 GLU A 350       0.414  14.344  -4.738  1.00 84.91           O1-
ATOM   2811  N   GLU A 351      -4.536  13.148  -6.894  1.00 89.16           N  
ATOM   2812  CA  GLU A 351      -5.885  13.701  -6.964  1.00 89.16           C  
ATOM   2813  C   GLU A 351      -6.925  12.598  -7.142  1.00 89.16           C  
ATOM   2814  O   GLU A 351      -7.976  12.618  -6.499  1.00 89.16           O  
ATOM   2815  CB  GLU A 351      -5.992  14.714  -8.107  1.00 89.16           C  
ATOM   2816  CG  GLU A 351      -7.274  15.532  -8.087  1.00 89.16           C  
ATOM   2817  CD  GLU A 351      -7.250  16.711  -9.045  1.00 89.16           C  
ATOM   2818  OE1 GLU A 351      -8.215  17.509  -9.051  1.00 89.16           O  
ATOM   2819  OE2 GLU A 351      -6.258  16.838  -9.798  1.00 89.16           O1-
ATOM   2820  N   GLN A 352      -6.608  11.686  -8.045  1.00 88.32           N  
ATOM   2821  CA  GLN A 352      -7.486  10.532  -8.209  1.00 88.32           C  
ATOM   2822  C   GLN A 352      -7.667   9.787  -6.890  1.00 88.32           C  
ATOM   2823  O   GLN A 352      -8.776   9.358  -6.561  1.00 88.32           O  
ATOM   2824  CB  GLN A 352      -6.934   9.585  -9.276  1.00 88.32           C  
ATOM   2825  CG  GLN A 352      -7.024  10.135 -10.693  1.00 88.32           C  
ATOM   2826  CD  GLN A 352      -6.416   9.203 -11.724  1.00 88.32           C  
ATOM   2827  NE2 GLN A 352      -6.607   9.524 -13.000  1.00 88.32           N  
ATOM   2828  OE1 GLN A 352      -5.778   8.203 -11.378  1.00 88.32           O  
ATOM   2829  N   HIS A 353      -6.550   9.597  -6.195  1.00 87.74           N  
ATOM   2830  CA  HIS A 353      -6.615   8.938  -4.897  1.00 87.74           C  
ATOM   2831  C   HIS A 353      -7.521   9.701  -3.935  1.00 87.74           C  
ATOM   2832  O   HIS A 353      -8.319   9.096  -3.216  1.00 87.74           O  
ATOM   2833  CB  HIS A 353      -5.214   8.797  -4.297  1.00 87.74           C  
ATOM   2834  CG  HIS A 353      -5.179   7.997  -3.033  1.00 87.74           C  
ATOM   2835  CD2 HIS A 353      -4.924   8.363  -1.755  1.00 87.74           C  
ATOM   2836  ND1 HIS A 353      -5.427   6.642  -3.005  1.00 87.74           N  
ATOM   2837  CE1 HIS A 353      -5.325   6.208  -1.761  1.00 87.74           C  
ATOM   2838  NE2 HIS A 353      -5.020   7.233  -0.982  1.00 87.74           N  
ATOM   2839  N   ARG A 354      -7.418  11.071  -3.892  1.00 89.34           N  
ATOM   2840  CA  ARG A 354      -8.262  11.885  -3.024  1.00 89.34           C  
ATOM   2841  C   ARG A 354      -9.734  11.735  -3.396  1.00 89.34           C  
ATOM   2842  O   ARG A 354     -10.592  11.611  -2.519  1.00 89.34           O  
ATOM   2843  CB  ARG A 354      -7.851  13.357  -3.098  1.00 89.34           C  
ATOM   2844  CG  ARG A 354      -6.649  13.704  -2.235  1.00 89.34           C  
ATOM   2845  CD  ARG A 354      -6.350  15.196  -2.257  1.00 89.34           C  
ATOM   2846  NE  ARG A 354      -4.996  15.483  -1.789  1.00 89.34           N  
ATOM   2847  CZ  ARG A 354      -4.456  16.697  -1.730  1.00 89.34           C  
ATOM   2848  NH1 ARG A 354      -5.146  17.766  -2.111  1.00 89.34           N1+
ATOM   2849  NH2 ARG A 354      -3.216  16.844  -1.287  1.00 89.34           N  
ATOM   2850  N   GLU A 355     -10.063  11.822  -4.675  1.00 88.47           N  
ATOM   2851  CA  GLU A 355     -11.433  11.640  -5.146  1.00 88.47           C  
ATOM   2852  C   GLU A 355     -11.981  10.276  -4.738  1.00 88.47           C  
ATOM   2853  O   GLU A 355     -13.127  10.168  -4.296  1.00 88.47           O  
ATOM   2854  CB  GLU A 355     -11.505  11.804  -6.666  1.00 88.47           C  
ATOM   2855  CG  GLU A 355     -11.305  13.235  -7.141  1.00 88.47           C  
ATOM   2856  CD  GLU A 355     -11.333  13.374  -8.654  1.00 88.47           C  
ATOM   2857  OE1 GLU A 355     -11.110  14.495  -9.165  1.00 88.47           O  
ATOM   2858  OE2 GLU A 355     -11.582  12.354  -9.336  1.00 88.47           O1-
ATOM   2859  N   LEU A 356     -11.154   9.227  -4.813  1.00 90.97           N  
ATOM   2860  CA  LEU A 356     -11.578   7.882  -4.441  1.00 90.97           C  
ATOM   2861  C   LEU A 356     -11.818   7.783  -2.939  1.00 90.97           C  
ATOM   2862  O   LEU A 356     -12.774   7.141  -2.499  1.00 90.97           O  
ATOM   2863  CB  LEU A 356     -10.530   6.851  -4.872  1.00 90.97           C  
ATOM   2864  CG  LEU A 356     -10.549   6.439  -6.345  1.00 90.97           C  
ATOM   2865  CD1 LEU A 356      -9.334   5.577  -6.670  1.00 90.97           C  
ATOM   2866  CD2 LEU A 356     -11.841   5.700  -6.676  1.00 90.97           C  
ATOM   2867  N   GLN A 357     -10.966   8.496  -2.208  1.00 84.26           N  
ATOM   2868  CA  GLN A 357     -11.154   8.497  -0.761  1.00 84.26           C  
ATOM   2869  C   GLN A 357     -12.467   9.173  -0.377  1.00 84.26           C  
ATOM   2870  O   GLN A 357     -13.159   8.722   0.539  1.00 84.26           O  
ATOM   2871  CB  GLN A 357      -9.983   9.194  -0.067  1.00 84.26           C  
ATOM   2872  CG  GLN A 357      -8.703   8.368  -0.042  1.00 84.26           C  
ATOM   2873  CD  GLN A 357      -8.809   7.148   0.852  1.00 84.26           C  
ATOM   2874  NE2 GLN A 357      -8.018   6.123   0.554  1.00 84.26           N  
ATOM   2875  OE1 GLN A 357      -9.596   7.126   1.805  1.00 84.26           O  
ATOM   2876  N   GLU A 358     -12.797  10.238  -1.058  1.00 89.93           N  
ATOM   2877  CA  GLU A 358     -14.076  10.894  -0.808  1.00 89.93           C  
ATOM   2878  C   GLU A 358     -15.244   9.988  -1.191  1.00 89.93           C  
ATOM   2879  O   GLU A 358     -16.241   9.913  -0.469  1.00 89.93           O  
ATOM   2880  CB  GLU A 358     -14.163  12.216  -1.575  1.00 89.93           C  
ATOM   2881  CG  GLU A 358     -13.313  13.329  -0.979  1.00 89.93           C  
ATOM   2882  CD  GLU A 358     -13.390  14.628  -1.765  1.00 89.93           C  
ATOM   2883  OE1 GLU A 358     -12.729  15.616  -1.371  1.00 89.93           O  
ATOM   2884  OE2 GLU A 358     -14.120  14.660  -2.781  1.00 89.93           O1-
ATOM   2885  N   GLU A 359     -15.152   9.343  -2.352  1.00 88.66           N  
ATOM   2886  CA  GLU A 359     -16.186   8.396  -2.761  1.00 88.66           C  
ATOM   2887  C   GLU A 359     -16.351   7.281  -1.732  1.00 88.66           C  
ATOM   2888  O   GLU A 359     -17.473   6.872  -1.429  1.00 88.66           O  
ATOM   2889  CB  GLU A 359     -15.858   7.801  -4.133  1.00 88.66           C  
ATOM   2890  CG  GLU A 359     -16.004   8.789  -5.282  1.00 88.66           C  
ATOM   2891  CD  GLU A 359     -15.615   8.203  -6.630  1.00 88.66           C  
ATOM   2892  OE1 GLU A 359     -15.499   8.968  -7.613  1.00 88.66           O  
ATOM   2893  OE2 GLU A 359     -15.424   6.969  -6.703  1.00 88.66           O1-
ATOM   2894  N   LEU A 360     -15.154   6.774  -1.215  1.00 88.34           N  
ATOM   2895  CA  LEU A 360     -15.194   5.738  -0.189  1.00 88.34           C  
ATOM   2896  C   LEU A 360     -15.907   6.240   1.062  1.00 88.34           C  
ATOM   2897  O   LEU A 360     -16.686   5.505   1.674  1.00 88.34           O  
ATOM   2898  CB  LEU A 360     -13.776   5.281   0.167  1.00 88.34           C  
ATOM   2899  CG  LEU A 360     -13.138   4.257  -0.773  1.00 88.34           C  
ATOM   2900  CD1 LEU A 360     -11.666   4.064  -0.426  1.00 88.34           C  
ATOM   2901  CD2 LEU A 360     -13.887   2.930  -0.704  1.00 88.34           C  
ATOM   2902  N   LYS A 361     -15.587   7.518   1.403  1.00 90.85           N  
ATOM   2903  CA  LYS A 361     -16.266   8.103   2.556  1.00 90.85           C  
ATOM   2904  C   LYS A 361     -17.777   8.141   2.343  1.00 90.85           C  
ATOM   2905  O   LYS A 361     -18.545   7.818   3.251  1.00 90.85           O  
ATOM   2906  CB  LYS A 361     -15.740   9.512   2.831  1.00 90.85           C  
ATOM   2907  CG  LYS A 361     -16.223  10.108   4.145  1.00 90.85           C  
ATOM   2908  CD  LYS A 361     -15.632  11.491   4.384  1.00 90.85           C  
ATOM   2909  CE  LYS A 361     -16.173  12.118   5.661  1.00 90.85           C  
ATOM   2910  NZ  LYS A 361     -15.611  13.484   5.888  1.00 90.85           N1+
ATOM   2911  N   GLU A 362     -18.215   8.501   1.162  1.00 90.07           N  
ATOM   2912  CA  GLU A 362     -19.639   8.550   0.846  1.00 90.07           C  
ATOM   2913  C   GLU A 362     -20.267   7.161   0.914  1.00 90.07           C  
ATOM   2914  O   GLU A 362     -21.373   6.998   1.434  1.00 90.07           O  
ATOM   2915  CB  GLU A 362     -19.863   9.160  -0.541  1.00 90.07           C  
ATOM   2916  CG  GLU A 362     -19.599  10.658  -0.602  1.00 90.07           C  
ATOM   2917  CD  GLU A 362     -19.810  11.247  -1.987  1.00 90.07           C  
ATOM   2918  OE1 GLU A 362     -19.540  12.455  -2.180  1.00 90.07           O  
ATOM   2919  OE2 GLU A 362     -20.250  10.497  -2.886  1.00 90.07           O1-
ATOM   2920  N   LEU A 363     -19.541   6.162   0.444  1.00 89.91           N  
ATOM   2921  CA  LEU A 363     -20.050   4.795   0.480  1.00 89.91           C  
ATOM   2922  C   LEU A 363     -20.163   4.295   1.915  1.00 89.91           C  
ATOM   2923  O   LEU A 363     -21.133   3.618   2.267  1.00 89.91           O  
ATOM   2924  CB  LEU A 363     -19.143   3.863  -0.328  1.00 89.91           C  
ATOM   2925  CG  LEU A 363     -19.234   3.979  -1.850  1.00 89.91           C  
ATOM   2926  CD1 LEU A 363     -18.166   3.116  -2.513  1.00 89.91           C  
ATOM   2927  CD2 LEU A 363     -20.625   3.583  -2.334  1.00 89.91           C  
ATOM   2928  N   ARG A 364     -19.138   4.734   2.690  1.00 89.26           N  
ATOM   2929  CA  ARG A 364     -19.184   4.343   4.095  1.00 89.26           C  
ATOM   2930  C   ARG A 364     -20.397   4.951   4.792  1.00 89.26           C  
ATOM   2931  O   ARG A 364     -21.029   4.302   5.629  1.00 89.26           O  
ATOM   2932  CB  ARG A 364     -17.901   4.764   4.813  1.00 89.26           C  
ATOM   2933  CG  ARG A 364     -16.716   3.851   4.544  1.00 89.26           C  
ATOM   2934  CD  ARG A 364     -15.527   4.192   5.432  1.00 89.26           C  
ATOM   2935  NE  ARG A 364     -14.561   5.037   4.738  1.00 89.26           N  
ATOM   2936  CZ  ARG A 364     -13.362   5.366   5.212  1.00 89.26           C  
ATOM   2937  NH1 ARG A 364     -12.959   4.925   6.398  1.00 89.26           N1+
ATOM   2938  NH2 ARG A 364     -12.562   6.141   4.497  1.00 89.26           N  
ATOM   2939  N   GLU A 365     -20.688   6.133   4.499  1.00 90.67           N  
ATOM   2940  CA  GLU A 365     -21.859   6.783   5.079  1.00 90.67           C  
ATOM   2941  C   GLU A 365     -23.149   6.115   4.611  1.00 90.67           C  
ATOM   2942  O   GLU A 365     -24.072   5.911   5.404  1.00 90.67           O  
ATOM   2943  CB  GLU A 365     -21.879   8.271   4.723  1.00 90.67           C  
ATOM   2944  CG  GLU A 365     -20.910   9.112   5.541  1.00 90.67           C  
ATOM   2945  CD  GLU A 365     -20.917  10.582   5.156  1.00 90.67           C  
ATOM   2946  OE1 GLU A 365     -20.147  11.370   5.751  1.00 90.67           O  
ATOM   2947  OE2 GLU A 365     -21.700  10.950   4.253  1.00 90.67           O1-
ATOM   2948  N   LYS A 366     -23.182   5.824   3.298  1.00 91.21           N  
ATOM   2949  CA  LYS A 366     -24.347   5.117   2.777  1.00 91.21           C  
ATOM   2950  C   LYS A 366     -24.529   3.770   3.469  1.00 91.21           C  
ATOM   2951  O   LYS A 366     -25.655   3.366   3.768  1.00 91.21           O  
ATOM   2952  CB  LYS A 366     -24.222   4.916   1.266  1.00 91.21           C  
ATOM   2953  CG  LYS A 366     -24.477   6.175   0.451  1.00 91.21           C  
ATOM   2954  CD  LYS A 366     -24.437   5.890  -1.045  1.00 91.21           C  
ATOM   2955  CE  LYS A 366     -24.657   7.156  -1.863  1.00 91.21           C  
ATOM   2956  NZ  LYS A 366     -24.592   6.886  -3.331  1.00 91.21           N1+
ATOM   2957  N   TRP A 367     -23.414   3.195   3.728  1.00 91.66           N  
ATOM   2958  CA  TRP A 367     -23.456   1.913   4.425  1.00 91.66           C  
ATOM   2959  C   TRP A 367     -24.007   2.079   5.837  1.00 91.66           C  
ATOM   2960  O   TRP A 367     -24.832   1.280   6.286  1.00 91.66           O  
ATOM   2961  CB  TRP A 367     -22.062   1.284   4.477  1.00 91.66           C  
ATOM   2962  CG  TRP A 367     -22.039  -0.098   5.061  1.00 91.66           C  
ATOM   2963  CD1 TRP A 367     -21.835  -0.435   6.370  1.00 91.66           C  
ATOM   2964  CD2 TRP A 367     -22.222  -1.327   4.353  1.00 91.66           C  
ATOM   2965  CE2 TRP A 367     -22.116  -2.373   5.297  1.00 91.66           C  
ATOM   2966  CE3 TRP A 367     -22.466  -1.646   3.010  1.00 91.66           C  
ATOM   2967  NE1 TRP A 367     -21.881  -1.803   6.518  1.00 91.66           N  
ATOM   2968  CZ2 TRP A 367     -22.248  -3.716   4.939  1.00 91.66           C  
ATOM   2969  CZ3 TRP A 367     -22.595  -2.985   2.657  1.00 91.66           C  
ATOM   2970  CH2 TRP A 367     -22.486  -4.002   3.620  1.00 91.66           C  
ATOM   2971  N   LYS A 368     -23.455   3.089   6.461  1.00 89.24           N  
ATOM   2972  CA  LYS A 368     -23.939   3.367   7.810  1.00 89.24           C  
ATOM   2973  C   LYS A 368     -25.444   3.619   7.814  1.00 89.24           C  
ATOM   2974  O   LYS A 368     -26.165   3.095   8.664  1.00 89.24           O  
ATOM   2975  CB  LYS A 368     -23.205   4.569   8.407  1.00 89.24           C  
ATOM   2976  CG  LYS A 368     -23.503   4.807   9.880  1.00 89.24           C  
ATOM   2977  CD  LYS A 368     -22.730   6.003  10.421  1.00 89.24           C  
ATOM   2978  CE  LYS A 368     -23.098   6.299  11.868  1.00 89.24           C  
ATOM   2979  NZ  LYS A 368     -22.353   7.480  12.398  1.00 89.24           N1+
ATOM   2980  N   ARG A 369     -25.914   4.400   6.873  1.00 89.51           N  
ATOM   2981  CA  ARG A 369     -27.338   4.705   6.770  1.00 89.51           C  
ATOM   2982  C   ARG A 369     -28.149   3.445   6.490  1.00 89.51           C  
ATOM   2983  O   ARG A 369     -29.224   3.253   7.061  1.00 89.51           O  
ATOM   2984  CB  ARG A 369     -27.588   5.743   5.675  1.00 89.51           C  
ATOM   2985  CG  ARG A 369     -27.122   7.145   6.036  1.00 89.51           C  
ATOM   2986  CD  ARG A 369     -27.536   8.166   4.985  1.00 89.51           C  
ATOM   2987  NE  ARG A 369     -26.403   8.973   4.541  1.00 89.51           N  
ATOM   2988  CZ  ARG A 369     -26.504  10.124   3.884  1.00 89.51           C  
ATOM   2989  NH1 ARG A 369     -27.694  10.628   3.577  1.00 89.51           N1+
ATOM   2990  NH2 ARG A 369     -25.407  10.778   3.528  1.00 89.51           N  
ATOM   2991  N   LEU A 370     -27.620   2.656   5.630  1.00 91.83           N  
ATOM   2992  CA  LEU A 370     -28.314   1.417   5.299  1.00 91.83           C  
ATOM   2993  C   LEU A 370     -28.374   0.488   6.507  1.00 91.83           C  
ATOM   2994  O   LEU A 370     -29.412  -0.119   6.777  1.00 91.83           O  
ATOM   2995  CB  LEU A 370     -27.621   0.711   4.130  1.00 91.83           C  
ATOM   2996  CG  LEU A 370     -28.283  -0.575   3.627  1.00 91.83           C  
ATOM   2997  CD1 LEU A 370     -29.643  -0.265   3.011  1.00 91.83           C  
ATOM   2998  CD2 LEU A 370     -27.382  -1.280   2.619  1.00 91.83           C  
ATOM   2999  N   LYS A 371     -27.245   0.404   7.211  1.00 84.95           N  
ATOM   3000  CA  LYS A 371     -27.226  -0.438   8.404  1.00 84.95           C  
ATOM   3001  C   LYS A 371     -28.251   0.041   9.429  1.00 84.95           C  
ATOM   3002  O   LYS A 371     -28.941  -0.771  10.050  1.00 84.95           O  
ATOM   3003  CB  LYS A 371     -25.831  -0.455   9.028  1.00 84.95           C  
ATOM   3004  CG  LYS A 371     -24.891  -1.482   8.413  1.00 84.95           C  
ATOM   3005  CD  LYS A 371     -23.649  -1.688   9.271  1.00 84.95           C  
ATOM   3006  CE  LYS A 371     -22.707  -2.714   8.657  1.00 84.95           C  
ATOM   3007  NZ  LYS A 371     -21.486  -2.916   9.493  1.00 84.95           N1+
ATOM   3008  N   GLU A 372     -28.299   1.363   9.587  1.00 85.82           N  
ATOM   3009  CA  GLU A 372     -29.272   1.934  10.513  1.00 85.82           C  
ATOM   3010  C   GLU A 372     -30.700   1.643  10.061  1.00 85.82           C  
ATOM   3011  O   GLU A 372     -31.560   1.307  10.879  1.00 85.82           O  
ATOM   3012  CB  GLU A 372     -29.061   3.444  10.651  1.00 85.82           C  
ATOM   3013  CG  GLU A 372     -27.830   3.821  11.461  1.00 85.82           C  
ATOM   3014  CD  GLU A 372     -27.583   5.320  11.514  1.00 85.82           C  
ATOM   3015  OE1 GLU A 372     -26.630   5.755  12.200  1.00 85.82           O  
ATOM   3016  OE2 GLU A 372     -28.348   6.067  10.864  1.00 85.82           O1-
ATOM   3017  N   ARG A 373     -30.865   1.819   8.787  1.00 89.64           N  
ATOM   3018  CA  ARG A 373     -32.185   1.522   8.242  1.00 89.64           C  
ATOM   3019  C   ARG A 373     -32.542   0.052   8.443  1.00 89.64           C  
ATOM   3020  O   ARG A 373     -33.672  -0.271   8.816  1.00 89.64           O  
ATOM   3021  CB  ARG A 373     -32.246   1.877   6.754  1.00 89.64           C  
ATOM   3022  CG  ARG A 373     -33.639   1.776   6.153  1.00 89.64           C  
ATOM   3023  CD  ARG A 373     -33.658   2.211   4.695  1.00 89.64           C  
ATOM   3024  NE  ARG A 373     -34.753   1.586   3.960  1.00 89.64           N  
ATOM   3025  CZ  ARG A 373     -34.978   1.741   2.658  1.00 89.64           C  
ATOM   3026  NH1 ARG A 373     -34.183   2.508   1.919  1.00 89.64           N1+
ATOM   3027  NH2 ARG A 373     -36.004   1.126   2.089  1.00 89.64           N  
ATOM   3028  N   LEU A 374     -31.645  -0.842   8.193  1.00 87.01           N  
ATOM   3029  CA  LEU A 374     -31.887  -2.272   8.355  1.00 87.01           C  
ATOM   3030  C   LEU A 374     -32.169  -2.613   9.814  1.00 87.01           C  
ATOM   3031  O   LEU A 374     -33.043  -3.432  10.106  1.00 87.01           O  
ATOM   3032  CB  LEU A 374     -30.687  -3.078   7.852  1.00 87.01           C  
ATOM   3033  CG  LEU A 374     -30.580  -3.264   6.337  1.00 87.01           C  
ATOM   3034  CD1 LEU A 374     -29.264  -3.945   5.978  1.00 87.01           C  
ATOM   3035  CD2 LEU A 374     -31.765  -4.067   5.812  1.00 87.01           C  
ATOM   3036  N   GLU A 375     -31.325  -2.018  10.640  1.00 83.72           N  
ATOM   3037  CA  GLU A 375     -31.559  -2.247  12.062  1.00 83.72           C  
ATOM   3038  C   GLU A 375     -32.962  -1.805  12.469  1.00 83.72           C  
ATOM   3039  O   GLU A 375     -33.639  -2.496  13.233  1.00 83.72           O  
ATOM   3040  CB  GLU A 375     -30.512  -1.516  12.905  1.00 83.72           C  
ATOM   3041  CG  GLU A 375     -29.181  -2.246  13.003  1.00 83.72           C  
ATOM   3042  CD  GLU A 375     -28.122  -1.465  13.765  1.00 83.72           C  
ATOM   3043  OE1 GLU A 375     -26.969  -1.943  13.863  1.00 83.72           O  
ATOM   3044  OE2 GLU A 375     -28.448  -0.366  14.266  1.00 83.72           O1-
ATOM   3045  N   ARG A 376     -33.340  -0.718  11.907  1.00 83.62           N  
ATOM   3046  CA  ARG A 376     -34.695  -0.241  12.165  1.00 83.62           C  
ATOM   3047  C   ARG A 376     -35.731  -1.211  11.606  1.00 83.62           C  
ATOM   3048  O   ARG A 376     -36.723  -1.520  12.271  1.00 83.62           O  
ATOM   3049  CB  ARG A 376     -34.901   1.149  11.561  1.00 83.62           C  
ATOM   3050  CG  ARG A 376     -34.276   2.272  12.374  1.00 83.62           C  
ATOM   3051  CD  ARG A 376     -34.671   3.642  11.841  1.00 83.62           C  
ATOM   3052  NE  ARG A 376     -33.634   4.204  10.980  1.00 83.62           N  
ATOM   3053  CZ  ARG A 376     -33.645   5.441  10.490  1.00 83.62           C  
ATOM   3054  NH1 ARG A 376     -34.642   6.273  10.768  1.00 83.62           N1+
ATOM   3055  NH2 ARG A 376     -32.649   5.850   9.716  1.00 83.62           N  
ATOM   3056  N   LEU A 377     -35.574  -1.619  10.445  1.00 86.71           N  
ATOM   3057  CA  LEU A 377     -36.515  -2.534   9.809  1.00 86.71           C  
ATOM   3058  C   LEU A 377     -36.566  -3.864  10.554  1.00 86.71           C  
ATOM   3059  O   LEU A 377     -37.644  -4.433  10.744  1.00 86.71           O  
ATOM   3060  CB  LEU A 377     -36.128  -2.770   8.347  1.00 86.71           C  
ATOM   3061  CG  LEU A 377     -36.438  -1.633   7.372  1.00 86.71           C  
ATOM   3062  CD1 LEU A 377     -35.819  -1.922   6.009  1.00 86.71           C  
ATOM   3063  CD2 LEU A 377     -37.944  -1.429   7.249  1.00 86.71           C  
ATOM   3064  N   ARG A 378     -35.326  -4.383  10.929  1.00 84.60           N  
ATOM   3065  CA  ARG A 378     -35.276  -5.633  11.680  1.00 84.60           C  
ATOM   3066  C   ARG A 378     -36.054  -5.518  12.987  1.00 84.60           C  
ATOM   3067  O   ARG A 378     -36.775  -6.442  13.369  1.00 84.60           O  
ATOM   3068  CB  ARG A 378     -33.826  -6.031  11.968  1.00 84.60           C  
ATOM   3069  CG  ARG A 378     -33.103  -6.627  10.770  1.00 84.60           C  
ATOM   3070  CD  ARG A 378     -31.667  -7.003  11.108  1.00 84.60           C  
ATOM   3071  NE  ARG A 378     -30.929  -7.434   9.925  1.00 84.60           N  
ATOM   3072  CZ  ARG A 378     -29.606  -7.404   9.804  1.00 84.60           C  
ATOM   3073  NH1 ARG A 378     -28.844  -6.960  10.797  1.00 84.60           N1+
ATOM   3074  NH2 ARG A 378     -29.037  -7.820   8.681  1.00 84.60           N  
ATOM   3075  N   LEU A 379     -35.794  -4.404  13.695  1.00 84.91           N  
ATOM   3076  CA  LEU A 379     -36.527  -4.176  14.936  1.00 84.91           C  
ATOM   3077  C   LEU A 379     -38.025  -4.085  14.674  1.00 84.91           C  
ATOM   3078  O   LEU A 379     -38.826  -4.664  15.412  1.00 84.91           O  
ATOM   3079  CB  LEU A 379     -36.036  -2.896  15.620  1.00 84.91           C  
ATOM   3080  CG  LEU A 379     -36.681  -2.558  16.965  1.00 84.91           C  
ATOM   3081  CD1 LEU A 379     -36.311  -3.605  18.009  1.00 84.91           C  
ATOM   3082  CD2 LEU A 379     -36.260  -1.166  17.425  1.00 84.91           C  
ATOM   3083  N   GLU A 380     -38.415  -3.405  13.641  1.00 82.59           N  
ATOM   3084  CA  GLU A 380     -39.826  -3.285  13.288  1.00 82.59           C  
ATOM   3085  C   GLU A 380     -40.431  -4.646  12.958  1.00 82.59           C  
ATOM   3086  O   GLU A 380     -41.540  -4.961  13.393  1.00 82.59           O  
ATOM   3087  CB  GLU A 380     -40.006  -2.330  12.106  1.00 82.59           C  
ATOM   3088  CG  GLU A 380     -39.897  -0.858  12.482  1.00 82.59           C  
ATOM   3089  CD  GLU A 380     -40.037   0.077  11.291  1.00 82.59           C  
ATOM   3090  OE1 GLU A 380     -39.907   1.309  11.468  1.00 82.59           O  
ATOM   3091  OE2 GLU A 380     -40.278  -0.428  10.171  1.00 82.59           O1-
ATOM   3092  N   LEU A 381     -39.716  -5.419  12.213  1.00 84.93           N  
ATOM   3093  CA  LEU A 381     -40.191  -6.751  11.856  1.00 84.93           C  
ATOM   3094  C   LEU A 381     -40.295  -7.640  13.089  1.00 84.93           C  
ATOM   3095  O   LEU A 381     -41.271  -8.378  13.248  1.00 84.93           O  
ATOM   3096  CB  LEU A 381     -39.258  -7.393  10.826  1.00 84.93           C  
ATOM   3097  CG  LEU A 381     -39.725  -8.718  10.222  1.00 84.93           C  
ATOM   3098  CD1 LEU A 381     -40.917  -8.490   9.298  1.00 84.93           C  
ATOM   3099  CD2 LEU A 381     -38.583  -9.396   9.471  1.00 84.93           C  
ATOM   3100  N   ARG A 382     -39.214  -7.565  13.917  1.00 85.28           N  
ATOM   3101  CA  ARG A 382     -39.254  -8.335  15.155  1.00 85.28           C  
ATOM   3102  C   ARG A 382     -40.459  -7.947  16.005  1.00 85.28           C  
ATOM   3103  O   ARG A 382     -41.147  -8.813  16.549  1.00 85.28           O  
ATOM   3104  CB  ARG A 382     -37.964  -8.138  15.954  1.00 85.28           C  
ATOM   3105  CG  ARG A 382     -37.867  -9.009  17.196  1.00 85.28           C  
ATOM   3106  CD  ARG A 382     -36.547  -8.807  17.926  1.00 85.28           C  
ATOM   3107  NE  ARG A 382     -36.489  -9.585  19.159  1.00 85.28           N  
ATOM   3108  CZ  ARG A 382     -35.467  -9.583  20.011  1.00 85.28           C  
ATOM   3109  NH1 ARG A 382     -34.392  -8.838  19.776  1.00 85.28           N1+
ATOM   3110  NH2 ARG A 382     -35.519 -10.329  21.104  1.00 85.28           N  
ATOM   3111  N   LEU A 383     -40.781  -6.709  16.119  1.00 83.39           N  
ATOM   3112  CA  LEU A 383     -41.909  -6.232  16.912  1.00 83.39           C  
ATOM   3113  C   LEU A 383     -43.231  -6.679  16.299  1.00 83.39           C  
ATOM   3114  O   LEU A 383     -44.150  -7.079  17.018  1.00 83.39           O  
ATOM   3115  CB  LEU A 383     -41.876  -4.706  17.027  1.00 83.39           C  
ATOM   3116  CG  LEU A 383     -40.764  -4.115  17.895  1.00 83.39           C  
ATOM   3117  CD1 LEU A 383     -40.789  -2.592  17.826  1.00 83.39           C  
ATOM   3118  CD2 LEU A 383     -40.901  -4.591  19.338  1.00 83.39           C  
ATOM   3119  N   GLU A 384     -43.337  -6.583  15.018  1.00 84.53           N  
ATOM   3120  CA  GLU A 384     -44.549  -7.025  14.336  1.00 84.53           C  
ATOM   3121  C   GLU A 384     -44.774  -8.523  14.523  1.00 84.53           C  
ATOM   3122  O   GLU A 384     -45.905  -8.966  14.730  1.00 84.53           O  
ATOM   3123  CB  GLU A 384     -44.482  -6.686  12.844  1.00 84.53           C  
ATOM   3124  CG  GLU A 384     -44.753  -5.221  12.534  1.00 84.53           C  
ATOM   3125  CD  GLU A 384     -44.714  -4.906  11.047  1.00 84.53           C  
ATOM   3126  OE1 GLU A 384     -44.906  -3.728  10.671  1.00 84.53           O  
ATOM   3127  OE2 GLU A 384     -44.492  -5.846  10.251  1.00 84.53           O1-
ATOM   3128  N   GLU A 385     -43.664  -9.240  14.425  1.00 87.48           N  
ATOM   3129  CA  GLU A 385     -43.768 -10.685  14.606  1.00 87.48           C  
ATOM   3130  C   GLU A 385     -44.199 -11.034  16.027  1.00 87.48           C  
ATOM   3131  O   GLU A 385     -45.047 -11.906  16.228  1.00 87.48           O  
ATOM   3132  CB  GLU A 385     -42.437 -11.366  14.278  1.00 87.48           C  
ATOM   3133  CG  GLU A 385     -42.543 -12.874  14.105  1.00 87.48           C  
ATOM   3134  CD  GLU A 385     -41.248 -13.516  13.632  1.00 87.48           C  
ATOM   3135  OE1 GLU A 385     -41.193 -14.762  13.526  1.00 87.48           O  
ATOM   3136  OE2 GLU A 385     -40.281 -12.768  13.368  1.00 87.48           O1-
ATOM   3137  N   MET A 386     -43.580 -10.445  17.011  1.00 86.89           N  
ATOM   3138  CA  MET A 386     -43.959 -10.668  18.403  1.00 86.89           C  
ATOM   3139  C   MET A 386     -45.413 -10.275  18.641  1.00 86.89           C  
ATOM   3140  O   MET A 386     -46.139 -10.968  19.356  1.00 86.89           O  
ATOM   3141  CB  MET A 386     -43.043  -9.882  19.343  1.00 86.89           C  
ATOM   3142  CG  MET A 386     -41.637 -10.448  19.443  1.00 86.89           C  
ATOM   3143  SD  MET A 386     -40.563  -9.467  20.563  1.00 86.89           S  
ATOM   3144  CE  MET A 386     -41.238  -9.966  22.172  1.00 86.89           C  
ATOM   3145  N   ALA A 387     -45.800  -9.155  18.016  1.00 80.98           N  
ATOM   3146  CA  ALA A 387     -47.192  -8.725  18.112  1.00 80.98           C  
ATOM   3147  C   ALA A 387     -48.129  -9.761  17.498  1.00 80.98           C  
ATOM   3148  O   ALA A 387     -49.189 -10.056  18.054  1.00 80.98           O  
ATOM   3149  CB  ALA A 387     -47.379  -7.371  17.430  1.00 80.98           C  
ATOM   3150  N   ARG A 388     -47.701 -10.220  16.348  1.00 86.46           N  
ATOM   3151  CA  ARG A 388     -48.506 -11.244  15.689  1.00 86.46           C  
ATOM   3152  C   ARG A 388     -48.593 -12.505  16.541  1.00 86.46           C  
ATOM   3153  O   ARG A 388     -49.671 -13.081  16.698  1.00 86.46           O  
ATOM   3154  CB  ARG A 388     -47.926 -11.580  14.313  1.00 86.46           C  
ATOM   3155  CG  ARG A 388     -48.825 -12.466  13.466  1.00 86.46           C  
ATOM   3156  CD  ARG A 388     -48.187 -12.799  12.124  1.00 86.46           C  
ATOM   3157  NE  ARG A 388     -48.506 -11.796  11.112  1.00 86.46           N  
ATOM   3158  CZ  ARG A 388     -48.107 -11.844   9.844  1.00 86.46           C  
ATOM   3159  NH1 ARG A 388     -47.362 -12.853   9.406  1.00 86.46           N1+
ATOM   3160  NH2 ARG A 388     -48.456 -10.878   9.008  1.00 86.46           N  
ATOM   3161  N   ARG A 389     -47.505 -12.962  17.098  1.00 85.75           N  
ATOM   3162  CA  ARG A 389     -47.469 -14.146  17.951  1.00 85.75           C  
ATOM   3163  C   ARG A 389     -48.330 -13.952  19.194  1.00 85.75           C  
ATOM   3164  O   ARG A 389     -49.006 -14.881  19.641  1.00 85.75           O  
ATOM   3165  CB  ARG A 389     -46.030 -14.474  18.357  1.00 85.75           C  
ATOM   3166  CG  ARG A 389     -45.199 -15.081  17.239  1.00 85.75           C  
ATOM   3167  CD  ARG A 389     -43.793 -15.433  17.707  1.00 85.75           C  
ATOM   3168  NE  ARG A 389     -42.984 -15.982  16.623  1.00 85.75           N  
ATOM   3169  CZ  ARG A 389     -41.751 -16.458  16.764  1.00 85.75           C  
ATOM   3170  NH1 ARG A 389     -41.156 -16.461  17.952  1.00 85.75           N1+
ATOM   3171  NH2 ARG A 389     -41.105 -16.934  15.709  1.00 85.75           N  
ATOM   3172  N   ALA A 390     -48.217 -12.760  19.711  1.00 81.70           N  
ATOM   3173  CA  ALA A 390     -49.026 -12.463  20.891  1.00 81.70           C  
ATOM   3174  C   ALA A 390     -50.516 -12.530  20.565  1.00 81.70           C  
ATOM   3175  O   ALA A 390     -51.309 -13.038  21.362  1.00 81.70           O  
ATOM   3176  CB  ALA A 390     -48.668 -11.087  21.447  1.00 81.70           C  
ATOM   3177  N   ARG A 391     -50.800 -12.064  19.330  1.00 80.30           N  
ATOM   3178  CA  ARG A 391     -52.198 -12.074  18.911  1.00 80.30           C  
ATOM   3179  C   ARG A 391     -52.678 -13.495  18.636  1.00 80.30           C  
ATOM   3180  O   ARG A 391     -53.843 -13.819  18.875  1.00 80.30           O  
ATOM   3181  CB  ARG A 391     -52.392 -11.205  17.666  1.00 80.30           C  
ATOM   3182  CG  ARG A 391     -52.334  -9.711  17.942  1.00 80.30           C  
ATOM   3183  CD  ARG A 391     -52.787  -8.897  16.738  1.00 80.30           C  
ATOM   3184  NE  ARG A 391     -51.848  -9.012  15.626  1.00 80.30           N  
ATOM   3185  CZ  ARG A 391     -50.977  -8.071  15.269  1.00 80.30           C  
ATOM   3186  NH1 ARG A 391     -50.909  -6.923  15.935  1.00 80.30           N1+
ATOM   3187  NH2 ARG A 391     -50.169  -8.280  14.240  1.00 80.30           N  
ATOM   3188  N   ASN A 392     -51.780 -14.393  18.222  1.00 81.78           N  
ATOM   3189  CA  ASN A 392     -52.165 -15.741  17.813  1.00 81.78           C  
ATOM   3190  C   ASN A 392     -51.926 -16.754  18.928  1.00 81.78           C  
ATOM   3191  O   ASN A 392     -52.279 -17.927  18.793  1.00 81.78           O  
ATOM   3192  CB  ASN A 392     -51.411 -16.155  16.548  1.00 81.78           C  
ATOM   3193  CG  ASN A 392     -51.854 -15.380  15.323  1.00 81.78           C  
ATOM   3194  ND2 ASN A 392     -50.974 -15.281  14.334  1.00 81.78           N  
ATOM   3195  OD1 ASN A 392     -52.977 -14.873  15.267  1.00 81.78           O  
ATOM   3196  N   ALA A 393     -51.306 -16.294  19.940  1.00 79.89           N  
ATOM   3197  CA  ALA A 393     -51.012 -17.206  21.041  1.00 79.89           C  
ATOM   3198  C   ALA A 393     -52.271 -17.518  21.846  1.00 79.89           C  
ATOM   3199  O   ALA A 393     -53.081 -16.628  22.114  1.00 79.89           O  
ATOM   3200  CB  ALA A 393     -49.938 -16.614  21.950  1.00 79.89           C  
ATOM   3201  N   THR A 394     -52.634 -18.781  21.961  1.00 79.09           N  
ATOM   3202  CA  THR A 394     -53.795 -19.235  22.719  1.00 79.09           C  
ATOM   3203  C   THR A 394     -53.421 -19.492  24.176  1.00 79.09           C  
ATOM   3204  O   THR A 394     -54.252 -19.332  25.072  1.00 79.09           O  
ATOM   3205  CB  THR A 394     -54.397 -20.513  22.107  1.00 79.09           C  
ATOM   3206  CG2 THR A 394     -55.093 -20.213  20.783  1.00 79.09           C  
ATOM   3207  OG1 THR A 394     -53.352 -21.466  21.880  1.00 79.09           O  
ATOM   3208  N   ASP A 395     -52.080 -19.689  24.437  1.00 83.55           N  
ATOM   3209  CA  ASP A 395     -51.559 -19.962  25.773  1.00 83.55           C  
ATOM   3210  C   ASP A 395     -51.221 -18.665  26.506  1.00 83.55           C  
ATOM   3211  O   ASP A 395     -50.398 -17.877  26.036  1.00 83.55           O  
ATOM   3212  CB  ASP A 395     -50.322 -20.859  25.693  1.00 83.55           C  
ATOM   3213  CG  ASP A 395     -49.790 -21.258  27.059  1.00 83.55           C  
ATOM   3214  OD1 ASP A 395     -50.518 -21.111  28.064  1.00 83.55           O  
ATOM   3215  OD2 ASP A 395     -48.631 -21.720  27.130  1.00 83.55           O1-
ATOM   3216  N   SER A 396     -51.993 -18.415  27.659  1.00 82.01           N  
ATOM   3217  CA  SER A 396     -51.840 -17.192  28.440  1.00 82.01           C  
ATOM   3218  C   SER A 396     -50.403 -17.020  28.923  1.00 82.01           C  
ATOM   3219  O   SER A 396     -49.889 -15.900  28.968  1.00 82.01           O  
ATOM   3220  CB  SER A 396     -52.791 -17.198  29.638  1.00 82.01           C  
ATOM   3221  OG  SER A 396     -52.503 -18.282  30.504  1.00 82.01           O  
ATOM   3222  N   GLU A 397     -49.710 -18.070  29.206  1.00 83.66           N  
ATOM   3223  CA  GLU A 397     -48.320 -17.996  29.646  1.00 83.66           C  
ATOM   3224  C   GLU A 397     -47.413 -17.490  28.528  1.00 83.66           C  
ATOM   3225  O   GLU A 397     -46.527 -16.666  28.764  1.00 83.66           O  
ATOM   3226  CB  GLU A 397     -47.837 -19.363  30.138  1.00 83.66           C  
ATOM   3227  CG  GLU A 397     -48.239 -19.678  31.571  1.00 83.66           C  
ATOM   3228  CD  GLU A 397     -47.679 -20.999  32.074  1.00 83.66           C  
ATOM   3229  OE1 GLU A 397     -47.966 -21.378  33.233  1.00 83.66           O  
ATOM   3230  OE2 GLU A 397     -46.947 -21.660  31.304  1.00 83.66           O1-
ATOM   3231  N   GLN A 398     -47.677 -17.968  27.308  1.00 85.11           N  
ATOM   3232  CA  GLN A 398     -46.904 -17.556  26.141  1.00 85.11           C  
ATOM   3233  C   GLN A 398     -47.096 -16.070  25.852  1.00 85.11           C  
ATOM   3234  O   GLN A 398     -46.131 -15.358  25.568  1.00 85.11           O  
ATOM   3235  CB  GLN A 398     -47.297 -18.384  24.917  1.00 85.11           C  
ATOM   3236  CG  GLN A 398     -46.725 -19.795  24.920  1.00 85.11           C  
ATOM   3237  CD  GLN A 398     -47.131 -20.596  23.696  1.00 85.11           C  
ATOM   3238  NE2 GLN A 398     -46.420 -21.689  23.441  1.00 85.11           N  
ATOM   3239  OE1 GLN A 398     -48.075 -20.234  22.986  1.00 85.11           O  
ATOM   3240  N   ILE A 399     -48.429 -15.684  25.985  1.00 86.96           N  
ATOM   3241  CA  ILE A 399     -48.718 -14.276  25.731  1.00 86.96           C  
ATOM   3242  C   ILE A 399     -48.005 -13.408  26.766  1.00 86.96           C  
ATOM   3243  O   ILE A 399     -47.397 -12.393  26.419  1.00 86.96           O  
ATOM   3244  CB  ILE A 399     -50.238 -13.998  25.754  1.00 86.96           C  
ATOM   3245  CG1 ILE A 399     -50.937 -14.764  24.626  1.00 86.96           C  
ATOM   3246  CG2 ILE A 399     -50.513 -12.495  25.649  1.00 86.96           C  
ATOM   3247  CD1 ILE A 399     -52.458 -14.687  24.675  1.00 86.96           C  
ATOM   3248  N   ASN A 400     -48.001 -13.885  28.031  1.00 86.27           N  
ATOM   3249  CA  ASN A 400     -47.327 -13.159  29.103  1.00 86.27           C  
ATOM   3250  C   ASN A 400     -45.832 -13.019  28.831  1.00 86.27           C  
ATOM   3251  O   ASN A 400     -45.251 -11.959  29.065  1.00 86.27           O  
ATOM   3252  CB  ASN A 400     -47.561 -13.850  30.448  1.00 86.27           C  
ATOM   3253  CG  ASN A 400     -48.820 -13.368  31.141  1.00 86.27           C  
ATOM   3254  ND2 ASN A 400     -49.291 -14.136  32.116  1.00 86.27           N  
ATOM   3255  OD1 ASN A 400     -49.365 -12.314  30.802  1.00 86.27           O  
ATOM   3256  N   GLU A 401     -45.210 -14.028  28.342  1.00 89.19           N  
ATOM   3257  CA  GLU A 401     -43.784 -13.968  28.037  1.00 89.19           C  
ATOM   3258  C   GLU A 401     -43.500 -12.966  26.921  1.00 89.19           C  
ATOM   3259  O   GLU A 401     -42.537 -12.201  26.997  1.00 89.19           O  
ATOM   3260  CB  GLU A 401     -43.257 -15.352  27.647  1.00 89.19           C  
ATOM   3261  CG  GLU A 401     -42.960 -16.254  28.837  1.00 89.19           C  
ATOM   3262  CD  GLU A 401     -42.408 -17.613  28.436  1.00 89.19           C  
ATOM   3263  OE1 GLU A 401     -42.135 -18.445  29.330  1.00 89.19           O  
ATOM   3264  OE2 GLU A 401     -42.247 -17.846  27.217  1.00 89.19           O1-
ATOM   3265  N   ILE A 402     -44.356 -12.997  26.002  1.00 89.50           N  
ATOM   3266  CA  ILE A 402     -44.186 -12.099  24.865  1.00 89.50           C  
ATOM   3267  C   ILE A 402     -44.358 -10.652  25.320  1.00 89.50           C  
ATOM   3268  O   ILE A 402     -43.582  -9.776  24.931  1.00 89.50           O  
ATOM   3269  CB  ILE A 402     -45.185 -12.427  23.733  1.00 89.50           C  
ATOM   3270  CG1 ILE A 402     -44.883 -13.807  23.137  1.00 89.50           C  
ATOM   3271  CG2 ILE A 402     -45.149 -11.344  22.650  1.00 89.50           C  
ATOM   3272  CD1 ILE A 402     -45.925 -14.293  22.139  1.00 89.50           C  
ATOM   3273  N   VAL A 403     -45.372 -10.430  26.158  1.00 91.04           N  
ATOM   3274  CA  VAL A 403     -45.618  -9.093  26.687  1.00 91.04           C  
ATOM   3275  C   VAL A 403     -44.394  -8.610  27.462  1.00 91.04           C  
ATOM   3276  O   VAL A 403     -43.969  -7.462  27.311  1.00 91.04           O  
ATOM   3277  CB  VAL A 403     -46.868  -9.062  27.594  1.00 91.04           C  
ATOM   3278  CG1 VAL A 403     -46.944  -7.747  28.366  1.00 91.04           C  
ATOM   3279  CG2 VAL A 403     -48.134  -9.271  26.764  1.00 91.04           C  
ATOM   3280  N   LYS A 404     -43.787  -9.496  28.248  1.00 88.88           N  
ATOM   3281  CA  LYS A 404     -42.594  -9.136  29.008  1.00 88.88           C  
ATOM   3282  C   LYS A 404     -41.440  -8.770  28.079  1.00 88.88           C  
ATOM   3283  O   LYS A 404     -40.704  -7.816  28.340  1.00 88.88           O  
ATOM   3284  CB  LYS A 404     -42.178 -10.282  29.931  1.00 88.88           C  
ATOM   3285  CG  LYS A 404     -43.064 -10.439  31.159  1.00 88.88           C  
ATOM   3286  CD  LYS A 404     -42.565 -11.556  32.068  1.00 88.88           C  
ATOM   3287  CE  LYS A 404     -43.490 -11.761  33.260  1.00 88.88           C  
ATOM   3288  NZ  LYS A 404     -43.018 -12.870  34.142  1.00 88.88           N1+
ATOM   3289  N   GLN A 405     -41.372  -9.541  27.035  1.00 90.43           N  
ATOM   3290  CA  GLN A 405     -40.311  -9.284  26.067  1.00 90.43           C  
ATOM   3291  C   GLN A 405     -40.522  -7.948  25.361  1.00 90.43           C  
ATOM   3292  O   GLN A 405     -39.580  -7.172  25.193  1.00 90.43           O  
ATOM   3293  CB  GLN A 405     -40.233 -10.414  25.040  1.00 90.43           C  
ATOM   3294  CG  GLN A 405     -39.703 -11.724  25.607  1.00 90.43           C  
ATOM   3295  CD  GLN A 405     -39.660 -12.836  24.576  1.00 90.43           C  
ATOM   3296  NE2 GLN A 405     -38.974 -13.925  24.904  1.00 90.43           N  
ATOM   3297  OE1 GLN A 405     -40.240 -12.716  23.490  1.00 90.43           O  
ATOM   3298  N   LEU A 406     -41.874  -7.670  24.947  1.00 91.36           N  
ATOM   3299  CA  LEU A 406     -42.184  -6.405  24.289  1.00 91.36           C  
ATOM   3300  C   LEU A 406     -41.901  -5.226  25.214  1.00 91.36           C  
ATOM   3301  O   LEU A 406     -41.360  -4.207  24.780  1.00 91.36           O  
ATOM   3302  CB  LEU A 406     -43.648  -6.378  23.842  1.00 91.36           C  
ATOM   3303  CG  LEU A 406     -43.989  -7.186  22.589  1.00 91.36           C  
ATOM   3304  CD1 LEU A 406     -45.501  -7.256  22.399  1.00 91.36           C  
ATOM   3305  CD2 LEU A 406     -43.319  -6.579  21.361  1.00 91.36           C  
ATOM   3306  N   ALA A 407     -42.187  -5.419  26.495  1.00 89.29           N  
ATOM   3307  CA  ALA A 407     -41.965  -4.361  27.478  1.00 89.29           C  
ATOM   3308  C   ALA A 407     -40.474  -4.116  27.694  1.00 89.29           C  
ATOM   3309  O   ALA A 407     -40.039  -2.971  27.829  1.00 89.29           O  
ATOM   3310  CB  ALA A 407     -42.641  -4.713  28.800  1.00 89.29           C  
ATOM   3311  N   GLU A 408     -39.732  -5.199  27.773  1.00 90.23           N  
ATOM   3312  CA  GLU A 408     -38.290  -5.052  27.935  1.00 90.23           C  
ATOM   3313  C   GLU A 408     -37.673  -4.313  26.751  1.00 90.23           C  
ATOM   3314  O   GLU A 408     -36.807  -3.454  26.931  1.00 90.23           O  
ATOM   3315  CB  GLU A 408     -37.624  -6.421  28.106  1.00 90.23           C  
ATOM   3316  CG  GLU A 408     -36.143  -6.346  28.443  1.00 90.23           C  
ATOM   3317  CD  GLU A 408     -35.869  -5.769  29.824  1.00 90.23           C  
ATOM   3318  OE1 GLU A 408     -34.704  -5.422  30.116  1.00 90.23           O  
ATOM   3319  OE2 GLU A 408     -36.830  -5.663  30.618  1.00 90.23           O1-
ATOM   3320  N   ILE A 409     -38.153  -4.635  25.606  1.00 89.99           N  
ATOM   3321  CA  ILE A 409     -37.680  -3.968  24.397  1.00 89.99           C  
ATOM   3322  C   ILE A 409     -38.031  -2.483  24.457  1.00 89.99           C  
ATOM   3323  O   ILE A 409     -37.202  -1.629  24.134  1.00 89.99           O  
ATOM   3324  CB  ILE A 409     -38.279  -4.610  23.126  1.00 89.99           C  
ATOM   3325  CG1 ILE A 409     -37.773  -6.047  22.964  1.00 89.99           C  
ATOM   3326  CG2 ILE A 409     -37.946  -3.769  21.889  1.00 89.99           C  
ATOM   3327  CD1 ILE A 409     -38.452  -6.821  21.842  1.00 89.99           C  
ATOM   3328  N   ALA A 410     -39.236  -2.184  24.910  1.00 89.21           N  
ATOM   3329  CA  ALA A 410     -39.691  -0.799  25.004  1.00 89.21           C  
ATOM   3330  C   ALA A 410     -38.851  -0.014  26.008  1.00 89.21           C  
ATOM   3331  O   ALA A 410     -38.510   1.147  25.768  1.00 89.21           O  
ATOM   3332  CB  ALA A 410     -41.166  -0.748  25.394  1.00 89.21           C  
ATOM   3333  N   LYS A 411     -38.373  -0.689  27.073  1.00 87.54           N  
ATOM   3334  CA  LYS A 411     -37.581  -0.024  28.103  1.00 87.54           C  
ATOM   3335  C   LYS A 411     -36.173   0.285  27.601  1.00 87.54           C  
ATOM   3336  O   LYS A 411     -35.583   1.299  27.980  1.00 87.54           O  
ATOM   3337  CB  LYS A 411     -37.509  -0.888  29.364  1.00 87.54           C  
ATOM   3338  CG  LYS A 411     -38.828  -0.998  30.115  1.00 87.54           C  
ATOM   3339  CD  LYS A 411     -38.704  -1.906  31.331  1.00 87.54           C  
ATOM   3340  CE  LYS A 411     -40.065  -2.214  31.941  1.00 87.54           C  
ATOM   3341  NZ  LYS A 411     -39.956  -3.157  33.095  1.00 87.54           N1+
ATOM   3342  N   GLU A 412     -35.698  -0.506  26.687  1.00 86.16           N  
ATOM   3343  CA  GLU A 412     -34.325  -0.369  26.209  1.00 86.16           C  
ATOM   3344  C   GLU A 412     -34.272   0.423  24.904  1.00 86.16           C  
ATOM   3345  O   GLU A 412     -33.198   0.850  24.475  1.00 86.16           O  
ATOM   3346  CB  GLU A 412     -33.683  -1.744  26.016  1.00 86.16           C  
ATOM   3347  CG  GLU A 412     -33.443  -2.499  27.315  1.00 86.16           C  
ATOM   3348  CD  GLU A 412     -32.793  -3.859  27.109  1.00 86.16           C  
ATOM   3349  OE1 GLU A 412     -32.571  -4.582  28.105  1.00 86.16           O  
ATOM   3350  OE2 GLU A 412     -32.505  -4.202  25.941  1.00 86.16           O1-
ATOM   3351  N   ALA A 413     -35.476   0.612  24.367  1.00 82.68           N  
ATOM   3352  CA  ALA A 413     -35.509   1.248  23.053  1.00 82.68           C  
ATOM   3353  C   ALA A 413     -35.230   2.744  23.160  1.00 82.68           C  
ATOM   3354  O   ALA A 413     -35.695   3.403  24.093  1.00 82.68           O  
ATOM   3355  CB  ALA A 413     -36.858   1.008  22.379  1.00 82.68           C  
ATOM   3356  N   THR A 414     -34.298   3.253  22.317  1.00 79.10           N  
ATOM   3357  CA  THR A 414     -33.959   4.670  22.263  1.00 79.10           C  
ATOM   3358  C   THR A 414     -34.861   5.404  21.275  1.00 79.10           C  
ATOM   3359  O   THR A 414     -35.105   6.603  21.422  1.00 79.10           O  
ATOM   3360  CB  THR A 414     -32.485   4.878  21.869  1.00 79.10           C  
ATOM   3361  CG2 THR A 414     -31.547   4.362  22.956  1.00 79.10           C  
ATOM   3362  OG1 THR A 414     -32.219   4.173  20.650  1.00 79.10           O  
ATOM   3363  N   ASP A 415     -35.461   4.676  20.461  1.00 81.40           N  
ATOM   3364  CA  ASP A 415     -36.319   5.254  19.432  1.00 81.40           C  
ATOM   3365  C   ASP A 415     -37.748   5.427  19.941  1.00 81.40           C  
ATOM   3366  O   ASP A 415     -38.435   4.444  20.223  1.00 81.40           O  
ATOM   3367  CB  ASP A 415     -36.310   4.381  18.174  1.00 81.40           C  
ATOM   3368  CG  ASP A 415     -37.077   5.000  17.019  1.00 81.40           C  
ATOM   3369  OD1 ASP A 415     -37.639   6.105  17.181  1.00 81.40           O  
ATOM   3370  OD2 ASP A 415     -37.123   4.375  15.937  1.00 81.40           O1-
ATOM   3371  N   LYS A 416     -38.305   6.671  20.053  1.00 85.67           N  
ATOM   3372  CA  LYS A 416     -39.629   7.019  20.559  1.00 85.67           C  
ATOM   3373  C   LYS A 416     -40.727   6.376  19.717  1.00 85.67           C  
ATOM   3374  O   LYS A 416     -41.725   5.892  20.253  1.00 85.67           O  
ATOM   3375  CB  LYS A 416     -39.811   8.537  20.588  1.00 85.67           C  
ATOM   3376  CG  LYS A 416     -39.012   9.237  21.676  1.00 85.67           C  
ATOM   3377  CD  LYS A 416     -39.273  10.738  21.685  1.00 85.67           C  
ATOM   3378  CE  LYS A 416     -38.394  11.453  22.703  1.00 85.67           C  
ATOM   3379  NZ  LYS A 416     -38.664  12.921  22.732  1.00 85.67           N1+
ATOM   3380  N   ARG A 417     -40.610   6.325  18.451  1.00 85.97           N  
ATOM   3381  CA  ARG A 417     -41.603   5.747  17.551  1.00 85.97           C  
ATOM   3382  C   ARG A 417     -41.789   4.258  17.824  1.00 85.97           C  
ATOM   3383  O   ARG A 417     -42.914   3.755  17.812  1.00 85.97           O  
ATOM   3384  CB  ARG A 417     -41.200   5.967  16.091  1.00 85.97           C  
ATOM   3385  CG  ARG A 417     -41.367   7.401  15.616  1.00 85.97           C  
ATOM   3386  CD  ARG A 417     -41.037   7.547  14.136  1.00 85.97           C  
ATOM   3387  NE  ARG A 417     -41.171   8.931  13.688  1.00 85.97           N  
ATOM   3388  CZ  ARG A 417     -40.937   9.350  12.448  1.00 85.97           C  
ATOM   3389  NH1 ARG A 417     -40.551   8.499  11.505  1.00 85.97           N1+
ATOM   3390  NH2 ARG A 417     -41.090  10.632  12.149  1.00 85.97           N  
ATOM   3391  N   ALA A 418     -40.637   3.580  18.027  1.00 83.84           N  
ATOM   3392  CA  ALA A 418     -40.694   2.149  18.316  1.00 83.84           C  
ATOM   3393  C   ALA A 418     -41.428   1.884  19.627  1.00 83.84           C  
ATOM   3394  O   ALA A 418     -42.248   0.966  19.711  1.00 83.84           O  
ATOM   3395  CB  ALA A 418     -39.286   1.560  18.370  1.00 83.84           C  
ATOM   3396  N   VAL A 419     -41.090   2.776  20.633  1.00 89.16           N  
ATOM   3397  CA  VAL A 419     -41.735   2.621  21.933  1.00 89.16           C  
ATOM   3398  C   VAL A 419     -43.243   2.809  21.789  1.00 89.16           C  
ATOM   3399  O   VAL A 419     -44.028   2.030  22.336  1.00 89.16           O  
ATOM   3400  CB  VAL A 419     -41.170   3.618  22.969  1.00 89.16           C  
ATOM   3401  CG1 VAL A 419     -41.919   3.501  24.295  1.00 89.16           C  
ATOM   3402  CG2 VAL A 419     -39.675   3.384  23.174  1.00 89.16           C  
ATOM   3403  N   ILE A 420     -43.674   3.803  21.029  1.00 90.54           N  
ATOM   3404  CA  ILE A 420     -45.082   4.108  20.807  1.00 90.54           C  
ATOM   3405  C   ILE A 420     -45.771   2.915  20.146  1.00 90.54           C  
ATOM   3406  O   ILE A 420     -46.871   2.526  20.546  1.00 90.54           O  
ATOM   3407  CB  ILE A 420     -45.256   5.375  19.938  1.00 90.54           C  
ATOM   3408  CG1 ILE A 420     -44.820   6.620  20.718  1.00 90.54           C  
ATOM   3409  CG2 ILE A 420     -46.706   5.507  19.462  1.00 90.54           C  
ATOM   3410  CD1 ILE A 420     -44.806   7.896  19.888  1.00 90.54           C  
ATOM   3411  N   LYS A 421     -45.206   2.351  19.184  1.00 87.92           N  
ATOM   3412  CA  LYS A 421     -45.782   1.196  18.501  1.00 87.92           C  
ATOM   3413  C   LYS A 421     -45.937   0.014  19.452  1.00 87.92           C  
ATOM   3414  O   LYS A 421     -46.962  -0.672  19.437  1.00 87.92           O  
ATOM   3415  CB  LYS A 421     -44.918   0.794  17.304  1.00 87.92           C  
ATOM   3416  CG  LYS A 421     -45.186   1.607  16.045  1.00 87.92           C  
ATOM   3417  CD  LYS A 421     -44.394   1.077  14.858  1.00 87.92           C  
ATOM   3418  CE  LYS A 421     -44.560   1.966  13.632  1.00 87.92           C  
ATOM   3419  NZ  LYS A 421     -43.762   1.464  12.473  1.00 87.92           N1+
ATOM   3420  N   ILE A 422     -44.899  -0.222  20.267  1.00 89.77           N  
ATOM   3421  CA  ILE A 422     -44.938  -1.327  21.219  1.00 89.77           C  
ATOM   3422  C   ILE A 422     -46.072  -1.107  22.218  1.00 89.77           C  
ATOM   3423  O   ILE A 422     -46.825  -2.034  22.526  1.00 89.77           O  
ATOM   3424  CB  ILE A 422     -43.592  -1.482  21.962  1.00 89.77           C  
ATOM   3425  CG1 ILE A 422     -42.496  -1.937  20.991  1.00 89.77           C  
ATOM   3426  CG2 ILE A 422     -43.730  -2.462  23.131  1.00 89.77           C  
ATOM   3427  CD1 ILE A 422     -41.095  -1.909  21.583  1.00 89.77           C  
ATOM   3428  N   VAL A 423     -46.137   0.168  22.707  1.00 92.04           N  
ATOM   3429  CA  VAL A 423     -47.185   0.545  23.650  1.00 92.04           C  
ATOM   3430  C   VAL A 423     -48.556   0.310  23.020  1.00 92.04           C  
ATOM   3431  O   VAL A 423     -49.465  -0.209  23.673  1.00 92.04           O  
ATOM   3432  CB  VAL A 423     -47.047   2.019  24.092  1.00 92.04           C  
ATOM   3433  CG1 VAL A 423     -48.281   2.466  24.874  1.00 92.04           C  
ATOM   3434  CG2 VAL A 423     -45.783   2.208  24.929  1.00 92.04           C  
ATOM   3435  N   LYS A 424     -48.743   0.625  21.778  1.00 90.89           N  
ATOM   3436  CA  LYS A 424     -50.009   0.409  21.085  1.00 90.89           C  
ATOM   3437  C   LYS A 424     -50.339  -1.079  20.993  1.00 90.89           C  
ATOM   3438  O   LYS A 424     -51.493  -1.476  21.168  1.00 90.89           O  
ATOM   3439  CB  LYS A 424     -49.967   1.024  19.685  1.00 90.89           C  
ATOM   3440  CG  LYS A 424     -50.146   2.535  19.666  1.00 90.89           C  
ATOM   3441  CD  LYS A 424     -50.179   3.075  18.242  1.00 90.89           C  
ATOM   3442  CE  LYS A 424     -50.339   4.590  18.223  1.00 90.89           C  
ATOM   3443  NZ  LYS A 424     -50.336   5.130  16.830  1.00 90.89           N1+
ATOM   3444  N   ILE A 425     -49.299  -1.813  20.748  1.00 90.09           N  
ATOM   3445  CA  ILE A 425     -49.490  -3.256  20.652  1.00 90.09           C  
ATOM   3446  C   ILE A 425     -49.928  -3.809  22.006  1.00 90.09           C  
ATOM   3447  O   ILE A 425     -50.881  -4.587  22.088  1.00 90.09           O  
ATOM   3448  CB  ILE A 425     -48.204  -3.967  20.173  1.00 90.09           C  
ATOM   3449  CG1 ILE A 425     -47.902  -3.597  18.716  1.00 90.09           C  
ATOM   3450  CG2 ILE A 425     -48.332  -5.484  20.337  1.00 90.09           C  
ATOM   3451  CD1 ILE A 425     -46.545  -4.084  18.223  1.00 90.09           C  
ATOM   3452  N   LEU A 426     -49.149  -3.380  23.025  1.00 92.11           N  
ATOM   3453  CA  LEU A 426     -49.487  -3.839  24.367  1.00 92.11           C  
ATOM   3454  C   LEU A 426     -50.904  -3.420  24.745  1.00 92.11           C  
ATOM   3455  O   LEU A 426     -51.648  -4.199  25.343  1.00 92.11           O  
ATOM   3456  CB  LEU A 426     -48.489  -3.289  25.389  1.00 92.11           C  
ATOM   3457  CG  LEU A 426     -47.087  -3.898  25.364  1.00 92.11           C  
ATOM   3458  CD1 LEU A 426     -46.159  -3.129  26.299  1.00 92.11           C  
ATOM   3459  CD2 LEU A 426     -47.137  -5.374  25.747  1.00 92.11           C  
ATOM   3460  N   ALA A 427     -51.272  -2.192  24.391  1.00 91.47           N  
ATOM   3461  CA  ALA A 427     -52.605  -1.671  24.675  1.00 91.47           C  
ATOM   3462  C   ALA A 427     -53.674  -2.462  23.925  1.00 91.47           C  
ATOM   3463  O   ALA A 427     -54.730  -2.771  24.482  1.00 91.47           O  
ATOM   3464  CB  ALA A 427     -52.689  -0.190  24.308  1.00 91.47           C  
ATOM   3465  N   GLU A 428     -53.407  -2.710  22.679  1.00 90.44           N  
ATOM   3466  CA  GLU A 428     -54.352  -3.482  21.878  1.00 90.44           C  
ATOM   3467  C   GLU A 428     -54.539  -4.886  22.444  1.00 90.44           C  
ATOM   3468  O   GLU A 428     -55.658  -5.400  22.486  1.00 90.44           O  
ATOM   3469  CB  GLU A 428     -53.883  -3.560  20.422  1.00 90.44           C  
ATOM   3470  CG  GLU A 428     -54.182  -2.307  19.612  1.00 90.44           C  
ATOM   3471  CD  GLU A 428     -53.681  -2.387  18.177  1.00 90.44           C  
ATOM   3472  OE1 GLU A 428     -53.822  -1.392  17.430  1.00 90.44           O  
ATOM   3473  OE2 GLU A 428     -53.145  -3.452  17.799  1.00 90.44           O1-
ATOM   3474  N   LEU A 429     -53.443  -5.500  22.902  1.00 89.75           N  
ATOM   3475  CA  LEU A 429     -53.523  -6.826  23.505  1.00 89.75           C  
ATOM   3476  C   LEU A 429     -54.357  -6.792  24.782  1.00 89.75           C  
ATOM   3477  O   LEU A 429     -55.145  -7.705  25.038  1.00 89.75           O  
ATOM   3478  CB  LEU A 429     -52.123  -7.363  23.809  1.00 89.75           C  
ATOM   3479  CG  LEU A 429     -51.315  -7.868  22.613  1.00 89.75           C  
ATOM   3480  CD1 LEU A 429     -49.879  -8.165  23.030  1.00 89.75           C  
ATOM   3481  CD2 LEU A 429     -51.969  -9.107  22.011  1.00 89.75           C  
ATOM   3482  N   ALA A 430     -54.166  -5.733  25.530  1.00 89.95           N  
ATOM   3483  CA  ALA A 430     -54.921  -5.571  26.770  1.00 89.95           C  
ATOM   3484  C   ALA A 430     -56.411  -5.400  26.486  1.00 89.95           C  
ATOM   3485  O   ALA A 430     -57.252  -5.962  27.191  1.00 89.95           O  
ATOM   3486  CB  ALA A 430     -54.393  -4.377  27.561  1.00 89.95           C  
ATOM   3487  N   LYS A 431     -56.726  -4.718  25.406  1.00 88.14           N  
ATOM   3488  CA  LYS A 431     -58.118  -4.454  25.058  1.00 88.14           C  
ATOM   3489  C   LYS A 431     -58.815  -5.723  24.576  1.00 88.14           C  
ATOM   3490  O   LYS A 431     -60.007  -5.916  24.822  1.00 88.14           O  
ATOM   3491  CB  LYS A 431     -58.206  -3.368  23.985  1.00 88.14           C  
ATOM   3492  CG  LYS A 431     -57.934  -1.964  24.502  1.00 88.14           C  
ATOM   3493  CD  LYS A 431     -58.065  -0.925  23.395  1.00 88.14           C  
ATOM   3494  CE  LYS A 431     -57.689   0.467  23.885  1.00 88.14           C  
ATOM   3495  NZ  LYS A 431     -57.774   1.481  22.792  1.00 88.14           N1+
ATOM   3496  N   LYS A 432     -58.121  -6.592  23.991  1.00 85.59           N  
ATOM   3497  CA  LYS A 432     -58.716  -7.779  23.382  1.00 85.59           C  
ATOM   3498  C   LYS A 432     -58.676  -8.966  24.339  1.00 85.59           C  
ATOM   3499  O   LYS A 432     -59.336  -9.981  24.105  1.00 85.59           O  
ATOM   3500  CB  LYS A 432     -57.996  -8.131  22.079  1.00 85.59           C  
ATOM   3501  CG  LYS A 432     -58.278  -7.167  20.936  1.00 85.59           C  
ATOM   3502  CD  LYS A 432     -57.607  -7.619  19.646  1.00 85.59           C  
ATOM   3503  CE  LYS A 432     -57.882  -6.651  18.503  1.00 85.59           C  
ATOM   3504  NZ  LYS A 432     -57.218  -7.086  17.237  1.00 85.59           N1+
ATOM   3505  N   SER A 433     -57.888  -8.787  25.457  1.00 83.60           N  
ATOM   3506  CA  SER A 433     -57.697  -9.924  26.352  1.00 83.60           C  
ATOM   3507  C   SER A 433     -58.832 -10.026  27.366  1.00 83.60           C  
ATOM   3508  O   SER A 433     -59.274  -9.015  27.915  1.00 83.60           O  
ATOM   3509  CB  SER A 433     -56.358  -9.813  27.082  1.00 83.60           C  
ATOM   3510  OG  SER A 433     -56.196 -10.880  28.000  1.00 83.60           O  
ATOM   3511  N   THR A 434     -59.452 -11.196  27.475  1.00 82.45           N  
ATOM   3512  CA  THR A 434     -60.462 -11.444  28.496  1.00 82.45           C  
ATOM   3513  C   THR A 434     -59.819 -11.961  29.780  1.00 82.45           C  
ATOM   3514  O   THR A 434     -60.473 -12.035  30.823  1.00 82.45           O  
ATOM   3515  CB  THR A 434     -61.518 -12.453  28.007  1.00 82.45           C  
ATOM   3516  CG2 THR A 434     -62.326 -11.882  26.846  1.00 82.45           C  
ATOM   3517  OG1 THR A 434     -60.861 -13.650  27.573  1.00 82.45           O  
ATOM   3518  N   ASP A 435     -58.510 -12.157  29.732  1.00 86.52           N  
ATOM   3519  CA  ASP A 435     -57.735 -12.633  30.874  1.00 86.52           C  
ATOM   3520  C   ASP A 435     -57.315 -11.473  31.774  1.00 86.52           C  
ATOM   3521  O   ASP A 435     -56.426 -10.696  31.419  1.00 86.52           O  
ATOM   3522  CB  ASP A 435     -56.502 -13.406  30.402  1.00 86.52           C  
ATOM   3523  CG  ASP A 435     -55.741 -14.060  31.541  1.00 86.52           C  
ATOM   3524  OD1 ASP A 435     -55.916 -13.647  32.708  1.00 86.52           O  
ATOM   3525  OD2 ASP A 435     -54.955 -14.994  31.269  1.00 86.52           O1-
ATOM   3526  N   SER A 436     -58.001 -11.350  32.988  1.00 85.43           N  
ATOM   3527  CA  SER A 436     -57.780 -10.231  33.897  1.00 85.43           C  
ATOM   3528  C   SER A 436     -56.339 -10.197  34.393  1.00 85.43           C  
ATOM   3529  O   SER A 436     -55.753  -9.123  34.543  1.00 85.43           O  
ATOM   3530  CB  SER A 436     -58.737 -10.312  35.088  1.00 85.43           C  
ATOM   3531  OG  SER A 436     -58.493 -11.483  35.850  1.00 85.43           O  
ATOM   3532  N   GLU A 437     -55.719 -11.369  34.615  1.00 87.27           N  
ATOM   3533  CA  GLU A 437     -54.336 -11.431  35.077  1.00 87.27           C  
ATOM   3534  C   GLU A 437     -53.376 -10.890  34.021  1.00 87.27           C  
ATOM   3535  O   GLU A 437     -52.429 -10.171  34.347  1.00 87.27           O  
ATOM   3536  CB  GLU A 437     -53.956 -12.868  35.445  1.00 87.27           C  
ATOM   3537  CG  GLU A 437     -54.549 -13.343  36.763  1.00 87.27           C  
ATOM   3538  CD  GLU A 437     -54.107 -14.744  37.150  1.00 87.27           C  
ATOM   3539  OE1 GLU A 437     -54.541 -15.247  38.212  1.00 87.27           O  
ATOM   3540  OE2 GLU A 437     -53.320 -15.346  36.386  1.00 87.27           O1-
ATOM   3541  N   LEU A 438     -53.588 -11.260  32.753  1.00 89.03           N  
ATOM   3542  CA  LEU A 438     -52.765 -10.794  31.642  1.00 89.03           C  
ATOM   3543  C   LEU A 438     -52.879  -9.283  31.478  1.00 89.03           C  
ATOM   3544  O   LEU A 438     -51.868  -8.591  31.331  1.00 89.03           O  
ATOM   3545  CB  LEU A 438     -53.171 -11.494  30.342  1.00 89.03           C  
ATOM   3546  CG  LEU A 438     -52.415 -11.073  29.081  1.00 89.03           C  
ATOM   3547  CD1 LEU A 438     -50.938 -11.431  29.204  1.00 89.03           C  
ATOM   3548  CD2 LEU A 438     -53.029 -11.726  27.847  1.00 89.03           C  
ATOM   3549  N   VAL A 439     -54.158  -8.813  31.517  1.00 90.90           N  
ATOM   3550  CA  VAL A 439     -54.358  -7.375  31.374  1.00 90.90           C  
ATOM   3551  C   VAL A 439     -53.630  -6.637  32.495  1.00 90.90           C  
ATOM   3552  O   VAL A 439     -52.986  -5.613  32.256  1.00 90.90           O  
ATOM   3553  CB  VAL A 439     -55.859  -7.007  31.380  1.00 90.90           C  
ATOM   3554  CG1 VAL A 439     -56.044  -5.490  31.360  1.00 90.90           C  
ATOM   3555  CG2 VAL A 439     -56.571  -7.651  30.192  1.00 90.90           C  
ATOM   3556  N   ASN A 440     -53.687  -7.172  33.698  1.00 90.21           N  
ATOM   3557  CA  ASN A 440     -52.990  -6.582  34.836  1.00 90.21           C  
ATOM   3558  C   ASN A 440     -51.482  -6.533  34.607  1.00 90.21           C  
ATOM   3559  O   ASN A 440     -50.834  -5.534  34.923  1.00 90.21           O  
ATOM   3560  CB  ASN A 440     -53.307  -7.354  36.119  1.00 90.21           C  
ATOM   3561  CG  ASN A 440     -54.583  -6.879  36.786  1.00 90.21           C  
ATOM   3562  ND2 ASN A 440     -55.126  -7.698  37.679  1.00 90.21           N  
ATOM   3563  OD1 ASN A 440     -55.077  -5.785  36.500  1.00 90.21           O  
ATOM   3564  N   GLU A 441     -50.931  -7.575  34.076  1.00 91.58           N  
ATOM   3565  CA  GLU A 441     -49.502  -7.610  33.779  1.00 91.58           C  
ATOM   3566  C   GLU A 441     -49.133  -6.577  32.718  1.00 91.58           C  
ATOM   3567  O   GLU A 441     -48.109  -5.901  32.832  1.00 91.58           O  
ATOM   3568  CB  GLU A 441     -49.082  -9.009  33.321  1.00 91.58           C  
ATOM   3569  CG  GLU A 441     -47.579  -9.171  33.142  1.00 91.58           C  
ATOM   3570  CD  GLU A 441     -46.797  -8.975  34.430  1.00 91.58           C  
ATOM   3571  OE1 GLU A 441     -45.573  -8.721  34.364  1.00 91.58           O  
ATOM   3572  OE2 GLU A 441     -47.413  -9.075  35.515  1.00 91.58           O1-
ATOM   3573  N   ILE A 442     -49.930  -6.489  31.729  1.00 92.40           N  
ATOM   3574  CA  ILE A 442     -49.679  -5.529  30.658  1.00 92.40           C  
ATOM   3575  C   ILE A 442     -49.697  -4.110  31.222  1.00 92.40           C  
ATOM   3576  O   ILE A 442     -48.824  -3.299  30.904  1.00 92.40           O  
ATOM   3577  CB  ILE A 442     -50.715  -5.668  29.521  1.00 92.40           C  
ATOM   3578  CG1 ILE A 442     -50.523  -6.998  28.783  1.00 92.40           C  
ATOM   3579  CG2 ILE A 442     -50.617  -4.485  28.553  1.00 92.40           C  
ATOM   3580  CD1 ILE A 442     -51.604  -7.295  27.751  1.00 92.40           C  
ATOM   3581  N   VAL A 443     -50.675  -3.830  32.052  1.00 93.55           N  
ATOM   3582  CA  VAL A 443     -50.784  -2.516  32.677  1.00 93.55           C  
ATOM   3583  C   VAL A 443     -49.530  -2.232  33.503  1.00 93.55           C  
ATOM   3584  O   VAL A 443     -48.979  -1.130  33.448  1.00 93.55           O  
ATOM   3585  CB  VAL A 443     -52.042  -2.412  33.567  1.00 93.55           C  
ATOM   3586  CG1 VAL A 443     -51.996  -1.148  34.423  1.00 93.55           C  
ATOM   3587  CG2 VAL A 443     -53.306  -2.433  32.707  1.00 93.55           C  
ATOM   3588  N   LYS A 444     -49.076  -3.242  34.233  1.00 91.93           N  
ATOM   3589  CA  LYS A 444     -47.862  -3.073  35.027  1.00 91.93           C  
ATOM   3590  C   LYS A 444     -46.662  -2.764  34.137  1.00 91.93           C  
ATOM   3591  O   LYS A 444     -45.845  -1.900  34.466  1.00 91.93           O  
ATOM   3592  CB  LYS A 444     -47.587  -4.324  35.862  1.00 91.93           C  
ATOM   3593  CG  LYS A 444     -48.487  -4.465  37.080  1.00 91.93           C  
ATOM   3594  CD  LYS A 444     -48.123  -5.694  37.905  1.00 91.93           C  
ATOM   3595  CE  LYS A 444     -49.079  -5.887  39.074  1.00 91.93           C  
ATOM   3596  NZ  LYS A 444     -48.750  -7.112  39.862  1.00 91.93           N1+
ATOM   3597  N   GLN A 445     -46.647  -3.492  33.061  1.00 92.51           N  
ATOM   3598  CA  GLN A 445     -45.526  -3.295  32.146  1.00 92.51           C  
ATOM   3599  C   GLN A 445     -45.583  -1.918  31.493  1.00 92.51           C  
ATOM   3600  O   GLN A 445     -44.560  -1.244  31.363  1.00 92.51           O  
ATOM   3601  CB  GLN A 445     -45.511  -4.386  31.074  1.00 92.51           C  
ATOM   3602  CG  GLN A 445     -45.195  -5.775  31.613  1.00 92.51           C  
ATOM   3603  CD  GLN A 445     -43.849  -5.841  32.310  1.00 92.51           C  
ATOM   3604  NE2 GLN A 445     -43.759  -6.668  33.346  1.00 92.51           N  
ATOM   3605  OE1 GLN A 445     -42.898  -5.157  31.920  1.00 92.51           O  
ATOM   3606  N   LEU A 446     -46.767  -1.452  31.049  1.00 94.39           N  
ATOM   3607  CA  LEU A 446     -46.923  -0.116  30.483  1.00 94.39           C  
ATOM   3608  C   LEU A 446     -46.531   0.954  31.496  1.00 94.39           C  
ATOM   3609  O   LEU A 446     -45.881   1.940  31.143  1.00 94.39           O  
ATOM   3610  CB  LEU A 446     -48.368   0.104  30.024  1.00 94.39           C  
ATOM   3611  CG  LEU A 446     -48.783  -0.598  28.731  1.00 94.39           C  
ATOM   3612  CD1 LEU A 446     -50.286  -0.455  28.509  1.00 94.39           C  
ATOM   3613  CD2 LEU A 446     -48.007  -0.039  27.545  1.00 94.39           C  
ATOM   3614  N   ALA A 447     -46.897   0.744  32.749  1.00 92.82           N  
ATOM   3615  CA  ALA A 447     -46.556   1.691  33.808  1.00 92.82           C  
ATOM   3616  C   ALA A 447     -45.049   1.739  34.036  1.00 92.82           C  
ATOM   3617  O   ALA A 447     -44.480   2.812  34.250  1.00 92.82           O  
ATOM   3618  CB  ALA A 447     -47.276   1.324  35.103  1.00 92.82           C  
ATOM   3619  N   GLU A 448     -44.426   0.589  34.035  1.00 92.48           N  
ATOM   3620  CA  GLU A 448     -42.976   0.547  34.200  1.00 92.48           C  
ATOM   3621  C   GLU A 448     -42.269   1.275  33.060  1.00 92.48           C  
ATOM   3622  O   GLU A 448     -41.278   1.974  33.283  1.00 92.48           O  
ATOM   3623  CB  GLU A 448     -42.487  -0.902  34.282  1.00 92.48           C  
ATOM   3624  CG  GLU A 448     -42.772  -1.573  35.618  1.00 92.48           C  
ATOM   3625  CD  GLU A 448     -42.252  -2.999  35.696  1.00 92.48           C  
ATOM   3626  OE1 GLU A 448     -42.417  -3.648  36.754  1.00 92.48           O  
ATOM   3627  OE2 GLU A 448     -41.673  -3.471  34.692  1.00 92.48           O1-
ATOM   3628  N   VAL A 449     -42.791   1.057  31.816  1.00 92.60           N  
ATOM   3629  CA  VAL A 449     -42.243   1.754  30.657  1.00 92.60           C  
ATOM   3630  C   VAL A 449     -42.391   3.263  30.844  1.00 92.60           C  
ATOM   3631  O   VAL A 449     -41.459   4.023  30.570  1.00 92.60           O  
ATOM   3632  CB  VAL A 449     -42.932   1.309  29.348  1.00 92.60           C  
ATOM   3633  CG1 VAL A 449     -42.433   2.137  28.166  1.00 92.60           C  
ATOM   3634  CG2 VAL A 449     -42.695  -0.180  29.100  1.00 92.60           C  
ATOM   3635  N   ALA A 450     -43.499   3.678  31.321  1.00 92.38           N  
ATOM   3636  CA  ALA A 450     -43.757   5.097  31.552  1.00 92.38           C  
ATOM   3637  C   ALA A 450     -42.828   5.656  32.627  1.00 92.38           C  
ATOM   3638  O   ALA A 450     -42.317   6.771  32.496  1.00 92.38           O  
ATOM   3639  CB  ALA A 450     -45.214   5.315  31.948  1.00 92.38           C  
ATOM   3640  N   LYS A 451     -42.464   4.896  33.685  1.00 90.49           N  
ATOM   3641  CA  LYS A 451     -41.593   5.333  34.772  1.00 90.49           C  
ATOM   3642  C   LYS A 451     -40.155   5.495  34.290  1.00 90.49           C  
ATOM   3643  O   LYS A 451     -39.439   6.391  34.745  1.00 90.49           O  
ATOM   3644  CB  LYS A 451     -41.649   4.342  35.935  1.00 90.49           C  
ATOM   3645  CG  LYS A 451     -42.970   4.345  36.689  1.00 90.49           C  
ATOM   3646  CD  LYS A 451     -42.969   3.329  37.824  1.00 90.49           C  
ATOM   3647  CE  LYS A 451     -44.357   3.160  38.426  1.00 90.49           C  
ATOM   3648  NZ  LYS A 451     -44.368   2.136  39.514  1.00 90.49           N1+
ATOM   3649  N   GLU A 452     -39.790   4.695  33.372  1.00 89.32           N  
ATOM   3650  CA  GLU A 452     -38.405   4.695  32.912  1.00 89.32           C  
ATOM   3651  C   GLU A 452     -38.222   5.617  31.710  1.00 89.32           C  
ATOM   3652  O   GLU A 452     -37.093   5.938  31.333  1.00 89.32           O  
ATOM   3653  CB  GLU A 452     -37.954   3.275  32.560  1.00 89.32           C  
ATOM   3654  CG  GLU A 452     -37.828   2.353  33.763  1.00 89.32           C  
ATOM   3655  CD  GLU A 452     -37.108   1.051  33.450  1.00 89.32           C  
ATOM   3656  OE1 GLU A 452     -37.084   0.147  34.315  1.00 89.32           O  
ATOM   3657  OE2 GLU A 452     -36.562   0.935  32.330  1.00 89.32           O1-
ATOM   3658  N   ALA A 453     -39.346   6.019  31.134  1.00 87.38           N  
ATOM   3659  CA  ALA A 453     -39.275   6.872  29.950  1.00 87.38           C  
ATOM   3660  C   ALA A 453     -38.815   8.280  30.314  1.00 87.38           C  
ATOM   3661  O   ALA A 453     -39.250   8.840  31.323  1.00 87.38           O  
ATOM   3662  CB  ALA A 453     -40.630   6.923  29.248  1.00 87.38           C  
ATOM   3663  N   THR A 454     -37.803   8.823  29.616  1.00 84.63           N  
ATOM   3664  CA  THR A 454     -37.269  10.156  29.875  1.00 84.63           C  
ATOM   3665  C   THR A 454     -38.023  11.207  29.064  1.00 84.63           C  
ATOM   3666  O   THR A 454     -38.096  12.371  29.462  1.00 84.63           O  
ATOM   3667  CB  THR A 454     -35.767  10.230  29.545  1.00 84.63           C  
ATOM   3668  CG2 THR A 454     -34.953   9.357  30.493  1.00 84.63           C  
ATOM   3669  OG1 THR A 454     -35.557   9.781  28.200  1.00 84.63           O  
ATOM   3670  N   ASP A 455     -38.711  10.815  28.049  1.00 87.67           N  
ATOM   3671  CA  ASP A 455     -39.457  11.728  27.189  1.00 87.67           C  
ATOM   3672  C   ASP A 455     -40.848  12.003  27.757  1.00 87.67           C  
ATOM   3673  O   ASP A 455     -41.652  11.083  27.917  1.00 87.67           O  
ATOM   3674  CB  ASP A 455     -39.571  11.160  25.773  1.00 87.67           C  
ATOM   3675  CG  ASP A 455     -40.220  12.126  24.797  1.00 87.67           C  
ATOM   3676  OD1 ASP A 455     -41.448  12.344  24.881  1.00 87.67           O  
ATOM   3677  OD2 ASP A 455     -39.497  12.670  23.935  1.00 87.67           O1-
ATOM   3678  N   LYS A 456     -41.168  13.271  28.088  1.00 89.00           N  
ATOM   3679  CA  LYS A 456     -42.424  13.689  28.704  1.00 89.00           C  
ATOM   3680  C   LYS A 456     -43.612  13.352  27.808  1.00 89.00           C  
ATOM   3681  O   LYS A 456     -44.655  12.907  28.294  1.00 89.00           O  
ATOM   3682  CB  LYS A 456     -42.402  15.189  29.003  1.00 89.00           C  
ATOM   3683  CG  LYS A 456     -43.687  15.714  29.626  1.00 89.00           C  
ATOM   3684  CD  LYS A 456     -43.645  17.227  29.803  1.00 89.00           C  
ATOM   3685  CE  LYS A 456     -44.982  17.771  30.288  1.00 89.00           C  
ATOM   3686  NZ  LYS A 456     -44.965  19.261  30.403  1.00 89.00           N1+
ATOM   3687  N   GLU A 457     -43.526  13.587  26.471  1.00 90.10           N  
ATOM   3688  CA  GLU A 457     -44.610  13.314  25.532  1.00 90.10           C  
ATOM   3689  C   GLU A 457     -44.940  11.824  25.490  1.00 90.10           C  
ATOM   3690  O   GLU A 457     -46.107  11.446  25.368  1.00 90.10           O  
ATOM   3691  CB  GLU A 457     -44.245  13.811  24.131  1.00 90.10           C  
ATOM   3692  CG  GLU A 457     -44.221  15.327  24.004  1.00 90.10           C  
ATOM   3693  CD  GLU A 457     -44.009  15.806  22.577  1.00 90.10           C  
ATOM   3694  OE1 GLU A 457     -44.101  17.030  22.327  1.00 90.10           O  
ATOM   3695  OE2 GLU A 457     -43.749  14.951  21.700  1.00 90.10           O1-
ATOM   3696  N   LEU A 458     -43.851  10.985  25.543  1.00 91.22           N  
ATOM   3697  CA  LEU A 458     -44.053   9.540  25.548  1.00 91.22           C  
ATOM   3698  C   LEU A 458     -44.777   9.096  26.815  1.00 91.22           C  
ATOM   3699  O   LEU A 458     -45.697   8.277  26.754  1.00 91.22           O  
ATOM   3700  CB  LEU A 458     -42.713   8.810  25.430  1.00 91.22           C  
ATOM   3701  CG  LEU A 458     -42.775   7.284  25.370  1.00 91.22           C  
ATOM   3702  CD1 LEU A 458     -43.524   6.832  24.121  1.00 91.22           C  
ATOM   3703  CD2 LEU A 458     -41.371   6.689  25.402  1.00 91.22           C  
ATOM   3704  N   VAL A 459     -44.427   9.697  27.972  1.00 92.06           N  
ATOM   3705  CA  VAL A 459     -45.075   9.370  29.239  1.00 92.06           C  
ATOM   3706  C   VAL A 459     -46.556   9.736  29.172  1.00 92.06           C  
ATOM   3707  O   VAL A 459     -47.415   8.951  29.580  1.00 92.06           O  
ATOM   3708  CB  VAL A 459     -44.399  10.094  30.425  1.00 92.06           C  
ATOM   3709  CG1 VAL A 459     -45.154   9.821  31.724  1.00 92.06           C  
ATOM   3710  CG2 VAL A 459     -42.938   9.663  30.551  1.00 92.06           C  
ATOM   3711  N   ILE A 460     -46.850  10.920  28.674  1.00 91.73           N  
ATOM   3712  CA  ILE A 460     -48.220  11.402  28.537  1.00 91.73           C  
ATOM   3713  C   ILE A 460     -49.017  10.446  27.652  1.00 91.73           C  
ATOM   3714  O   ILE A 460     -50.155  10.095  27.973  1.00 91.73           O  
ATOM   3715  CB  ILE A 460     -48.261  12.832  27.955  1.00 91.73           C  
ATOM   3716  CG1 ILE A 460     -47.694  13.837  28.964  1.00 91.73           C  
ATOM   3717  CG2 ILE A 460     -49.690  13.209  27.550  1.00 91.73           C  
ATOM   3718  CD1 ILE A 460     -47.538  15.247  28.413  1.00 91.73           C  
ATOM   3719  N   TYR A 461     -48.411  10.068  26.561  1.00 93.91           N  
ATOM   3720  CA  TYR A 461     -49.064   9.137  25.646  1.00 93.91           C  
ATOM   3721  C   TYR A 461     -49.419   7.835  26.354  1.00 93.91           C  
ATOM   3722  O   TYR A 461     -50.546   7.347  26.241  1.00 93.91           O  
ATOM   3723  CB  TYR A 461     -48.164   8.848  24.441  1.00 93.91           C  
ATOM   3724  CG  TYR A 461     -48.754   7.856  23.468  1.00 93.91           C  
ATOM   3725  CD1 TYR A 461     -48.281   6.547  23.406  1.00 93.91           C  
ATOM   3726  CD2 TYR A 461     -49.783   8.226  22.608  1.00 93.91           C  
ATOM   3727  CE1 TYR A 461     -48.819   5.630  22.510  1.00 93.91           C  
ATOM   3728  CE2 TYR A 461     -50.329   7.316  21.708  1.00 93.91           C  
ATOM   3729  CZ  TYR A 461     -49.842   6.023  21.667  1.00 93.91           C  
ATOM   3730  OH  TYR A 461     -50.378   5.119  20.778  1.00 93.91           O  
ATOM   3731  N   ILE A 462     -48.516   7.248  27.107  1.00 93.71           N  
ATOM   3732  CA  ILE A 462     -48.713   5.982  27.804  1.00 93.71           C  
ATOM   3733  C   ILE A 462     -49.787   6.143  28.876  1.00 93.71           C  
ATOM   3734  O   ILE A 462     -50.656   5.281  29.029  1.00 93.71           O  
ATOM   3735  CB  ILE A 462     -47.397   5.475  28.435  1.00 93.71           C  
ATOM   3736  CG1 ILE A 462     -46.378   5.129  27.343  1.00 93.71           C  
ATOM   3737  CG2 ILE A 462     -47.662   4.266  29.339  1.00 93.71           C  
ATOM   3738  CD1 ILE A 462     -44.992   4.793  27.875  1.00 93.71           C  
ATOM   3739  N   VAL A 463     -49.747   7.301  29.583  1.00 93.48           N  
ATOM   3740  CA  VAL A 463     -50.728   7.596  30.622  1.00 93.48           C  
ATOM   3741  C   VAL A 463     -52.125   7.670  30.009  1.00 93.48           C  
ATOM   3742  O   VAL A 463     -53.089   7.160  30.584  1.00 93.48           O  
ATOM   3743  CB  VAL A 463     -50.399   8.915  31.357  1.00 93.48           C  
ATOM   3744  CG1 VAL A 463     -51.563   9.342  32.248  1.00 93.48           C  
ATOM   3745  CG2 VAL A 463     -49.120   8.762  32.179  1.00 93.48           C  
ATOM   3746  N   LYS A 464     -52.259   8.302  28.888  1.00 93.24           N  
ATOM   3747  CA  LYS A 464     -53.547   8.389  28.207  1.00 93.24           C  
ATOM   3748  C   LYS A 464     -54.077   7.003  27.854  1.00 93.24           C  
ATOM   3749  O   LYS A 464     -55.279   6.747  27.957  1.00 93.24           O  
ATOM   3750  CB  LYS A 464     -53.429   9.242  26.943  1.00 93.24           C  
ATOM   3751  CG  LYS A 464     -53.370  10.739  27.209  1.00 93.24           C  
ATOM   3752  CD  LYS A 464     -53.335  11.536  25.912  1.00 93.24           C  
ATOM   3753  CE  LYS A 464     -53.274  13.036  26.178  1.00 93.24           C  
ATOM   3754  NZ  LYS A 464     -53.205  13.820  24.908  1.00 93.24           N1+
ATOM   3755  N   ILE A 465     -53.200   6.139  27.481  1.00 93.65           N  
ATOM   3756  CA  ILE A 465     -53.591   4.778  27.129  1.00 93.65           C  
ATOM   3757  C   ILE A 465     -54.068   4.039  28.378  1.00 93.65           C  
ATOM   3758  O   ILE A 465     -55.094   3.355  28.347  1.00 93.65           O  
ATOM   3759  CB  ILE A 465     -52.427   4.010  26.464  1.00 93.65           C  
ATOM   3760  CG1 ILE A 465     -52.149   4.571  25.064  1.00 93.65           C  
ATOM   3761  CG2 ILE A 465     -52.734   2.511  26.401  1.00 93.65           C  
ATOM   3762  CD1 ILE A 465     -50.945   3.943  24.374  1.00 93.65           C  
ATOM   3763  N   LEU A 466     -53.263   4.162  29.435  1.00 93.97           N  
ATOM   3764  CA  LEU A 466     -53.661   3.530  30.688  1.00 93.97           C  
ATOM   3765  C   LEU A 466     -55.027   4.036  31.141  1.00 93.97           C  
ATOM   3766  O   LEU A 466     -55.857   3.256  31.614  1.00 93.97           O  
ATOM   3767  CB  LEU A 466     -52.619   3.794  31.778  1.00 93.97           C  
ATOM   3768  CG  LEU A 466     -51.311   3.008  31.670  1.00 93.97           C  
ATOM   3769  CD1 LEU A 466     -50.286   3.546  32.662  1.00 93.97           C  
ATOM   3770  CD2 LEU A 466     -51.560   1.521  31.902  1.00 93.97           C  
ATOM   3771  N   ALA A 467     -55.256   5.353  31.033  1.00 92.23           N  
ATOM   3772  CA  ALA A 467     -56.532   5.965  31.392  1.00 92.23           C  
ATOM   3773  C   ALA A 467     -57.663   5.428  30.519  1.00 92.23           C  
ATOM   3774  O   ALA A 467     -58.764   5.167  31.009  1.00 92.23           O  
ATOM   3775  CB  ALA A 467     -56.448   7.485  31.272  1.00 92.23           C  
ATOM   3776  N   GLU A 468     -57.377   5.333  29.259  1.00 92.55           N  
ATOM   3777  CA  GLU A 468     -58.375   4.792  28.341  1.00 92.55           C  
ATOM   3778  C   GLU A 468     -58.740   3.356  28.704  1.00 92.55           C  
ATOM   3779  O   GLU A 468     -59.911   2.975  28.651  1.00 92.55           O  
ATOM   3780  CB  GLU A 468     -57.869   4.858  26.897  1.00 92.55           C  
ATOM   3781  CG  GLU A 468     -58.938   4.559  25.856  1.00 92.55           C  
ATOM   3782  CD  GLU A 468     -58.450   4.736  24.427  1.00 92.55           C  
ATOM   3783  OE1 GLU A 468     -59.239   4.503  23.484  1.00 92.55           O  
ATOM   3784  OE2 GLU A 468     -57.270   5.111  24.250  1.00 92.55           O1-
ATOM   3785  N   LEU A 469     -57.775   2.507  29.055  1.00 91.42           N  
ATOM   3786  CA  LEU A 469     -58.027   1.130  29.468  1.00 91.42           C  
ATOM   3787  C   LEU A 469     -58.887   1.089  30.727  1.00 91.42           C  
ATOM   3788  O   LEU A 469     -59.765   0.233  30.856  1.00 91.42           O  
ATOM   3789  CB  LEU A 469     -56.707   0.394  29.712  1.00 91.42           C  
ATOM   3790  CG  LEU A 469     -55.902   0.014  28.469  1.00 91.42           C  
ATOM   3791  CD1 LEU A 469     -54.539  -0.539  28.869  1.00 91.42           C  
ATOM   3792  CD2 LEU A 469     -56.669  -0.999  27.625  1.00 91.42           C  
ATOM   3793  N   ALA A 470     -58.643   2.036  31.631  1.00 90.54           N  
ATOM   3794  CA  ALA A 470     -59.419   2.121  32.863  1.00 90.54           C  
ATOM   3795  C   ALA A 470     -60.871   2.493  32.574  1.00 90.54           C  
ATOM   3796  O   ALA A 470     -61.793   1.944  33.182  1.00 90.54           O  
ATOM   3797  CB  ALA A 470     -58.794   3.137  33.818  1.00 90.54           C  
ATOM   3798  N   LYS A 471     -61.083   3.356  31.615  1.00 88.22           N  
ATOM   3799  CA  LYS A 471     -62.427   3.811  31.273  1.00 88.22           C  
ATOM   3800  C   LYS A 471     -63.234   2.697  30.611  1.00 88.22           C  
ATOM   3801  O   LYS A 471     -64.455   2.629  30.770  1.00 88.22           O  
ATOM   3802  CB  LYS A 471     -62.362   5.030  30.351  1.00 88.22           C  
ATOM   3803  CG  LYS A 471     -61.968   6.319  31.056  1.00 88.22           C  
ATOM   3804  CD  LYS A 471     -61.963   7.502  30.096  1.00 88.22           C  
ATOM   3805  CE  LYS A 471     -61.485   8.777  30.780  1.00 88.22           C  
ATOM   3806  NZ  LYS A 471     -61.435   9.929  29.832  1.00 88.22           N1+
ATOM   3807  N   GLN A 472     -62.579   1.785  29.977  1.00 84.46           N  
ATOM   3808  CA  GLN A 472     -63.248   0.745  29.204  1.00 84.46           C  
ATOM   3809  C   GLN A 472     -63.417  -0.529  30.028  1.00 84.46           C  
ATOM   3810  O   GLN A 472     -64.132  -1.447  29.621  1.00 84.46           O  
ATOM   3811  CB  GLN A 472     -62.471   0.442  27.923  1.00 84.46           C  
ATOM   3812  CG  GLN A 472     -62.470   1.587  26.919  1.00 84.46           C  
ATOM   3813  CD  GLN A 472     -61.620   1.296  25.696  1.00 84.46           C  
ATOM   3814  NE2 GLN A 472     -61.636   2.210  24.732  1.00 84.46           N  
ATOM   3815  OE1 GLN A 472     -60.954   0.259  25.621  1.00 84.46           O  
ATOM   3816  N   SER A 473     -62.736  -0.507  31.247  1.00 83.31           N  
ATOM   3817  CA  SER A 473     -62.736  -1.742  32.024  1.00 83.31           C  
ATOM   3818  C   SER A 473     -63.906  -1.782  33.000  1.00 83.31           C  
ATOM   3819  O   SER A 473     -64.214  -0.780  33.649  1.00 83.31           O  
ATOM   3820  CB  SER A 473     -61.419  -1.896  32.786  1.00 83.31           C  
ATOM   3821  OG  SER A 473     -61.440  -3.059  33.595  1.00 83.31           O  
ATOM   3822  N   THR A 474     -64.701  -2.837  32.983  1.00 82.70           N  
ATOM   3823  CA  THR A 474     -65.782  -3.040  33.941  1.00 82.70           C  
ATOM   3824  C   THR A 474     -65.266  -3.730  35.200  1.00 82.70           C  
ATOM   3825  O   THR A 474     -65.972  -3.801  36.209  1.00 82.70           O  
ATOM   3826  CB  THR A 474     -66.922  -3.872  33.326  1.00 82.70           C  
ATOM   3827  CG2 THR A 474     -67.597  -3.122  32.182  1.00 82.70           C  
ATOM   3828  OG1 THR A 474     -66.391  -5.105  32.827  1.00 82.70           O  
ATOM   3829  N   ASP A 475     -64.013  -4.074  35.193  1.00 85.00           N  
ATOM   3830  CA  ASP A 475     -63.356  -4.724  36.324  1.00 85.00           C  
ATOM   3831  C   ASP A 475     -62.816  -3.693  37.312  1.00 85.00           C  
ATOM   3832  O   ASP A 475     -61.828  -3.011  37.028  1.00 85.00           O  
ATOM   3833  CB  ASP A 475     -62.224  -5.631  35.838  1.00 85.00           C  
ATOM   3834  CG  ASP A 475     -61.595  -6.444  36.956  1.00 85.00           C  
ATOM   3835  OD1 ASP A 475     -61.828  -6.133  38.143  1.00 85.00           O  
ATOM   3836  OD2 ASP A 475     -60.858  -7.405  36.647  1.00 85.00           O1-
ATOM   3837  N   SER A 476     -63.498  -3.552  38.475  1.00 85.57           N  
ATOM   3838  CA  SER A 476     -63.144  -2.546  39.471  1.00 85.57           C  
ATOM   3839  C   SER A 476     -61.728  -2.761  39.995  1.00 85.57           C  
ATOM   3840  O   SER A 476     -61.009  -1.798  40.269  1.00 85.57           O  
ATOM   3841  CB  SER A 476     -64.137  -2.571  40.634  1.00 85.57           C  
ATOM   3842  OG  SER A 476     -64.106  -3.824  41.296  1.00 85.57           O  
ATOM   3843  N   GLU A 477     -61.299  -4.040  40.113  1.00 87.09           N  
ATOM   3844  CA  GLU A 477     -59.952  -4.343  40.592  1.00 87.09           C  
ATOM   3845  C   GLU A 477     -58.893  -3.846  39.613  1.00 87.09           C  
ATOM   3846  O   GLU A 477     -57.865  -3.304  40.024  1.00 87.09           O  
ATOM   3847  CB  GLU A 477     -59.789  -5.847  40.824  1.00 87.09           C  
ATOM   3848  CG  GLU A 477     -60.485  -6.355  42.079  1.00 87.09           C  
ATOM   3849  CD  GLU A 477     -60.261  -7.838  42.330  1.00 87.09           C  
ATOM   3850  OE1 GLU A 477     -60.802  -8.373  43.325  1.00 87.09           O  
ATOM   3851  OE2 GLU A 477     -59.539  -8.469  41.527  1.00 87.09           O1-
ATOM   3852  N   LEU A 478     -59.130  -4.023  38.333  1.00 88.85           N  
ATOM   3853  CA  LEU A 478     -58.217  -3.559  37.294  1.00 88.85           C  
ATOM   3854  C   LEU A 478     -58.122  -2.038  37.292  1.00 88.85           C  
ATOM   3855  O   LEU A 478     -57.023  -1.480  37.221  1.00 88.85           O  
ATOM   3856  CB  LEU A 478     -58.674  -4.056  35.919  1.00 88.85           C  
ATOM   3857  CG  LEU A 478     -57.811  -3.638  34.727  1.00 88.85           C  
ATOM   3858  CD1 LEU A 478     -56.412  -4.232  34.852  1.00 88.85           C  
ATOM   3859  CD2 LEU A 478     -58.465  -4.067  33.417  1.00 88.85           C  
ATOM   3860  N   VAL A 479     -59.310  -1.423  37.349  1.00 90.16           N  
ATOM   3861  CA  VAL A 479     -59.320   0.036  37.366  1.00 90.16           C  
ATOM   3862  C   VAL A 479     -58.501   0.546  38.550  1.00 90.16           C  
ATOM   3863  O   VAL A 479     -57.710   1.482  38.409  1.00 90.16           O  
ATOM   3864  CB  VAL A 479     -60.760   0.593  37.437  1.00 90.16           C  
ATOM   3865  CG1 VAL A 479     -60.745   2.110  37.625  1.00 90.16           C  
ATOM   3866  CG2 VAL A 479     -61.539   0.217  36.178  1.00 90.16           C  
ATOM   3867  N   ASN A 480     -58.633  -0.101  39.739  1.00 88.97           N  
ATOM   3868  CA  ASN A 480     -57.881   0.286  40.929  1.00 88.97           C  
ATOM   3869  C   ASN A 480     -56.380   0.100  40.728  1.00 88.97           C  
ATOM   3870  O   ASN A 480     -55.583   0.926  41.173  1.00 88.97           O  
ATOM   3871  CB  ASN A 480     -58.356  -0.510  42.146  1.00 88.97           C  
ATOM   3872  CG  ASN A 480     -59.704  -0.041  42.661  1.00 88.97           C  
ATOM   3873  ND2 ASN A 480     -60.424  -0.931  43.332  1.00 88.97           N  
ATOM   3874  OD1 ASN A 480     -60.094   1.112  42.455  1.00 88.97           O  
ATOM   3875  N   GLU A 481     -56.019  -0.956  40.066  1.00 90.99           N  
ATOM   3876  CA  GLU A 481     -54.606  -1.196  39.790  1.00 90.99           C  
ATOM   3877  C   GLU A 481     -54.038  -0.133  38.854  1.00 90.99           C  
ATOM   3878  O   GLU A 481     -52.924   0.353  39.061  1.00 90.99           O  
ATOM   3879  CB  GLU A 481     -54.404  -2.589  39.188  1.00 90.99           C  
ATOM   3880  CG  GLU A 481     -52.944  -2.967  38.985  1.00 90.99           C  
ATOM   3881  CD  GLU A 481     -52.156  -3.034  40.283  1.00 90.99           C  
ATOM   3882  OE1 GLU A 481     -50.905  -2.990  40.238  1.00 90.99           O  
ATOM   3883  OE2 GLU A 481     -52.794  -3.134  41.355  1.00 90.99           O1-
ATOM   3884  N   ILE A 482     -54.781   0.203  37.861  1.00 92.00           N  
ATOM   3885  CA  ILE A 482     -54.338   1.219  36.912  1.00 92.00           C  
ATOM   3886  C   ILE A 482     -54.164   2.556  37.631  1.00 92.00           C  
ATOM   3887  O   ILE A 482     -53.167   3.252  37.425  1.00 92.00           O  
ATOM   3888  CB  ILE A 482     -55.331   1.367  35.738  1.00 92.00           C  
ATOM   3889  CG1 ILE A 482     -55.314   0.109  34.862  1.00 92.00           C  
ATOM   3890  CG2 ILE A 482     -55.007   2.615  34.911  1.00 92.00           C  
ATOM   3891  CD1 ILE A 482     -56.368   0.105  33.764  1.00 92.00           C  
ATOM   3892  N   VAL A 483     -55.159   2.915  38.447  1.00 92.34           N  
ATOM   3893  CA  VAL A 483     -55.064   4.150  39.217  1.00 92.34           C  
ATOM   3894  C   VAL A 483     -53.811   4.121  40.089  1.00 92.34           C  
ATOM   3895  O   VAL A 483     -53.080   5.111  40.170  1.00 92.34           O  
ATOM   3896  CB  VAL A 483     -56.318   4.370  40.094  1.00 92.34           C  
ATOM   3897  CG1 VAL A 483     -56.101   5.529  41.065  1.00 92.34           C  
ATOM   3898  CG2 VAL A 483     -57.542   4.626  39.217  1.00 92.34           C  
ATOM   3899  N   LYS A 484     -53.603   2.982  40.756  1.00 91.61           N  
ATOM   3900  CA  LYS A 484     -52.408   2.839  41.584  1.00 91.61           C  
ATOM   3901  C   LYS A 484     -51.141   3.043  40.758  1.00 91.61           C  
ATOM   3902  O   LYS A 484     -50.216   3.732  41.192  1.00 91.61           O  
ATOM   3903  CB  LYS A 484     -52.382   1.465  42.255  1.00 91.61           C  
ATOM   3904  CG  LYS A 484     -51.273   1.301  43.284  1.00 91.61           C  
ATOM   3905  CD  LYS A 484     -51.302  -0.084  43.920  1.00 91.61           C  
ATOM   3906  CE  LYS A 484     -50.119  -0.294  44.857  1.00 91.61           C  
ATOM   3907  NZ  LYS A 484     -50.129  -1.659  45.462  1.00 91.61           N1+
ATOM   3908  N   GLN A 485     -51.107   2.441  39.585  1.00 92.22           N  
ATOM   3909  CA  GLN A 485     -49.929   2.563  38.734  1.00 92.22           C  
ATOM   3910  C   GLN A 485     -49.738   4.002  38.262  1.00 92.22           C  
ATOM   3911  O   GLN A 485     -48.613   4.503  38.223  1.00 92.22           O  
ATOM   3912  CB  GLN A 485     -50.034   1.625  37.531  1.00 92.22           C  
ATOM   3913  CG  GLN A 485     -49.937   0.148  37.893  1.00 92.22           C  
ATOM   3914  CD  GLN A 485     -48.634  -0.203  38.585  1.00 92.22           C  
ATOM   3915  NE2 GLN A 485     -48.702  -1.115  39.548  1.00 92.22           N  
ATOM   3916  OE1 GLN A 485     -47.575   0.341  38.256  1.00 92.22           O  
ATOM   3917  N   LEU A 486     -50.813   4.675  37.877  1.00 93.40           N  
ATOM   3918  CA  LEU A 486     -50.735   6.072  37.465  1.00 93.40           C  
ATOM   3919  C   LEU A 486     -50.244   6.950  38.612  1.00 93.40           C  
ATOM   3920  O   LEU A 486     -49.471   7.885  38.396  1.00 93.40           O  
ATOM   3921  CB  LEU A 486     -52.100   6.564  36.979  1.00 93.40           C  
ATOM   3922  CG  LEU A 486     -52.548   6.069  35.604  1.00 93.40           C  
ATOM   3923  CD1 LEU A 486     -53.991   6.484  35.335  1.00 93.40           C  
ATOM   3924  CD2 LEU A 486     -51.621   6.600  34.515  1.00 93.40           C  
ATOM   3925  N   GLU A 487     -50.654   6.686  39.824  1.00 92.90           N  
ATOM   3926  CA  GLU A 487     -50.182   7.408  41.003  1.00 92.90           C  
ATOM   3927  C   GLU A 487     -48.681   7.221  41.200  1.00 92.90           C  
ATOM   3928  O   GLU A 487     -47.970   8.172  41.528  1.00 92.90           O  
ATOM   3929  CB  GLU A 487     -50.937   6.948  42.252  1.00 92.90           C  
ATOM   3930  CG  GLU A 487     -52.370   7.457  42.327  1.00 92.90           C  
ATOM   3931  CD  GLU A 487     -53.153   6.877  43.494  1.00 92.90           C  
ATOM   3932  OE1 GLU A 487     -54.303   7.312  43.730  1.00 92.90           O  
ATOM   3933  OE2 GLU A 487     -52.612   5.980  44.178  1.00 92.90           O1-
ATOM   3934  N   GLU A 488     -48.302   5.969  41.019  1.00 92.62           N  
ATOM   3935  CA  GLU A 488     -46.877   5.688  41.162  1.00 92.62           C  
ATOM   3936  C   GLU A 488     -46.062   6.420  40.099  1.00 92.62           C  
ATOM   3937  O   GLU A 488     -44.980   6.937  40.387  1.00 92.62           O  
ATOM   3938  CB  GLU A 488     -46.614   4.181  41.081  1.00 92.62           C  
ATOM   3939  CG  GLU A 488     -47.040   3.416  42.326  1.00 92.62           C  
ATOM   3940  CD  GLU A 488     -46.720   1.932  42.256  1.00 92.62           C  
ATOM   3941  OE1 GLU A 488     -47.037   1.196  43.218  1.00 92.62           O  
ATOM   3942  OE2 GLU A 488     -46.146   1.501  41.230  1.00 92.62           O1-
ATOM   3943  N   VAL A 489     -46.588   6.431  38.850  1.00 92.36           N  
ATOM   3944  CA  VAL A 489     -45.927   7.158  37.772  1.00 92.36           C  
ATOM   3945  C   VAL A 489     -45.834   8.640  38.128  1.00 92.36           C  
ATOM   3946  O   VAL A 489     -44.795   9.271  37.920  1.00 92.36           O  
ATOM   3947  CB  VAL A 489     -46.669   6.978  36.428  1.00 92.36           C  
ATOM   3948  CG1 VAL A 489     -46.047   7.860  35.346  1.00 92.36           C  
ATOM   3949  CG2 VAL A 489     -46.652   5.512  36.002  1.00 92.36           C  
ATOM   3950  N   ALA A 490     -46.902   9.185  38.704  1.00 91.17           N  
ATOM   3951  CA  ALA A 490     -46.943  10.589  39.105  1.00 91.17           C  
ATOM   3952  C   ALA A 490     -45.929  10.874  40.209  1.00 91.17           C  
ATOM   3953  O   ALA A 490     -45.276  11.919  40.206  1.00 91.17           O  
ATOM   3954  CB  ALA A 490     -48.348  10.970  39.566  1.00 91.17           C  
ATOM   3955  N   LYS A 491     -45.744   9.914  41.149  1.00 90.36           N  
ATOM   3956  CA  LYS A 491     -44.805  10.086  42.254  1.00 90.36           C  
ATOM   3957  C   LYS A 491     -43.363  10.085  41.755  1.00 90.36           C  
ATOM   3958  O   LYS A 491     -42.521  10.824  42.270  1.00 90.36           O  
ATOM   3959  CB  LYS A 491     -44.999   8.986  43.298  1.00 90.36           C  
ATOM   3960  CG  LYS A 491     -46.227   9.175  44.177  1.00 90.36           C  
ATOM   3961  CD  LYS A 491     -46.328   8.088  45.240  1.00 90.36           C  
ATOM   3962  CE  LYS A 491     -47.595   8.233  46.071  1.00 90.36           C  
ATOM   3963  NZ  LYS A 491     -47.713   7.154  47.095  1.00 90.36           N1+
ATOM   3964  N   GLU A 492     -43.117   9.332  40.732  1.00 89.62           N  
ATOM   3965  CA  GLU A 492     -41.751   9.183  40.240  1.00 89.62           C  
ATOM   3966  C   GLU A 492     -41.429  10.232  39.179  1.00 89.62           C  
ATOM   3967  O   GLU A 492     -40.261  10.458  38.855  1.00 89.62           O  
ATOM   3968  CB  GLU A 492     -41.533   7.778  39.673  1.00 89.62           C  
ATOM   3969  CG  GLU A 492     -41.501   6.685  40.732  1.00 89.62           C  
ATOM   3970  CD  GLU A 492     -41.007   5.350  40.201  1.00 89.62           C  
ATOM   3971  OE1 GLU A 492     -41.100   4.335  40.929  1.00 89.62           O  
ATOM   3972  OE2 GLU A 492     -40.523   5.316  39.048  1.00 89.62           O1-
ATOM   3973  N   ALA A 493     -42.447  10.851  38.670  1.00 86.16           N  
ATOM   3974  CA  ALA A 493     -42.237  11.856  37.632  1.00 86.16           C  
ATOM   3975  C   ALA A 493     -41.655  13.139  38.220  1.00 86.16           C  
ATOM   3976  O   ALA A 493     -42.093  13.600  39.277  1.00 86.16           O  
ATOM   3977  CB  ALA A 493     -43.548  12.156  36.907  1.00 86.16           C  
ATOM   3978  N   THR A 494     -40.506  13.613  37.721  1.00 85.22           N  
ATOM   3979  CA  THR A 494     -39.830  14.807  38.218  1.00 85.22           C  
ATOM   3980  C   THR A 494     -40.387  16.061  37.550  1.00 85.22           C  
ATOM   3981  O   THR A 494     -40.371  17.144  38.139  1.00 85.22           O  
ATOM   3982  CB  THR A 494     -38.311  14.728  37.981  1.00 85.22           C  
ATOM   3983  CG2 THR A 494     -37.682  13.618  38.816  1.00 85.22           C  
ATOM   3984  OG1 THR A 494     -38.062  14.468  36.594  1.00 85.22           O  
ATOM   3985  N   ASP A 495     -41.081  15.944  36.448  1.00 88.53           N  
ATOM   3986  CA  ASP A 495     -41.639  17.084  35.728  1.00 88.53           C  
ATOM   3987  C   ASP A 495     -42.991  17.491  36.309  1.00 88.53           C  
ATOM   3988  O   ASP A 495     -43.930  16.692  36.330  1.00 88.53           O  
ATOM   3989  CB  ASP A 495     -41.782  16.761  34.239  1.00 88.53           C  
ATOM   3990  CG  ASP A 495     -42.224  17.956  33.413  1.00 88.53           C  
ATOM   3991  OD1 ASP A 495     -43.401  18.367  33.516  1.00 88.53           O  
ATOM   3992  OD2 ASP A 495     -41.391  18.490  32.650  1.00 88.53           O1-
ATOM   3993  N   LYS A 496     -43.107  18.809  36.883  1.00 87.88           N  
ATOM   3994  CA  LYS A 496     -44.291  19.326  37.566  1.00 87.88           C  
ATOM   3995  C   LYS A 496     -45.498  19.348  36.633  1.00 87.88           C  
ATOM   3996  O   LYS A 496     -46.614  19.023  37.047  1.00 87.88           O  
ATOM   3997  CB  LYS A 496     -44.025  20.730  38.112  1.00 87.88           C  
ATOM   3998  CG  LYS A 496     -43.193  20.751  39.386  1.00 87.88           C  
ATOM   3999  CD  LYS A 496     -43.071  22.161  39.950  1.00 87.88           C  
ATOM   4000  CE  LYS A 496     -42.167  22.197  41.175  1.00 87.88           C  
ATOM   4001  NZ  LYS A 496     -42.080  23.570  41.759  1.00 87.88           N1+
ATOM   4002  N   GLU A 497     -45.328  19.753  35.285  1.00 89.44           N  
ATOM   4003  CA  GLU A 497     -46.413  19.786  34.309  1.00 89.44           C  
ATOM   4004  C   GLU A 497     -46.972  18.388  34.059  1.00 89.44           C  
ATOM   4005  O   GLU A 497     -48.187  18.213  33.936  1.00 89.44           O  
ATOM   4006  CB  GLU A 497     -45.933  20.402  32.993  1.00 89.44           C  
ATOM   4007  CG  GLU A 497     -45.684  21.902  33.071  1.00 89.44           C  
ATOM   4008  CD  GLU A 497     -45.229  22.504  31.751  1.00 89.44           C  
ATOM   4009  OE1 GLU A 497     -44.971  23.728  31.700  1.00 89.44           O  
ATOM   4010  OE2 GLU A 497     -45.131  21.746  30.761  1.00 89.44           O1-
ATOM   4011  N   LEU A 498     -46.050  17.385  33.931  1.00 91.89           N  
ATOM   4012  CA  LEU A 498     -46.440  15.994  33.730  1.00 91.89           C  
ATOM   4013  C   LEU A 498     -47.255  15.481  34.913  1.00 91.89           C  
ATOM   4014  O   LEU A 498     -48.290  14.838  34.726  1.00 91.89           O  
ATOM   4015  CB  LEU A 498     -45.203  15.115  33.529  1.00 91.89           C  
ATOM   4016  CG  LEU A 498     -45.460  13.622  33.310  1.00 91.89           C  
ATOM   4017  CD1 LEU A 498     -46.202  13.399  31.997  1.00 91.89           C  
ATOM   4018  CD2 LEU A 498     -44.148  12.846  33.328  1.00 91.89           C  
ATOM   4019  N   VAL A 499     -46.840  15.841  36.115  1.00 92.08           N  
ATOM   4020  CA  VAL A 499     -47.544  15.413  37.320  1.00 92.08           C  
ATOM   4021  C   VAL A 499     -48.954  15.997  37.329  1.00 92.08           C  
ATOM   4022  O   VAL A 499     -49.919  15.301  37.651  1.00 92.08           O  
ATOM   4023  CB  VAL A 499     -46.785  15.829  38.600  1.00 92.08           C  
ATOM   4024  CG1 VAL A 499     -47.610  15.511  39.844  1.00 92.08           C  
ATOM   4025  CG2 VAL A 499     -45.425  15.135  38.664  1.00 92.08           C  
ATOM   4026  N   GLU A 500     -49.045  17.328  37.006  1.00 90.39           N  
ATOM   4027  CA  GLU A 500     -50.336  18.006  36.962  1.00 90.39           C  
ATOM   4028  C   GLU A 500     -51.273  17.344  35.955  1.00 90.39           C  
ATOM   4029  O   GLU A 500     -52.460  17.157  36.234  1.00 90.39           O  
ATOM   4030  CB  GLU A 500     -50.154  19.487  36.616  1.00 90.39           C  
ATOM   4031  CG  GLU A 500     -49.575  20.316  37.752  1.00 90.39           C  
ATOM   4032  CD  GLU A 500     -49.322  21.766  37.367  1.00 90.39           C  
ATOM   4033  OE1 GLU A 500     -48.801  22.535  38.207  1.00 90.39           O  
ATOM   4034  OE2 GLU A 500     -49.647  22.136  36.217  1.00 90.39           O1-
ATOM   4035  N   HIS A 501     -50.748  17.060  34.854  1.00 93.04           N  
ATOM   4036  CA  HIS A 501     -51.534  16.395  33.820  1.00 93.04           C  
ATOM   4037  C   HIS A 501     -52.025  15.031  34.294  1.00 93.04           C  
ATOM   4038  O   HIS A 501     -53.193  14.684  34.098  1.00 93.04           O  
ATOM   4039  CB  HIS A 501     -50.713  16.242  32.539  1.00 93.04           C  
ATOM   4040  CG  HIS A 501     -51.502  15.721  31.380  1.00 93.04           C  
ATOM   4041  CD2 HIS A 501     -51.559  14.486  30.826  1.00 93.04           C  
ATOM   4042  ND1 HIS A 501     -52.359  16.513  30.648  1.00 93.04           N  
ATOM   4043  CE1 HIS A 501     -52.911  15.785  29.691  1.00 93.04           C  
ATOM   4044  NE2 HIS A 501     -52.442  14.552  29.778  1.00 93.04           N  
ATOM   4045  N   ILE A 502     -51.169  14.226  34.907  1.00 92.82           N  
ATOM   4046  CA  ILE A 502     -51.526  12.901  35.401  1.00 92.82           C  
ATOM   4047  C   ILE A 502     -52.585  13.027  36.494  1.00 92.82           C  
ATOM   4048  O   ILE A 502     -53.549  12.258  36.524  1.00 92.82           O  
ATOM   4049  CB  ILE A 502     -50.290  12.145  35.936  1.00 92.82           C  
ATOM   4050  CG1 ILE A 502     -49.306  11.857  34.796  1.00 92.82           C  
ATOM   4051  CG2 ILE A 502     -50.712  10.849  36.637  1.00 92.82           C  
ATOM   4052  CD1 ILE A 502     -47.985  11.254  35.256  1.00 92.82           C  
ATOM   4053  N   GLU A 503     -52.398  14.075  37.348  1.00 92.32           N  
ATOM   4054  CA  GLU A 503     -53.353  14.311  38.428  1.00 92.32           C  
ATOM   4055  C   GLU A 503     -54.738  14.638  37.878  1.00 92.32           C  
ATOM   4056  O   GLU A 503     -55.750  14.220  38.444  1.00 92.32           O  
ATOM   4057  CB  GLU A 503     -52.867  15.443  39.337  1.00 92.32           C  
ATOM   4058  CG  GLU A 503     -51.719  15.045  40.254  1.00 92.32           C  
ATOM   4059  CD  GLU A 503     -51.233  16.185  41.135  1.00 92.32           C  
ATOM   4060  OE1 GLU A 503     -50.470  15.928  42.094  1.00 92.32           O  
ATOM   4061  OE2 GLU A 503     -51.618  17.344  40.864  1.00 92.32           O1-
ATOM   4062  N   LYS A 504     -54.780  15.401  36.805  1.00 92.49           N  
ATOM   4063  CA  LYS A 504     -56.050  15.713  36.154  1.00 92.49           C  
ATOM   4064  C   LYS A 504     -56.727  14.449  35.634  1.00 92.49           C  
ATOM   4065  O   LYS A 504     -57.940  14.284  35.779  1.00 92.49           O  
ATOM   4066  CB  LYS A 504     -55.835  16.702  35.006  1.00 92.49           C  
ATOM   4067  CG  LYS A 504     -55.597  18.135  35.461  1.00 92.49           C  
ATOM   4068  CD  LYS A 504     -55.476  19.083  34.275  1.00 92.49           C  
ATOM   4069  CE  LYS A 504     -55.159  20.503  34.724  1.00 92.49           C  
ATOM   4070  NZ  LYS A 504     -55.010  21.432  33.564  1.00 92.49           N1+
ATOM   4071  N   ILE A 505     -55.939  13.585  35.042  1.00 92.42           N  
ATOM   4072  CA  ILE A 505     -56.470  12.333  34.515  1.00 92.42           C  
ATOM   4073  C   ILE A 505     -56.973  11.461  35.663  1.00 92.42           C  
ATOM   4074  O   ILE A 505     -58.047  10.862  35.571  1.00 92.42           O  
ATOM   4075  CB  ILE A 505     -55.409  11.573  33.689  1.00 92.42           C  
ATOM   4076  CG1 ILE A 505     -55.076  12.344  32.407  1.00 92.42           C  
ATOM   4077  CG2 ILE A 505     -55.890  10.155  33.365  1.00 92.42           C  
ATOM   4078  CD1 ILE A 505     -53.952  11.727  31.586  1.00 92.42           C  
ATOM   4079  N   LEU A 506     -56.188  11.399  36.751  1.00 92.12           N  
ATOM   4080  CA  LEU A 506     -56.585  10.633  37.929  1.00 92.12           C  
ATOM   4081  C   LEU A 506     -57.894  11.163  38.506  1.00 92.12           C  
ATOM   4082  O   LEU A 506     -58.755  10.384  38.920  1.00 92.12           O  
ATOM   4083  CB  LEU A 506     -55.487  10.683  38.995  1.00 92.12           C  
ATOM   4084  CG  LEU A 506     -54.281   9.770  38.769  1.00 92.12           C  
ATOM   4085  CD1 LEU A 506     -53.155  10.130  39.732  1.00 92.12           C  
ATOM   4086  CD2 LEU A 506     -54.679   8.307  38.926  1.00 92.12           C  
ATOM   4087  N   GLU A 507     -58.046  12.498  38.608  1.00 90.71           N  
ATOM   4088  CA  GLU A 507     -59.273  13.119  39.096  1.00 90.71           C  
ATOM   4089  C   GLU A 507     -60.467  12.741  38.224  1.00 90.71           C  
ATOM   4090  O   GLU A 507     -61.550  12.452  38.736  1.00 90.71           O  
ATOM   4091  CB  GLU A 507     -59.121  14.641  39.150  1.00 90.71           C  
ATOM   4092  CG  GLU A 507     -60.168  15.334  40.011  1.00 90.71           C  
ATOM   4093  CD  GLU A 507     -59.853  16.798  40.275  1.00 90.71           C  
ATOM   4094  OE1 GLU A 507     -60.613  17.457  41.021  1.00 90.71           O  
ATOM   4095  OE2 GLU A 507     -58.839  17.290  39.732  1.00 90.71           O1-
ATOM   4096  N   GLU A 508     -60.197  12.792  36.895  1.00 90.26           N  
ATOM   4097  CA  GLU A 508     -61.257  12.430  35.960  1.00 90.26           C  
ATOM   4098  C   GLU A 508     -61.672  10.972  36.132  1.00 90.26           C  
ATOM   4099  O   GLU A 508     -62.860  10.648  36.072  1.00 90.26           O  
ATOM   4100  CB  GLU A 508     -60.811  12.683  34.516  1.00 90.26           C  
ATOM   4101  CG  GLU A 508     -60.793  14.154  34.128  1.00 90.26           C  
ATOM   4102  CD  GLU A 508     -60.312  14.393  32.705  1.00 90.26           C  
ATOM   4103  OE1 GLU A 508     -60.222  15.568  32.284  1.00 90.26           O  
ATOM   4104  OE2 GLU A 508     -60.024  13.396  32.005  1.00 90.26           O1-
ATOM   4105  N   LEU A 509     -60.771  10.050  36.357  1.00 87.64           N  
ATOM   4106  CA  LEU A 509     -61.065   8.633  36.543  1.00 87.64           C  
ATOM   4107  C   LEU A 509     -61.814   8.399  37.850  1.00 87.64           C  
ATOM   4108  O   LEU A 509     -62.698   7.543  37.920  1.00 87.64           O  
ATOM   4109  CB  LEU A 509     -59.774   7.811  36.526  1.00 87.64           C  
ATOM   4110  CG  LEU A 509     -59.116   7.609  35.160  1.00 87.64           C  
ATOM   4111  CD1 LEU A 509     -57.753   6.944  35.321  1.00 87.64           C  
ATOM   4112  CD2 LEU A 509     -60.016   6.782  34.250  1.00 87.64           C  
ATOM   4113  N   LYS A 510     -61.466   9.190  38.890  1.00 83.98           N  
ATOM   4114  CA  LYS A 510     -62.127   9.083  40.187  1.00 83.98           C  
ATOM   4115  C   LYS A 510     -63.587   9.519  40.097  1.00 83.98           C  
ATOM   4116  O   LYS A 510     -64.445   8.985  40.803  1.00 83.98           O  
ATOM   4117  CB  LYS A 510     -61.393   9.921  41.235  1.00 83.98           C  
ATOM   4118  CG  LYS A 510     -60.125   9.272  41.768  1.00 83.98           C  
ATOM   4119  CD  LYS A 510     -59.477  10.122  42.854  1.00 83.98           C  
ATOM   4120  CE  LYS A 510     -58.161   9.518  43.327  1.00 83.98           C  
ATOM   4121  NZ  LYS A 510     -57.500  10.369  44.360  1.00 83.98           N1+
ATOM   4122  N   LYS A 511     -63.815  10.481  39.255  1.00 81.19           N  
ATOM   4123  CA  LYS A 511     -65.187  10.952  39.093  1.00 81.19           C  
ATOM   4124  C   LYS A 511     -66.060   9.890  38.433  1.00 81.19           C  
ATOM   4125  O   LYS A 511     -67.265   9.824  38.683  1.00 81.19           O  
ATOM   4126  CB  LYS A 511     -65.219  12.243  38.273  1.00 81.19           C  
ATOM   4127  CG  LYS A 511     -64.742  13.472  39.032  1.00 81.19           C  
ATOM   4128  CD  LYS A 511     -64.870  14.734  38.189  1.00 81.19           C  
ATOM   4129  CE  LYS A 511     -64.343  15.956  38.928  1.00 81.19           C  
ATOM   4130  NZ  LYS A 511     -64.427  17.189  38.089  1.00 81.19           N1+
ATOM   4131  N   GLN A 512     -65.495   8.983  37.692  1.00 70.28           N  
ATOM   4132  CA  GLN A 512     -66.214   7.965  36.934  1.00 70.28           C  
ATOM   4133  C   GLN A 512     -66.343   6.672  37.735  1.00 70.28           C  
ATOM   4134  O   GLN A 512     -67.141   5.799  37.389  1.00 70.28           O  
ATOM   4135  CB  GLN A 512     -65.513   7.690  35.603  1.00 70.28           C  
ATOM   4136  CG  GLN A 512     -65.582   8.850  34.619  1.00 70.28           C  
ATOM   4137  CD  GLN A 512     -64.933   8.529  33.287  1.00 70.28           C  
ATOM   4138  NE2 GLN A 512     -64.924   9.503  32.382  1.00 70.28           N  
ATOM   4139  OE1 GLN A 512     -64.444   7.416  33.071  1.00 70.28           O  
ATOM   4140  N   SER A 513     -65.558   6.525  38.758  1.00 56.97           N  
ATOM   4141  CA  SER A 513     -65.541   5.278  39.515  1.00 56.97           C  
ATOM   4142  C   SER A 513     -66.239   5.440  40.862  1.00 56.97           C  
ATOM   4143  O   SER A 513     -66.028   6.434  41.561  1.00 56.97           O  
ATOM   4144  CB  SER A 513     -64.104   4.800  39.731  1.00 56.97           C  
ATOM   4145  OG  SER A 513     -63.887   4.456  41.089  1.00 56.97           O  
ATOM   4146  N   THR A 514     -67.554   5.054  41.000  1.00 61.40           N  
ATOM   4147  CA  THR A 514     -68.414   5.099  42.176  1.00 61.40           C  
ATOM   4148  C   THR A 514     -67.805   4.299  43.324  1.00 61.40           C  
ATOM   4149  O   THR A 514     -68.027   4.614  44.495  1.00 61.40           O  
ATOM   4150  CB  THR A 514     -69.821   4.557  41.861  1.00 61.40           C  
ATOM   4151  CG2 THR A 514     -70.606   5.537  40.996  1.00 61.40           C  
ATOM   4152  OG1 THR A 514     -69.701   3.312  41.163  1.00 61.40           O  
ATOM   4153  N   ASP A 515     -66.572   3.677  43.011  1.00 48.78           N  
ATOM   4154  CA  ASP A 515     -65.860   3.035  44.113  1.00 48.78           C  
ATOM   4155  C   ASP A 515     -64.608   3.823  44.492  1.00 48.78           C  
ATOM   4156  O   ASP A 515     -63.978   4.446  43.635  1.00 48.78           O  
ATOM   4157  CB  ASP A 515     -65.486   1.597  43.745  1.00 48.78           C  
ATOM   4158  CG  ASP A 515     -66.507   0.579  44.219  1.00 48.78           C  
ATOM   4159  OD1 ASP A 515     -67.332   0.907  45.100  1.00 48.78           O  
ATOM   4160  OD2 ASP A 515     -66.484  -0.563  43.711  1.00 48.78           O1-
TER   
END
