# Supplementary material for: De novo design of obligate ABC-type heterotrimeric proteins
Source: Nat Struct Mol Biol. 2022 Dec 15;29(12):1266–76. doi: 10.1038/s41594-022-00879-4 (PMC9758053; doi:10.1038/s41594-022-00879-4)
Supplement: Supplementary file 4 — This compressed file contains all PDB files and scripts used in our design protocols and analyses, as well as the final design model outputs. [file 41594_2022_879_MOESM4_ESM.zip › source_data/pdbs/AF-Monomer for worms fusions/C2-DHT01-04/C2-DHT01-04_chnA_model_5_ptm_seed_0_unrelaxed.pdb]

ATOM      1  N   ASP A   1     -32.338  -6.393   0.198  1.00 91.99           N  
ATOM      2  CA  ASP A   1     -31.865  -6.181  -1.167  1.00 91.99           C  
ATOM      3  C   ASP A   1     -30.972  -4.945  -1.253  1.00 91.99           C  
ATOM      4  O   ASP A   1     -29.916  -4.979  -1.888  1.00 91.99           O  
ATOM      5  CB  ASP A   1     -33.046  -6.045  -2.130  1.00 91.99           C  
ATOM      6  CG  ASP A   1     -33.790  -7.350  -2.345  1.00 91.99           C  
ATOM      7  OD1 ASP A   1     -33.229  -8.428  -2.051  1.00 91.99           O  
ATOM      8  OD2 ASP A   1     -34.947  -7.303  -2.817  1.00 91.99           O1-
ATOM      9  N   GLU A   2     -31.395  -3.900  -0.756  1.00 92.94           N  
ATOM     10  CA  GLU A   2     -30.612  -2.670  -0.698  1.00 92.94           C  
ATOM     11  C   GLU A   2     -29.297  -2.888   0.045  1.00 92.94           C  
ATOM     12  O   GLU A   2     -28.258  -2.354  -0.350  1.00 92.94           O  
ATOM     13  CB  GLU A   2     -31.415  -1.552  -0.029  1.00 92.94           C  
ATOM     14  CG  GLU A   2     -32.495  -0.954  -0.919  1.00 92.94           C  
ATOM     15  CD  GLU A   2     -33.253   0.187  -0.258  1.00 92.94           C  
ATOM     16  OE1 GLU A   2     -34.244   0.678  -0.847  1.00 92.94           O  
ATOM     17  OE2 GLU A   2     -32.852   0.594   0.854  1.00 92.94           O1-
ATOM     18  N   GLU A   3     -29.405  -3.710   1.168  1.00 92.23           N  
ATOM     19  CA  GLU A   3     -28.188  -4.037   1.904  1.00 92.23           C  
ATOM     20  C   GLU A   3     -27.172  -4.738   1.007  1.00 92.23           C  
ATOM     21  O   GLU A   3     -25.984  -4.412   1.034  1.00 92.23           O  
ATOM     22  CB  GLU A   3     -28.513  -4.915   3.117  1.00 92.23           C  
ATOM     23  CG  GLU A   3     -27.341  -5.106   4.068  1.00 92.23           C  
ATOM     24  CD  GLU A   3     -27.665  -6.013   5.245  1.00 92.23           C  
ATOM     25  OE1 GLU A   3     -26.726  -6.548   5.876  1.00 92.23           O  
ATOM     26  OE2 GLU A   3     -28.868  -6.191   5.537  1.00 92.23           O1-
ATOM     27  N   GLU A   4     -27.705  -5.703   0.272  1.00 94.77           N  
ATOM     28  CA  GLU A   4     -26.816  -6.426  -0.632  1.00 94.77           C  
ATOM     29  C   GLU A   4     -26.197  -5.488  -1.664  1.00 94.77           C  
ATOM     30  O   GLU A   4     -25.002  -5.578  -1.957  1.00 94.77           O  
ATOM     31  CB  GLU A   4     -27.568  -7.559  -1.334  1.00 94.77           C  
ATOM     32  CG  GLU A   4     -26.664  -8.515  -2.100  1.00 94.77           C  
ATOM     33  CD  GLU A   4     -27.404  -9.716  -2.666  1.00 94.77           C  
ATOM     34  OE1 GLU A   4     -26.767 -10.562  -3.334  1.00 94.77           O  
ATOM     35  OE2 GLU A   4     -28.630  -9.813  -2.439  1.00 94.77           O1-
ATOM     36  N   LYS A   5     -27.000  -4.549  -2.241  1.00 95.31           N  
ATOM     37  CA  LYS A   5     -26.495  -3.561  -3.189  1.00 95.31           C  
ATOM     38  C   LYS A   5     -25.411  -2.694  -2.555  1.00 95.31           C  
ATOM     39  O   LYS A   5     -24.383  -2.421  -3.179  1.00 95.31           O  
ATOM     40  CB  LYS A   5     -27.635  -2.681  -3.706  1.00 95.31           C  
ATOM     41  CG  LYS A   5     -28.589  -3.396  -4.652  1.00 95.31           C  
ATOM     42  CD  LYS A   5     -29.671  -2.457  -5.169  1.00 95.31           C  
ATOM     43  CE  LYS A   5     -30.657  -3.184  -6.073  1.00 95.31           C  
ATOM     44  NZ  LYS A   5     -31.741  -2.275  -6.552  1.00 95.31           N1+
ATOM     45  N   LEU A   6     -25.584  -2.279  -1.314  1.00 94.43           N  
ATOM     46  CA  LEU A   6     -24.627  -1.439  -0.604  1.00 94.43           C  
ATOM     47  C   LEU A   6     -23.346  -2.210  -0.301  1.00 94.43           C  
ATOM     48  O   LEU A   6     -22.246  -1.665  -0.421  1.00 94.43           O  
ATOM     49  CB  LEU A   6     -25.238  -0.910   0.696  1.00 94.43           C  
ATOM     50  CG  LEU A   6     -26.129   0.327   0.573  1.00 94.43           C  
ATOM     51  CD1 LEU A   6     -26.887   0.566   1.874  1.00 94.43           C  
ATOM     52  CD2 LEU A   6     -25.296   1.551   0.201  1.00 94.43           C  
ATOM     53  N   ARG A   7     -23.593  -3.438   0.013  1.00 92.93           N  
ATOM     54  CA  ARG A   7     -22.432  -4.288   0.261  1.00 92.93           C  
ATOM     55  C   ARG A   7     -21.582  -4.433  -0.997  1.00 92.93           C  
ATOM     56  O   ARG A   7     -20.353  -4.352  -0.934  1.00 92.93           O  
ATOM     57  CB  ARG A   7     -22.870  -5.666   0.760  1.00 92.93           C  
ATOM     58  CG  ARG A   7     -21.728  -6.523   1.283  1.00 92.93           C  
ATOM     59  CD  ARG A   7     -22.234  -7.812   1.915  1.00 92.93           C  
ATOM     60  NE  ARG A   7     -21.135  -8.656   2.374  1.00 92.93           N  
ATOM     61  CZ  ARG A   7     -21.281  -9.850   2.941  1.00 92.93           C  
ATOM     62  NH1 ARG A   7     -22.490 -10.367   3.133  1.00 92.93           N1+
ATOM     63  NH2 ARG A   7     -20.211 -10.533   3.321  1.00 92.93           N  
ATOM     64  N   GLU A   8     -22.217  -4.675  -2.051  1.00 96.21           N  
ATOM     65  CA  GLU A   8     -21.513  -4.804  -3.324  1.00 96.21           C  
ATOM     66  C   GLU A   8     -20.788  -3.510  -3.686  1.00 96.21           C  
ATOM     67  O   GLU A   8     -19.647  -3.540  -4.149  1.00 96.21           O  
ATOM     68  CB  GLU A   8     -22.485  -5.192  -4.441  1.00 96.21           C  
ATOM     69  CG  GLU A   8     -22.970  -6.633  -4.359  1.00 96.21           C  
ATOM     70  CD  GLU A   8     -23.987  -6.985  -5.433  1.00 96.21           C  
ATOM     71  OE1 GLU A   8     -24.416  -8.158  -5.500  1.00 96.21           O  
ATOM     72  OE2 GLU A   8     -24.355  -6.080  -6.214  1.00 96.21           O1-
ATOM     73  N   SER A   9     -21.428  -2.401  -3.454  1.00 94.57           N  
ATOM     74  CA  SER A   9     -20.819  -1.105  -3.730  1.00 94.57           C  
ATOM     75  C   SER A   9     -19.592  -0.873  -2.854  1.00 94.57           C  
ATOM     76  O   SER A   9     -18.576  -0.357  -3.325  1.00 94.57           O  
ATOM     77  CB  SER A   9     -21.831   0.021  -3.512  1.00 94.57           C  
ATOM     78  OG  SER A   9     -22.892  -0.070  -4.448  1.00 94.57           O  
ATOM     79  N   LEU A  10     -19.619  -1.222  -1.638  1.00 93.96           N  
ATOM     80  CA  LEU A  10     -18.500  -1.072  -0.713  1.00 93.96           C  
ATOM     81  C   LEU A  10     -17.315  -1.925  -1.151  1.00 93.96           C  
ATOM     82  O   LEU A  10     -16.171  -1.464  -1.131  1.00 93.96           O  
ATOM     83  CB  LEU A  10     -18.924  -1.457   0.707  1.00 93.96           C  
ATOM     84  CG  LEU A  10     -19.680  -0.391   1.502  1.00 93.96           C  
ATOM     85  CD1 LEU A  10     -20.269  -0.995   2.771  1.00 93.96           C  
ATOM     86  CD2 LEU A  10     -18.761   0.779   1.837  1.00 93.96           C  
ATOM     87  N   GLU A  11     -17.673  -3.091  -1.587  1.00 95.25           N  
ATOM     88  CA  GLU A  11     -16.613  -3.991  -2.029  1.00 95.25           C  
ATOM     89  C   GLU A  11     -15.941  -3.472  -3.298  1.00 95.25           C  
ATOM     90  O   GLU A  11     -14.717  -3.526  -3.426  1.00 95.25           O  
ATOM     91  CB  GLU A  11     -17.165  -5.399  -2.265  1.00 95.25           C  
ATOM     92  CG  GLU A  11     -17.467  -6.164  -0.985  1.00 95.25           C  
ATOM     93  CD  GLU A  11     -18.074  -7.535  -1.233  1.00 95.25           C  
ATOM     94  OE1 GLU A  11     -18.340  -8.268  -0.254  1.00 95.25           O  
ATOM     95  OE2 GLU A  11     -18.284  -7.881  -2.418  1.00 95.25           O1-
ATOM     96  N   GLU A  12     -16.783  -3.010  -4.189  1.00 95.54           N  
ATOM     97  CA  GLU A  12     -16.254  -2.435  -5.422  1.00 95.54           C  
ATOM     98  C   GLU A  12     -15.362  -1.233  -5.130  1.00 95.54           C  
ATOM     99  O   GLU A  12     -14.290  -1.090  -5.723  1.00 95.54           O  
ATOM    100  CB  GLU A  12     -17.396  -2.030  -6.357  1.00 95.54           C  
ATOM    101  CG  GLU A  12     -16.938  -1.674  -7.766  1.00 95.54           C  
ATOM    102  CD  GLU A  12     -18.091  -1.483  -8.740  1.00 95.54           C  
ATOM    103  OE1 GLU A  12     -17.835  -1.230  -9.939  1.00 95.54           O  
ATOM    104  OE2 GLU A  12     -19.257  -1.587  -8.300  1.00 95.54           O1-
ATOM    105  N   GLN A  13     -15.760  -0.433  -4.250  1.00 93.02           N  
ATOM    106  CA  GLN A  13     -14.978   0.748  -3.899  1.00 93.02           C  
ATOM    107  C   GLN A  13     -13.672   0.359  -3.212  1.00 93.02           C  
ATOM    108  O   GLN A  13     -12.632   0.975  -3.453  1.00 93.02           O  
ATOM    109  CB  GLN A  13     -15.790   1.680  -2.998  1.00 93.02           C  
ATOM    110  CG  GLN A  13     -16.891   2.438  -3.727  1.00 93.02           C  
ATOM    111  CD  GLN A  13     -16.349   3.411  -4.757  1.00 93.02           C  
ATOM    112  NE2 GLN A  13     -17.231   3.929  -5.605  1.00 93.02           N  
ATOM    113  OE1 GLN A  13     -15.147   3.696  -4.791  1.00 93.02           O  
ATOM    114  N   LYS A  14     -13.737  -0.611  -2.424  1.00 92.32           N  
ATOM    115  CA  LYS A  14     -12.535  -1.115  -1.766  1.00 92.32           C  
ATOM    116  C   LYS A  14     -11.526  -1.633  -2.787  1.00 92.32           C  
ATOM    117  O   LYS A  14     -10.322  -1.402  -2.650  1.00 92.32           O  
ATOM    118  CB  LYS A  14     -12.890  -2.222  -0.773  1.00 92.32           C  
ATOM    119  CG  LYS A  14     -13.509  -1.717   0.522  1.00 92.32           C  
ATOM    120  CD  LYS A  14     -13.761  -2.855   1.502  1.00 92.32           C  
ATOM    121  CE  LYS A  14     -14.410  -2.356   2.786  1.00 92.32           C  
ATOM    122  NZ  LYS A  14     -14.693  -3.473   3.736  1.00 92.32           N1+
ATOM    123  N   LYS A  15     -12.085  -2.323  -3.781  1.00 95.39           N  
ATOM    124  CA  LYS A  15     -11.220  -2.817  -4.849  1.00 95.39           C  
ATOM    125  C   LYS A  15     -10.559  -1.663  -5.599  1.00 95.39           C  
ATOM    126  O   LYS A  15      -9.372  -1.727  -5.924  1.00 95.39           O  
ATOM    127  CB  LYS A  15     -12.013  -3.689  -5.823  1.00 95.39           C  
ATOM    128  CG  LYS A  15     -12.373  -5.061  -5.273  1.00 95.39           C  
ATOM    129  CD  LYS A  15     -13.100  -5.906  -6.310  1.00 95.39           C  
ATOM    130  CE  LYS A  15     -13.500  -7.264  -5.747  1.00 95.39           C  
ATOM    131  NZ  LYS A  15     -14.235  -8.087  -6.754  1.00 95.39           N1+
ATOM    132  N   ARG A  16     -11.269  -0.647  -5.857  1.00 93.74           N  
ATOM    133  CA  ARG A  16     -10.753   0.530  -6.548  1.00 93.74           C  
ATOM    134  C   ARG A  16      -9.662   1.211  -5.728  1.00 93.74           C  
ATOM    135  O   ARG A  16      -8.669   1.687  -6.281  1.00 93.74           O  
ATOM    136  CB  ARG A  16     -11.882   1.519  -6.843  1.00 93.74           C  
ATOM    137  CG  ARG A  16     -12.817   1.074  -7.955  1.00 93.74           C  
ATOM    138  CD  ARG A  16     -13.841   2.148  -8.297  1.00 93.74           C  
ATOM    139  NE  ARG A  16     -14.760   1.705  -9.341  1.00 93.74           N  
ATOM    140  CZ  ARG A  16     -15.728   2.450  -9.865  1.00 93.74           C  
ATOM    141  NH1 ARG A  16     -15.924   3.697  -9.450  1.00 93.74           N1+
ATOM    142  NH2 ARG A  16     -16.506   1.947 -10.812  1.00 93.74           N  
ATOM    143  N   VAL A  17      -9.846   1.254  -4.467  1.00 91.69           N  
ATOM    144  CA  VAL A  17      -8.852   1.846  -3.579  1.00 91.69           C  
ATOM    145  C   VAL A  17      -7.553   1.047  -3.652  1.00 91.69           C  
ATOM    146  O   VAL A  17      -6.466   1.622  -3.739  1.00 91.69           O  
ATOM    147  CB  VAL A  17      -9.359   1.908  -2.120  1.00 91.69           C  
ATOM    148  CG1 VAL A  17      -8.219   2.268  -1.168  1.00 91.69           C  
ATOM    149  CG2 VAL A  17     -10.502   2.914  -1.996  1.00 91.69           C  
ATOM    150  N   LYS A  18      -7.664  -0.196  -3.655  1.00 93.47           N  
ATOM    151  CA  LYS A  18      -6.488  -1.057  -3.735  1.00 93.47           C  
ATOM    152  C   LYS A  18      -5.754  -0.864  -5.058  1.00 93.47           C  
ATOM    153  O   LYS A  18      -4.522  -0.855  -5.096  1.00 93.47           O  
ATOM    154  CB  LYS A  18      -6.885  -2.525  -3.565  1.00 93.47           C  
ATOM    155  CG  LYS A  18      -7.242  -2.908  -2.137  1.00 93.47           C  
ATOM    156  CD  LYS A  18      -7.539  -4.396  -2.016  1.00 93.47           C  
ATOM    157  CE  LYS A  18      -7.918  -4.778  -0.591  1.00 93.47           C  
ATOM    158  NZ  LYS A  18      -8.238  -6.232  -0.473  1.00 93.47           N1+
ATOM    159  N   GLU A  19      -6.452  -0.707  -6.108  1.00 94.45           N  
ATOM    160  CA  GLU A  19      -5.868  -0.468  -7.424  1.00 94.45           C  
ATOM    161  C   GLU A  19      -5.093   0.846  -7.454  1.00 94.45           C  
ATOM    162  O   GLU A  19      -3.995   0.912  -8.011  1.00 94.45           O  
ATOM    163  CB  GLU A  19      -6.955  -0.463  -8.502  1.00 94.45           C  
ATOM    164  CG  GLU A  19      -7.528  -1.841  -8.804  1.00 94.45           C  
ATOM    165  CD  GLU A  19      -8.668  -1.809  -9.809  1.00 94.45           C  
ATOM    166  OE1 GLU A  19      -9.174  -2.890 -10.188  1.00 94.45           O  
ATOM    167  OE2 GLU A  19      -9.056  -0.694 -10.224  1.00 94.45           O1-
ATOM    168  N   ILE A  20      -5.631   1.824  -6.878  1.00 90.80           N  
ATOM    169  CA  ILE A  20      -4.987   3.132  -6.818  1.00 90.80           C  
ATOM    170  C   ILE A  20      -3.716   3.044  -5.979  1.00 90.80           C  
ATOM    171  O   ILE A  20      -2.685   3.618  -6.337  1.00 90.80           O  
ATOM    172  CB  ILE A  20      -5.938   4.205  -6.241  1.00 90.80           C  
ATOM    173  CG1 ILE A  20      -7.040   4.540  -7.252  1.00 90.80           C  
ATOM    174  CG2 ILE A  20      -5.157   5.461  -5.844  1.00 90.80           C  
ATOM    175  CD1 ILE A  20      -8.088   5.512  -6.726  1.00 90.80           C  
ATOM    176  N   GLU A  21      -3.842   2.304  -4.943  1.00 88.25           N  
ATOM    177  CA  GLU A  21      -2.669   2.122  -4.093  1.00 88.25           C  
ATOM    178  C   GLU A  21      -1.550   1.404  -4.842  1.00 88.25           C  
ATOM    179  O   GLU A  21      -0.377   1.754  -4.701  1.00 88.25           O  
ATOM    180  CB  GLU A  21      -3.038   1.343  -2.827  1.00 88.25           C  
ATOM    181  CG  GLU A  21      -3.850   2.149  -1.824  1.00 88.25           C  
ATOM    182  CD  GLU A  21      -4.255   1.348  -0.597  1.00 88.25           C  
ATOM    183  OE1 GLU A  21      -4.716   1.953   0.398  1.00 88.25           O  
ATOM    184  OE2 GLU A  21      -4.109   0.105  -0.631  1.00 88.25           O1-
ATOM    185  N   ARG A  22      -1.931   0.394  -5.585  1.00 91.91           N  
ATOM    186  CA  ARG A  22      -0.952  -0.303  -6.414  1.00 91.91           C  
ATOM    187  C   ARG A  22      -0.315   0.645  -7.424  1.00 91.91           C  
ATOM    188  O   ARG A  22       0.901   0.623  -7.622  1.00 91.91           O  
ATOM    189  CB  ARG A  22      -1.604  -1.482  -7.140  1.00 91.91           C  
ATOM    190  CG  ARG A  22      -1.940  -2.654  -6.233  1.00 91.91           C  
ATOM    191  CD  ARG A  22      -2.550  -3.813  -7.010  1.00 91.91           C  
ATOM    192  NE  ARG A  22      -3.038  -4.862  -6.120  1.00 91.91           N  
ATOM    193  CZ  ARG A  22      -3.710  -5.940  -6.516  1.00 91.91           C  
ATOM    194  NH1 ARG A  22      -3.986  -6.132  -7.801  1.00 91.91           N1+
ATOM    195  NH2 ARG A  22      -4.109  -6.832  -5.621  1.00 91.91           N  
ATOM    196  N   GLU A  23      -1.123   1.387  -8.080  1.00 92.52           N  
ATOM    197  CA  GLU A  23      -0.634   2.373  -9.039  1.00 92.52           C  
ATOM    198  C   GLU A  23       0.285   3.389  -8.366  1.00 92.52           C  
ATOM    199  O   GLU A  23       1.310   3.777  -8.931  1.00 92.52           O  
ATOM    200  CB  GLU A  23      -1.803   3.090  -9.719  1.00 92.52           C  
ATOM    201  CG  GLU A  23      -2.521   2.244 -10.761  1.00 92.52           C  
ATOM    202  CD  GLU A  23      -3.641   2.989 -11.470  1.00 92.52           C  
ATOM    203  OE1 GLU A  23      -4.437   2.344 -12.190  1.00 92.52           O  
ATOM    204  OE2 GLU A  23      -3.722   4.227 -11.304  1.00 92.52           O1-
ATOM    205  N   HIS A  24      -0.135   3.722  -7.149  1.00 83.78           N  
ATOM    206  CA  HIS A  24       0.688   4.626  -6.355  1.00 83.78           C  
ATOM    207  C   HIS A  24       2.081   4.047  -6.126  1.00 83.78           C  
ATOM    208  O   HIS A  24       3.084   4.737  -6.324  1.00 83.78           O  
ATOM    209  CB  HIS A  24       0.016   4.922  -5.013  1.00 83.78           C  
ATOM    210  CG  HIS A  24       0.560   6.134  -4.323  1.00 83.78           C  
ATOM    211  CD2 HIS A  24       0.169   7.429  -4.361  1.00 83.78           C  
ATOM    212  ND1 HIS A  24       1.644   6.082  -3.474  1.00 83.78           N  
ATOM    213  CE1 HIS A  24       1.897   7.297  -3.018  1.00 83.78           C  
ATOM    214  NE2 HIS A  24       1.016   8.133  -3.542  1.00 83.78           N  
ATOM    215  N   GLU A  25       2.098   2.914  -5.768  1.00 86.56           N  
ATOM    216  CA  GLU A  25       3.372   2.260  -5.481  1.00 86.56           C  
ATOM    217  C   GLU A  25       4.229   2.146  -6.738  1.00 86.56           C  
ATOM    218  O   GLU A  25       5.441   2.369  -6.692  1.00 86.56           O  
ATOM    219  CB  GLU A  25       3.140   0.873  -4.875  1.00 86.56           C  
ATOM    220  CG  GLU A  25       4.418   0.166  -4.449  1.00 86.56           C  
ATOM    221  CD  GLU A  25       5.174   0.901  -3.353  1.00 86.56           C  
ATOM    222  OE1 GLU A  25       6.397   0.678  -3.204  1.00 86.56           O  
ATOM    223  OE2 GLU A  25       4.538   1.706  -2.637  1.00 86.56           O1-
ATOM    224  N   GLU A  26       3.633   1.871  -7.859  1.00 88.85           N  
ATOM    225  CA  GLU A  26       4.344   1.759  -9.129  1.00 88.85           C  
ATOM    226  C   GLU A  26       4.971   3.091  -9.532  1.00 88.85           C  
ATOM    227  O   GLU A  26       6.117   3.132  -9.986  1.00 88.85           O  
ATOM    228  CB  GLU A  26       3.402   1.268 -10.232  1.00 88.85           C  
ATOM    229  CG  GLU A  26       2.987  -0.188 -10.082  1.00 88.85           C  
ATOM    230  CD  GLU A  26       1.976  -0.635 -11.128  1.00 88.85           C  
ATOM    231  OE1 GLU A  26       1.555  -1.813 -11.100  1.00 88.85           O  
ATOM    232  OE2 GLU A  26       1.604   0.201 -11.981  1.00 88.85           O1-
ATOM    233  N   ILE A  27       4.262   4.091  -9.292  1.00 86.16           N  
ATOM    234  CA  ILE A  27       4.744   5.422  -9.643  1.00 86.16           C  
ATOM    235  C   ILE A  27       5.874   5.827  -8.700  1.00 86.16           C  
ATOM    236  O   ILE A  27       6.879   6.396  -9.134  1.00 86.16           O  
ATOM    237  CB  ILE A  27       3.606   6.467  -9.595  1.00 86.16           C  
ATOM    238  CG1 ILE A  27       2.597   6.207 -10.720  1.00 86.16           C  
ATOM    239  CG2 ILE A  27       4.173   7.886  -9.683  1.00 86.16           C  
ATOM    240  CD1 ILE A  27       1.406   7.156 -10.714  1.00 86.16           C  
ATOM    241  N   ARG A  28       5.724   5.431  -7.488  1.00 81.05           N  
ATOM    242  CA  ARG A  28       6.770   5.727  -6.517  1.00 81.05           C  
ATOM    243  C   ARG A  28       8.072   5.020  -6.879  1.00 81.05           C  
ATOM    244  O   ARG A  28       9.148   5.616  -6.809  1.00 81.05           O  
ATOM    245  CB  ARG A  28       6.328   5.321  -5.108  1.00 81.05           C  
ATOM    246  CG  ARG A  28       5.413   6.332  -4.435  1.00 81.05           C  
ATOM    247  CD  ARG A  28       5.144   5.968  -2.982  1.00 81.05           C  
ATOM    248  NE  ARG A  28       4.167   6.866  -2.372  1.00 81.05           N  
ATOM    249  CZ  ARG A  28       3.592   6.671  -1.189  1.00 81.05           C  
ATOM    250  NH1 ARG A  28       3.887   5.600  -0.461  1.00 81.05           N1+
ATOM    251  NH2 ARG A  28       2.716   7.553  -0.730  1.00 81.05           N  
ATOM    252  N   GLU A  29       7.917   3.857  -7.240  1.00 84.21           N  
ATOM    253  CA  GLU A  29       9.096   3.093  -7.636  1.00 84.21           C  
ATOM    254  C   GLU A  29       9.729   3.669  -8.901  1.00 84.21           C  
ATOM    255  O   GLU A  29      10.954   3.750  -9.007  1.00 84.21           O  
ATOM    256  CB  GLU A  29       8.736   1.621  -7.852  1.00 84.21           C  
ATOM    257  CG  GLU A  29       8.484   0.854  -6.563  1.00 84.21           C  
ATOM    258  CD  GLU A  29       8.071  -0.591  -6.795  1.00 84.21           C  
ATOM    259  OE1 GLU A  29       7.858  -1.328  -5.805  1.00 84.21           O  
ATOM    260  OE2 GLU A  29       7.961  -0.990  -7.976  1.00 84.21           O1-
ATOM    261  N   ALA A  30       8.811   4.030  -9.850  1.00 80.78           N  
ATOM    262  CA  ALA A  30       9.293   4.671 -11.072  1.00 80.78           C  
ATOM    263  C   ALA A  30      10.027   5.970 -10.756  1.00 80.78           C  
ATOM    264  O   ALA A  30      11.057   6.272 -11.363  1.00 80.78           O  
ATOM    265  CB  ALA A  30       8.131   4.939 -12.026  1.00 80.78           C  
ATOM    266  N   LEU A  31       9.554   6.721  -9.829  1.00 81.01           N  
ATOM    267  CA  LEU A  31      10.185   7.973  -9.430  1.00 81.01           C  
ATOM    268  C   LEU A  31      11.548   7.717  -8.795  1.00 81.01           C  
ATOM    269  O   LEU A  31      12.503   8.457  -9.043  1.00 81.01           O  
ATOM    270  CB  LEU A  31       9.290   8.736  -8.450  1.00 81.01           C  
ATOM    271  CG  LEU A  31       8.155   9.555  -9.066  1.00 81.01           C  
ATOM    272  CD1 LEU A  31       7.194  10.030  -7.982  1.00 81.01           C  
ATOM    273  CD2 LEU A  31       8.713  10.739  -9.848  1.00 81.01           C  
ATOM    274  N   LYS A  32      11.599   6.672  -8.040  1.00 77.25           N  
ATOM    275  CA  LYS A  32      12.866   6.306  -7.416  1.00 77.25           C  
ATOM    276  C   LYS A  32      13.916   5.956  -8.467  1.00 77.25           C  
ATOM    277  O   LYS A  32      15.067   6.386  -8.371  1.00 77.25           O  
ATOM    278  CB  LYS A  32      12.675   5.131  -6.456  1.00 77.25           C  
ATOM    279  CG  LYS A  32      12.001   5.508  -5.145  1.00 77.25           C  
ATOM    280  CD  LYS A  32      11.895   4.312  -4.207  1.00 77.25           C  
ATOM    281  CE  LYS A  32      11.147   4.667  -2.928  1.00 77.25           C  
ATOM    282  NZ  LYS A  32      10.991   3.483  -2.031  1.00 77.25           N1+
ATOM    283  N   ARG A  33      13.513   5.226  -9.437  1.00 78.29           N  
ATOM    284  CA  ARG A  33      14.415   4.832 -10.515  1.00 78.29           C  
ATOM    285  C   ARG A  33      14.863   6.044 -11.324  1.00 78.29           C  
ATOM    286  O   ARG A  33      16.034   6.153 -11.693  1.00 78.29           O  
ATOM    287  CB  ARG A  33      13.742   3.810 -11.433  1.00 78.29           C  
ATOM    288  CG  ARG A  33      13.573   2.435 -10.805  1.00 78.29           C  
ATOM    289  CD  ARG A  33      12.940   1.447 -11.773  1.00 78.29           C  
ATOM    290  NE  ARG A  33      12.554   0.208 -11.103  1.00 78.29           N  
ATOM    291  CZ  ARG A  33      11.885  -0.789 -11.677  1.00 78.29           C  
ATOM    292  NH1 ARG A  33      11.514  -0.710 -12.950  1.00 78.29           N1+
ATOM    293  NH2 ARG A  33      11.586  -1.871 -10.974  1.00 78.29           N  
ATOM    294  N   LEU A  34      13.869   6.914 -11.526  1.00 81.67           N  
ATOM    295  CA  LEU A  34      14.158   8.125 -12.286  1.00 81.67           C  
ATOM    296  C   LEU A  34      15.121   9.028 -11.522  1.00 81.67           C  
ATOM    297  O   LEU A  34      16.042   9.599 -12.109  1.00 81.67           O  
ATOM    298  CB  LEU A  34      12.866   8.884 -12.597  1.00 81.67           C  
ATOM    299  CG  LEU A  34      12.994  10.087 -13.532  1.00 81.67           C  
ATOM    300  CD1 LEU A  34      13.320   9.625 -14.948  1.00 81.67           C  
ATOM    301  CD2 LEU A  34      11.715  10.916 -13.516  1.00 81.67           C  
ATOM    302  N   GLN A  35      14.907   9.113 -10.250  1.00 78.23           N  
ATOM    303  CA  GLN A  35      15.773   9.905  -9.386  1.00 78.23           C  
ATOM    304  C   GLN A  35      17.213   9.403  -9.440  1.00 78.23           C  
ATOM    305  O   GLN A  35      18.152  10.198  -9.522  1.00 78.23           O  
ATOM    306  CB  GLN A  35      15.263   9.881  -7.944  1.00 78.23           C  
ATOM    307  CG  GLN A  35      16.017  10.814  -7.007  1.00 78.23           C  
ATOM    308  CD  GLN A  35      15.485  10.778  -5.587  1.00 78.23           C  
ATOM    309  NE2 GLN A  35      16.097  11.559  -4.705  1.00 78.23           N  
ATOM    310  OE1 GLN A  35      14.531  10.053  -5.287  1.00 78.23           O  
ATOM    311  N   GLN A  36      17.385   8.173  -9.353  1.00 78.39           N  
ATOM    312  CA  GLN A  36      18.718   7.579  -9.407  1.00 78.39           C  
ATOM    313  C   GLN A  36      19.385   7.843 -10.753  1.00 78.39           C  
ATOM    314  O   GLN A  36      20.580   8.138 -10.812  1.00 78.39           O  
ATOM    315  CB  GLN A  36      18.646   6.075  -9.142  1.00 78.39           C  
ATOM    316  CG  GLN A  36      18.344   5.719  -7.692  1.00 78.39           C  
ATOM    317  CD  GLN A  36      18.205   4.224  -7.472  1.00 78.39           C  
ATOM    318  NE2 GLN A  36      18.193   3.810  -6.209  1.00 78.39           N  
ATOM    319  OE1 GLN A  36      18.108   3.448  -8.428  1.00 78.39           O  
ATOM    320  N   SER A  37      18.552   7.727 -11.821  1.00 80.33           N  
ATOM    321  CA  SER A  37      19.078   7.982 -13.158  1.00 80.33           C  
ATOM    322  C   SER A  37      19.501   9.438 -13.317  1.00 80.33           C  
ATOM    323  O   SER A  37      20.560   9.726 -13.879  1.00 80.33           O  
ATOM    324  CB  SER A  37      18.040   7.626 -14.221  1.00 80.33           C  
ATOM    325  OG  SER A  37      18.579   7.778 -15.523  1.00 80.33           O  
ATOM    326  N   VAL A  38      18.734  10.389 -12.752  1.00 76.45           N  
ATOM    327  CA  VAL A  38      19.011  11.819 -12.836  1.00 76.45           C  
ATOM    328  C   VAL A  38      20.292  12.144 -12.073  1.00 76.45           C  
ATOM    329  O   VAL A  38      21.144  12.888 -12.566  1.00 76.45           O  
ATOM    330  CB  VAL A  38      17.835  12.657 -12.288  1.00 76.45           C  
ATOM    331  CG1 VAL A  38      18.245  14.121 -12.125  1.00 76.45           C  
ATOM    332  CG2 VAL A  38      16.620  12.539 -13.206  1.00 76.45           C  
ATOM    333  N   LEU A  39      20.457  11.489 -10.955  1.00 71.18           N  
ATOM    334  CA  LEU A  39      21.622  11.750 -10.117  1.00 71.18           C  
ATOM    335  C   LEU A  39      22.897  11.245 -10.783  1.00 71.18           C  
ATOM    336  O   LEU A  39      23.926  11.923 -10.758  1.00 71.18           O  
ATOM    337  CB  LEU A  39      21.454  11.090  -8.745  1.00 71.18           C  
ATOM    338  CG  LEU A  39      20.535  11.808  -7.755  1.00 71.18           C  
ATOM    339  CD1 LEU A  39      20.220  10.901  -6.571  1.00 71.18           C  
ATOM    340  CD2 LEU A  39      21.171  13.112  -7.283  1.00 71.18           C  
ATOM    341  N   ARG A  40      22.805  10.119 -11.351  1.00 76.93           N  
ATOM    342  CA  ARG A  40      23.968   9.562 -12.034  1.00 76.93           C  
ATOM    343  C   ARG A  40      24.397  10.450 -13.196  1.00 76.93           C  
ATOM    344  O   ARG A  40      25.588  10.717 -13.375  1.00 76.93           O  
ATOM    345  CB  ARG A  40      23.669   8.148 -12.539  1.00 76.93           C  
ATOM    346  CG  ARG A  40      23.651   7.095 -11.443  1.00 76.93           C  
ATOM    347  CD  ARG A  40      23.665   5.684 -12.017  1.00 76.93           C  
ATOM    348  NE  ARG A  40      22.403   5.356 -12.673  1.00 76.93           N  
ATOM    349  CZ  ARG A  40      21.453   4.587 -12.149  1.00 76.93           C  
ATOM    350  NH1 ARG A  40      21.605   4.047 -10.945  1.00 76.93           N1+
ATOM    351  NH2 ARG A  40      20.344   4.353 -12.833  1.00 76.93           N  
ATOM    352  N   GLN A  41      23.427  10.976 -13.859  1.00 76.25           N  
ATOM    353  CA  GLN A  41      23.723  11.810 -15.020  1.00 76.25           C  
ATOM    354  C   GLN A  41      24.247  13.179 -14.596  1.00 76.25           C  
ATOM    355  O   GLN A  41      25.131  13.741 -15.247  1.00 76.25           O  
ATOM    356  CB  GLN A  41      22.480  11.972 -15.897  1.00 76.25           C  
ATOM    357  CG  GLN A  41      22.113  10.719 -16.681  1.00 76.25           C  
ATOM    358  CD  GLN A  41      21.037  10.972 -17.720  1.00 76.25           C  
ATOM    359  NE2 GLN A  41      20.399   9.904 -18.185  1.00 76.25           N  
ATOM    360  OE1 GLN A  41      20.780  12.119 -18.102  1.00 76.25           O  
ATOM    361  N   ALA A  42      23.724  13.613 -13.479  1.00 68.36           N  
ATOM    362  CA  ALA A  42      24.169  14.899 -12.949  1.00 68.36           C  
ATOM    363  C   ALA A  42      25.620  14.829 -12.481  1.00 68.36           C  
ATOM    364  O   ALA A  42      26.399  15.755 -12.713  1.00 68.36           O  
ATOM    365  CB  ALA A  42      23.264  15.345 -11.802  1.00 68.36           C  
ATOM    366  N   VAL A  43      25.954  13.763 -11.821  1.00 67.59           N  
ATOM    367  CA  VAL A  43      27.318  13.581 -11.334  1.00 67.59           C  
ATOM    368  C   VAL A  43      28.283  13.504 -12.515  1.00 67.59           C  
ATOM    369  O   VAL A  43      29.355  14.111 -12.490  1.00 67.59           O  
ATOM    370  CB  VAL A  43      27.443  12.315 -10.458  1.00 67.59           C  
ATOM    371  CG1 VAL A  43      28.911  12.003 -10.168  1.00 67.59           C  
ATOM    372  CG2 VAL A  43      26.663  12.487  -9.156  1.00 67.59           C  
ATOM    373  N   ARG A  44      27.913  12.844 -13.529  1.00 71.93           N  
ATOM    374  CA  ARG A  44      28.773  12.711 -14.700  1.00 71.93           C  
ATOM    375  C   ARG A  44      28.971  14.056 -15.390  1.00 71.93           C  
ATOM    376  O   ARG A  44      30.078  14.378 -15.828  1.00 71.93           O  
ATOM    377  CB  ARG A  44      28.187  11.697 -15.686  1.00 71.93           C  
ATOM    378  CG  ARG A  44      28.335  10.251 -15.242  1.00 71.93           C  
ATOM    379  CD  ARG A  44      27.821   9.282 -16.299  1.00 71.93           C  
ATOM    380  NE  ARG A  44      27.638   7.940 -15.755  1.00 71.93           N  
ATOM    381  CZ  ARG A  44      27.224   6.888 -16.456  1.00 71.93           C  
ATOM    382  NH1 ARG A  44      26.940   7.004 -17.749  1.00 71.93           N1+
ATOM    383  NH2 ARG A  44      27.092   5.711 -15.861  1.00 71.93           N  
ATOM    384  N   LEU A  45      27.871  14.887 -15.439  1.00 69.62           N  
ATOM    385  CA  LEU A  45      27.950  16.216 -16.036  1.00 69.62           C  
ATOM    386  C   LEU A  45      28.841  17.133 -15.204  1.00 69.62           C  
ATOM    387  O   LEU A  45      29.597  17.937 -15.754  1.00 69.62           O  
ATOM    388  CB  LEU A  45      26.553  16.827 -16.173  1.00 69.62           C  
ATOM    389  CG  LEU A  45      25.746  16.406 -17.401  1.00 69.62           C  
ATOM    390  CD1 LEU A  45      24.291  16.836 -17.253  1.00 69.62           C  
ATOM    391  CD2 LEU A  45      26.356  16.992 -18.670  1.00 69.62           C  
ATOM    392  N   ALA A  46      28.788  16.897 -13.927  1.00 63.37           N  
ATOM    393  CA  ALA A  46      29.622  17.690 -13.027  1.00 63.37           C  
ATOM    394  C   ALA A  46      31.098  17.350 -13.205  1.00 63.37           C  
ATOM    395  O   ALA A  46      31.960  18.227 -13.111  1.00 63.37           O  
ATOM    396  CB  ALA A  46      29.199  17.469 -11.577  1.00 63.37           C  
ATOM    397  N   LYS A  47      31.420  16.157 -13.549  1.00 64.47           N  
ATOM    398  CA  LYS A  47      32.807  15.740 -13.735  1.00 64.47           C  
ATOM    399  C   LYS A  47      33.387  16.318 -15.023  1.00 64.47           C  
ATOM    400  O   LYS A  47      34.597  16.531 -15.123  1.00 64.47           O  
ATOM    401  CB  LYS A  47      32.913  14.215 -13.752  1.00 64.47           C  
ATOM    402  CG  LYS A  47      32.782  13.570 -12.379  1.00 64.47           C  
ATOM    403  CD  LYS A  47      32.998  12.064 -12.446  1.00 64.47           C  
ATOM    404  CE  LYS A  47      32.879  11.420 -11.071  1.00 64.47           C  
ATOM    405  NZ  LYS A  47      33.084   9.942 -11.133  1.00 64.47           N1+
ATOM    406  N   LEU A  48      32.566  16.756 -16.018  1.00 65.38           N  
ATOM    407  CA  LEU A  48      33.045  17.270 -17.296  1.00 65.38           C  
ATOM    408  C   LEU A  48      33.255  18.779 -17.230  1.00 65.38           C  
ATOM    409  O   LEU A  48      33.869  19.365 -18.126  1.00 65.38           O  
ATOM    410  CB  LEU A  48      32.057  16.930 -18.416  1.00 65.38           C  
ATOM    411  CG  LEU A  48      31.967  15.456 -18.815  1.00 65.38           C  
ATOM    412  CD1 LEU A  48      30.784  15.232 -19.751  1.00 65.38           C  
ATOM    413  CD2 LEU A  48      33.267  14.998 -19.467  1.00 65.38           C  
ATOM    414  N   GLY A  49      33.136  19.408 -16.011  1.00 59.09           N  
ATOM    415  CA  GLY A  49      33.497  20.786 -15.716  1.00 59.09           C  
ATOM    416  C   GLY A  49      32.694  21.797 -16.512  1.00 59.09           C  
ATOM    417  O   GLY A  49      32.930  23.002 -16.411  1.00 59.09           O  
ATOM    418  N   ASP A  50      31.524  21.522 -17.268  1.00 54.33           N  
ATOM    419  CA  ASP A  50      30.757  22.418 -18.127  1.00 54.33           C  
ATOM    420  C   ASP A  50      29.260  22.139 -18.013  1.00 54.33           C  
ATOM    421  O   ASP A  50      28.834  20.983 -18.037  1.00 54.33           O  
ATOM    422  CB  ASP A  50      31.206  22.283 -19.583  1.00 54.33           C  
ATOM    423  CG  ASP A  50      32.207  23.348 -19.996  1.00 54.33           C  
ATOM    424  OD1 ASP A  50      32.290  24.400 -19.325  1.00 54.33           O  
ATOM    425  OD2 ASP A  50      32.916  23.137 -21.003  1.00 54.33           O1-
ATOM    426  N   ASP A  51      28.413  23.087 -17.304  1.00 56.66           N  
ATOM    427  CA  ASP A  51      27.067  23.648 -17.378  1.00 56.66           C  
ATOM    428  C   ASP A  51      26.429  23.729 -15.994  1.00 56.66           C  
ATOM    429  O   ASP A  51      25.560  22.923 -15.657  1.00 56.66           O  
ATOM    430  CB  ASP A  51      26.189  22.814 -18.314  1.00 56.66           C  
ATOM    431  CG  ASP A  51      26.529  23.013 -19.780  1.00 56.66           C  
ATOM    432  OD1 ASP A  51      27.177  24.026 -20.124  1.00 56.66           O  
ATOM    433  OD2 ASP A  51      26.145  22.150 -20.600  1.00 56.66           O1-
ATOM    434  N   SER A  52      26.772  24.677 -15.200  1.00 61.82           N  
ATOM    435  CA  SER A  52      26.347  25.090 -13.867  1.00 61.82           C  
ATOM    436  C   SER A  52      24.861  25.432 -13.841  1.00 61.82           C  
ATOM    437  O   SER A  52      24.161  25.106 -12.880  1.00 61.82           O  
ATOM    438  CB  SER A  52      27.164  26.293 -13.393  1.00 61.82           C  
ATOM    439  OG  SER A  52      26.950  27.411 -14.237  1.00 61.82           O  
ATOM    440  N   GLU A  53      24.280  25.694 -15.093  1.00 69.99           N  
ATOM    441  CA  GLU A  53      22.913  26.186 -14.952  1.00 69.99           C  
ATOM    442  C   GLU A  53      21.922  25.033 -14.824  1.00 69.99           C  
ATOM    443  O   GLU A  53      20.991  25.094 -14.018  1.00 69.99           O  
ATOM    444  CB  GLU A  53      22.536  27.074 -16.141  1.00 69.99           C  
ATOM    445  CG  GLU A  53      23.094  28.487 -16.054  1.00 69.99           C  
ATOM    446  CD  GLU A  53      22.638  29.383 -17.195  1.00 69.99           C  
ATOM    447  OE1 GLU A  53      22.978  30.588 -17.193  1.00 69.99           O  
ATOM    448  OE2 GLU A  53      21.934  28.875 -18.098  1.00 69.99           O1-
ATOM    449  N   MET A  54      22.072  23.951 -15.692  1.00 68.37           N  
ATOM    450  CA  MET A  54      21.216  22.768 -15.664  1.00 68.37           C  
ATOM    451  C   MET A  54      21.346  22.033 -14.334  1.00 68.37           C  
ATOM    452  O   MET A  54      20.342  21.645 -13.734  1.00 68.37           O  
ATOM    453  CB  MET A  54      21.562  21.826 -16.818  1.00 68.37           C  
ATOM    454  CG  MET A  54      20.662  20.604 -16.902  1.00 68.37           C  
ATOM    455  SD  MET A  54      21.061  19.534 -18.339  1.00 68.37           S  
ATOM    456  CE  MET A  54      20.233  20.456 -19.664  1.00 68.37           C  
ATOM    457  N   ILE A  55      22.661  21.727 -13.918  1.00 75.31           N  
ATOM    458  CA  ILE A  55      22.891  21.081 -12.631  1.00 75.31           C  
ATOM    459  C   ILE A  55      22.252  21.909 -11.518  1.00 75.31           C  
ATOM    460  O   ILE A  55      21.620  21.360 -10.612  1.00 75.31           O  
ATOM    461  CB  ILE A  55      24.399  20.888 -12.356  1.00 75.31           C  
ATOM    462  CG1 ILE A  55      25.003  19.905 -13.365  1.00 75.31           C  
ATOM    463  CG2 ILE A  55      24.630  20.409 -10.919  1.00 75.31           C  
ATOM    464  CD1 ILE A  55      26.511  19.733 -13.235  1.00 75.31           C  
ATOM    465  N   ASN A  56      22.288  23.269 -11.715  1.00 76.23           N  
ATOM    466  CA  ASN A  56      21.660  24.145 -10.732  1.00 76.23           C  
ATOM    467  C   ASN A  56      20.151  23.927 -10.670  1.00 76.23           C  
ATOM    468  O   ASN A  56      19.568  23.896  -9.585  1.00 76.23           O  
ATOM    469  CB  ASN A  56      21.972  25.611 -11.042  1.00 76.23           C  
ATOM    470  CG  ASN A  56      23.395  25.993 -10.684  1.00 76.23           C  
ATOM    471  ND2 ASN A  56      23.906  27.040 -11.321  1.00 76.23           N  
ATOM    472  OD1 ASN A  56      24.030  25.352  -9.842  1.00 76.23           O  
ATOM    473  N   ARG A  57      19.600  23.770 -11.851  1.00 75.55           N  
ATOM    474  CA  ARG A  57      18.162  23.533 -11.910  1.00 75.55           C  
ATOM    475  C   ARG A  57      17.797  22.206 -11.254  1.00 75.55           C  
ATOM    476  O   ARG A  57      16.805  22.117 -10.527  1.00 75.55           O  
ATOM    477  CB  ARG A  57      17.672  23.554 -13.359  1.00 75.55           C  
ATOM    478  CG  ARG A  57      17.549  24.950 -13.947  1.00 75.55           C  
ATOM    479  CD  ARG A  57      16.967  24.921 -15.354  1.00 75.55           C  
ATOM    480  NE  ARG A  57      17.057  26.225 -16.002  1.00 75.55           N  
ATOM    481  CZ  ARG A  57      16.752  26.462 -17.275  1.00 75.55           C  
ATOM    482  NH1 ARG A  57      16.330  25.480 -18.065  1.00 75.55           N1+
ATOM    483  NH2 ARG A  57      16.869  27.688 -17.763  1.00 75.55           N  
ATOM    484  N   ILE A  58      18.595  21.187 -11.443  1.00 78.09           N  
ATOM    485  CA  ILE A  58      18.387  19.865 -10.863  1.00 78.09           C  
ATOM    486  C   ILE A  58      18.471  19.950  -9.342  1.00 78.09           C  
ATOM    487  O   ILE A  58      17.623  19.399  -8.634  1.00 78.09           O  
ATOM    488  CB  ILE A  58      19.413  18.842 -11.401  1.00 78.09           C  
ATOM    489  CG1 ILE A  58      19.179  18.586 -12.895  1.00 78.09           C  
ATOM    490  CG2 ILE A  58      19.345  17.538 -10.603  1.00 78.09           C  
ATOM    491  CD1 ILE A  58      20.265  17.749 -13.556  1.00 78.09           C  
ATOM    492  N   VAL A  59      19.513  20.657  -8.998  1.00 77.89           N  
ATOM    493  CA  VAL A  59      19.715  20.826  -7.563  1.00 77.89           C  
ATOM    494  C   VAL A  59      18.503  21.522  -6.949  1.00 77.89           C  
ATOM    495  O   VAL A  59      17.997  21.099  -5.908  1.00 77.89           O  
ATOM    496  CB  VAL A  59      21.000  21.628  -7.262  1.00 77.89           C  
ATOM    497  CG1 VAL A  59      21.063  22.012  -5.785  1.00 77.89           C  
ATOM    498  CG2 VAL A  59      22.236  20.822  -7.661  1.00 77.89           C  
ATOM    499  N   LYS A  60      18.040  22.538  -7.718  1.00 79.66           N  
ATOM    500  CA  LYS A  60      16.881  23.273  -7.219  1.00 79.66           C  
ATOM    501  C   LYS A  60      15.652  22.373  -7.139  1.00 79.66           C  
ATOM    502  O   LYS A  60      14.913  22.408  -6.154  1.00 79.66           O  
ATOM    503  CB  LYS A  60      16.588  24.483  -8.107  1.00 79.66           C  
ATOM    504  CG  LYS A  60      17.534  25.655  -7.888  1.00 79.66           C  
ATOM    505  CD  LYS A  60      17.142  26.856  -8.738  1.00 79.66           C  
ATOM    506  CE  LYS A  60      18.139  27.997  -8.590  1.00 79.66           C  
ATOM    507  NZ  LYS A  60      17.778  29.164  -9.449  1.00 79.66           N1+
ATOM    508  N   ASP A  61      15.468  21.489  -8.117  1.00 80.16           N  
ATOM    509  CA  ASP A  61      14.325  20.584  -8.168  1.00 80.16           C  
ATOM    510  C   ASP A  61      14.416  19.520  -7.077  1.00 80.16           C  
ATOM    511  O   ASP A  61      13.422  19.213  -6.416  1.00 80.16           O  
ATOM    512  CB  ASP A  61      14.226  19.920  -9.543  1.00 80.16           C  
ATOM    513  CG  ASP A  61      13.715  20.859 -10.620  1.00 80.16           C  
ATOM    514  OD1 ASP A  61      13.189  21.943 -10.285  1.00 80.16           O  
ATOM    515  OD2 ASP A  61      13.835  20.511 -11.815  1.00 80.16           O1-
ATOM    516  N   LEU A  62      15.698  18.937  -6.868  1.00 79.00           N  
ATOM    517  CA  LEU A  62      15.896  17.928  -5.833  1.00 79.00           C  
ATOM    518  C   LEU A  62      15.680  18.524  -4.445  1.00 79.00           C  
ATOM    519  O   LEU A  62      15.114  17.869  -3.566  1.00 79.00           O  
ATOM    520  CB  LEU A  62      17.302  17.329  -5.930  1.00 79.00           C  
ATOM    521  CG  LEU A  62      17.545  16.356  -7.085  1.00 79.00           C  
ATOM    522  CD1 LEU A  62      19.017  15.960  -7.141  1.00 79.00           C  
ATOM    523  CD2 LEU A  62      16.659  15.124  -6.942  1.00 79.00           C  
ATOM    524  N   ALA A  63      16.159  19.771  -4.335  1.00 79.11           N  
ATOM    525  CA  ALA A  63      15.946  20.472  -3.072  1.00 79.11           C  
ATOM    526  C   ALA A  63      14.459  20.690  -2.810  1.00 79.11           C  
ATOM    527  O   ALA A  63      13.990  20.525  -1.681  1.00 79.11           O  
ATOM    528  CB  ALA A  63      16.684  21.810  -3.076  1.00 79.11           C  
ATOM    529  N   GLU A  64      13.721  21.178  -3.781  1.00 81.32           N  
ATOM    530  CA  GLU A  64      12.277  21.353  -3.659  1.00 81.32           C  
ATOM    531  C   GLU A  64      11.592  20.045  -3.274  1.00 81.32           C  
ATOM    532  O   GLU A  64      10.662  20.039  -2.466  1.00 81.32           O  
ATOM    533  CB  GLU A  64      11.688  21.891  -4.966  1.00 81.32           C  
ATOM    534  CG  GLU A  64      10.224  22.294  -4.862  1.00 81.32           C  
ATOM    535  CD  GLU A  64       9.991  23.467  -3.925  1.00 81.32           C  
ATOM    536  OE1 GLU A  64       8.848  23.643  -3.445  1.00 81.32           O  
ATOM    537  OE2 GLU A  64      10.959  24.219  -3.669  1.00 81.32           O1-
ATOM    538  N   GLN A  65      12.051  18.880  -3.693  1.00 80.24           N  
ATOM    539  CA  GLN A  65      11.569  17.553  -3.321  1.00 80.24           C  
ATOM    540  C   GLN A  65      11.789  17.284  -1.835  1.00 80.24           C  
ATOM    541  O   GLN A  65      10.921  16.721  -1.166  1.00 80.24           O  
ATOM    542  CB  GLN A  65      12.261  16.476  -4.158  1.00 80.24           C  
ATOM    543  CG  GLN A  65      11.744  16.381  -5.587  1.00 80.24           C  
ATOM    544  CD  GLN A  65      12.397  15.260  -6.374  1.00 80.24           C  
ATOM    545  NE2 GLN A  65      11.943  15.057  -7.606  1.00 80.24           N  
ATOM    546  OE1 GLN A  65      13.304  14.584  -5.879  1.00 80.24           O  
ATOM    547  N   ALA A  66      12.966  17.573  -1.570  1.00 78.19           N  
ATOM    548  CA  ALA A  66      13.290  17.334  -0.166  1.00 78.19           C  
ATOM    549  C   ALA A  66      12.380  18.144   0.753  1.00 78.19           C  
ATOM    550  O   ALA A  66      11.942  17.651   1.794  1.00 78.19           O  
ATOM    551  CB  ALA A  66      14.754  17.672   0.106  1.00 78.19           C  
ATOM    552  N   LYS A  67      11.907  19.309   0.250  1.00 78.11           N  
ATOM    553  CA  LYS A  67      11.044  20.185   1.039  1.00 78.11           C  
ATOM    554  C   LYS A  67       9.628  19.625   1.127  1.00 78.11           C  
ATOM    555  O   LYS A  67       8.965  19.760   2.158  1.00 78.11           O  
ATOM    556  CB  LYS A  67      11.016  21.592   0.440  1.00 78.11           C  
ATOM    557  CG  LYS A  67      12.319  22.360   0.600  1.00 78.11           C  
ATOM    558  CD  LYS A  67      12.231  23.748  -0.022  1.00 78.11           C  
ATOM    559  CE  LYS A  67      13.573  24.467   0.020  1.00 78.11           C  
ATOM    560  NZ  LYS A  67      13.503  25.808  -0.633  1.00 78.11           N1+
ATOM    561  N   GLU A  68       9.216  18.954   0.043  1.00 78.27           N  
ATOM    562  CA  GLU A  68       7.839  18.479  -0.056  1.00 78.27           C  
ATOM    563  C   GLU A  68       7.705  17.058   0.486  1.00 78.27           C  
ATOM    564  O   GLU A  68       6.593  16.577   0.713  1.00 78.27           O  
ATOM    565  CB  GLU A  68       7.352  18.535  -1.507  1.00 78.27           C  
ATOM    566  CG  GLU A  68       7.203  19.949  -2.049  1.00 78.27           C  
ATOM    567  CD  GLU A  68       6.832  19.989  -3.523  1.00 78.27           C  
ATOM    568  OE1 GLU A  68       6.646  21.099  -4.073  1.00 78.27           O  
ATOM    569  OE2 GLU A  68       6.723  18.901  -4.133  1.00 78.27           O1-
ATOM    570  N   ALA A  69       8.862  16.333   0.630  1.00 76.11           N  
ATOM    571  CA  ALA A  69       8.811  14.940   1.067  1.00 76.11           C  
ATOM    572  C   ALA A  69       8.324  14.837   2.510  1.00 76.11           C  
ATOM    573  O   ALA A  69       8.694  15.654   3.357  1.00 76.11           O  
ATOM    574  CB  ALA A  69      10.182  14.285   0.924  1.00 76.11           C  
ATOM    575  N   THR A  70       7.213  13.885   2.669  1.00 74.96           N  
ATOM    576  CA  THR A  70       6.680  13.683   4.011  1.00 74.96           C  
ATOM    577  C   THR A  70       7.490  12.632   4.763  1.00 74.96           C  
ATOM    578  O   THR A  70       7.555  12.653   5.994  1.00 74.96           O  
ATOM    579  CB  THR A  70       5.200  13.259   3.967  1.00 74.96           C  
ATOM    580  CG2 THR A  70       4.322  14.385   3.430  1.00 74.96           C  
ATOM    581  OG1 THR A  70       5.062  12.113   3.118  1.00 74.96           O  
ATOM    582  N   ASP A  71       8.310  11.840   4.028  1.00 78.18           N  
ATOM    583  CA  ASP A  71       9.121  10.761   4.582  1.00 78.18           C  
ATOM    584  C   ASP A  71      10.542  11.238   4.877  1.00 78.18           C  
ATOM    585  O   ASP A  71      11.274  11.624   3.965  1.00 78.18           O  
ATOM    586  CB  ASP A  71       9.155   9.569   3.625  1.00 78.18           C  
ATOM    587  CG  ASP A  71       9.828   8.345   4.223  1.00 78.18           C  
ATOM    588  OD1 ASP A  71      10.404   8.447   5.328  1.00 78.18           O  
ATOM    589  OD2 ASP A  71       9.785   7.273   3.583  1.00 78.18           O1-
ATOM    590  N   LYS A  72      10.982  11.148   6.120  1.00 80.09           N  
ATOM    591  CA  LYS A  72      12.296  11.552   6.612  1.00 80.09           C  
ATOM    592  C   LYS A  72      13.410  10.808   5.884  1.00 80.09           C  
ATOM    593  O   LYS A  72      14.421  11.405   5.506  1.00 80.09           O  
ATOM    594  CB  LYS A  72      12.403  11.312   8.119  1.00 80.09           C  
ATOM    595  CG  LYS A  72      13.721  11.769   8.727  1.00 80.09           C  
ATOM    596  CD  LYS A  72      13.779  11.476  10.221  1.00 80.09           C  
ATOM    597  CE  LYS A  72      15.137  11.832  10.809  1.00 80.09           C  
ATOM    598  NZ  LYS A  72      15.220  11.488  12.260  1.00 80.09           N1+
ATOM    599  N   ARG A  73      13.229   9.557   5.643  1.00 83.58           N  
ATOM    600  CA  ARG A  73      14.237   8.734   4.982  1.00 83.58           C  
ATOM    601  C   ARG A  73      14.503   9.225   3.564  1.00 83.58           C  
ATOM    602  O   ARG A  73      15.653   9.269   3.122  1.00 83.58           O  
ATOM    603  CB  ARG A  73      13.801   7.267   4.955  1.00 83.58           C  
ATOM    604  CG  ARG A  73      13.952   6.554   6.289  1.00 83.58           C  
ATOM    605  CD  ARG A  73      13.623   5.072   6.177  1.00 83.58           C  
ATOM    606  NE  ARG A  73      13.736   4.396   7.467  1.00 83.58           N  
ATOM    607  CZ  ARG A  73      13.542   3.094   7.659  1.00 83.58           C  
ATOM    608  NH1 ARG A  73      13.221   2.299   6.645  1.00 83.58           N1+
ATOM    609  NH2 ARG A  73      13.670   2.583   8.875  1.00 83.58           N  
ATOM    610  N   GLU A  74      13.401   9.618   2.928  1.00 78.53           N  
ATOM    611  CA  GLU A  74      13.518  10.105   1.557  1.00 78.53           C  
ATOM    612  C   GLU A  74      14.285  11.423   1.502  1.00 78.53           C  
ATOM    613  O   GLU A  74      15.123  11.624   0.620  1.00 78.53           O  
ATOM    614  CB  GLU A  74      12.134  10.275   0.926  1.00 78.53           C  
ATOM    615  CG  GLU A  74      12.165  10.470  -0.583  1.00 78.53           C  
ATOM    616  CD  GLU A  74      10.782  10.484  -1.215  1.00 78.53           C  
ATOM    617  OE1 GLU A  74      10.682  10.625  -2.454  1.00 78.53           O  
ATOM    618  OE2 GLU A  74       9.790  10.354  -0.463  1.00 78.53           O1-
ATOM    619  N   VAL A  75      14.055  12.279   2.492  1.00 82.08           N  
ATOM    620  CA  VAL A  75      14.730  13.572   2.556  1.00 82.08           C  
ATOM    621  C   VAL A  75      16.230  13.362   2.743  1.00 82.08           C  
ATOM    622  O   VAL A  75      17.043  13.986   2.055  1.00 82.08           O  
ATOM    623  CB  VAL A  75      14.169  14.450   3.697  1.00 82.08           C  
ATOM    624  CG1 VAL A  75      14.959  15.751   3.815  1.00 82.08           C  
ATOM    625  CG2 VAL A  75      12.686  14.741   3.464  1.00 82.08           C  
ATOM    626  N   ILE A  76      16.567  12.461   3.503  1.00 84.77           N  
ATOM    627  CA  ILE A  76      17.964  12.181   3.823  1.00 84.77           C  
ATOM    628  C   ILE A  76      18.682  11.656   2.582  1.00 84.77           C  
ATOM    629  O   ILE A  76      19.807  12.068   2.289  1.00 84.77           O  
ATOM    630  CB  ILE A  76      18.084  11.166   4.982  1.00 84.77           C  
ATOM    631  CG1 ILE A  76      17.646  11.808   6.303  1.00 84.77           C  
ATOM    632  CG2 ILE A  76      19.515  10.629   5.082  1.00 84.77           C  
ATOM    633  CD1 ILE A  76      17.587  10.838   7.474  1.00 84.77           C  
ATOM    634  N   LYS A  77      18.015  10.835   1.806  1.00 81.44           N  
ATOM    635  CA  LYS A  77      18.598  10.277   0.589  1.00 81.44           C  
ATOM    636  C   LYS A  77      18.909  11.375  -0.424  1.00 81.44           C  
ATOM    637  O   LYS A  77      19.972  11.367  -1.049  1.00 81.44           O  
ATOM    638  CB  LYS A  77      17.658   9.242  -0.031  1.00 81.44           C  
ATOM    639  CG  LYS A  77      17.627   7.913   0.709  1.00 81.44           C  
ATOM    640  CD  LYS A  77      16.735   6.901   0.003  1.00 81.44           C  
ATOM    641  CE  LYS A  77      16.642   5.596   0.783  1.00 81.44           C  
ATOM    642  NZ  LYS A  77      15.735   4.615   0.114  1.00 81.44           N1+
ATOM    643  N   ILE A  78      17.979  12.261  -0.528  1.00 81.88           N  
ATOM    644  CA  ILE A  78      18.133  13.358  -1.478  1.00 81.88           C  
ATOM    645  C   ILE A  78      19.282  14.262  -1.040  1.00 81.88           C  
ATOM    646  O   ILE A  78      20.129  14.638  -1.854  1.00 81.88           O  
ATOM    647  CB  ILE A  78      16.829  14.175  -1.613  1.00 81.88           C  
ATOM    648  CG1 ILE A  78      15.726  13.323  -2.250  1.00 81.88           C  
ATOM    649  CG2 ILE A  78      17.073  15.451  -2.424  1.00 81.88           C  
ATOM    650  CD1 ILE A  78      14.353  13.978  -2.242  1.00 81.88           C  
ATOM    651  N   VAL A  79      19.322  14.534   0.308  1.00 85.79           N  
ATOM    652  CA  VAL A  79      20.355  15.391   0.880  1.00 85.79           C  
ATOM    653  C   VAL A  79      21.725  14.739   0.705  1.00 85.79           C  
ATOM    654  O   VAL A  79      22.695  15.406   0.339  1.00 85.79           O  
ATOM    655  CB  VAL A  79      20.090  15.678   2.375  1.00 85.79           C  
ATOM    656  CG1 VAL A  79      21.304  16.342   3.022  1.00 85.79           C  
ATOM    657  CG2 VAL A  79      18.848  16.553   2.539  1.00 85.79           C  
ATOM    658  N   LYS A  80      21.787  13.513   0.868  1.00 85.63           N  
ATOM    659  CA  LYS A  80      23.043  12.789   0.696  1.00 85.63           C  
ATOM    660  C   LYS A  80      23.527  12.861  -0.749  1.00 85.63           C  
ATOM    661  O   LYS A  80      24.722  13.031  -1.001  1.00 85.63           O  
ATOM    662  CB  LYS A  80      22.883  11.329   1.122  1.00 85.63           C  
ATOM    663  CG  LYS A  80      22.932  11.113   2.628  1.00 85.63           C  
ATOM    664  CD  LYS A  80      22.865   9.634   2.984  1.00 85.63           C  
ATOM    665  CE  LYS A  80      22.905   9.419   4.491  1.00 85.63           C  
ATOM    666  NZ  LYS A  80      22.798   7.973   4.847  1.00 85.63           N1+
ATOM    667  N   ALA A  81      22.592  12.717  -1.585  1.00 77.72           N  
ATOM    668  CA  ALA A  81      22.919  12.772  -3.007  1.00 77.72           C  
ATOM    669  C   ALA A  81      23.452  14.148  -3.395  1.00 77.72           C  
ATOM    670  O   ALA A  81      24.445  14.255  -4.118  1.00 77.72           O  
ATOM    671  CB  ALA A  81      21.693  12.424  -3.849  1.00 77.72           C  
ATOM    672  N   LEU A  82      22.767  15.222  -2.893  1.00 83.55           N  
ATOM    673  CA  LEU A  82      23.207  16.582  -3.182  1.00 83.55           C  
ATOM    674  C   LEU A  82      24.588  16.844  -2.589  1.00 83.55           C  
ATOM    675  O   LEU A  82      25.421  17.505  -3.212  1.00 83.55           O  
ATOM    676  CB  LEU A  82      22.203  17.599  -2.633  1.00 83.55           C  
ATOM    677  CG  LEU A  82      20.887  17.733  -3.400  1.00 83.55           C  
ATOM    678  CD1 LEU A  82      19.929  18.656  -2.654  1.00 83.55           C  
ATOM    679  CD2 LEU A  82      21.140  18.248  -4.813  1.00 83.55           C  
ATOM    680  N   ALA A  83      24.791  16.260  -1.440  1.00 83.74           N  
ATOM    681  CA  ALA A  83      26.083  16.405  -0.773  1.00 83.74           C  
ATOM    682  C   ALA A  83      27.189  15.707  -1.559  1.00 83.74           C  
ATOM    683  O   ALA A  83      28.290  16.243  -1.700  1.00 83.74           O  
ATOM    684  CB  ALA A  83      26.012  15.851   0.648  1.00 83.74           C  
ATOM    685  N   GLU A  84      26.846  14.585  -1.994  1.00 80.34           N  
ATOM    686  CA  GLU A  84      27.813  13.839  -2.793  1.00 80.34           C  
ATOM    687  C   GLU A  84      28.148  14.577  -4.085  1.00 80.34           C  
ATOM    688  O   GLU A  84      29.306  14.603  -4.509  1.00 80.34           O  
ATOM    689  CB  GLU A  84      27.281  12.438  -3.112  1.00 80.34           C  
ATOM    690  CG  GLU A  84      27.450  11.442  -1.973  1.00 80.34           C  
ATOM    691  CD  GLU A  84      26.898  10.064  -2.296  1.00 80.34           C  
ATOM    692  OE1 GLU A  84      26.936   9.174  -1.415  1.00 80.34           O  
ATOM    693  OE2 GLU A  84      26.426   9.870  -3.438  1.00 80.34           O1-
ATOM    694  N   LEU A  85      27.135  15.170  -4.667  1.00 78.96           N  
ATOM    695  CA  LEU A  85      27.339  15.980  -5.863  1.00 78.96           C  
ATOM    696  C   LEU A  85      28.260  17.159  -5.572  1.00 78.96           C  
ATOM    697  O   LEU A  85      29.163  17.456  -6.356  1.00 78.96           O  
ATOM    698  CB  LEU A  85      25.998  16.486  -6.402  1.00 78.96           C  
ATOM    699  CG  LEU A  85      26.047  17.273  -7.712  1.00 78.96           C  
ATOM    700  CD1 LEU A  85      26.511  16.374  -8.854  1.00 78.96           C  
ATOM    701  CD2 LEU A  85      24.683  17.880  -8.024  1.00 78.96           C  
ATOM    702  N   ALA A  86      28.078  17.737  -4.454  1.00 83.33           N  
ATOM    703  CA  ALA A  86      28.907  18.871  -4.053  1.00 83.33           C  
ATOM    704  C   ALA A  86      30.348  18.437  -3.802  1.00 83.33           C  
ATOM    705  O   ALA A  86      31.289  19.129  -4.197  1.00 83.33           O  
ATOM    706  CB  ALA A  86      28.330  19.537  -2.806  1.00 83.33           C  
ATOM    707  N   LYS A  87      30.509  17.274  -3.213  1.00 79.30           N  
ATOM    708  CA  LYS A  87      31.839  16.786  -2.860  1.00 79.30           C  
ATOM    709  C   LYS A  87      32.638  16.417  -4.106  1.00 79.30           C  
ATOM    710  O   LYS A  87      33.866  16.525  -4.118  1.00 79.30           O  
ATOM    711  CB  LYS A  87      31.738  15.579  -1.926  1.00 79.30           C  
ATOM    712  CG  LYS A  87      31.370  15.935  -0.493  1.00 79.30           C  
ATOM    713  CD  LYS A  87      31.353  14.701   0.402  1.00 79.30           C  
ATOM    714  CE  LYS A  87      30.952  15.050   1.829  1.00 79.30           C  
ATOM    715  NZ  LYS A  87      30.898  13.839   2.702  1.00 79.30           N1+
ATOM    716  N   ASN A  88      31.870  16.099  -5.170  1.00 79.25           N  
ATOM    717  CA  ASN A  88      32.559  15.660  -6.379  1.00 79.25           C  
ATOM    718  C   ASN A  88      32.714  16.800  -7.382  1.00 79.25           C  
ATOM    719  O   ASN A  88      33.317  16.623  -8.442  1.00 79.25           O  
ATOM    720  CB  ASN A  88      31.818  14.485  -7.022  1.00 79.25           C  
ATOM    721  CG  ASN A  88      31.922  13.212  -6.206  1.00 79.25           C  
ATOM    722  ND2 ASN A  88      30.826  12.467  -6.127  1.00 79.25           N  
ATOM    723  OD1 ASN A  88      32.979  12.901  -5.649  1.00 79.25           O  
ATOM    724  N   SER A  89      32.137  17.995  -7.009  1.00 77.80           N  
ATOM    725  CA  SER A  89      32.170  19.112  -7.947  1.00 77.80           C  
ATOM    726  C   SER A  89      33.367  20.019  -7.685  1.00 77.80           C  
ATOM    727  O   SER A  89      33.769  20.209  -6.534  1.00 77.80           O  
ATOM    728  CB  SER A  89      30.876  19.924  -7.861  1.00 77.80           C  
ATOM    729  OG  SER A  89      30.919  21.034  -8.741  1.00 77.80           O  
ATOM    730  N   THR A  90      34.102  20.379  -8.749  1.00 77.37           N  
ATOM    731  CA  THR A  90      35.169  21.364  -8.612  1.00 77.37           C  
ATOM    732  C   THR A  90      34.643  22.772  -8.878  1.00 77.37           C  
ATOM    733  O   THR A  90      35.358  23.756  -8.676  1.00 77.37           O  
ATOM    734  CB  THR A  90      36.336  21.061  -9.569  1.00 77.37           C  
ATOM    735  CG2 THR A  90      37.025  19.751  -9.199  1.00 77.37           C  
ATOM    736  OG1 THR A  90      35.836  20.963 -10.908  1.00 77.37           O  
ATOM    737  N   ASP A  91      33.347  22.815  -9.236  1.00 80.45           N  
ATOM    738  CA  ASP A  91      32.687  24.080  -9.545  1.00 80.45           C  
ATOM    739  C   ASP A  91      32.206  24.773  -8.271  1.00 80.45           C  
ATOM    740  O   ASP A  91      31.227  24.344  -7.657  1.00 80.45           O  
ATOM    741  CB  ASP A  91      31.510  23.853 -10.497  1.00 80.45           C  
ATOM    742  CG  ASP A  91      30.844  25.146 -10.934  1.00 80.45           C  
ATOM    743  OD1 ASP A  91      31.161  26.216 -10.373  1.00 80.45           O  
ATOM    744  OD2 ASP A  91      29.992  25.093 -11.847  1.00 80.45           O1-
ATOM    745  N   ARG A  92      32.806  25.847  -7.986  1.00 81.72           N  
ATOM    746  CA  ARG A  92      32.564  26.557  -6.735  1.00 81.72           C  
ATOM    747  C   ARG A  92      31.157  27.144  -6.700  1.00 81.72           C  
ATOM    748  O   ARG A  92      30.503  27.142  -5.656  1.00 81.72           O  
ATOM    749  CB  ARG A  92      33.600  27.666  -6.537  1.00 81.72           C  
ATOM    750  CG  ARG A  92      35.013  27.155  -6.307  1.00 81.72           C  
ATOM    751  CD  ARG A  92      36.056  28.218  -6.624  1.00 81.72           C  
ATOM    752  NE  ARG A  92      37.409  27.670  -6.600  1.00 81.72           N  
ATOM    753  CZ  ARG A  92      38.128  27.377  -7.680  1.00 81.72           C  
ATOM    754  NH1 ARG A  92      37.634  27.576  -8.897  1.00 81.72           N1+
ATOM    755  NH2 ARG A  92      39.350  26.883  -7.544  1.00 81.72           N  
ATOM    756  N   GLU A  93      30.704  27.650  -7.857  1.00 83.64           N  
ATOM    757  CA  GLU A  93      29.365  28.225  -7.942  1.00 83.64           C  
ATOM    758  C   GLU A  93      28.293  27.169  -7.687  1.00 83.64           C  
ATOM    759  O   GLU A  93      27.295  27.440  -7.017  1.00 83.64           O  
ATOM    760  CB  GLU A  93      29.147  28.876  -9.311  1.00 83.64           C  
ATOM    761  CG  GLU A  93      29.888  30.193  -9.491  1.00 83.64           C  
ATOM    762  CD  GLU A  93      29.598  30.868 -10.821  1.00 83.64           C  
ATOM    763  OE1 GLU A  93      30.093  31.995 -11.051  1.00 83.64           O  
ATOM    764  OE2 GLU A  93      28.870  30.265 -11.641  1.00 83.64           O1-
ATOM    765  N   LEU A  94      28.532  25.989  -8.260  1.00 81.48           N  
ATOM    766  CA  LEU A  94      27.599  24.886  -8.061  1.00 81.48           C  
ATOM    767  C   LEU A  94      27.574  24.453  -6.598  1.00 81.48           C  
ATOM    768  O   LEU A  94      26.500  24.261  -6.022  1.00 81.48           O  
ATOM    769  CB  LEU A  94      27.976  23.697  -8.949  1.00 81.48           C  
ATOM    770  CG  LEU A  94      27.102  22.448  -8.820  1.00 81.48           C  
ATOM    771  CD1 LEU A  94      25.663  22.766  -9.211  1.00 81.48           C  
ATOM    772  CD2 LEU A  94      27.657  21.315  -9.675  1.00 81.48           C  
ATOM    773  N   ILE A  95      28.768  24.340  -6.045  1.00 86.41           N  
ATOM    774  CA  ILE A  95      28.854  23.951  -4.641  1.00 86.41           C  
ATOM    775  C   ILE A  95      28.087  24.952  -3.781  1.00 86.41           C  
ATOM    776  O   ILE A  95      27.317  24.560  -2.900  1.00 86.41           O  
ATOM    777  CB  ILE A  95      30.323  23.855  -4.171  1.00 86.41           C  
ATOM    778  CG1 ILE A  95      31.052  22.735  -4.921  1.00 86.41           C  
ATOM    779  CG2 ILE A  95      30.391  23.635  -2.657  1.00 86.41           C  
ATOM    780  CD1 ILE A  95      32.554  22.697  -4.673  1.00 86.41           C  
ATOM    781  N   ASN A  96      28.234  26.203  -4.042  1.00 87.05           N  
ATOM    782  CA  ASN A  96      27.537  27.256  -3.312  1.00 87.05           C  
ATOM    783  C   ASN A  96      26.024  27.139  -3.468  1.00 87.05           C  
ATOM    784  O   ASN A  96      25.281  27.303  -2.499  1.00 87.05           O  
ATOM    785  CB  ASN A  96      28.014  28.635  -3.774  1.00 87.05           C  
ATOM    786  CG  ASN A  96      27.477  29.759  -2.908  1.00 87.05           C  
ATOM    787  ND2 ASN A  96      27.128  30.876  -3.535  1.00 87.05           N  
ATOM    788  OD1 ASN A  96      27.377  29.624  -1.686  1.00 87.05           O  
ATOM    789  N   GLU A  97      25.546  26.897  -4.680  1.00 85.68           N  
ATOM    790  CA  GLU A  97      24.119  26.740  -4.937  1.00 85.68           C  
ATOM    791  C   GLU A  97      23.550  25.542  -4.182  1.00 85.68           C  
ATOM    792  O   GLU A  97      22.464  25.622  -3.606  1.00 85.68           O  
ATOM    793  CB  GLU A  97      23.855  26.591  -6.437  1.00 85.68           C  
ATOM    794  CG  GLU A  97      22.378  26.574  -6.804  1.00 85.68           C  
ATOM    795  CD  GLU A  97      21.664  27.876  -6.478  1.00 85.68           C  
ATOM    796  OE1 GLU A  97      20.424  27.860  -6.305  1.00 85.68           O  
ATOM    797  OE2 GLU A  97      22.349  28.919  -6.397  1.00 85.68           O1-
ATOM    798  N   ILE A  98      24.271  24.445  -4.251  1.00 86.72           N  
ATOM    799  CA  ILE A  98      23.852  23.247  -3.532  1.00 86.72           C  
ATOM    800  C   ILE A  98      23.742  23.552  -2.040  1.00 86.72           C  
ATOM    801  O   ILE A  98      22.759  23.181  -1.395  1.00 86.72           O  
ATOM    802  CB  ILE A  98      24.830  22.074  -3.769  1.00 86.72           C  
ATOM    803  CG1 ILE A  98      24.761  21.607  -5.228  1.00 86.72           C  
ATOM    804  CG2 ILE A  98      24.531  20.919  -2.809  1.00 86.72           C  
ATOM    805  CD1 ILE A  98      25.812  20.569  -5.595  1.00 86.72           C  
ATOM    806  N   ALA A  99      24.755  24.276  -1.550  1.00 88.63           N  
ATOM    807  CA  ALA A  99      24.753  24.647  -0.138  1.00 88.63           C  
ATOM    808  C   ALA A  99      23.552  25.528   0.196  1.00 88.63           C  
ATOM    809  O   ALA A  99      22.910  25.346   1.233  1.00 88.63           O  
ATOM    810  CB  ALA A  99      26.051  25.363   0.226  1.00 88.63           C  
ATOM    811  N   LYS A 100      23.251  26.465  -0.675  1.00 89.26           N  
ATOM    812  CA  LYS A 100      22.107  27.349  -0.476  1.00 89.26           C  
ATOM    813  C   LYS A 100      20.805  26.557  -0.404  1.00 89.26           C  
ATOM    814  O   LYS A 100      19.957  26.822   0.451  1.00 89.26           O  
ATOM    815  CB  LYS A 100      22.027  28.385  -1.599  1.00 89.26           C  
ATOM    816  CG  LYS A 100      23.055  29.502  -1.485  1.00 89.26           C  
ATOM    817  CD  LYS A 100      22.900  30.521  -2.605  1.00 89.26           C  
ATOM    818  CE  LYS A 100      23.967  31.604  -2.530  1.00 89.26           C  
ATOM    819  NZ  LYS A 100      23.851  32.578  -3.657  1.00 89.26           N1+
ATOM    820  N   GLN A 101      20.655  25.526  -1.313  1.00 89.93           N  
ATOM    821  CA  GLN A 101      19.454  24.698  -1.353  1.00 89.93           C  
ATOM    822  C   GLN A 101      19.342  23.830  -0.103  1.00 89.93           C  
ATOM    823  O   GLN A 101      18.254  23.670   0.454  1.00 89.93           O  
ATOM    824  CB  GLN A 101      19.448  23.820  -2.605  1.00 89.93           C  
ATOM    825  CG  GLN A 101      19.341  24.604  -3.906  1.00 89.93           C  
ATOM    826  CD  GLN A 101      18.104  25.480  -3.964  1.00 89.93           C  
ATOM    827  NE2 GLN A 101      18.237  26.656  -4.568  1.00 89.93           N  
ATOM    828  OE1 GLN A 101      17.036  25.102  -3.471  1.00 89.93           O  
ATOM    829  N   LEU A 102      20.502  23.281   0.344  1.00 89.38           N  
ATOM    830  CA  LEU A 102      20.509  22.472   1.558  1.00 89.38           C  
ATOM    831  C   LEU A 102      20.129  23.311   2.773  1.00 89.38           C  
ATOM    832  O   LEU A 102      19.413  22.839   3.659  1.00 89.38           O  
ATOM    833  CB  LEU A 102      21.886  21.838   1.771  1.00 89.38           C  
ATOM    834  CG  LEU A 102      22.248  20.673   0.848  1.00 89.38           C  
ATOM    835  CD1 LEU A 102      23.681  20.218   1.105  1.00 89.38           C  
ATOM    836  CD2 LEU A 102      21.272  19.517   1.039  1.00 89.38           C  
ATOM    837  N   ALA A 103      20.654  24.541   2.764  1.00 87.86           N  
ATOM    838  CA  ALA A 103      20.311  25.457   3.849  1.00 87.86           C  
ATOM    839  C   ALA A 103      18.814  25.748   3.870  1.00 87.86           C  
ATOM    840  O   ALA A 103      18.199  25.790   4.938  1.00 87.86           O  
ATOM    841  CB  ALA A 103      21.101  26.757   3.717  1.00 87.86           C  
ATOM    842  N   GLU A 104      18.158  25.963   2.718  1.00 87.21           N  
ATOM    843  CA  GLU A 104      16.719  26.188   2.617  1.00 87.21           C  
ATOM    844  C   GLU A 104      15.934  24.976   3.111  1.00 87.21           C  
ATOM    845  O   GLU A 104      14.919  25.123   3.794  1.00 87.21           O  
ATOM    846  CB  GLU A 104      16.327  26.517   1.174  1.00 87.21           C  
ATOM    847  CG  GLU A 104      16.721  27.919   0.734  1.00 87.21           C  
ATOM    848  CD  GLU A 104      16.255  28.260  -0.674  1.00 87.21           C  
ATOM    849  OE1 GLU A 104      16.451  29.415  -1.115  1.00 87.21           O  
ATOM    850  OE2 GLU A 104      15.689  27.364  -1.338  1.00 87.21           O1-
ATOM    851  N   VAL A 105      16.382  23.776   2.729  1.00 85.55           N  
ATOM    852  CA  VAL A 105      15.748  22.540   3.178  1.00 85.55           C  
ATOM    853  C   VAL A 105      15.827  22.442   4.700  1.00 85.55           C  
ATOM    854  O   VAL A 105      14.846  22.088   5.358  1.00 85.55           O  
ATOM    855  CB  VAL A 105      16.400  21.299   2.529  1.00 85.55           C  
ATOM    856  CG1 VAL A 105      15.834  20.015   3.131  1.00 85.55           C  
ATOM    857  CG2 VAL A 105      16.194  21.319   1.016  1.00 85.55           C  
ATOM    858  N   ALA A 106      16.994  22.763   5.230  1.00 86.72           N  
ATOM    859  CA  ALA A 106      17.193  22.720   6.677  1.00 86.72           C  
ATOM    860  C   ALA A 106      16.241  23.678   7.389  1.00 86.72           C  
ATOM    861  O   ALA A 106      15.681  23.342   8.435  1.00 86.72           O  
ATOM    862  CB  ALA A 106      18.641  23.056   7.026  1.00 86.72           C  
ATOM    863  N   LYS A 107      15.928  24.847   6.897  1.00 84.39           N  
ATOM    864  CA  LYS A 107      15.071  25.868   7.494  1.00 84.39           C  
ATOM    865  C   LYS A 107      13.609  25.431   7.485  1.00 84.39           C  
ATOM    866  O   LYS A 107      12.850  25.767   8.396  1.00 84.39           O  
ATOM    867  CB  LYS A 107      15.225  27.197   6.753  1.00 84.39           C  
ATOM    868  CG  LYS A 107      16.539  27.912   7.031  1.00 84.39           C  
ATOM    869  CD  LYS A 107      16.619  29.241   6.290  1.00 84.39           C  
ATOM    870  CE  LYS A 107      17.972  29.911   6.489  1.00 84.39           C  
ATOM    871  NZ  LYS A 107      18.078  31.186   5.717  1.00 84.39           N1+
ATOM    872  N   GLU A 108      13.220  24.643   6.487  1.00 85.18           N  
ATOM    873  CA  GLU A 108      11.828  24.228   6.330  1.00 85.18           C  
ATOM    874  C   GLU A 108      11.571  22.890   7.015  1.00 85.18           C  
ATOM    875  O   GLU A 108      10.419  22.493   7.202  1.00 85.18           O  
ATOM    876  CB  GLU A 108      11.458  24.139   4.847  1.00 85.18           C  
ATOM    877  CG  GLU A 108      11.418  25.487   4.141  1.00 85.18           C  
ATOM    878  CD  GLU A 108      10.913  25.400   2.710  1.00 85.18           C  
ATOM    879  OE1 GLU A 108      10.981  26.415   1.980  1.00 85.18           O  
ATOM    880  OE2 GLU A 108      10.444  24.309   2.316  1.00 85.18           O1-
ATOM    881  N   ALA A 109      12.688  22.191   7.324  1.00 81.49           N  
ATOM    882  CA  ALA A 109      12.533  20.888   7.967  1.00 81.49           C  
ATOM    883  C   ALA A 109      12.016  21.039   9.395  1.00 81.49           C  
ATOM    884  O   ALA A 109      12.434  21.945  10.120  1.00 81.49           O  
ATOM    885  CB  ALA A 109      13.859  20.131   7.961  1.00 81.49           C  
ATOM    886  N   THR A 110      10.901  20.301   9.747  1.00 80.47           N  
ATOM    887  CA  THR A 110      10.365  20.342  11.103  1.00 80.47           C  
ATOM    888  C   THR A 110      11.182  19.449  12.034  1.00 80.47           C  
ATOM    889  O   THR A 110      11.250  19.698  13.240  1.00 80.47           O  
ATOM    890  CB  THR A 110       8.889  19.906  11.134  1.00 80.47           C  
ATOM    891  CG2 THR A 110       8.005  20.905  10.395  1.00 80.47           C  
ATOM    892  OG1 THR A 110       8.762  18.621  10.512  1.00 80.47           O  
ATOM    893  N   ASP A 111      12.021  18.570  11.459  1.00 84.00           N  
ATOM    894  CA  ASP A 111      12.805  17.601  12.218  1.00 84.00           C  
ATOM    895  C   ASP A 111      14.182  18.162  12.567  1.00 84.00           C  
ATOM    896  O   ASP A 111      14.991  18.435  11.677  1.00 84.00           O  
ATOM    897  CB  ASP A 111      12.953  16.297  11.431  1.00 84.00           C  
ATOM    898  CG  ASP A 111      13.594  15.184  12.243  1.00 84.00           C  
ATOM    899  OD1 ASP A 111      14.429  15.476  13.124  1.00 84.00           O  
ATOM    900  OD2 ASP A 111      13.261  14.005  11.995  1.00 84.00           O1-
ATOM    901  N   GLU A 112      14.473  18.322  13.888  1.00 84.55           N  
ATOM    902  CA  GLU A 112      15.716  18.897  14.393  1.00 84.55           C  
ATOM    903  C   GLU A 112      16.916  18.030  14.024  1.00 84.55           C  
ATOM    904  O   GLU A 112      17.983  18.548  13.689  1.00 84.55           O  
ATOM    905  CB  GLU A 112      15.647  19.081  15.911  1.00 84.55           C  
ATOM    906  CG  GLU A 112      14.798  20.267  16.349  1.00 84.55           C  
ATOM    907  CD  GLU A 112      14.796  20.479  17.855  1.00 84.55           C  
ATOM    908  OE1 GLU A 112      14.101  21.402  18.336  1.00 84.55           O  
ATOM    909  OE2 GLU A 112      15.495  19.717  18.558  1.00 84.55           O1-
ATOM    910  N   GLU A 113      16.721  16.672  14.047  1.00 86.02           N  
ATOM    911  CA  GLU A 113      17.798  15.748  13.705  1.00 86.02           C  
ATOM    912  C   GLU A 113      18.239  15.928  12.254  1.00 86.02           C  
ATOM    913  O   GLU A 113      19.434  15.894  11.956  1.00 86.02           O  
ATOM    914  CB  GLU A 113      17.362  14.300  13.946  1.00 86.02           C  
ATOM    915  CG  GLU A 113      17.234  13.934  15.418  1.00 86.02           C  
ATOM    916  CD  GLU A 113      16.748  12.510  15.641  1.00 86.02           C  
ATOM    917  OE1 GLU A 113      16.650  12.080  16.813  1.00 86.02           O  
ATOM    918  OE2 GLU A 113      16.465  11.820  14.637  1.00 86.02           O1-
ATOM    919  N   LEU A 114      17.245  16.057  11.410  1.00 86.36           N  
ATOM    920  CA  LEU A 114      17.518  16.270   9.993  1.00 86.36           C  
ATOM    921  C   LEU A 114      18.260  17.583   9.774  1.00 86.36           C  
ATOM    922  O   LEU A 114      19.220  17.637   9.002  1.00 86.36           O  
ATOM    923  CB  LEU A 114      16.215  16.266   9.189  1.00 86.36           C  
ATOM    924  CG  LEU A 114      16.353  16.433   7.675  1.00 86.36           C  
ATOM    925  CD1 LEU A 114      17.174  15.289   7.087  1.00 86.36           C  
ATOM    926  CD2 LEU A 114      14.978  16.502   7.017  1.00 86.36           C  
ATOM    927  N   GLN A 115      17.902  18.614  10.451  1.00 87.01           N  
ATOM    928  CA  GLN A 115      18.561  19.914  10.384  1.00 87.01           C  
ATOM    929  C   GLN A 115      20.025  19.811  10.804  1.00 87.01           C  
ATOM    930  O   GLN A 115      20.902  20.391  10.161  1.00 87.01           O  
ATOM    931  CB  GLN A 115      17.833  20.932  11.264  1.00 87.01           C  
ATOM    932  CG  GLN A 115      16.440  21.290  10.764  1.00 87.01           C  
ATOM    933  CD  GLN A 115      15.668  22.150  11.748  1.00 87.01           C  
ATOM    934  NE2 GLN A 115      14.544  22.699  11.300  1.00 87.01           N  
ATOM    935  OE1 GLN A 115      16.077  22.318  12.902  1.00 87.01           O  
ATOM    936  N   ARG A 116      20.293  19.062  11.863  1.00 86.79           N  
ATOM    937  CA  ARG A 116      21.650  18.850  12.357  1.00 86.79           C  
ATOM    938  C   ARG A 116      22.494  18.096  11.334  1.00 86.79           C  
ATOM    939  O   ARG A 116      23.666  18.418  11.131  1.00 86.79           O  
ATOM    940  CB  ARG A 116      21.626  18.086  13.682  1.00 86.79           C  
ATOM    941  CG  ARG A 116      21.178  18.924  14.869  1.00 86.79           C  
ATOM    942  CD  ARG A 116      21.226  18.133  16.170  1.00 86.79           C  
ATOM    943  NE  ARG A 116      20.627  18.876  17.275  1.00 86.79           N  
ATOM    944  CZ  ARG A 116      20.434  18.390  18.497  1.00 86.79           C  
ATOM    945  NH1 ARG A 116      20.791  17.146  18.797  1.00 86.79           N1+
ATOM    946  NH2 ARG A 116      19.880  19.153  19.428  1.00 86.79           N  
ATOM    947  N   TYR A 117      21.815  17.126  10.778  1.00 90.19           N  
ATOM    948  CA  TYR A 117      22.477  16.343   9.741  1.00 90.19           C  
ATOM    949  C   TYR A 117      22.910  17.230   8.581  1.00 90.19           C  
ATOM    950  O   TYR A 117      24.057  17.160   8.131  1.00 90.19           O  
ATOM    951  CB  TYR A 117      21.553  15.233   9.234  1.00 90.19           C  
ATOM    952  CG  TYR A 117      22.150  14.409   8.118  1.00 90.19           C  
ATOM    953  CD1 TYR A 117      21.716  14.564   6.803  1.00 90.19           C  
ATOM    954  CD2 TYR A 117      23.148  13.476   8.375  1.00 90.19           C  
ATOM    955  CE1 TYR A 117      22.261  13.806   5.772  1.00 90.19           C  
ATOM    956  CE2 TYR A 117      23.701  12.713   7.352  1.00 90.19           C  
ATOM    957  CZ  TYR A 117      23.251  12.885   6.056  1.00 90.19           C  
ATOM    958  OH  TYR A 117      23.795  12.132   5.039  1.00 90.19           O  
ATOM    959  N   ILE A 118      22.025  18.062   8.089  1.00 90.05           N  
ATOM    960  CA  ILE A 118      22.303  18.940   6.957  1.00 90.05           C  
ATOM    961  C   ILE A 118      23.402  19.931   7.330  1.00 90.05           C  
ATOM    962  O   ILE A 118      24.303  20.198   6.532  1.00 90.05           O  
ATOM    963  CB  ILE A 118      21.034  19.693   6.500  1.00 90.05           C  
ATOM    964  CG1 ILE A 118      20.021  18.715   5.894  1.00 90.05           C  
ATOM    965  CG2 ILE A 118      21.392  20.798   5.502  1.00 90.05           C  
ATOM    966  CD1 ILE A 118      18.686  19.352   5.531  1.00 90.05           C  
ATOM    967  N   ALA A 119      23.351  20.484   8.560  1.00 88.97           N  
ATOM    968  CA  ALA A 119      24.390  21.386   9.052  1.00 88.97           C  
ATOM    969  C   ALA A 119      25.755  20.703   9.046  1.00 88.97           C  
ATOM    970  O   ALA A 119      26.760  21.312   8.667  1.00 88.97           O  
ATOM    971  CB  ALA A 119      24.050  21.875  10.458  1.00 88.97           C  
ATOM    972  N   LYS A 120      25.783  19.477   9.473  1.00 90.17           N  
ATOM    973  CA  LYS A 120      27.031  18.719   9.473  1.00 90.17           C  
ATOM    974  C   LYS A 120      27.614  18.619   8.067  1.00 90.17           C  
ATOM    975  O   LYS A 120      28.827  18.743   7.881  1.00 90.17           O  
ATOM    976  CB  LYS A 120      26.809  17.320  10.049  1.00 90.17           C  
ATOM    977  CG  LYS A 120      28.092  16.536  10.285  1.00 90.17           C  
ATOM    978  CD  LYS A 120      27.812  15.188  10.934  1.00 90.17           C  
ATOM    979  CE  LYS A 120      29.091  14.386  11.134  1.00 90.17           C  
ATOM    980  NZ  LYS A 120      28.821  13.059  11.764  1.00 90.17           N1+
ATOM    981  N   ILE A 121      26.724  18.405   7.099  1.00 91.29           N  
ATOM    982  CA  ILE A 121      27.144  18.290   5.706  1.00 91.29           C  
ATOM    983  C   ILE A 121      27.767  19.606   5.246  1.00 91.29           C  
ATOM    984  O   ILE A 121      28.831  19.612   4.621  1.00 91.29           O  
ATOM    985  CB  ILE A 121      25.962  17.909   4.788  1.00 91.29           C  
ATOM    986  CG1 ILE A 121      25.515  16.469   5.065  1.00 91.29           C  
ATOM    987  CG2 ILE A 121      26.340  18.091   3.316  1.00 91.29           C  
ATOM    988  CD1 ILE A 121      24.253  16.057   4.317  1.00 91.29           C  
ATOM    989  N   LEU A 122      27.104  20.746   5.578  1.00 90.96           N  
ATOM    990  CA  LEU A 122      27.600  22.060   5.182  1.00 90.96           C  
ATOM    991  C   LEU A 122      28.941  22.355   5.844  1.00 90.96           C  
ATOM    992  O   LEU A 122      29.815  22.980   5.236  1.00 90.96           O  
ATOM    993  CB  LEU A 122      26.588  23.149   5.545  1.00 90.96           C  
ATOM    994  CG  LEU A 122      25.324  23.213   4.687  1.00 90.96           C  
ATOM    995  CD1 LEU A 122      24.352  24.244   5.249  1.00 90.96           C  
ATOM    996  CD2 LEU A 122      25.677  23.539   3.239  1.00 90.96           C  
ATOM    997  N   ILE A 123      29.055  21.862   7.053  1.00 90.71           N  
ATOM    998  CA  ILE A 123      30.309  22.011   7.783  1.00 90.71           C  
ATOM    999  C   ILE A 123      31.418  21.244   7.066  1.00 90.71           C  
ATOM   1000  O   ILE A 123      32.520  21.765   6.878  1.00 90.71           O  
ATOM   1001  CB  ILE A 123      30.176  21.520   9.242  1.00 90.71           C  
ATOM   1002  CG1 ILE A 123      29.307  22.488  10.054  1.00 90.71           C  
ATOM   1003  CG2 ILE A 123      31.556  21.353   9.883  1.00 90.71           C  
ATOM   1004  CD1 ILE A 123      28.918  21.965  11.430  1.00 90.71           C  
ATOM   1005  N   GLU A 124      31.094  20.084   6.610  1.00 91.72           N  
ATOM   1006  CA  GLU A 124      32.060  19.254   5.896  1.00 91.72           C  
ATOM   1007  C   GLU A 124      32.501  19.915   4.594  1.00 91.72           C  
ATOM   1008  O   GLU A 124      33.683  19.889   4.246  1.00 91.72           O  
ATOM   1009  CB  GLU A 124      31.473  17.869   5.610  1.00 91.72           C  
ATOM   1010  CG  GLU A 124      31.338  16.991   6.845  1.00 91.72           C  
ATOM   1011  CD  GLU A 124      30.639  15.670   6.569  1.00 91.72           C  
ATOM   1012  OE1 GLU A 124      30.451  14.872   7.517  1.00 91.72           O  
ATOM   1013  OE2 GLU A 124      30.275  15.429   5.396  1.00 91.72           O1-
ATOM   1014  N   LEU A 125      31.554  20.520   3.924  1.00 89.62           N  
ATOM   1015  CA  LEU A 125      31.854  21.184   2.661  1.00 89.62           C  
ATOM   1016  C   LEU A 125      32.739  22.405   2.885  1.00 89.62           C  
ATOM   1017  O   LEU A 125      33.644  22.676   2.091  1.00 89.62           O  
ATOM   1018  CB  LEU A 125      30.561  21.599   1.953  1.00 89.62           C  
ATOM   1019  CG  LEU A 125      29.728  20.469   1.345  1.00 89.62           C  
ATOM   1020  CD1 LEU A 125      28.424  21.020   0.777  1.00 89.62           C  
ATOM   1021  CD2 LEU A 125      30.521  19.740   0.266  1.00 89.62           C  
ATOM   1022  N   ALA A 126      32.440  23.094   3.960  1.00 90.51           N  
ATOM   1023  CA  ALA A 126      33.256  24.254   4.308  1.00 90.51           C  
ATOM   1024  C   ALA A 126      34.689  23.841   4.630  1.00 90.51           C  
ATOM   1025  O   ALA A 126      35.642  24.490   4.193  1.00 90.51           O  
ATOM   1026  CB  ALA A 126      32.642  25.000   5.490  1.00 90.51           C  
ATOM   1027  N   GLU A 127      34.837  22.763   5.332  1.00 92.40           N  
ATOM   1028  CA  GLU A 127      36.162  22.261   5.685  1.00 92.40           C  
ATOM   1029  C   GLU A 127      36.945  21.850   4.441  1.00 92.40           C  
ATOM   1030  O   GLU A 127      38.145  22.113   4.342  1.00 92.40           O  
ATOM   1031  CB  GLU A 127      36.050  21.079   6.651  1.00 92.40           C  
ATOM   1032  CG  GLU A 127      35.651  21.477   8.065  1.00 92.40           C  
ATOM   1033  CD  GLU A 127      35.399  20.285   8.974  1.00 92.40           C  
ATOM   1034  OE1 GLU A 127      35.243  20.479  10.201  1.00 92.40           O  
ATOM   1035  OE2 GLU A 127      35.357  19.147   8.456  1.00 92.40           O1-
ATOM   1036  N   GLN A 128      36.305  21.247   3.586  1.00 90.61           N  
ATOM   1037  CA  GLN A 128      36.927  20.835   2.333  1.00 90.61           C  
ATOM   1038  C   GLN A 128      37.395  22.045   1.527  1.00 90.61           C  
ATOM   1039  O   GLN A 128      38.480  22.026   0.942  1.00 90.61           O  
ATOM   1040  CB  GLN A 128      35.957  19.995   1.502  1.00 90.61           C  
ATOM   1041  CG  GLN A 128      36.598  19.340   0.286  1.00 90.61           C  
ATOM   1042  CD  GLN A 128      35.668  18.364  -0.413  1.00 90.61           C  
ATOM   1043  NE2 GLN A 128      36.117  17.819  -1.537  1.00 90.61           N  
ATOM   1044  OE1 GLN A 128      34.556  18.102   0.056  1.00 90.61           O  
ATOM   1045  N   ALA A 129      36.524  23.061   1.471  1.00 87.83           N  
ATOM   1046  CA  ALA A 129      36.870  24.284   0.750  1.00 87.83           C  
ATOM   1047  C   ALA A 129      38.112  24.939   1.346  1.00 87.83           C  
ATOM   1048  O   ALA A 129      38.966  25.447   0.615  1.00 87.83           O  
ATOM   1049  CB  ALA A 129      35.697  25.260   0.765  1.00 87.83           C  
ATOM   1050  N   ILE A 130      38.243  24.890   2.668  1.00 89.89           N  
ATOM   1051  CA  ILE A 130      39.392  25.452   3.371  1.00 89.89           C  
ATOM   1052  C   ILE A 130      40.648  24.653   3.030  1.00 89.89           C  
ATOM   1053  O   ILE A 130      41.697  25.229   2.735  1.00 89.89           O  
ATOM   1054  CB  ILE A 130      39.166  25.473   4.898  1.00 89.89           C  
ATOM   1055  CG1 ILE A 130      38.047  26.456   5.261  1.00 89.89           C  
ATOM   1056  CG2 ILE A 130      40.464  25.824   5.632  1.00 89.89           C  
ATOM   1057  CD1 ILE A 130      37.608  26.385   6.716  1.00 89.89           C  
ATOM   1058  N   LYS A 131      40.500  23.362   3.067  1.00 90.51           N  
ATOM   1059  CA  LYS A 131      41.621  22.482   2.753  1.00 90.51           C  
ATOM   1060  C   LYS A 131      42.104  22.696   1.322  1.00 90.51           C  
ATOM   1061  O   LYS A 131      43.309  22.728   1.065  1.00 90.51           O  
ATOM   1062  CB  LYS A 131      41.230  21.019   2.962  1.00 90.51           C  
ATOM   1063  CG  LYS A 131      41.144  20.603   4.423  1.00 90.51           C  
ATOM   1064  CD  LYS A 131      40.796  19.126   4.565  1.00 90.51           C  
ATOM   1065  CE  LYS A 131      40.639  18.725   6.025  1.00 90.51           C  
ATOM   1066  NZ  LYS A 131      40.248  17.291   6.168  1.00 90.51           N1+
ATOM   1067  N   GLU A 132      41.155  22.891   0.372  1.00 88.36           N  
ATOM   1068  CA  GLU A 132      41.498  23.121  -1.029  1.00 88.36           C  
ATOM   1069  C   GLU A 132      42.184  24.471  -1.214  1.00 88.36           C  
ATOM   1070  O   GLU A 132      43.094  24.603  -2.036  1.00 88.36           O  
ATOM   1071  CB  GLU A 132      40.247  23.042  -1.908  1.00 88.36           C  
ATOM   1072  CG  GLU A 132      39.750  21.624  -2.145  1.00 88.36           C  
ATOM   1073  CD  GLU A 132      38.520  21.559  -3.036  1.00 88.36           C  
ATOM   1074  OE1 GLU A 132      38.051  20.440  -3.344  1.00 88.36           O  
ATOM   1075  OE2 GLU A 132      38.020  22.637  -3.429  1.00 88.36           O1-
ATOM   1076  N   ALA A 133      41.763  25.463  -0.440  1.00 84.83           N  
ATOM   1077  CA  ALA A 133      42.411  26.772  -0.464  1.00 84.83           C  
ATOM   1078  C   ALA A 133      43.863  26.674  -0.001  1.00 84.83           C  
ATOM   1079  O   ALA A 133      44.758  27.253  -0.621  1.00 84.83           O  
ATOM   1080  CB  ALA A 133      41.643  27.762   0.409  1.00 84.83           C  
ATOM   1081  N   GLU A 134      44.071  25.881   1.037  1.00 90.72           N  
ATOM   1082  CA  GLU A 134      45.417  25.703   1.574  1.00 90.72           C  
ATOM   1083  C   GLU A 134      46.315  24.971   0.582  1.00 90.72           C  
ATOM   1084  O   GLU A 134      47.480  25.333   0.405  1.00 90.72           O  
ATOM   1085  CB  GLU A 134      45.371  24.945   2.903  1.00 90.72           C  
ATOM   1086  CG  GLU A 134      44.797  25.757   4.055  1.00 90.72           C  
ATOM   1087  CD  GLU A 134      44.636  24.951   5.335  1.00 90.72           C  
ATOM   1088  OE1 GLU A 134      44.480  25.559   6.418  1.00 90.72           O  
ATOM   1089  OE2 GLU A 134      44.665  23.704   5.253  1.00 90.72           O1-
ATOM   1090  N   ARG A 135      45.782  24.006  -0.025  1.00 89.93           N  
ATOM   1091  CA  ARG A 135      46.503  23.240  -1.037  1.00 89.93           C  
ATOM   1092  C   ARG A 135      46.890  24.121  -2.219  1.00 89.93           C  
ATOM   1093  O   ARG A 135      48.015  24.041  -2.718  1.00 89.93           O  
ATOM   1094  CB  ARG A 135      45.660  22.056  -1.518  1.00 89.93           C  
ATOM   1095  CG  ARG A 135      46.405  21.106  -2.443  1.00 89.93           C  
ATOM   1096  CD  ARG A 135      45.535  19.927  -2.856  1.00 89.93           C  
ATOM   1097  NE  ARG A 135      46.339  18.744  -3.154  1.00 89.93           N  
ATOM   1098  CZ  ARG A 135      45.843  17.557  -3.492  1.00 89.93           C  
ATOM   1099  NH1 ARG A 135      44.531  17.370  -3.581  1.00 89.93           N1+
ATOM   1100  NH2 ARG A 135      46.665  16.548  -3.741  1.00 89.93           N  
ATOM   1101  N   SER A 136      45.982  24.951  -2.677  1.00 88.15           N  
ATOM   1102  CA  SER A 136      46.213  25.837  -3.813  1.00 88.15           C  
ATOM   1103  C   SER A 136      47.304  26.856  -3.508  1.00 88.15           C  
ATOM   1104  O   SER A 136      48.090  27.215  -4.388  1.00 88.15           O  
ATOM   1105  CB  SER A 136      44.921  26.561  -4.198  1.00 88.15           C  
ATOM   1106  OG  SER A 136      43.957  25.645  -4.688  1.00 88.15           O  
ATOM   1107  N   LEU A 137      47.288  27.297  -2.268  1.00 86.14           N  
ATOM   1108  CA  LEU A 137      48.333  28.217  -1.829  1.00 86.14           C  
ATOM   1109  C   LEU A 137      49.699  27.541  -1.857  1.00 86.14           C  
ATOM   1110  O   LEU A 137      50.683  28.137  -2.301  1.00 86.14           O  
ATOM   1111  CB  LEU A 137      48.035  28.733  -0.419  1.00 86.14           C  
ATOM   1112  CG  LEU A 137      48.967  29.822   0.116  1.00 86.14           C  
ATOM   1113  CD1 LEU A 137      48.854  31.082  -0.736  1.00 86.14           C  
ATOM   1114  CD2 LEU A 137      48.652  30.126   1.576  1.00 86.14           C  
ATOM   1115  N   ARG A 138      49.758  26.310  -1.466  1.00 89.81           N  
ATOM   1116  CA  ARG A 138      51.005  25.554  -1.441  1.00 89.81           C  
ATOM   1117  C   ARG A 138      51.492  25.253  -2.854  1.00 89.81           C  
ATOM   1118  O   ARG A 138      52.698  25.214  -3.107  1.00 89.81           O  
ATOM   1119  CB  ARG A 138      50.830  24.250  -0.659  1.00 89.81           C  
ATOM   1120  CG  ARG A 138      50.752  24.441   0.848  1.00 89.81           C  
ATOM   1121  CD  ARG A 138      50.634  23.111   1.579  1.00 89.81           C  
ATOM   1122  NE  ARG A 138      50.340  23.301   2.998  1.00 89.81           N  
ATOM   1123  CZ  ARG A 138      50.223  22.317   3.885  1.00 89.81           C  
ATOM   1124  NH1 ARG A 138      50.374  21.050   3.517  1.00 89.81           N1+
ATOM   1125  NH2 ARG A 138      49.954  22.602   5.151  1.00 89.81           N  
ATOM   1126  N   GLU A 139      50.454  25.150  -3.796  1.00 90.04           N  
ATOM   1127  CA  GLU A 139      50.780  24.819  -5.180  1.00 90.04           C  
ATOM   1128  C   GLU A 139      51.168  26.067  -5.970  1.00 90.04           C  
ATOM   1129  O   GLU A 139      51.575  25.972  -7.130  1.00 90.04           O  
ATOM   1130  CB  GLU A 139      49.602  24.113  -5.857  1.00 90.04           C  
ATOM   1131  CG  GLU A 139      49.342  22.709  -5.332  1.00 90.04           C  
ATOM   1132  CD  GLU A 139      48.117  22.054  -5.948  1.00 90.04           C  
ATOM   1133  OE1 GLU A 139      47.850  20.867  -5.656  1.00 90.04           O  
ATOM   1134  OE2 GLU A 139      47.418  22.734  -6.733  1.00 90.04           O1-
ATOM   1135  N   GLY A 140      51.127  27.274  -5.230  1.00 89.15           N  
ATOM   1136  CA  GLY A 140      51.543  28.537  -5.821  1.00 89.15           C  
ATOM   1137  C   GLY A 140      50.469  29.177  -6.679  1.00 89.15           C  
ATOM   1138  O   GLY A 140      50.772  29.967  -7.575  1.00 89.15           O  
ATOM   1139  N   ASN A 141      49.206  28.738  -6.555  1.00 90.33           N  
ATOM   1140  CA  ASN A 141      48.082  29.348  -7.257  1.00 90.33           C  
ATOM   1141  C   ASN A 141      47.251  30.226  -6.327  1.00 90.33           C  
ATOM   1142  O   ASN A 141      46.226  29.788  -5.803  1.00 90.33           O  
ATOM   1143  CB  ASN A 141      47.202  28.272  -7.897  1.00 90.33           C  
ATOM   1144  CG  ASN A 141      46.388  28.799  -9.062  1.00 90.33           C  
ATOM   1145  ND2 ASN A 141      45.926  27.897  -9.920  1.00 90.33           N  
ATOM   1146  OD1 ASN A 141      46.178  30.008  -9.191  1.00 90.33           O  
ATOM   1147  N   PRO A 142      47.590  31.413  -5.996  1.00 84.85           N  
ATOM   1148  CA  PRO A 142      46.891  32.259  -5.026  1.00 84.85           C  
ATOM   1149  C   PRO A 142      45.489  32.652  -5.487  1.00 84.85           C  
ATOM   1150  O   PRO A 142      44.591  32.833  -4.660  1.00 84.85           O  
ATOM   1151  CB  PRO A 142      47.795  33.489  -4.917  1.00 84.85           C  
ATOM   1152  CG  PRO A 142      48.606  33.482  -6.173  1.00 84.85           C  
ATOM   1153  CD  PRO A 142      48.772  32.059  -6.623  1.00 84.85           C  
ATOM   1154  N   GLU A 143      45.372  32.809  -6.834  1.00 86.78           N  
ATOM   1155  CA  GLU A 143      44.064  33.191  -7.357  1.00 86.78           C  
ATOM   1156  C   GLU A 143      43.014  32.127  -7.048  1.00 86.78           C  
ATOM   1157  O   GLU A 143      41.913  32.447  -6.595  1.00 86.78           O  
ATOM   1158  CB  GLU A 143      44.138  33.436  -8.866  1.00 86.78           C  
ATOM   1159  CG  GLU A 143      42.940  34.191  -9.426  1.00 86.78           C  
ATOM   1160  CD  GLU A 143      43.105  34.576 -10.888  1.00 86.78           C  
ATOM   1161  OE1 GLU A 143      42.154  35.137 -11.478  1.00 86.78           O  
ATOM   1162  OE2 GLU A 143      44.194  34.317 -11.446  1.00 86.78           O1-
ATOM   1163  N   LYS A 144      43.462  30.869  -7.308  1.00 80.82           N  
ATOM   1164  CA  LYS A 144      42.591  29.738  -7.005  1.00 80.82           C  
ATOM   1165  C   LYS A 144      42.321  29.638  -5.506  1.00 80.82           C  
ATOM   1166  O   LYS A 144      41.193  29.365  -5.090  1.00 80.82           O  
ATOM   1167  CB  LYS A 144      43.206  28.433  -7.515  1.00 80.82           C  
ATOM   1168  CG  LYS A 144      42.261  27.242  -7.466  1.00 80.82           C  
ATOM   1169  CD  LYS A 144      42.888  26.004  -8.093  1.00 80.82           C  
ATOM   1170  CE  LYS A 144      41.950  24.808  -8.029  1.00 80.82           C  
ATOM   1171  NZ  LYS A 144      42.547  23.600  -8.673  1.00 80.82           N1+
ATOM   1172  N   ALA A 145      43.316  29.825  -4.712  1.00 88.48           N  
ATOM   1173  CA  ALA A 145      43.179  29.802  -3.258  1.00 88.48           C  
ATOM   1174  C   ALA A 145      42.201  30.873  -2.783  1.00 88.48           C  
ATOM   1175  O   ALA A 145      41.383  30.626  -1.893  1.00 88.48           O  
ATOM   1176  CB  ALA A 145      44.539  29.996  -2.593  1.00 88.48           C  
ATOM   1177  N   ARG A 146      42.174  32.038  -3.422  1.00 86.77           N  
ATOM   1178  CA  ARG A 146      41.281  33.134  -3.059  1.00 86.77           C  
ATOM   1179  C   ARG A 146      39.826  32.769  -3.335  1.00 86.77           C  
ATOM   1180  O   ARG A 146      38.942  33.064  -2.529  1.00 86.77           O  
ATOM   1181  CB  ARG A 146      41.657  34.408  -3.817  1.00 86.77           C  
ATOM   1182  CG  ARG A 146      42.884  35.115  -3.267  1.00 86.77           C  
ATOM   1183  CD  ARG A 146      43.181  36.403  -4.022  1.00 86.77           C  
ATOM   1184  NE  ARG A 146      44.486  36.948  -3.665  1.00 86.77           N  
ATOM   1185  CZ  ARG A 146      45.018  38.048  -4.192  1.00 86.77           C  
ATOM   1186  NH1 ARG A 146      44.363  38.744  -5.114  1.00 86.77           N1+
ATOM   1187  NH2 ARG A 146      46.214  38.456  -3.794  1.00 86.77           N  
ATOM   1188  N   GLU A 147      39.589  32.171  -4.497  1.00 89.29           N  
ATOM   1189  CA  GLU A 147      38.236  31.749  -4.851  1.00 89.29           C  
ATOM   1190  C   GLU A 147      37.716  30.694  -3.878  1.00 89.29           C  
ATOM   1191  O   GLU A 147      36.551  30.733  -3.477  1.00 89.29           O  
ATOM   1192  CB  GLU A 147      38.198  31.209  -6.282  1.00 89.29           C  
ATOM   1193  CG  GLU A 147      38.392  32.278  -7.348  1.00 89.29           C  
ATOM   1194  CD  GLU A 147      38.452  31.715  -8.759  1.00 89.29           C  
ATOM   1195  OE1 GLU A 147      38.497  32.507  -9.727  1.00 89.29           O  
ATOM   1196  OE2 GLU A 147      38.454  30.471  -8.897  1.00 89.29           O1-
ATOM   1197  N   ASP A 148      38.588  29.704  -3.420  1.00 91.08           N  
ATOM   1198  CA  ASP A 148      38.205  28.660  -2.474  1.00 91.08           C  
ATOM   1199  C   ASP A 148      37.910  29.249  -1.096  1.00 91.08           C  
ATOM   1200  O   ASP A 148      37.003  28.791  -0.401  1.00 91.08           O  
ATOM   1201  CB  ASP A 148      39.306  27.602  -2.368  1.00 91.08           C  
ATOM   1202  CG  ASP A 148      39.407  26.725  -3.603  1.00 91.08           C  
ATOM   1203  OD1 ASP A 148      38.375  26.485  -4.267  1.00 91.08           O  
ATOM   1204  OD2 ASP A 148      40.527  26.267  -3.915  1.00 91.08           O1-
ATOM   1205  N   VAL A 149      38.724  30.266  -0.754  1.00 89.65           N  
ATOM   1206  CA  VAL A 149      38.487  30.949   0.513  1.00 89.65           C  
ATOM   1207  C   VAL A 149      37.141  31.669   0.470  1.00 89.65           C  
ATOM   1208  O   VAL A 149      36.379  31.632   1.440  1.00 89.65           O  
ATOM   1209  CB  VAL A 149      39.617  31.952   0.838  1.00 89.65           C  
ATOM   1210  CG1 VAL A 149      39.227  32.842   2.016  1.00 89.65           C  
ATOM   1211  CG2 VAL A 149      40.919  31.210   1.134  1.00 89.65           C  
ATOM   1212  N   ARG A 150      36.858  32.276  -0.619  1.00 89.31           N  
ATOM   1213  CA  ARG A 150      35.571  32.943  -0.785  1.00 89.31           C  
ATOM   1214  C   ARG A 150      34.419  31.956  -0.634  1.00 89.31           C  
ATOM   1215  O   ARG A 150      33.419  32.255   0.022  1.00 89.31           O  
ATOM   1216  CB  ARG A 150      35.495  33.633  -2.148  1.00 89.31           C  
ATOM   1217  CG  ARG A 150      34.316  34.584  -2.292  1.00 89.31           C  
ATOM   1218  CD  ARG A 150      34.360  35.339  -3.614  1.00 89.31           C  
ATOM   1219  NE  ARG A 150      33.182  36.184  -3.790  1.00 89.31           N  
ATOM   1220  CZ  ARG A 150      33.020  37.061  -4.777  1.00 89.31           C  
ATOM   1221  NH1 ARG A 150      33.960  37.224  -5.701  1.00 89.31           N1+
ATOM   1222  NH2 ARG A 150      31.908  37.779  -4.841  1.00 89.31           N  
ATOM   1223  N   LEU A 151      34.528  30.813  -1.308  1.00 89.97           N  
ATOM   1224  CA  LEU A 151      33.527  29.758  -1.200  1.00 89.97           C  
ATOM   1225  C   LEU A 151      33.349  29.321   0.250  1.00 89.97           C  
ATOM   1226  O   LEU A 151      32.221  29.189   0.730  1.00 89.97           O  
ATOM   1227  CB  LEU A 151      33.920  28.556  -2.063  1.00 89.97           C  
ATOM   1228  CG  LEU A 151      33.017  27.325  -1.963  1.00 89.97           C  
ATOM   1229  CD1 LEU A 151      31.610  27.659  -2.447  1.00 89.97           C  
ATOM   1230  CD2 LEU A 151      33.601  26.167  -2.764  1.00 89.97           C  
ATOM   1231  N   ALA A 152      34.487  29.096   0.975  1.00 90.32           N  
ATOM   1232  CA  ALA A 152      34.436  28.688   2.375  1.00 90.32           C  
ATOM   1233  C   ALA A 152      33.680  29.711   3.218  1.00 90.32           C  
ATOM   1234  O   ALA A 152      32.873  29.345   4.076  1.00 90.32           O  
ATOM   1235  CB  ALA A 152      35.846  28.489   2.925  1.00 90.32           C  
ATOM   1236  N   LEU A 153      33.922  30.932   2.953  1.00 89.78           N  
ATOM   1237  CA  LEU A 153      33.253  32.005   3.681  1.00 89.78           C  
ATOM   1238  C   LEU A 153      31.751  31.987   3.416  1.00 89.78           C  
ATOM   1239  O   LEU A 153      30.952  32.146   4.342  1.00 89.78           O  
ATOM   1240  CB  LEU A 153      33.836  33.365   3.286  1.00 89.78           C  
ATOM   1241  CG  LEU A 153      33.218  34.590   3.963  1.00 89.78           C  
ATOM   1242  CD1 LEU A 153      33.386  34.500   5.476  1.00 89.78           C  
ATOM   1243  CD2 LEU A 153      33.847  35.871   3.425  1.00 89.78           C  
ATOM   1244  N   GLU A 154      31.351  31.820   2.143  1.00 90.64           N  
ATOM   1245  CA  GLU A 154      29.932  31.757   1.806  1.00 90.64           C  
ATOM   1246  C   GLU A 154      29.246  30.597   2.521  1.00 90.64           C  
ATOM   1247  O   GLU A 154      28.118  30.735   2.999  1.00 90.64           O  
ATOM   1248  CB  GLU A 154      29.744  31.628   0.293  1.00 90.64           C  
ATOM   1249  CG  GLU A 154      30.021  32.913  -0.474  1.00 90.64           C  
ATOM   1250  CD  GLU A 154      29.831  32.768  -1.976  1.00 90.64           C  
ATOM   1251  OE1 GLU A 154      29.954  33.780  -2.703  1.00 90.64           O  
ATOM   1252  OE2 GLU A 154      29.558  31.635  -2.429  1.00 90.64           O1-
ATOM   1253  N   LEU A 155      29.895  29.439   2.609  1.00 91.25           N  
ATOM   1254  CA  LEU A 155      29.355  28.264   3.286  1.00 91.25           C  
ATOM   1255  C   LEU A 155      29.193  28.525   4.779  1.00 91.25           C  
ATOM   1256  O   LEU A 155      28.197  28.116   5.381  1.00 91.25           O  
ATOM   1257  CB  LEU A 155      30.264  27.053   3.063  1.00 91.25           C  
ATOM   1258  CG  LEU A 155      30.322  26.501   1.638  1.00 91.25           C  
ATOM   1259  CD1 LEU A 155      31.351  25.380   1.544  1.00 91.25           C  
ATOM   1260  CD2 LEU A 155      28.946  26.011   1.197  1.00 91.25           C  
ATOM   1261  N   VAL A 156      30.183  29.232   5.352  1.00 89.86           N  
ATOM   1262  CA  VAL A 156      30.107  29.591   6.764  1.00 89.86           C  
ATOM   1263  C   VAL A 156      28.926  30.531   6.995  1.00 89.86           C  
ATOM   1264  O   VAL A 156      28.193  30.387   7.976  1.00 89.86           O  
ATOM   1265  CB  VAL A 156      31.416  30.250   7.253  1.00 89.86           C  
ATOM   1266  CG1 VAL A 156      31.227  30.861   8.640  1.00 89.86           C  
ATOM   1267  CG2 VAL A 156      32.554  29.231   7.263  1.00 89.86           C  
ATOM   1268  N   ARG A 157      28.678  31.421   6.061  1.00 91.10           N  
ATOM   1269  CA  ARG A 157      27.554  32.346   6.171  1.00 91.10           C  
ATOM   1270  C   ARG A 157      26.225  31.601   6.138  1.00 91.10           C  
ATOM   1271  O   ARG A 157      25.295  31.944   6.869  1.00 91.10           O  
ATOM   1272  CB  ARG A 157      27.602  33.384   5.049  1.00 91.10           C  
ATOM   1273  CG  ARG A 157      28.618  34.492   5.276  1.00 91.10           C  
ATOM   1274  CD  ARG A 157      28.618  35.501   4.137  1.00 91.10           C  
ATOM   1275  NE  ARG A 157      29.565  36.586   4.378  1.00 91.10           N  
ATOM   1276  CZ  ARG A 157      29.953  37.471   3.463  1.00 91.10           C  
ATOM   1277  NH1 ARG A 157      29.481  37.415   2.222  1.00 91.10           N1+
ATOM   1278  NH2 ARG A 157      30.819  38.418   3.790  1.00 91.10           N  
ATOM   1279  N   LEU A 158      26.168  30.642   5.296  1.00 89.64           N  
ATOM   1280  CA  LEU A 158      24.953  29.841   5.208  1.00 89.64           C  
ATOM   1281  C   LEU A 158      24.723  29.061   6.498  1.00 89.64           C  
ATOM   1282  O   LEU A 158      23.582  28.917   6.947  1.00 89.64           O  
ATOM   1283  CB  LEU A 158      25.031  28.876   4.022  1.00 89.64           C  
ATOM   1284  CG  LEU A 158      24.916  29.503   2.631  1.00 89.64           C  
ATOM   1285  CD1 LEU A 158      25.224  28.467   1.556  1.00 89.64           C  
ATOM   1286  CD2 LEU A 158      23.528  30.098   2.425  1.00 89.64           C  
ATOM   1287  N   LEU A 159      25.799  28.569   7.088  1.00 88.98           N  
ATOM   1288  CA  LEU A 159      25.700  27.883   8.370  1.00 88.98           C  
ATOM   1289  C   LEU A 159      25.187  28.826   9.454  1.00 88.98           C  
ATOM   1290  O   LEU A 159      24.412  28.418  10.322  1.00 88.98           O  
ATOM   1291  CB  LEU A 159      27.059  27.309   8.779  1.00 88.98           C  
ATOM   1292  CG  LEU A 159      27.475  26.003   8.100  1.00 88.98           C  
ATOM   1293  CD1 LEU A 159      28.955  25.728   8.342  1.00 88.98           C  
ATOM   1294  CD2 LEU A 159      26.621  24.844   8.604  1.00 88.98           C  
ATOM   1295  N   LEU A 160      25.658  29.994   9.354  1.00 85.09           N  
ATOM   1296  CA  LEU A 160      25.180  31.018  10.277  1.00 85.09           C  
ATOM   1297  C   LEU A 160      23.676  31.222  10.130  1.00 85.09           C  
ATOM   1298  O   LEU A 160      22.957  31.310  11.127  1.00 85.09           O  
ATOM   1299  CB  LEU A 160      25.912  32.341  10.036  1.00 85.09           C  
ATOM   1300  CG  LEU A 160      25.485  33.521  10.911  1.00 85.09           C  
ATOM   1301  CD1 LEU A 160      25.884  33.277  12.363  1.00 85.09           C  
ATOM   1302  CD2 LEU A 160      26.098  34.819  10.394  1.00 85.09           C  
ATOM   1303  N   GLU A 161      23.196  31.309   8.858  1.00 86.31           N  
ATOM   1304  CA  GLU A 161      21.774  31.484   8.576  1.00 86.31           C  
ATOM   1305  C   GLU A 161      20.948  30.348   9.172  1.00 86.31           C  
ATOM   1306  O   GLU A 161      19.880  30.581   9.742  1.00 86.31           O  
ATOM   1307  CB  GLU A 161      21.532  31.574   7.067  1.00 86.31           C  
ATOM   1308  CG  GLU A 161      21.995  32.884   6.447  1.00 86.31           C  
ATOM   1309  CD  GLU A 161      21.770  32.950   4.944  1.00 86.31           C  
ATOM   1310  OE1 GLU A 161      22.211  33.932   4.307  1.00 86.31           O  
ATOM   1311  OE2 GLU A 161      21.146  32.012   4.401  1.00 86.31           O1-
ATOM   1312  N   ILE A 162      21.497  29.153   9.058  1.00 85.22           N  
ATOM   1313  CA  ILE A 162      20.804  27.979   9.578  1.00 85.22           C  
ATOM   1314  C   ILE A 162      20.778  28.029  11.103  1.00 85.22           C  
ATOM   1315  O   ILE A 162      19.734  27.802  11.720  1.00 85.22           O  
ATOM   1316  CB  ILE A 162      21.472  26.670   9.097  1.00 85.22           C  
ATOM   1317  CG1 ILE A 162      21.308  26.514   7.581  1.00 85.22           C  
ATOM   1318  CG2 ILE A 162      20.889  25.463   9.838  1.00 85.22           C  
ATOM   1319  CD1 ILE A 162      22.067  25.330   6.995  1.00 85.22           C  
ATOM   1320  N   ALA A 163      21.958  28.322  11.636  1.00 82.84           N  
ATOM   1321  CA  ALA A 163      22.097  28.351  13.091  1.00 82.84           C  
ATOM   1322  C   ALA A 163      21.155  29.379  13.710  1.00 82.84           C  
ATOM   1323  O   ALA A 163      20.522  29.111  14.733  1.00 82.84           O  
ATOM   1324  CB  ALA A 163      23.542  28.654  13.480  1.00 82.84           C  
ATOM   1325  N   GLN A 164      20.900  30.504  12.953  1.00 81.58           N  
ATOM   1326  CA  GLN A 164      20.050  31.581  13.449  1.00 81.58           C  
ATOM   1327  C   GLN A 164      18.574  31.205  13.357  1.00 81.58           C  
ATOM   1328  O   GLN A 164      17.793  31.503  14.263  1.00 81.58           O  
ATOM   1329  CB  GLN A 164      20.311  32.873  12.674  1.00 81.58           C  
ATOM   1330  CG  GLN A 164      21.635  33.543  13.023  1.00 81.58           C  
ATOM   1331  CD  GLN A 164      21.897  34.789  12.198  1.00 81.58           C  
ATOM   1332  NE2 GLN A 164      22.768  35.658  12.700  1.00 81.58           N  
ATOM   1333  OE1 GLN A 164      21.324  34.967  11.119  1.00 81.58           O  
ATOM   1334  N   ALA A 165      18.236  30.624  12.251  1.00 80.33           N  
ATOM   1335  CA  ALA A 165      16.848  30.274  11.963  1.00 80.33           C  
ATOM   1336  C   ALA A 165      16.365  29.151  12.876  1.00 80.33           C  
ATOM   1337  O   ALA A 165      15.213  29.153  13.317  1.00 80.33           O  
ATOM   1338  CB  ALA A 165      16.694  29.868  10.499  1.00 80.33           C  
ATOM   1339  N   LEU A 166      17.340  28.267  13.330  1.00 77.13           N  
ATOM   1340  CA  LEU A 166      16.873  27.064  14.011  1.00 77.13           C  
ATOM   1341  C   LEU A 166      17.352  27.038  15.458  1.00 77.13           C  
ATOM   1342  O   LEU A 166      17.059  26.095  16.197  1.00 77.13           O  
ATOM   1343  CB  LEU A 166      17.358  25.811  13.277  1.00 77.13           C  
ATOM   1344  CG  LEU A 166      16.852  25.623  11.847  1.00 77.13           C  
ATOM   1345  CD1 LEU A 166      17.543  24.432  11.192  1.00 77.13           C  
ATOM   1346  CD2 LEU A 166      15.339  25.443  11.834  1.00 77.13           C  
ATOM   1347  N   ASN A 167      18.012  28.047  15.771  1.00 76.02           N  
ATOM   1348  CA  ASN A 167      18.590  28.158  17.107  1.00 76.02           C  
ATOM   1349  C   ASN A 167      19.472  26.957  17.437  1.00 76.02           C  
ATOM   1350  O   ASN A 167      19.339  26.358  18.506  1.00 76.02           O  
ATOM   1351  CB  ASN A 167      17.489  28.313  18.158  1.00 76.02           C  
ATOM   1352  CG  ASN A 167      16.860  29.692  18.146  1.00 76.02           C  
ATOM   1353  ND2 ASN A 167      15.550  29.749  18.352  1.00 76.02           N  
ATOM   1354  OD1 ASN A 167      17.547  30.699  17.953  1.00 76.02           O  
ATOM   1355  N   LEU A 168      20.405  26.511  16.647  1.00 80.26           N  
ATOM   1356  CA  LEU A 168      21.294  25.383  16.904  1.00 80.26           C  
ATOM   1357  C   LEU A 168      22.626  25.857  17.473  1.00 80.26           C  
ATOM   1358  O   LEU A 168      23.514  26.271  16.725  1.00 80.26           O  
ATOM   1359  CB  LEU A 168      21.530  24.584  15.620  1.00 80.26           C  
ATOM   1360  CG  LEU A 168      20.308  23.882  15.022  1.00 80.26           C  
ATOM   1361  CD1 LEU A 168      20.651  23.293  13.658  1.00 80.26           C  
ATOM   1362  CD2 LEU A 168      19.799  22.800  15.967  1.00 80.26           C  
ATOM   1363  N   LEU A 169      22.917  25.870  18.716  1.00 75.59           N  
ATOM   1364  CA  LEU A 169      24.112  26.395  19.368  1.00 75.59           C  
ATOM   1365  C   LEU A 169      25.350  25.609  18.949  1.00 75.59           C  
ATOM   1366  O   LEU A 169      26.414  26.191  18.727  1.00 75.59           O  
ATOM   1367  CB  LEU A 169      23.956  26.350  20.890  1.00 75.59           C  
ATOM   1368  CG  LEU A 169      23.056  27.421  21.510  1.00 75.59           C  
ATOM   1369  CD1 LEU A 169      22.778  27.096  22.975  1.00 75.59           C  
ATOM   1370  CD2 LEU A 169      23.693  28.800  21.376  1.00 75.59           C  
ATOM   1371  N   GLU A 170      25.222  24.266  18.804  1.00 79.81           N  
ATOM   1372  CA  GLU A 170      26.363  23.433  18.437  1.00 79.81           C  
ATOM   1373  C   GLU A 170      26.898  23.806  17.057  1.00 79.81           C  
ATOM   1374  O   GLU A 170      28.111  23.826  16.839  1.00 79.81           O  
ATOM   1375  CB  GLU A 170      25.979  21.951  18.469  1.00 79.81           C  
ATOM   1376  CG  GLU A 170      24.859  21.585  17.504  1.00 79.81           C  
ATOM   1377  CD  GLU A 170      24.291  20.196  17.745  1.00 79.81           C  
ATOM   1378  OE1 GLU A 170      23.412  19.757  16.969  1.00 79.81           O  
ATOM   1379  OE2 GLU A 170      24.727  19.541  18.719  1.00 79.81           O1-
ATOM   1380  N   VAL A 171      25.969  24.162  16.181  1.00 81.51           N  
ATOM   1381  CA  VAL A 171      26.347  24.524  14.819  1.00 81.51           C  
ATOM   1382  C   VAL A 171      26.997  25.905  14.813  1.00 81.51           C  
ATOM   1383  O   VAL A 171      27.963  26.140  14.081  1.00 81.51           O  
ATOM   1384  CB  VAL A 171      25.130  24.503  13.869  1.00 81.51           C  
ATOM   1385  CG1 VAL A 171      25.519  25.007  12.480  1.00 81.51           C  
ATOM   1386  CG2 VAL A 171      24.543  23.095  13.783  1.00 81.51           C  
ATOM   1387  N   LEU A 172      26.535  26.761  15.730  1.00 80.92           N  
ATOM   1388  CA  LEU A 172      27.082  28.111  15.822  1.00 80.92           C  
ATOM   1389  C   LEU A 172      28.548  28.077  16.240  1.00 80.92           C  
ATOM   1390  O   LEU A 172      29.373  28.810  15.690  1.00 80.92           O  
ATOM   1391  CB  LEU A 172      26.275  28.950  16.815  1.00 80.92           C  
ATOM   1392  CG  LEU A 172      24.968  29.548  16.294  1.00 80.92           C  
ATOM   1393  CD1 LEU A 172      24.168  30.156  17.441  1.00 80.92           C  
ATOM   1394  CD2 LEU A 172      25.247  30.590  15.217  1.00 80.92           C  
ATOM   1395  N   GLU A 173      28.862  27.209  17.176  1.00 79.52           N  
ATOM   1396  CA  GLU A 173      30.229  27.077  17.668  1.00 79.52           C  
ATOM   1397  C   GLU A 173      31.166  26.587  16.568  1.00 79.52           C  
ATOM   1398  O   GLU A 173      32.252  27.139  16.378  1.00 79.52           O  
ATOM   1399  CB  GLU A 173      30.281  26.127  18.867  1.00 79.52           C  
ATOM   1400  CG  GLU A 173      31.651  26.041  19.524  1.00 79.52           C  
ATOM   1401  CD  GLU A 173      31.710  25.030  20.659  1.00 79.52           C  
ATOM   1402  OE1 GLU A 173      32.821  24.739  21.155  1.00 79.52           O  
ATOM   1403  OE2 GLU A 173      30.634  24.526  21.054  1.00 79.52           O1-
ATOM   1404  N   GLU A 174      30.689  25.584  15.859  1.00 85.74           N  
ATOM   1405  CA  GLU A 174      31.504  25.030  14.781  1.00 85.74           C  
ATOM   1406  C   GLU A 174      31.676  26.035  13.646  1.00 85.74           C  
ATOM   1407  O   GLU A 174      32.760  26.151  13.071  1.00 85.74           O  
ATOM   1408  CB  GLU A 174      30.883  23.736  14.248  1.00 85.74           C  
ATOM   1409  CG  GLU A 174      31.830  22.906  13.394  1.00 85.74           C  
ATOM   1410  CD  GLU A 174      32.967  22.284  14.190  1.00 85.74           C  
ATOM   1411  OE1 GLU A 174      33.963  21.837  13.577  1.00 85.74           O  
ATOM   1412  OE2 GLU A 174      32.861  22.244  15.436  1.00 85.74           O1-
ATOM   1413  N   ALA A 175      30.595  26.722  13.306  1.00 84.82           N  
ATOM   1414  CA  ALA A 175      30.652  27.732  12.251  1.00 84.82           C  
ATOM   1415  C   ALA A 175      31.641  28.839  12.604  1.00 84.82           C  
ATOM   1416  O   ALA A 175      32.386  29.312  11.743  1.00 84.82           O  
ATOM   1417  CB  ALA A 175      29.266  28.320  12.001  1.00 84.82           C  
ATOM   1418  N   ALA A 176      31.676  29.259  13.901  1.00 83.04           N  
ATOM   1419  CA  ALA A 176      32.601  30.290  14.366  1.00 83.04           C  
ATOM   1420  C   ALA A 176      34.049  29.823  14.244  1.00 83.04           C  
ATOM   1421  O   ALA A 176      34.918  30.584  13.815  1.00 83.04           O  
ATOM   1422  CB  ALA A 176      32.287  30.673  15.810  1.00 83.04           C  
ATOM   1423  N   ARG A 177      34.268  28.582  14.604  1.00 86.94           N  
ATOM   1424  CA  ARG A 177      35.602  28.007  14.461  1.00 86.94           C  
ATOM   1425  C   ARG A 177      36.058  28.038  13.005  1.00 86.94           C  
ATOM   1426  O   ARG A 177      37.184  28.444  12.711  1.00 86.94           O  
ATOM   1427  CB  ARG A 177      35.627  26.570  14.987  1.00 86.94           C  
ATOM   1428  CG  ARG A 177      37.006  25.929  14.961  1.00 86.94           C  
ATOM   1429  CD  ARG A 177      36.950  24.455  15.337  1.00 86.94           C  
ATOM   1430  NE  ARG A 177      36.358  23.649  14.273  1.00 86.94           N  
ATOM   1431  CZ  ARG A 177      37.045  22.874  13.438  1.00 86.94           C  
ATOM   1432  NH1 ARG A 177      38.367  22.783  13.529  1.00 86.94           N1+
ATOM   1433  NH2 ARG A 177      36.405  22.183  12.506  1.00 86.94           N  
ATOM   1434  N   LEU A 178      35.181  27.618  12.068  1.00 90.02           N  
ATOM   1435  CA  LEU A 178      35.498  27.584  10.645  1.00 90.02           C  
ATOM   1436  C   LEU A 178      35.737  28.990  10.107  1.00 90.02           C  
ATOM   1437  O   LEU A 178      36.617  29.198   9.270  1.00 90.02           O  
ATOM   1438  CB  LEU A 178      34.368  26.910   9.861  1.00 90.02           C  
ATOM   1439  CG  LEU A 178      34.273  25.388   9.982  1.00 90.02           C  
ATOM   1440  CD1 LEU A 178      32.987  24.884   9.335  1.00 90.02           C  
ATOM   1441  CD2 LEU A 178      35.491  24.724   9.349  1.00 90.02           C  
ATOM   1442  N   ALA A 179      34.961  29.929  10.601  1.00 86.47           N  
ATOM   1443  CA  ALA A 179      35.128  31.320  10.190  1.00 86.47           C  
ATOM   1444  C   ALA A 179      36.516  31.837  10.554  1.00 86.47           C  
ATOM   1445  O   ALA A 179      37.143  32.557   9.773  1.00 86.47           O  
ATOM   1446  CB  ALA A 179      34.053  32.197  10.828  1.00 86.47           C  
ATOM   1447  N   PHE A 180      37.074  31.474  11.716  1.00 88.37           N  
ATOM   1448  CA  PHE A 180      38.409  31.891  12.127  1.00 88.37           C  
ATOM   1449  C   PHE A 180      39.474  31.218  11.270  1.00 88.37           C  
ATOM   1450  O   PHE A 180      40.486  31.836  10.929  1.00 88.37           O  
ATOM   1451  CB  PHE A 180      38.643  31.566  13.606  1.00 88.37           C  
ATOM   1452  CG  PHE A 180      38.039  32.569  14.551  1.00 88.37           C  
ATOM   1453  CD1 PHE A 180      38.442  33.898  14.526  1.00 88.37           C  
ATOM   1454  CD2 PHE A 180      37.068  32.182  15.465  1.00 88.37           C  
ATOM   1455  CE1 PHE A 180      37.885  34.830  15.399  1.00 88.37           C  
ATOM   1456  CE2 PHE A 180      36.506  33.107  16.342  1.00 88.37           C  
ATOM   1457  CZ  PHE A 180      36.917  34.430  16.308  1.00 88.37           C  
ATOM   1458  N   GLU A 181      39.187  29.947  10.900  1.00 91.29           N  
ATOM   1459  CA  GLU A 181      40.114  29.246  10.015  1.00 91.29           C  
ATOM   1460  C   GLU A 181      40.163  29.901   8.638  1.00 91.29           C  
ATOM   1461  O   GLU A 181      41.237  30.040   8.050  1.00 91.29           O  
ATOM   1462  CB  GLU A 181      39.721  27.772   9.885  1.00 91.29           C  
ATOM   1463  CG  GLU A 181      40.005  26.947  11.132  1.00 91.29           C  
ATOM   1464  CD  GLU A 181      39.716  25.466  10.949  1.00 91.29           C  
ATOM   1465  OE1 GLU A 181      39.804  24.704  11.939  1.00 91.29           O  
ATOM   1466  OE2 GLU A 181      39.401  25.063   9.807  1.00 91.29           O1-
ATOM   1467  N   VAL A 182      38.982  30.274   8.182  1.00 90.05           N  
ATOM   1468  CA  VAL A 182      38.902  30.950   6.892  1.00 90.05           C  
ATOM   1469  C   VAL A 182      39.666  32.271   6.952  1.00 90.05           C  
ATOM   1470  O   VAL A 182      40.378  32.627   6.010  1.00 90.05           O  
ATOM   1471  CB  VAL A 182      37.436  31.200   6.472  1.00 90.05           C  
ATOM   1472  CG1 VAL A 182      37.374  32.116   5.251  1.00 90.05           C  
ATOM   1473  CG2 VAL A 182      36.730  29.877   6.188  1.00 90.05           C  
ATOM   1474  N   ALA A 183      39.543  33.011   8.075  1.00 86.43           N  
ATOM   1475  CA  ALA A 183      40.235  34.281   8.277  1.00 86.43           C  
ATOM   1476  C   ALA A 183      41.749  34.094   8.236  1.00 86.43           C  
ATOM   1477  O   ALA A 183      42.463  34.890   7.622  1.00 86.43           O  
ATOM   1478  CB  ALA A 183      39.816  34.910   9.604  1.00 86.43           C  
ATOM   1479  N   ARG A 184      42.181  33.048   8.817  1.00 89.38           N  
ATOM   1480  CA  ARG A 184      43.607  32.738   8.845  1.00 89.38           C  
ATOM   1481  C   ARG A 184      44.132  32.455   7.442  1.00 89.38           C  
ATOM   1482  O   ARG A 184      45.162  32.999   7.037  1.00 89.38           O  
ATOM   1483  CB  ARG A 184      43.880  31.543   9.758  1.00 89.38           C  
ATOM   1484  CG  ARG A 184      45.355  31.201   9.901  1.00 89.38           C  
ATOM   1485  CD  ARG A 184      45.565  29.946  10.736  1.00 89.38           C  
ATOM   1486  NE  ARG A 184      45.103  28.750  10.037  1.00 89.38           N  
ATOM   1487  CZ  ARG A 184      45.388  27.502  10.399  1.00 89.38           C  
ATOM   1488  NH1 ARG A 184      46.144  27.262  11.465  1.00 89.38           N1+
ATOM   1489  NH2 ARG A 184      44.916  26.487   9.691  1.00 89.38           N  
ATOM   1490  N   VAL A 185      43.440  31.600   6.696  1.00 87.26           N  
ATOM   1491  CA  VAL A 185      43.850  31.216   5.349  1.00 87.26           C  
ATOM   1492  C   VAL A 185      43.757  32.421   4.417  1.00 87.26           C  
ATOM   1493  O   VAL A 185      44.609  32.608   3.546  1.00 87.26           O  
ATOM   1494  CB  VAL A 185      42.991  30.052   4.804  1.00 87.26           C  
ATOM   1495  CG1 VAL A 185      43.370  29.732   3.360  1.00 87.26           C  
ATOM   1496  CG2 VAL A 185      43.146  28.816   5.688  1.00 87.26           C  
ATOM   1497  N   ALA A 186      42.755  33.270   4.579  1.00 86.29           N  
ATOM   1498  CA  ALA A 186      42.562  34.470   3.770  1.00 86.29           C  
ATOM   1499  C   ALA A 186      43.724  35.444   3.946  1.00 86.29           C  
ATOM   1500  O   ALA A 186      44.153  36.089   2.987  1.00 86.29           O  
ATOM   1501  CB  ALA A 186      41.243  35.148   4.129  1.00 86.29           C  
ATOM   1502  N   LYS A 187      44.258  35.500   5.168  1.00 84.58           N  
ATOM   1503  CA  LYS A 187      45.419  36.340   5.446  1.00 84.58           C  
ATOM   1504  C   LYS A 187      46.664  35.807   4.743  1.00 84.58           C  
ATOM   1505  O   LYS A 187      47.442  36.578   4.178  1.00 84.58           O  
ATOM   1506  CB  LYS A 187      45.667  36.433   6.952  1.00 84.58           C  
ATOM   1507  CG  LYS A 187      46.713  37.465   7.345  1.00 84.58           C  
ATOM   1508  CD  LYS A 187      46.869  37.557   8.858  1.00 84.58           C  
ATOM   1509  CE  LYS A 187      47.957  38.546   9.251  1.00 84.58           C  
ATOM   1510  NZ  LYS A 187      48.109  38.644  10.733  1.00 84.58           N1+
ATOM   1511  N   GLU A 188      46.783  34.501   4.625  1.00 89.33           N  
ATOM   1512  CA  GLU A 188      47.936  33.857   4.002  1.00 89.33           C  
ATOM   1513  C   GLU A 188      47.887  33.990   2.483  1.00 89.33           C  
ATOM   1514  O   GLU A 188      48.926  34.123   1.833  1.00 89.33           O  
ATOM   1515  CB  GLU A 188      48.006  32.380   4.400  1.00 89.33           C  
ATOM   1516  CG  GLU A 188      48.367  32.152   5.860  1.00 89.33           C  
ATOM   1517  CD  GLU A 188      48.424  30.682   6.241  1.00 89.33           C  
ATOM   1518  OE1 GLU A 188      48.794  30.369   7.397  1.00 89.33           O  
ATOM   1519  OE2 GLU A 188      48.099  29.836   5.379  1.00 89.33           O1-
ATOM   1520  N   VAL A 189      46.665  34.046   1.940  1.00 85.62           N  
ATOM   1521  CA  VAL A 189      46.495  34.079   0.490  1.00 85.62           C  
ATOM   1522  C   VAL A 189      46.581  35.520  -0.007  1.00 85.62           C  
ATOM   1523  O   VAL A 189      46.721  35.761  -1.208  1.00 85.62           O  
ATOM   1524  CB  VAL A 189      45.152  33.446   0.062  1.00 85.62           C  
ATOM   1525  CG1 VAL A 189      45.002  33.476  -1.458  1.00 85.62           C  
ATOM   1526  CG2 VAL A 189      45.048  32.014   0.584  1.00 85.62           C  
ATOM   1527  N   GLY A 190      46.626  36.516   0.942  1.00 85.46           N  
ATOM   1528  CA  GLY A 190      46.733  37.931   0.625  1.00 85.46           C  
ATOM   1529  C   GLY A 190      45.389  38.593   0.386  1.00 85.46           C  
ATOM   1530  O   GLY A 190      45.282  39.525  -0.413  1.00 85.46           O  
ATOM   1531  N   SER A 191      44.298  38.099   0.946  1.00 87.26           N  
ATOM   1532  CA  SER A 191      42.990  38.739   0.862  1.00 87.26           C  
ATOM   1533  C   SER A 191      42.593  39.362   2.196  1.00 87.26           C  
ATOM   1534  O   SER A 191      41.814  38.779   2.952  1.00 87.26           O  
ATOM   1535  CB  SER A 191      41.926  37.732   0.423  1.00 87.26           C  
ATOM   1536  OG  SER A 191      40.695  38.383   0.159  1.00 87.26           O  
ATOM   1537  N   PRO A 192      43.095  40.468   2.609  1.00 81.83           N  
ATOM   1538  CA  PRO A 192      42.810  41.075   3.911  1.00 81.83           C  
ATOM   1539  C   PRO A 192      41.332  41.409   4.095  1.00 81.83           C  
ATOM   1540  O   PRO A 192      40.811  41.321   5.210  1.00 81.83           O  
ATOM   1541  CB  PRO A 192      43.660  42.347   3.901  1.00 81.83           C  
ATOM   1542  CG  PRO A 192      43.992  42.574   2.460  1.00 81.83           C  
ATOM   1543  CD  PRO A 192      43.969  41.250   1.752  1.00 81.83           C  
ATOM   1544  N   GLU A 193      40.657  41.774   2.982  1.00 86.02           N  
ATOM   1545  CA  GLU A 193      39.240  42.115   3.057  1.00 86.02           C  
ATOM   1546  C   GLU A 193      38.401  40.903   3.452  1.00 86.02           C  
ATOM   1547  O   GLU A 193      37.514  41.005   4.301  1.00 86.02           O  
ATOM   1548  CB  GLU A 193      38.752  42.680   1.721  1.00 86.02           C  
ATOM   1549  CG  GLU A 193      37.353  43.278   1.781  1.00 86.02           C  
ATOM   1550  CD  GLU A 193      36.936  43.959   0.487  1.00 86.02           C  
ATOM   1551  OE1 GLU A 193      35.798  44.476   0.413  1.00 86.02           O  
ATOM   1552  OE2 GLU A 193      37.753  43.974  -0.461  1.00 86.02           O1-
ATOM   1553  N   THR A 194      38.690  39.652   2.724  1.00 85.63           N  
ATOM   1554  CA  THR A 194      37.997  38.409   3.051  1.00 85.63           C  
ATOM   1555  C   THR A 194      38.313  37.972   4.478  1.00 85.63           C  
ATOM   1556  O   THR A 194      37.441  37.467   5.186  1.00 85.63           O  
ATOM   1557  CB  THR A 194      38.378  37.284   2.070  1.00 85.63           C  
ATOM   1558  CG2 THR A 194      37.570  36.021   2.343  1.00 85.63           C  
ATOM   1559  OG1 THR A 194      38.124  37.720   0.729  1.00 85.63           O  
ATOM   1560  N   ALA A 195      39.553  38.203   4.932  1.00 84.00           N  
ATOM   1561  CA  ALA A 195      39.942  37.881   6.303  1.00 84.00           C  
ATOM   1562  C   ALA A 195      39.156  38.719   7.308  1.00 84.00           C  
ATOM   1563  O   ALA A 195      38.688  38.202   8.324  1.00 84.00           O  
ATOM   1564  CB  ALA A 195      41.442  38.096   6.495  1.00 84.00           C  
ATOM   1565  N   ARG A 196      39.047  40.047   7.024  1.00 84.89           N  
ATOM   1566  CA  ARG A 196      38.269  40.944   7.874  1.00 84.89           C  
ATOM   1567  C   ARG A 196      36.809  40.510   7.936  1.00 84.89           C  
ATOM   1568  O   ARG A 196      36.216  40.464   9.016  1.00 84.89           O  
ATOM   1569  CB  ARG A 196      38.366  42.385   7.366  1.00 84.89           C  
ATOM   1570  CG  ARG A 196      37.783  43.414   8.320  1.00 84.89           C  
ATOM   1571  CD  ARG A 196      37.932  44.831   7.781  1.00 84.89           C  
ATOM   1572  NE  ARG A 196      37.151  45.788   8.559  1.00 84.89           N  
ATOM   1573  CZ  ARG A 196      37.232  47.110   8.435  1.00 84.89           C  
ATOM   1574  NH1 ARG A 196      38.063  47.659   7.558  1.00 84.89           N1+
ATOM   1575  NH2 ARG A 196      36.475  47.889   9.195  1.00 84.89           N  
ATOM   1576  N   GLN A 197      36.252  40.134   6.737  1.00 87.62           N  
ATOM   1577  CA  GLN A 197      34.865  39.690   6.650  1.00 87.62           C  
ATOM   1578  C   GLN A 197      34.643  38.417   7.460  1.00 87.62           C  
ATOM   1579  O   GLN A 197      33.629  38.281   8.148  1.00 87.62           O  
ATOM   1580  CB  GLN A 197      34.464  39.461   5.191  1.00 87.62           C  
ATOM   1581  CG  GLN A 197      34.326  40.744   4.383  1.00 87.62           C  
ATOM   1582  CD  GLN A 197      33.988  40.486   2.927  1.00 87.62           C  
ATOM   1583  NE2 GLN A 197      33.648  41.546   2.200  1.00 87.62           N  
ATOM   1584  OE1 GLN A 197      34.033  39.345   2.458  1.00 87.62           O  
ATOM   1585  N   ALA A 198      35.552  37.457   7.317  1.00 81.99           N  
ATOM   1586  CA  ALA A 198      35.453  36.192   8.041  1.00 81.99           C  
ATOM   1587  C   ALA A 198      35.497  36.419   9.549  1.00 81.99           C  
ATOM   1588  O   ALA A 198      34.739  35.800  10.298  1.00 81.99           O  
ATOM   1589  CB  ALA A 198      36.574  35.247   7.614  1.00 81.99           C  
ATOM   1590  N   ARG A 199      36.342  37.344   9.997  1.00 80.94           N  
ATOM   1591  CA  ARG A 199      36.432  37.669  11.417  1.00 80.94           C  
ATOM   1592  C   ARG A 199      35.132  38.290  11.918  1.00 80.94           C  
ATOM   1593  O   ARG A 199      34.662  37.961  13.010  1.00 80.94           O  
ATOM   1594  CB  ARG A 199      37.602  38.620  11.679  1.00 80.94           C  
ATOM   1595  CG  ARG A 199      38.952  37.927  11.758  1.00 80.94           C  
ATOM   1596  CD  ARG A 199      40.061  38.895  12.149  1.00 80.94           C  
ATOM   1597  NE  ARG A 199      41.365  38.239  12.171  1.00 80.94           N  
ATOM   1598  CZ  ARG A 199      42.474  38.774  12.676  1.00 80.94           C  
ATOM   1599  NH1 ARG A 199      42.457  39.990  13.212  1.00 80.94           N1+
ATOM   1600  NH2 ARG A 199      43.608  38.089  12.645  1.00 80.94           N  
ATOM   1601  N   GLU A 200      34.635  39.234  11.070  1.00 82.54           N  
ATOM   1602  CA  GLU A 200      33.365  39.867  11.415  1.00 82.54           C  
ATOM   1603  C   GLU A 200      32.249  38.835  11.538  1.00 82.54           C  
ATOM   1604  O   GLU A 200      31.430  38.904  12.457  1.00 82.54           O  
ATOM   1605  CB  GLU A 200      32.992  40.926  10.373  1.00 82.54           C  
ATOM   1606  CG  GLU A 200      33.814  42.202  10.473  1.00 82.54           C  
ATOM   1607  CD  GLU A 200      33.479  43.216   9.389  1.00 82.54           C  
ATOM   1608  OE1 GLU A 200      34.092  44.308   9.370  1.00 82.54           O  
ATOM   1609  OE2 GLU A 200      32.597  42.916   8.554  1.00 82.54           O1-
ATOM   1610  N   THR A 201      32.234  37.864  10.548  1.00 82.59           N  
ATOM   1611  CA  THR A 201      31.232  36.805  10.587  1.00 82.59           C  
ATOM   1612  C   THR A 201      31.409  35.938  11.830  1.00 82.59           C  
ATOM   1613  O   THR A 201      30.429  35.567  12.479  1.00 82.59           O  
ATOM   1614  CB  THR A 201      31.303  35.921   9.327  1.00 82.59           C  
ATOM   1615  CG2 THR A 201      30.238  34.830   9.360  1.00 82.59           C  
ATOM   1616  OG1 THR A 201      31.101  36.736   8.166  1.00 82.59           O  
ATOM   1617  N   ALA A 202      32.612  35.642  12.242  1.00 78.76           N  
ATOM   1618  CA  ALA A 202      32.911  34.867  13.444  1.00 78.76           C  
ATOM   1619  C   ALA A 202      32.430  35.591  14.697  1.00 78.76           C  
ATOM   1620  O   ALA A 202      31.816  34.982  15.576  1.00 78.76           O  
ATOM   1621  CB  ALA A 202      34.410  34.586  13.537  1.00 78.76           C  
ATOM   1622  N   GLU A 203      32.711  36.883  14.736  1.00 78.24           N  
ATOM   1623  CA  GLU A 203      32.316  37.693  15.884  1.00 78.24           C  
ATOM   1624  C   GLU A 203      30.796  37.762  16.013  1.00 78.24           C  
ATOM   1625  O   GLU A 203      30.258  37.682  17.119  1.00 78.24           O  
ATOM   1626  CB  GLU A 203      32.898  39.105  15.773  1.00 78.24           C  
ATOM   1627  CG  GLU A 203      34.398  39.171  16.021  1.00 78.24           C  
ATOM   1628  CD  GLU A 203      34.981  40.558  15.802  1.00 78.24           C  
ATOM   1629  OE1 GLU A 203      36.195  40.751  16.041  1.00 78.24           O  
ATOM   1630  OE2 GLU A 203      34.218  41.459  15.388  1.00 78.24           O1-
ATOM   1631  N   ARG A 204      30.122  37.906  14.875  1.00 76.34           N  
ATOM   1632  CA  ARG A 204      28.664  37.913  14.848  1.00 76.34           C  
ATOM   1633  C   ARG A 204      28.100  36.585  15.344  1.00 76.34           C  
ATOM   1634  O   ARG A 204      27.093  36.559  16.054  1.00 76.34           O  
ATOM   1635  CB  ARG A 204      28.152  38.204  13.436  1.00 76.34           C  
ATOM   1636  CG  ARG A 204      28.274  39.662  13.025  1.00 76.34           C  
ATOM   1637  CD  ARG A 204      27.626  39.924  11.672  1.00 76.34           C  
ATOM   1638  NE  ARG A 204      27.911  41.272  11.189  1.00 76.34           N  
ATOM   1639  CZ  ARG A 204      27.586  41.729   9.983  1.00 76.34           C  
ATOM   1640  NH1 ARG A 204      26.958  40.952   9.109  1.00 76.34           N1+
ATOM   1641  NH2 ARG A 204      27.893  42.974   9.647  1.00 76.34           N  
ATOM   1642  N   LEU A 205      28.728  35.426  14.906  1.00 78.63           N  
ATOM   1643  CA  LEU A 205      28.308  34.095  15.332  1.00 78.63           C  
ATOM   1644  C   LEU A 205      28.417  33.948  16.846  1.00 78.63           C  
ATOM   1645  O   LEU A 205      27.513  33.409  17.488  1.00 78.63           O  
ATOM   1646  CB  LEU A 205      29.154  33.021  14.642  1.00 78.63           C  
ATOM   1647  CG  LEU A 205      28.792  32.703  13.190  1.00 78.63           C  
ATOM   1648  CD1 LEU A 205      29.912  31.909  12.527  1.00 78.63           C  
ATOM   1649  CD2 LEU A 205      27.475  31.938  13.123  1.00 78.63           C  
ATOM   1650  N   LEU A 206      29.435  34.578  17.415  1.00 77.13           N  
ATOM   1651  CA  LEU A 206      29.646  34.512  18.857  1.00 77.13           C  
ATOM   1652  C   LEU A 206      28.650  35.402  19.593  1.00 77.13           C  
ATOM   1653  O   LEU A 206      28.123  35.018  20.639  1.00 77.13           O  
ATOM   1654  CB  LEU A 206      31.077  34.925  19.209  1.00 77.13           C  
ATOM   1655  CG  LEU A 206      32.178  33.924  18.856  1.00 77.13           C  
ATOM   1656  CD1 LEU A 206      33.552  34.548  19.077  1.00 77.13           C  
ATOM   1657  CD2 LEU A 206      32.026  32.650  19.679  1.00 77.13           C  
ATOM   1658  N   GLU A 207      28.476  36.666  19.004  1.00 73.11           N  
ATOM   1659  CA  GLU A 207      27.505  37.595  19.577  1.00 73.11           C  
ATOM   1660  C   GLU A 207      26.101  36.997  19.574  1.00 73.11           C  
ATOM   1661  O   GLU A 207      25.371  37.107  20.561  1.00 73.11           O  
ATOM   1662  CB  GLU A 207      27.515  38.922  18.814  1.00 73.11           C  
ATOM   1663  CG  GLU A 207      26.745  40.036  19.508  1.00 73.11           C  
ATOM   1664  CD  GLU A 207      26.852  41.373  18.794  1.00 73.11           C  
ATOM   1665  OE1 GLU A 207      26.326  42.383  19.316  1.00 73.11           O  
ATOM   1666  OE2 GLU A 207      27.466  41.413  17.705  1.00 73.11           O1-
ATOM   1667  N   TRP A 208      25.687  36.428  18.441  1.00 70.04           N  
ATOM   1668  CA  TRP A 208      24.386  35.775  18.338  1.00 70.04           C  
ATOM   1669  C   TRP A 208      24.275  34.620  19.326  1.00 70.04           C  
ATOM   1670  O   TRP A 208      23.225  34.421  19.943  1.00 70.04           O  
ATOM   1671  CB  TRP A 208      24.152  35.267  16.912  1.00 70.04           C  
ATOM   1672  CG  TRP A 208      22.962  35.879  16.235  1.00 70.04           C  
ATOM   1673  CD1 TRP A 208      22.953  36.974  15.414  1.00 70.04           C  
ATOM   1674  CD2 TRP A 208      21.605  35.434  16.324  1.00 70.04           C  
ATOM   1675  CE2 TRP A 208      20.826  36.305  15.532  1.00 70.04           C  
ATOM   1676  CE3 TRP A 208      20.973  34.381  16.997  1.00 70.04           C  
ATOM   1677  NE1 TRP A 208      21.671  37.235  14.988  1.00 70.04           N  
ATOM   1678  CZ2 TRP A 208      19.444  36.156  15.394  1.00 70.04           C  
ATOM   1679  CZ3 TRP A 208      19.597  34.233  16.860  1.00 70.04           C  
ATOM   1680  CH2 TRP A 208      18.850  35.117  16.064  1.00 70.04           C  
ATOM   1681  N   ALA A 209      25.277  33.700  19.405  1.00 68.09           N  
ATOM   1682  CA  ALA A 209      25.249  32.617  20.384  1.00 68.09           C  
ATOM   1683  C   ALA A 209      24.942  33.148  21.782  1.00 68.09           C  
ATOM   1684  O   ALA A 209      24.146  32.558  22.515  1.00 68.09           O  
ATOM   1685  CB  ALA A 209      26.580  31.866  20.385  1.00 68.09           C  
ATOM   1686  N   MET A 210      25.368  34.434  22.015  1.00 67.98           N  
ATOM   1687  CA  MET A 210      25.158  35.045  23.324  1.00 67.98           C  
ATOM   1688  C   MET A 210      23.745  35.606  23.443  1.00 67.98           C  
ATOM   1689  O   MET A 210      23.109  35.481  24.490  1.00 67.98           O  
ATOM   1690  CB  MET A 210      26.183  36.155  23.571  1.00 67.98           C  
ATOM   1691  CG  MET A 210      27.582  35.642  23.872  1.00 67.98           C  
ATOM   1692  SD  MET A 210      28.770  36.999  24.208  1.00 67.98           S  
ATOM   1693  CE  MET A 210      29.208  36.622  25.928  1.00 67.98           C  
ATOM   1694  N   LYS A 211      23.229  36.254  22.241  1.00 61.35           N  
ATOM   1695  CA  LYS A 211      21.882  36.816  22.181  1.00 61.35           C  
ATOM   1696  C   LYS A 211      20.825  35.717  22.241  1.00 61.35           C  
ATOM   1697  O   LYS A 211      19.768  35.897  22.848  1.00 61.35           O  
ATOM   1698  CB  LYS A 211      21.702  37.646  20.909  1.00 61.35           C  
ATOM   1699  CG  LYS A 211      22.210  39.076  21.027  1.00 61.35           C  
ATOM   1700  CD  LYS A 211      21.923  39.876  19.762  1.00 61.35           C  
ATOM   1701  CE  LYS A 211      22.563  41.257  19.816  1.00 61.35           C  
ATOM   1702  NZ  LYS A 211      22.318  42.031  18.563  1.00 61.35           N1+
ATOM   1703  N   MET A 212      21.076  34.490  21.490  1.00 55.97           N  
ATOM   1704  CA  MET A 212      20.142  33.369  21.544  1.00 55.97           C  
ATOM   1705  C   MET A 212      19.972  32.872  22.976  1.00 55.97           C  
ATOM   1706  O   MET A 212      18.881  32.453  23.366  1.00 55.97           O  
ATOM   1707  CB  MET A 212      20.620  32.226  20.648  1.00 55.97           C  
ATOM   1708  CG  MET A 212      20.461  32.505  19.161  1.00 55.97           C  
ATOM   1709  SD  MET A 212      18.755  32.185  18.565  1.00 55.97           S  
ATOM   1710  CE  MET A 212      18.745  30.370  18.581  1.00 55.97           C  
ATOM   1711  N   ILE A 213      20.919  33.050  23.744  1.00 54.33           N  
ATOM   1712  CA  ILE A 213      20.669  32.821  25.162  1.00 54.33           C  
ATOM   1713  C   ILE A 213      19.676  33.855  25.686  1.00 54.33           C  
ATOM   1714  O   ILE A 213      18.758  33.518  26.438  1.00 54.33           O  
ATOM   1715  CB  ILE A 213      21.978  32.873  25.982  1.00 54.33           C  
ATOM   1716  CG1 ILE A 213      22.895  31.707  25.599  1.00 54.33           C  
ATOM   1717  CG2 ILE A 213      21.675  32.861  27.484  1.00 54.33           C  
ATOM   1718  CD1 ILE A 213      24.280  31.775  26.230  1.00 54.33           C  
ATOM   1719  N   GLU A 214      19.575  35.061  25.084  1.00 51.14           N  
ATOM   1720  CA  GLU A 214      18.768  36.155  25.617  1.00 51.14           C  
ATOM   1721  C   GLU A 214      17.410  36.229  24.925  1.00 51.14           C  
ATOM   1722  O   GLU A 214      16.391  36.473  25.573  1.00 51.14           O  
ATOM   1723  CB  GLU A 214      19.507  37.488  25.471  1.00 51.14           C  
ATOM   1724  CG  GLU A 214      20.007  38.063  26.788  1.00 51.14           C  
ATOM   1725  CD  GLU A 214      20.860  39.310  26.613  1.00 51.14           C  
ATOM   1726  OE1 GLU A 214      21.393  39.826  27.622  1.00 51.14           O  
ATOM   1727  OE2 GLU A 214      20.996  39.774  25.459  1.00 51.14           O1-
ATOM   1728  N   GLU A 215      17.119  35.845  23.542  1.00 46.42           N  
ATOM   1729  CA  GLU A 215      15.951  36.075  22.698  1.00 46.42           C  
ATOM   1730  C   GLU A 215      15.128  34.800  22.534  1.00 46.42           C  
ATOM   1731  O   GLU A 215      14.000  34.842  22.039  1.00 46.42           O  
ATOM   1732  CB  GLU A 215      16.375  36.607  21.325  1.00 46.42           C  
ATOM   1733  CG  GLU A 215      16.093  38.089  21.128  1.00 46.42           C  
ATOM   1734  CD  GLU A 215      16.551  38.611  19.775  1.00 46.42           C  
ATOM   1735  OE1 GLU A 215      16.346  39.812  19.486  1.00 46.42           O  
ATOM   1736  OE2 GLU A 215      17.120  37.812  18.997  1.00 46.42           O1-
ATOM   1737  N   LYS A 216      15.389  33.455  22.908  1.00 38.69           N  
ATOM   1738  CA  LYS A 216      14.354  32.512  23.323  1.00 38.69           C  
ATOM   1739  C   LYS A 216      13.338  33.181  24.244  1.00 38.69           C  
ATOM   1740  O   LYS A 216      12.248  32.649  24.464  1.00 38.69           O  
ATOM   1741  CB  LYS A 216      14.979  31.303  24.021  1.00 38.69           C  
ATOM   1742  CG  LYS A 216      14.862  30.005  23.236  1.00 38.69           C  
ATOM   1743  CD  LYS A 216      15.452  28.831  24.005  1.00 38.69           C  
ATOM   1744  CE  LYS A 216      15.345  27.533  23.217  1.00 38.69           C  
ATOM   1745  NZ  LYS A 216      15.904  26.374  23.976  1.00 38.69           N1+
ATOM   1746  N   ALA A 217      13.017  34.407  24.055  1.00 33.51           N  
ATOM   1747  CA  ALA A 217      11.932  35.203  24.620  1.00 33.51           C  
ATOM   1748  C   ALA A 217      11.322  36.126  23.569  1.00 33.51           C  
ATOM   1749  O   ALA A 217      10.173  36.553  23.700  1.00 33.51           O  
ATOM   1750  CB  ALA A 217      12.432  36.016  25.811  1.00 33.51           C  
ATOM   1751  N   LYS A 218      11.099  35.862  22.329  1.00 30.85           N  
ATOM   1752  CA  LYS A 218      10.153  36.800  21.731  1.00 30.85           C  
ATOM   1753  C   LYS A 218      10.043  36.585  20.224  1.00 30.85           C  
ATOM   1754  O   LYS A 218      11.022  36.758  19.494  1.00 30.85           O  
ATOM   1755  CB  LYS A 218      10.569  38.242  22.025  1.00 30.85           C  
ATOM   1756  CG  LYS A 218       9.664  38.956  23.020  1.00 30.85           C  
ATOM   1757  CD  LYS A 218      10.172  40.359  23.330  1.00 30.85           C  
ATOM   1758  CE  LYS A 218       9.298  41.054  24.365  1.00 30.85           C  
ATOM   1759  NZ  LYS A 218       9.815  42.414  24.702  1.00 30.85           N1+
ATOM   1760  N   LYS A 219       9.486  35.397  19.463  1.00 32.23           N  
ATOM   1761  CA  LYS A 219       8.358  35.338  18.538  1.00 32.23           C  
ATOM   1762  C   LYS A 219       8.759  35.824  17.148  1.00 32.23           C  
ATOM   1763  O   LYS A 219       9.304  36.921  17.002  1.00 32.23           O  
ATOM   1764  CB  LYS A 219       7.186  36.168  19.066  1.00 32.23           C  
ATOM   1765  CG  LYS A 219       6.249  35.400  19.987  1.00 32.23           C  
ATOM   1766  CD  LYS A 219       5.043  36.240  20.384  1.00 32.23           C  
ATOM   1767  CE  LYS A 219       4.122  35.485  21.332  1.00 32.23           C  
ATOM   1768  NZ  LYS A 219       2.944  36.311  21.736  1.00 32.23           N1+
ATOM   1769  N   GLU A 220       8.244  35.081  16.049  1.00 32.51           N  
ATOM   1770  CA  GLU A 220       7.482  34.365  15.030  1.00 32.51           C  
ATOM   1771  C   GLU A 220       6.975  35.316  13.950  1.00 32.51           C  
ATOM   1772  O   GLU A 220       6.366  36.344  14.257  1.00 32.51           O  
ATOM   1773  CB  GLU A 220       6.308  33.616  15.665  1.00 32.51           C  
ATOM   1774  CG  GLU A 220       6.166  32.178  15.187  1.00 32.51           C  
ATOM   1775  CD  GLU A 220       5.244  31.343  16.062  1.00 32.51           C  
ATOM   1776  OE1 GLU A 220       5.030  30.149  15.753  1.00 32.51           O  
ATOM   1777  OE2 GLU A 220       4.731  31.888  17.065  1.00 32.51           O1-
ATOM   1778  N   LYS A 221       6.881  35.128  12.407  1.00 31.43           N  
ATOM   1779  CA  LYS A 221       5.824  34.799  11.456  1.00 31.43           C  
ATOM   1780  C   LYS A 221       6.107  35.411  10.086  1.00 31.43           C  
ATOM   1781  O   LYS A 221       6.463  36.587   9.987  1.00 31.43           O  
ATOM   1782  CB  LYS A 221       4.468  35.278  11.974  1.00 31.43           C  
ATOM   1783  CG  LYS A 221       3.484  34.154  12.263  1.00 31.43           C  
ATOM   1784  CD  LYS A 221       2.126  34.695  12.692  1.00 31.43           C  
ATOM   1785  CE  LYS A 221       1.136  33.572  12.969  1.00 31.43           C  
ATOM   1786  NZ  LYS A 221      -0.187  34.098  13.418  1.00 31.43           N1+
ATOM   1787  N   ASP A 222       5.987  34.783   8.911  1.00 35.38           N  
ATOM   1788  CA  ASP A 222       4.911  34.391   8.005  1.00 35.38           C  
ATOM   1789  C   ASP A 222       5.217  34.820   6.571  1.00 35.38           C  
ATOM   1790  O   ASP A 222       5.717  35.924   6.342  1.00 35.38           O  
ATOM   1791  CB  ASP A 222       3.580  34.991   8.461  1.00 35.38           C  
ATOM   1792  CG  ASP A 222       2.731  34.014   9.256  1.00 35.38           C  
ATOM   1793  OD1 ASP A 222       3.083  32.817   9.327  1.00 35.38           O  
ATOM   1794  OD2 ASP A 222       1.700  34.446   9.816  1.00 35.38           O1-
ATOM   1795  N   ARG A 223       4.905  34.014   5.429  1.00 37.11           N  
ATOM   1796  CA  ARG A 223       4.735  34.512   4.068  1.00 37.11           C  
ATOM   1797  C   ARG A 223       4.498  33.366   3.090  1.00 37.11           C  
ATOM   1798  O   ARG A 223       5.145  32.322   3.183  1.00 37.11           O  
ATOM   1799  CB  ARG A 223       5.957  35.325   3.636  1.00 37.11           C  
ATOM   1800  CG  ARG A 223       5.862  36.805   3.971  1.00 37.11           C  
ATOM   1801  CD  ARG A 223       7.009  37.597   3.357  1.00 37.11           C  
ATOM   1802  NE  ARG A 223       6.976  38.998   3.765  1.00 37.11           N  
ATOM   1803  CZ  ARG A 223       7.678  39.972   3.192  1.00 37.11           C  
ATOM   1804  NH1 ARG A 223       8.486  39.714   2.170  1.00 37.11           N1+
ATOM   1805  NH2 ARG A 223       7.573  41.212   3.644  1.00 37.11           N  
ATOM   1806  N   ASN A 224       3.683  33.491   1.932  1.00 43.92           N  
ATOM   1807  CA  ASN A 224       3.509  33.897   0.541  1.00 43.92           C  
ATOM   1808  C   ASN A 224       3.251  32.696  -0.364  1.00 43.92           C  
ATOM   1809  O   ASN A 224       3.947  31.683  -0.275  1.00 43.92           O  
ATOM   1810  CB  ASN A 224       4.731  34.677   0.053  1.00 43.92           C  
ATOM   1811  CG  ASN A 224       4.431  36.145  -0.181  1.00 43.92           C  
ATOM   1812  ND2 ASN A 224       5.470  36.927  -0.448  1.00 43.92           N  
ATOM   1813  OD1 ASN A 224       3.276  36.572  -0.122  1.00 43.92           O  
ATOM   1814  N   ASP A 225       2.423  32.834  -1.604  1.00 48.36           N  
ATOM   1815  CA  ASP A 225       1.908  33.294  -2.889  1.00 48.36           C  
ATOM   1816  C   ASP A 225       2.165  32.261  -3.985  1.00 48.36           C  
ATOM   1817  O   ASP A 225       3.245  31.671  -4.047  1.00 48.36           O  
ATOM   1818  CB  ASP A 225       2.538  34.634  -3.272  1.00 48.36           C  
ATOM   1819  CG  ASP A 225       1.525  35.763  -3.356  1.00 48.36           C  
ATOM   1820  OD1 ASP A 225       0.311  35.505  -3.214  1.00 48.36           O  
ATOM   1821  OD2 ASP A 225       1.946  36.921  -3.567  1.00 48.36           O1-
ATOM   1822  N   GLN A 226       1.357  32.277  -5.300  1.00 30.51           N  
ATOM   1823  CA  GLN A 226       0.754  32.640  -6.577  1.00 30.51           C  
ATOM   1824  C   GLN A 226       1.312  31.786  -7.712  1.00 30.51           C  
ATOM   1825  O   GLN A 226       2.509  31.494  -7.745  1.00 30.51           O  
ATOM   1826  CB  GLN A 226       0.980  34.123  -6.876  1.00 30.51           C  
ATOM   1827  CG  GLN A 226       0.008  35.050  -6.158  1.00 30.51           C  
ATOM   1828  CD  GLN A 226       0.099  36.484  -6.642  1.00 30.51           C  
ATOM   1829  NE2 GLN A 226      -0.761  37.346  -6.109  1.00 30.51           N  
ATOM   1830  OE1 GLN A 226       0.935  36.817  -7.488  1.00 30.51           O  
ATOM   1831  N   SER A 227       0.603  31.538  -9.048  1.00 51.14           N  
ATOM   1832  CA  SER A 227       0.507  32.008 -10.426  1.00 51.14           C  
ATOM   1833  C   SER A 227       0.459  30.841 -11.407  1.00 51.14           C  
ATOM   1834  O   SER A 227       1.058  29.793 -11.161  1.00 51.14           O  
ATOM   1835  CB  SER A 227       1.686  32.922 -10.764  1.00 51.14           C  
ATOM   1836  OG  SER A 227       2.796  32.164 -11.215  1.00 51.14           O  
ATOM   1837  N   SER A 228       0.148  30.992 -12.725  1.00 40.02           N  
ATOM   1838  CA  SER A 228      -0.461  31.210 -14.033  1.00 40.02           C  
ATOM   1839  C   SER A 228       0.292  30.456 -15.124  1.00 40.02           C  
ATOM   1840  O   SER A 228       1.493  30.206 -14.998  1.00 40.02           O  
ATOM   1841  CB  SER A 228      -0.497  32.701 -14.365  1.00 40.02           C  
ATOM   1842  OG  SER A 228       0.641  33.077 -15.121  1.00 40.02           O  
ATOM   1843  N   ASP A 229      -0.027  30.385 -16.441  1.00 40.92           N  
ATOM   1844  CA  ASP A 229      -0.242  30.873 -17.800  1.00 40.92           C  
ATOM   1845  C   ASP A 229       0.236  29.854 -18.831  1.00 40.92           C  
ATOM   1846  O   ASP A 229       1.306  29.259 -18.675  1.00 40.92           O  
ATOM   1847  CB  ASP A 229       0.475  32.208 -18.009  1.00 40.92           C  
ATOM   1848  CG  ASP A 229      -0.414  33.408 -17.730  1.00 40.92           C  
ATOM   1849  OD1 ASP A 229      -1.648  33.242 -17.627  1.00 40.92           O  
ATOM   1850  OD2 ASP A 229       0.125  34.530 -17.614  1.00 40.92           O1-
ATOM   1851  N   VAL A 230       0.024  29.939 -20.181  1.00 42.55           N  
ATOM   1852  CA  VAL A 230       0.213  28.950 -21.238  1.00 42.55           C  
ATOM   1853  C   VAL A 230      -0.042  29.594 -22.599  1.00 42.55           C  
ATOM   1854  O   VAL A 230      -0.966  30.396 -22.751  1.00 42.55           O  
ATOM   1855  CB  VAL A 230      -0.713  27.729 -21.044  1.00 42.55           C  
ATOM   1856  CG1 VAL A 230      -0.548  26.738 -22.195  1.00 42.55           C  
ATOM   1857  CG2 VAL A 230      -0.428  27.050 -19.706  1.00 42.55           C  
ATOM   1858  N   ASN A 231       0.504  28.908 -23.865  1.00 40.29           N  
ATOM   1859  CA  ASN A 231       0.176  28.358 -25.175  1.00 40.29           C  
ATOM   1860  C   ASN A 231       1.357  28.457 -26.137  1.00 40.29           C  
ATOM   1861  O   ASN A 231       1.254  29.086 -27.191  1.00 40.29           O  
ATOM   1862  CB  ASN A 231      -1.047  29.064 -25.764  1.00 40.29           C  
ATOM   1863  CG  ASN A 231      -2.175  28.104 -26.089  1.00 40.29           C  
ATOM   1864  ND2 ASN A 231      -3.302  28.644 -26.539  1.00 40.29           N  
ATOM   1865  OD1 ASN A 231      -2.035  26.888 -25.935  1.00 40.29           O  
ATOM   1866  N   GLU A 232       2.283  27.545 -26.655  1.00 45.52           N  
ATOM   1867  CA  GLU A 232       3.428  27.393 -27.548  1.00 45.52           C  
ATOM   1868  C   GLU A 232       3.707  25.923 -27.844  1.00 45.52           C  
ATOM   1869  O   GLU A 232       4.585  25.600 -28.647  1.00 45.52           O  
ATOM   1870  CB  GLU A 232       4.672  28.053 -26.945  1.00 45.52           C  
ATOM   1871  CG  GLU A 232       5.512  28.820 -27.956  1.00 45.52           C  
ATOM   1872  CD  GLU A 232       6.518  29.758 -27.310  1.00 45.52           C  
ATOM   1873  OE1 GLU A 232       7.222  30.490 -28.042  1.00 45.52           O  
ATOM   1874  OE2 GLU A 232       6.606  29.760 -26.062  1.00 45.52           O1-
ATOM   1875  N   ALA A 233       3.175  25.054 -28.529  1.00 54.55           N  
ATOM   1876  CA  ALA A 233       3.636  23.672 -28.645  1.00 54.55           C  
ATOM   1877  C   ALA A 233       3.698  23.235 -30.106  1.00 54.55           C  
ATOM   1878  O   ALA A 233       4.637  22.548 -30.516  1.00 54.55           O  
ATOM   1879  CB  ALA A 233       2.727  22.738 -27.851  1.00 54.55           C  
ATOM   1880  N   ALA A 234       3.301  23.781 -31.185  1.00 67.27           N  
ATOM   1881  CA  ALA A 234       3.222  23.226 -32.534  1.00 67.27           C  
ATOM   1882  C   ALA A 234       4.396  23.694 -33.389  1.00 67.27           C  
ATOM   1883  O   ALA A 234       4.927  22.930 -34.198  1.00 67.27           O  
ATOM   1884  CB  ALA A 234       1.901  23.613 -33.193  1.00 67.27           C  
ATOM   1885  N   LYS A 235       5.110  24.743 -33.094  1.00 74.69           N  
ATOM   1886  CA  LYS A 235       6.291  25.274 -33.770  1.00 74.69           C  
ATOM   1887  C   LYS A 235       7.548  24.513 -33.359  1.00 74.69           C  
ATOM   1888  O   LYS A 235       8.398  24.208 -34.198  1.00 74.69           O  
ATOM   1889  CB  LYS A 235       6.457  26.764 -33.468  1.00 74.69           C  
ATOM   1890  CG  LYS A 235       7.487  27.461 -34.344  1.00 74.69           C  
ATOM   1891  CD  LYS A 235       7.580  28.947 -34.023  1.00 74.69           C  
ATOM   1892  CE  LYS A 235       8.710  29.618 -34.792  1.00 74.69           C  
ATOM   1893  NZ  LYS A 235       8.835  31.065 -34.445  1.00 74.69           N1+
ATOM   1894  N   LEU A 236       7.577  23.863 -32.315  1.00 75.25           N  
ATOM   1895  CA  LEU A 236       8.768  23.263 -31.726  1.00 75.25           C  
ATOM   1896  C   LEU A 236       9.008  21.867 -32.290  1.00 75.25           C  
ATOM   1897  O   LEU A 236      10.155  21.464 -32.498  1.00 75.25           O  
ATOM   1898  CB  LEU A 236       8.637  23.193 -30.202  1.00 75.25           C  
ATOM   1899  CG  LEU A 236       8.739  24.523 -29.452  1.00 75.25           C  
ATOM   1900  CD1 LEU A 236       8.338  24.339 -27.992  1.00 75.25           C  
ATOM   1901  CD2 LEU A 236      10.150  25.090 -29.557  1.00 75.25           C  
ATOM   1902  N   ILE A 237       8.050  21.188 -32.837  1.00 70.89           N  
ATOM   1903  CA  ILE A 237       8.208  19.822 -33.326  1.00 70.89           C  
ATOM   1904  C   ILE A 237       8.851  19.842 -34.712  1.00 70.89           C  
ATOM   1905  O   ILE A 237       9.766  19.062 -34.988  1.00 70.89           O  
ATOM   1906  CB  ILE A 237       6.855  19.079 -33.374  1.00 70.89           C  
ATOM   1907  CG1 ILE A 237       6.331  18.831 -31.955  1.00 70.89           C  
ATOM   1908  CG2 ILE A 237       6.990  17.763 -34.146  1.00 70.89           C  
ATOM   1909  CD1 ILE A 237       4.923  18.255 -31.907  1.00 70.89           C  
ATOM   1910  N   ARG A 238       8.574  20.791 -35.532  1.00 73.22           N  
ATOM   1911  CA  ARG A 238       9.134  20.877 -36.877  1.00 73.22           C  
ATOM   1912  C   ARG A 238      10.620  21.214 -36.829  1.00 73.22           C  
ATOM   1913  O   ARG A 238      11.422  20.614 -37.548  1.00 73.22           O  
ATOM   1914  CB  ARG A 238       8.385  21.922 -37.705  1.00 73.22           C  
ATOM   1915  CG  ARG A 238       8.562  21.758 -39.207  1.00 73.22           C  
ATOM   1916  CD  ARG A 238       7.786  22.813 -39.984  1.00 73.22           C  
ATOM   1917  NE  ARG A 238       7.429  22.344 -41.320  1.00 73.22           N  
ATOM   1918  CZ  ARG A 238       6.608  22.980 -42.152  1.00 73.22           C  
ATOM   1919  NH1 ARG A 238       6.042  24.128 -41.801  1.00 73.22           N1+
ATOM   1920  NH2 ARG A 238       6.353  22.463 -43.346  1.00 73.22           N  
ATOM   1921  N   GLU A 239      11.049  22.030 -35.904  1.00 77.77           N  
ATOM   1922  CA  GLU A 239      12.432  22.473 -35.759  1.00 77.77           C  
ATOM   1923  C   GLU A 239      13.322  21.345 -35.244  1.00 77.77           C  
ATOM   1924  O   GLU A 239      14.467  21.203 -35.678  1.00 77.77           O  
ATOM   1925  CB  GLU A 239      12.515  23.679 -34.819  1.00 77.77           C  
ATOM   1926  CG  GLU A 239      12.039  24.981 -35.447  1.00 77.77           C  
ATOM   1927  CD  GLU A 239      12.070  26.157 -34.484  1.00 77.77           C  
ATOM   1928  OE1 GLU A 239      11.710  27.285 -34.891  1.00 77.77           O  
ATOM   1929  OE2 GLU A 239      12.457  25.950 -33.312  1.00 77.77           O1-
ATOM   1930  N   ALA A 240      12.781  20.503 -34.457  1.00 67.27           N  
ATOM   1931  CA  ALA A 240      13.548  19.406 -33.873  1.00 67.27           C  
ATOM   1932  C   ALA A 240      13.873  18.345 -34.922  1.00 67.27           C  
ATOM   1933  O   ALA A 240      14.995  17.836 -34.972  1.00 67.27           O  
ATOM   1934  CB  ALA A 240      12.785  18.782 -32.708  1.00 67.27           C  
ATOM   1935  N   ALA A 241      12.919  18.073 -35.806  1.00 69.44           N  
ATOM   1936  CA  ALA A 241      13.113  17.079 -36.857  1.00 69.44           C  
ATOM   1937  C   ALA A 241      14.167  17.538 -37.860  1.00 69.44           C  
ATOM   1938  O   ALA A 241      15.017  16.750 -38.280  1.00 69.44           O  
ATOM   1939  CB  ALA A 241      11.792  16.794 -37.571  1.00 69.44           C  
ATOM   1940  N   GLU A 242      14.154  18.855 -38.121  1.00 76.73           N  
ATOM   1941  CA  GLU A 242      15.108  19.409 -39.077  1.00 76.73           C  
ATOM   1942  C   GLU A 242      16.521  19.424 -38.501  1.00 76.73           C  
ATOM   1943  O   GLU A 242      17.486  19.121 -39.204  1.00 76.73           O  
ATOM   1944  CB  GLU A 242      14.694  20.823 -39.492  1.00 76.73           C  
ATOM   1945  CG  GLU A 242      13.507  20.861 -40.444  1.00 76.73           C  
ATOM   1946  CD  GLU A 242      13.027  22.271 -40.750  1.00 76.73           C  
ATOM   1947  OE1 GLU A 242      12.066  22.429 -41.535  1.00 76.73           O  
ATOM   1948  OE2 GLU A 242      13.620  23.227 -40.200  1.00 76.73           O1-
ATOM   1949  N   ALA A 243      16.635  19.724 -37.218  1.00 71.02           N  
ATOM   1950  CA  ALA A 243      17.936  19.767 -36.555  1.00 71.02           C  
ATOM   1951  C   ALA A 243      18.543  18.371 -36.446  1.00 71.02           C  
ATOM   1952  O   ALA A 243      19.747  18.195 -36.641  1.00 71.02           O  
ATOM   1953  CB  ALA A 243      17.807  20.398 -35.171  1.00 71.02           C  
ATOM   1954  N   ALA A 244      17.746  17.352 -36.271  1.00 69.57           N  
ATOM   1955  CA  ALA A 244      18.195  15.969 -36.137  1.00 69.57           C  
ATOM   1956  C   ALA A 244      18.691  15.421 -37.473  1.00 69.57           C  
ATOM   1957  O   ALA A 244      19.704  14.720 -37.525  1.00 69.57           O  
ATOM   1958  CB  ALA A 244      17.068  15.094 -35.593  1.00 69.57           C  
ATOM   1959  N   GLN A 245      18.012  15.841 -38.534  1.00 73.56           N  
ATOM   1960  CA  GLN A 245      18.395  15.384 -39.865  1.00 73.56           C  
ATOM   1961  C   GLN A 245      19.725  15.997 -40.295  1.00 73.56           C  
ATOM   1962  O   GLN A 245      20.575  15.311 -40.868  1.00 73.56           O  
ATOM   1963  CB  GLN A 245      17.307  15.723 -40.884  1.00 73.56           C  
ATOM   1964  CG  GLN A 245      17.412  14.932 -42.182  1.00 73.56           C  
ATOM   1965  CD  GLN A 245      16.160  15.032 -43.032  1.00 73.56           C  
ATOM   1966  NE2 GLN A 245      16.205  14.448 -44.224  1.00 73.56           N  
ATOM   1967  OE1 GLN A 245      15.158  15.627 -42.620  1.00 73.56           O  
ATOM   1968  N   ARG A 246      19.964  17.164 -39.895  1.00 75.90           N  
ATOM   1969  CA  ARG A 246      21.191  17.878 -40.231  1.00 75.90           C  
ATOM   1970  C   ARG A 246      22.385  17.301 -39.478  1.00 75.90           C  
ATOM   1971  O   ARG A 246      23.483  17.199 -40.029  1.00 75.90           O  
ATOM   1972  CB  ARG A 246      21.047  19.370 -39.923  1.00 75.90           C  
ATOM   1973  CG  ARG A 246      20.203  20.130 -40.932  1.00 75.90           C  
ATOM   1974  CD  ARG A 246      20.204  21.627 -40.656  1.00 75.90           C  
ATOM   1975  NE  ARG A 246      19.200  22.324 -41.455  1.00 75.90           N  
ATOM   1976  CZ  ARG A 246      18.923  23.621 -41.360  1.00 75.90           C  
ATOM   1977  NH1 ARG A 246      19.573  24.392 -40.496  1.00 75.90           N1+
ATOM   1978  NH2 ARG A 246      17.989  24.152 -42.136  1.00 75.90           N  
ATOM   1979  N   ALA A 247      22.223  16.934 -38.274  1.00 69.81           N  
ATOM   1980  CA  ALA A 247      23.269  16.334 -37.449  1.00 69.81           C  
ATOM   1981  C   ALA A 247      23.743  15.011 -38.041  1.00 69.81           C  
ATOM   1982  O   ALA A 247      24.943  14.723 -38.052  1.00 69.81           O  
ATOM   1983  CB  ALA A 247      22.767  16.125 -36.022  1.00 69.81           C  
ATOM   1984  N   ARG A 248      22.863  14.321 -38.689  1.00 72.80           N  
ATOM   1985  CA  ARG A 248      23.195  13.048 -39.320  1.00 72.80           C  
ATOM   1986  C   ARG A 248      24.059  13.257 -40.557  1.00 72.80           C  
ATOM   1987  O   ARG A 248      25.033  12.532 -40.771  1.00 72.80           O  
ATOM   1988  CB  ARG A 248      21.921  12.285 -39.692  1.00 72.80           C  
ATOM   1989  CG  ARG A 248      21.330  11.476 -38.548  1.00 72.80           C  
ATOM   1990  CD  ARG A 248      20.187  10.588 -39.019  1.00 72.80           C  
ATOM   1991  NE  ARG A 248      20.677   9.334 -39.586  1.00 72.80           N  
ATOM   1992  CZ  ARG A 248      19.938   8.482 -40.292  1.00 72.80           C  
ATOM   1993  NH1 ARG A 248      18.657   8.734 -40.533  1.00 72.80           N1+
ATOM   1994  NH2 ARG A 248      20.485   7.371 -40.762  1.00 72.80           N  
ATOM   1995  N   GLU A 249      23.668  14.206 -41.333  1.00 78.54           N  
ATOM   1996  CA  GLU A 249      24.382  14.483 -42.576  1.00 78.54           C  
ATOM   1997  C   GLU A 249      25.799  14.979 -42.300  1.00 78.54           C  
ATOM   1998  O   GLU A 249      26.743  14.596 -42.995  1.00 78.54           O  
ATOM   1999  CB  GLU A 249      23.621  15.510 -43.418  1.00 78.54           C  
ATOM   2000  CG  GLU A 249      22.347  14.966 -44.047  1.00 78.54           C  
ATOM   2001  CD  GLU A 249      21.533  16.027 -44.771  1.00 78.54           C  
ATOM   2002  OE1 GLU A 249      20.498  15.685 -45.385  1.00 78.54           O  
ATOM   2003  OE2 GLU A 249      21.936  17.211 -44.724  1.00 78.54           O1-
ATOM   2004  N   ALA A 250      25.919  15.677 -41.211  1.00 71.78           N  
ATOM   2005  CA  ALA A 250      27.228  16.196 -40.821  1.00 71.78           C  
ATOM   2006  C   ALA A 250      28.128  15.077 -40.302  1.00 71.78           C  
ATOM   2007  O   ALA A 250      29.324  15.046 -40.602  1.00 71.78           O  
ATOM   2008  CB  ALA A 250      27.074  17.285 -39.762  1.00 71.78           C  
ATOM   2009  N   ALA A 251      27.559  14.133 -39.574  1.00 71.32           N  
ATOM   2010  CA  ALA A 251      28.298  13.014 -38.996  1.00 71.32           C  
ATOM   2011  C   ALA A 251      28.737  12.030 -40.077  1.00 71.32           C  
ATOM   2012  O   ALA A 251      29.823  11.453 -39.997  1.00 71.32           O  
ATOM   2013  CB  ALA A 251      27.450  12.302 -37.945  1.00 71.32           C  
ATOM   2014  N   SER A 252      27.898  11.814 -41.118  1.00 75.24           N  
ATOM   2015  CA  SER A 252      28.183  10.899 -42.217  1.00 75.24           C  
ATOM   2016  C   SER A 252      29.380  11.373 -43.036  1.00 75.24           C  
ATOM   2017  O   SER A 252      30.191  10.562 -43.488  1.00 75.24           O  
ATOM   2018  CB  SER A 252      26.961  10.752 -43.125  1.00 75.24           C  
ATOM   2019  OG  SER A 252      27.220   9.835 -44.174  1.00 75.24           O  
ATOM   2020  N   ARG A 253      29.639  12.608 -43.017  1.00 76.98           N  
ATOM   2021  CA  ARG A 253      30.730  13.188 -43.794  1.00 76.98           C  
ATOM   2022  C   ARG A 253      32.060  13.045 -43.062  1.00 76.98           C  
ATOM   2023  O   ARG A 253      33.117  12.972 -43.693  1.00 76.98           O  
ATOM   2024  CB  ARG A 253      30.452  14.663 -44.093  1.00 76.98           C  
ATOM   2025  CG  ARG A 253      29.353  14.888 -45.119  1.00 76.98           C  
ATOM   2026  CD  ARG A 253      29.137  16.367 -45.402  1.00 76.98           C  
ATOM   2027  NE  ARG A 253      27.956  16.592 -46.229  1.00 76.98           N  
ATOM   2028  CZ  ARG A 253      27.603  17.767 -46.744  1.00 76.98           C  
ATOM   2029  NH1 ARG A 253      28.338  18.852 -46.525  1.00 76.98           N1+
ATOM   2030  NH2 ARG A 253      26.508  17.859 -47.483  1.00 76.98           N  
ATOM   2031  N   THR A 254      32.038  12.963 -41.746  1.00 75.17           N  
ATOM   2032  CA  THR A 254      33.243  12.913 -40.926  1.00 75.17           C  
ATOM   2033  C   THR A 254      33.940  11.563 -41.071  1.00 75.17           C  
ATOM   2034  O   THR A 254      35.166  11.478 -40.978  1.00 75.17           O  
ATOM   2035  CB  THR A 254      32.919  13.170 -39.442  1.00 75.17           C  
ATOM   2036  CG2 THR A 254      32.447  14.604 -39.223  1.00 75.17           C  
ATOM   2037  OG1 THR A 254      31.888  12.269 -39.021  1.00 75.17           O  
ATOM   2038  N   GLY A 255      33.222  10.389 -41.497  1.00 77.32           N  
ATOM   2039  CA  GLY A 255      33.726   9.032 -41.633  1.00 77.32           C  
ATOM   2040  C   GLY A 255      34.106   8.401 -40.307  1.00 77.32           C  
ATOM   2041  O   GLY A 255      34.541   7.248 -40.263  1.00 77.32           O  
ATOM   2042  N   ASP A 256      34.046   9.142 -39.157  1.00 77.23           N  
ATOM   2043  CA  ASP A 256      34.361   8.622 -37.831  1.00 77.23           C  
ATOM   2044  C   ASP A 256      33.175   7.860 -37.243  1.00 77.23           C  
ATOM   2045  O   ASP A 256      32.109   8.437 -37.021  1.00 77.23           O  
ATOM   2046  CB  ASP A 256      34.773   9.758 -36.892  1.00 77.23           C  
ATOM   2047  CG  ASP A 256      35.279   9.263 -35.548  1.00 77.23           C  
ATOM   2048  OD1 ASP A 256      35.099   8.067 -35.231  1.00 77.23           O  
ATOM   2049  OD2 ASP A 256      35.860  10.076 -34.799  1.00 77.23           O1-
ATOM   2050  N   PRO A 257      33.270   6.563 -37.028  1.00 75.92           N  
ATOM   2051  CA  PRO A 257      32.182   5.726 -36.516  1.00 75.92           C  
ATOM   2052  C   PRO A 257      31.660   6.201 -35.161  1.00 75.92           C  
ATOM   2053  O   PRO A 257      30.461   6.100 -34.888  1.00 75.92           O  
ATOM   2054  CB  PRO A 257      32.827   4.343 -36.397  1.00 75.92           C  
ATOM   2055  CG  PRO A 257      34.055   4.420 -37.246  1.00 75.92           C  
ATOM   2056  CD  PRO A 257      34.431   5.865 -37.411  1.00 75.92           C  
ATOM   2057  N   GLU A 258      32.509   6.772 -34.231  1.00 81.23           N  
ATOM   2058  CA  GLU A 258      32.102   7.247 -32.913  1.00 81.23           C  
ATOM   2059  C   GLU A 258      31.193   8.469 -33.023  1.00 81.23           C  
ATOM   2060  O   GLU A 258      30.209   8.585 -32.291  1.00 81.23           O  
ATOM   2061  CB  GLU A 258      33.327   7.578 -32.057  1.00 81.23           C  
ATOM   2062  CG  GLU A 258      34.109   6.353 -31.605  1.00 81.23           C  
ATOM   2063  CD  GLU A 258      35.315   6.696 -30.744  1.00 81.23           C  
ATOM   2064  OE1 GLU A 258      36.010   5.766 -30.275  1.00 81.23           O  
ATOM   2065  OE2 GLU A 258      35.566   7.904 -30.537  1.00 81.23           O1-
ATOM   2066  N   VAL A 259      31.609   9.436 -33.983  1.00 79.28           N  
ATOM   2067  CA  VAL A 259      30.805  10.632 -34.212  1.00 79.28           C  
ATOM   2068  C   VAL A 259      29.447  10.239 -34.791  1.00 79.28           C  
ATOM   2069  O   VAL A 259      28.418  10.804 -34.414  1.00 79.28           O  
ATOM   2070  CB  VAL A 259      31.520  11.624 -35.156  1.00 79.28           C  
ATOM   2071  CG1 VAL A 259      30.602  12.794 -35.506  1.00 79.28           C  
ATOM   2072  CG2 VAL A 259      32.813  12.128 -34.519  1.00 79.28           C  
ATOM   2073  N   LYS A 260      29.499   9.227 -35.660  1.00 77.87           N  
ATOM   2074  CA  LYS A 260      28.251   8.722 -36.226  1.00 77.87           C  
ATOM   2075  C   LYS A 260      27.337   8.170 -35.136  1.00 77.87           C  
ATOM   2076  O   LYS A 260      26.132   8.432 -35.136  1.00 77.87           O  
ATOM   2077  CB  LYS A 260      28.533   7.642 -37.271  1.00 77.87           C  
ATOM   2078  CG  LYS A 260      27.329   7.281 -38.128  1.00 77.87           C  
ATOM   2079  CD  LYS A 260      27.691   6.261 -39.200  1.00 77.87           C  
ATOM   2080  CE  LYS A 260      26.466   5.817 -39.988  1.00 77.87           C  
ATOM   2081  NZ  LYS A 260      26.814   4.806 -41.030  1.00 77.87           N1+
ATOM   2082  N   ASP A 261      27.904   7.469 -34.188  1.00 80.62           N  
ATOM   2083  CA  ASP A 261      27.142   6.916 -33.072  1.00 80.62           C  
ATOM   2084  C   ASP A 261      26.555   8.026 -32.204  1.00 80.62           C  
ATOM   2085  O   ASP A 261      25.386   7.967 -31.817  1.00 80.62           O  
ATOM   2086  CB  ASP A 261      28.023   5.995 -32.225  1.00 80.62           C  
ATOM   2087  CG  ASP A 261      27.244   5.242 -31.162  1.00 80.62           C  
ATOM   2088  OD1 ASP A 261      26.289   4.512 -31.508  1.00 80.62           O  
ATOM   2089  OD2 ASP A 261      27.586   5.380 -29.968  1.00 80.62           O1-
ATOM   2090  N   LEU A 262      27.351   9.109 -31.879  1.00 82.88           N  
ATOM   2091  CA  LEU A 262      26.923  10.237 -31.059  1.00 82.88           C  
ATOM   2092  C   LEU A 262      25.803  11.013 -31.743  1.00 82.88           C  
ATOM   2093  O   LEU A 262      24.846  11.435 -31.090  1.00 82.88           O  
ATOM   2094  CB  LEU A 262      28.103  11.169 -30.773  1.00 82.88           C  
ATOM   2095  CG  LEU A 262      29.152  10.652 -29.788  1.00 82.88           C  
ATOM   2096  CD1 LEU A 262      30.348  11.596 -29.742  1.00 82.88           C  
ATOM   2097  CD2 LEU A 262      28.545  10.484 -28.398  1.00 82.88           C  
ATOM   2098  N   ALA A 263      25.958  11.144 -33.063  1.00 77.81           N  
ATOM   2099  CA  ALA A 263      24.914  11.833 -33.818  1.00 77.81           C  
ATOM   2100  C   ALA A 263      23.595  11.069 -33.750  1.00 77.81           C  
ATOM   2101  O   ALA A 263      22.531  11.670 -33.582  1.00 77.81           O  
ATOM   2102  CB  ALA A 263      25.344  12.018 -35.271  1.00 77.81           C  
ATOM   2103  N   TRP A 264      23.654   9.727 -33.754  1.00 76.38           N  
ATOM   2104  CA  TRP A 264      22.444   8.913 -33.690  1.00 76.38           C  
ATOM   2105  C   TRP A 264      21.789   9.019 -32.317  1.00 76.38           C  
ATOM   2106  O   TRP A 264      20.563   9.105 -32.213  1.00 76.38           O  
ATOM   2107  CB  TRP A 264      22.764   7.450 -34.006  1.00 76.38           C  
ATOM   2108  CG  TRP A 264      22.571   7.081 -35.447  1.00 76.38           C  
ATOM   2109  CD1 TRP A 264      23.539   6.719 -36.342  1.00 76.38           C  
ATOM   2110  CD2 TRP A 264      21.331   7.043 -36.159  1.00 76.38           C  
ATOM   2111  CE2 TRP A 264      21.622   6.649 -37.485  1.00 76.38           C  
ATOM   2112  CE3 TRP A 264      20.000   7.303 -35.806  1.00 76.38           C  
ATOM   2113  NE1 TRP A 264      22.975   6.458 -37.568  1.00 76.38           N  
ATOM   2114  CZ2 TRP A 264      20.630   6.509 -38.457  1.00 76.38           C  
ATOM   2115  CZ3 TRP A 264      19.013   7.163 -36.776  1.00 76.38           C  
ATOM   2116  CH2 TRP A 264      19.337   6.770 -38.085  1.00 76.38           C  
ATOM   2117  N   ARG A 265      22.567   9.025 -31.348  1.00 78.72           N  
ATOM   2118  CA  ARG A 265      22.037   9.140 -29.994  1.00 78.72           C  
ATOM   2119  C   ARG A 265      21.362  10.492 -29.782  1.00 78.72           C  
ATOM   2120  O   ARG A 265      20.342  10.582 -29.095  1.00 78.72           O  
ATOM   2121  CB  ARG A 265      23.148   8.942 -28.961  1.00 78.72           C  
ATOM   2122  CG  ARG A 265      23.653   7.511 -28.867  1.00 78.72           C  
ATOM   2123  CD  ARG A 265      24.864   7.399 -27.951  1.00 78.72           C  
ATOM   2124  NE  ARG A 265      24.513   7.660 -26.559  1.00 78.72           N  
ATOM   2125  CZ  ARG A 265      25.376   7.666 -25.547  1.00 78.72           C  
ATOM   2126  NH1 ARG A 265      26.666   7.423 -25.754  1.00 78.72           N1+
ATOM   2127  NH2 ARG A 265      24.948   7.916 -24.318  1.00 78.72           N  
ATOM   2128  N   MET A 266      21.934  11.547 -30.267  1.00 78.95           N  
ATOM   2129  CA  MET A 266      21.321  12.869 -30.187  1.00 78.95           C  
ATOM   2130  C   MET A 266      19.978  12.891 -30.911  1.00 78.95           C  
ATOM   2131  O   MET A 266      19.010  13.473 -30.418  1.00 78.95           O  
ATOM   2132  CB  MET A 266      22.249  13.931 -30.778  1.00 78.95           C  
ATOM   2133  CG  MET A 266      21.702  15.345 -30.685  1.00 78.95           C  
ATOM   2134  SD  MET A 266      21.575  15.938 -28.953  1.00 78.95           S  
ATOM   2135  CE  MET A 266      23.334  16.112 -28.545  1.00 78.95           C  
ATOM   2136  N   VAL A 267      19.959  12.306 -32.055  1.00 75.51           N  
ATOM   2137  CA  VAL A 267      18.714  12.211 -32.810  1.00 75.51           C  
ATOM   2138  C   VAL A 267      17.669  11.458 -31.990  1.00 75.51           C  
ATOM   2139  O   VAL A 267      16.511  11.874 -31.917  1.00 75.51           O  
ATOM   2140  CB  VAL A 267      18.928  11.513 -34.171  1.00 75.51           C  
ATOM   2141  CG1 VAL A 267      17.588  11.220 -34.844  1.00 75.51           C  
ATOM   2142  CG2 VAL A 267      19.808  12.370 -35.078  1.00 75.51           C  
ATOM   2143  N   GLU A 268      18.070  10.394 -31.393  1.00 76.82           N  
ATOM   2144  CA  GLU A 268      17.179   9.588 -30.563  1.00 76.82           C  
ATOM   2145  C   GLU A 268      16.589  10.413 -29.423  1.00 76.82           C  
ATOM   2146  O   GLU A 268      15.392  10.329 -29.144  1.00 76.82           O  
ATOM   2147  CB  GLU A 268      17.919   8.371 -30.004  1.00 76.82           C  
ATOM   2148  CG  GLU A 268      17.007   7.343 -29.349  1.00 76.82           C  
ATOM   2149  CD  GLU A 268      17.745   6.101 -28.877  1.00 76.82           C  
ATOM   2150  OE1 GLU A 268      17.087   5.151 -28.394  1.00 76.82           O  
ATOM   2151  OE2 GLU A 268      18.991   6.077 -28.988  1.00 76.82           O1-
ATOM   2152  N   ALA A 269      17.453  11.222 -28.824  1.00 76.41           N  
ATOM   2153  CA  ALA A 269      16.997  12.067 -27.723  1.00 76.41           C  
ATOM   2154  C   ALA A 269      15.998  13.112 -28.214  1.00 76.41           C  
ATOM   2155  O   ALA A 269      14.976  13.354 -27.567  1.00 76.41           O  
ATOM   2156  CB  ALA A 269      18.185  12.747 -27.047  1.00 76.41           C  
ATOM   2157  N   ALA A 270      16.318  13.764 -29.375  1.00 76.62           N  
ATOM   2158  CA  ALA A 270      15.430  14.765 -29.960  1.00 76.62           C  
ATOM   2159  C   ALA A 270      14.090  14.149 -30.352  1.00 76.62           C  
ATOM   2160  O   ALA A 270      13.035  14.746 -30.121  1.00 76.62           O  
ATOM   2161  CB  ALA A 270      16.089  15.416 -31.175  1.00 76.62           C  
ATOM   2162  N   LEU A 271      14.097  12.939 -30.868  1.00 76.78           N  
ATOM   2163  CA  LEU A 271      12.876  12.253 -31.277  1.00 76.78           C  
ATOM   2164  C   LEU A 271      12.036  11.871 -30.063  1.00 76.78           C  
ATOM   2165  O   LEU A 271      10.806  11.956 -30.102  1.00 76.78           O  
ATOM   2166  CB  LEU A 271      13.212  11.003 -32.094  1.00 76.78           C  
ATOM   2167  CG  LEU A 271      13.686  11.239 -33.529  1.00 76.78           C  
ATOM   2168  CD1 LEU A 271      14.105   9.921 -34.172  1.00 76.78           C  
ATOM   2169  CD2 LEU A 271      12.595  11.918 -34.350  1.00 76.78           C  
ATOM   2170  N   LYS A 272      12.727  11.404 -29.046  1.00 78.36           N  
ATOM   2171  CA  LYS A 272      12.017  11.098 -27.807  1.00 78.36           C  
ATOM   2172  C   LYS A 272      11.304  12.333 -27.263  1.00 78.36           C  
ATOM   2173  O   LYS A 272      10.160  12.247 -26.810  1.00 78.36           O  
ATOM   2174  CB  LYS A 272      12.982  10.544 -26.758  1.00 78.36           C  
ATOM   2175  CG  LYS A 272      13.425   9.112 -27.019  1.00 78.36           C  
ATOM   2176  CD  LYS A 272      14.380   8.618 -25.940  1.00 78.36           C  
ATOM   2177  CE  LYS A 272      14.894   7.218 -26.246  1.00 78.36           C  
ATOM   2178  NZ  LYS A 272      15.887   6.758 -25.230  1.00 78.36           N1+
ATOM   2179  N   ALA A 273      12.041  13.446 -27.307  1.00 77.19           N  
ATOM   2180  CA  ALA A 273      11.468  14.701 -26.827  1.00 77.19           C  
ATOM   2181  C   ALA A 273      10.281  15.126 -27.686  1.00 77.19           C  
ATOM   2182  O   ALA A 273       9.251  15.560 -27.163  1.00 77.19           O  
ATOM   2183  CB  ALA A 273      12.529  15.799 -26.811  1.00 77.19           C  
ATOM   2184  N   ALA A 274      10.455  14.959 -29.019  1.00 73.10           N  
ATOM   2185  CA  ALA A 274       9.387  15.298 -29.955  1.00 73.10           C  
ATOM   2186  C   ALA A 274       8.160  14.419 -29.729  1.00 73.10           C  
ATOM   2187  O   ALA A 274       7.025  14.897 -29.798  1.00 73.10           O  
ATOM   2188  CB  ALA A 274       9.878  15.162 -31.394  1.00 73.10           C  
ATOM   2189  N   ALA A 275       8.388  13.139 -29.551  1.00 73.85           N  
ATOM   2190  CA  ALA A 275       7.302  12.203 -29.271  1.00 73.85           C  
ATOM   2191  C   ALA A 275       6.526  12.619 -28.025  1.00 73.85           C  
ATOM   2192  O   ALA A 275       5.297  12.528 -27.993  1.00 73.85           O  
ATOM   2193  CB  ALA A 275       7.851  10.788 -29.104  1.00 73.85           C  
ATOM   2194  N   VAL A 276       7.287  13.148 -27.006  1.00 75.79           N  
ATOM   2195  CA  VAL A 276       6.676  13.598 -25.760  1.00 75.79           C  
ATOM   2196  C   VAL A 276       5.784  14.807 -26.030  1.00 75.79           C  
ATOM   2197  O   VAL A 276       4.644  14.863 -25.561  1.00 75.79           O  
ATOM   2198  CB  VAL A 276       7.744  13.950 -24.700  1.00 75.79           C  
ATOM   2199  CG1 VAL A 276       7.102  14.630 -23.492  1.00 75.79           C  
ATOM   2200  CG2 VAL A 276       8.502  12.696 -24.271  1.00 75.79           C  
ATOM   2201  N   VAL A 277       6.190  15.712 -26.724  1.00 74.08           N  
ATOM   2202  CA  VAL A 277       5.435  16.920 -27.037  1.00 74.08           C  
ATOM   2203  C   VAL A 277       4.229  16.566 -27.904  1.00 74.08           C  
ATOM   2204  O   VAL A 277       3.144  17.123 -27.726  1.00 74.08           O  
ATOM   2205  CB  VAL A 277       6.315  17.970 -27.752  1.00 74.08           C  
ATOM   2206  CG1 VAL A 277       5.467  19.146 -28.236  1.00 74.08           C  
ATOM   2207  CG2 VAL A 277       7.427  18.455 -26.823  1.00 74.08           C  
ATOM   2208  N   ALA A 278       4.388  15.593 -28.813  1.00 69.04           N  
ATOM   2209  CA  ALA A 278       3.303  15.168 -29.694  1.00 69.04           C  
ATOM   2210  C   ALA A 278       2.166  14.534 -28.897  1.00 69.04           C  
ATOM   2211  O   ALA A 278       0.992  14.719 -29.225  1.00 69.04           O  
ATOM   2212  CB  ALA A 278       3.822  14.188 -30.743  1.00 69.04           C  
ATOM   2213  N   THR A 279       2.536  13.853 -27.846  1.00 73.60           N  
ATOM   2214  CA  THR A 279       1.534  13.201 -27.011  1.00 73.60           C  
ATOM   2215  C   THR A 279       0.884  14.206 -26.063  1.00 73.60           C  
ATOM   2216  O   THR A 279      -0.281  14.049 -25.687  1.00 73.60           O  
ATOM   2217  CB  THR A 279       2.148  12.048 -26.197  1.00 73.60           C  
ATOM   2218  CG2 THR A 279       2.488  10.862 -27.094  1.00 73.60           C  
ATOM   2219  OG1 THR A 279       3.345  12.508 -25.557  1.00 73.60           O  
ATOM   2220  N   ASN A 280       1.673  15.356 -25.770  1.00 73.73           N  
ATOM   2221  CA  ASN A 280       1.187  16.381 -24.853  1.00 73.73           C  
ATOM   2222  C   ASN A 280       1.457  17.785 -25.388  1.00 73.73           C  
ATOM   2223  O   ASN A 280       2.302  18.505 -24.854  1.00 73.73           O  
ATOM   2224  CB  ASN A 280       1.822  16.209 -23.471  1.00 73.73           C  
ATOM   2225  CG  ASN A 280       1.545  14.846 -22.868  1.00 73.73           C  
ATOM   2226  ND2 ASN A 280       2.550  13.978 -22.874  1.00 73.73           N  
ATOM   2227  OD1 ASN A 280       0.436  14.575 -22.398  1.00 73.73           O  
ATOM   2228  N   PRO A 281       0.710  18.167 -26.383  1.00 65.20           N  
ATOM   2229  CA  PRO A 281       1.047  19.430 -27.045  1.00 65.20           C  
ATOM   2230  C   PRO A 281       0.752  20.649 -26.174  1.00 65.20           C  
ATOM   2231  O   PRO A 281       1.347  21.711 -26.370  1.00 65.20           O  
ATOM   2232  CB  PRO A 281       0.159  19.422 -28.292  1.00 65.20           C  
ATOM   2233  CG  PRO A 281      -0.921  18.436 -27.986  1.00 65.20           C  
ATOM   2234  CD  PRO A 281      -0.397  17.449 -26.983  1.00 65.20           C  
ATOM   2235  N   SER A 282      -0.106  20.585 -25.181  1.00 74.25           N  
ATOM   2236  CA  SER A 282      -0.468  21.713 -24.331  1.00 74.25           C  
ATOM   2237  C   SER A 282       0.504  21.861 -23.165  1.00 74.25           C  
ATOM   2238  O   SER A 282       0.442  22.839 -22.418  1.00 74.25           O  
ATOM   2239  CB  SER A 282      -1.892  21.550 -23.800  1.00 74.25           C  
ATOM   2240  OG  SER A 282      -2.023  20.341 -23.074  1.00 74.25           O  
ATOM   2241  N   ASP A 283       1.412  20.897 -23.038  1.00 79.85           N  
ATOM   2242  CA  ASP A 283       2.329  20.953 -21.904  1.00 79.85           C  
ATOM   2243  C   ASP A 283       3.471  21.932 -22.171  1.00 79.85           C  
ATOM   2244  O   ASP A 283       4.363  21.650 -22.973  1.00 79.85           O  
ATOM   2245  CB  ASP A 283       2.890  19.563 -21.597  1.00 79.85           C  
ATOM   2246  CG  ASP A 283       3.671  19.513 -20.296  1.00 79.85           C  
ATOM   2247  OD1 ASP A 283       4.062  20.582 -19.777  1.00 79.85           O  
ATOM   2248  OD2 ASP A 283       3.900  18.396 -19.785  1.00 79.85           O1-
ATOM   2249  N   GLU A 284       3.382  23.112 -21.522  1.00 83.40           N  
ATOM   2250  CA  GLU A 284       4.363  24.178 -21.705  1.00 83.40           C  
ATOM   2251  C   GLU A 284       5.768  23.704 -21.345  1.00 83.40           C  
ATOM   2252  O   GLU A 284       6.736  24.038 -22.030  1.00 83.40           O  
ATOM   2253  CB  GLU A 284       3.988  25.401 -20.865  1.00 83.40           C  
ATOM   2254  CG  GLU A 284       2.803  26.183 -21.412  1.00 83.40           C  
ATOM   2255  CD  GLU A 284       2.439  27.391 -20.563  1.00 83.40           C  
ATOM   2256  OE1 GLU A 284       1.471  28.106 -20.908  1.00 83.40           O  
ATOM   2257  OE2 GLU A 284       3.127  27.624 -19.544  1.00 83.40           O1-
ATOM   2258  N   GLU A 285       5.826  22.994 -20.371  1.00 83.03           N  
ATOM   2259  CA  GLU A 285       7.117  22.499 -19.904  1.00 83.03           C  
ATOM   2260  C   GLU A 285       7.749  21.558 -20.926  1.00 83.03           C  
ATOM   2261  O   GLU A 285       8.959  21.610 -21.160  1.00 83.03           O  
ATOM   2262  CB  GLU A 285       6.964  21.786 -18.558  1.00 83.03           C  
ATOM   2263  CG  GLU A 285       6.755  22.730 -17.382  1.00 83.03           C  
ATOM   2264  CD  GLU A 285       6.598  22.008 -16.054  1.00 83.03           C  
ATOM   2265  OE1 GLU A 285       6.384  22.680 -15.019  1.00 83.03           O  
ATOM   2266  OE2 GLU A 285       6.689  20.761 -16.047  1.00 83.03           O1-
ATOM   2267  N   ALA A 286       6.907  20.679 -21.560  1.00 78.43           N  
ATOM   2268  CA  ALA A 286       7.396  19.773 -22.597  1.00 78.43           C  
ATOM   2269  C   ALA A 286       7.905  20.549 -23.808  1.00 78.43           C  
ATOM   2270  O   ALA A 286       8.951  20.218 -24.371  1.00 78.43           O  
ATOM   2271  CB  ALA A 286       6.296  18.800 -23.016  1.00 78.43           C  
ATOM   2272  N   ASN A 287       7.214  21.595 -24.032  1.00 79.51           N  
ATOM   2273  CA  ASN A 287       7.588  22.443 -25.157  1.00 79.51           C  
ATOM   2274  C   ASN A 287       8.922  23.144 -24.913  1.00 79.51           C  
ATOM   2275  O   ASN A 287       9.751  23.244 -25.819  1.00 79.51           O  
ATOM   2276  CB  ASN A 287       6.492  23.472 -25.442  1.00 79.51           C  
ATOM   2277  CG  ASN A 287       5.240  22.847 -26.026  1.00 79.51           C  
ATOM   2278  ND2 ASN A 287       4.099  23.489 -25.809  1.00 79.51           N  
ATOM   2279  OD1 ASN A 287       5.300  21.794 -26.667  1.00 79.51           O  
ATOM   2280  N   GLU A 288       9.027  23.653 -23.680  1.00 83.62           N  
ATOM   2281  CA  GLU A 288      10.282  24.300 -23.309  1.00 83.62           C  
ATOM   2282  C   GLU A 288      11.451  23.321 -23.381  1.00 83.62           C  
ATOM   2283  O   GLU A 288      12.541  23.681 -23.828  1.00 83.62           O  
ATOM   2284  CB  GLU A 288      10.183  24.898 -21.903  1.00 83.62           C  
ATOM   2285  CG  GLU A 288      11.391  25.735 -21.504  1.00 83.62           C  
ATOM   2286  CD  GLU A 288      11.579  26.968 -22.373  1.00 83.62           C  
ATOM   2287  OE1 GLU A 288      12.683  27.559 -22.357  1.00 83.62           O  
ATOM   2288  OE2 GLU A 288      10.615  27.347 -23.074  1.00 83.62           O1-
ATOM   2289  N   MET A 289      11.210  22.128 -22.974  1.00 86.66           N  
ATOM   2290  CA  MET A 289      12.212  21.069 -23.029  1.00 86.66           C  
ATOM   2291  C   MET A 289      12.649  20.807 -24.466  1.00 86.66           C  
ATOM   2292  O   MET A 289      13.845  20.729 -24.752  1.00 86.66           O  
ATOM   2293  CB  MET A 289      11.671  19.782 -22.404  1.00 86.66           C  
ATOM   2294  CG  MET A 289      12.650  18.620 -22.447  1.00 86.66           C  
ATOM   2295  SD  MET A 289      11.823  16.996 -22.231  1.00 86.66           S  
ATOM   2296  CE  MET A 289      10.726  17.002 -23.675  1.00 86.66           C  
ATOM   2297  N   LEU A 290      11.684  20.621 -25.402  1.00 84.06           N  
ATOM   2298  CA  LEU A 290      11.981  20.352 -26.805  1.00 84.06           C  
ATOM   2299  C   LEU A 290      12.788  21.491 -27.418  1.00 84.06           C  
ATOM   2300  O   LEU A 290      13.735  21.252 -28.170  1.00 84.06           O  
ATOM   2301  CB  LEU A 290      10.687  20.145 -27.597  1.00 84.06           C  
ATOM   2302  CG  LEU A 290      10.846  19.827 -29.085  1.00 84.06           C  
ATOM   2303  CD1 LEU A 290      11.621  18.525 -29.269  1.00 84.06           C  
ATOM   2304  CD2 LEU A 290       9.483  19.743 -29.763  1.00 84.06           C  
ATOM   2305  N   LYS A 291      12.454  22.682 -27.064  1.00 84.27           N  
ATOM   2306  CA  LYS A 291      13.178  23.849 -27.561  1.00 84.27           C  
ATOM   2307  C   LYS A 291      14.649  23.796 -27.158  1.00 84.27           C  
ATOM   2308  O   LYS A 291      15.531  24.071 -27.973  1.00 84.27           O  
ATOM   2309  CB  LYS A 291      12.538  25.138 -27.044  1.00 84.27           C  
ATOM   2310  CG  LYS A 291      11.269  25.539 -27.782  1.00 84.27           C  
ATOM   2311  CD  LYS A 291      10.702  26.849 -27.249  1.00 84.27           C  
ATOM   2312  CE  LYS A 291       9.386  27.206 -27.926  1.00 84.27           C  
ATOM   2313  NZ  LYS A 291       8.793  28.455 -27.360  1.00 84.27           N1+
ATOM   2314  N   GLN A 292      14.867  23.448 -25.955  1.00 85.83           N  
ATOM   2315  CA  GLN A 292      16.228  23.380 -25.433  1.00 85.83           C  
ATOM   2316  C   GLN A 292      17.017  22.256 -26.100  1.00 85.83           C  
ATOM   2317  O   GLN A 292      18.200  22.418 -26.405  1.00 85.83           O  
ATOM   2318  CB  GLN A 292      16.213  23.182 -23.916  1.00 85.83           C  
ATOM   2319  CG  GLN A 292      15.741  24.405 -23.142  1.00 85.83           C  
ATOM   2320  CD  GLN A 292      15.760  24.190 -21.640  1.00 85.83           C  
ATOM   2321  NE2 GLN A 292      15.481  25.249 -20.887  1.00 85.83           N  
ATOM   2322  OE1 GLN A 292      16.022  23.083 -21.160  1.00 85.83           O  
ATOM   2323  N   ILE A 293      16.349  21.165 -26.314  1.00 85.74           N  
ATOM   2324  CA  ILE A 293      16.999  20.012 -26.927  1.00 85.74           C  
ATOM   2325  C   ILE A 293      17.362  20.333 -28.375  1.00 85.74           C  
ATOM   2326  O   ILE A 293      18.447  19.980 -28.843  1.00 85.74           O  
ATOM   2327  CB  ILE A 293      16.101  18.756 -26.866  1.00 85.74           C  
ATOM   2328  CG1 ILE A 293      15.971  18.263 -25.420  1.00 85.74           C  
ATOM   2329  CG2 ILE A 293      16.651  17.653 -27.774  1.00 85.74           C  
ATOM   2330  CD1 ILE A 293      15.009  17.096 -25.248  1.00 85.74           C  
ATOM   2331  N   VAL A 294      16.496  21.041 -29.013  1.00 82.84           N  
ATOM   2332  CA  VAL A 294      16.750  21.455 -30.389  1.00 82.84           C  
ATOM   2333  C   VAL A 294      17.961  22.383 -30.434  1.00 82.84           C  
ATOM   2334  O   VAL A 294      18.824  22.247 -31.305  1.00 82.84           O  
ATOM   2335  CB  VAL A 294      15.519  22.154 -31.008  1.00 82.84           C  
ATOM   2336  CG1 VAL A 294      15.887  22.822 -32.333  1.00 82.84           C  
ATOM   2337  CG2 VAL A 294      14.382  21.155 -31.207  1.00 82.84           C  
ATOM   2338  N   LYS A 295      17.998  23.250 -29.486  1.00 85.18           N  
ATOM   2339  CA  LYS A 295      19.134  24.163 -29.398  1.00 85.18           C  
ATOM   2340  C   LYS A 295      20.438  23.400 -29.184  1.00 85.18           C  
ATOM   2341  O   LYS A 295      21.454  23.709 -29.810  1.00 85.18           O  
ATOM   2342  CB  LYS A 295      18.926  25.172 -28.268  1.00 85.18           C  
ATOM   2343  CG  LYS A 295      19.944  26.302 -28.249  1.00 85.18           C  
ATOM   2344  CD  LYS A 295      19.646  27.308 -27.146  1.00 85.18           C  
ATOM   2345  CE  LYS A 295      20.703  28.401 -27.082  1.00 85.18           C  
ATOM   2346  NZ  LYS A 295      20.428  29.375 -25.983  1.00 85.18           N1+
ATOM   2347  N   LEU A 296      20.402  22.378 -28.356  1.00 85.50           N  
ATOM   2348  CA  LEU A 296      21.576  21.563 -28.062  1.00 85.50           C  
ATOM   2349  C   LEU A 296      22.027  20.793 -29.299  1.00 85.50           C  
ATOM   2350  O   LEU A 296      23.227  20.675 -29.560  1.00 85.50           O  
ATOM   2351  CB  LEU A 296      21.281  20.589 -26.918  1.00 85.50           C  
ATOM   2352  CG  LEU A 296      21.143  21.202 -25.524  1.00 85.50           C  
ATOM   2353  CD1 LEU A 296      20.634  20.159 -24.535  1.00 85.50           C  
ATOM   2354  CD2 LEU A 296      22.474  21.782 -25.060  1.00 85.50           C  
ATOM   2355  N   ALA A 297      21.091  20.363 -30.042  1.00 80.47           N  
ATOM   2356  CA  ALA A 297      21.376  19.625 -31.270  1.00 80.47           C  
ATOM   2357  C   ALA A 297      22.016  20.531 -32.319  1.00 80.47           C  
ATOM   2358  O   ALA A 297      22.963  20.131 -32.999  1.00 80.47           O  
ATOM   2359  CB  ALA A 297      20.099  18.997 -31.822  1.00 80.47           C  
ATOM   2360  N   GLN A 298      21.485  21.740 -32.399  1.00 84.45           N  
ATOM   2361  CA  GLN A 298      22.023  22.697 -33.362  1.00 84.45           C  
ATOM   2362  C   GLN A 298      23.462  23.072 -33.020  1.00 84.45           C  
ATOM   2363  O   GLN A 298      24.307  23.187 -33.909  1.00 84.45           O  
ATOM   2364  CB  GLN A 298      21.152  23.953 -33.416  1.00 84.45           C  
ATOM   2365  CG  GLN A 298      19.813  23.743 -34.111  1.00 84.45           C  
ATOM   2366  CD  GLN A 298      18.913  24.962 -34.030  1.00 84.45           C  
ATOM   2367  NE2 GLN A 298      17.864  24.979 -34.845  1.00 84.45           N  
ATOM   2368  OE1 GLN A 298      19.157  25.879 -33.240  1.00 84.45           O  
ATOM   2369  N   GLN A 299      23.781  23.230 -31.757  1.00 84.22           N  
ATOM   2370  CA  GLN A 299      25.127  23.544 -31.287  1.00 84.22           C  
ATOM   2371  C   GLN A 299      26.095  22.403 -31.586  1.00 84.22           C  
ATOM   2372  O   GLN A 299      27.237  22.640 -31.987  1.00 84.22           O  
ATOM   2373  CB  GLN A 299      25.115  23.843 -29.787  1.00 84.22           C  
ATOM   2374  CG  GLN A 299      24.485  25.182 -29.432  1.00 84.22           C  
ATOM   2375  CD  GLN A 299      24.393  25.409 -27.934  1.00 84.22           C  
ATOM   2376  NE2 GLN A 299      24.048  26.629 -27.539  1.00 84.22           N  
ATOM   2377  OE1 GLN A 299      24.629  24.494 -27.138  1.00 84.22           O  
ATOM   2378  N   ALA A 300      25.574  21.167 -31.443  1.00 80.46           N  
ATOM   2379  CA  ALA A 300      26.386  19.979 -31.689  1.00 80.46           C  
ATOM   2380  C   ALA A 300      26.752  19.861 -33.166  1.00 80.46           C  
ATOM   2381  O   ALA A 300      27.897  19.551 -33.506  1.00 80.46           O  
ATOM   2382  CB  ALA A 300      25.650  18.724 -31.225  1.00 80.46           C  
ATOM   2383  N   VAL A 301      25.801  20.182 -34.026  1.00 81.20           N  
ATOM   2384  CA  VAL A 301      25.998  20.108 -35.469  1.00 81.20           C  
ATOM   2385  C   VAL A 301      27.019  21.155 -35.907  1.00 81.20           C  
ATOM   2386  O   VAL A 301      27.910  20.865 -36.709  1.00 81.20           O  
ATOM   2387  CB  VAL A 301      24.670  20.308 -36.234  1.00 81.20           C  
ATOM   2388  CG1 VAL A 301      24.928  20.475 -37.729  1.00 81.20           C  
ATOM   2389  CG2 VAL A 301      23.727  19.133 -35.980  1.00 81.20           C  
ATOM   2390  N   GLU A 302      26.863  22.371 -35.448  1.00 84.57           N  
ATOM   2391  CA  GLU A 302      27.761  23.467 -35.797  1.00 84.57           C  
ATOM   2392  C   GLU A 302      29.200  23.149 -35.401  1.00 84.57           C  
ATOM   2393  O   GLU A 302      30.133  23.423 -36.160  1.00 84.57           O  
ATOM   2394  CB  GLU A 302      27.307  24.768 -35.129  1.00 84.57           C  
ATOM   2395  CG  GLU A 302      26.140  25.446 -35.832  1.00 84.57           C  
ATOM   2396  CD  GLU A 302      25.633  26.679 -35.102  1.00 84.57           C  
ATOM   2397  OE1 GLU A 302      24.613  27.263 -35.531  1.00 84.57           O  
ATOM   2398  OE2 GLU A 302      26.263  27.065 -34.091  1.00 84.57           O1-
ATOM   2399  N   MET A 303      29.371  22.438 -34.311  1.00 81.54           N  
ATOM   2400  CA  MET A 303      30.703  22.098 -33.821  1.00 81.54           C  
ATOM   2401  C   MET A 303      31.331  20.999 -34.670  1.00 81.54           C  
ATOM   2402  O   MET A 303      32.531  21.036 -34.953  1.00 81.54           O  
ATOM   2403  CB  MET A 303      30.641  21.655 -32.357  1.00 81.54           C  
ATOM   2404  CG  MET A 303      30.312  22.782 -31.391  1.00 81.54           C  
ATOM   2405  SD  MET A 303      31.649  24.036 -31.292  1.00 81.54           S  
ATOM   2406  CE  MET A 303      32.952  23.054 -30.498  1.00 81.54           C  
ATOM   2407  N   LEU A 304      30.485  20.059 -35.104  1.00 82.19           N  
ATOM   2408  CA  LEU A 304      30.968  18.985 -35.965  1.00 82.19           C  
ATOM   2409  C   LEU A 304      31.373  19.524 -37.333  1.00 82.19           C  
ATOM   2410  O   LEU A 304      32.369  19.084 -37.909  1.00 82.19           O  
ATOM   2411  CB  LEU A 304      29.897  17.902 -36.126  1.00 82.19           C  
ATOM   2412  CG  LEU A 304      29.718  16.945 -34.947  1.00 82.19           C  
ATOM   2413  CD1 LEU A 304      28.460  16.104 -35.134  1.00 82.19           C  
ATOM   2414  CD2 LEU A 304      30.945  16.053 -34.791  1.00 82.19           C  
ATOM   2415  N   ARG A 305      30.610  20.490 -37.791  1.00 81.12           N  
ATOM   2416  CA  ARG A 305      30.920  21.126 -39.068  1.00 81.12           C  
ATOM   2417  C   ARG A 305      32.251  21.867 -39.002  1.00 81.12           C  
ATOM   2418  O   ARG A 305      33.071  21.764 -39.917  1.00 81.12           O  
ATOM   2419  CB  ARG A 305      29.802  22.090 -39.474  1.00 81.12           C  
ATOM   2420  CG  ARG A 305      29.893  22.565 -40.915  1.00 81.12           C  
ATOM   2421  CD  ARG A 305      28.714  23.452 -41.292  1.00 81.12           C  
ATOM   2422  NE  ARG A 305      28.882  24.037 -42.618  1.00 81.12           N  
ATOM   2423  CZ  ARG A 305      27.973  24.785 -43.238  1.00 81.12           C  
ATOM   2424  NH1 ARG A 305      26.808  25.054 -42.659  1.00 81.12           N1+
ATOM   2425  NH2 ARG A 305      28.230  25.267 -44.445  1.00 81.12           N  
ATOM   2426  N   GLU A 306      32.493  22.631 -37.910  1.00 82.91           N  
ATOM   2427  CA  GLU A 306      33.731  23.371 -37.687  1.00 82.91           C  
ATOM   2428  C   GLU A 306      34.929  22.430 -37.597  1.00 82.91           C  
ATOM   2429  O   GLU A 306      36.000  22.726 -38.130  1.00 82.91           O  
ATOM   2430  CB  GLU A 306      33.631  24.217 -36.416  1.00 82.91           C  
ATOM   2431  CG  GLU A 306      32.737  25.440 -36.560  1.00 82.91           C  
ATOM   2432  CD  GLU A 306      32.599  26.238 -35.273  1.00 82.91           C  
ATOM   2433  OE1 GLU A 306      31.866  27.252 -35.264  1.00 82.91           O  
ATOM   2434  OE2 GLU A 306      33.230  25.846 -34.266  1.00 82.91           O1-
ATOM   2435  N   ALA A 307      34.726  21.292 -37.004  1.00 79.62           N  
ATOM   2436  CA  ALA A 307      35.785  20.298 -36.841  1.00 79.62           C  
ATOM   2437  C   ALA A 307      36.134  19.644 -38.175  1.00 79.62           C  
ATOM   2438  O   ALA A 307      37.305  19.377 -38.455  1.00 79.62           O  
ATOM   2439  CB  ALA A 307      35.367  19.237 -35.825  1.00 79.62           C  
ATOM   2440  N   GLU A 308      35.037  19.473 -38.974  1.00 79.56           N  
ATOM   2441  CA  GLU A 308      35.235  18.889 -40.297  1.00 79.56           C  
ATOM   2442  C   GLU A 308      36.016  19.834 -41.206  1.00 79.56           C  
ATOM   2443  O   GLU A 308      36.916  19.403 -41.931  1.00 79.56           O  
ATOM   2444  CB  GLU A 308      33.889  18.537 -40.937  1.00 79.56           C  
ATOM   2445  CG  GLU A 308      34.012  17.723 -42.217  1.00 79.56           C  
ATOM   2446  CD  GLU A 308      32.671  17.433 -42.874  1.00 79.56           C  
ATOM   2447  OE1 GLU A 308      32.648  16.788 -43.947  1.00 79.56           O  
ATOM   2448  OE2 GLU A 308      31.636  17.855 -42.312  1.00 79.56           O1-
ATOM   2449  N   GLU A 309      35.633  21.124 -41.268  1.00 82.44           N  
ATOM   2450  CA  GLU A 309      36.238  22.134 -42.131  1.00 82.44           C  
ATOM   2451  C   GLU A 309      37.702  22.366 -41.766  1.00 82.44           C  
ATOM   2452  O   GLU A 309      38.537  22.593 -42.643  1.00 82.44           O  
ATOM   2453  CB  GLU A 309      35.461  23.451 -42.045  1.00 82.44           C  
ATOM   2454  CG  GLU A 309      34.119  23.420 -42.762  1.00 82.44           C  
ATOM   2455  CD  GLU A 309      33.313  24.696 -42.583  1.00 82.44           C  
ATOM   2456  OE1 GLU A 309      32.212  24.807 -43.168  1.00 82.44           O  
ATOM   2457  OE2 GLU A 309      33.788  25.594 -41.852  1.00 82.44           O1-
ATOM   2458  N   SER A 310      38.040  22.151 -40.554  1.00 82.82           N  
ATOM   2459  CA  SER A 310      39.390  22.451 -40.090  1.00 82.82           C  
ATOM   2460  C   SER A 310      40.331  21.274 -40.324  1.00 82.82           C  
ATOM   2461  O   SER A 310      41.532  21.463 -40.526  1.00 82.82           O  
ATOM   2462  CB  SER A 310      39.377  22.817 -38.605  1.00 82.82           C  
ATOM   2463  OG  SER A 310      39.149  21.669 -37.807  1.00 82.82           O  
ATOM   2464  N   GLY A 311      39.795  20.010 -40.382  1.00 81.96           N  
ATOM   2465  CA  GLY A 311      40.565  18.781 -40.496  1.00 81.96           C  
ATOM   2466  C   GLY A 311      41.452  18.520 -39.293  1.00 81.96           C  
ATOM   2467  O   GLY A 311      42.242  17.572 -39.292  1.00 81.96           O  
ATOM   2468  N   ASP A 312      41.446  19.414 -38.219  1.00 86.74           N  
ATOM   2469  CA  ASP A 312      42.268  19.323 -37.016  1.00 86.74           C  
ATOM   2470  C   ASP A 312      41.733  18.256 -36.065  1.00 86.74           C  
ATOM   2471  O   ASP A 312      40.574  18.312 -35.647  1.00 86.74           O  
ATOM   2472  CB  ASP A 312      42.330  20.677 -36.305  1.00 86.74           C  
ATOM   2473  CG  ASP A 312      43.339  20.705 -35.171  1.00 86.74           C  
ATOM   2474  OD1 ASP A 312      43.969  19.662 -34.888  1.00 86.74           O  
ATOM   2475  OD2 ASP A 312      43.505  21.778 -34.552  1.00 86.74           O1-
ATOM   2476  N   PRO A 313      42.535  17.288 -35.753  1.00 79.33           N  
ATOM   2477  CA  PRO A 313      42.137  16.195 -34.864  1.00 79.33           C  
ATOM   2478  C   PRO A 313      41.728  16.682 -33.476  1.00 79.33           C  
ATOM   2479  O   PRO A 313      40.842  16.096 -32.847  1.00 79.33           O  
ATOM   2480  CB  PRO A 313      43.394  15.325 -34.789  1.00 79.33           C  
ATOM   2481  CG  PRO A 313      44.177  15.679 -36.012  1.00 79.33           C  
ATOM   2482  CD  PRO A 313      43.800  17.071 -36.433  1.00 79.33           C  
ATOM   2483  N   GLU A 314      42.349  17.736 -32.922  1.00 81.34           N  
ATOM   2484  CA  GLU A 314      42.033  18.296 -31.612  1.00 81.34           C  
ATOM   2485  C   GLU A 314      40.635  18.909 -31.597  1.00 81.34           C  
ATOM   2486  O   GLU A 314      39.893  18.749 -30.625  1.00 81.34           O  
ATOM   2487  CB  GLU A 314      43.072  19.348 -31.212  1.00 81.34           C  
ATOM   2488  CG  GLU A 314      44.385  18.759 -30.718  1.00 81.34           C  
ATOM   2489  CD  GLU A 314      45.385  19.813 -30.272  1.00 81.34           C  
ATOM   2490  OE1 GLU A 314      46.511  19.447 -29.863  1.00 81.34           O  
ATOM   2491  OE2 GLU A 314      45.040  21.014 -30.330  1.00 81.34           O1-
ATOM   2492  N   LYS A 315      40.311  19.658 -32.680  1.00 83.27           N  
ATOM   2493  CA  LYS A 315      38.977  20.235 -32.809  1.00 83.27           C  
ATOM   2494  C   LYS A 315      37.919  19.145 -32.960  1.00 83.27           C  
ATOM   2495  O   LYS A 315      36.794  19.293 -32.479  1.00 83.27           O  
ATOM   2496  CB  LYS A 315      38.917  21.192 -34.000  1.00 83.27           C  
ATOM   2497  CG  LYS A 315      39.654  22.504 -33.776  1.00 83.27           C  
ATOM   2498  CD  LYS A 315      39.440  23.470 -34.935  1.00 83.27           C  
ATOM   2499  CE  LYS A 315      40.182  24.781 -34.715  1.00 83.27           C  
ATOM   2500  NZ  LYS A 315      40.008  25.716 -35.867  1.00 83.27           N1+
ATOM   2501  N   ARG A 316      38.242  18.031 -33.520  1.00 80.97           N  
ATOM   2502  CA  ARG A 316      37.346  16.888 -33.656  1.00 80.97           C  
ATOM   2503  C   ARG A 316      37.061  16.250 -32.301  1.00 80.97           C  
ATOM   2504  O   ARG A 316      35.918  15.898 -32.002  1.00 80.97           O  
ATOM   2505  CB  ARG A 316      37.941  15.849 -34.609  1.00 80.97           C  
ATOM   2506  CG  ARG A 316      36.956  14.776 -35.043  1.00 80.97           C  
ATOM   2507  CD  ARG A 316      37.551  13.859 -36.102  1.00 80.97           C  
ATOM   2508  NE  ARG A 316      36.527  13.032 -36.737  1.00 80.97           N  
ATOM   2509  CZ  ARG A 316      36.771  12.076 -37.628  1.00 80.97           C  
ATOM   2510  NH1 ARG A 316      38.014  11.804 -38.009  1.00 80.97           N1+
ATOM   2511  NH2 ARG A 316      35.764  11.385 -38.142  1.00 80.97           N  
ATOM   2512  N   GLU A 317      38.149  16.095 -31.514  1.00 82.98           N  
ATOM   2513  CA  GLU A 317      37.973  15.541 -30.175  1.00 82.98           C  
ATOM   2514  C   GLU A 317      37.110  16.452 -29.308  1.00 82.98           C  
ATOM   2515  O   GLU A 317      36.250  15.979 -28.564  1.00 82.98           O  
ATOM   2516  CB  GLU A 317      39.331  15.309 -29.506  1.00 82.98           C  
ATOM   2517  CG  GLU A 317      39.242  14.585 -28.171  1.00 82.98           C  
ATOM   2518  CD  GLU A 317      38.690  13.174 -28.289  1.00 82.98           C  
ATOM   2519  OE1 GLU A 317      38.243  12.608 -27.265  1.00 82.98           O  
ATOM   2520  OE2 GLU A 317      38.705  12.628 -29.414  1.00 82.98           O1-
ATOM   2521  N   LYS A 318      37.404  17.751 -29.455  1.00 79.78           N  
ATOM   2522  CA  LYS A 318      36.612  18.733 -28.720  1.00 79.78           C  
ATOM   2523  C   LYS A 318      35.147  18.685 -29.143  1.00 79.78           C  
ATOM   2524  O   LYS A 318      34.249  18.787 -28.305  1.00 79.78           O  
ATOM   2525  CB  LYS A 318      37.172  20.141 -28.928  1.00 79.78           C  
ATOM   2526  CG  LYS A 318      36.563  21.191 -28.012  1.00 79.78           C  
ATOM   2527  CD  LYS A 318      37.239  22.545 -28.187  1.00 79.78           C  
ATOM   2528  CE  LYS A 318      36.613  23.603 -27.289  1.00 79.78           C  
ATOM   2529  NZ  LYS A 318      37.279  24.931 -27.450  1.00 79.78           N1+
ATOM   2530  N   ALA A 319      34.881  18.565 -30.459  1.00 81.23           N  
ATOM   2531  CA  ALA A 319      33.523  18.454 -30.985  1.00 81.23           C  
ATOM   2532  C   ALA A 319      32.835  17.196 -30.464  1.00 81.23           C  
ATOM   2533  O   ALA A 319      31.658  17.232 -30.095  1.00 81.23           O  
ATOM   2534  CB  ALA A 319      33.542  18.455 -32.511  1.00 81.23           C  
ATOM   2535  N   LYS A 320      33.593  16.128 -30.370  1.00 79.93           N  
ATOM   2536  CA  LYS A 320      33.071  14.867 -29.853  1.00 79.93           C  
ATOM   2537  C   LYS A 320      32.610  15.016 -28.407  1.00 79.93           C  
ATOM   2538  O   LYS A 320      31.528  14.549 -28.044  1.00 79.93           O  
ATOM   2539  CB  LYS A 320      34.128  13.767 -29.955  1.00 79.93           C  
ATOM   2540  CG  LYS A 320      34.271  13.175 -31.350  1.00 79.93           C  
ATOM   2541  CD  LYS A 320      35.285  12.037 -31.373  1.00 79.93           C  
ATOM   2542  CE  LYS A 320      35.509  11.515 -32.785  1.00 79.93           C  
ATOM   2543  NZ  LYS A 320      36.477  10.378 -32.808  1.00 79.93           N1+
ATOM   2544  N   GLN A 321      33.420  15.694 -27.663  1.00 81.81           N  
ATOM   2545  CA  GLN A 321      33.110  15.908 -26.253  1.00 81.81           C  
ATOM   2546  C   GLN A 321      31.872  16.785 -26.089  1.00 81.81           C  
ATOM   2547  O   GLN A 321      31.032  16.525 -25.225  1.00 81.81           O  
ATOM   2548  CB  GLN A 321      34.301  16.542 -25.531  1.00 81.81           C  
ATOM   2549  CG  GLN A 321      35.477  15.594 -25.336  1.00 81.81           C  
ATOM   2550  CD  GLN A 321      36.658  16.257 -24.652  1.00 81.81           C  
ATOM   2551  NE2 GLN A 321      37.666  15.463 -24.307  1.00 81.81           N  
ATOM   2552  OE1 GLN A 321      36.664  17.473 -24.435  1.00 81.81           O  
ATOM   2553  N   THR A 322      31.752  17.783 -26.952  1.00 81.73           N  
ATOM   2554  CA  THR A 322      30.625  18.709 -26.898  1.00 81.73           C  
ATOM   2555  C   THR A 322      29.326  18.003 -27.277  1.00 81.73           C  
ATOM   2556  O   THR A 322      28.283  18.243 -26.667  1.00 81.73           O  
ATOM   2557  CB  THR A 322      30.849  19.915 -27.828  1.00 81.73           C  
ATOM   2558  CG2 THR A 322      29.685  20.896 -27.745  1.00 81.73           C  
ATOM   2559  OG1 THR A 322      32.055  20.589 -27.446  1.00 81.73           O  
ATOM   2560  N   VAL A 323      29.422  17.136 -28.305  1.00 82.42           N  
ATOM   2561  CA  VAL A 323      28.241  16.385 -28.722  1.00 82.42           C  
ATOM   2562  C   VAL A 323      27.806  15.443 -27.602  1.00 82.42           C  
ATOM   2563  O   VAL A 323      26.615  15.344 -27.293  1.00 82.42           O  
ATOM   2564  CB  VAL A 323      28.506  15.586 -30.018  1.00 82.42           C  
ATOM   2565  CG1 VAL A 323      27.330  14.662 -30.331  1.00 82.42           C  
ATOM   2566  CG2 VAL A 323      28.770  16.536 -31.184  1.00 82.42           C  
ATOM   2567  N   GLU A 324      28.748  14.716 -27.093  1.00 83.66           N  
ATOM   2568  CA  GLU A 324      28.453  13.832 -25.969  1.00 83.66           C  
ATOM   2569  C   GLU A 324      27.797  14.598 -24.823  1.00 83.66           C  
ATOM   2570  O   GLU A 324      26.840  14.114 -24.215  1.00 83.66           O  
ATOM   2571  CB  GLU A 324      29.727  13.143 -25.478  1.00 83.66           C  
ATOM   2572  CG  GLU A 324      29.476  12.024 -24.477  1.00 83.66           C  
ATOM   2573  CD  GLU A 324      30.722  11.216 -24.153  1.00 83.66           C  
ATOM   2574  OE1 GLU A 324      30.625  10.232 -23.386  1.00 83.66           O  
ATOM   2575  OE2 GLU A 324      31.805  11.571 -24.669  1.00 83.66           O1-
ATOM   2576  N   GLN A 325      28.176  15.727 -24.599  1.00 82.04           N  
ATOM   2577  CA  GLN A 325      27.622  16.601 -23.570  1.00 82.04           C  
ATOM   2578  C   GLN A 325      26.190  17.007 -23.906  1.00 82.04           C  
ATOM   2579  O   GLN A 325      25.319  17.014 -23.033  1.00 82.04           O  
ATOM   2580  CB  GLN A 325      28.493  17.847 -23.397  1.00 82.04           C  
ATOM   2581  CG  GLN A 325      28.037  18.764 -22.270  1.00 82.04           C  
ATOM   2582  CD  GLN A 325      28.949  19.963 -22.085  1.00 82.04           C  
ATOM   2583  NE2 GLN A 325      28.584  20.847 -21.163  1.00 82.04           N  
ATOM   2584  OE1 GLN A 325      29.972  20.092 -22.765  1.00 82.04           O  
ATOM   2585  N   ALA A 326      26.062  17.454 -25.112  1.00 81.79           N  
ATOM   2586  CA  ALA A 326      24.731  17.857 -25.556  1.00 81.79           C  
ATOM   2587  C   ALA A 326      23.733  16.713 -25.409  1.00 81.79           C  
ATOM   2588  O   ALA A 326      22.590  16.925 -24.994  1.00 81.79           O  
ATOM   2589  CB  ALA A 326      24.775  18.337 -27.004  1.00 81.79           C  
ATOM   2590  N   ILE A 327      24.142  15.523 -25.674  1.00 82.32           N  
ATOM   2591  CA  ILE A 327      23.293  14.339 -25.576  1.00 82.32           C  
ATOM   2592  C   ILE A 327      22.911  14.097 -24.118  1.00 82.32           C  
ATOM   2593  O   ILE A 327      21.740  13.861 -23.808  1.00 82.32           O  
ATOM   2594  CB  ILE A 327      23.994  13.092 -26.161  1.00 82.32           C  
ATOM   2595  CG1 ILE A 327      24.174  13.242 -27.676  1.00 82.32           C  
ATOM   2596  CG2 ILE A 327      23.204  11.823 -25.826  1.00 82.32           C  
ATOM   2597  CD1 ILE A 327      25.077  12.187 -28.299  1.00 82.32           C  
ATOM   2598  N   ARG A 328      23.764  14.291 -23.304  1.00 80.38           N  
ATOM   2599  CA  ARG A 328      23.523  14.072 -21.882  1.00 80.38           C  
ATOM   2600  C   ARG A 328      22.569  15.121 -21.319  1.00 80.38           C  
ATOM   2601  O   ARG A 328      21.683  14.800 -20.526  1.00 80.38           O  
ATOM   2602  CB  ARG A 328      24.840  14.090 -21.103  1.00 80.38           C  
ATOM   2603  CG  ARG A 328      25.723  12.879 -21.356  1.00 80.38           C  
ATOM   2604  CD  ARG A 328      26.992  12.920 -20.518  1.00 80.38           C  
ATOM   2605  NE  ARG A 328      27.930  11.870 -20.906  1.00 80.38           N  
ATOM   2606  CZ  ARG A 328      29.116  11.664 -20.340  1.00 80.38           C  
ATOM   2607  NH1 ARG A 328      29.533  12.436 -19.344  1.00 80.38           N1+
ATOM   2608  NH2 ARG A 328      29.889  10.679 -20.772  1.00 80.38           N  
ATOM   2609  N   GLU A 329      22.839  16.320 -21.771  1.00 81.77           N  
ATOM   2610  CA  GLU A 329      21.954  17.401 -21.348  1.00 81.77           C  
ATOM   2611  C   GLU A 329      20.527  17.169 -21.839  1.00 81.77           C  
ATOM   2612  O   GLU A 329      19.566  17.400 -21.101  1.00 81.77           O  
ATOM   2613  CB  GLU A 329      22.472  18.749 -21.853  1.00 81.77           C  
ATOM   2614  CG  GLU A 329      23.656  19.288 -21.063  1.00 81.77           C  
ATOM   2615  CD  GLU A 329      24.133  20.648 -21.548  1.00 81.77           C  
ATOM   2616  OE1 GLU A 329      25.138  21.166 -21.011  1.00 81.77           O  
ATOM   2617  OE2 GLU A 329      23.495  21.201 -22.473  1.00 81.77           O1-
ATOM   2618  N   ALA A 330      20.499  16.690 -23.026  1.00 81.41           N  
ATOM   2619  CA  ALA A 330      19.180  16.392 -23.578  1.00 81.41           C  
ATOM   2620  C   ALA A 330      18.497  15.275 -22.794  1.00 81.41           C  
ATOM   2621  O   ALA A 330      17.312  15.373 -22.466  1.00 81.41           O  
ATOM   2622  CB  ALA A 330      19.294  16.012 -25.051  1.00 81.41           C  
ATOM   2623  N   GLU A 331      19.163  14.245 -22.458  1.00 84.16           N  
ATOM   2624  CA  GLU A 331      18.626  13.123 -21.694  1.00 84.16           C  
ATOM   2625  C   GLU A 331      18.192  13.564 -20.300  1.00 84.16           C  
ATOM   2626  O   GLU A 331      17.165  13.109 -19.791  1.00 84.16           O  
ATOM   2627  CB  GLU A 331      19.659  11.997 -21.592  1.00 84.16           C  
ATOM   2628  CG  GLU A 331      19.884  11.249 -22.898  1.00 84.16           C  
ATOM   2629  CD  GLU A 331      20.997  10.217 -22.814  1.00 84.16           C  
ATOM   2630  OE1 GLU A 331      21.124   9.385 -23.741  1.00 84.16           O  
ATOM   2631  OE2 GLU A 331      21.747  10.241 -21.814  1.00 84.16           O1-
ATOM   2632  N   LEU A 332      18.955  14.424 -19.799  1.00 82.49           N  
ATOM   2633  CA  LEU A 332      18.628  14.941 -18.476  1.00 82.49           C  
ATOM   2634  C   LEU A 332      17.340  15.759 -18.514  1.00 82.49           C  
ATOM   2635  O   LEU A 332      16.496  15.637 -17.624  1.00 82.49           O  
ATOM   2636  CB  LEU A 332      19.775  15.800 -17.936  1.00 82.49           C  
ATOM   2637  CG  LEU A 332      19.628  16.303 -16.500  1.00 82.49           C  
ATOM   2638  CD1 LEU A 332      19.589  15.129 -15.528  1.00 82.49           C  
ATOM   2639  CD2 LEU A 332      20.765  17.257 -16.148  1.00 82.49           C  
ATOM   2640  N   LEU A 333      17.212  16.646 -19.517  1.00 83.63           N  
ATOM   2641  CA  LEU A 333      15.993  17.434 -19.657  1.00 83.63           C  
ATOM   2642  C   LEU A 333      14.775  16.529 -19.802  1.00 83.63           C  
ATOM   2643  O   LEU A 333      13.719  16.806 -19.226  1.00 83.63           O  
ATOM   2644  CB  LEU A 333      16.095  18.369 -20.866  1.00 83.63           C  
ATOM   2645  CG  LEU A 333      16.992  19.597 -20.700  1.00 83.63           C  
ATOM   2646  CD1 LEU A 333      17.176  20.303 -22.039  1.00 83.63           C  
ATOM   2647  CD2 LEU A 333      16.408  20.550 -19.662  1.00 83.63           C  
ATOM   2648  N   LEU A 334      14.953  15.432 -20.440  1.00 82.80           N  
ATOM   2649  CA  LEU A 334      13.874  14.465 -20.618  1.00 82.80           C  
ATOM   2650  C   LEU A 334      13.533  13.782 -19.298  1.00 82.80           C  
ATOM   2651  O   LEU A 334      12.357  13.597 -18.976  1.00 82.80           O  
ATOM   2652  CB  LEU A 334      14.261  13.416 -21.664  1.00 82.80           C  
ATOM   2653  CG  LEU A 334      14.077  13.818 -23.129  1.00 82.80           C  
ATOM   2654  CD1 LEU A 334      14.770  12.815 -24.045  1.00 82.80           C  
ATOM   2655  CD2 LEU A 334      12.594  13.925 -23.470  1.00 82.80           C  
ATOM   2656  N   LEU A 335      14.553  13.433 -18.572  1.00 84.03           N  
ATOM   2657  CA  LEU A 335      14.338  12.778 -17.286  1.00 84.03           C  
ATOM   2658  C   LEU A 335      13.612  13.706 -16.318  1.00 84.03           C  
ATOM   2659  O   LEU A 335      12.723  13.272 -15.583  1.00 84.03           O  
ATOM   2660  CB  LEU A 335      15.673  12.333 -16.681  1.00 84.03           C  
ATOM   2661  CG  LEU A 335      16.344  11.125 -17.336  1.00 84.03           C  
ATOM   2662  CD1 LEU A 335      17.731  10.904 -16.742  1.00 84.03           C  
ATOM   2663  CD2 LEU A 335      15.480   9.879 -17.171  1.00 84.03           C  
ATOM   2664  N   ILE A 336      14.044  14.967 -16.357  1.00 82.04           N  
ATOM   2665  CA  ILE A 336      13.426  15.950 -15.475  1.00 82.04           C  
ATOM   2666  C   ILE A 336      11.951  16.113 -15.834  1.00 82.04           C  
ATOM   2667  O   ILE A 336      11.092  16.162 -14.952  1.00 82.04           O  
ATOM   2668  CB  ILE A 336      14.150  17.314 -15.552  1.00 82.04           C  
ATOM   2669  CG1 ILE A 336      15.550  17.210 -14.936  1.00 82.04           C  
ATOM   2670  CG2 ILE A 336      13.326  18.403 -14.860  1.00 82.04           C  
ATOM   2671  CD1 ILE A 336      16.413  18.446 -15.151  1.00 82.04           C  
ATOM   2672  N   TRP A 337      11.688  16.183 -17.051  1.00 85.70           N  
ATOM   2673  CA  TRP A 337      10.300  16.274 -17.488  1.00 85.70           C  
ATOM   2674  C   TRP A 337       9.503  15.056 -17.030  1.00 85.70           C  
ATOM   2675  O   TRP A 337       8.393  15.193 -16.510  1.00 85.70           O  
ATOM   2676  CB  TRP A 337      10.223  16.405 -19.012  1.00 85.70           C  
ATOM   2677  CG  TRP A 337       8.824  16.466 -19.548  1.00 85.70           C  
ATOM   2678  CD1 TRP A 337       8.027  17.572 -19.648  1.00 85.70           C  
ATOM   2679  CD2 TRP A 337       8.055  15.370 -20.054  1.00 85.70           C  
ATOM   2680  CE2 TRP A 337       6.800  15.886 -20.445  1.00 85.70           C  
ATOM   2681  CE3 TRP A 337       8.307  14.001 -20.216  1.00 85.70           C  
ATOM   2682  NE1 TRP A 337       6.809  17.230 -20.188  1.00 85.70           N  
ATOM   2683  CZ2 TRP A 337       5.797  15.078 -20.988  1.00 85.70           C  
ATOM   2684  CZ3 TRP A 337       7.308  13.199 -20.756  1.00 85.70           C  
ATOM   2685  CH2 TRP A 337       6.069  13.743 -21.135  1.00 85.70           C  
ATOM   2686  N   GLU A 338      10.000  13.870 -17.356  1.00 85.48           N  
ATOM   2687  CA  GLU A 338       9.331  12.640 -16.940  1.00 85.48           C  
ATOM   2688  C   GLU A 338       9.073  12.636 -15.436  1.00 85.48           C  
ATOM   2689  O   GLU A 338       8.017  12.186 -14.984  1.00 85.48           O  
ATOM   2690  CB  GLU A 338      10.162  11.416 -17.335  1.00 85.48           C  
ATOM   2691  CG  GLU A 338       9.426  10.095 -17.170  1.00 85.48           C  
ATOM   2692  CD  GLU A 338      10.200   8.906 -17.715  1.00 85.48           C  
ATOM   2693  OE1 GLU A 338       9.652   7.779 -17.728  1.00 85.48           O  
ATOM   2694  OE2 GLU A 338      11.364   9.101 -18.131  1.00 85.48           O1-
ATOM   2695  N   TRP A 339      10.013  13.019 -14.835  1.00 82.36           N  
ATOM   2696  CA  TRP A 339       9.905  13.115 -13.383  1.00 82.36           C  
ATOM   2697  C   TRP A 339       8.731  14.001 -12.983  1.00 82.36           C  
ATOM   2698  O   TRP A 339       7.909  13.613 -12.148  1.00 82.36           O  
ATOM   2699  CB  TRP A 339      11.202  13.662 -12.782  1.00 82.36           C  
ATOM   2700  CG  TRP A 339      11.164  13.818 -11.291  1.00 82.36           C  
ATOM   2701  CD1 TRP A 339      11.256  12.824 -10.357  1.00 82.36           C  
ATOM   2702  CD2 TRP A 339      11.020  15.041 -10.563  1.00 82.36           C  
ATOM   2703  CE2 TRP A 339      11.032  14.714  -9.189  1.00 82.36           C  
ATOM   2704  CE3 TRP A 339      10.882  16.384 -10.940  1.00 82.36           C  
ATOM   2705  NE1 TRP A 339      11.176  13.356  -9.091  1.00 82.36           N  
ATOM   2706  CZ2 TRP A 339      10.912  15.683  -8.190  1.00 82.36           C  
ATOM   2707  CZ3 TRP A 339      10.762  17.346  -9.945  1.00 82.36           C  
ATOM   2708  CH2 TRP A 339      10.778  16.989  -8.586  1.00 82.36           C  
ATOM   2709  N   LYS A 340       8.658  15.245 -13.430  1.00 83.15           N  
ATOM   2710  CA  LYS A 340       7.582  16.183 -13.121  1.00 83.15           C  
ATOM   2711  C   LYS A 340       6.221  15.594 -13.479  1.00 83.15           C  
ATOM   2712  O   LYS A 340       5.259  15.732 -12.720  1.00 83.15           O  
ATOM   2713  CB  LYS A 340       7.793  17.504 -13.860  1.00 83.15           C  
ATOM   2714  CG  LYS A 340       8.907  18.366 -13.284  1.00 83.15           C  
ATOM   2715  CD  LYS A 340       9.021  19.697 -14.015  1.00 83.15           C  
ATOM   2716  CE  LYS A 340      10.168  20.538 -13.472  1.00 83.15           C  
ATOM   2717  NZ  LYS A 340      10.299  21.833 -14.203  1.00 83.15           N1+
ATOM   2718  N   ARG A 341       6.138  14.915 -14.449  1.00 84.48           N  
ATOM   2719  CA  ARG A 341       4.901  14.279 -14.893  1.00 84.48           C  
ATOM   2720  C   ARG A 341       4.473  13.179 -13.927  1.00 84.48           C  
ATOM   2721  O   ARG A 341       3.294  13.072 -13.583  1.00 84.48           O  
ATOM   2722  CB  ARG A 341       5.068  13.702 -16.301  1.00 84.48           C  
ATOM   2723  CG  ARG A 341       3.778  13.175 -16.908  1.00 84.48           C  
ATOM   2724  CD  ARG A 341       4.023  12.486 -18.243  1.00 84.48           C  
ATOM   2725  NE  ARG A 341       2.797  11.907 -18.784  1.00 84.48           N  
ATOM   2726  CZ  ARG A 341       2.745  11.076 -19.822  1.00 84.48           C  
ATOM   2727  NH1 ARG A 341       3.853  10.707 -20.452  1.00 84.48           N1+
ATOM   2728  NH2 ARG A 341       1.575  10.609 -20.231  1.00 84.48           N  
ATOM   2729  N   LEU A 342       5.389  12.339 -13.659  1.00 86.14           N  
ATOM   2730  CA  LEU A 342       5.088  11.265 -12.718  1.00 86.14           C  
ATOM   2731  C   LEU A 342       4.634  11.829 -11.375  1.00 86.14           C  
ATOM   2732  O   LEU A 342       3.746  11.268 -10.730  1.00 86.14           O  
ATOM   2733  CB  LEU A 342       6.312  10.368 -12.520  1.00 86.14           C  
ATOM   2734  CG  LEU A 342       6.639   9.405 -13.662  1.00 86.14           C  
ATOM   2735  CD1 LEU A 342       7.942   8.665 -13.375  1.00 86.14           C  
ATOM   2736  CD2 LEU A 342       5.495   8.421 -13.876  1.00 86.14           C  
ATOM   2737  N   ARG A 343       5.083  12.884 -11.089  1.00 82.01           N  
ATOM   2738  CA  ARG A 343       4.667  13.529  -9.848  1.00 82.01           C  
ATOM   2739  C   ARG A 343       3.234  14.038  -9.949  1.00 82.01           C  
ATOM   2740  O   ARG A 343       2.454  13.909  -9.002  1.00 82.01           O  
ATOM   2741  CB  ARG A 343       5.611  14.682  -9.497  1.00 82.01           C  
ATOM   2742  CG  ARG A 343       6.877  14.245  -8.779  1.00 82.01           C  
ATOM   2743  CD  ARG A 343       7.603  15.425  -8.147  1.00 82.01           C  
ATOM   2744  NE  ARG A 343       8.816  15.002  -7.453  1.00 82.01           N  
ATOM   2745  CZ  ARG A 343       9.519  15.768  -6.623  1.00 82.01           C  
ATOM   2746  NH1 ARG A 343       9.142  17.015  -6.367  1.00 82.01           N1+
ATOM   2747  NH2 ARG A 343      10.608  15.282  -6.045  1.00 82.01           N  
ATOM   2748  N   GLU A 344       3.036  14.712 -10.999  1.00 85.61           N  
ATOM   2749  CA  GLU A 344       1.668  15.177 -11.210  1.00 85.61           C  
ATOM   2750  C   GLU A 344       0.682  14.012 -11.195  1.00 85.61           C  
ATOM   2751  O   GLU A 344      -0.405  14.120 -10.623  1.00 85.61           O  
ATOM   2752  CB  GLU A 344       1.558  15.943 -12.531  1.00 85.61           C  
ATOM   2753  CG  GLU A 344       2.196  17.323 -12.496  1.00 85.61           C  
ATOM   2754  CD  GLU A 344       2.218  18.009 -13.853  1.00 85.61           C  
ATOM   2755  OE1 GLU A 344       2.675  19.171 -13.940  1.00 85.61           O  
ATOM   2756  OE2 GLU A 344       1.773  17.379 -14.839  1.00 85.61           O1-
ATOM   2757  N   ARG A 345       1.049  13.016 -11.780  1.00 83.54           N  
ATOM   2758  CA  ARG A 345       0.219  11.816 -11.766  1.00 83.54           C  
ATOM   2759  C   ARG A 345       0.048  11.284 -10.348  1.00 83.54           C  
ATOM   2760  O   ARG A 345      -1.041  10.849  -9.968  1.00 83.54           O  
ATOM   2761  CB  ARG A 345       0.823  10.733 -12.663  1.00 83.54           C  
ATOM   2762  CG  ARG A 345      -0.003   9.460 -12.732  1.00 83.54           C  
ATOM   2763  CD  ARG A 345      -1.376   9.710 -13.339  1.00 83.54           C  
ATOM   2764  NE  ARG A 345      -2.131   8.470 -13.497  1.00 83.54           N  
ATOM   2765  CZ  ARG A 345      -3.449   8.399 -13.657  1.00 83.54           C  
ATOM   2766  NH1 ARG A 345      -4.189   9.502 -13.684  1.00 83.54           N1+
ATOM   2767  NH2 ARG A 345      -4.034   7.218 -13.791  1.00 83.54           N  
ATOM   2768  N   LEU A 346       1.133  11.235  -9.626  1.00 84.86           N  
ATOM   2769  CA  LEU A 346       1.066  10.816  -8.231  1.00 84.86           C  
ATOM   2770  C   LEU A 346       0.098  11.695  -7.445  1.00 84.86           C  
ATOM   2771  O   LEU A 346      -0.708  11.191  -6.660  1.00 84.86           O  
ATOM   2772  CB  LEU A 346       2.454  10.865  -7.589  1.00 84.86           C  
ATOM   2773  CG  LEU A 346       2.554  10.361  -6.148  1.00 84.86           C  
ATOM   2774  CD1 LEU A 346       2.245   8.869  -6.087  1.00 84.86           C  
ATOM   2775  CD2 LEU A 346       3.937  10.650  -5.574  1.00 84.86           C  
ATOM   2776  N   GLN A 347       0.184  12.984  -7.638  1.00 84.36           N  
ATOM   2777  CA  GLN A 347      -0.722  13.914  -6.972  1.00 84.36           C  
ATOM   2778  C   GLN A 347      -2.170  13.657  -7.377  1.00 84.36           C  
ATOM   2779  O   GLN A 347      -3.071  13.697  -6.537  1.00 84.36           O  
ATOM   2780  CB  GLN A 347      -0.336  15.359  -7.288  1.00 84.36           C  
ATOM   2781  CG  GLN A 347      -1.072  16.391  -6.444  1.00 84.36           C  
ATOM   2782  CD  GLN A 347      -0.587  17.807  -6.691  1.00 84.36           C  
ATOM   2783  NE2 GLN A 347      -1.196  18.771  -6.010  1.00 84.36           N  
ATOM   2784  OE1 GLN A 347       0.329  18.033  -7.489  1.00 84.36           O  
ATOM   2785  N   GLU A 348      -2.418  13.423  -8.646  1.00 85.55           N  
ATOM   2786  CA  GLU A 348      -3.750  13.083  -9.137  1.00 85.55           C  
ATOM   2787  C   GLU A 348      -4.277  11.816  -8.469  1.00 85.55           C  
ATOM   2788  O   GLU A 348      -5.443  11.756  -8.074  1.00 85.55           O  
ATOM   2789  CB  GLU A 348      -3.735  12.909 -10.658  1.00 85.55           C  
ATOM   2790  CG  GLU A 348      -3.592  14.216 -11.424  1.00 85.55           C  
ATOM   2791  CD  GLU A 348      -3.429  14.017 -12.923  1.00 85.55           C  
ATOM   2792  OE1 GLU A 348      -3.252  15.020 -13.652  1.00 85.55           O  
ATOM   2793  OE2 GLU A 348      -3.480  12.851 -13.372  1.00 85.55           O1-
ATOM   2794  N   LEU A 349      -3.432  10.867  -8.352  1.00 86.82           N  
ATOM   2795  CA  LEU A 349      -3.817   9.608  -7.723  1.00 86.82           C  
ATOM   2796  C   LEU A 349      -4.134   9.813  -6.245  1.00 86.82           C  
ATOM   2797  O   LEU A 349      -5.068   9.206  -5.717  1.00 86.82           O  
ATOM   2798  CB  LEU A 349      -2.702   8.569  -7.878  1.00 86.82           C  
ATOM   2799  CG  LEU A 349      -2.573   7.914  -9.254  1.00 86.82           C  
ATOM   2800  CD1 LEU A 349      -1.349   7.007  -9.297  1.00 86.82           C  
ATOM   2801  CD2 LEU A 349      -3.837   7.131  -9.594  1.00 86.82           C  
ATOM   2802  N   GLU A 350      -3.353  10.625  -5.653  1.00 86.26           N  
ATOM   2803  CA  GLU A 350      -3.626  10.934  -4.252  1.00 86.26           C  
ATOM   2804  C   GLU A 350      -4.986  11.606  -4.091  1.00 86.26           C  
ATOM   2805  O   GLU A 350      -5.729  11.300  -3.156  1.00 86.26           O  
ATOM   2806  CB  GLU A 350      -2.525  11.826  -3.674  1.00 86.26           C  
ATOM   2807  CG  GLU A 350      -1.225  11.089  -3.384  1.00 86.26           C  
ATOM   2808  CD  GLU A 350      -0.103  12.009  -2.932  1.00 86.26           C  
ATOM   2809  OE1 GLU A 350       0.966  11.505  -2.518  1.00 86.26           O  
ATOM   2810  OE2 GLU A 350      -0.293  13.245  -2.992  1.00 86.26           O1-
ATOM   2811  N   GLU A 351      -5.348  12.519  -4.960  1.00 91.09           N  
ATOM   2812  CA  GLU A 351      -6.652  13.176  -4.940  1.00 91.09           C  
ATOM   2813  C   GLU A 351      -7.778  12.174  -5.178  1.00 91.09           C  
ATOM   2814  O   GLU A 351      -8.810  12.221  -4.505  1.00 91.09           O  
ATOM   2815  CB  GLU A 351      -6.709  14.291  -5.986  1.00 91.09           C  
ATOM   2816  CG  GLU A 351      -7.919  15.204  -5.847  1.00 91.09           C  
ATOM   2817  CD  GLU A 351      -7.827  16.456  -6.705  1.00 91.09           C  
ATOM   2818  OE1 GLU A 351      -8.741  17.308  -6.634  1.00 91.09           O  
ATOM   2819  OE2 GLU A 351      -6.833  16.586  -7.453  1.00 91.09           O1-
ATOM   2820  N   GLN A 352      -7.542  11.333  -6.170  1.00 90.25           N  
ATOM   2821  CA  GLN A 352      -8.510  10.271  -6.422  1.00 90.25           C  
ATOM   2822  C   GLN A 352      -8.717   9.409  -5.180  1.00 90.25           C  
ATOM   2823  O   GLN A 352      -9.845   9.023  -4.866  1.00 90.25           O  
ATOM   2824  CB  GLN A 352      -8.061   9.401  -7.597  1.00 90.25           C  
ATOM   2825  CG  GLN A 352      -8.168  10.091  -8.950  1.00 90.25           C  
ATOM   2826  CD  GLN A 352      -7.709   9.209 -10.096  1.00 90.25           C  
ATOM   2827  NE2 GLN A 352      -8.054   9.600 -11.319  1.00 90.25           N  
ATOM   2828  OE1 GLN A 352      -7.050   8.186  -9.885  1.00 90.25           O  
ATOM   2829  N   HIS A 353      -7.686   9.090  -4.509  1.00 89.28           N  
ATOM   2830  CA  HIS A 353      -7.759   8.314  -3.277  1.00 89.28           C  
ATOM   2831  C   HIS A 353      -8.606   9.025  -2.227  1.00 89.28           C  
ATOM   2832  O   HIS A 353      -9.453   8.404  -1.579  1.00 89.28           O  
ATOM   2833  CB  HIS A 353      -6.357   8.047  -2.727  1.00 89.28           C  
ATOM   2834  CG  HIS A 353      -6.345   7.191  -1.501  1.00 89.28           C  
ATOM   2835  CD2 HIS A 353      -6.246   5.849  -1.354  1.00 89.28           C  
ATOM   2836  ND1 HIS A 353      -6.449   7.711  -0.229  1.00 89.28           N  
ATOM   2837  CE1 HIS A 353      -6.412   6.723   0.649  1.00 89.28           C  
ATOM   2838  NE2 HIS A 353      -6.289   5.582  -0.008  1.00 89.28           N  
ATOM   2839  N   ARG A 354      -8.309  10.291  -2.038  1.00 88.70           N  
ATOM   2840  CA  ARG A 354      -9.077  11.068  -1.070  1.00 88.70           C  
ATOM   2841  C   ARG A 354     -10.561  11.068  -1.420  1.00 88.70           C  
ATOM   2842  O   ARG A 354     -11.412  10.911  -0.543  1.00 88.70           O  
ATOM   2843  CB  ARG A 354      -8.554  12.505  -0.998  1.00 88.70           C  
ATOM   2844  CG  ARG A 354      -7.291  12.661  -0.169  1.00 88.70           C  
ATOM   2845  CD  ARG A 354      -6.849  14.116  -0.081  1.00 88.70           C  
ATOM   2846  NE  ARG A 354      -5.505  14.238   0.475  1.00 88.70           N  
ATOM   2847  CZ  ARG A 354      -4.855  15.386   0.640  1.00 88.70           C  
ATOM   2848  NH1 ARG A 354      -5.416  16.539   0.295  1.00 88.70           N1+
ATOM   2849  NH2 ARG A 354      -3.634  15.382   1.155  1.00 88.70           N  
ATOM   2850  N   GLU A 355     -10.845  11.234  -2.679  1.00 92.34           N  
ATOM   2851  CA  GLU A 355     -12.234  11.211  -3.127  1.00 92.34           C  
ATOM   2852  C   GLU A 355     -12.880   9.856  -2.854  1.00 92.34           C  
ATOM   2853  O   GLU A 355     -14.028   9.788  -2.408  1.00 92.34           O  
ATOM   2854  CB  GLU A 355     -12.323  11.544  -4.619  1.00 92.34           C  
ATOM   2855  CG  GLU A 355     -12.040  13.005  -4.941  1.00 92.34           C  
ATOM   2856  CD  GLU A 355     -12.085  13.311  -6.429  1.00 92.34           C  
ATOM   2857  OE1 GLU A 355     -11.903  14.489  -6.812  1.00 92.34           O  
ATOM   2858  OE2 GLU A 355     -12.305  12.365  -7.219  1.00 92.34           O1-
ATOM   2859  N   LEU A 356     -12.164   8.830  -3.065  1.00 93.90           N  
ATOM   2860  CA  LEU A 356     -12.675   7.483  -2.833  1.00 93.90           C  
ATOM   2861  C   LEU A 356     -12.879   7.229  -1.343  1.00 93.90           C  
ATOM   2862  O   LEU A 356     -13.856   6.590  -0.946  1.00 93.90           O  
ATOM   2863  CB  LEU A 356     -11.721   6.438  -3.416  1.00 93.90           C  
ATOM   2864  CG  LEU A 356     -11.782   6.234  -4.931  1.00 93.90           C  
ATOM   2865  CD1 LEU A 356     -10.673   5.290  -5.383  1.00 93.90           C  
ATOM   2866  CD2 LEU A 356     -13.149   5.699  -5.342  1.00 93.90           C  
ATOM   2867  N   GLN A 357     -12.043   7.728  -0.588  1.00 92.15           N  
ATOM   2868  CA  GLN A 357     -12.191   7.603   0.859  1.00 92.15           C  
ATOM   2869  C   GLN A 357     -13.453   8.309   1.346  1.00 92.15           C  
ATOM   2870  O   GLN A 357     -14.159   7.798   2.218  1.00 92.15           O  
ATOM   2871  CB  GLN A 357     -10.964   8.170   1.575  1.00 92.15           C  
ATOM   2872  CG  GLN A 357      -9.742   7.264   1.511  1.00 92.15           C  
ATOM   2873  CD  GLN A 357      -9.896   6.010   2.352  1.00 92.15           C  
ATOM   2874  NE2 GLN A 357      -9.123   4.980   2.027  1.00 92.15           N  
ATOM   2875  OE1 GLN A 357     -10.702   5.968   3.286  1.00 92.15           O  
ATOM   2876  N   GLU A 358     -13.683   9.394   0.825  1.00 94.99           N  
ATOM   2877  CA  GLU A 358     -14.903  10.116   1.175  1.00 94.99           C  
ATOM   2878  C   GLU A 358     -16.145   9.350   0.730  1.00 94.99           C  
ATOM   2879  O   GLU A 358     -17.129   9.271   1.467  1.00 94.99           O  
ATOM   2880  CB  GLU A 358     -14.897  11.515   0.554  1.00 94.99           C  
ATOM   2881  CG  GLU A 358     -13.947  12.488   1.239  1.00 94.99           C  
ATOM   2882  CD  GLU A 358     -13.906  13.855   0.575  1.00 94.99           C  
ATOM   2883  OE1 GLU A 358     -13.117  14.720   1.015  1.00 94.99           O  
ATOM   2884  OE2 GLU A 358     -14.669  14.061  -0.395  1.00 94.99           O1-
ATOM   2885  N   GLU A 359     -16.120   8.791  -0.474  1.00 94.17           N  
ATOM   2886  CA  GLU A 359     -17.226   7.977  -0.969  1.00 94.17           C  
ATOM   2887  C   GLU A 359     -17.470   6.771  -0.067  1.00 94.17           C  
ATOM   2888  O   GLU A 359     -18.617   6.412   0.202  1.00 94.17           O  
ATOM   2889  CB  GLU A 359     -16.955   7.515  -2.402  1.00 94.17           C  
ATOM   2890  CG  GLU A 359     -17.027   8.634  -3.433  1.00 94.17           C  
ATOM   2891  CD  GLU A 359     -16.690   8.174  -4.842  1.00 94.17           C  
ATOM   2892  OE1 GLU A 359     -16.562   9.031  -5.746  1.00 94.17           O  
ATOM   2893  OE2 GLU A 359     -16.552   6.947  -5.045  1.00 94.17           O1-
ATOM   2894  N   LEU A 360     -16.396   6.195   0.378  1.00 95.05           N  
ATOM   2895  CA  LEU A 360     -16.502   5.058   1.286  1.00 95.05           C  
ATOM   2896  C   LEU A 360     -17.171   5.468   2.594  1.00 95.05           C  
ATOM   2897  O   LEU A 360     -18.015   4.740   3.120  1.00 95.05           O  
ATOM   2898  CB  LEU A 360     -15.119   4.468   1.572  1.00 95.05           C  
ATOM   2899  CG  LEU A 360     -14.573   3.488   0.532  1.00 95.05           C  
ATOM   2900  CD1 LEU A 360     -13.105   3.181   0.813  1.00 95.05           C  
ATOM   2901  CD2 LEU A 360     -15.400   2.207   0.519  1.00 95.05           C  
ATOM   2902  N   LYS A 361     -16.763   6.575   3.040  1.00 94.76           N  
ATOM   2903  CA  LYS A 361     -17.376   7.089   4.262  1.00 94.76           C  
ATOM   2904  C   LYS A 361     -18.878   7.291   4.083  1.00 94.76           C  
ATOM   2905  O   LYS A 361     -19.667   6.923   4.954  1.00 94.76           O  
ATOM   2906  CB  LYS A 361     -16.717   8.405   4.679  1.00 94.76           C  
ATOM   2907  CG  LYS A 361     -17.181   8.927   6.032  1.00 94.76           C  
ATOM   2908  CD  LYS A 361     -16.481  10.230   6.397  1.00 94.76           C  
ATOM   2909  CE  LYS A 361     -17.002  10.796   7.712  1.00 94.76           C  
ATOM   2910  NZ  LYS A 361     -16.342  12.091   8.057  1.00 94.76           N1+
ATOM   2911  N   GLU A 362     -19.308   7.817   3.022  1.00 95.33           N  
ATOM   2912  CA  GLU A 362     -20.721   8.047   2.733  1.00 95.33           C  
ATOM   2913  C   GLU A 362     -21.486   6.731   2.634  1.00 95.33           C  
ATOM   2914  O   GLU A 362     -22.608   6.620   3.131  1.00 95.33           O  
ATOM   2915  CB  GLU A 362     -20.881   8.847   1.438  1.00 95.33           C  
ATOM   2916  CG  GLU A 362     -20.462  10.306   1.560  1.00 95.33           C  
ATOM   2917  CD  GLU A 362     -20.590  11.077   0.257  1.00 95.33           C  
ATOM   2918  OE1 GLU A 362     -20.257  12.284   0.231  1.00 95.33           O  
ATOM   2919  OE2 GLU A 362     -21.029  10.471  -0.746  1.00 95.33           O1-
ATOM   2920  N   LEU A 363     -20.903   5.781   2.037  1.00 95.52           N  
ATOM   2921  CA  LEU A 363     -21.526   4.469   1.912  1.00 95.52           C  
ATOM   2922  C   LEU A 363     -21.682   3.809   3.279  1.00 95.52           C  
ATOM   2923  O   LEU A 363     -22.704   3.178   3.556  1.00 95.52           O  
ATOM   2924  CB  LEU A 363     -20.701   3.567   0.990  1.00 95.52           C  
ATOM   2925  CG  LEU A 363     -20.812   3.849  -0.510  1.00 95.52           C  
ATOM   2926  CD1 LEU A 363     -19.801   3.009  -1.283  1.00 95.52           C  
ATOM   2927  CD2 LEU A 363     -22.229   3.575  -1.001  1.00 95.52           C  
ATOM   2928  N   ARG A 364     -20.752   4.002   4.061  1.00 92.85           N  
ATOM   2929  CA  ARG A 364     -20.826   3.454   5.411  1.00 92.85           C  
ATOM   2930  C   ARG A 364     -21.955   4.100   6.205  1.00 92.85           C  
ATOM   2931  O   ARG A 364     -22.657   3.424   6.962  1.00 92.85           O  
ATOM   2932  CB  ARG A 364     -19.495   3.645   6.142  1.00 92.85           C  
ATOM   2933  CG  ARG A 364     -18.404   2.685   5.696  1.00 92.85           C  
ATOM   2934  CD  ARG A 364     -17.110   2.902   6.470  1.00 92.85           C  
ATOM   2935  NE  ARG A 364     -16.032   2.058   5.964  1.00 92.85           N  
ATOM   2936  CZ  ARG A 364     -14.761   2.140   6.349  1.00 92.85           C  
ATOM   2937  NH1 ARG A 364     -14.384   3.035   7.256  1.00 92.85           N1+
ATOM   2938  NH2 ARG A 364     -13.861   1.324   5.823  1.00 92.85           N  
ATOM   2939  N   GLU A 365     -22.051   5.322   6.057  1.00 95.84           N  
ATOM   2940  CA  GLU A 365     -23.140   6.025   6.728  1.00 95.84           C  
ATOM   2941  C   GLU A 365     -24.499   5.556   6.217  1.00 95.84           C  
ATOM   2942  O   GLU A 365     -25.429   5.359   7.001  1.00 95.84           O  
ATOM   2943  CB  GLU A 365     -23.000   7.538   6.540  1.00 95.84           C  
ATOM   2944  CG  GLU A 365     -21.907   8.165   7.392  1.00 95.84           C  
ATOM   2945  CD  GLU A 365     -21.739   9.657   7.149  1.00 95.84           C  
ATOM   2946  OE1 GLU A 365     -20.853  10.279   7.779  1.00 95.84           O  
ATOM   2947  OE2 GLU A 365     -22.500  10.209   6.323  1.00 95.84           O1-
ATOM   2948  N   LYS A 366     -24.555   5.392   4.893  1.00 95.54           N  
ATOM   2949  CA  LYS A 366     -25.783   4.868   4.301  1.00 95.54           C  
ATOM   2950  C   LYS A 366     -26.097   3.473   4.834  1.00 95.54           C  
ATOM   2951  O   LYS A 366     -27.258   3.147   5.089  1.00 95.54           O  
ATOM   2952  CB  LYS A 366     -25.672   4.834   2.776  1.00 95.54           C  
ATOM   2953  CG  LYS A 366     -25.777   6.201   2.117  1.00 95.54           C  
ATOM   2954  CD  LYS A 366     -25.746   6.094   0.598  1.00 95.54           C  
ATOM   2955  CE  LYS A 366     -25.800   7.464  -0.062  1.00 95.54           C  
ATOM   2956  NZ  LYS A 366     -25.725   7.366  -1.550  1.00 95.54           N1+
ATOM   2957  N   TRP A 367     -25.094   2.828   5.062  1.00 94.26           N  
ATOM   2958  CA  TRP A 367     -25.239   1.476   5.591  1.00 94.26           C  
ATOM   2959  C   TRP A 367     -25.797   1.504   7.009  1.00 94.26           C  
ATOM   2960  O   TRP A 367     -26.714   0.747   7.339  1.00 94.26           O  
ATOM   2961  CB  TRP A 367     -23.896   0.742   5.571  1.00 94.26           C  
ATOM   2962  CG  TRP A 367     -23.954  -0.651   6.124  1.00 94.26           C  
ATOM   2963  CD1 TRP A 367     -23.696  -1.039   7.409  1.00 94.26           C  
ATOM   2964  CD2 TRP A 367     -24.289  -1.841   5.404  1.00 94.26           C  
ATOM   2965  CE2 TRP A 367     -24.214  -2.916   6.317  1.00 94.26           C  
ATOM   2966  CE3 TRP A 367     -24.646  -2.103   4.075  1.00 94.26           C  
ATOM   2967  NE1 TRP A 367     -23.850  -2.401   7.532  1.00 94.26           N  
ATOM   2968  CZ2 TRP A 367     -24.485  -4.235   5.941  1.00 94.26           C  
ATOM   2969  CZ3 TRP A 367     -24.915  -3.416   3.703  1.00 94.26           C  
ATOM   2970  CH2 TRP A 367     -24.831  -4.463   4.636  1.00 94.26           C  
ATOM   2971  N   LYS A 368     -25.215   2.358   7.736  1.00 94.07           N  
ATOM   2972  CA  LYS A 368     -25.678   2.508   9.112  1.00 94.07           C  
ATOM   2973  C   LYS A 368     -27.155   2.890   9.158  1.00 94.07           C  
ATOM   2974  O   LYS A 368     -27.925   2.321   9.933  1.00 94.07           O  
ATOM   2975  CB  LYS A 368     -24.842   3.556   9.848  1.00 94.07           C  
ATOM   2976  CG  LYS A 368     -25.165   3.674  11.331  1.00 94.07           C  
ATOM   2977  CD  LYS A 368     -24.304   4.734  12.006  1.00 94.07           C  
ATOM   2978  CE  LYS A 368     -24.684   4.914  13.470  1.00 94.07           C  
ATOM   2979  NZ  LYS A 368     -23.863   5.973  14.129  1.00 94.07           N1+
ATOM   2980  N   ARG A 369     -27.581   3.740   8.342  1.00 92.46           N  
ATOM   2981  CA  ARG A 369     -28.966   4.191   8.282  1.00 92.46           C  
ATOM   2982  C   ARG A 369     -29.891   3.063   7.837  1.00 92.46           C  
ATOM   2983  O   ARG A 369     -30.990   2.906   8.374  1.00 92.46           O  
ATOM   2984  CB  ARG A 369     -29.103   5.384   7.332  1.00 92.46           C  
ATOM   2985  CG  ARG A 369     -28.497   6.670   7.870  1.00 92.46           C  
ATOM   2986  CD  ARG A 369     -28.710   7.836   6.915  1.00 92.46           C  
ATOM   2987  NE  ARG A 369     -27.939   9.010   7.315  1.00 92.46           N  
ATOM   2988  CZ  ARG A 369     -27.847  10.133   6.609  1.00 92.46           C  
ATOM   2989  NH1 ARG A 369     -28.479  10.258   5.447  1.00 92.46           N1+
ATOM   2990  NH2 ARG A 369     -27.118  11.140   7.067  1.00 92.46           N  
ATOM   2991  N   LEU A 370     -29.447   2.418   6.957  1.00 94.98           N  
ATOM   2992  CA  LEU A 370     -30.226   1.293   6.449  1.00 94.98           C  
ATOM   2993  C   LEU A 370     -30.395   0.222   7.521  1.00 94.98           C  
ATOM   2994  O   LEU A 370     -31.482  -0.340   7.677  1.00 94.98           O  
ATOM   2995  CB  LEU A 370     -29.557   0.692   5.211  1.00 94.98           C  
ATOM   2996  CG  LEU A 370     -30.310  -0.444   4.517  1.00 94.98           C  
ATOM   2997  CD1 LEU A 370     -31.638   0.060   3.964  1.00 94.98           C  
ATOM   2998  CD2 LEU A 370     -29.458  -1.051   3.409  1.00 94.98           C  
ATOM   2999  N   LYS A 371     -29.384  -0.034   8.260  1.00 90.23           N  
ATOM   3000  CA  LYS A 371     -29.453  -1.017   9.337  1.00 90.23           C  
ATOM   3001  C   LYS A 371     -30.460  -0.593  10.402  1.00 90.23           C  
ATOM   3002  O   LYS A 371     -31.229  -1.419  10.901  1.00 90.23           O  
ATOM   3003  CB  LYS A 371     -28.076  -1.221   9.969  1.00 90.23           C  
ATOM   3004  CG  LYS A 371     -27.166  -2.154   9.183  1.00 90.23           C  
ATOM   3005  CD  LYS A 371     -25.898  -2.484   9.961  1.00 90.23           C  
ATOM   3006  CE  LYS A 371     -24.992  -3.427   9.180  1.00 90.23           C  
ATOM   3007  NZ  LYS A 371     -23.749  -3.755   9.940  1.00 90.23           N1+
ATOM   3008  N   GLU A 372     -30.365   0.643  10.618  1.00 89.18           N  
ATOM   3009  CA  GLU A 372     -31.306   1.170  11.603  1.00 89.18           C  
ATOM   3010  C   GLU A 372     -32.744   1.073  11.101  1.00 89.18           C  
ATOM   3011  O   GLU A 372     -33.647   0.709  11.856  1.00 89.18           O  
ATOM   3012  CB  GLU A 372     -30.967   2.622  11.946  1.00 89.18           C  
ATOM   3013  CG  GLU A 372     -29.716   2.776  12.800  1.00 89.18           C  
ATOM   3014  CD  GLU A 372     -29.307   4.226  13.008  1.00 89.18           C  
ATOM   3015  OE1 GLU A 372     -28.325   4.480  13.742  1.00 89.18           O  
ATOM   3016  OE2 GLU A 372     -29.974   5.115  12.433  1.00 89.18           O1-
ATOM   3017  N   ARG A 373     -32.896   1.393   9.897  1.00 91.37           N  
ATOM   3018  CA  ARG A 373     -34.219   1.275   9.291  1.00 91.37           C  
ATOM   3019  C   ARG A 373     -34.706  -0.170   9.316  1.00 91.37           C  
ATOM   3020  O   ARG A 373     -35.877  -0.432   9.599  1.00 91.37           O  
ATOM   3021  CB  ARG A 373     -34.201   1.797   7.853  1.00 91.37           C  
ATOM   3022  CG  ARG A 373     -34.109   3.312   7.749  1.00 91.37           C  
ATOM   3023  CD  ARG A 373     -34.015   3.773   6.301  1.00 91.37           C  
ATOM   3024  NE  ARG A 373     -35.252   3.509   5.571  1.00 91.37           N  
ATOM   3025  CZ  ARG A 373     -35.426   3.724   4.270  1.00 91.37           C  
ATOM   3026  NH1 ARG A 373     -34.439   4.215   3.528  1.00 91.37           N1+
ATOM   3027  NH2 ARG A 373     -36.593   3.449   3.707  1.00 91.37           N  
ATOM   3028  N   LEU A 374     -33.903  -1.084   9.036  1.00 90.05           N  
ATOM   3029  CA  LEU A 374     -34.243  -2.503   9.019  1.00 90.05           C  
ATOM   3030  C   LEU A 374     -34.616  -2.990  10.415  1.00 90.05           C  
ATOM   3031  O   LEU A 374     -35.564  -3.763  10.575  1.00 90.05           O  
ATOM   3032  CB  LEU A 374     -33.072  -3.328   8.476  1.00 90.05           C  
ATOM   3033  CG  LEU A 374     -32.938  -3.392   6.953  1.00 90.05           C  
ATOM   3034  CD1 LEU A 374     -31.637  -4.086   6.565  1.00 90.05           C  
ATOM   3035  CD2 LEU A 374     -34.136  -4.108   6.339  1.00 90.05           C  
ATOM   3036  N   GLU A 375     -33.851  -2.546  11.336  1.00 86.55           N  
ATOM   3037  CA  GLU A 375     -34.164  -2.922  12.711  1.00 86.55           C  
ATOM   3038  C   GLU A 375     -35.543  -2.416  13.121  1.00 86.55           C  
ATOM   3039  O   GLU A 375     -36.308  -3.135  13.768  1.00 86.55           O  
ATOM   3040  CB  GLU A 375     -33.100  -2.384  13.671  1.00 86.55           C  
ATOM   3041  CG  GLU A 375     -31.826  -3.216  13.708  1.00 86.55           C  
ATOM   3042  CD  GLU A 375     -30.747  -2.624  14.600  1.00 86.55           C  
ATOM   3043  OE1 GLU A 375     -29.633  -3.190  14.662  1.00 86.55           O  
ATOM   3044  OE2 GLU A 375     -31.019  -1.586  15.244  1.00 86.55           O1-
ATOM   3045  N   ARG A 376     -35.763  -1.242  12.647  1.00 84.35           N  
ATOM   3046  CA  ARG A 376     -37.079  -0.676  12.928  1.00 84.35           C  
ATOM   3047  C   ARG A 376     -38.179  -1.486  12.248  1.00 84.35           C  
ATOM   3048  O   ARG A 376     -39.218  -1.760  12.852  1.00 84.35           O  
ATOM   3049  CB  ARG A 376     -37.146   0.783  12.472  1.00 84.35           C  
ATOM   3050  CG  ARG A 376     -36.404   1.747  13.384  1.00 84.35           C  
ATOM   3051  CD  ARG A 376     -36.552   3.189  12.920  1.00 84.35           C  
ATOM   3052  NE  ARG A 376     -35.683   4.090  13.673  1.00 84.35           N  
ATOM   3053  CZ  ARG A 376     -35.587   5.400  13.464  1.00 84.35           C  
ATOM   3054  NH1 ARG A 376     -36.307   5.991  12.518  1.00 84.35           N1+
ATOM   3055  NH2 ARG A 376     -34.763   6.125  14.208  1.00 84.35           N  
ATOM   3056  N   LEU A 377     -38.018  -1.836  11.101  1.00 89.46           N  
ATOM   3057  CA  LEU A 377     -39.009  -2.593  10.343  1.00 89.46           C  
ATOM   3058  C   LEU A 377     -39.204  -3.983  10.937  1.00 89.46           C  
ATOM   3059  O   LEU A 377     -40.330  -4.481  11.007  1.00 89.46           O  
ATOM   3060  CB  LEU A 377     -38.589  -2.706   8.875  1.00 89.46           C  
ATOM   3061  CG  LEU A 377     -38.769  -1.452   8.018  1.00 89.46           C  
ATOM   3062  CD1 LEU A 377     -38.135  -1.651   6.646  1.00 89.46           C  
ATOM   3063  CD2 LEU A 377     -40.247  -1.103   7.884  1.00 89.46           C  
ATOM   3064  N   ARG A 378     -38.151  -4.624  11.298  1.00 87.26           N  
ATOM   3065  CA  ARG A 378     -38.238  -5.938  11.925  1.00 87.26           C  
ATOM   3066  C   ARG A 378     -39.073  -5.883  13.199  1.00 87.26           C  
ATOM   3067  O   ARG A 378     -39.880  -6.777  13.458  1.00 87.26           O  
ATOM   3068  CB  ARG A 378     -36.840  -6.479  12.236  1.00 87.26           C  
ATOM   3069  CG  ARG A 378     -36.106  -7.025  11.022  1.00 87.26           C  
ATOM   3070  CD  ARG A 378     -34.711  -7.516  11.381  1.00 87.26           C  
ATOM   3071  NE  ARG A 378     -33.994  -8.006  10.206  1.00 87.26           N  
ATOM   3072  CZ  ARG A 378     -32.693  -8.283  10.174  1.00 87.26           C  
ATOM   3073  NH1 ARG A 378     -31.938  -8.122  11.255  1.00 87.26           N1+
ATOM   3074  NH2 ARG A 378     -32.143  -8.724   9.053  1.00 87.26           N  
ATOM   3075  N   LEU A 379     -38.730  -4.822  13.974  1.00 84.93           N  
ATOM   3076  CA  LEU A 379     -39.487  -4.650  15.209  1.00 84.93           C  
ATOM   3077  C   LEU A 379     -40.963  -4.412  14.914  1.00 84.93           C  
ATOM   3078  O   LEU A 379     -41.834  -4.986  15.574  1.00 84.93           O  
ATOM   3079  CB  LEU A 379     -38.922  -3.483  16.024  1.00 84.93           C  
ATOM   3080  CG  LEU A 379     -39.551  -3.249  17.398  1.00 84.93           C  
ATOM   3081  CD1 LEU A 379     -39.150  -4.363  18.362  1.00 84.93           C  
ATOM   3082  CD2 LEU A 379     -39.145  -1.887  17.950  1.00 84.93           C  
ATOM   3083  N   GLU A 380     -41.227  -3.652  13.911  1.00 84.25           N  
ATOM   3084  CA  GLU A 380     -42.607  -3.364  13.527  1.00 84.25           C  
ATOM   3085  C   GLU A 380     -43.325  -4.627  13.060  1.00 84.25           C  
ATOM   3086  O   GLU A 380     -44.486  -4.851  13.407  1.00 84.25           O  
ATOM   3087  CB  GLU A 380     -42.648  -2.298  12.428  1.00 84.25           C  
ATOM   3088  CG  GLU A 380     -42.415  -0.883  12.937  1.00 84.25           C  
ATOM   3089  CD  GLU A 380     -42.430   0.161  11.831  1.00 84.25           C  
ATOM   3090  OE1 GLU A 380     -42.233   1.361  12.127  1.00 84.25           O  
ATOM   3091  OE2 GLU A 380     -42.642  -0.225  10.659  1.00 84.25           O1-
ATOM   3092  N   LEU A 381     -42.622  -5.399  12.282  1.00 85.34           N  
ATOM   3093  CA  LEU A 381     -43.201  -6.646  11.794  1.00 85.34           C  
ATOM   3094  C   LEU A 381     -43.474  -7.606  12.948  1.00 85.34           C  
ATOM   3095  O   LEU A 381     -44.527  -8.247  12.993  1.00 85.34           O  
ATOM   3096  CB  LEU A 381     -42.271  -7.308  10.775  1.00 85.34           C  
ATOM   3097  CG  LEU A 381     -42.798  -8.574  10.098  1.00 85.34           C  
ATOM   3098  CD1 LEU A 381     -43.947  -8.233   9.156  1.00 85.34           C  
ATOM   3099  CD2 LEU A 381     -41.677  -9.285   9.347  1.00 85.34           C  
ATOM   3100  N   ARG A 382     -42.539  -7.675  13.839  1.00 85.16           N  
ATOM   3101  CA  ARG A 382     -42.731  -8.513  15.019  1.00 85.16           C  
ATOM   3102  C   ARG A 382     -43.944  -8.059  15.822  1.00 85.16           C  
ATOM   3103  O   ARG A 382     -44.735  -8.885  16.283  1.00 85.16           O  
ATOM   3104  CB  ARG A 382     -41.481  -8.493  15.901  1.00 85.16           C  
ATOM   3105  CG  ARG A 382     -41.526  -9.482  17.056  1.00 85.16           C  
ATOM   3106  CD  ARG A 382     -40.210  -9.518  17.819  1.00 85.16           C  
ATOM   3107  NE  ARG A 382     -40.250 -10.478  18.918  1.00 85.16           N  
ATOM   3108  CZ  ARG A 382     -39.248 -10.707  19.762  1.00 85.16           C  
ATOM   3109  NH1 ARG A 382     -38.102 -10.045  19.649  1.00 85.16           N1+
ATOM   3110  NH2 ARG A 382     -39.392 -11.603  20.727  1.00 85.16           N  
ATOM   3111  N   LEU A 383     -44.148  -6.776  15.932  1.00 82.54           N  
ATOM   3112  CA  LEU A 383     -45.259  -6.208  16.689  1.00 82.54           C  
ATOM   3113  C   LEU A 383     -46.587  -6.485  15.996  1.00 82.54           C  
ATOM   3114  O   LEU A 383     -47.575  -6.831  16.650  1.00 82.54           O  
ATOM   3115  CB  LEU A 383     -45.068  -4.700  16.870  1.00 82.54           C  
ATOM   3116  CG  LEU A 383     -43.994  -4.266  17.868  1.00 82.54           C  
ATOM   3117  CD1 LEU A 383     -43.847  -2.748  17.862  1.00 82.54           C  
ATOM   3118  CD2 LEU A 383     -44.330  -4.770  19.267  1.00 82.54           C  
ATOM   3119  N   GLU A 384     -46.573  -6.342  14.730  1.00 83.78           N  
ATOM   3120  CA  GLU A 384     -47.791  -6.584  13.963  1.00 83.78           C  
ATOM   3121  C   GLU A 384     -48.206  -8.051  14.034  1.00 83.78           C  
ATOM   3122  O   GLU A 384     -49.392  -8.361  14.152  1.00 83.78           O  
ATOM   3123  CB  GLU A 384     -47.601  -6.162  12.504  1.00 83.78           C  
ATOM   3124  CG  GLU A 384     -47.692  -4.659  12.281  1.00 83.78           C  
ATOM   3125  CD  GLU A 384     -47.556  -4.259  10.821  1.00 83.78           C  
ATOM   3126  OE1 GLU A 384     -47.587  -3.045  10.518  1.00 83.78           O  
ATOM   3127  OE2 GLU A 384     -47.417  -5.168   9.971  1.00 83.78           O1-
ATOM   3128  N   GLU A 385     -47.202  -8.925  13.942  1.00 88.68           N  
ATOM   3129  CA  GLU A 385     -47.477 -10.356  14.036  1.00 88.68           C  
ATOM   3130  C   GLU A 385     -48.056 -10.717  15.401  1.00 88.68           C  
ATOM   3131  O   GLU A 385     -49.003 -11.502  15.491  1.00 88.68           O  
ATOM   3132  CB  GLU A 385     -46.206 -11.166  13.772  1.00 88.68           C  
ATOM   3133  CG  GLU A 385     -45.863 -11.308  12.296  1.00 88.68           C  
ATOM   3134  CD  GLU A 385     -44.567 -12.065  12.051  1.00 88.68           C  
ATOM   3135  OE1 GLU A 385     -44.203 -12.280  10.873  1.00 88.68           O  
ATOM   3136  OE2 GLU A 385     -43.912 -12.448  13.046  1.00 88.68           O1-
ATOM   3137  N   MET A 386     -47.523 -10.202  16.470  1.00 87.06           N  
ATOM   3138  CA  MET A 386     -48.015 -10.466  17.819  1.00 87.06           C  
ATOM   3139  C   MET A 386     -49.425  -9.914  18.001  1.00 87.06           C  
ATOM   3140  O   MET A 386     -50.263 -10.542  18.652  1.00 87.06           O  
ATOM   3141  CB  MET A 386     -47.077  -9.858  18.863  1.00 87.06           C  
ATOM   3142  CG  MET A 386     -45.766 -10.613  19.022  1.00 87.06           C  
ATOM   3143  SD  MET A 386     -44.752  -9.975  20.413  1.00 87.06           S  
ATOM   3144  CE  MET A 386     -43.938 -11.506  20.945  1.00 87.06           C  
ATOM   3145  N   ALA A 387     -49.634  -8.738  17.392  1.00 82.20           N  
ATOM   3146  CA  ALA A 387     -50.964  -8.136  17.455  1.00 82.20           C  
ATOM   3147  C   ALA A 387     -51.998  -9.017  16.761  1.00 82.20           C  
ATOM   3148  O   ALA A 387     -53.107  -9.201  17.269  1.00 82.20           O  
ATOM   3149  CB  ALA A 387     -50.948  -6.744  16.827  1.00 82.20           C  
ATOM   3150  N   ARG A 388     -51.623  -9.480  15.645  1.00 85.15           N  
ATOM   3151  CA  ARG A 388     -52.509 -10.370  14.901  1.00 85.15           C  
ATOM   3152  C   ARG A 388     -52.797 -11.642  15.691  1.00 85.15           C  
ATOM   3153  O   ARG A 388     -53.946 -12.081  15.775  1.00 85.15           O  
ATOM   3154  CB  ARG A 388     -51.900 -10.722  13.542  1.00 85.15           C  
ATOM   3155  CG  ARG A 388     -52.840 -11.488  12.626  1.00 85.15           C  
ATOM   3156  CD  ARG A 388     -52.207 -11.760  11.268  1.00 85.15           C  
ATOM   3157  NE  ARG A 388     -53.076 -12.571  10.421  1.00 85.15           N  
ATOM   3158  CZ  ARG A 388     -52.801 -12.923   9.168  1.00 85.15           C  
ATOM   3159  NH1 ARG A 388     -51.668 -12.540   8.590  1.00 85.15           N1+
ATOM   3160  NH2 ARG A 388     -53.663 -13.664   8.487  1.00 85.15           N  
ATOM   3161  N   ARG A 389     -51.744 -12.207  16.291  1.00 86.05           N  
ATOM   3162  CA  ARG A 389     -51.884 -13.419  17.092  1.00 86.05           C  
ATOM   3163  C   ARG A 389     -52.803 -13.184  18.286  1.00 86.05           C  
ATOM   3164  O   ARG A 389     -53.601 -14.053  18.641  1.00 86.05           O  
ATOM   3165  CB  ARG A 389     -50.515 -13.907  17.573  1.00 86.05           C  
ATOM   3166  CG  ARG A 389     -49.682 -14.568  16.486  1.00 86.05           C  
ATOM   3167  CD  ARG A 389     -48.330 -15.028  17.014  1.00 86.05           C  
ATOM   3168  NE  ARG A 389     -48.464 -16.169  17.917  1.00 86.05           N  
ATOM   3169  CZ  ARG A 389     -47.449 -16.785  18.516  1.00 86.05           C  
ATOM   3170  NH1 ARG A 389     -46.199 -16.380  18.319  1.00 86.05           N1+
ATOM   3171  NH2 ARG A 389     -47.683 -17.814  19.316  1.00 86.05           N  
ATOM   3172  N   ALA A 390     -52.645 -12.057  18.835  1.00 81.48           N  
ATOM   3173  CA  ALA A 390     -53.468 -11.715  19.992  1.00 81.48           C  
ATOM   3174  C   ALA A 390     -54.939 -11.606  19.606  1.00 81.48           C  
ATOM   3175  O   ALA A 390     -55.817 -12.063  20.342  1.00 81.48           O  
ATOM   3176  CB  ALA A 390     -52.987 -10.407  20.619  1.00 81.48           C  
ATOM   3177  N   ARG A 391     -55.099 -11.098  18.384  1.00 79.06           N  
ATOM   3178  CA  ARG A 391     -56.469 -10.915  17.915  1.00 79.06           C  
ATOM   3179  C   ARG A 391     -57.111 -12.253  17.565  1.00 79.06           C  
ATOM   3180  O   ARG A 391     -58.310 -12.447  17.780  1.00 79.06           O  
ATOM   3181  CB  ARG A 391     -56.503  -9.984  16.701  1.00 79.06           C  
ATOM   3182  CG  ARG A 391     -56.321  -8.515  17.046  1.00 79.06           C  
ATOM   3183  CD  ARG A 391     -56.498  -7.623  15.824  1.00 79.06           C  
ATOM   3184  NE  ARG A 391     -55.835  -6.334  15.998  1.00 79.06           N  
ATOM   3185  CZ  ARG A 391     -56.083  -5.249  15.268  1.00 79.06           C  
ATOM   3186  NH1 ARG A 391     -56.988  -5.278  14.298  1.00 79.06           N1+
ATOM   3187  NH2 ARG A 391     -55.420  -4.128  15.511  1.00 79.06           N  
ATOM   3188  N   ASN A 392     -56.311 -13.229  17.179  1.00 83.90           N  
ATOM   3189  CA  ASN A 392     -56.841 -14.487  16.666  1.00 83.90           C  
ATOM   3190  C   ASN A 392     -56.842 -15.574  17.736  1.00 83.90           C  
ATOM   3191  O   ASN A 392     -57.399 -16.654  17.531  1.00 83.90           O  
ATOM   3192  CB  ASN A 392     -56.047 -14.947  15.442  1.00 83.90           C  
ATOM   3193  CG  ASN A 392     -56.293 -14.077  14.225  1.00 83.90           C  
ATOM   3194  ND2 ASN A 392     -55.345 -14.074  13.296  1.00 83.90           N  
ATOM   3195  OD1 ASN A 392     -57.326 -13.410  14.122  1.00 83.90           O  
ATOM   3196  N   ALA A 393     -56.213 -15.285  18.803  1.00 84.67           N  
ATOM   3197  CA  ALA A 393     -56.127 -16.308  19.843  1.00 84.67           C  
ATOM   3198  C   ALA A 393     -57.453 -16.450  20.583  1.00 84.67           C  
ATOM   3199  O   ALA A 393     -58.105 -15.451  20.899  1.00 84.67           O  
ATOM   3200  CB  ALA A 393     -55.006 -15.974  20.825  1.00 84.67           C  
ATOM   3201  N   THR A 394     -58.003 -17.731  20.671  1.00 80.89           N  
ATOM   3202  CA  THR A 394     -59.262 -17.993  21.359  1.00 80.89           C  
ATOM   3203  C   THR A 394     -59.012 -18.412  22.805  1.00 80.89           C  
ATOM   3204  O   THR A 394     -59.836 -18.151  23.683  1.00 80.89           O  
ATOM   3205  CB  THR A 394     -60.075 -19.085  20.638  1.00 80.89           C  
ATOM   3206  CG2 THR A 394     -60.606 -18.582  19.300  1.00 80.89           C  
ATOM   3207  OG1 THR A 394     -59.236 -20.224  20.410  1.00 80.89           O  
ATOM   3208  N   ASP A 395     -57.749 -18.875  23.128  1.00 88.28           N  
ATOM   3209  CA  ASP A 395     -57.353 -19.313  24.463  1.00 88.28           C  
ATOM   3210  C   ASP A 395     -56.843 -18.141  25.298  1.00 88.28           C  
ATOM   3211  O   ASP A 395     -55.877 -17.475  24.919  1.00 88.28           O  
ATOM   3212  CB  ASP A 395     -56.280 -20.400  24.373  1.00 88.28           C  
ATOM   3213  CG  ASP A 395     -55.938 -21.009  25.723  1.00 88.28           C  
ATOM   3214  OD1 ASP A 395     -56.532 -20.601  26.744  1.00 88.28           O  
ATOM   3215  OD2 ASP A 395     -55.064 -21.902  25.765  1.00 88.28           O1-
ATOM   3216  N   SER A 396     -57.511 -17.887  26.464  1.00 85.01           N  
ATOM   3217  CA  SER A 396     -57.176 -16.778  27.351  1.00 85.01           C  
ATOM   3218  C   SER A 396     -55.733 -16.872  27.835  1.00 85.01           C  
ATOM   3219  O   SER A 396     -55.045 -15.857  27.955  1.00 85.01           O  
ATOM   3220  CB  SER A 396     -58.124 -16.745  28.551  1.00 85.01           C  
ATOM   3221  OG  SER A 396     -57.974 -17.912  29.342  1.00 85.01           O  
ATOM   3222  N   GLU A 397     -55.203 -17.998  28.021  1.00 85.80           N  
ATOM   3223  CA  GLU A 397     -53.829 -18.183  28.479  1.00 85.80           C  
ATOM   3224  C   GLU A 397     -52.829 -17.755  27.411  1.00 85.80           C  
ATOM   3225  O   GLU A 397     -51.815 -17.125  27.720  1.00 85.80           O  
ATOM   3226  CB  GLU A 397     -53.586 -19.642  28.873  1.00 85.80           C  
ATOM   3227  CG  GLU A 397     -54.055 -19.986  30.280  1.00 85.80           C  
ATOM   3228  CD  GLU A 397     -53.715 -21.409  30.695  1.00 85.80           C  
ATOM   3229  OE1 GLU A 397     -54.036 -21.800  31.840  1.00 85.80           O  
ATOM   3230  OE2 GLU A 397     -53.124 -22.138  29.868  1.00 85.80           O1-
ATOM   3231  N   GLN A 398     -53.196 -18.113  26.160  1.00 88.29           N  
ATOM   3232  CA  GLN A 398     -52.347 -17.727  25.036  1.00 88.29           C  
ATOM   3233  C   GLN A 398     -52.294 -16.210  24.882  1.00 88.29           C  
ATOM   3234  O   GLN A 398     -51.223 -15.641  24.660  1.00 88.29           O  
ATOM   3235  CB  GLN A 398     -52.844 -18.371  23.742  1.00 88.29           C  
ATOM   3236  CG  GLN A 398     -52.545 -19.860  23.640  1.00 88.29           C  
ATOM   3237  CD  GLN A 398     -53.043 -20.472  22.344  1.00 88.29           C  
ATOM   3238  NE2 GLN A 398     -52.575 -21.677  22.038  1.00 88.29           N  
ATOM   3239  OE1 GLN A 398     -53.844 -19.866  21.623  1.00 88.29           O  
ATOM   3240  N   ILE A 399     -53.451 -15.609  25.051  1.00 87.62           N  
ATOM   3241  CA  ILE A 399     -53.529 -14.156  24.948  1.00 87.62           C  
ATOM   3242  C   ILE A 399     -52.700 -13.516  26.060  1.00 87.62           C  
ATOM   3243  O   ILE A 399     -51.958 -12.561  25.817  1.00 87.62           O  
ATOM   3244  CB  ILE A 399     -54.992 -13.663  25.019  1.00 87.62           C  
ATOM   3245  CG1 ILE A 399     -55.793 -14.195  23.826  1.00 87.62           C  
ATOM   3246  CG2 ILE A 399     -55.044 -12.133  25.075  1.00 87.62           C  
ATOM   3247  CD1 ILE A 399     -57.282 -13.882  23.890  1.00 87.62           C  
ATOM   3248  N   ASN A 400     -52.802 -14.113  27.270  1.00 88.30           N  
ATOM   3249  CA  ASN A 400     -52.049 -13.611  28.415  1.00 88.30           C  
ATOM   3250  C   ASN A 400     -50.546 -13.643  28.154  1.00 88.30           C  
ATOM   3251  O   ASN A 400     -49.834 -12.694  28.488  1.00 88.30           O  
ATOM   3252  CB  ASN A 400     -52.387 -14.413  29.674  1.00 88.30           C  
ATOM   3253  CG  ASN A 400     -53.486 -13.772  30.496  1.00 88.30           C  
ATOM   3254  ND2 ASN A 400     -53.971 -14.493  31.502  1.00 88.30           N  
ATOM   3255  OD1 ASN A 400     -53.898 -12.640  30.231  1.00 88.30           O  
ATOM   3256  N   GLU A 401     -50.079 -14.693  27.533  1.00 88.88           N  
ATOM   3257  CA  GLU A 401     -48.661 -14.825  27.214  1.00 88.88           C  
ATOM   3258  C   GLU A 401     -48.224 -13.777  26.196  1.00 88.88           C  
ATOM   3259  O   GLU A 401     -47.150 -13.187  26.326  1.00 88.88           O  
ATOM   3260  CB  GLU A 401     -48.357 -16.231  26.687  1.00 88.88           C  
ATOM   3261  CG  GLU A 401     -46.876 -16.580  26.685  1.00 88.88           C  
ATOM   3262  CD  GLU A 401     -46.609 -18.062  26.471  1.00 88.88           C  
ATOM   3263  OE1 GLU A 401     -45.429 -18.477  26.506  1.00 88.88           O  
ATOM   3264  OE2 GLU A 401     -47.589 -18.812  26.267  1.00 88.88           O1-
ATOM   3265  N   ILE A 402     -49.036 -13.539  25.276  1.00 89.42           N  
ATOM   3266  CA  ILE A 402     -48.754 -12.560  24.232  1.00 89.42           C  
ATOM   3267  C   ILE A 402     -48.688 -11.162  24.841  1.00 89.42           C  
ATOM   3268  O   ILE A 402     -47.802 -10.372  24.504  1.00 89.42           O  
ATOM   3269  CB  ILE A 402     -49.817 -12.608  23.111  1.00 89.42           C  
ATOM   3270  CG1 ILE A 402     -49.741 -13.942  22.360  1.00 89.42           C  
ATOM   3271  CG2 ILE A 402     -49.641 -11.429  22.150  1.00 89.42           C  
ATOM   3272  CD1 ILE A 402     -50.875 -14.161  21.368  1.00 89.42           C  
ATOM   3273  N   VAL A 403     -49.563 -10.908  25.779  1.00 89.01           N  
ATOM   3274  CA  VAL A 403     -49.598  -9.625  26.473  1.00 89.01           C  
ATOM   3275  C   VAL A 403     -48.294  -9.416  27.240  1.00 89.01           C  
ATOM   3276  O   VAL A 403     -47.703  -8.334  27.189  1.00 89.01           O  
ATOM   3277  CB  VAL A 403     -50.803  -9.536  27.438  1.00 89.01           C  
ATOM   3278  CG1 VAL A 403     -50.677  -8.314  28.346  1.00 89.01           C  
ATOM   3279  CG2 VAL A 403     -52.112  -9.489  26.651  1.00 89.01           C  
ATOM   3280  N   LYS A 404     -47.881 -10.494  27.873  1.00 89.80           N  
ATOM   3281  CA  LYS A 404     -46.636 -10.414  28.632  1.00 89.80           C  
ATOM   3282  C   LYS A 404     -45.451 -10.124  27.716  1.00 89.80           C  
ATOM   3283  O   LYS A 404     -44.581  -9.317  28.052  1.00 89.80           O  
ATOM   3284  CB  LYS A 404     -46.395 -11.711  29.407  1.00 89.80           C  
ATOM   3285  CG  LYS A 404     -47.291 -11.879  30.625  1.00 89.80           C  
ATOM   3286  CD  LYS A 404     -46.971 -13.162  31.382  1.00 89.80           C  
ATOM   3287  CE  LYS A 404     -47.922 -13.374  32.552  1.00 89.80           C  
ATOM   3288  NZ  LYS A 404     -47.641 -14.653  33.270  1.00 89.80           N1+
ATOM   3289  N   GLN A 405     -45.527 -10.743  26.575  1.00 91.72           N  
ATOM   3290  CA  GLN A 405     -44.453 -10.547  25.608  1.00 91.72           C  
ATOM   3291  C   GLN A 405     -44.452  -9.121  25.068  1.00 91.72           C  
ATOM   3292  O   GLN A 405     -43.395  -8.495  24.952  1.00 91.72           O  
ATOM   3293  CB  GLN A 405     -44.579 -11.545  24.455  1.00 91.72           C  
ATOM   3294  CG  GLN A 405     -44.236 -12.977  24.841  1.00 91.72           C  
ATOM   3295  CD  GLN A 405     -44.373 -13.946  23.682  1.00 91.72           C  
ATOM   3296  NE2 GLN A 405     -43.818 -15.143  23.841  1.00 91.72           N  
ATOM   3297  OE1 GLN A 405     -44.971 -13.622  22.652  1.00 91.72           O  
ATOM   3298  N   LEU A 406     -45.621  -8.563  24.719  1.00 90.31           N  
ATOM   3299  CA  LEU A 406     -45.741  -7.202  24.208  1.00 90.31           C  
ATOM   3300  C   LEU A 406     -45.266  -6.189  25.245  1.00 90.31           C  
ATOM   3301  O   LEU A 406     -44.598  -5.211  24.903  1.00 90.31           O  
ATOM   3302  CB  LEU A 406     -47.190  -6.904  23.812  1.00 90.31           C  
ATOM   3303  CG  LEU A 406     -47.665  -7.497  22.485  1.00 90.31           C  
ATOM   3304  CD1 LEU A 406     -49.164  -7.275  22.312  1.00 90.31           C  
ATOM   3305  CD2 LEU A 406     -46.892  -6.888  21.321  1.00 90.31           C  
ATOM   3306  N   ALA A 407     -45.619  -6.505  26.468  1.00 88.80           N  
ATOM   3307  CA  ALA A 407     -45.208  -5.613  27.549  1.00 88.80           C  
ATOM   3308  C   ALA A 407     -43.691  -5.619  27.719  1.00 88.80           C  
ATOM   3309  O   ALA A 407     -43.082  -4.572  27.946  1.00 88.80           O  
ATOM   3310  CB  ALA A 407     -45.889  -6.011  28.856  1.00 88.80           C  
ATOM   3311  N   GLU A 408     -43.182  -6.840  27.638  1.00 89.76           N  
ATOM   3312  CA  GLU A 408     -41.730  -6.945  27.752  1.00 89.76           C  
ATOM   3313  C   GLU A 408     -41.033  -6.192  26.622  1.00 89.76           C  
ATOM   3314  O   GLU A 408     -40.039  -5.499  26.851  1.00 89.76           O  
ATOM   3315  CB  GLU A 408     -41.295  -8.412  27.754  1.00 89.76           C  
ATOM   3316  CG  GLU A 408     -39.814  -8.614  28.040  1.00 89.76           C  
ATOM   3317  CD  GLU A 408     -39.415  -8.209  29.450  1.00 89.76           C  
ATOM   3318  OE1 GLU A 408     -38.203  -8.038  29.713  1.00 89.76           O  
ATOM   3319  OE2 GLU A 408     -40.322  -8.063  30.300  1.00 89.76           O1-
ATOM   3320  N   ILE A 409     -41.558  -6.280  25.432  1.00 87.64           N  
ATOM   3321  CA  ILE A 409     -41.016  -5.564  24.282  1.00 87.64           C  
ATOM   3322  C   ILE A 409     -41.136  -4.059  24.508  1.00 87.64           C  
ATOM   3323  O   ILE A 409     -40.196  -3.308  24.240  1.00 87.64           O  
ATOM   3324  CB  ILE A 409     -41.736  -5.968  22.976  1.00 87.64           C  
ATOM   3325  CG1 ILE A 409     -41.451  -7.438  22.642  1.00 87.64           C  
ATOM   3326  CG2 ILE A 409     -41.314  -5.054  21.822  1.00 87.64           C  
ATOM   3327  CD1 ILE A 409     -42.258  -7.974  21.468  1.00 87.64           C  
ATOM   3328  N   ALA A 410     -42.256  -3.655  25.051  1.00 88.68           N  
ATOM   3329  CA  ALA A 410     -42.498  -2.240  25.316  1.00 88.68           C  
ATOM   3330  C   ALA A 410     -41.523  -1.703  26.360  1.00 88.68           C  
ATOM   3331  O   ALA A 410     -41.039  -0.574  26.244  1.00 88.68           O  
ATOM   3332  CB  ALA A 410     -43.938  -2.022  25.776  1.00 88.68           C  
ATOM   3333  N   LYS A 411     -41.182  -2.574  27.309  1.00 88.19           N  
ATOM   3334  CA  LYS A 411     -40.271  -2.164  28.374  1.00 88.19           C  
ATOM   3335  C   LYS A 411     -38.856  -1.962  27.840  1.00 88.19           C  
ATOM   3336  O   LYS A 411     -38.133  -1.077  28.303  1.00 88.19           O  
ATOM   3337  CB  LYS A 411     -40.263  -3.198  29.501  1.00 88.19           C  
ATOM   3338  CG  LYS A 411     -41.534  -3.211  30.337  1.00 88.19           C  
ATOM   3339  CD  LYS A 411     -41.470  -4.266  31.436  1.00 88.19           C  
ATOM   3340  CE  LYS A 411     -42.783  -4.358  32.200  1.00 88.19           C  
ATOM   3341  NZ  LYS A 411     -42.748  -5.436  33.234  1.00 88.19           N1+
ATOM   3342  N   GLU A 412     -38.494  -2.710  26.773  1.00 85.70           N  
ATOM   3343  CA  GLU A 412     -37.135  -2.661  26.243  1.00 85.70           C  
ATOM   3344  C   GLU A 412     -37.028  -1.672  25.086  1.00 85.70           C  
ATOM   3345  O   GLU A 412     -35.928  -1.253  24.720  1.00 85.70           O  
ATOM   3346  CB  GLU A 412     -36.685  -4.052  25.789  1.00 85.70           C  
ATOM   3347  CG  GLU A 412     -36.478  -5.035  26.932  1.00 85.70           C  
ATOM   3348  CD  GLU A 412     -36.115  -6.434  26.462  1.00 85.70           C  
ATOM   3349  OE1 GLU A 412     -35.929  -7.332  27.315  1.00 85.70           O  
ATOM   3350  OE2 GLU A 412     -36.012  -6.634  25.231  1.00 85.70           O1-
ATOM   3351  N   ALA A 413     -38.179  -1.300  24.583  1.00 83.50           N  
ATOM   3352  CA  ALA A 413     -38.166  -0.486  23.370  1.00 83.50           C  
ATOM   3353  C   ALA A 413     -37.730   0.944  23.674  1.00 83.50           C  
ATOM   3354  O   ALA A 413     -38.103   1.508  24.705  1.00 83.50           O  
ATOM   3355  CB  ALA A 413     -39.543  -0.491  22.711  1.00 83.50           C  
ATOM   3356  N   THR A 414     -36.764   1.438  22.865  1.00 79.36           N  
ATOM   3357  CA  THR A 414     -36.304   2.816  23.001  1.00 79.36           C  
ATOM   3358  C   THR A 414     -37.141   3.754  22.137  1.00 79.36           C  
ATOM   3359  O   THR A 414     -37.234   4.950  22.421  1.00 79.36           O  
ATOM   3360  CB  THR A 414     -34.818   2.949  22.617  1.00 79.36           C  
ATOM   3361  CG2 THR A 414     -33.926   2.197  23.600  1.00 79.36           C  
ATOM   3362  OG1 THR A 414     -34.620   2.412  21.303  1.00 79.36           O  
ATOM   3363  N   ASP A 415     -37.840   3.211  21.232  1.00 82.97           N  
ATOM   3364  CA  ASP A 415     -38.639   3.972  20.276  1.00 82.97           C  
ATOM   3365  C   ASP A 415     -40.031   4.263  20.832  1.00 82.97           C  
ATOM   3366  O   ASP A 415     -40.844   3.349  20.995  1.00 82.97           O  
ATOM   3367  CB  ASP A 415     -38.751   3.217  18.948  1.00 82.97           C  
ATOM   3368  CG  ASP A 415     -39.432   4.028  17.861  1.00 82.97           C  
ATOM   3369  OD1 ASP A 415     -39.929   5.139  18.148  1.00 82.97           O  
ATOM   3370  OD2 ASP A 415     -39.477   3.551  16.706  1.00 82.97           O1-
ATOM   3371  N   LYS A 416     -40.391   5.526  21.125  1.00 87.09           N  
ATOM   3372  CA  LYS A 416     -41.645   6.022  21.686  1.00 87.09           C  
ATOM   3373  C   LYS A 416     -42.835   5.598  20.829  1.00 87.09           C  
ATOM   3374  O   LYS A 416     -43.862   5.166  21.356  1.00 87.09           O  
ATOM   3375  CB  LYS A 416     -41.609   7.545  21.815  1.00 87.09           C  
ATOM   3376  CG  LYS A 416     -42.870   8.146  22.418  1.00 87.09           C  
ATOM   3377  CD  LYS A 416     -42.791   9.665  22.483  1.00 87.09           C  
ATOM   3378  CE  LYS A 416     -44.096  10.274  22.980  1.00 87.09           C  
ATOM   3379  NZ  LYS A 416     -44.040  11.766  22.996  1.00 87.09           N1+
ATOM   3380  N   ARG A 417     -42.676   5.644  19.524  1.00 86.82           N  
ATOM   3381  CA  ARG A 417     -43.764   5.317  18.607  1.00 86.82           C  
ATOM   3382  C   ARG A 417     -44.146   3.845  18.713  1.00 86.82           C  
ATOM   3383  O   ARG A 417     -45.330   3.502  18.689  1.00 86.82           O  
ATOM   3384  CB  ARG A 417     -43.373   5.655  17.167  1.00 86.82           C  
ATOM   3385  CG  ARG A 417     -43.418   7.141  16.849  1.00 86.82           C  
ATOM   3386  CD  ARG A 417     -43.186   7.410  15.369  1.00 86.82           C  
ATOM   3387  NE  ARG A 417     -43.253   8.835  15.061  1.00 86.82           N  
ATOM   3388  CZ  ARG A 417     -43.105   9.356  13.846  1.00 86.82           C  
ATOM   3389  NH1 ARG A 417     -42.880   8.575  12.796  1.00 86.82           N1+
ATOM   3390  NH2 ARG A 417     -43.186  10.668  13.680  1.00 86.82           N  
ATOM   3391  N   ALA A 418     -43.164   2.987  18.839  1.00 85.61           N  
ATOM   3392  CA  ALA A 418     -43.415   1.552  18.958  1.00 85.61           C  
ATOM   3393  C   ALA A 418     -44.161   1.231  20.249  1.00 85.61           C  
ATOM   3394  O   ALA A 418     -45.096   0.425  20.250  1.00 85.61           O  
ATOM   3395  CB  ALA A 418     -42.102   0.776  18.898  1.00 85.61           C  
ATOM   3396  N   VAL A 419     -43.769   1.870  21.327  1.00 89.30           N  
ATOM   3397  CA  VAL A 419     -44.390   1.644  22.628  1.00 89.30           C  
ATOM   3398  C   VAL A 419     -45.859   2.056  22.578  1.00 89.30           C  
ATOM   3399  O   VAL A 419     -46.729   1.342  23.083  1.00 89.30           O  
ATOM   3400  CB  VAL A 419     -43.658   2.417  23.748  1.00 89.30           C  
ATOM   3401  CG1 VAL A 419     -44.380   2.244  25.084  1.00 89.30           C  
ATOM   3402  CG2 VAL A 419     -42.207   1.950  23.857  1.00 89.30           C  
ATOM   3403  N   ILE A 420     -46.117   3.150  21.916  1.00 89.62           N  
ATOM   3404  CA  ILE A 420     -47.474   3.674  21.796  1.00 89.62           C  
ATOM   3405  C   ILE A 420     -48.343   2.681  21.027  1.00 89.62           C  
ATOM   3406  O   ILE A 420     -49.481   2.411  21.418  1.00 89.62           O  
ATOM   3407  CB  ILE A 420     -47.487   5.051  21.097  1.00 89.62           C  
ATOM   3408  CG1 ILE A 420     -46.887   6.122  22.016  1.00 89.62           C  
ATOM   3409  CG2 ILE A 420     -48.910   5.428  20.674  1.00 89.62           C  
ATOM   3410  CD1 ILE A 420     -46.730   7.486  21.357  1.00 89.62           C  
ATOM   3411  N   LYS A 421     -47.785   2.187  19.985  1.00 88.56           N  
ATOM   3412  CA  LYS A 421     -48.531   1.215  19.189  1.00 88.56           C  
ATOM   3413  C   LYS A 421     -48.855  -0.031  20.007  1.00 88.56           C  
ATOM   3414  O   LYS A 421     -49.966  -0.559  19.931  1.00 88.56           O  
ATOM   3415  CB  LYS A 421     -47.743   0.829  17.936  1.00 88.56           C  
ATOM   3416  CG  LYS A 421     -47.829   1.852  16.813  1.00 88.56           C  
ATOM   3417  CD  LYS A 421     -47.120   1.362  15.556  1.00 88.56           C  
ATOM   3418  CE  LYS A 421     -47.122   2.422  14.463  1.00 88.56           C  
ATOM   3419  NZ  LYS A 421     -46.404   1.956  13.239  1.00 88.56           N1+
ATOM   3420  N   ILE A 422     -47.886  -0.470  20.748  1.00 89.19           N  
ATOM   3421  CA  ILE A 422     -48.073  -1.647  21.589  1.00 89.19           C  
ATOM   3422  C   ILE A 422     -49.167  -1.377  22.619  1.00 89.19           C  
ATOM   3423  O   ILE A 422     -50.042  -2.218  22.839  1.00 89.19           O  
ATOM   3424  CB  ILE A 422     -46.759  -2.051  22.296  1.00 89.19           C  
ATOM   3425  CG1 ILE A 422     -45.742  -2.574  21.275  1.00 89.19           C  
ATOM   3426  CG2 ILE A 422     -47.030  -3.094  23.385  1.00 89.19           C  
ATOM   3427  CD1 ILE A 422     -44.353  -2.815  21.852  1.00 89.19           C  
ATOM   3428  N   VAL A 423     -49.132  -0.208  23.245  1.00 91.49           N  
ATOM   3429  CA  VAL A 423     -50.105   0.202  24.253  1.00 91.49           C  
ATOM   3430  C   VAL A 423     -51.502   0.236  23.638  1.00 91.49           C  
ATOM   3431  O   VAL A 423     -52.469  -0.219  24.254  1.00 91.49           O  
ATOM   3432  CB  VAL A 423     -49.752   1.581  24.853  1.00 91.49           C  
ATOM   3433  CG1 VAL A 423     -50.903   2.106  25.711  1.00 91.49           C  
ATOM   3434  CG2 VAL A 423     -48.467   1.493  25.675  1.00 91.49           C  
ATOM   3435  N   LYS A 424     -51.586   0.710  22.454  1.00 90.75           N  
ATOM   3436  CA  LYS A 424     -52.872   0.767  21.767  1.00 90.75           C  
ATOM   3437  C   LYS A 424     -53.427  -0.634  21.521  1.00 90.75           C  
ATOM   3438  O   LYS A 424     -54.628  -0.865  21.668  1.00 90.75           O  
ATOM   3439  CB  LYS A 424     -52.740   1.518  20.441  1.00 90.75           C  
ATOM   3440  CG  LYS A 424     -52.654   3.030  20.592  1.00 90.75           C  
ATOM   3441  CD  LYS A 424     -52.608   3.725  19.237  1.00 90.75           C  
ATOM   3442  CE  LYS A 424     -52.516   5.237  19.387  1.00 90.75           C  
ATOM   3443  NZ  LYS A 424     -52.430   5.921  18.062  1.00 90.75           N1+
ATOM   3444  N   ILE A 425     -52.475  -1.460  21.157  1.00 88.75           N  
ATOM   3445  CA  ILE A 425     -52.870  -2.843  20.908  1.00 88.75           C  
ATOM   3446  C   ILE A 425     -53.400  -3.468  22.195  1.00 88.75           C  
ATOM   3447  O   ILE A 425     -54.450  -4.115  22.194  1.00 88.75           O  
ATOM   3448  CB  ILE A 425     -51.694  -3.676  20.352  1.00 88.75           C  
ATOM   3449  CG1 ILE A 425     -51.328  -3.206  18.938  1.00 88.75           C  
ATOM   3450  CG2 ILE A 425     -52.037  -5.168  20.360  1.00 88.75           C  
ATOM   3451  CD1 ILE A 425     -50.053  -3.831  18.389  1.00 88.75           C  
ATOM   3452  N   LEU A 426     -52.660  -3.254  23.260  1.00 91.19           N  
ATOM   3453  CA  LEU A 426     -53.054  -3.816  24.547  1.00 91.19           C  
ATOM   3454  C   LEU A 426     -54.389  -3.241  25.007  1.00 91.19           C  
ATOM   3455  O   LEU A 426     -55.226  -3.962  25.554  1.00 91.19           O  
ATOM   3456  CB  LEU A 426     -51.978  -3.547  25.602  1.00 91.19           C  
ATOM   3457  CG  LEU A 426     -50.683  -4.350  25.471  1.00 91.19           C  
ATOM   3458  CD1 LEU A 426     -49.660  -3.878  26.500  1.00 91.19           C  
ATOM   3459  CD2 LEU A 426     -50.959  -5.841  25.629  1.00 91.19           C  
ATOM   3460  N   ALA A 427     -54.520  -1.948  24.788  1.00 91.36           N  
ATOM   3461  CA  ALA A 427     -55.765  -1.275  25.153  1.00 91.36           C  
ATOM   3462  C   ALA A 427     -56.945  -1.840  24.368  1.00 91.36           C  
ATOM   3463  O   ALA A 427     -58.022  -2.059  24.927  1.00 91.36           O  
ATOM   3464  CB  ALA A 427     -55.646   0.229  24.917  1.00 91.36           C  
ATOM   3465  N   GLU A 428     -56.702  -2.016  23.095  1.00 89.68           N  
ATOM   3466  CA  GLU A 428     -57.751  -2.570  22.244  1.00 89.68           C  
ATOM   3467  C   GLU A 428     -58.135  -3.979  22.688  1.00 89.68           C  
ATOM   3468  O   GLU A 428     -59.316  -4.334  22.692  1.00 89.68           O  
ATOM   3469  CB  GLU A 428     -57.302  -2.585  20.780  1.00 89.68           C  
ATOM   3470  CG  GLU A 428     -58.437  -2.810  19.791  1.00 89.68           C  
ATOM   3471  CD  GLU A 428     -58.012  -2.636  18.341  1.00 89.68           C  
ATOM   3472  OE1 GLU A 428     -58.858  -2.818  17.436  1.00 89.68           O  
ATOM   3473  OE2 GLU A 428     -56.826  -2.316  18.109  1.00 89.68           O1-
ATOM   3474  N   LEU A 429     -57.142  -4.785  23.055  1.00 88.77           N  
ATOM   3475  CA  LEU A 429     -57.404  -6.137  23.536  1.00 88.77           C  
ATOM   3476  C   LEU A 429     -58.208  -6.108  24.831  1.00 88.77           C  
ATOM   3477  O   LEU A 429     -59.112  -6.924  25.024  1.00 88.77           O  
ATOM   3478  CB  LEU A 429     -56.092  -6.893  23.753  1.00 88.77           C  
ATOM   3479  CG  LEU A 429     -55.398  -7.424  22.497  1.00 88.77           C  
ATOM   3480  CD1 LEU A 429     -54.014  -7.963  22.843  1.00 88.77           C  
ATOM   3481  CD2 LEU A 429     -56.247  -8.502  21.832  1.00 88.77           C  
ATOM   3482  N   ALA A 430     -57.899  -5.161  25.649  1.00 90.45           N  
ATOM   3483  CA  ALA A 430     -58.603  -5.014  26.921  1.00 90.45           C  
ATOM   3484  C   ALA A 430     -60.065  -4.639  26.699  1.00 90.45           C  
ATOM   3485  O   ALA A 430     -60.954  -5.144  27.388  1.00 90.45           O  
ATOM   3486  CB  ALA A 430     -57.913  -3.968  27.793  1.00 90.45           C  
ATOM   3487  N   LYS A 431     -60.293  -3.839  25.659  1.00 87.52           N  
ATOM   3488  CA  LYS A 431     -61.642  -3.368  25.360  1.00 87.52           C  
ATOM   3489  C   LYS A 431     -62.504  -4.493  24.796  1.00 87.52           C  
ATOM   3490  O   LYS A 431     -63.704  -4.560  25.071  1.00 87.52           O  
ATOM   3491  CB  LYS A 431     -61.597  -2.198  24.377  1.00 87.52           C  
ATOM   3492  CG  LYS A 431     -61.149  -0.883  24.999  1.00 87.52           C  
ATOM   3493  CD  LYS A 431     -61.165   0.250  23.980  1.00 87.52           C  
ATOM   3494  CE  LYS A 431     -60.674   1.557  24.590  1.00 87.52           C  
ATOM   3495  NZ  LYS A 431     -60.634   2.657  23.582  1.00 87.52           N1+
ATOM   3496  N   LYS A 432     -61.849  -5.402  24.115  1.00 86.29           N  
ATOM   3497  CA  LYS A 432     -62.594  -6.447  23.420  1.00 86.29           C  
ATOM   3498  C   LYS A 432     -62.730  -7.696  24.288  1.00 86.29           C  
ATOM   3499  O   LYS A 432     -63.519  -8.590  23.979  1.00 86.29           O  
ATOM   3500  CB  LYS A 432     -61.915  -6.801  22.096  1.00 86.29           C  
ATOM   3501  CG  LYS A 432     -62.023  -5.716  21.035  1.00 86.29           C  
ATOM   3502  CD  LYS A 432     -61.402  -6.159  19.717  1.00 86.29           C  
ATOM   3503  CE  LYS A 432     -61.518  -5.077  18.652  1.00 86.29           C  
ATOM   3504  NZ  LYS A 432     -60.909  -5.505  17.358  1.00 86.29           N1+
ATOM   3505  N   SER A 433     -61.993  -7.744  25.430  1.00 87.41           N  
ATOM   3506  CA  SER A 433     -61.954  -8.951  26.248  1.00 87.41           C  
ATOM   3507  C   SER A 433     -63.041  -8.930  27.317  1.00 87.41           C  
ATOM   3508  O   SER A 433     -63.295  -7.893  27.931  1.00 87.41           O  
ATOM   3509  CB  SER A 433     -60.583  -9.109  26.907  1.00 87.41           C  
ATOM   3510  OG  SER A 433     -60.520 -10.309  27.658  1.00 87.41           O  
ATOM   3511  N   THR A 434     -63.802 -10.037  27.439  1.00 83.76           N  
ATOM   3512  CA  THR A 434     -64.783 -10.171  28.511  1.00 83.76           C  
ATOM   3513  C   THR A 434     -64.172 -10.875  29.719  1.00 83.76           C  
ATOM   3514  O   THR A 434     -64.778 -10.916  30.791  1.00 83.76           O  
ATOM   3515  CB  THR A 434     -66.027 -10.947  28.036  1.00 83.76           C  
ATOM   3516  CG2 THR A 434     -66.788 -10.166  26.971  1.00 83.76           C  
ATOM   3517  OG1 THR A 434     -65.616 -12.206  27.487  1.00 83.76           O  
ATOM   3518  N   ASP A 435     -62.937 -11.328  29.596  1.00 87.96           N  
ATOM   3519  CA  ASP A 435     -62.201 -12.010  30.657  1.00 87.96           C  
ATOM   3520  C   ASP A 435     -61.569 -11.006  31.618  1.00 87.96           C  
ATOM   3521  O   ASP A 435     -60.572 -10.362  31.285  1.00 87.96           O  
ATOM   3522  CB  ASP A 435     -61.123 -12.918  30.062  1.00 87.96           C  
ATOM   3523  CG  ASP A 435     -60.408 -13.754  31.109  1.00 87.96           C  
ATOM   3524  OD1 ASP A 435     -60.631 -13.536  32.320  1.00 87.96           O  
ATOM   3525  OD2 ASP A 435     -59.613 -14.637  30.721  1.00 87.96           O1-
ATOM   3526  N   SER A 436     -62.107 -10.900  32.872  1.00 87.26           N  
ATOM   3527  CA  SER A 436     -61.682  -9.900  33.847  1.00 87.26           C  
ATOM   3528  C   SER A 436     -60.231 -10.115  34.263  1.00 87.26           C  
ATOM   3529  O   SER A 436     -59.489  -9.151  34.464  1.00 87.26           O  
ATOM   3530  CB  SER A 436     -62.585  -9.937  35.081  1.00 87.26           C  
ATOM   3531  OG  SER A 436     -62.496 -11.194  35.732  1.00 87.26           O  
ATOM   3532  N   GLU A 437     -59.809 -11.355  34.282  1.00 87.68           N  
ATOM   3533  CA  GLU A 437     -58.436 -11.660  34.675  1.00 87.68           C  
ATOM   3534  C   GLU A 437     -57.441 -11.166  33.629  1.00 87.68           C  
ATOM   3535  O   GLU A 437     -56.375 -10.652  33.972  1.00 87.68           O  
ATOM   3536  CB  GLU A 437     -58.263 -13.164  34.899  1.00 87.68           C  
ATOM   3537  CG  GLU A 437     -58.878 -13.667  36.197  1.00 87.68           C  
ATOM   3538  CD  GLU A 437     -58.593 -15.137  36.465  1.00 87.68           C  
ATOM   3539  OE1 GLU A 437     -58.987 -15.644  37.539  1.00 87.68           O  
ATOM   3540  OE2 GLU A 437     -57.968 -15.784  35.595  1.00 87.68           O1-
ATOM   3541  N   LEU A 438     -57.823 -11.371  32.359  1.00 88.80           N  
ATOM   3542  CA  LEU A 438     -56.975 -10.920  31.259  1.00 88.80           C  
ATOM   3543  C   LEU A 438     -56.854  -9.400  31.254  1.00 88.80           C  
ATOM   3544  O   LEU A 438     -55.753  -8.862  31.118  1.00 88.80           O  
ATOM   3545  CB  LEU A 438     -57.533 -11.405  29.918  1.00 88.80           C  
ATOM   3546  CG  LEU A 438     -56.758 -10.984  28.669  1.00 88.80           C  
ATOM   3547  CD1 LEU A 438     -55.359 -11.590  28.685  1.00 88.80           C  
ATOM   3548  CD2 LEU A 438     -57.510 -11.396  27.408  1.00 88.80           C  
ATOM   3549  N   VAL A 439     -57.938  -8.731  31.454  1.00 90.31           N  
ATOM   3550  CA  VAL A 439     -57.937  -7.271  31.461  1.00 90.31           C  
ATOM   3551  C   VAL A 439     -57.073  -6.760  32.611  1.00 90.31           C  
ATOM   3552  O   VAL A 439     -56.302  -5.812  32.444  1.00 90.31           O  
ATOM   3553  CB  VAL A 439     -59.370  -6.704  31.577  1.00 90.31           C  
ATOM   3554  CG1 VAL A 439     -59.339  -5.181  31.693  1.00 90.31           C  
ATOM   3555  CG2 VAL A 439     -60.212  -7.135  30.378  1.00 90.31           C  
ATOM   3556  N   ASN A 440     -57.163  -7.423  33.747  1.00 90.68           N  
ATOM   3557  CA  ASN A 440     -56.354  -7.053  34.903  1.00 90.68           C  
ATOM   3558  C   ASN A 440     -54.862  -7.175  34.605  1.00 90.68           C  
ATOM   3559  O   ASN A 440     -54.074  -6.309  34.990  1.00 90.68           O  
ATOM   3560  CB  ASN A 440     -56.726  -7.908  36.116  1.00 90.68           C  
ATOM   3561  CG  ASN A 440     -57.922  -7.362  36.870  1.00 90.68           C  
ATOM   3562  ND2 ASN A 440     -58.506  -8.186  37.732  1.00 90.68           N  
ATOM   3563  OD1 ASN A 440     -58.318  -6.210  36.680  1.00 90.68           O  
ATOM   3564  N   GLU A 441     -54.571  -8.255  33.946  1.00 91.10           N  
ATOM   3565  CA  GLU A 441     -53.174  -8.470  33.580  1.00 91.10           C  
ATOM   3566  C   GLU A 441     -52.683  -7.394  32.616  1.00 91.10           C  
ATOM   3567  O   GLU A 441     -51.562  -6.901  32.747  1.00 91.10           O  
ATOM   3568  CB  GLU A 441     -52.989  -9.857  32.959  1.00 91.10           C  
ATOM   3569  CG  GLU A 441     -51.537 -10.213  32.675  1.00 91.10           C  
ATOM   3570  CD  GLU A 441     -50.680 -10.287  33.929  1.00 91.10           C  
ATOM   3571  OE1 GLU A 441     -49.440 -10.154  33.825  1.00 91.10           O  
ATOM   3572  OE2 GLU A 441     -51.254 -10.478  35.024  1.00 91.10           O1-
ATOM   3573  N   ILE A 442     -53.435  -7.033  31.662  1.00 92.76           N  
ATOM   3574  CA  ILE A 442     -53.098  -5.996  30.692  1.00 92.76           C  
ATOM   3575  C   ILE A 442     -52.854  -4.674  31.416  1.00 92.76           C  
ATOM   3576  O   ILE A 442     -51.875  -3.977  31.135  1.00 92.76           O  
ATOM   3577  CB  ILE A 442     -54.210  -5.831  29.632  1.00 92.76           C  
ATOM   3578  CG1 ILE A 442     -54.280  -7.072  28.735  1.00 92.76           C  
ATOM   3579  CG2 ILE A 442     -53.979  -4.565  28.801  1.00 92.76           C  
ATOM   3580  CD1 ILE A 442     -55.454  -7.068  27.765  1.00 92.76           C  
ATOM   3581  N   VAL A 443     -53.725  -4.358  32.400  1.00 92.69           N  
ATOM   3582  CA  VAL A 443     -53.607  -3.133  33.183  1.00 92.69           C  
ATOM   3583  C   VAL A 443     -52.292  -3.139  33.959  1.00 92.69           C  
ATOM   3584  O   VAL A 443     -51.572  -2.139  33.981  1.00 92.69           O  
ATOM   3585  CB  VAL A 443     -54.798  -2.962  34.152  1.00 92.69           C  
ATOM   3586  CG1 VAL A 443     -54.536  -1.820  35.133  1.00 92.69           C  
ATOM   3587  CG2 VAL A 443     -56.090  -2.716  33.374  1.00 92.69           C  
ATOM   3588  N   LYS A 444     -52.045  -4.335  34.529  1.00 92.15           N  
ATOM   3589  CA  LYS A 444     -50.804  -4.471  35.284  1.00 92.15           C  
ATOM   3590  C   LYS A 444     -49.588  -4.229  34.395  1.00 92.15           C  
ATOM   3591  O   LYS A 444     -48.657  -3.521  34.786  1.00 92.15           O  
ATOM   3592  CB  LYS A 444     -50.716  -5.856  35.927  1.00 92.15           C  
ATOM   3593  CG  LYS A 444     -51.565  -6.014  37.179  1.00 92.15           C  
ATOM   3594  CD  LYS A 444     -51.386  -7.390  37.807  1.00 92.15           C  
ATOM   3595  CE  LYS A 444     -52.329  -7.595  38.984  1.00 92.15           C  
ATOM   3596  NZ  LYS A 444     -52.186  -8.959  39.577  1.00 92.15           N1+
ATOM   3597  N   GLN A 445     -49.694  -4.759  33.198  1.00 94.91           N  
ATOM   3598  CA  GLN A 445     -48.570  -4.640  32.276  1.00 94.91           C  
ATOM   3599  C   GLN A 445     -48.412  -3.204  31.783  1.00 94.91           C  
ATOM   3600  O   GLN A 445     -47.294  -2.695  31.687  1.00 94.91           O  
ATOM   3601  CB  GLN A 445     -48.747  -5.586  31.087  1.00 94.91           C  
ATOM   3602  CG  GLN A 445     -48.638  -7.060  31.452  1.00 94.91           C  
ATOM   3603  CD  GLN A 445     -47.314  -7.406  32.109  1.00 94.91           C  
ATOM   3604  NE2 GLN A 445     -47.331  -8.403  32.988  1.00 94.91           N  
ATOM   3605  OE1 GLN A 445     -46.286  -6.782  31.828  1.00 94.91           O  
ATOM   3606  N   LEU A 446     -49.473  -2.498  31.486  1.00 94.53           N  
ATOM   3607  CA  LEU A 446     -49.427  -1.104  31.054  1.00 94.53           C  
ATOM   3608  C   LEU A 446     -48.857  -0.214  32.153  1.00 94.53           C  
ATOM   3609  O   LEU A 446     -48.087   0.708  31.873  1.00 94.53           O  
ATOM   3610  CB  LEU A 446     -50.825  -0.618  30.662  1.00 94.53           C  
ATOM   3611  CG  LEU A 446     -51.354  -1.099  29.310  1.00 94.53           C  
ATOM   3612  CD1 LEU A 446     -52.795  -0.638  29.111  1.00 94.53           C  
ATOM   3613  CD2 LEU A 446     -50.465  -0.597  28.178  1.00 94.53           C  
ATOM   3614  N   ALA A 447     -49.272  -0.543  33.378  1.00 92.54           N  
ATOM   3615  CA  ALA A 447     -48.770   0.229  34.512  1.00 92.54           C  
ATOM   3616  C   ALA A 447     -47.265   0.042  34.680  1.00 92.54           C  
ATOM   3617  O   ALA A 447     -46.539   1.003  34.950  1.00 92.54           O  
ATOM   3618  CB  ALA A 447     -49.499  -0.172  35.793  1.00 92.54           C  
ATOM   3619  N   GLU A 448     -46.878  -1.214  34.514  1.00 92.73           N  
ATOM   3620  CA  GLU A 448     -45.449  -1.492  34.616  1.00 92.73           C  
ATOM   3621  C   GLU A 448     -44.668  -0.771  33.522  1.00 92.73           C  
ATOM   3622  O   GLU A 448     -43.581  -0.244  33.773  1.00 92.73           O  
ATOM   3623  CB  GLU A 448     -45.187  -2.999  34.544  1.00 92.73           C  
ATOM   3624  CG  GLU A 448     -45.485  -3.737  35.840  1.00 92.73           C  
ATOM   3625  CD  GLU A 448     -45.162  -5.222  35.774  1.00 92.73           C  
ATOM   3626  OE1 GLU A 448     -45.338  -5.928  36.792  1.00 92.73           O  
ATOM   3627  OE2 GLU A 448     -44.728  -5.681  34.694  1.00 92.73           O1-
ATOM   3628  N   VAL A 449     -45.216  -0.715  32.328  1.00 92.32           N  
ATOM   3629  CA  VAL A 449     -44.594  -0.003  31.218  1.00 92.32           C  
ATOM   3630  C   VAL A 449     -44.514   1.487  31.539  1.00 92.32           C  
ATOM   3631  O   VAL A 449     -43.483   2.125  31.307  1.00 92.32           O  
ATOM   3632  CB  VAL A 449     -45.367  -0.222  29.898  1.00 92.32           C  
ATOM   3633  CG1 VAL A 449     -44.787   0.646  28.782  1.00 92.32           C  
ATOM   3634  CG2 VAL A 449     -45.338  -1.697  29.502  1.00 92.32           C  
ATOM   3635  N   ALA A 450     -45.509   1.992  32.120  1.00 92.86           N  
ATOM   3636  CA  ALA A 450     -45.553   3.406  32.487  1.00 92.86           C  
ATOM   3637  C   ALA A 450     -44.520   3.726  33.564  1.00 92.86           C  
ATOM   3638  O   ALA A 450     -43.872   4.773  33.520  1.00 92.86           O  
ATOM   3639  CB  ALA A 450     -46.952   3.789  32.964  1.00 92.86           C  
ATOM   3640  N   LYS A 451     -44.274   2.795  34.474  1.00 90.91           N  
ATOM   3641  CA  LYS A 451     -43.328   2.984  35.570  1.00 90.91           C  
ATOM   3642  C   LYS A 451     -41.894   3.046  35.052  1.00 90.91           C  
ATOM   3643  O   LYS A 451     -41.075   3.811  35.567  1.00 90.91           O  
ATOM   3644  CB  LYS A 451     -43.465   1.859  36.598  1.00 90.91           C  
ATOM   3645  CG  LYS A 451     -44.724   1.948  37.447  1.00 90.91           C  
ATOM   3646  CD  LYS A 451     -44.801   0.806  38.453  1.00 90.91           C  
ATOM   3647  CE  LYS A 451     -46.116   0.824  39.221  1.00 90.91           C  
ATOM   3648  NZ  LYS A 451     -46.224  -0.330  40.162  1.00 90.91           N1+
ATOM   3649  N   GLU A 452     -41.651   2.303  33.961  1.00 89.66           N  
ATOM   3650  CA  GLU A 452     -40.286   2.206  33.456  1.00 89.66           C  
ATOM   3651  C   GLU A 452     -40.028   3.233  32.358  1.00 89.66           C  
ATOM   3652  O   GLU A 452     -38.880   3.469  31.976  1.00 89.66           O  
ATOM   3653  CB  GLU A 452     -40.005   0.794  32.932  1.00 89.66           C  
ATOM   3654  CG  GLU A 452     -39.939  -0.265  34.024  1.00 89.66           C  
ATOM   3655  CD  GLU A 452     -39.535  -1.636  33.505  1.00 89.66           C  
ATOM   3656  OE1 GLU A 452     -39.568  -2.614  34.285  1.00 89.66           O  
ATOM   3657  OE2 GLU A 452     -39.180  -1.732  32.308  1.00 89.66           O1-
ATOM   3658  N   ALA A 453     -41.079   3.827  31.832  1.00 90.02           N  
ATOM   3659  CA  ALA A 453     -40.918   4.776  30.734  1.00 90.02           C  
ATOM   3660  C   ALA A 453     -40.261   6.065  31.213  1.00 90.02           C  
ATOM   3661  O   ALA A 453     -40.577   6.566  32.296  1.00 90.02           O  
ATOM   3662  CB  ALA A 453     -42.270   5.079  30.090  1.00 90.02           C  
ATOM   3663  N   THR A 454     -39.227   6.499  30.500  1.00 86.27           N  
ATOM   3664  CA  THR A 454     -38.501   7.707  30.877  1.00 86.27           C  
ATOM   3665  C   THR A 454     -39.123   8.938  30.223  1.00 86.27           C  
ATOM   3666  O   THR A 454     -38.997  10.051  30.738  1.00 86.27           O  
ATOM   3667  CB  THR A 454     -37.014   7.610  30.486  1.00 86.27           C  
ATOM   3668  CG2 THR A 454     -36.303   6.528  31.291  1.00 86.27           C  
ATOM   3669  OG1 THR A 454     -36.913   7.298  29.091  1.00 86.27           O  
ATOM   3670  N   ASP A 455     -39.881   8.724  29.113  1.00 90.22           N  
ATOM   3671  CA  ASP A 455     -40.512   9.806  28.364  1.00 90.22           C  
ATOM   3672  C   ASP A 455     -41.826  10.232  29.014  1.00 90.22           C  
ATOM   3673  O   ASP A 455     -42.754   9.429  29.134  1.00 90.22           O  
ATOM   3674  CB  ASP A 455     -40.755   9.386  26.913  1.00 90.22           C  
ATOM   3675  CG  ASP A 455     -41.260  10.524  26.042  1.00 90.22           C  
ATOM   3676  OD1 ASP A 455     -42.413  10.967  26.227  1.00 90.22           O  
ATOM   3677  OD2 ASP A 455     -40.497  10.978  25.162  1.00 90.22           O1-
ATOM   3678  N   LYS A 456     -41.994  11.492  29.557  1.00 90.82           N  
ATOM   3679  CA  LYS A 456     -43.144  12.063  30.251  1.00 90.82           C  
ATOM   3680  C   LYS A 456     -44.409  11.949  29.405  1.00 90.82           C  
ATOM   3681  O   LYS A 456     -45.464  11.554  29.906  1.00 90.82           O  
ATOM   3682  CB  LYS A 456     -42.883  13.527  30.608  1.00 90.82           C  
ATOM   3683  CG  LYS A 456     -44.046  14.209  31.313  1.00 90.82           C  
ATOM   3684  CD  LYS A 456     -43.751  15.679  31.584  1.00 90.82           C  
ATOM   3685  CE  LYS A 456     -44.963  16.395  32.165  1.00 90.82           C  
ATOM   3686  NZ  LYS A 456     -44.698  17.849  32.377  1.00 90.82           N1+
ATOM   3687  N   GLU A 457     -44.297  12.286  28.090  1.00 91.29           N  
ATOM   3688  CA  GLU A 457     -45.454  12.259  27.200  1.00 91.29           C  
ATOM   3689  C   GLU A 457     -45.990  10.841  27.036  1.00 91.29           C  
ATOM   3690  O   GLU A 457     -47.203  10.637  26.937  1.00 91.29           O  
ATOM   3691  CB  GLU A 457     -45.095  12.847  25.833  1.00 91.29           C  
ATOM   3692  CG  GLU A 457     -44.890  14.355  25.847  1.00 91.29           C  
ATOM   3693  CD  GLU A 457     -44.628  14.938  24.467  1.00 91.29           C  
ATOM   3694  OE1 GLU A 457     -44.623  16.181  24.324  1.00 91.29           O  
ATOM   3695  OE2 GLU A 457     -44.427  14.144  23.521  1.00 91.29           O1-
ATOM   3696  N   LEU A 458     -45.052   9.860  27.016  1.00 92.63           N  
ATOM   3697  CA  LEU A 458     -45.440   8.461  26.879  1.00 92.63           C  
ATOM   3698  C   LEU A 458     -46.185   7.979  28.120  1.00 92.63           C  
ATOM   3699  O   LEU A 458     -47.198   7.285  28.010  1.00 92.63           O  
ATOM   3700  CB  LEU A 458     -44.208   7.584  26.637  1.00 92.63           C  
ATOM   3701  CG  LEU A 458     -44.474   6.105  26.354  1.00 92.63           C  
ATOM   3702  CD1 LEU A 458     -45.297   5.948  25.080  1.00 92.63           C  
ATOM   3703  CD2 LEU A 458     -43.162   5.336  26.248  1.00 92.63           C  
ATOM   3704  N   VAL A 459     -45.795   8.388  29.321  1.00 93.14           N  
ATOM   3705  CA  VAL A 459     -46.439   8.015  30.578  1.00 93.14           C  
ATOM   3706  C   VAL A 459     -47.855   8.582  30.621  1.00 93.14           C  
ATOM   3707  O   VAL A 459     -48.801   7.881  30.985  1.00 93.14           O  
ATOM   3708  CB  VAL A 459     -45.629   8.507  31.798  1.00 93.14           C  
ATOM   3709  CG1 VAL A 459     -46.373   8.203  33.097  1.00 93.14           C  
ATOM   3710  CG2 VAL A 459     -44.242   7.868  31.810  1.00 93.14           C  
ATOM   3711  N   ILE A 460     -47.984   9.800  30.210  1.00 91.31           N  
ATOM   3712  CA  ILE A 460     -49.276  10.475  30.213  1.00 91.31           C  
ATOM   3713  C   ILE A 460     -50.241   9.749  29.278  1.00 91.31           C  
ATOM   3714  O   ILE A 460     -51.402   9.522  29.626  1.00 91.31           O  
ATOM   3715  CB  ILE A 460     -49.141  11.956  29.798  1.00 91.31           C  
ATOM   3716  CG1 ILE A 460     -48.415  12.752  30.889  1.00 91.31           C  
ATOM   3717  CG2 ILE A 460     -50.517  12.562  29.502  1.00 91.31           C  
ATOM   3718  CD1 ILE A 460     -48.100  14.190  30.500  1.00 91.31           C  
ATOM   3719  N   TYR A 461     -49.722   9.393  28.156  1.00 94.11           N  
ATOM   3720  CA  TYR A 461     -50.534   8.674  27.182  1.00 94.11           C  
ATOM   3721  C   TYR A 461     -51.046   7.362  27.762  1.00 94.11           C  
ATOM   3722  O   TYR A 461     -52.231   7.043  27.643  1.00 94.11           O  
ATOM   3723  CB  TYR A 461     -49.730   8.404  25.906  1.00 94.11           C  
ATOM   3724  CG  TYR A 461     -50.522   7.712  24.824  1.00 94.11           C  
ATOM   3725  CD1 TYR A 461     -50.406   6.340  24.617  1.00 94.11           C  
ATOM   3726  CD2 TYR A 461     -51.389   8.430  24.006  1.00 94.11           C  
ATOM   3727  CE1 TYR A 461     -51.134   5.699  23.619  1.00 94.11           C  
ATOM   3728  CE2 TYR A 461     -52.121   7.800  23.006  1.00 94.11           C  
ATOM   3729  CZ  TYR A 461     -51.987   6.436  22.820  1.00 94.11           C  
ATOM   3730  OH  TYR A 461     -52.709   5.807  21.831  1.00 94.11           O  
ATOM   3731  N   ILE A 462     -50.190   6.602  28.361  1.00 94.59           N  
ATOM   3732  CA  ILE A 462     -50.543   5.306  28.932  1.00 94.59           C  
ATOM   3733  C   ILE A 462     -51.582   5.493  30.034  1.00 94.59           C  
ATOM   3734  O   ILE A 462     -52.557   4.742  30.110  1.00 94.59           O  
ATOM   3735  CB  ILE A 462     -49.298   4.575  29.486  1.00 94.59           C  
ATOM   3736  CG1 ILE A 462     -48.350   4.194  28.344  1.00 94.59           C  
ATOM   3737  CG2 ILE A 462     -49.713   3.339  30.290  1.00 94.59           C  
ATOM   3738  CD1 ILE A 462     -47.024   3.609  28.810  1.00 94.59           C  
ATOM   3739  N   VAL A 463     -51.425   6.536  30.868  1.00 93.56           N  
ATOM   3740  CA  VAL A 463     -52.342   6.841  31.961  1.00 93.56           C  
ATOM   3741  C   VAL A 463     -53.716   7.199  31.399  1.00 93.56           C  
ATOM   3742  O   VAL A 463     -54.742   6.772  31.932  1.00 93.56           O  
ATOM   3743  CB  VAL A 463     -51.810   7.992  32.843  1.00 93.56           C  
ATOM   3744  CG1 VAL A 463     -52.888   8.470  33.815  1.00 93.56           C  
ATOM   3745  CG2 VAL A 463     -50.561   7.550  33.602  1.00 93.56           C  
ATOM   3746  N   LYS A 464     -53.701   7.970  30.331  1.00 92.93           N  
ATOM   3747  CA  LYS A 464     -54.963   8.332  29.693  1.00 92.93           C  
ATOM   3748  C   LYS A 464     -55.705   7.093  29.199  1.00 92.93           C  
ATOM   3749  O   LYS A 464     -56.929   7.011  29.312  1.00 92.93           O  
ATOM   3750  CB  LYS A 464     -54.719   9.296  28.531  1.00 92.93           C  
ATOM   3751  CG  LYS A 464     -54.413  10.722  28.963  1.00 92.93           C  
ATOM   3752  CD  LYS A 464     -54.279  11.653  27.765  1.00 92.93           C  
ATOM   3753  CE  LYS A 464     -54.010  13.088  28.197  1.00 92.93           C  
ATOM   3754  NZ  LYS A 464     -53.844  13.998  27.025  1.00 92.93           N1+
ATOM   3755  N   ILE A 465     -54.917   6.137  28.672  1.00 94.36           N  
ATOM   3756  CA  ILE A 465     -55.506   4.902  28.168  1.00 94.36           C  
ATOM   3757  C   ILE A 465     -56.093   4.101  29.328  1.00 94.36           C  
ATOM   3758  O   ILE A 465     -57.192   3.551  29.217  1.00 94.36           O  
ATOM   3759  CB  ILE A 465     -54.469   4.052  27.400  1.00 94.36           C  
ATOM   3760  CG1 ILE A 465     -54.145   4.699  26.048  1.00 94.36           C  
ATOM   3761  CG2 ILE A 465     -54.976   2.619  27.215  1.00 94.36           C  
ATOM   3762  CD1 ILE A 465     -53.383   3.789  25.095  1.00 94.36           C  
ATOM   3763  N   LEU A 466     -55.350   4.057  30.420  1.00 94.11           N  
ATOM   3764  CA  LEU A 466     -55.834   3.340  31.596  1.00 94.11           C  
ATOM   3765  C   LEU A 466     -57.109   3.977  32.135  1.00 94.11           C  
ATOM   3766  O   LEU A 466     -58.032   3.273  32.549  1.00 94.11           O  
ATOM   3767  CB  LEU A 466     -54.761   3.314  32.688  1.00 94.11           C  
ATOM   3768  CG  LEU A 466     -53.590   2.356  32.466  1.00 94.11           C  
ATOM   3769  CD1 LEU A 466     -52.514   2.580  33.523  1.00 94.11           C  
ATOM   3770  CD2 LEU A 466     -54.071   0.909  32.483  1.00 94.11           C  
ATOM   3771  N   ALA A 467     -57.077   5.316  32.167  1.00 92.13           N  
ATOM   3772  CA  ALA A 467     -58.257   6.054  32.611  1.00 92.13           C  
ATOM   3773  C   ALA A 467     -59.456   5.759  31.714  1.00 92.13           C  
ATOM   3774  O   ALA A 467     -60.576   5.588  32.202  1.00 92.13           O  
ATOM   3775  CB  ALA A 467     -57.970   7.553  32.636  1.00 92.13           C  
ATOM   3776  N   GLU A 468     -59.163   5.745  30.439  1.00 91.84           N  
ATOM   3777  CA  GLU A 468     -60.220   5.439  29.478  1.00 91.84           C  
ATOM   3778  C   GLU A 468     -60.795   4.046  29.718  1.00 91.84           C  
ATOM   3779  O   GLU A 468     -62.010   3.849  29.636  1.00 91.84           O  
ATOM   3780  CB  GLU A 468     -59.692   5.550  28.045  1.00 91.84           C  
ATOM   3781  CG  GLU A 468     -60.782   5.508  26.984  1.00 91.84           C  
ATOM   3782  CD  GLU A 468     -60.251   5.694  25.571  1.00 91.84           C  
ATOM   3783  OE1 GLU A 468     -61.049   5.628  24.610  1.00 91.84           O  
ATOM   3784  OE2 GLU A 468     -59.026   5.906  25.425  1.00 91.84           O1-
ATOM   3785  N   LEU A 469     -59.962   3.046  29.986  1.00 90.81           N  
ATOM   3786  CA  LEU A 469     -60.417   1.688  30.263  1.00 90.81           C  
ATOM   3787  C   LEU A 469     -61.278   1.647  31.521  1.00 90.81           C  
ATOM   3788  O   LEU A 469     -62.269   0.917  31.578  1.00 90.81           O  
ATOM   3789  CB  LEU A 469     -59.223   0.742  30.417  1.00 90.81           C  
ATOM   3790  CG  LEU A 469     -58.487   0.363  29.130  1.00 90.81           C  
ATOM   3791  CD1 LEU A 469     -57.240  -0.451  29.454  1.00 90.81           C  
ATOM   3792  CD2 LEU A 469     -59.411  -0.412  28.196  1.00 90.81           C  
ATOM   3793  N   ALA A 470     -60.923   2.471  32.511  1.00 90.55           N  
ATOM   3794  CA  ALA A 470     -61.679   2.552  33.758  1.00 90.55           C  
ATOM   3795  C   ALA A 470     -63.073   3.126  33.519  1.00 90.55           C  
ATOM   3796  O   ALA A 470     -64.055   2.643  34.086  1.00 90.55           O  
ATOM   3797  CB  ALA A 470     -60.927   3.399  34.782  1.00 90.55           C  
ATOM   3798  N   LYS A 471     -63.150   4.086  32.612  1.00 87.25           N  
ATOM   3799  CA  LYS A 471     -64.414   4.755  32.320  1.00 87.25           C  
ATOM   3800  C   LYS A 471     -65.372   3.825  31.581  1.00 87.25           C  
ATOM   3801  O   LYS A 471     -66.589   3.914  31.752  1.00 87.25           O  
ATOM   3802  CB  LYS A 471     -64.175   6.022  31.498  1.00 87.25           C  
ATOM   3803  CG  LYS A 471     -63.620   7.187  32.304  1.00 87.25           C  
ATOM   3804  CD  LYS A 471     -63.460   8.435  31.443  1.00 87.25           C  
ATOM   3805  CE  LYS A 471     -62.879   9.595  32.242  1.00 87.25           C  
ATOM   3806  NZ  LYS A 471     -62.675  10.805  31.392  1.00 87.25           N1+
ATOM   3807  N   GLN A 472     -64.762   2.866  30.843  1.00 87.13           N  
ATOM   3808  CA  GLN A 472     -65.564   1.980  30.007  1.00 87.13           C  
ATOM   3809  C   GLN A 472     -65.929   0.701  30.756  1.00 87.13           C  
ATOM   3810  O   GLN A 472     -66.774  -0.073  30.298  1.00 87.13           O  
ATOM   3811  CB  GLN A 472     -64.820   1.638  28.716  1.00 87.13           C  
ATOM   3812  CG  GLN A 472     -64.668   2.815  27.762  1.00 87.13           C  
ATOM   3813  CD  GLN A 472     -63.920   2.452  26.494  1.00 87.13           C  
ATOM   3814  NE2 GLN A 472     -63.829   3.400  25.567  1.00 87.13           N  
ATOM   3815  OE1 GLN A 472     -63.427   1.329  26.349  1.00 87.13           O  
ATOM   3816  N   SER A 473     -65.310   0.531  31.989  1.00 86.22           N  
ATOM   3817  CA  SER A 473     -65.475  -0.740  32.686  1.00 86.22           C  
ATOM   3818  C   SER A 473     -66.608  -0.669  33.704  1.00 86.22           C  
ATOM   3819  O   SER A 473     -66.758   0.334  34.404  1.00 86.22           O  
ATOM   3820  CB  SER A 473     -64.175  -1.141  33.384  1.00 86.22           C  
ATOM   3821  OG  SER A 473     -64.315  -2.398  34.024  1.00 86.22           O  
ATOM   3822  N   THR A 474     -67.551  -1.660  33.724  1.00 83.18           N  
ATOM   3823  CA  THR A 474     -68.607  -1.752  34.726  1.00 83.18           C  
ATOM   3824  C   THR A 474     -68.158  -2.606  35.909  1.00 83.18           C  
ATOM   3825  O   THR A 474     -68.830  -2.649  36.941  1.00 83.18           O  
ATOM   3826  CB  THR A 474     -69.897  -2.342  34.124  1.00 83.18           C  
ATOM   3827  CG2 THR A 474     -70.491  -1.410  33.075  1.00 83.18           C  
ATOM   3828  OG1 THR A 474     -69.598  -3.603  33.513  1.00 83.18           O  
ATOM   3829  N   ASP A 475     -66.951  -3.187  35.794  1.00 85.42           N  
ATOM   3830  CA  ASP A 475     -66.363  -4.029  36.830  1.00 85.42           C  
ATOM   3831  C   ASP A 475     -65.660  -3.185  37.890  1.00 85.42           C  
ATOM   3832  O   ASP A 475     -64.580  -2.644  37.645  1.00 85.42           O  
ATOM   3833  CB  ASP A 475     -65.380  -5.028  36.216  1.00 85.42           C  
ATOM   3834  CG  ASP A 475     -64.837  -6.023  37.227  1.00 85.42           C  
ATOM   3835  OD1 ASP A 475     -65.130  -5.887  38.434  1.00 85.42           O  
ATOM   3836  OD2 ASP A 475     -64.108  -6.950  36.812  1.00 85.42           O1-
ATOM   3837  N   SER A 476     -66.252  -3.032  39.115  1.00 85.64           N  
ATOM   3838  CA  SER A 476     -65.716  -2.177  40.168  1.00 85.64           C  
ATOM   3839  C   SER A 476     -64.324  -2.633  40.596  1.00 85.64           C  
ATOM   3840  O   SER A 476     -63.459  -1.807  40.897  1.00 85.64           O  
ATOM   3841  CB  SER A 476     -66.651  -2.164  41.379  1.00 85.64           C  
ATOM   3842  OG  SER A 476     -66.684  -3.438  42.001  1.00 85.64           O  
ATOM   3843  N   GLU A 477     -64.086  -3.943  40.560  1.00 86.48           N  
ATOM   3844  CA  GLU A 477     -62.787  -4.478  40.954  1.00 86.48           C  
ATOM   3845  C   GLU A 477     -61.693  -4.040  39.985  1.00 86.48           C  
ATOM   3846  O   GLU A 477     -60.574  -3.731  40.401  1.00 86.48           O  
ATOM   3847  CB  GLU A 477     -62.836  -6.006  41.035  1.00 86.48           C  
ATOM   3848  CG  GLU A 477     -63.553  -6.533  42.270  1.00 86.48           C  
ATOM   3849  CD  GLU A 477     -63.491  -8.047  42.401  1.00 86.48           C  
ATOM   3850  OE1 GLU A 477     -63.997  -8.590  43.408  1.00 86.48           O  
ATOM   3851  OE2 GLU A 477     -62.929  -8.693  41.488  1.00 86.48           O1-
ATOM   3852  N   LEU A 478     -62.036  -4.007  38.730  1.00 87.45           N  
ATOM   3853  CA  LEU A 478     -61.093  -3.586  37.699  1.00 87.45           C  
ATOM   3854  C   LEU A 478     -60.756  -2.106  37.843  1.00 87.45           C  
ATOM   3855  O   LEU A 478     -59.589  -1.719  37.756  1.00 87.45           O  
ATOM   3856  CB  LEU A 478     -61.663  -3.859  36.306  1.00 87.45           C  
ATOM   3857  CG  LEU A 478     -60.779  -3.467  35.122  1.00 87.45           C  
ATOM   3858  CD1 LEU A 478     -59.505  -4.306  35.111  1.00 87.45           C  
ATOM   3859  CD2 LEU A 478     -61.539  -3.625  33.810  1.00 87.45           C  
ATOM   3860  N   VAL A 479     -61.774  -1.316  38.103  1.00 88.56           N  
ATOM   3861  CA  VAL A 479     -61.574   0.120  38.264  1.00 88.56           C  
ATOM   3862  C   VAL A 479     -60.650   0.384  39.450  1.00 88.56           C  
ATOM   3863  O   VAL A 479     -59.739   1.211  39.365  1.00 88.56           O  
ATOM   3864  CB  VAL A 479     -62.916   0.862  38.458  1.00 88.56           C  
ATOM   3865  CG1 VAL A 479     -62.677   2.336  38.777  1.00 88.56           C  
ATOM   3866  CG2 VAL A 479     -63.790   0.716  37.214  1.00 88.56           C  
ATOM   3867  N   ASN A 480     -60.862  -0.413  40.513  1.00 89.37           N  
ATOM   3868  CA  ASN A 480     -60.029  -0.267  41.702  1.00 89.37           C  
ATOM   3869  C   ASN A 480     -58.574  -0.629  41.417  1.00 89.37           C  
ATOM   3870  O   ASN A 480     -57.658   0.031  41.908  1.00 89.37           O  
ATOM   3871  CB  ASN A 480     -60.574  -1.123  42.848  1.00 89.37           C  
ATOM   3872  CG  ASN A 480     -61.820  -0.531  43.477  1.00 89.37           C  
ATOM   3873  ND2 ASN A 480     -62.601  -1.371  44.146  1.00 89.37           N  
ATOM   3874  OD1 ASN A 480     -62.079   0.669  43.361  1.00 89.37           O  
ATOM   3875  N   GLU A 481     -58.424  -1.648  40.622  1.00 89.01           N  
ATOM   3876  CA  GLU A 481     -57.072  -2.063  40.263  1.00 89.01           C  
ATOM   3877  C   GLU A 481     -56.370  -0.994  39.430  1.00 89.01           C  
ATOM   3878  O   GLU A 481     -55.185  -0.719  39.634  1.00 89.01           O  
ATOM   3879  CB  GLU A 481     -57.101  -3.390  39.500  1.00 89.01           C  
ATOM   3880  CG  GLU A 481     -55.721  -3.956  39.197  1.00 89.01           C  
ATOM   3881  CD  GLU A 481     -54.934  -4.321  40.445  1.00 89.01           C  
ATOM   3882  OE1 GLU A 481     -53.691  -4.442  40.365  1.00 89.01           O  
ATOM   3883  OE2 GLU A 481     -55.566  -4.487  41.512  1.00 89.01           O1-
ATOM   3884  N   ILE A 482     -57.035  -0.396  38.524  1.00 92.22           N  
ATOM   3885  CA  ILE A 482     -56.484   0.649  37.669  1.00 92.22           C  
ATOM   3886  C   ILE A 482     -56.061   1.843  38.522  1.00 92.22           C  
ATOM   3887  O   ILE A 482     -54.973   2.394  38.333  1.00 92.22           O  
ATOM   3888  CB  ILE A 482     -57.501   1.092  36.593  1.00 92.22           C  
ATOM   3889  CG1 ILE A 482     -57.725  -0.031  35.575  1.00 92.22           C  
ATOM   3890  CG2 ILE A 482     -57.029   2.374  35.899  1.00 92.22           C  
ATOM   3891  CD1 ILE A 482     -58.812   0.269  34.551  1.00 92.22           C  
ATOM   3892  N   VAL A 483     -56.965   2.214  39.535  1.00 90.96           N  
ATOM   3893  CA  VAL A 483     -56.665   3.321  40.436  1.00 90.96           C  
ATOM   3894  C   VAL A 483     -55.400   3.012  41.232  1.00 90.96           C  
ATOM   3895  O   VAL A 483     -54.516   3.863  41.363  1.00 90.96           O  
ATOM   3896  CB  VAL A 483     -57.842   3.607  41.396  1.00 90.96           C  
ATOM   3897  CG1 VAL A 483     -57.426   4.599  42.480  1.00 90.96           C  
ATOM   3898  CG2 VAL A 483     -59.047   4.135  40.619  1.00 90.96           C  
ATOM   3899  N   LYS A 484     -55.384   1.725  41.741  1.00 91.03           N  
ATOM   3900  CA  LYS A 484     -54.218   1.295  42.506  1.00 91.03           C  
ATOM   3901  C   LYS A 484     -52.943   1.406  41.674  1.00 91.03           C  
ATOM   3902  O   LYS A 484     -51.927   1.918  42.149  1.00 91.03           O  
ATOM   3903  CB  LYS A 484     -54.397  -0.139  43.001  1.00 91.03           C  
ATOM   3904  CG  LYS A 484     -53.284  -0.623  43.918  1.00 91.03           C  
ATOM   3905  CD  LYS A 484     -53.512  -2.061  44.367  1.00 91.03           C  
ATOM   3906  CE  LYS A 484     -52.346  -2.581  45.196  1.00 91.03           C  
ATOM   3907  NZ  LYS A 484     -52.549  -4.002  45.608  1.00 91.03           N1+
ATOM   3908  N   GLN A 485     -53.005   1.034  40.400  1.00 94.41           N  
ATOM   3909  CA  GLN A 485     -51.834   1.053  39.530  1.00 94.41           C  
ATOM   3910  C   GLN A 485     -51.415   2.484  39.202  1.00 94.41           C  
ATOM   3911  O   GLN A 485     -50.224   2.796  39.173  1.00 94.41           O  
ATOM   3912  CB  GLN A 485     -52.109   0.279  38.240  1.00 94.41           C  
ATOM   3913  CG  GLN A 485     -52.247  -1.224  38.442  1.00 94.41           C  
ATOM   3914  CD  GLN A 485     -51.007  -1.850  39.053  1.00 94.41           C  
ATOM   3915  NE2 GLN A 485     -51.193  -2.948  39.780  1.00 94.41           N  
ATOM   3916  OE1 GLN A 485     -49.892  -1.353  38.872  1.00 94.41           O  
ATOM   3917  N   LEU A 486     -52.352   3.377  38.957  1.00 93.46           N  
ATOM   3918  CA  LEU A 486     -52.065   4.776  38.661  1.00 93.46           C  
ATOM   3919  C   LEU A 486     -51.444   5.470  39.869  1.00 93.46           C  
ATOM   3920  O   LEU A 486     -50.569   6.326  39.715  1.00 93.46           O  
ATOM   3921  CB  LEU A 486     -53.343   5.508  38.240  1.00 93.46           C  
ATOM   3922  CG  LEU A 486     -53.857   5.215  36.829  1.00 93.46           C  
ATOM   3923  CD1 LEU A 486     -55.164   5.961  36.576  1.00 93.46           C  
ATOM   3924  CD2 LEU A 486     -52.809   5.594  35.788  1.00 93.46           C  
ATOM   3925  N   GLU A 487     -51.932   5.096  41.047  1.00 92.59           N  
ATOM   3926  CA  GLU A 487     -51.342   5.638  42.268  1.00 92.59           C  
ATOM   3927  C   GLU A 487     -49.878   5.229  42.402  1.00 92.59           C  
ATOM   3928  O   GLU A 487     -49.036   6.039  42.793  1.00 92.59           O  
ATOM   3929  CB  GLU A 487     -52.132   5.177  43.497  1.00 92.59           C  
ATOM   3930  CG  GLU A 487     -53.467   5.885  43.671  1.00 92.59           C  
ATOM   3931  CD  GLU A 487     -54.278   5.357  44.843  1.00 92.59           C  
ATOM   3932  OE1 GLU A 487     -55.269   6.011  45.239  1.00 92.59           O  
ATOM   3933  OE2 GLU A 487     -53.920   4.279  45.369  1.00 92.59           O1-
ATOM   3934  N   GLU A 488     -49.722   3.958  42.085  1.00 93.11           N  
ATOM   3935  CA  GLU A 488     -48.350   3.465  42.152  1.00 93.11           C  
ATOM   3936  C   GLU A 488     -47.457   4.180  41.141  1.00 93.11           C  
ATOM   3937  O   GLU A 488     -46.310   4.510  41.443  1.00 93.11           O  
ATOM   3938  CB  GLU A 488     -48.308   1.953  41.914  1.00 93.11           C  
ATOM   3939  CG  GLU A 488     -48.807   1.131  43.093  1.00 93.11           C  
ATOM   3940  CD  GLU A 488     -48.742  -0.369  42.849  1.00 93.11           C  
ATOM   3941  OE1 GLU A 488     -49.112  -1.147  43.757  1.00 93.11           O  
ATOM   3942  OE2 GLU A 488     -48.317  -0.768  41.742  1.00 93.11           O1-
ATOM   3943  N   VAL A 489     -47.967   4.453  39.965  1.00 91.07           N  
ATOM   3944  CA  VAL A 489     -47.227   5.172  38.934  1.00 91.07           C  
ATOM   3945  C   VAL A 489     -46.926   6.593  39.407  1.00 91.07           C  
ATOM   3946  O   VAL A 489     -45.812   7.091  39.228  1.00 91.07           O  
ATOM   3947  CB  VAL A 489     -48.004   5.210  37.598  1.00 91.07           C  
ATOM   3948  CG1 VAL A 489     -47.290   6.098  36.582  1.00 91.07           C  
ATOM   3949  CG2 VAL A 489     -48.183   3.796  37.046  1.00 91.07           C  
ATOM   3950  N   ALA A 490     -47.842   7.234  40.059  1.00 91.93           N  
ATOM   3951  CA  ALA A 490     -47.697   8.593  40.574  1.00 91.93           C  
ATOM   3952  C   ALA A 490     -46.635   8.655  41.668  1.00 91.93           C  
ATOM   3953  O   ALA A 490     -45.856   9.609  41.732  1.00 91.93           O  
ATOM   3954  CB  ALA A 490     -49.034   9.105  41.105  1.00 91.93           C  
ATOM   3955  N   LYS A 491     -46.602   7.533  42.498  1.00 90.88           N  
ATOM   3956  CA  LYS A 491     -45.649   7.464  43.603  1.00 90.88           C  
ATOM   3957  C   LYS A 491     -44.217   7.350  43.087  1.00 90.88           C  
ATOM   3958  O   LYS A 491     -43.297   7.934  43.662  1.00 90.88           O  
ATOM   3959  CB  LYS A 491     -45.973   6.282  44.518  1.00 90.88           C  
ATOM   3960  CG  LYS A 491     -47.125   6.539  45.477  1.00 90.88           C  
ATOM   3961  CD  LYS A 491     -47.349   5.357  46.411  1.00 90.88           C  
ATOM   3962  CE  LYS A 491     -48.553   5.580  47.317  1.00 90.88           C  
ATOM   3963  NZ  LYS A 491     -48.806   4.403  48.201  1.00 90.88           N1+
ATOM   3964  N   GLU A 492     -44.124   6.720  41.941  1.00 90.10           N  
ATOM   3965  CA  GLU A 492     -42.789   6.446  41.417  1.00 90.10           C  
ATOM   3966  C   GLU A 492     -42.332   7.548  40.466  1.00 90.10           C  
ATOM   3967  O   GLU A 492     -41.144   7.656  40.159  1.00 90.10           O  
ATOM   3968  CB  GLU A 492     -42.759   5.090  40.705  1.00 90.10           C  
ATOM   3969  CG  GLU A 492     -42.862   3.898  41.646  1.00 90.10           C  
ATOM   3970  CD  GLU A 492     -42.722   2.561  40.937  1.00 90.10           C  
ATOM   3971  OE1 GLU A 492     -42.909   1.507  41.586  1.00 90.10           O  
ATOM   3972  OE2 GLU A 492     -42.420   2.567  39.722  1.00 90.10           O1-
ATOM   3973  N   ALA A 493     -43.229   8.373  39.989  1.00 89.23           N  
ATOM   3974  CA  ALA A 493     -42.893   9.445  39.056  1.00 89.23           C  
ATOM   3975  C   ALA A 493     -42.130  10.564  39.758  1.00 89.23           C  
ATOM   3976  O   ALA A 493     -42.460  10.935  40.887  1.00 89.23           O  
ATOM   3977  CB  ALA A 493     -44.155   9.996  38.399  1.00 89.23           C  
ATOM   3978  N   THR A 494     -40.980  10.962  39.229  1.00 87.44           N  
ATOM   3979  CA  THR A 494     -40.138  11.991  39.828  1.00 87.44           C  
ATOM   3980  C   THR A 494     -40.535  13.375  39.326  1.00 87.44           C  
ATOM   3981  O   THR A 494     -40.329  14.376  40.017  1.00 87.44           O  
ATOM   3982  CB  THR A 494     -38.649  11.740  39.528  1.00 87.44           C  
ATOM   3983  CG2 THR A 494     -38.159  10.465  40.206  1.00 87.44           C  
ATOM   3984  OG1 THR A 494     -38.468  11.616  38.112  1.00 87.44           O  
ATOM   3985  N   ASP A 495     -41.273  13.434  38.147  1.00 91.71           N  
ATOM   3986  CA  ASP A 495     -41.691  14.695  37.541  1.00 91.71           C  
ATOM   3987  C   ASP A 495     -42.968  15.221  38.193  1.00 91.71           C  
ATOM   3988  O   ASP A 495     -44.007  14.559  38.158  1.00 91.71           O  
ATOM   3989  CB  ASP A 495     -41.903  14.523  36.035  1.00 91.71           C  
ATOM   3990  CG  ASP A 495     -42.150  15.837  35.316  1.00 91.71           C  
ATOM   3991  OD1 ASP A 495     -43.063  16.591  35.720  1.00 91.71           O  
ATOM   3992  OD2 ASP A 495     -41.428  16.122  34.336  1.00 91.71           O1-
ATOM   3993  N   LYS A 496     -42.897  16.481  38.919  1.00 90.38           N  
ATOM   3994  CA  LYS A 496     -44.007  17.072  39.661  1.00 90.38           C  
ATOM   3995  C   LYS A 496     -45.217  17.292  38.759  1.00 90.38           C  
ATOM   3996  O   LYS A 496     -46.354  17.040  39.164  1.00 90.38           O  
ATOM   3997  CB  LYS A 496     -43.581  18.395  40.299  1.00 90.38           C  
ATOM   3998  CG  LYS A 496     -42.772  18.234  41.578  1.00 90.38           C  
ATOM   3999  CD  LYS A 496     -42.513  19.577  42.248  1.00 90.38           C  
ATOM   4000  CE  LYS A 496     -41.636  19.426  43.484  1.00 90.38           C  
ATOM   4001  NZ  LYS A 496     -41.402  20.737  44.160  1.00 90.38           N1+
ATOM   4002  N   GLU A 497     -44.963  17.764  37.456  1.00 89.07           N  
ATOM   4003  CA  GLU A 497     -46.049  18.020  36.514  1.00 89.07           C  
ATOM   4004  C   GLU A 497     -46.777  16.729  36.147  1.00 89.07           C  
ATOM   4005  O   GLU A 497     -48.003  16.719  36.017  1.00 89.07           O  
ATOM   4006  CB  GLU A 497     -45.516  18.701  35.252  1.00 89.07           C  
ATOM   4007  CG  GLU A 497     -45.076  20.142  35.469  1.00 89.07           C  
ATOM   4008  CD  GLU A 497     -44.579  20.816  34.200  1.00 89.07           C  
ATOM   4009  OE1 GLU A 497     -44.305  22.036  34.228  1.00 89.07           O  
ATOM   4010  OE2 GLU A 497     -44.464  20.116  33.168  1.00 89.07           O1-
ATOM   4011  N   LEU A 498     -45.974  15.675  35.938  1.00 91.55           N  
ATOM   4012  CA  LEU A 498     -46.532  14.366  35.611  1.00 91.55           C  
ATOM   4013  C   LEU A 498     -47.401  13.846  36.751  1.00 91.55           C  
ATOM   4014  O   LEU A 498     -48.504  13.345  36.517  1.00 91.55           O  
ATOM   4015  CB  LEU A 498     -45.413  13.366  35.309  1.00 91.55           C  
ATOM   4016  CG  LEU A 498     -45.853  11.951  34.930  1.00 91.55           C  
ATOM   4017  CD1 LEU A 498     -46.624  11.970  33.615  1.00 91.55           C  
ATOM   4018  CD2 LEU A 498     -44.647  11.023  34.836  1.00 91.55           C  
ATOM   4019  N   VAL A 499     -46.942  14.053  37.996  1.00 92.04           N  
ATOM   4020  CA  VAL A 499     -47.673  13.595  39.173  1.00 92.04           C  
ATOM   4021  C   VAL A 499     -49.004  14.337  39.276  1.00 92.04           C  
ATOM   4022  O   VAL A 499     -50.039  13.730  39.563  1.00 92.04           O  
ATOM   4023  CB  VAL A 499     -46.851  13.795  40.466  1.00 92.04           C  
ATOM   4024  CG1 VAL A 499     -47.699  13.486  41.698  1.00 92.04           C  
ATOM   4025  CG2 VAL A 499     -45.599  12.920  40.442  1.00 92.04           C  
ATOM   4026  N   GLU A 500     -48.994  15.651  39.013  1.00 91.45           N  
ATOM   4027  CA  GLU A 500     -50.202  16.467  39.079  1.00 91.45           C  
ATOM   4028  C   GLU A 500     -51.240  16.000  38.061  1.00 91.45           C  
ATOM   4029  O   GLU A 500     -52.432  15.928  38.370  1.00 91.45           O  
ATOM   4030  CB  GLU A 500     -49.868  17.942  38.849  1.00 91.45           C  
ATOM   4031  CG  GLU A 500     -49.201  18.615  40.040  1.00 91.45           C  
ATOM   4032  CD  GLU A 500     -48.825  20.064  39.778  1.00 91.45           C  
ATOM   4033  OE1 GLU A 500     -48.272  20.722  40.688  1.00 91.45           O  
ATOM   4034  OE2 GLU A 500     -49.087  20.547  38.654  1.00 91.45           O1-
ATOM   4035  N   HIS A 501     -50.726  15.684  36.865  1.00 90.38           N  
ATOM   4036  CA  HIS A 501     -51.620  15.202  35.818  1.00 90.38           C  
ATOM   4037  C   HIS A 501     -52.265  13.876  36.211  1.00 90.38           C  
ATOM   4038  O   HIS A 501     -53.470  13.690  36.028  1.00 90.38           O  
ATOM   4039  CB  HIS A 501     -50.864  15.047  34.498  1.00 90.38           C  
ATOM   4040  CG  HIS A 501     -51.758  14.902  33.307  1.00 90.38           C  
ATOM   4041  CD2 HIS A 501     -53.017  15.345  33.083  1.00 90.38           C  
ATOM   4042  ND1 HIS A 501     -51.378  14.225  32.169  1.00 90.38           N  
ATOM   4043  CE1 HIS A 501     -52.367  14.259  31.292  1.00 90.38           C  
ATOM   4044  NE2 HIS A 501     -53.373  14.933  31.821  1.00 90.38           N  
ATOM   4045  N   ILE A 502     -51.470  12.953  36.723  1.00 91.88           N  
ATOM   4046  CA  ILE A 502     -51.960  11.637  37.120  1.00 91.88           C  
ATOM   4047  C   ILE A 502     -52.986  11.785  38.241  1.00 91.88           C  
ATOM   4048  O   ILE A 502     -54.026  11.123  38.229  1.00 91.88           O  
ATOM   4049  CB  ILE A 502     -50.804  10.716  37.570  1.00 91.88           C  
ATOM   4050  CG1 ILE A 502     -49.871  10.413  36.391  1.00 91.88           C  
ATOM   4051  CG2 ILE A 502     -51.350   9.423  38.181  1.00 91.88           C  
ATOM   4052  CD1 ILE A 502     -48.629   9.620  36.772  1.00 91.88           C  
ATOM   4053  N   GLU A 503     -52.713  12.778  39.171  1.00 92.42           N  
ATOM   4054  CA  GLU A 503     -53.613  13.027  40.294  1.00 92.42           C  
ATOM   4055  C   GLU A 503     -54.950  13.586  39.815  1.00 92.42           C  
ATOM   4056  O   GLU A 503     -56.003  13.243  40.358  1.00 92.42           O  
ATOM   4057  CB  GLU A 503     -52.970  13.987  41.297  1.00 92.42           C  
ATOM   4058  CG  GLU A 503     -51.875  13.353  42.141  1.00 92.42           C  
ATOM   4059  CD  GLU A 503     -51.283  14.304  43.171  1.00 92.42           C  
ATOM   4060  OE1 GLU A 503     -50.575  13.836  44.091  1.00 92.42           O  
ATOM   4061  OE2 GLU A 503     -51.531  15.525  43.055  1.00 92.42           O1-
ATOM   4062  N   LYS A 504     -54.818  14.432  38.833  1.00 91.63           N  
ATOM   4063  CA  LYS A 504     -56.041  14.978  38.248  1.00 91.63           C  
ATOM   4064  C   LYS A 504     -56.893  13.876  37.625  1.00 91.63           C  
ATOM   4065  O   LYS A 504     -58.113  13.857  37.796  1.00 91.63           O  
ATOM   4066  CB  LYS A 504     -55.705  16.038  37.197  1.00 91.63           C  
ATOM   4067  CG  LYS A 504     -56.901  16.868  36.755  1.00 91.63           C  
ATOM   4068  CD  LYS A 504     -56.484  17.984  35.804  1.00 91.63           C  
ATOM   4069  CE  LYS A 504     -57.686  18.783  35.318  1.00 91.63           C  
ATOM   4070  NZ  LYS A 504     -57.286  19.861  34.365  1.00 91.63           N1+
ATOM   4071  N   ILE A 505     -56.230  12.972  36.907  1.00 91.63           N  
ATOM   4072  CA  ILE A 505     -56.938  11.865  36.275  1.00 91.63           C  
ATOM   4073  C   ILE A 505     -57.530  10.952  37.347  1.00 91.63           C  
ATOM   4074  O   ILE A 505     -58.664  10.486  37.219  1.00 91.63           O  
ATOM   4075  CB  ILE A 505     -56.010  11.059  35.339  1.00 91.63           C  
ATOM   4076  CG1 ILE A 505     -55.611  11.908  34.125  1.00 91.63           C  
ATOM   4077  CG2 ILE A 505     -56.683   9.757  34.900  1.00 91.63           C  
ATOM   4078  CD1 ILE A 505     -54.629  11.220  33.186  1.00 91.63           C  
ATOM   4079  N   LEU A 506     -56.776  10.696  38.461  1.00 91.31           N  
ATOM   4080  CA  LEU A 506     -57.234   9.872  39.573  1.00 91.31           C  
ATOM   4081  C   LEU A 506     -58.475  10.477  40.221  1.00 91.31           C  
ATOM   4082  O   LEU A 506     -59.411   9.754  40.573  1.00 91.31           O  
ATOM   4083  CB  LEU A 506     -56.125   9.716  40.617  1.00 91.31           C  
ATOM   4084  CG  LEU A 506     -55.068   8.649  40.327  1.00 91.31           C  
ATOM   4085  CD1 LEU A 506     -53.909   8.769  41.311  1.00 91.31           C  
ATOM   4086  CD2 LEU A 506     -55.684   7.255  40.388  1.00 91.31           C  
ATOM   4087  N   GLU A 507     -58.455  11.800  40.412  1.00 90.78           N  
ATOM   4088  CA  GLU A 507     -59.590  12.508  40.995  1.00 90.78           C  
ATOM   4089  C   GLU A 507     -60.834  12.369  40.122  1.00 90.78           C  
ATOM   4090  O   GLU A 507     -61.936  12.156  40.632  1.00 90.78           O  
ATOM   4091  CB  GLU A 507     -59.253  13.988  41.199  1.00 90.78           C  
ATOM   4092  CG  GLU A 507     -60.197  14.707  42.151  1.00 90.78           C  
ATOM   4093  CD  GLU A 507     -59.692  16.079  42.573  1.00 90.78           C  
ATOM   4094  OE1 GLU A 507     -60.360  16.743  43.398  1.00 90.78           O  
ATOM   4095  OE2 GLU A 507     -58.622  16.492  42.074  1.00 90.78           O1-
ATOM   4096  N   GLU A 508     -60.537  12.450  38.801  1.00 88.60           N  
ATOM   4097  CA  GLU A 508     -61.653  12.315  37.869  1.00 88.60           C  
ATOM   4098  C   GLU A 508     -62.258  10.916  37.931  1.00 88.60           C  
ATOM   4099  O   GLU A 508     -63.480  10.759  37.869  1.00 88.60           O  
ATOM   4100  CB  GLU A 508     -61.201  12.631  36.441  1.00 88.60           C  
ATOM   4101  CG  GLU A 508     -60.985  14.114  36.178  1.00 88.60           C  
ATOM   4102  CD  GLU A 508     -60.483  14.407  34.772  1.00 88.60           C  
ATOM   4103  OE1 GLU A 508     -60.237  15.591  34.450  1.00 88.60           O  
ATOM   4104  OE2 GLU A 508     -60.337  13.443  33.987  1.00 88.60           O1-
ATOM   4105  N   LEU A 509     -61.446   9.896  38.046  1.00 86.26           N  
ATOM   4106  CA  LEU A 509     -61.910   8.515  38.098  1.00 86.26           C  
ATOM   4107  C   LEU A 509     -62.674   8.246  39.391  1.00 86.26           C  
ATOM   4108  O   LEU A 509     -63.646   7.486  39.396  1.00 86.26           O  
ATOM   4109  CB  LEU A 509     -60.729   7.548  37.979  1.00 86.26           C  
ATOM   4110  CG  LEU A 509     -60.132   7.376  36.581  1.00 86.26           C  
ATOM   4111  CD1 LEU A 509     -58.878   6.510  36.644  1.00 86.26           C  
ATOM   4112  CD2 LEU A 509     -61.160   6.770  35.631  1.00 86.26           C  
ATOM   4113  N   LYS A 510     -62.296   8.958  40.528  1.00 84.45           N  
ATOM   4114  CA  LYS A 510     -62.951   8.809  41.824  1.00 84.45           C  
ATOM   4115  C   LYS A 510     -64.362   9.393  41.798  1.00 84.45           C  
ATOM   4116  O   LYS A 510     -65.271   8.861  42.437  1.00 84.45           O  
ATOM   4117  CB  LYS A 510     -62.128   9.480  42.924  1.00 84.45           C  
ATOM   4118  CG  LYS A 510     -60.928   8.666  43.383  1.00 84.45           C  
ATOM   4119  CD  LYS A 510     -60.195   9.348  44.530  1.00 84.45           C  
ATOM   4120  CE  LYS A 510     -58.957   8.566  44.949  1.00 84.45           C  
ATOM   4121  NZ  LYS A 510     -58.213   9.251  46.048  1.00 84.45           N1+
ATOM   4122  N   LYS A 511     -64.522  10.477  41.067  1.00 83.17           N  
ATOM   4123  CA  LYS A 511     -65.830  11.120  40.971  1.00 83.17           C  
ATOM   4124  C   LYS A 511     -66.826  10.233  40.229  1.00 83.17           C  
ATOM   4125  O   LYS A 511     -68.026  10.274  40.504  1.00 83.17           O  
ATOM   4126  CB  LYS A 511     -65.712  12.474  40.271  1.00 83.17           C  
ATOM   4127  CG  LYS A 511     -65.070  13.559  41.124  1.00 83.17           C  
ATOM   4128  CD  LYS A 511     -65.052  14.901  40.404  1.00 83.17           C  
ATOM   4129  CE  LYS A 511     -64.381  15.979  41.243  1.00 83.17           C  
ATOM   4130  NZ  LYS A 511     -64.317  17.284  40.521  1.00 83.17           N1+
ATOM   4131  N   GLN A 512     -66.281   9.400  39.340  1.00 76.06           N  
ATOM   4132  CA  GLN A 512     -67.123   8.542  38.514  1.00 76.06           C  
ATOM   4133  C   GLN A 512     -67.407   7.214  39.211  1.00 76.06           C  
ATOM   4134  O   GLN A 512     -68.406   6.554  38.918  1.00 76.06           O  
ATOM   4135  CB  GLN A 512     -66.467   8.291  37.155  1.00 76.06           C  
ATOM   4136  CG  GLN A 512     -66.552   9.478  36.204  1.00 76.06           C  
ATOM   4137  CD  GLN A 512     -66.026   9.156  34.818  1.00 76.06           C  
ATOM   4138  NE2 GLN A 512     -66.107  10.126  33.913  1.00 76.06           N  
ATOM   4139  OE1 GLN A 512     -65.552   8.045  34.561  1.00 76.06           O  
ATOM   4140  N   SER A 513     -66.567   6.843  40.171  1.00 64.48           N  
ATOM   4141  CA  SER A 513     -66.648   5.526  40.793  1.00 64.48           C  
ATOM   4142  C   SER A 513     -67.361   5.594  42.140  1.00 64.48           C  
ATOM   4143  O   SER A 513     -67.149   6.530  42.914  1.00 64.48           O  
ATOM   4144  CB  SER A 513     -65.251   4.932  40.975  1.00 64.48           C  
ATOM   4145  OG  SER A 513     -65.227   4.031  42.069  1.00 64.48           O  
ATOM   4146  N   THR A 514     -68.715   5.182  42.360  1.00 63.42           N  
ATOM   4147  CA  THR A 514     -69.443   5.173  43.625  1.00 63.42           C  
ATOM   4148  C   THR A 514     -68.760   4.255  44.635  1.00 63.42           C  
ATOM   4149  O   THR A 514     -68.916   4.429  45.844  1.00 63.42           O  
ATOM   4150  CB  THR A 514     -70.903   4.727  43.425  1.00 63.42           C  
ATOM   4151  CG2 THR A 514     -71.747   5.853  42.837  1.00 63.42           C  
ATOM   4152  OG1 THR A 514     -70.936   3.604  42.536  1.00 63.42           O  
ATOM   4153  N   ASP A 515     -67.543   3.551  44.181  1.00 49.52           N  
ATOM   4154  CA  ASP A 515     -66.717   2.824  45.141  1.00 49.52           C  
ATOM   4155  C   ASP A 515     -65.369   3.514  45.338  1.00 49.52           C  
ATOM   4156  O   ASP A 515     -64.777   4.019  44.381  1.00 49.52           O  
ATOM   4157  CB  ASP A 515     -66.507   1.380  44.683  1.00 49.52           C  
ATOM   4158  CG  ASP A 515     -67.656   0.463  45.064  1.00 49.52           C  
ATOM   4159  OD1 ASP A 515     -68.427   0.804  45.988  1.00 49.52           O  
ATOM   4160  OD2 ASP A 515     -67.790  -0.610  44.439  1.00 49.52           O1-
TER   
END
