# Supplementary material for: De novo design of obligate ABC-type heterotrimeric proteins
Source: Nat Struct Mol Biol. 2022 Dec 15;29(12):1266–76. doi: 10.1038/s41594-022-00879-4 (PMC9758053; doi:10.1038/s41594-022-00879-4)
Supplement: Supplementary file 4 — This compressed file contains all PDB files and scripts used in our design protocols and analyses, as well as the final design model outputs. [file 41594_2022_879_MOESM4_ESM.zip › source_data/pdbs/AF-Monomer for worms fusions/C2-DHT01-04/C2-DHT01-04_chnA_model_1_ptm_seed_0_unrelaxed.pdb]

ATOM      1  N   ASP A   1     -23.844  -5.845   7.663  1.00 81.72           N  
ATOM      2  CA  ASP A   1     -23.241  -5.762   6.336  1.00 81.72           C  
ATOM      3  C   ASP A   1     -23.045  -4.308   5.912  1.00 81.72           C  
ATOM      4  O   ASP A   1     -22.002  -3.954   5.357  1.00 81.72           O  
ATOM      5  CB  ASP A   1     -24.103  -6.498   5.308  1.00 81.72           C  
ATOM      6  CG  ASP A   1     -24.036  -8.008   5.450  1.00 81.72           C  
ATOM      7  OD1 ASP A   1     -23.121  -8.516   6.133  1.00 81.72           O  
ATOM      8  OD2 ASP A   1     -24.903  -8.696   4.871  1.00 81.72           O1-
ATOM      9  N   GLU A   2     -23.901  -3.441   6.081  1.00 79.88           N  
ATOM     10  CA  GLU A   2     -23.831  -2.004   5.830  1.00 79.88           C  
ATOM     11  C   GLU A   2     -22.815  -1.333   6.748  1.00 79.88           C  
ATOM     12  O   GLU A   2     -22.091  -0.429   6.327  1.00 79.88           O  
ATOM     13  CB  GLU A   2     -25.208  -1.359   6.009  1.00 79.88           C  
ATOM     14  CG  GLU A   2     -26.170  -1.637   4.862  1.00 79.88           C  
ATOM     15  CD  GLU A   2     -27.519  -0.957   5.034  1.00 79.88           C  
ATOM     16  OE1 GLU A   2     -28.400  -1.127   4.161  1.00 79.88           O  
ATOM     17  OE2 GLU A   2     -27.696  -0.246   6.048  1.00 79.88           O1-
ATOM     18  N   GLU A   3     -22.758  -1.841   8.014  1.00 77.60           N  
ATOM     19  CA  GLU A   3     -21.747  -1.391   8.967  1.00 77.60           C  
ATOM     20  C   GLU A   3     -20.341  -1.732   8.483  1.00 77.60           C  
ATOM     21  O   GLU A   3     -19.425  -0.915   8.593  1.00 77.60           O  
ATOM     22  CB  GLU A   3     -21.995  -2.008  10.345  1.00 77.60           C  
ATOM     23  CG  GLU A   3     -21.085  -1.461  11.437  1.00 77.60           C  
ATOM     24  CD  GLU A   3     -21.291  -2.137  12.782  1.00 77.60           C  
ATOM     25  OE1 GLU A   3     -20.467  -1.925  13.701  1.00 77.60           O  
ATOM     26  OE2 GLU A   3     -22.283  -2.886  12.921  1.00 77.60           O1-
ATOM     27  N   GLU A   4     -20.164  -2.904   7.981  1.00 82.06           N  
ATOM     28  CA  GLU A   4     -18.878  -3.338   7.447  1.00 82.06           C  
ATOM     29  C   GLU A   4     -18.488  -2.524   6.216  1.00 82.06           C  
ATOM     30  O   GLU A   4     -17.325  -2.148   6.055  1.00 82.06           O  
ATOM     31  CB  GLU A   4     -18.912  -4.829   7.102  1.00 82.06           C  
ATOM     32  CG  GLU A   4     -17.543  -5.424   6.808  1.00 82.06           C  
ATOM     33  CD  GLU A   4     -17.569  -6.937   6.650  1.00 82.06           C  
ATOM     34  OE1 GLU A   4     -16.494  -7.543   6.437  1.00 82.06           O  
ATOM     35  OE2 GLU A   4     -18.673  -7.520   6.738  1.00 82.06           O1-
ATOM     36  N   LYS A   5     -19.381  -2.207   5.321  1.00 83.80           N  
ATOM     37  CA  LYS A   5     -19.162  -1.359   4.153  1.00 83.80           C  
ATOM     38  C   LYS A   5     -18.781   0.060   4.566  1.00 83.80           C  
ATOM     39  O   LYS A   5     -17.899   0.673   3.960  1.00 83.80           O  
ATOM     40  CB  LYS A   5     -20.410  -1.330   3.269  1.00 83.80           C  
ATOM     41  CG  LYS A   5     -20.637  -2.610   2.477  1.00 83.80           C  
ATOM     42  CD  LYS A   5     -21.865  -2.502   1.582  1.00 83.80           C  
ATOM     43  CE  LYS A   5     -22.139  -3.807   0.847  1.00 83.80           C  
ATOM     44  NZ  LYS A   5     -23.364  -3.718  -0.003  1.00 83.80           N1+
ATOM     45  N   LEU A   6     -19.388   0.637   5.641  1.00 84.69           N  
ATOM     46  CA  LEU A   6     -19.097   1.957   6.189  1.00 84.69           C  
ATOM     47  C   LEU A   6     -17.719   1.984   6.840  1.00 84.69           C  
ATOM     48  O   LEU A   6     -16.975   2.955   6.692  1.00 84.69           O  
ATOM     49  CB  LEU A   6     -20.165   2.362   7.208  1.00 84.69           C  
ATOM     50  CG  LEU A   6     -21.479   2.897   6.638  1.00 84.69           C  
ATOM     51  CD1 LEU A   6     -22.524   3.023   7.741  1.00 84.69           C  
ATOM     52  CD2 LEU A   6     -21.257   4.239   5.948  1.00 84.69           C  
ATOM     53  N   ARG A   7     -17.413   0.802   7.450  1.00 81.60           N  
ATOM     54  CA  ARG A   7     -16.091   0.672   8.055  1.00 81.60           C  
ATOM     55  C   ARG A   7     -14.999   0.666   6.990  1.00 81.60           C  
ATOM     56  O   ARG A   7     -13.957   1.303   7.158  1.00 81.60           O  
ATOM     57  CB  ARG A   7     -16.008  -0.602   8.897  1.00 81.60           C  
ATOM     58  CG  ARG A   7     -16.633  -0.470  10.277  1.00 81.60           C  
ATOM     59  CD  ARG A   7     -16.450  -1.736  11.103  1.00 81.60           C  
ATOM     60  NE  ARG A   7     -17.104  -1.631  12.404  1.00 81.60           N  
ATOM     61  CZ  ARG A   7     -16.985  -2.519  13.387  1.00 81.60           C  
ATOM     62  NH1 ARG A   7     -16.230  -3.601  13.234  1.00 81.60           N1+
ATOM     63  NH2 ARG A   7     -17.624  -2.324  14.531  1.00 81.60           N  
ATOM     64  N   GLU A   8     -15.194  -0.053   5.931  1.00 85.81           N  
ATOM     65  CA  GLU A   8     -14.241  -0.103   4.826  1.00 85.81           C  
ATOM     66  C   GLU A   8     -14.083   1.267   4.171  1.00 85.81           C  
ATOM     67  O   GLU A   8     -12.970   1.672   3.831  1.00 85.81           O  
ATOM     68  CB  GLU A   8     -14.678  -1.137   3.785  1.00 85.81           C  
ATOM     69  CG  GLU A   8     -14.483  -2.579   4.230  1.00 85.81           C  
ATOM     70  CD  GLU A   8     -14.991  -3.593   3.218  1.00 85.81           C  
ATOM     71  OE1 GLU A   8     -14.847  -4.814   3.457  1.00 85.81           O  
ATOM     72  OE2 GLU A   8     -15.537  -3.164   2.178  1.00 85.81           O1-
ATOM     73  N   SER A   9     -15.176   1.974   3.958  1.00 83.45           N  
ATOM     74  CA  SER A   9     -15.179   3.315   3.380  1.00 83.45           C  
ATOM     75  C   SER A   9     -14.444   4.304   4.279  1.00 83.45           C  
ATOM     76  O   SER A   9     -13.702   5.160   3.793  1.00 83.45           O  
ATOM     77  CB  SER A   9     -16.611   3.794   3.143  1.00 83.45           C  
ATOM     78  OG  SER A   9     -17.248   3.006   2.153  1.00 83.45           O  
ATOM     79  N   LEU A  10     -14.586   4.189   5.626  1.00 84.31           N  
ATOM     80  CA  LEU A  10     -13.908   5.021   6.614  1.00 84.31           C  
ATOM     81  C   LEU A  10     -12.407   4.747   6.617  1.00 84.31           C  
ATOM     82  O   LEU A  10     -11.603   5.676   6.719  1.00 84.31           O  
ATOM     83  CB  LEU A  10     -14.486   4.776   8.009  1.00 84.31           C  
ATOM     84  CG  LEU A  10     -15.820   5.458   8.320  1.00 84.31           C  
ATOM     85  CD1 LEU A  10     -16.360   4.978   9.663  1.00 84.31           C  
ATOM     86  CD2 LEU A  10     -15.660   6.974   8.313  1.00 84.31           C  
ATOM     87  N   GLU A  11     -12.095   3.430   6.456  1.00 84.28           N  
ATOM     88  CA  GLU A  11     -10.684   3.061   6.412  1.00 84.28           C  
ATOM     89  C   GLU A  11     -10.009   3.609   5.158  1.00 84.28           C  
ATOM     90  O   GLU A  11      -8.877   4.094   5.217  1.00 84.28           O  
ATOM     91  CB  GLU A  11     -10.524   1.539   6.472  1.00 84.28           C  
ATOM     92  CG  GLU A  11     -10.714   0.956   7.865  1.00 84.28           C  
ATOM     93  CD  GLU A  11     -10.563  -0.557   7.907  1.00 84.28           C  
ATOM     94  OE1 GLU A  11     -10.658  -1.146   9.008  1.00 84.28           O  
ATOM     95  OE2 GLU A  11     -10.346  -1.158   6.831  1.00 84.28           O1-
ATOM     96  N   GLU A  12     -10.691   3.519   4.066  1.00 85.56           N  
ATOM     97  CA  GLU A  12     -10.211   4.056   2.797  1.00 85.56           C  
ATOM     98  C   GLU A  12     -10.058   5.574   2.863  1.00 85.56           C  
ATOM     99  O   GLU A  12      -9.073   6.126   2.368  1.00 85.56           O  
ATOM    100  CB  GLU A  12     -11.157   3.672   1.657  1.00 85.56           C  
ATOM    101  CG  GLU A  12     -10.589   3.937   0.271  1.00 85.56           C  
ATOM    102  CD  GLU A  12     -11.481   3.428  -0.850  1.00 85.56           C  
ATOM    103  OE1 GLU A  12     -11.124   3.606  -2.038  1.00 85.56           O  
ATOM    104  OE2 GLU A  12     -12.544   2.848  -0.540  1.00 85.56           O1-
ATOM    105  N   GLN A  13     -10.999   6.247   3.443  1.00 78.53           N  
ATOM    106  CA  GLN A  13     -10.982   7.697   3.608  1.00 78.53           C  
ATOM    107  C   GLN A  13      -9.879   8.128   4.570  1.00 78.53           C  
ATOM    108  O   GLN A  13      -9.240   9.162   4.368  1.00 78.53           O  
ATOM    109  CB  GLN A  13     -12.338   8.197   4.106  1.00 78.53           C  
ATOM    110  CG  GLN A  13     -13.415   8.229   3.030  1.00 78.53           C  
ATOM    111  CD  GLN A  13     -14.700   8.881   3.504  1.00 78.53           C  
ATOM    112  NE2 GLN A  13     -15.702   8.920   2.632  1.00 78.53           N  
ATOM    113  OE1 GLN A  13     -14.792   9.345   4.645  1.00 78.53           O  
ATOM    114  N   LYS A  14      -9.632   7.283   5.607  1.00 82.00           N  
ATOM    115  CA  LYS A  14      -8.533   7.498   6.544  1.00 82.00           C  
ATOM    116  C   LYS A  14      -7.183   7.410   5.838  1.00 82.00           C  
ATOM    117  O   LYS A  14      -6.285   8.213   6.104  1.00 82.00           O  
ATOM    118  CB  LYS A  14      -8.594   6.481   7.685  1.00 82.00           C  
ATOM    119  CG  LYS A  14      -7.650   6.787   8.839  1.00 82.00           C  
ATOM    120  CD  LYS A  14      -7.828   5.798   9.984  1.00 82.00           C  
ATOM    121  CE  LYS A  14      -6.854   6.078  11.121  1.00 82.00           C  
ATOM    122  NZ  LYS A  14      -7.011   5.099  12.238  1.00 82.00           N1+
ATOM    123  N   LYS A  15      -7.081   6.427   4.997  1.00 86.60           N  
ATOM    124  CA  LYS A  15      -5.863   6.281   4.207  1.00 86.60           C  
ATOM    125  C   LYS A  15      -5.641   7.493   3.308  1.00 86.60           C  
ATOM    126  O   LYS A  15      -4.518   7.987   3.189  1.00 86.60           O  
ATOM    127  CB  LYS A  15      -5.919   5.006   3.363  1.00 86.60           C  
ATOM    128  CG  LYS A  15      -5.701   3.727   4.158  1.00 86.60           C  
ATOM    129  CD  LYS A  15      -5.677   2.503   3.252  1.00 86.60           C  
ATOM    130  CE  LYS A  15      -5.517   1.217   4.051  1.00 86.60           C  
ATOM    131  NZ  LYS A  15      -5.513   0.013   3.168  1.00 86.60           N1+
ATOM    132  N   ARG A  16      -6.640   7.964   2.663  1.00 84.42           N  
ATOM    133  CA  ARG A  16      -6.590   9.117   1.769  1.00 84.42           C  
ATOM    134  C   ARG A  16      -6.236  10.388   2.534  1.00 84.42           C  
ATOM    135  O   ARG A  16      -5.473  11.222   2.043  1.00 84.42           O  
ATOM    136  CB  ARG A  16      -7.927   9.295   1.047  1.00 84.42           C  
ATOM    137  CG  ARG A  16      -8.169   8.282  -0.060  1.00 84.42           C  
ATOM    138  CD  ARG A  16      -9.448   8.582  -0.829  1.00 84.42           C  
ATOM    139  NE  ARG A  16      -9.712   7.573  -1.852  1.00 84.42           N  
ATOM    140  CZ  ARG A  16     -10.755   7.584  -2.677  1.00 84.42           C  
ATOM    141  NH1 ARG A  16     -11.657   8.558  -2.616  1.00 84.42           N1+
ATOM    142  NH2 ARG A  16     -10.897   6.617  -3.570  1.00 84.42           N  
ATOM    143  N   VAL A  17      -6.778  10.542   3.759  1.00 82.04           N  
ATOM    144  CA  VAL A  17      -6.483  11.683   4.618  1.00 82.04           C  
ATOM    145  C   VAL A  17      -5.007  11.666   5.012  1.00 82.04           C  
ATOM    146  O   VAL A  17      -4.342  12.703   4.995  1.00 82.04           O  
ATOM    147  CB  VAL A  17      -7.373  11.688   5.881  1.00 82.04           C  
ATOM    148  CG1 VAL A  17      -6.872  12.721   6.890  1.00 82.04           C  
ATOM    149  CG2 VAL A  17      -8.828  11.964   5.507  1.00 82.04           C  
ATOM    150  N   LYS A  18      -4.482  10.531   5.379  1.00 85.30           N  
ATOM    151  CA  LYS A  18      -3.079  10.383   5.753  1.00 85.30           C  
ATOM    152  C   LYS A  18      -2.159  10.725   4.584  1.00 85.30           C  
ATOM    153  O   LYS A  18      -1.112  11.346   4.772  1.00 85.30           O  
ATOM    154  CB  LYS A  18      -2.800   8.960   6.240  1.00 85.30           C  
ATOM    155  CG  LYS A  18      -3.296   8.681   7.651  1.00 85.30           C  
ATOM    156  CD  LYS A  18      -2.876   7.297   8.128  1.00 85.30           C  
ATOM    157  CE  LYS A  18      -3.400   7.003   9.527  1.00 85.30           C  
ATOM    158  NZ  LYS A  18      -3.005   5.640   9.992  1.00 85.30           N1+
ATOM    159  N   GLU A  19      -2.565  10.378   3.392  1.00 86.57           N  
ATOM    160  CA  GLU A  19      -1.807  10.692   2.185  1.00 86.57           C  
ATOM    161  C   GLU A  19      -1.797  12.194   1.916  1.00 86.57           C  
ATOM    162  O   GLU A  19      -0.766  12.756   1.542  1.00 86.57           O  
ATOM    163  CB  GLU A  19      -2.383   9.946   0.979  1.00 86.57           C  
ATOM    164  CG  GLU A  19      -2.078   8.455   0.976  1.00 86.57           C  
ATOM    165  CD  GLU A  19      -2.744   7.707  -0.169  1.00 86.57           C  
ATOM    166  OE1 GLU A  19      -2.530   6.481  -0.298  1.00 86.57           O  
ATOM    167  OE2 GLU A  19      -3.485   8.355  -0.941  1.00 86.57           O1-
ATOM    168  N   ILE A  20      -2.963  12.813   2.062  1.00 81.23           N  
ATOM    169  CA  ILE A  20      -3.087  14.255   1.878  1.00 81.23           C  
ATOM    170  C   ILE A  20      -2.238  14.982   2.919  1.00 81.23           C  
ATOM    171  O   ILE A  20      -1.556  15.958   2.599  1.00 81.23           O  
ATOM    172  CB  ILE A  20      -4.560  14.712   1.974  1.00 81.23           C  
ATOM    173  CG1 ILE A  20      -5.351  14.221   0.756  1.00 81.23           C  
ATOM    174  CG2 ILE A  20      -4.645  16.236   2.102  1.00 81.23           C  
ATOM    175  CD1 ILE A  20      -6.841  14.528   0.821  1.00 81.23           C  
ATOM    176  N   GLU A  21      -2.251  14.416   4.140  1.00 79.49           N  
ATOM    177  CA  GLU A  21      -1.459  14.988   5.225  1.00 79.49           C  
ATOM    178  C   GLU A  21       0.035  14.867   4.942  1.00 79.49           C  
ATOM    179  O   GLU A  21       0.802  15.792   5.217  1.00 79.49           O  
ATOM    180  CB  GLU A  21      -1.799  14.307   6.554  1.00 79.49           C  
ATOM    181  CG  GLU A  21      -3.134  14.739   7.142  1.00 79.49           C  
ATOM    182  CD  GLU A  21      -3.457  14.058   8.462  1.00 79.49           C  
ATOM    183  OE1 GLU A  21      -4.404  14.495   9.155  1.00 79.49           O  
ATOM    184  OE2 GLU A  21      -2.758  13.079   8.807  1.00 79.49           O1-
ATOM    185  N   ARG A  22       0.428  13.737   4.469  1.00 87.05           N  
ATOM    186  CA  ARG A  22       1.826  13.529   4.102  1.00 87.05           C  
ATOM    187  C   ARG A  22       2.250  14.491   2.997  1.00 87.05           C  
ATOM    188  O   ARG A  22       3.331  15.081   3.063  1.00 87.05           O  
ATOM    189  CB  ARG A  22       2.054  12.084   3.655  1.00 87.05           C  
ATOM    190  CG  ARG A  22       2.042  11.077   4.794  1.00 87.05           C  
ATOM    191  CD  ARG A  22       2.311   9.663   4.300  1.00 87.05           C  
ATOM    192  NE  ARG A  22       2.126   8.677   5.361  1.00 87.05           N  
ATOM    193  CZ  ARG A  22       2.097   7.360   5.175  1.00 87.05           C  
ATOM    194  NH1 ARG A  22       2.243   6.843   3.960  1.00 87.05           N1+
ATOM    195  NH2 ARG A  22       1.923   6.554   6.211  1.00 87.05           N  
ATOM    196  N   GLU A  23       1.394  14.584   1.945  1.00 85.77           N  
ATOM    197  CA  GLU A  23       1.642  15.486   0.823  1.00 85.77           C  
ATOM    198  C   GLU A  23       1.663  16.942   1.279  1.00 85.77           C  
ATOM    199  O   GLU A  23       2.478  17.735   0.805  1.00 85.77           O  
ATOM    200  CB  GLU A  23       0.585  15.291  -0.268  1.00 85.77           C  
ATOM    201  CG  GLU A  23       0.914  15.994  -1.576  1.00 85.77           C  
ATOM    202  CD  GLU A  23      -0.054  15.658  -2.698  1.00 85.77           C  
ATOM    203  OE1 GLU A  23       0.057  16.252  -3.794  1.00 85.77           O  
ATOM    204  OE2 GLU A  23      -0.931  14.792  -2.480  1.00 85.77           O1-
ATOM    205  N   HIS A  24       0.705  17.315   2.196  1.00 82.06           N  
ATOM    206  CA  HIS A  24       0.659  18.635   2.813  1.00 82.06           C  
ATOM    207  C   HIS A  24       1.962  18.949   3.539  1.00 82.06           C  
ATOM    208  O   HIS A  24       2.508  20.047   3.399  1.00 82.06           O  
ATOM    209  CB  HIS A  24      -0.519  18.733   3.783  1.00 82.06           C  
ATOM    210  CG  HIS A  24      -0.806  20.128   4.241  1.00 82.06           C  
ATOM    211  CD2 HIS A  24      -1.618  21.083   3.729  1.00 82.06           C  
ATOM    212  ND1 HIS A  24      -0.217  20.681   5.357  1.00 82.06           N  
ATOM    213  CE1 HIS A  24      -0.656  21.918   5.512  1.00 82.06           C  
ATOM    214  NE2 HIS A  24      -1.508  22.187   4.538  1.00 82.06           N  
ATOM    215  N   GLU A  25       2.432  17.959   4.312  1.00 82.83           N  
ATOM    216  CA  GLU A  25       3.673  18.120   5.066  1.00 82.83           C  
ATOM    217  C   GLU A  25       4.872  18.250   4.131  1.00 82.83           C  
ATOM    218  O   GLU A  25       5.777  19.048   4.382  1.00 82.83           O  
ATOM    219  CB  GLU A  25       3.877  16.944   6.023  1.00 82.83           C  
ATOM    220  CG  GLU A  25       5.073  17.107   6.950  1.00 82.83           C  
ATOM    221  CD  GLU A  25       4.932  18.274   7.913  1.00 82.83           C  
ATOM    222  OE1 GLU A  25       5.965  18.826   8.354  1.00 82.83           O  
ATOM    223  OE2 GLU A  25       3.778  18.640   8.229  1.00 82.83           O1-
ATOM    224  N   GLU A  26       4.912  17.553   3.075  1.00 83.26           N  
ATOM    225  CA  GLU A  26       5.978  17.592   2.077  1.00 83.26           C  
ATOM    226  C   GLU A  26       6.045  18.955   1.394  1.00 83.26           C  
ATOM    227  O   GLU A  26       7.133  19.489   1.166  1.00 83.26           O  
ATOM    228  CB  GLU A  26       5.778  16.490   1.034  1.00 83.26           C  
ATOM    229  CG  GLU A  26       6.056  15.088   1.559  1.00 83.26           C  
ATOM    230  CD  GLU A  26       5.771  13.998   0.539  1.00 83.26           C  
ATOM    231  OE1 GLU A  26       5.940  12.802   0.866  1.00 83.26           O  
ATOM    232  OE2 GLU A  26       5.376  14.343  -0.598  1.00 83.26           O1-
ATOM    233  N   ILE A  27       4.805  19.462   1.089  1.00 75.47           N  
ATOM    234  CA  ILE A  27       4.717  20.754   0.419  1.00 75.47           C  
ATOM    235  C   ILE A  27       5.125  21.865   1.386  1.00 75.47           C  
ATOM    236  O   ILE A  27       5.835  22.798   1.003  1.00 75.47           O  
ATOM    237  CB  ILE A  27       3.295  21.013  -0.125  1.00 75.47           C  
ATOM    238  CG1 ILE A  27       2.967  20.028  -1.254  1.00 75.47           C  
ATOM    239  CG2 ILE A  27       3.154  22.461  -0.603  1.00 75.47           C  
ATOM    240  CD1 ILE A  27       1.561  20.178  -1.818  1.00 75.47           C  
ATOM    241  N   ARG A  28       4.692  21.732   2.622  1.00 77.34           N  
ATOM    242  CA  ARG A  28       5.074  22.685   3.659  1.00 77.34           C  
ATOM    243  C   ARG A  28       6.586  22.702   3.857  1.00 77.34           C  
ATOM    244  O   ARG A  28       7.187  23.768   4.004  1.00 77.34           O  
ATOM    245  CB  ARG A  28       4.377  22.352   4.979  1.00 77.34           C  
ATOM    246  CG  ARG A  28       2.981  22.941   5.104  1.00 77.34           C  
ATOM    247  CD  ARG A  28       2.439  22.813   6.521  1.00 77.34           C  
ATOM    248  NE  ARG A  28       1.045  23.240   6.605  1.00 77.34           N  
ATOM    249  CZ  ARG A  28       0.270  23.087   7.676  1.00 77.34           C  
ATOM    250  NH1 ARG A  28       0.739  22.514   8.777  1.00 77.34           N1+
ATOM    251  NH2 ARG A  28      -0.986  23.511   7.644  1.00 77.34           N  
ATOM    252  N   GLU A  29       7.077  21.521   3.925  1.00 81.88           N  
ATOM    253  CA  GLU A  29       8.526  21.403   4.061  1.00 81.88           C  
ATOM    254  C   GLU A  29       9.244  22.005   2.857  1.00 81.88           C  
ATOM    255  O   GLU A  29      10.285  22.649   3.007  1.00 81.88           O  
ATOM    256  CB  GLU A  29       8.932  19.936   4.235  1.00 81.88           C  
ATOM    257  CG  GLU A  29       8.657  19.384   5.627  1.00 81.88           C  
ATOM    258  CD  GLU A  29       9.053  17.924   5.781  1.00 81.88           C  
ATOM    259  OE1 GLU A  29       8.929  17.378   6.901  1.00 81.88           O  
ATOM    260  OE2 GLU A  29       9.494  17.323   4.776  1.00 81.88           O1-
ATOM    261  N   ALA A  30       8.683  21.688   1.647  1.00 73.50           N  
ATOM    262  CA  ALA A  30       9.210  22.244   0.404  1.00 73.50           C  
ATOM    263  C   ALA A  30       9.144  23.768   0.413  1.00 73.50           C  
ATOM    264  O   ALA A  30      10.071  24.439  -0.047  1.00 73.50           O  
ATOM    265  CB  ALA A  30       8.444  21.688  -0.794  1.00 73.50           C  
ATOM    266  N   LEU A  31       7.976  24.292   0.950  1.00 72.76           N  
ATOM    267  CA  LEU A  31       7.803  25.736   1.072  1.00 72.76           C  
ATOM    268  C   LEU A  31       8.777  26.316   2.093  1.00 72.76           C  
ATOM    269  O   LEU A  31       9.322  27.401   1.889  1.00 72.76           O  
ATOM    270  CB  LEU A  31       6.364  26.071   1.473  1.00 72.76           C  
ATOM    271  CG  LEU A  31       5.326  26.059   0.349  1.00 72.76           C  
ATOM    272  CD1 LEU A  31       3.923  26.222   0.922  1.00 72.76           C  
ATOM    273  CD2 LEU A  31       5.626  27.155  -0.668  1.00 72.76           C  
ATOM    274  N   LYS A  32       8.961  25.688   3.212  1.00 74.69           N  
ATOM    275  CA  LYS A  32       9.917  26.071   4.247  1.00 74.69           C  
ATOM    276  C   LYS A  32      11.341  26.088   3.700  1.00 74.69           C  
ATOM    277  O   LYS A  32      12.115  27.002   3.992  1.00 74.69           O  
ATOM    278  CB  LYS A  32       9.825  25.121   5.441  1.00 74.69           C  
ATOM    279  CG  LYS A  32       8.684  25.437   6.397  1.00 74.69           C  
ATOM    280  CD  LYS A  32       8.710  24.527   7.619  1.00 74.69           C  
ATOM    281  CE  LYS A  32       7.498  24.754   8.512  1.00 74.69           C  
ATOM    282  NZ  LYS A  32       7.508  23.849   9.700  1.00 74.69           N1+
ATOM    283  N   ARG A  33      11.627  24.972   2.914  1.00 73.36           N  
ATOM    284  CA  ARG A  33      12.926  24.883   2.256  1.00 73.36           C  
ATOM    285  C   ARG A  33      13.123  26.035   1.276  1.00 73.36           C  
ATOM    286  O   ARG A  33      14.214  26.601   1.185  1.00 73.36           O  
ATOM    287  CB  ARG A  33      13.071  23.545   1.529  1.00 73.36           C  
ATOM    288  CG  ARG A  33      13.298  22.362   2.455  1.00 73.36           C  
ATOM    289  CD  ARG A  33      13.512  21.070   1.679  1.00 73.36           C  
ATOM    290  NE  ARG A  33      13.449  19.900   2.550  1.00 73.36           N  
ATOM    291  CZ  ARG A  33      13.502  18.639   2.131  1.00 73.36           C  
ATOM    292  NH1 ARG A  33      13.622  18.358   0.838  1.00 73.36           N1+
ATOM    293  NH2 ARG A  33      13.436  17.650   3.010  1.00 73.36           N  
ATOM    294  N   LEU A  34      12.071  26.220   0.513  1.00 66.84           N  
ATOM    295  CA  LEU A  34      12.075  27.314  -0.451  1.00 66.84           C  
ATOM    296  C   LEU A  34      12.212  28.660   0.254  1.00 66.84           C  
ATOM    297  O   LEU A  34      12.955  29.532  -0.202  1.00 66.84           O  
ATOM    298  CB  LEU A  34      10.795  27.295  -1.290  1.00 66.84           C  
ATOM    299  CG  LEU A  34      10.804  28.144  -2.562  1.00 66.84           C  
ATOM    300  CD1 LEU A  34      10.892  27.250  -3.795  1.00 66.84           C  
ATOM    301  CD2 LEU A  34       9.563  29.027  -2.624  1.00 66.84           C  
ATOM    302  N   GLN A  35      11.519  28.879   1.298  1.00 63.18           N  
ATOM    303  CA  GLN A  35      11.588  30.060   2.152  1.00 63.18           C  
ATOM    304  C   GLN A  35      12.979  30.224   2.755  1.00 63.18           C  
ATOM    305  O   GLN A  35      13.509  31.336   2.816  1.00 63.18           O  
ATOM    306  CB  GLN A  35      10.539  29.981   3.263  1.00 63.18           C  
ATOM    307  CG  GLN A  35      10.408  31.262   4.077  1.00 63.18           C  
ATOM    308  CD  GLN A  35       9.348  31.164   5.158  1.00 63.18           C  
ATOM    309  NE2 GLN A  35       9.149  32.252   5.893  1.00 63.18           N  
ATOM    310  OE1 GLN A  35       8.714  30.119   5.332  1.00 63.18           O  
ATOM    311  N   GLN A  36      13.530  29.087   3.235  1.00 66.61           N  
ATOM    312  CA  GLN A  36      14.868  29.035   3.814  1.00 66.61           C  
ATOM    313  C   GLN A  36      15.935  29.306   2.756  1.00 66.61           C  
ATOM    314  O   GLN A  36      16.941  29.962   3.035  1.00 66.61           O  
ATOM    315  CB  GLN A  36      15.117  27.679   4.475  1.00 66.61           C  
ATOM    316  CG  GLN A  36      14.376  27.492   5.792  1.00 66.61           C  
ATOM    317  CD  GLN A  36      14.573  26.109   6.385  1.00 66.61           C  
ATOM    318  NE2 GLN A  36      14.161  25.937   7.636  1.00 66.61           N  
ATOM    319  OE1 GLN A  36      15.091  25.204   5.724  1.00 66.61           O  
ATOM    320  N   SER A  37      15.688  28.686   1.567  1.00 64.55           N  
ATOM    321  CA  SER A  37      16.531  28.925   0.399  1.00 64.55           C  
ATOM    322  C   SER A  37      16.462  30.383  -0.042  1.00 64.55           C  
ATOM    323  O   SER A  37      17.475  30.968  -0.430  1.00 64.55           O  
ATOM    324  CB  SER A  37      16.119  28.013  -0.757  1.00 64.55           C  
ATOM    325  OG  SER A  37      16.399  26.657  -0.452  1.00 64.55           O  
ATOM    326  N   VAL A  38      15.292  30.963   0.095  1.00 48.72           N  
ATOM    327  CA  VAL A  38      15.079  32.392  -0.119  1.00 48.72           C  
ATOM    328  C   VAL A  38      15.765  33.187   0.987  1.00 48.72           C  
ATOM    329  O   VAL A  38      16.435  34.188   0.717  1.00 48.72           O  
ATOM    330  CB  VAL A  38      13.575  32.739  -0.173  1.00 48.72           C  
ATOM    331  CG1 VAL A  38      13.372  34.253  -0.206  1.00 48.72           C  
ATOM    332  CG2 VAL A  38      12.918  32.082  -1.385  1.00 48.72           C  
ATOM    333  N   LEU A  39      15.737  32.750   2.215  1.00 45.82           N  
ATOM    334  CA  LEU A  39      16.303  33.354   3.417  1.00 45.82           C  
ATOM    335  C   LEU A  39      17.801  33.084   3.508  1.00 45.82           C  
ATOM    336  O   LEU A  39      18.574  33.972   3.873  1.00 45.82           O  
ATOM    337  CB  LEU A  39      15.599  32.820   4.667  1.00 45.82           C  
ATOM    338  CG  LEU A  39      14.361  33.589   5.130  1.00 45.82           C  
ATOM    339  CD1 LEU A  39      13.411  32.662   5.883  1.00 45.82           C  
ATOM    340  CD2 LEU A  39      14.762  34.774   6.001  1.00 45.82           C  
ATOM    341  N   ARG A  40      18.337  31.699   3.268  1.00 52.47           N  
ATOM    342  CA  ARG A  40      19.727  31.270   3.153  1.00 52.47           C  
ATOM    343  C   ARG A  40      20.424  31.976   1.994  1.00 52.47           C  
ATOM    344  O   ARG A  40      21.584  32.372   2.111  1.00 52.47           O  
ATOM    345  CB  ARG A  40      19.809  29.753   2.966  1.00 52.47           C  
ATOM    346  CG  ARG A  40      19.687  28.966   4.262  1.00 52.47           C  
ATOM    347  CD  ARG A  40      19.993  27.488   4.055  1.00 52.47           C  
ATOM    348  NE  ARG A  40      18.815  26.753   3.605  1.00 52.47           N  
ATOM    349  CZ  ARG A  40      18.376  25.620   4.147  1.00 52.47           C  
ATOM    350  NH1 ARG A  40      19.012  25.069   5.173  1.00 52.47           N1+
ATOM    351  NH2 ARG A  40      17.293  25.033   3.657  1.00 52.47           N  
ATOM    352  N   GLN A  41      19.868  32.044   0.941  1.00 48.77           N  
ATOM    353  CA  GLN A  41      20.322  32.874  -0.170  1.00 48.77           C  
ATOM    354  C   GLN A  41      20.382  34.345   0.233  1.00 48.77           C  
ATOM    355  O   GLN A  41      21.284  35.072  -0.189  1.00 48.77           O  
ATOM    356  CB  GLN A  41      19.405  32.700  -1.381  1.00 48.77           C  
ATOM    357  CG  GLN A  41      19.914  31.685  -2.396  1.00 48.77           C  
ATOM    358  CD  GLN A  41      18.946  31.466  -3.544  1.00 48.77           C  
ATOM    359  NE2 GLN A  41      19.296  30.560  -4.450  1.00 48.77           N  
ATOM    360  OE1 GLN A  41      17.891  32.106  -3.615  1.00 48.77           O  
ATOM    361  N   ALA A  42      19.559  34.579   1.164  1.00 38.12           N  
ATOM    362  CA  ALA A  42      19.550  35.855   1.875  1.00 38.12           C  
ATOM    363  C   ALA A  42      20.625  35.886   2.958  1.00 38.12           C  
ATOM    364  O   ALA A  42      21.318  36.892   3.124  1.00 38.12           O  
ATOM    365  CB  ALA A  42      18.175  36.114   2.486  1.00 38.12           C  
ATOM    366  N   VAL A  43      20.968  34.765   3.706  1.00 35.09           N  
ATOM    367  CA  VAL A  43      21.833  34.531   4.857  1.00 35.09           C  
ATOM    368  C   VAL A  43      23.162  33.940   4.393  1.00 35.09           C  
ATOM    369  O   VAL A  43      24.224  34.312   4.896  1.00 35.09           O  
ATOM    370  CB  VAL A  43      21.165  33.597   5.890  1.00 35.09           C  
ATOM    371  CG1 VAL A  43      22.147  33.228   7.000  1.00 35.09           C  
ATOM    372  CG2 VAL A  43      19.916  34.255   6.475  1.00 35.09           C  
ATOM    373  N   ARG A  44      23.680  32.700   3.719  1.00 43.07           N  
ATOM    374  CA  ARG A  44      24.805  32.246   2.907  1.00 43.07           C  
ATOM    375  C   ARG A  44      25.399  33.397   2.101  1.00 43.07           C  
ATOM    376  O   ARG A  44      26.606  33.429   1.851  1.00 43.07           O  
ATOM    377  CB  ARG A  44      24.371  31.119   1.968  1.00 43.07           C  
ATOM    378  CG  ARG A  44      24.945  29.759   2.331  1.00 43.07           C  
ATOM    379  CD  ARG A  44      24.556  28.692   1.317  1.00 43.07           C  
ATOM    380  NE  ARG A  44      23.755  27.635   1.927  1.00 43.07           N  
ATOM    381  CZ  ARG A  44      23.542  26.439   1.388  1.00 43.07           C  
ATOM    382  NH1 ARG A  44      24.068  26.122   0.209  1.00 43.07           N1+
ATOM    383  NH2 ARG A  44      22.798  25.550   2.030  1.00 43.07           N  
ATOM    384  N   LEU A  45      24.794  34.234   2.085  1.00 41.40           N  
ATOM    385  CA  LEU A  45      25.256  35.616   2.156  1.00 41.40           C  
ATOM    386  C   LEU A  45      26.028  35.865   3.448  1.00 41.40           C  
ATOM    387  O   LEU A  45      26.987  36.639   3.463  1.00 41.40           O  
ATOM    388  CB  LEU A  45      24.072  36.582   2.061  1.00 41.40           C  
ATOM    389  CG  LEU A  45      23.748  37.122   0.667  1.00 41.40           C  
ATOM    390  CD1 LEU A  45      22.265  37.464   0.563  1.00 41.40           C  
ATOM    391  CD2 LEU A  45      24.606  38.343   0.353  1.00 41.40           C  
ATOM    392  N   ALA A  46      26.058  34.378   4.199  1.00 28.12           N  
ATOM    393  CA  ALA A  46      26.550  34.696   5.538  1.00 28.12           C  
ATOM    394  C   ALA A  46      27.455  33.588   6.068  1.00 28.12           C  
ATOM    395  O   ALA A  46      28.413  33.857   6.797  1.00 28.12           O  
ATOM    396  CB  ALA A  46      25.380  34.925   6.493  1.00 28.12           C  
ATOM    397  N   LYS A  47      28.087  30.865   5.451  1.00 25.51           N  
ATOM    398  CA  LYS A  47      29.412  30.290   5.659  1.00 25.51           C  
ATOM    399  C   LYS A  47      29.315  28.882   6.240  1.00 25.51           C  
ATOM    400  O   LYS A  47      28.629  28.664   7.241  1.00 25.51           O  
ATOM    401  CB  LYS A  47      30.246  31.180   6.582  1.00 25.51           C  
ATOM    402  CG  LYS A  47      31.253  32.058   5.852  1.00 25.51           C  
ATOM    403  CD  LYS A  47      32.054  32.915   6.824  1.00 25.51           C  
ATOM    404  CE  LYS A  47      33.026  33.830   6.092  1.00 25.51           C  
ATOM    405  NZ  LYS A  47      33.800  34.688   7.039  1.00 25.51           N1+
ATOM    406  N   LEU A  48      29.852  26.519   6.802  1.00 27.48           N  
ATOM    407  CA  LEU A  48      29.937  25.065   6.881  1.00 27.48           C  
ATOM    408  C   LEU A  48      31.291  24.629   7.433  1.00 27.48           C  
ATOM    409  O   LEU A  48      32.333  24.952   6.858  1.00 27.48           O  
ATOM    410  CB  LEU A  48      29.709  24.440   5.503  1.00 27.48           C  
ATOM    411  CG  LEU A  48      28.255  24.186   5.105  1.00 27.48           C  
ATOM    412  CD1 LEU A  48      28.108  24.202   3.587  1.00 27.48           C  
ATOM    413  CD2 LEU A  48      27.768  22.859   5.679  1.00 27.48           C  
ATOM    414  N   GLY A  49      31.831  22.107   8.588  1.00 29.83           N  
ATOM    415  CA  GLY A  49      31.798  20.702   8.965  1.00 29.83           C  
ATOM    416  C   GLY A  49      33.172  20.131   9.260  1.00 29.83           C  
ATOM    417  O   GLY A  49      34.177  20.618   8.737  1.00 29.83           O  
ATOM    418  N   ASP A  50      34.066  17.595   9.974  1.00 34.87           N  
ATOM    419  CA  ASP A  50      34.192  16.359  10.739  1.00 34.87           C  
ATOM    420  C   ASP A  50      35.291  15.467  10.164  1.00 34.87           C  
ATOM    421  O   ASP A  50      35.595  15.538   8.972  1.00 34.87           O  
ATOM    422  CB  ASP A  50      32.861  15.604  10.764  1.00 34.87           C  
ATOM    423  CG  ASP A  50      32.327  15.390  12.169  1.00 34.87           C  
ATOM    424  OD1 ASP A  50      33.024  15.736  13.146  1.00 34.87           O  
ATOM    425  OD2 ASP A  50      31.199  14.866  12.300  1.00 34.87           O1-
ATOM    426  N   ASP A  51      35.999  12.607  10.702  1.00 30.82           N  
ATOM    427  CA  ASP A  51      36.842  11.543  10.166  1.00 30.82           C  
ATOM    428  C   ASP A  51      36.154  10.185  10.289  1.00 30.82           C  
ATOM    429  O   ASP A  51      35.867   9.726  11.396  1.00 30.82           O  
ATOM    430  CB  ASP A  51      38.193  11.515  10.884  1.00 30.82           C  
ATOM    431  CG  ASP A  51      39.364  11.788   9.956  1.00 30.82           C  
ATOM    432  OD1 ASP A  51      39.153  11.910   8.730  1.00 30.82           O  
ATOM    433  OD2 ASP A  51      40.506  11.880  10.455  1.00 30.82           O1-
ATOM    434  N   SER A  52      36.871   7.818   9.543  1.00 35.78           N  
ATOM    435  CA  SER A  52      36.425   7.073   8.370  1.00 35.78           C  
ATOM    436  C   SER A  52      37.152   5.737   8.254  1.00 35.78           C  
ATOM    437  O   SER A  52      36.670   4.818   7.589  1.00 35.78           O  
ATOM    438  CB  SER A  52      36.643   7.892   7.098  1.00 35.78           C  
ATOM    439  OG  SER A  52      35.831   9.054   7.102  1.00 35.78           O  
ATOM    440  N   GLU A  53      37.792   4.397   8.625  1.00 42.74           N  
ATOM    441  CA  GLU A  53      38.342   3.124   8.168  1.00 42.74           C  
ATOM    442  C   GLU A  53      37.624   1.946   8.820  1.00 42.74           C  
ATOM    443  O   GLU A  53      37.379   0.927   8.173  1.00 42.74           O  
ATOM    444  CB  GLU A  53      39.843   3.052   8.457  1.00 42.74           C  
ATOM    445  CG  GLU A  53      40.719   3.311   7.239  1.00 42.74           C  
ATOM    446  CD  GLU A  53      42.199   3.095   7.507  1.00 42.74           C  
ATOM    447  OE1 GLU A  53      43.004   3.152   6.549  1.00 42.74           O  
ATOM    448  OE2 GLU A  53      42.558   2.865   8.683  1.00 42.74           O1-
ATOM    449  N   MET A  54      37.174   1.435   9.839  1.00 46.30           N  
ATOM    450  CA  MET A  54      36.282   0.439  10.426  1.00 46.30           C  
ATOM    451  C   MET A  54      34.890   0.527   9.812  1.00 46.30           C  
ATOM    452  O   MET A  54      34.272  -0.497   9.514  1.00 46.30           O  
ATOM    453  CB  MET A  54      36.199   0.621  11.942  1.00 46.30           C  
ATOM    454  CG  MET A  54      35.409  -0.471  12.648  1.00 46.30           C  
ATOM    455  SD  MET A  54      35.314  -0.210  14.461  1.00 46.30           S  
ATOM    456  CE  MET A  54      33.584  -0.670  14.761  1.00 46.30           C  
ATOM    457  N   ILE A  55      34.639   1.677   9.357  1.00 48.97           N  
ATOM    458  CA  ILE A  55      33.373   1.974   8.695  1.00 48.97           C  
ATOM    459  C   ILE A  55      33.377   1.387   7.285  1.00 48.97           C  
ATOM    460  O   ILE A  55      32.371   0.837   6.832  1.00 48.97           O  
ATOM    461  CB  ILE A  55      33.106   3.495   8.641  1.00 48.97           C  
ATOM    462  CG1 ILE A  55      32.861   4.043  10.052  1.00 48.97           C  
ATOM    463  CG2 ILE A  55      31.923   3.804   7.719  1.00 48.97           C  
ATOM    464  CD1 ILE A  55      32.667   5.553  10.104  1.00 48.97           C  
ATOM    465  N   ASN A  56      34.473   1.254   6.716  1.00 49.56           N  
ATOM    466  CA  ASN A  56      34.605   0.768   5.346  1.00 49.56           C  
ATOM    467  C   ASN A  56      34.435  -0.746   5.269  1.00 49.56           C  
ATOM    468  O   ASN A  56      33.826  -1.260   4.329  1.00 49.56           O  
ATOM    469  CB  ASN A  56      35.955   1.181   4.758  1.00 49.56           C  
ATOM    470  CG  ASN A  56      35.961   2.611   4.254  1.00 49.56           C  
ATOM    471  ND2 ASN A  56      37.140   3.220   4.209  1.00 49.56           N  
ATOM    472  OD1 ASN A  56      34.913   3.165   3.910  1.00 49.56           O  
ATOM    473  N   ARG A  57      34.543  -1.609   6.042  1.00 49.41           N  
ATOM    474  CA  ARG A  57      34.373  -3.058   6.042  1.00 49.41           C  
ATOM    475  C   ARG A  57      32.933  -3.441   6.369  1.00 49.41           C  
ATOM    476  O   ARG A  57      32.379  -4.362   5.768  1.00 49.41           O  
ATOM    477  CB  ARG A  57      35.329  -3.712   7.043  1.00 49.41           C  
ATOM    478  CG  ARG A  57      36.718  -3.977   6.486  1.00 49.41           C  
ATOM    479  CD  ARG A  57      37.599  -4.706   7.490  1.00 49.41           C  
ATOM    480  NE  ARG A  57      38.992  -4.753   7.052  1.00 49.41           N  
ATOM    481  CZ  ARG A  57      39.991  -5.272   7.758  1.00 49.41           C  
ATOM    482  NH1 ARG A  57      39.773  -5.801   8.957  1.00 49.41           N1+
ATOM    483  NH2 ARG A  57      41.221  -5.262   7.264  1.00 49.41           N  
ATOM    484  N   ILE A  58      32.303  -2.833   7.202  1.00 48.29           N  
ATOM    485  CA  ILE A  58      30.904  -2.994   7.584  1.00 48.29           C  
ATOM    486  C   ILE A  58      30.001  -2.576   6.424  1.00 48.29           C  
ATOM    487  O   ILE A  58      29.015  -3.252   6.123  1.00 48.29           O  
ATOM    488  CB  ILE A  58      30.565  -2.175   8.849  1.00 48.29           C  
ATOM    489  CG1 ILE A  58      31.316  -2.734  10.064  1.00 48.29           C  
ATOM    490  CG2 ILE A  58      29.054  -2.164   9.097  1.00 48.29           C  
ATOM    491  CD1 ILE A  58      31.170  -1.889  11.323  1.00 48.29           C  
ATOM    492  N   VAL A  59      30.449  -1.758   5.662  1.00 56.61           N  
ATOM    493  CA  VAL A  59      29.761  -1.141   4.533  1.00 56.61           C  
ATOM    494  C   VAL A  59      29.718  -2.115   3.358  1.00 56.61           C  
ATOM    495  O   VAL A  59      28.683  -2.264   2.705  1.00 56.61           O  
ATOM    496  CB  VAL A  59      30.443   0.178   4.106  1.00 56.61           C  
ATOM    497  CG1 VAL A  59      29.845   0.698   2.800  1.00 56.61           C  
ATOM    498  CG2 VAL A  59      30.315   1.226   5.210  1.00 56.61           C  
ATOM    499  N   LYS A  60      30.687  -2.920   3.153  1.00 65.99           N  
ATOM    500  CA  LYS A  60      30.740  -3.921   2.093  1.00 65.99           C  
ATOM    501  C   LYS A  60      29.818  -5.098   2.402  1.00 65.99           C  
ATOM    502  O   LYS A  60      29.131  -5.605   1.511  1.00 65.99           O  
ATOM    503  CB  LYS A  60      32.172  -4.418   1.893  1.00 65.99           C  
ATOM    504  CG  LYS A  60      33.042  -3.485   1.065  1.00 65.99           C  
ATOM    505  CD  LYS A  60      34.426  -4.073   0.826  1.00 65.99           C  
ATOM    506  CE  LYS A  60      35.332  -3.095   0.089  1.00 65.99           C  
ATOM    507  NZ  LYS A  60      36.702  -3.653  -0.110  1.00 65.99           N1+
ATOM    508  N   ASP A  61      29.626  -5.452   3.545  1.00 68.10           N  
ATOM    509  CA  ASP A  61      28.773  -6.555   3.978  1.00 68.10           C  
ATOM    510  C   ASP A  61      27.299  -6.162   3.924  1.00 68.10           C  
ATOM    511  O   ASP A  61      26.455  -6.953   3.496  1.00 68.10           O  
ATOM    512  CB  ASP A  61      29.148  -7.001   5.392  1.00 68.10           C  
ATOM    513  CG  ASP A  61      30.437  -7.803   5.440  1.00 68.10           C  
ATOM    514  OD1 ASP A  61      30.940  -8.213   4.371  1.00 68.10           O  
ATOM    515  OD2 ASP A  61      30.952  -8.030   6.556  1.00 68.10           O1-
ATOM    516  N   LEU A  62      26.985  -4.979   4.223  1.00 69.07           N  
ATOM    517  CA  LEU A  62      25.632  -4.435   4.252  1.00 69.07           C  
ATOM    518  C   LEU A  62      25.117  -4.184   2.838  1.00 69.07           C  
ATOM    519  O   LEU A  62      23.942  -4.422   2.550  1.00 69.07           O  
ATOM    520  CB  LEU A  62      25.594  -3.135   5.060  1.00 69.07           C  
ATOM    521  CG  LEU A  62      25.635  -3.282   6.582  1.00 69.07           C  
ATOM    522  CD1 LEU A  62      25.758  -1.913   7.243  1.00 69.07           C  
ATOM    523  CD2 LEU A  62      24.395  -4.014   7.083  1.00 69.07           C  
ATOM    524  N   ALA A  63      25.991  -3.808   1.851  1.00 66.62           N  
ATOM    525  CA  ALA A  63      25.674  -3.576   0.443  1.00 66.62           C  
ATOM    526  C   ALA A  63      25.346  -4.886  -0.268  1.00 66.62           C  
ATOM    527  O   ALA A  63      24.424  -4.941  -1.086  1.00 66.62           O  
ATOM    528  CB  ALA A  63      26.836  -2.872  -0.255  1.00 66.62           C  
ATOM    529  N   GLU A  64      25.959  -6.025   0.023  1.00 78.23           N  
ATOM    530  CA  GLU A  64      25.662  -7.349  -0.516  1.00 78.23           C  
ATOM    531  C   GLU A  64      24.315  -7.860  -0.013  1.00 78.23           C  
ATOM    532  O   GLU A  64      23.558  -8.476  -0.765  1.00 78.23           O  
ATOM    533  CB  GLU A  64      26.770  -8.340  -0.150  1.00 78.23           C  
ATOM    534  CG  GLU A  64      26.693  -9.656  -0.909  1.00 78.23           C  
ATOM    535  CD  GLU A  64      26.824  -9.489  -2.415  1.00 78.23           C  
ATOM    536  OE1 GLU A  64      26.283 -10.330  -3.168  1.00 78.23           O  
ATOM    537  OE2 GLU A  64      27.473  -8.510  -2.845  1.00 78.23           O1-
ATOM    538  N   GLN A  65      24.000  -7.579   1.228  1.00 73.86           N  
ATOM    539  CA  GLN A  65      22.720  -7.935   1.833  1.00 73.86           C  
ATOM    540  C   GLN A  65      21.571  -7.176   1.178  1.00 73.86           C  
ATOM    541  O   GLN A  65      20.493  -7.734   0.964  1.00 73.86           O  
ATOM    542  CB  GLN A  65      22.742  -7.659   3.337  1.00 73.86           C  
ATOM    543  CG  GLN A  65      23.535  -8.682   4.139  1.00 73.86           C  
ATOM    544  CD  GLN A  65      23.494  -8.418   5.633  1.00 73.86           C  
ATOM    545  NE2 GLN A  65      24.202  -9.239   6.400  1.00 73.86           N  
ATOM    546  OE1 GLN A  65      22.832  -7.483   6.092  1.00 73.86           O  
ATOM    547  N   ALA A  66      21.808  -5.889   0.770  1.00 71.42           N  
ATOM    548  CA  ALA A  66      20.815  -5.037   0.118  1.00 71.42           C  
ATOM    549  C   ALA A  66      20.549  -5.500  -1.310  1.00 71.42           C  
ATOM    550  O   ALA A  66      19.406  -5.483  -1.773  1.00 71.42           O  
ATOM    551  CB  ALA A  66      21.278  -3.582   0.125  1.00 71.42           C  
ATOM    552  N   LYS A  67      21.510  -6.115  -2.030  1.00 77.98           N  
ATOM    553  CA  LYS A  67      21.371  -6.633  -3.388  1.00 77.98           C  
ATOM    554  C   LYS A  67      20.550  -7.919  -3.405  1.00 77.98           C  
ATOM    555  O   LYS A  67      19.799  -8.170  -4.351  1.00 77.98           O  
ATOM    556  CB  LYS A  67      22.745  -6.880  -4.012  1.00 77.98           C  
ATOM    557  CG  LYS A  67      23.481  -5.609  -4.410  1.00 77.98           C  
ATOM    558  CD  LYS A  67      24.827  -5.921  -5.052  1.00 77.98           C  
ATOM    559  CE  LYS A  67      25.613  -4.651  -5.350  1.00 77.98           C  
ATOM    560  NZ  LYS A  67      26.948  -4.954  -5.948  1.00 77.98           N1+
ATOM    561  N   GLU A  68      20.621  -8.747  -2.280  1.00 80.05           N  
ATOM    562  CA  GLU A  68      20.018 -10.074  -2.198  1.00 80.05           C  
ATOM    563  C   GLU A  68      18.627 -10.010  -1.574  1.00 80.05           C  
ATOM    564  O   GLU A  68      17.844 -10.954  -1.693  1.00 80.05           O  
ATOM    565  CB  GLU A  68      20.913 -11.021  -1.393  1.00 80.05           C  
ATOM    566  CG  GLU A  68      22.208 -11.391  -2.101  1.00 80.05           C  
ATOM    567  CD  GLU A  68      23.126 -12.260  -1.255  1.00 80.05           C  
ATOM    568  OE1 GLU A  68      24.205 -12.661  -1.748  1.00 80.05           O  
ATOM    569  OE2 GLU A  68      22.764 -12.541  -0.091  1.00 80.05           O1-
ATOM    570  N   ALA A  69      18.379  -8.734  -1.019  1.00 77.20           N  
ATOM    571  CA  ALA A  69      17.111  -8.599  -0.309  1.00 77.20           C  
ATOM    572  C   ALA A  69      15.958  -8.374  -1.283  1.00 77.20           C  
ATOM    573  O   ALA A  69      16.116  -7.689  -2.296  1.00 77.20           O  
ATOM    574  CB  ALA A  69      17.184  -7.452   0.697  1.00 77.20           C  
ATOM    575  N   THR A  70      14.801  -9.162  -1.228  1.00 70.66           N  
ATOM    576  CA  THR A  70      13.619  -9.128  -2.082  1.00 70.66           C  
ATOM    577  C   THR A  70      12.598  -8.126  -1.553  1.00 70.66           C  
ATOM    578  O   THR A  70      11.857  -7.518  -2.328  1.00 70.66           O  
ATOM    579  CB  THR A  70      12.968 -10.520  -2.189  1.00 70.66           C  
ATOM    580  CG2 THR A  70      13.763 -11.428  -3.122  1.00 70.66           C  
ATOM    581  OG1 THR A  70      12.915 -11.118  -0.888  1.00 70.66           O  
ATOM    582  N   ASP A  71      12.782  -7.738  -0.274  1.00 78.15           N  
ATOM    583  CA  ASP A  71      11.875  -6.811   0.393  1.00 78.15           C  
ATOM    584  C   ASP A  71      12.401  -5.380   0.323  1.00 78.15           C  
ATOM    585  O   ASP A  71      13.524  -5.105   0.751  1.00 78.15           O  
ATOM    586  CB  ASP A  71      11.663  -7.224   1.852  1.00 78.15           C  
ATOM    587  CG  ASP A  71      10.531  -6.466   2.524  1.00 78.15           C  
ATOM    588  OD1 ASP A  71       9.904  -5.602   1.873  1.00 78.15           O  
ATOM    589  OD2 ASP A  71      10.266  -6.733   3.716  1.00 78.15           O1-
ATOM    590  N   LYS A  72      11.719  -4.471  -0.303  1.00 76.92           N  
ATOM    591  CA  LYS A  72      12.011  -3.058  -0.524  1.00 76.92           C  
ATOM    592  C   LYS A  72      12.275  -2.338   0.795  1.00 76.92           C  
ATOM    593  O   LYS A  72      13.178  -1.503   0.883  1.00 76.92           O  
ATOM    594  CB  LYS A  72      10.859  -2.382  -1.268  1.00 76.92           C  
ATOM    595  CG  LYS A  72      11.146  -0.946  -1.682  1.00 76.92           C  
ATOM    596  CD  LYS A  72       9.969  -0.332  -2.430  1.00 76.92           C  
ATOM    597  CE  LYS A  72      10.221   1.131  -2.765  1.00 76.92           C  
ATOM    598  NZ  LYS A  72       9.050   1.750  -3.456  1.00 76.92           N1+
ATOM    599  N   ARG A  73      11.617  -2.681   1.869  1.00 76.59           N  
ATOM    600  CA  ARG A  73      11.771  -2.072   3.188  1.00 76.59           C  
ATOM    601  C   ARG A  73      13.117  -2.437   3.805  1.00 76.59           C  
ATOM    602  O   ARG A  73      13.770  -1.594   4.424  1.00 76.59           O  
ATOM    603  CB  ARG A  73      10.634  -2.505   4.116  1.00 76.59           C  
ATOM    604  CG  ARG A  73       9.312  -1.809   3.834  1.00 76.59           C  
ATOM    605  CD  ARG A  73       8.247  -2.189   4.855  1.00 76.59           C  
ATOM    606  NE  ARG A  73       6.965  -1.558   4.555  1.00 76.59           N  
ATOM    607  CZ  ARG A  73       5.861  -1.702   5.283  1.00 76.59           C  
ATOM    608  NH1 ARG A  73       5.862  -2.463   6.372  1.00 76.59           N1+
ATOM    609  NH2 ARG A  73       4.748  -1.082   4.921  1.00 76.59           N  
ATOM    610  N   GLU A  74      13.552  -3.682   3.611  1.00 78.37           N  
ATOM    611  CA  GLU A  74      14.836  -4.171   4.103  1.00 78.37           C  
ATOM    612  C   GLU A  74      15.996  -3.556   3.326  1.00 78.37           C  
ATOM    613  O   GLU A  74      17.022  -3.200   3.909  1.00 78.37           O  
ATOM    614  CB  GLU A  74      14.898  -5.698   4.018  1.00 78.37           C  
ATOM    615  CG  GLU A  74      14.113  -6.408   5.112  1.00 78.37           C  
ATOM    616  CD  GLU A  74      14.275  -7.919   5.084  1.00 78.37           C  
ATOM    617  OE1 GLU A  74      13.693  -8.608   5.952  1.00 78.37           O  
ATOM    618  OE2 GLU A  74      14.988  -8.418   4.185  1.00 78.37           O1-
ATOM    619  N   VAL A  75      15.839  -3.271   1.996  1.00 77.66           N  
ATOM    620  CA  VAL A  75      16.819  -2.636   1.121  1.00 77.66           C  
ATOM    621  C   VAL A  75      16.970  -1.163   1.495  1.00 77.66           C  
ATOM    622  O   VAL A  75      18.089  -0.657   1.610  1.00 77.66           O  
ATOM    623  CB  VAL A  75      16.422  -2.769  -0.367  1.00 77.66           C  
ATOM    624  CG1 VAL A  75      17.390  -1.990  -1.256  1.00 77.66           C  
ATOM    625  CG2 VAL A  75      16.380  -4.240  -0.778  1.00 77.66           C  
ATOM    626  N   ILE A  76      15.899  -0.514   1.877  1.00 78.17           N  
ATOM    627  CA  ILE A  76      15.901   0.892   2.269  1.00 78.17           C  
ATOM    628  C   ILE A  76      16.583   1.049   3.625  1.00 78.17           C  
ATOM    629  O   ILE A  76      17.364   1.981   3.830  1.00 78.17           O  
ATOM    630  CB  ILE A  76      14.466   1.465   2.320  1.00 78.17           C  
ATOM    631  CG1 ILE A  76      13.893   1.596   0.905  1.00 78.17           C  
ATOM    632  CG2 ILE A  76      14.450   2.814   3.046  1.00 78.17           C  
ATOM    633  CD1 ILE A  76      12.438   2.044   0.865  1.00 78.17           C  
ATOM    634  N   LYS A  77      16.398   0.123   4.563  1.00 79.09           N  
ATOM    635  CA  LYS A  77      17.012   0.151   5.887  1.00 79.09           C  
ATOM    636  C   LYS A  77      18.528   0.001   5.792  1.00 79.09           C  
ATOM    637  O   LYS A  77      19.271   0.707   6.476  1.00 79.09           O  
ATOM    638  CB  LYS A  77      16.430  -0.950   6.773  1.00 79.09           C  
ATOM    639  CG  LYS A  77      15.049  -0.634   7.326  1.00 79.09           C  
ATOM    640  CD  LYS A  77      14.556  -1.733   8.260  1.00 79.09           C  
ATOM    641  CE  LYS A  77      13.125  -1.480   8.715  1.00 79.09           C  
ATOM    642  NZ  LYS A  77      12.619  -2.580   9.590  1.00 79.09           N1+
ATOM    643  N   ILE A  78      18.966  -0.856   4.941  1.00 72.86           N  
ATOM    644  CA  ILE A  78      20.384  -1.142   4.753  1.00 72.86           C  
ATOM    645  C   ILE A  78      21.058   0.031   4.046  1.00 72.86           C  
ATOM    646  O   ILE A  78      22.143   0.463   4.443  1.00 72.86           O  
ATOM    647  CB  ILE A  78      20.596  -2.446   3.952  1.00 72.86           C  
ATOM    648  CG1 ILE A  78      20.088  -3.652   4.749  1.00 72.86           C  
ATOM    649  CG2 ILE A  78      22.071  -2.616   3.580  1.00 72.86           C  
ATOM    650  CD1 ILE A  78      20.038  -4.947   3.949  1.00 72.86           C  
ATOM    651  N   VAL A  79      20.387   0.686   2.999  1.00 81.50           N  
ATOM    652  CA  VAL A  79      20.858   1.837   2.234  1.00 81.50           C  
ATOM    653  C   VAL A  79      20.941   3.061   3.143  1.00 81.50           C  
ATOM    654  O   VAL A  79      21.912   3.820   3.087  1.00 81.50           O  
ATOM    655  CB  VAL A  79      19.940   2.131   1.027  1.00 81.50           C  
ATOM    656  CG1 VAL A  79      20.307   3.466   0.382  1.00 81.50           C  
ATOM    657  CG2 VAL A  79      20.025   0.998   0.005  1.00 81.50           C  
ATOM    658  N   LYS A  80      20.007   3.177   4.039  1.00 79.61           N  
ATOM    659  CA  LYS A  80      20.015   4.257   5.021  1.00 79.61           C  
ATOM    660  C   LYS A  80      21.203   4.128   5.969  1.00 79.61           C  
ATOM    661  O   LYS A  80      21.844   5.125   6.311  1.00 79.61           O  
ATOM    662  CB  LYS A  80      18.708   4.269   5.816  1.00 79.61           C  
ATOM    663  CG  LYS A  80      17.550   4.939   5.091  1.00 79.61           C  
ATOM    664  CD  LYS A  80      16.304   5.000   5.965  1.00 79.61           C  
ATOM    665  CE  LYS A  80      15.127   5.616   5.221  1.00 79.61           C  
ATOM    666  NZ  LYS A  80      13.889   5.628   6.056  1.00 79.61           N1+
ATOM    667  N   ALA A  81      21.385   2.889   6.374  1.00 71.49           N  
ATOM    668  CA  ALA A  81      22.494   2.594   7.278  1.00 71.49           C  
ATOM    669  C   ALA A  81      23.836   2.863   6.605  1.00 71.49           C  
ATOM    670  O   ALA A  81      24.729   3.465   7.207  1.00 71.49           O  
ATOM    671  CB  ALA A  81      22.421   1.146   7.754  1.00 71.49           C  
ATOM    672  N   LEU A  82      24.021   2.510   5.327  1.00 77.99           N  
ATOM    673  CA  LEU A  82      25.251   2.700   4.566  1.00 77.99           C  
ATOM    674  C   LEU A  82      25.471   4.175   4.247  1.00 77.99           C  
ATOM    675  O   LEU A  82      26.603   4.662   4.292  1.00 77.99           O  
ATOM    676  CB  LEU A  82      25.210   1.886   3.270  1.00 77.99           C  
ATOM    677  CG  LEU A  82      25.374   0.372   3.414  1.00 77.99           C  
ATOM    678  CD1 LEU A  82      25.158  -0.315   2.070  1.00 77.99           C  
ATOM    679  CD2 LEU A  82      26.750   0.034   3.978  1.00 77.99           C  
ATOM    680  N   ALA A  83      24.342   4.897   3.980  1.00 77.19           N  
ATOM    681  CA  ALA A  83      24.368   6.334   3.721  1.00 77.19           C  
ATOM    682  C   ALA A  83      24.767   7.109   4.973  1.00 77.19           C  
ATOM    683  O   ALA A  83      25.556   8.054   4.900  1.00 77.19           O  
ATOM    684  CB  ALA A  83      23.007   6.809   3.216  1.00 77.19           C  
ATOM    685  N   GLU A  84      24.141   6.730   6.079  1.00 82.31           N  
ATOM    686  CA  GLU A  84      24.482   7.362   7.350  1.00 82.31           C  
ATOM    687  C   GLU A  84      25.946   7.119   7.711  1.00 82.31           C  
ATOM    688  O   GLU A  84      26.620   8.012   8.226  1.00 82.31           O  
ATOM    689  CB  GLU A  84      23.572   6.848   8.467  1.00 82.31           C  
ATOM    690  CG  GLU A  84      22.198   7.502   8.491  1.00 82.31           C  
ATOM    691  CD  GLU A  84      21.311   6.996   9.617  1.00 82.31           C  
ATOM    692  OE1 GLU A  84      20.166   7.482   9.753  1.00 82.31           O  
ATOM    693  OE2 GLU A  84      21.765   6.104  10.369  1.00 82.31           O1-
ATOM    694  N   LEU A  85      26.477   5.890   7.482  1.00 75.82           N  
ATOM    695  CA  LEU A  85      27.878   5.545   7.702  1.00 75.82           C  
ATOM    696  C   LEU A  85      28.790   6.377   6.808  1.00 75.82           C  
ATOM    697  O   LEU A  85      29.824   6.875   7.260  1.00 75.82           O  
ATOM    698  CB  LEU A  85      28.111   4.055   7.443  1.00 75.82           C  
ATOM    699  CG  LEU A  85      29.494   3.511   7.803  1.00 75.82           C  
ATOM    700  CD1 LEU A  85      29.716   3.583   9.310  1.00 75.82           C  
ATOM    701  CD2 LEU A  85      29.654   2.080   7.302  1.00 75.82           C  
ATOM    702  N   ALA A  86      28.474   6.636   5.531  1.00 75.88           N  
ATOM    703  CA  ALA A  86      29.216   7.439   4.564  1.00 75.88           C  
ATOM    704  C   ALA A  86      29.195   8.917   4.945  1.00 75.88           C  
ATOM    705  O   ALA A  86      30.210   9.607   4.835  1.00 75.88           O  
ATOM    706  CB  ALA A  86      28.643   7.247   3.161  1.00 75.88           C  
ATOM    707  N   LYS A  87      28.041   9.441   5.455  1.00 77.87           N  
ATOM    708  CA  LYS A  87      27.894  10.842   5.838  1.00 77.87           C  
ATOM    709  C   LYS A  87      28.723  11.164   7.078  1.00 77.87           C  
ATOM    710  O   LYS A  87      29.199  12.290   7.239  1.00 77.87           O  
ATOM    711  CB  LYS A  87      26.423  11.179   6.089  1.00 77.87           C  
ATOM    712  CG  LYS A  87      25.597  11.327   4.820  1.00 77.87           C  
ATOM    713  CD  LYS A  87      24.159  11.723   5.132  1.00 77.87           C  
ATOM    714  CE  LYS A  87      23.314  11.806   3.868  1.00 77.87           C  
ATOM    715  NZ  LYS A  87      21.893  12.147   4.174  1.00 77.87           N1+
ATOM    716  N   ASN A  88      28.884  10.039   7.950  1.00 75.92           N  
ATOM    717  CA  ASN A  88      29.523  10.245   9.244  1.00 75.92           C  
ATOM    718  C   ASN A  88      30.988   9.815   9.221  1.00 75.92           C  
ATOM    719  O   ASN A  88      31.703   9.976  10.212  1.00 75.92           O  
ATOM    720  CB  ASN A  88      28.767   9.494  10.342  1.00 75.92           C  
ATOM    721  CG  ASN A  88      27.399  10.086  10.619  1.00 75.92           C  
ATOM    722  ND2 ASN A  88      26.410   9.223  10.820  1.00 75.92           N  
ATOM    723  OD1 ASN A  88      27.233  11.307  10.649  1.00 75.92           O  
ATOM    724  N   SER A  89      31.545   9.264   8.023  1.00 73.86           N  
ATOM    725  CA  SER A  89      32.915   8.772   7.913  1.00 73.86           C  
ATOM    726  C   SER A  89      33.849   9.852   7.378  1.00 73.86           C  
ATOM    727  O   SER A  89      33.456  10.657   6.530  1.00 73.86           O  
ATOM    728  CB  SER A  89      32.972   7.543   7.005  1.00 73.86           C  
ATOM    729  OG  SER A  89      34.301   7.062   6.892  1.00 73.86           O  
ATOM    730  N   THR A  90      34.955  10.052   7.987  1.00 75.32           N  
ATOM    731  CA  THR A  90      35.982  10.962   7.491  1.00 75.32           C  
ATOM    732  C   THR A  90      36.970  10.226   6.591  1.00 75.32           C  
ATOM    733  O   THR A  90      37.839  10.847   5.976  1.00 75.32           O  
ATOM    734  CB  THR A  90      36.741  11.632   8.651  1.00 75.32           C  
ATOM    735  CG2 THR A  90      35.820  12.542   9.458  1.00 75.32           C  
ATOM    736  OG1 THR A  90      37.271  10.621   9.516  1.00 75.32           O  
ATOM    737  N   ASP A  91      36.763   8.874   6.508  1.00 79.62           N  
ATOM    738  CA  ASP A  91      37.580   7.999   5.675  1.00 79.62           C  
ATOM    739  C   ASP A  91      37.108   8.023   4.223  1.00 79.62           C  
ATOM    740  O   ASP A  91      36.082   7.428   3.889  1.00 79.62           O  
ATOM    741  CB  ASP A  91      37.555   6.567   6.212  1.00 79.62           C  
ATOM    742  CG  ASP A  91      38.537   5.650   5.504  1.00 79.62           C  
ATOM    743  OD1 ASP A  91      38.999   5.992   4.395  1.00 79.62           O  
ATOM    744  OD2 ASP A  91      38.849   4.574   6.061  1.00 79.62           O1-
ATOM    745  N   ARG A  92      37.820   8.627   3.403  1.00 80.66           N  
ATOM    746  CA  ARG A  92      37.480   8.873   2.005  1.00 80.66           C  
ATOM    747  C   ARG A  92      37.391   7.566   1.224  1.00 80.66           C  
ATOM    748  O   ARG A  92      36.556   7.427   0.328  1.00 80.66           O  
ATOM    749  CB  ARG A  92      38.510   9.802   1.357  1.00 80.66           C  
ATOM    750  CG  ARG A  92      38.418  11.245   1.827  1.00 80.66           C  
ATOM    751  CD  ARG A  92      39.595  12.074   1.331  1.00 80.66           C  
ATOM    752  NE  ARG A  92      39.476  13.472   1.732  1.00 80.66           N  
ATOM    753  CZ  ARG A  92      39.821  13.952   2.924  1.00 80.66           C  
ATOM    754  NH1 ARG A  92      40.316  13.150   3.860  1.00 80.66           N1+
ATOM    755  NH2 ARG A  92      39.670  15.242   3.183  1.00 80.66           N  
ATOM    756  N   GLU A  93      38.262   6.702   1.525  1.00 80.85           N  
ATOM    757  CA  GLU A  93      38.238   5.375   0.916  1.00 80.85           C  
ATOM    758  C   GLU A  93      36.954   4.630   1.267  1.00 80.85           C  
ATOM    759  O   GLU A  93      36.358   3.971   0.413  1.00 80.85           O  
ATOM    760  CB  GLU A  93      39.456   4.560   1.354  1.00 80.85           C  
ATOM    761  CG  GLU A  93      40.760   5.004   0.705  1.00 80.85           C  
ATOM    762  CD  GLU A  93      41.954   4.160   1.120  1.00 80.85           C  
ATOM    763  OE1 GLU A  93      43.076   4.409   0.622  1.00 80.85           O  
ATOM    764  OE2 GLU A  93      41.767   3.241   1.949  1.00 80.85           O1-
ATOM    765  N   LEU A  94      36.521   4.762   2.525  1.00 77.90           N  
ATOM    766  CA  LEU A  94      35.297   4.128   3.004  1.00 77.90           C  
ATOM    767  C   LEU A  94      34.068   4.761   2.359  1.00 77.90           C  
ATOM    768  O   LEU A  94      33.155   4.056   1.926  1.00 77.90           O  
ATOM    769  CB  LEU A  94      35.198   4.233   4.528  1.00 77.90           C  
ATOM    770  CG  LEU A  94      33.975   3.584   5.175  1.00 77.90           C  
ATOM    771  CD1 LEU A  94      33.958   2.085   4.891  1.00 77.90           C  
ATOM    772  CD2 LEU A  94      33.961   3.849   6.678  1.00 77.90           C  
ATOM    773  N   ILE A  95      34.014   6.077   2.132  1.00 84.29           N  
ATOM    774  CA  ILE A  95      32.936   6.811   1.478  1.00 84.29           C  
ATOM    775  C   ILE A  95      32.819   6.364   0.022  1.00 84.29           C  
ATOM    776  O   ILE A  95      31.718   6.105  -0.468  1.00 84.29           O  
ATOM    777  CB  ILE A  95      33.164   8.337   1.554  1.00 84.29           C  
ATOM    778  CG1 ILE A  95      33.114   8.813   3.009  1.00 84.29           C  
ATOM    779  CG2 ILE A  95      32.132   9.080   0.698  1.00 84.29           C  
ATOM    780  CD1 ILE A  95      33.522  10.267   3.200  1.00 84.29           C  
ATOM    781  N   ASN A  96      33.990   6.278  -0.596  1.00 87.30           N  
ATOM    782  CA  ASN A  96      34.030   5.821  -1.981  1.00 87.30           C  
ATOM    783  C   ASN A  96      33.528   4.386  -2.113  1.00 87.30           C  
ATOM    784  O   ASN A  96      32.783   4.068  -3.041  1.00 87.30           O  
ATOM    785  CB  ASN A  96      35.447   5.944  -2.546  1.00 87.30           C  
ATOM    786  CG  ASN A  96      35.499   5.717  -4.044  1.00 87.30           C  
ATOM    787  ND2 ASN A  96      36.600   5.146  -4.519  1.00 87.30           N  
ATOM    788  OD1 ASN A  96      34.559   6.052  -4.768  1.00 87.30           O  
ATOM    789  N   GLU A  97      33.846   3.504  -1.304  1.00 85.74           N  
ATOM    790  CA  GLU A  97      33.426   2.105  -1.309  1.00 85.74           C  
ATOM    791  C   GLU A  97      31.924   1.980  -1.073  1.00 85.74           C  
ATOM    792  O   GLU A  97      31.252   1.179  -1.728  1.00 85.74           O  
ATOM    793  CB  GLU A  97      34.192   1.311  -0.248  1.00 85.74           C  
ATOM    794  CG  GLU A  97      35.631   0.999  -0.634  1.00 85.74           C  
ATOM    795  CD  GLU A  97      35.744  -0.003  -1.772  1.00 85.74           C  
ATOM    796  OE1 GLU A  97      36.728   0.065  -2.544  1.00 85.74           O  
ATOM    797  OE2 GLU A  97      34.842  -0.861  -1.893  1.00 85.74           O1-
ATOM    798  N   ILE A  98      31.383   2.752  -0.131  1.00 82.29           N  
ATOM    799  CA  ILE A  98      29.956   2.753   0.176  1.00 82.29           C  
ATOM    800  C   ILE A  98      29.171   3.284  -1.020  1.00 82.29           C  
ATOM    801  O   ILE A  98      28.142   2.717  -1.397  1.00 82.29           O  
ATOM    802  CB  ILE A  98      29.650   3.594   1.436  1.00 82.29           C  
ATOM    803  CG1 ILE A  98      30.241   2.924   2.682  1.00 82.29           C  
ATOM    804  CG2 ILE A  98      28.141   3.804   1.591  1.00 82.29           C  
ATOM    805  CD1 ILE A  98      30.123   3.761   3.949  1.00 82.29           C  
ATOM    806  N   ALA A  99      29.671   4.323  -1.737  1.00 88.22           N  
ATOM    807  CA  ALA A  99      29.065   4.933  -2.917  1.00 88.22           C  
ATOM    808  C   ALA A  99      29.033   3.953  -4.087  1.00 88.22           C  
ATOM    809  O   ALA A  99      28.033   3.866  -4.804  1.00 88.22           O  
ATOM    810  CB  ALA A  99      29.822   6.199  -3.309  1.00 88.22           C  
ATOM    811  N   LYS A 100      30.134   3.155  -4.278  1.00 90.71           N  
ATOM    812  CA  LYS A 100      30.177   2.132  -5.318  1.00 90.71           C  
ATOM    813  C   LYS A 100      29.130   1.051  -5.069  1.00 90.71           C  
ATOM    814  O   LYS A 100      28.459   0.602  -6.002  1.00 90.71           O  
ATOM    815  CB  LYS A 100      31.569   1.504  -5.395  1.00 90.71           C  
ATOM    816  CG  LYS A 100      32.613   2.391  -6.056  1.00 90.71           C  
ATOM    817  CD  LYS A 100      33.972   1.705  -6.120  1.00 90.71           C  
ATOM    818  CE  LYS A 100      35.031   2.614  -6.728  1.00 90.71           C  
ATOM    819  NZ  LYS A 100      36.378   1.969  -6.734  1.00 90.71           N1+
ATOM    820  N   GLN A 101      28.974   0.678  -3.804  1.00 89.19           N  
ATOM    821  CA  GLN A 101      28.015  -0.360  -3.442  1.00 89.19           C  
ATOM    822  C   GLN A 101      26.581   0.124  -3.635  1.00 89.19           C  
ATOM    823  O   GLN A 101      25.727  -0.622  -4.122  1.00 89.19           O  
ATOM    824  CB  GLN A 101      28.227  -0.808  -1.996  1.00 89.19           C  
ATOM    825  CG  GLN A 101      29.544  -1.538  -1.764  1.00 89.19           C  
ATOM    826  CD  GLN A 101      29.673  -2.797  -2.602  1.00 89.19           C  
ATOM    827  NE2 GLN A 101      30.898  -3.117  -3.004  1.00 89.19           N  
ATOM    828  OE1 GLN A 101      28.680  -3.474  -2.884  1.00 89.19           O  
ATOM    829  N   LEU A 102      26.313   1.363  -3.319  1.00 89.17           N  
ATOM    830  CA  LEU A 102      24.989   1.953  -3.486  1.00 89.17           C  
ATOM    831  C   LEU A 102      24.637   2.091  -4.964  1.00 89.17           C  
ATOM    832  O   LEU A 102      23.486   1.883  -5.355  1.00 89.17           O  
ATOM    833  CB  LEU A 102      24.921   3.321  -2.803  1.00 89.17           C  
ATOM    834  CG  LEU A 102      24.875   3.314  -1.274  1.00 89.17           C  
ATOM    835  CD1 LEU A 102      24.888   4.742  -0.737  1.00 89.17           C  
ATOM    836  CD2 LEU A 102      23.643   2.563  -0.779  1.00 89.17           C  
ATOM    837  N   ALA A 103      25.617   2.517  -5.765  1.00 88.22           N  
ATOM    838  CA  ALA A 103      25.447   2.626  -7.211  1.00 88.22           C  
ATOM    839  C   ALA A 103      25.111   1.270  -7.827  1.00 88.22           C  
ATOM    840  O   ALA A 103      24.267   1.179  -8.721  1.00 88.22           O  
ATOM    841  CB  ALA A 103      26.706   3.202  -7.854  1.00 88.22           C  
ATOM    842  N   GLU A 104      25.711   0.185  -7.445  1.00 89.03           N  
ATOM    843  CA  GLU A 104      25.416  -1.170  -7.903  1.00 89.03           C  
ATOM    844  C   GLU A 104      24.003  -1.591  -7.507  1.00 89.03           C  
ATOM    845  O   GLU A 104      23.303  -2.241  -8.285  1.00 89.03           O  
ATOM    846  CB  GLU A 104      26.438  -2.162  -7.343  1.00 89.03           C  
ATOM    847  CG  GLU A 104      27.803  -2.080  -8.009  1.00 89.03           C  
ATOM    848  CD  GLU A 104      27.793  -2.546  -9.456  1.00 89.03           C  
ATOM    849  OE1 GLU A 104      28.616  -2.049 -10.259  1.00 89.03           O  
ATOM    850  OE2 GLU A 104      26.956  -3.413  -9.791  1.00 89.03           O1-
ATOM    851  N   VAL A 105      23.592  -1.233  -6.238  1.00 85.37           N  
ATOM    852  CA  VAL A 105      22.247  -1.521  -5.750  1.00 85.37           C  
ATOM    853  C   VAL A 105      21.219  -0.775  -6.599  1.00 85.37           C  
ATOM    854  O   VAL A 105      20.190  -1.340  -6.976  1.00 85.37           O  
ATOM    855  CB  VAL A 105      22.089  -1.136  -4.262  1.00 85.37           C  
ATOM    856  CG1 VAL A 105      20.636  -1.289  -3.817  1.00 85.37           C  
ATOM    857  CG2 VAL A 105      23.011  -1.988  -3.391  1.00 85.37           C  
ATOM    858  N   ALA A 106      21.481   0.496  -6.997  1.00 86.23           N  
ATOM    859  CA  ALA A 106      20.619   1.353  -7.807  1.00 86.23           C  
ATOM    860  C   ALA A 106      20.494   0.817  -9.230  1.00 86.23           C  
ATOM    861  O   ALA A 106      19.413   0.853  -9.821  1.00 86.23           O  
ATOM    862  CB  ALA A 106      21.153   2.782  -7.824  1.00 86.23           C  
ATOM    863  N   LYS A 107      21.518   0.231  -9.815  1.00 85.73           N  
ATOM    864  CA  LYS A 107      21.517  -0.316 -11.168  1.00 85.73           C  
ATOM    865  C   LYS A 107      20.678  -1.589 -11.245  1.00 85.73           C  
ATOM    866  O   LYS A 107      20.035  -1.854 -12.263  1.00 85.73           O  
ATOM    867  CB  LYS A 107      22.946  -0.603 -11.633  1.00 85.73           C  
ATOM    868  CG  LYS A 107      23.731   0.642 -12.020  1.00 85.73           C  
ATOM    869  CD  LYS A 107      25.125   0.289 -12.524  1.00 85.73           C  
ATOM    870  CE  LYS A 107      25.947   1.537 -12.816  1.00 85.73           C  
ATOM    871  NZ  LYS A 107      27.327   1.196 -13.274  1.00 85.73           N1+
ATOM    872  N   GLU A 108      20.605  -2.367 -10.155  1.00 84.63           N  
ATOM    873  CA  GLU A 108      19.939  -3.666 -10.127  1.00 84.63           C  
ATOM    874  C   GLU A 108      18.516  -3.545  -9.590  1.00 84.63           C  
ATOM    875  O   GLU A 108      17.714  -4.472  -9.727  1.00 84.63           O  
ATOM    876  CB  GLU A 108      20.737  -4.662  -9.282  1.00 84.63           C  
ATOM    877  CG  GLU A 108      22.064  -5.072  -9.904  1.00 84.63           C  
ATOM    878  CD  GLU A 108      22.790  -6.150  -9.115  1.00 84.63           C  
ATOM    879  OE1 GLU A 108      23.923  -6.521  -9.495  1.00 84.63           O  
ATOM    880  OE2 GLU A 108      22.219  -6.628  -8.109  1.00 84.63           O1-
ATOM    881  N   ALA A 109      18.234  -2.302  -9.006  1.00 82.00           N  
ATOM    882  CA  ALA A 109      16.902  -2.090  -8.444  1.00 82.00           C  
ATOM    883  C   ALA A 109      15.883  -1.802  -9.543  1.00 82.00           C  
ATOM    884  O   ALA A 109      16.197  -1.134 -10.531  1.00 82.00           O  
ATOM    885  CB  ALA A 109      16.928  -0.947  -7.433  1.00 82.00           C  
ATOM    886  N   THR A 110      14.694  -2.472  -9.562  1.00 76.83           N  
ATOM    887  CA  THR A 110      13.620  -2.291 -10.533  1.00 76.83           C  
ATOM    888  C   THR A 110      12.708  -1.139 -10.122  1.00 76.83           C  
ATOM    889  O   THR A 110      12.072  -0.511 -10.972  1.00 76.83           O  
ATOM    890  CB  THR A 110      12.788  -3.578 -10.690  1.00 76.83           C  
ATOM    891  CG2 THR A 110      13.611  -4.692 -11.327  1.00 76.83           C  
ATOM    892  OG1 THR A 110      12.339  -4.009  -9.399  1.00 76.83           O  
ATOM    893  N   ASP A 111      12.835  -0.584  -8.988  1.00 82.20           N  
ATOM    894  CA  ASP A 111      11.995   0.477  -8.444  1.00 82.20           C  
ATOM    895  C   ASP A 111      12.642   1.847  -8.641  1.00 82.20           C  
ATOM    896  O   ASP A 111      13.751   2.090  -8.160  1.00 82.20           O  
ATOM    897  CB  ASP A 111      11.718   0.236  -6.958  1.00 82.20           C  
ATOM    898  CG  ASP A 111      10.724   1.223  -6.371  1.00 82.20           C  
ATOM    899  OD1 ASP A 111       9.509   1.090  -6.629  1.00 82.20           O  
ATOM    900  OD2 ASP A 111      11.162   2.143  -5.647  1.00 82.20           O1-
ATOM    901  N   GLU A 112      11.955   2.734  -9.388  1.00 81.89           N  
ATOM    902  CA  GLU A 112      12.424   4.071  -9.740  1.00 81.89           C  
ATOM    903  C   GLU A 112      12.556   4.954  -8.503  1.00 81.89           C  
ATOM    904  O   GLU A 112      13.483   5.762  -8.407  1.00 81.89           O  
ATOM    905  CB  GLU A 112      11.479   4.723 -10.753  1.00 81.89           C  
ATOM    906  CG  GLU A 112      12.059   5.955 -11.431  1.00 81.89           C  
ATOM    907  CD  GLU A 112      11.157   6.524 -12.516  1.00 81.89           C  
ATOM    908  OE1 GLU A 112      11.461   7.616 -13.047  1.00 81.89           O  
ATOM    909  OE2 GLU A 112      10.138   5.871 -12.836  1.00 81.89           O1-
ATOM    910  N   GLU A 113      11.734   4.777  -7.533  1.00 82.66           N  
ATOM    911  CA  GLU A 113      11.749   5.533  -6.285  1.00 82.66           C  
ATOM    912  C   GLU A 113      12.978   5.192  -5.448  1.00 82.66           C  
ATOM    913  O   GLU A 113      13.600   6.080  -4.859  1.00 82.66           O  
ATOM    914  CB  GLU A 113      10.474   5.267  -5.481  1.00 82.66           C  
ATOM    915  CG  GLU A 113       9.242   5.973  -6.028  1.00 82.66           C  
ATOM    916  CD  GLU A 113       7.989   5.720  -5.205  1.00 82.66           C  
ATOM    917  OE1 GLU A 113       6.905   6.221  -5.579  1.00 82.66           O  
ATOM    918  OE2 GLU A 113       8.093   5.013  -4.177  1.00 82.66           O1-
ATOM    919  N   LEU A 114      13.346   3.912  -5.351  1.00 84.00           N  
ATOM    920  CA  LEU A 114      14.544   3.442  -4.664  1.00 84.00           C  
ATOM    921  C   LEU A 114      15.803   3.933  -5.370  1.00 84.00           C  
ATOM    922  O   LEU A 114      16.747   4.388  -4.720  1.00 84.00           O  
ATOM    923  CB  LEU A 114      14.551   1.913  -4.584  1.00 84.00           C  
ATOM    924  CG  LEU A 114      15.733   1.279  -3.851  1.00 84.00           C  
ATOM    925  CD1 LEU A 114      15.789   1.770  -2.408  1.00 84.00           C  
ATOM    926  CD2 LEU A 114      15.638  -0.243  -3.899  1.00 84.00           C  
ATOM    927  N   GLN A 115      15.835   3.920  -6.651  1.00 83.88           N  
ATOM    928  CA  GLN A 115      16.934   4.407  -7.479  1.00 83.88           C  
ATOM    929  C   GLN A 115      17.133   5.909  -7.300  1.00 83.88           C  
ATOM    930  O   GLN A 115      18.267   6.385  -7.224  1.00 83.88           O  
ATOM    931  CB  GLN A 115      16.679   4.083  -8.952  1.00 83.88           C  
ATOM    932  CG  GLN A 115      16.751   2.598  -9.277  1.00 83.88           C  
ATOM    933  CD  GLN A 115      16.328   2.287 -10.701  1.00 83.88           C  
ATOM    934  NE2 GLN A 115      16.746   1.131 -11.204  1.00 83.88           N  
ATOM    935  OE1 GLN A 115      15.631   3.080 -11.343  1.00 83.88           O  
ATOM    936  N   ARG A 116      16.007   6.699  -7.223  1.00 87.06           N  
ATOM    937  CA  ARG A 116      16.056   8.130  -6.944  1.00 87.06           C  
ATOM    938  C   ARG A 116      16.594   8.397  -5.543  1.00 87.06           C  
ATOM    939  O   ARG A 116      17.377   9.327  -5.340  1.00 87.06           O  
ATOM    940  CB  ARG A 116      14.668   8.757  -7.102  1.00 87.06           C  
ATOM    941  CG  ARG A 116      14.240   8.950  -8.547  1.00 87.06           C  
ATOM    942  CD  ARG A 116      12.903   9.671  -8.647  1.00 87.06           C  
ATOM    943  NE  ARG A 116      12.338   9.574  -9.991  1.00 87.06           N  
ATOM    944  CZ  ARG A 116      11.274  10.250 -10.416  1.00 87.06           C  
ATOM    945  NH1 ARG A 116      10.637  11.091  -9.607  1.00 87.06           N1+
ATOM    946  NH2 ARG A 116      10.845  10.086 -11.658  1.00 87.06           N  
ATOM    947  N   TYR A 117      16.143   7.595  -4.729  1.00 87.36           N  
ATOM    948  CA  TYR A 117      16.566   7.705  -3.338  1.00 87.36           C  
ATOM    949  C   TYR A 117      18.071   7.501  -3.208  1.00 87.36           C  
ATOM    950  O   TYR A 117      18.759   8.297  -2.565  1.00 87.36           O  
ATOM    951  CB  TYR A 117      15.824   6.686  -2.468  1.00 87.36           C  
ATOM    952  CG  TYR A 117      16.244   6.707  -1.018  1.00 87.36           C  
ATOM    953  CD1 TYR A 117      16.952   5.643  -0.464  1.00 87.36           C  
ATOM    954  CD2 TYR A 117      15.932   7.787  -0.201  1.00 87.36           C  
ATOM    955  CE1 TYR A 117      17.340   5.657   0.872  1.00 87.36           C  
ATOM    956  CE2 TYR A 117      16.315   7.812   1.136  1.00 87.36           C  
ATOM    957  CZ  TYR A 117      17.018   6.744   1.663  1.00 87.36           C  
ATOM    958  OH  TYR A 117      17.398   6.762   2.986  1.00 87.36           O  
ATOM    959  N   ILE A 118      18.653   6.489  -3.778  1.00 87.35           N  
ATOM    960  CA  ILE A 118      20.073   6.151  -3.751  1.00 87.35           C  
ATOM    961  C   ILE A 118      20.873   7.230  -4.476  1.00 87.35           C  
ATOM    962  O   ILE A 118      21.946   7.630  -4.018  1.00 87.35           O  
ATOM    963  CB  ILE A 118      20.337   4.768  -4.387  1.00 87.35           C  
ATOM    964  CG1 ILE A 118      19.718   3.659  -3.528  1.00 87.35           C  
ATOM    965  CG2 ILE A 118      21.839   4.539  -4.578  1.00 87.35           C  
ATOM    966  CD1 ILE A 118      19.803   2.273  -4.153  1.00 87.35           C  
ATOM    967  N   ALA A 119      20.354   7.826  -5.586  1.00 88.95           N  
ATOM    968  CA  ALA A 119      20.955   8.932  -6.328  1.00 88.95           C  
ATOM    969  C   ALA A 119      21.045  10.187  -5.463  1.00 88.95           C  
ATOM    970  O   ALA A 119      22.054  10.896  -5.492  1.00 88.95           O  
ATOM    971  CB  ALA A 119      20.154   9.220  -7.596  1.00 88.95           C  
ATOM    972  N   LYS A 120      19.994  10.440  -4.694  1.00 90.22           N  
ATOM    973  CA  LYS A 120      19.982  11.573  -3.774  1.00 90.22           C  
ATOM    974  C   LYS A 120      21.081  11.439  -2.723  1.00 90.22           C  
ATOM    975  O   LYS A 120      21.733  12.424  -2.370  1.00 90.22           O  
ATOM    976  CB  LYS A 120      18.619  11.697  -3.092  1.00 90.22           C  
ATOM    977  CG  LYS A 120      17.536  12.296  -3.978  1.00 90.22           C  
ATOM    978  CD  LYS A 120      16.229  12.481  -3.217  1.00 90.22           C  
ATOM    979  CE  LYS A 120      15.110  12.955  -4.133  1.00 90.22           C  
ATOM    980  NZ  LYS A 120      13.822  13.121  -3.396  1.00 90.22           N1+
ATOM    981  N   ILE A 121      21.288  10.242  -2.254  1.00 87.53           N  
ATOM    982  CA  ILE A 121      22.313   9.949  -1.258  1.00 87.53           C  
ATOM    983  C   ILE A 121      23.697  10.194  -1.855  1.00 87.53           C  
ATOM    984  O   ILE A 121      24.547  10.830  -1.228  1.00 87.53           O  
ATOM    985  CB  ILE A 121      22.201   8.497  -0.743  1.00 87.53           C  
ATOM    986  CG1 ILE A 121      20.912   8.316   0.067  1.00 87.53           C  
ATOM    987  CG2 ILE A 121      23.429   8.124   0.094  1.00 87.53           C  
ATOM    988  CD1 ILE A 121      20.602   6.868   0.422  1.00 87.53           C  
ATOM    989  N   LEU A 122      23.987   9.777  -3.072  1.00 90.74           N  
ATOM    990  CA  LEU A 122      25.261   9.938  -3.765  1.00 90.74           C  
ATOM    991  C   LEU A 122      25.534  11.408  -4.065  1.00 90.74           C  
ATOM    992  O   LEU A 122      26.680  11.858  -3.994  1.00 90.74           O  
ATOM    993  CB  LEU A 122      25.271   9.130  -5.065  1.00 90.74           C  
ATOM    994  CG  LEU A 122      25.389   7.612  -4.918  1.00 90.74           C  
ATOM    995  CD1 LEU A 122      25.264   6.936  -6.279  1.00 90.74           C  
ATOM    996  CD2 LEU A 122      26.709   7.239  -4.250  1.00 90.74           C  
ATOM    997  N   ILE A 123      24.455  12.142  -4.376  1.00 91.25           N  
ATOM    998  CA  ILE A 123      24.565  13.581  -4.591  1.00 91.25           C  
ATOM    999  C   ILE A 123      25.012  14.262  -3.300  1.00 91.25           C  
ATOM   1000  O   ILE A 123      25.904  15.115  -3.317  1.00 91.25           O  
ATOM   1001  CB  ILE A 123      23.229  14.184  -5.080  1.00 91.25           C  
ATOM   1002  CG1 ILE A 123      22.934  13.736  -6.515  1.00 91.25           C  
ATOM   1003  CG2 ILE A 123      23.257  15.712  -4.978  1.00 91.25           C  
ATOM   1004  CD1 ILE A 123      21.527  14.067  -6.991  1.00 91.25           C  
ATOM   1005  N   GLU A 124      24.378  13.893  -2.222  1.00 91.48           N  
ATOM   1006  CA  GLU A 124      24.708  14.451  -0.914  1.00 91.48           C  
ATOM   1007  C   GLU A 124      26.159  14.164  -0.541  1.00 91.48           C  
ATOM   1008  O   GLU A 124      26.848  15.029   0.004  1.00 91.48           O  
ATOM   1009  CB  GLU A 124      23.768  13.896   0.160  1.00 91.48           C  
ATOM   1010  CG  GLU A 124      22.352  14.447   0.083  1.00 91.48           C  
ATOM   1011  CD  GLU A 124      21.404  13.807   1.085  1.00 91.48           C  
ATOM   1012  OE1 GLU A 124      20.203  14.161   1.096  1.00 91.48           O  
ATOM   1013  OE2 GLU A 124      21.866  12.947   1.867  1.00 91.48           O1-
ATOM   1014  N   LEU A 125      26.616  12.962  -0.832  1.00 91.04           N  
ATOM   1015  CA  LEU A 125      27.988  12.570  -0.528  1.00 91.04           C  
ATOM   1016  C   LEU A 125      28.979  13.357  -1.379  1.00 91.04           C  
ATOM   1017  O   LEU A 125      30.045  13.746  -0.897  1.00 91.04           O  
ATOM   1018  CB  LEU A 125      28.179  11.069  -0.758  1.00 91.04           C  
ATOM   1019  CG  LEU A 125      27.509  10.137   0.254  1.00 91.04           C  
ATOM   1020  CD1 LEU A 125      27.697   8.682  -0.160  1.00 91.04           C  
ATOM   1021  CD2 LEU A 125      28.069  10.377   1.653  1.00 91.04           C  
ATOM   1022  N   ALA A 126      28.693  13.557  -2.665  1.00 91.12           N  
ATOM   1023  CA  ALA A 126      29.501  14.358  -3.582  1.00 91.12           C  
ATOM   1024  C   ALA A 126      29.578  15.810  -3.117  1.00 91.12           C  
ATOM   1025  O   ALA A 126      30.646  16.425  -3.157  1.00 91.12           O  
ATOM   1026  CB  ALA A 126      28.932  14.284  -4.996  1.00 91.12           C  
ATOM   1027  N   GLU A 127      28.425  16.344  -2.664  1.00 93.46           N  
ATOM   1028  CA  GLU A 127      28.392  17.704  -2.136  1.00 93.46           C  
ATOM   1029  C   GLU A 127      29.277  17.837  -0.900  1.00 93.46           C  
ATOM   1030  O   GLU A 127      29.977  18.838  -0.736  1.00 93.46           O  
ATOM   1031  CB  GLU A 127      26.957  18.117  -1.802  1.00 93.46           C  
ATOM   1032  CG  GLU A 127      26.097  18.400  -3.025  1.00 93.46           C  
ATOM   1033  CD  GLU A 127      24.645  18.691  -2.684  1.00 93.46           C  
ATOM   1034  OE1 GLU A 127      23.876  19.084  -3.591  1.00 93.46           O  
ATOM   1035  OE2 GLU A 127      24.273  18.525  -1.501  1.00 93.46           O1-
ATOM   1036  N   GLN A 128      29.160  16.913  -0.072  1.00 91.91           N  
ATOM   1037  CA  GLN A 128      29.968  16.885   1.142  1.00 91.91           C  
ATOM   1038  C   GLN A 128      31.456  16.818   0.810  1.00 91.91           C  
ATOM   1039  O   GLN A 128      32.272  17.484   1.453  1.00 91.91           O  
ATOM   1040  CB  GLN A 128      29.574  15.699   2.024  1.00 91.91           C  
ATOM   1041  CG  GLN A 128      30.226  15.712   3.400  1.00 91.91           C  
ATOM   1042  CD  GLN A 128      29.714  14.606   4.303  1.00 91.91           C  
ATOM   1043  NE2 GLN A 128      30.277  14.512   5.503  1.00 91.91           N  
ATOM   1044  OE1 GLN A 128      28.819  13.843   3.926  1.00 91.91           O  
ATOM   1045  N   ALA A 129      31.899  15.930  -0.116  1.00 90.55           N  
ATOM   1046  CA  ALA A 129      33.287  15.800  -0.555  1.00 90.55           C  
ATOM   1047  C   ALA A 129      33.809  17.116  -1.121  1.00 90.55           C  
ATOM   1048  O   ALA A 129      34.961  17.488  -0.885  1.00 90.55           O  
ATOM   1049  CB  ALA A 129      33.414  14.689  -1.595  1.00 90.55           C  
ATOM   1050  N   ILE A 130      32.981  17.838  -1.860  1.00 91.46           N  
ATOM   1051  CA  ILE A 130      33.337  19.143  -2.406  1.00 91.46           C  
ATOM   1052  C   ILE A 130      33.566  20.135  -1.268  1.00 91.46           C  
ATOM   1053  O   ILE A 130      34.535  20.896  -1.286  1.00 91.46           O  
ATOM   1054  CB  ILE A 130      32.245  19.671  -3.365  1.00 91.46           C  
ATOM   1055  CG1 ILE A 130      32.178  18.804  -4.627  1.00 91.46           C  
ATOM   1056  CG2 ILE A 130      32.501  21.138  -3.720  1.00 91.46           C  
ATOM   1057  CD1 ILE A 130      30.998  19.124  -5.536  1.00 91.46           C  
ATOM   1058  N   LYS A 131      32.605  20.172  -0.347  1.00 92.80           N  
ATOM   1059  CA  LYS A 131      32.715  21.057   0.809  1.00 92.80           C  
ATOM   1060  C   LYS A 131      33.993  20.780   1.594  1.00 92.80           C  
ATOM   1061  O   LYS A 131      34.672  21.711   2.035  1.00 92.80           O  
ATOM   1062  CB  LYS A 131      31.496  20.902   1.721  1.00 92.80           C  
ATOM   1063  CG  LYS A 131      30.238  21.573   1.190  1.00 92.80           C  
ATOM   1064  CD  LYS A 131      29.074  21.426   2.162  1.00 92.80           C  
ATOM   1065  CE  LYS A 131      27.788  22.005   1.587  1.00 92.80           C  
ATOM   1066  NZ  LYS A 131      26.629  21.799   2.507  1.00 92.80           N1+
ATOM   1067  N   GLU A 132      34.343  19.516   1.763  1.00 91.08           N  
ATOM   1068  CA  GLU A 132      35.551  19.114   2.478  1.00 91.08           C  
ATOM   1069  C   GLU A 132      36.806  19.512   1.705  1.00 91.08           C  
ATOM   1070  O   GLU A 132      37.819  19.879   2.304  1.00 91.08           O  
ATOM   1071  CB  GLU A 132      35.548  17.605   2.733  1.00 91.08           C  
ATOM   1072  CG  GLU A 132      34.602  17.172   3.845  1.00 91.08           C  
ATOM   1073  CD  GLU A 132      34.617  15.673   4.095  1.00 91.08           C  
ATOM   1074  OE1 GLU A 132      33.925  15.206   5.028  1.00 91.08           O  
ATOM   1075  OE2 GLU A 132      35.328  14.959   3.353  1.00 91.08           O1-
ATOM   1076  N   ALA A 133      36.794  19.364   0.412  1.00 89.62           N  
ATOM   1077  CA  ALA A 133      37.882  19.820  -0.450  1.00 89.62           C  
ATOM   1078  C   ALA A 133      38.113  21.320  -0.293  1.00 89.62           C  
ATOM   1079  O   ALA A 133      39.258  21.771  -0.202  1.00 89.62           O  
ATOM   1080  CB  ALA A 133      37.584  19.480  -1.908  1.00 89.62           C  
ATOM   1081  N   GLU A 134      37.047  22.023  -0.234  1.00 91.62           N  
ATOM   1082  CA  GLU A 134      37.144  23.469  -0.061  1.00 91.62           C  
ATOM   1083  C   GLU A 134      37.735  23.823   1.300  1.00 91.62           C  
ATOM   1084  O   GLU A 134      38.560  24.733   1.406  1.00 91.62           O  
ATOM   1085  CB  GLU A 134      35.770  24.124  -0.225  1.00 91.62           C  
ATOM   1086  CG  GLU A 134      35.259  24.132  -1.659  1.00 91.62           C  
ATOM   1087  CD  GLU A 134      33.853  24.691  -1.792  1.00 91.62           C  
ATOM   1088  OE1 GLU A 134      33.392  24.911  -2.935  1.00 91.62           O  
ATOM   1089  OE2 GLU A 134      33.206  24.913  -0.744  1.00 91.62           O1-
ATOM   1090  N   ARG A 135      37.184  23.168   2.254  1.00 91.88           N  
ATOM   1091  CA  ARG A 135      37.668  23.374   3.616  1.00 91.88           C  
ATOM   1092  C   ARG A 135      39.162  23.085   3.717  1.00 91.88           C  
ATOM   1093  O   ARG A 135      39.905  23.839   4.348  1.00 91.88           O  
ATOM   1094  CB  ARG A 135      36.897  22.493   4.600  1.00 91.88           C  
ATOM   1095  CG  ARG A 135      37.221  22.769   6.060  1.00 91.88           C  
ATOM   1096  CD  ARG A 135      36.362  21.931   6.998  1.00 91.88           C  
ATOM   1097  NE  ARG A 135      36.713  22.157   8.396  1.00 91.88           N  
ATOM   1098  CZ  ARG A 135      36.113  21.576   9.431  1.00 91.88           C  
ATOM   1099  NH1 ARG A 135      35.116  20.719   9.244  1.00 91.88           N1+
ATOM   1100  NH2 ARG A 135      36.512  21.854  10.664  1.00 91.88           N  
ATOM   1101  N   SER A 136      39.645  22.015   3.215  1.00 90.46           N  
ATOM   1102  CA  SER A 136      41.041  21.591   3.224  1.00 90.46           C  
ATOM   1103  C   SER A 136      41.927  22.592   2.491  1.00 90.46           C  
ATOM   1104  O   SER A 136      43.072  22.822   2.886  1.00 90.46           O  
ATOM   1105  CB  SER A 136      41.187  20.208   2.590  1.00 90.46           C  
ATOM   1106  OG  SER A 136      40.531  19.224   3.373  1.00 90.46           O  
ATOM   1107  N   LEU A 137      41.412  23.057   1.428  1.00 89.59           N  
ATOM   1108  CA  LEU A 137      42.107  24.095   0.675  1.00 89.59           C  
ATOM   1109  C   LEU A 137      42.309  25.343   1.529  1.00 89.59           C  
ATOM   1110  O   LEU A 137      43.388  25.938   1.520  1.00 89.59           O  
ATOM   1111  CB  LEU A 137      41.326  24.450  -0.593  1.00 89.59           C  
ATOM   1112  CG  LEU A 137      42.008  25.422  -1.558  1.00 89.59           C  
ATOM   1113  CD1 LEU A 137      43.300  24.817  -2.094  1.00 89.59           C  
ATOM   1114  CD2 LEU A 137      41.067  25.787  -2.702  1.00 89.59           C  
ATOM   1115  N   ARG A 138      41.263  25.712   2.276  1.00 90.78           N  
ATOM   1116  CA  ARG A 138      41.325  26.884   3.144  1.00 90.78           C  
ATOM   1117  C   ARG A 138      42.277  26.651   4.311  1.00 90.78           C  
ATOM   1118  O   ARG A 138      42.918  27.587   4.794  1.00 90.78           O  
ATOM   1119  CB  ARG A 138      39.931  27.240   3.667  1.00 90.78           C  
ATOM   1120  CG  ARG A 138      39.021  27.863   2.620  1.00 90.78           C  
ATOM   1121  CD  ARG A 138      37.686  28.288   3.215  1.00 90.78           C  
ATOM   1122  NE  ARG A 138      36.667  28.464   2.184  1.00 90.78           N  
ATOM   1123  CZ  ARG A 138      35.410  28.831   2.415  1.00 90.78           C  
ATOM   1124  NH1 ARG A 138      34.989  29.069   3.652  1.00 90.78           N1+
ATOM   1125  NH2 ARG A 138      34.566  28.961   1.401  1.00 90.78           N  
ATOM   1126  N   GLU A 139      42.408  25.439   4.702  1.00 90.80           N  
ATOM   1127  CA  GLU A 139      43.235  25.020   5.831  1.00 90.80           C  
ATOM   1128  C   GLU A 139      44.685  24.810   5.404  1.00 90.80           C  
ATOM   1129  O   GLU A 139      45.546  24.519   6.236  1.00 90.80           O  
ATOM   1130  CB  GLU A 139      42.680  23.739   6.457  1.00 90.80           C  
ATOM   1131  CG  GLU A 139      41.364  23.935   7.196  1.00 90.80           C  
ATOM   1132  CD  GLU A 139      40.758  22.634   7.698  1.00 90.80           C  
ATOM   1133  OE1 GLU A 139      39.684  22.673   8.342  1.00 90.80           O  
ATOM   1134  OE2 GLU A 139      41.362  21.567   7.447  1.00 90.80           O1-
ATOM   1135  N   GLY A 140      44.942  25.075   4.057  1.00 89.63           N  
ATOM   1136  CA  GLY A 140      46.298  24.984   3.540  1.00 89.63           C  
ATOM   1137  C   GLY A 140      46.769  23.555   3.350  1.00 89.63           C  
ATOM   1138  O   GLY A 140      47.964  23.269   3.463  1.00 89.63           O  
ATOM   1139  N   ASN A 141      45.915  22.583   3.328  1.00 90.59           N  
ATOM   1140  CA  ASN A 141      46.218  21.174   3.095  1.00 90.59           C  
ATOM   1141  C   ASN A 141      45.836  20.745   1.682  1.00 90.59           C  
ATOM   1142  O   ASN A 141      44.804  20.104   1.480  1.00 90.59           O  
ATOM   1143  CB  ASN A 141      45.508  20.295   4.126  1.00 90.59           C  
ATOM   1144  CG  ASN A 141      46.201  18.962   4.334  1.00 90.59           C  
ATOM   1145  ND2 ASN A 141      45.867  18.285   5.426  1.00 90.59           N  
ATOM   1146  OD1 ASN A 141      47.031  18.547   3.522  1.00 90.59           O  
ATOM   1147  N   PRO A 142      46.591  21.135   0.655  1.00 87.79           N  
ATOM   1148  CA  PRO A 142      46.292  20.873  -0.755  1.00 87.79           C  
ATOM   1149  C   PRO A 142      46.249  19.381  -1.082  1.00 87.79           C  
ATOM   1150  O   PRO A 142      45.502  18.962  -1.969  1.00 87.79           O  
ATOM   1151  CB  PRO A 142      47.444  21.560  -1.494  1.00 87.79           C  
ATOM   1152  CG  PRO A 142      48.526  21.696  -0.471  1.00 87.79           C  
ATOM   1153  CD  PRO A 142      47.890  21.808   0.884  1.00 87.79           C  
ATOM   1154  N   GLU A 143      47.004  18.654  -0.427  1.00 88.32           N  
ATOM   1155  CA  GLU A 143      47.022  17.202  -0.581  1.00 88.32           C  
ATOM   1156  C   GLU A 143      45.681  16.589  -0.188  1.00 88.32           C  
ATOM   1157  O   GLU A 143      45.138  15.755  -0.915  1.00 88.32           O  
ATOM   1158  CB  GLU A 143      48.147  16.587   0.254  1.00 88.32           C  
ATOM   1159  CG  GLU A 143      49.535  16.794  -0.334  1.00 88.32           C  
ATOM   1160  CD  GLU A 143      50.639  16.154   0.491  1.00 88.32           C  
ATOM   1161  OE1 GLU A 143      51.824  16.251   0.100  1.00 88.32           O  
ATOM   1162  OE2 GLU A 143      50.316  15.549   1.538  1.00 88.32           O1-
ATOM   1163  N   LYS A 144      45.124  16.949   0.934  1.00 88.31           N  
ATOM   1164  CA  LYS A 144      43.819  16.531   1.440  1.00 88.31           C  
ATOM   1165  C   LYS A 144      42.692  17.068   0.562  1.00 88.31           C  
ATOM   1166  O   LYS A 144      41.703  16.374   0.320  1.00 88.31           O  
ATOM   1167  CB  LYS A 144      43.628  17.001   2.883  1.00 88.31           C  
ATOM   1168  CG  LYS A 144      42.454  16.346   3.597  1.00 88.31           C  
ATOM   1169  CD  LYS A 144      42.394  16.752   5.063  1.00 88.31           C  
ATOM   1170  CE  LYS A 144      41.214  16.106   5.776  1.00 88.31           C  
ATOM   1171  NZ  LYS A 144      41.163  16.484   7.220  1.00 88.31           N1+
ATOM   1172  N   ALA A 145      42.752  18.223   0.074  1.00 89.80           N  
ATOM   1173  CA  ALA A 145      41.831  18.850  -0.870  1.00 89.80           C  
ATOM   1174  C   ALA A 145      41.806  18.094  -2.196  1.00 89.80           C  
ATOM   1175  O   ALA A 145      40.739  17.890  -2.780  1.00 89.80           O  
ATOM   1176  CB  ALA A 145      42.217  20.309  -1.099  1.00 89.80           C  
ATOM   1177  N   ARG A 146      43.003  17.663  -2.656  1.00 90.72           N  
ATOM   1178  CA  ARG A 146      43.109  16.869  -3.876  1.00 90.72           C  
ATOM   1179  C   ARG A 146      42.401  15.528  -3.718  1.00 90.72           C  
ATOM   1180  O   ARG A 146      41.737  15.057  -4.645  1.00 90.72           O  
ATOM   1181  CB  ARG A 146      44.577  16.646  -4.246  1.00 90.72           C  
ATOM   1182  CG  ARG A 146      45.248  17.863  -4.863  1.00 90.72           C  
ATOM   1183  CD  ARG A 146      46.659  17.548  -5.341  1.00 90.72           C  
ATOM   1184  NE  ARG A 146      47.465  18.757  -5.477  1.00 90.72           N  
ATOM   1185  CZ  ARG A 146      48.747  18.779  -5.828  1.00 90.72           C  
ATOM   1186  NH1 ARG A 146      49.398  17.650  -6.088  1.00 90.72           N1+
ATOM   1187  NH2 ARG A 146      49.385  19.936  -5.921  1.00 90.72           N  
ATOM   1188  N   GLU A 147      42.595  14.849  -2.583  1.00 90.29           N  
ATOM   1189  CA  GLU A 147      41.963  13.569  -2.279  1.00 90.29           C  
ATOM   1190  C   GLU A 147      40.444  13.702  -2.226  1.00 90.29           C  
ATOM   1191  O   GLU A 147      39.722  12.839  -2.731  1.00 90.29           O  
ATOM   1192  CB  GLU A 147      42.489  13.012  -0.953  1.00 90.29           C  
ATOM   1193  CG  GLU A 147      43.935  12.542  -1.014  1.00 90.29           C  
ATOM   1194  CD  GLU A 147      44.467  12.065   0.328  1.00 90.29           C  
ATOM   1195  OE1 GLU A 147      45.613  11.565   0.383  1.00 90.29           O  
ATOM   1196  OE2 GLU A 147      43.731  12.192   1.333  1.00 90.29           O1-
ATOM   1197  N   ASP A 148      39.833  14.811  -1.649  1.00 92.71           N  
ATOM   1198  CA  ASP A 148      38.403  15.086  -1.541  1.00 92.71           C  
ATOM   1199  C   ASP A 148      37.802  15.415  -2.906  1.00 92.71           C  
ATOM   1200  O   ASP A 148      36.662  15.045  -3.193  1.00 92.71           O  
ATOM   1201  CB  ASP A 148      38.150  16.236  -0.564  1.00 92.71           C  
ATOM   1202  CG  ASP A 148      38.380  15.846   0.886  1.00 92.71           C  
ATOM   1203  OD1 ASP A 148      38.158  14.668   1.242  1.00 92.71           O  
ATOM   1204  OD2 ASP A 148      38.786  16.723   1.677  1.00 92.71           O1-
ATOM   1205  N   VAL A 149      38.589  16.119  -3.690  1.00 91.92           N  
ATOM   1206  CA  VAL A 149      38.190  16.442  -5.056  1.00 91.92           C  
ATOM   1207  C   VAL A 149      38.117  15.165  -5.889  1.00 91.92           C  
ATOM   1208  O   VAL A 149      37.183  14.981  -6.674  1.00 91.92           O  
ATOM   1209  CB  VAL A 149      39.161  17.451  -5.708  1.00 91.92           C  
ATOM   1210  CG1 VAL A 149      38.867  17.595  -7.200  1.00 91.92           C  
ATOM   1211  CG2 VAL A 149      39.074  18.805  -5.009  1.00 91.92           C  
ATOM   1212  N   ARG A 150      39.073  14.278  -5.787  1.00 91.68           N  
ATOM   1213  CA  ARG A 150      39.062  12.978  -6.450  1.00 91.68           C  
ATOM   1214  C   ARG A 150      37.833  12.170  -6.048  1.00 91.68           C  
ATOM   1215  O   ARG A 150      37.201  11.530  -6.891  1.00 91.68           O  
ATOM   1216  CB  ARG A 150      40.335  12.195  -6.122  1.00 91.68           C  
ATOM   1217  CG  ARG A 150      41.563  12.672  -6.880  1.00 91.68           C  
ATOM   1218  CD  ARG A 150      42.774  11.792  -6.602  1.00 91.68           C  
ATOM   1219  NE  ARG A 150      43.988  12.342  -7.198  1.00 91.68           N  
ATOM   1220  CZ  ARG A 150      45.219  11.894  -6.964  1.00 91.68           C  
ATOM   1221  NH1 ARG A 150      45.423  10.874  -6.136  1.00 91.68           N1+
ATOM   1222  NH2 ARG A 150      46.253  12.468  -7.560  1.00 91.68           N  
ATOM   1223  N   LEU A 151      37.558  12.072  -4.785  1.00 92.01           N  
ATOM   1224  CA  LEU A 151      36.381  11.393  -4.256  1.00 92.01           C  
ATOM   1225  C   LEU A 151      35.103  11.989  -4.835  1.00 92.01           C  
ATOM   1226  O   LEU A 151      34.207  11.255  -5.261  1.00 92.01           O  
ATOM   1227  CB  LEU A 151      36.352  11.482  -2.728  1.00 92.01           C  
ATOM   1228  CG  LEU A 151      35.137  10.862  -2.035  1.00 92.01           C  
ATOM   1229  CD1 LEU A 151      35.055   9.371  -2.341  1.00 92.01           C  
ATOM   1230  CD2 LEU A 151      35.199  11.102  -0.530  1.00 92.01           C  
ATOM   1231  N   ALA A 152      34.940  13.327  -4.909  1.00 91.88           N  
ATOM   1232  CA  ALA A 152      33.795  14.043  -5.466  1.00 91.88           C  
ATOM   1233  C   ALA A 152      33.596  13.698  -6.940  1.00 91.88           C  
ATOM   1234  O   ALA A 152      32.469  13.476  -7.384  1.00 91.88           O  
ATOM   1235  CB  ALA A 152      33.976  15.549  -5.295  1.00 91.88           C  
ATOM   1236  N   LEU A 153      34.716  13.678  -7.692  1.00 92.33           N  
ATOM   1237  CA  LEU A 153      34.675  13.310  -9.103  1.00 92.33           C  
ATOM   1238  C   LEU A 153      34.220  11.864  -9.275  1.00 92.33           C  
ATOM   1239  O   LEU A 153      33.428  11.561 -10.170  1.00 92.33           O  
ATOM   1240  CB  LEU A 153      36.049  13.504  -9.749  1.00 92.33           C  
ATOM   1241  CG  LEU A 153      36.147  13.191 -11.243  1.00 92.33           C  
ATOM   1242  CD1 LEU A 153      35.176  14.063 -12.031  1.00 92.33           C  
ATOM   1243  CD2 LEU A 153      37.575  13.390 -11.739  1.00 92.33           C  
ATOM   1244  N   GLU A 154      34.699  10.931  -8.472  1.00 91.69           N  
ATOM   1245  CA  GLU A 154      34.297   9.528  -8.510  1.00 91.69           C  
ATOM   1246  C   GLU A 154      32.807   9.374  -8.217  1.00 91.69           C  
ATOM   1247  O   GLU A 154      32.125   8.567  -8.854  1.00 91.69           O  
ATOM   1248  CB  GLU A 154      35.118   8.707  -7.512  1.00 91.69           C  
ATOM   1249  CG  GLU A 154      36.550   8.451  -7.956  1.00 91.69           C  
ATOM   1250  CD  GLU A 154      37.342   7.604  -6.972  1.00 91.69           C  
ATOM   1251  OE1 GLU A 154      38.529   7.313  -7.241  1.00 91.69           O  
ATOM   1252  OE2 GLU A 154      36.769   7.229  -5.925  1.00 91.69           O1-
ATOM   1253  N   LEU A 155      32.264  10.066  -7.276  1.00 92.98           N  
ATOM   1254  CA  LEU A 155      30.852  10.044  -6.912  1.00 92.98           C  
ATOM   1255  C   LEU A 155      29.991  10.594  -8.045  1.00 92.98           C  
ATOM   1256  O   LEU A 155      28.914  10.061  -8.326  1.00 92.98           O  
ATOM   1257  CB  LEU A 155      30.613  10.853  -5.635  1.00 92.98           C  
ATOM   1258  CG  LEU A 155      31.183  10.265  -4.344  1.00 92.98           C  
ATOM   1259  CD1 LEU A 155      30.973  11.233  -3.183  1.00 92.98           C  
ATOM   1260  CD2 LEU A 155      30.541   8.915  -4.043  1.00 92.98           C  
ATOM   1261  N   VAL A 156      30.410  11.656  -8.678  1.00 91.41           N  
ATOM   1262  CA  VAL A 156      29.734  12.266  -9.818  1.00 91.41           C  
ATOM   1263  C   VAL A 156      29.734  11.297 -10.998  1.00 91.41           C  
ATOM   1264  O   VAL A 156      28.732  11.172 -11.707  1.00 91.41           O  
ATOM   1265  CB  VAL A 156      30.399  13.600 -10.225  1.00 91.41           C  
ATOM   1266  CG1 VAL A 156      29.806  14.122 -11.532  1.00 91.41           C  
ATOM   1267  CG2 VAL A 156      30.240  14.635  -9.112  1.00 91.41           C  
ATOM   1268  N   ARG A 157      30.838  10.530 -11.199  1.00 90.43           N  
ATOM   1269  CA  ARG A 157      30.903   9.498 -12.230  1.00 90.43           C  
ATOM   1270  C   ARG A 157      29.884   8.395 -11.964  1.00 90.43           C  
ATOM   1271  O   ARG A 157      29.239   7.902 -12.893  1.00 90.43           O  
ATOM   1272  CB  ARG A 157      32.311   8.904 -12.308  1.00 90.43           C  
ATOM   1273  CG  ARG A 157      33.318   9.796 -13.016  1.00 90.43           C  
ATOM   1274  CD  ARG A 157      34.677   9.121 -13.144  1.00 90.43           C  
ATOM   1275  NE  ARG A 157      35.641   9.976 -13.829  1.00 90.43           N  
ATOM   1276  CZ  ARG A 157      36.931   9.693 -13.984  1.00 90.43           C  
ATOM   1277  NH1 ARG A 157      37.440   8.565 -13.502  1.00 90.43           N1+
ATOM   1278  NH2 ARG A 157      37.720  10.543 -14.625  1.00 90.43           N  
ATOM   1279  N   LEU A 158      29.793   7.956 -10.724  1.00 90.25           N  
ATOM   1280  CA  LEU A 158      28.814   6.946 -10.334  1.00 90.25           C  
ATOM   1281  C   LEU A 158      27.394   7.440 -10.587  1.00 90.25           C  
ATOM   1282  O   LEU A 158      26.539   6.676 -11.043  1.00 90.25           O  
ATOM   1283  CB  LEU A 158      28.983   6.578  -8.858  1.00 90.25           C  
ATOM   1284  CG  LEU A 158      30.225   5.760  -8.501  1.00 90.25           C  
ATOM   1285  CD1 LEU A 158      30.364   5.639  -6.987  1.00 90.25           C  
ATOM   1286  CD2 LEU A 158      30.162   4.381  -9.149  1.00 90.25           C  
ATOM   1287  N   LEU A 159      27.133   8.742 -10.359  1.00 88.96           N  
ATOM   1288  CA  LEU A 159      25.838   9.365 -10.607  1.00 88.96           C  
ATOM   1289  C   LEU A 159      25.516   9.378 -12.098  1.00 88.96           C  
ATOM   1290  O   LEU A 159      24.363   9.183 -12.490  1.00 88.96           O  
ATOM   1291  CB  LEU A 159      25.817  10.794 -10.057  1.00 88.96           C  
ATOM   1292  CG  LEU A 159      25.619  10.937  -8.546  1.00 88.96           C  
ATOM   1293  CD1 LEU A 159      25.892  12.371  -8.109  1.00 88.96           C  
ATOM   1294  CD2 LEU A 159      24.211  10.508  -8.149  1.00 88.96           C  
ATOM   1295  N   LEU A 160      26.538   9.649 -12.864  1.00 85.73           N  
ATOM   1296  CA  LEU A 160      26.404   9.583 -14.315  1.00 85.73           C  
ATOM   1297  C   LEU A 160      25.990   8.184 -14.760  1.00 85.73           C  
ATOM   1298  O   LEU A 160      25.112   8.034 -15.612  1.00 85.73           O  
ATOM   1299  CB  LEU A 160      27.721   9.978 -14.992  1.00 85.73           C  
ATOM   1300  CG  LEU A 160      27.743   9.914 -16.520  1.00 85.73           C  
ATOM   1301  CD1 LEU A 160      26.721  10.883 -17.106  1.00 85.73           C  
ATOM   1302  CD2 LEU A 160      29.140  10.218 -17.048  1.00 85.73           C  
ATOM   1303  N   GLU A 161      26.629   7.132 -14.190  1.00 86.12           N  
ATOM   1304  CA  GLU A 161      26.299   5.744 -14.499  1.00 86.12           C  
ATOM   1305  C   GLU A 161      24.848   5.430 -14.148  1.00 86.12           C  
ATOM   1306  O   GLU A 161      24.149   4.761 -14.912  1.00 86.12           O  
ATOM   1307  CB  GLU A 161      27.239   4.789 -13.757  1.00 86.12           C  
ATOM   1308  CG  GLU A 161      28.661   4.782 -14.297  1.00 86.12           C  
ATOM   1309  CD  GLU A 161      29.586   3.843 -13.541  1.00 86.12           C  
ATOM   1310  OE1 GLU A 161      30.796   3.796 -13.859  1.00 86.12           O  
ATOM   1311  OE2 GLU A 161      29.097   3.147 -12.622  1.00 86.12           O1-
ATOM   1312  N   ILE A 162      24.379   5.958 -13.024  1.00 83.06           N  
ATOM   1313  CA  ILE A 162      23.013   5.749 -12.556  1.00 83.06           C  
ATOM   1314  C   ILE A 162      22.039   6.517 -13.449  1.00 83.06           C  
ATOM   1315  O   ILE A 162      20.998   5.986 -13.843  1.00 83.06           O  
ATOM   1316  CB  ILE A 162      22.846   6.187 -11.083  1.00 83.06           C  
ATOM   1317  CG1 ILE A 162      23.652   5.266 -10.159  1.00 83.06           C  
ATOM   1318  CG2 ILE A 162      21.367   6.202 -10.689  1.00 83.06           C  
ATOM   1319  CD1 ILE A 162      23.664   5.708  -8.703  1.00 83.06           C  
ATOM   1320  N   ALA A 163      22.369   7.761 -13.725  1.00 81.63           N  
ATOM   1321  CA  ALA A 163      21.562   8.654 -14.554  1.00 81.63           C  
ATOM   1322  C   ALA A 163      21.431   8.114 -15.975  1.00 81.63           C  
ATOM   1323  O   ALA A 163      20.354   8.179 -16.573  1.00 81.63           O  
ATOM   1324  CB  ALA A 163      22.170  10.054 -14.573  1.00 81.63           C  
ATOM   1325  N   GLN A 164      22.505   7.420 -16.556  1.00 77.31           N  
ATOM   1326  CA  GLN A 164      22.466   6.789 -17.870  1.00 77.31           C  
ATOM   1327  C   GLN A 164      21.604   5.530 -17.852  1.00 77.31           C  
ATOM   1328  O   GLN A 164      20.868   5.261 -18.804  1.00 77.31           O  
ATOM   1329  CB  GLN A 164      23.881   6.448 -18.344  1.00 77.31           C  
ATOM   1330  CG  GLN A 164      24.687   7.660 -18.795  1.00 77.31           C  
ATOM   1331  CD  GLN A 164      26.100   7.302 -19.213  1.00 77.31           C  
ATOM   1332  NE2 GLN A 164      26.752   8.207 -19.933  1.00 77.31           N  
ATOM   1333  OE1 GLN A 164      26.602   6.221 -18.889  1.00 77.31           O  
ATOM   1334  N   ALA A 165      21.702   4.855 -16.739  1.00 78.27           N  
ATOM   1335  CA  ALA A 165      20.976   3.595 -16.607  1.00 78.27           C  
ATOM   1336  C   ALA A 165      19.491   3.842 -16.356  1.00 78.27           C  
ATOM   1337  O   ALA A 165      18.638   3.137 -16.901  1.00 78.27           O  
ATOM   1338  CB  ALA A 165      21.570   2.753 -15.481  1.00 78.27           C  
ATOM   1339  N   LEU A 166      19.146   5.024 -15.808  1.00 74.42           N  
ATOM   1340  CA  LEU A 166      17.787   5.190 -15.305  1.00 74.42           C  
ATOM   1341  C   LEU A 166      17.087   6.350 -16.005  1.00 74.42           C  
ATOM   1342  O   LEU A 166      15.877   6.533 -15.853  1.00 74.42           O  
ATOM   1343  CB  LEU A 166      17.801   5.426 -13.792  1.00 74.42           C  
ATOM   1344  CG  LEU A 166      18.319   4.274 -12.931  1.00 74.42           C  
ATOM   1345  CD1 LEU A 166      18.362   4.686 -11.463  1.00 74.42           C  
ATOM   1346  CD2 LEU A 166      17.452   3.034 -13.118  1.00 74.42           C  
ATOM   1347  N   ASN A 167      17.759   7.031 -16.943  1.00 77.09           N  
ATOM   1348  CA  ASN A 167      17.219   8.161 -17.690  1.00 77.09           C  
ATOM   1349  C   ASN A 167      16.544   9.173 -16.768  1.00 77.09           C  
ATOM   1350  O   ASN A 167      15.422   9.609 -17.033  1.00 77.09           O  
ATOM   1351  CB  ASN A 167      16.234   7.677 -18.758  1.00 77.09           C  
ATOM   1352  CG  ASN A 167      16.926   7.015 -19.933  1.00 77.09           C  
ATOM   1353  ND2 ASN A 167      16.290   5.998 -20.500  1.00 77.09           N  
ATOM   1354  OD1 ASN A 167      18.025   7.416 -20.328  1.00 77.09           O  
ATOM   1355  N   LEU A 168      17.071   9.535 -15.662  1.00 80.39           N  
ATOM   1356  CA  LEU A 168      16.533  10.508 -14.718  1.00 80.39           C  
ATOM   1357  C   LEU A 168      17.153  11.883 -14.942  1.00 80.39           C  
ATOM   1358  O   LEU A 168      18.326  12.099 -14.627  1.00 80.39           O  
ATOM   1359  CB  LEU A 168      16.782  10.051 -13.278  1.00 80.39           C  
ATOM   1360  CG  LEU A 168      16.063   8.774 -12.838  1.00 80.39           C  
ATOM   1361  CD1 LEU A 168      16.559   8.334 -11.464  1.00 80.39           C  
ATOM   1362  CD2 LEU A 168      14.554   8.986 -12.825  1.00 80.39           C  
ATOM   1363  N   LEU A 169      16.417  12.940 -15.588  1.00 78.91           N  
ATOM   1364  CA  LEU A 169      16.885  14.269 -15.966  1.00 78.91           C  
ATOM   1365  C   LEU A 169      17.297  15.071 -14.735  1.00 78.91           C  
ATOM   1366  O   LEU A 169      18.300  15.787 -14.762  1.00 78.91           O  
ATOM   1367  CB  LEU A 169      15.799  15.021 -16.738  1.00 78.91           C  
ATOM   1368  CG  LEU A 169      16.213  16.351 -17.369  1.00 78.91           C  
ATOM   1369  CD1 LEU A 169      17.231  16.117 -18.480  1.00 78.91           C  
ATOM   1370  CD2 LEU A 169      14.991  17.092 -17.903  1.00 78.91           C  
ATOM   1371  N   GLU A 170      16.602  14.901 -13.645  1.00 78.14           N  
ATOM   1372  CA  GLU A 170      16.858  15.617 -12.399  1.00 78.14           C  
ATOM   1373  C   GLU A 170      18.189  15.197 -11.784  1.00 78.14           C  
ATOM   1374  O   GLU A 170      18.923  16.031 -11.250  1.00 78.14           O  
ATOM   1375  CB  GLU A 170      15.720  15.383 -11.402  1.00 78.14           C  
ATOM   1376  CG  GLU A 170      14.398  16.013 -11.816  1.00 78.14           C  
ATOM   1377  CD  GLU A 170      13.249  15.664 -10.886  1.00 78.14           C  
ATOM   1378  OE1 GLU A 170      12.102  16.093 -11.149  1.00 78.14           O  
ATOM   1379  OE2 GLU A 170      13.495  14.955  -9.885  1.00 78.14           O1-
ATOM   1380  N   VAL A 171      18.605  13.914 -11.830  1.00 81.83           N  
ATOM   1381  CA  VAL A 171      19.865  13.366 -11.339  1.00 81.83           C  
ATOM   1382  C   VAL A 171      21.006  13.784 -12.264  1.00 81.83           C  
ATOM   1383  O   VAL A 171      22.096  14.127 -11.799  1.00 81.83           O  
ATOM   1384  CB  VAL A 171      19.807  11.826 -11.226  1.00 81.83           C  
ATOM   1385  CG1 VAL A 171      21.162  11.266 -10.796  1.00 81.83           C  
ATOM   1386  CG2 VAL A 171      18.715  11.404 -10.245  1.00 81.83           C  
ATOM   1387  N   LEU A 172      20.707  13.959 -13.565  1.00 82.69           N  
ATOM   1388  CA  LEU A 172      21.668  14.382 -14.579  1.00 82.69           C  
ATOM   1389  C   LEU A 172      22.030  15.852 -14.403  1.00 82.69           C  
ATOM   1390  O   LEU A 172      23.199  16.227 -14.528  1.00 82.69           O  
ATOM   1391  CB  LEU A 172      21.104  14.148 -15.983  1.00 82.69           C  
ATOM   1392  CG  LEU A 172      21.151  12.709 -16.501  1.00 82.69           C  
ATOM   1393  CD1 LEU A 172      20.383  12.592 -17.812  1.00 82.69           C  
ATOM   1394  CD2 LEU A 172      22.595  12.251 -16.678  1.00 82.69           C  
ATOM   1395  N   GLU A 173      21.058  16.641 -14.119  1.00 76.98           N  
ATOM   1396  CA  GLU A 173      21.252  18.063 -13.857  1.00 76.98           C  
ATOM   1397  C   GLU A 173      22.106  18.284 -12.612  1.00 76.98           C  
ATOM   1398  O   GLU A 173      23.039  19.091 -12.628  1.00 76.98           O  
ATOM   1399  CB  GLU A 173      19.903  18.770 -13.700  1.00 76.98           C  
ATOM   1400  CG  GLU A 173      20.015  20.275 -13.503  1.00 76.98           C  
ATOM   1401  CD  GLU A 173      18.681  20.943 -13.214  1.00 76.98           C  
ATOM   1402  OE1 GLU A 173      18.670  22.127 -12.809  1.00 76.98           O  
ATOM   1403  OE2 GLU A 173      17.637  20.277 -13.393  1.00 76.98           O1-
ATOM   1404  N   GLU A 174      21.754  17.586 -11.589  1.00 85.84           N  
ATOM   1405  CA  GLU A 174      22.460  17.703 -10.317  1.00 85.84           C  
ATOM   1406  C   GLU A 174      23.874  17.139 -10.417  1.00 85.84           C  
ATOM   1407  O   GLU A 174      24.811  17.692  -9.837  1.00 85.84           O  
ATOM   1408  CB  GLU A 174      21.687  16.990  -9.206  1.00 85.84           C  
ATOM   1409  CG  GLU A 174      20.743  17.900  -8.431  1.00 85.84           C  
ATOM   1410  CD  GLU A 174      21.142  19.366  -8.488  1.00 85.84           C  
ATOM   1411  OE1 GLU A 174      20.477  20.202  -7.835  1.00 85.84           O  
ATOM   1412  OE2 GLU A 174      22.127  19.682  -9.193  1.00 85.84           O1-
ATOM   1413  N   ALA A 175      24.135  16.097 -11.144  1.00 85.53           N  
ATOM   1414  CA  ALA A 175      25.442  15.499 -11.404  1.00 85.53           C  
ATOM   1415  C   ALA A 175      26.318  16.433 -12.234  1.00 85.53           C  
ATOM   1416  O   ALA A 175      27.519  16.556 -11.982  1.00 85.53           O  
ATOM   1417  CB  ALA A 175      25.282  14.156 -12.112  1.00 85.53           C  
ATOM   1418  N   ALA A 176      25.736  17.130 -13.200  1.00 82.44           N  
ATOM   1419  CA  ALA A 176      26.417  18.129 -14.020  1.00 82.44           C  
ATOM   1420  C   ALA A 176      26.836  19.334 -13.181  1.00 82.44           C  
ATOM   1421  O   ALA A 176      27.941  19.856 -13.343  1.00 82.44           O  
ATOM   1422  CB  ALA A 176      25.520  18.574 -15.173  1.00 82.44           C  
ATOM   1423  N   ARG A 177      25.889  19.760 -12.358  1.00 87.10           N  
ATOM   1424  CA  ARG A 177      26.207  20.835 -11.423  1.00 87.10           C  
ATOM   1425  C   ARG A 177      27.388  20.457 -10.536  1.00 87.10           C  
ATOM   1426  O   ARG A 177      28.320  21.246 -10.366  1.00 87.10           O  
ATOM   1427  CB  ARG A 177      24.991  21.174 -10.559  1.00 87.10           C  
ATOM   1428  CG  ARG A 177      25.201  22.367  -9.641  1.00 87.10           C  
ATOM   1429  CD  ARG A 177      23.993  22.613  -8.748  1.00 87.10           C  
ATOM   1430  NE  ARG A 177      23.843  21.563  -7.745  1.00 87.10           N  
ATOM   1431  CZ  ARG A 177      24.207  21.674  -6.471  1.00 87.10           C  
ATOM   1432  NH1 ARG A 177      24.753  22.797  -6.017  1.00 87.10           N1+
ATOM   1433  NH2 ARG A 177      24.024  20.656  -5.643  1.00 87.10           N  
ATOM   1434  N   LEU A 178      27.336  19.306  -9.966  1.00 90.91           N  
ATOM   1435  CA  LEU A 178      28.379  18.813  -9.073  1.00 90.91           C  
ATOM   1436  C   LEU A 178      29.694  18.632  -9.820  1.00 90.91           C  
ATOM   1437  O   LEU A 178      30.766  18.919  -9.280  1.00 90.91           O  
ATOM   1438  CB  LEU A 178      27.954  17.488  -8.433  1.00 90.91           C  
ATOM   1439  CG  LEU A 178      26.900  17.575  -7.329  1.00 90.91           C  
ATOM   1440  CD1 LEU A 178      26.442  16.178  -6.922  1.00 90.91           C  
ATOM   1441  CD2 LEU A 178      27.448  18.336  -6.125  1.00 90.91           C  
ATOM   1442  N   ALA A 179      29.730  18.151 -11.002  1.00 89.34           N  
ATOM   1443  CA  ALA A 179      30.899  17.990 -11.864  1.00 89.34           C  
ATOM   1444  C   ALA A 179      31.567  19.335 -12.137  1.00 89.34           C  
ATOM   1445  O   ALA A 179      32.797  19.433 -12.151  1.00 89.34           O  
ATOM   1446  CB  ALA A 179      30.503  17.319 -13.177  1.00 89.34           C  
ATOM   1447  N   PHE A 180      30.807  20.381 -12.254  1.00 87.51           N  
ATOM   1448  CA  PHE A 180      31.333  21.727 -12.443  1.00 87.51           C  
ATOM   1449  C   PHE A 180      31.955  22.252 -11.155  1.00 87.51           C  
ATOM   1450  O   PHE A 180      32.994  22.915 -11.185  1.00 87.51           O  
ATOM   1451  CB  PHE A 180      30.229  22.676 -12.918  1.00 87.51           C  
ATOM   1452  CG  PHE A 180      29.979  22.625 -14.401  1.00 87.51           C  
ATOM   1453  CD1 PHE A 180      30.931  23.095 -15.297  1.00 87.51           C  
ATOM   1454  CD2 PHE A 180      28.792  22.104 -14.899  1.00 87.51           C  
ATOM   1455  CE1 PHE A 180      30.703  23.047 -16.671  1.00 87.51           C  
ATOM   1456  CE2 PHE A 180      28.556  22.054 -16.270  1.00 87.51           C  
ATOM   1457  CZ  PHE A 180      29.512  22.527 -17.154  1.00 87.51           C  
ATOM   1458  N   GLU A 181      31.248  22.031 -10.126  1.00 91.23           N  
ATOM   1459  CA  GLU A 181      31.775  22.419  -8.821  1.00 91.23           C  
ATOM   1460  C   GLU A 181      33.088  21.701  -8.520  1.00 91.23           C  
ATOM   1461  O   GLU A 181      34.014  22.297  -7.968  1.00 91.23           O  
ATOM   1462  CB  GLU A 181      30.752  22.130  -7.721  1.00 91.23           C  
ATOM   1463  CG  GLU A 181      29.557  23.072  -7.728  1.00 91.23           C  
ATOM   1464  CD  GLU A 181      28.589  22.823  -6.582  1.00 91.23           C  
ATOM   1465  OE1 GLU A 181      27.519  23.471  -6.540  1.00 91.23           O  
ATOM   1466  OE2 GLU A 181      28.904  21.973  -5.719  1.00 91.23           O1-
ATOM   1467  N   VAL A 182      33.190  20.412  -8.911  1.00 91.15           N  
ATOM   1468  CA  VAL A 182      34.398  19.610  -8.752  1.00 91.15           C  
ATOM   1469  C   VAL A 182      35.510  20.169  -9.637  1.00 91.15           C  
ATOM   1470  O   VAL A 182      36.667  20.248  -9.216  1.00 91.15           O  
ATOM   1471  CB  VAL A 182      34.143  18.125  -9.093  1.00 91.15           C  
ATOM   1472  CG1 VAL A 182      35.456  17.345  -9.129  1.00 91.15           C  
ATOM   1473  CG2 VAL A 182      33.176  17.505  -8.086  1.00 91.15           C  
ATOM   1474  N   ALA A 183      35.201  20.538 -10.827  1.00 89.45           N  
ATOM   1475  CA  ALA A 183      36.124  21.173 -11.765  1.00 89.45           C  
ATOM   1476  C   ALA A 183      36.684  22.470 -11.187  1.00 89.45           C  
ATOM   1477  O   ALA A 183      37.879  22.748 -11.316  1.00 89.45           O  
ATOM   1478  CB  ALA A 183      35.426  21.444 -13.095  1.00 89.45           C  
ATOM   1479  N   ARG A 184      35.802  23.245 -10.600  1.00 91.15           N  
ATOM   1480  CA  ARG A 184      36.198  24.504  -9.977  1.00 91.15           C  
ATOM   1481  C   ARG A 184      37.174  24.262  -8.830  1.00 91.15           C  
ATOM   1482  O   ARG A 184      38.227  24.899  -8.759  1.00 91.15           O  
ATOM   1483  CB  ARG A 184      34.971  25.263  -9.469  1.00 91.15           C  
ATOM   1484  CG  ARG A 184      35.292  26.629  -8.882  1.00 91.15           C  
ATOM   1485  CD  ARG A 184      34.053  27.298  -8.302  1.00 91.15           C  
ATOM   1486  NE  ARG A 184      33.599  26.628  -7.085  1.00 91.15           N  
ATOM   1487  CZ  ARG A 184      33.304  27.245  -5.945  1.00 91.15           C  
ATOM   1488  NH1 ARG A 184      33.411  28.565  -5.841  1.00 91.15           N1+
ATOM   1489  NH2 ARG A 184      32.900  26.539  -4.900  1.00 91.15           N  
ATOM   1490  N   VAL A 185      36.819  23.408  -7.982  1.00 87.80           N  
ATOM   1491  CA  VAL A 185      37.613  23.099  -6.797  1.00 87.80           C  
ATOM   1492  C   VAL A 185      38.917  22.424  -7.211  1.00 87.80           C  
ATOM   1493  O   VAL A 185      39.968  22.671  -6.613  1.00 87.80           O  
ATOM   1494  CB  VAL A 185      36.835  22.197  -5.812  1.00 87.80           C  
ATOM   1495  CG1 VAL A 185      37.709  21.824  -4.617  1.00 87.80           C  
ATOM   1496  CG2 VAL A 185      35.558  22.894  -5.346  1.00 87.80           C  
ATOM   1497  N   ALA A 186      38.943  21.586  -8.231  1.00 90.10           N  
ATOM   1498  CA  ALA A 186      40.123  20.932  -8.789  1.00 90.10           C  
ATOM   1499  C   ALA A 186      41.110  21.957  -9.339  1.00 90.10           C  
ATOM   1500  O   ALA A 186      42.325  21.795  -9.200  1.00 90.10           O  
ATOM   1501  CB  ALA A 186      39.717  19.948  -9.884  1.00 90.10           C  
ATOM   1502  N   LYS A 187      40.677  23.019  -9.891  1.00 90.15           N  
ATOM   1503  CA  LYS A 187      41.503  24.121 -10.374  1.00 90.15           C  
ATOM   1504  C   LYS A 187      42.156  24.868  -9.214  1.00 90.15           C  
ATOM   1505  O   LYS A 187      43.331  25.235  -9.289  1.00 90.15           O  
ATOM   1506  CB  LYS A 187      40.669  25.088 -11.216  1.00 90.15           C  
ATOM   1507  CG  LYS A 187      41.494  26.127 -11.963  1.00 90.15           C  
ATOM   1508  CD  LYS A 187      40.613  27.029 -12.818  1.00 90.15           C  
ATOM   1509  CE  LYS A 187      41.426  28.124 -13.496  1.00 90.15           C  
ATOM   1510  NZ  LYS A 187      40.566  29.013 -14.334  1.00 90.15           N1+
ATOM   1511  N   GLU A 188      41.410  25.041  -8.139  1.00 89.58           N  
ATOM   1512  CA  GLU A 188      41.854  25.773  -6.958  1.00 89.58           C  
ATOM   1513  C   GLU A 188      42.902  24.982  -6.180  1.00 89.58           C  
ATOM   1514  O   GLU A 188      43.812  25.564  -5.584  1.00 89.58           O  
ATOM   1515  CB  GLU A 188      40.666  26.105  -6.051  1.00 89.58           C  
ATOM   1516  CG  GLU A 188      39.726  27.153  -6.629  1.00 89.58           C  
ATOM   1517  CD  GLU A 188      38.537  27.454  -5.729  1.00 89.58           C  
ATOM   1518  OE1 GLU A 188      37.688  28.292  -6.106  1.00 89.58           O  
ATOM   1519  OE2 GLU A 188      38.457  26.847  -4.638  1.00 89.58           O1-
ATOM   1520  N   VAL A 189      42.883  23.680  -6.346  1.00 86.87           N  
ATOM   1521  CA  VAL A 189      43.731  22.788  -5.563  1.00 86.87           C  
ATOM   1522  C   VAL A 189      44.934  22.355  -6.397  1.00 86.87           C  
ATOM   1523  O   VAL A 189      45.851  21.705  -5.887  1.00 86.87           O  
ATOM   1524  CB  VAL A 189      42.950  21.548  -5.071  1.00 86.87           C  
ATOM   1525  CG1 VAL A 189      41.966  21.934  -3.969  1.00 86.87           C  
ATOM   1526  CG2 VAL A 189      42.219  20.883  -6.237  1.00 86.87           C  
ATOM   1527  N   GLY A 190      45.024  22.825  -7.751  1.00 87.10           N  
ATOM   1528  CA  GLY A 190      46.173  22.587  -8.610  1.00 87.10           C  
ATOM   1529  C   GLY A 190      46.149  21.223  -9.274  1.00 87.10           C  
ATOM   1530  O   GLY A 190      47.196  20.599  -9.462  1.00 87.10           O  
ATOM   1531  N   SER A 191      44.975  20.625  -9.486  1.00 88.82           N  
ATOM   1532  CA  SER A 191      44.804  19.356 -10.185  1.00 88.82           C  
ATOM   1533  C   SER A 191      44.131  19.557 -11.540  1.00 88.82           C  
ATOM   1534  O   SER A 191      42.930  19.320 -11.684  1.00 88.82           O  
ATOM   1535  CB  SER A 191      43.982  18.383  -9.339  1.00 88.82           C  
ATOM   1536  OG  SER A 191      44.086  17.064  -9.845  1.00 88.82           O  
ATOM   1537  N   PRO A 192      44.846  20.055 -12.509  1.00 86.46           N  
ATOM   1538  CA  PRO A 192      44.321  20.381 -13.837  1.00 86.46           C  
ATOM   1539  C   PRO A 192      43.753  19.164 -14.562  1.00 86.46           C  
ATOM   1540  O   PRO A 192      42.795  19.289 -15.330  1.00 86.46           O  
ATOM   1541  CB  PRO A 192      45.545  20.932 -14.575  1.00 86.46           C  
ATOM   1542  CG  PRO A 192      46.719  20.407 -13.812  1.00 86.46           C  
ATOM   1543  CD  PRO A 192      46.307  20.205 -12.382  1.00 86.46           C  
ATOM   1544  N   GLU A 193      44.313  18.046 -14.356  1.00 88.00           N  
ATOM   1545  CA  GLU A 193      43.843  16.800 -14.955  1.00 88.00           C  
ATOM   1546  C   GLU A 193      42.455  16.430 -14.439  1.00 88.00           C  
ATOM   1547  O   GLU A 193      41.589  16.020 -15.214  1.00 88.00           O  
ATOM   1548  CB  GLU A 193      44.829  15.663 -14.673  1.00 88.00           C  
ATOM   1549  CG  GLU A 193      44.569  14.407 -15.492  1.00 88.00           C  
ATOM   1550  CD  GLU A 193      45.635  13.339 -15.309  1.00 88.00           C  
ATOM   1551  OE1 GLU A 193      45.521  12.256 -15.925  1.00 88.00           O  
ATOM   1552  OE2 GLU A 193      46.593  13.589 -14.543  1.00 88.00           O1-
ATOM   1553  N   THR A 194      42.184  16.523 -13.119  1.00 87.27           N  
ATOM   1554  CA  THR A 194      40.903  16.276 -12.466  1.00 87.27           C  
ATOM   1555  C   THR A 194      39.877  17.328 -12.876  1.00 87.27           C  
ATOM   1556  O   THR A 194      38.696  17.017 -13.044  1.00 87.27           O  
ATOM   1557  CB  THR A 194      41.050  16.269 -10.933  1.00 87.27           C  
ATOM   1558  CG2 THR A 194      39.732  15.908 -10.256  1.00 87.27           C  
ATOM   1559  OG1 THR A 194      42.045  15.309 -10.558  1.00 87.27           O  
ATOM   1560  N   ALA A 195      40.269  18.565 -13.048  1.00 85.95           N  
ATOM   1561  CA  ALA A 195      39.432  19.657 -13.536  1.00 85.95           C  
ATOM   1562  C   ALA A 195      38.965  19.392 -14.966  1.00 85.95           C  
ATOM   1563  O   ALA A 195      37.798  19.620 -15.295  1.00 85.95           O  
ATOM   1564  CB  ALA A 195      40.187  20.981 -13.464  1.00 85.95           C  
ATOM   1565  N   ARG A 196      39.943  18.897 -15.775  1.00 87.98           N  
ATOM   1566  CA  ARG A 196      39.616  18.519 -17.146  1.00 87.98           C  
ATOM   1567  C   ARG A 196      38.622  17.363 -17.172  1.00 87.98           C  
ATOM   1568  O   ARG A 196      37.657  17.385 -17.939  1.00 87.98           O  
ATOM   1569  CB  ARG A 196      40.883  18.136 -17.914  1.00 87.98           C  
ATOM   1570  CG  ARG A 196      40.661  17.931 -19.404  1.00 87.98           C  
ATOM   1571  CD  ARG A 196      41.959  17.598 -20.127  1.00 87.98           C  
ATOM   1572  NE  ARG A 196      42.406  16.239 -19.834  1.00 87.98           N  
ATOM   1573  CZ  ARG A 196      43.284  15.557 -20.564  1.00 87.98           C  
ATOM   1574  NH1 ARG A 196      43.829  16.095 -21.648  1.00 87.98           N1+
ATOM   1575  NH2 ARG A 196      43.619  14.325 -20.207  1.00 87.98           N  
ATOM   1576  N   GLN A 197      38.852  16.343 -16.422  1.00 89.35           N  
ATOM   1577  CA  GLN A 197      37.996  15.166 -16.322  1.00 89.35           C  
ATOM   1578  C   GLN A 197      36.602  15.539 -15.826  1.00 89.35           C  
ATOM   1579  O   GLN A 197      35.601  15.029 -16.332  1.00 89.35           O  
ATOM   1580  CB  GLN A 197      38.623  14.122 -15.395  1.00 89.35           C  
ATOM   1581  CG  GLN A 197      39.845  13.432 -15.983  1.00 89.35           C  
ATOM   1582  CD  GLN A 197      40.477  12.440 -15.025  1.00 89.35           C  
ATOM   1583  NE2 GLN A 197      41.352  11.586 -15.546  1.00 89.35           N  
ATOM   1584  OE1 GLN A 197      40.180  12.440 -13.826  1.00 89.35           O  
ATOM   1585  N   ALA A 198      36.507  16.373 -14.810  1.00 85.78           N  
ATOM   1586  CA  ALA A 198      35.249  16.849 -14.240  1.00 85.78           C  
ATOM   1587  C   ALA A 198      34.456  17.660 -15.263  1.00 85.78           C  
ATOM   1588  O   ALA A 198      33.235  17.520 -15.361  1.00 85.78           O  
ATOM   1589  CB  ALA A 198      35.513  17.687 -12.992  1.00 85.78           C  
ATOM   1590  N   ARG A 199      35.122  18.396 -16.052  1.00 84.57           N  
ATOM   1591  CA  ARG A 199      34.523  19.185 -17.123  1.00 84.57           C  
ATOM   1592  C   ARG A 199      33.992  18.285 -18.235  1.00 84.57           C  
ATOM   1593  O   ARG A 199      32.913  18.531 -18.776  1.00 84.57           O  
ATOM   1594  CB  ARG A 199      35.540  20.178 -17.693  1.00 84.57           C  
ATOM   1595  CG  ARG A 199      35.741  21.416 -16.833  1.00 84.57           C  
ATOM   1596  CD  ARG A 199      36.652  22.430 -17.509  1.00 84.57           C  
ATOM   1597  NE  ARG A 199      36.842  23.619 -16.683  1.00 84.57           N  
ATOM   1598  CZ  ARG A 199      37.527  24.697 -17.053  1.00 84.57           C  
ATOM   1599  NH1 ARG A 199      38.102  24.758 -18.248  1.00 84.57           N1+
ATOM   1600  NH2 ARG A 199      37.637  25.724 -16.221  1.00 84.57           N  
ATOM   1601  N   GLU A 200      34.772  17.381 -18.611  1.00 87.42           N  
ATOM   1602  CA  GLU A 200      34.337  16.403 -19.604  1.00 87.42           C  
ATOM   1603  C   GLU A 200      33.093  15.655 -19.133  1.00 87.42           C  
ATOM   1604  O   GLU A 200      32.174  15.413 -19.918  1.00 87.42           O  
ATOM   1605  CB  GLU A 200      35.463  15.411 -19.911  1.00 87.42           C  
ATOM   1606  CG  GLU A 200      36.571  15.988 -20.778  1.00 87.42           C  
ATOM   1607  CD  GLU A 200      37.705  15.008 -21.034  1.00 87.42           C  
ATOM   1608  OE1 GLU A 200      38.682  15.376 -21.724  1.00 87.42           O  
ATOM   1609  OE2 GLU A 200      37.615  13.861 -20.541  1.00 87.42           O1-
ATOM   1610  N   THR A 201      33.101  15.262 -17.879  1.00 85.26           N  
ATOM   1611  CA  THR A 201      31.967  14.576 -17.268  1.00 85.26           C  
ATOM   1612  C   THR A 201      30.735  15.477 -17.252  1.00 85.26           C  
ATOM   1613  O   THR A 201      29.624  15.024 -17.535  1.00 85.26           O  
ATOM   1614  CB  THR A 201      32.295  14.125 -15.833  1.00 85.26           C  
ATOM   1615  CG2 THR A 201      31.126  13.364 -15.216  1.00 85.26           C  
ATOM   1616  OG1 THR A 201      33.445  13.272 -15.858  1.00 85.26           O  
ATOM   1617  N   ALA A 202      30.911  16.732 -16.943  1.00 77.10           N  
ATOM   1618  CA  ALA A 202      29.850  17.736 -16.947  1.00 77.10           C  
ATOM   1619  C   ALA A 202      29.281  17.927 -18.350  1.00 77.10           C  
ATOM   1620  O   ALA A 202      28.064  18.007 -18.528  1.00 77.10           O  
ATOM   1621  CB  ALA A 202      30.371  19.063 -16.402  1.00 77.10           C  
ATOM   1622  N   GLU A 203      30.187  17.980 -19.305  1.00 79.46           N  
ATOM   1623  CA  GLU A 203      29.798  18.131 -20.703  1.00 79.46           C  
ATOM   1624  C   GLU A 203      28.993  16.928 -21.185  1.00 79.46           C  
ATOM   1625  O   GLU A 203      28.006  17.083 -21.906  1.00 79.46           O  
ATOM   1626  CB  GLU A 203      31.034  18.324 -21.587  1.00 79.46           C  
ATOM   1627  CG  GLU A 203      31.686  19.691 -21.442  1.00 79.46           C  
ATOM   1628  CD  GLU A 203      32.965  19.835 -22.251  1.00 79.46           C  
ATOM   1629  OE1 GLU A 203      33.600  20.912 -22.196  1.00 79.46           O  
ATOM   1630  OE2 GLU A 203      33.334  18.862 -22.947  1.00 79.46           O1-
ATOM   1631  N   ARG A 204      29.385  15.775 -20.836  1.00 81.37           N  
ATOM   1632  CA  ARG A 204      28.670  14.550 -21.182  1.00 81.37           C  
ATOM   1633  C   ARG A 204      27.287  14.523 -20.539  1.00 81.37           C  
ATOM   1634  O   ARG A 204      26.313  14.104 -21.167  1.00 81.37           O  
ATOM   1635  CB  ARG A 204      29.472  13.320 -20.753  1.00 81.37           C  
ATOM   1636  CG  ARG A 204      30.670  13.024 -21.643  1.00 81.37           C  
ATOM   1637  CD  ARG A 204      31.377  11.742 -21.228  1.00 81.37           C  
ATOM   1638  NE  ARG A 204      32.534  11.465 -22.076  1.00 81.37           N  
ATOM   1639  CZ  ARG A 204      33.337  10.415 -21.942  1.00 81.37           C  
ATOM   1640  NH1 ARG A 204      33.125   9.515 -20.989  1.00 81.37           N1+
ATOM   1641  NH2 ARG A 204      34.361  10.261 -22.770  1.00 81.37           N  
ATOM   1642  N   LEU A 205      27.213  14.969 -19.374  1.00 78.77           N  
ATOM   1643  CA  LEU A 205      25.963  15.031 -18.625  1.00 78.77           C  
ATOM   1644  C   LEU A 205      25.001  16.035 -19.253  1.00 78.77           C  
ATOM   1645  O   LEU A 205      23.804  15.766 -19.368  1.00 78.77           O  
ATOM   1646  CB  LEU A 205      26.231  15.408 -17.165  1.00 78.77           C  
ATOM   1647  CG  LEU A 205      26.775  14.297 -16.267  1.00 78.77           C  
ATOM   1648  CD1 LEU A 205      27.268  14.877 -14.946  1.00 78.77           C  
ATOM   1649  CD2 LEU A 205      25.709  13.233 -16.025  1.00 78.77           C  
ATOM   1650  N   LEU A 206      25.448  17.153 -19.691  1.00 70.26           N  
ATOM   1651  CA  LEU A 206      24.677  18.216 -20.325  1.00 70.26           C  
ATOM   1652  C   LEU A 206      24.204  17.794 -21.711  1.00 70.26           C  
ATOM   1653  O   LEU A 206      23.064  18.067 -22.092  1.00 70.26           O  
ATOM   1654  CB  LEU A 206      25.513  19.496 -20.426  1.00 70.26           C  
ATOM   1655  CG  LEU A 206      25.710  20.281 -19.129  1.00 70.26           C  
ATOM   1656  CD1 LEU A 206      26.754  21.375 -19.325  1.00 70.26           C  
ATOM   1657  CD2 LEU A 206      24.387  20.875 -18.656  1.00 70.26           C  
ATOM   1658  N   GLU A 207      25.104  17.162 -22.412  1.00 79.11           N  
ATOM   1659  CA  GLU A 207      24.735  16.617 -23.714  1.00 79.11           C  
ATOM   1660  C   GLU A 207      23.618  15.585 -23.583  1.00 79.11           C  
ATOM   1661  O   GLU A 207      22.671  15.586 -24.372  1.00 79.11           O  
ATOM   1662  CB  GLU A 207      25.952  15.989 -24.399  1.00 79.11           C  
ATOM   1663  CG  GLU A 207      25.708  15.599 -25.850  1.00 79.11           C  
ATOM   1664  CD  GLU A 207      26.944  15.041 -26.537  1.00 79.11           C  
ATOM   1665  OE1 GLU A 207      26.865  14.687 -27.736  1.00 79.11           O  
ATOM   1666  OE2 GLU A 207      28.000  14.958 -25.872  1.00 79.11           O1-
ATOM   1667  N   TRP A 208      23.687  14.756 -22.704  1.00 77.50           N  
ATOM   1668  CA  TRP A 208      22.690  13.717 -22.466  1.00 77.50           C  
ATOM   1669  C   TRP A 208      21.377  14.323 -21.983  1.00 77.50           C  
ATOM   1670  O   TRP A 208      20.298  13.917 -22.423  1.00 77.50           O  
ATOM   1671  CB  TRP A 208      23.205  12.701 -21.443  1.00 77.50           C  
ATOM   1672  CG  TRP A 208      23.909  11.526 -22.053  1.00 77.50           C  
ATOM   1673  CD1 TRP A 208      25.235  11.435 -22.372  1.00 77.50           C  
ATOM   1674  CD2 TRP A 208      23.320  10.275 -22.421  1.00 77.50           C  
ATOM   1675  CE2 TRP A 208      24.349   9.470 -22.957  1.00 77.50           C  
ATOM   1676  CE3 TRP A 208      22.021   9.755 -22.348  1.00 77.50           C  
ATOM   1677  NE1 TRP A 208      25.507  10.201 -22.916  1.00 77.50           N  
ATOM   1678  CZ2 TRP A 208      24.119   8.172 -23.419  1.00 77.50           C  
ATOM   1679  CZ3 TRP A 208      21.794   8.463 -22.809  1.00 77.50           C  
ATOM   1680  CH2 TRP A 208      22.839   7.689 -23.337  1.00 77.50           C  
ATOM   1681  N   ALA A 209      21.436  15.292 -21.049  1.00 69.97           N  
ATOM   1682  CA  ALA A 209      20.264  16.017 -20.567  1.00 69.97           C  
ATOM   1683  C   ALA A 209      19.539  16.715 -21.715  1.00 69.97           C  
ATOM   1684  O   ALA A 209      18.309  16.681 -21.791  1.00 69.97           O  
ATOM   1685  CB  ALA A 209      20.668  17.034 -19.501  1.00 69.97           C  
ATOM   1686  N   MET A 210      20.275  17.298 -22.607  1.00 70.31           N  
ATOM   1687  CA  MET A 210      19.766  17.973 -23.797  1.00 70.31           C  
ATOM   1688  C   MET A 210      19.124  16.975 -24.756  1.00 70.31           C  
ATOM   1689  O   MET A 210      18.074  17.255 -25.338  1.00 70.31           O  
ATOM   1690  CB  MET A 210      20.888  18.733 -24.507  1.00 70.31           C  
ATOM   1691  CG  MET A 210      21.278  20.031 -23.820  1.00 70.31           C  
ATOM   1692  SD  MET A 210      22.663  20.886 -24.667  1.00 70.31           S  
ATOM   1693  CE  MET A 210      21.769  21.656 -26.045  1.00 70.31           C  
ATOM   1694  N   LYS A 211      19.742  15.826 -25.016  1.00 79.47           N  
ATOM   1695  CA  LYS A 211      19.172  14.774 -25.853  1.00 79.47           C  
ATOM   1696  C   LYS A 211      17.860  14.258 -25.270  1.00 79.47           C  
ATOM   1697  O   LYS A 211      16.903  14.007 -26.006  1.00 79.47           O  
ATOM   1698  CB  LYS A 211      20.163  13.620 -26.015  1.00 79.47           C  
ATOM   1699  CG  LYS A 211      21.222  13.859 -27.081  1.00 79.47           C  
ATOM   1700  CD  LYS A 211      22.107  12.635 -27.274  1.00 79.47           C  
ATOM   1701  CE  LYS A 211      23.230  12.907 -28.266  1.00 79.47           C  
ATOM   1702  NZ  LYS A 211      24.130  11.725 -28.420  1.00 79.47           N1+
ATOM   1703  N   MET A 212      17.788  14.153 -23.948  1.00 73.28           N  
ATOM   1704  CA  MET A 212      16.598  13.680 -23.246  1.00 73.28           C  
ATOM   1705  C   MET A 212      15.466  14.697 -23.347  1.00 73.28           C  
ATOM   1706  O   MET A 212      14.307  14.325 -23.535  1.00 73.28           O  
ATOM   1707  CB  MET A 212      16.917  13.396 -21.777  1.00 73.28           C  
ATOM   1708  CG  MET A 212      17.520  12.022 -21.535  1.00 73.28           C  
ATOM   1709  SD  MET A 212      17.444  11.522 -19.770  1.00 73.28           S  
ATOM   1710  CE  MET A 212      17.223  13.144 -18.988  1.00 73.28           C  
ATOM   1711  N   ILE A 213      15.769  15.959 -23.242  1.00 68.72           N  
ATOM   1712  CA  ILE A 213      14.827  17.068 -23.350  1.00 68.72           C  
ATOM   1713  C   ILE A 213      14.280  17.142 -24.774  1.00 68.72           C  
ATOM   1714  O   ILE A 213      13.076  17.326 -24.975  1.00 68.72           O  
ATOM   1715  CB  ILE A 213      15.486  18.409 -22.958  1.00 68.72           C  
ATOM   1716  CG1 ILE A 213      15.837  18.415 -21.466  1.00 68.72           C  
ATOM   1717  CG2 ILE A 213      14.568  19.584 -23.310  1.00 68.72           C  
ATOM   1718  CD1 ILE A 213      16.667  19.615 -21.031  1.00 68.72           C  
ATOM   1719  N   GLU A 214      15.137  16.971 -25.761  1.00 72.17           N  
ATOM   1720  CA  GLU A 214      14.778  16.937 -27.175  1.00 72.17           C  
ATOM   1721  C   GLU A 214      13.869  15.751 -27.486  1.00 72.17           C  
ATOM   1722  O   GLU A 214      12.894  15.886 -28.227  1.00 72.17           O  
ATOM   1723  CB  GLU A 214      16.034  16.882 -28.048  1.00 72.17           C  
ATOM   1724  CG  GLU A 214      16.758  18.214 -28.170  1.00 72.17           C  
ATOM   1725  CD  GLU A 214      18.036  18.130 -28.989  1.00 72.17           C  
ATOM   1726  OE1 GLU A 214      18.752  19.151 -29.102  1.00 72.17           O  
ATOM   1727  OE2 GLU A 214      18.324  17.035 -29.521  1.00 72.17           O1-
ATOM   1728  N   GLU A 215      14.187  14.550 -26.946  1.00 79.13           N  
ATOM   1729  CA  GLU A 215      13.394  13.339 -27.138  1.00 79.13           C  
ATOM   1730  C   GLU A 215      12.025  13.466 -26.475  1.00 79.13           C  
ATOM   1731  O   GLU A 215      11.015  13.037 -27.037  1.00 79.13           O  
ATOM   1732  CB  GLU A 215      14.134  12.118 -26.587  1.00 79.13           C  
ATOM   1733  CG  GLU A 215      15.209  11.579 -27.519  1.00 79.13           C  
ATOM   1734  CD  GLU A 215      15.946  10.375 -26.952  1.00 79.13           C  
ATOM   1735  OE1 GLU A 215      16.812   9.807 -27.655  1.00 79.13           O  
ATOM   1736  OE2 GLU A 215      15.655   9.997 -25.796  1.00 79.13           O1-
ATOM   1737  N   LYS A 216      11.964  14.090 -25.304  1.00 71.12           N  
ATOM   1738  CA  LYS A 216      10.716  14.319 -24.581  1.00 71.12           C  
ATOM   1739  C   LYS A 216       9.867  15.379 -25.276  1.00 71.12           C  
ATOM   1740  O   LYS A 216       8.640  15.263 -25.327  1.00 71.12           O  
ATOM   1741  CB  LYS A 216      11.001  14.739 -23.139  1.00 71.12           C  
ATOM   1742  CG  LYS A 216      11.207  13.572 -22.183  1.00 71.12           C  
ATOM   1743  CD  LYS A 216      11.236  14.036 -20.732  1.00 71.12           C  
ATOM   1744  CE  LYS A 216      11.459  12.871 -19.778  1.00 71.12           C  
ATOM   1745  NZ  LYS A 216      11.497  13.322 -18.354  1.00 71.12           N1+
ATOM   1746  N   ALA A 217      10.445  16.473 -25.736  1.00 63.90           N  
ATOM   1747  CA  ALA A 217       9.821  17.537 -26.517  1.00 63.90           C  
ATOM   1748  C   ALA A 217       9.284  17.003 -27.841  1.00 63.90           C  
ATOM   1749  O   ALA A 217       8.213  17.411 -28.295  1.00 63.90           O  
ATOM   1750  CB  ALA A 217      10.817  18.667 -26.768  1.00 63.90           C  
ATOM   1751  N   LYS A 218       9.967  16.128 -28.550  1.00 67.62           N  
ATOM   1752  CA  LYS A 218       9.528  15.470 -29.777  1.00 67.62           C  
ATOM   1753  C   LYS A 218       8.342  14.547 -29.512  1.00 67.62           C  
ATOM   1754  O   LYS A 218       7.403  14.490 -30.309  1.00 67.62           O  
ATOM   1755  CB  LYS A 218      10.678  14.680 -30.404  1.00 67.62           C  
ATOM   1756  CG  LYS A 218      11.611  15.521 -31.262  1.00 67.62           C  
ATOM   1757  CD  LYS A 218      12.676  14.664 -31.935  1.00 67.62           C  
ATOM   1758  CE  LYS A 218      13.686  15.516 -32.690  1.00 67.62           C  
ATOM   1759  NZ  LYS A 218      14.751  14.683 -33.324  1.00 67.62           N1+
ATOM   1760  N   LYS A 219       8.333  13.752 -28.389  1.00 70.39           N  
ATOM   1761  CA  LYS A 219       7.274  12.828 -27.992  1.00 70.39           C  
ATOM   1762  C   LYS A 219       5.997  13.581 -27.627  1.00 70.39           C  
ATOM   1763  O   LYS A 219       4.894  13.132 -27.945  1.00 70.39           O  
ATOM   1764  CB  LYS A 219       7.728  11.965 -26.814  1.00 70.39           C  
ATOM   1765  CG  LYS A 219       8.650  10.820 -27.206  1.00 70.39           C  
ATOM   1766  CD  LYS A 219       8.995   9.945 -26.007  1.00 70.39           C  
ATOM   1767  CE  LYS A 219       9.952   8.824 -26.389  1.00 70.39           C  
ATOM   1768  NZ  LYS A 219      10.324   7.988 -25.209  1.00 70.39           N1+
ATOM   1769  N   GLU A 220       6.186  14.847 -27.097  1.00 55.99           N  
ATOM   1770  CA  GLU A 220       5.072  15.707 -26.712  1.00 55.99           C  
ATOM   1771  C   GLU A 220       4.524  16.471 -27.914  1.00 55.99           C  
ATOM   1772  O   GLU A 220       3.322  16.736 -27.992  1.00 55.99           O  
ATOM   1773  CB  GLU A 220       5.503  16.687 -25.617  1.00 55.99           C  
ATOM   1774  CG  GLU A 220       4.344  17.253 -24.809  1.00 55.99           C  
ATOM   1775  CD  GLU A 220       3.691  16.227 -23.897  1.00 55.99           C  
ATOM   1776  OE1 GLU A 220       2.557  16.471 -23.424  1.00 55.99           O  
ATOM   1777  OE2 GLU A 220       4.318  15.172 -23.652  1.00 55.99           O1-
ATOM   1778  N   LYS A 221       5.307  16.866 -28.937  1.00 50.61           N  
ATOM   1779  CA  LYS A 221       4.995  17.355 -30.277  1.00 50.61           C  
ATOM   1780  C   LYS A 221       4.128  16.355 -31.039  1.00 50.61           C  
ATOM   1781  O   LYS A 221       3.184  16.745 -31.729  1.00 50.61           O  
ATOM   1782  CB  LYS A 221       6.279  17.637 -31.060  1.00 50.61           C  
ATOM   1783  CG  LYS A 221       6.050  18.313 -32.403  1.00 50.61           C  
ATOM   1784  CD  LYS A 221       7.360  18.532 -33.150  1.00 50.61           C  
ATOM   1785  CE  LYS A 221       7.121  19.069 -34.554  1.00 50.61           C  
ATOM   1786  NZ  LYS A 221       8.401  19.259 -35.300  1.00 50.61           N1+
ATOM   1787  N   ASP A 222       4.428  15.095 -30.850  1.00 63.05           N  
ATOM   1788  CA  ASP A 222       3.708  14.021 -31.528  1.00 63.05           C  
ATOM   1789  C   ASP A 222       2.364  13.750 -30.854  1.00 63.05           C  
ATOM   1790  O   ASP A 222       1.385  13.415 -31.523  1.00 63.05           O  
ATOM   1791  CB  ASP A 222       4.549  12.743 -31.555  1.00 63.05           C  
ATOM   1792  CG  ASP A 222       5.614  12.757 -32.637  1.00 63.05           C  
ATOM   1793  OD1 ASP A 222       5.551  13.616 -33.545  1.00 63.05           O  
ATOM   1794  OD2 ASP A 222       6.524  11.902 -32.584  1.00 63.05           O1-
ATOM   1795  N   ARG A 223       2.114  14.283 -29.664  1.00 55.14           N  
ATOM   1796  CA  ARG A 223       0.914  14.087 -28.857  1.00 55.14           C  
ATOM   1797  C   ARG A 223       0.015  15.317 -28.906  1.00 55.14           C  
ATOM   1798  O   ARG A 223      -1.212  15.197 -28.898  1.00 55.14           O  
ATOM   1799  CB  ARG A 223       1.287  13.768 -27.408  1.00 55.14           C  
ATOM   1800  CG  ARG A 223       1.221  12.287 -27.067  1.00 55.14           C  
ATOM   1801  CD  ARG A 223       1.585  12.026 -25.612  1.00 55.14           C  
ATOM   1802  NE  ARG A 223       1.485  10.609 -25.277  1.00 55.14           N  
ATOM   1803  CZ  ARG A 223       1.721  10.096 -24.072  1.00 55.14           C  
ATOM   1804  NH1 ARG A 223       2.077  10.879 -23.060  1.00 55.14           N1+
ATOM   1805  NH2 ARG A 223       1.601   8.791 -23.878  1.00 55.14           N  
ATOM   1806  N   ASN A 224       0.335  16.587 -29.599  1.00 48.38           N  
ATOM   1807  CA  ASN A 224      -0.520  17.752 -29.397  1.00 48.38           C  
ATOM   1808  C   ASN A 224      -0.349  18.774 -30.517  1.00 48.38           C  
ATOM   1809  O   ASN A 224      -0.142  19.960 -30.256  1.00 48.38           O  
ATOM   1810  CB  ASN A 224      -0.231  18.400 -28.040  1.00 48.38           C  
ATOM   1811  CG  ASN A 224      -0.998  17.747 -26.907  1.00 48.38           C  
ATOM   1812  ND2 ASN A 224      -0.547  17.974 -25.678  1.00 48.38           N  
ATOM   1813  OD1 ASN A 224      -1.987  17.044 -27.133  1.00 48.38           O  
ATOM   1814  N   ASP A 225      -0.368  18.588 -31.887  1.00 48.07           N  
ATOM   1815  CA  ASP A 225      -0.376  19.465 -33.053  1.00 48.07           C  
ATOM   1816  C   ASP A 225      -1.762  20.066 -33.278  1.00 48.07           C  
ATOM   1817  O   ASP A 225      -2.005  20.713 -34.299  1.00 48.07           O  
ATOM   1818  CB  ASP A 225       0.078  18.704 -34.301  1.00 48.07           C  
ATOM   1819  CG  ASP A 225       1.516  19.000 -34.686  1.00 48.07           C  
ATOM   1820  OD1 ASP A 225       2.150  19.873 -34.054  1.00 48.07           O  
ATOM   1821  OD2 ASP A 225       2.020  18.357 -35.631  1.00 48.07           O1-
ATOM   1822  N   GLN A 226      -2.358  20.974 -32.216  1.00 41.59           N  
ATOM   1823  CA  GLN A 226      -3.372  21.964 -32.565  1.00 41.59           C  
ATOM   1824  C   GLN A 226      -3.301  23.174 -31.639  1.00 41.59           C  
ATOM   1825  O   GLN A 226      -3.919  24.206 -31.909  1.00 41.59           O  
ATOM   1826  CB  GLN A 226      -4.770  21.344 -32.512  1.00 41.59           C  
ATOM   1827  CG  GLN A 226      -5.155  20.587 -33.776  1.00 41.59           C  
ATOM   1828  CD  GLN A 226      -6.598  20.122 -33.765  1.00 41.59           C  
ATOM   1829  NE2 GLN A 226      -7.070  19.623 -34.902  1.00 41.59           N  
ATOM   1830  OE1 GLN A 226      -7.285  20.209 -32.742  1.00 41.59           O  
ATOM   1831  N   SER A 227      -2.114  23.899 -30.954  1.00 48.71           N  
ATOM   1832  CA  SER A 227      -2.305  25.142 -30.214  1.00 48.71           C  
ATOM   1833  C   SER A 227      -1.050  26.007 -30.252  1.00 48.71           C  
ATOM   1834  O   SER A 227       0.067  25.490 -30.198  1.00 48.71           O  
ATOM   1835  CB  SER A 227      -2.688  24.848 -28.763  1.00 48.71           C  
ATOM   1836  OG  SER A 227      -1.542  24.514 -27.998  1.00 48.71           O  
ATOM   1837  N   SER A 228      -0.966  27.187 -31.036  1.00 54.96           N  
ATOM   1838  CA  SER A 228      -0.161  28.395 -31.191  1.00 54.96           C  
ATOM   1839  C   SER A 228       0.590  28.727 -29.906  1.00 54.96           C  
ATOM   1840  O   SER A 228       1.681  29.300 -29.949  1.00 54.96           O  
ATOM   1841  CB  SER A 228      -1.040  29.578 -31.597  1.00 54.96           C  
ATOM   1842  OG  SER A 228      -1.885  29.967 -30.528  1.00 54.96           O  
ATOM   1843  N   ASP A 229       0.307  28.156 -28.639  1.00 58.15           N  
ATOM   1844  CA  ASP A 229       0.941  28.397 -27.347  1.00 58.15           C  
ATOM   1845  C   ASP A 229       2.113  27.444 -27.124  1.00 58.15           C  
ATOM   1846  O   ASP A 229       3.120  27.820 -26.521  1.00 58.15           O  
ATOM   1847  CB  ASP A 229      -0.078  28.253 -26.214  1.00 58.15           C  
ATOM   1848  CG  ASP A 229      -1.080  29.393 -26.170  1.00 58.15           C  
ATOM   1849  OD1 ASP A 229      -0.783  30.488 -26.695  1.00 58.15           O  
ATOM   1850  OD2 ASP A 229      -2.176  29.196 -25.602  1.00 58.15           O1-
ATOM   1851  N   VAL A 230       2.150  26.374 -27.805  1.00 58.23           N  
ATOM   1852  CA  VAL A 230       3.205  25.366 -27.765  1.00 58.23           C  
ATOM   1853  C   VAL A 230       4.328  25.755 -28.723  1.00 58.23           C  
ATOM   1854  O   VAL A 230       5.508  25.579 -28.410  1.00 58.23           O  
ATOM   1855  CB  VAL A 230       2.663  23.964 -28.121  1.00 58.23           C  
ATOM   1856  CG1 VAL A 230       3.798  22.942 -28.164  1.00 58.23           C  
ATOM   1857  CG2 VAL A 230       1.593  23.536 -27.117  1.00 58.23           C  
ATOM   1858  N   ASN A 231       3.984  26.560 -29.838  1.00 64.48           N  
ATOM   1859  CA  ASN A 231       4.933  27.116 -30.796  1.00 64.48           C  
ATOM   1860  C   ASN A 231       5.719  28.279 -30.196  1.00 64.48           C  
ATOM   1861  O   ASN A 231       6.911  28.431 -30.465  1.00 64.48           O  
ATOM   1862  CB  ASN A 231       4.212  27.564 -32.069  1.00 64.48           C  
ATOM   1863  CG  ASN A 231       3.959  26.419 -33.030  1.00 64.48           C  
ATOM   1864  ND2 ASN A 231       3.039  26.623 -33.966  1.00 64.48           N  
ATOM   1865  OD1 ASN A 231       4.585  25.361 -32.932  1.00 64.48           O  
ATOM   1866  N   GLU A 232       5.130  29.042 -29.273  1.00 70.93           N  
ATOM   1867  CA  GLU A 232       5.756  30.151 -28.559  1.00 70.93           C  
ATOM   1868  C   GLU A 232       6.703  29.644 -27.475  1.00 70.93           C  
ATOM   1869  O   GLU A 232       7.791  30.195 -27.288  1.00 70.93           O  
ATOM   1870  CB  GLU A 232       4.692  31.063 -27.943  1.00 70.93           C  
ATOM   1871  CG  GLU A 232       5.238  32.390 -27.436  1.00 70.93           C  
ATOM   1872  CD  GLU A 232       4.157  33.323 -26.913  1.00 70.93           C  
ATOM   1873  OE1 GLU A 232       4.487  34.450 -26.478  1.00 70.93           O  
ATOM   1874  OE2 GLU A 232       2.971  32.925 -26.940  1.00 70.93           O1-
ATOM   1875  N   ALA A 233       6.419  28.561 -26.764  1.00 68.02           N  
ATOM   1876  CA  ALA A 233       7.226  27.899 -25.743  1.00 68.02           C  
ATOM   1877  C   ALA A 233       8.466  27.256 -26.357  1.00 68.02           C  
ATOM   1878  O   ALA A 233       9.564  27.359 -25.805  1.00 68.02           O  
ATOM   1879  CB  ALA A 233       6.396  26.851 -25.007  1.00 68.02           C  
ATOM   1880  N   ALA A 234       8.277  26.669 -27.468  1.00 70.45           N  
ATOM   1881  CA  ALA A 234       9.362  26.065 -28.237  1.00 70.45           C  
ATOM   1882  C   ALA A 234      10.317  27.131 -28.769  1.00 70.45           C  
ATOM   1883  O   ALA A 234      11.534  26.939 -28.762  1.00 70.45           O  
ATOM   1884  CB  ALA A 234       8.800  25.236 -29.389  1.00 70.45           C  
ATOM   1885  N   LYS A 235       9.774  28.238 -29.295  1.00 78.32           N  
ATOM   1886  CA  LYS A 235      10.563  29.391 -29.718  1.00 78.32           C  
ATOM   1887  C   LYS A 235      11.326  29.995 -28.542  1.00 78.32           C  
ATOM   1888  O   LYS A 235      12.508  30.324 -28.665  1.00 78.32           O  
ATOM   1889  CB  LYS A 235       9.665  30.450 -30.359  1.00 78.32           C  
ATOM   1890  CG  LYS A 235      10.426  31.596 -31.011  1.00 78.32           C  
ATOM   1891  CD  LYS A 235       9.480  32.601 -31.652  1.00 78.32           C  
ATOM   1892  CE  LYS A 235      10.235  33.797 -32.218  1.00 78.32           C  
ATOM   1893  NZ  LYS A 235       9.306  34.821 -32.783  1.00 78.32           N1+
ATOM   1894  N   LEU A 236      10.708  30.133 -27.468  1.00 74.83           N  
ATOM   1895  CA  LEU A 236      11.269  30.698 -26.246  1.00 74.83           C  
ATOM   1896  C   LEU A 236      12.350  29.787 -25.673  1.00 74.83           C  
ATOM   1897  O   LEU A 236      13.375  30.266 -25.184  1.00 74.83           O  
ATOM   1898  CB  LEU A 236      10.169  30.921 -25.205  1.00 74.83           C  
ATOM   1899  CG  LEU A 236       9.227  32.100 -25.455  1.00 74.83           C  
ATOM   1900  CD1 LEU A 236       8.060  32.064 -24.474  1.00 74.83           C  
ATOM   1901  CD2 LEU A 236       9.983  33.420 -25.345  1.00 74.83           C  
ATOM   1902  N   ILE A 237      12.123  28.502 -25.751  1.00 73.63           N  
ATOM   1903  CA  ILE A 237      13.077  27.494 -25.302  1.00 73.63           C  
ATOM   1904  C   ILE A 237      14.314  27.519 -26.197  1.00 73.63           C  
ATOM   1905  O   ILE A 237      15.444  27.462 -25.706  1.00 73.63           O  
ATOM   1906  CB  ILE A 237      12.448  26.082 -25.297  1.00 73.63           C  
ATOM   1907  CG1 ILE A 237      11.358  25.988 -24.223  1.00 73.63           C  
ATOM   1908  CG2 ILE A 237      13.523  25.013 -25.083  1.00 73.63           C  
ATOM   1909  CD1 ILE A 237      10.562  24.691 -24.262  1.00 73.63           C  
ATOM   1910  N   ARG A 238      14.085  27.642 -27.439  1.00 78.47           N  
ATOM   1911  CA  ARG A 238      15.168  27.789 -28.406  1.00 78.47           C  
ATOM   1912  C   ARG A 238      15.938  29.085 -28.173  1.00 78.47           C  
ATOM   1913  O   ARG A 238      17.169  29.103 -28.240  1.00 78.47           O  
ATOM   1914  CB  ARG A 238      14.622  27.753 -29.835  1.00 78.47           C  
ATOM   1915  CG  ARG A 238      14.365  26.351 -30.361  1.00 78.47           C  
ATOM   1916  CD  ARG A 238      13.885  26.369 -31.805  1.00 78.47           C  
ATOM   1917  NE  ARG A 238      13.430  25.052 -32.239  1.00 78.47           N  
ATOM   1918  CZ  ARG A 238      12.819  24.803 -33.395  1.00 78.47           C  
ATOM   1919  NH1 ARG A 238      12.578  25.783 -34.258  1.00 78.47           N1+
ATOM   1920  NH2 ARG A 238      12.446  23.567 -33.689  1.00 78.47           N  
ATOM   1921  N   GLU A 239      15.260  30.114 -27.949  1.00 81.21           N  
ATOM   1922  CA  GLU A 239      15.841  31.424 -27.671  1.00 81.21           C  
ATOM   1923  C   GLU A 239      16.654  31.405 -26.379  1.00 81.21           C  
ATOM   1924  O   GLU A 239      17.721  32.017 -26.302  1.00 81.21           O  
ATOM   1925  CB  GLU A 239      14.747  32.491 -27.588  1.00 81.21           C  
ATOM   1926  CG  GLU A 239      14.140  32.855 -28.935  1.00 81.21           C  
ATOM   1927  CD  GLU A 239      13.039  33.899 -28.834  1.00 81.21           C  
ATOM   1928  OE1 GLU A 239      12.437  34.249 -29.875  1.00 81.21           O  
ATOM   1929  OE2 GLU A 239      12.778  34.373 -27.706  1.00 81.21           O1-
ATOM   1930  N   ALA A 240      16.169  30.756 -25.425  1.00 72.64           N  
ATOM   1931  CA  ALA A 240      16.822  30.578 -24.130  1.00 72.64           C  
ATOM   1932  C   ALA A 240      18.082  29.726 -24.265  1.00 72.64           C  
ATOM   1933  O   ALA A 240      19.115  30.035 -23.665  1.00 72.64           O  
ATOM   1934  CB  ALA A 240      15.860  29.944 -23.130  1.00 72.64           C  
ATOM   1935  N   ALA A 241      17.962  28.699 -25.067  1.00 70.77           N  
ATOM   1936  CA  ALA A 241      19.074  27.819 -25.416  1.00 70.77           C  
ATOM   1937  C   ALA A 241      20.123  28.561 -26.239  1.00 70.77           C  
ATOM   1938  O   ALA A 241      21.325  28.402 -26.013  1.00 70.77           O  
ATOM   1939  CB  ALA A 241      18.568  26.599 -26.181  1.00 70.77           C  
ATOM   1940  N   GLU A 242      19.733  29.366 -27.161  1.00 80.12           N  
ATOM   1941  CA  GLU A 242      20.605  30.191 -27.992  1.00 80.12           C  
ATOM   1942  C   GLU A 242      21.275  31.287 -27.169  1.00 80.12           C  
ATOM   1943  O   GLU A 242      22.457  31.579 -27.361  1.00 80.12           O  
ATOM   1944  CB  GLU A 242      19.818  30.809 -29.150  1.00 80.12           C  
ATOM   1945  CG  GLU A 242      19.478  29.823 -30.258  1.00 80.12           C  
ATOM   1946  CD  GLU A 242      18.619  30.429 -31.357  1.00 80.12           C  
ATOM   1947  OE1 GLU A 242      18.254  29.704 -32.310  1.00 80.12           O  
ATOM   1948  OE2 GLU A 242      18.312  31.638 -31.266  1.00 80.12           O1-
ATOM   1949  N   ALA A 243      20.556  31.894 -26.349  1.00 73.11           N  
ATOM   1950  CA  ALA A 243      21.062  32.933 -25.456  1.00 73.11           C  
ATOM   1951  C   ALA A 243      22.067  32.360 -24.460  1.00 73.11           C  
ATOM   1952  O   ALA A 243      23.084  32.990 -24.164  1.00 73.11           O  
ATOM   1953  CB  ALA A 243      19.908  33.606 -24.716  1.00 73.11           C  
ATOM   1954  N   ALA A 244      21.813  31.157 -23.959  1.00 69.91           N  
ATOM   1955  CA  ALA A 244      22.682  30.398 -23.064  1.00 69.91           C  
ATOM   1956  C   ALA A 244      23.960  29.965 -23.779  1.00 69.91           C  
ATOM   1957  O   ALA A 244      25.051  30.031 -23.208  1.00 69.91           O  
ATOM   1958  CB  ALA A 244      21.946  29.179 -22.512  1.00 69.91           C  
ATOM   1959  N   GLN A 245      23.861  29.599 -25.025  1.00 75.86           N  
ATOM   1960  CA  GLN A 245      24.995  29.229 -25.868  1.00 75.86           C  
ATOM   1961  C   GLN A 245      25.858  30.446 -26.193  1.00 75.86           C  
ATOM   1962  O   GLN A 245      27.087  30.365 -26.168  1.00 75.86           O  
ATOM   1963  CB  GLN A 245      24.512  28.568 -27.159  1.00 75.86           C  
ATOM   1964  CG  GLN A 245      25.624  27.915 -27.969  1.00 75.86           C  
ATOM   1965  CD  GLN A 245      25.104  27.161 -29.178  1.00 75.86           C  
ATOM   1966  NE2 GLN A 245      26.009  26.784 -30.075  1.00 75.86           N  
ATOM   1967  OE1 GLN A 245      23.900  26.918 -29.304  1.00 75.86           O  
ATOM   1968  N   ARG A 246      25.206  31.477 -26.450  1.00 79.64           N  
ATOM   1969  CA  ARG A 246      25.869  32.733 -26.783  1.00 79.64           C  
ATOM   1970  C   ARG A 246      26.573  33.320 -25.565  1.00 79.64           C  
ATOM   1971  O   ARG A 246      27.664  33.883 -25.684  1.00 79.64           O  
ATOM   1972  CB  ARG A 246      24.862  33.741 -27.342  1.00 79.64           C  
ATOM   1973  CG  ARG A 246      24.417  33.442 -28.765  1.00 79.64           C  
ATOM   1974  CD  ARG A 246      23.534  34.550 -29.324  1.00 79.64           C  
ATOM   1975  NE  ARG A 246      22.929  34.166 -30.596  1.00 79.64           N  
ATOM   1976  CZ  ARG A 246      22.163  34.959 -31.340  1.00 79.64           C  
ATOM   1977  NH1 ARG A 246      21.893  36.201 -30.952  1.00 79.64           N1+
ATOM   1978  NH2 ARG A 246      21.663  34.508 -32.482  1.00 79.64           N  
ATOM   1979  N   ALA A 247      25.973  33.344 -24.471  1.00 71.32           N  
ATOM   1980  CA  ALA A 247      26.529  33.766 -23.187  1.00 71.32           C  
ATOM   1981  C   ALA A 247      27.758  32.938 -22.823  1.00 71.32           C  
ATOM   1982  O   ALA A 247      28.749  33.475 -22.323  1.00 71.32           O  
ATOM   1983  CB  ALA A 247      25.474  33.658 -22.089  1.00 71.32           C  
ATOM   1984  N   ARG A 248      27.672  31.693 -23.098  1.00 73.42           N  
ATOM   1985  CA  ARG A 248      28.786  30.763 -22.949  1.00 73.42           C  
ATOM   1986  C   ARG A 248      29.940  31.136 -23.875  1.00 73.42           C  
ATOM   1987  O   ARG A 248      31.102  31.122 -23.464  1.00 73.42           O  
ATOM   1988  CB  ARG A 248      28.332  29.329 -23.230  1.00 73.42           C  
ATOM   1989  CG  ARG A 248      29.382  28.276 -22.911  1.00 73.42           C  
ATOM   1990  CD  ARG A 248      28.892  26.873 -23.243  1.00 73.42           C  
ATOM   1991  NE  ARG A 248      30.003  25.952 -23.464  1.00 73.42           N  
ATOM   1992  CZ  ARG A 248      29.973  24.914 -24.292  1.00 73.42           C  
ATOM   1993  NH1 ARG A 248      28.881  24.641 -24.998  1.00 73.42           N1+
ATOM   1994  NH2 ARG A 248      31.041  24.139 -24.417  1.00 73.42           N  
ATOM   1995  N   GLU A 249      29.707  31.354 -25.130  1.00 79.65           N  
ATOM   1996  CA  GLU A 249      30.676  31.739 -26.152  1.00 79.65           C  
ATOM   1997  C   GLU A 249      31.326  33.078 -25.819  1.00 79.65           C  
ATOM   1998  O   GLU A 249      32.532  33.252 -26.009  1.00 79.65           O  
ATOM   1999  CB  GLU A 249      30.008  31.806 -27.528  1.00 79.65           C  
ATOM   2000  CG  GLU A 249      29.681  30.442 -28.121  1.00 79.65           C  
ATOM   2001  CD  GLU A 249      28.910  30.525 -29.428  1.00 79.65           C  
ATOM   2002  OE1 GLU A 249      28.586  29.465 -30.010  1.00 79.65           O  
ATOM   2003  OE2 GLU A 249      28.627  31.659 -29.874  1.00 79.65           O1-
ATOM   2004  N   ALA A 250      30.562  33.974 -25.318  1.00 71.18           N  
ATOM   2005  CA  ALA A 250      31.024  35.300 -24.918  1.00 71.18           C  
ATOM   2006  C   ALA A 250      31.917  35.222 -23.683  1.00 71.18           C  
ATOM   2007  O   ALA A 250      32.924  35.926 -23.592  1.00 71.18           O  
ATOM   2008  CB  ALA A 250      29.834  36.221 -24.653  1.00 71.18           C  
ATOM   2009  N   ALA A 251      31.612  34.402 -22.793  1.00 69.97           N  
ATOM   2010  CA  ALA A 251      32.353  34.158 -21.558  1.00 69.97           C  
ATOM   2011  C   ALA A 251      33.644  33.394 -21.834  1.00 69.97           C  
ATOM   2012  O   ALA A 251      34.667  33.636 -21.187  1.00 69.97           O  
ATOM   2013  CB  ALA A 251      31.487  33.392 -20.562  1.00 69.97           C  
ATOM   2014  N   SER A 252      33.695  32.462 -22.773  1.00 74.85           N  
ATOM   2015  CA  SER A 252      34.851  31.684 -23.208  1.00 74.85           C  
ATOM   2016  C   SER A 252      35.888  32.569 -23.891  1.00 74.85           C  
ATOM   2017  O   SER A 252      37.091  32.332 -23.769  1.00 74.85           O  
ATOM   2018  CB  SER A 252      34.417  30.566 -24.157  1.00 74.85           C  
ATOM   2019  OG  SER A 252      35.514  29.732 -24.485  1.00 74.85           O  
ATOM   2020  N   ARG A 253      35.483  33.645 -24.446  1.00 77.08           N  
ATOM   2021  CA  ARG A 253      36.318  34.591 -25.179  1.00 77.08           C  
ATOM   2022  C   ARG A 253      36.967  35.597 -24.233  1.00 77.08           C  
ATOM   2023  O   ARG A 253      38.056  36.103 -24.510  1.00 77.08           O  
ATOM   2024  CB  ARG A 253      35.494  35.325 -26.239  1.00 77.08           C  
ATOM   2025  CG  ARG A 253      35.109  34.461 -27.429  1.00 77.08           C  
ATOM   2026  CD  ARG A 253      34.355  35.257 -28.484  1.00 77.08           C  
ATOM   2027  NE  ARG A 253      33.877  34.400 -29.567  1.00 77.08           N  
ATOM   2028  CZ  ARG A 253      33.220  34.831 -30.639  1.00 77.08           C  
ATOM   2029  NH1 ARG A 253      32.947  36.121 -30.795  1.00 77.08           N1+
ATOM   2030  NH2 ARG A 253      32.831  33.964 -31.563  1.00 77.08           N  
ATOM   2031  N   THR A 254      36.510  35.870 -23.122  1.00 70.30           N  
ATOM   2032  CA  THR A 254      36.915  36.840 -22.112  1.00 70.30           C  
ATOM   2033  C   THR A 254      38.039  36.282 -21.245  1.00 70.30           C  
ATOM   2034  O   THR A 254      38.867  37.037 -20.731  1.00 70.30           O  
ATOM   2035  CB  THR A 254      35.727  37.246 -21.220  1.00 70.30           C  
ATOM   2036  CG2 THR A 254      34.629  37.918 -22.036  1.00 70.30           C  
ATOM   2037  OG1 THR A 254      35.191  36.077 -20.588  1.00 70.30           O  
ATOM   2038  N   GLY A 255      38.280  34.910 -21.202  1.00 71.63           N  
ATOM   2039  CA  GLY A 255      39.380  34.289 -20.481  1.00 71.63           C  
ATOM   2040  C   GLY A 255      39.340  34.554 -18.988  1.00 71.63           C  
ATOM   2041  O   GLY A 255      40.243  34.146 -18.255  1.00 71.63           O  
ATOM   2042  N   ASP A 256      38.286  35.281 -18.391  1.00 77.77           N  
ATOM   2043  CA  ASP A 256      38.055  35.598 -16.985  1.00 77.77           C  
ATOM   2044  C   ASP A 256      37.194  34.529 -16.315  1.00 77.77           C  
ATOM   2045  O   ASP A 256      36.037  34.331 -16.691  1.00 77.77           O  
ATOM   2046  CB  ASP A 256      37.391  36.970 -16.847  1.00 77.77           C  
ATOM   2047  CG  ASP A 256      37.315  37.449 -15.408  1.00 77.77           C  
ATOM   2048  OD1 ASP A 256      37.398  36.614 -14.482  1.00 77.77           O  
ATOM   2049  OD2 ASP A 256      37.169  38.673 -15.199  1.00 77.77           O1-
ATOM   2050  N   PRO A 257      37.774  33.681 -15.460  1.00 72.76           N  
ATOM   2051  CA  PRO A 257      37.122  32.570 -14.762  1.00 72.76           C  
ATOM   2052  C   PRO A 257      35.858  33.001 -14.020  1.00 72.76           C  
ATOM   2053  O   PRO A 257      34.909  32.221 -13.906  1.00 72.76           O  
ATOM   2054  CB  PRO A 257      38.195  32.091 -13.781  1.00 72.76           C  
ATOM   2055  CG  PRO A 257      39.482  32.606 -14.340  1.00 72.76           C  
ATOM   2056  CD  PRO A 257      39.185  33.811 -15.186  1.00 72.76           C  
ATOM   2057  N   GLU A 258      35.749  34.223 -13.534  1.00 75.55           N  
ATOM   2058  CA  GLU A 258      34.601  34.786 -12.828  1.00 75.55           C  
ATOM   2059  C   GLU A 258      33.459  35.098 -13.790  1.00 75.55           C  
ATOM   2060  O   GLU A 258      32.291  34.870 -13.470  1.00 75.55           O  
ATOM   2061  CB  GLU A 258      35.007  36.050 -12.066  1.00 75.55           C  
ATOM   2062  CG  GLU A 258      35.886  35.781 -10.853  1.00 75.55           C  
ATOM   2063  CD  GLU A 258      36.204  37.034 -10.053  1.00 75.55           C  
ATOM   2064  OE1 GLU A 258      36.910  36.935  -9.023  1.00 75.55           O  
ATOM   2065  OE2 GLU A 258      35.744  38.125 -10.458  1.00 75.55           O1-
ATOM   2066  N   VAL A 259      33.662  35.623 -14.979  1.00 73.03           N  
ATOM   2067  CA  VAL A 259      32.732  35.920 -16.064  1.00 73.03           C  
ATOM   2068  C   VAL A 259      32.251  34.620 -16.703  1.00 73.03           C  
ATOM   2069  O   VAL A 259      31.073  34.486 -17.043  1.00 73.03           O  
ATOM   2070  CB  VAL A 259      33.379  36.832 -17.132  1.00 73.03           C  
ATOM   2071  CG1 VAL A 259      32.439  37.021 -18.320  1.00 73.03           C  
ATOM   2072  CG2 VAL A 259      33.755  38.180 -16.523  1.00 73.03           C  
ATOM   2073  N   LYS A 260      33.049  33.562 -16.754  1.00 71.93           N  
ATOM   2074  CA  LYS A 260      32.703  32.218 -17.207  1.00 71.93           C  
ATOM   2075  C   LYS A 260      31.745  31.540 -16.232  1.00 71.93           C  
ATOM   2076  O   LYS A 260      30.791  30.879 -16.648  1.00 71.93           O  
ATOM   2077  CB  LYS A 260      33.963  31.369 -17.379  1.00 71.93           C  
ATOM   2078  CG  LYS A 260      34.730  31.653 -18.662  1.00 71.93           C  
ATOM   2079  CD  LYS A 260      35.875  30.667 -18.860  1.00 71.93           C  
ATOM   2080  CE  LYS A 260      36.643  30.951 -20.143  1.00 71.93           C  
ATOM   2081  NZ  LYS A 260      37.774  29.994 -20.335  1.00 71.93           N1+
ATOM   2082  N   ASP A 261      32.038  31.675 -14.874  1.00 79.17           N  
ATOM   2083  CA  ASP A 261      31.162  31.180 -13.816  1.00 79.17           C  
ATOM   2084  C   ASP A 261      29.801  31.869 -13.863  1.00 79.17           C  
ATOM   2085  O   ASP A 261      28.763  31.214 -13.745  1.00 79.17           O  
ATOM   2086  CB  ASP A 261      31.809  31.385 -12.445  1.00 79.17           C  
ATOM   2087  CG  ASP A 261      31.024  30.739 -11.317  1.00 79.17           C  
ATOM   2088  OD1 ASP A 261      30.796  29.510 -11.358  1.00 79.17           O  
ATOM   2089  OD2 ASP A 261      30.627  31.465 -10.380  1.00 79.17           O1-
ATOM   2090  N   LEU A 262      29.765  33.163 -14.100  1.00 78.09           N  
ATOM   2091  CA  LEU A 262      28.555  33.974 -14.174  1.00 78.09           C  
ATOM   2092  C   LEU A 262      27.754  33.641 -15.428  1.00 78.09           C  
ATOM   2093  O   LEU A 262      26.524  33.567 -15.382  1.00 78.09           O  
ATOM   2094  CB  LEU A 262      28.907  35.464 -14.159  1.00 78.09           C  
ATOM   2095  CG  LEU A 262      29.392  36.033 -12.826  1.00 78.09           C  
ATOM   2096  CD1 LEU A 262      29.871  37.469 -13.004  1.00 78.09           C  
ATOM   2097  CD2 LEU A 262      28.286  35.958 -11.778  1.00 78.09           C  
ATOM   2098  N   ALA A 263      28.386  33.365 -16.502  1.00 75.09           N  
ATOM   2099  CA  ALA A 263      27.790  32.964 -17.774  1.00 75.09           C  
ATOM   2100  C   ALA A 263      27.175  31.571 -17.677  1.00 75.09           C  
ATOM   2101  O   ALA A 263      26.081  31.331 -18.192  1.00 75.09           O  
ATOM   2102  CB  ALA A 263      28.833  33.006 -18.888  1.00 75.09           C  
ATOM   2103  N   TRP A 264      27.718  30.711 -16.915  1.00 74.49           N  
ATOM   2104  CA  TRP A 264      27.219  29.359 -16.682  1.00 74.49           C  
ATOM   2105  C   TRP A 264      26.019  29.377 -15.741  1.00 74.49           C  
ATOM   2106  O   TRP A 264      25.069  28.611 -15.922  1.00 74.49           O  
ATOM   2107  CB  TRP A 264      28.324  28.471 -16.104  1.00 74.49           C  
ATOM   2108  CG  TRP A 264      28.983  27.583 -17.117  1.00 74.49           C  
ATOM   2109  CD1 TRP A 264      29.702  26.446 -16.872  1.00 74.49           C  
ATOM   2110  CD2 TRP A 264      28.990  27.764 -18.535  1.00 74.49           C  
ATOM   2111  CE2 TRP A 264      29.731  26.698 -19.090  1.00 74.49           C  
ATOM   2112  CE3 TRP A 264      28.439  28.726 -19.393  1.00 74.49           C  
ATOM   2113  NE1 TRP A 264      30.154  25.908 -18.055  1.00 74.49           N  
ATOM   2114  CZ2 TRP A 264      29.935  26.565 -20.466  1.00 74.49           C  
ATOM   2115  CZ3 TRP A 264      28.644  28.592 -20.762  1.00 74.49           C  
ATOM   2116  CH2 TRP A 264      29.386  27.520 -21.282  1.00 74.49           C  
ATOM   2117  N   ARG A 265      26.034  30.158 -14.705  1.00 81.45           N  
ATOM   2118  CA  ARG A 265      24.908  30.332 -13.793  1.00 81.45           C  
ATOM   2119  C   ARG A 265      23.695  30.899 -14.523  1.00 81.45           C  
ATOM   2120  O   ARG A 265      22.557  30.533 -14.224  1.00 81.45           O  
ATOM   2121  CB  ARG A 265      25.294  31.247 -12.630  1.00 81.45           C  
ATOM   2122  CG  ARG A 265      26.222  30.598 -11.615  1.00 81.45           C  
ATOM   2123  CD  ARG A 265      26.672  31.585 -10.548  1.00 81.45           C  
ATOM   2124  NE  ARG A 265      25.568  31.979  -9.679  1.00 81.45           N  
ATOM   2125  CZ  ARG A 265      25.657  32.874  -8.698  1.00 81.45           C  
ATOM   2126  NH1 ARG A 265      26.807  33.486  -8.442  1.00 81.45           N1+
ATOM   2127  NH2 ARG A 265      24.589  33.157  -7.968  1.00 81.45           N  
ATOM   2128  N   MET A 266      23.931  31.761 -15.377  1.00 80.36           N  
ATOM   2129  CA  MET A 266      22.878  32.322 -16.219  1.00 80.36           C  
ATOM   2130  C   MET A 266      22.313  31.264 -17.161  1.00 80.36           C  
ATOM   2131  O   MET A 266      21.102  31.204 -17.378  1.00 80.36           O  
ATOM   2132  CB  MET A 266      23.410  33.510 -17.025  1.00 80.36           C  
ATOM   2133  CG  MET A 266      22.351  34.201 -17.868  1.00 80.36           C  
ATOM   2134  SD  MET A 266      21.036  34.977 -16.850  1.00 80.36           S  
ATOM   2135  CE  MET A 266      20.430  36.231 -18.011  1.00 80.36           C  
ATOM   2136  N   VAL A 267      23.145  30.417 -17.631  1.00 76.20           N  
ATOM   2137  CA  VAL A 267      22.779  29.279 -18.467  1.00 76.20           C  
ATOM   2138  C   VAL A 267      21.948  28.288 -17.656  1.00 76.20           C  
ATOM   2139  O   VAL A 267      20.930  27.782 -18.135  1.00 76.20           O  
ATOM   2140  CB  VAL A 267      24.026  28.579 -19.050  1.00 76.20           C  
ATOM   2141  CG1 VAL A 267      23.634  27.289 -19.770  1.00 76.20           C  
ATOM   2142  CG2 VAL A 267      24.773  29.516 -19.996  1.00 76.20           C  
ATOM   2143  N   GLU A 268      22.315  28.054 -16.466  1.00 80.28           N  
ATOM   2144  CA  GLU A 268      21.592  27.184 -15.543  1.00 80.28           C  
ATOM   2145  C   GLU A 268      20.190  27.719 -15.264  1.00 80.28           C  
ATOM   2146  O   GLU A 268      19.221  26.956 -15.246  1.00 80.28           O  
ATOM   2147  CB  GLU A 268      22.366  27.030 -14.231  1.00 80.28           C  
ATOM   2148  CG  GLU A 268      21.785  25.981 -13.293  1.00 80.28           C  
ATOM   2149  CD  GLU A 268      22.584  25.817 -12.009  1.00 80.28           C  
ATOM   2150  OE1 GLU A 268      22.189  24.996 -11.150  1.00 80.28           O  
ATOM   2151  OE2 GLU A 268      23.611  26.516 -11.860  1.00 80.28           O1-
ATOM   2152  N   ALA A 269      20.113  29.019 -15.055  1.00 79.61           N  
ATOM   2153  CA  ALA A 269      18.833  29.666 -14.782  1.00 79.61           C  
ATOM   2154  C   ALA A 269      17.922  29.617 -16.005  1.00 79.61           C  
ATOM   2155  O   ALA A 269      16.723  29.359 -15.884  1.00 79.61           O  
ATOM   2156  CB  ALA A 269      19.051  31.111 -14.342  1.00 79.61           C  
ATOM   2157  N   ALA A 270      18.450  29.806 -17.201  1.00 79.28           N  
ATOM   2158  CA  ALA A 270      17.742  29.756 -18.476  1.00 79.28           C  
ATOM   2159  C   ALA A 270      17.303  28.331 -18.804  1.00 79.28           C  
ATOM   2160  O   ALA A 270      16.177  28.110 -19.256  1.00 79.28           O  
ATOM   2161  CB  ALA A 270      18.620  30.309 -19.596  1.00 79.28           C  
ATOM   2162  N   LEU A 271      18.068  27.314 -18.496  1.00 78.48           N  
ATOM   2163  CA  LEU A 271      17.748  25.907 -18.715  1.00 78.48           C  
ATOM   2164  C   LEU A 271      16.701  25.425 -17.716  1.00 78.48           C  
ATOM   2165  O   LEU A 271      15.825  24.630 -18.064  1.00 78.48           O  
ATOM   2166  CB  LEU A 271      19.010  25.047 -18.603  1.00 78.48           C  
ATOM   2167  CG  LEU A 271      19.991  25.128 -19.773  1.00 78.48           C  
ATOM   2168  CD1 LEU A 271      21.250  24.325 -19.465  1.00 78.48           C  
ATOM   2169  CD2 LEU A 271      19.336  24.633 -21.058  1.00 78.48           C  
ATOM   2170  N   LYS A 272      16.817  25.875 -16.458  1.00 81.85           N  
ATOM   2171  CA  LYS A 272      15.810  25.578 -15.442  1.00 81.85           C  
ATOM   2172  C   LYS A 272      14.452  26.153 -15.830  1.00 81.85           C  
ATOM   2173  O   LYS A 272      13.422  25.497 -15.657  1.00 81.85           O  
ATOM   2174  CB  LYS A 272      16.243  26.127 -14.082  1.00 81.85           C  
ATOM   2175  CG  LYS A 272      17.285  25.275 -13.373  1.00 81.85           C  
ATOM   2176  CD  LYS A 272      17.620  25.832 -11.995  1.00 81.85           C  
ATOM   2177  CE  LYS A 272      18.716  25.024 -11.315  1.00 81.85           C  
ATOM   2178  NZ  LYS A 272      19.085  25.598  -9.987  1.00 81.85           N1+
ATOM   2179  N   ALA A 273      14.488  27.307 -16.299  1.00 78.71           N  
ATOM   2180  CA  ALA A 273      13.285  27.997 -16.755  1.00 78.71           C  
ATOM   2181  C   ALA A 273      12.702  27.322 -17.994  1.00 78.71           C  
ATOM   2182  O   ALA A 273      11.484  27.163 -18.107  1.00 78.71           O  
ATOM   2183  CB  ALA A 273      13.590  29.464 -17.045  1.00 78.71           C  
ATOM   2184  N   ALA A 274      13.505  26.905 -18.869  1.00 78.63           N  
ATOM   2185  CA  ALA A 274      13.119  26.164 -20.067  1.00 78.63           C  
ATOM   2186  C   ALA A 274      12.551  24.795 -19.705  1.00 78.63           C  
ATOM   2187  O   ALA A 274      11.584  24.336 -20.319  1.00 78.63           O  
ATOM   2188  CB  ALA A 274      14.314  26.009 -21.005  1.00 78.63           C  
ATOM   2189  N   ALA A 275      13.149  24.133 -18.747  1.00 76.77           N  
ATOM   2190  CA  ALA A 275      12.658  22.864 -18.217  1.00 76.77           C  
ATOM   2191  C   ALA A 275      11.268  23.025 -17.609  1.00 76.77           C  
ATOM   2192  O   ALA A 275      10.406  22.158 -17.775  1.00 76.77           O  
ATOM   2193  CB  ALA A 275      13.629  22.309 -17.178  1.00 76.77           C  
ATOM   2194  N   VAL A 276      11.041  24.127 -16.964  1.00 77.88           N  
ATOM   2195  CA  VAL A 276       9.760  24.453 -16.347  1.00 77.88           C  
ATOM   2196  C   VAL A 276       8.703  24.664 -17.429  1.00 77.88           C  
ATOM   2197  O   VAL A 276       7.587  24.149 -17.323  1.00 77.88           O  
ATOM   2198  CB  VAL A 276       9.866  25.710 -15.453  1.00 77.88           C  
ATOM   2199  CG1 VAL A 276       8.483  26.153 -14.979  1.00 77.88           C  
ATOM   2200  CG2 VAL A 276      10.783  25.442 -14.262  1.00 77.88           C  
ATOM   2201  N   VAL A 277       8.948  25.290 -18.450  1.00 79.50           N  
ATOM   2202  CA  VAL A 277       8.064  25.598 -19.569  1.00 79.50           C  
ATOM   2203  C   VAL A 277       7.853  24.348 -20.422  1.00 79.50           C  
ATOM   2204  O   VAL A 277       6.752  24.107 -20.919  1.00 79.50           O  
ATOM   2205  CB  VAL A 277       8.625  26.746 -20.437  1.00 79.50           C  
ATOM   2206  CG1 VAL A 277       7.767  26.949 -21.685  1.00 79.50           C  
ATOM   2207  CG2 VAL A 277       8.705  28.038 -19.624  1.00 79.50           C  
ATOM   2208  N   ALA A 278       8.857  23.502 -20.448  1.00 74.19           N  
ATOM   2209  CA  ALA A 278       8.780  22.243 -21.185  1.00 74.19           C  
ATOM   2210  C   ALA A 278       7.844  21.257 -20.492  1.00 74.19           C  
ATOM   2211  O   ALA A 278       7.199  20.438 -21.149  1.00 74.19           O  
ATOM   2212  CB  ALA A 278      10.171  21.632 -21.342  1.00 74.19           C  
ATOM   2213  N   THR A 279       7.701  21.258 -19.172  1.00 75.79           N  
ATOM   2214  CA  THR A 279       6.819  20.421 -18.367  1.00 75.79           C  
ATOM   2215  C   THR A 279       5.382  20.927 -18.431  1.00 75.79           C  
ATOM   2216  O   THR A 279       4.437  20.137 -18.399  1.00 75.79           O  
ATOM   2217  CB  THR A 279       7.283  20.372 -16.899  1.00 75.79           C  
ATOM   2218  CG2 THR A 279       8.550  19.536 -16.750  1.00 75.79           C  
ATOM   2219  OG1 THR A 279       7.547  21.705 -16.443  1.00 75.79           O  
ATOM   2220  N   ASN A 280       5.167  22.236 -18.796  1.00 75.48           N  
ATOM   2221  CA  ASN A 280       3.847  22.845 -18.925  1.00 75.48           C  
ATOM   2222  C   ASN A 280       3.870  24.033 -19.884  1.00 75.48           C  
ATOM   2223  O   ASN A 280       3.856  25.186 -19.451  1.00 75.48           O  
ATOM   2224  CB  ASN A 280       3.320  23.279 -17.556  1.00 75.48           C  
ATOM   2225  CG  ASN A 280       1.806  23.255 -17.480  1.00 75.48           C  
ATOM   2226  ND2 ASN A 280       1.268  23.488 -16.288  1.00 75.48           N  
ATOM   2227  OD1 ASN A 280       1.125  23.028 -18.483  1.00 75.48           O  
ATOM   2228  N   PRO A 281       3.954  23.724 -21.244  1.00 71.78           N  
ATOM   2229  CA  PRO A 281       4.132  24.750 -22.274  1.00 71.78           C  
ATOM   2230  C   PRO A 281       2.917  25.664 -22.413  1.00 71.78           C  
ATOM   2231  O   PRO A 281       3.028  26.767 -22.952  1.00 71.78           O  
ATOM   2232  CB  PRO A 281       4.350  23.934 -23.550  1.00 71.78           C  
ATOM   2233  CG  PRO A 281       4.661  22.552 -23.071  1.00 71.78           C  
ATOM   2234  CD  PRO A 281       4.150  22.407 -21.667  1.00 71.78           C  
ATOM   2235  N   SER A 282       1.743  25.396 -21.778  1.00 75.30           N  
ATOM   2236  CA  SER A 282       0.510  26.175 -21.841  1.00 75.30           C  
ATOM   2237  C   SER A 282       0.420  27.161 -20.681  1.00 75.30           C  
ATOM   2238  O   SER A 282      -0.481  28.001 -20.642  1.00 75.30           O  
ATOM   2239  CB  SER A 282      -0.709  25.253 -21.834  1.00 75.30           C  
ATOM   2240  OG  SER A 282      -0.722  24.446 -20.668  1.00 75.30           O  
ATOM   2241  N   ASP A 283       1.403  27.185 -19.758  1.00 81.93           N  
ATOM   2242  CA  ASP A 283       1.428  28.043 -18.578  1.00 81.93           C  
ATOM   2243  C   ASP A 283       1.963  29.432 -18.920  1.00 81.93           C  
ATOM   2244  O   ASP A 283       3.159  29.599 -19.164  1.00 81.93           O  
ATOM   2245  CB  ASP A 283       2.277  27.410 -17.472  1.00 81.93           C  
ATOM   2246  CG  ASP A 283       2.117  28.105 -16.131  1.00 81.93           C  
ATOM   2247  OD1 ASP A 283       1.778  29.308 -16.104  1.00 81.93           O  
ATOM   2248  OD2 ASP A 283       2.335  27.445 -15.092  1.00 81.93           O1-
ATOM   2249  N   GLU A 284       0.992  30.424 -19.012  1.00 82.12           N  
ATOM   2250  CA  GLU A 284       1.284  31.799 -19.404  1.00 82.12           C  
ATOM   2251  C   GLU A 284       2.289  32.443 -18.454  1.00 82.12           C  
ATOM   2252  O   GLU A 284       3.169  33.190 -18.885  1.00 82.12           O  
ATOM   2253  CB  GLU A 284      -0.001  32.630 -19.453  1.00 82.12           C  
ATOM   2254  CG  GLU A 284      -0.892  32.316 -20.646  1.00 82.12           C  
ATOM   2255  CD  GLU A 284      -2.157  33.158 -20.689  1.00 82.12           C  
ATOM   2256  OE1 GLU A 284      -2.969  32.987 -21.627  1.00 82.12           O  
ATOM   2257  OE2 GLU A 284      -2.336  33.998 -19.779  1.00 82.12           O1-
ATOM   2258  N   GLU A 285       2.272  32.194 -17.174  1.00 81.61           N  
ATOM   2259  CA  GLU A 285       3.163  32.702 -16.136  1.00 81.61           C  
ATOM   2260  C   GLU A 285       4.569  32.132 -16.287  1.00 81.61           C  
ATOM   2261  O   GLU A 285       5.558  32.844 -16.097  1.00 81.61           O  
ATOM   2262  CB  GLU A 285       2.609  32.375 -14.746  1.00 81.61           C  
ATOM   2263  CG  GLU A 285       1.401  33.211 -14.353  1.00 81.61           C  
ATOM   2264  CD  GLU A 285       0.875  32.890 -12.963  1.00 81.61           C  
ATOM   2265  OE1 GLU A 285      -0.154  33.474 -12.553  1.00 81.61           O  
ATOM   2266  OE2 GLU A 285       1.498  32.049 -12.277  1.00 81.61           O1-
ATOM   2267  N   ALA A 286       4.726  30.770 -16.655  1.00 81.15           N  
ATOM   2268  CA  ALA A 286       5.987  30.084 -16.930  1.00 81.15           C  
ATOM   2269  C   ALA A 286       6.648  30.636 -18.190  1.00 81.15           C  
ATOM   2270  O   ALA A 286       7.864  30.838 -18.223  1.00 81.15           O  
ATOM   2271  CB  ALA A 286       5.756  28.581 -17.067  1.00 81.15           C  
ATOM   2272  N   ASN A 287       5.801  30.940 -19.215  1.00 81.19           N  
ATOM   2273  CA  ASN A 287       6.258  31.539 -20.464  1.00 81.19           C  
ATOM   2274  C   ASN A 287       6.738  32.973 -20.257  1.00 81.19           C  
ATOM   2275  O   ASN A 287       7.729  33.392 -20.858  1.00 81.19           O  
ATOM   2276  CB  ASN A 287       5.149  31.497 -21.518  1.00 81.19           C  
ATOM   2277  CG  ASN A 287       4.931  30.107 -22.081  1.00 81.19           C  
ATOM   2278  ND2 ASN A 287       3.697  29.815 -22.476  1.00 81.19           N  
ATOM   2279  OD1 ASN A 287       5.862  29.303 -22.162  1.00 81.19           O  
ATOM   2280  N   GLU A 288       6.046  33.791 -19.418  1.00 86.28           N  
ATOM   2281  CA  GLU A 288       6.429  35.153 -19.058  1.00 86.28           C  
ATOM   2282  C   GLU A 288       7.737  35.168 -18.273  1.00 86.28           C  
ATOM   2283  O   GLU A 288       8.580  36.044 -18.479  1.00 86.28           O  
ATOM   2284  CB  GLU A 288       5.320  35.826 -18.246  1.00 86.28           C  
ATOM   2285  CG  GLU A 288       4.170  36.353 -19.092  1.00 86.28           C  
ATOM   2286  CD  GLU A 288       3.124  37.102 -18.284  1.00 86.28           C  
ATOM   2287  OE1 GLU A 288       2.173  37.653 -18.883  1.00 86.28           O  
ATOM   2288  OE2 GLU A 288       3.256  37.138 -17.040  1.00 86.28           O1-
ATOM   2289  N   MET A 289       7.830  34.260 -17.366  1.00 87.91           N  
ATOM   2290  CA  MET A 289       9.067  34.077 -16.612  1.00 87.91           C  
ATOM   2291  C   MET A 289      10.237  33.794 -17.547  1.00 87.91           C  
ATOM   2292  O   MET A 289      11.304  34.395 -17.411  1.00 87.91           O  
ATOM   2293  CB  MET A 289       8.917  32.937 -15.603  1.00 87.91           C  
ATOM   2294  CG  MET A 289      10.163  32.690 -14.767  1.00 87.91           C  
ATOM   2295  SD  MET A 289      10.047  31.155 -13.769  1.00 87.91           S  
ATOM   2296  CE  MET A 289       9.896  29.923 -15.093  1.00 87.91           C  
ATOM   2297  N   LEU A 290      10.056  32.764 -18.444  1.00 86.52           N  
ATOM   2298  CA  LEU A 290      11.082  32.378 -19.405  1.00 86.52           C  
ATOM   2299  C   LEU A 290      11.461  33.554 -20.297  1.00 86.52           C  
ATOM   2300  O   LEU A 290      12.642  33.763 -20.588  1.00 86.52           O  
ATOM   2301  CB  LEU A 290      10.598  31.206 -20.264  1.00 86.52           C  
ATOM   2302  CG  LEU A 290      11.588  30.669 -21.298  1.00 86.52           C  
ATOM   2303  CD1 LEU A 290      12.864  30.193 -20.612  1.00 86.52           C  
ATOM   2304  CD2 LEU A 290      10.957  29.541 -22.107  1.00 86.52           C  
ATOM   2305  N   LYS A 291      10.510  34.351 -20.665  1.00 88.16           N  
ATOM   2306  CA  LYS A 291      10.737  35.557 -21.455  1.00 88.16           C  
ATOM   2307  C   LYS A 291      11.635  36.541 -20.711  1.00 88.16           C  
ATOM   2308  O   LYS A 291      12.552  37.119 -21.300  1.00 88.16           O  
ATOM   2309  CB  LYS A 291       9.407  36.225 -21.808  1.00 88.16           C  
ATOM   2310  CG  LYS A 291       8.663  35.558 -22.954  1.00 88.16           C  
ATOM   2311  CD  LYS A 291       7.380  36.302 -23.298  1.00 88.16           C  
ATOM   2312  CE  LYS A 291       6.586  35.581 -24.378  1.00 88.16           C  
ATOM   2313  NZ  LYS A 291       5.296  36.274 -24.674  1.00 88.16           N1+
ATOM   2314  N   GLN A 292      11.366  36.812 -19.492  1.00 88.66           N  
ATOM   2315  CA  GLN A 292      12.119  37.726 -18.639  1.00 88.66           C  
ATOM   2316  C   GLN A 292      13.545  37.227 -18.421  1.00 88.66           C  
ATOM   2317  O   GLN A 292      14.490  38.018 -18.411  1.00 88.66           O  
ATOM   2318  CB  GLN A 292      11.416  37.907 -17.293  1.00 88.66           C  
ATOM   2319  CG  GLN A 292      10.134  38.727 -17.375  1.00 88.66           C  
ATOM   2320  CD  GLN A 292       9.461  38.898 -16.026  1.00 88.66           C  
ATOM   2321  NE2 GLN A 292       8.239  39.419 -16.036  1.00 88.66           N  
ATOM   2322  OE1 GLN A 292      10.032  38.561 -14.984  1.00 88.66           O  
ATOM   2323  N   ILE A 293      13.702  35.900 -18.227  1.00 85.92           N  
ATOM   2324  CA  ILE A 293      14.998  35.266 -18.007  1.00 85.92           C  
ATOM   2325  C   ILE A 293      15.822  35.315 -19.291  1.00 85.92           C  
ATOM   2326  O   ILE A 293      17.028  35.566 -19.252  1.00 85.92           O  
ATOM   2327  CB  ILE A 293      14.836  33.805 -17.530  1.00 85.92           C  
ATOM   2328  CG1 ILE A 293      14.281  33.767 -16.101  1.00 85.92           C  
ATOM   2329  CG2 ILE A 293      16.170  33.057 -17.618  1.00 85.92           C  
ATOM   2330  CD1 ILE A 293      13.987  32.364 -15.588  1.00 85.92           C  
ATOM   2331  N   VAL A 294      15.157  35.123 -20.391  1.00 85.23           N  
ATOM   2332  CA  VAL A 294      15.795  35.229 -21.700  1.00 85.23           C  
ATOM   2333  C   VAL A 294      16.260  36.664 -21.933  1.00 85.23           C  
ATOM   2334  O   VAL A 294      17.364  36.892 -22.434  1.00 85.23           O  
ATOM   2335  CB  VAL A 294      14.843  34.786 -22.833  1.00 85.23           C  
ATOM   2336  CG1 VAL A 294      15.436  35.125 -24.199  1.00 85.23           C  
ATOM   2337  CG2 VAL A 294      14.550  33.290 -22.731  1.00 85.23           C  
ATOM   2338  N   LYS A 295      15.490  37.621 -21.583  1.00 88.22           N  
ATOM   2339  CA  LYS A 295      15.855  39.033 -21.656  1.00 88.22           C  
ATOM   2340  C   LYS A 295      17.077  39.329 -20.790  1.00 88.22           C  
ATOM   2341  O   LYS A 295      17.981  40.054 -21.211  1.00 88.22           O  
ATOM   2342  CB  LYS A 295      14.682  39.914 -21.225  1.00 88.22           C  
ATOM   2343  CG  LYS A 295      14.888  41.396 -21.501  1.00 88.22           C  
ATOM   2344  CD  LYS A 295      13.661  42.212 -21.113  1.00 88.22           C  
ATOM   2345  CE  LYS A 295      13.889  43.702 -21.328  1.00 88.22           C  
ATOM   2346  NZ  LYS A 295      12.695  44.508 -20.934  1.00 88.22           N1+
ATOM   2347  N   LEU A 296      17.077  38.844 -19.615  1.00 86.74           N  
ATOM   2348  CA  LEU A 296      18.179  39.017 -18.674  1.00 86.74           C  
ATOM   2349  C   LEU A 296      19.455  38.378 -19.210  1.00 86.74           C  
ATOM   2350  O   LEU A 296      20.542  38.947 -19.077  1.00 86.74           O  
ATOM   2351  CB  LEU A 296      17.822  38.410 -17.315  1.00 86.74           C  
ATOM   2352  CG  LEU A 296      16.782  39.167 -16.487  1.00 86.74           C  
ATOM   2353  CD1 LEU A 296      16.365  38.339 -15.275  1.00 86.74           C  
ATOM   2354  CD2 LEU A 296      17.328  40.522 -16.052  1.00 86.74           C  
ATOM   2355  N   ALA A 297      19.322  37.199 -19.775  1.00 82.38           N  
ATOM   2356  CA  ALA A 297      20.424  36.453 -20.376  1.00 82.38           C  
ATOM   2357  C   ALA A 297      20.977  37.181 -21.598  1.00 82.38           C  
ATOM   2358  O   ALA A 297      22.193  37.246 -21.793  1.00 82.38           O  
ATOM   2359  CB  ALA A 297      19.969  35.047 -20.759  1.00 82.38           C  
ATOM   2360  N   GLN A 298      20.137  37.757 -22.472  1.00 85.73           N  
ATOM   2361  CA  GLN A 298      20.536  38.553 -23.628  1.00 85.73           C  
ATOM   2362  C   GLN A 298      21.272  39.819 -23.195  1.00 85.73           C  
ATOM   2363  O   GLN A 298      22.252  40.221 -23.826  1.00 85.73           O  
ATOM   2364  CB  GLN A 298      19.317  38.918 -24.475  1.00 85.73           C  
ATOM   2365  CG  GLN A 298      18.738  37.746 -25.255  1.00 85.73           C  
ATOM   2366  CD  GLN A 298      17.444  38.097 -25.967  1.00 85.73           C  
ATOM   2367  NE2 GLN A 298      17.029  37.243 -26.896  1.00 85.73           N  
ATOM   2368  OE1 GLN A 298      16.823  39.126 -25.683  1.00 85.73           O  
ATOM   2369  N   GLN A 299      20.761  40.499 -22.157  1.00 85.50           N  
ATOM   2370  CA  GLN A 299      21.381  41.686 -21.578  1.00 85.50           C  
ATOM   2371  C   GLN A 299      22.769  41.371 -21.030  1.00 85.50           C  
ATOM   2372  O   GLN A 299      23.704  42.156 -21.201  1.00 85.50           O  
ATOM   2373  CB  GLN A 299      20.498  42.267 -20.472  1.00 85.50           C  
ATOM   2374  CG  GLN A 299      19.263  42.992 -20.988  1.00 85.50           C  
ATOM   2375  CD  GLN A 299      18.372  43.502 -19.870  1.00 85.50           C  
ATOM   2376  NE2 GLN A 299      17.466  44.414 -20.203  1.00 85.50           N  
ATOM   2377  OE1 GLN A 299      18.498  43.079 -18.716  1.00 85.50           O  
ATOM   2378  N   ALA A 300      22.901  40.203 -20.363  1.00 82.01           N  
ATOM   2379  CA  ALA A 300      24.159  39.717 -19.802  1.00 82.01           C  
ATOM   2380  C   ALA A 300      25.173  39.419 -20.904  1.00 82.01           C  
ATOM   2381  O   ALA A 300      26.351  39.759 -20.780  1.00 82.01           O  
ATOM   2382  CB  ALA A 300      23.918  38.471 -18.954  1.00 82.01           C  
ATOM   2383  N   VAL A 301      24.665  38.936 -22.001  1.00 81.98           N  
ATOM   2384  CA  VAL A 301      25.481  38.605 -23.165  1.00 81.98           C  
ATOM   2385  C   VAL A 301      25.967  39.887 -23.836  1.00 81.98           C  
ATOM   2386  O   VAL A 301      27.136  39.994 -24.213  1.00 81.98           O  
ATOM   2387  CB  VAL A 301      24.701  37.736 -24.177  1.00 81.98           C  
ATOM   2388  CG1 VAL A 301      25.494  37.572 -25.472  1.00 81.98           C  
ATOM   2389  CG2 VAL A 301      24.376  36.373 -23.569  1.00 81.98           C  
ATOM   2390  N   GLU A 302      25.160  40.814 -24.035  1.00 85.60           N  
ATOM   2391  CA  GLU A 302      25.483  42.101 -24.641  1.00 85.60           C  
ATOM   2392  C   GLU A 302      26.518  42.856 -23.814  1.00 85.60           C  
ATOM   2393  O   GLU A 302      27.436  43.467 -24.366  1.00 85.60           O  
ATOM   2394  CB  GLU A 302      24.220  42.950 -24.806  1.00 85.60           C  
ATOM   2395  CG  GLU A 302      23.327  42.508 -25.957  1.00 85.60           C  
ATOM   2396  CD  GLU A 302      22.050  43.324 -26.073  1.00 85.60           C  
ATOM   2397  OE1 GLU A 302      21.226  43.037 -26.970  1.00 85.60           O  
ATOM   2398  OE2 GLU A 302      21.872  44.258 -25.260  1.00 85.60           O1-
ATOM   2399  N   MET A 303      26.399  42.763 -22.542  1.00 83.44           N  
ATOM   2400  CA  MET A 303      27.303  43.446 -21.621  1.00 83.44           C  
ATOM   2401  C   MET A 303      28.679  42.789 -21.621  1.00 83.44           C  
ATOM   2402  O   MET A 303      29.700  43.477 -21.560  1.00 83.44           O  
ATOM   2403  CB  MET A 303      26.725  43.450 -20.204  1.00 83.44           C  
ATOM   2404  CG  MET A 303      25.516  44.354 -20.038  1.00 83.44           C  
ATOM   2405  SD  MET A 303      25.911  46.120 -20.343  1.00 83.44           S  
ATOM   2406  CE  MET A 303      26.935  46.474 -18.886  1.00 83.44           C  
ATOM   2407  N   LEU A 304      28.658  41.463 -21.709  1.00 80.93           N  
ATOM   2408  CA  LEU A 304      29.895  40.697 -21.802  1.00 80.93           C  
ATOM   2409  C   LEU A 304      30.599  40.960 -23.129  1.00 80.93           C  
ATOM   2410  O   LEU A 304      31.829  41.040 -23.180  1.00 80.93           O  
ATOM   2411  CB  LEU A 304      29.613  39.201 -21.647  1.00 80.93           C  
ATOM   2412  CG  LEU A 304      29.289  38.713 -20.235  1.00 80.93           C  
ATOM   2413  CD1 LEU A 304      28.847  37.254 -20.264  1.00 80.93           C  
ATOM   2414  CD2 LEU A 304      30.493  38.893 -19.317  1.00 80.93           C  
ATOM   2415  N   ARG A 305      29.859  41.118 -24.150  1.00 83.13           N  
ATOM   2416  CA  ARG A 305      30.393  41.464 -25.463  1.00 83.13           C  
ATOM   2417  C   ARG A 305      31.027  42.852 -25.448  1.00 83.13           C  
ATOM   2418  O   ARG A 305      32.105  43.053 -26.010  1.00 83.13           O  
ATOM   2419  CB  ARG A 305      29.294  41.401 -26.525  1.00 83.13           C  
ATOM   2420  CG  ARG A 305      29.813  41.457 -27.953  1.00 83.13           C  
ATOM   2421  CD  ARG A 305      28.686  41.332 -28.968  1.00 83.13           C  
ATOM   2422  NE  ARG A 305      29.137  41.657 -30.318  1.00 83.13           N  
ATOM   2423  CZ  ARG A 305      28.437  41.432 -31.426  1.00 83.13           C  
ATOM   2424  NH1 ARG A 305      27.233  40.876 -31.366  1.00 83.13           N1+
ATOM   2425  NH2 ARG A 305      28.943  41.768 -32.604  1.00 83.13           N  
ATOM   2426  N   GLU A 306      30.363  43.820 -24.892  1.00 82.29           N  
ATOM   2427  CA  GLU A 306      30.816  45.200 -24.747  1.00 82.29           C  
ATOM   2428  C   GLU A 306      32.082  45.279 -23.899  1.00 82.29           C  
ATOM   2429  O   GLU A 306      32.979  46.074 -24.188  1.00 82.29           O  
ATOM   2430  CB  GLU A 306      29.714  46.065 -24.130  1.00 82.29           C  
ATOM   2431  CG  GLU A 306      28.551  46.345 -25.072  1.00 82.29           C  
ATOM   2432  CD  GLU A 306      27.426  47.132 -24.418  1.00 82.29           C  
ATOM   2433  OE1 GLU A 306      26.406  47.404 -25.090  1.00 82.29           O  
ATOM   2434  OE2 GLU A 306      27.566  47.480 -23.225  1.00 82.29           O1-
ATOM   2435  N   ALA A 307      32.146  44.461 -22.917  1.00 79.25           N  
ATOM   2436  CA  ALA A 307      33.296  44.374 -22.020  1.00 79.25           C  
ATOM   2437  C   ALA A 307      34.494  43.745 -22.723  1.00 79.25           C  
ATOM   2438  O   ALA A 307      35.636  44.159 -22.510  1.00 79.25           O  
ATOM   2439  CB  ALA A 307      32.935  43.574 -20.770  1.00 79.25           C  
ATOM   2440  N   GLU A 308      34.203  42.841 -23.631  1.00 77.93           N  
ATOM   2441  CA  GLU A 308      35.226  42.199 -24.451  1.00 77.93           C  
ATOM   2442  C   GLU A 308      35.780  43.163 -25.498  1.00 77.93           C  
ATOM   2443  O   GLU A 308      36.990  43.207 -25.728  1.00 77.93           O  
ATOM   2444  CB  GLU A 308      34.661  40.951 -25.134  1.00 77.93           C  
ATOM   2445  CG  GLU A 308      35.704  40.134 -25.883  1.00 77.93           C  
ATOM   2446  CD  GLU A 308      35.115  38.946 -26.628  1.00 77.93           C  
ATOM   2447  OE1 GLU A 308      35.877  38.209 -27.293  1.00 77.93           O  
ATOM   2448  OE2 GLU A 308      33.881  38.752 -26.545  1.00 77.93           O1-
ATOM   2449  N   GLU A 309      34.944  43.933 -26.173  1.00 82.00           N  
ATOM   2450  CA  GLU A 309      35.289  44.847 -27.258  1.00 82.00           C  
ATOM   2451  C   GLU A 309      36.049  46.062 -26.735  1.00 82.00           C  
ATOM   2452  O   GLU A 309      36.942  46.580 -27.409  1.00 82.00           O  
ATOM   2453  CB  GLU A 309      34.030  45.294 -28.004  1.00 82.00           C  
ATOM   2454  CG  GLU A 309      33.420  44.214 -28.885  1.00 82.00           C  
ATOM   2455  CD  GLU A 309      32.113  44.636 -29.537  1.00 82.00           C  
ATOM   2456  OE1 GLU A 309      31.540  43.844 -30.319  1.00 82.00           O  
ATOM   2457  OE2 GLU A 309      31.658  45.768 -29.263  1.00 82.00           O1-
ATOM   2458  N   SER A 310      35.898  46.435 -25.583  1.00 79.08           N  
ATOM   2459  CA  SER A 310      36.407  47.669 -24.995  1.00 79.08           C  
ATOM   2460  C   SER A 310      37.707  47.426 -24.237  1.00 79.08           C  
ATOM   2461  O   SER A 310      38.525  48.336 -24.089  1.00 79.08           O  
ATOM   2462  CB  SER A 310      35.367  48.284 -24.055  1.00 79.08           C  
ATOM   2463  OG  SER A 310      35.204  47.485 -22.895  1.00 79.08           O  
ATOM   2464  N   GLY A 311      38.088  46.173 -23.897  1.00 77.79           N  
ATOM   2465  CA  GLY A 311      39.312  45.883 -23.169  1.00 77.79           C  
ATOM   2466  C   GLY A 311      39.481  46.734 -21.924  1.00 77.79           C  
ATOM   2467  O   GLY A 311      40.574  46.805 -21.358  1.00 77.79           O  
ATOM   2468  N   ASP A 312      38.428  47.605 -21.531  1.00 83.33           N  
ATOM   2469  CA  ASP A 312      38.401  48.516 -20.391  1.00 83.33           C  
ATOM   2470  C   ASP A 312      38.012  47.782 -19.110  1.00 83.33           C  
ATOM   2471  O   ASP A 312      36.951  47.159 -19.043  1.00 83.33           O  
ATOM   2472  CB  ASP A 312      37.432  49.671 -20.650  1.00 83.33           C  
ATOM   2473  CG  ASP A 312      37.562  50.794 -19.636  1.00 83.33           C  
ATOM   2474  OD1 ASP A 312      38.396  50.686 -18.711  1.00 83.33           O  
ATOM   2475  OD2 ASP A 312      36.822  51.795 -19.761  1.00 83.33           O1-
ATOM   2476  N   PRO A 313      38.967  47.676 -18.151  1.00 79.85           N  
ATOM   2477  CA  PRO A 313      38.771  47.033 -16.849  1.00 79.85           C  
ATOM   2478  C   PRO A 313      37.537  47.551 -16.114  1.00 79.85           C  
ATOM   2479  O   PRO A 313      36.890  46.798 -15.381  1.00 79.85           O  
ATOM   2480  CB  PRO A 313      40.051  47.386 -16.087  1.00 79.85           C  
ATOM   2481  CG  PRO A 313      41.036  47.763 -17.145  1.00 79.85           C  
ATOM   2482  CD  PRO A 313      40.279  48.202 -18.366  1.00 79.85           C  
ATOM   2483  N   GLU A 314      37.060  48.760 -16.184  1.00 82.09           N  
ATOM   2484  CA  GLU A 314      35.869  49.365 -15.596  1.00 82.09           C  
ATOM   2485  C   GLU A 314      34.598  48.840 -16.257  1.00 82.09           C  
ATOM   2486  O   GLU A 314      33.600  48.583 -15.580  1.00 82.09           O  
ATOM   2487  CB  GLU A 314      35.930  50.891 -15.709  1.00 82.09           C  
ATOM   2488  CG  GLU A 314      36.889  51.543 -14.723  1.00 82.09           C  
ATOM   2489  CD  GLU A 314      36.845  53.063 -14.761  1.00 82.09           C  
ATOM   2490  OE1 GLU A 314      37.544  53.710 -13.950  1.00 82.09           O  
ATOM   2491  OE2 GLU A 314      36.106  53.610 -15.610  1.00 82.09           O1-
ATOM   2492  N   LYS A 315      34.525  48.594 -17.535  1.00 81.54           N  
ATOM   2493  CA  LYS A 315      33.444  48.026 -18.335  1.00 81.54           C  
ATOM   2494  C   LYS A 315      33.315  46.524 -18.098  1.00 81.54           C  
ATOM   2495  O   LYS A 315      32.208  45.982 -18.109  1.00 81.54           O  
ATOM   2496  CB  LYS A 315      33.673  48.304 -19.821  1.00 81.54           C  
ATOM   2497  CG  LYS A 315      33.370  49.737 -20.236  1.00 81.54           C  
ATOM   2498  CD  LYS A 315      33.439  49.907 -21.748  1.00 81.54           C  
ATOM   2499  CE  LYS A 315      33.152  51.344 -22.164  1.00 81.54           C  
ATOM   2500  NZ  LYS A 315      33.264  51.526 -23.642  1.00 81.54           N1+
ATOM   2501  N   ARG A 316      34.413  45.816 -17.644  1.00 78.51           N  
ATOM   2502  CA  ARG A 316      34.443  44.413 -17.243  1.00 78.51           C  
ATOM   2503  C   ARG A 316      33.831  44.227 -15.858  1.00 78.51           C  
ATOM   2504  O   ARG A 316      33.087  43.273 -15.626  1.00 78.51           O  
ATOM   2505  CB  ARG A 316      35.876  43.878 -17.259  1.00 78.51           C  
ATOM   2506  CG  ARG A 316      36.386  43.522 -18.647  1.00 78.51           C  
ATOM   2507  CD  ARG A 316      37.751  42.852 -18.592  1.00 78.51           C  
ATOM   2508  NE  ARG A 316      38.332  42.703 -19.924  1.00 78.51           N  
ATOM   2509  CZ  ARG A 316      39.571  42.285 -20.168  1.00 78.51           C  
ATOM   2510  NH1 ARG A 316      40.388  41.967 -19.170  1.00 78.51           N1+
ATOM   2511  NH2 ARG A 316      39.997  42.187 -21.418  1.00 78.51           N  
ATOM   2512  N   GLU A 317      34.154  45.089 -14.984  1.00 82.54           N  
ATOM   2513  CA  GLU A 317      33.594  45.071 -13.637  1.00 82.54           C  
ATOM   2514  C   GLU A 317      32.104  45.403 -13.654  1.00 82.54           C  
ATOM   2515  O   GLU A 317      31.318  44.791 -12.928  1.00 82.54           O  
ATOM   2516  CB  GLU A 317      34.339  46.053 -12.730  1.00 82.54           C  
ATOM   2517  CG  GLU A 317      33.958  45.944 -11.260  1.00 82.54           C  
ATOM   2518  CD  GLU A 317      34.295  44.592 -10.651  1.00 82.54           C  
ATOM   2519  OE1 GLU A 317      33.704  44.233  -9.607  1.00 82.54           O  
ATOM   2520  OE2 GLU A 317      35.156  43.887 -11.221  1.00 82.54           O1-
ATOM   2521  N   LYS A 318      31.705  46.385 -14.470  1.00 81.64           N  
ATOM   2522  CA  LYS A 318      30.303  46.747 -14.656  1.00 81.64           C  
ATOM   2523  C   LYS A 318      29.520  45.606 -15.297  1.00 81.64           C  
ATOM   2524  O   LYS A 318      28.381  45.333 -14.912  1.00 81.64           O  
ATOM   2525  CB  LYS A 318      30.182  48.011 -15.509  1.00 81.64           C  
ATOM   2526  CG  LYS A 318      28.780  48.599 -15.549  1.00 81.64           C  
ATOM   2527  CD  LYS A 318      28.740  49.894 -16.351  1.00 81.64           C  
ATOM   2528  CE  LYS A 318      27.329  50.460 -16.430  1.00 81.64           C  
ATOM   2529  NZ  LYS A 318      27.284  51.728 -17.219  1.00 81.64           N1+
ATOM   2530  N   ALA A 319      30.074  44.895 -16.267  1.00 79.75           N  
ATOM   2531  CA  ALA A 319      29.512  43.725 -16.938  1.00 79.75           C  
ATOM   2532  C   ALA A 319      29.360  42.557 -15.968  1.00 79.75           C  
ATOM   2533  O   ALA A 319      28.342  41.861 -15.981  1.00 79.75           O  
ATOM   2534  CB  ALA A 319      30.388  43.319 -18.122  1.00 79.75           C  
ATOM   2535  N   LYS A 320      30.319  42.351 -15.066  1.00 82.06           N  
ATOM   2536  CA  LYS A 320      30.307  41.341 -14.011  1.00 82.06           C  
ATOM   2537  C   LYS A 320      29.182  41.602 -13.013  1.00 82.06           C  
ATOM   2538  O   LYS A 320      28.460  40.679 -12.629  1.00 82.06           O  
ATOM   2539  CB  LYS A 320      31.653  41.307 -13.286  1.00 82.06           C  
ATOM   2540  CG  LYS A 320      32.754  40.595 -14.058  1.00 82.06           C  
ATOM   2541  CD  LYS A 320      34.045  40.521 -13.251  1.00 82.06           C  
ATOM   2542  CE  LYS A 320      35.174  39.898 -14.060  1.00 82.06           C  
ATOM   2543  NZ  LYS A 320      36.450  39.849 -13.283  1.00 82.06           N1+
ATOM   2544  N   GLN A 321      29.018  42.839 -12.617  1.00 84.51           N  
ATOM   2545  CA  GLN A 321      27.973  43.248 -11.684  1.00 84.51           C  
ATOM   2546  C   GLN A 321      26.587  43.087 -12.303  1.00 84.51           C  
ATOM   2547  O   GLN A 321      25.652  42.641 -11.637  1.00 84.51           O  
ATOM   2548  CB  GLN A 321      28.184  44.697 -11.241  1.00 84.51           C  
ATOM   2549  CG  GLN A 321      29.365  44.885 -10.298  1.00 84.51           C  
ATOM   2550  CD  GLN A 321      29.582  46.336  -9.912  1.00 84.51           C  
ATOM   2551  NE2 GLN A 321      30.462  46.567  -8.944  1.00 84.51           N  
ATOM   2552  OE1 GLN A 321      28.964  47.243 -10.480  1.00 84.51           O  
ATOM   2553  N   THR A 322      26.422  43.414 -13.500  1.00 81.11           N  
ATOM   2554  CA  THR A 322      25.171  43.342 -14.247  1.00 81.11           C  
ATOM   2555  C   THR A 322      24.771  41.890 -14.495  1.00 81.11           C  
ATOM   2556  O   THR A 322      23.594  41.539 -14.394  1.00 81.11           O  
ATOM   2557  CB  THR A 322      25.281  44.084 -15.591  1.00 81.11           C  
ATOM   2558  CG2 THR A 322      23.959  44.042 -16.352  1.00 81.11           C  
ATOM   2559  OG1 THR A 322      25.636  45.451 -15.349  1.00 81.11           O  
ATOM   2560  N   VAL A 323      25.739  41.055 -14.767  1.00 80.78           N  
ATOM   2561  CA  VAL A 323      25.523  39.630 -14.989  1.00 80.78           C  
ATOM   2562  C   VAL A 323      25.166  38.949 -13.670  1.00 80.78           C  
ATOM   2563  O   VAL A 323      24.253  38.123 -13.616  1.00 80.78           O  
ATOM   2564  CB  VAL A 323      26.765  38.957 -15.616  1.00 80.78           C  
ATOM   2565  CG1 VAL A 323      26.578  37.443 -15.695  1.00 80.78           C  
ATOM   2566  CG2 VAL A 323      27.042  39.537 -17.002  1.00 80.78           C  
ATOM   2567  N   GLU A 324      25.881  39.278 -12.655  1.00 84.76           N  
ATOM   2568  CA  GLU A 324      25.587  38.802 -11.306  1.00 84.76           C  
ATOM   2569  C   GLU A 324      24.187  39.224 -10.865  1.00 84.76           C  
ATOM   2570  O   GLU A 324      23.455  38.432 -10.268  1.00 84.76           O  
ATOM   2571  CB  GLU A 324      26.628  39.323 -10.312  1.00 84.76           C  
ATOM   2572  CG  GLU A 324      27.916  38.511 -10.288  1.00 84.76           C  
ATOM   2573  CD  GLU A 324      28.953  39.058  -9.320  1.00 84.76           C  
ATOM   2574  OE1 GLU A 324      30.072  38.503  -9.252  1.00 84.76           O  
ATOM   2575  OE2 GLU A 324      28.642  40.050  -8.624  1.00 84.76           O1-
ATOM   2576  N   GLN A 325      23.844  40.454 -11.148  1.00 82.61           N  
ATOM   2577  CA  GLN A 325      22.510  40.971 -10.863  1.00 82.61           C  
ATOM   2578  C   GLN A 325      21.452  40.253 -11.695  1.00 82.61           C  
ATOM   2579  O   GLN A 325      20.374  39.927 -11.192  1.00 82.61           O  
ATOM   2580  CB  GLN A 325      22.450  42.477 -11.125  1.00 82.61           C  
ATOM   2581  CG  GLN A 325      21.133  43.121 -10.713  1.00 82.61           C  
ATOM   2582  CD  GLN A 325      21.137  44.628 -10.889  1.00 82.61           C  
ATOM   2583  NE2 GLN A 325      20.019  45.266 -10.558  1.00 82.61           N  
ATOM   2584  OE1 GLN A 325      22.137  45.214 -11.316  1.00 82.61           O  
ATOM   2585  N   ALA A 326      21.638  40.023 -12.940  1.00 80.55           N  
ATOM   2586  CA  ALA A 326      20.753  39.319 -13.864  1.00 80.55           C  
ATOM   2587  C   ALA A 326      20.531  37.876 -13.420  1.00 80.55           C  
ATOM   2588  O   ALA A 326      19.411  37.363 -13.491  1.00 80.55           O  
ATOM   2589  CB  ALA A 326      21.324  39.354 -15.279  1.00 80.55           C  
ATOM   2590  N   ILE A 327      21.564  37.253 -12.902  1.00 78.62           N  
ATOM   2591  CA  ILE A 327      21.504  35.889 -12.389  1.00 78.62           C  
ATOM   2592  C   ILE A 327      20.662  35.854 -11.116  1.00 78.62           C  
ATOM   2593  O   ILE A 327      19.814  34.975 -10.949  1.00 78.62           O  
ATOM   2594  CB  ILE A 327      22.917  35.326 -12.115  1.00 78.62           C  
ATOM   2595  CG1 ILE A 327      23.688  35.158 -13.428  1.00 78.62           C  
ATOM   2596  CG2 ILE A 327      22.831  33.998 -11.356  1.00 78.62           C  
ATOM   2597  CD1 ILE A 327      25.162  34.823 -13.241  1.00 78.62           C  
ATOM   2598  N   ARG A 328      20.928  36.800 -10.317  1.00 79.58           N  
ATOM   2599  CA  ARG A 328      20.156  36.919  -9.084  1.00 79.58           C  
ATOM   2600  C   ARG A 328      18.675  37.129  -9.384  1.00 79.58           C  
ATOM   2601  O   ARG A 328      17.816  36.507  -8.757  1.00 79.58           O  
ATOM   2602  CB  ARG A 328      20.686  38.071  -8.228  1.00 79.58           C  
ATOM   2603  CG  ARG A 328      22.016  37.777  -7.552  1.00 79.58           C  
ATOM   2604  CD  ARG A 328      22.472  38.934  -6.674  1.00 79.58           C  
ATOM   2605  NE  ARG A 328      23.875  38.801  -6.294  1.00 79.58           N  
ATOM   2606  CZ  ARG A 328      24.564  39.709  -5.608  1.00 79.58           C  
ATOM   2607  NH1 ARG A 328      23.989  40.840  -5.213  1.00 79.58           N1+
ATOM   2608  NH2 ARG A 328      25.837  39.486  -5.316  1.00 79.58           N  
ATOM   2609  N   GLU A 329      18.377  38.002 -10.310  1.00 83.62           N  
ATOM   2610  CA  GLU A 329      17.011  38.303 -10.732  1.00 83.62           C  
ATOM   2611  C   GLU A 329      16.352  37.087 -11.376  1.00 83.62           C  
ATOM   2612  O   GLU A 329      15.173  36.815 -11.139  1.00 83.62           O  
ATOM   2613  CB  GLU A 329      16.996  39.486 -11.703  1.00 83.62           C  
ATOM   2614  CG  GLU A 329      17.262  40.829 -11.040  1.00 83.62           C  
ATOM   2615  CD  GLU A 329      17.200  42.000 -12.009  1.00 83.62           C  
ATOM   2616  OE1 GLU A 329      17.536  43.137 -11.608  1.00 83.62           O  
ATOM   2617  OE2 GLU A 329      16.813  41.777 -13.178  1.00 83.62           O1-
ATOM   2618  N   ALA A 330      17.096  36.363 -12.160  1.00 80.40           N  
ATOM   2619  CA  ALA A 330      16.611  35.151 -12.814  1.00 80.40           C  
ATOM   2620  C   ALA A 330      16.334  34.051 -11.794  1.00 80.40           C  
ATOM   2621  O   ALA A 330      15.309  33.369 -11.868  1.00 80.40           O  
ATOM   2622  CB  ALA A 330      17.620  34.667 -13.853  1.00 80.40           C  
ATOM   2623  N   GLU A 331      17.205  33.827 -10.772  1.00 83.21           N  
ATOM   2624  CA  GLU A 331      17.029  32.855  -9.698  1.00 83.21           C  
ATOM   2625  C   GLU A 331      15.849  33.228  -8.804  1.00 83.21           C  
ATOM   2626  O   GLU A 331      15.106  32.355  -8.354  1.00 83.21           O  
ATOM   2627  CB  GLU A 331      18.307  32.740  -8.862  1.00 83.21           C  
ATOM   2628  CG  GLU A 331      19.445  32.022  -9.573  1.00 83.21           C  
ATOM   2629  CD  GLU A 331      20.739  32.014  -8.776  1.00 83.21           C  
ATOM   2630  OE1 GLU A 331      21.681  31.281  -9.156  1.00 83.21           O  
ATOM   2631  OE2 GLU A 331      20.812  32.743  -7.762  1.00 83.21           O1-
ATOM   2632  N   LEU A 332      15.678  34.569  -8.552  1.00 80.27           N  
ATOM   2633  CA  LEU A 332      14.542  35.074  -7.787  1.00 80.27           C  
ATOM   2634  C   LEU A 332      13.232  34.811  -8.523  1.00 80.27           C  
ATOM   2635  O   LEU A 332      12.242  34.404  -7.910  1.00 80.27           O  
ATOM   2636  CB  LEU A 332      14.698  36.572  -7.519  1.00 80.27           C  
ATOM   2637  CG  LEU A 332      13.615  37.225  -6.660  1.00 80.27           C  
ATOM   2638  CD1 LEU A 332      13.608  36.615  -5.262  1.00 80.27           C  
ATOM   2639  CD2 LEU A 332      13.824  38.734  -6.589  1.00 80.27           C  
ATOM   2640  N   LEU A 333      13.152  35.069  -9.856  1.00 84.10           N  
ATOM   2641  CA  LEU A 333      11.978  34.812 -10.682  1.00 84.10           C  
ATOM   2642  C   LEU A 333      11.601  33.336 -10.649  1.00 84.10           C  
ATOM   2643  O   LEU A 333      10.419  32.993 -10.575  1.00 84.10           O  
ATOM   2644  CB  LEU A 333      12.233  35.254 -12.126  1.00 84.10           C  
ATOM   2645  CG  LEU A 333      12.207  36.761 -12.388  1.00 84.10           C  
ATOM   2646  CD1 LEU A 333      12.684  37.060 -13.805  1.00 84.10           C  
ATOM   2647  CD2 LEU A 333      10.807  37.321 -12.160  1.00 84.10           C  
ATOM   2648  N   LEU A 334      12.552  32.431 -10.643  1.00 83.11           N  
ATOM   2649  CA  LEU A 334      12.340  30.988 -10.578  1.00 83.11           C  
ATOM   2650  C   LEU A 334      11.827  30.576  -9.202  1.00 83.11           C  
ATOM   2651  O   LEU A 334      10.939  29.726  -9.095  1.00 83.11           O  
ATOM   2652  CB  LEU A 334      13.636  30.241 -10.899  1.00 83.11           C  
ATOM   2653  CG  LEU A 334      14.029  30.168 -12.375  1.00 83.11           C  
ATOM   2654  CD1 LEU A 334      15.441  29.611 -12.521  1.00 83.11           C  
ATOM   2655  CD2 LEU A 334      13.030  29.317 -13.153  1.00 83.11           C  
ATOM   2656  N   LEU A 335      12.374  31.178  -8.144  1.00 78.07           N  
ATOM   2657  CA  LEU A 335      11.932  30.919  -6.779  1.00 78.07           C  
ATOM   2658  C   LEU A 335      10.503  31.406  -6.567  1.00 78.07           C  
ATOM   2659  O   LEU A 335       9.704  30.734  -5.911  1.00 78.07           O  
ATOM   2660  CB  LEU A 335      12.869  31.597  -5.774  1.00 78.07           C  
ATOM   2661  CG  LEU A 335      14.229  30.931  -5.561  1.00 78.07           C  
ATOM   2662  CD1 LEU A 335      15.111  31.801  -4.672  1.00 78.07           C  
ATOM   2663  CD2 LEU A 335      14.056  29.542  -4.955  1.00 78.07           C  
ATOM   2664  N   ILE A 336      10.165  32.586  -7.035  1.00 75.00           N  
ATOM   2665  CA  ILE A 336       8.826  33.156  -6.940  1.00 75.00           C  
ATOM   2666  C   ILE A 336       7.831  32.262  -7.677  1.00 75.00           C  
ATOM   2667  O   ILE A 336       6.735  31.998  -7.177  1.00 75.00           O  
ATOM   2668  CB  ILE A 336       8.781  34.592  -7.512  1.00 75.00           C  
ATOM   2669  CG1 ILE A 336       9.590  35.544  -6.624  1.00 75.00           C  
ATOM   2670  CG2 ILE A 336       7.333  35.072  -7.652  1.00 75.00           C  
ATOM   2671  CD1 ILE A 336       9.764  36.938  -7.211  1.00 75.00           C  
ATOM   2672  N   TRP A 337       8.161  31.873  -8.744  1.00 83.51           N  
ATOM   2673  CA  TRP A 337       7.320  30.956  -9.507  1.00 83.51           C  
ATOM   2674  C   TRP A 337       7.077  29.666  -8.731  1.00 83.51           C  
ATOM   2675  O   TRP A 337       5.942  29.192  -8.643  1.00 83.51           O  
ATOM   2676  CB  TRP A 337       7.960  30.639 -10.861  1.00 83.51           C  
ATOM   2677  CG  TRP A 337       7.160  29.695 -11.708  1.00 83.51           C  
ATOM   2678  CD1 TRP A 337       6.122  30.012 -12.539  1.00 83.51           C  
ATOM   2679  CD2 TRP A 337       7.330  28.277 -11.802  1.00 83.51           C  
ATOM   2680  CE2 TRP A 337       6.359  27.799 -12.710  1.00 83.51           C  
ATOM   2681  CE3 TRP A 337       8.211  27.364 -11.207  1.00 83.51           C  
ATOM   2682  NE1 TRP A 337       5.636  28.877 -13.144  1.00 83.51           N  
ATOM   2683  CZ2 TRP A 337       6.245  26.446 -13.036  1.00 83.51           C  
ATOM   2684  CZ3 TRP A 337       8.095  26.018 -11.533  1.00 83.51           C  
ATOM   2685  CH2 TRP A 337       7.119  25.574 -12.440  1.00 83.51           C  
ATOM   2686  N   GLU A 338       8.162  28.955  -8.301  1.00 81.92           N  
ATOM   2687  CA  GLU A 338       8.071  27.719  -7.529  1.00 81.92           C  
ATOM   2688  C   GLU A 338       7.220  27.912  -6.278  1.00 81.92           C  
ATOM   2689  O   GLU A 338       6.454  27.024  -5.899  1.00 81.92           O  
ATOM   2690  CB  GLU A 338       9.467  27.221  -7.144  1.00 81.92           C  
ATOM   2691  CG  GLU A 338       9.481  25.810  -6.575  1.00 81.92           C  
ATOM   2692  CD  GLU A 338      10.884  25.270  -6.346  1.00 81.92           C  
ATOM   2693  OE1 GLU A 338      11.023  24.086  -5.961  1.00 81.92           O  
ATOM   2694  OE2 GLU A 338      11.852  26.037  -6.551  1.00 81.92           O1-
ATOM   2695  N   TRP A 339       7.392  29.037  -5.697  1.00 81.25           N  
ATOM   2696  CA  TRP A 339       6.565  29.410  -4.554  1.00 81.25           C  
ATOM   2697  C   TRP A 339       5.092  29.472  -4.945  1.00 81.25           C  
ATOM   2698  O   TRP A 339       4.235  28.927  -4.243  1.00 81.25           O  
ATOM   2699  CB  TRP A 339       7.011  30.761  -3.985  1.00 81.25           C  
ATOM   2700  CG  TRP A 339       6.221  31.210  -2.793  1.00 81.25           C  
ATOM   2701  CD1 TRP A 339       6.396  30.822  -1.494  1.00 81.25           C  
ATOM   2702  CD2 TRP A 339       5.126  32.131  -2.792  1.00 81.25           C  
ATOM   2703  CE2 TRP A 339       4.685  32.255  -1.456  1.00 81.25           C  
ATOM   2704  CE3 TRP A 339       4.475  32.866  -3.792  1.00 81.25           C  
ATOM   2705  NE1 TRP A 339       5.476  31.447  -0.685  1.00 81.25           N  
ATOM   2706  CZ2 TRP A 339       3.622  33.086  -1.095  1.00 81.25           C  
ATOM   2707  CZ3 TRP A 339       3.417  33.691  -3.431  1.00 81.25           C  
ATOM   2708  CH2 TRP A 339       3.003  33.793  -2.093  1.00 81.25           C  
ATOM   2709  N   LYS A 340       4.727  30.193  -5.934  1.00 79.75           N  
ATOM   2710  CA  LYS A 340       3.352  30.333  -6.406  1.00 79.75           C  
ATOM   2711  C   LYS A 340       2.754  28.975  -6.764  1.00 79.75           C  
ATOM   2712  O   LYS A 340       1.595  28.699  -6.448  1.00 79.75           O  
ATOM   2713  CB  LYS A 340       3.291  31.267  -7.616  1.00 79.75           C  
ATOM   2714  CG  LYS A 340       3.409  32.742  -7.264  1.00 79.75           C  
ATOM   2715  CD  LYS A 340       3.213  33.626  -8.490  1.00 79.75           C  
ATOM   2716  CE  LYS A 340       3.362  35.103  -8.145  1.00 79.75           C  
ATOM   2717  NZ  LYS A 340       3.197  35.972  -9.348  1.00 79.75           N1+
ATOM   2718  N   ARG A 341       3.433  28.143  -7.273  1.00 82.92           N  
ATOM   2719  CA  ARG A 341       3.015  26.794  -7.638  1.00 82.92           C  
ATOM   2720  C   ARG A 341       2.718  25.957  -6.397  1.00 82.92           C  
ATOM   2721  O   ARG A 341       1.710  25.250  -6.345  1.00 82.92           O  
ATOM   2722  CB  ARG A 341       4.087  26.109  -8.488  1.00 82.92           C  
ATOM   2723  CG  ARG A 341       3.674  24.747  -9.022  1.00 82.92           C  
ATOM   2724  CD  ARG A 341       4.810  24.067  -9.773  1.00 82.92           C  
ATOM   2725  NE  ARG A 341       4.507  22.668 -10.056  1.00 82.92           N  
ATOM   2726  CZ  ARG A 341       5.362  21.798 -10.587  1.00 82.92           C  
ATOM   2727  NH1 ARG A 341       6.597  22.172 -10.904  1.00 82.92           N1+
ATOM   2728  NH2 ARG A 341       4.982  20.548 -10.803  1.00 82.92           N  
ATOM   2729  N   LEU A 342       3.659  25.884  -5.605  1.00 79.22           N  
ATOM   2730  CA  LEU A 342       3.516  25.137  -4.361  1.00 79.22           C  
ATOM   2731  C   LEU A 342       2.336  25.656  -3.547  1.00 79.22           C  
ATOM   2732  O   LEU A 342       1.609  24.874  -2.929  1.00 79.22           O  
ATOM   2733  CB  LEU A 342       4.800  25.224  -3.532  1.00 79.22           C  
ATOM   2734  CG  LEU A 342       5.982  24.388  -4.024  1.00 79.22           C  
ATOM   2735  CD1 LEU A 342       7.228  24.697  -3.201  1.00 79.22           C  
ATOM   2736  CD2 LEU A 342       5.649  22.901  -3.961  1.00 79.22           C  
ATOM   2737  N   ARG A 343       2.126  26.921  -3.573  1.00 81.99           N  
ATOM   2738  CA  ARG A 343       0.968  27.515  -2.915  1.00 81.99           C  
ATOM   2739  C   ARG A 343      -0.330  27.063  -3.577  1.00 81.99           C  
ATOM   2740  O   ARG A 343      -1.319  26.790  -2.893  1.00 81.99           O  
ATOM   2741  CB  ARG A 343       1.062  29.043  -2.936  1.00 81.99           C  
ATOM   2742  CG  ARG A 343       0.093  29.733  -1.990  1.00 81.99           C  
ATOM   2743  CD  ARG A 343       0.289  31.242  -1.983  1.00 81.99           C  
ATOM   2744  NE  ARG A 343      -0.710  31.912  -1.156  1.00 81.99           N  
ATOM   2745  CZ  ARG A 343      -0.819  33.231  -1.017  1.00 81.99           C  
ATOM   2746  NH1 ARG A 343       0.011  34.050  -1.652  1.00 81.99           N1+
ATOM   2747  NH2 ARG A 343      -1.766  33.735  -0.240  1.00 81.99           N  
ATOM   2748  N   GLU A 344      -0.328  27.099  -4.856  1.00 83.78           N  
ATOM   2749  CA  GLU A 344      -1.492  26.613  -5.590  1.00 83.78           C  
ATOM   2750  C   GLU A 344      -1.775  25.148  -5.270  1.00 83.78           C  
ATOM   2751  O   GLU A 344      -2.931  24.758  -5.093  1.00 83.78           O  
ATOM   2752  CB  GLU A 344      -1.291  26.793  -7.097  1.00 83.78           C  
ATOM   2753  CG  GLU A 344      -1.456  28.230  -7.572  1.00 83.78           C  
ATOM   2754  CD  GLU A 344      -1.153  28.412  -9.050  1.00 83.78           C  
ATOM   2755  OE1 GLU A 344      -1.266  29.550  -9.557  1.00 83.78           O  
ATOM   2756  OE2 GLU A 344      -0.801  27.406  -9.707  1.00 83.78           O1-
ATOM   2757  N   ARG A 345      -0.847  24.357  -5.222  1.00 83.88           N  
ATOM   2758  CA  ARG A 345      -0.964  22.943  -4.880  1.00 83.88           C  
ATOM   2759  C   ARG A 345      -1.472  22.766  -3.452  1.00 83.88           C  
ATOM   2760  O   ARG A 345      -2.290  21.885  -3.184  1.00 83.88           O  
ATOM   2761  CB  ARG A 345       0.381  22.234  -5.050  1.00 83.88           C  
ATOM   2762  CG  ARG A 345       0.333  20.744  -4.755  1.00 83.88           C  
ATOM   2763  CD  ARG A 345      -0.592  20.008  -5.714  1.00 83.88           C  
ATOM   2764  NE  ARG A 345      -0.568  18.567  -5.487  1.00 83.88           N  
ATOM   2765  CZ  ARG A 345      -1.516  17.721  -5.880  1.00 83.88           C  
ATOM   2766  NH1 ARG A 345      -2.588  18.159  -6.531  1.00 83.88           N1+
ATOM   2767  NH2 ARG A 345      -1.393  16.427  -5.620  1.00 83.88           N  
ATOM   2768  N   LEU A 346      -0.914  23.582  -2.581  1.00 83.83           N  
ATOM   2769  CA  LEU A 346      -1.380  23.594  -1.199  1.00 83.83           C  
ATOM   2770  C   LEU A 346      -2.864  23.936  -1.128  1.00 83.83           C  
ATOM   2771  O   LEU A 346      -3.615  23.312  -0.375  1.00 83.83           O  
ATOM   2772  CB  LEU A 346      -0.573  24.597  -0.369  1.00 83.83           C  
ATOM   2773  CG  LEU A 346      -0.812  24.575   1.141  1.00 83.83           C  
ATOM   2774  CD1 LEU A 346      -0.306  23.267   1.739  1.00 83.83           C  
ATOM   2775  CD2 LEU A 346      -0.137  25.770   1.807  1.00 83.83           C  
ATOM   2776  N   GLN A 347      -3.271  24.925  -1.850  1.00 83.70           N  
ATOM   2777  CA  GLN A 347      -4.675  25.316  -1.920  1.00 83.70           C  
ATOM   2778  C   GLN A 347      -5.537  24.178  -2.461  1.00 83.70           C  
ATOM   2779  O   GLN A 347      -6.641  23.941  -1.968  1.00 83.70           O  
ATOM   2780  CB  GLN A 347      -4.843  26.562  -2.791  1.00 83.70           C  
ATOM   2781  CG  GLN A 347      -4.423  27.854  -2.105  1.00 83.70           C  
ATOM   2782  CD  GLN A 347      -4.526  29.063  -3.016  1.00 83.70           C  
ATOM   2783  NE2 GLN A 347      -4.346  30.251  -2.447  1.00 83.70           N  
ATOM   2784  OE1 GLN A 347      -4.764  28.931  -4.220  1.00 83.70           O  
ATOM   2785  N   GLU A 348      -5.040  23.524  -3.475  1.00 84.91           N  
ATOM   2786  CA  GLU A 348      -5.725  22.365  -4.040  1.00 84.91           C  
ATOM   2787  C   GLU A 348      -5.891  21.260  -3.000  1.00 84.91           C  
ATOM   2788  O   GLU A 348      -6.953  20.642  -2.908  1.00 84.91           O  
ATOM   2789  CB  GLU A 348      -4.966  21.832  -5.257  1.00 84.91           C  
ATOM   2790  CG  GLU A 348      -5.087  22.713  -6.493  1.00 84.91           C  
ATOM   2791  CD  GLU A 348      -4.223  22.243  -7.652  1.00 84.91           C  
ATOM   2792  OE1 GLU A 348      -4.173  22.938  -8.692  1.00 84.91           O  
ATOM   2793  OE2 GLU A 348      -3.591  21.171  -7.519  1.00 84.91           O1-
ATOM   2794  N   LEU A 349      -4.853  20.916  -2.309  1.00 84.53           N  
ATOM   2795  CA  LEU A 349      -4.867  19.887  -1.275  1.00 84.53           C  
ATOM   2796  C   LEU A 349      -5.834  20.254  -0.155  1.00 84.53           C  
ATOM   2797  O   LEU A 349      -6.519  19.386   0.389  1.00 84.53           O  
ATOM   2798  CB  LEU A 349      -3.461  19.680  -0.705  1.00 84.53           C  
ATOM   2799  CG  LEU A 349      -2.486  18.887  -1.576  1.00 84.53           C  
ATOM   2800  CD1 LEU A 349      -1.096  18.888  -0.950  1.00 84.53           C  
ATOM   2801  CD2 LEU A 349      -2.987  17.460  -1.776  1.00 84.53           C  
ATOM   2802  N   GLU A 350      -5.881  21.560   0.150  1.00 81.76           N  
ATOM   2803  CA  GLU A 350      -6.821  22.053   1.152  1.00 81.76           C  
ATOM   2804  C   GLU A 350      -8.265  21.857   0.698  1.00 81.76           C  
ATOM   2805  O   GLU A 350      -9.127  21.486   1.498  1.00 81.76           O  
ATOM   2806  CB  GLU A 350      -6.561  23.532   1.451  1.00 81.76           C  
ATOM   2807  CG  GLU A 350      -5.344  23.777   2.332  1.00 81.76           C  
ATOM   2808  CD  GLU A 350      -5.038  25.251   2.536  1.00 81.76           C  
ATOM   2809  OE1 GLU A 350      -4.128  25.578   3.332  1.00 81.76           O  
ATOM   2810  OE2 GLU A 350      -5.714  26.087   1.898  1.00 81.76           O1-
ATOM   2811  N   GLU A 351      -8.478  22.142  -0.503  1.00 87.43           N  
ATOM   2812  CA  GLU A 351      -9.802  21.920  -1.080  1.00 87.43           C  
ATOM   2813  C   GLU A 351     -10.174  20.441  -1.055  1.00 87.43           C  
ATOM   2814  O   GLU A 351     -11.314  20.088  -0.749  1.00 87.43           O  
ATOM   2815  CB  GLU A 351      -9.859  22.454  -2.513  1.00 87.43           C  
ATOM   2816  CG  GLU A 351      -9.942  23.970  -2.603  1.00 87.43           C  
ATOM   2817  CD  GLU A 351      -9.908  24.489  -4.032  1.00 87.43           C  
ATOM   2818  OE1 GLU A 351      -9.953  25.725  -4.230  1.00 87.43           O  
ATOM   2819  OE2 GLU A 351      -9.838  23.654  -4.960  1.00 87.43           O1-
ATOM   2820  N   GLN A 352      -9.258  19.607  -1.443  1.00 84.83           N  
ATOM   2821  CA  GLN A 352      -9.448  18.162  -1.385  1.00 84.83           C  
ATOM   2822  C   GLN A 352      -9.753  17.703   0.038  1.00 84.83           C  
ATOM   2823  O   GLN A 352     -10.595  16.827   0.248  1.00 84.83           O  
ATOM   2824  CB  GLN A 352      -8.212  17.435  -1.917  1.00 84.83           C  
ATOM   2825  CG  GLN A 352      -8.038  17.540  -3.426  1.00 84.83           C  
ATOM   2826  CD  GLN A 352      -6.783  16.848  -3.923  1.00 84.83           C  
ATOM   2827  NE2 GLN A 352      -6.702  16.634  -5.232  1.00 84.83           N  
ATOM   2828  OE1 GLN A 352      -5.892  16.510  -3.136  1.00 84.83           O  
ATOM   2829  N   HIS A 353      -8.989  18.229   0.990  1.00 85.19           N  
ATOM   2830  CA  HIS A 353      -9.218  17.942   2.402  1.00 85.19           C  
ATOM   2831  C   HIS A 353     -10.625  18.350   2.826  1.00 85.19           C  
ATOM   2832  O   HIS A 353     -11.297  17.613   3.551  1.00 85.19           O  
ATOM   2833  CB  HIS A 353      -8.181  18.659   3.269  1.00 85.19           C  
ATOM   2834  CG  HIS A 353      -8.278  18.322   4.722  1.00 85.19           C  
ATOM   2835  CD2 HIS A 353      -8.650  19.073   5.786  1.00 85.19           C  
ATOM   2836  ND1 HIS A 353      -7.967  17.075   5.220  1.00 85.19           N  
ATOM   2837  CE1 HIS A 353      -8.144  17.073   6.531  1.00 85.19           C  
ATOM   2838  NE2 HIS A 353      -8.558  18.273   6.899  1.00 85.19           N  
ATOM   2839  N   ARG A 354     -11.088  19.548   2.438  1.00 87.06           N  
ATOM   2840  CA  ARG A 354     -12.443  20.002   2.734  1.00 87.06           C  
ATOM   2841  C   ARG A 354     -13.480  19.053   2.146  1.00 87.06           C  
ATOM   2842  O   ARG A 354     -14.486  18.748   2.789  1.00 87.06           O  
ATOM   2843  CB  ARG A 354     -12.665  21.418   2.199  1.00 87.06           C  
ATOM   2844  CG  ARG A 354     -12.031  22.506   3.052  1.00 87.06           C  
ATOM   2845  CD  ARG A 354     -12.323  23.895   2.502  1.00 87.06           C  
ATOM   2846  NE  ARG A 354     -11.527  24.919   3.173  1.00 87.06           N  
ATOM   2847  CZ  ARG A 354     -11.567  26.218   2.889  1.00 87.06           C  
ATOM   2848  NH1 ARG A 354     -12.369  26.679   1.937  1.00 87.06           N1+
ATOM   2849  NH2 ARG A 354     -10.799  27.062   3.562  1.00 87.06           N  
ATOM   2850  N   GLU A 355     -13.282  18.694   0.983  1.00 86.13           N  
ATOM   2851  CA  GLU A 355     -14.173  17.742   0.327  1.00 86.13           C  
ATOM   2852  C   GLU A 355     -14.234  16.424   1.093  1.00 86.13           C  
ATOM   2853  O   GLU A 355     -15.309  15.844   1.259  1.00 86.13           O  
ATOM   2854  CB  GLU A 355     -13.726  17.492  -1.115  1.00 86.13           C  
ATOM   2855  CG  GLU A 355     -13.992  18.660  -2.054  1.00 86.13           C  
ATOM   2856  CD  GLU A 355     -13.468  18.430  -3.462  1.00 86.13           C  
ATOM   2857  OE1 GLU A 355     -13.608  19.335  -4.317  1.00 86.13           O  
ATOM   2858  OE2 GLU A 355     -12.913  17.338  -3.713  1.00 86.13           O1-
ATOM   2859  N   LEU A 356     -13.105  15.924   1.473  1.00 87.51           N  
ATOM   2860  CA  LEU A 356     -13.018  14.686   2.238  1.00 87.51           C  
ATOM   2861  C   LEU A 356     -13.723  14.828   3.583  1.00 87.51           C  
ATOM   2862  O   LEU A 356     -14.399  13.902   4.036  1.00 87.51           O  
ATOM   2863  CB  LEU A 356     -11.556  14.291   2.455  1.00 87.51           C  
ATOM   2864  CG  LEU A 356     -10.860  13.596   1.283  1.00 87.51           C  
ATOM   2865  CD1 LEU A 356      -9.364  13.473   1.552  1.00 87.51           C  
ATOM   2866  CD2 LEU A 356     -11.478  12.224   1.033  1.00 87.51           C  
ATOM   2867  N   GLN A 357     -13.577  16.000   4.214  1.00 82.49           N  
ATOM   2868  CA  GLN A 357     -14.256  16.285   5.475  1.00 82.49           C  
ATOM   2869  C   GLN A 357     -15.772  16.241   5.305  1.00 82.49           C  
ATOM   2870  O   GLN A 357     -16.485  15.736   6.175  1.00 82.49           O  
ATOM   2871  CB  GLN A 357     -13.829  17.648   6.020  1.00 82.49           C  
ATOM   2872  CG  GLN A 357     -12.436  17.654   6.638  1.00 82.49           C  
ATOM   2873  CD  GLN A 357     -12.067  18.996   7.240  1.00 82.49           C  
ATOM   2874  NE2 GLN A 357     -11.045  19.005   8.089  1.00 82.49           N  
ATOM   2875  OE1 GLN A 357     -12.694  20.019   6.942  1.00 82.49           O  
ATOM   2876  N   GLU A 358     -16.164  16.803   4.293  1.00 87.54           N  
ATOM   2877  CA  GLU A 358     -17.592  16.765   3.994  1.00 87.54           C  
ATOM   2878  C   GLU A 358     -18.073  15.333   3.780  1.00 87.54           C  
ATOM   2879  O   GLU A 358     -19.150  14.957   4.249  1.00 87.54           O  
ATOM   2880  CB  GLU A 358     -17.907  17.616   2.762  1.00 87.54           C  
ATOM   2881  CG  GLU A 358     -17.874  19.114   3.025  1.00 87.54           C  
ATOM   2882  CD  GLU A 358     -18.159  19.947   1.785  1.00 87.54           C  
ATOM   2883  OE1 GLU A 358     -18.203  21.194   1.888  1.00 87.54           O  
ATOM   2884  OE2 GLU A 358     -18.341  19.348   0.702  1.00 87.54           O1-
ATOM   2885  N   GLU A 359     -17.310  14.572   3.048  1.00 85.01           N  
ATOM   2886  CA  GLU A 359     -17.623  13.163   2.829  1.00 85.01           C  
ATOM   2887  C   GLU A 359     -17.673  12.397   4.148  1.00 85.01           C  
ATOM   2888  O   GLU A 359     -18.542  11.545   4.344  1.00 85.01           O  
ATOM   2889  CB  GLU A 359     -16.597  12.525   1.889  1.00 85.01           C  
ATOM   2890  CG  GLU A 359     -16.724  12.978   0.441  1.00 85.01           C  
ATOM   2891  CD  GLU A 359     -15.663  12.382  -0.469  1.00 85.01           C  
ATOM   2892  OE1 GLU A 359     -15.587  12.781  -1.654  1.00 85.01           O  
ATOM   2893  OE2 GLU A 359     -14.903  11.510   0.004  1.00 85.01           O1-
ATOM   2894  N   LEU A 360     -16.699  12.659   5.034  1.00 84.62           N  
ATOM   2895  CA  LEU A 360     -16.659  12.039   6.354  1.00 84.62           C  
ATOM   2896  C   LEU A 360     -17.899  12.405   7.164  1.00 84.62           C  
ATOM   2897  O   LEU A 360     -18.450  11.565   7.878  1.00 84.62           O  
ATOM   2898  CB  LEU A 360     -15.397  12.463   7.109  1.00 84.62           C  
ATOM   2899  CG  LEU A 360     -14.108  11.724   6.746  1.00 84.62           C  
ATOM   2900  CD1 LEU A 360     -12.916  12.362   7.448  1.00 84.62           C  
ATOM   2901  CD2 LEU A 360     -14.220  10.246   7.107  1.00 84.62           C  
ATOM   2902  N   LYS A 361     -18.237  13.690   7.102  1.00 86.66           N  
ATOM   2903  CA  LYS A 361     -19.457  14.135   7.771  1.00 86.66           C  
ATOM   2904  C   LYS A 361     -20.667  13.339   7.292  1.00 86.66           C  
ATOM   2905  O   LYS A 361     -21.511  12.938   8.097  1.00 86.66           O  
ATOM   2906  CB  LYS A 361     -19.684  15.628   7.533  1.00 86.66           C  
ATOM   2907  CG  LYS A 361     -20.790  16.230   8.388  1.00 86.66           C  
ATOM   2908  CD  LYS A 361     -20.931  17.728   8.148  1.00 86.66           C  
ATOM   2909  CE  LYS A 361     -22.077  18.319   8.957  1.00 86.66           C  
ATOM   2910  NZ  LYS A 361     -22.234  19.783   8.707  1.00 86.66           N1+
ATOM   2911  N   GLU A 362     -20.760  13.172   6.040  1.00 86.61           N  
ATOM   2912  CA  GLU A 362     -21.851  12.396   5.458  1.00 86.61           C  
ATOM   2913  C   GLU A 362     -21.827  10.952   5.952  1.00 86.61           C  
ATOM   2914  O   GLU A 362     -22.875  10.373   6.246  1.00 86.61           O  
ATOM   2915  CB  GLU A 362     -21.779  12.429   3.929  1.00 86.61           C  
ATOM   2916  CG  GLU A 362     -22.186  13.765   3.324  1.00 86.61           C  
ATOM   2917  CD  GLU A 362     -22.068  13.799   1.809  1.00 86.61           C  
ATOM   2918  OE1 GLU A 362     -22.351  14.855   1.200  1.00 86.61           O  
ATOM   2919  OE2 GLU A 362     -21.689  12.758   1.224  1.00 86.61           O1-
ATOM   2920  N   LEU A 363     -20.625  10.363   5.977  1.00 85.65           N  
ATOM   2921  CA  LEU A 363     -20.469   8.994   6.455  1.00 85.65           C  
ATOM   2922  C   LEU A 363     -20.860   8.882   7.924  1.00 85.65           C  
ATOM   2923  O   LEU A 363     -21.484   7.901   8.332  1.00 85.65           O  
ATOM   2924  CB  LEU A 363     -19.027   8.518   6.260  1.00 85.65           C  
ATOM   2925  CG  LEU A 363     -18.638   8.095   4.842  1.00 85.65           C  
ATOM   2926  CD1 LEU A 363     -17.139   7.828   4.762  1.00 85.65           C  
ATOM   2927  CD2 LEU A 363     -19.429   6.863   4.416  1.00 85.65           C  
ATOM   2928  N   ARG A 364     -20.461   9.917   8.722  1.00 84.10           N  
ATOM   2929  CA  ARG A 364     -20.832   9.963  10.134  1.00 84.10           C  
ATOM   2930  C   ARG A 364     -22.346  10.009  10.300  1.00 84.10           C  
ATOM   2931  O   ARG A 364     -22.898   9.360  11.192  1.00 84.10           O  
ATOM   2932  CB  ARG A 364     -20.192  11.172  10.818  1.00 84.10           C  
ATOM   2933  CG  ARG A 364     -18.725  10.978  11.170  1.00 84.10           C  
ATOM   2934  CD  ARG A 364     -18.164  12.172  11.928  1.00 84.10           C  
ATOM   2935  NE  ARG A 364     -16.713  12.084  12.073  1.00 84.10           N  
ATOM   2936  CZ  ARG A 364     -15.950  13.017  12.634  1.00 84.10           C  
ATOM   2937  NH1 ARG A 364     -16.487  14.132  13.118  1.00 84.10           N1+
ATOM   2938  NH2 ARG A 364     -14.640  12.836  12.715  1.00 84.10           N  
ATOM   2939  N   GLU A 365     -22.948  10.785   9.519  1.00 87.67           N  
ATOM   2940  CA  GLU A 365     -24.404  10.874   9.558  1.00 87.67           C  
ATOM   2941  C   GLU A 365     -25.049   9.540   9.195  1.00 87.67           C  
ATOM   2942  O   GLU A 365     -26.033   9.130   9.815  1.00 87.67           O  
ATOM   2943  CB  GLU A 365     -24.901  11.973   8.615  1.00 87.67           C  
ATOM   2944  CG  GLU A 365     -24.704  13.382   9.155  1.00 87.67           C  
ATOM   2945  CD  GLU A 365     -25.160  14.464   8.189  1.00 87.67           C  
ATOM   2946  OE1 GLU A 365     -25.103  15.662   8.548  1.00 87.67           O  
ATOM   2947  OE2 GLU A 365     -25.578  14.110   7.064  1.00 87.67           O1-
ATOM   2948  N   LYS A 366     -24.503   8.944   8.120  1.00 86.08           N  
ATOM   2949  CA  LYS A 366     -24.987   7.626   7.723  1.00 86.08           C  
ATOM   2950  C   LYS A 366     -24.818   6.615   8.854  1.00 86.08           C  
ATOM   2951  O   LYS A 366     -25.702   5.788   9.092  1.00 86.08           O  
ATOM   2952  CB  LYS A 366     -24.255   7.139   6.472  1.00 86.08           C  
ATOM   2953  CG  LYS A 366     -24.739   7.783   5.182  1.00 86.08           C  
ATOM   2954  CD  LYS A 366     -24.058   7.175   3.963  1.00 86.08           C  
ATOM   2955  CE  LYS A 366     -24.504   7.854   2.675  1.00 86.08           C  
ATOM   2956  NZ  LYS A 366     -23.802   7.292   1.481  1.00 86.08           N1+
ATOM   2957  N   TRP A 367     -23.700   6.739   9.484  1.00 83.96           N  
ATOM   2958  CA  TRP A 367     -23.418   5.858  10.613  1.00 83.96           C  
ATOM   2959  C   TRP A 367     -24.406   6.096  11.750  1.00 83.96           C  
ATOM   2960  O   TRP A 367     -24.898   5.146  12.363  1.00 83.96           O  
ATOM   2961  CB  TRP A 367     -21.986   6.066  11.113  1.00 83.96           C  
ATOM   2962  CG  TRP A 367     -21.591   5.148  12.231  1.00 83.96           C  
ATOM   2963  CD1 TRP A 367     -21.660   5.406  13.572  1.00 83.96           C  
ATOM   2964  CD2 TRP A 367     -21.062   3.825  12.104  1.00 83.96           C  
ATOM   2965  CE2 TRP A 367     -20.833   3.338  13.410  1.00 83.96           C  
ATOM   2966  CE3 TRP A 367     -20.758   3.001  11.010  1.00 83.96           C  
ATOM   2967  NE1 TRP A 367     -21.206   4.321  14.286  1.00 83.96           N  
ATOM   2968  CZ2 TRP A 367     -20.314   2.064  13.652  1.00 83.96           C  
ATOM   2969  CZ3 TRP A 367     -20.243   1.734  11.253  1.00 83.96           C  
ATOM   2970  CH2 TRP A 367     -20.027   1.280  12.565  1.00 83.96           C  
ATOM   2971  N   LYS A 368     -24.576   7.278  12.100  1.00 83.92           N  
ATOM   2972  CA  LYS A 368     -25.547   7.643  13.127  1.00 83.92           C  
ATOM   2973  C   LYS A 368     -26.925   7.066  12.811  1.00 83.92           C  
ATOM   2974  O   LYS A 368     -27.592   6.520  13.691  1.00 83.92           O  
ATOM   2975  CB  LYS A 368     -25.636   9.163  13.267  1.00 83.92           C  
ATOM   2976  CG  LYS A 368     -26.476   9.629  14.448  1.00 83.92           C  
ATOM   2977  CD  LYS A 368     -26.504  11.148  14.549  1.00 83.92           C  
ATOM   2978  CE  LYS A 368     -27.401  11.617  15.687  1.00 83.92           C  
ATOM   2979  NZ  LYS A 368     -27.453  13.107  15.774  1.00 83.92           N1+
ATOM   2980  N   ARG A 369     -27.294   7.220  11.548  1.00 87.23           N  
ATOM   2981  CA  ARG A 369     -28.585   6.690  11.119  1.00 87.23           C  
ATOM   2982  C   ARG A 369     -28.627   5.171  11.256  1.00 87.23           C  
ATOM   2983  O   ARG A 369     -29.641   4.608  11.673  1.00 87.23           O  
ATOM   2984  CB  ARG A 369     -28.879   7.093   9.672  1.00 87.23           C  
ATOM   2985  CG  ARG A 369     -29.231   8.562   9.501  1.00 87.23           C  
ATOM   2986  CD  ARG A 369     -29.581   8.893   8.057  1.00 87.23           C  
ATOM   2987  NE  ARG A 369     -29.704  10.334   7.850  1.00 87.23           N  
ATOM   2988  CZ  ARG A 369     -29.909  10.916   6.672  1.00 87.23           C  
ATOM   2989  NH1 ARG A 369     -30.018  10.187   5.566  1.00 87.23           N1+
ATOM   2990  NH2 ARG A 369     -30.005  12.234   6.597  1.00 87.23           N  
ATOM   2991  N   LEU A 370     -27.632   4.605  10.820  1.00 86.41           N  
ATOM   2992  CA  LEU A 370     -27.541   3.152  10.907  1.00 86.41           C  
ATOM   2993  C   LEU A 370     -27.581   2.690  12.359  1.00 86.41           C  
ATOM   2994  O   LEU A 370     -28.248   1.705  12.683  1.00 86.41           O  
ATOM   2995  CB  LEU A 370     -26.257   2.655  10.235  1.00 86.41           C  
ATOM   2996  CG  LEU A 370     -26.120   1.141  10.071  1.00 86.41           C  
ATOM   2997  CD1 LEU A 370     -27.136   0.624   9.058  1.00 86.41           C  
ATOM   2998  CD2 LEU A 370     -24.702   0.775   9.650  1.00 86.41           C  
ATOM   2999  N   LYS A 371     -26.839   3.349  13.232  1.00 80.73           N  
ATOM   3000  CA  LYS A 371     -26.833   3.036  14.658  1.00 80.73           C  
ATOM   3001  C   LYS A 371     -28.229   3.178  15.257  1.00 80.73           C  
ATOM   3002  O   LYS A 371     -28.652   2.347  16.064  1.00 80.73           O  
ATOM   3003  CB  LYS A 371     -25.849   3.940  15.402  1.00 80.73           C  
ATOM   3004  CG  LYS A 371     -25.540   3.482  16.820  1.00 80.73           C  
ATOM   3005  CD  LYS A 371     -24.516   4.390  17.489  1.00 80.73           C  
ATOM   3006  CE  LYS A 371     -24.267   3.983  18.935  1.00 80.73           C  
ATOM   3007  NZ  LYS A 371     -23.261   4.867  19.594  1.00 80.73           N1+
ATOM   3008  N   GLU A 372     -28.835   4.221  14.871  1.00 83.68           N  
ATOM   3009  CA  GLU A 372     -30.200   4.443  15.339  1.00 83.68           C  
ATOM   3010  C   GLU A 372     -31.132   3.328  14.873  1.00 83.68           C  
ATOM   3011  O   GLU A 372     -31.984   2.865  15.633  1.00 83.68           O  
ATOM   3012  CB  GLU A 372     -30.721   5.800  14.858  1.00 83.68           C  
ATOM   3013  CG  GLU A 372     -30.125   6.986  15.601  1.00 83.68           C  
ATOM   3014  CD  GLU A 372     -30.566   8.329  15.041  1.00 83.68           C  
ATOM   3015  OE1 GLU A 372     -30.183   9.379  15.606  1.00 83.68           O  
ATOM   3016  OE2 GLU A 372     -31.300   8.331  14.027  1.00 83.68           O1-
ATOM   3017  N   ARG A 373     -30.936   3.028  13.608  1.00 85.01           N  
ATOM   3018  CA  ARG A 373     -31.717   1.928  13.052  1.00 85.01           C  
ATOM   3019  C   ARG A 373     -31.453   0.631  13.809  1.00 85.01           C  
ATOM   3020  O   ARG A 373     -32.383  -0.118  14.111  1.00 85.01           O  
ATOM   3021  CB  ARG A 373     -31.401   1.742  11.566  1.00 85.01           C  
ATOM   3022  CG  ARG A 373     -32.277   0.708  10.875  1.00 85.01           C  
ATOM   3023  CD  ARG A 373     -31.989   0.633   9.383  1.00 85.01           C  
ATOM   3024  NE  ARG A 373     -32.692  -0.482   8.754  1.00 85.01           N  
ATOM   3025  CZ  ARG A 373     -32.569  -0.831   7.476  1.00 85.01           C  
ATOM   3026  NH1 ARG A 373     -31.765  -0.155   6.662  1.00 85.01           N1+
ATOM   3027  NH2 ARG A 373     -33.255  -1.864   7.007  1.00 85.01           N  
ATOM   3028  N   LEU A 374     -30.255   0.321  14.049  1.00 83.82           N  
ATOM   3029  CA  LEU A 374     -29.870  -0.883  14.777  1.00 83.82           C  
ATOM   3030  C   LEU A 374     -30.449  -0.874  16.188  1.00 83.82           C  
ATOM   3031  O   LEU A 374     -30.925  -1.903  16.675  1.00 83.82           O  
ATOM   3032  CB  LEU A 374     -28.346  -1.008  14.838  1.00 83.82           C  
ATOM   3033  CG  LEU A 374     -27.662  -1.576  13.593  1.00 83.82           C  
ATOM   3034  CD1 LEU A 374     -26.147  -1.447  13.715  1.00 83.82           C  
ATOM   3035  CD2 LEU A 374     -28.063  -3.032  13.380  1.00 83.82           C  
ATOM   3036  N   GLU A 375     -30.300   0.248  16.869  1.00 79.75           N  
ATOM   3037  CA  GLU A 375     -30.875   0.389  18.204  1.00 79.75           C  
ATOM   3038  C   GLU A 375     -32.378   0.131  18.187  1.00 79.75           C  
ATOM   3039  O   GLU A 375     -32.912  -0.517  19.088  1.00 79.75           O  
ATOM   3040  CB  GLU A 375     -30.587   1.782  18.769  1.00 79.75           C  
ATOM   3041  CG  GLU A 375     -29.168   1.951  19.295  1.00 79.75           C  
ATOM   3042  CD  GLU A 375     -28.877   3.358  19.792  1.00 79.75           C  
ATOM   3043  OE1 GLU A 375     -27.752   3.609  20.281  1.00 79.75           O  
ATOM   3044  OE2 GLU A 375     -29.780   4.218  19.691  1.00 79.75           O1-
ATOM   3045  N   ARG A 376     -32.930   0.726  17.156  1.00 81.10           N  
ATOM   3046  CA  ARG A 376     -34.358   0.480  16.986  1.00 81.10           C  
ATOM   3047  C   ARG A 376     -34.641  -1.008  16.809  1.00 81.10           C  
ATOM   3048  O   ARG A 376     -35.573  -1.544  17.413  1.00 81.10           O  
ATOM   3049  CB  ARG A 376     -34.900   1.263  15.788  1.00 81.10           C  
ATOM   3050  CG  ARG A 376     -35.121   2.741  16.067  1.00 81.10           C  
ATOM   3051  CD  ARG A 376     -35.714   3.459  14.863  1.00 81.10           C  
ATOM   3052  NE  ARG A 376     -35.675   4.910  15.028  1.00 81.10           N  
ATOM   3053  CZ  ARG A 376     -36.062   5.788  14.107  1.00 81.10           C  
ATOM   3054  NH1 ARG A 376     -36.526   5.378  12.931  1.00 81.10           N1+
ATOM   3055  NH2 ARG A 376     -35.985   7.086  14.362  1.00 81.10           N  
ATOM   3056  N   LEU A 377     -33.982  -1.592  15.951  1.00 83.43           N  
ATOM   3057  CA  LEU A 377     -34.155  -3.014  15.670  1.00 83.43           C  
ATOM   3058  C   LEU A 377     -33.897  -3.851  16.919  1.00 83.43           C  
ATOM   3059  O   LEU A 377     -34.622  -4.811  17.188  1.00 83.43           O  
ATOM   3060  CB  LEU A 377     -33.217  -3.455  14.544  1.00 83.43           C  
ATOM   3061  CG  LEU A 377     -33.638  -3.076  13.123  1.00 83.43           C  
ATOM   3062  CD1 LEU A 377     -32.525  -3.409  12.133  1.00 83.43           C  
ATOM   3063  CD2 LEU A 377     -34.931  -3.788  12.740  1.00 83.43           C  
ATOM   3064  N   ARG A 378     -32.801  -3.496  17.614  1.00 81.33           N  
ATOM   3065  CA  ARG A 378     -32.485  -4.192  18.857  1.00 81.33           C  
ATOM   3066  C   ARG A 378     -33.635  -4.086  19.852  1.00 81.33           C  
ATOM   3067  O   ARG A 378     -33.985  -5.067  20.512  1.00 81.33           O  
ATOM   3068  CB  ARG A 378     -31.203  -3.632  19.476  1.00 81.33           C  
ATOM   3069  CG  ARG A 378     -29.930  -4.123  18.806  1.00 81.33           C  
ATOM   3070  CD  ARG A 378     -28.685  -3.599  19.508  1.00 81.33           C  
ATOM   3071  NE  ARG A 378     -27.468  -3.939  18.775  1.00 81.33           N  
ATOM   3072  CZ  ARG A 378     -26.255  -3.473  19.061  1.00 81.33           C  
ATOM   3073  NH1 ARG A 378     -26.073  -2.637  20.075  1.00 81.33           N1+
ATOM   3074  NH2 ARG A 378     -25.218  -3.848  18.327  1.00 81.33           N  
ATOM   3075  N   LEU A 379     -34.096  -2.811  20.076  1.00 78.01           N  
ATOM   3076  CA  LEU A 379     -35.237  -2.586  20.957  1.00 78.01           C  
ATOM   3077  C   LEU A 379     -36.442  -3.405  20.507  1.00 78.01           C  
ATOM   3078  O   LEU A 379     -37.127  -4.014  21.332  1.00 78.01           O  
ATOM   3079  CB  LEU A 379     -35.601  -1.099  20.993  1.00 78.01           C  
ATOM   3080  CG  LEU A 379     -36.731  -0.700  21.944  1.00 78.01           C  
ATOM   3081  CD1 LEU A 379     -36.303  -0.908  23.392  1.00 78.01           C  
ATOM   3082  CD2 LEU A 379     -37.144   0.748  21.705  1.00 78.01           C  
ATOM   3083  N   GLU A 380     -36.677  -3.425  19.221  1.00 78.48           N  
ATOM   3084  CA  GLU A 380     -37.788  -4.199  18.675  1.00 78.48           C  
ATOM   3085  C   GLU A 380     -37.624  -5.686  18.971  1.00 78.48           C  
ATOM   3086  O   GLU A 380     -38.585  -6.360  19.346  1.00 78.48           O  
ATOM   3087  CB  GLU A 380     -37.909  -3.973  17.165  1.00 78.48           C  
ATOM   3088  CG  GLU A 380     -38.522  -2.631  16.791  1.00 78.48           C  
ATOM   3089  CD  GLU A 380     -38.622  -2.415  15.289  1.00 78.48           C  
ATOM   3090  OE1 GLU A 380     -39.105  -1.343  14.861  1.00 78.48           O  
ATOM   3091  OE2 GLU A 380     -38.215  -3.327  14.534  1.00 78.48           O1-
ATOM   3092  N   LEU A 381     -36.446  -6.141  18.767  1.00 81.52           N  
ATOM   3093  CA  LEU A 381     -36.159  -7.547  19.028  1.00 81.52           C  
ATOM   3094  C   LEU A 381     -36.317  -7.868  20.511  1.00 81.52           C  
ATOM   3095  O   LEU A 381     -36.862  -8.915  20.870  1.00 81.52           O  
ATOM   3096  CB  LEU A 381     -34.743  -7.901  18.566  1.00 81.52           C  
ATOM   3097  CG  LEU A 381     -34.564  -8.164  17.070  1.00 81.52           C  
ATOM   3098  CD1 LEU A 381     -33.083  -8.166  16.705  1.00 81.52           C  
ATOM   3099  CD2 LEU A 381     -35.218  -9.485  16.678  1.00 81.52           C  
ATOM   3100  N   ARG A 382     -35.719  -7.042  21.349  1.00 80.65           N  
ATOM   3101  CA  ARG A 382     -35.863  -7.206  22.792  1.00 80.65           C  
ATOM   3102  C   ARG A 382     -37.333  -7.215  23.198  1.00 80.65           C  
ATOM   3103  O   ARG A 382     -37.751  -8.034  24.020  1.00 80.65           O  
ATOM   3104  CB  ARG A 382     -35.121  -6.093  23.535  1.00 80.65           C  
ATOM   3105  CG  ARG A 382     -35.052  -6.299  25.040  1.00 80.65           C  
ATOM   3106  CD  ARG A 382     -34.207  -5.228  25.717  1.00 80.65           C  
ATOM   3107  NE  ARG A 382     -34.188  -5.394  27.168  1.00 80.65           N  
ATOM   3108  CZ  ARG A 382     -33.533  -4.601  28.013  1.00 80.65           C  
ATOM   3109  NH1 ARG A 382     -32.829  -3.568  27.565  1.00 80.65           N1+
ATOM   3110  NH2 ARG A 382     -33.585  -4.843  29.315  1.00 80.65           N  
ATOM   3111  N   LEU A 383     -38.112  -6.257  22.701  1.00 79.92           N  
ATOM   3112  CA  LEU A 383     -39.542  -6.182  22.980  1.00 79.92           C  
ATOM   3113  C   LEU A 383     -40.247  -7.464  22.547  1.00 79.92           C  
ATOM   3114  O   LEU A 383     -41.110  -7.974  23.264  1.00 79.92           O  
ATOM   3115  CB  LEU A 383     -40.165  -4.977  22.272  1.00 79.92           C  
ATOM   3116  CG  LEU A 383     -39.854  -3.604  22.869  1.00 79.92           C  
ATOM   3117  CD1 LEU A 383     -40.432  -2.501  21.989  1.00 79.92           C  
ATOM   3118  CD2 LEU A 383     -40.398  -3.503  24.290  1.00 79.92           C  
ATOM   3119  N   GLU A 384     -39.904  -7.909  21.415  1.00 80.24           N  
ATOM   3120  CA  GLU A 384     -40.491  -9.142  20.899  1.00 80.24           C  
ATOM   3121  C   GLU A 384     -40.154 -10.331  21.794  1.00 80.24           C  
ATOM   3122  O   GLU A 384     -41.010 -11.178  22.058  1.00 80.24           O  
ATOM   3123  CB  GLU A 384     -40.014  -9.408  19.469  1.00 80.24           C  
ATOM   3124  CG  GLU A 384     -41.076 -10.024  18.570  1.00 80.24           C  
ATOM   3125  CD  GLU A 384     -40.660 -10.092  17.109  1.00 80.24           C  
ATOM   3126  OE1 GLU A 384     -41.476 -10.527  16.266  1.00 80.24           O  
ATOM   3127  OE2 GLU A 384     -39.508  -9.709  16.806  1.00 80.24           O1-
ATOM   3128  N   GLU A 385     -38.893 -10.393  22.174  1.00 82.99           N  
ATOM   3129  CA  GLU A 385     -38.451 -11.471  23.052  1.00 82.99           C  
ATOM   3130  C   GLU A 385     -39.164 -11.415  24.400  1.00 82.99           C  
ATOM   3131  O   GLU A 385     -39.577 -12.447  24.932  1.00 82.99           O  
ATOM   3132  CB  GLU A 385     -36.935 -11.411  23.258  1.00 82.99           C  
ATOM   3133  CG  GLU A 385     -36.352 -12.654  23.914  1.00 82.99           C  
ATOM   3134  CD  GLU A 385     -34.837 -12.616  24.033  1.00 82.99           C  
ATOM   3135  OE1 GLU A 385     -34.248 -13.569  24.593  1.00 82.99           O  
ATOM   3136  OE2 GLU A 385     -34.234 -11.625  23.563  1.00 82.99           O1-
ATOM   3137  N   MET A 386     -39.202 -10.253  25.059  1.00 81.16           N  
ATOM   3138  CA  MET A 386     -39.903 -10.052  26.325  1.00 81.16           C  
ATOM   3139  C   MET A 386     -41.383 -10.391  26.188  1.00 81.16           C  
ATOM   3140  O   MET A 386     -41.975 -10.985  27.091  1.00 81.16           O  
ATOM   3141  CB  MET A 386     -39.739  -8.610  26.808  1.00 81.16           C  
ATOM   3142  CG  MET A 386     -38.354  -8.299  27.350  1.00 81.16           C  
ATOM   3143  SD  MET A 386     -38.278  -6.670  28.193  1.00 81.16           S  
ATOM   3144  CE  MET A 386     -38.326  -5.564  26.755  1.00 81.16           C  
ATOM   3145  N   ALA A 387     -42.021  -9.915  25.028  1.00 73.43           N  
ATOM   3146  CA  ALA A 387     -43.411 -10.259  24.739  1.00 73.43           C  
ATOM   3147  C   ALA A 387     -43.601 -11.772  24.676  1.00 73.43           C  
ATOM   3148  O   ALA A 387     -44.585 -12.303  25.197  1.00 73.43           O  
ATOM   3149  CB  ALA A 387     -43.856  -9.617  23.427  1.00 73.43           C  
ATOM   3150  N   ARG A 388     -42.708 -12.407  24.028  1.00 81.64           N  
ATOM   3151  CA  ARG A 388     -42.749 -13.863  23.930  1.00 81.64           C  
ATOM   3152  C   ARG A 388     -42.617 -14.508  25.305  1.00 81.64           C  
ATOM   3153  O   ARG A 388     -43.355 -15.441  25.632  1.00 81.64           O  
ATOM   3154  CB  ARG A 388     -41.641 -14.370  23.004  1.00 81.64           C  
ATOM   3155  CG  ARG A 388     -41.761 -15.844  22.650  1.00 81.64           C  
ATOM   3156  CD  ARG A 388     -40.705 -16.270  21.640  1.00 81.64           C  
ATOM   3157  NE  ARG A 388     -40.777 -17.700  21.356  1.00 81.64           N  
ATOM   3158  CZ  ARG A 388     -39.981 -18.345  20.507  1.00 81.64           C  
ATOM   3159  NH1 ARG A 388     -39.034 -17.696  19.838  1.00 81.64           N1+
ATOM   3160  NH2 ARG A 388     -40.133 -19.649  20.325  1.00 81.64           N  
ATOM   3161  N   ARG A 389     -41.700 -14.065  26.182  1.00 82.48           N  
ATOM   3162  CA  ARG A 389     -41.482 -14.566  27.535  1.00 82.48           C  
ATOM   3163  C   ARG A 389     -42.712 -14.338  28.407  1.00 82.48           C  
ATOM   3164  O   ARG A 389     -43.076 -15.198  29.212  1.00 82.48           O  
ATOM   3165  CB  ARG A 389     -40.260 -13.896  28.166  1.00 82.48           C  
ATOM   3166  CG  ARG A 389     -38.933 -14.376  27.599  1.00 82.48           C  
ATOM   3167  CD  ARG A 389     -37.755 -13.638  28.219  1.00 82.48           C  
ATOM   3168  NE  ARG A 389     -37.575 -13.994  29.624  1.00 82.48           N  
ATOM   3169  CZ  ARG A 389     -36.660 -13.463  30.430  1.00 82.48           C  
ATOM   3170  NH1 ARG A 389     -35.820 -12.536  29.984  1.00 82.48           N1+
ATOM   3171  NH2 ARG A 389     -36.584 -13.861  31.691  1.00 82.48           N  
ATOM   3172  N   ALA A 390     -43.259 -13.135  28.280  1.00 73.76           N  
ATOM   3173  CA  ALA A 390     -44.460 -12.796  29.039  1.00 73.76           C  
ATOM   3174  C   ALA A 390     -45.616 -13.726  28.681  1.00 73.76           C  
ATOM   3175  O   ALA A 390     -46.360 -14.169  29.559  1.00 73.76           O  
ATOM   3176  CB  ALA A 390     -44.854 -11.342  28.791  1.00 73.76           C  
ATOM   3177  N   ARG A 391     -45.718 -14.012  27.405  1.00 76.17           N  
ATOM   3178  CA  ARG A 391     -46.789 -14.888  26.941  1.00 76.17           C  
ATOM   3179  C   ARG A 391     -46.577 -16.317  27.429  1.00 76.17           C  
ATOM   3180  O   ARG A 391     -47.541 -17.028  27.721  1.00 76.17           O  
ATOM   3181  CB  ARG A 391     -46.881 -14.863  25.414  1.00 76.17           C  
ATOM   3182  CG  ARG A 391     -47.579 -13.633  24.858  1.00 76.17           C  
ATOM   3183  CD  ARG A 391     -47.835 -13.757  23.363  1.00 76.17           C  
ATOM   3184  NE  ARG A 391     -46.631 -13.482  22.585  1.00 76.17           N  
ATOM   3185  CZ  ARG A 391     -46.613 -13.218  21.282  1.00 76.17           C  
ATOM   3186  NH1 ARG A 391     -47.740 -13.188  20.580  1.00 76.17           N1+
ATOM   3187  NH2 ARG A 391     -45.460 -12.982  20.674  1.00 76.17           N  
ATOM   3188  N   ASN A 392     -45.338 -16.733  27.651  1.00 78.56           N  
ATOM   3189  CA  ASN A 392     -45.005 -18.121  27.955  1.00 78.56           C  
ATOM   3190  C   ASN A 392     -44.752 -18.322  29.446  1.00 78.56           C  
ATOM   3191  O   ASN A 392     -44.575 -19.454  29.903  1.00 78.56           O  
ATOM   3192  CB  ASN A 392     -43.789 -18.571  27.143  1.00 78.56           C  
ATOM   3193  CG  ASN A 392     -44.102 -18.747  25.671  1.00 78.56           C  
ATOM   3194  ND2 ASN A 392     -43.089 -18.588  24.826  1.00 78.56           N  
ATOM   3195  OD1 ASN A 392     -45.244 -19.023  25.295  1.00 78.56           O  
ATOM   3196  N   ALA A 393     -44.714 -17.158  30.188  1.00 77.85           N  
ATOM   3197  CA  ALA A 393     -44.432 -17.257  31.618  1.00 77.85           C  
ATOM   3198  C   ALA A 393     -45.662 -17.730  32.387  1.00 77.85           C  
ATOM   3199  O   ALA A 393     -46.787 -17.332  32.077  1.00 77.85           O  
ATOM   3200  CB  ALA A 393     -43.954 -15.912  32.161  1.00 77.85           C  
ATOM   3201  N   THR A 394     -45.610 -18.816  33.236  1.00 71.52           N  
ATOM   3202  CA  THR A 394     -46.675 -19.432  34.020  1.00 71.52           C  
ATOM   3203  C   THR A 394     -46.684 -18.883  35.444  1.00 71.52           C  
ATOM   3204  O   THR A 394     -47.742 -18.785  36.071  1.00 71.52           O  
ATOM   3205  CB  THR A 394     -46.528 -20.963  34.058  1.00 71.52           C  
ATOM   3206  CG2 THR A 394     -47.136 -21.606  32.816  1.00 71.52           C  
ATOM   3207  OG1 THR A 394     -45.136 -21.302  34.125  1.00 71.52           O  
ATOM   3208  N   ASP A 395     -45.604 -18.202  35.979  1.00 80.71           N  
ATOM   3209  CA  ASP A 395     -45.410 -17.616  37.302  1.00 80.71           C  
ATOM   3210  C   ASP A 395     -45.775 -16.133  37.305  1.00 80.71           C  
ATOM   3211  O   ASP A 395     -45.240 -15.355  36.511  1.00 80.71           O  
ATOM   3212  CB  ASP A 395     -43.964 -17.803  37.766  1.00 80.71           C  
ATOM   3213  CG  ASP A 395     -43.737 -17.353  39.198  1.00 80.71           C  
ATOM   3214  OD1 ASP A 395     -44.700 -17.342  39.994  1.00 80.71           O  
ATOM   3215  OD2 ASP A 395     -42.585 -17.003  39.534  1.00 80.71           O1-
ATOM   3216  N   SER A 396     -46.873 -15.806  38.111  1.00 75.50           N  
ATOM   3217  CA  SER A 396     -47.453 -14.472  38.224  1.00 75.50           C  
ATOM   3218  C   SER A 396     -46.416 -13.457  38.694  1.00 75.50           C  
ATOM   3219  O   SER A 396     -46.448 -12.294  38.285  1.00 75.50           O  
ATOM   3220  CB  SER A 396     -48.641 -14.482  39.187  1.00 75.50           C  
ATOM   3221  OG  SER A 396     -48.246 -14.939  40.469  1.00 75.50           O  
ATOM   3222  N   GLU A 397     -45.381 -13.837  39.408  1.00 77.70           N  
ATOM   3223  CA  GLU A 397     -44.284 -12.989  39.862  1.00 77.70           C  
ATOM   3224  C   GLU A 397     -43.325 -12.668  38.719  1.00 77.70           C  
ATOM   3225  O   GLU A 397     -42.860 -11.533  38.592  1.00 77.70           O  
ATOM   3226  CB  GLU A 397     -43.526 -13.660  41.011  1.00 77.70           C  
ATOM   3227  CG  GLU A 397     -44.180 -13.470  42.372  1.00 77.70           C  
ATOM   3228  CD  GLU A 397     -43.385 -14.090  43.510  1.00 77.70           C  
ATOM   3229  OE1 GLU A 397     -43.830 -14.003  44.678  1.00 77.70           O  
ATOM   3230  OE2 GLU A 397     -42.309 -14.664  43.233  1.00 77.70           O1-
ATOM   3231  N   GLN A 398     -43.004 -13.602  37.819  1.00 79.91           N  
ATOM   3232  CA  GLN A 398     -42.165 -13.473  36.633  1.00 79.91           C  
ATOM   3233  C   GLN A 398     -42.840 -12.607  35.574  1.00 79.91           C  
ATOM   3234  O   GLN A 398     -42.190 -11.771  34.941  1.00 79.91           O  
ATOM   3235  CB  GLN A 398     -41.836 -14.850  36.055  1.00 79.91           C  
ATOM   3236  CG  GLN A 398     -40.806 -15.626  36.864  1.00 79.91           C  
ATOM   3237  CD  GLN A 398     -40.541 -17.011  36.304  1.00 79.91           C  
ATOM   3238  NE2 GLN A 398     -39.476 -17.649  36.775  1.00 79.91           N  
ATOM   3239  OE1 GLN A 398     -41.291 -17.505  35.455  1.00 79.91           O  
ATOM   3240  N   ILE A 399     -44.208 -12.724  35.449  1.00 80.84           N  
ATOM   3241  CA  ILE A 399     -45.009 -11.921  34.532  1.00 80.84           C  
ATOM   3242  C   ILE A 399     -45.062 -10.476  35.023  1.00 80.84           C  
ATOM   3243  O   ILE A 399     -44.927  -9.540  34.231  1.00 80.84           O  
ATOM   3244  CB  ILE A 399     -46.438 -12.490  34.383  1.00 80.84           C  
ATOM   3245  CG1 ILE A 399     -46.395 -13.881  33.741  1.00 80.84           C  
ATOM   3246  CG2 ILE A 399     -47.316 -11.537  33.567  1.00 80.84           C  
ATOM   3247  CD1 ILE A 399     -47.742 -14.589  33.707  1.00 80.84           C  
ATOM   3248  N   ASN A 400     -45.160 -10.353  36.415  1.00 80.86           N  
ATOM   3249  CA  ASN A 400     -45.159  -9.032  37.034  1.00 80.86           C  
ATOM   3250  C   ASN A 400     -43.822  -8.322  36.836  1.00 80.86           C  
ATOM   3251  O   ASN A 400     -43.786  -7.116  36.586  1.00 80.86           O  
ATOM   3252  CB  ASN A 400     -45.489  -9.136  38.524  1.00 80.86           C  
ATOM   3253  CG  ASN A 400     -45.920  -7.812  39.121  1.00 80.86           C  
ATOM   3254  ND2 ASN A 400     -45.905  -7.726  40.446  1.00 80.86           N  
ATOM   3255  OD1 ASN A 400     -46.264  -6.874  38.398  1.00 80.86           O  
ATOM   3256  N   GLU A 401     -42.727  -8.992  36.852  1.00 84.26           N  
ATOM   3257  CA  GLU A 401     -41.396  -8.436  36.629  1.00 84.26           C  
ATOM   3258  C   GLU A 401     -41.208  -8.023  35.172  1.00 84.26           C  
ATOM   3259  O   GLU A 401     -40.628  -6.972  34.889  1.00 84.26           O  
ATOM   3260  CB  GLU A 401     -40.317  -9.445  37.033  1.00 84.26           C  
ATOM   3261  CG  GLU A 401     -40.069  -9.512  38.532  1.00 84.26           C  
ATOM   3262  CD  GLU A 401     -38.964 -10.484  38.914  1.00 84.26           C  
ATOM   3263  OE1 GLU A 401     -38.638 -10.590  40.119  1.00 84.26           O  
ATOM   3264  OE2 GLU A 401     -38.419 -11.144  38.002  1.00 84.26           O1-
ATOM   3265  N   ILE A 402     -41.702  -8.780  34.325  1.00 83.36           N  
ATOM   3266  CA  ILE A 402     -41.620  -8.521  32.892  1.00 83.36           C  
ATOM   3267  C   ILE A 402     -42.498  -7.324  32.533  1.00 83.36           C  
ATOM   3268  O   ILE A 402     -42.092  -6.459  31.754  1.00 83.36           O  
ATOM   3269  CB  ILE A 402     -42.040  -9.758  32.068  1.00 83.36           C  
ATOM   3270  CG1 ILE A 402     -41.037 -10.901  32.273  1.00 83.36           C  
ATOM   3271  CG2 ILE A 402     -42.168  -9.402  30.584  1.00 83.36           C  
ATOM   3272  CD1 ILE A 402     -41.472 -12.224  31.658  1.00 83.36           C  
ATOM   3273  N   VAL A 403     -43.654  -7.206  33.185  1.00 84.59           N  
ATOM   3274  CA  VAL A 403     -44.600  -6.110  33.000  1.00 84.59           C  
ATOM   3275  C   VAL A 403     -43.988  -4.807  33.507  1.00 84.59           C  
ATOM   3276  O   VAL A 403     -44.093  -3.769  32.850  1.00 84.59           O  
ATOM   3277  CB  VAL A 403     -45.937  -6.388  33.724  1.00 84.59           C  
ATOM   3278  CG1 VAL A 403     -46.816  -5.139  33.733  1.00 84.59           C  
ATOM   3279  CG2 VAL A 403     -46.669  -7.554  33.063  1.00 84.59           C  
ATOM   3280  N   LYS A 404     -43.323  -4.874  34.643  1.00 85.20           N  
ATOM   3281  CA  LYS A 404     -42.634  -3.708  35.188  1.00 85.20           C  
ATOM   3282  C   LYS A 404     -41.516  -3.245  34.258  1.00 85.20           C  
ATOM   3283  O   LYS A 404     -41.328  -2.044  34.054  1.00 85.20           O  
ATOM   3284  CB  LYS A 404     -42.068  -4.018  36.575  1.00 85.20           C  
ATOM   3285  CG  LYS A 404     -43.114  -4.048  37.678  1.00 85.20           C  
ATOM   3286  CD  LYS A 404     -42.482  -4.289  39.042  1.00 85.20           C  
ATOM   3287  CE  LYS A 404     -43.533  -4.369  40.141  1.00 85.20           C  
ATOM   3288  NZ  LYS A 404     -42.920  -4.641  41.476  1.00 85.20           N1+
ATOM   3289  N   GLN A 405     -40.807  -4.213  33.693  1.00 86.34           N  
ATOM   3290  CA  GLN A 405     -39.708  -3.935  32.775  1.00 86.34           C  
ATOM   3291  C   GLN A 405     -40.222  -3.344  31.465  1.00 86.34           C  
ATOM   3292  O   GLN A 405     -39.645  -2.392  30.938  1.00 86.34           O  
ATOM   3293  CB  GLN A 405     -38.904  -5.206  32.497  1.00 86.34           C  
ATOM   3294  CG  GLN A 405     -38.077  -5.682  33.684  1.00 86.34           C  
ATOM   3295  CD  GLN A 405     -37.345  -6.982  33.408  1.00 86.34           C  
ATOM   3296  NE2 GLN A 405     -36.408  -7.332  34.281  1.00 86.34           N  
ATOM   3297  OE1 GLN A 405     -37.619  -7.665  32.416  1.00 86.34           O  
ATOM   3298  N   LEU A 406     -41.375  -3.865  30.916  1.00 86.29           N  
ATOM   3299  CA  LEU A 406     -41.981  -3.378  29.681  1.00 86.29           C  
ATOM   3300  C   LEU A 406     -42.547  -1.975  29.871  1.00 86.29           C  
ATOM   3301  O   LEU A 406     -42.429  -1.127  28.984  1.00 86.29           O  
ATOM   3302  CB  LEU A 406     -43.085  -4.329  29.215  1.00 86.29           C  
ATOM   3303  CG  LEU A 406     -42.627  -5.620  28.536  1.00 86.29           C  
ATOM   3304  CD1 LEU A 406     -43.816  -6.542  28.290  1.00 86.29           C  
ATOM   3305  CD2 LEU A 406     -41.904  -5.310  27.229  1.00 86.29           C  
ATOM   3306  N   ALA A 407     -43.146  -1.704  31.069  1.00 81.57           N  
ATOM   3307  CA  ALA A 407     -43.723  -0.413  31.437  1.00 81.57           C  
ATOM   3308  C   ALA A 407     -42.634   0.641  31.616  1.00 81.57           C  
ATOM   3309  O   ALA A 407     -42.805   1.794  31.209  1.00 81.57           O  
ATOM   3310  CB  ALA A 407     -44.548  -0.543  32.714  1.00 81.57           C  
ATOM   3311  N   GLU A 408     -41.526   0.183  32.214  1.00 86.02           N  
ATOM   3312  CA  GLU A 408     -40.388   1.087  32.348  1.00 86.02           C  
ATOM   3313  C   GLU A 408     -39.819   1.463  30.983  1.00 86.02           C  
ATOM   3314  O   GLU A 408     -39.462   2.620  30.751  1.00 86.02           O  
ATOM   3315  CB  GLU A 408     -39.297   0.455  33.215  1.00 86.02           C  
ATOM   3316  CG  GLU A 408     -38.229   1.438  33.675  1.00 86.02           C  
ATOM   3317  CD  GLU A 408     -37.285   0.854  34.713  1.00 86.02           C  
ATOM   3318  OE1 GLU A 408     -36.378   1.578  35.183  1.00 86.02           O  
ATOM   3319  OE2 GLU A 408     -37.451  -0.336  35.059  1.00 86.02           O1-
ATOM   3320  N   ILE A 409     -39.752   0.518  30.079  1.00 84.22           N  
ATOM   3321  CA  ILE A 409     -39.267   0.728  28.718  1.00 84.22           C  
ATOM   3322  C   ILE A 409     -40.215   1.663  27.971  1.00 84.22           C  
ATOM   3323  O   ILE A 409     -39.770   2.570  27.261  1.00 84.22           O  
ATOM   3324  CB  ILE A 409     -39.124  -0.609  27.957  1.00 84.22           C  
ATOM   3325  CG1 ILE A 409     -38.035  -1.475  28.600  1.00 84.22           C  
ATOM   3326  CG2 ILE A 409     -38.820  -0.357  26.477  1.00 84.22           C  
ATOM   3327  CD1 ILE A 409     -37.946  -2.884  28.028  1.00 84.22           C  
ATOM   3328  N   ALA A 410     -41.520   1.569  28.149  1.00 82.16           N  
ATOM   3329  CA  ALA A 410     -42.560   2.377  27.518  1.00 82.16           C  
ATOM   3330  C   ALA A 410     -42.527   3.813  28.030  1.00 82.16           C  
ATOM   3331  O   ALA A 410     -42.734   4.757  27.265  1.00 82.16           O  
ATOM   3332  CB  ALA A 410     -43.934   1.758  27.762  1.00 82.16           C  
ATOM   3333  N   LYS A 411     -42.172   3.968  29.360  1.00 82.25           N  
ATOM   3334  CA  LYS A 411     -42.080   5.293  29.968  1.00 82.25           C  
ATOM   3335  C   LYS A 411     -40.872   6.059  29.435  1.00 82.25           C  
ATOM   3336  O   LYS A 411     -40.930   7.279  29.266  1.00 82.25           O  
ATOM   3337  CB  LYS A 411     -42.000   5.181  31.491  1.00 82.25           C  
ATOM   3338  CG  LYS A 411     -43.313   4.796  32.154  1.00 82.25           C  
ATOM   3339  CD  LYS A 411     -43.173   4.712  33.668  1.00 82.25           C  
ATOM   3340  CE  LYS A 411     -44.453   4.210  34.323  1.00 82.25           C  
ATOM   3341  NZ  LYS A 411     -44.306   4.084  35.803  1.00 82.25           N1+
ATOM   3342  N   GLU A 412     -39.802   5.300  29.057  1.00 82.79           N  
ATOM   3343  CA  GLU A 412     -38.525   5.892  28.671  1.00 82.79           C  
ATOM   3344  C   GLU A 412     -38.398   5.990  27.154  1.00 82.79           C  
ATOM   3345  O   GLU A 412     -37.568   6.743  26.642  1.00 82.79           O  
ATOM   3346  CB  GLU A 412     -37.361   5.079  29.245  1.00 82.79           C  
ATOM   3347  CG  GLU A 412     -37.216   5.194  30.755  1.00 82.79           C  
ATOM   3348  CD  GLU A 412     -36.096   4.334  31.317  1.00 82.79           C  
ATOM   3349  OE1 GLU A 412     -35.868   4.361  32.548  1.00 82.79           O  
ATOM   3350  OE2 GLU A 412     -35.439   3.627  30.520  1.00 82.79           O1-
ATOM   3351  N   ALA A 413     -39.344   5.315  26.460  1.00 78.62           N  
ATOM   3352  CA  ALA A 413     -39.232   5.249  25.005  1.00 78.62           C  
ATOM   3353  C   ALA A 413     -39.765   6.523  24.356  1.00 78.62           C  
ATOM   3354  O   ALA A 413     -40.758   7.094  24.816  1.00 78.62           O  
ATOM   3355  CB  ALA A 413     -39.979   4.030  24.469  1.00 78.62           C  
ATOM   3356  N   THR A 414     -38.944   7.053  23.416  1.00 74.72           N  
ATOM   3357  CA  THR A 414     -39.302   8.255  22.673  1.00 74.72           C  
ATOM   3358  C   THR A 414     -40.026   7.895  21.378  1.00 74.72           C  
ATOM   3359  O   THR A 414     -40.810   8.690  20.858  1.00 74.72           O  
ATOM   3360  CB  THR A 414     -38.059   9.105  22.351  1.00 74.72           C  
ATOM   3361  CG2 THR A 414     -37.477   9.730  23.614  1.00 74.72           C  
ATOM   3362  OG1 THR A 414     -37.064   8.272  21.741  1.00 74.72           O  
ATOM   3363  N   ASP A 415     -40.005   6.649  21.097  1.00 78.27           N  
ATOM   3364  CA  ASP A 415     -40.603   6.156  19.860  1.00 78.27           C  
ATOM   3365  C   ASP A 415     -42.054   5.736  20.080  1.00 78.27           C  
ATOM   3366  O   ASP A 415     -42.325   4.785  20.816  1.00 78.27           O  
ATOM   3367  CB  ASP A 415     -39.794   4.984  19.302  1.00 78.27           C  
ATOM   3368  CG  ASP A 415     -40.240   4.562  17.913  1.00 78.27           C  
ATOM   3369  OD1 ASP A 415     -41.254   5.094  17.410  1.00 78.27           O  
ATOM   3370  OD2 ASP A 415     -39.575   3.688  17.318  1.00 78.27           O1-
ATOM   3371  N   LYS A 416     -43.091   6.421  19.533  1.00 81.27           N  
ATOM   3372  CA  LYS A 416     -44.533   6.214  19.636  1.00 81.27           C  
ATOM   3373  C   LYS A 416     -44.922   4.810  19.181  1.00 81.27           C  
ATOM   3374  O   LYS A 416     -45.757   4.158  19.811  1.00 81.27           O  
ATOM   3375  CB  LYS A 416     -45.286   7.259  18.809  1.00 81.27           C  
ATOM   3376  CG  LYS A 416     -46.800   7.173  18.934  1.00 81.27           C  
ATOM   3377  CD  LYS A 416     -47.492   8.217  18.069  1.00 81.27           C  
ATOM   3378  CE  LYS A 416     -49.006   8.056  18.099  1.00 81.27           C  
ATOM   3379  NZ  LYS A 416     -49.686   9.044  17.210  1.00 81.27           N1+
ATOM   3380  N   ARG A 417     -44.369   4.283  18.189  1.00 81.68           N  
ATOM   3381  CA  ARG A 417     -44.672   2.957  17.660  1.00 81.68           C  
ATOM   3382  C   ARG A 417     -44.276   1.868  18.651  1.00 81.68           C  
ATOM   3383  O   ARG A 417     -45.013   0.898  18.842  1.00 81.68           O  
ATOM   3384  CB  ARG A 417     -43.959   2.734  16.324  1.00 81.68           C  
ATOM   3385  CG  ARG A 417     -44.626   3.427  15.146  1.00 81.68           C  
ATOM   3386  CD  ARG A 417     -43.960   3.062  13.826  1.00 81.68           C  
ATOM   3387  NE  ARG A 417     -44.588   3.745  12.699  1.00 81.68           N  
ATOM   3388  CZ  ARG A 417     -44.221   3.604  11.429  1.00 81.68           C  
ATOM   3389  NH1 ARG A 417     -43.216   2.801  11.097  1.00 81.68           N1+
ATOM   3390  NH2 ARG A 417     -44.862   4.273  10.480  1.00 81.68           N  
ATOM   3391  N   ALA A 418     -43.080   1.997  19.239  1.00 78.63           N  
ATOM   3392  CA  ALA A 418     -42.579   1.047  20.229  1.00 78.63           C  
ATOM   3393  C   ALA A 418     -43.466   1.030  21.471  1.00 78.63           C  
ATOM   3394  O   ALA A 418     -43.774  -0.038  22.007  1.00 78.63           O  
ATOM   3395  CB  ALA A 418     -41.141   1.388  20.613  1.00 78.63           C  
ATOM   3396  N   VAL A 419     -43.904   2.193  21.882  1.00 84.38           N  
ATOM   3397  CA  VAL A 419     -44.778   2.359  23.038  1.00 84.38           C  
ATOM   3398  C   VAL A 419     -46.134   1.718  22.757  1.00 84.38           C  
ATOM   3399  O   VAL A 419     -46.686   1.017  23.609  1.00 84.38           O  
ATOM   3400  CB  VAL A 419     -44.959   3.850  23.404  1.00 84.38           C  
ATOM   3401  CG1 VAL A 419     -45.958   4.007  24.549  1.00 84.38           C  
ATOM   3402  CG2 VAL A 419     -43.615   4.475  23.772  1.00 84.38           C  
ATOM   3403  N   ILE A 420     -46.604   1.842  21.566  1.00 85.27           N  
ATOM   3404  CA  ILE A 420     -47.874   1.249  21.162  1.00 85.27           C  
ATOM   3405  C   ILE A 420     -47.762  -0.275  21.187  1.00 85.27           C  
ATOM   3406  O   ILE A 420     -48.661  -0.961  21.677  1.00 85.27           O  
ATOM   3407  CB  ILE A 420     -48.303   1.731  19.758  1.00 85.27           C  
ATOM   3408  CG1 ILE A 420     -48.701   3.210  19.800  1.00 85.27           C  
ATOM   3409  CG2 ILE A 420     -49.449   0.870  19.218  1.00 85.27           C  
ATOM   3410  CD1 ILE A 420     -49.018   3.805  18.435  1.00 85.27           C  
ATOM   3411  N   LYS A 421     -46.749  -0.776  20.703  1.00 84.74           N  
ATOM   3412  CA  LYS A 421     -46.540  -2.221  20.689  1.00 84.74           C  
ATOM   3413  C   LYS A 421     -46.475  -2.782  22.105  1.00 84.74           C  
ATOM   3414  O   LYS A 421     -47.050  -3.835  22.389  1.00 84.74           O  
ATOM   3415  CB  LYS A 421     -45.259  -2.570  19.927  1.00 84.74           C  
ATOM   3416  CG  LYS A 421     -45.410  -2.537  18.413  1.00 84.74           C  
ATOM   3417  CD  LYS A 421     -44.132  -2.984  17.715  1.00 84.74           C  
ATOM   3418  CE  LYS A 421     -44.250  -2.864  16.201  1.00 84.74           C  
ATOM   3419  NZ  LYS A 421     -42.988  -3.268  15.514  1.00 84.74           N1+
ATOM   3420  N   ILE A 422     -45.793  -2.106  22.948  1.00 85.65           N  
ATOM   3421  CA  ILE A 422     -45.653  -2.521  24.340  1.00 85.65           C  
ATOM   3422  C   ILE A 422     -47.017  -2.498  25.025  1.00 85.65           C  
ATOM   3423  O   ILE A 422     -47.374  -3.435  25.744  1.00 85.65           O  
ATOM   3424  CB  ILE A 422     -44.654  -1.620  25.101  1.00 85.65           C  
ATOM   3425  CG1 ILE A 422     -43.236  -1.815  24.555  1.00 85.65           C  
ATOM   3426  CG2 ILE A 422     -44.707  -1.905  26.604  1.00 85.65           C  
ATOM   3427  CD1 ILE A 422     -42.230  -0.793  25.066  1.00 85.65           C  
ATOM   3428  N   VAL A 423     -47.776  -1.450  24.820  1.00 87.62           N  
ATOM   3429  CA  VAL A 423     -49.112  -1.256  25.373  1.00 87.62           C  
ATOM   3430  C   VAL A 423     -50.041  -2.366  24.883  1.00 87.62           C  
ATOM   3431  O   VAL A 423     -50.830  -2.911  25.658  1.00 87.62           O  
ATOM   3432  CB  VAL A 423     -49.689   0.126  24.995  1.00 87.62           C  
ATOM   3433  CG1 VAL A 423     -51.163   0.222  25.386  1.00 87.62           C  
ATOM   3434  CG2 VAL A 423     -48.883   1.239  25.661  1.00 87.62           C  
ATOM   3435  N   LYS A 424     -49.910  -2.732  23.643  1.00 87.45           N  
ATOM   3436  CA  LYS A 424     -50.702  -3.833  23.102  1.00 87.45           C  
ATOM   3437  C   LYS A 424     -50.376  -5.145  23.811  1.00 87.45           C  
ATOM   3438  O   LYS A 424     -51.272  -5.938  24.104  1.00 87.45           O  
ATOM   3439  CB  LYS A 424     -50.465  -3.977  21.597  1.00 87.45           C  
ATOM   3440  CG  LYS A 424     -51.219  -2.962  20.752  1.00 87.45           C  
ATOM   3441  CD  LYS A 424     -51.026  -3.221  19.264  1.00 87.45           C  
ATOM   3442  CE  LYS A 424     -51.766  -2.194  18.416  1.00 87.45           C  
ATOM   3443  NZ  LYS A 424     -51.533  -2.409  16.956  1.00 87.45           N1+
ATOM   3444  N   ILE A 425     -49.115  -5.322  24.068  1.00 84.62           N  
ATOM   3445  CA  ILE A 425     -48.658  -6.528  24.751  1.00 84.62           C  
ATOM   3446  C   ILE A 425     -49.213  -6.558  26.173  1.00 84.62           C  
ATOM   3447  O   ILE A 425     -49.753  -7.575  26.615  1.00 84.62           O  
ATOM   3448  CB  ILE A 425     -47.115  -6.613  24.775  1.00 84.62           C  
ATOM   3449  CG1 ILE A 425     -46.568  -6.800  23.355  1.00 84.62           C  
ATOM   3450  CG2 ILE A 425     -46.652  -7.747  25.695  1.00 84.62           C  
ATOM   3451  CD1 ILE A 425     -45.055  -6.671  23.252  1.00 84.62           C  
ATOM   3452  N   LEU A 426     -49.085  -5.412  26.909  1.00 88.38           N  
ATOM   3453  CA  LEU A 426     -49.572  -5.319  28.282  1.00 88.38           C  
ATOM   3454  C   LEU A 426     -51.084  -5.513  28.336  1.00 88.38           C  
ATOM   3455  O   LEU A 426     -51.597  -6.167  29.247  1.00 88.38           O  
ATOM   3456  CB  LEU A 426     -49.198  -3.964  28.892  1.00 88.38           C  
ATOM   3457  CG  LEU A 426     -47.716  -3.744  29.196  1.00 88.38           C  
ATOM   3458  CD1 LEU A 426     -47.480  -2.318  29.680  1.00 88.38           C  
ATOM   3459  CD2 LEU A 426     -47.227  -4.753  30.231  1.00 88.38           C  
ATOM   3460  N   ALA A 427     -51.762  -4.907  27.351  1.00 85.31           N  
ATOM   3461  CA  ALA A 427     -53.214  -5.030  27.254  1.00 85.31           C  
ATOM   3462  C   ALA A 427     -53.627  -6.480  27.010  1.00 85.31           C  
ATOM   3463  O   ALA A 427     -54.587  -6.968  27.611  1.00 85.31           O  
ATOM   3464  CB  ALA A 427     -53.751  -4.134  26.141  1.00 85.31           C  
ATOM   3465  N   GLU A 428     -52.887  -7.114  26.066  1.00 86.81           N  
ATOM   3466  CA  GLU A 428     -53.159  -8.519  25.771  1.00 86.81           C  
ATOM   3467  C   GLU A 428     -52.924  -9.395  26.998  1.00 86.81           C  
ATOM   3468  O   GLU A 428     -53.701 -10.313  27.269  1.00 86.81           O  
ATOM   3469  CB  GLU A 428     -52.292  -9.001  24.605  1.00 86.81           C  
ATOM   3470  CG  GLU A 428     -52.816  -8.588  23.238  1.00 86.81           C  
ATOM   3471  CD  GLU A 428     -51.918  -9.030  22.093  1.00 86.81           C  
ATOM   3472  OE1 GLU A 428     -52.232  -8.721  20.921  1.00 86.81           O  
ATOM   3473  OE2 GLU A 428     -50.893  -9.694  22.370  1.00 86.81           O1-
ATOM   3474  N   LEU A 429     -51.893  -9.113  27.797  1.00 85.96           N  
ATOM   3475  CA  LEU A 429     -51.593  -9.857  29.015  1.00 85.96           C  
ATOM   3476  C   LEU A 429     -52.681  -9.647  30.062  1.00 85.96           C  
ATOM   3477  O   LEU A 429     -53.052 -10.583  30.775  1.00 85.96           O  
ATOM   3478  CB  LEU A 429     -50.235  -9.434  29.581  1.00 85.96           C  
ATOM   3479  CG  LEU A 429     -49.000  -9.968  28.853  1.00 85.96           C  
ATOM   3480  CD1 LEU A 429     -47.737  -9.315  29.403  1.00 85.96           C  
ATOM   3481  CD2 LEU A 429     -48.922 -11.485  28.976  1.00 85.96           C  
ATOM   3482  N   ALA A 430     -53.199  -8.405  30.180  1.00 84.36           N  
ATOM   3483  CA  ALA A 430     -54.274  -8.059  31.106  1.00 84.36           C  
ATOM   3484  C   ALA A 430     -55.567  -8.782  30.740  1.00 84.36           C  
ATOM   3485  O   ALA A 430     -56.296  -9.248  31.620  1.00 84.36           O  
ATOM   3486  CB  ALA A 430     -54.498  -6.549  31.120  1.00 84.36           C  
ATOM   3487  N   LYS A 431     -55.792  -8.936  29.426  1.00 83.05           N  
ATOM   3488  CA  LYS A 431     -57.004  -9.593  28.943  1.00 83.05           C  
ATOM   3489  C   LYS A 431     -56.961 -11.094  29.214  1.00 83.05           C  
ATOM   3490  O   LYS A 431     -57.995 -11.711  29.482  1.00 83.05           O  
ATOM   3491  CB  LYS A 431     -57.194  -9.334  27.448  1.00 83.05           C  
ATOM   3492  CG  LYS A 431     -57.701  -7.937  27.121  1.00 83.05           C  
ATOM   3493  CD  LYS A 431     -57.929  -7.761  25.624  1.00 83.05           C  
ATOM   3494  CE  LYS A 431     -58.364  -6.342  25.287  1.00 83.05           C  
ATOM   3495  NZ  LYS A 431     -58.545  -6.153  23.817  1.00 83.05           N1+
ATOM   3496  N   LYS A 432     -55.748 -11.685  29.234  1.00 82.05           N  
ATOM   3497  CA  LYS A 432     -55.581 -13.132  29.328  1.00 82.05           C  
ATOM   3498  C   LYS A 432     -55.344 -13.566  30.773  1.00 82.05           C  
ATOM   3499  O   LYS A 432     -55.479 -14.747  31.102  1.00 82.05           O  
ATOM   3500  CB  LYS A 432     -54.422 -13.599  28.446  1.00 82.05           C  
ATOM   3501  CG  LYS A 432     -54.740 -13.600  26.958  1.00 82.05           C  
ATOM   3502  CD  LYS A 432     -53.578 -14.150  26.139  1.00 82.05           C  
ATOM   3503  CE  LYS A 432     -53.886 -14.130  24.648  1.00 82.05           C  
ATOM   3504  NZ  LYS A 432     -52.747 -14.662  23.840  1.00 82.05           N1+
ATOM   3505  N   SER A 433     -55.050 -12.516  31.609  1.00 80.25           N  
ATOM   3506  CA  SER A 433     -54.684 -12.856  32.980  1.00 80.25           C  
ATOM   3507  C   SER A 433     -55.918 -12.970  33.869  1.00 80.25           C  
ATOM   3508  O   SER A 433     -56.863 -12.191  33.732  1.00 80.25           O  
ATOM   3509  CB  SER A 433     -53.727 -11.812  33.554  1.00 80.25           C  
ATOM   3510  OG  SER A 433     -53.359 -12.143  34.882  1.00 80.25           O  
ATOM   3511  N   THR A 434     -56.054 -14.050  34.628  1.00 76.71           N  
ATOM   3512  CA  THR A 434     -57.141 -14.276  35.572  1.00 76.71           C  
ATOM   3513  C   THR A 434     -56.776 -13.740  36.955  1.00 76.71           C  
ATOM   3514  O   THR A 434     -57.642 -13.606  37.822  1.00 76.71           O  
ATOM   3515  CB  THR A 434     -57.490 -15.772  35.676  1.00 76.71           C  
ATOM   3516  CG2 THR A 434     -58.089 -16.288  34.372  1.00 76.71           C  
ATOM   3517  OG1 THR A 434     -56.301 -16.516  35.970  1.00 76.71           O  
ATOM   3518  N   ASP A 435     -55.580 -13.254  37.135  1.00 82.57           N  
ATOM   3519  CA  ASP A 435     -55.032 -12.689  38.364  1.00 82.57           C  
ATOM   3520  C   ASP A 435     -55.344 -11.198  38.471  1.00 82.57           C  
ATOM   3521  O   ASP A 435     -54.782 -10.387  37.732  1.00 82.57           O  
ATOM   3522  CB  ASP A 435     -53.521 -12.916  38.431  1.00 82.57           C  
ATOM   3523  CG  ASP A 435     -52.919 -12.511  39.766  1.00 82.57           C  
ATOM   3524  OD1 ASP A 435     -53.602 -11.834  40.562  1.00 82.57           O  
ATOM   3525  OD2 ASP A 435     -51.749 -12.871  40.021  1.00 82.57           O1-
ATOM   3526  N   SER A 436     -56.344 -10.887  39.348  1.00 78.15           N  
ATOM   3527  CA  SER A 436     -56.873  -9.540  39.527  1.00 78.15           C  
ATOM   3528  C   SER A 436     -55.791  -8.580  40.007  1.00 78.15           C  
ATOM   3529  O   SER A 436     -55.787  -7.404  39.635  1.00 78.15           O  
ATOM   3530  CB  SER A 436     -58.036  -9.548  40.519  1.00 78.15           C  
ATOM   3531  OG  SER A 436     -57.614 -10.031  41.784  1.00 78.15           O  
ATOM   3532  N   GLU A 437     -54.809  -9.040  40.783  1.00 81.48           N  
ATOM   3533  CA  GLU A 437     -53.679  -8.250  41.261  1.00 81.48           C  
ATOM   3534  C   GLU A 437     -52.728  -7.901  40.120  1.00 81.48           C  
ATOM   3535  O   GLU A 437     -52.224  -6.778  40.045  1.00 81.48           O  
ATOM   3536  CB  GLU A 437     -52.926  -8.998  42.363  1.00 81.48           C  
ATOM   3537  CG  GLU A 437     -53.650  -9.013  43.702  1.00 81.48           C  
ATOM   3538  CD  GLU A 437     -52.880  -9.740  44.793  1.00 81.48           C  
ATOM   3539  OE1 GLU A 437     -53.368  -9.798  45.944  1.00 81.48           O  
ATOM   3540  OE2 GLU A 437     -51.780 -10.255  44.493  1.00 81.48           O1-
ATOM   3541  N   LEU A 438     -52.391  -8.828  39.230  1.00 84.36           N  
ATOM   3542  CA  LEU A 438     -51.558  -8.647  38.047  1.00 84.36           C  
ATOM   3543  C   LEU A 438     -52.217  -7.690  37.060  1.00 84.36           C  
ATOM   3544  O   LEU A 438     -51.560  -6.798  36.519  1.00 84.36           O  
ATOM   3545  CB  LEU A 438     -51.287  -9.992  37.369  1.00 84.36           C  
ATOM   3546  CG  LEU A 438     -50.423  -9.955  36.109  1.00 84.36           C  
ATOM   3547  CD1 LEU A 438     -49.024  -9.446  36.440  1.00 84.36           C  
ATOM   3548  CD2 LEU A 438     -50.356 -11.336  35.465  1.00 84.36           C  
ATOM   3549  N   VAL A 439     -53.546  -7.788  36.834  1.00 85.29           N  
ATOM   3550  CA  VAL A 439     -54.311  -6.918  35.947  1.00 85.29           C  
ATOM   3551  C   VAL A 439     -54.327  -5.497  36.505  1.00 85.29           C  
ATOM   3552  O   VAL A 439     -54.162  -4.529  35.759  1.00 85.29           O  
ATOM   3553  CB  VAL A 439     -55.756  -7.432  35.754  1.00 85.29           C  
ATOM   3554  CG1 VAL A 439     -56.579  -6.437  34.938  1.00 85.29           C  
ATOM   3555  CG2 VAL A 439     -55.749  -8.804  35.083  1.00 85.29           C  
ATOM   3556  N   ASN A 440     -54.498  -5.416  37.828  1.00 84.78           N  
ATOM   3557  CA  ASN A 440     -54.440  -4.126  38.507  1.00 84.78           C  
ATOM   3558  C   ASN A 440     -53.074  -3.467  38.344  1.00 84.78           C  
ATOM   3559  O   ASN A 440     -52.985  -2.256  38.135  1.00 84.78           O  
ATOM   3560  CB  ASN A 440     -54.781  -4.284  39.990  1.00 84.78           C  
ATOM   3561  CG  ASN A 440     -55.183  -2.974  40.640  1.00 84.78           C  
ATOM   3562  ND2 ASN A 440     -55.190  -2.949  41.968  1.00 84.78           N  
ATOM   3563  OD1 ASN A 440     -55.488  -1.995  39.954  1.00 84.78           O  
ATOM   3564  N   GLU A 441     -52.031  -4.226  38.407  1.00 86.51           N  
ATOM   3565  CA  GLU A 441     -50.669  -3.734  38.218  1.00 86.51           C  
ATOM   3566  C   GLU A 441     -50.438  -3.290  36.776  1.00 86.51           C  
ATOM   3567  O   GLU A 441     -49.789  -2.271  36.532  1.00 86.51           O  
ATOM   3568  CB  GLU A 441     -49.650  -4.807  38.608  1.00 86.51           C  
ATOM   3569  CG  GLU A 441     -48.215  -4.304  38.658  1.00 86.51           C  
ATOM   3570  CD  GLU A 441     -47.981  -3.270  39.748  1.00 86.51           C  
ATOM   3571  OE1 GLU A 441     -46.919  -2.605  39.736  1.00 86.51           O  
ATOM   3572  OE2 GLU A 441     -48.865  -3.122  40.620  1.00 86.51           O1-
ATOM   3573  N   ILE A 442     -50.908  -3.969  35.838  1.00 87.79           N  
ATOM   3574  CA  ILE A 442     -50.803  -3.649  34.419  1.00 87.79           C  
ATOM   3575  C   ILE A 442     -51.562  -2.357  34.125  1.00 87.79           C  
ATOM   3576  O   ILE A 442     -51.062  -1.485  33.411  1.00 87.79           O  
ATOM   3577  CB  ILE A 442     -51.341  -4.799  33.538  1.00 87.79           C  
ATOM   3578  CG1 ILE A 442     -50.437  -6.031  33.658  1.00 87.79           C  
ATOM   3579  CG2 ILE A 442     -51.465  -4.350  32.080  1.00 87.79           C  
ATOM   3580  CD1 ILE A 442     -50.977  -7.266  32.952  1.00 87.79           C  
ATOM   3581  N   VAL A 443     -52.785  -2.184  34.730  1.00 88.65           N  
ATOM   3582  CA  VAL A 443     -53.625  -0.999  34.593  1.00 88.65           C  
ATOM   3583  C   VAL A 443     -52.911   0.212  35.190  1.00 88.65           C  
ATOM   3584  O   VAL A 443     -52.909   1.294  34.596  1.00 88.65           O  
ATOM   3585  CB  VAL A 443     -54.999  -1.195  35.272  1.00 88.65           C  
ATOM   3586  CG1 VAL A 443     -55.765   0.126  35.332  1.00 88.65           C  
ATOM   3587  CG2 VAL A 443     -55.813  -2.254  34.533  1.00 88.65           C  
ATOM   3588  N   LYS A 444     -52.294   0.017  36.331  1.00 88.96           N  
ATOM   3589  CA  LYS A 444     -51.522   1.083  36.964  1.00 88.96           C  
ATOM   3590  C   LYS A 444     -50.360   1.522  36.077  1.00 88.96           C  
ATOM   3591  O   LYS A 444     -50.099   2.719  35.935  1.00 88.96           O  
ATOM   3592  CB  LYS A 444     -50.999   0.629  38.328  1.00 88.96           C  
ATOM   3593  CG  LYS A 444     -52.051   0.635  39.427  1.00 88.96           C  
ATOM   3594  CD  LYS A 444     -51.454   0.248  40.774  1.00 88.96           C  
ATOM   3595  CE  LYS A 444     -52.518   0.183  41.861  1.00 88.96           C  
ATOM   3596  NZ  LYS A 444     -51.946  -0.249  43.171  1.00 88.96           N1+
ATOM   3597  N   GLN A 445     -49.692   0.548  35.486  1.00 90.09           N  
ATOM   3598  CA  GLN A 445     -48.541   0.814  34.630  1.00 90.09           C  
ATOM   3599  C   GLN A 445     -48.968   1.478  33.323  1.00 90.09           C  
ATOM   3600  O   GLN A 445     -48.299   2.391  32.837  1.00 90.09           O  
ATOM   3601  CB  GLN A 445     -47.776  -0.478  34.338  1.00 90.09           C  
ATOM   3602  CG  GLN A 445     -47.088  -1.073  35.558  1.00 90.09           C  
ATOM   3603  CD  GLN A 445     -46.069  -0.134  36.175  1.00 90.09           C  
ATOM   3604  NE2 GLN A 445     -45.830  -0.288  37.473  1.00 90.09           N  
ATOM   3605  OE1 GLN A 445     -45.500   0.723  35.491  1.00 90.09           O  
ATOM   3606  N   LEU A 446     -50.091   1.109  32.688  1.00 91.14           N  
ATOM   3607  CA  LEU A 446     -50.630   1.718  31.478  1.00 91.14           C  
ATOM   3608  C   LEU A 446     -51.066   3.156  31.740  1.00 91.14           C  
ATOM   3609  O   LEU A 446     -50.865   4.034  30.898  1.00 91.14           O  
ATOM   3610  CB  LEU A 446     -51.811   0.902  30.947  1.00 91.14           C  
ATOM   3611  CG  LEU A 446     -51.467  -0.412  30.245  1.00 91.14           C  
ATOM   3612  CD1 LEU A 446     -52.740  -1.182  29.907  1.00 91.14           C  
ATOM   3613  CD2 LEU A 446     -50.645  -0.148  28.987  1.00 91.14           C  
ATOM   3614  N   ALA A 447     -51.679   3.395  32.934  1.00 88.21           N  
ATOM   3615  CA  ALA A 447     -52.095   4.725  33.369  1.00 88.21           C  
ATOM   3616  C   ALA A 447     -50.890   5.637  33.579  1.00 88.21           C  
ATOM   3617  O   ALA A 447     -50.923   6.815  33.214  1.00 88.21           O  
ATOM   3618  CB  ALA A 447     -52.918   4.631  34.652  1.00 88.21           C  
ATOM   3619  N   GLU A 448     -49.859   5.078  34.176  1.00 89.40           N  
ATOM   3620  CA  GLU A 448     -48.624   5.836  34.356  1.00 89.40           C  
ATOM   3621  C   GLU A 448     -47.995   6.192  33.012  1.00 89.40           C  
ATOM   3622  O   GLU A 448     -47.468   7.292  32.839  1.00 89.40           O  
ATOM   3623  CB  GLU A 448     -47.629   5.048  35.211  1.00 89.40           C  
ATOM   3624  CG  GLU A 448     -47.963   5.045  36.696  1.00 89.40           C  
ATOM   3625  CD  GLU A 448     -46.963   4.263  37.534  1.00 89.40           C  
ATOM   3626  OE1 GLU A 448     -47.078   4.272  38.780  1.00 89.40           O  
ATOM   3627  OE2 GLU A 448     -46.059   3.636  36.939  1.00 89.40           O1-
ATOM   3628  N   VAL A 449     -47.979   5.262  32.024  1.00 88.15           N  
ATOM   3629  CA  VAL A 449     -47.464   5.489  30.678  1.00 88.15           C  
ATOM   3630  C   VAL A 449     -48.275   6.583  29.991  1.00 88.15           C  
ATOM   3631  O   VAL A 449     -47.713   7.453  29.319  1.00 88.15           O  
ATOM   3632  CB  VAL A 449     -47.492   4.195  29.834  1.00 88.15           C  
ATOM   3633  CG1 VAL A 449     -47.095   4.485  28.387  1.00 88.15           C  
ATOM   3634  CG2 VAL A 449     -46.568   3.141  30.443  1.00 88.15           C  
ATOM   3635  N   ALA A 450     -49.584   6.654  30.172  1.00 87.75           N  
ATOM   3636  CA  ALA A 450     -50.499   7.649  29.620  1.00 87.75           C  
ATOM   3637  C   ALA A 450     -50.243   9.026  30.225  1.00 87.75           C  
ATOM   3638  O   ALA A 450     -50.290  10.039  29.522  1.00 87.75           O  
ATOM   3639  CB  ALA A 450     -51.948   7.229  29.857  1.00 87.75           C  
ATOM   3640  N   LYS A 451     -49.938   9.108  31.545  1.00 86.30           N  
ATOM   3641  CA  LYS A 451     -49.665  10.357  32.251  1.00 86.30           C  
ATOM   3642  C   LYS A 451     -48.366  10.992  31.762  1.00 86.30           C  
ATOM   3643  O   LYS A 451     -48.258  12.218  31.688  1.00 86.30           O  
ATOM   3644  CB  LYS A 451     -49.594  10.116  33.760  1.00 86.30           C  
ATOM   3645  CG  LYS A 451     -50.946   9.864  34.410  1.00 86.30           C  
ATOM   3646  CD  LYS A 451     -50.812   9.645  35.912  1.00 86.30           C  
ATOM   3647  CE  LYS A 451     -52.144   9.263  36.543  1.00 86.30           C  
ATOM   3648  NZ  LYS A 451     -52.009   9.001  38.007  1.00 86.30           N1+
ATOM   3649  N   GLU A 452     -47.415  10.132  31.369  1.00 85.70           N  
ATOM   3650  CA  GLU A 452     -46.079  10.590  31.004  1.00 85.70           C  
ATOM   3651  C   GLU A 452     -45.953  10.781  29.495  1.00 85.70           C  
ATOM   3652  O   GLU A 452     -44.997  11.396  29.019  1.00 85.70           O  
ATOM   3653  CB  GLU A 452     -45.017   9.605  31.499  1.00 85.70           C  
ATOM   3654  CG  GLU A 452     -44.843   9.596  33.011  1.00 85.70           C  
ATOM   3655  CD  GLU A 452     -43.671   8.747  33.475  1.00 85.70           C  
ATOM   3656  OE1 GLU A 452     -43.488   8.584  34.703  1.00 85.70           O  
ATOM   3657  OE2 GLU A 452     -42.928   8.240  32.604  1.00 85.70           O1-
ATOM   3658  N   ALA A 453     -46.954  10.321  28.718  1.00 84.53           N  
ATOM   3659  CA  ALA A 453     -46.923  10.424  27.261  1.00 84.53           C  
ATOM   3660  C   ALA A 453     -47.242  11.845  26.804  1.00 84.53           C  
ATOM   3661  O   ALA A 453     -48.124  12.500  27.365  1.00 84.53           O  
ATOM   3662  CB  ALA A 453     -47.902   9.434  26.636  1.00 84.53           C  
ATOM   3663  N   THR A 454     -46.491  12.415  25.977  1.00 82.69           N  
ATOM   3664  CA  THR A 454     -46.652  13.773  25.470  1.00 82.69           C  
ATOM   3665  C   THR A 454     -47.518  13.783  24.215  1.00 82.69           C  
ATOM   3666  O   THR A 454     -48.169  14.786  23.911  1.00 82.69           O  
ATOM   3667  CB  THR A 454     -45.288  14.418  25.161  1.00 82.69           C  
ATOM   3668  CG2 THR A 454     -44.488  14.650  26.437  1.00 82.69           C  
ATOM   3669  OG1 THR A 454     -44.543  13.555  24.293  1.00 82.69           O  
ATOM   3670  N   ASP A 455     -47.675  12.652  23.595  1.00 85.54           N  
ATOM   3671  CA  ASP A 455     -48.441  12.512  22.360  1.00 85.54           C  
ATOM   3672  C   ASP A 455     -49.917  12.256  22.656  1.00 85.54           C  
ATOM   3673  O   ASP A 455     -50.260  11.287  23.335  1.00 85.54           O  
ATOM   3674  CB  ASP A 455     -47.872  11.381  21.501  1.00 85.54           C  
ATOM   3675  CG  ASP A 455     -48.526  11.289  20.134  1.00 85.54           C  
ATOM   3676  OD1 ASP A 455     -49.460  10.477  19.957  1.00 85.54           O  
ATOM   3677  OD2 ASP A 455     -48.101  12.034  19.223  1.00 85.54           O1-
ATOM   3678  N   LYS A 456     -50.815  13.196  22.226  1.00 84.95           N  
ATOM   3679  CA  LYS A 456     -52.258  13.161  22.443  1.00 84.95           C  
ATOM   3680  C   LYS A 456     -52.868  11.881  21.878  1.00 84.95           C  
ATOM   3681  O   LYS A 456     -53.718  11.257  22.516  1.00 84.95           O  
ATOM   3682  CB  LYS A 456     -52.927  14.383  21.813  1.00 84.95           C  
ATOM   3683  CG  LYS A 456     -54.436  14.432  22.005  1.00 84.95           C  
ATOM   3684  CD  LYS A 456     -55.050  15.636  21.304  1.00 84.95           C  
ATOM   3685  CE  LYS A 456     -56.570  15.621  21.392  1.00 84.95           C  
ATOM   3686  NZ  LYS A 456     -57.180  16.766  20.654  1.00 84.95           N1+
ATOM   3687  N   GLU A 457     -52.461  11.419  20.701  1.00 86.63           N  
ATOM   3688  CA  GLU A 457     -52.979  10.219  20.052  1.00 86.63           C  
ATOM   3689  C   GLU A 457     -52.627   8.965  20.846  1.00 86.63           C  
ATOM   3690  O   GLU A 457     -53.435   8.039  20.946  1.00 86.63           O  
ATOM   3691  CB  GLU A 457     -52.440  10.105  18.623  1.00 86.63           C  
ATOM   3692  CG  GLU A 457     -53.030  11.123  17.659  1.00 86.63           C  
ATOM   3693  CD  GLU A 457     -52.516  10.973  16.237  1.00 86.63           C  
ATOM   3694  OE1 GLU A 457     -52.956  11.736  15.348  1.00 86.63           O  
ATOM   3695  OE2 GLU A 457     -51.667  10.083  16.010  1.00 86.63           O1-
ATOM   3696  N   LEU A 458     -51.350   8.945  21.382  1.00 88.47           N  
ATOM   3697  CA  LEU A 458     -50.891   7.819  22.188  1.00 88.47           C  
ATOM   3698  C   LEU A 458     -51.676   7.728  23.492  1.00 88.47           C  
ATOM   3699  O   LEU A 458     -52.077   6.638  23.906  1.00 88.47           O  
ATOM   3700  CB  LEU A 458     -49.395   7.949  22.488  1.00 88.47           C  
ATOM   3701  CG  LEU A 458     -48.759   6.802  23.274  1.00 88.47           C  
ATOM   3702  CD1 LEU A 458     -48.875   5.497  22.493  1.00 88.47           C  
ATOM   3703  CD2 LEU A 458     -47.300   7.115  23.590  1.00 88.47           C  
ATOM   3704  N   VAL A 459     -51.992   8.820  24.136  1.00 88.43           N  
ATOM   3705  CA  VAL A 459     -52.779   8.909  25.362  1.00 88.43           C  
ATOM   3706  C   VAL A 459     -54.204   8.431  25.097  1.00 88.43           C  
ATOM   3707  O   VAL A 459     -54.761   7.658  25.881  1.00 88.43           O  
ATOM   3708  CB  VAL A 459     -52.795  10.350  25.922  1.00 88.43           C  
ATOM   3709  CG1 VAL A 459     -53.701  10.442  27.148  1.00 88.43           C  
ATOM   3710  CG2 VAL A 459     -51.377  10.805  26.265  1.00 88.43           C  
ATOM   3711  N   ILE A 460     -54.773   8.821  23.948  1.00 87.52           N  
ATOM   3712  CA  ILE A 460     -56.113   8.398  23.557  1.00 87.52           C  
ATOM   3713  C   ILE A 460     -56.134   6.887  23.339  1.00 87.52           C  
ATOM   3714  O   ILE A 460     -57.056   6.201  23.786  1.00 87.52           O  
ATOM   3715  CB  ILE A 460     -56.588   9.130  22.281  1.00 87.52           C  
ATOM   3716  CG1 ILE A 460     -56.817  10.617  22.572  1.00 87.52           C  
ATOM   3717  CG2 ILE A 460     -57.858   8.479  21.726  1.00 87.52           C  
ATOM   3718  CD1 ILE A 460     -57.126  11.450  21.336  1.00 87.52           C  
ATOM   3719  N   TYR A 461     -55.161   6.457  22.731  1.00 90.83           N  
ATOM   3720  CA  TYR A 461     -55.044   5.026  22.474  1.00 90.83           C  
ATOM   3721  C   TYR A 461     -55.007   4.239  23.779  1.00 90.83           C  
ATOM   3722  O   TYR A 461     -55.725   3.248  23.934  1.00 90.83           O  
ATOM   3723  CB  TYR A 461     -53.788   4.728  21.649  1.00 90.83           C  
ATOM   3724  CG  TYR A 461     -53.631   3.271  21.286  1.00 90.83           C  
ATOM   3725  CD1 TYR A 461     -52.695   2.469  21.933  1.00 90.83           C  
ATOM   3726  CD2 TYR A 461     -54.419   2.694  20.296  1.00 90.83           C  
ATOM   3727  CE1 TYR A 461     -52.545   1.126  21.600  1.00 90.83           C  
ATOM   3728  CE2 TYR A 461     -54.279   1.354  19.954  1.00 90.83           C  
ATOM   3729  CZ  TYR A 461     -53.341   0.578  20.612  1.00 90.83           C  
ATOM   3730  OH  TYR A 461     -53.198  -0.750  20.278  1.00 90.83           O  
ATOM   3731  N   ILE A 462     -54.184   4.591  24.717  1.00 90.59           N  
ATOM   3732  CA  ILE A 462     -54.016   3.923  26.003  1.00 90.59           C  
ATOM   3733  C   ILE A 462     -55.315   4.005  26.801  1.00 90.59           C  
ATOM   3734  O   ILE A 462     -55.739   3.021  27.411  1.00 90.59           O  
ATOM   3735  CB  ILE A 462     -52.852   4.539  26.812  1.00 90.59           C  
ATOM   3736  CG1 ILE A 462     -51.516   4.283  26.103  1.00 90.59           C  
ATOM   3737  CG2 ILE A 462     -52.830   3.979  28.238  1.00 90.59           C  
ATOM   3738  CD1 ILE A 462     -50.332   5.000  26.739  1.00 90.59           C  
ATOM   3739  N   VAL A 463     -56.032   5.111  26.767  1.00 89.66           N  
ATOM   3740  CA  VAL A 463     -57.305   5.347  27.441  1.00 89.66           C  
ATOM   3741  C   VAL A 463     -58.378   4.433  26.854  1.00 89.66           C  
ATOM   3742  O   VAL A 463     -59.187   3.864  27.591  1.00 89.66           O  
ATOM   3743  CB  VAL A 463     -57.743   6.825  27.326  1.00 89.66           C  
ATOM   3744  CG1 VAL A 463     -59.176   7.003  27.822  1.00 89.66           C  
ATOM   3745  CG2 VAL A 463     -56.787   7.726  28.107  1.00 89.66           C  
ATOM   3746  N   LYS A 464     -58.372   4.272  25.557  1.00 89.64           N  
ATOM   3747  CA  LYS A 464     -59.309   3.354  24.915  1.00 89.64           C  
ATOM   3748  C   LYS A 464     -59.091   1.922  25.394  1.00 89.64           C  
ATOM   3749  O   LYS A 464     -60.052   1.178  25.603  1.00 89.64           O  
ATOM   3750  CB  LYS A 464     -59.170   3.424  23.394  1.00 89.64           C  
ATOM   3751  CG  LYS A 464     -59.824   4.648  22.769  1.00 89.64           C  
ATOM   3752  CD  LYS A 464     -59.736   4.613  21.248  1.00 89.64           C  
ATOM   3753  CE  LYS A 464     -60.407   5.827  20.621  1.00 89.64           C  
ATOM   3754  NZ  LYS A 464     -60.288   5.818  19.132  1.00 89.64           N1+
ATOM   3755  N   ILE A 465     -57.838   1.541  25.589  1.00 89.77           N  
ATOM   3756  CA  ILE A 465     -57.485   0.206  26.059  1.00 89.77           C  
ATOM   3757  C   ILE A 465     -57.954   0.026  27.501  1.00 89.77           C  
ATOM   3758  O   ILE A 465     -58.541  -1.003  27.845  1.00 89.77           O  
ATOM   3759  CB  ILE A 465     -55.964  -0.047  25.953  1.00 89.77           C  
ATOM   3760  CG1 ILE A 465     -55.540  -0.149  24.484  1.00 89.77           C  
ATOM   3761  CG2 ILE A 465     -55.572  -1.309  26.727  1.00 89.77           C  
ATOM   3762  CD1 ILE A 465     -54.033  -0.214  24.278  1.00 89.77           C  
ATOM   3763  N   LEU A 466     -57.678   1.043  28.380  1.00 90.55           N  
ATOM   3764  CA  LEU A 466     -58.116   0.984  29.770  1.00 90.55           C  
ATOM   3765  C   LEU A 466     -59.636   0.889  29.857  1.00 90.55           C  
ATOM   3766  O   LEU A 466     -60.169   0.157  30.693  1.00 90.55           O  
ATOM   3767  CB  LEU A 466     -57.626   2.214  30.539  1.00 90.55           C  
ATOM   3768  CG  LEU A 466     -56.127   2.272  30.840  1.00 90.55           C  
ATOM   3769  CD1 LEU A 466     -55.764   3.613  31.469  1.00 90.55           C  
ATOM   3770  CD2 LEU A 466     -55.719   1.120  31.752  1.00 90.55           C  
ATOM   3771  N   ALA A 467     -60.284   1.678  29.006  1.00 86.45           N  
ATOM   3772  CA  ALA A 467     -61.742   1.661  28.942  1.00 86.45           C  
ATOM   3773  C   ALA A 467     -62.258   0.291  28.511  1.00 86.45           C  
ATOM   3774  O   ALA A 467     -63.244  -0.209  29.057  1.00 86.45           O  
ATOM   3775  CB  ALA A 467     -62.245   2.740  27.985  1.00 86.45           C  
ATOM   3776  N   GLU A 468     -61.601  -0.270  27.482  1.00 88.33           N  
ATOM   3777  CA  GLU A 468     -61.965  -1.602  27.008  1.00 88.33           C  
ATOM   3778  C   GLU A 468     -61.774  -2.648  28.104  1.00 88.33           C  
ATOM   3779  O   GLU A 468     -62.597  -3.553  28.255  1.00 88.33           O  
ATOM   3780  CB  GLU A 468     -61.140  -1.978  25.775  1.00 88.33           C  
ATOM   3781  CG  GLU A 468     -61.643  -3.220  25.054  1.00 88.33           C  
ATOM   3782  CD  GLU A 468     -60.896  -3.509  23.762  1.00 88.33           C  
ATOM   3783  OE1 GLU A 468     -61.190  -4.534  23.107  1.00 88.33           O  
ATOM   3784  OE2 GLU A 468     -60.010  -2.702  23.401  1.00 88.33           O1-
ATOM   3785  N   LEU A 469     -60.707  -2.594  28.906  1.00 87.45           N  
ATOM   3786  CA  LEU A 469     -60.451  -3.512  30.010  1.00 87.45           C  
ATOM   3787  C   LEU A 469     -61.510  -3.363  31.098  1.00 87.45           C  
ATOM   3788  O   LEU A 469     -61.924  -4.351  31.708  1.00 87.45           O  
ATOM   3789  CB  LEU A 469     -59.059  -3.269  30.600  1.00 87.45           C  
ATOM   3790  CG  LEU A 469     -57.875  -3.765  29.767  1.00 87.45           C  
ATOM   3791  CD1 LEU A 469     -56.562  -3.293  30.383  1.00 87.45           C  
ATOM   3792  CD2 LEU A 469     -57.902  -5.285  29.652  1.00 87.45           C  
ATOM   3793  N   ALA A 470     -61.961  -2.107  31.365  1.00 83.91           N  
ATOM   3794  CA  ALA A 470     -63.008  -1.805  32.337  1.00 83.91           C  
ATOM   3795  C   ALA A 470     -64.346  -2.396  31.903  1.00 83.91           C  
ATOM   3796  O   ALA A 470     -65.096  -2.924  32.727  1.00 83.91           O  
ATOM   3797  CB  ALA A 470     -63.134  -0.297  32.532  1.00 83.91           C  
ATOM   3798  N   LYS A 471     -64.606  -2.329  30.594  1.00 82.75           N  
ATOM   3799  CA  LYS A 471     -65.854  -2.853  30.048  1.00 82.75           C  
ATOM   3800  C   LYS A 471     -65.900  -4.376  30.144  1.00 82.75           C  
ATOM   3801  O   LYS A 471     -66.972  -4.960  30.314  1.00 82.75           O  
ATOM   3802  CB  LYS A 471     -66.030  -2.415  28.593  1.00 82.75           C  
ATOM   3803  CG  LYS A 471     -66.461  -0.964  28.432  1.00 82.75           C  
ATOM   3804  CD  LYS A 471     -66.673  -0.604  26.967  1.00 82.75           C  
ATOM   3805  CE  LYS A 471     -67.029   0.867  26.798  1.00 82.75           C  
ATOM   3806  NZ  LYS A 471     -67.190   1.237  25.360  1.00 82.75           N1+
ATOM   3807  N   GLN A 472     -64.743  -5.016  30.120  1.00 81.14           N  
ATOM   3808  CA  GLN A 472     -64.637  -6.470  30.063  1.00 81.14           C  
ATOM   3809  C   GLN A 472     -64.476  -7.067  31.458  1.00 81.14           C  
ATOM   3810  O   GLN A 472     -64.643  -8.273  31.646  1.00 81.14           O  
ATOM   3811  CB  GLN A 472     -63.466  -6.889  29.173  1.00 81.14           C  
ATOM   3812  CG  GLN A 472     -63.678  -6.591  27.696  1.00 81.14           C  
ATOM   3813  CD  GLN A 472     -62.477  -6.961  26.844  1.00 81.14           C  
ATOM   3814  NE2 GLN A 472     -62.593  -6.757  25.536  1.00 81.14           N  
ATOM   3815  OE1 GLN A 472     -61.454  -7.424  27.358  1.00 81.14           O  
ATOM   3816  N   SER A 473     -64.206  -6.116  32.438  1.00 79.49           N  
ATOM   3817  CA  SER A 473     -63.901  -6.628  33.770  1.00 79.49           C  
ATOM   3818  C   SER A 473     -65.164  -6.759  34.616  1.00 79.49           C  
ATOM   3819  O   SER A 473     -66.054  -5.910  34.545  1.00 79.49           O  
ATOM   3820  CB  SER A 473     -62.896  -5.718  34.477  1.00 79.49           C  
ATOM   3821  OG  SER A 473     -62.604  -6.203  35.776  1.00 79.49           O  
ATOM   3822  N   THR A 474     -65.398  -7.910  35.245  1.00 77.17           N  
ATOM   3823  CA  THR A 474     -66.522  -8.185  36.133  1.00 77.17           C  
ATOM   3824  C   THR A 474     -66.190  -7.783  37.567  1.00 77.17           C  
ATOM   3825  O   THR A 474     -67.083  -7.679  38.410  1.00 77.17           O  
ATOM   3826  CB  THR A 474     -66.916  -9.673  36.092  1.00 77.17           C  
ATOM   3827  CG2 THR A 474     -67.488 -10.054  34.730  1.00 77.17           C  
ATOM   3828  OG1 THR A 474     -65.756 -10.475  36.351  1.00 77.17           O  
ATOM   3829  N   ASP A 475     -64.959  -7.337  37.808  1.00 81.25           N  
ATOM   3830  CA  ASP A 475     -64.425  -6.912  39.099  1.00 81.25           C  
ATOM   3831  C   ASP A 475     -64.636  -5.415  39.315  1.00 81.25           C  
ATOM   3832  O   ASP A 475     -64.012  -4.592  38.643  1.00 81.25           O  
ATOM   3833  CB  ASP A 475     -62.937  -7.254  39.203  1.00 81.25           C  
ATOM   3834  CG  ASP A 475     -62.366  -7.001  40.588  1.00 81.25           C  
ATOM   3835  OD1 ASP A 475     -63.061  -6.396  41.433  1.00 81.25           O  
ATOM   3836  OD2 ASP A 475     -61.211  -7.409  40.835  1.00 81.25           O1-
ATOM   3837  N   SER A 476     -65.646  -5.078  40.149  1.00 79.19           N  
ATOM   3838  CA  SER A 476     -66.065  -3.710  40.435  1.00 79.19           C  
ATOM   3839  C   SER A 476     -64.917  -2.891  41.017  1.00 79.19           C  
ATOM   3840  O   SER A 476     -64.808  -1.692  40.753  1.00 79.19           O  
ATOM   3841  CB  SER A 476     -67.249  -3.704  41.404  1.00 79.19           C  
ATOM   3842  OG  SER A 476     -66.896  -4.314  42.633  1.00 79.19           O  
ATOM   3843  N   GLU A 477     -64.038  -3.484  41.792  1.00 81.54           N  
ATOM   3844  CA  GLU A 477     -62.861  -2.849  42.375  1.00 81.54           C  
ATOM   3845  C   GLU A 477     -61.849  -2.468  41.299  1.00 81.54           C  
ATOM   3846  O   GLU A 477     -61.242  -1.397  41.360  1.00 81.54           O  
ATOM   3847  CB  GLU A 477     -62.209  -3.770  43.409  1.00 81.54           C  
ATOM   3848  CG  GLU A 477     -62.977  -3.866  44.720  1.00 81.54           C  
ATOM   3849  CD  GLU A 477     -62.308  -4.771  45.741  1.00 81.54           C  
ATOM   3850  OE1 GLU A 477     -62.839  -4.912  46.867  1.00 81.54           O  
ATOM   3851  OE2 GLU A 477     -61.244  -5.343  45.416  1.00 81.54           O1-
ATOM   3852  N   LEU A 478     -61.575  -3.296  40.306  1.00 83.35           N  
ATOM   3853  CA  LEU A 478     -60.709  -3.060  39.156  1.00 83.35           C  
ATOM   3854  C   LEU A 478     -61.274  -1.959  38.266  1.00 83.35           C  
ATOM   3855  O   LEU A 478     -60.536  -1.083  37.811  1.00 83.35           O  
ATOM   3856  CB  LEU A 478     -60.532  -4.347  38.346  1.00 83.35           C  
ATOM   3857  CG  LEU A 478     -59.623  -4.257  37.120  1.00 83.35           C  
ATOM   3858  CD1 LEU A 478     -58.196  -3.920  37.541  1.00 83.35           C  
ATOM   3859  CD2 LEU A 478     -59.658  -5.561  36.330  1.00 83.35           C  
ATOM   3860  N   VAL A 479     -62.601  -1.931  38.024  1.00 84.09           N  
ATOM   3861  CA  VAL A 479     -63.278  -0.910  37.230  1.00 84.09           C  
ATOM   3862  C   VAL A 479     -63.149   0.449  37.916  1.00 84.09           C  
ATOM   3863  O   VAL A 479     -62.872   1.458  37.262  1.00 84.09           O  
ATOM   3864  CB  VAL A 479     -64.768  -1.256  37.011  1.00 84.09           C  
ATOM   3865  CG1 VAL A 479     -65.494  -0.103  36.321  1.00 84.09           C  
ATOM   3866  CG2 VAL A 479     -64.902  -2.541  36.196  1.00 84.09           C  
ATOM   3867  N   ASN A 480     -63.333   0.484  39.257  1.00 84.51           N  
ATOM   3868  CA  ASN A 480     -63.165   1.705  40.040  1.00 84.51           C  
ATOM   3869  C   ASN A 480     -61.728   2.215  39.982  1.00 84.51           C  
ATOM   3870  O   ASN A 480     -61.495   3.424  39.924  1.00 84.51           O  
ATOM   3871  CB  ASN A 480     -63.590   1.473  41.492  1.00 84.51           C  
ATOM   3872  CG  ASN A 480     -65.095   1.448  41.663  1.00 84.51           C  
ATOM   3873  ND2 ASN A 480     -65.561   0.789  42.717  1.00 84.51           N  
ATOM   3874  OD1 ASN A 480     -65.834   2.017  40.855  1.00 84.51           O  
ATOM   3875  N   GLU A 481     -60.807   1.341  39.965  1.00 86.31           N  
ATOM   3876  CA  GLU A 481     -59.395   1.696  39.864  1.00 86.31           C  
ATOM   3877  C   GLU A 481     -59.065   2.256  38.482  1.00 86.31           C  
ATOM   3878  O   GLU A 481     -58.289   3.206  38.361  1.00 86.31           O  
ATOM   3879  CB  GLU A 481     -58.512   0.483  40.164  1.00 86.31           C  
ATOM   3880  CG  GLU A 481     -57.026   0.806  40.239  1.00 86.31           C  
ATOM   3881  CD  GLU A 481     -56.672   1.732  41.390  1.00 86.31           C  
ATOM   3882  OE1 GLU A 481     -55.562   2.312  41.383  1.00 86.31           O  
ATOM   3883  OE2 GLU A 481     -57.508   1.878  42.309  1.00 86.31           O1-
ATOM   3884  N   ILE A 482     -59.591   1.717  37.480  1.00 87.01           N  
ATOM   3885  CA  ILE A 482     -59.401   2.161  36.104  1.00 87.01           C  
ATOM   3886  C   ILE A 482     -60.012   3.549  35.920  1.00 87.01           C  
ATOM   3887  O   ILE A 482     -59.403   4.426  35.303  1.00 87.01           O  
ATOM   3888  CB  ILE A 482     -60.020   1.165  35.098  1.00 87.01           C  
ATOM   3889  CG1 ILE A 482     -59.240  -0.154  35.104  1.00 87.01           C  
ATOM   3890  CG2 ILE A 482     -60.058   1.772  33.692  1.00 87.01           C  
ATOM   3891  CD1 ILE A 482     -59.860  -1.244  34.241  1.00 87.01           C  
ATOM   3892  N   VAL A 483     -61.210   3.770  36.482  1.00 87.12           N  
ATOM   3893  CA  VAL A 483     -61.877   5.066  36.448  1.00 87.12           C  
ATOM   3894  C   VAL A 483     -61.033   6.102  37.186  1.00 87.12           C  
ATOM   3895  O   VAL A 483     -60.863   7.227  36.708  1.00 87.12           O  
ATOM   3896  CB  VAL A 483     -63.291   4.993  37.067  1.00 87.12           C  
ATOM   3897  CG1 VAL A 483     -63.885   6.392  37.222  1.00 87.12           C  
ATOM   3898  CG2 VAL A 483     -64.202   4.114  36.212  1.00 87.12           C  
ATOM   3899  N   LYS A 484     -60.608   5.726  38.359  1.00 88.62           N  
ATOM   3900  CA  LYS A 484     -59.733   6.602  39.133  1.00 88.62           C  
ATOM   3901  C   LYS A 484     -58.489   6.981  38.336  1.00 88.62           C  
ATOM   3902  O   LYS A 484     -58.080   8.144  38.330  1.00 88.62           O  
ATOM   3903  CB  LYS A 484     -59.328   5.931  40.448  1.00 88.62           C  
ATOM   3904  CG  LYS A 484     -58.576   6.845  41.403  1.00 88.62           C  
ATOM   3905  CD  LYS A 484     -58.214   6.126  42.696  1.00 88.62           C  
ATOM   3906  CE  LYS A 484     -57.381   7.010  43.614  1.00 88.62           C  
ATOM   3907  NZ  LYS A 484     -56.989   6.295  44.866  1.00 88.62           N1+
ATOM   3908  N   GLN A 485     -57.818   6.031  37.651  1.00 88.95           N  
ATOM   3909  CA  GLN A 485     -56.612   6.254  36.861  1.00 88.95           C  
ATOM   3910  C   GLN A 485     -56.908   7.115  35.636  1.00 88.95           C  
ATOM   3911  O   GLN A 485     -56.106   7.976  35.267  1.00 88.95           O  
ATOM   3912  CB  GLN A 485     -55.998   4.921  36.429  1.00 88.95           C  
ATOM   3913  CG  GLN A 485     -55.420   4.110  37.580  1.00 88.95           C  
ATOM   3914  CD  GLN A 485     -54.302   4.833  38.306  1.00 88.95           C  
ATOM   3915  NE2 GLN A 485     -54.103   4.495  39.576  1.00 88.95           N  
ATOM   3916  OE1 GLN A 485     -53.621   5.689  37.732  1.00 88.95           O  
ATOM   3917  N   LEU A 486     -58.080   6.956  34.968  1.00 89.85           N  
ATOM   3918  CA  LEU A 486     -58.499   7.762  33.827  1.00 89.85           C  
ATOM   3919  C   LEU A 486     -58.766   9.203  34.247  1.00 89.85           C  
ATOM   3920  O   LEU A 486     -58.454  10.138  33.507  1.00 89.85           O  
ATOM   3921  CB  LEU A 486     -59.754   7.166  33.182  1.00 89.85           C  
ATOM   3922  CG  LEU A 486     -59.548   5.912  32.329  1.00 89.85           C  
ATOM   3923  CD1 LEU A 486     -60.892   5.360  31.866  1.00 89.85           C  
ATOM   3924  CD2 LEU A 486     -58.651   6.219  31.136  1.00 89.85           C  
ATOM   3925  N   GLU A 487     -59.303   9.356  35.458  1.00 89.12           N  
ATOM   3926  CA  GLU A 487     -59.507  10.679  36.040  1.00 89.12           C  
ATOM   3927  C   GLU A 487     -58.177  11.388  36.280  1.00 89.12           C  
ATOM   3928  O   GLU A 487     -58.056  12.590  36.036  1.00 89.12           O  
ATOM   3929  CB  GLU A 487     -60.291  10.574  37.351  1.00 89.12           C  
ATOM   3930  CG  GLU A 487     -61.772  10.281  37.162  1.00 89.12           C  
ATOM   3931  CD  GLU A 487     -62.510  10.049  38.470  1.00 89.12           C  
ATOM   3932  OE1 GLU A 487     -63.756   9.926  38.450  1.00 89.12           O  
ATOM   3933  OE2 GLU A 487     -61.838   9.991  39.523  1.00 89.12           O1-
ATOM   3934  N   GLU A 488     -57.300  10.616  36.808  1.00 89.68           N  
ATOM   3935  CA  GLU A 488     -55.972  11.172  37.049  1.00 89.68           C  
ATOM   3936  C   GLU A 488     -55.293  11.567  35.741  1.00 89.68           C  
ATOM   3937  O   GLU A 488     -54.611  12.592  35.674  1.00 89.68           O  
ATOM   3938  CB  GLU A 488     -55.100  10.173  37.814  1.00 89.68           C  
ATOM   3939  CG  GLU A 488     -55.467  10.037  39.285  1.00 89.68           C  
ATOM   3940  CD  GLU A 488     -54.589   9.045  40.032  1.00 89.68           C  
ATOM   3941  OE1 GLU A 488     -54.784   8.863  41.255  1.00 89.68           O  
ATOM   3942  OE2 GLU A 488     -53.699   8.445  39.389  1.00 89.68           O1-
ATOM   3943  N   VAL A 489     -55.413  10.770  34.723  1.00 87.31           N  
ATOM   3944  CA  VAL A 489     -54.866  11.042  33.398  1.00 87.31           C  
ATOM   3945  C   VAL A 489     -55.512  12.298  32.819  1.00 87.31           C  
ATOM   3946  O   VAL A 489     -54.832  13.131  32.214  1.00 87.31           O  
ATOM   3947  CB  VAL A 489     -55.075   9.846  32.442  1.00 87.31           C  
ATOM   3948  CG1 VAL A 489     -54.642  10.208  31.022  1.00 87.31           C  
ATOM   3949  CG2 VAL A 489     -54.309   8.623  32.941  1.00 87.31           C  
ATOM   3950  N   ALA A 490     -56.808  12.530  33.036  1.00 85.73           N  
ATOM   3951  CA  ALA A 490     -57.573  13.695  32.601  1.00 85.73           C  
ATOM   3952  C   ALA A 490     -57.105  14.958  33.319  1.00 85.73           C  
ATOM   3953  O   ALA A 490     -57.039  16.033  32.718  1.00 85.73           O  
ATOM   3954  CB  ALA A 490     -59.065  13.473  32.840  1.00 85.73           C  
ATOM   3955  N   LYS A 491     -56.771  14.824  34.649  1.00 86.65           N  
ATOM   3956  CA  LYS A 491     -56.309  15.948  35.458  1.00 86.65           C  
ATOM   3957  C   LYS A 491     -54.930  16.421  35.007  1.00 86.65           C  
ATOM   3958  O   LYS A 491     -54.643  17.620  35.025  1.00 86.65           O  
ATOM   3959  CB  LYS A 491     -56.274  15.565  36.938  1.00 86.65           C  
ATOM   3960  CG  LYS A 491     -57.640  15.557  37.609  1.00 86.65           C  
ATOM   3961  CD  LYS A 491     -57.531  15.246  39.096  1.00 86.65           C  
ATOM   3962  CE  LYS A 491     -58.902  15.161  39.752  1.00 86.65           C  
ATOM   3963  NZ  LYS A 491     -58.802  14.816  41.201  1.00 86.65           N1+
ATOM   3964  N   GLU A 492     -54.149  15.475  34.469  1.00 85.30           N  
ATOM   3965  CA  GLU A 492     -52.760  15.746  34.111  1.00 85.30           C  
ATOM   3966  C   GLU A 492     -52.629  16.089  32.630  1.00 85.30           C  
ATOM   3967  O   GLU A 492     -51.603  16.620  32.199  1.00 85.30           O  
ATOM   3968  CB  GLU A 492     -51.872  14.546  34.453  1.00 85.30           C  
ATOM   3969  CG  GLU A 492     -51.637  14.361  35.944  1.00 85.30           C  
ATOM   3970  CD  GLU A 492     -50.593  13.302  36.261  1.00 85.30           C  
ATOM   3971  OE1 GLU A 492     -50.403  12.975  37.455  1.00 85.30           O  
ATOM   3972  OE2 GLU A 492     -49.960  12.797  35.307  1.00 85.30           O1-
ATOM   3973  N   ALA A 493     -53.700  15.905  31.837  1.00 83.42           N  
ATOM   3974  CA  ALA A 493     -53.684  16.212  30.409  1.00 83.42           C  
ATOM   3975  C   ALA A 493     -53.873  17.707  30.167  1.00 83.42           C  
ATOM   3976  O   ALA A 493     -54.675  18.355  30.844  1.00 83.42           O  
ATOM   3977  CB  ALA A 493     -54.766  15.418  29.682  1.00 83.42           C  
ATOM   3978  N   THR A 494     -53.039  18.378  29.455  1.00 82.02           N  
ATOM   3979  CA  THR A 494     -53.025  19.807  29.160  1.00 82.02           C  
ATOM   3980  C   THR A 494     -53.895  20.116  27.944  1.00 82.02           C  
ATOM   3981  O   THR A 494     -54.443  21.213  27.829  1.00 82.02           O  
ATOM   3982  CB  THR A 494     -51.592  20.312  28.910  1.00 82.02           C  
ATOM   3983  CG2 THR A 494     -50.765  20.270  30.191  1.00 82.02           C  
ATOM   3984  OG1 THR A 494     -50.966  19.486  27.921  1.00 82.02           O  
ATOM   3985  N   ASP A 495     -54.223  19.141  27.159  1.00 86.22           N  
ATOM   3986  CA  ASP A 495     -54.997  19.294  25.932  1.00 86.22           C  
ATOM   3987  C   ASP A 495     -56.492  19.151  26.203  1.00 86.22           C  
ATOM   3988  O   ASP A 495     -56.938  18.127  26.728  1.00 86.22           O  
ATOM   3989  CB  ASP A 495     -54.553  18.271  24.884  1.00 86.22           C  
ATOM   3990  CG  ASP A 495     -55.195  18.495  23.526  1.00 86.22           C  
ATOM   3991  OD1 ASP A 495     -56.237  17.870  23.233  1.00 86.22           O  
ATOM   3992  OD2 ASP A 495     -54.651  19.301  22.741  1.00 86.22           O1-
ATOM   3993  N   LYS A 496     -57.322  20.274  25.945  1.00 83.51           N  
ATOM   3994  CA  LYS A 496     -58.756  20.400  26.187  1.00 83.51           C  
ATOM   3995  C   LYS A 496     -59.541  19.363  25.390  1.00 83.51           C  
ATOM   3996  O   LYS A 496     -60.515  18.795  25.890  1.00 83.51           O  
ATOM   3997  CB  LYS A 496     -59.238  21.808  25.834  1.00 83.51           C  
ATOM   3998  CG  LYS A 496     -60.608  22.152  26.398  1.00 83.51           C  
ATOM   3999  CD  LYS A 496     -60.993  23.594  26.091  1.00 83.51           C  
ATOM   4000  CE  LYS A 496     -62.404  23.912  26.565  1.00 83.51           C  
ATOM   4001  NZ  LYS A 496     -62.791  25.320  26.251  1.00 83.51           N1+
ATOM   4002  N   GLU A 497     -59.121  18.977  24.137  1.00 84.83           N  
ATOM   4003  CA  GLU A 497     -59.748  17.960  23.296  1.00 84.83           C  
ATOM   4004  C   GLU A 497     -59.545  16.564  23.877  1.00 84.83           C  
ATOM   4005  O   GLU A 497     -60.458  15.736  23.851  1.00 84.83           O  
ATOM   4006  CB  GLU A 497     -59.193  18.023  21.871  1.00 84.83           C  
ATOM   4007  CG  GLU A 497     -59.679  19.224  21.075  1.00 84.83           C  
ATOM   4008  CD  GLU A 497     -59.140  19.261  19.653  1.00 84.83           C  
ATOM   4009  OE1 GLU A 497     -59.491  20.193  18.895  1.00 84.83           O  
ATOM   4010  OE2 GLU A 497     -58.359  18.351  19.297  1.00 84.83           O1-
ATOM   4011  N   LEU A 498     -58.288  16.243  24.405  1.00 88.14           N  
ATOM   4012  CA  LEU A 498     -57.950  14.984  25.059  1.00 88.14           C  
ATOM   4013  C   LEU A 498     -58.757  14.805  26.342  1.00 88.14           C  
ATOM   4014  O   LEU A 498     -59.288  13.723  26.600  1.00 88.14           O  
ATOM   4015  CB  LEU A 498     -56.453  14.927  25.373  1.00 88.14           C  
ATOM   4016  CG  LEU A 498     -55.951  13.652  26.052  1.00 88.14           C  
ATOM   4017  CD1 LEU A 498     -56.134  12.451  25.129  1.00 88.14           C  
ATOM   4018  CD2 LEU A 498     -54.488  13.802  26.458  1.00 88.14           C  
ATOM   4019  N   VAL A 499     -58.960  15.849  27.119  1.00 87.54           N  
ATOM   4020  CA  VAL A 499     -59.717  15.838  28.367  1.00 87.54           C  
ATOM   4021  C   VAL A 499     -61.191  15.570  28.075  1.00 87.54           C  
ATOM   4022  O   VAL A 499     -61.835  14.784  28.773  1.00 87.54           O  
ATOM   4023  CB  VAL A 499     -59.560  17.169  29.137  1.00 87.54           C  
ATOM   4024  CG1 VAL A 499     -60.487  17.203  30.350  1.00 87.54           C  
ATOM   4025  CG2 VAL A 499     -58.107  17.368  29.565  1.00 87.54           C  
ATOM   4026  N   GLU A 500     -61.779  16.212  27.016  1.00 87.34           N  
ATOM   4027  CA  GLU A 500     -63.165  16.014  26.601  1.00 87.34           C  
ATOM   4028  C   GLU A 500     -63.411  14.570  26.172  1.00 87.34           C  
ATOM   4029  O   GLU A 500     -64.447  13.987  26.498  1.00 87.34           O  
ATOM   4030  CB  GLU A 500     -63.528  16.969  25.463  1.00 87.34           C  
ATOM   4031  CG  GLU A 500     -63.732  18.409  25.912  1.00 87.34           C  
ATOM   4032  CD  GLU A 500     -64.039  19.358  24.763  1.00 87.34           C  
ATOM   4033  OE1 GLU A 500     -64.242  20.568  25.012  1.00 87.34           O  
ATOM   4034  OE2 GLU A 500     -64.076  18.887  23.604  1.00 87.34           O1-
ATOM   4035  N   HIS A 501     -62.461  14.084  25.474  1.00 89.64           N  
ATOM   4036  CA  HIS A 501     -62.531  12.695  25.036  1.00 89.64           C  
ATOM   4037  C   HIS A 501     -62.520  11.740  26.223  1.00 89.64           C  
ATOM   4038  O   HIS A 501     -63.306  10.790  26.270  1.00 89.64           O  
ATOM   4039  CB  HIS A 501     -61.371  12.373  24.092  1.00 89.64           C  
ATOM   4040  CG  HIS A 501     -61.450  11.005  23.491  1.00 89.64           C  
ATOM   4041  CD2 HIS A 501     -60.738   9.882  23.742  1.00 89.64           C  
ATOM   4042  ND1 HIS A 501     -62.347  10.679  22.497  1.00 89.64           N  
ATOM   4043  CE1 HIS A 501     -62.184   9.410  22.164  1.00 89.64           C  
ATOM   4044  NE2 HIS A 501     -61.214   8.903  22.904  1.00 89.64           N  
ATOM   4045  N   ILE A 502     -61.619  11.920  27.173  1.00 88.35           N  
ATOM   4046  CA  ILE A 502     -61.484  11.075  28.353  1.00 88.35           C  
ATOM   4047  C   ILE A 502     -62.748  11.172  29.205  1.00 88.35           C  
ATOM   4048  O   ILE A 502     -63.241  10.162  29.714  1.00 88.35           O  
ATOM   4049  CB  ILE A 502     -60.244  11.464  29.190  1.00 88.35           C  
ATOM   4050  CG1 ILE A 502     -58.959  11.190  28.399  1.00 88.35           C  
ATOM   4051  CG2 ILE A 502     -60.236  10.714  30.525  1.00 88.35           C  
ATOM   4052  CD1 ILE A 502     -57.693  11.676  29.089  1.00 88.35           C  
ATOM   4053  N   GLU A 503     -63.364  12.331  29.277  1.00 87.70           N  
ATOM   4054  CA  GLU A 503     -64.593  12.553  30.032  1.00 87.70           C  
ATOM   4055  C   GLU A 503     -65.770  11.812  29.403  1.00 87.70           C  
ATOM   4056  O   GLU A 503     -66.630  11.287  30.112  1.00 87.70           O  
ATOM   4057  CB  GLU A 503     -64.904  14.049  30.126  1.00 87.70           C  
ATOM   4058  CG  GLU A 503     -64.035  14.796  31.128  1.00 87.70           C  
ATOM   4059  CD  GLU A 503     -64.343  16.283  31.198  1.00 87.70           C  
ATOM   4060  OE1 GLU A 503     -63.828  16.967  32.112  1.00 87.70           O  
ATOM   4061  OE2 GLU A 503     -65.106  16.768  30.333  1.00 87.70           O1-
ATOM   4062  N   LYS A 504     -65.805  11.898  28.094  1.00 88.38           N  
ATOM   4063  CA  LYS A 504     -66.834  11.151  27.376  1.00 88.38           C  
ATOM   4064  C   LYS A 504     -66.745   9.658  27.683  1.00 88.38           C  
ATOM   4065  O   LYS A 504     -67.765   9.001  27.894  1.00 88.38           O  
ATOM   4066  CB  LYS A 504     -66.713  11.384  25.869  1.00 88.38           C  
ATOM   4067  CG  LYS A 504     -67.310  12.701  25.396  1.00 88.38           C  
ATOM   4068  CD  LYS A 504     -67.249  12.830  23.880  1.00 88.38           C  
ATOM   4069  CE  LYS A 504     -67.726  14.200  23.415  1.00 88.38           C  
ATOM   4070  NZ  LYS A 504     -67.640  14.342  21.931  1.00 88.38           N1+
ATOM   4071  N   ILE A 505     -65.533   9.070  27.721  1.00 87.83           N  
ATOM   4072  CA  ILE A 505     -65.281   7.662  28.012  1.00 87.83           C  
ATOM   4073  C   ILE A 505     -65.656   7.359  29.461  1.00 87.83           C  
ATOM   4074  O   ILE A 505     -66.276   6.332  29.747  1.00 87.83           O  
ATOM   4075  CB  ILE A 505     -63.806   7.286  27.751  1.00 87.83           C  
ATOM   4076  CG1 ILE A 505     -63.497   7.352  26.250  1.00 87.83           C  
ATOM   4077  CG2 ILE A 505     -63.495   5.895  28.313  1.00 87.83           C  
ATOM   4078  CD1 ILE A 505     -62.030   7.124  25.911  1.00 87.83           C  
ATOM   4079  N   LEU A 506     -65.261   8.237  30.452  1.00 88.25           N  
ATOM   4080  CA  LEU A 506     -65.610   8.077  31.860  1.00 88.25           C  
ATOM   4081  C   LEU A 506     -67.123   8.044  32.045  1.00 88.25           C  
ATOM   4082  O   LEU A 506     -67.638   7.261  32.847  1.00 88.25           O  
ATOM   4083  CB  LEU A 506     -65.006   9.210  32.694  1.00 88.25           C  
ATOM   4084  CG  LEU A 506     -63.507   9.113  32.984  1.00 88.25           C  
ATOM   4085  CD1 LEU A 506     -63.012  10.393  33.647  1.00 88.25           C  
ATOM   4086  CD2 LEU A 506     -63.209   7.901  33.861  1.00 88.25           C  
ATOM   4087  N   GLU A 507     -67.864   8.953  31.286  1.00 86.29           N  
ATOM   4088  CA  GLU A 507     -69.323   8.997  31.324  1.00 86.29           C  
ATOM   4089  C   GLU A 507     -69.928   7.688  30.825  1.00 86.29           C  
ATOM   4090  O   GLU A 507     -70.895   7.187  31.401  1.00 86.29           O  
ATOM   4091  CB  GLU A 507     -69.847  10.171  30.492  1.00 86.29           C  
ATOM   4092  CG  GLU A 507     -69.830  11.503  31.228  1.00 86.29           C  
ATOM   4093  CD  GLU A 507     -70.313  12.665  30.376  1.00 86.29           C  
ATOM   4094  OE1 GLU A 507     -70.309  13.818  30.863  1.00 86.29           O  
ATOM   4095  OE2 GLU A 507     -70.699  12.421  29.211  1.00 86.29           O1-
ATOM   4096  N   GLU A 508     -69.301   7.193  29.735  1.00 86.30           N  
ATOM   4097  CA  GLU A 508     -69.757   5.929  29.164  1.00 86.30           C  
ATOM   4098  C   GLU A 508     -69.553   4.776  30.142  1.00 86.30           C  
ATOM   4099  O   GLU A 508     -70.408   3.896  30.258  1.00 86.30           O  
ATOM   4100  CB  GLU A 508     -69.028   5.639  27.849  1.00 86.30           C  
ATOM   4101  CG  GLU A 508     -69.508   6.486  26.680  1.00 86.30           C  
ATOM   4102  CD  GLU A 508     -68.742   6.222  25.394  1.00 86.30           C  
ATOM   4103  OE1 GLU A 508     -69.028   6.884  24.370  1.00 86.30           O  
ATOM   4104  OE2 GLU A 508     -67.849   5.345  25.409  1.00 86.30           O1-
ATOM   4105  N   LEU A 509     -68.407   4.685  30.831  1.00 83.46           N  
ATOM   4106  CA  LEU A 509     -68.079   3.633  31.787  1.00 83.46           C  
ATOM   4107  C   LEU A 509     -68.962   3.728  33.026  1.00 83.46           C  
ATOM   4108  O   LEU A 509     -69.351   2.705  33.596  1.00 83.46           O  
ATOM   4109  CB  LEU A 509     -66.605   3.717  32.190  1.00 83.46           C  
ATOM   4110  CG  LEU A 509     -65.588   3.237  31.152  1.00 83.46           C  
ATOM   4111  CD1 LEU A 509     -64.168   3.521  31.630  1.00 83.46           C  
ATOM   4112  CD2 LEU A 509     -65.776   1.751  30.867  1.00 83.46           C  
ATOM   4113  N   LYS A 510     -69.337   4.948  33.464  1.00 79.57           N  
ATOM   4114  CA  LYS A 510     -70.202   5.203  34.612  1.00 79.57           C  
ATOM   4115  C   LYS A 510     -71.639   4.780  34.323  1.00 79.57           C  
ATOM   4116  O   LYS A 510     -72.363   4.363  35.229  1.00 79.57           O  
ATOM   4117  CB  LYS A 510     -70.159   6.683  34.997  1.00 79.57           C  
ATOM   4118  CG  LYS A 510     -68.916   7.083  35.778  1.00 79.57           C  
ATOM   4119  CD  LYS A 510     -68.971   8.545  36.205  1.00 79.57           C  
ATOM   4120  CE  LYS A 510     -67.698   8.965  36.929  1.00 79.57           C  
ATOM   4121  NZ  LYS A 510     -67.734  10.405  37.322  1.00 79.57           N1+
ATOM   4122  N   LYS A 511     -72.044   4.914  33.050  1.00 78.37           N  
ATOM   4123  CA  LYS A 511     -73.374   4.488  32.628  1.00 78.37           C  
ATOM   4124  C   LYS A 511     -73.503   2.968  32.667  1.00 78.37           C  
ATOM   4125  O   LYS A 511     -74.596   2.438  32.877  1.00 78.37           O  
ATOM   4126  CB  LYS A 511     -73.683   5.005  31.222  1.00 78.37           C  
ATOM   4127  CG  LYS A 511     -74.051   6.479  31.170  1.00 78.37           C  
ATOM   4128  CD  LYS A 511     -74.416   6.916  29.758  1.00 78.37           C  
ATOM   4129  CE  LYS A 511     -74.720   8.406  29.692  1.00 78.37           C  
ATOM   4130  NZ  LYS A 511     -75.042   8.846  28.302  1.00 78.37           N1+
ATOM   4131  N   GLN A 512     -72.388   2.175  32.562  1.00 65.19           N  
ATOM   4132  CA  GLN A 512     -72.286   0.722  32.477  1.00 65.19           C  
ATOM   4133  C   GLN A 512     -72.042   0.106  33.851  1.00 65.19           C  
ATOM   4134  O   GLN A 512     -72.369  -1.060  34.082  1.00 65.19           O  
ATOM   4135  CB  GLN A 512     -71.168   0.318  31.514  1.00 65.19           C  
ATOM   4136  CG  GLN A 512     -71.509   0.541  30.047  1.00 65.19           C  
ATOM   4137  CD  GLN A 512     -70.445   0.002  29.109  1.00 65.19           C  
ATOM   4138  NE2 GLN A 512     -70.701   0.093  27.808  1.00 65.19           N  
ATOM   4139  OE1 GLN A 512     -69.402  -0.491  29.549  1.00 65.19           O  
ATOM   4140  N   SER A 513     -71.476   0.834  34.824  1.00 54.10           N  
ATOM   4141  CA  SER A 513     -71.212   0.293  36.153  1.00 54.10           C  
ATOM   4142  C   SER A 513     -72.423   0.457  37.066  1.00 54.10           C  
ATOM   4143  O   SER A 513     -73.016   1.535  37.131  1.00 54.10           O  
ATOM   4144  CB  SER A 513     -69.995   0.974  36.778  1.00 54.10           C  
ATOM   4145  OG  SER A 513     -70.374   2.161  37.455  1.00 54.10           O  
ATOM   4146  N   THR A 514     -73.518  -0.440  36.956  1.00 45.71           N  
ATOM   4147  CA  THR A 514     -74.646  -0.701  37.842  1.00 45.71           C  
ATOM   4148  C   THR A 514     -74.171  -0.884  39.281  1.00 45.71           C  
ATOM   4149  O   THR A 514     -73.468  -1.847  39.591  1.00 45.71           O  
ATOM   4150  CB  THR A 514     -75.431  -1.949  37.396  1.00 45.71           C  
ATOM   4151  CG2 THR A 514     -76.492  -1.589  36.361  1.00 45.71           C  
ATOM   4152  OG1 THR A 514     -74.522  -2.897  36.823  1.00 45.71           O  
ATOM   4153  N   ASP A 515     -73.684   0.275  39.821  1.00 37.39           N  
ATOM   4154  CA  ASP A 515     -73.962   1.032  41.038  1.00 37.39           C  
ATOM   4155  C   ASP A 515     -74.008   2.532  40.753  1.00 37.39           C  
ATOM   4156  O   ASP A 515     -73.194   3.048  39.986  1.00 37.39           O  
ATOM   4157  CB  ASP A 515     -72.912   0.732  42.109  1.00 37.39           C  
ATOM   4158  CG  ASP A 515     -73.508   0.136  43.373  1.00 37.39           C  
ATOM   4159  OD1 ASP A 515     -74.751   0.056  43.482  1.00 37.39           O  
ATOM   4160  OD2 ASP A 515     -72.729  -0.253  44.268  1.00 37.39           O1-
TER   
END
