# Supplementary material for: De novo design of obligate ABC-type heterotrimeric proteins
Source: Nat Struct Mol Biol. 2022 Dec 15;29(12):1266–76. doi: 10.1038/s41594-022-00879-4 (PMC9758053; doi:10.1038/s41594-022-00879-4)
Supplement: Supplementary file 4 — This compressed file contains all PDB files and scripts used in our design protocols and analyses, as well as the final design model outputs. [file 41594_2022_879_MOESM4_ESM.zip › source_data/pdbs/AF-Monomer for worms fusions/C2-DHT01-04/C2-DHT01-04_chnA_model_4_ptm_seed_0_unrelaxed.pdb]

ATOM      1  N   ASP A   1     -45.428 -19.461   5.878  1.00 56.69           N  
ATOM      2  CA  ASP A   1     -45.411 -18.396   4.881  1.00 56.69           C  
ATOM      3  C   ASP A   1     -44.836 -17.107   5.463  1.00 56.69           C  
ATOM      4  O   ASP A   1     -44.042 -16.425   4.812  1.00 56.69           O  
ATOM      5  CB  ASP A   1     -46.819 -18.146   4.338  1.00 56.69           C  
ATOM      6  CG  ASP A   1     -47.201 -19.095   3.217  1.00 56.69           C  
ATOM      7  OD1 ASP A   1     -46.321 -19.827   2.711  1.00 56.69           O  
ATOM      8  OD2 ASP A   1     -48.390 -19.111   2.833  1.00 56.69           O1-
ATOM      9  N   GLU A   2     -45.113 -16.881   6.788  1.00 58.71           N  
ATOM     10  CA  GLU A   2     -44.581 -15.753   7.545  1.00 58.71           C  
ATOM     11  C   GLU A   2     -43.115 -15.975   7.910  1.00 58.71           C  
ATOM     12  O   GLU A   2     -42.302 -15.054   7.820  1.00 58.71           O  
ATOM     13  CB  GLU A   2     -45.408 -15.517   8.812  1.00 58.71           C  
ATOM     14  CG  GLU A   2     -46.699 -14.750   8.570  1.00 58.71           C  
ATOM     15  CD  GLU A   2     -47.476 -14.466   9.846  1.00 58.71           C  
ATOM     16  OE1 GLU A   2     -48.547 -13.822   9.772  1.00 58.71           O  
ATOM     17  OE2 GLU A   2     -47.011 -14.890  10.926  1.00 58.71           O1-
ATOM     18  N   GLU A   3     -42.823 -17.277   8.218  1.00 59.18           N  
ATOM     19  CA  GLU A   3     -41.449 -17.664   8.525  1.00 59.18           C  
ATOM     20  C   GLU A   3     -40.549 -17.521   7.301  1.00 59.18           C  
ATOM     21  O   GLU A   3     -39.418 -17.043   7.409  1.00 59.18           O  
ATOM     22  CB  GLU A   3     -41.400 -19.101   9.050  1.00 59.18           C  
ATOM     23  CG  GLU A   3     -41.271 -19.199  10.563  1.00 59.18           C  
ATOM     24  CD  GLU A   3     -41.142 -20.629  11.063  1.00 59.18           C  
ATOM     25  OE1 GLU A   3     -40.992 -20.832  12.289  1.00 59.18           O  
ATOM     26  OE2 GLU A   3     -41.189 -21.554  10.221  1.00 59.18           O1-
ATOM     27  N   GLU A   4     -41.067 -17.860   6.194  1.00 71.20           N  
ATOM     28  CA  GLU A   4     -40.327 -17.718   4.944  1.00 71.20           C  
ATOM     29  C   GLU A   4     -40.142 -16.247   4.577  1.00 71.20           C  
ATOM     30  O   GLU A   4     -39.065 -15.843   4.134  1.00 71.20           O  
ATOM     31  CB  GLU A   4     -41.038 -18.458   3.808  1.00 71.20           C  
ATOM     32  CG  GLU A   4     -40.095 -19.198   2.871  1.00 71.20           C  
ATOM     33  CD  GLU A   4     -40.802 -20.216   1.990  1.00 71.20           C  
ATOM     34  OE1 GLU A   4     -40.122 -20.918   1.209  1.00 71.20           O  
ATOM     35  OE2 GLU A   4     -42.046 -20.309   2.079  1.00 71.20           O1-
ATOM     36  N   LYS A   5     -41.191 -15.368   4.738  1.00 68.52           N  
ATOM     37  CA  LYS A   5     -41.102 -13.927   4.517  1.00 68.52           C  
ATOM     38  C   LYS A   5     -40.060 -13.293   5.433  1.00 68.52           C  
ATOM     39  O   LYS A   5     -39.299 -12.422   5.006  1.00 68.52           O  
ATOM     40  CB  LYS A   5     -42.464 -13.267   4.735  1.00 68.52           C  
ATOM     41  CG  LYS A   5     -43.439 -13.462   3.584  1.00 68.52           C  
ATOM     42  CD  LYS A   5     -44.735 -12.693   3.811  1.00 68.52           C  
ATOM     43  CE  LYS A   5     -45.741 -12.951   2.698  1.00 68.52           C  
ATOM     44  NZ  LYS A   5     -47.028 -12.231   2.938  1.00 68.52           N1+
ATOM     45  N   LEU A   6     -40.030 -13.866   6.627  1.00 63.04           N  
ATOM     46  CA  LEU A   6     -39.066 -13.354   7.596  1.00 63.04           C  
ATOM     47  C   LEU A   6     -37.649 -13.789   7.233  1.00 63.04           C  
ATOM     48  O   LEU A   6     -36.712 -12.990   7.305  1.00 63.04           O  
ATOM     49  CB  LEU A   6     -39.415 -13.835   9.006  1.00 63.04           C  
ATOM     50  CG  LEU A   6     -39.889 -12.764   9.989  1.00 63.04           C  
ATOM     51  CD1 LEU A   6     -41.207 -13.182  10.633  1.00 63.04           C  
ATOM     52  CD2 LEU A   6     -38.827 -12.506  11.053  1.00 63.04           C  
ATOM     53  N   ARG A   7     -37.504 -15.042   6.750  1.00 68.14           N  
ATOM     54  CA  ARG A   7     -36.204 -15.536   6.305  1.00 68.14           C  
ATOM     55  C   ARG A   7     -35.703 -14.749   5.099  1.00 68.14           C  
ATOM     56  O   ARG A   7     -34.521 -14.404   5.024  1.00 68.14           O  
ATOM     57  CB  ARG A   7     -36.284 -17.025   5.963  1.00 68.14           C  
ATOM     58  CG  ARG A   7     -36.119 -17.943   7.164  1.00 68.14           C  
ATOM     59  CD  ARG A   7     -36.110 -19.410   6.755  1.00 68.14           C  
ATOM     60  NE  ARG A   7     -36.066 -20.292   7.917  1.00 68.14           N  
ATOM     61  CZ  ARG A   7     -35.979 -21.618   7.860  1.00 68.14           C  
ATOM     62  NH1 ARG A   7     -35.924 -22.244   6.688  1.00 68.14           N1+
ATOM     63  NH2 ARG A   7     -35.948 -22.325   8.980  1.00 68.14           N  
ATOM     64  N   GLU A   8     -36.511 -14.377   4.260  1.00 76.14           N  
ATOM     65  CA  GLU A   8     -36.146 -13.610   3.073  1.00 76.14           C  
ATOM     66  C   GLU A   8     -35.752 -12.183   3.439  1.00 76.14           C  
ATOM     67  O   GLU A   8     -34.775 -11.648   2.910  1.00 76.14           O  
ATOM     68  CB  GLU A   8     -37.300 -13.596   2.067  1.00 76.14           C  
ATOM     69  CG  GLU A   8     -37.463 -14.900   1.301  1.00 76.14           C  
ATOM     70  CD  GLU A   8     -38.631 -14.882   0.326  1.00 76.14           C  
ATOM     71  OE1 GLU A   8     -38.863 -15.900  -0.362  1.00 76.14           O  
ATOM     72  OE2 GLU A   8     -39.318 -13.838   0.251  1.00 76.14           O1-
ATOM     73  N   SER A   9     -36.540 -11.665   4.353  1.00 67.76           N  
ATOM     74  CA  SER A   9     -36.241 -10.314   4.812  1.00 67.76           C  
ATOM     75  C   SER A   9     -34.900 -10.259   5.537  1.00 67.76           C  
ATOM     76  O   SER A   9     -34.119  -9.326   5.337  1.00 67.76           O  
ATOM     77  CB  SER A   9     -37.349  -9.803   5.734  1.00 67.76           C  
ATOM     78  OG  SER A   9     -37.017  -8.531   6.264  1.00 67.76           O  
ATOM     79  N   LEU A  10     -34.543 -11.312   6.269  1.00 66.04           N  
ATOM     80  CA  LEU A  10     -33.283 -11.403   7.000  1.00 66.04           C  
ATOM     81  C   LEU A  10     -32.110 -11.578   6.042  1.00 66.04           C  
ATOM     82  O   LEU A  10     -31.065 -10.945   6.211  1.00 66.04           O  
ATOM     83  CB  LEU A  10     -33.323 -12.566   7.995  1.00 66.04           C  
ATOM     84  CG  LEU A  10     -33.871 -12.249   9.386  1.00 66.04           C  
ATOM     85  CD1 LEU A  10     -34.225 -13.538  10.122  1.00 66.04           C  
ATOM     86  CD2 LEU A  10     -32.863 -11.432  10.186  1.00 66.04           C  
ATOM     87  N   GLU A  11     -32.331 -12.349   5.037  1.00 75.11           N  
ATOM     88  CA  GLU A  11     -31.266 -12.571   4.063  1.00 75.11           C  
ATOM     89  C   GLU A  11     -30.979 -11.304   3.262  1.00 75.11           C  
ATOM     90  O   GLU A  11     -29.819 -10.976   3.004  1.00 75.11           O  
ATOM     91  CB  GLU A  11     -31.630 -13.719   3.119  1.00 75.11           C  
ATOM     92  CG  GLU A  11     -31.286 -15.097   3.665  1.00 75.11           C  
ATOM     93  CD  GLU A  11     -31.592 -16.223   2.691  1.00 75.11           C  
ATOM     94  OE1 GLU A  11     -31.283 -17.396   3.001  1.00 75.11           O  
ATOM     95  OE2 GLU A  11     -32.146 -15.929   1.607  1.00 75.11           O1-
ATOM     96  N   GLU A  12     -32.036 -10.565   2.925  1.00 74.38           N  
ATOM     97  CA  GLU A  12     -31.878  -9.298   2.218  1.00 74.38           C  
ATOM     98  C   GLU A  12     -31.154  -8.269   3.082  1.00 74.38           C  
ATOM     99  O   GLU A  12     -30.273  -7.554   2.599  1.00 74.38           O  
ATOM    100  CB  GLU A  12     -33.240  -8.752   1.782  1.00 74.38           C  
ATOM    101  CG  GLU A  12     -33.644  -9.161   0.373  1.00 74.38           C  
ATOM    102  CD  GLU A  12     -35.030  -8.674  -0.020  1.00 74.38           C  
ATOM    103  OE1 GLU A  12     -35.499  -9.009  -1.131  1.00 74.38           O  
ATOM    104  OE2 GLU A  12     -35.651  -7.951   0.791  1.00 74.38           O1-
ATOM    105  N   GLN A  13     -31.518  -8.274   4.280  1.00 65.35           N  
ATOM    106  CA  GLN A  13     -30.874  -7.345   5.203  1.00 65.35           C  
ATOM    107  C   GLN A  13     -29.413  -7.719   5.431  1.00 65.35           C  
ATOM    108  O   GLN A  13     -28.546  -6.845   5.501  1.00 65.35           O  
ATOM    109  CB  GLN A  13     -31.621  -7.307   6.538  1.00 65.35           C  
ATOM    110  CG  GLN A  13     -32.733  -6.269   6.591  1.00 65.35           C  
ATOM    111  CD  GLN A  13     -33.302  -6.089   7.986  1.00 65.35           C  
ATOM    112  NE2 GLN A  13     -34.103  -5.044   8.170  1.00 65.35           N  
ATOM    113  OE1 GLN A  13     -33.024  -6.882   8.891  1.00 65.35           O  
ATOM    114  N   LYS A  14     -29.133  -9.065   5.489  1.00 71.31           N  
ATOM    115  CA  LYS A  14     -27.756  -9.539   5.605  1.00 71.31           C  
ATOM    116  C   LYS A  14     -26.931  -9.131   4.389  1.00 71.31           C  
ATOM    117  O   LYS A  14     -25.772  -8.730   4.525  1.00 71.31           O  
ATOM    118  CB  LYS A  14     -27.724 -11.059   5.775  1.00 71.31           C  
ATOM    119  CG  LYS A  14     -27.985 -11.527   7.199  1.00 71.31           C  
ATOM    120  CD  LYS A  14     -27.839 -13.038   7.326  1.00 71.31           C  
ATOM    121  CE  LYS A  14     -28.150 -13.515   8.738  1.00 71.31           C  
ATOM    122  NZ  LYS A  14     -28.032 -14.998   8.861  1.00 71.31           N1+
ATOM    123  N   LYS A  15     -27.551  -9.201   3.224  1.00 78.84           N  
ATOM    124  CA  LYS A  15     -26.875  -8.787   1.998  1.00 78.84           C  
ATOM    125  C   LYS A  15     -26.595  -7.286   2.004  1.00 78.84           C  
ATOM    126  O   LYS A  15     -25.509  -6.850   1.618  1.00 78.84           O  
ATOM    127  CB  LYS A  15     -27.711  -9.158   0.772  1.00 78.84           C  
ATOM    128  CG  LYS A  15     -27.582 -10.616   0.355  1.00 78.84           C  
ATOM    129  CD  LYS A  15     -28.327 -10.893  -0.945  1.00 78.84           C  
ATOM    130  CE  LYS A  15     -28.280 -12.370  -1.313  1.00 78.84           C  
ATOM    131  NZ  LYS A  15     -28.991 -12.644  -2.597  1.00 78.84           N1+
ATOM    132  N   ARG A  16     -27.531  -6.597   2.535  1.00 69.01           N  
ATOM    133  CA  ARG A  16     -27.386  -5.147   2.598  1.00 69.01           C  
ATOM    134  C   ARG A  16     -26.324  -4.745   3.616  1.00 69.01           C  
ATOM    135  O   ARG A  16     -25.545  -3.820   3.378  1.00 69.01           O  
ATOM    136  CB  ARG A  16     -28.721  -4.487   2.945  1.00 69.01           C  
ATOM    137  CG  ARG A  16     -29.708  -4.447   1.790  1.00 69.01           C  
ATOM    138  CD  ARG A  16     -30.963  -3.661   2.145  1.00 69.01           C  
ATOM    139  NE  ARG A  16     -31.946  -3.698   1.067  1.00 69.01           N  
ATOM    140  CZ  ARG A  16     -33.130  -3.092   1.099  1.00 69.01           C  
ATOM    141  NH1 ARG A  16     -33.503  -2.389   2.162  1.00 69.01           N1+
ATOM    142  NH2 ARG A  16     -33.949  -3.192   0.062  1.00 69.01           N  
ATOM    143  N   VAL A  17     -26.278  -5.502   4.756  1.00 64.75           N  
ATOM    144  CA  VAL A  17     -25.263  -5.291   5.782  1.00 64.75           C  
ATOM    145  C   VAL A  17     -23.877  -5.569   5.204  1.00 64.75           C  
ATOM    146  O   VAL A  17     -22.933  -4.814   5.445  1.00 64.75           O  
ATOM    147  CB  VAL A  17     -25.513  -6.182   7.020  1.00 64.75           C  
ATOM    148  CG1 VAL A  17     -24.297  -6.175   7.945  1.00 64.75           C  
ATOM    149  CG2 VAL A  17     -26.760  -5.718   7.769  1.00 64.75           C  
ATOM    150  N   LYS A  18     -23.729  -6.580   4.427  1.00 72.52           N  
ATOM    151  CA  LYS A  18     -22.454  -6.937   3.813  1.00 72.52           C  
ATOM    152  C   LYS A  18     -22.003  -5.869   2.821  1.00 72.52           C  
ATOM    153  O   LYS A  18     -20.821  -5.527   2.765  1.00 72.52           O  
ATOM    154  CB  LYS A  18     -22.556  -8.293   3.113  1.00 72.52           C  
ATOM    155  CG  LYS A  18     -22.359  -9.484   4.039  1.00 72.52           C  
ATOM    156  CD  LYS A  18     -22.326 -10.795   3.264  1.00 72.52           C  
ATOM    157  CE  LYS A  18     -22.248 -11.995   4.198  1.00 72.52           C  
ATOM    158  NZ  LYS A  18     -22.236 -13.285   3.443  1.00 72.52           N1+
ATOM    159  N   GLU A  19     -22.930  -5.356   2.015  1.00 73.28           N  
ATOM    160  CA  GLU A  19     -22.624  -4.293   1.063  1.00 73.28           C  
ATOM    161  C   GLU A  19     -22.154  -3.030   1.779  1.00 73.28           C  
ATOM    162  O   GLU A  19     -21.178  -2.401   1.363  1.00 73.28           O  
ATOM    163  CB  GLU A  19     -23.847  -3.981   0.195  1.00 73.28           C  
ATOM    164  CG  GLU A  19     -24.081  -4.988  -0.921  1.00 73.28           C  
ATOM    165  CD  GLU A  19     -25.347  -4.716  -1.718  1.00 73.28           C  
ATOM    166  OE1 GLU A  19     -25.660  -5.497  -2.645  1.00 73.28           O  
ATOM    167  OE2 GLU A  19     -26.030  -3.713  -1.414  1.00 73.28           O1-
ATOM    168  N   ILE A  20     -22.781  -2.733   2.804  1.00 63.81           N  
ATOM    169  CA  ILE A  20     -22.425  -1.561   3.597  1.00 63.81           C  
ATOM    170  C   ILE A  20     -21.093  -1.802   4.304  1.00 63.81           C  
ATOM    171  O   ILE A  20     -20.254  -0.902   4.383  1.00 63.81           O  
ATOM    172  CB  ILE A  20     -23.525  -1.219   4.626  1.00 63.81           C  
ATOM    173  CG1 ILE A  20     -24.790  -0.729   3.912  1.00 63.81           C  
ATOM    174  CG2 ILE A  20     -23.022  -0.174   5.627  1.00 63.81           C  
ATOM    175  CD1 ILE A  20     -25.964  -0.463   4.845  1.00 63.81           C  
ATOM    176  N   GLU A  21     -20.900  -3.086   4.817  1.00 65.86           N  
ATOM    177  CA  GLU A  21     -19.607  -3.451   5.389  1.00 65.86           C  
ATOM    178  C   GLU A  21     -18.482  -3.265   4.374  1.00 65.86           C  
ATOM    179  O   GLU A  21     -17.391  -2.811   4.725  1.00 65.86           O  
ATOM    180  CB  GLU A  21     -19.630  -4.897   5.889  1.00 65.86           C  
ATOM    181  CG  GLU A  21     -20.391  -5.085   7.194  1.00 65.86           C  
ATOM    182  CD  GLU A  21     -20.426  -6.529   7.665  1.00 65.86           C  
ATOM    183  OE1 GLU A  21     -20.797  -6.777   8.836  1.00 65.86           O  
ATOM    184  OE2 GLU A  21     -20.077  -7.421   6.860  1.00 65.86           O1-
ATOM    185  N   ARG A  22     -18.823  -3.590   3.127  1.00 75.46           N  
ATOM    186  CA  ARG A  22     -17.845  -3.363   2.068  1.00 75.46           C  
ATOM    187  C   ARG A  22     -17.580  -1.874   1.876  1.00 75.46           C  
ATOM    188  O   ARG A  22     -16.430  -1.456   1.726  1.00 75.46           O  
ATOM    189  CB  ARG A  22     -18.322  -3.984   0.754  1.00 75.46           C  
ATOM    190  CG  ARG A  22     -18.128  -5.490   0.677  1.00 75.46           C  
ATOM    191  CD  ARG A  22     -18.562  -6.047  -0.672  1.00 75.46           C  
ATOM    192  NE  ARG A  22     -18.475  -7.505  -0.706  1.00 75.46           N  
ATOM    193  CZ  ARG A  22     -18.919  -8.267  -1.701  1.00 75.46           C  
ATOM    194  NH1 ARG A  22     -19.490  -7.722  -2.769  1.00 75.46           N1+
ATOM    195  NH2 ARG A  22     -18.790  -9.583  -1.630  1.00 75.46           N  
ATOM    196  N   GLU A  23     -18.608  -1.143   1.895  1.00 67.77           N  
ATOM    197  CA  GLU A  23     -18.479   0.308   1.801  1.00 67.77           C  
ATOM    198  C   GLU A  23     -17.741   0.876   3.010  1.00 67.77           C  
ATOM    199  O   GLU A  23     -16.906   1.771   2.870  1.00 67.77           O  
ATOM    200  CB  GLU A  23     -19.856   0.963   1.670  1.00 67.77           C  
ATOM    201  CG  GLU A  23     -20.513   0.746   0.314  1.00 67.77           C  
ATOM    202  CD  GLU A  23     -21.865   1.431   0.186  1.00 67.77           C  
ATOM    203  OE1 GLU A  23     -22.573   1.194  -0.819  1.00 67.77           O  
ATOM    204  OE2 GLU A  23     -22.217   2.212   1.097  1.00 67.77           O1-
ATOM    205  N   HIS A  24     -18.046   0.360   4.256  1.00 53.90           N  
ATOM    206  CA  HIS A  24     -17.343   0.656   5.499  1.00 53.90           C  
ATOM    207  C   HIS A  24     -15.856   0.337   5.379  1.00 53.90           C  
ATOM    208  O   HIS A  24     -15.011   1.125   5.811  1.00 53.90           O  
ATOM    209  CB  HIS A  24     -17.956  -0.126   6.662  1.00 53.90           C  
ATOM    210  CG  HIS A  24     -17.984   0.635   7.948  1.00 53.90           C  
ATOM    211  CD2 HIS A  24     -18.884   1.519   8.438  1.00 53.90           C  
ATOM    212  ND1 HIS A  24     -16.992   0.527   8.899  1.00 53.90           N  
ATOM    213  CE1 HIS A  24     -17.283   1.313   9.922  1.00 53.90           C  
ATOM    214  NE2 HIS A  24     -18.426   1.927   9.668  1.00 53.90           N  
ATOM    215  N   GLU A  25     -15.640  -0.836   4.803  1.00 70.29           N  
ATOM    216  CA  GLU A  25     -14.244  -1.212   4.600  1.00 70.29           C  
ATOM    217  C   GLU A  25     -13.542  -0.238   3.657  1.00 70.29           C  
ATOM    218  O   GLU A  25     -12.393   0.142   3.891  1.00 70.29           O  
ATOM    219  CB  GLU A  25     -14.144  -2.638   4.054  1.00 70.29           C  
ATOM    220  CG  GLU A  25     -12.765  -3.262   4.210  1.00 70.29           C  
ATOM    221  CD  GLU A  25     -12.441  -3.652   5.643  1.00 70.29           C  
ATOM    222  OE1 GLU A  25     -11.244  -3.795   5.977  1.00 70.29           O  
ATOM    223  OE2 GLU A  25     -13.393  -3.816   6.438  1.00 70.29           O1-
ATOM    224  N   GLU A  26     -14.216   0.229   2.677  1.00 65.55           N  
ATOM    225  CA  GLU A  26     -13.675   1.224   1.757  1.00 65.55           C  
ATOM    226  C   GLU A  26     -13.408   2.546   2.470  1.00 65.55           C  
ATOM    227  O   GLU A  26     -12.373   3.178   2.250  1.00 65.55           O  
ATOM    228  CB  GLU A  26     -14.630   1.445   0.580  1.00 65.55           C  
ATOM    229  CG  GLU A  26     -14.657   0.292  -0.413  1.00 65.55           C  
ATOM    230  CD  GLU A  26     -15.634   0.511  -1.558  1.00 65.55           C  
ATOM    231  OE1 GLU A  26     -15.790  -0.399  -2.404  1.00 65.55           O  
ATOM    232  OE2 GLU A  26     -16.246   1.601  -1.611  1.00 65.55           O1-
ATOM    233  N   ILE A  27     -14.285   2.929   3.333  1.00 52.57           N  
ATOM    234  CA  ILE A  27     -14.161   4.144   4.132  1.00 52.57           C  
ATOM    235  C   ILE A  27     -13.085   3.952   5.199  1.00 52.57           C  
ATOM    236  O   ILE A  27     -12.268   4.845   5.432  1.00 52.57           O  
ATOM    237  CB  ILE A  27     -15.506   4.527   4.791  1.00 52.57           C  
ATOM    238  CG1 ILE A  27     -16.518   4.961   3.725  1.00 52.57           C  
ATOM    239  CG2 ILE A  27     -15.302   5.629   5.834  1.00 52.57           C  
ATOM    240  CD1 ILE A  27     -17.910   5.243   4.272  1.00 52.57           C  
ATOM    241  N   ARG A  28     -13.113   2.758   5.924  1.00 57.78           N  
ATOM    242  CA  ARG A  28     -12.023   2.405   6.828  1.00 57.78           C  
ATOM    243  C   ARG A  28     -10.673   2.508   6.126  1.00 57.78           C  
ATOM    244  O   ARG A  28      -9.711   3.027   6.692  1.00 57.78           O  
ATOM    245  CB  ARG A  28     -12.220   0.993   7.384  1.00 57.78           C  
ATOM    246  CG  ARG A  28     -11.559   0.765   8.734  1.00 57.78           C  
ATOM    247  CD  ARG A  28     -11.688  -0.682   9.187  1.00 57.78           C  
ATOM    248  NE  ARG A  28     -11.622  -0.800  10.641  1.00 57.78           N  
ATOM    249  CZ  ARG A  28     -12.113  -1.818  11.342  1.00 57.78           C  
ATOM    250  NH1 ARG A  28     -12.718  -2.832  10.734  1.00 57.78           N1+
ATOM    251  NH2 ARG A  28     -11.999  -1.824  12.662  1.00 57.78           N  
ATOM    252  N   GLU A  29     -10.619   1.992   4.946  1.00 66.12           N  
ATOM    253  CA  GLU A  29      -9.395   2.146   4.166  1.00 66.12           C  
ATOM    254  C   GLU A  29      -9.093   3.616   3.894  1.00 66.12           C  
ATOM    255  O   GLU A  29      -7.940   4.044   3.970  1.00 66.12           O  
ATOM    256  CB  GLU A  29      -9.499   1.378   2.845  1.00 66.12           C  
ATOM    257  CG  GLU A  29      -9.058  -0.075   2.942  1.00 66.12           C  
ATOM    258  CD  GLU A  29      -9.109  -0.808   1.611  1.00 66.12           C  
ATOM    259  OE1 GLU A  29      -8.717  -1.995   1.555  1.00 66.12           O  
ATOM    260  OE2 GLU A  29      -9.545  -0.189   0.614  1.00 66.12           O1-
ATOM    261  N   ALA A  30     -10.190   4.370   3.672  1.00 53.48           N  
ATOM    262  CA  ALA A  30     -10.036   5.813   3.493  1.00 53.48           C  
ATOM    263  C   ALA A  30      -9.603   6.483   4.794  1.00 53.48           C  
ATOM    264  O   ALA A  30      -8.759   7.382   4.786  1.00 53.48           O  
ATOM    265  CB  ALA A  30     -11.338   6.428   2.988  1.00 53.48           C  
ATOM    266  N   LEU A  31     -10.179   6.056   5.930  1.00 46.00           N  
ATOM    267  CA  LEU A  31      -9.841   6.543   7.263  1.00 46.00           C  
ATOM    268  C   LEU A  31      -8.443   6.090   7.669  1.00 46.00           C  
ATOM    269  O   LEU A  31      -7.697   6.848   8.292  1.00 46.00           O  
ATOM    270  CB  LEU A  31     -10.867   6.053   8.289  1.00 46.00           C  
ATOM    271  CG  LEU A  31     -11.982   7.035   8.654  1.00 46.00           C  
ATOM    272  CD1 LEU A  31     -13.240   6.278   9.063  1.00 46.00           C  
ATOM    273  CD2 LEU A  31     -11.527   7.970   9.770  1.00 46.00           C  
ATOM    274  N   LYS A  32      -8.044   4.794   7.347  1.00 53.33           N  
ATOM    275  CA  LYS A  32      -6.643   4.404   7.480  1.00 53.33           C  
ATOM    276  C   LYS A  32      -5.733   5.343   6.695  1.00 53.33           C  
ATOM    277  O   LYS A  32      -4.670   5.735   7.179  1.00 53.33           O  
ATOM    278  CB  LYS A  32      -6.440   2.963   7.010  1.00 53.33           C  
ATOM    279  CG  LYS A  32      -5.295   2.240   7.703  1.00 53.33           C  
ATOM    280  CD  LYS A  32      -5.221   0.778   7.284  1.00 53.33           C  
ATOM    281  CE  LYS A  32      -4.022   0.077   7.907  1.00 53.33           C  
ATOM    282  NZ  LYS A  32      -3.964  -1.367   7.526  1.00 53.33           N1+
ATOM    283  N   ARG A  33      -6.195   5.795   5.513  1.00 56.57           N  
ATOM    284  CA  ARG A  33      -5.507   6.845   4.767  1.00 56.57           C  
ATOM    285  C   ARG A  33      -5.451   8.140   5.570  1.00 56.57           C  
ATOM    286  O   ARG A  33      -4.426   8.826   5.579  1.00 56.57           O  
ATOM    287  CB  ARG A  33      -6.201   7.090   3.425  1.00 56.57           C  
ATOM    288  CG  ARG A  33      -5.978   5.984   2.405  1.00 56.57           C  
ATOM    289  CD  ARG A  33      -6.588   6.332   1.055  1.00 56.57           C  
ATOM    290  NE  ARG A  33      -7.057   5.140   0.352  1.00 56.57           N  
ATOM    291  CZ  ARG A  33      -7.661   5.147  -0.833  1.00 56.57           C  
ATOM    292  NH1 ARG A  33      -7.882   6.288  -1.474  1.00 56.57           N1+
ATOM    293  NH2 ARG A  33      -8.047   4.004  -1.381  1.00 56.57           N  
ATOM    294  N   LEU A  34      -6.468   8.374   6.326  1.00 48.76           N  
ATOM    295  CA  LEU A  34      -6.555   9.587   7.132  1.00 48.76           C  
ATOM    296  C   LEU A  34      -5.817   9.413   8.456  1.00 48.76           C  
ATOM    297  O   LEU A  34      -5.122  10.325   8.909  1.00 48.76           O  
ATOM    298  CB  LEU A  34      -8.018   9.954   7.394  1.00 48.76           C  
ATOM    299  CG  LEU A  34      -8.316  11.438   7.606  1.00 48.76           C  
ATOM    300  CD1 LEU A  34      -8.925  12.042   6.346  1.00 48.76           C  
ATOM    301  CD2 LEU A  34      -9.244  11.632   8.800  1.00 48.76           C  
ATOM    302  N   GLN A  35      -5.943   8.238   9.246  1.00 43.53           N  
ATOM    303  CA  GLN A  35      -5.139   7.858  10.403  1.00 43.53           C  
ATOM    304  C   GLN A  35      -3.648   7.914  10.078  1.00 43.53           C  
ATOM    305  O   GLN A  35      -2.841   8.325  10.914  1.00 43.53           O  
ATOM    306  CB  GLN A  35      -5.518   6.457  10.885  1.00 43.53           C  
ATOM    307  CG  GLN A  35      -6.285   6.447  12.200  1.00 43.53           C  
ATOM    308  CD  GLN A  35      -6.677   5.049  12.641  1.00 43.53           C  
ATOM    309  NE2 GLN A  35      -7.166   4.929  13.870  1.00 43.53           N  
ATOM    310  OE1 GLN A  35      -6.541   4.084  11.881  1.00 43.53           O  
ATOM    311  N   GLN A  36      -3.292   7.782   8.885  1.00 50.43           N  
ATOM    312  CA  GLN A  36      -1.928   8.009   8.420  1.00 50.43           C  
ATOM    313  C   GLN A  36      -1.631   9.500   8.290  1.00 50.43           C  
ATOM    314  O   GLN A  36      -0.512   9.942   8.561  1.00 50.43           O  
ATOM    315  CB  GLN A  36      -1.693   7.307   7.081  1.00 50.43           C  
ATOM    316  CG  GLN A  36      -1.519   5.799   7.199  1.00 50.43           C  
ATOM    317  CD  GLN A  36      -1.368   5.118   5.852  1.00 50.43           C  
ATOM    318  NE2 GLN A  36      -1.045   3.830   5.871  1.00 50.43           N  
ATOM    319  OE1 GLN A  36      -1.542   5.746   4.802  1.00 50.43           O  
ATOM    320  N   SER A  37      -2.717  10.164   7.997  1.00 50.31           N  
ATOM    321  CA  SER A  37      -2.626  11.611   8.164  1.00 50.31           C  
ATOM    322  C   SER A  37      -2.396  11.986   9.624  1.00 50.31           C  
ATOM    323  O   SER A  37      -1.615  12.892   9.921  1.00 50.31           O  
ATOM    324  CB  SER A  37      -3.896  12.291   7.649  1.00 50.31           C  
ATOM    325  OG  SER A  37      -3.905  13.665   7.994  1.00 50.31           O  
ATOM    326  N   VAL A  38      -2.878  11.230  10.604  1.00 40.03           N  
ATOM    327  CA  VAL A  38      -2.612  11.352  12.033  1.00 40.03           C  
ATOM    328  C   VAL A  38      -1.201  10.856  12.341  1.00 40.03           C  
ATOM    329  O   VAL A  38      -0.502  11.433  13.177  1.00 40.03           O  
ATOM    330  CB  VAL A  38      -3.646  10.569  12.872  1.00 40.03           C  
ATOM    331  CG1 VAL A  38      -3.240  10.542  14.344  1.00 40.03           C  
ATOM    332  CG2 VAL A  38      -5.037  11.181  12.711  1.00 40.03           C  
ATOM    333  N   LEU A  39      -0.690   9.888  11.580  1.00 45.55           N  
ATOM    334  CA  LEU A  39       0.729   9.557  11.655  1.00 45.55           C  
ATOM    335  C   LEU A  39       1.588  10.759  11.276  1.00 45.55           C  
ATOM    336  O   LEU A  39       2.619  11.013  11.903  1.00 45.55           O  
ATOM    337  CB  LEU A  39       1.053   8.374  10.740  1.00 45.55           C  
ATOM    338  CG  LEU A  39       1.922   7.269  11.342  1.00 45.55           C  
ATOM    339  CD1 LEU A  39       1.105   5.996  11.532  1.00 45.55           C  
ATOM    340  CD2 LEU A  39       3.138   7.004  10.460  1.00 45.55           C  
ATOM    341  N   ARG A  40       1.086  11.593  10.382  1.00 54.07           N  
ATOM    342  CA  ARG A  40       1.678  12.908  10.154  1.00 54.07           C  
ATOM    343  C   ARG A  40       1.633  13.756  11.420  1.00 54.07           C  
ATOM    344  O   ARG A  40       2.610  14.428  11.759  1.00 54.07           O  
ATOM    345  CB  ARG A  40       0.958  13.630   9.013  1.00 54.07           C  
ATOM    346  CG  ARG A  40       1.257  13.060   7.636  1.00 54.07           C  
ATOM    347  CD  ARG A  40       0.708  13.947   6.527  1.00 54.07           C  
ATOM    348  NE  ARG A  40      -0.737  13.797   6.384  1.00 54.07           N  
ATOM    349  CZ  ARG A  40      -1.358  13.486   5.249  1.00 54.07           C  
ATOM    350  NH1 ARG A  40      -0.669  13.285   4.132  1.00 54.07           N1+
ATOM    351  NH2 ARG A  40      -2.678  13.376   5.231  1.00 54.07           N  
ATOM    352  N   GLN A  41       0.559  13.510  12.228  1.00 49.48           N  
ATOM    353  CA  GLN A  41       0.443  14.261  13.474  1.00 49.48           C  
ATOM    354  C   GLN A  41       1.244  13.601  14.592  1.00 49.48           C  
ATOM    355  O   GLN A  41       1.832  14.288  15.430  1.00 49.48           O  
ATOM    356  CB  GLN A  41      -1.024  14.393  13.886  1.00 49.48           C  
ATOM    357  CG  GLN A  41      -1.731  15.593  13.271  1.00 49.48           C  
ATOM    358  CD  GLN A  41      -3.191  15.685  13.674  1.00 49.48           C  
ATOM    359  NE2 GLN A  41      -3.856  16.756  13.254  1.00 49.48           N  
ATOM    360  OE1 GLN A  41      -3.718  14.799  14.355  1.00 49.48           O  
ATOM    361  N   ALA A  42       1.408  12.312  14.507  1.00 38.12           N  
ATOM    362  CA  ALA A  42       2.310  11.609  15.415  1.00 38.12           C  
ATOM    363  C   ALA A  42       3.764  11.990  15.147  1.00 38.12           C  
ATOM    364  O   ALA A  42       4.554  12.143  16.083  1.00 38.12           O  
ATOM    365  CB  ALA A  42       2.126  10.100  15.284  1.00 38.12           C  
ATOM    366  N   VAL A  43       4.114  12.289  13.891  1.00 51.23           N  
ATOM    367  CA  VAL A  43       5.411  12.891  13.601  1.00 51.23           C  
ATOM    368  C   VAL A  43       5.466  14.305  14.177  1.00 51.23           C  
ATOM    369  O   VAL A  43       6.483  14.715  14.739  1.00 51.23           O  
ATOM    370  CB  VAL A  43       5.697  12.923  12.083  1.00 51.23           C  
ATOM    371  CG1 VAL A  43       6.968  13.716  11.788  1.00 51.23           C  
ATOM    372  CG2 VAL A  43       5.809  11.503  11.532  1.00 51.23           C  
ATOM    373  N   ARG A  44       4.261  14.904  14.277  1.00 51.41           N  
ATOM    374  CA  ARG A  44       4.199  16.154  15.028  1.00 51.41           C  
ATOM    375  C   ARG A  44       4.389  15.906  16.520  1.00 51.41           C  
ATOM    376  O   ARG A  44       5.072  16.675  17.201  1.00 51.41           O  
ATOM    377  CB  ARG A  44       2.868  16.865  14.780  1.00 51.41           C  
ATOM    378  CG  ARG A  44       2.972  18.060  13.846  1.00 51.41           C  
ATOM    379  CD  ARG A  44       1.645  18.798  13.723  1.00 51.41           C  
ATOM    380  NE  ARG A  44       0.723  18.104  12.829  1.00 51.41           N  
ATOM    381  CZ  ARG A  44      -0.255  18.691  12.147  1.00 51.41           C  
ATOM    382  NH1 ARG A  44      -0.460  19.999  12.243  1.00 51.41           N1+
ATOM    383  NH2 ARG A  44      -1.038  17.964  11.361  1.00 51.41           N  
ATOM    384  N   LEU A  45       3.981  14.729  17.079  1.00 43.08           N  
ATOM    385  CA  LEU A  45       4.233  14.373  18.471  1.00 43.08           C  
ATOM    386  C   LEU A  45       5.671  13.902  18.660  1.00 43.08           C  
ATOM    387  O   LEU A  45       6.240  14.049  19.745  1.00 43.08           O  
ATOM    388  CB  LEU A  45       3.261  13.284  18.931  1.00 43.08           C  
ATOM    389  CG  LEU A  45       2.052  13.752  19.742  1.00 43.08           C  
ATOM    390  CD1 LEU A  45       0.799  12.997  19.308  1.00 43.08           C  
ATOM    391  CD2 LEU A  45       2.304  13.568  21.234  1.00 43.08           C  
ATOM    392  N   ALA A  46       6.331  13.460  17.623  1.00 42.91           N  
ATOM    393  CA  ALA A  46       7.774  13.269  17.733  1.00 42.91           C  
ATOM    394  C   ALA A  46       8.488  14.598  17.962  1.00 42.91           C  
ATOM    395  O   ALA A  46       9.619  14.627  18.454  1.00 42.91           O  
ATOM    396  CB  ALA A  46       8.319  12.584  16.480  1.00 42.91           C  
ATOM    397  N   LYS A  47       7.814  15.739  17.771  1.00 46.01           N  
ATOM    398  CA  LYS A  47       8.213  17.061  18.245  1.00 46.01           C  
ATOM    399  C   LYS A  47       8.267  17.106  19.769  1.00 46.01           C  
ATOM    400  O   LYS A  47       9.089  17.821  20.345  1.00 46.01           O  
ATOM    401  CB  LYS A  47       7.253  18.131  17.721  1.00 46.01           C  
ATOM    402  CG  LYS A  47       7.526  18.560  16.287  1.00 46.01           C  
ATOM    403  CD  LYS A  47       6.627  19.717  15.870  1.00 46.01           C  
ATOM    404  CE  LYS A  47       6.851  20.102  14.414  1.00 46.01           C  
ATOM    405  NZ  LYS A  47       5.968  21.233  13.999  1.00 46.01           N1+
ATOM    406  N   LEU A  48       7.690  15.911  20.508  1.00 46.09           N  
ATOM    407  CA  LEU A  48       7.771  16.068  21.955  1.00 46.09           C  
ATOM    408  C   LEU A  48       8.657  14.989  22.570  1.00 46.09           C  
ATOM    409  O   LEU A  48       9.248  15.196  23.634  1.00 46.09           O  
ATOM    410  CB  LEU A  48       6.375  16.014  22.580  1.00 46.09           C  
ATOM    411  CG  LEU A  48       5.561  17.308  22.536  1.00 46.09           C  
ATOM    412  CD1 LEU A  48       4.071  17.002  22.639  1.00 46.09           C  
ATOM    413  CD2 LEU A  48       5.996  18.253  23.650  1.00 46.09           C  
ATOM    414  N   GLY A  49       9.563  14.260  21.778  1.00 42.55           N  
ATOM    415  CA  GLY A  49      10.496  13.441  22.535  1.00 42.55           C  
ATOM    416  C   GLY A  49      11.834  13.266  21.843  1.00 42.55           C  
ATOM    417  O   GLY A  49      11.929  13.399  20.621  1.00 42.55           O  
ATOM    418  N   ASP A  50      12.899  14.021  22.226  1.00 52.50           N  
ATOM    419  CA  ASP A  50      14.310  13.966  21.852  1.00 52.50           C  
ATOM    420  C   ASP A  50      14.825  12.529  21.865  1.00 52.50           C  
ATOM    421  O   ASP A  50      15.893  12.252  22.416  1.00 52.50           O  
ATOM    422  CB  ASP A  50      15.148  14.834  22.793  1.00 52.50           C  
ATOM    423  CG  ASP A  50      15.345  16.249  22.278  1.00 52.50           C  
ATOM    424  OD1 ASP A  50      15.123  16.495  21.071  1.00 52.50           O  
ATOM    425  OD2 ASP A  50      15.726  17.125  23.083  1.00 52.50           O1-
ATOM    426  N   ASP A  51      14.117  11.436  21.335  1.00 59.52           N  
ATOM    427  CA  ASP A  51      14.900  10.213  21.191  1.00 59.52           C  
ATOM    428  C   ASP A  51      15.364  10.025  19.748  1.00 59.52           C  
ATOM    429  O   ASP A  51      14.576   9.641  18.882  1.00 59.52           O  
ATOM    430  CB  ASP A  51      14.087   8.998  21.645  1.00 59.52           C  
ATOM    431  CG  ASP A  51      14.949   7.892  22.227  1.00 59.52           C  
ATOM    432  OD1 ASP A  51      16.187   7.936  22.067  1.00 59.52           O  
ATOM    433  OD2 ASP A  51      14.383   6.967  22.849  1.00 59.52           O1-
ATOM    434  N   SER A  52      16.460  10.490  19.285  1.00 62.59           N  
ATOM    435  CA  SER A  52      17.136  10.463  17.992  1.00 62.59           C  
ATOM    436  C   SER A  52      17.188   9.049  17.424  1.00 62.59           C  
ATOM    437  O   SER A  52      16.986   8.849  16.224  1.00 62.59           O  
ATOM    438  CB  SER A  52      18.553  11.024  18.115  1.00 62.59           C  
ATOM    439  OG  SER A  52      19.340  10.216  18.975  1.00 62.59           O  
ATOM    440  N   GLU A  53      17.238   7.927  18.255  1.00 68.44           N  
ATOM    441  CA  GLU A  53      17.291   6.553  17.766  1.00 68.44           C  
ATOM    442  C   GLU A  53      15.932   6.101  17.240  1.00 68.44           C  
ATOM    443  O   GLU A  53      15.851   5.443  16.201  1.00 68.44           O  
ATOM    444  CB  GLU A  53      17.769   5.607  18.871  1.00 68.44           C  
ATOM    445  CG  GLU A  53      19.282   5.498  18.977  1.00 68.44           C  
ATOM    446  CD  GLU A  53      19.741   4.499  20.028  1.00 68.44           C  
ATOM    447  OE1 GLU A  53      20.968   4.318  20.197  1.00 68.44           O  
ATOM    448  OE2 GLU A  53      18.866   3.893  20.685  1.00 68.44           O1-
ATOM    449  N   MET A  54      14.927   6.461  17.991  1.00 68.36           N  
ATOM    450  CA  MET A  54      13.568   6.125  17.577  1.00 68.36           C  
ATOM    451  C   MET A  54      13.226   6.783  16.244  1.00 68.36           C  
ATOM    452  O   MET A  54      12.667   6.140  15.355  1.00 68.36           O  
ATOM    453  CB  MET A  54      12.559   6.551  18.644  1.00 68.36           C  
ATOM    454  CG  MET A  54      11.131   6.122  18.346  1.00 68.36           C  
ATOM    455  SD  MET A  54       9.954   6.638  19.655  1.00 68.36           S  
ATOM    456  CE  MET A  54       8.469   5.742  19.121  1.00 68.36           C  
ATOM    457  N   ILE A  55      13.641   8.030  16.059  1.00 67.50           N  
ATOM    458  CA  ILE A  55      13.359   8.762  14.830  1.00 67.50           C  
ATOM    459  C   ILE A  55      14.097   8.113  13.661  1.00 67.50           C  
ATOM    460  O   ILE A  55      13.530   7.936  12.581  1.00 67.50           O  
ATOM    461  CB  ILE A  55      13.755  10.250  14.954  1.00 67.50           C  
ATOM    462  CG1 ILE A  55      12.844  10.963  15.960  1.00 67.50           C  
ATOM    463  CG2 ILE A  55      13.707  10.938  13.587  1.00 67.50           C  
ATOM    464  CD1 ILE A  55      13.235  12.409  16.232  1.00 67.50           C  
ATOM    465  N   ASN A  56      15.328   7.600  13.909  1.00 69.18           N  
ATOM    466  CA  ASN A  56      16.089   6.950  12.847  1.00 69.18           C  
ATOM    467  C   ASN A  56      15.418   5.659  12.387  1.00 69.18           C  
ATOM    468  O   ASN A  56      15.364   5.377  11.188  1.00 69.18           O  
ATOM    469  CB  ASN A  56      17.521   6.668  13.309  1.00 69.18           C  
ATOM    470  CG  ASN A  56      18.403   7.900  13.258  1.00 69.18           C  
ATOM    471  ND2 ASN A  56      19.460   7.906  14.063  1.00 69.18           N  
ATOM    472  OD1 ASN A  56      18.138   8.839  12.503  1.00 69.18           O  
ATOM    473  N   ARG A  57      14.876   4.904  13.306  1.00 73.14           N  
ATOM    474  CA  ARG A  57      14.183   3.669  12.955  1.00 73.14           C  
ATOM    475  C   ARG A  57      12.925   3.959  12.142  1.00 73.14           C  
ATOM    476  O   ARG A  57      12.625   3.250  11.179  1.00 73.14           O  
ATOM    477  CB  ARG A  57      13.821   2.878  14.214  1.00 73.14           C  
ATOM    478  CG  ARG A  57      15.000   2.153  14.846  1.00 73.14           C  
ATOM    479  CD  ARG A  57      14.561   1.260  15.996  1.00 73.14           C  
ATOM    480  NE  ARG A  57      15.181   1.658  17.257  1.00 73.14           N  
ATOM    481  CZ  ARG A  57      14.868   1.158  18.449  1.00 73.14           C  
ATOM    482  NH1 ARG A  57      13.930   0.225  18.567  1.00 73.14           N1+
ATOM    483  NH2 ARG A  57      15.495   1.593  19.531  1.00 73.14           N  
ATOM    484  N   ILE A  58      12.286   5.014  12.467  1.00 73.08           N  
ATOM    485  CA  ILE A  58      11.065   5.402  11.768  1.00 73.08           C  
ATOM    486  C   ILE A  58      11.398   5.801  10.332  1.00 73.08           C  
ATOM    487  O   ILE A  58      10.719   5.382   9.392  1.00 73.08           O  
ATOM    488  CB  ILE A  58      10.344   6.561  12.493  1.00 73.08           C  
ATOM    489  CG1 ILE A  58       9.808   6.090  13.850  1.00 73.08           C  
ATOM    490  CG2 ILE A  58       9.216   7.124  11.623  1.00 73.08           C  
ATOM    491  CD1 ILE A  58       9.209   7.204  14.699  1.00 73.08           C  
ATOM    492  N   VAL A  59      12.464   6.579  10.270  1.00 76.45           N  
ATOM    493  CA  VAL A  59      12.872   7.031   8.944  1.00 76.45           C  
ATOM    494  C   VAL A  59      13.200   5.825   8.066  1.00 76.45           C  
ATOM    495  O   VAL A  59      12.765   5.753   6.914  1.00 76.45           O  
ATOM    496  CB  VAL A  59      14.088   7.981   9.019  1.00 76.45           C  
ATOM    497  CG1 VAL A  59      14.670   8.225   7.627  1.00 76.45           C  
ATOM    498  CG2 VAL A  59      13.692   9.303   9.674  1.00 76.45           C  
ATOM    499  N   LYS A  60      13.867   4.835   8.629  1.00 80.26           N  
ATOM    500  CA  LYS A  60      14.238   3.637   7.881  1.00 80.26           C  
ATOM    501  C   LYS A  60      13.004   2.835   7.482  1.00 80.26           C  
ATOM    502  O   LYS A  60      12.905   2.361   6.348  1.00 80.26           O  
ATOM    503  CB  LYS A  60      15.188   2.764   8.703  1.00 80.26           C  
ATOM    504  CG  LYS A  60      16.619   3.280   8.748  1.00 80.26           C  
ATOM    505  CD  LYS A  60      17.536   2.317   9.491  1.00 80.26           C  
ATOM    506  CE  LYS A  60      18.950   2.870   9.611  1.00 80.26           C  
ATOM    507  NZ  LYS A  60      19.847   1.940  10.360  1.00 80.26           N1+
ATOM    508  N   ASP A  61      12.084   2.737   8.402  1.00 80.20           N  
ATOM    509  CA  ASP A  61      10.857   1.993   8.131  1.00 80.20           C  
ATOM    510  C   ASP A  61      10.034   2.672   7.038  1.00 80.20           C  
ATOM    511  O   ASP A  61       9.529   2.007   6.131  1.00 80.20           O  
ATOM    512  CB  ASP A  61      10.023   1.851   9.405  1.00 80.20           C  
ATOM    513  CG  ASP A  61      10.596   0.836  10.379  1.00 80.20           C  
ATOM    514  OD1 ASP A  61      11.514   0.078   9.999  1.00 80.20           O  
ATOM    515  OD2 ASP A  61      10.123   0.792  11.535  1.00 80.20           O1-
ATOM    516  N   LEU A  62       9.996   4.016   7.159  1.00 80.42           N  
ATOM    517  CA  LEU A  62       9.234   4.765   6.166  1.00 80.42           C  
ATOM    518  C   LEU A  62       9.883   4.660   4.790  1.00 80.42           C  
ATOM    519  O   LEU A  62       9.191   4.503   3.782  1.00 80.42           O  
ATOM    520  CB  LEU A  62       9.116   6.235   6.577  1.00 80.42           C  
ATOM    521  CG  LEU A  62       8.146   6.545   7.717  1.00 80.42           C  
ATOM    522  CD1 LEU A  62       8.218   8.022   8.089  1.00 80.42           C  
ATOM    523  CD2 LEU A  62       6.723   6.155   7.329  1.00 80.42           C  
ATOM    524  N   ALA A  63      11.234   4.751   4.794  1.00 77.93           N  
ATOM    525  CA  ALA A  63      11.958   4.629   3.531  1.00 77.93           C  
ATOM    526  C   ALA A  63      11.752   3.249   2.912  1.00 77.93           C  
ATOM    527  O   ALA A  63      11.564   3.128   1.700  1.00 77.93           O  
ATOM    528  CB  ALA A  63      13.446   4.895   3.744  1.00 77.93           C  
ATOM    529  N   GLU A  64      11.788   2.232   3.756  1.00 83.38           N  
ATOM    530  CA  GLU A  64      11.552   0.873   3.279  1.00 83.38           C  
ATOM    531  C   GLU A  64      10.140   0.721   2.722  1.00 83.38           C  
ATOM    532  O   GLU A  64       9.939   0.074   1.691  1.00 83.38           O  
ATOM    533  CB  GLU A  64      11.788  -0.140   4.402  1.00 83.38           C  
ATOM    534  CG  GLU A  64      11.828  -1.586   3.928  1.00 83.38           C  
ATOM    535  CD  GLU A  64      12.990  -1.879   2.994  1.00 83.38           C  
ATOM    536  OE1 GLU A  64      12.890  -2.822   2.177  1.00 83.38           O  
ATOM    537  OE2 GLU A  64      14.011  -1.160   3.080  1.00 83.38           O1-
ATOM    538  N   GLN A  65       9.249   1.345   3.365  1.00 80.16           N  
ATOM    539  CA  GLN A  65       7.870   1.339   2.886  1.00 80.16           C  
ATOM    540  C   GLN A  65       7.760   2.009   1.519  1.00 80.16           C  
ATOM    541  O   GLN A  65       7.035   1.530   0.644  1.00 80.16           O  
ATOM    542  CB  GLN A  65       6.949   2.037   3.888  1.00 80.16           C  
ATOM    543  CG  GLN A  65       6.652   1.208   5.131  1.00 80.16           C  
ATOM    544  CD  GLN A  65       5.696   1.901   6.083  1.00 80.16           C  
ATOM    545  NE2 GLN A  65       5.395   1.247   7.200  1.00 80.16           N  
ATOM    546  OE1 GLN A  65       5.234   3.015   5.819  1.00 80.16           O  
ATOM    547  N   ALA A  66       8.482   3.095   1.430  1.00 79.26           N  
ATOM    548  CA  ALA A  66       8.460   3.798   0.149  1.00 79.26           C  
ATOM    549  C   ALA A  66       9.022   2.923  -0.968  1.00 79.26           C  
ATOM    550  O   ALA A  66       8.487   2.906  -2.079  1.00 79.26           O  
ATOM    551  CB  ALA A  66       9.250   5.102   0.246  1.00 79.26           C  
ATOM    552  N   LYS A  67       9.982   2.133  -0.663  1.00 80.03           N  
ATOM    553  CA  LYS A  67      10.612   1.248  -1.638  1.00 80.03           C  
ATOM    554  C   LYS A  67       9.676   0.109  -2.031  1.00 80.03           C  
ATOM    555  O   LYS A  67       9.668  -0.326  -3.184  1.00 80.03           O  
ATOM    556  CB  LYS A  67      11.920   0.683  -1.083  1.00 80.03           C  
ATOM    557  CG  LYS A  67      13.028   1.717  -0.936  1.00 80.03           C  
ATOM    558  CD  LYS A  67      14.292   1.101  -0.350  1.00 80.03           C  
ATOM    559  CE  LYS A  67      15.352   2.159  -0.072  1.00 80.03           C  
ATOM    560  NZ  LYS A  67      16.582   1.565   0.531  1.00 80.03           N1+
ATOM    561  N   GLU A  68       8.865  -0.320  -1.122  1.00 81.38           N  
ATOM    562  CA  GLU A  68       8.018  -1.493  -1.316  1.00 81.38           C  
ATOM    563  C   GLU A  68       6.652  -1.102  -1.873  1.00 81.38           C  
ATOM    564  O   GLU A  68       5.909  -1.953  -2.367  1.00 81.38           O  
ATOM    565  CB  GLU A  68       7.849  -2.259  -0.001  1.00 81.38           C  
ATOM    566  CG  GLU A  68       9.123  -2.937   0.483  1.00 81.38           C  
ATOM    567  CD  GLU A  68       8.963  -3.624   1.829  1.00 81.38           C  
ATOM    568  OE1 GLU A  68       9.955  -4.185   2.347  1.00 81.38           O  
ATOM    569  OE2 GLU A  68       7.835  -3.601   2.372  1.00 81.38           O1-
ATOM    570  N   ALA A  69       6.428   0.192  -1.797  1.00 76.94           N  
ATOM    571  CA  ALA A  69       5.109   0.655  -2.221  1.00 76.94           C  
ATOM    572  C   ALA A  69       4.953   0.551  -3.736  1.00 76.94           C  
ATOM    573  O   ALA A  69       5.878   0.874  -4.485  1.00 76.94           O  
ATOM    574  CB  ALA A  69       4.878   2.093  -1.763  1.00 76.94           C  
ATOM    575  N   THR A  70       3.877  -0.106  -4.260  1.00 73.49           N  
ATOM    576  CA  THR A  70       3.590  -0.259  -5.681  1.00 73.49           C  
ATOM    577  C   THR A  70       2.821   0.948  -6.211  1.00 73.49           C  
ATOM    578  O   THR A  70       2.932   1.293  -7.389  1.00 73.49           O  
ATOM    579  CB  THR A  70       2.784  -1.543  -5.952  1.00 73.49           C  
ATOM    580  CG2 THR A  70       3.615  -2.787  -5.654  1.00 73.49           C  
ATOM    581  OG1 THR A  70       1.616  -1.552  -5.122  1.00 73.49           O  
ATOM    582  N   ASP A  71       2.157   1.694  -5.304  1.00 76.17           N  
ATOM    583  CA  ASP A  71       1.354   2.849  -5.697  1.00 76.17           C  
ATOM    584  C   ASP A  71       2.189   4.127  -5.686  1.00 76.17           C  
ATOM    585  O   ASP A  71       2.743   4.503  -4.652  1.00 76.17           O  
ATOM    586  CB  ASP A  71       0.145   3.001  -4.772  1.00 76.17           C  
ATOM    587  CG  ASP A  71      -0.833   4.062  -5.246  1.00 76.17           C  
ATOM    588  OD1 ASP A  71      -0.464   4.895  -6.101  1.00 76.17           O  
ATOM    589  OD2 ASP A  71      -1.984   4.066  -4.757  1.00 76.17           O1-
ATOM    590  N   LYS A  72       2.255   4.791  -6.861  1.00 75.97           N  
ATOM    591  CA  LYS A  72       3.010   6.028  -7.041  1.00 75.97           C  
ATOM    592  C   LYS A  72       2.568   7.091  -6.039  1.00 75.97           C  
ATOM    593  O   LYS A  72       3.403   7.774  -5.441  1.00 75.97           O  
ATOM    594  CB  LYS A  72       2.849   6.553  -8.467  1.00 75.97           C  
ATOM    595  CG  LYS A  72       3.681   7.791  -8.769  1.00 75.97           C  
ATOM    596  CD  LYS A  72       3.467   8.274 -10.198  1.00 75.97           C  
ATOM    597  CE  LYS A  72       4.223   9.567 -10.471  1.00 75.97           C  
ATOM    598  NZ  LYS A  72       3.969  10.076 -11.852  1.00 75.97           N1+
ATOM    599  N   ARG A  73       1.296   7.266  -5.809  1.00 77.24           N  
ATOM    600  CA  ARG A  73       0.753   8.274  -4.904  1.00 77.24           C  
ATOM    601  C   ARG A  73       1.232   8.043  -3.474  1.00 77.24           C  
ATOM    602  O   ARG A  73       1.583   8.993  -2.771  1.00 77.24           O  
ATOM    603  CB  ARG A  73      -0.776   8.270  -4.952  1.00 77.24           C  
ATOM    604  CG  ARG A  73      -1.356   8.932  -6.190  1.00 77.24           C  
ATOM    605  CD  ARG A  73      -2.878   8.979  -6.146  1.00 77.24           C  
ATOM    606  NE  ARG A  73      -3.438   9.500  -7.389  1.00 77.24           N  
ATOM    607  CZ  ARG A  73      -4.735   9.678  -7.620  1.00 77.24           C  
ATOM    608  NH1 ARG A  73      -5.636   9.380  -6.690  1.00 77.24           N1+
ATOM    609  NH2 ARG A  73      -5.136  10.160  -8.787  1.00 77.24           N  
ATOM    610  N   GLU A  74       1.349   6.774  -3.149  1.00 78.61           N  
ATOM    611  CA  GLU A  74       1.817   6.393  -1.820  1.00 78.61           C  
ATOM    612  C   GLU A  74       3.294   6.730  -1.636  1.00 78.61           C  
ATOM    613  O   GLU A  74       3.696   7.231  -0.583  1.00 78.61           O  
ATOM    614  CB  GLU A  74       1.585   4.899  -1.577  1.00 78.61           C  
ATOM    615  CG  GLU A  74       1.752   4.479  -0.124  1.00 78.61           C  
ATOM    616  CD  GLU A  74       1.379   3.027   0.127  1.00 78.61           C  
ATOM    617  OE1 GLU A  74       1.548   2.546   1.271  1.00 78.61           O  
ATOM    618  OE2 GLU A  74       0.918   2.363  -0.828  1.00 78.61           O1-
ATOM    619  N   VAL A  75       4.085   6.440  -2.619  1.00 78.14           N  
ATOM    620  CA  VAL A  75       5.511   6.746  -2.570  1.00 78.14           C  
ATOM    621  C   VAL A  75       5.710   8.249  -2.386  1.00 78.14           C  
ATOM    622  O   VAL A  75       6.505   8.677  -1.545  1.00 78.14           O  
ATOM    623  CB  VAL A  75       6.239   6.264  -3.845  1.00 78.14           C  
ATOM    624  CG1 VAL A  75       7.706   6.687  -3.820  1.00 78.14           C  
ATOM    625  CG2 VAL A  75       6.118   4.748  -3.986  1.00 78.14           C  
ATOM    626  N   ILE A  76       4.960   9.052  -3.143  1.00 80.62           N  
ATOM    627  CA  ILE A  76       5.081  10.505  -3.095  1.00 80.62           C  
ATOM    628  C   ILE A  76       4.731  11.006  -1.694  1.00 80.62           C  
ATOM    629  O   ILE A  76       5.424  11.864  -1.144  1.00 80.62           O  
ATOM    630  CB  ILE A  76       4.175  11.183  -4.147  1.00 80.62           C  
ATOM    631  CG1 ILE A  76       4.702  10.908  -5.560  1.00 80.62           C  
ATOM    632  CG2 ILE A  76       4.073  12.687  -3.884  1.00 80.62           C  
ATOM    633  CD1 ILE A  76       3.793  11.420  -6.670  1.00 80.62           C  
ATOM    634  N   LYS A  77       3.831  10.456  -1.083  1.00 76.73           N  
ATOM    635  CA  LYS A  77       3.382  10.852   0.249  1.00 76.73           C  
ATOM    636  C   LYS A  77       4.460  10.585   1.295  1.00 76.73           C  
ATOM    637  O   LYS A  77       4.728  11.434   2.148  1.00 76.73           O  
ATOM    638  CB  LYS A  77       2.095  10.113   0.623  1.00 76.73           C  
ATOM    639  CG  LYS A  77       0.865  10.589  -0.136  1.00 76.73           C  
ATOM    640  CD  LYS A  77      -0.386   9.837   0.299  1.00 76.73           C  
ATOM    641  CE  LYS A  77      -1.593  10.223  -0.545  1.00 76.73           C  
ATOM    642  NZ  LYS A  77      -2.809   9.447  -0.159  1.00 76.73           N1+
ATOM    643  N   ILE A  78       5.031   9.422   1.236  1.00 79.04           N  
ATOM    644  CA  ILE A  78       6.091   9.033   2.159  1.00 79.04           C  
ATOM    645  C   ILE A  78       7.301   9.945   1.971  1.00 79.04           C  
ATOM    646  O   ILE A  78       7.869  10.442   2.945  1.00 79.04           O  
ATOM    647  CB  ILE A  78       6.498   7.555   1.962  1.00 79.04           C  
ATOM    648  CG1 ILE A  78       5.335   6.627   2.335  1.00 79.04           C  
ATOM    649  CG2 ILE A  78       7.748   7.224   2.782  1.00 79.04           C  
ATOM    650  CD1 ILE A  78       5.568   5.166   1.974  1.00 79.04           C  
ATOM    651  N   VAL A  79       7.612  10.145   0.712  1.00 84.23           N  
ATOM    652  CA  VAL A  79       8.747  10.999   0.379  1.00 84.23           C  
ATOM    653  C   VAL A  79       8.502  12.412   0.904  1.00 84.23           C  
ATOM    654  O   VAL A  79       9.401  13.034   1.474  1.00 84.23           O  
ATOM    655  CB  VAL A  79       9.006  11.033  -1.143  1.00 84.23           C  
ATOM    656  CG1 VAL A  79      10.005  12.132  -1.497  1.00 84.23           C  
ATOM    657  CG2 VAL A  79       9.507   9.674  -1.629  1.00 84.23           C  
ATOM    658  N   LYS A  80       7.289  12.961   0.810  1.00 83.25           N  
ATOM    659  CA  LYS A  80       6.948  14.286   1.319  1.00 83.25           C  
ATOM    660  C   LYS A  80       7.115  14.353   2.835  1.00 83.25           C  
ATOM    661  O   LYS A  80       7.627  15.341   3.364  1.00 83.25           O  
ATOM    662  CB  LYS A  80       5.514  14.657   0.933  1.00 83.25           C  
ATOM    663  CG  LYS A  80       5.371  15.170  -0.492  1.00 83.25           C  
ATOM    664  CD  LYS A  80       3.942  15.609  -0.787  1.00 83.25           C  
ATOM    665  CE  LYS A  80       3.785  16.077  -2.226  1.00 83.25           C  
ATOM    666  NZ  LYS A  80       2.375  16.466  -2.532  1.00 83.25           N1+
ATOM    667  N   ALA A  81       6.685  13.309   3.454  1.00 76.20           N  
ATOM    668  CA  ALA A  81       6.807  13.247   4.908  1.00 76.20           C  
ATOM    669  C   ALA A  81       8.271  13.252   5.337  1.00 76.20           C  
ATOM    670  O   ALA A  81       8.655  13.992   6.246  1.00 76.20           O  
ATOM    671  CB  ALA A  81       6.102  12.005   5.447  1.00 76.20           C  
ATOM    672  N   LEU A  82       9.015  12.422   4.664  1.00 83.29           N  
ATOM    673  CA  LEU A  82      10.438  12.371   4.977  1.00 83.29           C  
ATOM    674  C   LEU A  82      11.101  13.720   4.718  1.00 83.29           C  
ATOM    675  O   LEU A  82      11.931  14.171   5.509  1.00 83.29           O  
ATOM    676  CB  LEU A  82      11.130  11.282   4.153  1.00 83.29           C  
ATOM    677  CG  LEU A  82      10.854   9.837   4.570  1.00 83.29           C  
ATOM    678  CD1 LEU A  82      11.457   8.868   3.558  1.00 83.29           C  
ATOM    679  CD2 LEU A  82      11.402   9.569   5.968  1.00 83.29           C  
ATOM    680  N   ALA A  83      10.713  14.335   3.593  1.00 82.20           N  
ATOM    681  CA  ALA A  83      11.256  15.643   3.237  1.00 82.20           C  
ATOM    682  C   ALA A  83      10.907  16.688   4.292  1.00 82.20           C  
ATOM    683  O   ALA A  83      11.753  17.498   4.678  1.00 82.20           O  
ATOM    684  CB  ALA A  83      10.740  16.079   1.868  1.00 82.20           C  
ATOM    685  N   GLU A  84       9.680  16.663   4.698  1.00 81.91           N  
ATOM    686  CA  GLU A  84       9.245  17.611   5.719  1.00 81.91           C  
ATOM    687  C   GLU A  84       9.994  17.393   7.030  1.00 81.91           C  
ATOM    688  O   GLU A  84      10.368  18.354   7.705  1.00 81.91           O  
ATOM    689  CB  GLU A  84       7.736  17.498   5.950  1.00 81.91           C  
ATOM    690  CG  GLU A  84       6.898  18.208   4.897  1.00 81.91           C  
ATOM    691  CD  GLU A  84       5.403  18.115   5.158  1.00 81.91           C  
ATOM    692  OE1 GLU A  84       4.611  18.640   4.342  1.00 81.91           O  
ATOM    693  OE2 GLU A  84       5.020  17.514   6.186  1.00 81.91           O1-
ATOM    694  N   LEU A  85      10.243  16.150   7.375  1.00 77.96           N  
ATOM    695  CA  LEU A  85      11.028  15.816   8.559  1.00 77.96           C  
ATOM    696  C   LEU A  85      12.444  16.371   8.446  1.00 77.96           C  
ATOM    697  O   LEU A  85      12.969  16.946   9.402  1.00 77.96           O  
ATOM    698  CB  LEU A  85      11.076  14.300   8.761  1.00 77.96           C  
ATOM    699  CG  LEU A  85      11.741  13.808  10.048  1.00 77.96           C  
ATOM    700  CD1 LEU A  85      10.912  14.214  11.262  1.00 77.96           C  
ATOM    701  CD2 LEU A  85      11.932  12.295  10.007  1.00 77.96           C  
ATOM    702  N   ALA A  86      13.014  16.224   7.290  1.00 81.59           N  
ATOM    703  CA  ALA A  86      14.367  16.727   7.064  1.00 81.59           C  
ATOM    704  C   ALA A  86      14.408  18.250   7.158  1.00 81.59           C  
ATOM    705  O   ALA A  86      15.322  18.816   7.763  1.00 81.59           O  
ATOM    706  CB  ALA A  86      14.885  16.266   5.704  1.00 81.59           C  
ATOM    707  N   LYS A  87      13.432  18.938   6.613  1.00 78.34           N  
ATOM    708  CA  LYS A  87      13.401  20.396   6.580  1.00 78.34           C  
ATOM    709  C   LYS A  87      13.252  20.975   7.985  1.00 78.34           C  
ATOM    710  O   LYS A  87      13.736  22.074   8.264  1.00 78.34           O  
ATOM    711  CB  LYS A  87      12.262  20.889   5.687  1.00 78.34           C  
ATOM    712  CG  LYS A  87      12.529  20.731   4.197  1.00 78.34           C  
ATOM    713  CD  LYS A  87      11.380  21.279   3.362  1.00 78.34           C  
ATOM    714  CE  LYS A  87      11.621  21.070   1.873  1.00 78.34           C  
ATOM    715  NZ  LYS A  87      10.483  21.577   1.050  1.00 78.34           N1+
ATOM    716  N   ASN A  88      12.699  20.244   8.800  1.00 73.65           N  
ATOM    717  CA  ASN A  88      12.409  20.780  10.126  1.00 73.65           C  
ATOM    718  C   ASN A  88      13.404  20.271  11.165  1.00 73.65           C  
ATOM    719  O   ASN A  88      13.339  20.658  12.333  1.00 73.65           O  
ATOM    720  CB  ASN A  88      10.979  20.433  10.544  1.00 73.65           C  
ATOM    721  CG  ASN A  88       9.937  21.165   9.723  1.00 73.65           C  
ATOM    722  ND2 ASN A  88       8.837  20.484   9.418  1.00 73.65           N  
ATOM    723  OD1 ASN A  88      10.117  22.331   9.365  1.00 73.65           O  
ATOM    724  N   SER A  89      14.311  19.402  10.783  1.00 73.54           N  
ATOM    725  CA  SER A  89      15.285  18.824  11.702  1.00 73.54           C  
ATOM    726  C   SER A  89      16.517  19.714  11.836  1.00 73.54           C  
ATOM    727  O   SER A  89      16.941  20.344  10.865  1.00 73.54           O  
ATOM    728  CB  SER A  89      15.703  17.429  11.235  1.00 73.54           C  
ATOM    729  OG  SER A  89      16.694  16.889  12.091  1.00 73.54           O  
ATOM    730  N   THR A  90      16.935  19.930  13.151  1.00 73.78           N  
ATOM    731  CA  THR A  90      18.201  20.622  13.363  1.00 73.78           C  
ATOM    732  C   THR A  90      19.355  19.626  13.437  1.00 73.78           C  
ATOM    733  O   THR A  90      20.524  20.020  13.408  1.00 73.78           O  
ATOM    734  CB  THR A  90      18.167  21.468  14.648  1.00 73.78           C  
ATOM    735  CG2 THR A  90      17.171  22.617  14.524  1.00 73.78           C  
ATOM    736  OG1 THR A  90      17.784  20.637  15.751  1.00 73.78           O  
ATOM    737  N   ASP A  91      18.982  18.304  13.524  1.00 77.98           N  
ATOM    738  CA  ASP A  91      19.981  17.242  13.586  1.00 77.98           C  
ATOM    739  C   ASP A  91      20.536  16.928  12.198  1.00 77.98           C  
ATOM    740  O   ASP A  91      19.845  16.329  11.370  1.00 77.98           O  
ATOM    741  CB  ASP A  91      19.387  15.980  14.214  1.00 77.98           C  
ATOM    742  CG  ASP A  91      20.418  14.891  14.447  1.00 77.98           C  
ATOM    743  OD1 ASP A  91      21.503  14.935  13.828  1.00 77.98           O  
ATOM    744  OD2 ASP A  91      20.143  13.978  15.256  1.00 77.98           O1-
ATOM    745  N   ARG A  92      21.748  17.223  12.026  1.00 80.96           N  
ATOM    746  CA  ARG A  92      22.412  17.128  10.729  1.00 80.96           C  
ATOM    747  C   ARG A  92      22.556  15.674  10.292  1.00 80.96           C  
ATOM    748  O   ARG A  92      22.411  15.359   9.109  1.00 80.96           O  
ATOM    749  CB  ARG A  92      23.786  17.798  10.779  1.00 80.96           C  
ATOM    750  CG  ARG A  92      23.730  19.308  10.952  1.00 80.96           C  
ATOM    751  CD  ARG A  92      25.117  19.907  11.137  1.00 80.96           C  
ATOM    752  NE  ARG A  92      25.050  21.303  11.558  1.00 80.96           N  
ATOM    753  CZ  ARG A  92      25.412  21.753  12.756  1.00 80.96           C  
ATOM    754  NH1 ARG A  92      25.877  20.920  13.680  1.00 80.96           N1+
ATOM    755  NH2 ARG A  92      25.309  23.044  13.033  1.00 80.96           N  
ATOM    756  N   GLU A  93      22.847  14.796  11.258  1.00 83.29           N  
ATOM    757  CA  GLU A  93      22.982  13.372  10.964  1.00 83.29           C  
ATOM    758  C   GLU A  93      21.666  12.784  10.463  1.00 83.29           C  
ATOM    759  O   GLU A  93      21.655  11.980   9.531  1.00 83.29           O  
ATOM    760  CB  GLU A  93      23.461  12.611  12.203  1.00 83.29           C  
ATOM    761  CG  GLU A  93      24.920  12.863  12.555  1.00 83.29           C  
ATOM    762  CD  GLU A  93      25.386  12.087  13.776  1.00 83.29           C  
ATOM    763  OE1 GLU A  93      26.557  12.248  14.187  1.00 83.29           O  
ATOM    764  OE2 GLU A  93      24.573  11.311  14.326  1.00 83.29           O1-
ATOM    765  N   LEU A  94      20.642  13.266  11.060  1.00 82.80           N  
ATOM    766  CA  LEU A  94      19.317  12.805  10.665  1.00 82.80           C  
ATOM    767  C   LEU A  94      18.971  13.283   9.259  1.00 82.80           C  
ATOM    768  O   LEU A  94      18.492  12.503   8.433  1.00 82.80           O  
ATOM    769  CB  LEU A  94      18.259  13.296  11.658  1.00 82.80           C  
ATOM    770  CG  LEU A  94      16.814  12.887  11.367  1.00 82.80           C  
ATOM    771  CD1 LEU A  94      16.679  11.369  11.385  1.00 82.80           C  
ATOM    772  CD2 LEU A  94      15.865  13.526  12.374  1.00 82.80           C  
ATOM    773  N   ILE A  95      19.284  14.540   9.016  1.00 84.04           N  
ATOM    774  CA  ILE A  95      19.026  15.096   7.692  1.00 84.04           C  
ATOM    775  C   ILE A  95      19.772  14.283   6.636  1.00 84.04           C  
ATOM    776  O   ILE A  95      19.197  13.907   5.612  1.00 84.04           O  
ATOM    777  CB  ILE A  95      19.438  16.583   7.613  1.00 84.04           C  
ATOM    778  CG1 ILE A  95      18.574  17.427   8.557  1.00 84.04           C  
ATOM    779  CG2 ILE A  95      19.339  17.096   6.174  1.00 84.04           C  
ATOM    780  CD1 ILE A  95      19.050  18.865   8.712  1.00 84.04           C  
ATOM    781  N   ASN A  96      21.007  14.009   6.911  1.00 85.33           N  
ATOM    782  CA  ASN A  96      21.828  13.223   5.995  1.00 85.33           C  
ATOM    783  C   ASN A  96      21.258  11.823   5.790  1.00 85.33           C  
ATOM    784  O   ASN A  96      21.212  11.325   4.665  1.00 85.33           O  
ATOM    785  CB  ASN A  96      23.270  13.142   6.502  1.00 85.33           C  
ATOM    786  CG  ASN A  96      24.218  12.557   5.473  1.00 85.33           C  
ATOM    787  ND2 ASN A  96      25.208  11.806   5.940  1.00 85.33           N  
ATOM    788  OD1 ASN A  96      24.062  12.780   4.270  1.00 85.33           O  
ATOM    789  N   GLU A  97      20.841  11.218   6.813  1.00 87.56           N  
ATOM    790  CA  GLU A  97      20.273   9.876   6.716  1.00 87.56           C  
ATOM    791  C   GLU A  97      18.994   9.877   5.885  1.00 87.56           C  
ATOM    792  O   GLU A  97      18.789   8.991   5.052  1.00 87.56           O  
ATOM    793  CB  GLU A  97      19.994   9.308   8.110  1.00 87.56           C  
ATOM    794  CG  GLU A  97      19.550   7.852   8.103  1.00 87.56           C  
ATOM    795  CD  GLU A  97      20.611   6.903   7.571  1.00 87.56           C  
ATOM    796  OE1 GLU A  97      20.260   5.787   7.126  1.00 87.56           O  
ATOM    797  OE2 GLU A  97      21.805   7.279   7.600  1.00 87.56           O1-
ATOM    798  N   ILE A  98      18.213  10.826   6.136  1.00 86.06           N  
ATOM    799  CA  ILE A  98      16.973  10.950   5.377  1.00 86.06           C  
ATOM    800  C   ILE A  98      17.291  11.146   3.896  1.00 86.06           C  
ATOM    801  O   ILE A  98      16.694  10.495   3.036  1.00 86.06           O  
ATOM    802  CB  ILE A  98      16.105  12.119   5.897  1.00 86.06           C  
ATOM    803  CG1 ILE A  98      15.572  11.804   7.299  1.00 86.06           C  
ATOM    804  CG2 ILE A  98      14.958  12.413   4.927  1.00 86.06           C  
ATOM    805  CD1 ILE A  98      14.845  12.967   7.960  1.00 86.06           C  
ATOM    806  N   ALA A  99      18.240  11.995   3.597  1.00 89.69           N  
ATOM    807  CA  ALA A  99      18.645  12.254   2.218  1.00 89.69           C  
ATOM    808  C   ALA A  99      19.155  10.983   1.547  1.00 89.69           C  
ATOM    809  O   ALA A  99      18.836  10.715   0.387  1.00 89.69           O  
ATOM    810  CB  ALA A  99      19.715  13.343   2.174  1.00 89.69           C  
ATOM    811  N   LYS A 100      19.913  10.180   2.294  1.00 89.85           N  
ATOM    812  CA  LYS A 100      20.430   8.923   1.759  1.00 89.85           C  
ATOM    813  C   LYS A 100      19.294   7.964   1.416  1.00 89.85           C  
ATOM    814  O   LYS A 100      19.311   7.325   0.361  1.00 89.85           O  
ATOM    815  CB  LYS A 100      21.386   8.268   2.756  1.00 89.85           C  
ATOM    816  CG  LYS A 100      22.753   8.932   2.831  1.00 89.85           C  
ATOM    817  CD  LYS A 100      23.668   8.217   3.816  1.00 89.85           C  
ATOM    818  CE  LYS A 100      25.015   8.918   3.939  1.00 89.85           C  
ATOM    819  NZ  LYS A 100      25.900   8.246   4.938  1.00 89.85           N1+
ATOM    820  N   GLN A 101      18.367   7.977   2.292  1.00 89.84           N  
ATOM    821  CA  GLN A 101      17.227   7.094   2.074  1.00 89.84           C  
ATOM    822  C   GLN A 101      16.399   7.550   0.877  1.00 89.84           C  
ATOM    823  O   GLN A 101      15.978   6.730   0.057  1.00 89.84           O  
ATOM    824  CB  GLN A 101      16.349   7.029   3.326  1.00 89.84           C  
ATOM    825  CG  GLN A 101      17.021   6.355   4.513  1.00 89.84           C  
ATOM    826  CD  GLN A 101      17.409   4.915   4.230  1.00 89.84           C  
ATOM    827  NE2 GLN A 101      18.480   4.453   4.866  1.00 89.84           N  
ATOM    828  OE1 GLN A 101      16.750   4.224   3.446  1.00 89.84           O  
ATOM    829  N   LEU A 102      16.223   8.811   0.797  1.00 90.19           N  
ATOM    830  CA  LEU A 102      15.492   9.352  -0.342  1.00 90.19           C  
ATOM    831  C   LEU A 102      16.219   9.053  -1.648  1.00 90.19           C  
ATOM    832  O   LEU A 102      15.587   8.732  -2.657  1.00 90.19           O  
ATOM    833  CB  LEU A 102      15.298  10.863  -0.186  1.00 90.19           C  
ATOM    834  CG  LEU A 102      14.268  11.311   0.853  1.00 90.19           C  
ATOM    835  CD1 LEU A 102      14.256  12.832   0.965  1.00 90.19           C  
ATOM    836  CD2 LEU A 102      12.883  10.785   0.494  1.00 90.19           C  
ATOM    837  N   ALA A 103      17.514   9.222  -1.609  1.00 88.63           N  
ATOM    838  CA  ALA A 103      18.326   8.931  -2.788  1.00 88.63           C  
ATOM    839  C   ALA A 103      18.177   7.471  -3.210  1.00 88.63           C  
ATOM    840  O   ALA A 103      18.073   7.171  -4.402  1.00 88.63           O  
ATOM    841  CB  ALA A 103      19.793   9.256  -2.517  1.00 88.63           C  
ATOM    842  N   GLU A 104      18.143   6.592  -2.287  1.00 89.55           N  
ATOM    843  CA  GLU A 104      17.963   5.173  -2.580  1.00 89.55           C  
ATOM    844  C   GLU A 104      16.591   4.905  -3.193  1.00 89.55           C  
ATOM    845  O   GLU A 104      16.467   4.111  -4.128  1.00 89.55           O  
ATOM    846  CB  GLU A 104      18.147   4.334  -1.313  1.00 89.55           C  
ATOM    847  CG  GLU A 104      19.591   4.236  -0.845  1.00 89.55           C  
ATOM    848  CD  GLU A 104      19.773   3.313   0.350  1.00 89.55           C  
ATOM    849  OE1 GLU A 104      20.932   2.982   0.690  1.00 89.55           O  
ATOM    850  OE2 GLU A 104      18.749   2.916   0.949  1.00 89.55           O1-
ATOM    851  N   VAL A 105      15.640   5.570  -2.600  1.00 86.73           N  
ATOM    852  CA  VAL A 105      14.288   5.438  -3.135  1.00 86.73           C  
ATOM    853  C   VAL A 105      14.251   5.933  -4.579  1.00 86.73           C  
ATOM    854  O   VAL A 105      13.654   5.293  -5.446  1.00 86.73           O  
ATOM    855  CB  VAL A 105      13.261   6.212  -2.279  1.00 86.73           C  
ATOM    856  CG1 VAL A 105      11.881   6.181  -2.932  1.00 86.73           C  
ATOM    857  CG2 VAL A 105      13.200   5.635  -0.866  1.00 86.73           C  
ATOM    858  N   ALA A 106      14.891   7.027  -4.819  1.00 86.47           N  
ATOM    859  CA  ALA A 106      14.935   7.599  -6.163  1.00 86.47           C  
ATOM    860  C   ALA A 106      15.583   6.633  -7.150  1.00 86.47           C  
ATOM    861  O   ALA A 106      15.110   6.478  -8.278  1.00 86.47           O  
ATOM    862  CB  ALA A 106      15.687   8.927  -6.150  1.00 86.47           C  
ATOM    863  N   LYS A 107      16.613   5.949  -6.763  1.00 84.54           N  
ATOM    864  CA  LYS A 107      17.344   5.028  -7.629  1.00 84.54           C  
ATOM    865  C   LYS A 107      16.506   3.794  -7.950  1.00 84.54           C  
ATOM    866  O   LYS A 107      16.600   3.243  -9.049  1.00 84.54           O  
ATOM    867  CB  LYS A 107      18.663   4.611  -6.978  1.00 84.54           C  
ATOM    868  CG  LYS A 107      19.714   5.711  -6.948  1.00 84.54           C  
ATOM    869  CD  LYS A 107      21.004   5.236  -6.292  1.00 84.54           C  
ATOM    870  CE  LYS A 107      22.010   6.369  -6.146  1.00 84.54           C  
ATOM    871  NZ  LYS A 107      23.265   5.914  -5.479  1.00 84.54           N1+
ATOM    872  N   GLU A 108      15.686   3.450  -7.077  1.00 85.08           N  
ATOM    873  CA  GLU A 108      14.909   2.225  -7.238  1.00 85.08           C  
ATOM    874  C   GLU A 108      13.565   2.507  -7.904  1.00 85.08           C  
ATOM    875  O   GLU A 108      12.902   1.589  -8.389  1.00 85.08           O  
ATOM    876  CB  GLU A 108      14.693   1.542  -5.886  1.00 85.08           C  
ATOM    877  CG  GLU A 108      15.965   0.977  -5.271  1.00 85.08           C  
ATOM    878  CD  GLU A 108      15.712   0.151  -4.020  1.00 85.08           C  
ATOM    879  OE1 GLU A 108      16.681  -0.156  -3.289  1.00 85.08           O  
ATOM    880  OE2 GLU A 108      14.535  -0.193  -3.769  1.00 85.08           O1-
ATOM    881  N   ALA A 109      13.276   3.788  -7.890  1.00 82.05           N  
ATOM    882  CA  ALA A 109      11.995   4.165  -8.484  1.00 82.05           C  
ATOM    883  C   ALA A 109      12.027   4.009 -10.001  1.00 82.05           C  
ATOM    884  O   ALA A 109      13.014   4.368 -10.648  1.00 82.05           O  
ATOM    885  CB  ALA A 109      11.635   5.599  -8.106  1.00 82.05           C  
ATOM    886  N   THR A 110      11.061   3.321 -10.640  1.00 77.51           N  
ATOM    887  CA  THR A 110      10.987   3.135 -12.085  1.00 77.51           C  
ATOM    888  C   THR A 110      10.326   4.337 -12.754  1.00 77.51           C  
ATOM    889  O   THR A 110      10.596   4.630 -13.919  1.00 77.51           O  
ATOM    890  CB  THR A 110      10.211   1.853 -12.443  1.00 77.51           C  
ATOM    891  CG2 THR A 110      10.967   0.608 -11.993  1.00 77.51           C  
ATOM    892  OG1 THR A 110       8.931   1.881 -11.799  1.00 77.51           O  
ATOM    893  N   ASP A 111       9.636   5.162 -12.012  1.00 81.73           N  
ATOM    894  CA  ASP A 111       8.924   6.319 -12.547  1.00 81.73           C  
ATOM    895  C   ASP A 111       9.831   7.546 -12.598  1.00 81.73           C  
ATOM    896  O   ASP A 111      10.329   8.000 -11.566  1.00 81.73           O  
ATOM    897  CB  ASP A 111       7.680   6.619 -11.707  1.00 81.73           C  
ATOM    898  CG  ASP A 111       6.815   7.716 -12.300  1.00 81.73           C  
ATOM    899  OD1 ASP A 111       7.292   8.864 -12.434  1.00 81.73           O  
ATOM    900  OD2 ASP A 111       5.644   7.433 -12.635  1.00 81.73           O1-
ATOM    901  N   GLU A 112       9.981   8.132 -13.831  1.00 82.47           N  
ATOM    902  CA  GLU A 112      10.862   9.277 -14.039  1.00 82.47           C  
ATOM    903  C   GLU A 112      10.348  10.510 -13.302  1.00 82.47           C  
ATOM    904  O   GLU A 112      11.132  11.272 -12.735  1.00 82.47           O  
ATOM    905  CB  GLU A 112      11.006   9.580 -15.534  1.00 82.47           C  
ATOM    906  CG  GLU A 112      11.874   8.580 -16.282  1.00 82.47           C  
ATOM    907  CD  GLU A 112      12.063   8.929 -17.750  1.00 82.47           C  
ATOM    908  OE1 GLU A 112      12.674   8.127 -18.492  1.00 82.47           O  
ATOM    909  OE2 GLU A 112      11.596  10.014 -18.162  1.00 82.47           O1-
ATOM    910  N   GLU A 113       9.017  10.698 -13.309  1.00 83.44           N  
ATOM    911  CA  GLU A 113       8.425  11.845 -12.627  1.00 83.44           C  
ATOM    912  C   GLU A 113       8.724  11.813 -11.132  1.00 83.44           C  
ATOM    913  O   GLU A 113       9.039  12.843 -10.533  1.00 83.44           O  
ATOM    914  CB  GLU A 113       6.912  11.887 -12.861  1.00 83.44           C  
ATOM    915  CG  GLU A 113       6.519  12.322 -14.265  1.00 83.44           C  
ATOM    916  CD  GLU A 113       5.014  12.360 -14.481  1.00 83.44           C  
ATOM    917  OE1 GLU A 113       4.571  12.638 -15.619  1.00 83.44           O  
ATOM    918  OE2 GLU A 113       4.272  12.111 -13.505  1.00 83.44           O1-
ATOM    919  N   LEU A 114       8.604  10.613 -10.541  1.00 84.79           N  
ATOM    920  CA  LEU A 114       8.894  10.419  -9.125  1.00 84.79           C  
ATOM    921  C   LEU A 114      10.370  10.669  -8.833  1.00 84.79           C  
ATOM    922  O   LEU A 114      10.710  11.336  -7.853  1.00 84.79           O  
ATOM    923  CB  LEU A 114       8.508   9.003  -8.687  1.00 84.79           C  
ATOM    924  CG  LEU A 114       8.717   8.668  -7.210  1.00 84.79           C  
ATOM    925  CD1 LEU A 114       7.917   9.624  -6.332  1.00 84.79           C  
ATOM    926  CD2 LEU A 114       8.327   7.222  -6.928  1.00 84.79           C  
ATOM    927  N   GLN A 115      11.170  10.197  -9.637  1.00 84.64           N  
ATOM    928  CA  GLN A 115      12.605  10.431  -9.503  1.00 84.64           C  
ATOM    929  C   GLN A 115      12.923  11.923  -9.528  1.00 84.64           C  
ATOM    930  O   GLN A 115      13.731  12.404  -8.731  1.00 84.64           O  
ATOM    931  CB  GLN A 115      13.373   9.712 -10.612  1.00 84.64           C  
ATOM    932  CG  GLN A 115      13.356   8.194 -10.488  1.00 84.64           C  
ATOM    933  CD  GLN A 115      13.944   7.499 -11.702  1.00 84.64           C  
ATOM    934  NE2 GLN A 115      14.177   6.196 -11.584  1.00 84.64           N  
ATOM    935  OE1 GLN A 115      14.185   8.127 -12.738  1.00 84.64           O  
ATOM    936  N   ARG A 116      12.266  12.676 -10.443  1.00 85.51           N  
ATOM    937  CA  ARG A 116      12.447  14.119 -10.546  1.00 85.51           C  
ATOM    938  C   ARG A 116      11.974  14.823  -9.277  1.00 85.51           C  
ATOM    939  O   ARG A 116      12.639  15.736  -8.783  1.00 85.51           O  
ATOM    940  CB  ARG A 116      11.698  14.671 -11.760  1.00 85.51           C  
ATOM    941  CG  ARG A 116      12.396  14.405 -13.086  1.00 85.51           C  
ATOM    942  CD  ARG A 116      11.669  15.068 -14.248  1.00 85.51           C  
ATOM    943  NE  ARG A 116      12.142  14.568 -15.535  1.00 85.51           N  
ATOM    944  CZ  ARG A 116      11.505  14.731 -16.692  1.00 85.51           C  
ATOM    945  NH1 ARG A 116      10.353  15.388 -16.745  1.00 85.51           N1+
ATOM    946  NH2 ARG A 116      12.026  14.235 -17.804  1.00 85.51           N  
ATOM    947  N   TYR A 117      10.951  14.337  -8.841  1.00 87.70           N  
ATOM    948  CA  TYR A 117      10.380  14.910  -7.627  1.00 87.70           C  
ATOM    949  C   TYR A 117      11.337  14.758  -6.450  1.00 87.70           C  
ATOM    950  O   TYR A 117      11.621  15.728  -5.744  1.00 87.70           O  
ATOM    951  CB  TYR A 117       9.039  14.248  -7.298  1.00 87.70           C  
ATOM    952  CG  TYR A 117       8.435  14.714  -5.996  1.00 87.70           C  
ATOM    953  CD1 TYR A 117       8.428  13.890  -4.873  1.00 87.70           C  
ATOM    954  CD2 TYR A 117       7.868  15.980  -5.886  1.00 87.70           C  
ATOM    955  CE1 TYR A 117       7.870  14.315  -3.672  1.00 87.70           C  
ATOM    956  CE2 TYR A 117       7.307  16.416  -4.689  1.00 87.70           C  
ATOM    957  CZ  TYR A 117       7.313  15.577  -3.590  1.00 87.70           C  
ATOM    958  OH  TYR A 117       6.760  16.003  -2.403  1.00 87.70           O  
ATOM    959  N   ILE A 118      11.824  13.588  -6.238  1.00 87.79           N  
ATOM    960  CA  ILE A 118      12.742  13.297  -5.142  1.00 87.79           C  
ATOM    961  C   ILE A 118      14.028  14.103  -5.317  1.00 87.79           C  
ATOM    962  O   ILE A 118      14.554  14.661  -4.351  1.00 87.79           O  
ATOM    963  CB  ILE A 118      13.063  11.788  -5.058  1.00 87.79           C  
ATOM    964  CG1 ILE A 118      11.808  10.996  -4.674  1.00 87.79           C  
ATOM    965  CG2 ILE A 118      14.200  11.531  -4.065  1.00 87.79           C  
ATOM    966  CD1 ILE A 118      11.990   9.485  -4.724  1.00 87.79           C  
ATOM    967  N   ALA A 119      14.485  14.194  -6.551  1.00 87.66           N  
ATOM    968  CA  ALA A 119      15.668  15.003  -6.834  1.00 87.66           C  
ATOM    969  C   ALA A 119      15.444  16.461  -6.443  1.00 87.66           C  
ATOM    970  O   ALA A 119      16.332  17.103  -5.879  1.00 87.66           O  
ATOM    971  CB  ALA A 119      16.040  14.901  -8.311  1.00 87.66           C  
ATOM    972  N   LYS A 120      14.282  17.000  -6.722  1.00 88.64           N  
ATOM    973  CA  LYS A 120      13.956  18.375  -6.360  1.00 88.64           C  
ATOM    974  C   LYS A 120      14.022  18.578  -4.850  1.00 88.64           C  
ATOM    975  O   LYS A 120      14.509  19.607  -4.376  1.00 88.64           O  
ATOM    976  CB  LYS A 120      12.567  18.752  -6.879  1.00 88.64           C  
ATOM    977  CG  LYS A 120      12.529  19.081  -8.364  1.00 88.64           C  
ATOM    978  CD  LYS A 120      11.138  19.517  -8.804  1.00 88.64           C  
ATOM    979  CE  LYS A 120      11.080  19.773 -10.304  1.00 88.64           C  
ATOM    980  NZ  LYS A 120       9.704  20.146 -10.750  1.00 88.64           N1+
ATOM    981  N   ILE A 121      13.587  17.605  -4.150  1.00 88.69           N  
ATOM    982  CA  ILE A 121      13.605  17.673  -2.693  1.00 88.69           C  
ATOM    983  C   ILE A 121      15.048  17.711  -2.196  1.00 88.69           C  
ATOM    984  O   ILE A 121      15.397  18.537  -1.349  1.00 88.69           O  
ATOM    985  CB  ILE A 121      12.853  16.478  -2.063  1.00 88.69           C  
ATOM    986  CG1 ILE A 121      11.348  16.590  -2.336  1.00 88.69           C  
ATOM    987  CG2 ILE A 121      13.133  16.396  -0.560  1.00 88.69           C  
ATOM    988  CD1 ILE A 121      10.550  15.366  -1.908  1.00 88.69           C  
ATOM    989  N   LEU A 122      15.838  16.873  -2.726  1.00 90.33           N  
ATOM    990  CA  LEU A 122      17.242  16.838  -2.329  1.00 90.33           C  
ATOM    991  C   LEU A 122      17.936  18.153  -2.664  1.00 90.33           C  
ATOM    992  O   LEU A 122      18.781  18.626  -1.901  1.00 90.33           O  
ATOM    993  CB  LEU A 122      17.964  15.676  -3.017  1.00 90.33           C  
ATOM    994  CG  LEU A 122      17.626  14.273  -2.511  1.00 90.33           C  
ATOM    995  CD1 LEU A 122      18.299  13.219  -3.384  1.00 90.33           C  
ATOM    996  CD2 LEU A 122      18.045  14.114  -1.053  1.00 90.33           C  
ATOM    997  N   ILE A 123      17.551  18.707  -3.792  1.00 89.95           N  
ATOM    998  CA  ILE A 123      18.090  20.006  -4.182  1.00 89.95           C  
ATOM    999  C   ILE A 123      17.699  21.058  -3.148  1.00 89.95           C  
ATOM   1000  O   ILE A 123      18.538  21.848  -2.708  1.00 89.95           O  
ATOM   1001  CB  ILE A 123      17.598  20.424  -5.585  1.00 89.95           C  
ATOM   1002  CG1 ILE A 123      18.252  19.551  -6.663  1.00 89.95           C  
ATOM   1003  CG2 ILE A 123      17.878  21.908  -5.836  1.00 89.95           C  
ATOM   1004  CD1 ILE A 123      17.636  19.711  -8.046  1.00 89.95           C  
ATOM   1005  N   GLU A 124      16.522  21.026  -2.756  1.00 91.16           N  
ATOM   1006  CA  GLU A 124      16.028  21.980  -1.767  1.00 91.16           C  
ATOM   1007  C   GLU A 124      16.768  21.835  -0.441  1.00 91.16           C  
ATOM   1008  O   GLU A 124      17.124  22.831   0.191  1.00 91.16           O  
ATOM   1009  CB  GLU A 124      14.522  21.802  -1.553  1.00 91.16           C  
ATOM   1010  CG  GLU A 124      13.675  22.266  -2.729  1.00 91.16           C  
ATOM   1011  CD  GLU A 124      12.194  21.968  -2.555  1.00 91.16           C  
ATOM   1012  OE1 GLU A 124      11.411  22.206  -3.502  1.00 91.16           O  
ATOM   1013  OE2 GLU A 124      11.813  21.492  -1.462  1.00 91.16           O1-
ATOM   1014  N   LEU A 125      17.008  20.638  -0.038  1.00 90.56           N  
ATOM   1015  CA  LEU A 125      17.720  20.374   1.207  1.00 90.56           C  
ATOM   1016  C   LEU A 125      19.158  20.876   1.129  1.00 90.56           C  
ATOM   1017  O   LEU A 125      19.676  21.442   2.095  1.00 90.56           O  
ATOM   1018  CB  LEU A 125      17.708  18.876   1.525  1.00 90.56           C  
ATOM   1019  CG  LEU A 125      16.365  18.286   1.958  1.00 90.56           C  
ATOM   1020  CD1 LEU A 125      16.480  16.775   2.129  1.00 90.56           C  
ATOM   1021  CD2 LEU A 125      15.885  18.941   3.248  1.00 90.56           C  
ATOM   1022  N   ALA A 126      19.743  20.645  -0.012  1.00 89.81           N  
ATOM   1023  CA  ALA A 126      21.103  21.141  -0.207  1.00 89.81           C  
ATOM   1024  C   ALA A 126      21.145  22.666  -0.139  1.00 89.81           C  
ATOM   1025  O   ALA A 126      22.034  23.241   0.492  1.00 89.81           O  
ATOM   1026  CB  ALA A 126      21.661  20.655  -1.542  1.00 89.81           C  
ATOM   1027  N   GLU A 127      20.160  23.313  -0.734  1.00 92.38           N  
ATOM   1028  CA  GLU A 127      20.094  24.771  -0.708  1.00 92.38           C  
ATOM   1029  C   GLU A 127      19.932  25.290   0.718  1.00 92.38           C  
ATOM   1030  O   GLU A 127      20.559  26.281   1.098  1.00 92.38           O  
ATOM   1031  CB  GLU A 127      18.943  25.273  -1.584  1.00 92.38           C  
ATOM   1032  CG  GLU A 127      19.217  25.167  -3.078  1.00 92.38           C  
ATOM   1033  CD  GLU A 127      18.021  25.548  -3.935  1.00 92.38           C  
ATOM   1034  OE1 GLU A 127      18.164  25.626  -5.177  1.00 92.38           O  
ATOM   1035  OE2 GLU A 127      16.932  25.772  -3.361  1.00 92.38           O1-
ATOM   1036  N   GLN A 128      19.170  24.689   1.385  1.00 90.28           N  
ATOM   1037  CA  GLN A 128      18.941  25.063   2.777  1.00 90.28           C  
ATOM   1038  C   GLN A 128      20.220  24.936   3.600  1.00 90.28           C  
ATOM   1039  O   GLN A 128      20.526  25.805   4.419  1.00 90.28           O  
ATOM   1040  CB  GLN A 128      17.835  24.201   3.389  1.00 90.28           C  
ATOM   1041  CG  GLN A 128      17.365  24.682   4.754  1.00 90.28           C  
ATOM   1042  CD  GLN A 128      16.157  23.918   5.262  1.00 90.28           C  
ATOM   1043  NE2 GLN A 128      15.762  24.189   6.502  1.00 90.28           N  
ATOM   1044  OE1 GLN A 128      15.584  23.090   4.547  1.00 90.28           O  
ATOM   1045  N   ALA A 129      20.895  23.816   3.368  1.00 89.77           N  
ATOM   1046  CA  ALA A 129      22.157  23.605   4.073  1.00 89.77           C  
ATOM   1047  C   ALA A 129      23.162  24.704   3.741  1.00 89.77           C  
ATOM   1048  O   ALA A 129      23.889  25.174   4.620  1.00 89.77           O  
ATOM   1049  CB  ALA A 129      22.737  22.235   3.726  1.00 89.77           C  
ATOM   1050  N   ILE A 130      23.207  25.162   2.524  1.00 89.87           N  
ATOM   1051  CA  ILE A 130      24.097  26.234   2.092  1.00 89.87           C  
ATOM   1052  C   ILE A 130      23.705  27.539   2.781  1.00 89.87           C  
ATOM   1053  O   ILE A 130      24.564  28.258   3.299  1.00 89.87           O  
ATOM   1054  CB  ILE A 130      24.069  26.408   0.557  1.00 89.87           C  
ATOM   1055  CG1 ILE A 130      24.640  25.164  -0.133  1.00 89.87           C  
ATOM   1056  CG2 ILE A 130      24.836  27.666   0.142  1.00 89.87           C  
ATOM   1057  CD1 ILE A 130      24.432  25.141  -1.641  1.00 89.87           C  
ATOM   1058  N   LYS A 131      22.418  27.809   2.763  1.00 91.27           N  
ATOM   1059  CA  LYS A 131      21.923  29.021   3.409  1.00 91.27           C  
ATOM   1060  C   LYS A 131      22.238  29.017   4.903  1.00 91.27           C  
ATOM   1061  O   LYS A 131      22.639  30.040   5.462  1.00 91.27           O  
ATOM   1062  CB  LYS A 131      20.417  29.169   3.192  1.00 91.27           C  
ATOM   1063  CG  LYS A 131      20.036  29.637   1.795  1.00 91.27           C  
ATOM   1064  CD  LYS A 131      18.533  29.852   1.669  1.00 91.27           C  
ATOM   1065  CE  LYS A 131      18.144  30.263   0.255  1.00 91.27           C  
ATOM   1066  NZ  LYS A 131      16.666  30.431   0.115  1.00 91.27           N1+
ATOM   1067  N   GLU A 132      22.118  27.869   5.506  1.00 90.42           N  
ATOM   1068  CA  GLU A 132      22.418  27.744   6.929  1.00 90.42           C  
ATOM   1069  C   GLU A 132      23.908  27.931   7.198  1.00 90.42           C  
ATOM   1070  O   GLU A 132      24.292  28.520   8.210  1.00 90.42           O  
ATOM   1071  CB  GLU A 132      21.953  26.384   7.459  1.00 90.42           C  
ATOM   1072  CG  GLU A 132      21.924  26.294   8.977  1.00 90.42           C  
ATOM   1073  CD  GLU A 132      20.965  27.285   9.618  1.00 90.42           C  
ATOM   1074  OE1 GLU A 132      21.150  27.624  10.810  1.00 90.42           O  
ATOM   1075  OE2 GLU A 132      20.021  27.725   8.924  1.00 90.42           O1-
ATOM   1076  N   ALA A 133      24.708  27.478   6.288  1.00 85.64           N  
ATOM   1077  CA  ALA A 133      26.151  27.685   6.398  1.00 85.64           C  
ATOM   1078  C   ALA A 133      26.499  29.167   6.316  1.00 85.64           C  
ATOM   1079  O   ALA A 133      27.300  29.667   7.109  1.00 85.64           O  
ATOM   1080  CB  ALA A 133      26.884  26.907   5.309  1.00 85.64           C  
ATOM   1081  N   GLU A 134      25.854  29.837   5.415  1.00 89.56           N  
ATOM   1082  CA  GLU A 134      26.108  31.264   5.247  1.00 89.56           C  
ATOM   1083  C   GLU A 134      25.676  32.051   6.480  1.00 89.56           C  
ATOM   1084  O   GLU A 134      26.378  32.965   6.916  1.00 89.56           O  
ATOM   1085  CB  GLU A 134      25.388  31.795   4.005  1.00 89.56           C  
ATOM   1086  CG  GLU A 134      26.000  31.329   2.692  1.00 89.56           C  
ATOM   1087  CD  GLU A 134      25.214  31.777   1.470  1.00 89.56           C  
ATOM   1088  OE1 GLU A 134      25.723  31.636   0.335  1.00 89.56           O  
ATOM   1089  OE2 GLU A 134      24.080  32.274   1.650  1.00 89.56           O1-
ATOM   1090  N   ARG A 135      24.547  31.663   6.929  1.00 91.36           N  
ATOM   1091  CA  ARG A 135      24.019  32.306   8.128  1.00 91.36           C  
ATOM   1092  C   ARG A 135      24.952  32.101   9.316  1.00 91.36           C  
ATOM   1093  O   ARG A 135      25.227  33.042  10.064  1.00 91.36           O  
ATOM   1094  CB  ARG A 135      22.625  31.765   8.457  1.00 91.36           C  
ATOM   1095  CG  ARG A 135      21.938  32.492   9.603  1.00 91.36           C  
ATOM   1096  CD  ARG A 135      20.532  31.960   9.845  1.00 91.36           C  
ATOM   1097  NE  ARG A 135      19.883  32.642  10.961  1.00 91.36           N  
ATOM   1098  CZ  ARG A 135      18.643  32.403  11.378  1.00 91.36           C  
ATOM   1099  NH1 ARG A 135      17.889  31.490  10.775  1.00 91.36           N1+
ATOM   1100  NH2 ARG A 135      18.152  33.081  12.405  1.00 91.36           N  
ATOM   1101  N   SER A 136      25.418  30.944   9.499  1.00 89.96           N  
ATOM   1102  CA  SER A 136      26.316  30.597  10.596  1.00 89.96           C  
ATOM   1103  C   SER A 136      27.636  31.354  10.490  1.00 89.96           C  
ATOM   1104  O   SER A 136      28.206  31.762  11.504  1.00 89.96           O  
ATOM   1105  CB  SER A 136      26.582  29.092  10.616  1.00 89.96           C  
ATOM   1106  OG  SER A 136      25.394  28.375  10.903  1.00 89.96           O  
ATOM   1107  N   LEU A 137      28.108  31.469   9.330  1.00 85.09           N  
ATOM   1108  CA  LEU A 137      29.318  32.249   9.090  1.00 85.09           C  
ATOM   1109  C   LEU A 137      29.118  33.703   9.503  1.00 85.09           C  
ATOM   1110  O   LEU A 137      29.986  34.292  10.152  1.00 85.09           O  
ATOM   1111  CB  LEU A 137      29.717  32.176   7.614  1.00 85.09           C  
ATOM   1112  CG  LEU A 137      31.035  32.852   7.234  1.00 85.09           C  
ATOM   1113  CD1 LEU A 137      32.201  32.177   7.948  1.00 85.09           C  
ATOM   1114  CD2 LEU A 137      31.236  32.822   5.723  1.00 85.09           C  
ATOM   1115  N   ARG A 138      27.946  34.273   9.146  1.00 89.16           N  
ATOM   1116  CA  ARG A 138      27.635  35.656   9.497  1.00 89.16           C  
ATOM   1117  C   ARG A 138      27.480  35.815  11.006  1.00 89.16           C  
ATOM   1118  O   ARG A 138      27.832  36.858  11.564  1.00 89.16           O  
ATOM   1119  CB  ARG A 138      26.360  36.118   8.788  1.00 89.16           C  
ATOM   1120  CG  ARG A 138      26.539  36.364   7.298  1.00 89.16           C  
ATOM   1121  CD  ARG A 138      25.280  36.944   6.668  1.00 89.16           C  
ATOM   1122  NE  ARG A 138      25.295  36.811   5.214  1.00 89.16           N  
ATOM   1123  CZ  ARG A 138      24.458  37.430   4.388  1.00 89.16           C  
ATOM   1124  NH1 ARG A 138      23.519  38.243   4.858  1.00 89.16           N1+
ATOM   1125  NH2 ARG A 138      24.562  37.238   3.081  1.00 89.16           N  
ATOM   1126  N   GLU A 139      27.075  34.736  11.606  1.00 90.94           N  
ATOM   1127  CA  GLU A 139      26.847  34.757  13.048  1.00 90.94           C  
ATOM   1128  C   GLU A 139      28.142  34.514  13.817  1.00 90.94           C  
ATOM   1129  O   GLU A 139      28.153  34.541  15.048  1.00 90.94           O  
ATOM   1130  CB  GLU A 139      25.797  33.715  13.441  1.00 90.94           C  
ATOM   1131  CG  GLU A 139      24.396  34.034  12.943  1.00 90.94           C  
ATOM   1132  CD  GLU A 139      23.389  32.933  13.235  1.00 90.94           C  
ATOM   1133  OE1 GLU A 139      22.194  33.097  12.901  1.00 90.94           O  
ATOM   1134  OE2 GLU A 139      23.800  31.895  13.803  1.00 90.94           O1-
ATOM   1135  N   GLY A 140      29.296  34.300  13.127  1.00 88.75           N  
ATOM   1136  CA  GLY A 140      30.610  34.133  13.727  1.00 88.75           C  
ATOM   1137  C   GLY A 140      30.853  32.732  14.253  1.00 88.75           C  
ATOM   1138  O   GLY A 140      31.646  32.539  15.178  1.00 88.75           O  
ATOM   1139  N   ASN A 141      30.043  31.753  13.817  1.00 90.86           N  
ATOM   1140  CA  ASN A 141      30.234  30.355  14.185  1.00 90.86           C  
ATOM   1141  C   ASN A 141      30.840  29.550  13.038  1.00 90.86           C  
ATOM   1142  O   ASN A 141      30.120  28.886  12.291  1.00 90.86           O  
ATOM   1143  CB  ASN A 141      28.910  29.730  14.628  1.00 90.86           C  
ATOM   1144  CG  ASN A 141      29.104  28.504  15.498  1.00 90.86           C  
ATOM   1145  ND2 ASN A 141      28.062  28.123  16.227  1.00 90.86           N  
ATOM   1146  OD1 ASN A 141      30.182  27.905  15.516  1.00 90.86           O  
ATOM   1147  N   PRO A 142      32.138  29.616  12.837  1.00 85.35           N  
ATOM   1148  CA  PRO A 142      32.786  28.962  11.698  1.00 85.35           C  
ATOM   1149  C   PRO A 142      32.690  27.440  11.757  1.00 85.35           C  
ATOM   1150  O   PRO A 142      32.589  26.783  10.719  1.00 85.35           O  
ATOM   1151  CB  PRO A 142      34.242  29.423  11.809  1.00 85.35           C  
ATOM   1152  CG  PRO A 142      34.390  29.885  13.223  1.00 85.35           C  
ATOM   1153  CD  PRO A 142      33.051  30.357  13.713  1.00 85.35           C  
ATOM   1154  N   GLU A 143      32.724  26.931  12.980  1.00 88.58           N  
ATOM   1155  CA  GLU A 143      32.653  25.481  13.140  1.00 88.58           C  
ATOM   1156  C   GLU A 143      31.319  24.936  12.639  1.00 88.58           C  
ATOM   1157  O   GLU A 143      31.283  23.955  11.894  1.00 88.58           O  
ATOM   1158  CB  GLU A 143      32.865  25.090  14.605  1.00 88.58           C  
ATOM   1159  CG  GLU A 143      34.302  25.248  15.081  1.00 88.58           C  
ATOM   1160  CD  GLU A 143      34.497  24.860  16.539  1.00 88.58           C  
ATOM   1161  OE1 GLU A 143      35.627  24.998  17.057  1.00 88.58           O  
ATOM   1162  OE2 GLU A 143      33.511  24.414  17.166  1.00 88.58           O1-
ATOM   1163  N   LYS A 144      30.292  25.627  13.113  1.00 88.66           N  
ATOM   1164  CA  LYS A 144      28.950  25.263  12.667  1.00 88.66           C  
ATOM   1165  C   LYS A 144      28.805  25.443  11.158  1.00 88.66           C  
ATOM   1166  O   LYS A 144      28.207  24.602  10.483  1.00 88.66           O  
ATOM   1167  CB  LYS A 144      27.897  26.096  13.398  1.00 88.66           C  
ATOM   1168  CG  LYS A 144      26.468  25.625  13.172  1.00 88.66           C  
ATOM   1169  CD  LYS A 144      25.474  26.446  13.984  1.00 88.66           C  
ATOM   1170  CE  LYS A 144      24.040  26.008  13.719  1.00 88.66           C  
ATOM   1171  NZ  LYS A 144      23.064  26.781  14.545  1.00 88.66           N1+
ATOM   1172  N   ALA A 145      29.330  26.500  10.564  1.00 88.89           N  
ATOM   1173  CA  ALA A 145      29.308  26.767   9.129  1.00 88.89           C  
ATOM   1174  C   ALA A 145      30.017  25.661   8.353  1.00 88.89           C  
ATOM   1175  O   ALA A 145      29.528  25.210   7.314  1.00 88.89           O  
ATOM   1176  CB  ALA A 145      29.950  28.120   8.829  1.00 88.89           C  
ATOM   1177  N   ARG A 146      31.153  25.147   8.947  1.00 88.64           N  
ATOM   1178  CA  ARG A 146      31.917  24.090   8.293  1.00 88.64           C  
ATOM   1179  C   ARG A 146      31.115  22.795   8.227  1.00 88.64           C  
ATOM   1180  O   ARG A 146      31.127  22.101   7.208  1.00 88.64           O  
ATOM   1181  CB  ARG A 146      33.240  23.851   9.024  1.00 88.64           C  
ATOM   1182  CG  ARG A 146      34.297  24.907   8.746  1.00 88.64           C  
ATOM   1183  CD  ARG A 146      35.631  24.554   9.389  1.00 88.64           C  
ATOM   1184  NE  ARG A 146      36.539  25.697   9.411  1.00 88.64           N  
ATOM   1185  CZ  ARG A 146      37.777  25.673   9.897  1.00 88.64           C  
ATOM   1186  NH1 ARG A 146      38.280  24.558  10.414  1.00 88.64           N1+
ATOM   1187  NH2 ARG A 146      38.517  26.771   9.866  1.00 88.64           N  
ATOM   1188  N   GLU A 147      30.438  22.537   9.309  1.00 90.67           N  
ATOM   1189  CA  GLU A 147      29.625  21.326   9.358  1.00 90.67           C  
ATOM   1190  C   GLU A 147      28.470  21.396   8.363  1.00 90.67           C  
ATOM   1191  O   GLU A 147      28.171  20.413   7.680  1.00 90.67           O  
ATOM   1192  CB  GLU A 147      29.086  21.098  10.773  1.00 90.67           C  
ATOM   1193  CG  GLU A 147      30.153  20.690  11.778  1.00 90.67           C  
ATOM   1194  CD  GLU A 147      29.616  20.531  13.192  1.00 90.67           C  
ATOM   1195  OE1 GLU A 147      30.391  20.146  14.097  1.00 90.67           O  
ATOM   1196  OE2 GLU A 147      28.409  20.795  13.396  1.00 90.67           O1-
ATOM   1197  N   ASP A 148      27.809  22.548   8.238  1.00 91.54           N  
ATOM   1198  CA  ASP A 148      26.704  22.741   7.303  1.00 91.54           C  
ATOM   1199  C   ASP A 148      27.184  22.643   5.857  1.00 91.54           C  
ATOM   1200  O   ASP A 148      26.477  22.113   4.998  1.00 91.54           O  
ATOM   1201  CB  ASP A 148      26.030  24.094   7.542  1.00 91.54           C  
ATOM   1202  CG  ASP A 148      25.232  24.139   8.833  1.00 91.54           C  
ATOM   1203  OD1 ASP A 148      24.716  23.088   9.268  1.00 91.54           O  
ATOM   1204  OD2 ASP A 148      25.115  25.238   9.419  1.00 91.54           O1-
ATOM   1205  N   VAL A 149      28.385  23.198   5.611  1.00 91.09           N  
ATOM   1206  CA  VAL A 149      28.979  23.107   4.281  1.00 91.09           C  
ATOM   1207  C   VAL A 149      29.248  21.644   3.934  1.00 91.09           C  
ATOM   1208  O   VAL A 149      28.990  21.209   2.810  1.00 91.09           O  
ATOM   1209  CB  VAL A 149      30.285  23.927   4.185  1.00 91.09           C  
ATOM   1210  CG1 VAL A 149      31.025  23.613   2.887  1.00 91.09           C  
ATOM   1211  CG2 VAL A 149      29.986  25.421   4.285  1.00 91.09           C  
ATOM   1212  N   ARG A 150      29.742  20.885   4.923  1.00 91.04           N  
ATOM   1213  CA  ARG A 150      29.989  19.461   4.719  1.00 91.04           C  
ATOM   1214  C   ARG A 150      28.701  18.727   4.363  1.00 91.04           C  
ATOM   1215  O   ARG A 150      28.683  17.900   3.450  1.00 91.04           O  
ATOM   1216  CB  ARG A 150      30.619  18.840   5.968  1.00 91.04           C  
ATOM   1217  CG  ARG A 150      31.090  17.408   5.773  1.00 91.04           C  
ATOM   1218  CD  ARG A 150      31.762  16.859   7.023  1.00 91.04           C  
ATOM   1219  NE  ARG A 150      32.147  15.461   6.860  1.00 91.04           N  
ATOM   1220  CZ  ARG A 150      32.931  14.787   7.698  1.00 91.04           C  
ATOM   1221  NH1 ARG A 150      33.431  15.374   8.778  1.00 91.04           N1+
ATOM   1222  NH2 ARG A 150      33.217  13.516   7.452  1.00 91.04           N  
ATOM   1223  N   LEU A 151      27.692  18.991   5.101  1.00 92.18           N  
ATOM   1224  CA  LEU A 151      26.381  18.410   4.832  1.00 92.18           C  
ATOM   1225  C   LEU A 151      25.913  18.753   3.422  1.00 92.18           C  
ATOM   1226  O   LEU A 151      25.448  17.878   2.688  1.00 92.18           O  
ATOM   1227  CB  LEU A 151      25.356  18.902   5.857  1.00 92.18           C  
ATOM   1228  CG  LEU A 151      23.917  18.420   5.661  1.00 92.18           C  
ATOM   1229  CD1 LEU A 151      23.852  16.899   5.746  1.00 92.18           C  
ATOM   1230  CD2 LEU A 151      22.995  19.058   6.694  1.00 92.18           C  
ATOM   1231  N   ALA A 152      26.043  20.053   2.985  1.00 90.96           N  
ATOM   1232  CA  ALA A 152      25.656  20.493   1.647  1.00 90.96           C  
ATOM   1233  C   ALA A 152      26.400  19.703   0.574  1.00 90.96           C  
ATOM   1234  O   ALA A 152      25.801  19.270  -0.414  1.00 90.96           O  
ATOM   1235  CB  ALA A 152      25.920  21.988   1.480  1.00 90.96           C  
ATOM   1236  N   LEU A 153      27.676  19.567   0.783  1.00 90.83           N  
ATOM   1237  CA  LEU A 153      28.490  18.818  -0.168  1.00 90.83           C  
ATOM   1238  C   LEU A 153      28.032  17.367  -0.251  1.00 90.83           C  
ATOM   1239  O   LEU A 153      27.940  16.801  -1.343  1.00 90.83           O  
ATOM   1240  CB  LEU A 153      29.968  18.879   0.227  1.00 90.83           C  
ATOM   1241  CG  LEU A 153      30.943  18.129  -0.682  1.00 90.83           C  
ATOM   1242  CD1 LEU A 153      30.862  18.667  -2.107  1.00 90.83           C  
ATOM   1243  CD2 LEU A 153      32.366  18.236  -0.144  1.00 90.83           C  
ATOM   1244  N   GLU A 154      27.733  16.741   0.901  1.00 92.69           N  
ATOM   1245  CA  GLU A 154      27.254  15.361   0.905  1.00 92.69           C  
ATOM   1246  C   GLU A 154      25.946  15.229   0.130  1.00 92.69           C  
ATOM   1247  O   GLU A 154      25.760  14.269  -0.622  1.00 92.69           O  
ATOM   1248  CB  GLU A 154      27.067  14.862   2.341  1.00 92.69           C  
ATOM   1249  CG  GLU A 154      28.373  14.566   3.064  1.00 92.69           C  
ATOM   1250  CD  GLU A 154      28.174  14.123   4.504  1.00 92.69           C  
ATOM   1251  OE1 GLU A 154      29.181  13.888   5.211  1.00 92.69           O  
ATOM   1252  OE2 GLU A 154      27.002  14.006   4.929  1.00 92.69           O1-
ATOM   1253  N   LEU A 155      25.110  16.168   0.283  1.00 92.51           N  
ATOM   1254  CA  LEU A 155      23.827  16.168  -0.411  1.00 92.51           C  
ATOM   1255  C   LEU A 155      24.023  16.321  -1.916  1.00 92.51           C  
ATOM   1256  O   LEU A 155      23.344  15.661  -2.705  1.00 92.51           O  
ATOM   1257  CB  LEU A 155      22.932  17.293   0.116  1.00 92.51           C  
ATOM   1258  CG  LEU A 155      22.442  17.151   1.557  1.00 92.51           C  
ATOM   1259  CD1 LEU A 155      21.653  18.388   1.974  1.00 92.51           C  
ATOM   1260  CD2 LEU A 155      21.595  15.892   1.712  1.00 92.51           C  
ATOM   1261  N   VAL A 156      24.898  17.223  -2.311  1.00 90.66           N  
ATOM   1262  CA  VAL A 156      25.212  17.419  -3.722  1.00 90.66           C  
ATOM   1263  C   VAL A 156      25.764  16.124  -4.314  1.00 90.66           C  
ATOM   1264  O   VAL A 156      25.402  15.740  -5.428  1.00 90.66           O  
ATOM   1265  CB  VAL A 156      26.222  18.571  -3.924  1.00 90.66           C  
ATOM   1266  CG1 VAL A 156      26.722  18.604  -5.367  1.00 90.66           C  
ATOM   1267  CG2 VAL A 156      25.589  19.907  -3.544  1.00 90.66           C  
ATOM   1268  N   ARG A 157      26.554  15.388  -3.541  1.00 90.93           N  
ATOM   1269  CA  ARG A 157      27.113  14.124  -4.011  1.00 90.93           C  
ATOM   1270  C   ARG A 157      26.017  13.086  -4.226  1.00 90.93           C  
ATOM   1271  O   ARG A 157      26.073  12.304  -5.177  1.00 90.93           O  
ATOM   1272  CB  ARG A 157      28.151  13.593  -3.020  1.00 90.93           C  
ATOM   1273  CG  ARG A 157      29.497  14.297  -3.100  1.00 90.93           C  
ATOM   1274  CD  ARG A 157      30.504  13.702  -2.127  1.00 90.93           C  
ATOM   1275  NE  ARG A 157      31.773  14.424  -2.154  1.00 90.93           N  
ATOM   1276  CZ  ARG A 157      32.728  14.315  -1.235  1.00 90.93           C  
ATOM   1277  NH1 ARG A 157      32.575  13.506  -0.192  1.00 90.93           N1+
ATOM   1278  NH2 ARG A 157      33.843  15.018  -1.358  1.00 90.93           N  
ATOM   1279  N   LEU A 158      25.111  13.109  -3.334  1.00 90.21           N  
ATOM   1280  CA  LEU A 158      23.976  12.205  -3.487  1.00 90.21           C  
ATOM   1281  C   LEU A 158      23.199  12.522  -4.761  1.00 90.21           C  
ATOM   1282  O   LEU A 158      22.778  11.612  -5.479  1.00 90.21           O  
ATOM   1283  CB  LEU A 158      23.050  12.298  -2.273  1.00 90.21           C  
ATOM   1284  CG  LEU A 158      23.571  11.682  -0.973  1.00 90.21           C  
ATOM   1285  CD1 LEU A 158      22.644  12.026   0.186  1.00 90.21           C  
ATOM   1286  CD2 LEU A 158      23.717  10.171  -1.119  1.00 90.21           C  
ATOM   1287  N   LEU A 159      23.097  13.820  -5.038  1.00 89.10           N  
ATOM   1288  CA  LEU A 159      22.425  14.248  -6.259  1.00 89.10           C  
ATOM   1289  C   LEU A 159      23.178  13.767  -7.494  1.00 89.10           C  
ATOM   1290  O   LEU A 159      22.563  13.396  -8.497  1.00 89.10           O  
ATOM   1291  CB  LEU A 159      22.291  15.773  -6.290  1.00 89.10           C  
ATOM   1292  CG  LEU A 159      21.186  16.375  -5.420  1.00 89.10           C  
ATOM   1293  CD1 LEU A 159      21.380  17.882  -5.285  1.00 89.10           C  
ATOM   1294  CD2 LEU A 159      19.813  16.058  -6.004  1.00 89.10           C  
ATOM   1295  N   LEU A 160      24.470  13.863  -7.376  1.00 85.87           N  
ATOM   1296  CA  LEU A 160      25.300  13.365  -8.467  1.00 85.87           C  
ATOM   1297  C   LEU A 160      25.032  11.884  -8.722  1.00 85.87           C  
ATOM   1298  O   LEU A 160      24.864  11.468  -9.870  1.00 85.87           O  
ATOM   1299  CB  LEU A 160      26.784  13.580  -8.154  1.00 85.87           C  
ATOM   1300  CG  LEU A 160      27.779  13.010  -9.164  1.00 85.87           C  
ATOM   1301  CD1 LEU A 160      27.628  13.710 -10.511  1.00 85.87           C  
ATOM   1302  CD2 LEU A 160      29.206  13.143  -8.644  1.00 85.87           C  
ATOM   1303  N   GLU A 161      24.915  11.129  -7.638  1.00 85.62           N  
ATOM   1304  CA  GLU A 161      24.650   9.698  -7.761  1.00 85.62           C  
ATOM   1305  C   GLU A 161      23.305   9.442  -8.434  1.00 85.62           C  
ATOM   1306  O   GLU A 161      23.196   8.574  -9.303  1.00 85.62           O  
ATOM   1307  CB  GLU A 161      24.686   9.026  -6.386  1.00 85.62           C  
ATOM   1308  CG  GLU A 161      26.078   8.943  -5.778  1.00 85.62           C  
ATOM   1309  CD  GLU A 161      26.092   8.319  -4.391  1.00 85.62           C  
ATOM   1310  OE1 GLU A 161      27.148   8.354  -3.720  1.00 85.62           O  
ATOM   1311  OE2 GLU A 161      25.038   7.789  -3.974  1.00 85.62           O1-
ATOM   1312  N   ILE A 162      22.385  10.245  -8.047  1.00 83.10           N  
ATOM   1313  CA  ILE A 162      21.048  10.102  -8.611  1.00 83.10           C  
ATOM   1314  C   ILE A 162      21.066  10.494 -10.087  1.00 83.10           C  
ATOM   1315  O   ILE A 162      20.515   9.784 -10.932  1.00 83.10           O  
ATOM   1316  CB  ILE A 162      20.015  10.956  -7.844  1.00 83.10           C  
ATOM   1317  CG1 ILE A 162      19.827  10.414  -6.422  1.00 83.10           C  
ATOM   1318  CG2 ILE A 162      18.681  10.996  -8.595  1.00 83.10           C  
ATOM   1319  CD1 ILE A 162      18.950  11.291  -5.537  1.00 83.10           C  
ATOM   1320  N   ALA A 163      21.675  11.663 -10.310  1.00 80.71           N  
ATOM   1321  CA  ALA A 163      21.725  12.188 -11.672  1.00 80.71           C  
ATOM   1322  C   ALA A 163      22.395  11.197 -12.618  1.00 80.71           C  
ATOM   1323  O   ALA A 163      21.933  10.995 -13.744  1.00 80.71           O  
ATOM   1324  CB  ALA A 163      22.463  13.525 -11.699  1.00 80.71           C  
ATOM   1325  N   GLN A 164      23.430  10.490 -12.116  1.00 77.90           N  
ATOM   1326  CA  GLN A 164      24.151   9.518 -12.931  1.00 77.90           C  
ATOM   1327  C   GLN A 164      23.293   8.288 -13.210  1.00 77.90           C  
ATOM   1328  O   GLN A 164      23.313   7.748 -14.318  1.00 77.90           O  
ATOM   1329  CB  GLN A 164      25.455   9.105 -12.247  1.00 77.90           C  
ATOM   1330  CG  GLN A 164      26.541  10.171 -12.296  1.00 77.90           C  
ATOM   1331  CD  GLN A 164      27.798   9.764 -11.551  1.00 77.90           C  
ATOM   1332  NE2 GLN A 164      28.928  10.353 -11.927  1.00 77.90           N  
ATOM   1333  OE1 GLN A 164      27.754   8.927 -10.643  1.00 77.90           O  
ATOM   1334  N   ALA A 165      22.547   7.985 -12.219  1.00 76.82           N  
ATOM   1335  CA  ALA A 165      21.728   6.781 -12.329  1.00 76.82           C  
ATOM   1336  C   ALA A 165      20.506   7.027 -13.209  1.00 76.82           C  
ATOM   1337  O   ALA A 165      20.115   6.160 -13.995  1.00 76.82           O  
ATOM   1338  CB  ALA A 165      21.295   6.304 -10.944  1.00 76.82           C  
ATOM   1339  N   LEU A 166      20.083   8.255 -13.224  1.00 76.78           N  
ATOM   1340  CA  LEU A 166      18.792   8.491 -13.863  1.00 76.78           C  
ATOM   1341  C   LEU A 166      18.967   9.225 -15.188  1.00 76.78           C  
ATOM   1342  O   LEU A 166      18.009   9.376 -15.950  1.00 76.78           O  
ATOM   1343  CB  LEU A 166      17.874   9.293 -12.938  1.00 76.78           C  
ATOM   1344  CG  LEU A 166      17.491   8.626 -11.616  1.00 76.78           C  
ATOM   1345  CD1 LEU A 166      16.652   9.574 -10.767  1.00 76.78           C  
ATOM   1346  CD2 LEU A 166      16.739   7.324 -11.873  1.00 76.78           C  
ATOM   1347  N   ASN A 167      20.111   9.549 -15.549  1.00 75.44           N  
ATOM   1348  CA  ASN A 167      20.403  10.304 -16.762  1.00 75.44           C  
ATOM   1349  C   ASN A 167      19.462  11.496 -16.922  1.00 75.44           C  
ATOM   1350  O   ASN A 167      18.900  11.707 -17.997  1.00 75.44           O  
ATOM   1351  CB  ASN A 167      20.324   9.397 -17.992  1.00 75.44           C  
ATOM   1352  CG  ASN A 167      21.556   9.495 -18.871  1.00 75.44           C  
ATOM   1353  ND2 ASN A 167      21.602   8.684 -19.921  1.00 75.44           N  
ATOM   1354  OD1 ASN A 167      22.459  10.294 -18.608  1.00 75.44           O  
ATOM   1355  N   LEU A 168      19.227  12.279 -15.872  1.00 81.56           N  
ATOM   1356  CA  LEU A 168      18.384  13.469 -15.906  1.00 81.56           C  
ATOM   1357  C   LEU A 168      19.230  14.732 -16.035  1.00 81.56           C  
ATOM   1358  O   LEU A 168      19.894  15.138 -15.079  1.00 81.56           O  
ATOM   1359  CB  LEU A 168      17.516  13.549 -14.647  1.00 81.56           C  
ATOM   1360  CG  LEU A 168      16.478  12.439 -14.467  1.00 81.56           C  
ATOM   1361  CD1 LEU A 168      15.830  12.537 -13.091  1.00 81.56           C  
ATOM   1362  CD2 LEU A 168      15.423  12.510 -15.567  1.00 81.56           C  
ATOM   1363  N   LEU A 169      19.123  15.467 -17.208  1.00 78.15           N  
ATOM   1364  CA  LEU A 169      19.947  16.634 -17.505  1.00 78.15           C  
ATOM   1365  C   LEU A 169      19.620  17.784 -16.558  1.00 78.15           C  
ATOM   1366  O   LEU A 169      20.525  18.448 -16.046  1.00 78.15           O  
ATOM   1367  CB  LEU A 169      19.744  17.079 -18.956  1.00 78.15           C  
ATOM   1368  CG  LEU A 169      20.669  18.188 -19.460  1.00 78.15           C  
ATOM   1369  CD1 LEU A 169      22.108  17.686 -19.532  1.00 78.15           C  
ATOM   1370  CD2 LEU A 169      20.205  18.693 -20.821  1.00 78.15           C  
ATOM   1371  N   GLU A 170      18.449  18.039 -16.250  1.00 78.80           N  
ATOM   1372  CA  GLU A 170      18.061  19.153 -15.391  1.00 78.80           C  
ATOM   1373  C   GLU A 170      18.644  18.999 -13.989  1.00 78.80           C  
ATOM   1374  O   GLU A 170      19.092  19.976 -13.386  1.00 78.80           O  
ATOM   1375  CB  GLU A 170      16.536  19.270 -15.316  1.00 78.80           C  
ATOM   1376  CG  GLU A 170      15.856  18.055 -14.702  1.00 78.80           C  
ATOM   1377  CD  GLU A 170      14.340  18.101 -14.802  1.00 78.80           C  
ATOM   1378  OE1 GLU A 170      13.666  17.216 -14.227  1.00 78.80           O  
ATOM   1379  OE2 GLU A 170      13.822  19.030 -15.460  1.00 78.80           O1-
ATOM   1380  N   VAL A 171      18.648  17.772 -13.448  1.00 81.67           N  
ATOM   1381  CA  VAL A 171      19.171  17.494 -12.115  1.00 81.67           C  
ATOM   1382  C   VAL A 171      20.688  17.672 -12.107  1.00 81.67           C  
ATOM   1383  O   VAL A 171      21.248  18.231 -11.161  1.00 81.67           O  
ATOM   1384  CB  VAL A 171      18.800  16.069 -11.644  1.00 81.67           C  
ATOM   1385  CG1 VAL A 171      19.455  15.756 -10.301  1.00 81.67           C  
ATOM   1386  CG2 VAL A 171      17.282  15.918 -11.550  1.00 81.67           C  
ATOM   1387  N   LEU A 172      21.290  17.332 -13.212  1.00 82.87           N  
ATOM   1388  CA  LEU A 172      22.735  17.486 -13.329  1.00 82.87           C  
ATOM   1389  C   LEU A 172      23.130  18.958 -13.302  1.00 82.87           C  
ATOM   1390  O   LEU A 172      24.075  19.339 -12.607  1.00 82.87           O  
ATOM   1391  CB  LEU A 172      23.241  16.834 -14.619  1.00 82.87           C  
ATOM   1392  CG  LEU A 172      23.313  15.306 -14.625  1.00 82.87           C  
ATOM   1393  CD1 LEU A 172      23.599  14.794 -16.032  1.00 82.87           C  
ATOM   1394  CD2 LEU A 172      24.374  14.817 -13.645  1.00 82.87           C  
ATOM   1395  N   GLU A 173      22.370  19.713 -13.960  1.00 80.07           N  
ATOM   1396  CA  GLU A 173      22.671  21.139 -14.041  1.00 80.07           C  
ATOM   1397  C   GLU A 173      22.502  21.817 -12.684  1.00 80.07           C  
ATOM   1398  O   GLU A 173      23.374  22.572 -12.248  1.00 80.07           O  
ATOM   1399  CB  GLU A 173      21.781  21.819 -15.083  1.00 80.07           C  
ATOM   1400  CG  GLU A 173      22.124  21.451 -16.519  1.00 80.07           C  
ATOM   1401  CD  GLU A 173      21.187  22.080 -17.540  1.00 80.07           C  
ATOM   1402  OE1 GLU A 173      21.359  21.833 -18.755  1.00 80.07           O  
ATOM   1403  OE2 GLU A 173      20.275  22.825 -17.120  1.00 80.07           O1-
ATOM   1404  N   GLU A 174      21.402  21.463 -12.109  1.00 86.66           N  
ATOM   1405  CA  GLU A 174      21.120  22.069 -10.812  1.00 86.66           C  
ATOM   1406  C   GLU A 174      22.127  21.614  -9.760  1.00 86.66           C  
ATOM   1407  O   GLU A 174      22.567  22.410  -8.927  1.00 86.66           O  
ATOM   1408  CB  GLU A 174      19.697  21.732 -10.358  1.00 86.66           C  
ATOM   1409  CG  GLU A 174      19.133  22.703  -9.330  1.00 86.66           C  
ATOM   1410  CD  GLU A 174      18.911  24.101  -9.884  1.00 86.66           C  
ATOM   1411  OE1 GLU A 174      18.701  25.043  -9.086  1.00 86.66           O  
ATOM   1412  OE2 GLU A 174      18.947  24.255 -11.124  1.00 86.66           O1-
ATOM   1413  N   ALA A 175      22.465  20.384  -9.787  1.00 85.10           N  
ATOM   1414  CA  ALA A 175      23.463  19.858  -8.859  1.00 85.10           C  
ATOM   1415  C   ALA A 175      24.816  20.533  -9.067  1.00 85.10           C  
ATOM   1416  O   ALA A 175      25.521  20.833  -8.101  1.00 85.10           O  
ATOM   1417  CB  ALA A 175      23.596  18.345  -9.021  1.00 85.10           C  
ATOM   1418  N   ALA A 176      25.164  20.747 -10.316  1.00 82.89           N  
ATOM   1419  CA  ALA A 176      26.415  21.436 -10.625  1.00 82.89           C  
ATOM   1420  C   ALA A 176      26.413  22.854 -10.063  1.00 82.89           C  
ATOM   1421  O   ALA A 176      27.410  23.304  -9.492  1.00 82.89           O  
ATOM   1422  CB  ALA A 176      26.648  21.466 -12.135  1.00 82.89           C  
ATOM   1423  N   ARG A 177      25.271  23.466 -10.219  1.00 85.14           N  
ATOM   1424  CA  ARG A 177      25.123  24.808  -9.665  1.00 85.14           C  
ATOM   1425  C   ARG A 177      25.339  24.805  -8.156  1.00 85.14           C  
ATOM   1426  O   ARG A 177      26.090  25.630  -7.629  1.00 85.14           O  
ATOM   1427  CB  ARG A 177      23.742  25.377  -9.997  1.00 85.14           C  
ATOM   1428  CG  ARG A 177      23.542  26.813  -9.539  1.00 85.14           C  
ATOM   1429  CD  ARG A 177      22.125  27.300  -9.812  1.00 85.14           C  
ATOM   1430  NE  ARG A 177      21.149  26.619  -8.966  1.00 85.14           N  
ATOM   1431  CZ  ARG A 177      20.538  27.168  -7.921  1.00 85.14           C  
ATOM   1432  NH1 ARG A 177      20.790  28.424  -7.571  1.00 85.14           N1+
ATOM   1433  NH2 ARG A 177      19.666  26.457  -7.221  1.00 85.14           N  
ATOM   1434  N   LEU A 178      24.728  23.924  -7.485  1.00 90.13           N  
ATOM   1435  CA  LEU A 178      24.817  23.829  -6.031  1.00 90.13           C  
ATOM   1436  C   LEU A 178      26.238  23.491  -5.595  1.00 90.13           C  
ATOM   1437  O   LEU A 178      26.730  24.027  -4.599  1.00 90.13           O  
ATOM   1438  CB  LEU A 178      23.843  22.772  -5.503  1.00 90.13           C  
ATOM   1439  CG  LEU A 178      22.362  23.153  -5.507  1.00 90.13           C  
ATOM   1440  CD1 LEU A 178      21.506  21.955  -5.110  1.00 90.13           C  
ATOM   1441  CD2 LEU A 178      22.109  24.332  -4.573  1.00 90.13           C  
ATOM   1442  N   ALA A 179      26.867  22.672  -6.344  1.00 87.21           N  
ATOM   1443  CA  ALA A 179      28.249  22.314  -6.038  1.00 87.21           C  
ATOM   1444  C   ALA A 179      29.163  23.535  -6.121  1.00 87.21           C  
ATOM   1445  O   ALA A 179      30.054  23.707  -5.286  1.00 87.21           O  
ATOM   1446  CB  ALA A 179      28.739  21.223  -6.988  1.00 87.21           C  
ATOM   1447  N   PHE A 180      28.939  24.400  -7.025  1.00 87.81           N  
ATOM   1448  CA  PHE A 180      29.732  25.619  -7.140  1.00 87.81           C  
ATOM   1449  C   PHE A 180      29.445  26.562  -5.978  1.00 87.81           C  
ATOM   1450  O   PHE A 180      30.361  27.193  -5.445  1.00 87.81           O  
ATOM   1451  CB  PHE A 180      29.445  26.323  -8.470  1.00 87.81           C  
ATOM   1452  CG  PHE A 180      30.220  25.762  -9.633  1.00 87.81           C  
ATOM   1453  CD1 PHE A 180      31.605  25.869  -9.680  1.00 87.81           C  
ATOM   1454  CD2 PHE A 180      29.562  25.128 -10.679  1.00 87.81           C  
ATOM   1455  CE1 PHE A 180      32.323  25.351 -10.755  1.00 87.81           C  
ATOM   1456  CE2 PHE A 180      30.274  24.608 -11.756  1.00 87.81           C  
ATOM   1457  CZ  PHE A 180      31.653  24.721 -11.793  1.00 87.81           C  
ATOM   1458  N   GLU A 181      28.218  26.605  -5.696  1.00 89.04           N  
ATOM   1459  CA  GLU A 181      27.862  27.446  -4.557  1.00 89.04           C  
ATOM   1460  C   GLU A 181      28.496  26.929  -3.270  1.00 89.04           C  
ATOM   1461  O   GLU A 181      28.974  27.715  -2.448  1.00 89.04           O  
ATOM   1462  CB  GLU A 181      26.341  27.525  -4.400  1.00 89.04           C  
ATOM   1463  CG  GLU A 181      25.656  28.368  -5.466  1.00 89.04           C  
ATOM   1464  CD  GLU A 181      24.162  28.532  -5.232  1.00 89.04           C  
ATOM   1465  OE1 GLU A 181      23.488  29.189  -6.056  1.00 89.04           O  
ATOM   1466  OE2 GLU A 181      23.663  27.999  -4.216  1.00 89.04           O1-
ATOM   1467  N   VAL A 182      28.481  25.618  -3.138  1.00 88.57           N  
ATOM   1468  CA  VAL A 182      29.128  25.005  -1.982  1.00 88.57           C  
ATOM   1469  C   VAL A 182      30.618  25.337  -1.987  1.00 88.57           C  
ATOM   1470  O   VAL A 182      31.195  25.650  -0.943  1.00 88.57           O  
ATOM   1471  CB  VAL A 182      28.923  23.474  -1.962  1.00 88.57           C  
ATOM   1472  CG1 VAL A 182      29.802  22.825  -0.895  1.00 88.57           C  
ATOM   1473  CG2 VAL A 182      27.452  23.136  -1.724  1.00 88.57           C  
ATOM   1474  N   ALA A 183      31.250  25.304  -3.120  1.00 85.81           N  
ATOM   1475  CA  ALA A 183      32.669  25.624  -3.261  1.00 85.81           C  
ATOM   1476  C   ALA A 183      32.954  27.057  -2.822  1.00 85.81           C  
ATOM   1477  O   ALA A 183      33.930  27.314  -2.114  1.00 85.81           O  
ATOM   1478  CB  ALA A 183      33.122  25.413  -4.703  1.00 85.81           C  
ATOM   1479  N   ARG A 184      32.071  27.918  -3.199  1.00 90.21           N  
ATOM   1480  CA  ARG A 184      32.220  29.326  -2.848  1.00 90.21           C  
ATOM   1481  C   ARG A 184      32.128  29.528  -1.339  1.00 90.21           C  
ATOM   1482  O   ARG A 184      32.987  30.180  -0.741  1.00 90.21           O  
ATOM   1483  CB  ARG A 184      31.159  30.173  -3.555  1.00 90.21           C  
ATOM   1484  CG  ARG A 184      31.313  31.669  -3.330  1.00 90.21           C  
ATOM   1485  CD  ARG A 184      30.209  32.459  -4.019  1.00 90.21           C  
ATOM   1486  NE  ARG A 184      28.911  32.231  -3.391  1.00 90.21           N  
ATOM   1487  CZ  ARG A 184      28.017  33.181  -3.131  1.00 90.21           C  
ATOM   1488  NH1 ARG A 184      28.266  34.449  -3.441  1.00 90.21           N1+
ATOM   1489  NH2 ARG A 184      26.867  32.863  -2.557  1.00 90.21           N  
ATOM   1490  N   VAL A 185      31.119  28.950  -0.759  1.00 84.05           N  
ATOM   1491  CA  VAL A 185      30.889  29.103   0.674  1.00 84.05           C  
ATOM   1492  C   VAL A 185      31.997  28.398   1.453  1.00 84.05           C  
ATOM   1493  O   VAL A 185      32.446  28.892   2.490  1.00 84.05           O  
ATOM   1494  CB  VAL A 185      29.508  28.546   1.089  1.00 84.05           C  
ATOM   1495  CG1 VAL A 185      29.316  28.651   2.601  1.00 84.05           C  
ATOM   1496  CG2 VAL A 185      28.392  29.284   0.352  1.00 84.05           C  
ATOM   1497  N   ALA A 186      32.496  27.337   0.985  1.00 86.92           N  
ATOM   1498  CA  ALA A 186      33.583  26.593   1.615  1.00 86.92           C  
ATOM   1499  C   ALA A 186      34.864  27.423   1.654  1.00 86.92           C  
ATOM   1500  O   ALA A 186      35.608  27.380   2.637  1.00 86.92           O  
ATOM   1501  CB  ALA A 186      33.827  25.279   0.877  1.00 86.92           C  
ATOM   1502  N   LYS A 187      35.142  28.184   0.666  1.00 86.16           N  
ATOM   1503  CA  LYS A 187      36.298  29.076   0.643  1.00 86.16           C  
ATOM   1504  C   LYS A 187      36.166  30.175   1.693  1.00 86.16           C  
ATOM   1505  O   LYS A 187      37.133  30.499   2.386  1.00 86.16           O  
ATOM   1506  CB  LYS A 187      36.471  29.694  -0.745  1.00 86.16           C  
ATOM   1507  CG  LYS A 187      37.818  30.369  -0.959  1.00 86.16           C  
ATOM   1508  CD  LYS A 187      37.970  30.877  -2.387  1.00 86.16           C  
ATOM   1509  CE  LYS A 187      39.284  31.618  -2.581  1.00 86.16           C  
ATOM   1510  NZ  LYS A 187      39.427  32.136  -3.975  1.00 86.16           N1+
ATOM   1511  N   GLU A 188      34.914  30.601   1.848  1.00 88.11           N  
ATOM   1512  CA  GLU A 188      34.657  31.685   2.790  1.00 88.11           C  
ATOM   1513  C   GLU A 188      34.790  31.207   4.233  1.00 88.11           C  
ATOM   1514  O   GLU A 188      35.247  31.954   5.101  1.00 88.11           O  
ATOM   1515  CB  GLU A 188      33.265  32.280   2.560  1.00 88.11           C  
ATOM   1516  CG  GLU A 188      33.135  33.054   1.256  1.00 88.11           C  
ATOM   1517  CD  GLU A 188      31.757  33.666   1.056  1.00 88.11           C  
ATOM   1518  OE1 GLU A 188      31.517  34.289  -0.003  1.00 88.11           O  
ATOM   1519  OE2 GLU A 188      30.910  33.520   1.966  1.00 88.11           O1-
ATOM   1520  N   VAL A 189      34.527  29.943   4.466  1.00 85.29           N  
ATOM   1521  CA  VAL A 189      34.536  29.405   5.822  1.00 85.29           C  
ATOM   1522  C   VAL A 189      35.924  28.858   6.152  1.00 85.29           C  
ATOM   1523  O   VAL A 189      36.182  28.445   7.286  1.00 85.29           O  
ATOM   1524  CB  VAL A 189      33.472  28.298   6.001  1.00 85.29           C  
ATOM   1525  CG1 VAL A 189      32.066  28.895   5.991  1.00 85.29           C  
ATOM   1526  CG2 VAL A 189      33.614  27.240   4.908  1.00 85.29           C  
ATOM   1527  N   GLY A 190      36.888  28.877   5.185  1.00 86.58           N  
ATOM   1528  CA  GLY A 190      38.265  28.456   5.396  1.00 86.58           C  
ATOM   1529  C   GLY A 190      38.463  26.961   5.236  1.00 86.58           C  
ATOM   1530  O   GLY A 190      39.284  26.360   5.932  1.00 86.58           O  
ATOM   1531  N   SER A 191      37.590  26.325   4.390  1.00 88.53           N  
ATOM   1532  CA  SER A 191      37.750  24.905   4.096  1.00 88.53           C  
ATOM   1533  C   SER A 191      38.184  24.685   2.651  1.00 88.53           C  
ATOM   1534  O   SER A 191      37.364  24.343   1.796  1.00 88.53           O  
ATOM   1535  CB  SER A 191      36.447  24.151   4.367  1.00 88.53           C  
ATOM   1536  OG  SER A 191      36.656  22.750   4.309  1.00 88.53           O  
ATOM   1537  N   PRO A 192      39.449  24.885   2.295  1.00 83.76           N  
ATOM   1538  CA  PRO A 192      39.931  24.795   0.914  1.00 83.76           C  
ATOM   1539  C   PRO A 192      39.766  23.399   0.320  1.00 83.76           C  
ATOM   1540  O   PRO A 192      39.502  23.259  -0.876  1.00 83.76           O  
ATOM   1541  CB  PRO A 192      41.412  25.166   1.034  1.00 83.76           C  
ATOM   1542  CG  PRO A 192      41.734  24.991   2.483  1.00 83.76           C  
ATOM   1543  CD  PRO A 192      40.476  25.194   3.279  1.00 83.76           C  
ATOM   1544  N   GLU A 193      39.927  22.392   1.163  1.00 87.68           N  
ATOM   1545  CA  GLU A 193      39.784  21.021   0.684  1.00 87.68           C  
ATOM   1546  C   GLU A 193      38.359  20.748   0.210  1.00 87.68           C  
ATOM   1547  O   GLU A 193      38.155  20.159  -0.853  1.00 87.68           O  
ATOM   1548  CB  GLU A 193      40.174  20.025   1.778  1.00 87.68           C  
ATOM   1549  CG  GLU A 193      40.256  18.584   1.298  1.00 87.68           C  
ATOM   1550  CD  GLU A 193      40.738  17.619   2.371  1.00 87.68           C  
ATOM   1551  OE1 GLU A 193      40.845  16.404   2.091  1.00 87.68           O  
ATOM   1552  OE2 GLU A 193      41.009  18.083   3.501  1.00 87.68           O1-
ATOM   1553  N   THR A 194      37.342  21.175   1.050  1.00 86.85           N  
ATOM   1554  CA  THR A 194      35.939  21.020   0.683  1.00 86.85           C  
ATOM   1555  C   THR A 194      35.620  21.815  -0.580  1.00 86.85           C  
ATOM   1556  O   THR A 194      34.876  21.345  -1.443  1.00 86.85           O  
ATOM   1557  CB  THR A 194      35.010  21.471   1.825  1.00 86.85           C  
ATOM   1558  CG2 THR A 194      33.545  21.243   1.465  1.00 86.85           C  
ATOM   1559  OG1 THR A 194      35.321  20.726   3.009  1.00 86.85           O  
ATOM   1560  N   ALA A 195      36.174  23.021  -0.721  1.00 82.72           N  
ATOM   1561  CA  ALA A 195      35.986  23.850  -1.908  1.00 82.72           C  
ATOM   1562  C   ALA A 195      36.504  23.143  -3.158  1.00 82.72           C  
ATOM   1563  O   ALA A 195      35.839  23.137  -4.196  1.00 82.72           O  
ATOM   1564  CB  ALA A 195      36.684  25.196  -1.734  1.00 82.72           C  
ATOM   1565  N   ARG A 196      37.687  22.559  -2.984  1.00 85.53           N  
ATOM   1566  CA  ARG A 196      38.275  21.829  -4.103  1.00 85.53           C  
ATOM   1567  C   ARG A 196      37.407  20.638  -4.496  1.00 85.53           C  
ATOM   1568  O   ARG A 196      37.143  20.420  -5.680  1.00 85.53           O  
ATOM   1569  CB  ARG A 196      39.688  21.356  -3.754  1.00 85.53           C  
ATOM   1570  CG  ARG A 196      40.431  20.723  -4.920  1.00 85.53           C  
ATOM   1571  CD  ARG A 196      41.832  20.282  -4.523  1.00 85.53           C  
ATOM   1572  NE  ARG A 196      42.482  19.523  -5.587  1.00 85.53           N  
ATOM   1573  CZ  ARG A 196      43.756  19.144  -5.580  1.00 85.53           C  
ATOM   1574  NH1 ARG A 196      44.548  19.449  -4.559  1.00 85.53           N1+
ATOM   1575  NH2 ARG A 196      44.243  18.456  -6.602  1.00 85.53           N  
ATOM   1576  N   GLN A 197      36.922  19.909  -3.522  1.00 87.68           N  
ATOM   1577  CA  GLN A 197      36.074  18.745  -3.764  1.00 87.68           C  
ATOM   1578  C   GLN A 197      34.773  19.146  -4.452  1.00 87.68           C  
ATOM   1579  O   GLN A 197      34.324  18.473  -5.382  1.00 87.68           O  
ATOM   1580  CB  GLN A 197      35.773  18.019  -2.452  1.00 87.68           C  
ATOM   1581  CG  GLN A 197      36.971  17.285  -1.865  1.00 87.68           C  
ATOM   1582  CD  GLN A 197      36.670  16.651  -0.520  1.00 87.68           C  
ATOM   1583  NE2 GLN A 197      37.570  15.791  -0.056  1.00 87.68           N  
ATOM   1584  OE1 GLN A 197      35.637  16.932   0.097  1.00 87.68           O  
ATOM   1585  N   ALA A 198      34.192  20.250  -3.961  1.00 82.98           N  
ATOM   1586  CA  ALA A 198      32.940  20.736  -4.534  1.00 82.98           C  
ATOM   1587  C   ALA A 198      33.130  21.153  -5.990  1.00 82.98           C  
ATOM   1588  O   ALA A 198      32.280  20.870  -6.838  1.00 82.98           O  
ATOM   1589  CB  ALA A 198      32.398  21.905  -3.716  1.00 82.98           C  
ATOM   1590  N   ARG A 199      34.242  21.734  -6.232  1.00 81.20           N  
ATOM   1591  CA  ARG A 199      34.553  22.158  -7.593  1.00 81.20           C  
ATOM   1592  C   ARG A 199      34.722  20.955  -8.517  1.00 81.20           C  
ATOM   1593  O   ARG A 199      34.224  20.957  -9.644  1.00 81.20           O  
ATOM   1594  CB  ARG A 199      35.819  23.016  -7.614  1.00 81.20           C  
ATOM   1595  CG  ARG A 199      36.024  23.781  -8.912  1.00 81.20           C  
ATOM   1596  CD  ARG A 199      37.083  24.866  -8.767  1.00 81.20           C  
ATOM   1597  NE  ARG A 199      37.263  25.613 -10.007  1.00 81.20           N  
ATOM   1598  CZ  ARG A 199      37.935  26.756 -10.114  1.00 81.20           C  
ATOM   1599  NH1 ARG A 199      38.507  27.307  -9.050  1.00 81.20           N1+
ATOM   1600  NH2 ARG A 199      38.038  27.352 -11.293  1.00 81.20           N  
ATOM   1601  N   GLU A 200      35.441  20.041  -8.100  1.00 84.96           N  
ATOM   1602  CA  GLU A 200      35.639  18.819  -8.873  1.00 84.96           C  
ATOM   1603  C   GLU A 200      34.309  18.128  -9.161  1.00 84.96           C  
ATOM   1604  O   GLU A 200      34.079  17.653 -10.275  1.00 84.96           O  
ATOM   1605  CB  GLU A 200      36.580  17.864  -8.137  1.00 84.96           C  
ATOM   1606  CG  GLU A 200      38.038  18.300  -8.156  1.00 84.96           C  
ATOM   1607  CD  GLU A 200      38.952  17.375  -7.368  1.00 84.96           C  
ATOM   1608  OE1 GLU A 200      40.170  17.653  -7.283  1.00 84.96           O  
ATOM   1609  OE2 GLU A 200      38.446  16.363  -6.833  1.00 84.96           O1-
ATOM   1610  N   THR A 201      33.483  18.106  -8.123  1.00 84.54           N  
ATOM   1611  CA  THR A 201      32.163  17.509  -8.296  1.00 84.54           C  
ATOM   1612  C   THR A 201      31.353  18.280  -9.334  1.00 84.54           C  
ATOM   1613  O   THR A 201      30.701  17.680 -10.192  1.00 84.54           O  
ATOM   1614  CB  THR A 201      31.390  17.467  -6.966  1.00 84.54           C  
ATOM   1615  CG2 THR A 201      30.022  16.816  -7.145  1.00 84.54           C  
ATOM   1616  OG1 THR A 201      32.142  16.714  -6.006  1.00 84.54           O  
ATOM   1617  N   ALA A 202      31.385  19.615  -9.268  1.00 78.80           N  
ATOM   1618  CA  ALA A 202      30.699  20.466 -10.235  1.00 78.80           C  
ATOM   1619  C   ALA A 202      31.186  20.189 -11.654  1.00 78.80           C  
ATOM   1620  O   ALA A 202      30.381  20.059 -12.580  1.00 78.80           O  
ATOM   1621  CB  ALA A 202      30.902  21.940  -9.885  1.00 78.80           C  
ATOM   1622  N   GLU A 203      32.437  20.089 -11.792  1.00 80.95           N  
ATOM   1623  CA  GLU A 203      33.038  19.856 -13.102  1.00 80.95           C  
ATOM   1624  C   GLU A 203      32.614  18.506 -13.671  1.00 80.95           C  
ATOM   1625  O   GLU A 203      32.299  18.399 -14.858  1.00 80.95           O  
ATOM   1626  CB  GLU A 203      34.564  19.935 -13.015  1.00 80.95           C  
ATOM   1627  CG  GLU A 203      35.097  21.348 -12.819  1.00 80.95           C  
ATOM   1628  CD  GLU A 203      36.601  21.395 -12.597  1.00 80.95           C  
ATOM   1629  OE1 GLU A 203      37.151  22.505 -12.410  1.00 80.95           O  
ATOM   1630  OE2 GLU A 203      37.233  20.317 -12.613  1.00 80.95           O1-
ATOM   1631  N   ARG A 204      32.617  17.544 -12.841  1.00 80.15           N  
ATOM   1632  CA  ARG A 204      32.190  16.215 -13.269  1.00 80.15           C  
ATOM   1633  C   ARG A 204      30.731  16.225 -13.711  1.00 80.15           C  
ATOM   1634  O   ARG A 204      30.377  15.604 -14.717  1.00 80.15           O  
ATOM   1635  CB  ARG A 204      32.389  15.197 -12.144  1.00 80.15           C  
ATOM   1636  CG  ARG A 204      33.838  14.785 -11.936  1.00 80.15           C  
ATOM   1637  CD  ARG A 204      33.967  13.690 -10.887  1.00 80.15           C  
ATOM   1638  NE  ARG A 204      35.364  13.424 -10.553  1.00 80.15           N  
ATOM   1639  CZ  ARG A 204      35.771  12.584  -9.607  1.00 80.15           C  
ATOM   1640  NH1 ARG A 204      34.892  11.907  -8.877  1.00 80.15           N1+
ATOM   1641  NH2 ARG A 204      37.067  12.419  -9.386  1.00 80.15           N  
ATOM   1642  N   LEU A 205      29.911  16.948 -13.012  1.00 81.09           N  
ATOM   1643  CA  LEU A 205      28.491  17.046 -13.327  1.00 81.09           C  
ATOM   1644  C   LEU A 205      28.278  17.741 -14.669  1.00 81.09           C  
ATOM   1645  O   LEU A 205      27.460  17.299 -15.479  1.00 81.09           O  
ATOM   1646  CB  LEU A 205      27.747  17.803 -12.223  1.00 81.09           C  
ATOM   1647  CG  LEU A 205      27.480  17.027 -10.932  1.00 81.09           C  
ATOM   1648  CD1 LEU A 205      27.067  17.983  -9.817  1.00 81.09           C  
ATOM   1649  CD2 LEU A 205      26.409  15.966 -11.158  1.00 81.09           C  
ATOM   1650  N   LEU A 206      29.010  18.769 -14.918  1.00 76.65           N  
ATOM   1651  CA  LEU A 206      28.899  19.529 -16.158  1.00 76.65           C  
ATOM   1652  C   LEU A 206      29.376  18.703 -17.348  1.00 76.65           C  
ATOM   1653  O   LEU A 206      28.758  18.728 -18.414  1.00 76.65           O  
ATOM   1654  CB  LEU A 206      29.708  20.826 -16.065  1.00 76.65           C  
ATOM   1655  CG  LEU A 206      29.116  21.934 -15.194  1.00 76.65           C  
ATOM   1656  CD1 LEU A 206      30.111  23.079 -15.041  1.00 76.65           C  
ATOM   1657  CD2 LEU A 206      27.803  22.435 -15.786  1.00 76.65           C  
ATOM   1658  N   GLU A 207      30.514  18.077 -17.179  1.00 80.22           N  
ATOM   1659  CA  GLU A 207      31.020  17.205 -18.236  1.00 80.22           C  
ATOM   1660  C   GLU A 207      29.988  16.149 -18.621  1.00 80.22           C  
ATOM   1661  O   GLU A 207      29.745  15.913 -19.806  1.00 80.22           O  
ATOM   1662  CB  GLU A 207      32.324  16.534 -17.801  1.00 80.22           C  
ATOM   1663  CG  GLU A 207      33.015  15.756 -18.912  1.00 80.22           C  
ATOM   1664  CD  GLU A 207      34.345  15.154 -18.485  1.00 80.22           C  
ATOM   1665  OE1 GLU A 207      35.025  14.526 -19.328  1.00 80.22           O  
ATOM   1666  OE2 GLU A 207      34.708  15.310 -17.298  1.00 80.22           O1-
ATOM   1667  N   TRP A 208      29.376  15.653 -17.727  1.00 81.11           N  
ATOM   1668  CA  TRP A 208      28.358  14.640 -17.982  1.00 81.11           C  
ATOM   1669  C   TRP A 208      27.149  15.248 -18.686  1.00 81.11           C  
ATOM   1670  O   TRP A 208      26.604  14.655 -19.620  1.00 81.11           O  
ATOM   1671  CB  TRP A 208      27.922  13.974 -16.674  1.00 81.11           C  
ATOM   1672  CG  TRP A 208      28.700  12.739 -16.330  1.00 81.11           C  
ATOM   1673  CD1 TRP A 208      29.878  12.675 -15.639  1.00 81.11           C  
ATOM   1674  CD2 TRP A 208      28.357  11.392 -16.666  1.00 81.11           C  
ATOM   1675  CE2 TRP A 208      29.372  10.559 -16.146  1.00 81.11           C  
ATOM   1676  CE3 TRP A 208      27.287  10.807 -17.357  1.00 81.11           C  
ATOM   1677  NE1 TRP A 208      30.288  11.366 -15.525  1.00 81.11           N  
ATOM   1678  CZ2 TRP A 208      29.349   9.171 -16.296  1.00 81.11           C  
ATOM   1679  CZ3 TRP A 208      27.265   9.425 -17.504  1.00 81.11           C  
ATOM   1680  CH2 TRP A 208      28.291   8.624 -16.975  1.00 81.11           C  
ATOM   1681  N   ALA A 209      26.678  16.378 -18.095  1.00 74.49           N  
ATOM   1682  CA  ALA A 209      25.558  17.079 -18.714  1.00 74.49           C  
ATOM   1683  C   ALA A 209      25.831  17.353 -20.190  1.00 74.49           C  
ATOM   1684  O   ALA A 209      24.956  17.156 -21.037  1.00 74.49           O  
ATOM   1685  CB  ALA A 209      25.274  18.385 -17.977  1.00 74.49           C  
ATOM   1686  N   MET A 210      26.997  17.656 -20.493  1.00 71.84           N  
ATOM   1687  CA  MET A 210      27.376  17.955 -21.871  1.00 71.84           C  
ATOM   1688  C   MET A 210      27.349  16.695 -22.730  1.00 71.84           C  
ATOM   1689  O   MET A 210      26.866  16.722 -23.863  1.00 71.84           O  
ATOM   1690  CB  MET A 210      28.765  18.593 -21.920  1.00 71.84           C  
ATOM   1691  CG  MET A 210      29.090  19.252 -23.251  1.00 71.84           C  
ATOM   1692  SD  MET A 210      28.038  20.717 -23.586  1.00 71.84           S  
ATOM   1693  CE  MET A 210      29.065  22.022 -22.855  1.00 71.84           C  
ATOM   1694  N   LYS A 211      27.946  15.660 -22.249  1.00 75.27           N  
ATOM   1695  CA  LYS A 211      27.956  14.401 -22.989  1.00 75.27           C  
ATOM   1696  C   LYS A 211      26.536  13.922 -23.278  1.00 75.27           C  
ATOM   1697  O   LYS A 211      26.247  13.451 -24.381  1.00 75.27           O  
ATOM   1698  CB  LYS A 211      28.723  13.329 -22.213  1.00 75.27           C  
ATOM   1699  CG  LYS A 211      30.236  13.450 -22.321  1.00 75.27           C  
ATOM   1700  CD  LYS A 211      30.941  12.311 -21.596  1.00 75.27           C  
ATOM   1701  CE  LYS A 211      32.453  12.487 -21.614  1.00 75.27           C  
ATOM   1702  NZ  LYS A 211      33.147  11.395 -20.868  1.00 75.27           N1+
ATOM   1703  N   MET A 212      25.593  14.210 -22.334  1.00 74.97           N  
ATOM   1704  CA  MET A 212      24.202  13.799 -22.501  1.00 74.97           C  
ATOM   1705  C   MET A 212      23.511  14.637 -23.572  1.00 74.97           C  
ATOM   1706  O   MET A 212      22.750  14.109 -24.384  1.00 74.97           O  
ATOM   1707  CB  MET A 212      23.444  13.915 -21.176  1.00 74.97           C  
ATOM   1708  CG  MET A 212      23.633  12.721 -20.255  1.00 74.97           C  
ATOM   1709  SD  MET A 212      22.510  12.767 -18.805  1.00 74.97           S  
ATOM   1710  CE  MET A 212      20.954  12.262 -19.589  1.00 74.97           C  
ATOM   1711  N   ILE A 213      23.797  15.896 -23.476  1.00 73.21           N  
ATOM   1712  CA  ILE A 213      23.230  16.815 -24.458  1.00 73.21           C  
ATOM   1713  C   ILE A 213      23.726  16.447 -25.856  1.00 73.21           C  
ATOM   1714  O   ILE A 213      22.944  16.406 -26.807  1.00 73.21           O  
ATOM   1715  CB  ILE A 213      23.585  18.282 -24.132  1.00 73.21           C  
ATOM   1716  CG1 ILE A 213      22.905  18.719 -22.830  1.00 73.21           C  
ATOM   1717  CG2 ILE A 213      23.193  19.204 -25.291  1.00 73.21           C  
ATOM   1718  CD1 ILE A 213      23.359  20.080 -22.320  1.00 73.21           C  
ATOM   1719  N   GLU A 214      24.986  16.190 -25.991  1.00 70.70           N  
ATOM   1720  CA  GLU A 214      25.574  15.799 -27.268  1.00 70.70           C  
ATOM   1721  C   GLU A 214      24.963  14.498 -27.781  1.00 70.70           C  
ATOM   1722  O   GLU A 214      24.646  14.380 -28.967  1.00 70.70           O  
ATOM   1723  CB  GLU A 214      27.092  15.654 -27.140  1.00 70.70           C  
ATOM   1724  CG  GLU A 214      27.835  16.981 -27.098  1.00 70.70           C  
ATOM   1725  CD  GLU A 214      29.331  16.823 -26.874  1.00 70.70           C  
ATOM   1726  OE1 GLU A 214      30.036  17.850 -26.740  1.00 70.70           O  
ATOM   1727  OE2 GLU A 214      29.802  15.664 -26.832  1.00 70.70           O1-
ATOM   1728  N   GLU A 215      24.733  13.551 -26.914  1.00 76.68           N  
ATOM   1729  CA  GLU A 215      24.154  12.262 -27.276  1.00 76.68           C  
ATOM   1730  C   GLU A 215      22.700  12.414 -27.716  1.00 76.68           C  
ATOM   1731  O   GLU A 215      22.275  11.797 -28.694  1.00 76.68           O  
ATOM   1732  CB  GLU A 215      24.248  11.281 -26.105  1.00 76.68           C  
ATOM   1733  CG  GLU A 215      25.625  10.655 -25.936  1.00 76.68           C  
ATOM   1734  CD  GLU A 215      25.713   9.710 -24.749  1.00 76.68           C  
ATOM   1735  OE1 GLU A 215      26.806   9.157 -24.492  1.00 76.68           O  
ATOM   1736  OE2 GLU A 215      24.679   9.520 -24.069  1.00 76.68           O1-
ATOM   1737  N   LYS A 216      21.958  13.247 -26.964  1.00 70.45           N  
ATOM   1738  CA  LYS A 216      20.567  13.509 -27.318  1.00 70.45           C  
ATOM   1739  C   LYS A 216      20.465  14.216 -28.666  1.00 70.45           C  
ATOM   1740  O   LYS A 216      19.567  13.925 -29.459  1.00 70.45           O  
ATOM   1741  CB  LYS A 216      19.886  14.347 -26.233  1.00 70.45           C  
ATOM   1742  CG  LYS A 216      19.282  13.526 -25.105  1.00 70.45           C  
ATOM   1743  CD  LYS A 216      18.458  14.393 -24.161  1.00 70.45           C  
ATOM   1744  CE  LYS A 216      17.918  13.588 -22.987  1.00 70.45           C  
ATOM   1745  NZ  LYS A 216      17.091  14.430 -22.072  1.00 70.45           N1+
ATOM   1746  N   ALA A 217      21.330  15.155 -28.833  1.00 64.81           N  
ATOM   1747  CA  ALA A 217      21.368  15.860 -30.111  1.00 64.81           C  
ATOM   1748  C   ALA A 217      21.652  14.896 -31.260  1.00 64.81           C  
ATOM   1749  O   ALA A 217      21.047  15.001 -32.330  1.00 64.81           O  
ATOM   1750  CB  ALA A 217      22.419  16.967 -30.077  1.00 64.81           C  
ATOM   1751  N   LYS A 218      22.569  13.899 -31.112  1.00 68.25           N  
ATOM   1752  CA  LYS A 218      22.913  12.919 -32.137  1.00 68.25           C  
ATOM   1753  C   LYS A 218      21.749  11.969 -32.403  1.00 68.25           C  
ATOM   1754  O   LYS A 218      21.460  11.639 -33.555  1.00 68.25           O  
ATOM   1755  CB  LYS A 218      24.155  12.126 -31.728  1.00 68.25           C  
ATOM   1756  CG  LYS A 218      25.468  12.807 -32.080  1.00 68.25           C  
ATOM   1757  CD  LYS A 218      26.664  11.932 -31.727  1.00 68.25           C  
ATOM   1758  CE  LYS A 218      27.981  12.662 -31.957  1.00 68.25           C  
ATOM   1759  NZ  LYS A 218      29.155  11.810 -31.607  1.00 68.25           N1+
ATOM   1760  N   LYS A 219      21.060  11.501 -31.307  1.00 66.63           N  
ATOM   1761  CA  LYS A 219      19.947  10.563 -31.419  1.00 66.63           C  
ATOM   1762  C   LYS A 219      18.749  11.212 -32.107  1.00 66.63           C  
ATOM   1763  O   LYS A 219      18.080  10.580 -32.927  1.00 66.63           O  
ATOM   1764  CB  LYS A 219      19.541  10.045 -30.039  1.00 66.63           C  
ATOM   1765  CG  LYS A 219      20.439   8.940 -29.504  1.00 66.63           C  
ATOM   1766  CD  LYS A 219      19.924   8.392 -28.179  1.00 66.63           C  
ATOM   1767  CE  LYS A 219      20.875   7.357 -27.593  1.00 66.63           C  
ATOM   1768  NZ  LYS A 219      20.392   6.844 -26.276  1.00 66.63           N1+
ATOM   1769  N   GLU A 220      18.578  12.514 -31.798  1.00 56.78           N  
ATOM   1770  CA  GLU A 220      17.455  13.229 -32.399  1.00 56.78           C  
ATOM   1771  C   GLU A 220      17.720  13.532 -33.871  1.00 56.78           C  
ATOM   1772  O   GLU A 220      16.800  13.500 -34.692  1.00 56.78           O  
ATOM   1773  CB  GLU A 220      17.175  14.527 -31.637  1.00 56.78           C  
ATOM   1774  CG  GLU A 220      15.693  14.810 -31.431  1.00 56.78           C  
ATOM   1775  CD  GLU A 220      15.421  15.781 -30.294  1.00 56.78           C  
ATOM   1776  OE1 GLU A 220      14.245  16.156 -30.084  1.00 56.78           O  
ATOM   1777  OE2 GLU A 220      16.391  16.171 -29.606  1.00 56.78           O1-
ATOM   1778  N   LYS A 221      18.940  13.752 -34.331  1.00 52.68           N  
ATOM   1779  CA  LYS A 221      19.305  13.843 -35.742  1.00 52.68           C  
ATOM   1780  C   LYS A 221      19.031  12.529 -36.467  1.00 52.68           C  
ATOM   1781  O   LYS A 221      18.534  12.528 -37.595  1.00 52.68           O  
ATOM   1782  CB  LYS A 221      20.778  14.226 -35.893  1.00 52.68           C  
ATOM   1783  CG  LYS A 221      21.174  14.620 -37.308  1.00 52.68           C  
ATOM   1784  CD  LYS A 221      22.648  14.996 -37.391  1.00 52.68           C  
ATOM   1785  CE  LYS A 221      23.074  15.276 -38.826  1.00 52.68           C  
ATOM   1786  NZ  LYS A 221      24.520  15.641 -38.914  1.00 52.68           N1+
ATOM   1787  N   ASP A 222      19.228  11.410 -35.793  1.00 62.38           N  
ATOM   1788  CA  ASP A 222      19.052  10.118 -36.449  1.00 62.38           C  
ATOM   1789  C   ASP A 222      17.575   9.738 -36.525  1.00 62.38           C  
ATOM   1790  O   ASP A 222      17.126   9.171 -37.523  1.00 62.38           O  
ATOM   1791  CB  ASP A 222      19.837   9.031 -35.711  1.00 62.38           C  
ATOM   1792  CG  ASP A 222      21.333   9.109 -35.959  1.00 62.38           C  
ATOM   1793  OD1 ASP A 222      21.760   9.811 -36.900  1.00 62.38           O  
ATOM   1794  OD2 ASP A 222      22.092   8.460 -35.207  1.00 62.38           O1-
ATOM   1795  N   ARG A 223      16.725  10.305 -35.593  1.00 55.90           N  
ATOM   1796  CA  ARG A 223      15.315   9.928 -35.558  1.00 55.90           C  
ATOM   1797  C   ARG A 223      14.465  10.921 -36.343  1.00 55.90           C  
ATOM   1798  O   ARG A 223      13.515  10.529 -37.025  1.00 55.90           O  
ATOM   1799  CB  ARG A 223      14.818   9.839 -34.113  1.00 55.90           C  
ATOM   1800  CG  ARG A 223      14.746   8.419 -33.574  1.00 55.90           C  
ATOM   1801  CD  ARG A 223      14.196   8.382 -32.155  1.00 55.90           C  
ATOM   1802  NE  ARG A 223      13.977   7.013 -31.698  1.00 55.90           N  
ATOM   1803  CZ  ARG A 223      13.364   6.682 -30.564  1.00 55.90           C  
ATOM   1804  NH1 ARG A 223      12.895   7.619 -29.748  1.00 55.90           N1+
ATOM   1805  NH2 ARG A 223      13.218   5.404 -30.244  1.00 55.90           N  
ATOM   1806  N   ASN A 224      14.880  12.040 -36.906  1.00 51.18           N  
ATOM   1807  CA  ASN A 224      13.878  12.983 -37.389  1.00 51.18           C  
ATOM   1808  C   ASN A 224      14.382  13.771 -38.595  1.00 51.18           C  
ATOM   1809  O   ASN A 224      13.920  14.884 -38.851  1.00 51.18           O  
ATOM   1810  CB  ASN A 224      13.455  13.937 -36.270  1.00 51.18           C  
ATOM   1811  CG  ASN A 224      12.296  13.400 -35.451  1.00 51.18           C  
ATOM   1812  ND2 ASN A 224      12.089  13.973 -34.271  1.00 51.18           N  
ATOM   1813  OD1 ASN A 224      11.595  12.479 -35.875  1.00 51.18           O  
ATOM   1814  N   ASP A 225      15.213  13.113 -39.557  1.00 50.09           N  
ATOM   1815  CA  ASP A 225      15.322  13.648 -40.911  1.00 50.09           C  
ATOM   1816  C   ASP A 225      13.942  13.912 -41.510  1.00 50.09           C  
ATOM   1817  O   ASP A 225      13.827  14.541 -42.563  1.00 50.09           O  
ATOM   1818  CB  ASP A 225      16.109  12.689 -41.806  1.00 50.09           C  
ATOM   1819  CG  ASP A 225      17.501  13.195 -42.138  1.00 50.09           C  
ATOM   1820  OD1 ASP A 225      17.845  14.333 -41.752  1.00 50.09           O  
ATOM   1821  OD2 ASP A 225      18.261  12.451 -42.796  1.00 50.09           O1-
ATOM   1822  N   GLN A 226      12.760  14.524 -40.728  1.00 45.17           N  
ATOM   1823  CA  GLN A 226      11.647  14.976 -41.556  1.00 45.17           C  
ATOM   1824  C   GLN A 226      10.892  16.121 -40.886  1.00 45.17           C  
ATOM   1825  O   GLN A 226      10.132  16.837 -41.540  1.00 45.17           O  
ATOM   1826  CB  GLN A 226      10.691  13.819 -41.851  1.00 45.17           C  
ATOM   1827  CG  GLN A 226      11.141  12.927 -43.000  1.00 45.17           C  
ATOM   1828  CD  GLN A 226      10.136  11.837 -43.324  1.00 45.17           C  
ATOM   1829  NE2 GLN A 226      10.380  11.110 -44.409  1.00 45.17           N  
ATOM   1830  OE1 GLN A 226       9.150  11.649 -42.605  1.00 45.17           O  
ATOM   1831  N   SER A 227      11.263  16.935 -39.761  1.00 52.20           N  
ATOM   1832  CA  SER A 227      10.460  18.075 -39.332  1.00 52.20           C  
ATOM   1833  C   SER A 227      11.314  19.332 -39.196  1.00 52.20           C  
ATOM   1834  O   SER A 227      12.377  19.302 -38.574  1.00 52.20           O  
ATOM   1835  CB  SER A 227       9.766  17.773 -38.004  1.00 52.20           C  
ATOM   1836  OG  SER A 227      10.403  18.457 -36.938  1.00 52.20           O  
ATOM   1837  N   SER A 228      11.207  20.328 -40.168  1.00 61.07           N  
ATOM   1838  CA  SER A 228      11.884  21.606 -40.357  1.00 61.07           C  
ATOM   1839  C   SER A 228      11.996  22.372 -39.043  1.00 61.07           C  
ATOM   1840  O   SER A 228      13.026  22.991 -38.764  1.00 61.07           O  
ATOM   1841  CB  SER A 228      11.146  22.457 -41.391  1.00 61.07           C  
ATOM   1842  OG  SER A 228       9.974  23.026 -40.831  1.00 61.07           O  
ATOM   1843  N   ASP A 229      11.007  22.249 -37.984  1.00 66.22           N  
ATOM   1844  CA  ASP A 229      10.990  23.040 -36.757  1.00 66.22           C  
ATOM   1845  C   ASP A 229      11.956  22.468 -35.722  1.00 66.22           C  
ATOM   1846  O   ASP A 229      12.647  23.219 -35.029  1.00 66.22           O  
ATOM   1847  CB  ASP A 229       9.575  23.103 -36.178  1.00 66.22           C  
ATOM   1848  CG  ASP A 229       8.630  23.948 -37.014  1.00 66.22           C  
ATOM   1849  OD1 ASP A 229       9.104  24.787 -37.810  1.00 66.22           O  
ATOM   1850  OD2 ASP A 229       7.400  23.773 -36.875  1.00 66.22           O1-
ATOM   1851  N   VAL A 230      12.106  21.127 -35.645  1.00 65.77           N  
ATOM   1852  CA  VAL A 230      13.021  20.448 -34.735  1.00 65.77           C  
ATOM   1853  C   VAL A 230      14.462  20.657 -35.197  1.00 65.77           C  
ATOM   1854  O   VAL A 230      15.355  20.893 -34.381  1.00 65.77           O  
ATOM   1855  CB  VAL A 230      12.707  18.938 -34.635  1.00 65.77           C  
ATOM   1856  CG1 VAL A 230      13.725  18.233 -33.741  1.00 65.77           C  
ATOM   1857  CG2 VAL A 230      11.289  18.723 -34.109  1.00 65.77           C  
ATOM   1858  N   ASN A 231      14.677  20.615 -36.577  1.00 69.90           N  
ATOM   1859  CA  ASN A 231      16.007  20.844 -37.131  1.00 69.90           C  
ATOM   1860  C   ASN A 231      16.512  22.248 -36.812  1.00 69.90           C  
ATOM   1861  O   ASN A 231      17.682  22.428 -36.468  1.00 69.90           O  
ATOM   1862  CB  ASN A 231      16.005  20.613 -38.644  1.00 69.90           C  
ATOM   1863  CG  ASN A 231      16.049  19.141 -39.009  1.00 69.90           C  
ATOM   1864  ND2 ASN A 231      15.690  18.828 -40.248  1.00 69.90           N  
ATOM   1865  OD1 ASN A 231      16.402  18.294 -38.184  1.00 69.90           O  
ATOM   1866  N   GLU A 232      15.529  23.151 -36.880  1.00 79.39           N  
ATOM   1867  CA  GLU A 232      15.902  24.530 -36.578  1.00 79.39           C  
ATOM   1868  C   GLU A 232      16.273  24.691 -35.106  1.00 79.39           C  
ATOM   1869  O   GLU A 232      17.249  25.366 -34.777  1.00 79.39           O  
ATOM   1870  CB  GLU A 232      14.764  25.487 -36.942  1.00 79.39           C  
ATOM   1871  CG  GLU A 232      15.171  26.954 -36.940  1.00 79.39           C  
ATOM   1872  CD  GLU A 232      14.059  27.886 -37.394  1.00 79.39           C  
ATOM   1873  OE1 GLU A 232      14.262  29.120 -37.392  1.00 79.39           O  
ATOM   1874  OE2 GLU A 232      12.974  27.376 -37.753  1.00 79.39           O1-
ATOM   1875  N   ALA A 233      15.529  24.048 -34.162  1.00 74.54           N  
ATOM   1876  CA  ALA A 233      15.820  24.111 -32.731  1.00 74.54           C  
ATOM   1877  C   ALA A 233      17.185  23.503 -32.423  1.00 74.54           C  
ATOM   1878  O   ALA A 233      17.957  24.060 -31.639  1.00 74.54           O  
ATOM   1879  CB  ALA A 233      14.731  23.396 -31.935  1.00 74.54           C  
ATOM   1880  N   ALA A 234      17.389  22.384 -32.995  1.00 74.91           N  
ATOM   1881  CA  ALA A 234      18.673  21.717 -32.791  1.00 74.91           C  
ATOM   1882  C   ALA A 234      19.829  22.605 -33.244  1.00 74.91           C  
ATOM   1883  O   ALA A 234      20.862  22.678 -32.574  1.00 74.91           O  
ATOM   1884  CB  ALA A 234      18.705  20.386 -33.536  1.00 74.91           C  
ATOM   1885  N   LYS A 235      19.650  23.221 -34.470  1.00 78.96           N  
ATOM   1886  CA  LYS A 235      20.651  24.161 -34.966  1.00 78.96           C  
ATOM   1887  C   LYS A 235      20.864  25.308 -33.982  1.00 78.96           C  
ATOM   1888  O   LYS A 235      22.001  25.684 -33.696  1.00 78.96           O  
ATOM   1889  CB  LYS A 235      20.241  24.712 -36.333  1.00 78.96           C  
ATOM   1890  CG  LYS A 235      21.320  25.538 -37.016  1.00 78.96           C  
ATOM   1891  CD  LYS A 235      20.857  26.048 -38.375  1.00 78.96           C  
ATOM   1892  CE  LYS A 235      21.889  26.970 -39.008  1.00 78.96           C  
ATOM   1893  NZ  LYS A 235      21.411  27.525 -40.310  1.00 78.96           N1+
ATOM   1894  N   LEU A 236      19.829  25.748 -33.410  1.00 80.32           N  
ATOM   1895  CA  LEU A 236      19.912  26.854 -32.463  1.00 80.32           C  
ATOM   1896  C   LEU A 236      20.636  26.426 -31.190  1.00 80.32           C  
ATOM   1897  O   LEU A 236      21.454  27.177 -30.654  1.00 80.32           O  
ATOM   1898  CB  LEU A 236      18.513  27.373 -32.120  1.00 80.32           C  
ATOM   1899  CG  LEU A 236      17.802  28.175 -33.209  1.00 80.32           C  
ATOM   1900  CD1 LEU A 236      16.354  28.442 -32.811  1.00 80.32           C  
ATOM   1901  CD2 LEU A 236      18.539  29.483 -33.478  1.00 80.32           C  
ATOM   1902  N   ILE A 237      20.284  25.270 -30.760  1.00 77.27           N  
ATOM   1903  CA  ILE A 237      20.909  24.742 -29.553  1.00 77.27           C  
ATOM   1904  C   ILE A 237      22.414  24.598 -29.771  1.00 77.27           C  
ATOM   1905  O   ILE A 237      23.212  24.999 -28.922  1.00 77.27           O  
ATOM   1906  CB  ILE A 237      20.295  23.384 -29.146  1.00 77.27           C  
ATOM   1907  CG1 ILE A 237      18.842  23.569 -28.694  1.00 77.27           C  
ATOM   1908  CG2 ILE A 237      21.130  22.720 -28.048  1.00 77.27           C  
ATOM   1909  CD1 ILE A 237      18.094  22.264 -28.464  1.00 77.27           C  
ATOM   1910  N   ARG A 238      22.766  24.135 -30.894  1.00 80.27           N  
ATOM   1911  CA  ARG A 238      24.179  23.985 -31.225  1.00 80.27           C  
ATOM   1912  C   ARG A 238      24.874  25.341 -31.286  1.00 80.27           C  
ATOM   1913  O   ARG A 238      25.981  25.501 -30.766  1.00 80.27           O  
ATOM   1914  CB  ARG A 238      24.344  23.252 -32.558  1.00 80.27           C  
ATOM   1915  CG  ARG A 238      24.228  21.740 -32.448  1.00 80.27           C  
ATOM   1916  CD  ARG A 238      24.519  21.054 -33.775  1.00 80.27           C  
ATOM   1917  NE  ARG A 238      23.990  19.693 -33.805  1.00 80.27           N  
ATOM   1918  CZ  ARG A 238      23.901  18.939 -34.898  1.00 80.27           C  
ATOM   1919  NH1 ARG A 238      24.304  19.401 -36.076  1.00 80.27           N1+
ATOM   1920  NH2 ARG A 238      23.403  17.714 -34.813  1.00 80.27           N  
ATOM   1921  N   GLU A 239      24.232  26.215 -31.909  1.00 83.92           N  
ATOM   1922  CA  GLU A 239      24.777  27.564 -32.033  1.00 83.92           C  
ATOM   1923  C   GLU A 239      24.965  28.211 -30.665  1.00 83.92           C  
ATOM   1924  O   GLU A 239      25.968  28.886 -30.423  1.00 83.92           O  
ATOM   1925  CB  GLU A 239      23.869  28.433 -32.907  1.00 83.92           C  
ATOM   1926  CG  GLU A 239      23.923  28.083 -34.388  1.00 83.92           C  
ATOM   1927  CD  GLU A 239      22.971  28.913 -35.235  1.00 83.92           C  
ATOM   1928  OE1 GLU A 239      22.910  28.698 -36.467  1.00 83.92           O  
ATOM   1929  OE2 GLU A 239      22.282  29.786 -34.662  1.00 83.92           O1-
ATOM   1930  N   ALA A 240      24.017  27.968 -29.820  1.00 78.09           N  
ATOM   1931  CA  ALA A 240      24.100  28.520 -28.470  1.00 78.09           C  
ATOM   1932  C   ALA A 240      25.270  27.916 -27.701  1.00 78.09           C  
ATOM   1933  O   ALA A 240      26.021  28.634 -27.035  1.00 78.09           O  
ATOM   1934  CB  ALA A 240      22.793  28.280 -27.717  1.00 78.09           C  
ATOM   1935  N   ALA A 241      25.362  26.621 -27.848  1.00 74.60           N  
ATOM   1936  CA  ALA A 241      26.464  25.920 -27.196  1.00 74.60           C  
ATOM   1937  C   ALA A 241      27.811  26.400 -27.730  1.00 74.60           C  
ATOM   1938  O   ALA A 241      28.743  26.636 -26.957  1.00 74.60           O  
ATOM   1939  CB  ALA A 241      26.325  24.412 -27.390  1.00 74.60           C  
ATOM   1940  N   GLU A 242      27.886  26.515 -28.974  1.00 81.53           N  
ATOM   1941  CA  GLU A 242      29.133  26.936 -29.605  1.00 81.53           C  
ATOM   1942  C   GLU A 242      29.494  28.366 -29.214  1.00 81.53           C  
ATOM   1943  O   GLU A 242      30.655  28.661 -28.923  1.00 81.53           O  
ATOM   1944  CB  GLU A 242      29.031  26.816 -31.128  1.00 81.53           C  
ATOM   1945  CG  GLU A 242      29.109  25.385 -31.640  1.00 81.53           C  
ATOM   1946  CD  GLU A 242      28.937  25.276 -33.146  1.00 81.53           C  
ATOM   1947  OE1 GLU A 242      28.945  24.143 -33.678  1.00 81.53           O  
ATOM   1948  OE2 GLU A 242      28.795  26.334 -33.801  1.00 81.53           O1-
ATOM   1949  N   ALA A 243      28.516  29.211 -29.260  1.00 76.29           N  
ATOM   1950  CA  ALA A 243      28.750  30.605 -28.893  1.00 76.29           C  
ATOM   1951  C   ALA A 243      29.194  30.722 -27.437  1.00 76.29           C  
ATOM   1952  O   ALA A 243      30.100  31.495 -27.118  1.00 76.29           O  
ATOM   1953  CB  ALA A 243      27.492  31.437 -29.131  1.00 76.29           C  
ATOM   1954  N   ALA A 244      28.630  29.957 -26.570  1.00 75.75           N  
ATOM   1955  CA  ALA A 244      28.976  29.965 -25.152  1.00 75.75           C  
ATOM   1956  C   ALA A 244      30.394  29.446 -24.930  1.00 75.75           C  
ATOM   1957  O   ALA A 244      31.148  30.003 -24.130  1.00 75.75           O  
ATOM   1958  CB  ALA A 244      27.977  29.131 -24.354  1.00 75.75           C  
ATOM   1959  N   GLN A 245      30.727  28.389 -25.687  1.00 78.41           N  
ATOM   1960  CA  GLN A 245      32.065  27.815 -25.591  1.00 78.41           C  
ATOM   1961  C   GLN A 245      33.121  28.792 -26.101  1.00 78.41           C  
ATOM   1962  O   GLN A 245      34.190  28.927 -25.503  1.00 78.41           O  
ATOM   1963  CB  GLN A 245      32.144  26.503 -26.372  1.00 78.41           C  
ATOM   1964  CG  GLN A 245      33.433  25.725 -26.140  1.00 78.41           C  
ATOM   1965  CD  GLN A 245      33.507  25.115 -24.752  1.00 78.41           C  
ATOM   1966  NE2 GLN A 245      34.594  24.403 -24.475  1.00 78.41           N  
ATOM   1967  OE1 GLN A 245      32.595  25.282 -23.936  1.00 78.41           O  
ATOM   1968  N   ARG A 246      32.784  29.419 -27.124  1.00 81.54           N  
ATOM   1969  CA  ARG A 246      33.708  30.399 -27.684  1.00 81.54           C  
ATOM   1970  C   ARG A 246      33.916  31.565 -26.724  1.00 81.54           C  
ATOM   1971  O   ARG A 246      35.030  32.080 -26.596  1.00 81.54           O  
ATOM   1972  CB  ARG A 246      33.196  30.914 -29.031  1.00 81.54           C  
ATOM   1973  CG  ARG A 246      33.378  29.931 -30.176  1.00 81.54           C  
ATOM   1974  CD  ARG A 246      33.007  30.551 -31.516  1.00 81.54           C  
ATOM   1975  NE  ARG A 246      32.969  29.551 -32.580  1.00 81.54           N  
ATOM   1976  CZ  ARG A 246      32.689  29.811 -33.854  1.00 81.54           C  
ATOM   1977  NH1 ARG A 246      32.418  31.049 -34.249  1.00 81.54           N1+
ATOM   1978  NH2 ARG A 246      32.681  28.826 -34.740  1.00 81.54           N  
ATOM   1979  N   ALA A 247      32.884  31.990 -26.140  1.00 76.97           N  
ATOM   1980  CA  ALA A 247      32.992  33.044 -25.135  1.00 76.97           C  
ATOM   1981  C   ALA A 247      33.916  32.621 -23.996  1.00 76.97           C  
ATOM   1982  O   ALA A 247      34.737  33.414 -23.528  1.00 76.97           O  
ATOM   1983  CB  ALA A 247      31.611  33.403 -24.590  1.00 76.97           C  
ATOM   1984  N   ARG A 248      33.828  31.363 -23.680  1.00 76.41           N  
ATOM   1985  CA  ARG A 248      34.686  30.803 -22.642  1.00 76.41           C  
ATOM   1986  C   ARG A 248      36.151  30.838 -23.065  1.00 76.41           C  
ATOM   1987  O   ARG A 248      37.020  31.219 -22.277  1.00 76.41           O  
ATOM   1988  CB  ARG A 248      34.269  29.367 -22.317  1.00 76.41           C  
ATOM   1989  CG  ARG A 248      35.014  28.761 -21.139  1.00 76.41           C  
ATOM   1990  CD  ARG A 248      34.625  27.306 -20.914  1.00 76.41           C  
ATOM   1991  NE  ARG A 248      35.608  26.607 -20.089  1.00 76.41           N  
ATOM   1992  CZ  ARG A 248      35.745  25.285 -20.031  1.00 76.41           C  
ATOM   1993  NH1 ARG A 248      34.964  24.490 -20.753  1.00 76.41           N1+
ATOM   1994  NH2 ARG A 248      36.672  24.755 -19.248  1.00 76.41           N  
ATOM   1995  N   GLU A 249      36.410  30.359 -24.206  1.00 82.78           N  
ATOM   1996  CA  GLU A 249      37.774  30.296 -24.721  1.00 82.78           C  
ATOM   1997  C   GLU A 249      38.383  31.690 -24.842  1.00 82.78           C  
ATOM   1998  O   GLU A 249      39.548  31.896 -24.495  1.00 82.78           O  
ATOM   1999  CB  GLU A 249      37.803  29.589 -26.079  1.00 82.78           C  
ATOM   2000  CG  GLU A 249      37.569  28.088 -25.996  1.00 82.78           C  
ATOM   2001  CD  GLU A 249      37.487  27.417 -27.358  1.00 82.78           C  
ATOM   2002  OE1 GLU A 249      37.300  26.181 -27.416  1.00 82.78           O  
ATOM   2003  OE2 GLU A 249      37.611  28.134 -28.376  1.00 82.78           O1-
ATOM   2004  N   ALA A 250      37.550  32.571 -25.191  1.00 76.95           N  
ATOM   2005  CA  ALA A 250      38.010  33.950 -25.326  1.00 76.95           C  
ATOM   2006  C   ALA A 250      38.316  34.563 -23.963  1.00 76.95           C  
ATOM   2007  O   ALA A 250      39.311  35.273 -23.804  1.00 76.95           O  
ATOM   2008  CB  ALA A 250      36.969  34.790 -26.062  1.00 76.95           C  
ATOM   2009  N   ALA A 251      37.480  34.252 -23.033  1.00 77.84           N  
ATOM   2010  CA  ALA A 251      37.662  34.765 -21.677  1.00 77.84           C  
ATOM   2011  C   ALA A 251      38.902  34.162 -21.024  1.00 77.84           C  
ATOM   2012  O   ALA A 251      39.613  34.841 -20.280  1.00 77.84           O  
ATOM   2013  CB  ALA A 251      36.425  34.481 -20.829  1.00 77.84           C  
ATOM   2014  N   SER A 252      39.216  32.910 -21.274  1.00 76.30           N  
ATOM   2015  CA  SER A 252      40.380  32.215 -20.734  1.00 76.30           C  
ATOM   2016  C   SER A 252      41.679  32.841 -21.232  1.00 76.30           C  
ATOM   2017  O   SER A 252      42.662  32.916 -20.493  1.00 76.30           O  
ATOM   2018  CB  SER A 252      40.342  30.733 -21.109  1.00 76.30           C  
ATOM   2019  OG  SER A 252      41.438  30.041 -20.537  1.00 76.30           O  
ATOM   2020  N   ARG A 253      41.673  33.339 -22.365  1.00 77.83           N  
ATOM   2021  CA  ARG A 253      42.868  33.937 -22.952  1.00 77.83           C  
ATOM   2022  C   ARG A 253      43.139  35.315 -22.357  1.00 77.83           C  
ATOM   2023  O   ARG A 253      44.279  35.783 -22.353  1.00 77.83           O  
ATOM   2024  CB  ARG A 253      42.728  34.041 -24.471  1.00 77.83           C  
ATOM   2025  CG  ARG A 253      42.778  32.700 -25.188  1.00 77.83           C  
ATOM   2026  CD  ARG A 253      42.651  32.862 -26.696  1.00 77.83           C  
ATOM   2027  NE  ARG A 253      42.470  31.575 -27.361  1.00 77.83           N  
ATOM   2028  CZ  ARG A 253      42.301  31.416 -28.672  1.00 77.83           C  
ATOM   2029  NH1 ARG A 253      42.287  32.465 -29.485  1.00 77.83           N1+
ATOM   2030  NH2 ARG A 253      42.145  30.199 -29.172  1.00 77.83           N  
ATOM   2031  N   THR A 254      42.178  35.920 -21.742  1.00 75.87           N  
ATOM   2032  CA  THR A 254      42.310  37.249 -21.156  1.00 75.87           C  
ATOM   2033  C   THR A 254      43.065  37.183 -19.831  1.00 75.87           C  
ATOM   2034  O   THR A 254      43.710  38.155 -19.429  1.00 75.87           O  
ATOM   2035  CB  THR A 254      40.932  37.899 -20.932  1.00 75.87           C  
ATOM   2036  CG2 THR A 254      40.146  37.985 -22.237  1.00 75.87           C  
ATOM   2037  OG1 THR A 254      40.188  37.118 -19.989  1.00 75.87           O  
ATOM   2038  N   GLY A 255      43.149  36.019 -19.131  1.00 75.03           N  
ATOM   2039  CA  GLY A 255      43.825  35.815 -17.859  1.00 75.03           C  
ATOM   2040  C   GLY A 255      43.132  36.502 -16.699  1.00 75.03           C  
ATOM   2041  O   GLY A 255      43.574  36.394 -15.553  1.00 75.03           O  
ATOM   2042  N   ASP A 256      42.022  37.271 -16.921  1.00 77.89           N  
ATOM   2043  CA  ASP A 256      41.271  37.959 -15.876  1.00 77.89           C  
ATOM   2044  C   ASP A 256      40.219  37.039 -15.260  1.00 77.89           C  
ATOM   2045  O   ASP A 256      39.281  36.617 -15.940  1.00 77.89           O  
ATOM   2046  CB  ASP A 256      40.607  39.220 -16.432  1.00 77.89           C  
ATOM   2047  CG  ASP A 256      39.959  40.073 -15.357  1.00 77.89           C  
ATOM   2048  OD1 ASP A 256      39.694  39.559 -14.249  1.00 77.89           O  
ATOM   2049  OD2 ASP A 256      39.709  41.269 -15.621  1.00 77.89           O1-
ATOM   2050  N   PRO A 257      40.405  36.632 -13.943  1.00 73.68           N  
ATOM   2051  CA  PRO A 257      39.474  35.727 -13.263  1.00 73.68           C  
ATOM   2052  C   PRO A 257      38.033  36.230 -13.299  1.00 73.68           C  
ATOM   2053  O   PRO A 257      37.099  35.430 -13.393  1.00 73.68           O  
ATOM   2054  CB  PRO A 257      40.005  35.689 -11.828  1.00 73.68           C  
ATOM   2055  CG  PRO A 257      41.414  36.175 -11.927  1.00 73.68           C  
ATOM   2056  CD  PRO A 257      41.550  36.987 -13.184  1.00 73.68           C  
ATOM   2057  N   GLU A 258      37.752  37.555 -13.256  1.00 79.55           N  
ATOM   2058  CA  GLU A 258      36.410  38.128 -13.275  1.00 79.55           C  
ATOM   2059  C   GLU A 258      35.742  37.927 -14.632  1.00 79.55           C  
ATOM   2060  O   GLU A 258      34.552  37.616 -14.704  1.00 79.55           O  
ATOM   2061  CB  GLU A 258      36.455  39.618 -12.927  1.00 79.55           C  
ATOM   2062  CG  GLU A 258      36.785  39.899 -11.468  1.00 79.55           C  
ATOM   2063  CD  GLU A 258      36.796  41.381 -11.130  1.00 79.55           C  
ATOM   2064  OE1 GLU A 258      37.154  41.740  -9.985  1.00 79.55           O  
ATOM   2065  OE2 GLU A 258      36.443  42.191 -12.017  1.00 79.55           O1-
ATOM   2066  N   VAL A 259      36.530  38.134 -15.698  1.00 76.96           N  
ATOM   2067  CA  VAL A 259      36.026  37.931 -17.051  1.00 76.96           C  
ATOM   2068  C   VAL A 259      35.690  36.457 -17.263  1.00 76.96           C  
ATOM   2069  O   VAL A 259      34.670  36.126 -17.873  1.00 76.96           O  
ATOM   2070  CB  VAL A 259      37.044  38.403 -18.114  1.00 76.96           C  
ATOM   2071  CG1 VAL A 259      36.544  38.080 -19.521  1.00 76.96           C  
ATOM   2072  CG2 VAL A 259      37.310  39.900 -17.969  1.00 76.96           C  
ATOM   2073  N   LYS A 260      36.562  35.610 -16.639  1.00 74.79           N  
ATOM   2074  CA  LYS A 260      36.319  34.172 -16.716  1.00 74.79           C  
ATOM   2075  C   LYS A 260      34.998  33.800 -16.050  1.00 74.79           C  
ATOM   2076  O   LYS A 260      34.226  33.005 -16.591  1.00 74.79           O  
ATOM   2077  CB  LYS A 260      37.468  33.399 -16.066  1.00 74.79           C  
ATOM   2078  CG  LYS A 260      37.494  31.918 -16.417  1.00 74.79           C  
ATOM   2079  CD  LYS A 260      38.710  31.223 -15.819  1.00 74.79           C  
ATOM   2080  CE  LYS A 260      38.683  29.723 -16.080  1.00 74.79           C  
ATOM   2081  NZ  LYS A 260      39.870  29.036 -15.490  1.00 74.79           N1+
ATOM   2082  N   ASP A 261      34.714  34.409 -14.933  1.00 80.15           N  
ATOM   2083  CA  ASP A 261      33.471  34.175 -14.205  1.00 80.15           C  
ATOM   2084  C   ASP A 261      32.263  34.634 -15.020  1.00 80.15           C  
ATOM   2085  O   ASP A 261      31.258  33.926 -15.101  1.00 80.15           O  
ATOM   2086  CB  ASP A 261      33.497  34.893 -12.854  1.00 80.15           C  
ATOM   2087  CG  ASP A 261      32.319  34.530 -11.966  1.00 80.15           C  
ATOM   2088  OD1 ASP A 261      32.082  33.325 -11.729  1.00 80.15           O  
ATOM   2089  OD2 ASP A 261      31.619  35.456 -11.503  1.00 80.15           O1-
ATOM   2090  N   LEU A 262      32.395  35.843 -15.683  1.00 82.83           N  
ATOM   2091  CA  LEU A 262      31.317  36.403 -16.491  1.00 82.83           C  
ATOM   2092  C   LEU A 262      31.037  35.525 -17.706  1.00 82.83           C  
ATOM   2093  O   LEU A 262      29.876  35.297 -18.058  1.00 82.83           O  
ATOM   2094  CB  LEU A 262      31.668  37.823 -16.944  1.00 82.83           C  
ATOM   2095  CG  LEU A 262      31.674  38.899 -15.856  1.00 82.83           C  
ATOM   2096  CD1 LEU A 262      32.215  40.212 -16.413  1.00 82.83           C  
ATOM   2097  CD2 LEU A 262      30.273  39.091 -15.286  1.00 82.83           C  
ATOM   2098  N   ALA A 263      32.076  35.030 -18.309  1.00 78.36           N  
ATOM   2099  CA  ALA A 263      31.916  34.142 -19.458  1.00 78.36           C  
ATOM   2100  C   ALA A 263      31.170  32.870 -19.068  1.00 78.36           C  
ATOM   2101  O   ALA A 263      30.319  32.387 -19.819  1.00 78.36           O  
ATOM   2102  CB  ALA A 263      33.278  33.794 -20.055  1.00 78.36           C  
ATOM   2103  N   TRP A 264      31.376  32.424 -17.827  1.00 78.70           N  
ATOM   2104  CA  TRP A 264      30.707  31.217 -17.354  1.00 78.70           C  
ATOM   2105  C   TRP A 264      29.219  31.470 -17.132  1.00 78.70           C  
ATOM   2106  O   TRP A 264      28.386  30.608 -17.423  1.00 78.70           O  
ATOM   2107  CB  TRP A 264      31.350  30.716 -16.058  1.00 78.70           C  
ATOM   2108  CG  TRP A 264      32.407  29.674 -16.265  1.00 78.70           C  
ATOM   2109  CD1 TRP A 264      33.738  29.778 -15.970  1.00 78.70           C  
ATOM   2110  CD2 TRP A 264      32.221  28.367 -16.820  1.00 78.70           C  
ATOM   2111  CE2 TRP A 264      33.484  27.734 -16.830  1.00 78.70           C  
ATOM   2112  CE3 TRP A 264      31.108  27.670 -17.309  1.00 78.70           C  
ATOM   2113  NE1 TRP A 264      34.391  28.615 -16.308  1.00 78.70           N  
ATOM   2114  CZ2 TRP A 264      33.663  26.434 -17.310  1.00 78.70           C  
ATOM   2115  CZ3 TRP A 264      31.289  26.378 -17.786  1.00 78.70           C  
ATOM   2116  CH2 TRP A 264      32.558  25.775 -17.783  1.00 78.70           C  
ATOM   2117  N   ARG A 265      28.926  32.544 -16.614  1.00 78.87           N  
ATOM   2118  CA  ARG A 265      27.527  32.905 -16.407  1.00 78.87           C  
ATOM   2119  C   ARG A 265      26.784  32.998 -17.736  1.00 78.87           C  
ATOM   2120  O   ARG A 265      25.606  32.642 -17.821  1.00 78.87           O  
ATOM   2121  CB  ARG A 265      27.420  34.231 -15.652  1.00 78.87           C  
ATOM   2122  CG  ARG A 265      27.794  34.135 -14.182  1.00 78.87           C  
ATOM   2123  CD  ARG A 265      27.795  35.501 -13.509  1.00 78.87           C  
ATOM   2124  NE  ARG A 265      26.450  36.061 -13.425  1.00 78.87           N  
ATOM   2125  CZ  ARG A 265      26.161  37.275 -12.964  1.00 78.87           C  
ATOM   2126  NH1 ARG A 265      27.124  38.083 -12.534  1.00 78.87           N1+
ATOM   2127  NH2 ARG A 265      24.902  37.685 -12.931  1.00 78.87           N  
ATOM   2128  N   MET A 266      27.454  33.468 -18.740  1.00 79.76           N  
ATOM   2129  CA  MET A 266      26.864  33.507 -20.075  1.00 79.76           C  
ATOM   2130  C   MET A 266      26.592  32.099 -20.592  1.00 79.76           C  
ATOM   2131  O   MET A 266      25.548  31.844 -21.194  1.00 79.76           O  
ATOM   2132  CB  MET A 266      27.780  34.253 -21.047  1.00 79.76           C  
ATOM   2133  CG  MET A 266      27.213  34.376 -22.451  1.00 79.76           C  
ATOM   2134  SD  MET A 266      25.696  35.407 -22.509  1.00 79.76           S  
ATOM   2135  CE  MET A 266      26.410  37.046 -22.194  1.00 79.76           C  
ATOM   2136  N   VAL A 267      27.575  31.193 -20.346  1.00 76.77           N  
ATOM   2137  CA  VAL A 267      27.408  29.797 -20.734  1.00 76.77           C  
ATOM   2138  C   VAL A 267      26.191  29.206 -20.027  1.00 76.77           C  
ATOM   2139  O   VAL A 267      25.375  28.521 -20.650  1.00 76.77           O  
ATOM   2140  CB  VAL A 267      28.669  28.963 -20.414  1.00 76.77           C  
ATOM   2141  CG1 VAL A 267      28.406  27.476 -20.645  1.00 76.77           C  
ATOM   2142  CG2 VAL A 267      29.851  29.438 -21.257  1.00 76.77           C  
ATOM   2143  N   GLU A 268      26.071  29.506 -18.805  1.00 79.40           N  
ATOM   2144  CA  GLU A 268      24.954  29.026 -17.998  1.00 79.40           C  
ATOM   2145  C   GLU A 268      23.619  29.499 -18.566  1.00 79.40           C  
ATOM   2146  O   GLU A 268      22.682  28.710 -18.702  1.00 79.40           O  
ATOM   2147  CB  GLU A 268      25.101  29.488 -16.547  1.00 79.40           C  
ATOM   2148  CG  GLU A 268      24.066  28.892 -15.603  1.00 79.40           C  
ATOM   2149  CD  GLU A 268      24.236  29.345 -14.162  1.00 79.40           C  
ATOM   2150  OE1 GLU A 268      23.420  28.946 -13.300  1.00 79.40           O  
ATOM   2151  OE2 GLU A 268      25.192  30.107 -13.893  1.00 79.40           O1-
ATOM   2152  N   ALA A 269      23.562  30.815 -18.833  1.00 81.17           N  
ATOM   2153  CA  ALA A 269      22.327  31.366 -19.385  1.00 81.17           C  
ATOM   2154  C   ALA A 269      21.978  30.705 -20.715  1.00 81.17           C  
ATOM   2155  O   ALA A 269      20.818  30.365 -20.961  1.00 81.17           O  
ATOM   2156  CB  ALA A 269      22.451  32.878 -19.561  1.00 81.17           C  
ATOM   2157  N   ALA A 270      22.943  30.473 -21.570  1.00 79.79           N  
ATOM   2158  CA  ALA A 270      22.734  29.848 -22.874  1.00 79.79           C  
ATOM   2159  C   ALA A 270      22.276  28.401 -22.721  1.00 79.79           C  
ATOM   2160  O   ALA A 270      21.364  27.955 -23.421  1.00 79.79           O  
ATOM   2161  CB  ALA A 270      24.013  29.914 -23.706  1.00 79.79           C  
ATOM   2162  N   LEU A 271      22.858  27.704 -21.757  1.00 76.42           N  
ATOM   2163  CA  LEU A 271      22.506  26.305 -21.538  1.00 76.42           C  
ATOM   2164  C   LEU A 271      21.092  26.181 -20.982  1.00 76.42           C  
ATOM   2165  O   LEU A 271      20.341  25.286 -21.376  1.00 76.42           O  
ATOM   2166  CB  LEU A 271      23.503  25.644 -20.583  1.00 76.42           C  
ATOM   2167  CG  LEU A 271      24.884  25.327 -21.158  1.00 76.42           C  
ATOM   2168  CD1 LEU A 271      25.806  24.803 -20.062  1.00 76.42           C  
ATOM   2169  CD2 LEU A 271      24.771  24.318 -22.296  1.00 76.42           C  
ATOM   2170  N   LYS A 272      20.808  27.109 -20.117  1.00 78.66           N  
ATOM   2171  CA  LYS A 272      19.452  27.118 -19.577  1.00 78.66           C  
ATOM   2172  C   LYS A 272      18.423  27.352 -20.680  1.00 78.66           C  
ATOM   2173  O   LYS A 272      17.395  26.674 -20.730  1.00 78.66           O  
ATOM   2174  CB  LYS A 272      19.313  28.190 -18.495  1.00 78.66           C  
ATOM   2175  CG  LYS A 272      19.918  27.798 -17.155  1.00 78.66           C  
ATOM   2176  CD  LYS A 272      19.685  28.874 -16.101  1.00 78.66           C  
ATOM   2177  CE  LYS A 272      20.342  28.509 -14.776  1.00 78.66           C  
ATOM   2178  NZ  LYS A 272      20.153  29.581 -13.752  1.00 78.66           N1+
ATOM   2179  N   ALA A 273      18.750  28.272 -21.450  1.00 79.58           N  
ATOM   2180  CA  ALA A 273      17.837  28.584 -22.546  1.00 79.58           C  
ATOM   2181  C   ALA A 273      17.717  27.409 -23.513  1.00 79.58           C  
ATOM   2182  O   ALA A 273      16.616  27.068 -23.952  1.00 79.58           O  
ATOM   2183  CB  ALA A 273      18.304  29.834 -23.288  1.00 79.58           C  
ATOM   2184  N   ALA A 274      18.816  26.790 -23.808  1.00 77.94           N  
ATOM   2185  CA  ALA A 274      18.845  25.636 -24.702  1.00 77.94           C  
ATOM   2186  C   ALA A 274      18.041  24.474 -24.124  1.00 77.94           C  
ATOM   2187  O   ALA A 274      17.338  23.773 -24.856  1.00 77.94           O  
ATOM   2188  CB  ALA A 274      20.285  25.202 -24.966  1.00 77.94           C  
ATOM   2189  N   ALA A 275      18.217  24.249 -22.894  1.00 75.41           N  
ATOM   2190  CA  ALA A 275      17.474  23.183 -22.226  1.00 75.41           C  
ATOM   2191  C   ALA A 275      15.969  23.398 -22.356  1.00 75.41           C  
ATOM   2192  O   ALA A 275      15.215  22.444 -22.569  1.00 75.41           O  
ATOM   2193  CB  ALA A 275      17.870  23.100 -20.754  1.00 75.41           C  
ATOM   2194  N   VAL A 276      15.634  24.633 -22.230  1.00 76.53           N  
ATOM   2195  CA  VAL A 276      14.222  24.976 -22.358  1.00 76.53           C  
ATOM   2196  C   VAL A 276      13.732  24.632 -23.763  1.00 76.53           C  
ATOM   2197  O   VAL A 276      12.675  24.017 -23.924  1.00 76.53           O  
ATOM   2198  CB  VAL A 276      13.972  26.472 -22.059  1.00 76.53           C  
ATOM   2199  CG1 VAL A 276      12.537  26.860 -22.409  1.00 76.53           C  
ATOM   2200  CG2 VAL A 276      14.270  26.779 -20.594  1.00 76.53           C  
ATOM   2201  N   VAL A 277      14.415  24.942 -24.736  1.00 77.48           N  
ATOM   2202  CA  VAL A 277      14.047  24.675 -26.123  1.00 77.48           C  
ATOM   2203  C   VAL A 277      14.075  23.171 -26.385  1.00 77.48           C  
ATOM   2204  O   VAL A 277      13.204  22.639 -27.076  1.00 77.48           O  
ATOM   2205  CB  VAL A 277      14.985  25.406 -27.109  1.00 77.48           C  
ATOM   2206  CG1 VAL A 277      14.696  24.979 -28.547  1.00 77.48           C  
ATOM   2207  CG2 VAL A 277      14.843  26.920 -26.960  1.00 77.48           C  
ATOM   2208  N   ALA A 278      15.005  22.482 -25.761  1.00 71.20           N  
ATOM   2209  CA  ALA A 278      15.138  21.040 -25.952  1.00 71.20           C  
ATOM   2210  C   ALA A 278      13.921  20.300 -25.404  1.00 71.20           C  
ATOM   2211  O   ALA A 278      13.520  19.266 -25.945  1.00 71.20           O  
ATOM   2212  CB  ALA A 278      16.413  20.529 -25.283  1.00 71.20           C  
ATOM   2213  N   THR A 279      13.322  20.881 -24.306  1.00 71.56           N  
ATOM   2214  CA  THR A 279      12.169  20.226 -23.697  1.00 71.56           C  
ATOM   2215  C   THR A 279      10.924  20.413 -24.559  1.00 71.56           C  
ATOM   2216  O   THR A 279      10.073  19.524 -24.631  1.00 71.56           O  
ATOM   2217  CB  THR A 279      11.903  20.770 -22.281  1.00 71.56           C  
ATOM   2218  CG2 THR A 279      12.888  20.185 -21.274  1.00 71.56           C  
ATOM   2219  OG1 THR A 279      12.035  22.196 -22.290  1.00 71.56           O  
ATOM   2220  N   ASN A 280      10.859  21.506 -25.357  1.00 74.36           N  
ATOM   2221  CA  ASN A 280       9.768  21.802 -26.280  1.00 74.36           C  
ATOM   2222  C   ASN A 280      10.273  22.496 -27.543  1.00 74.36           C  
ATOM   2223  O   ASN A 280      10.183  23.718 -27.662  1.00 74.36           O  
ATOM   2224  CB  ASN A 280       8.702  22.659 -25.595  1.00 74.36           C  
ATOM   2225  CG  ASN A 280       7.381  22.655 -26.338  1.00 74.36           C  
ATOM   2226  ND2 ASN A 280       6.387  23.339 -25.785  1.00 74.36           N  
ATOM   2227  OD1 ASN A 280       7.256  22.042 -27.402  1.00 74.36           O  
ATOM   2228  N   PRO A 281      10.757  21.699 -28.481  1.00 71.16           N  
ATOM   2229  CA  PRO A 281      11.352  22.313 -29.669  1.00 71.16           C  
ATOM   2230  C   PRO A 281      10.331  23.067 -30.518  1.00 71.16           C  
ATOM   2231  O   PRO A 281      10.702  23.950 -31.297  1.00 71.16           O  
ATOM   2232  CB  PRO A 281      11.924  21.118 -30.436  1.00 71.16           C  
ATOM   2233  CG  PRO A 281      11.905  19.990 -29.455  1.00 71.16           C  
ATOM   2234  CD  PRO A 281      10.970  20.349 -28.335  1.00 71.16           C  
ATOM   2235  N   SER A 282       9.057  22.894 -30.332  1.00 75.58           N  
ATOM   2236  CA  SER A 282       8.013  23.535 -31.125  1.00 75.58           C  
ATOM   2237  C   SER A 282       7.642  24.899 -30.552  1.00 75.58           C  
ATOM   2238  O   SER A 282       6.873  25.646 -31.162  1.00 75.58           O  
ATOM   2239  CB  SER A 282       6.771  22.645 -31.193  1.00 75.58           C  
ATOM   2240  OG  SER A 282       6.301  22.337 -29.893  1.00 75.58           O  
ATOM   2241  N   ASP A 283       8.112  25.184 -29.417  1.00 83.88           N  
ATOM   2242  CA  ASP A 283       7.785  26.448 -28.763  1.00 83.88           C  
ATOM   2243  C   ASP A 283       8.488  27.618 -29.447  1.00 83.88           C  
ATOM   2244  O   ASP A 283       9.699  27.795 -29.299  1.00 83.88           O  
ATOM   2245  CB  ASP A 283       8.165  26.400 -27.282  1.00 83.88           C  
ATOM   2246  CG  ASP A 283       7.631  27.583 -26.495  1.00 83.88           C  
ATOM   2247  OD1 ASP A 283       7.381  28.652 -27.093  1.00 83.88           O  
ATOM   2248  OD2 ASP A 283       7.463  27.447 -25.263  1.00 83.88           O1-
ATOM   2249  N   GLU A 284       7.628  28.426 -30.216  1.00 85.38           N  
ATOM   2250  CA  GLU A 284       8.154  29.530 -31.014  1.00 85.38           C  
ATOM   2251  C   GLU A 284       8.752  30.617 -30.125  1.00 85.38           C  
ATOM   2252  O   GLU A 284       9.801  31.180 -30.444  1.00 85.38           O  
ATOM   2253  CB  GLU A 284       7.057  30.121 -31.903  1.00 85.38           C  
ATOM   2254  CG  GLU A 284       6.656  29.223 -33.064  1.00 85.38           C  
ATOM   2255  CD  GLU A 284       5.570  29.824 -33.941  1.00 85.38           C  
ATOM   2256  OE1 GLU A 284       5.140  29.163 -34.914  1.00 85.38           O  
ATOM   2257  OE2 GLU A 284       5.147  30.967 -33.654  1.00 85.38           O1-
ATOM   2258  N   GLU A 285       8.150  30.858 -29.037  1.00 86.75           N  
ATOM   2259  CA  GLU A 285       8.622  31.891 -28.119  1.00 86.75           C  
ATOM   2260  C   GLU A 285       9.971  31.515 -27.514  1.00 86.75           C  
ATOM   2261  O   GLU A 285      10.866  32.357 -27.405  1.00 86.75           O  
ATOM   2262  CB  GLU A 285       7.596  32.134 -27.010  1.00 86.75           C  
ATOM   2263  CG  GLU A 285       6.333  32.837 -27.484  1.00 86.75           C  
ATOM   2264  CD  GLU A 285       5.316  33.058 -26.376  1.00 86.75           C  
ATOM   2265  OE1 GLU A 285       4.174  33.475 -26.674  1.00 86.75           O  
ATOM   2266  OE2 GLU A 285       5.666  32.812 -25.200  1.00 86.75           O1-
ATOM   2267  N   ALA A 286      10.107  30.199 -27.031  1.00 84.73           N  
ATOM   2268  CA  ALA A 286      11.369  29.710 -26.483  1.00 84.73           C  
ATOM   2269  C   ALA A 286      12.487  29.799 -27.517  1.00 84.73           C  
ATOM   2270  O   ALA A 286      13.605  30.211 -27.198  1.00 84.73           O  
ATOM   2271  CB  ALA A 286      11.216  28.272 -25.993  1.00 84.73           C  
ATOM   2272  N   ASN A 287      12.090  29.451 -28.787  1.00 85.35           N  
ATOM   2273  CA  ASN A 287      13.067  29.506 -29.869  1.00 85.35           C  
ATOM   2274  C   ASN A 287      13.544  30.934 -30.121  1.00 85.35           C  
ATOM   2275  O   ASN A 287      14.734  31.165 -30.345  1.00 85.35           O  
ATOM   2276  CB  ASN A 287      12.485  28.907 -31.151  1.00 85.35           C  
ATOM   2277  CG  ASN A 287      12.336  27.400 -31.076  1.00 85.35           C  
ATOM   2278  ND2 ASN A 287      11.461  26.849 -31.908  1.00 85.35           N  
ATOM   2279  OD1 ASN A 287      13.002  26.737 -30.277  1.00 85.35           O  
ATOM   2280  N   GLU A 288      12.613  31.862 -30.098  1.00 89.23           N  
ATOM   2281  CA  GLU A 288      12.950  33.273 -30.270  1.00 89.23           C  
ATOM   2282  C   GLU A 288      13.850  33.767 -29.142  1.00 89.23           C  
ATOM   2283  O   GLU A 288      14.804  34.510 -29.381  1.00 89.23           O  
ATOM   2284  CB  GLU A 288      11.679  34.124 -30.342  1.00 89.23           C  
ATOM   2285  CG  GLU A 288      11.937  35.583 -30.693  1.00 89.23           C  
ATOM   2286  CD  GLU A 288      12.566  35.769 -32.065  1.00 89.23           C  
ATOM   2287  OE1 GLU A 288      13.188  36.827 -32.309  1.00 89.23           O  
ATOM   2288  OE2 GLU A 288      12.436  34.847 -32.902  1.00 89.23           O1-
ATOM   2289  N   MET A 289      13.501  33.401 -27.987  1.00 90.86           N  
ATOM   2290  CA  MET A 289      14.330  33.738 -26.832  1.00 90.86           C  
ATOM   2291  C   MET A 289      15.754  33.223 -27.017  1.00 90.86           C  
ATOM   2292  O   MET A 289      16.717  33.963 -26.809  1.00 90.86           O  
ATOM   2293  CB  MET A 289      13.728  33.160 -25.550  1.00 90.86           C  
ATOM   2294  CG  MET A 289      14.550  33.444 -24.304  1.00 90.86           C  
ATOM   2295  SD  MET A 289      14.165  32.291 -22.929  1.00 90.86           S  
ATOM   2296  CE  MET A 289      14.646  30.715 -23.688  1.00 90.86           C  
ATOM   2297  N   LEU A 290      15.941  31.928 -27.360  1.00 89.40           N  
ATOM   2298  CA  LEU A 290      17.260  31.330 -27.543  1.00 89.40           C  
ATOM   2299  C   LEU A 290      18.038  32.057 -28.635  1.00 89.40           C  
ATOM   2300  O   LEU A 290      19.237  32.303 -28.488  1.00 89.40           O  
ATOM   2301  CB  LEU A 290      17.131  29.846 -27.894  1.00 89.40           C  
ATOM   2302  CG  LEU A 290      18.441  29.079 -28.088  1.00 89.40           C  
ATOM   2303  CD1 LEU A 290      19.288  29.149 -26.822  1.00 89.40           C  
ATOM   2304  CD2 LEU A 290      18.161  27.630 -28.472  1.00 89.40           C  
ATOM   2305  N   LYS A 291      17.394  32.483 -29.705  1.00 89.55           N  
ATOM   2306  CA  LYS A 291      18.032  33.236 -30.781  1.00 89.55           C  
ATOM   2307  C   LYS A 291      18.605  34.554 -30.265  1.00 89.55           C  
ATOM   2308  O   LYS A 291      19.729  34.926 -30.610  1.00 89.55           O  
ATOM   2309  CB  LYS A 291      17.039  33.504 -31.912  1.00 89.55           C  
ATOM   2310  CG  LYS A 291      16.782  32.300 -32.806  1.00 89.55           C  
ATOM   2311  CD  LYS A 291      15.806  32.636 -33.928  1.00 89.55           C  
ATOM   2312  CE  LYS A 291      15.471  31.409 -34.764  1.00 89.55           C  
ATOM   2313  NZ  LYS A 291      14.470  31.720 -35.828  1.00 89.55           N1+
ATOM   2314  N   GLN A 292      17.856  35.212 -29.455  1.00 91.67           N  
ATOM   2315  CA  GLN A 292      18.301  36.483 -28.892  1.00 91.67           C  
ATOM   2316  C   GLN A 292      19.500  36.287 -27.970  1.00 91.67           C  
ATOM   2317  O   GLN A 292      20.438  37.087 -27.986  1.00 91.67           O  
ATOM   2318  CB  GLN A 292      17.160  37.162 -28.132  1.00 91.67           C  
ATOM   2319  CG  GLN A 292      16.056  37.701 -29.032  1.00 91.67           C  
ATOM   2320  CD  GLN A 292      14.935  38.364 -28.254  1.00 91.67           C  
ATOM   2321  NE2 GLN A 292      13.955  38.904 -28.971  1.00 91.67           N  
ATOM   2322  OE1 GLN A 292      14.951  38.393 -27.019  1.00 91.67           O  
ATOM   2323  N   ILE A 293      19.462  35.173 -27.219  1.00 88.76           N  
ATOM   2324  CA  ILE A 293      20.547  34.891 -26.285  1.00 88.76           C  
ATOM   2325  C   ILE A 293      21.819  34.552 -27.059  1.00 88.76           C  
ATOM   2326  O   ILE A 293      22.909  35.004 -26.703  1.00 88.76           O  
ATOM   2327  CB  ILE A 293      20.181  33.737 -25.325  1.00 88.76           C  
ATOM   2328  CG1 ILE A 293      19.102  34.190 -24.334  1.00 88.76           C  
ATOM   2329  CG2 ILE A 293      21.425  33.233 -24.588  1.00 88.76           C  
ATOM   2330  CD1 ILE A 293      18.586  33.078 -23.430  1.00 88.76           C  
ATOM   2331  N   VAL A 294      21.645  33.814 -28.077  1.00 87.55           N  
ATOM   2332  CA  VAL A 294      22.783  33.472 -28.926  1.00 87.55           C  
ATOM   2333  C   VAL A 294      23.402  34.745 -29.498  1.00 87.55           C  
ATOM   2334  O   VAL A 294      24.626  34.894 -29.514  1.00 87.55           O  
ATOM   2335  CB  VAL A 294      22.370  32.519 -30.070  1.00 87.55           C  
ATOM   2336  CG1 VAL A 294      23.498  32.384 -31.093  1.00 87.55           C  
ATOM   2337  CG2 VAL A 294      21.985  31.151 -29.511  1.00 87.55           C  
ATOM   2338  N   LYS A 295      22.577  35.638 -29.949  1.00 88.41           N  
ATOM   2339  CA  LYS A 295      23.054  36.914 -30.474  1.00 88.41           C  
ATOM   2340  C   LYS A 295      23.818  37.697 -29.411  1.00 88.41           C  
ATOM   2341  O   LYS A 295      24.877  38.263 -29.690  1.00 88.41           O  
ATOM   2342  CB  LYS A 295      21.883  37.748 -30.998  1.00 88.41           C  
ATOM   2343  CG  LYS A 295      22.304  38.967 -31.807  1.00 88.41           C  
ATOM   2344  CD  LYS A 295      21.098  39.715 -32.360  1.00 88.41           C  
ATOM   2345  CE  LYS A 295      21.515  40.975 -33.106  1.00 88.41           C  
ATOM   2346  NZ  LYS A 295      20.334  41.728 -33.624  1.00 88.41           N1+
ATOM   2347  N   LEU A 296      23.368  37.669 -28.207  1.00 90.42           N  
ATOM   2348  CA  LEU A 296      24.030  38.359 -27.106  1.00 90.42           C  
ATOM   2349  C   LEU A 296      25.383  37.726 -26.801  1.00 90.42           C  
ATOM   2350  O   LEU A 296      26.367  38.432 -26.571  1.00 90.42           O  
ATOM   2351  CB  LEU A 296      23.150  38.338 -25.854  1.00 90.42           C  
ATOM   2352  CG  LEU A 296      21.893  39.210 -25.893  1.00 90.42           C  
ATOM   2353  CD1 LEU A 296      21.008  38.919 -24.687  1.00 90.42           C  
ATOM   2354  CD2 LEU A 296      22.268  40.688 -25.944  1.00 90.42           C  
ATOM   2355  N   ALA A 297      25.391  36.412 -26.813  1.00 84.06           N  
ATOM   2356  CA  ALA A 297      26.635  35.691 -26.551  1.00 84.06           C  
ATOM   2357  C   ALA A 297      27.672  35.977 -27.633  1.00 84.06           C  
ATOM   2358  O   ALA A 297      28.852  36.176 -27.332  1.00 84.06           O  
ATOM   2359  CB  ALA A 297      26.369  34.192 -26.455  1.00 84.06           C  
ATOM   2360  N   GLN A 298      27.203  36.001 -28.888  1.00 86.77           N  
ATOM   2361  CA  GLN A 298      28.100  36.282 -30.003  1.00 86.77           C  
ATOM   2362  C   GLN A 298      28.665  37.697 -29.913  1.00 86.77           C  
ATOM   2363  O   GLN A 298      29.847  37.918 -30.186  1.00 86.77           O  
ATOM   2364  CB  GLN A 298      27.377  36.090 -31.337  1.00 86.77           C  
ATOM   2365  CG  GLN A 298      27.125  34.631 -31.694  1.00 86.77           C  
ATOM   2366  CD  GLN A 298      26.253  34.471 -32.926  1.00 86.77           C  
ATOM   2367  NE2 GLN A 298      26.217  33.261 -33.473  1.00 86.77           N  
ATOM   2368  OE1 GLN A 298      25.619  35.427 -33.382  1.00 86.77           O  
ATOM   2369  N   GLN A 299      27.883  38.650 -29.563  1.00 87.13           N  
ATOM   2370  CA  GLN A 299      28.318  40.030 -29.373  1.00 87.13           C  
ATOM   2371  C   GLN A 299      29.368  40.128 -28.270  1.00 87.13           C  
ATOM   2372  O   GLN A 299      30.357  40.851 -28.409  1.00 87.13           O  
ATOM   2373  CB  GLN A 299      27.126  40.928 -29.044  1.00 87.13           C  
ATOM   2374  CG  GLN A 299      26.209  41.194 -30.230  1.00 87.13           C  
ATOM   2375  CD  GLN A 299      24.977  41.993 -29.852  1.00 87.13           C  
ATOM   2376  NE2 GLN A 299      24.251  42.475 -30.857  1.00 87.13           N  
ATOM   2377  OE1 GLN A 299      24.677  42.175 -28.668  1.00 87.13           O  
ATOM   2378  N   ALA A 300      29.155  39.325 -27.234  1.00 83.42           N  
ATOM   2379  CA  ALA A 300      30.095  39.312 -26.116  1.00 83.42           C  
ATOM   2380  C   ALA A 300      31.447  38.749 -26.543  1.00 83.42           C  
ATOM   2381  O   ALA A 300      32.495  39.295 -26.187  1.00 83.42           O  
ATOM   2382  CB  ALA A 300      29.527  38.500 -24.954  1.00 83.42           C  
ATOM   2383  N   VAL A 301      31.358  37.714 -27.309  1.00 83.83           N  
ATOM   2384  CA  VAL A 301      32.568  37.064 -27.801  1.00 83.83           C  
ATOM   2385  C   VAL A 301      33.366  38.041 -28.662  1.00 83.83           C  
ATOM   2386  O   VAL A 301      34.584  38.161 -28.511  1.00 83.83           O  
ATOM   2387  CB  VAL A 301      32.239  35.788 -28.608  1.00 83.83           C  
ATOM   2388  CG1 VAL A 301      33.488  35.256 -29.309  1.00 83.83           C  
ATOM   2389  CG2 VAL A 301      31.639  34.720 -27.695  1.00 83.83           C  
ATOM   2390  N   GLU A 302      32.733  38.708 -29.579  1.00 87.16           N  
ATOM   2391  CA  GLU A 302      33.387  39.645 -30.486  1.00 87.16           C  
ATOM   2392  C   GLU A 302      34.077  40.769 -29.717  1.00 87.16           C  
ATOM   2393  O   GLU A 302      35.207  41.143 -30.036  1.00 87.16           O  
ATOM   2394  CB  GLU A 302      32.378  40.230 -31.477  1.00 87.16           C  
ATOM   2395  CG  GLU A 302      31.945  39.254 -32.563  1.00 87.16           C  
ATOM   2396  CD  GLU A 302      30.860  39.809 -33.471  1.00 87.16           C  
ATOM   2397  OE1 GLU A 302      30.378  39.073 -34.361  1.00 87.16           O  
ATOM   2398  OE2 GLU A 302      30.490  40.991 -33.293  1.00 87.16           O1-
ATOM   2399  N   MET A 303      33.489  41.154 -28.681  1.00 84.48           N  
ATOM   2400  CA  MET A 303      34.041  42.243 -27.880  1.00 84.48           C  
ATOM   2401  C   MET A 303      35.252  41.772 -27.081  1.00 84.48           C  
ATOM   2402  O   MET A 303      36.241  42.496 -26.961  1.00 84.48           O  
ATOM   2403  CB  MET A 303      32.978  42.806 -26.934  1.00 84.48           C  
ATOM   2404  CG  MET A 303      31.880  43.583 -27.640  1.00 84.48           C  
ATOM   2405  SD  MET A 303      32.523  45.044 -28.547  1.00 84.48           S  
ATOM   2406  CE  MET A 303      33.016  46.094 -27.152  1.00 84.48           C  
ATOM   2407  N   LEU A 304      35.195  40.543 -26.585  1.00 83.86           N  
ATOM   2408  CA  LEU A 304      36.323  39.984 -25.847  1.00 83.86           C  
ATOM   2409  C   LEU A 304      37.519  39.763 -26.767  1.00 83.86           C  
ATOM   2410  O   LEU A 304      38.662  40.015 -26.379  1.00 83.86           O  
ATOM   2411  CB  LEU A 304      35.926  38.665 -25.180  1.00 83.86           C  
ATOM   2412  CG  LEU A 304      35.036  38.771 -23.942  1.00 83.86           C  
ATOM   2413  CD1 LEU A 304      34.509  37.396 -23.546  1.00 83.86           C  
ATOM   2414  CD2 LEU A 304      35.800  39.409 -22.786  1.00 83.86           C  
ATOM   2415  N   ARG A 305      37.215  39.428 -28.022  1.00 85.53           N  
ATOM   2416  CA  ARG A 305      38.280  39.228 -28.999  1.00 85.53           C  
ATOM   2417  C   ARG A 305      38.962  40.549 -29.343  1.00 85.53           C  
ATOM   2418  O   ARG A 305      40.190  40.615 -29.429  1.00 85.53           O  
ATOM   2419  CB  ARG A 305      37.729  38.577 -30.270  1.00 85.53           C  
ATOM   2420  CG  ARG A 305      37.609  37.064 -30.184  1.00 85.53           C  
ATOM   2421  CD  ARG A 305      37.181  36.456 -31.513  1.00 85.53           C  
ATOM   2422  NE  ARG A 305      36.987  35.013 -31.406  1.00 85.53           N  
ATOM   2423  CZ  ARG A 305      36.550  34.232 -32.391  1.00 85.53           C  
ATOM   2424  NH1 ARG A 305      36.253  34.743 -33.581  1.00 85.53           N1+
ATOM   2425  NH2 ARG A 305      36.409  32.931 -32.187  1.00 85.53           N  
ATOM   2426  N   GLU A 306      38.142  41.522 -29.488  1.00 85.23           N  
ATOM   2427  CA  GLU A 306      38.663  42.854 -29.777  1.00 85.23           C  
ATOM   2428  C   GLU A 306      39.533  43.366 -28.632  1.00 85.23           C  
ATOM   2429  O   GLU A 306      40.579  43.977 -28.865  1.00 85.23           O  
ATOM   2430  CB  GLU A 306      37.518  43.834 -30.046  1.00 85.23           C  
ATOM   2431  CG  GLU A 306      36.832  43.625 -31.387  1.00 85.23           C  
ATOM   2432  CD  GLU A 306      35.664  44.571 -31.618  1.00 85.23           C  
ATOM   2433  OE1 GLU A 306      34.969  44.436 -32.650  1.00 85.23           O  
ATOM   2434  OE2 GLU A 306      35.444  45.454 -30.760  1.00 85.23           O1-
ATOM   2435  N   ALA A 307      39.165  43.079 -27.436  1.00 81.61           N  
ATOM   2436  CA  ALA A 307      39.903  43.495 -26.246  1.00 81.61           C  
ATOM   2437  C   ALA A 307      41.231  42.751 -26.137  1.00 81.61           C  
ATOM   2438  O   ALA A 307      42.249  43.338 -25.761  1.00 81.61           O  
ATOM   2439  CB  ALA A 307      39.063  43.265 -24.992  1.00 81.61           C  
ATOM   2440  N   GLU A 308      41.131  41.520 -26.538  1.00 80.53           N  
ATOM   2441  CA  GLU A 308      42.339  40.702 -26.509  1.00 80.53           C  
ATOM   2442  C   GLU A 308      43.358  41.185 -27.536  1.00 80.53           C  
ATOM   2443  O   GLU A 308      44.549  41.289 -27.236  1.00 80.53           O  
ATOM   2444  CB  GLU A 308      41.998  39.230 -26.758  1.00 80.53           C  
ATOM   2445  CG  GLU A 308      43.187  38.291 -26.624  1.00 80.53           C  
ATOM   2446  CD  GLU A 308      42.856  36.849 -26.973  1.00 80.53           C  
ATOM   2447  OE1 GLU A 308      43.754  35.980 -26.880  1.00 80.53           O  
ATOM   2448  OE2 GLU A 308      41.690  36.586 -27.343  1.00 80.53           O1-
ATOM   2449  N   GLU A 309      42.906  41.412 -28.790  1.00 83.10           N  
ATOM   2450  CA  GLU A 309      43.774  41.820 -29.891  1.00 83.10           C  
ATOM   2451  C   GLU A 309      44.386  43.193 -29.632  1.00 83.10           C  
ATOM   2452  O   GLU A 309      45.547  43.436 -29.969  1.00 83.10           O  
ATOM   2453  CB  GLU A 309      42.999  41.831 -31.212  1.00 83.10           C  
ATOM   2454  CG  GLU A 309      42.686  40.444 -31.753  1.00 83.10           C  
ATOM   2455  CD  GLU A 309      41.822  40.468 -33.003  1.00 83.10           C  
ATOM   2456  OE1 GLU A 309      41.485  39.383 -33.529  1.00 83.10           O  
ATOM   2457  OE2 GLU A 309      41.481  41.582 -33.462  1.00 83.10           O1-
ATOM   2458  N   SER A 310      43.733  44.044 -28.976  1.00 83.49           N  
ATOM   2459  CA  SER A 310      44.160  45.424 -28.775  1.00 83.49           C  
ATOM   2460  C   SER A 310      45.107  45.541 -27.585  1.00 83.49           C  
ATOM   2461  O   SER A 310      46.004  46.387 -27.578  1.00 83.49           O  
ATOM   2462  CB  SER A 310      42.950  46.335 -28.565  1.00 83.49           C  
ATOM   2463  OG  SER A 310      42.376  46.123 -27.288  1.00 83.49           O  
ATOM   2464  N   GLY A 311      45.117  44.616 -26.595  1.00 76.81           N  
ATOM   2465  CA  GLY A 311      45.888  44.685 -25.364  1.00 76.81           C  
ATOM   2466  C   GLY A 311      45.637  45.954 -24.573  1.00 76.81           C  
ATOM   2467  O   GLY A 311      46.351  46.245 -23.612  1.00 76.81           O  
ATOM   2468  N   ASP A 312      44.615  46.861 -25.020  1.00 84.11           N  
ATOM   2469  CA  ASP A 312      44.286  48.138 -24.392  1.00 84.11           C  
ATOM   2470  C   ASP A 312      43.397  47.934 -23.168  1.00 84.11           C  
ATOM   2471  O   ASP A 312      42.346  47.296 -23.256  1.00 84.11           O  
ATOM   2472  CB  ASP A 312      43.596  49.066 -25.394  1.00 84.11           C  
ATOM   2473  CG  ASP A 312      43.421  50.480 -24.869  1.00 84.11           C  
ATOM   2474  OD1 ASP A 312      43.704  50.727 -23.676  1.00 84.11           O  
ATOM   2475  OD2 ASP A 312      42.995  51.355 -25.654  1.00 84.11           O1-
ATOM   2476  N   PRO A 313      43.914  48.325 -21.960  1.00 80.89           N  
ATOM   2477  CA  PRO A 313      43.139  48.190 -20.725  1.00 80.89           C  
ATOM   2478  C   PRO A 313      41.738  48.789 -20.839  1.00 80.89           C  
ATOM   2479  O   PRO A 313      40.789  48.264 -20.251  1.00 80.89           O  
ATOM   2480  CB  PRO A 313      43.977  48.956 -19.697  1.00 80.89           C  
ATOM   2481  CG  PRO A 313      45.016  49.665 -20.504  1.00 80.89           C  
ATOM   2482  CD  PRO A 313      45.054  49.054 -21.876  1.00 80.89           C  
ATOM   2483  N   GLU A 314      41.502  49.920 -21.544  1.00 86.04           N  
ATOM   2484  CA  GLU A 314      40.205  50.571 -21.705  1.00 86.04           C  
ATOM   2485  C   GLU A 314      39.246  49.700 -22.509  1.00 86.04           C  
ATOM   2486  O   GLU A 314      38.067  49.587 -22.167  1.00 86.04           O  
ATOM   2487  CB  GLU A 314      40.370  51.935 -22.380  1.00 86.04           C  
ATOM   2488  CG  GLU A 314      40.964  53.003 -21.475  1.00 86.04           C  
ATOM   2489  CD  GLU A 314      41.088  54.361 -22.148  1.00 86.04           C  
ATOM   2490  OE1 GLU A 314      41.618  55.305 -21.518  1.00 86.04           O  
ATOM   2491  OE2 GLU A 314      40.649  54.483 -23.312  1.00 86.04           O1-
ATOM   2492  N   LYS A 315      39.762  49.067 -23.543  1.00 84.97           N  
ATOM   2493  CA  LYS A 315      38.967  48.156 -24.361  1.00 84.97           C  
ATOM   2494  C   LYS A 315      38.587  46.903 -23.577  1.00 84.97           C  
ATOM   2495  O   LYS A 315      37.495  46.360 -23.756  1.00 84.97           O  
ATOM   2496  CB  LYS A 315      39.727  47.769 -25.630  1.00 84.97           C  
ATOM   2497  CG  LYS A 315      39.777  48.869 -26.682  1.00 84.97           C  
ATOM   2498  CD  LYS A 315      40.396  48.372 -27.981  1.00 84.97           C  
ATOM   2499  CE  LYS A 315      40.468  49.477 -29.026  1.00 84.97           C  
ATOM   2500  NZ  LYS A 315      41.111  49.006 -30.289  1.00 84.97           N1+
ATOM   2501  N   ARG A 316      39.451  46.489 -22.651  1.00 81.78           N  
ATOM   2502  CA  ARG A 316      39.168  45.338 -21.800  1.00 81.78           C  
ATOM   2503  C   ARG A 316      38.023  45.635 -20.838  1.00 81.78           C  
ATOM   2504  O   ARG A 316      37.137  44.801 -20.643  1.00 81.78           O  
ATOM   2505  CB  ARG A 316      40.418  44.928 -21.017  1.00 81.78           C  
ATOM   2506  CG  ARG A 316      41.427  44.138 -21.835  1.00 81.78           C  
ATOM   2507  CD  ARG A 316      42.598  43.667 -20.985  1.00 81.78           C  
ATOM   2508  NE  ARG A 316      43.674  43.118 -21.806  1.00 81.78           N  
ATOM   2509  CZ  ARG A 316      44.850  42.707 -21.339  1.00 81.78           C  
ATOM   2510  NH1 ARG A 316      45.125  42.775 -20.041  1.00 81.78           N1+
ATOM   2511  NH2 ARG A 316      45.756  42.224 -22.175  1.00 81.78           N  
ATOM   2512  N   GLU A 317      38.045  46.839 -20.261  1.00 86.73           N  
ATOM   2513  CA  GLU A 317      36.978  47.235 -19.346  1.00 86.73           C  
ATOM   2514  C   GLU A 317      35.646  47.373 -20.079  1.00 86.73           C  
ATOM   2515  O   GLU A 317      34.605  46.957 -19.567  1.00 86.73           O  
ATOM   2516  CB  GLU A 317      37.332  48.551 -18.647  1.00 86.73           C  
ATOM   2517  CG  GLU A 317      36.363  48.937 -17.538  1.00 86.73           C  
ATOM   2518  CD  GLU A 317      36.327  47.933 -16.397  1.00 86.73           C  
ATOM   2519  OE1 GLU A 317      35.324  47.901 -15.648  1.00 86.73           O  
ATOM   2520  OE2 GLU A 317      37.310  47.173 -16.249  1.00 86.73           O1-
ATOM   2521  N   LYS A 318      35.756  47.957 -21.231  1.00 85.93           N  
ATOM   2522  CA  LYS A 318      34.556  48.091 -22.050  1.00 85.93           C  
ATOM   2523  C   LYS A 318      33.983  46.724 -22.415  1.00 85.93           C  
ATOM   2524  O   LYS A 318      32.766  46.528 -22.392  1.00 85.93           O  
ATOM   2525  CB  LYS A 318      34.857  48.889 -23.320  1.00 85.93           C  
ATOM   2526  CG  LYS A 318      33.620  49.292 -24.108  1.00 85.93           C  
ATOM   2527  CD  LYS A 318      33.981  50.125 -25.329  1.00 85.93           C  
ATOM   2528  CE  LYS A 318      32.751  50.465 -26.160  1.00 85.93           C  
ATOM   2529  NZ  LYS A 318      33.101  51.281 -27.360  1.00 85.93           N1+
ATOM   2530  N   ALA A 319      34.850  45.749 -22.745  1.00 83.28           N  
ATOM   2531  CA  ALA A 319      34.430  44.384 -23.052  1.00 83.28           C  
ATOM   2532  C   ALA A 319      33.769  43.728 -21.844  1.00 83.28           C  
ATOM   2533  O   ALA A 319      32.744  43.054 -21.978  1.00 83.28           O  
ATOM   2534  CB  ALA A 319      35.624  43.553 -23.518  1.00 83.28           C  
ATOM   2535  N   LYS A 320      34.393  44.007 -20.722  1.00 82.81           N  
ATOM   2536  CA  LYS A 320      33.843  43.487 -19.473  1.00 82.81           C  
ATOM   2537  C   LYS A 320      32.426  44.002 -19.240  1.00 82.81           C  
ATOM   2538  O   LYS A 320      31.528  43.231 -18.897  1.00 82.81           O  
ATOM   2539  CB  LYS A 320      34.740  43.865 -18.293  1.00 82.81           C  
ATOM   2540  CG  LYS A 320      34.337  43.216 -16.977  1.00 82.81           C  
ATOM   2541  CD  LYS A 320      35.269  43.625 -15.844  1.00 82.81           C  
ATOM   2542  CE  LYS A 320      34.802  43.068 -14.506  1.00 82.81           C  
ATOM   2543  NZ  LYS A 320      35.674  43.522 -13.381  1.00 82.81           N1+
ATOM   2544  N   GLN A 321      32.147  45.280 -19.391  1.00 87.37           N  
ATOM   2545  CA  GLN A 321      30.842  45.899 -19.186  1.00 87.37           C  
ATOM   2546  C   GLN A 321      29.819  45.369 -20.186  1.00 87.37           C  
ATOM   2547  O   GLN A 321      28.667  45.114 -19.827  1.00 87.37           O  
ATOM   2548  CB  GLN A 321      30.945  47.421 -19.297  1.00 87.37           C  
ATOM   2549  CG  GLN A 321      31.633  48.079 -18.109  1.00 87.37           C  
ATOM   2550  CD  GLN A 321      31.779  49.580 -18.272  1.00 87.37           C  
ATOM   2551  NE2 GLN A 321      32.228  50.252 -17.217  1.00 87.37           N  
ATOM   2552  OE1 GLN A 321      31.491  50.132 -19.339  1.00 87.37           O  
ATOM   2553  N   THR A 322      30.197  45.149 -21.335  1.00 84.66           N  
ATOM   2554  CA  THR A 322      29.314  44.650 -22.382  1.00 84.66           C  
ATOM   2555  C   THR A 322      28.894  43.211 -22.096  1.00 84.66           C  
ATOM   2556  O   THR A 322      27.727  42.853 -22.267  1.00 84.66           O  
ATOM   2557  CB  THR A 322      29.988  44.725 -23.765  1.00 84.66           C  
ATOM   2558  CG2 THR A 322      29.054  44.221 -24.860  1.00 84.66           C  
ATOM   2559  OG1 THR A 322      30.343  46.085 -24.043  1.00 84.66           O  
ATOM   2560  N   VAL A 323      29.952  42.374 -21.709  1.00 83.88           N  
ATOM   2561  CA  VAL A 323      29.647  40.987 -21.376  1.00 83.88           C  
ATOM   2562  C   VAL A 323      28.659  40.941 -20.212  1.00 83.88           C  
ATOM   2563  O   VAL A 323      27.684  40.186 -20.248  1.00 83.88           O  
ATOM   2564  CB  VAL A 323      30.926  40.196 -21.021  1.00 83.88           C  
ATOM   2565  CG1 VAL A 323      30.572  38.807 -20.492  1.00 83.88           C  
ATOM   2566  CG2 VAL A 323      31.842  40.090 -22.238  1.00 83.88           C  
ATOM   2567  N   GLU A 324      28.926  41.777 -19.240  1.00 88.63           N  
ATOM   2568  CA  GLU A 324      28.032  41.859 -18.089  1.00 88.63           C  
ATOM   2569  C   GLU A 324      26.624  42.270 -18.512  1.00 88.63           C  
ATOM   2570  O   GLU A 324      25.638  41.693 -18.049  1.00 88.63           O  
ATOM   2571  CB  GLU A 324      28.579  42.843 -17.052  1.00 88.63           C  
ATOM   2572  CG  GLU A 324      27.860  42.788 -15.712  1.00 88.63           C  
ATOM   2573  CD  GLU A 324      28.517  43.644 -14.643  1.00 88.63           C  
ATOM   2574  OE1 GLU A 324      28.049  43.632 -13.481  1.00 88.63           O  
ATOM   2575  OE2 GLU A 324      29.509  44.336 -14.968  1.00 88.63           O1-
ATOM   2576  N   GLN A 325      26.499  43.264 -19.332  1.00 88.84           N  
ATOM   2577  CA  GLN A 325      25.204  43.709 -19.833  1.00 88.84           C  
ATOM   2578  C   GLN A 325      24.511  42.604 -20.625  1.00 88.84           C  
ATOM   2579  O   GLN A 325      23.304  42.394 -20.485  1.00 88.84           O  
ATOM   2580  CB  GLN A 325      25.362  44.957 -20.703  1.00 88.84           C  
ATOM   2581  CG  GLN A 325      24.042  45.595 -21.110  1.00 88.84           C  
ATOM   2582  CD  GLN A 325      24.226  46.915 -21.835  1.00 88.84           C  
ATOM   2583  NE2 GLN A 325      23.119  47.545 -22.213  1.00 88.84           N  
ATOM   2584  OE1 GLN A 325      25.356  47.365 -22.055  1.00 88.84           O  
ATOM   2585  N   ALA A 326      25.260  41.863 -21.425  1.00 85.44           N  
ATOM   2586  CA  ALA A 326      24.719  40.761 -22.216  1.00 85.44           C  
ATOM   2587  C   ALA A 326      24.148  39.669 -21.315  1.00 85.44           C  
ATOM   2588  O   ALA A 326      23.078  39.123 -21.593  1.00 85.44           O  
ATOM   2589  CB  ALA A 326      25.795  40.183 -23.131  1.00 85.44           C  
ATOM   2590  N   ILE A 327      24.826  39.433 -20.272  1.00 83.09           N  
ATOM   2591  CA  ILE A 327      24.394  38.417 -19.318  1.00 83.09           C  
ATOM   2592  C   ILE A 327      23.095  38.859 -18.647  1.00 83.09           C  
ATOM   2593  O   ILE A 327      22.149  38.075 -18.533  1.00 83.09           O  
ATOM   2594  CB  ILE A 327      25.480  38.141 -18.255  1.00 83.09           C  
ATOM   2595  CG1 ILE A 327      26.717  37.514 -18.906  1.00 83.09           C  
ATOM   2596  CG2 ILE A 327      24.931  37.243 -17.142  1.00 83.09           C  
ATOM   2597  CD1 ILE A 327      27.935  37.457 -17.994  1.00 83.09           C  
ATOM   2598  N   ARG A 328      23.077  40.071 -18.211  1.00 84.40           N  
ATOM   2599  CA  ARG A 328      21.880  40.600 -17.562  1.00 84.40           C  
ATOM   2600  C   ARG A 328      20.674  40.519 -18.490  1.00 84.40           C  
ATOM   2601  O   ARG A 328      19.591  40.096 -18.076  1.00 84.40           O  
ATOM   2602  CB  ARG A 328      22.104  42.046 -17.117  1.00 84.40           C  
ATOM   2603  CG  ARG A 328      22.951  42.181 -15.861  1.00 84.40           C  
ATOM   2604  CD  ARG A 328      22.972  43.613 -15.346  1.00 84.40           C  
ATOM   2605  NE  ARG A 328      23.896  44.448 -16.110  1.00 84.40           N  
ATOM   2606  CZ  ARG A 328      24.345  45.636 -15.718  1.00 84.40           C  
ATOM   2607  NH1 ARG A 328      23.962  46.156 -14.557  1.00 84.40           N1+
ATOM   2608  NH2 ARG A 328      25.183  46.310 -16.492  1.00 84.40           N  
ATOM   2609  N   GLU A 329      20.870  40.862 -19.705  1.00 90.58           N  
ATOM   2610  CA  GLU A 329      19.788  40.837 -20.683  1.00 90.58           C  
ATOM   2611  C   GLU A 329      19.333  39.408 -20.967  1.00 90.58           C  
ATOM   2612  O   GLU A 329      18.136  39.146 -21.103  1.00 90.58           O  
ATOM   2613  CB  GLU A 329      20.221  41.519 -21.983  1.00 90.58           C  
ATOM   2614  CG  GLU A 329      20.316  43.034 -21.880  1.00 90.58           C  
ATOM   2615  CD  GLU A 329      20.740  43.699 -23.180  1.00 90.58           C  
ATOM   2616  OE1 GLU A 329      20.941  44.934 -23.193  1.00 90.58           O  
ATOM   2617  OE2 GLU A 329      20.870  42.978 -24.194  1.00 90.58           O1-
ATOM   2618  N   ALA A 330      20.356  38.521 -21.060  1.00 85.06           N  
ATOM   2619  CA  ALA A 330      20.020  37.117 -21.276  1.00 85.06           C  
ATOM   2620  C   ALA A 330      19.211  36.560 -20.107  1.00 85.06           C  
ATOM   2621  O   ALA A 330      18.208  35.873 -20.309  1.00 85.06           O  
ATOM   2622  CB  ALA A 330      21.287  36.292 -21.482  1.00 85.06           C  
ATOM   2623  N   GLU A 331      19.603  36.835 -18.886  1.00 86.16           N  
ATOM   2624  CA  GLU A 331      18.900  36.376 -17.691  1.00 86.16           C  
ATOM   2625  C   GLU A 331      17.499  36.975 -17.610  1.00 86.16           C  
ATOM   2626  O   GLU A 331      16.552  36.299 -17.203  1.00 86.16           O  
ATOM   2627  CB  GLU A 331      19.696  36.727 -16.431  1.00 86.16           C  
ATOM   2628  CG  GLU A 331      20.960  35.900 -16.251  1.00 86.16           C  
ATOM   2629  CD  GLU A 331      21.790  36.325 -15.051  1.00 86.16           C  
ATOM   2630  OE1 GLU A 331      22.736  35.595 -14.678  1.00 86.16           O  
ATOM   2631  OE2 GLU A 331      21.492  37.397 -14.478  1.00 86.16           O1-
ATOM   2632  N   LEU A 332      17.393  38.239 -18.010  1.00 87.84           N  
ATOM   2633  CA  LEU A 332      16.087  38.890 -18.013  1.00 87.84           C  
ATOM   2634  C   LEU A 332      15.151  38.225 -19.015  1.00 87.84           C  
ATOM   2635  O   LEU A 332      13.977  37.991 -18.715  1.00 87.84           O  
ATOM   2636  CB  LEU A 332      16.231  40.379 -18.341  1.00 87.84           C  
ATOM   2637  CG  LEU A 332      14.947  41.208 -18.303  1.00 87.84           C  
ATOM   2638  CD1 LEU A 332      14.375  41.235 -16.889  1.00 87.84           C  
ATOM   2639  CD2 LEU A 332      15.210  42.624 -18.805  1.00 87.84           C  
ATOM   2640  N   LEU A 333      15.677  37.909 -20.227  1.00 88.43           N  
ATOM   2641  CA  LEU A 333      14.878  37.213 -21.229  1.00 88.43           C  
ATOM   2642  C   LEU A 333      14.387  35.870 -20.698  1.00 88.43           C  
ATOM   2643  O   LEU A 333      13.224  35.510 -20.891  1.00 88.43           O  
ATOM   2644  CB  LEU A 333      15.688  37.004 -22.511  1.00 88.43           C  
ATOM   2645  CG  LEU A 333      15.924  38.244 -23.375  1.00 88.43           C  
ATOM   2646  CD1 LEU A 333      16.925  37.934 -24.484  1.00 88.43           C  
ATOM   2647  CD2 LEU A 333      14.609  38.747 -23.959  1.00 88.43           C  
ATOM   2648  N   LEU A 334      15.237  35.167 -20.028  1.00 85.77           N  
ATOM   2649  CA  LEU A 334      14.882  33.880 -19.440  1.00 85.77           C  
ATOM   2650  C   LEU A 334      13.838  34.052 -18.342  1.00 85.77           C  
ATOM   2651  O   LEU A 334      12.875  33.286 -18.268  1.00 85.77           O  
ATOM   2652  CB  LEU A 334      16.125  33.189 -18.873  1.00 85.77           C  
ATOM   2653  CG  LEU A 334      15.946  31.741 -18.413  1.00 85.77           C  
ATOM   2654  CD1 LEU A 334      15.730  30.826 -19.614  1.00 85.77           C  
ATOM   2655  CD2 LEU A 334      17.151  31.286 -17.597  1.00 85.77           C  
ATOM   2656  N   LEU A 335      14.003  35.079 -17.523  1.00 81.13           N  
ATOM   2657  CA  LEU A 335      13.076  35.345 -16.428  1.00 81.13           C  
ATOM   2658  C   LEU A 335      11.688  35.685 -16.962  1.00 81.13           C  
ATOM   2659  O   LEU A 335      10.682  35.201 -16.440  1.00 81.13           O  
ATOM   2660  CB  LEU A 335      13.594  36.489 -15.553  1.00 81.13           C  
ATOM   2661  CG  LEU A 335      12.850  36.728 -14.239  1.00 81.13           C  
ATOM   2662  CD1 LEU A 335      13.147  35.605 -13.249  1.00 81.13           C  
ATOM   2663  CD2 LEU A 335      13.227  38.082 -13.647  1.00 81.13           C  
ATOM   2664  N   ILE A 336      11.659  36.585 -17.920  1.00 80.08           N  
ATOM   2665  CA  ILE A 336      10.385  36.965 -18.520  1.00 80.08           C  
ATOM   2666  C   ILE A 336       9.668  35.721 -19.040  1.00 80.08           C  
ATOM   2667  O   ILE A 336       8.473  35.537 -18.796  1.00 80.08           O  
ATOM   2668  CB  ILE A 336      10.581  37.987 -19.662  1.00 80.08           C  
ATOM   2669  CG1 ILE A 336      11.089  39.322 -19.103  1.00 80.08           C  
ATOM   2670  CG2 ILE A 336       9.278  38.181 -20.444  1.00 80.08           C  
ATOM   2671  CD1 ILE A 336      11.494  40.326 -20.172  1.00 80.08           C  
ATOM   2672  N   TRP A 337      10.404  34.874 -19.672  1.00 85.40           N  
ATOM   2673  CA  TRP A 337       9.814  33.641 -20.184  1.00 85.40           C  
ATOM   2674  C   TRP A 337       9.311  32.763 -19.042  1.00 85.40           C  
ATOM   2675  O   TRP A 337       8.179  32.273 -19.081  1.00 85.40           O  
ATOM   2676  CB  TRP A 337      10.833  32.868 -21.027  1.00 85.40           C  
ATOM   2677  CG  TRP A 337      10.295  31.599 -21.619  1.00 85.40           C  
ATOM   2678  CD1 TRP A 337       9.636  31.460 -22.808  1.00 85.40           C  
ATOM   2679  CD2 TRP A 337      10.368  30.291 -21.045  1.00 85.40           C  
ATOM   2680  CE2 TRP A 337       9.732  29.404 -21.943  1.00 85.40           C  
ATOM   2681  CE3 TRP A 337      10.910  29.781 -19.857  1.00 85.40           C  
ATOM   2682  NE1 TRP A 337       9.295  30.143 -23.009  1.00 85.40           N  
ATOM   2683  CZ2 TRP A 337       9.623  28.036 -21.689  1.00 85.40           C  
ATOM   2684  CZ3 TRP A 337      10.802  28.418 -19.608  1.00 85.40           C  
ATOM   2685  CH2 TRP A 337      10.162  27.563 -20.520  1.00 85.40           C  
ATOM   2686  N   GLU A 338      10.115  32.480 -18.014  1.00 81.98           N  
ATOM   2687  CA  GLU A 338       9.757  31.637 -16.877  1.00 81.98           C  
ATOM   2688  C   GLU A 338       8.537  32.187 -16.143  1.00 81.98           C  
ATOM   2689  O   GLU A 338       7.669  31.424 -15.714  1.00 81.98           O  
ATOM   2690  CB  GLU A 338      10.938  31.507 -15.911  1.00 81.98           C  
ATOM   2691  CG  GLU A 338      12.069  30.635 -16.436  1.00 81.98           C  
ATOM   2692  CD  GLU A 338      13.287  30.621 -15.526  1.00 81.98           C  
ATOM   2693  OE1 GLU A 338      14.235  29.847 -15.793  1.00 81.98           O  
ATOM   2694  OE2 GLU A 338      13.293  31.388 -14.538  1.00 81.98           O1-
ATOM   2695  N   TRP A 339       8.509  33.493 -16.021  1.00 77.06           N  
ATOM   2696  CA  TRP A 339       7.398  34.133 -15.324  1.00 77.06           C  
ATOM   2697  C   TRP A 339       6.087  33.911 -16.069  1.00 77.06           C  
ATOM   2698  O   TRP A 339       5.057  33.620 -15.455  1.00 77.06           O  
ATOM   2699  CB  TRP A 339       7.660  35.633 -15.159  1.00 77.06           C  
ATOM   2700  CG  TRP A 339       6.850  36.275 -14.073  1.00 77.06           C  
ATOM   2701  CD1 TRP A 339       6.822  35.930 -12.751  1.00 77.06           C  
ATOM   2702  CD2 TRP A 339       5.945  37.374 -14.220  1.00 77.06           C  
ATOM   2703  CE2 TRP A 339       5.404  37.643 -12.943  1.00 77.06           C  
ATOM   2704  CE3 TRP A 339       5.538  38.159 -15.307  1.00 77.06           C  
ATOM   2705  NE1 TRP A 339       5.955  36.749 -12.065  1.00 77.06           N  
ATOM   2706  CZ2 TRP A 339       4.477  38.665 -12.724  1.00 77.06           C  
ATOM   2707  CZ3 TRP A 339       4.617  39.176 -15.088  1.00 77.06           C  
ATOM   2708  CH2 TRP A 339       4.097  39.418 -13.805  1.00 77.06           C  
ATOM   2709  N   LYS A 340       6.020  34.099 -17.315  1.00 77.65           N  
ATOM   2710  CA  LYS A 340       4.812  33.887 -18.108  1.00 77.65           C  
ATOM   2711  C   LYS A 340       4.307  32.454 -17.966  1.00 77.65           C  
ATOM   2712  O   LYS A 340       3.109  32.228 -17.780  1.00 77.65           O  
ATOM   2713  CB  LYS A 340       5.072  34.208 -19.580  1.00 77.65           C  
ATOM   2714  CG  LYS A 340       3.811  34.307 -20.424  1.00 77.65           C  
ATOM   2715  CD  LYS A 340       4.127  34.721 -21.856  1.00 77.65           C  
ATOM   2716  CE  LYS A 340       2.873  34.749 -22.721  1.00 77.65           C  
ATOM   2717  NZ  LYS A 340       3.180  35.145 -24.127  1.00 77.65           N1+
ATOM   2718  N   ARG A 341       5.133  31.529 -17.842  1.00 77.19           N  
ATOM   2719  CA  ARG A 341       4.744  30.127 -17.733  1.00 77.19           C  
ATOM   2720  C   ARG A 341       4.265  29.801 -16.322  1.00 77.19           C  
ATOM   2721  O   ARG A 341       3.306  29.046 -16.146  1.00 77.19           O  
ATOM   2722  CB  ARG A 341       5.911  29.214 -18.113  1.00 77.19           C  
ATOM   2723  CG  ARG A 341       6.157  29.121 -19.611  1.00 77.19           C  
ATOM   2724  CD  ARG A 341       5.055  28.343 -20.316  1.00 77.19           C  
ATOM   2725  NE  ARG A 341       5.418  28.022 -21.694  1.00 77.19           N  
ATOM   2726  CZ  ARG A 341       4.628  27.391 -22.558  1.00 77.19           C  
ATOM   2727  NH1 ARG A 341       3.410  26.998 -22.203  1.00 77.19           N1+
ATOM   2728  NH2 ARG A 341       5.060  27.150 -23.788  1.00 77.19           N  
ATOM   2729  N   LEU A 342       4.951  30.330 -15.450  1.00 73.11           N  
ATOM   2730  CA  LEU A 342       4.559  30.138 -14.058  1.00 73.11           C  
ATOM   2731  C   LEU A 342       3.149  30.664 -13.814  1.00 73.11           C  
ATOM   2732  O   LEU A 342       2.356  30.026 -13.118  1.00 73.11           O  
ATOM   2733  CB  LEU A 342       5.547  30.839 -13.121  1.00 73.11           C  
ATOM   2734  CG  LEU A 342       5.354  30.589 -11.624  1.00 73.11           C  
ATOM   2735  CD1 LEU A 342       5.655  29.132 -11.287  1.00 73.11           C  
ATOM   2736  CD2 LEU A 342       6.238  31.525 -10.808  1.00 73.11           C  
ATOM   2737  N   ARG A 343       2.837  31.735 -14.433  1.00 72.66           N  
ATOM   2738  CA  ARG A 343       1.496  32.297 -14.306  1.00 72.66           C  
ATOM   2739  C   ARG A 343       0.452  31.363 -14.909  1.00 72.66           C  
ATOM   2740  O   ARG A 343      -0.618  31.165 -14.331  1.00 72.66           O  
ATOM   2741  CB  ARG A 343       1.422  33.670 -14.979  1.00 72.66           C  
ATOM   2742  CG  ARG A 343       0.188  34.475 -14.604  1.00 72.66           C  
ATOM   2743  CD  ARG A 343       0.209  35.863 -15.226  1.00 72.66           C  
ATOM   2744  NE  ARG A 343      -0.990  36.624 -14.887  1.00 72.66           N  
ATOM   2745  CZ  ARG A 343      -1.231  37.873 -15.278  1.00 72.66           C  
ATOM   2746  NH1 ARG A 343      -0.355  38.529 -16.032  1.00 72.66           N1+
ATOM   2747  NH2 ARG A 343      -2.354  38.471 -14.913  1.00 72.66           N  
ATOM   2748  N   GLU A 344       0.768  30.757 -15.971  1.00 78.12           N  
ATOM   2749  CA  GLU A 344      -0.151  29.823 -16.616  1.00 78.12           C  
ATOM   2750  C   GLU A 344      -0.353  28.572 -15.767  1.00 78.12           C  
ATOM   2751  O   GLU A 344      -1.480  28.098 -15.608  1.00 78.12           O  
ATOM   2752  CB  GLU A 344       0.361  29.440 -18.006  1.00 78.12           C  
ATOM   2753  CG  GLU A 344       0.288  30.571 -19.023  1.00 78.12           C  
ATOM   2754  CD  GLU A 344       0.974  30.239 -20.339  1.00 78.12           C  
ATOM   2755  OE1 GLU A 344       0.968  31.091 -21.257  1.00 78.12           O  
ATOM   2756  OE2 GLU A 344       1.519  29.119 -20.453  1.00 78.12           O1-
ATOM   2757  N   ARG A 345       0.659  28.154 -15.200  1.00 67.07           N  
ATOM   2758  CA  ARG A 345       0.594  26.970 -14.349  1.00 67.07           C  
ATOM   2759  C   ARG A 345      -0.147  27.269 -13.050  1.00 67.07           C  
ATOM   2760  O   ARG A 345      -0.920  26.440 -12.565  1.00 67.07           O  
ATOM   2761  CB  ARG A 345       2.000  26.450 -14.043  1.00 67.07           C  
ATOM   2762  CG  ARG A 345       2.020  25.099 -13.345  1.00 67.07           C  
ATOM   2763  CD  ARG A 345       1.436  24.002 -14.224  1.00 67.07           C  
ATOM   2764  NE  ARG A 345       1.504  22.696 -13.572  1.00 67.07           N  
ATOM   2765  CZ  ARG A 345       1.030  21.566 -14.089  1.00 67.07           C  
ATOM   2766  NH1 ARG A 345       0.443  21.558 -15.280  1.00 67.07           N1+
ATOM   2767  NH2 ARG A 345       1.145  20.434 -13.410  1.00 67.07           N  
ATOM   2768  N   LEU A 346       0.137  28.447 -12.488  1.00 72.57           N  
ATOM   2769  CA  LEU A 346      -0.553  28.867 -11.274  1.00 72.57           C  
ATOM   2770  C   LEU A 346      -2.058  28.950 -11.508  1.00 72.57           C  
ATOM   2771  O   LEU A 346      -2.846  28.517 -10.664  1.00 72.57           O  
ATOM   2772  CB  LEU A 346      -0.024  30.222 -10.796  1.00 72.57           C  
ATOM   2773  CG  LEU A 346      -0.402  30.633  -9.372  1.00 72.57           C  
ATOM   2774  CD1 LEU A 346       0.842  30.709  -8.494  1.00 72.57           C  
ATOM   2775  CD2 LEU A 346      -1.139  31.969  -9.379  1.00 72.57           C  
ATOM   2776  N   GLN A 347      -2.444  29.428 -12.651  1.00 74.51           N  
ATOM   2777  CA  GLN A 347      -3.858  29.506 -12.997  1.00 74.51           C  
ATOM   2778  C   GLN A 347      -4.465  28.114 -13.148  1.00 74.51           C  
ATOM   2779  O   GLN A 347      -5.575  27.861 -12.678  1.00 74.51           O  
ATOM   2780  CB  GLN A 347      -4.053  30.307 -14.286  1.00 74.51           C  
ATOM   2781  CG  GLN A 347      -5.486  30.768 -14.512  1.00 74.51           C  
ATOM   2782  CD  GLN A 347      -5.608  31.776 -15.640  1.00 74.51           C  
ATOM   2783  NE2 GLN A 347      -6.830  32.224 -15.906  1.00 74.51           N  
ATOM   2784  OE1 GLN A 347      -4.611  32.149 -16.266  1.00 74.51           O  
ATOM   2785  N   GLU A 348      -3.747  27.175 -13.635  1.00 73.33           N  
ATOM   2786  CA  GLU A 348      -4.204  25.794 -13.769  1.00 73.33           C  
ATOM   2787  C   GLU A 348      -4.342  25.123 -12.407  1.00 73.33           C  
ATOM   2788  O   GLU A 348      -5.329  24.431 -12.147  1.00 73.33           O  
ATOM   2789  CB  GLU A 348      -3.247  24.994 -14.655  1.00 73.33           C  
ATOM   2790  CG  GLU A 348      -3.351  25.332 -16.136  1.00 73.33           C  
ATOM   2791  CD  GLU A 348      -2.304  24.630 -16.987  1.00 73.33           C  
ATOM   2792  OE1 GLU A 348      -2.194  24.943 -18.194  1.00 73.33           O  
ATOM   2793  OE2 GLU A 348      -1.588  23.762 -16.441  1.00 73.33           O1-
ATOM   2794  N   LEU A 349      -3.402  25.377 -11.586  1.00 69.93           N  
ATOM   2795  CA  LEU A 349      -3.397  24.782 -10.254  1.00 69.93           C  
ATOM   2796  C   LEU A 349      -4.532  25.342  -9.404  1.00 69.93           C  
ATOM   2797  O   LEU A 349      -5.173  24.605  -8.652  1.00 69.93           O  
ATOM   2798  CB  LEU A 349      -2.054  25.028  -9.561  1.00 69.93           C  
ATOM   2799  CG  LEU A 349      -0.895  24.127  -9.989  1.00 69.93           C  
ATOM   2800  CD1 LEU A 349       0.412  24.619  -9.378  1.00 69.93           C  
ATOM   2801  CD2 LEU A 349      -1.166  22.680  -9.591  1.00 69.93           C  
ATOM   2802  N   GLU A 350      -4.727  26.640  -9.509  1.00 70.55           N  
ATOM   2803  CA  GLU A 350      -5.832  27.266  -8.789  1.00 70.55           C  
ATOM   2804  C   GLU A 350      -7.172  26.673  -9.214  1.00 70.55           C  
ATOM   2805  O   GLU A 350      -8.034  26.407  -8.374  1.00 70.55           O  
ATOM   2806  CB  GLU A 350      -5.832  28.780  -9.015  1.00 70.55           C  
ATOM   2807  CG  GLU A 350      -4.840  29.531  -8.138  1.00 70.55           C  
ATOM   2808  CD  GLU A 350      -4.784  31.021  -8.436  1.00 70.55           C  
ATOM   2809  OE1 GLU A 350      -4.015  31.746  -7.766  1.00 70.55           O  
ATOM   2810  OE2 GLU A 350      -5.518  31.467  -9.347  1.00 70.55           O1-
ATOM   2811  N   GLU A 351      -7.351  26.313 -10.424  1.00 78.20           N  
ATOM   2812  CA  GLU A 351      -8.574  25.692 -10.924  1.00 78.20           C  
ATOM   2813  C   GLU A 351      -8.710  24.258 -10.419  1.00 78.20           C  
ATOM   2814  O   GLU A 351      -9.793  23.841 -10.003  1.00 78.20           O  
ATOM   2815  CB  GLU A 351      -8.601  25.715 -12.455  1.00 78.20           C  
ATOM   2816  CG  GLU A 351      -8.961  27.071 -13.043  1.00 78.20           C  
ATOM   2817  CD  GLU A 351      -8.851  27.117 -14.558  1.00 78.20           C  
ATOM   2818  OE1 GLU A 351      -9.029  28.207 -15.147  1.00 78.20           O  
ATOM   2819  OE2 GLU A 351      -8.585  26.054 -15.161  1.00 78.20           O1-
ATOM   2820  N   GLN A 352      -7.656  23.543 -10.340  1.00 69.57           N  
ATOM   2821  CA  GLN A 352      -7.650  22.178  -9.827  1.00 69.57           C  
ATOM   2822  C   GLN A 352      -7.951  22.151  -8.331  1.00 69.57           C  
ATOM   2823  O   GLN A 352      -8.691  21.285  -7.857  1.00 69.57           O  
ATOM   2824  CB  GLN A 352      -6.304  21.507 -10.103  1.00 69.57           C  
ATOM   2825  CG  GLN A 352      -6.096  21.120 -11.561  1.00 69.57           C  
ATOM   2826  CD  GLN A 352      -4.744  20.481 -11.813  1.00 69.57           C  
ATOM   2827  NE2 GLN A 352      -4.591  19.853 -12.974  1.00 69.57           N  
ATOM   2828  OE1 GLN A 352      -3.843  20.551 -10.970  1.00 69.57           O  
ATOM   2829  N   HIS A 353      -7.364  23.114  -7.559  1.00 64.59           N  
ATOM   2830  CA  HIS A 353      -7.604  23.206  -6.122  1.00 64.59           C  
ATOM   2831  C   HIS A 353      -9.073  23.485  -5.826  1.00 64.59           C  
ATOM   2832  O   HIS A 353      -9.654  22.879  -4.923  1.00 64.59           O  
ATOM   2833  CB  HIS A 353      -6.727  24.295  -5.502  1.00 64.59           C  
ATOM   2834  CG  HIS A 353      -6.792  24.340  -4.009  1.00 64.59           C  
ATOM   2835  CD2 HIS A 353      -6.101  23.656  -3.067  1.00 64.59           C  
ATOM   2836  ND1 HIS A 353      -7.657  25.169  -3.326  1.00 64.59           N  
ATOM   2837  CE1 HIS A 353      -7.494  24.991  -2.027  1.00 64.59           C  
ATOM   2838  NE2 HIS A 353      -6.556  24.078  -1.842  1.00 64.59           N  
ATOM   2839  N   ARG A 354      -9.706  24.377  -6.609  1.00 76.74           N  
ATOM   2840  CA  ARG A 354     -11.120  24.684  -6.422  1.00 76.74           C  
ATOM   2841  C   ARG A 354     -11.989  23.466  -6.716  1.00 76.74           C  
ATOM   2842  O   ARG A 354     -12.933  23.177  -5.977  1.00 76.74           O  
ATOM   2843  CB  ARG A 354     -11.538  25.855  -7.315  1.00 76.74           C  
ATOM   2844  CG  ARG A 354     -11.203  27.221  -6.738  1.00 76.74           C  
ATOM   2845  CD  ARG A 354     -11.707  28.349  -7.629  1.00 76.74           C  
ATOM   2846  NE  ARG A 354     -11.211  29.648  -7.185  1.00 76.74           N  
ATOM   2847  CZ  ARG A 354     -11.467  30.804  -7.791  1.00 76.74           C  
ATOM   2848  NH1 ARG A 354     -12.221  30.844  -8.883  1.00 76.74           N1+
ATOM   2849  NH2 ARG A 354     -10.965  31.929  -7.302  1.00 76.74           N  
ATOM   2850  N   GLU A 355     -11.658  22.651  -7.601  1.00 76.21           N  
ATOM   2851  CA  GLU A 355     -12.394  21.439  -7.947  1.00 76.21           C  
ATOM   2852  C   GLU A 355     -12.246  20.375  -6.863  1.00 76.21           C  
ATOM   2853  O   GLU A 355     -13.224  19.727  -6.485  1.00 76.21           O  
ATOM   2854  CB  GLU A 355     -11.918  20.887  -9.293  1.00 76.21           C  
ATOM   2855  CG  GLU A 355     -12.373  21.710 -10.491  1.00 76.21           C  
ATOM   2856  CD  GLU A 355     -11.861  21.173 -11.817  1.00 76.21           C  
ATOM   2857  OE1 GLU A 355     -12.127  21.799 -12.868  1.00 76.21           O  
ATOM   2858  OE2 GLU A 355     -11.188  20.119 -11.805  1.00 76.21           O1-
ATOM   2859  N   LEU A 356     -11.085  20.243  -6.345  1.00 75.72           N  
ATOM   2860  CA  LEU A 356     -10.822  19.253  -5.306  1.00 75.72           C  
ATOM   2861  C   LEU A 356     -11.535  19.623  -4.010  1.00 75.72           C  
ATOM   2862  O   LEU A 356     -12.104  18.758  -3.340  1.00 75.72           O  
ATOM   2863  CB  LEU A 356      -9.317  19.126  -5.056  1.00 75.72           C  
ATOM   2864  CG  LEU A 356      -8.547  18.210  -6.008  1.00 75.72           C  
ATOM   2865  CD1 LEU A 356      -7.052  18.502  -5.931  1.00 75.72           C  
ATOM   2866  CD2 LEU A 356      -8.827  16.746  -5.687  1.00 75.72           C  
ATOM   2867  N   GLN A 357     -11.511  20.959  -3.650  1.00 71.43           N  
ATOM   2868  CA  GLN A 357     -12.200  21.420  -2.450  1.00 71.43           C  
ATOM   2869  C   GLN A 357     -13.700  21.149  -2.539  1.00 71.43           C  
ATOM   2870  O   GLN A 357     -14.322  20.743  -1.555  1.00 71.43           O  
ATOM   2871  CB  GLN A 357     -11.948  22.912  -2.224  1.00 71.43           C  
ATOM   2872  CG  GLN A 357     -10.601  23.218  -1.584  1.00 71.43           C  
ATOM   2873  CD  GLN A 357     -10.448  24.679  -1.206  1.00 71.43           C  
ATOM   2874  NE2 GLN A 357      -9.483  24.970  -0.341  1.00 71.43           N  
ATOM   2875  OE1 GLN A 357     -11.192  25.539  -1.689  1.00 71.43           O  
ATOM   2876  N   GLU A 358     -14.275  21.242  -3.644  1.00 82.87           N  
ATOM   2877  CA  GLU A 358     -15.690  20.946  -3.850  1.00 82.87           C  
ATOM   2878  C   GLU A 358     -15.961  19.448  -3.748  1.00 82.87           C  
ATOM   2879  O   GLU A 358     -16.940  19.030  -3.128  1.00 82.87           O  
ATOM   2880  CB  GLU A 358     -16.157  21.475  -5.207  1.00 82.87           C  
ATOM   2881  CG  GLU A 358     -16.424  22.973  -5.226  1.00 82.87           C  
ATOM   2882  CD  GLU A 358     -16.842  23.491  -6.594  1.00 82.87           C  
ATOM   2883  OE1 GLU A 358     -17.092  24.711  -6.730  1.00 82.87           O  
ATOM   2884  OE2 GLU A 358     -16.921  22.672  -7.535  1.00 82.87           O1-
ATOM   2885  N   GLU A 359     -15.107  18.590  -4.213  1.00 73.35           N  
ATOM   2886  CA  GLU A 359     -15.233  17.139  -4.117  1.00 73.35           C  
ATOM   2887  C   GLU A 359     -15.117  16.668  -2.671  1.00 73.35           C  
ATOM   2888  O   GLU A 359     -15.869  15.793  -2.235  1.00 73.35           O  
ATOM   2889  CB  GLU A 359     -14.174  16.448  -4.981  1.00 73.35           C  
ATOM   2890  CG  GLU A 359     -14.445  16.540  -6.476  1.00 73.35           C  
ATOM   2891  CD  GLU A 359     -13.380  15.859  -7.321  1.00 73.35           C  
ATOM   2892  OE1 GLU A 359     -13.331  16.104  -8.548  1.00 73.35           O  
ATOM   2893  OE2 GLU A 359     -12.589  15.075  -6.752  1.00 73.35           O1-
ATOM   2894  N   LEU A 360     -14.206  17.355  -1.939  1.00 73.15           N  
ATOM   2895  CA  LEU A 360     -14.017  16.986  -0.540  1.00 73.15           C  
ATOM   2896  C   LEU A 360     -15.261  17.313   0.281  1.00 73.15           C  
ATOM   2897  O   LEU A 360     -15.678  16.518   1.126  1.00 73.15           O  
ATOM   2898  CB  LEU A 360     -12.801  17.708   0.045  1.00 73.15           C  
ATOM   2899  CG  LEU A 360     -11.452  17.008  -0.120  1.00 73.15           C  
ATOM   2900  CD1 LEU A 360     -10.312  17.965   0.213  1.00 73.15           C  
ATOM   2901  CD2 LEU A 360     -11.385  15.762   0.757  1.00 73.15           C  
ATOM   2902  N   LYS A 361     -15.789  18.501   0.014  1.00 85.73           N  
ATOM   2903  CA  LYS A 361     -17.020  18.889   0.697  1.00 85.73           C  
ATOM   2904  C   LYS A 361     -18.145  17.900   0.407  1.00 85.73           C  
ATOM   2905  O   LYS A 361     -18.868  17.488   1.317  1.00 85.73           O  
ATOM   2906  CB  LYS A 361     -17.443  20.299   0.283  1.00 85.73           C  
ATOM   2907  CG  LYS A 361     -18.592  20.867   1.101  1.00 85.73           C  
ATOM   2908  CD  LYS A 361     -18.947  22.282   0.661  1.00 85.73           C  
ATOM   2909  CE  LYS A 361     -20.150  22.819   1.424  1.00 85.73           C  
ATOM   2910  NZ  LYS A 361     -20.517  24.197   0.979  1.00 85.73           N1+
ATOM   2911  N   GLU A 362     -18.278  17.360  -0.710  1.00 79.91           N  
ATOM   2912  CA  GLU A 362     -19.305  16.398  -1.096  1.00 79.91           C  
ATOM   2913  C   GLU A 362     -19.067  15.042  -0.438  1.00 79.91           C  
ATOM   2914  O   GLU A 362     -20.006  14.409   0.048  1.00 79.91           O  
ATOM   2915  CB  GLU A 362     -19.353  16.243  -2.618  1.00 79.91           C  
ATOM   2916  CG  GLU A 362     -19.989  17.424  -3.337  1.00 79.91           C  
ATOM   2917  CD  GLU A 362     -20.000  17.271  -4.849  1.00 79.91           C  
ATOM   2918  OE1 GLU A 362     -20.429  18.214  -5.552  1.00 79.91           O  
ATOM   2919  OE2 GLU A 362     -19.577  16.198  -5.336  1.00 79.91           O1-
ATOM   2920  N   LEU A 363     -17.865  14.646  -0.356  1.00 81.14           N  
ATOM   2921  CA  LEU A 363     -17.521  13.360   0.240  1.00 81.14           C  
ATOM   2922  C   LEU A 363     -17.771  13.374   1.744  1.00 81.14           C  
ATOM   2923  O   LEU A 363     -18.277  12.399   2.302  1.00 81.14           O  
ATOM   2924  CB  LEU A 363     -16.057  13.013  -0.042  1.00 81.14           C  
ATOM   2925  CG  LEU A 363     -15.754  12.411  -1.415  1.00 81.14           C  
ATOM   2926  CD1 LEU A 363     -14.247  12.328  -1.637  1.00 81.14           C  
ATOM   2927  CD2 LEU A 363     -16.397  11.035  -1.549  1.00 81.14           C  
ATOM   2928  N   ARG A 364     -17.441  14.551   2.376  1.00 76.76           N  
ATOM   2929  CA  ARG A 364     -17.681  14.673   3.810  1.00 76.76           C  
ATOM   2930  C   ARG A 364     -19.170  14.571   4.127  1.00 76.76           C  
ATOM   2931  O   ARG A 364     -19.560  13.923   5.101  1.00 76.76           O  
ATOM   2932  CB  ARG A 364     -17.123  15.996   4.339  1.00 76.76           C  
ATOM   2933  CG  ARG A 364     -15.635  15.955   4.651  1.00 76.76           C  
ATOM   2934  CD  ARG A 364     -15.160  17.246   5.304  1.00 76.76           C  
ATOM   2935  NE  ARG A 364     -13.703  17.305   5.383  1.00 76.76           N  
ATOM   2936  CZ  ARG A 364     -13.010  18.356   5.812  1.00 76.76           C  
ATOM   2937  NH1 ARG A 364     -13.631  19.460   6.212  1.00 76.76           N1+
ATOM   2938  NH2 ARG A 364     -11.687  18.304   5.842  1.00 76.76           N  
ATOM   2939  N   GLU A 365     -19.927  15.109   3.359  1.00 85.14           N  
ATOM   2940  CA  GLU A 365     -21.373  15.057   3.550  1.00 85.14           C  
ATOM   2941  C   GLU A 365     -21.910  13.645   3.332  1.00 85.14           C  
ATOM   2942  O   GLU A 365     -22.745  13.167   4.102  1.00 85.14           O  
ATOM   2943  CB  GLU A 365     -22.076  16.038   2.607  1.00 85.14           C  
ATOM   2944  CG  GLU A 365     -22.085  17.474   3.108  1.00 85.14           C  
ATOM   2945  CD  GLU A 365     -22.760  18.441   2.148  1.00 85.14           C  
ATOM   2946  OE1 GLU A 365     -22.829  19.653   2.455  1.00 85.14           O  
ATOM   2947  OE2 GLU A 365     -23.225  17.982   1.081  1.00 85.14           O1-
ATOM   2948  N   LYS A 366     -21.387  13.008   2.288  1.00 77.24           N  
ATOM   2949  CA  LYS A 366     -21.778  11.626   2.021  1.00 77.24           C  
ATOM   2950  C   LYS A 366     -21.378  10.710   3.174  1.00 77.24           C  
ATOM   2951  O   LYS A 366     -22.144   9.830   3.569  1.00 77.24           O  
ATOM   2952  CB  LYS A 366     -21.150  11.133   0.717  1.00 77.24           C  
ATOM   2953  CG  LYS A 366     -21.843  11.647  -0.537  1.00 77.24           C  
ATOM   2954  CD  LYS A 366     -21.241  11.040  -1.797  1.00 77.24           C  
ATOM   2955  CE  LYS A 366     -21.878  11.614  -3.055  1.00 77.24           C  
ATOM   2956  NZ  LYS A 366     -21.266  11.046  -4.293  1.00 77.24           N1+
ATOM   2957  N   TRP A 367     -20.318  11.004   3.759  1.00 74.32           N  
ATOM   2958  CA  TRP A 367     -19.832  10.214   4.887  1.00 74.32           C  
ATOM   2959  C   TRP A 367     -20.735  10.386   6.102  1.00 74.32           C  
ATOM   2960  O   TRP A 367     -21.068   9.411   6.780  1.00 74.32           O  
ATOM   2961  CB  TRP A 367     -18.397  10.611   5.242  1.00 74.32           C  
ATOM   2962  CG  TRP A 367     -17.812   9.829   6.379  1.00 74.32           C  
ATOM   2963  CD1 TRP A 367     -17.735  10.212   7.690  1.00 74.32           C  
ATOM   2964  CD2 TRP A 367     -17.218   8.530   6.306  1.00 74.32           C  
ATOM   2965  CE2 TRP A 367     -16.802   8.185   7.611  1.00 74.32           C  
ATOM   2966  CE3 TRP A 367     -16.998   7.620   5.262  1.00 74.32           C  
ATOM   2967  NE1 TRP A 367     -17.129   9.228   8.435  1.00 74.32           N  
ATOM   2968  CZ2 TRP A 367     -16.178   6.969   7.900  1.00 74.32           C  
ATOM   2969  CZ3 TRP A 367     -16.376   6.411   5.551  1.00 74.32           C  
ATOM   2970  CH2 TRP A 367     -15.974   6.099   6.860  1.00 74.32           C  
ATOM   2971  N   LYS A 368     -20.970  11.615   6.397  1.00 82.27           N  
ATOM   2972  CA  LYS A 368     -21.857  11.903   7.520  1.00 82.27           C  
ATOM   2973  C   LYS A 368     -23.193  11.182   7.366  1.00 82.27           C  
ATOM   2974  O   LYS A 368     -23.696  10.585   8.319  1.00 82.27           O  
ATOM   2975  CB  LYS A 368     -22.087  13.410   7.649  1.00 82.27           C  
ATOM   2976  CG  LYS A 368     -22.821  13.818   8.918  1.00 82.27           C  
ATOM   2977  CD  LYS A 368     -22.995  15.329   9.001  1.00 82.27           C  
ATOM   2978  CE  LYS A 368     -23.806  15.732  10.226  1.00 82.27           C  
ATOM   2979  NZ  LYS A 368     -24.001  17.211  10.299  1.00 82.27           N1+
ATOM   2980  N   ARG A 369     -23.698  11.087   6.202  1.00 77.85           N  
ATOM   2981  CA  ARG A 369     -24.971  10.423   5.942  1.00 77.85           C  
ATOM   2982  C   ARG A 369     -24.839   8.911   6.086  1.00 77.85           C  
ATOM   2983  O   ARG A 369     -25.708   8.259   6.670  1.00 77.85           O  
ATOM   2984  CB  ARG A 369     -25.484  10.773   4.544  1.00 77.85           C  
ATOM   2985  CG  ARG A 369     -25.983  12.204   4.411  1.00 77.85           C  
ATOM   2986  CD  ARG A 369     -26.583  12.468   3.037  1.00 77.85           C  
ATOM   2987  NE  ARG A 369     -26.703  13.897   2.767  1.00 77.85           N  
ATOM   2988  CZ  ARG A 369     -27.168  14.418   1.634  1.00 77.85           C  
ATOM   2989  NH1 ARG A 369     -27.568  13.634   0.641  1.00 77.85           N1+
ATOM   2990  NH2 ARG A 369     -27.234  15.734   1.495  1.00 77.85           N  
ATOM   2991  N   LEU A 370     -23.764   8.414   5.669  1.00 76.67           N  
ATOM   2992  CA  LEU A 370     -23.545   6.973   5.725  1.00 76.67           C  
ATOM   2993  C   LEU A 370     -23.332   6.511   7.162  1.00 76.67           C  
ATOM   2994  O   LEU A 370     -23.842   5.462   7.564  1.00 76.67           O  
ATOM   2995  CB  LEU A 370     -22.340   6.580   4.865  1.00 76.67           C  
ATOM   2996  CG  LEU A 370     -22.280   5.121   4.408  1.00 76.67           C  
ATOM   2997  CD1 LEU A 370     -22.691   5.008   2.944  1.00 76.67           C  
ATOM   2998  CD2 LEU A 370     -20.883   4.551   4.623  1.00 76.67           C  
ATOM   2999  N   LYS A 371     -22.568   7.265   7.899  1.00 71.44           N  
ATOM   3000  CA  LYS A 371     -22.332   6.953   9.306  1.00 71.44           C  
ATOM   3001  C   LYS A 371     -23.641   6.917  10.089  1.00 71.44           C  
ATOM   3002  O   LYS A 371     -23.863   6.013  10.897  1.00 71.44           O  
ATOM   3003  CB  LYS A 371     -21.378   7.973   9.929  1.00 71.44           C  
ATOM   3004  CG  LYS A 371     -20.820   7.554  11.281  1.00 71.44           C  
ATOM   3005  CD  LYS A 371     -19.847   8.589  11.831  1.00 71.44           C  
ATOM   3006  CE  LYS A 371     -19.374   8.226  13.232  1.00 71.44           C  
ATOM   3007  NZ  LYS A 371     -18.416   9.236  13.773  1.00 71.44           N1+
ATOM   3008  N   GLU A 372     -24.455   7.848   9.770  1.00 77.79           N  
ATOM   3009  CA  GLU A 372     -25.748   7.907  10.445  1.00 77.79           C  
ATOM   3010  C   GLU A 372     -26.628   6.722  10.056  1.00 77.79           C  
ATOM   3011  O   GLU A 372     -27.276   6.116  10.911  1.00 77.79           O  
ATOM   3012  CB  GLU A 372     -26.463   9.221  10.123  1.00 77.79           C  
ATOM   3013  CG  GLU A 372     -25.878  10.431  10.836  1.00 77.79           C  
ATOM   3014  CD  GLU A 372     -26.520  11.745  10.417  1.00 77.79           C  
ATOM   3015  OE1 GLU A 372     -26.148  12.805  10.968  1.00 77.79           O  
ATOM   3016  OE2 GLU A 372     -27.405  11.711   9.532  1.00 77.79           O1-
ATOM   3017  N   ARG A 373     -26.559   6.382   8.831  1.00 78.92           N  
ATOM   3018  CA  ARG A 373     -27.330   5.239   8.351  1.00 78.92           C  
ATOM   3019  C   ARG A 373     -26.810   3.937   8.952  1.00 78.92           C  
ATOM   3020  O   ARG A 373     -27.595   3.064   9.326  1.00 78.92           O  
ATOM   3021  CB  ARG A 373     -27.288   5.165   6.824  1.00 78.92           C  
ATOM   3022  CG  ARG A 373     -28.182   6.182   6.133  1.00 78.92           C  
ATOM   3023  CD  ARG A 373     -28.003   6.157   4.622  1.00 78.92           C  
ATOM   3024  NE  ARG A 373     -28.576   4.951   4.031  1.00 78.92           N  
ATOM   3025  CZ  ARG A 373     -28.516   4.638   2.740  1.00 78.92           C  
ATOM   3026  NH1 ARG A 373     -27.905   5.439   1.875  1.00 78.92           N1+
ATOM   3027  NH2 ARG A 373     -29.072   3.514   2.310  1.00 78.92           N  
ATOM   3028  N   LEU A 374     -25.566   3.720   9.087  1.00 74.14           N  
ATOM   3029  CA  LEU A 374     -24.962   2.520   9.658  1.00 74.14           C  
ATOM   3030  C   LEU A 374     -25.316   2.384  11.135  1.00 74.14           C  
ATOM   3031  O   LEU A 374     -25.634   1.288  11.603  1.00 74.14           O  
ATOM   3032  CB  LEU A 374     -23.442   2.552   9.486  1.00 74.14           C  
ATOM   3033  CG  LEU A 374     -22.693   1.266   9.841  1.00 74.14           C  
ATOM   3034  CD1 LEU A 374     -22.985   0.181   8.810  1.00 74.14           C  
ATOM   3035  CD2 LEU A 374     -21.194   1.529   9.939  1.00 74.14           C  
ATOM   3036  N   GLU A 375     -25.200   3.504  11.823  1.00 76.80           N  
ATOM   3037  CA  GLU A 375     -25.548   3.475  13.240  1.00 76.80           C  
ATOM   3038  C   GLU A 375     -27.000   3.054  13.443  1.00 76.80           C  
ATOM   3039  O   GLU A 375     -27.304   2.266  14.342  1.00 76.80           O  
ATOM   3040  CB  GLU A 375     -25.304   4.844  13.882  1.00 76.80           C  
ATOM   3041  CG  GLU A 375     -23.851   5.095  14.259  1.00 76.80           C  
ATOM   3042  CD  GLU A 375     -23.613   6.480  14.841  1.00 76.80           C  
ATOM   3043  OE1 GLU A 375     -22.454   6.802  15.187  1.00 76.80           O  
ATOM   3044  OE2 GLU A 375     -24.594   7.249  14.951  1.00 76.80           O1-
ATOM   3045  N   ARG A 376     -27.840   3.508  12.540  1.00 75.06           N  
ATOM   3046  CA  ARG A 376     -29.249   3.130  12.591  1.00 75.06           C  
ATOM   3047  C   ARG A 376     -29.427   1.641  12.310  1.00 75.06           C  
ATOM   3048  O   ARG A 376     -30.170   0.955  13.016  1.00 75.06           O  
ATOM   3049  CB  ARG A 376     -30.064   3.953  11.592  1.00 75.06           C  
ATOM   3050  CG  ARG A 376     -30.358   5.371  12.055  1.00 75.06           C  
ATOM   3051  CD  ARG A 376     -31.241   6.117  11.065  1.00 75.06           C  
ATOM   3052  NE  ARG A 376     -31.279   7.549  11.349  1.00 75.06           N  
ATOM   3053  CZ  ARG A 376     -31.898   8.455  10.597  1.00 75.06           C  
ATOM   3054  NH1 ARG A 376     -32.548   8.093   9.497  1.00 75.06           N1+
ATOM   3055  NH2 ARG A 376     -31.869   9.732  10.948  1.00 75.06           N  
ATOM   3056  N   LEU A 377     -28.764   1.082  11.384  1.00 75.25           N  
ATOM   3057  CA  LEU A 377     -28.891  -0.322  11.007  1.00 75.25           C  
ATOM   3058  C   LEU A 377     -28.322  -1.229  12.093  1.00 75.25           C  
ATOM   3059  O   LEU A 377     -28.894  -2.280  12.393  1.00 75.25           O  
ATOM   3060  CB  LEU A 377     -28.179  -0.587   9.679  1.00 75.25           C  
ATOM   3061  CG  LEU A 377     -28.897  -0.107   8.417  1.00 75.25           C  
ATOM   3062  CD1 LEU A 377     -27.990  -0.262   7.200  1.00 75.25           C  
ATOM   3063  CD2 LEU A 377     -30.201  -0.873   8.220  1.00 75.25           C  
ATOM   3064  N   ARG A 378     -27.165  -0.821  12.683  1.00 76.93           N  
ATOM   3065  CA  ARG A 378     -26.580  -1.596  13.772  1.00 76.93           C  
ATOM   3066  C   ARG A 378     -27.555  -1.724  14.938  1.00 76.93           C  
ATOM   3067  O   ARG A 378     -27.687  -2.799  15.527  1.00 76.93           O  
ATOM   3068  CB  ARG A 378     -25.275  -0.954  14.249  1.00 76.93           C  
ATOM   3069  CG  ARG A 378     -24.077  -1.265  13.365  1.00 76.93           C  
ATOM   3070  CD  ARG A 378     -22.799  -0.640  13.907  1.00 76.93           C  
ATOM   3071  NE  ARG A 378     -21.651  -0.936  13.055  1.00 76.93           N  
ATOM   3072  CZ  ARG A 378     -20.499  -0.270  13.077  1.00 76.93           C  
ATOM   3073  NH1 ARG A 378     -20.320   0.748  13.911  1.00 76.93           N1+
ATOM   3074  NH2 ARG A 378     -19.520  -0.623  12.258  1.00 76.93           N  
ATOM   3075  N   LEU A 379     -28.094  -0.577  15.210  1.00 76.01           N  
ATOM   3076  CA  LEU A 379     -29.060  -0.587  16.304  1.00 76.01           C  
ATOM   3077  C   LEU A 379     -30.254  -1.473  15.967  1.00 76.01           C  
ATOM   3078  O   LEU A 379     -30.712  -2.250  16.808  1.00 76.01           O  
ATOM   3079  CB  LEU A 379     -29.535   0.836  16.610  1.00 76.01           C  
ATOM   3080  CG  LEU A 379     -30.447   0.999  17.828  1.00 76.01           C  
ATOM   3081  CD1 LEU A 379     -29.651   0.810  19.115  1.00 76.01           C  
ATOM   3082  CD2 LEU A 379     -31.127   2.363  17.808  1.00 76.01           C  
ATOM   3083  N   GLU A 380     -30.718  -1.453  14.741  1.00 74.32           N  
ATOM   3084  CA  GLU A 380     -31.848  -2.271  14.307  1.00 74.32           C  
ATOM   3085  C   GLU A 380     -31.500  -3.756  14.341  1.00 74.32           C  
ATOM   3086  O   GLU A 380     -32.311  -4.580  14.771  1.00 74.32           O  
ATOM   3087  CB  GLU A 380     -32.296  -1.868  12.900  1.00 74.32           C  
ATOM   3088  CG  GLU A 380     -33.089  -0.570  12.855  1.00 74.32           C  
ATOM   3089  CD  GLU A 380     -33.507  -0.169  11.450  1.00 74.32           C  
ATOM   3090  OE1 GLU A 380     -34.155   0.890  11.287  1.00 74.32           O  
ATOM   3091  OE2 GLU A 380     -33.185  -0.922  10.503  1.00 74.32           O1-
ATOM   3092  N   LEU A 381     -30.304  -4.081  13.934  1.00 75.34           N  
ATOM   3093  CA  LEU A 381     -29.860  -5.471  13.947  1.00 75.34           C  
ATOM   3094  C   LEU A 381     -29.767  -5.998  15.374  1.00 75.34           C  
ATOM   3095  O   LEU A 381     -30.212  -7.113  15.659  1.00 75.34           O  
ATOM   3096  CB  LEU A 381     -28.504  -5.607  13.250  1.00 75.34           C  
ATOM   3097  CG  LEU A 381     -27.967  -7.030  13.085  1.00 75.34           C  
ATOM   3098  CD1 LEU A 381     -28.827  -7.809  12.094  1.00 75.34           C  
ATOM   3099  CD2 LEU A 381     -26.511  -7.004  12.632  1.00 75.34           C  
ATOM   3100  N   ARG A 382     -29.126  -5.248  16.181  1.00 74.63           N  
ATOM   3101  CA  ARG A 382     -29.024  -5.644  17.581  1.00 74.63           C  
ATOM   3102  C   ARG A 382     -30.404  -5.858  18.191  1.00 74.63           C  
ATOM   3103  O   ARG A 382     -30.620  -6.822  18.929  1.00 74.63           O  
ATOM   3104  CB  ARG A 382     -28.253  -4.593  18.383  1.00 74.63           C  
ATOM   3105  CG  ARG A 382     -27.833  -5.061  19.767  1.00 74.63           C  
ATOM   3106  CD  ARG A 382     -26.949  -4.036  20.464  1.00 74.63           C  
ATOM   3107  NE  ARG A 382     -26.548  -4.485  21.795  1.00 74.63           N  
ATOM   3108  CZ  ARG A 382     -25.780  -3.792  22.630  1.00 74.63           C  
ATOM   3109  NH1 ARG A 382     -25.312  -2.597  22.287  1.00 74.63           N1+
ATOM   3110  NH2 ARG A 382     -25.477  -4.295  23.817  1.00 74.63           N  
ATOM   3111  N   LEU A 383     -31.393  -5.047  17.820  1.00 73.88           N  
ATOM   3112  CA  LEU A 383     -32.752  -5.163  18.339  1.00 73.88           C  
ATOM   3113  C   LEU A 383     -33.430  -6.422  17.810  1.00 73.88           C  
ATOM   3114  O   LEU A 383     -34.105  -7.130  18.561  1.00 73.88           O  
ATOM   3115  CB  LEU A 383     -33.576  -3.929  17.963  1.00 73.88           C  
ATOM   3116  CG  LEU A 383     -33.301  -2.658  18.769  1.00 73.88           C  
ATOM   3117  CD1 LEU A 383     -34.073  -1.481  18.182  1.00 73.88           C  
ATOM   3118  CD2 LEU A 383     -33.664  -2.865  20.234  1.00 73.88           C  
ATOM   3119  N   GLU A 384     -33.225  -6.705  16.570  1.00 76.16           N  
ATOM   3120  CA  GLU A 384     -33.826  -7.896  15.976  1.00 76.16           C  
ATOM   3121  C   GLU A 384     -33.250  -9.170  16.589  1.00 76.16           C  
ATOM   3122  O   GLU A 384     -33.983 -10.123  16.854  1.00 76.16           O  
ATOM   3123  CB  GLU A 384     -33.621  -7.902  14.459  1.00 76.16           C  
ATOM   3124  CG  GLU A 384     -34.620  -7.041  13.700  1.00 76.16           C  
ATOM   3125  CD  GLU A 384     -34.430  -7.091  12.192  1.00 76.16           C  
ATOM   3126  OE1 GLU A 384     -35.152  -6.370  11.466  1.00 76.16           O  
ATOM   3127  OE2 GLU A 384     -33.552  -7.855  11.734  1.00 76.16           O1-
ATOM   3128  N   GLU A 385     -31.918  -9.144  16.838  1.00 80.11           N  
ATOM   3129  CA  GLU A 385     -31.266 -10.294  17.457  1.00 80.11           C  
ATOM   3130  C   GLU A 385     -31.779 -10.521  18.876  1.00 80.11           C  
ATOM   3131  O   GLU A 385     -32.029 -11.660  19.275  1.00 80.11           O  
ATOM   3132  CB  GLU A 385     -29.746 -10.108  17.471  1.00 80.11           C  
ATOM   3133  CG  GLU A 385     -29.076 -10.427  16.143  1.00 80.11           C  
ATOM   3134  CD  GLU A 385     -27.574 -10.190  16.157  1.00 80.11           C  
ATOM   3135  OE1 GLU A 385     -26.894 -10.549  15.168  1.00 80.11           O  
ATOM   3136  OE2 GLU A 385     -27.074  -9.643  17.164  1.00 80.11           O1-
ATOM   3137  N   MET A 386     -31.930  -9.481  19.621  1.00 78.39           N  
ATOM   3138  CA  MET A 386     -32.442  -9.574  20.986  1.00 78.39           C  
ATOM   3139  C   MET A 386     -33.895 -10.036  20.992  1.00 78.39           C  
ATOM   3140  O   MET A 386     -34.304 -10.803  21.865  1.00 78.39           O  
ATOM   3141  CB  MET A 386     -32.318  -8.227  21.700  1.00 78.39           C  
ATOM   3142  CG  MET A 386     -30.894  -7.870  22.092  1.00 78.39           C  
ATOM   3143  SD  MET A 386     -30.196  -9.026  23.335  1.00 78.39           S  
ATOM   3144  CE  MET A 386     -30.821  -8.272  24.862  1.00 78.39           C  
ATOM   3145  N   ALA A 387     -34.709  -9.530  19.962  1.00 73.02           N  
ATOM   3146  CA  ALA A 387     -36.090  -9.985  19.827  1.00 73.02           C  
ATOM   3147  C   ALA A 387     -36.150 -11.488  19.567  1.00 73.02           C  
ATOM   3148  O   ALA A 387     -36.992 -12.189  20.132  1.00 73.02           O  
ATOM   3149  CB  ALA A 387     -36.793  -9.225  18.705  1.00 73.02           C  
ATOM   3150  N   ARG A 388     -35.231 -11.944  18.774  1.00 75.18           N  
ATOM   3151  CA  ARG A 388     -35.165 -13.374  18.495  1.00 75.18           C  
ATOM   3152  C   ARG A 388     -34.800 -14.161  19.749  1.00 75.18           C  
ATOM   3153  O   ARG A 388     -35.423 -15.180  20.052  1.00 75.18           O  
ATOM   3154  CB  ARG A 388     -34.152 -13.660  17.384  1.00 75.18           C  
ATOM   3155  CG  ARG A 388     -34.231 -15.072  16.827  1.00 75.18           C  
ATOM   3156  CD  ARG A 388     -33.277 -15.272  15.657  1.00 75.18           C  
ATOM   3157  NE  ARG A 388     -33.312 -16.644  15.160  1.00 75.18           N  
ATOM   3158  CZ  ARG A 388     -32.658 -17.079  14.088  1.00 75.18           C  
ATOM   3159  NH1 ARG A 388     -31.902 -16.253  13.374  1.00 75.18           N1+
ATOM   3160  NH2 ARG A 388     -32.760 -18.348  13.724  1.00 75.18           N  
ATOM   3161  N   ARG A 389     -33.764 -13.707  20.455  1.00 75.95           N  
ATOM   3162  CA  ARG A 389     -33.326 -14.360  21.683  1.00 75.95           C  
ATOM   3163  C   ARG A 389     -34.445 -14.384  22.719  1.00 75.95           C  
ATOM   3164  O   ARG A 389     -34.617 -15.374  23.434  1.00 75.95           O  
ATOM   3165  CB  ARG A 389     -32.095 -13.656  22.259  1.00 75.95           C  
ATOM   3166  CG  ARG A 389     -30.809 -13.948  21.503  1.00 75.95           C  
ATOM   3167  CD  ARG A 389     -29.619 -13.216  22.108  1.00 75.95           C  
ATOM   3168  NE  ARG A 389     -29.177 -13.844  23.350  1.00 75.95           N  
ATOM   3169  CZ  ARG A 389     -28.186 -13.393  24.116  1.00 75.95           C  
ATOM   3170  NH1 ARG A 389     -27.515 -12.298  23.780  1.00 75.95           N1+
ATOM   3171  NH2 ARG A 389     -27.866 -14.042  25.225  1.00 75.95           N  
ATOM   3172  N   ALA A 390     -35.182 -13.328  22.758  1.00 72.85           N  
ATOM   3173  CA  ALA A 390     -36.289 -13.238  23.707  1.00 72.85           C  
ATOM   3174  C   ALA A 390     -37.380 -14.251  23.374  1.00 72.85           C  
ATOM   3175  O   ALA A 390     -37.957 -14.868  24.272  1.00 72.85           O  
ATOM   3176  CB  ALA A 390     -36.865 -11.823  23.720  1.00 72.85           C  
ATOM   3177  N   ARG A 391     -37.574 -14.411  22.059  1.00 70.87           N  
ATOM   3178  CA  ARG A 391     -38.599 -15.354  21.625  1.00 70.87           C  
ATOM   3179  C   ARG A 391     -38.163 -16.792  21.880  1.00 70.87           C  
ATOM   3180  O   ARG A 391     -38.994 -17.657  22.165  1.00 70.87           O  
ATOM   3181  CB  ARG A 391     -38.916 -15.158  20.141  1.00 70.87           C  
ATOM   3182  CG  ARG A 391     -39.789 -13.946  19.852  1.00 70.87           C  
ATOM   3183  CD  ARG A 391     -40.240 -13.909  18.399  1.00 70.87           C  
ATOM   3184  NE  ARG A 391     -39.663 -12.774  17.685  1.00 70.87           N  
ATOM   3185  CZ  ARG A 391     -40.224 -12.171  16.640  1.00 70.87           C  
ATOM   3186  NH1 ARG A 391     -41.393 -12.585  16.166  1.00 70.87           N1+
ATOM   3187  NH2 ARG A 391     -39.612 -11.146  16.066  1.00 70.87           N  
ATOM   3188  N   ASN A 392     -36.867 -17.117  21.925  1.00 74.52           N  
ATOM   3189  CA  ASN A 392     -36.366 -18.484  22.021  1.00 74.52           C  
ATOM   3190  C   ASN A 392     -35.957 -18.833  23.449  1.00 74.52           C  
ATOM   3191  O   ASN A 392     -35.657 -19.989  23.748  1.00 74.52           O  
ATOM   3192  CB  ASN A 392     -35.189 -18.693  21.066  1.00 74.52           C  
ATOM   3193  CG  ASN A 392     -35.609 -18.685  19.610  1.00 74.52           C  
ATOM   3194  ND2 ASN A 392     -34.676 -18.357  18.725  1.00 74.52           N  
ATOM   3195  OD1 ASN A 392     -36.764 -18.972  19.282  1.00 74.52           O  
ATOM   3196  N   ALA A 393     -35.808 -17.901  24.287  1.00 75.39           N  
ATOM   3197  CA  ALA A 393     -35.365 -18.146  25.658  1.00 75.39           C  
ATOM   3198  C   ALA A 393     -36.451 -18.849  26.468  1.00 75.39           C  
ATOM   3199  O   ALA A 393     -37.610 -18.428  26.460  1.00 75.39           O  
ATOM   3200  CB  ALA A 393     -34.968 -16.834  26.331  1.00 75.39           C  
ATOM   3201  N   THR A 394     -36.225 -20.144  26.970  1.00 73.60           N  
ATOM   3202  CA  THR A 394     -37.197 -20.895  27.757  1.00 73.60           C  
ATOM   3203  C   THR A 394     -36.878 -20.797  29.246  1.00 73.60           C  
ATOM   3204  O   THR A 394     -37.783 -20.831  30.083  1.00 73.60           O  
ATOM   3205  CB  THR A 394     -37.234 -22.376  27.334  1.00 73.60           C  
ATOM   3206  CG2 THR A 394     -37.922 -22.544  25.984  1.00 73.60           C  
ATOM   3207  OG1 THR A 394     -35.893 -22.874  27.239  1.00 73.60           O  
ATOM   3208  N   ASP A 395     -35.558 -20.550  29.632  1.00 79.33           N  
ATOM   3209  CA  ASP A 395     -35.199 -20.501  31.046  1.00 79.33           C  
ATOM   3210  C   ASP A 395     -35.389 -19.096  31.613  1.00 79.33           C  
ATOM   3211  O   ASP A 395     -35.050 -18.107  30.960  1.00 79.33           O  
ATOM   3212  CB  ASP A 395     -33.753 -20.959  31.248  1.00 79.33           C  
ATOM   3213  CG  ASP A 395     -33.355 -21.036  32.712  1.00 79.33           C  
ATOM   3214  OD1 ASP A 395     -34.197 -20.746  33.588  1.00 79.33           O  
ATOM   3215  OD2 ASP A 395     -32.189 -21.390  32.990  1.00 79.33           O1-
ATOM   3216  N   SER A 396     -36.138 -18.988  32.731  1.00 77.53           N  
ATOM   3217  CA  SER A 396     -36.476 -17.736  33.402  1.00 77.53           C  
ATOM   3218  C   SER A 396     -35.236 -16.879  33.630  1.00 77.53           C  
ATOM   3219  O   SER A 396     -35.288 -15.654  33.494  1.00 77.53           O  
ATOM   3220  CB  SER A 396     -37.166 -18.014  34.739  1.00 77.53           C  
ATOM   3221  OG  SER A 396     -36.303 -18.723  35.612  1.00 77.53           O  
ATOM   3222  N   GLU A 397     -34.025 -17.387  33.925  1.00 80.55           N  
ATOM   3223  CA  GLU A 397     -32.795 -16.638  34.161  1.00 80.55           C  
ATOM   3224  C   GLU A 397     -32.294 -15.980  32.878  1.00 80.55           C  
ATOM   3225  O   GLU A 397     -31.875 -14.820  32.891  1.00 80.55           O  
ATOM   3226  CB  GLU A 397     -31.711 -17.549  34.743  1.00 80.55           C  
ATOM   3227  CG  GLU A 397     -31.910 -17.878  36.215  1.00 80.55           C  
ATOM   3228  CD  GLU A 397     -30.813 -18.763  36.785  1.00 80.55           C  
ATOM   3229  OE1 GLU A 397     -30.873 -19.103  37.989  1.00 80.55           O  
ATOM   3230  OE2 GLU A 397     -29.887 -19.119  36.023  1.00 80.55           O1-
ATOM   3231  N   GLN A 398     -32.383 -16.651  31.761  1.00 81.51           N  
ATOM   3232  CA  GLN A 398     -31.982 -16.142  30.454  1.00 81.51           C  
ATOM   3233  C   GLN A 398     -32.876 -14.987  30.014  1.00 81.51           C  
ATOM   3234  O   GLN A 398     -32.389 -13.979  29.498  1.00 81.51           O  
ATOM   3235  CB  GLN A 398     -32.017 -17.259  29.409  1.00 81.51           C  
ATOM   3236  CG  GLN A 398     -30.855 -18.238  29.518  1.00 81.51           C  
ATOM   3237  CD  GLN A 398     -30.924 -19.346  28.484  1.00 81.51           C  
ATOM   3238  NE2 GLN A 398     -29.791 -19.993  28.231  1.00 81.51           N  
ATOM   3239  OE1 GLN A 398     -31.987 -19.621  27.918  1.00 81.51           O  
ATOM   3240  N   ILE A 399     -34.203 -15.232  30.243  1.00 79.80           N  
ATOM   3241  CA  ILE A 399     -35.170 -14.197  29.887  1.00 79.80           C  
ATOM   3242  C   ILE A 399     -34.896 -12.935  30.701  1.00 79.80           C  
ATOM   3243  O   ILE A 399     -34.920 -11.825  30.162  1.00 79.80           O  
ATOM   3244  CB  ILE A 399     -36.621 -14.678  30.114  1.00 79.80           C  
ATOM   3245  CG1 ILE A 399     -36.959 -15.827  29.157  1.00 79.80           C  
ATOM   3246  CG2 ILE A 399     -37.606 -13.517  29.947  1.00 79.80           C  
ATOM   3247  CD1 ILE A 399     -38.335 -16.437  29.385  1.00 79.80           C  
ATOM   3248  N   ASN A 400     -34.546 -13.147  32.002  1.00 80.00           N  
ATOM   3249  CA  ASN A 400     -34.237 -12.014  32.867  1.00 80.00           C  
ATOM   3250  C   ASN A 400     -33.024 -11.238  32.363  1.00 80.00           C  
ATOM   3251  O   ASN A 400     -33.021 -10.006  32.374  1.00 80.00           O  
ATOM   3252  CB  ASN A 400     -34.007 -12.484  34.305  1.00 80.00           C  
ATOM   3253  CG  ASN A 400     -34.189 -11.371  35.319  1.00 80.00           C  
ATOM   3254  ND2 ASN A 400     -34.040 -11.704  36.596  1.00 80.00           N  
ATOM   3255  OD1 ASN A 400     -34.460 -10.224  34.957  1.00 80.00           O  
ATOM   3256  N   GLU A 401     -31.964 -11.874  31.913  1.00 85.30           N  
ATOM   3257  CA  GLU A 401     -30.777 -11.218  31.373  1.00 85.30           C  
ATOM   3258  C   GLU A 401     -31.107 -10.440  30.102  1.00 85.30           C  
ATOM   3259  O   GLU A 401     -30.629  -9.319  29.913  1.00 85.30           O  
ATOM   3260  CB  GLU A 401     -29.678 -12.244  31.089  1.00 85.30           C  
ATOM   3261  CG  GLU A 401     -28.914 -12.685  32.330  1.00 85.30           C  
ATOM   3262  CD  GLU A 401     -27.815 -13.693  32.031  1.00 85.30           C  
ATOM   3263  OE1 GLU A 401     -27.151 -14.166  32.981  1.00 85.30           O  
ATOM   3264  OE2 GLU A 401     -27.617 -14.011  30.837  1.00 85.30           O1-
ATOM   3265  N   ILE A 402     -31.952 -10.985  29.319  1.00 83.20           N  
ATOM   3266  CA  ILE A 402     -32.364 -10.359  28.066  1.00 83.20           C  
ATOM   3267  C   ILE A 402     -33.156  -9.088  28.361  1.00 83.20           C  
ATOM   3268  O   ILE A 402     -32.931  -8.049  27.737  1.00 83.20           O  
ATOM   3269  CB  ILE A 402     -33.202 -11.326  27.200  1.00 83.20           C  
ATOM   3270  CG1 ILE A 402     -32.340 -12.501  26.725  1.00 83.20           C  
ATOM   3271  CG2 ILE A 402     -33.821 -10.585  26.011  1.00 83.20           C  
ATOM   3272  CD1 ILE A 402     -33.126 -13.602  26.025  1.00 83.20           C  
ATOM   3273  N   VAL A 403     -34.019  -9.240  29.328  1.00 84.55           N  
ATOM   3274  CA  VAL A 403     -34.845  -8.107  29.732  1.00 84.55           C  
ATOM   3275  C   VAL A 403     -33.955  -6.969  30.227  1.00 84.55           C  
ATOM   3276  O   VAL A 403     -34.161  -5.809  29.863  1.00 84.55           O  
ATOM   3277  CB  VAL A 403     -35.859  -8.506  30.828  1.00 84.55           C  
ATOM   3278  CG1 VAL A 403     -36.523  -7.267  31.426  1.00 84.55           C  
ATOM   3279  CG2 VAL A 403     -36.910  -9.459  30.261  1.00 84.55           C  
ATOM   3280  N   LYS A 404     -32.880  -7.253  31.039  1.00 84.72           N  
ATOM   3281  CA  LYS A 404     -31.959  -6.245  31.559  1.00 84.72           C  
ATOM   3282  C   LYS A 404     -31.185  -5.573  30.429  1.00 84.72           C  
ATOM   3283  O   LYS A 404     -31.011  -4.353  30.429  1.00 84.72           O  
ATOM   3284  CB  LYS A 404     -30.987  -6.872  32.561  1.00 84.72           C  
ATOM   3285  CG  LYS A 404     -31.604  -7.169  33.919  1.00 84.72           C  
ATOM   3286  CD  LYS A 404     -30.571  -7.720  34.894  1.00 84.72           C  
ATOM   3287  CE  LYS A 404     -31.199  -8.075  36.234  1.00 84.72           C  
ATOM   3288  NZ  LYS A 404     -30.198  -8.652  37.180  1.00 84.72           N1+
ATOM   3289  N   GLN A 405     -30.820  -6.386  29.461  1.00 85.65           N  
ATOM   3290  CA  GLN A 405     -30.069  -5.852  28.329  1.00 85.65           C  
ATOM   3291  C   GLN A 405     -30.948  -4.957  27.459  1.00 85.65           C  
ATOM   3292  O   GLN A 405     -30.523  -3.878  27.041  1.00 85.65           O  
ATOM   3293  CB  GLN A 405     -29.483  -6.988  27.489  1.00 85.65           C  
ATOM   3294  CG  GLN A 405     -28.323  -7.712  28.157  1.00 85.65           C  
ATOM   3295  CD  GLN A 405     -27.762  -8.834  27.306  1.00 85.65           C  
ATOM   3296  NE2 GLN A 405     -26.551  -9.276  27.629  1.00 85.65           N  
ATOM   3297  OE1 GLN A 405     -28.411  -9.301  26.364  1.00 85.65           O  
ATOM   3298  N   LEU A 406     -32.223  -5.465  27.188  1.00 86.50           N  
ATOM   3299  CA  LEU A 406     -33.152  -4.686  26.376  1.00 86.50           C  
ATOM   3300  C   LEU A 406     -33.487  -3.361  27.051  1.00 86.50           C  
ATOM   3301  O   LEU A 406     -33.563  -2.324  26.390  1.00 86.50           O  
ATOM   3302  CB  LEU A 406     -34.436  -5.480  26.120  1.00 86.50           C  
ATOM   3303  CG  LEU A 406     -34.362  -6.559  25.037  1.00 86.50           C  
ATOM   3304  CD1 LEU A 406     -35.660  -7.357  24.994  1.00 86.50           C  
ATOM   3305  CD2 LEU A 406     -34.066  -5.933  23.679  1.00 86.50           C  
ATOM   3306  N   ALA A 407     -33.642  -3.413  28.384  1.00 83.63           N  
ATOM   3307  CA  ALA A 407     -33.941  -2.206  29.149  1.00 83.63           C  
ATOM   3308  C   ALA A 407     -32.774  -1.225  29.106  1.00 83.63           C  
ATOM   3309  O   ALA A 407     -32.975  -0.014  28.988  1.00 83.63           O  
ATOM   3310  CB  ALA A 407     -34.280  -2.562  30.594  1.00 83.63           C  
ATOM   3311  N   GLU A 408     -31.565  -1.735  29.247  1.00 85.42           N  
ATOM   3312  CA  GLU A 408     -30.386  -0.879  29.178  1.00 85.42           C  
ATOM   3313  C   GLU A 408     -30.265  -0.214  27.809  1.00 85.42           C  
ATOM   3314  O   GLU A 408     -29.939   0.971  27.715  1.00 85.42           O  
ATOM   3315  CB  GLU A 408     -29.119  -1.681  29.486  1.00 85.42           C  
ATOM   3316  CG  GLU A 408     -27.901  -0.819  29.783  1.00 85.42           C  
ATOM   3317  CD  GLU A 408     -26.715  -1.614  30.304  1.00 85.42           C  
ATOM   3318  OE1 GLU A 408     -25.657  -1.009  30.590  1.00 85.42           O  
ATOM   3319  OE2 GLU A 408     -26.844  -2.853  30.426  1.00 85.42           O1-
ATOM   3320  N   ILE A 409     -30.603  -0.983  26.791  1.00 81.29           N  
ATOM   3321  CA  ILE A 409     -30.551  -0.452  25.434  1.00 81.29           C  
ATOM   3322  C   ILE A 409     -31.612   0.632  25.263  1.00 81.29           C  
ATOM   3323  O   ILE A 409     -31.341   1.689  24.687  1.00 81.29           O  
ATOM   3324  CB  ILE A 409     -30.750  -1.567  24.383  1.00 81.29           C  
ATOM   3325  CG1 ILE A 409     -29.580  -2.556  24.424  1.00 81.29           C  
ATOM   3326  CG2 ILE A 409     -30.910  -0.967  22.982  1.00 81.29           C  
ATOM   3327  CD1 ILE A 409     -29.769  -3.777  23.535  1.00 81.29           C  
ATOM   3328  N   ALA A 410     -32.749   0.374  25.778  1.00 83.45           N  
ATOM   3329  CA  ALA A 410     -33.846   1.333  25.684  1.00 83.45           C  
ATOM   3330  C   ALA A 410     -33.501   2.634  26.403  1.00 83.45           C  
ATOM   3331  O   ALA A 410     -33.849   3.720  25.934  1.00 83.45           O  
ATOM   3332  CB  ALA A 410     -35.128   0.735  26.259  1.00 83.45           C  
ATOM   3333  N   LYS A 411     -32.740   2.541  27.551  1.00 82.29           N  
ATOM   3334  CA  LYS A 411     -32.342   3.721  28.313  1.00 82.29           C  
ATOM   3335  C   LYS A 411     -31.317   4.551  27.545  1.00 82.29           C  
ATOM   3336  O   LYS A 411     -31.297   5.779  27.654  1.00 82.29           O  
ATOM   3337  CB  LYS A 411     -31.774   3.314  29.673  1.00 82.29           C  
ATOM   3338  CG  LYS A 411     -32.815   2.774  30.642  1.00 82.29           C  
ATOM   3339  CD  LYS A 411     -32.186   2.362  31.967  1.00 82.29           C  
ATOM   3340  CE  LYS A 411     -33.202   1.700  32.888  1.00 82.29           C  
ATOM   3341  NZ  LYS A 411     -32.578   1.246  34.166  1.00 82.29           N1+
ATOM   3342  N   GLU A 412     -30.529   3.960  26.700  1.00 79.81           N  
ATOM   3343  CA  GLU A 412     -29.437   4.627  25.998  1.00 79.81           C  
ATOM   3344  C   GLU A 412     -29.865   5.069  24.602  1.00 79.81           C  
ATOM   3345  O   GLU A 412     -29.217   5.918  23.988  1.00 79.81           O  
ATOM   3346  CB  GLU A 412     -28.216   3.708  25.907  1.00 79.81           C  
ATOM   3347  CG  GLU A 412     -27.539   3.451  27.246  1.00 79.81           C  
ATOM   3348  CD  GLU A 412     -26.353   2.503  27.147  1.00 79.81           C  
ATOM   3349  OE1 GLU A 412     -25.756   2.167  28.195  1.00 79.81           O  
ATOM   3350  OE2 GLU A 412     -26.019   2.096  26.012  1.00 79.81           O1-
ATOM   3351  N   ALA A 413     -31.017   4.526  24.123  1.00 76.63           N  
ATOM   3352  CA  ALA A 413     -31.427   4.774  22.743  1.00 76.63           C  
ATOM   3353  C   ALA A 413     -31.988   6.184  22.583  1.00 76.63           C  
ATOM   3354  O   ALA A 413     -32.719   6.671  23.449  1.00 76.63           O  
ATOM   3355  CB  ALA A 413     -32.460   3.741  22.300  1.00 76.63           C  
ATOM   3356  N   THR A 414     -31.509   6.965  21.595  1.00 73.18           N  
ATOM   3357  CA  THR A 414     -32.002   8.298  21.265  1.00 73.18           C  
ATOM   3358  C   THR A 414     -33.155   8.217  20.268  1.00 73.18           C  
ATOM   3359  O   THR A 414     -34.015   9.098  20.232  1.00 73.18           O  
ATOM   3360  CB  THR A 414     -30.881   9.180  20.685  1.00 73.18           C  
ATOM   3361  CG2 THR A 414     -29.826   9.494  21.742  1.00 73.18           C  
ATOM   3362  OG1 THR A 414     -30.258   8.495  19.592  1.00 73.18           O  
ATOM   3363  N   ASP A 415     -33.261   7.062  19.556  1.00 77.07           N  
ATOM   3364  CA  ASP A 415     -34.274   6.877  18.522  1.00 77.07           C  
ATOM   3365  C   ASP A 415     -35.597   6.411  19.127  1.00 77.07           C  
ATOM   3366  O   ASP A 415     -35.675   5.319  19.694  1.00 77.07           O  
ATOM   3367  CB  ASP A 415     -33.793   5.873  17.472  1.00 77.07           C  
ATOM   3368  CG  ASP A 415     -34.732   5.760  16.285  1.00 77.07           C  
ATOM   3369  OD1 ASP A 415     -35.909   6.166  16.398  1.00 77.07           O  
ATOM   3370  OD2 ASP A 415     -34.293   5.257  15.228  1.00 77.07           O1-
ATOM   3371  N   LYS A 416     -36.675   7.198  18.955  1.00 80.32           N  
ATOM   3372  CA  LYS A 416     -38.013   6.960  19.488  1.00 80.32           C  
ATOM   3373  C   LYS A 416     -38.591   5.651  18.959  1.00 80.32           C  
ATOM   3374  O   LYS A 416     -39.160   4.865  19.720  1.00 80.32           O  
ATOM   3375  CB  LYS A 416     -38.945   8.122  19.142  1.00 80.32           C  
ATOM   3376  CG  LYS A 416     -40.348   7.983  19.712  1.00 80.32           C  
ATOM   3377  CD  LYS A 416     -41.239   9.145  19.294  1.00 80.32           C  
ATOM   3378  CE  LYS A 416     -42.677   8.941  19.752  1.00 80.32           C  
ATOM   3379  NZ  LYS A 416     -43.568  10.047  19.291  1.00 80.32           N1+
ATOM   3380  N   ARG A 417     -38.445   5.312  17.711  1.00 82.65           N  
ATOM   3381  CA  ARG A 417     -38.990   4.111  17.087  1.00 82.65           C  
ATOM   3382  C   ARG A 417     -38.338   2.854  17.655  1.00 82.65           C  
ATOM   3383  O   ARG A 417     -39.017   1.856  17.906  1.00 82.65           O  
ATOM   3384  CB  ARG A 417     -38.800   4.159  15.570  1.00 82.65           C  
ATOM   3385  CG  ARG A 417     -39.805   5.045  14.851  1.00 82.65           C  
ATOM   3386  CD  ARG A 417     -39.670   4.938  13.338  1.00 82.65           C  
ATOM   3387  NE  ARG A 417     -40.588   5.842  12.651  1.00 82.65           N  
ATOM   3388  CZ  ARG A 417     -40.699   5.949  11.329  1.00 82.65           C  
ATOM   3389  NH1 ARG A 417     -39.947   5.208  10.523  1.00 82.65           N1+
ATOM   3390  NH2 ARG A 417     -41.567   6.804  10.809  1.00 82.65           N  
ATOM   3391  N   ALA A 418     -37.062   2.869  17.910  1.00 79.89           N  
ATOM   3392  CA  ALA A 418     -36.336   1.728  18.462  1.00 79.89           C  
ATOM   3393  C   ALA A 418     -36.801   1.417  19.882  1.00 79.89           C  
ATOM   3394  O   ALA A 418     -36.997   0.252  20.237  1.00 79.89           O  
ATOM   3395  CB  ALA A 418     -34.833   1.994  18.445  1.00 79.89           C  
ATOM   3396  N   VAL A 419     -36.977   2.499  20.661  1.00 82.59           N  
ATOM   3397  CA  VAL A 419     -37.424   2.330  22.040  1.00 82.59           C  
ATOM   3398  C   VAL A 419     -38.800   1.670  22.061  1.00 82.59           C  
ATOM   3399  O   VAL A 419     -39.051   0.768  22.863  1.00 82.59           O  
ATOM   3400  CB  VAL A 419     -37.467   3.681  22.791  1.00 82.59           C  
ATOM   3401  CG1 VAL A 419     -38.002   3.492  24.209  1.00 82.59           C  
ATOM   3402  CG2 VAL A 419     -36.080   4.319  22.819  1.00 82.59           C  
ATOM   3403  N   ILE A 420     -39.674   2.064  21.099  1.00 84.70           N  
ATOM   3404  CA  ILE A 420     -41.029   1.527  21.019  1.00 84.70           C  
ATOM   3405  C   ILE A 420     -40.976   0.037  20.691  1.00 84.70           C  
ATOM   3406  O   ILE A 420     -41.695  -0.763  21.294  1.00 84.70           O  
ATOM   3407  CB  ILE A 420     -41.872   2.279  19.963  1.00 84.70           C  
ATOM   3408  CG1 ILE A 420     -42.158   3.711  20.429  1.00 84.70           C  
ATOM   3409  CG2 ILE A 420     -43.174   1.525  19.677  1.00 84.70           C  
ATOM   3410  CD1 ILE A 420     -42.879   4.565  19.395  1.00 84.70           C  
ATOM   3411  N   LYS A 421     -40.184  -0.343  19.817  1.00 83.35           N  
ATOM   3412  CA  LYS A 421     -40.044  -1.747  19.443  1.00 83.35           C  
ATOM   3413  C   LYS A 421     -39.567  -2.588  20.623  1.00 83.35           C  
ATOM   3414  O   LYS A 421     -40.061  -3.695  20.844  1.00 83.35           O  
ATOM   3415  CB  LYS A 421     -39.075  -1.896  18.269  1.00 83.35           C  
ATOM   3416  CG  LYS A 421     -39.690  -1.576  16.913  1.00 83.35           C  
ATOM   3417  CD  LYS A 421     -38.714  -1.851  15.778  1.00 83.35           C  
ATOM   3418  CE  LYS A 421     -39.285  -1.423  14.433  1.00 83.35           C  
ATOM   3419  NZ  LYS A 421     -38.318  -1.660  13.319  1.00 83.35           N1+
ATOM   3420  N   ILE A 422     -38.635  -2.032  21.371  1.00 82.25           N  
ATOM   3421  CA  ILE A 422     -38.085  -2.722  22.532  1.00 82.25           C  
ATOM   3422  C   ILE A 422     -39.176  -2.916  23.582  1.00 82.25           C  
ATOM   3423  O   ILE A 422     -39.320  -4.005  24.142  1.00 82.25           O  
ATOM   3424  CB  ILE A 422     -36.891  -1.948  23.136  1.00 82.25           C  
ATOM   3425  CG1 ILE A 422     -35.698  -1.972  22.173  1.00 82.25           C  
ATOM   3426  CG2 ILE A 422     -36.506  -2.527  24.500  1.00 82.25           C  
ATOM   3427  CD1 ILE A 422     -34.545  -1.070  22.594  1.00 82.25           C  
ATOM   3428  N   VAL A 423     -39.925  -1.855  23.797  1.00 86.67           N  
ATOM   3429  CA  VAL A 423     -41.021  -1.886  24.759  1.00 86.67           C  
ATOM   3430  C   VAL A 423     -42.045  -2.940  24.344  1.00 86.67           C  
ATOM   3431  O   VAL A 423     -42.561  -3.679  25.185  1.00 86.67           O  
ATOM   3432  CB  VAL A 423     -41.701  -0.505  24.891  1.00 86.67           C  
ATOM   3433  CG1 VAL A 423     -42.971  -0.605  25.734  1.00 86.67           C  
ATOM   3434  CG2 VAL A 423     -40.732   0.510  25.498  1.00 86.67           C  
ATOM   3435  N   LYS A 424     -42.318  -3.078  23.041  1.00 86.86           N  
ATOM   3436  CA  LYS A 424     -43.252  -4.079  22.534  1.00 86.86           C  
ATOM   3437  C   LYS A 424     -42.749  -5.492  22.816  1.00 86.86           C  
ATOM   3438  O   LYS A 424     -43.528  -6.371  23.191  1.00 86.86           O  
ATOM   3439  CB  LYS A 424     -43.477  -3.893  21.033  1.00 86.86           C  
ATOM   3440  CG  LYS A 424     -44.445  -2.771  20.686  1.00 86.86           C  
ATOM   3441  CD  LYS A 424     -44.697  -2.693  19.186  1.00 86.86           C  
ATOM   3442  CE  LYS A 424     -45.625  -1.538  18.833  1.00 86.86           C  
ATOM   3443  NZ  LYS A 424     -45.843  -1.433  17.360  1.00 86.86           N1+
ATOM   3444  N   ILE A 425     -41.471  -5.605  22.665  1.00 83.96           N  
ATOM   3445  CA  ILE A 425     -40.868  -6.911  22.908  1.00 83.96           C  
ATOM   3446  C   ILE A 425     -40.989  -7.267  24.388  1.00 83.96           C  
ATOM   3447  O   ILE A 425     -41.383  -8.382  24.735  1.00 83.96           O  
ATOM   3448  CB  ILE A 425     -39.388  -6.942  22.469  1.00 83.96           C  
ATOM   3449  CG1 ILE A 425     -39.278  -6.777  20.948  1.00 83.96           C  
ATOM   3450  CG2 ILE A 425     -38.713  -8.238  22.928  1.00 83.96           C  
ATOM   3451  CD1 ILE A 425     -37.852  -6.613  20.443  1.00 83.96           C  
ATOM   3452  N   LEU A 426     -40.648  -6.295  25.235  1.00 86.67           N  
ATOM   3453  CA  LEU A 426     -40.732  -6.508  26.675  1.00 86.67           C  
ATOM   3454  C   LEU A 426     -42.165  -6.820  27.096  1.00 86.67           C  
ATOM   3455  O   LEU A 426     -42.394  -7.698  27.930  1.00 86.67           O  
ATOM   3456  CB  LEU A 426     -40.222  -5.277  27.430  1.00 86.67           C  
ATOM   3457  CG  LEU A 426     -38.710  -5.051  27.415  1.00 86.67           C  
ATOM   3458  CD1 LEU A 426     -38.367  -3.717  28.071  1.00 86.67           C  
ATOM   3459  CD2 LEU A 426     -37.990  -6.199  28.115  1.00 86.67           C  
ATOM   3460  N   ALA A 427     -43.106  -6.097  26.469  1.00 86.20           N  
ATOM   3461  CA  ALA A 427     -44.521  -6.312  26.762  1.00 86.20           C  
ATOM   3462  C   ALA A 427     -44.957  -7.716  26.353  1.00 86.20           C  
ATOM   3463  O   ALA A 427     -45.697  -8.380  27.083  1.00 86.20           O  
ATOM   3464  CB  ALA A 427     -45.377  -5.265  26.056  1.00 86.20           C  
ATOM   3465  N   GLU A 428     -44.468  -8.090  25.208  1.00 85.38           N  
ATOM   3466  CA  GLU A 428     -44.797  -9.428  24.722  1.00 85.38           C  
ATOM   3467  C   GLU A 428     -44.213 -10.504  25.632  1.00 85.38           C  
ATOM   3468  O   GLU A 428     -44.868 -11.511  25.910  1.00 85.38           O  
ATOM   3469  CB  GLU A 428     -44.293  -9.618  23.289  1.00 85.38           C  
ATOM   3470  CG  GLU A 428     -45.176  -8.969  22.234  1.00 85.38           C  
ATOM   3471  CD  GLU A 428     -44.637  -9.125  20.821  1.00 85.38           C  
ATOM   3472  OE1 GLU A 428     -45.250  -8.582  19.874  1.00 85.38           O  
ATOM   3473  OE2 GLU A 428     -43.595  -9.798  20.659  1.00 85.38           O1-
ATOM   3474  N   LEU A 429     -43.016 -10.307  26.116  1.00 84.17           N  
ATOM   3475  CA  LEU A 429     -42.386 -11.245  27.038  1.00 84.17           C  
ATOM   3476  C   LEU A 429     -43.163 -11.324  28.349  1.00 84.17           C  
ATOM   3477  O   LEU A 429     -43.333 -12.408  28.909  1.00 84.17           O  
ATOM   3478  CB  LEU A 429     -40.938 -10.835  27.314  1.00 84.17           C  
ATOM   3479  CG  LEU A 429     -39.919 -11.172  26.224  1.00 84.17           C  
ATOM   3480  CD1 LEU A 429     -38.573 -10.525  26.537  1.00 84.17           C  
ATOM   3481  CD2 LEU A 429     -39.770 -12.682  26.079  1.00 84.17           C  
ATOM   3482  N   ALA A 430     -43.644 -10.189  28.759  1.00 84.33           N  
ATOM   3483  CA  ALA A 430     -44.441 -10.146  29.982  1.00 84.33           C  
ATOM   3484  C   ALA A 430     -45.738 -10.932  29.820  1.00 84.33           C  
ATOM   3485  O   ALA A 430     -46.164 -11.636  30.739  1.00 84.33           O  
ATOM   3486  CB  ALA A 430     -44.743  -8.700  30.369  1.00 84.33           C  
ATOM   3487  N   LYS A 431     -46.292 -10.854  28.608  1.00 82.92           N  
ATOM   3488  CA  LYS A 431     -47.559 -11.526  28.337  1.00 82.92           C  
ATOM   3489  C   LYS A 431     -47.374 -13.038  28.259  1.00 82.92           C  
ATOM   3490  O   LYS A 431     -48.268 -13.799  28.634  1.00 82.92           O  
ATOM   3491  CB  LYS A 431     -48.176 -11.005  27.038  1.00 82.92           C  
ATOM   3492  CG  LYS A 431     -48.759  -9.605  27.147  1.00 82.92           C  
ATOM   3493  CD  LYS A 431     -49.383  -9.155  25.832  1.00 82.92           C  
ATOM   3494  CE  LYS A 431     -49.894  -7.723  25.916  1.00 82.92           C  
ATOM   3495  NZ  LYS A 431     -50.463  -7.261  24.615  1.00 82.92           N1+
ATOM   3496  N   LYS A 432     -46.223 -13.497  27.849  1.00 80.31           N  
ATOM   3497  CA  LYS A 432     -45.953 -14.917  27.644  1.00 80.31           C  
ATOM   3498  C   LYS A 432     -45.457 -15.574  28.929  1.00 80.31           C  
ATOM   3499  O   LYS A 432     -45.518 -16.797  29.070  1.00 80.31           O  
ATOM   3500  CB  LYS A 432     -44.931 -15.115  26.525  1.00 80.31           C  
ATOM   3501  CG  LYS A 432     -45.489 -14.882  25.128  1.00 80.31           C  
ATOM   3502  CD  LYS A 432     -44.462 -15.215  24.053  1.00 80.31           C  
ATOM   3503  CE  LYS A 432     -45.014 -14.970  22.656  1.00 80.31           C  
ATOM   3504  NZ  LYS A 432     -44.014 -15.306  21.598  1.00 80.31           N1+
ATOM   3505  N   SER A 433     -45.001 -14.751  29.859  1.00 79.88           N  
ATOM   3506  CA  SER A 433     -44.333 -15.290  31.039  1.00 79.88           C  
ATOM   3507  C   SER A 433     -45.340 -15.669  32.120  1.00 79.88           C  
ATOM   3508  O   SER A 433     -46.283 -14.921  32.386  1.00 79.88           O  
ATOM   3509  CB  SER A 433     -43.328 -14.281  31.597  1.00 79.88           C  
ATOM   3510  OG  SER A 433     -42.644 -14.819  32.715  1.00 79.88           O  
ATOM   3511  N   THR A 434     -45.337 -17.015  32.566  1.00 78.14           N  
ATOM   3512  CA  THR A 434     -46.166 -17.465  33.678  1.00 78.14           C  
ATOM   3513  C   THR A 434     -45.477 -17.190  35.011  1.00 78.14           C  
ATOM   3514  O   THR A 434     -46.104 -17.278  36.070  1.00 78.14           O  
ATOM   3515  CB  THR A 434     -46.487 -18.967  33.563  1.00 78.14           C  
ATOM   3516  CG2 THR A 434     -47.393 -19.246  32.368  1.00 78.14           C  
ATOM   3517  OG1 THR A 434     -45.266 -19.701  33.405  1.00 78.14           O  
ATOM   3518  N   ASP A 435     -44.190 -16.745  35.014  1.00 81.73           N  
ATOM   3519  CA  ASP A 435     -43.397 -16.427  36.198  1.00 81.73           C  
ATOM   3520  C   ASP A 435     -43.698 -15.015  36.695  1.00 81.73           C  
ATOM   3521  O   ASP A 435     -43.301 -14.032  36.066  1.00 81.73           O  
ATOM   3522  CB  ASP A 435     -41.904 -16.574  35.898  1.00 81.73           C  
ATOM   3523  CG  ASP A 435     -41.037 -16.453  37.138  1.00 81.73           C  
ATOM   3524  OD1 ASP A 435     -41.501 -15.899  38.157  1.00 81.73           O  
ATOM   3525  OD2 ASP A 435     -39.875 -16.913  37.095  1.00 81.73           O1-
ATOM   3526  N   SER A 436     -44.403 -14.955  37.794  1.00 80.38           N  
ATOM   3527  CA  SER A 436     -44.836 -13.677  38.349  1.00 80.38           C  
ATOM   3528  C   SER A 436     -43.644 -12.783  38.676  1.00 80.38           C  
ATOM   3529  O   SER A 436     -43.710 -11.564  38.506  1.00 80.38           O  
ATOM   3530  CB  SER A 436     -45.680 -13.895  39.606  1.00 80.38           C  
ATOM   3531  OG  SER A 436     -44.914 -14.520  40.622  1.00 80.38           O  
ATOM   3532  N   GLU A 437     -42.490 -13.331  39.161  1.00 84.48           N  
ATOM   3533  CA  GLU A 437     -41.300 -12.554  39.494  1.00 84.48           C  
ATOM   3534  C   GLU A 437     -40.694 -11.912  38.249  1.00 84.48           C  
ATOM   3535  O   GLU A 437     -40.237 -10.768  38.293  1.00 84.48           O  
ATOM   3536  CB  GLU A 437     -40.261 -13.435  40.191  1.00 84.48           C  
ATOM   3537  CG  GLU A 437     -40.644 -13.835  41.609  1.00 84.48           C  
ATOM   3538  CD  GLU A 437     -39.560 -14.625  42.324  1.00 84.48           C  
ATOM   3539  OE1 GLU A 437     -39.759 -15.000  43.501  1.00 84.48           O  
ATOM   3540  OE2 GLU A 437     -38.503 -14.871  41.701  1.00 84.48           O1-
ATOM   3541  N   LEU A 438     -40.683 -12.661  37.144  1.00 84.66           N  
ATOM   3542  CA  LEU A 438     -40.152 -12.171  35.877  1.00 84.66           C  
ATOM   3543  C   LEU A 438     -41.004 -11.029  35.335  1.00 84.66           C  
ATOM   3544  O   LEU A 438     -40.473 -10.001  34.907  1.00 84.66           O  
ATOM   3545  CB  LEU A 438     -40.084 -13.304  34.850  1.00 84.66           C  
ATOM   3546  CG  LEU A 438     -39.505 -12.945  33.481  1.00 84.66           C  
ATOM   3547  CD1 LEU A 438     -38.034 -12.561  33.611  1.00 84.66           C  
ATOM   3548  CD2 LEU A 438     -39.677 -14.106  32.506  1.00 84.66           C  
ATOM   3549  N   VAL A 439     -42.309 -11.246  35.391  1.00 86.32           N  
ATOM   3550  CA  VAL A 439     -43.215 -10.198  34.933  1.00 86.32           C  
ATOM   3551  C   VAL A 439     -43.002  -8.932  35.761  1.00 86.32           C  
ATOM   3552  O   VAL A 439     -42.977  -7.825  35.218  1.00 86.32           O  
ATOM   3553  CB  VAL A 439     -44.691 -10.647  35.018  1.00 86.32           C  
ATOM   3554  CG1 VAL A 439     -45.627  -9.506  34.623  1.00 86.32           C  
ATOM   3555  CG2 VAL A 439     -44.928 -11.869  34.131  1.00 86.32           C  
ATOM   3556  N   ASN A 440     -42.803  -9.084  37.053  1.00 85.37           N  
ATOM   3557  CA  ASN A 440     -42.539  -7.958  37.942  1.00 85.37           C  
ATOM   3558  C   ASN A 440     -41.271  -7.211  37.538  1.00 85.37           C  
ATOM   3559  O   ASN A 440     -41.243  -5.979  37.543  1.00 85.37           O  
ATOM   3560  CB  ASN A 440     -42.438  -8.432  39.393  1.00 85.37           C  
ATOM   3561  CG  ASN A 440     -43.793  -8.567  40.059  1.00 85.37           C  
ATOM   3562  ND2 ASN A 440     -43.834  -9.276  41.181  1.00 85.37           N  
ATOM   3563  OD1 ASN A 440     -44.795  -8.039  39.569  1.00 85.37           O  
ATOM   3564  N   GLU A 441     -40.253  -7.925  37.222  1.00 88.25           N  
ATOM   3565  CA  GLU A 441     -39.000  -7.313  36.789  1.00 88.25           C  
ATOM   3566  C   GLU A 441     -39.184  -6.546  35.482  1.00 88.25           C  
ATOM   3567  O   GLU A 441     -38.634  -5.455  35.314  1.00 88.25           O  
ATOM   3568  CB  GLU A 441     -37.909  -8.375  36.627  1.00 88.25           C  
ATOM   3569  CG  GLU A 441     -36.531  -7.801  36.336  1.00 88.25           C  
ATOM   3570  CD  GLU A 441     -35.977  -6.962  37.476  1.00 88.25           C  
ATOM   3571  OE1 GLU A 441     -35.050  -6.154  37.241  1.00 88.25           O  
ATOM   3572  OE2 GLU A 441     -36.472  -7.115  38.615  1.00 88.25           O1-
ATOM   3573  N   ILE A 442     -39.908  -7.086  34.575  1.00 87.47           N  
ATOM   3574  CA  ILE A 442     -40.183  -6.440  33.297  1.00 87.47           C  
ATOM   3575  C   ILE A 442     -40.933  -5.131  33.531  1.00 87.47           C  
ATOM   3576  O   ILE A 442     -40.596  -4.102  32.941  1.00 87.47           O  
ATOM   3577  CB  ILE A 442     -40.996  -7.362  32.360  1.00 87.47           C  
ATOM   3578  CG1 ILE A 442     -40.154  -8.574  31.941  1.00 87.47           C  
ATOM   3579  CG2 ILE A 442     -41.488  -6.588  31.134  1.00 87.47           C  
ATOM   3580  CD1 ILE A 442     -40.921  -9.612  31.135  1.00 87.47           C  
ATOM   3581  N   VAL A 443     -41.921  -5.218  34.422  1.00 89.66           N  
ATOM   3582  CA  VAL A 443     -42.707  -4.037  34.763  1.00 89.66           C  
ATOM   3583  C   VAL A 443     -41.797  -2.963  35.355  1.00 89.66           C  
ATOM   3584  O   VAL A 443     -41.903  -1.787  35.002  1.00 89.66           O  
ATOM   3585  CB  VAL A 443     -43.843  -4.378  35.754  1.00 89.66           C  
ATOM   3586  CG1 VAL A 443     -44.486  -3.103  36.297  1.00 89.66           C  
ATOM   3587  CG2 VAL A 443     -44.890  -5.263  35.080  1.00 89.66           C  
ATOM   3588  N   LYS A 444     -40.855  -3.374  36.256  1.00 89.35           N  
ATOM   3589  CA  LYS A 444     -39.911  -2.440  36.863  1.00 89.35           C  
ATOM   3590  C   LYS A 444     -39.022  -1.792  35.806  1.00 89.35           C  
ATOM   3591  O   LYS A 444     -38.785  -0.582  35.844  1.00 89.35           O  
ATOM   3592  CB  LYS A 444     -39.049  -3.151  37.908  1.00 89.35           C  
ATOM   3593  CG  LYS A 444     -39.769  -3.424  39.221  1.00 89.35           C  
ATOM   3594  CD  LYS A 444     -38.838  -4.058  40.247  1.00 89.35           C  
ATOM   3595  CE  LYS A 444     -39.579  -4.422  41.526  1.00 89.35           C  
ATOM   3596  NZ  LYS A 444     -38.684  -5.099  42.511  1.00 89.35           N1+
ATOM   3597  N   GLN A 445     -38.619  -2.543  34.866  1.00 90.95           N  
ATOM   3598  CA  GLN A 445     -37.739  -2.034  33.819  1.00 90.95           C  
ATOM   3599  C   GLN A 445     -38.484  -1.079  32.892  1.00 90.95           C  
ATOM   3600  O   GLN A 445     -37.955  -0.030  32.517  1.00 90.95           O  
ATOM   3601  CB  GLN A 445     -37.141  -3.188  33.013  1.00 90.95           C  
ATOM   3602  CG  GLN A 445     -36.154  -4.040  33.799  1.00 90.95           C  
ATOM   3603  CD  GLN A 445     -34.968  -3.244  34.310  1.00 90.95           C  
ATOM   3604  NE2 GLN A 445     -34.406  -3.672  35.435  1.00 90.95           N  
ATOM   3605  OE1 GLN A 445     -34.558  -2.252  33.696  1.00 90.95           O  
ATOM   3606  N   LEU A 446     -39.694  -1.461  32.487  1.00 91.63           N  
ATOM   3607  CA  LEU A 446     -40.509  -0.575  31.663  1.00 91.63           C  
ATOM   3608  C   LEU A 446     -40.752   0.754  32.370  1.00 91.63           C  
ATOM   3609  O   LEU A 446     -40.701   1.814  31.742  1.00 91.63           O  
ATOM   3610  CB  LEU A 446     -41.847  -1.239  31.325  1.00 91.63           C  
ATOM   3611  CG  LEU A 446     -41.810  -2.334  30.258  1.00 91.63           C  
ATOM   3612  CD1 LEU A 446     -43.183  -2.980  30.114  1.00 91.63           C  
ATOM   3613  CD2 LEU A 446     -41.339  -1.765  28.924  1.00 91.63           C  
ATOM   3614  N   ALA A 447     -41.011   0.674  33.673  1.00 89.53           N  
ATOM   3615  CA  ALA A 447     -41.235   1.881  34.463  1.00 89.53           C  
ATOM   3616  C   ALA A 447     -39.980   2.749  34.506  1.00 89.53           C  
ATOM   3617  O   ALA A 447     -40.062   3.976  34.410  1.00 89.53           O  
ATOM   3618  CB  ALA A 447     -41.673   1.516  35.879  1.00 89.53           C  
ATOM   3619  N   GLU A 448     -38.902   2.103  34.690  1.00 90.21           N  
ATOM   3620  CA  GLU A 448     -37.642   2.842  34.712  1.00 90.21           C  
ATOM   3621  C   GLU A 448     -37.386   3.531  33.375  1.00 90.21           C  
ATOM   3622  O   GLU A 448     -36.908   4.667  33.338  1.00 90.21           O  
ATOM   3623  CB  GLU A 448     -36.478   1.909  35.054  1.00 90.21           C  
ATOM   3624  CG  GLU A 448     -36.404   1.535  36.527  1.00 90.21           C  
ATOM   3625  CD  GLU A 448     -35.179   0.702  36.873  1.00 90.21           C  
ATOM   3626  OE1 GLU A 448     -34.978   0.385  38.068  1.00 90.21           O  
ATOM   3627  OE2 GLU A 448     -34.413   0.365  35.942  1.00 90.21           O1-
ATOM   3628  N   VAL A 449     -37.677   2.787  32.242  1.00 87.22           N  
ATOM   3629  CA  VAL A 449     -37.533   3.365  30.910  1.00 87.22           C  
ATOM   3630  C   VAL A 449     -38.452   4.577  30.771  1.00 87.22           C  
ATOM   3631  O   VAL A 449     -38.047   5.612  30.235  1.00 87.22           O  
ATOM   3632  CB  VAL A 449     -37.846   2.331  29.805  1.00 87.22           C  
ATOM   3633  CG1 VAL A 449     -37.828   2.990  28.427  1.00 87.22           C  
ATOM   3634  CG2 VAL A 449     -36.850   1.174  29.861  1.00 87.22           C  
ATOM   3635  N   ALA A 450     -39.604   4.475  31.286  1.00 88.64           N  
ATOM   3636  CA  ALA A 450     -40.568   5.571  31.235  1.00 88.64           C  
ATOM   3637  C   ALA A 450     -40.083   6.767  32.049  1.00 88.64           C  
ATOM   3638  O   ALA A 450     -40.254   7.917  31.639  1.00 88.64           O  
ATOM   3639  CB  ALA A 450     -41.932   5.105  31.740  1.00 88.64           C  
ATOM   3640  N   LYS A 451     -39.402   6.552  33.244  1.00 87.68           N  
ATOM   3641  CA  LYS A 451     -38.895   7.613  34.110  1.00 87.68           C  
ATOM   3642  C   LYS A 451     -37.764   8.380  33.433  1.00 87.68           C  
ATOM   3643  O   LYS A 451     -37.636   9.594  33.612  1.00 87.68           O  
ATOM   3644  CB  LYS A 451     -38.413   7.033  35.440  1.00 87.68           C  
ATOM   3645  CG  LYS A 451     -39.534   6.548  36.348  1.00 87.68           C  
ATOM   3646  CD  LYS A 451     -38.990   5.966  37.646  1.00 87.68           C  
ATOM   3647  CE  LYS A 451     -40.100   5.354  38.493  1.00 87.68           C  
ATOM   3648  NZ  LYS A 451     -39.565   4.737  39.744  1.00 87.68           N1+
ATOM   3649  N   GLU A 452     -36.994   7.773  32.580  1.00 85.70           N  
ATOM   3650  CA  GLU A 452     -35.805   8.369  31.979  1.00 85.70           C  
ATOM   3651  C   GLU A 452     -36.116   8.957  30.606  1.00 85.70           C  
ATOM   3652  O   GLU A 452     -35.320   9.722  30.056  1.00 85.70           O  
ATOM   3653  CB  GLU A 452     -34.682   7.335  31.866  1.00 85.70           C  
ATOM   3654  CG  GLU A 452     -34.109   6.900  33.207  1.00 85.70           C  
ATOM   3655  CD  GLU A 452     -32.862   6.042  33.077  1.00 85.70           C  
ATOM   3656  OE1 GLU A 452     -32.436   5.431  34.084  1.00 85.70           O  
ATOM   3657  OE2 GLU A 452     -32.303   5.980  31.958  1.00 85.70           O1-
ATOM   3658  N   ALA A 453     -37.297   8.593  30.063  1.00 84.65           N  
ATOM   3659  CA  ALA A 453     -37.662   9.072  28.732  1.00 84.65           C  
ATOM   3660  C   ALA A 453     -38.000  10.560  28.758  1.00 84.65           C  
ATOM   3661  O   ALA A 453     -38.681  11.032  29.671  1.00 84.65           O  
ATOM   3662  CB  ALA A 453     -38.840   8.272  28.183  1.00 84.65           C  
ATOM   3663  N   THR A 454     -37.408  11.393  27.875  1.00 80.32           N  
ATOM   3664  CA  THR A 454     -37.650  12.829  27.792  1.00 80.32           C  
ATOM   3665  C   THR A 454     -38.843  13.124  26.886  1.00 80.32           C  
ATOM   3666  O   THR A 454     -39.532  14.131  27.067  1.00 80.32           O  
ATOM   3667  CB  THR A 454     -36.409  13.576  27.269  1.00 80.32           C  
ATOM   3668  CG2 THR A 454     -35.267  13.517  28.279  1.00 80.32           C  
ATOM   3669  OG1 THR A 454     -35.978  12.976  26.041  1.00 80.32           O  
ATOM   3670  N   ASP A 455     -39.223  12.155  25.976  1.00 84.37           N  
ATOM   3671  CA  ASP A 455     -40.317  12.341  25.027  1.00 84.37           C  
ATOM   3672  C   ASP A 455     -41.662  11.999  25.665  1.00 84.37           C  
ATOM   3673  O   ASP A 455     -41.868  10.875  26.127  1.00 84.37           O  
ATOM   3674  CB  ASP A 455     -40.095  11.483  23.779  1.00 84.37           C  
ATOM   3675  CG  ASP A 455     -41.105  11.763  22.681  1.00 84.37           C  
ATOM   3676  OD1 ASP A 455     -42.321  11.583  22.909  1.00 84.37           O  
ATOM   3677  OD2 ASP A 455     -40.683  12.163  21.574  1.00 84.37           O1-
ATOM   3678  N   LYS A 456     -42.622  12.966  25.654  1.00 84.99           N  
ATOM   3679  CA  LYS A 456     -43.945  12.852  26.260  1.00 84.99           C  
ATOM   3680  C   LYS A 456     -44.739  11.707  25.637  1.00 84.99           C  
ATOM   3681  O   LYS A 456     -45.362  10.917  26.350  1.00 84.99           O  
ATOM   3682  CB  LYS A 456     -44.717  14.164  26.114  1.00 84.99           C  
ATOM   3683  CG  LYS A 456     -46.105  14.138  26.736  1.00 84.99           C  
ATOM   3684  CD  LYS A 456     -46.846  15.449  26.505  1.00 84.99           C  
ATOM   3685  CE  LYS A 456     -48.281  15.377  27.008  1.00 84.99           C  
ATOM   3686  NZ  LYS A 456     -49.032  16.638  26.725  1.00 84.99           N1+
ATOM   3687  N   GLU A 457     -44.713  11.559  24.295  1.00 86.89           N  
ATOM   3688  CA  GLU A 457     -45.462  10.530  23.581  1.00 86.89           C  
ATOM   3689  C   GLU A 457     -44.955   9.134  23.933  1.00 86.89           C  
ATOM   3690  O   GLU A 457     -45.743   8.194  24.060  1.00 86.89           O  
ATOM   3691  CB  GLU A 457     -45.379  10.754  22.069  1.00 86.89           C  
ATOM   3692  CG  GLU A 457     -46.171  11.959  21.583  1.00 86.89           C  
ATOM   3693  CD  GLU A 457     -46.096  12.159  20.077  1.00 86.89           C  
ATOM   3694  OE1 GLU A 457     -46.694  13.130  19.563  1.00 86.89           O  
ATOM   3695  OE2 GLU A 457     -45.432  11.336  19.407  1.00 86.89           O1-
ATOM   3696  N   LEU A 458     -43.631   9.029  24.138  1.00 87.15           N  
ATOM   3697  CA  LEU A 458     -43.020   7.751  24.488  1.00 87.15           C  
ATOM   3698  C   LEU A 458     -43.432   7.316  25.890  1.00 87.15           C  
ATOM   3699  O   LEU A 458     -43.780   6.154  26.106  1.00 87.15           O  
ATOM   3700  CB  LEU A 458     -41.495   7.845  24.398  1.00 87.15           C  
ATOM   3701  CG  LEU A 458     -40.720   6.550  24.651  1.00 87.15           C  
ATOM   3702  CD1 LEU A 458     -41.080   5.504  23.601  1.00 87.15           C  
ATOM   3703  CD2 LEU A 458     -39.219   6.817  24.655  1.00 87.15           C  
ATOM   3704  N   VAL A 459     -43.462   8.215  26.831  1.00 87.94           N  
ATOM   3705  CA  VAL A 459     -43.873   7.929  28.202  1.00 87.94           C  
ATOM   3706  C   VAL A 459     -45.318   7.437  28.217  1.00 87.94           C  
ATOM   3707  O   VAL A 459     -45.638   6.450  28.883  1.00 87.94           O  
ATOM   3708  CB  VAL A 459     -43.723   9.170  29.110  1.00 87.94           C  
ATOM   3709  CG1 VAL A 459     -44.233   8.873  30.518  1.00 87.94           C  
ATOM   3710  CG2 VAL A 459     -42.266   9.628  29.151  1.00 87.94           C  
ATOM   3711  N   ILE A 460     -46.197   8.057  27.451  1.00 87.45           N  
ATOM   3712  CA  ILE A 460     -47.613   7.715  27.392  1.00 87.45           C  
ATOM   3713  C   ILE A 460     -47.782   6.311  26.817  1.00 87.45           C  
ATOM   3714  O   ILE A 460     -48.559   5.508  27.339  1.00 87.45           O  
ATOM   3715  CB  ILE A 460     -48.407   8.738  26.548  1.00 87.45           C  
ATOM   3716  CG1 ILE A 460     -48.456  10.094  27.262  1.00 87.45           C  
ATOM   3717  CG2 ILE A 460     -49.819   8.221  26.259  1.00 87.45           C  
ATOM   3718  CD1 ILE A 460     -49.109  11.200  26.444  1.00 87.45           C  
ATOM   3719  N   TYR A 461     -47.033   6.090  25.837  1.00 89.72           N  
ATOM   3720  CA  TYR A 461     -47.099   4.773  25.214  1.00 89.72           C  
ATOM   3721  C   TYR A 461     -46.731   3.679  26.210  1.00 89.72           C  
ATOM   3722  O   TYR A 461     -47.435   2.673  26.324  1.00 89.72           O  
ATOM   3723  CB  TYR A 461     -46.169   4.706  23.999  1.00 89.72           C  
ATOM   3724  CG  TYR A 461     -46.195   3.375  23.287  1.00 89.72           C  
ATOM   3725  CD1 TYR A 461     -45.220   2.411  23.534  1.00 89.72           C  
ATOM   3726  CD2 TYR A 461     -47.193   3.079  22.364  1.00 89.72           C  
ATOM   3727  CE1 TYR A 461     -45.240   1.184  22.879  1.00 89.72           C  
ATOM   3728  CE2 TYR A 461     -47.222   1.856  21.704  1.00 89.72           C  
ATOM   3729  CZ  TYR A 461     -46.243   0.916  21.968  1.00 89.72           C  
ATOM   3730  OH  TYR A 461     -46.267  -0.296  21.316  1.00 89.72           O  
ATOM   3731  N   ILE A 462     -45.674   3.851  26.897  1.00 88.87           N  
ATOM   3732  CA  ILE A 462     -45.189   2.872  27.864  1.00 88.87           C  
ATOM   3733  C   ILE A 462     -46.216   2.695  28.979  1.00 88.87           C  
ATOM   3734  O   ILE A 462     -46.504   1.570  29.394  1.00 88.87           O  
ATOM   3735  CB  ILE A 462     -43.823   3.289  28.454  1.00 88.87           C  
ATOM   3736  CG1 ILE A 462     -42.742   3.269  27.367  1.00 88.87           C  
ATOM   3737  CG2 ILE A 462     -43.440   2.380  29.625  1.00 88.87           C  
ATOM   3738  CD1 ILE A 462     -41.393   3.805  27.825  1.00 88.87           C  
ATOM   3739  N   VAL A 463     -46.833   3.772  29.446  1.00 90.12           N  
ATOM   3740  CA  VAL A 463     -47.847   3.753  30.496  1.00 90.12           C  
ATOM   3741  C   VAL A 463     -49.062   2.956  30.026  1.00 90.12           C  
ATOM   3742  O   VAL A 463     -49.635   2.178  30.792  1.00 90.12           O  
ATOM   3743  CB  VAL A 463     -48.270   5.183  30.900  1.00 90.12           C  
ATOM   3744  CG1 VAL A 463     -49.491   5.144  31.817  1.00 90.12           C  
ATOM   3745  CG2 VAL A 463     -47.110   5.910  31.579  1.00 90.12           C  
ATOM   3746  N   LYS A 464     -49.467   3.107  28.777  1.00 89.79           N  
ATOM   3747  CA  LYS A 464     -50.593   2.360  28.222  1.00 89.79           C  
ATOM   3748  C   LYS A 464     -50.314   0.860  28.225  1.00 89.79           C  
ATOM   3749  O   LYS A 464     -51.205   0.057  28.509  1.00 89.79           O  
ATOM   3750  CB  LYS A 464     -50.903   2.833  26.801  1.00 89.79           C  
ATOM   3751  CG  LYS A 464     -51.659   4.152  26.738  1.00 89.79           C  
ATOM   3752  CD  LYS A 464     -52.025   4.519  25.306  1.00 89.79           C  
ATOM   3753  CE  LYS A 464     -52.771   5.844  25.240  1.00 89.79           C  
ATOM   3754  NZ  LYS A 464     -53.091   6.231  23.833  1.00 89.79           N1+
ATOM   3755  N   ILE A 465     -49.062   0.565  27.951  1.00 89.74           N  
ATOM   3756  CA  ILE A 465     -48.668  -0.839  27.935  1.00 89.74           C  
ATOM   3757  C   ILE A 465     -48.734  -1.409  29.351  1.00 89.74           C  
ATOM   3758  O   ILE A 465     -49.247  -2.511  29.559  1.00 89.74           O  
ATOM   3759  CB  ILE A 465     -47.250  -1.022  27.349  1.00 89.74           C  
ATOM   3760  CG1 ILE A 465     -47.251  -0.720  25.846  1.00 89.74           C  
ATOM   3761  CG2 ILE A 465     -46.731  -2.436  27.623  1.00 89.74           C  
ATOM   3762  CD1 ILE A 465     -45.885  -0.853  25.187  1.00 89.74           C  
ATOM   3763  N   LEU A 466     -48.227  -0.674  30.284  1.00 90.27           N  
ATOM   3764  CA  LEU A 466     -48.275  -1.096  31.679  1.00 90.27           C  
ATOM   3765  C   LEU A 466     -49.716  -1.277  32.144  1.00 90.27           C  
ATOM   3766  O   LEU A 466     -50.029  -2.237  32.850  1.00 90.27           O  
ATOM   3767  CB  LEU A 466     -47.562  -0.077  32.572  1.00 90.27           C  
ATOM   3768  CG  LEU A 466     -46.034  -0.074  32.512  1.00 90.27           C  
ATOM   3769  CD1 LEU A 466     -45.474   1.103  33.303  1.00 90.27           C  
ATOM   3770  CD2 LEU A 466     -45.476  -1.393  33.038  1.00 90.27           C  
ATOM   3771  N   ALA A 467     -50.561  -0.364  31.735  1.00 87.60           N  
ATOM   3772  CA  ALA A 467     -51.980  -0.436  32.073  1.00 87.60           C  
ATOM   3773  C   ALA A 467     -52.624  -1.681  31.470  1.00 87.60           C  
ATOM   3774  O   ALA A 467     -53.431  -2.348  32.122  1.00 87.60           O  
ATOM   3775  CB  ALA A 467     -52.705   0.819  31.595  1.00 87.60           C  
ATOM   3776  N   GLU A 468     -52.234  -1.859  30.270  1.00 88.72           N  
ATOM   3777  CA  GLU A 468     -52.756  -3.044  29.596  1.00 88.72           C  
ATOM   3778  C   GLU A 468     -52.312  -4.322  30.302  1.00 88.72           C  
ATOM   3779  O   GLU A 468     -53.099  -5.260  30.449  1.00 88.72           O  
ATOM   3780  CB  GLU A 468     -52.308  -3.071  28.132  1.00 88.72           C  
ATOM   3781  CG  GLU A 468     -53.003  -4.135  27.295  1.00 88.72           C  
ATOM   3782  CD  GLU A 468     -52.652  -4.061  25.818  1.00 88.72           C  
ATOM   3783  OE1 GLU A 468     -53.151  -4.899  25.033  1.00 88.72           O  
ATOM   3784  OE2 GLU A 468     -51.871  -3.158  25.443  1.00 88.72           O1-
ATOM   3785  N   LEU A 469     -51.059  -4.428  30.724  1.00 86.92           N  
ATOM   3786  CA  LEU A 469     -50.553  -5.578  31.465  1.00 86.92           C  
ATOM   3787  C   LEU A 469     -51.305  -5.751  32.780  1.00 86.92           C  
ATOM   3788  O   LEU A 469     -51.598  -6.878  33.188  1.00 86.92           O  
ATOM   3789  CB  LEU A 469     -49.054  -5.422  31.738  1.00 86.92           C  
ATOM   3790  CG  LEU A 469     -48.122  -5.631  30.543  1.00 86.92           C  
ATOM   3791  CD1 LEU A 469     -46.688  -5.281  30.922  1.00 86.92           C  
ATOM   3792  CD2 LEU A 469     -48.213  -7.067  30.038  1.00 86.92           C  
ATOM   3793  N   ALA A 470     -51.659  -4.657  33.411  1.00 85.61           N  
ATOM   3794  CA  ALA A 470     -52.421  -4.686  34.656  1.00 85.61           C  
ATOM   3795  C   ALA A 470     -53.819  -5.255  34.431  1.00 85.61           C  
ATOM   3796  O   ALA A 470     -54.317  -6.035  35.246  1.00 85.61           O  
ATOM   3797  CB  ALA A 470     -52.510  -3.285  35.258  1.00 85.61           C  
ATOM   3798  N   LYS A 471     -54.430  -4.880  33.304  1.00 83.75           N  
ATOM   3799  CA  LYS A 471     -55.787  -5.323  33.000  1.00 83.75           C  
ATOM   3800  C   LYS A 471     -55.825  -6.819  32.705  1.00 83.75           C  
ATOM   3801  O   LYS A 471     -56.819  -7.489  32.993  1.00 83.75           O  
ATOM   3802  CB  LYS A 471     -56.354  -4.540  31.814  1.00 83.75           C  
ATOM   3803  CG  LYS A 471     -56.757  -3.112  32.149  1.00 83.75           C  
ATOM   3804  CD  LYS A 471     -57.363  -2.405  30.945  1.00 83.75           C  
ATOM   3805  CE  LYS A 471     -57.710  -0.957  31.262  1.00 83.75           C  
ATOM   3806  NZ  LYS A 471     -58.261  -0.245  30.070  1.00 83.75           N1+
ATOM   3807  N   GLN A 472     -54.763  -7.344  32.260  1.00 83.76           N  
ATOM   3808  CA  GLN A 472     -54.690  -8.740  31.842  1.00 83.76           C  
ATOM   3809  C   GLN A 472     -54.202  -9.630  32.982  1.00 83.76           C  
ATOM   3810  O   GLN A 472     -54.286 -10.857  32.898  1.00 83.76           O  
ATOM   3811  CB  GLN A 472     -53.772  -8.891  30.628  1.00 83.76           C  
ATOM   3812  CG  GLN A 472     -54.337  -8.285  29.351  1.00 83.76           C  
ATOM   3813  CD  GLN A 472     -53.395  -8.425  28.169  1.00 83.76           C  
ATOM   3814  NE2 GLN A 472     -53.874  -8.062  26.984  1.00 83.76           N  
ATOM   3815  OE1 GLN A 472     -52.248  -8.854  28.320  1.00 83.76           O  
ATOM   3816  N   SER A 473     -53.709  -9.000  34.038  1.00 80.73           N  
ATOM   3817  CA  SER A 473     -53.108  -9.769  35.122  1.00 80.73           C  
ATOM   3818  C   SER A 473     -54.150 -10.162  36.164  1.00 80.73           C  
ATOM   3819  O   SER A 473     -54.998  -9.350  36.538  1.00 80.73           O  
ATOM   3820  CB  SER A 473     -51.984  -8.974  35.786  1.00 80.73           C  
ATOM   3821  OG  SER A 473     -51.400  -9.715  36.842  1.00 80.73           O  
ATOM   3822  N   THR A 474     -54.305 -11.542  36.498  1.00 79.33           N  
ATOM   3823  CA  THR A 474     -55.182 -12.032  37.555  1.00 79.33           C  
ATOM   3824  C   THR A 474     -54.480 -11.974  38.910  1.00 79.33           C  
ATOM   3825  O   THR A 474     -55.118 -12.126  39.953  1.00 79.33           O  
ATOM   3826  CB  THR A 474     -55.644 -13.474  37.275  1.00 79.33           C  
ATOM   3827  CG2 THR A 474     -56.553 -13.532  36.052  1.00 79.33           C  
ATOM   3828  OG1 THR A 474     -54.496 -14.301  37.044  1.00 79.33           O  
ATOM   3829  N   ASP A 475     -53.164 -11.624  38.970  1.00 81.20           N  
ATOM   3830  CA  ASP A 475     -52.341 -11.520  40.172  1.00 81.20           C  
ATOM   3831  C   ASP A 475     -52.481 -10.143  40.816  1.00 81.20           C  
ATOM   3832  O   ASP A 475     -51.990  -9.147  40.280  1.00 81.20           O  
ATOM   3833  CB  ASP A 475     -50.874 -11.801  39.844  1.00 81.20           C  
ATOM   3834  CG  ASP A 475     -50.001 -11.913  41.080  1.00 81.20           C  
ATOM   3835  OD1 ASP A 475     -50.420 -11.458  42.166  1.00 81.20           O  
ATOM   3836  OD2 ASP A 475     -48.882 -12.460  40.967  1.00 81.20           O1-
ATOM   3837  N   SER A 476     -53.210 -10.118  41.918  1.00 81.54           N  
ATOM   3838  CA  SER A 476     -53.475  -8.857  42.601  1.00 81.54           C  
ATOM   3839  C   SER A 476     -52.178  -8.159  42.998  1.00 81.54           C  
ATOM   3840  O   SER A 476     -52.092  -6.930  42.959  1.00 81.54           O  
ATOM   3841  CB  SER A 476     -54.339  -9.090  43.842  1.00 81.54           C  
ATOM   3842  OG  SER A 476     -53.644  -9.873  44.798  1.00 81.54           O  
ATOM   3843  N   GLU A 477     -51.131  -8.912  43.413  1.00 85.36           N  
ATOM   3844  CA  GLU A 477     -49.846  -8.337  43.802  1.00 85.36           C  
ATOM   3845  C   GLU A 477     -49.177  -7.634  42.625  1.00 85.36           C  
ATOM   3846  O   GLU A 477     -48.581  -6.568  42.790  1.00 85.36           O  
ATOM   3847  CB  GLU A 477     -48.921  -9.420  44.363  1.00 85.36           C  
ATOM   3848  CG  GLU A 477     -49.340  -9.938  45.731  1.00 85.36           C  
ATOM   3849  CD  GLU A 477     -48.373 -10.960  46.308  1.00 85.36           C  
ATOM   3850  OE1 GLU A 477     -48.619 -11.465  47.426  1.00 85.36           O  
ATOM   3851  OE2 GLU A 477     -47.360 -11.257  45.636  1.00 85.36           O1-
ATOM   3852  N   LEU A 478     -49.260  -8.234  41.482  1.00 85.48           N  
ATOM   3853  CA  LEU A 478     -48.687  -7.665  40.268  1.00 85.48           C  
ATOM   3854  C   LEU A 478     -49.388  -6.365  39.893  1.00 85.48           C  
ATOM   3855  O   LEU A 478     -48.733  -5.372  39.566  1.00 85.48           O  
ATOM   3856  CB  LEU A 478     -48.784  -8.663  39.111  1.00 85.48           C  
ATOM   3857  CG  LEU A 478     -48.200  -8.208  37.771  1.00 85.48           C  
ATOM   3858  CD1 LEU A 478     -46.698  -7.974  37.901  1.00 85.48           C  
ATOM   3859  CD2 LEU A 478     -48.495  -9.234  36.683  1.00 85.48           C  
ATOM   3860  N   VAL A 479     -50.718  -6.409  39.966  1.00 86.51           N  
ATOM   3861  CA  VAL A 479     -51.488  -5.210  39.658  1.00 86.51           C  
ATOM   3862  C   VAL A 479     -51.082  -4.076  40.597  1.00 86.51           C  
ATOM   3863  O   VAL A 479     -50.899  -2.937  40.163  1.00 86.51           O  
ATOM   3864  CB  VAL A 479     -53.008  -5.468  39.761  1.00 86.51           C  
ATOM   3865  CG1 VAL A 479     -53.791  -4.172  39.563  1.00 86.51           C  
ATOM   3866  CG2 VAL A 479     -53.441  -6.519  38.740  1.00 86.51           C  
ATOM   3867  N   ASN A 480     -50.876  -4.338  41.869  1.00 85.95           N  
ATOM   3868  CA  ASN A 480     -50.461  -3.342  42.853  1.00 85.95           C  
ATOM   3869  C   ASN A 480     -49.081  -2.777  42.530  1.00 85.95           C  
ATOM   3870  O   ASN A 480     -48.846  -1.577  42.680  1.00 85.95           O  
ATOM   3871  CB  ASN A 480     -50.473  -3.941  44.260  1.00 85.95           C  
ATOM   3872  CG  ASN A 480     -51.875  -4.102  44.815  1.00 85.95           C  
ATOM   3873  ND2 ASN A 480     -52.033  -5.004  45.776  1.00 85.95           N  
ATOM   3874  OD1 ASN A 480     -52.809  -3.422  44.381  1.00 85.95           O  
ATOM   3875  N   GLU A 481     -48.246  -3.685  42.134  1.00 88.21           N  
ATOM   3876  CA  GLU A 481     -46.905  -3.236  41.773  1.00 88.21           C  
ATOM   3877  C   GLU A 481     -46.941  -2.306  40.563  1.00 88.21           C  
ATOM   3878  O   GLU A 481     -46.217  -1.309  40.519  1.00 88.21           O  
ATOM   3879  CB  GLU A 481     -45.996  -4.435  41.488  1.00 88.21           C  
ATOM   3880  CG  GLU A 481     -44.540  -4.060  41.252  1.00 88.21           C  
ATOM   3881  CD  GLU A 481     -43.872  -3.448  42.473  1.00 88.21           C  
ATOM   3882  OE1 GLU A 481     -42.838  -2.759  42.318  1.00 88.21           O  
ATOM   3883  OE2 GLU A 481     -44.386  -3.659  43.593  1.00 88.21           O1-
ATOM   3884  N   ILE A 482     -47.710  -2.624  39.611  1.00 88.75           N  
ATOM   3885  CA  ILE A 482     -47.856  -1.798  38.418  1.00 88.75           C  
ATOM   3886  C   ILE A 482     -48.394  -0.422  38.805  1.00 88.75           C  
ATOM   3887  O   ILE A 482     -47.898   0.603  38.329  1.00 88.75           O  
ATOM   3888  CB  ILE A 482     -48.787  -2.463  37.380  1.00 88.75           C  
ATOM   3889  CG1 ILE A 482     -48.128  -3.720  36.800  1.00 88.75           C  
ATOM   3890  CG2 ILE A 482     -49.153  -1.474  36.269  1.00 88.75           C  
ATOM   3891  CD1 ILE A 482     -49.023  -4.507  35.852  1.00 88.75           C  
ATOM   3892  N   VAL A 483     -49.431  -0.408  39.683  1.00 89.42           N  
ATOM   3893  CA  VAL A 483     -49.997   0.850  40.160  1.00 89.42           C  
ATOM   3894  C   VAL A 483     -48.916   1.671  40.859  1.00 89.42           C  
ATOM   3895  O   VAL A 483     -48.804   2.879  40.637  1.00 89.42           O  
ATOM   3896  CB  VAL A 483     -51.187   0.610  41.115  1.00 89.42           C  
ATOM   3897  CG1 VAL A 483     -51.614   1.916  41.784  1.00 89.42           C  
ATOM   3898  CG2 VAL A 483     -52.359  -0.016  40.361  1.00 89.42           C  
ATOM   3899  N   LYS A 484     -48.122   0.995  41.732  1.00 90.55           N  
ATOM   3900  CA  LYS A 484     -47.038   1.671  42.439  1.00 90.55           C  
ATOM   3901  C   LYS A 484     -46.031   2.269  41.460  1.00 90.55           C  
ATOM   3902  O   LYS A 484     -45.601   3.412  41.624  1.00 90.55           O  
ATOM   3903  CB  LYS A 484     -46.332   0.703  43.390  1.00 90.55           C  
ATOM   3904  CG  LYS A 484     -45.318   1.369  44.308  1.00 90.55           C  
ATOM   3905  CD  LYS A 484     -44.665   0.360  45.244  1.00 90.55           C  
ATOM   3906  CE  LYS A 484     -43.579   1.005  46.096  1.00 90.55           C  
ATOM   3907  NZ  LYS A 484     -42.918   0.014  46.996  1.00 90.55           N1+
ATOM   3908  N   GLN A 485     -45.660   1.562  40.436  1.00 91.91           N  
ATOM   3909  CA  GLN A 485     -44.691   2.035  39.453  1.00 91.91           C  
ATOM   3910  C   GLN A 485     -45.248   3.209  38.654  1.00 91.91           C  
ATOM   3911  O   GLN A 485     -44.537   4.180  38.388  1.00 91.91           O  
ATOM   3912  CB  GLN A 485     -44.286   0.902  38.509  1.00 91.91           C  
ATOM   3913  CG  GLN A 485     -43.484  -0.203  39.184  1.00 91.91           C  
ATOM   3914  CD  GLN A 485     -42.204   0.304  39.819  1.00 91.91           C  
ATOM   3915  NE2 GLN A 485     -41.805  -0.313  40.927  1.00 91.91           N  
ATOM   3916  OE1 GLN A 485     -41.576   1.243  39.318  1.00 91.91           O  
ATOM   3917  N   LEU A 486     -46.521   3.109  38.263  1.00 91.37           N  
ATOM   3918  CA  LEU A 486     -47.168   4.202  37.545  1.00 91.37           C  
ATOM   3919  C   LEU A 486     -47.224   5.459  38.406  1.00 91.37           C  
ATOM   3920  O   LEU A 486     -47.068   6.572  37.898  1.00 91.37           O  
ATOM   3921  CB  LEU A 486     -48.581   3.799  37.116  1.00 91.37           C  
ATOM   3922  CG  LEU A 486     -48.681   2.827  35.939  1.00 91.37           C  
ATOM   3923  CD1 LEU A 486     -50.137   2.457  35.680  1.00 91.37           C  
ATOM   3924  CD2 LEU A 486     -48.047   3.429  34.691  1.00 91.37           C  
ATOM   3925  N   GLU A 487     -47.432   5.290  39.722  1.00 90.70           N  
ATOM   3926  CA  GLU A 487     -47.415   6.417  40.649  1.00 90.70           C  
ATOM   3927  C   GLU A 487     -46.040   7.075  40.692  1.00 90.70           C  
ATOM   3928  O   GLU A 487     -45.933   8.304  40.708  1.00 90.70           O  
ATOM   3929  CB  GLU A 487     -47.826   5.965  42.053  1.00 90.70           C  
ATOM   3930  CG  GLU A 487     -49.315   5.683  42.197  1.00 90.70           C  
ATOM   3931  CD  GLU A 487     -49.690   5.120  43.559  1.00 90.70           C  
ATOM   3932  OE1 GLU A 487     -50.900   4.999  43.854  1.00 90.70           O  
ATOM   3933  OE2 GLU A 487     -48.765   4.798  44.338  1.00 90.70           O1-
ATOM   3934  N   GLU A 488     -45.108   6.222  40.732  1.00 92.02           N  
ATOM   3935  CA  GLU A 488     -43.745   6.744  40.761  1.00 92.02           C  
ATOM   3936  C   GLU A 488     -43.414   7.494  39.474  1.00 92.02           C  
ATOM   3937  O   GLU A 488     -42.753   8.534  39.507  1.00 92.02           O  
ATOM   3938  CB  GLU A 488     -42.740   5.612  40.984  1.00 92.02           C  
ATOM   3939  CG  GLU A 488     -42.752   5.047  42.397  1.00 92.02           C  
ATOM   3940  CD  GLU A 488     -41.699   3.975  42.625  1.00 92.02           C  
ATOM   3941  OE1 GLU A 488     -41.619   3.432  43.750  1.00 92.02           O  
ATOM   3942  OE2 GLU A 488     -40.946   3.677  41.670  1.00 92.02           O1-
ATOM   3943  N   VAL A 489     -43.856   6.942  38.322  1.00 88.53           N  
ATOM   3944  CA  VAL A 489     -43.648   7.597  37.034  1.00 88.53           C  
ATOM   3945  C   VAL A 489     -44.346   8.955  37.026  1.00 88.53           C  
ATOM   3946  O   VAL A 489     -43.785   9.946  36.552  1.00 88.53           O  
ATOM   3947  CB  VAL A 489     -44.163   6.728  35.865  1.00 88.53           C  
ATOM   3948  CG1 VAL A 489     -44.085   7.495  34.546  1.00 88.53           C  
ATOM   3949  CG2 VAL A 489     -43.366   5.427  35.777  1.00 88.53           C  
ATOM   3950  N   ALA A 490     -45.517   9.048  37.590  1.00 88.66           N  
ATOM   3951  CA  ALA A 490     -46.286  10.287  37.678  1.00 88.66           C  
ATOM   3952  C   ALA A 490     -45.580  11.310  38.563  1.00 88.66           C  
ATOM   3953  O   ALA A 490     -45.582  12.506  38.263  1.00 88.66           O  
ATOM   3954  CB  ALA A 490     -47.689  10.005  38.211  1.00 88.66           C  
ATOM   3955  N   LYS A 491     -44.955  10.826  39.700  1.00 88.74           N  
ATOM   3956  CA  LYS A 491     -44.258  11.712  40.627  1.00 88.74           C  
ATOM   3957  C   LYS A 491     -43.019  12.323  39.979  1.00 88.74           C  
ATOM   3958  O   LYS A 491     -42.700  13.491  40.214  1.00 88.74           O  
ATOM   3959  CB  LYS A 491     -43.866  10.959  41.900  1.00 88.74           C  
ATOM   3960  CG  LYS A 491     -45.005  10.789  42.894  1.00 88.74           C  
ATOM   3961  CD  LYS A 491     -44.527  10.138  44.186  1.00 88.74           C  
ATOM   3962  CE  LYS A 491     -45.677   9.911  45.157  1.00 88.74           C  
ATOM   3963  NZ  LYS A 491     -45.217   9.254  46.417  1.00 88.74           N1+
ATOM   3964  N   GLU A 492     -42.399  11.662  39.038  1.00 86.59           N  
ATOM   3965  CA  GLU A 492     -41.148  12.100  38.427  1.00 86.59           C  
ATOM   3966  C   GLU A 492     -41.405  12.907  37.158  1.00 86.59           C  
ATOM   3967  O   GLU A 492     -40.521  13.622  36.681  1.00 86.59           O  
ATOM   3968  CB  GLU A 492     -40.254  10.897  38.113  1.00 86.59           C  
ATOM   3969  CG  GLU A 492     -39.668  10.227  39.347  1.00 86.59           C  
ATOM   3970  CD  GLU A 492     -38.578   9.219  39.023  1.00 86.59           C  
ATOM   3971  OE1 GLU A 492     -38.183   8.442  39.921  1.00 86.59           O  
ATOM   3972  OE2 GLU A 492     -38.114   9.207  37.860  1.00 86.59           O1-
ATOM   3973  N   ALA A 493     -42.596  12.805  36.619  1.00 85.09           N  
ATOM   3974  CA  ALA A 493     -42.927  13.536  35.399  1.00 85.09           C  
ATOM   3975  C   ALA A 493     -43.093  15.026  35.680  1.00 85.09           C  
ATOM   3976  O   ALA A 493     -43.700  15.412  36.681  1.00 85.09           O  
ATOM   3977  CB  ALA A 493     -44.198  12.972  34.767  1.00 85.09           C  
ATOM   3978  N   THR A 494     -42.379  15.978  35.012  1.00 81.67           N  
ATOM   3979  CA  THR A 494     -42.423  17.423  35.201  1.00 81.67           C  
ATOM   3980  C   THR A 494     -43.557  18.041  34.388  1.00 81.67           C  
ATOM   3981  O   THR A 494     -44.119  19.068  34.776  1.00 81.67           O  
ATOM   3982  CB  THR A 494     -41.088  18.080  34.805  1.00 81.67           C  
ATOM   3983  CG2 THR A 494     -39.972  17.680  35.766  1.00 81.67           C  
ATOM   3984  OG1 THR A 494     -40.732  17.664  33.481  1.00 81.67           O  
ATOM   3985  N   ASP A 495     -44.096  17.322  33.399  1.00 86.44           N  
ATOM   3986  CA  ASP A 495     -45.156  17.828  32.533  1.00 86.44           C  
ATOM   3987  C   ASP A 495     -46.532  17.580  33.146  1.00 86.44           C  
ATOM   3988  O   ASP A 495     -46.909  16.432  33.393  1.00 86.44           O  
ATOM   3989  CB  ASP A 495     -45.072  17.181  31.149  1.00 86.44           C  
ATOM   3990  CG  ASP A 495     -46.031  17.797  30.147  1.00 86.44           C  
ATOM   3991  OD1 ASP A 495     -47.256  17.796  30.395  1.00 86.44           O  
ATOM   3992  OD2 ASP A 495     -45.559  18.285  29.098  1.00 86.44           O1-
ATOM   3993  N   LYS A 496     -47.334  18.745  33.381  1.00 86.07           N  
ATOM   3994  CA  LYS A 496     -48.631  18.700  34.049  1.00 86.07           C  
ATOM   3995  C   LYS A 496     -49.624  17.849  33.264  1.00 86.07           C  
ATOM   3996  O   LYS A 496     -50.383  17.072  33.849  1.00 86.07           O  
ATOM   3997  CB  LYS A 496     -49.186  20.113  34.237  1.00 86.07           C  
ATOM   3998  CG  LYS A 496     -50.340  20.198  35.226  1.00 86.07           C  
ATOM   3999  CD  LYS A 496     -50.785  21.638  35.443  1.00 86.07           C  
ATOM   4000  CE  LYS A 496     -51.998  21.716  36.361  1.00 86.07           C  
ATOM   4001  NZ  LYS A 496     -52.471  23.122  36.534  1.00 86.07           N1+
ATOM   4002  N   GLU A 497     -49.662  17.929  31.888  1.00 87.51           N  
ATOM   4003  CA  GLU A 497     -50.569  17.160  31.042  1.00 87.51           C  
ATOM   4004  C   GLU A 497     -50.282  15.664  31.142  1.00 87.51           C  
ATOM   4005  O   GLU A 497     -51.207  14.850  31.179  1.00 87.51           O  
ATOM   4006  CB  GLU A 497     -50.467  17.620  29.586  1.00 87.51           C  
ATOM   4007  CG  GLU A 497     -51.101  18.978  29.324  1.00 87.51           C  
ATOM   4008  CD  GLU A 497     -51.021  19.406  27.867  1.00 87.51           C  
ATOM   4009  OE1 GLU A 497     -51.483  20.522  27.537  1.00 87.51           O  
ATOM   4010  OE2 GLU A 497     -50.493  18.620  27.049  1.00 87.51           O1-
ATOM   4011  N   LEU A 498     -48.950  15.337  31.125  1.00 87.65           N  
ATOM   4012  CA  LEU A 498     -48.503  13.953  31.242  1.00 87.65           C  
ATOM   4013  C   LEU A 498     -48.935  13.354  32.577  1.00 87.65           C  
ATOM   4014  O   LEU A 498     -49.450  12.235  32.622  1.00 87.65           O  
ATOM   4015  CB  LEU A 498     -46.981  13.867  31.099  1.00 87.65           C  
ATOM   4016  CG  LEU A 498     -46.370  12.468  31.189  1.00 87.65           C  
ATOM   4017  CD1 LEU A 498     -46.850  11.605  30.027  1.00 87.65           C  
ATOM   4018  CD2 LEU A 498     -44.848  12.550  31.208  1.00 87.65           C  
ATOM   4019  N   VAL A 499     -48.783  14.092  33.639  1.00 88.74           N  
ATOM   4020  CA  VAL A 499     -49.163  13.644  34.975  1.00 88.74           C  
ATOM   4021  C   VAL A 499     -50.664  13.369  35.020  1.00 88.74           C  
ATOM   4022  O   VAL A 499     -51.100  12.359  35.577  1.00 88.74           O  
ATOM   4023  CB  VAL A 499     -48.779  14.683  36.053  1.00 88.74           C  
ATOM   4024  CG1 VAL A 499     -49.328  14.274  37.418  1.00 88.74           C  
ATOM   4025  CG2 VAL A 499     -47.262  14.853  36.113  1.00 88.74           C  
ATOM   4026  N   GLU A 500     -51.486  14.243  34.384  1.00 88.78           N  
ATOM   4027  CA  GLU A 500     -52.939  14.099  34.367  1.00 88.78           C  
ATOM   4028  C   GLU A 500     -53.358  12.829  33.631  1.00 88.78           C  
ATOM   4029  O   GLU A 500     -54.255  12.113  34.081  1.00 88.78           O  
ATOM   4030  CB  GLU A 500     -53.593  15.322  33.719  1.00 88.78           C  
ATOM   4031  CG  GLU A 500     -53.595  16.560  34.606  1.00 88.78           C  
ATOM   4032  CD  GLU A 500     -54.174  17.787  33.920  1.00 88.78           C  
ATOM   4033  OE1 GLU A 500     -54.195  18.874  34.540  1.00 88.78           O  
ATOM   4034  OE2 GLU A 500     -54.611  17.660  32.755  1.00 88.78           O1-
ATOM   4035  N   HIS A 501     -52.701  12.638  32.582  1.00 89.40           N  
ATOM   4036  CA  HIS A 501     -52.986  11.442  31.798  1.00 89.40           C  
ATOM   4037  C   HIS A 501     -52.680  10.177  32.592  1.00 89.40           C  
ATOM   4038  O   HIS A 501     -53.477   9.235  32.601  1.00 89.40           O  
ATOM   4039  CB  HIS A 501     -52.184  11.451  30.496  1.00 89.40           C  
ATOM   4040  CG  HIS A 501     -52.634  10.426  29.506  1.00 89.40           C  
ATOM   4041  CD2 HIS A 501     -52.180   9.176  29.250  1.00 89.40           C  
ATOM   4042  ND1 HIS A 501     -53.677  10.643  28.632  1.00 89.40           N  
ATOM   4043  CE1 HIS A 501     -53.846   9.568  27.880  1.00 89.40           C  
ATOM   4044  NE2 HIS A 501     -52.951   8.663  28.236  1.00 89.40           N  
ATOM   4045  N   ILE A 502     -51.546  10.155  33.209  1.00 89.24           N  
ATOM   4046  CA  ILE A 502     -51.133   9.007  34.008  1.00 89.24           C  
ATOM   4047  C   ILE A 502     -52.114   8.800  35.159  1.00 89.24           C  
ATOM   4048  O   ILE A 502     -52.502   7.668  35.458  1.00 89.24           O  
ATOM   4049  CB  ILE A 502     -49.698   9.184  34.552  1.00 89.24           C  
ATOM   4050  CG1 ILE A 502     -48.689   9.209  33.399  1.00 89.24           C  
ATOM   4051  CG2 ILE A 502     -49.359   8.074  35.552  1.00 89.24           C  
ATOM   4052  CD1 ILE A 502     -47.260   9.505  33.833  1.00 89.24           C  
ATOM   4053  N   GLU A 503     -52.594   9.926  35.767  1.00 90.11           N  
ATOM   4054  CA  GLU A 503     -53.537   9.865  36.881  1.00 90.11           C  
ATOM   4055  C   GLU A 503     -54.874   9.278  36.440  1.00 90.11           C  
ATOM   4056  O   GLU A 503     -55.502   8.521  37.184  1.00 90.11           O  
ATOM   4057  CB  GLU A 503     -53.746  11.255  37.485  1.00 90.11           C  
ATOM   4058  CG  GLU A 503     -52.580  11.738  38.336  1.00 90.11           C  
ATOM   4059  CD  GLU A 503     -52.784  13.136  38.896  1.00 90.11           C  
ATOM   4060  OE1 GLU A 503     -52.002  13.558  39.778  1.00 90.11           O  
ATOM   4061  OE2 GLU A 503     -53.735  13.817  38.450  1.00 90.11           O1-
ATOM   4062  N   LYS A 504     -55.308   9.629  35.234  1.00 89.44           N  
ATOM   4063  CA  LYS A 504     -56.546   9.079  34.691  1.00 89.44           C  
ATOM   4064  C   LYS A 504     -56.447   7.566  34.518  1.00 89.44           C  
ATOM   4065  O   LYS A 504     -57.384   6.836  34.847  1.00 89.44           O  
ATOM   4066  CB  LYS A 504     -56.886   9.738  33.354  1.00 89.44           C  
ATOM   4067  CG  LYS A 504     -57.469  11.138  33.483  1.00 89.44           C  
ATOM   4068  CD  LYS A 504     -57.868  11.704  32.126  1.00 89.44           C  
ATOM   4069  CE  LYS A 504     -58.336  13.150  32.240  1.00 89.44           C  
ATOM   4070  NZ  LYS A 504     -58.680  13.726  30.905  1.00 89.44           N1+
ATOM   4071  N   ILE A 505     -55.307   7.124  34.051  1.00 88.50           N  
ATOM   4072  CA  ILE A 505     -55.077   5.696  33.864  1.00 88.50           C  
ATOM   4073  C   ILE A 505     -55.041   4.997  35.221  1.00 88.50           C  
ATOM   4074  O   ILE A 505     -55.608   3.914  35.385  1.00 88.50           O  
ATOM   4075  CB  ILE A 505     -53.767   5.431  33.090  1.00 88.50           C  
ATOM   4076  CG1 ILE A 505     -53.890   5.928  31.645  1.00 88.50           C  
ATOM   4077  CG2 ILE A 505     -53.407   3.943  33.129  1.00 88.50           C  
ATOM   4078  CD1 ILE A 505     -52.610   5.795  30.833  1.00 88.50           C  
ATOM   4079  N   LEU A 506     -54.358   5.623  36.187  1.00 88.40           N  
ATOM   4080  CA  LEU A 506     -54.282   5.098  37.546  1.00 88.40           C  
ATOM   4081  C   LEU A 506     -55.676   4.950  38.150  1.00 88.40           C  
ATOM   4082  O   LEU A 506     -55.969   3.949  38.806  1.00 88.40           O  
ATOM   4083  CB  LEU A 506     -53.426   6.011  38.427  1.00 88.40           C  
ATOM   4084  CG  LEU A 506     -51.911   5.843  38.306  1.00 88.40           C  
ATOM   4085  CD1 LEU A 506     -51.192   6.952  39.068  1.00 88.40           C  
ATOM   4086  CD2 LEU A 506     -51.482   4.472  38.815  1.00 88.40           C  
ATOM   4087  N   GLU A 507     -56.515   5.986  37.948  1.00 88.30           N  
ATOM   4088  CA  GLU A 507     -57.887   5.963  38.447  1.00 88.30           C  
ATOM   4089  C   GLU A 507     -58.678   4.810  37.836  1.00 88.30           C  
ATOM   4090  O   GLU A 507     -59.416   4.116  38.538  1.00 88.30           O  
ATOM   4091  CB  GLU A 507     -58.586   7.293  38.156  1.00 88.30           C  
ATOM   4092  CG  GLU A 507     -59.843   7.521  38.984  1.00 88.30           C  
ATOM   4093  CD  GLU A 507     -60.397   8.931  38.858  1.00 88.30           C  
ATOM   4094  OE1 GLU A 507     -61.402   9.251  39.534  1.00 88.30           O  
ATOM   4095  OE2 GLU A 507     -59.822   9.723  38.078  1.00 88.30           O1-
ATOM   4096  N   GLU A 508     -58.433   4.609  36.564  1.00 86.86           N  
ATOM   4097  CA  GLU A 508     -59.108   3.522  35.861  1.00 86.86           C  
ATOM   4098  C   GLU A 508     -58.664   2.162  36.391  1.00 86.86           C  
ATOM   4099  O   GLU A 508     -59.483   1.254  36.548  1.00 86.86           O  
ATOM   4100  CB  GLU A 508     -58.843   3.611  34.355  1.00 86.86           C  
ATOM   4101  CG  GLU A 508     -59.638   4.703  33.654  1.00 86.86           C  
ATOM   4102  CD  GLU A 508     -59.326   4.815  32.171  1.00 86.86           C  
ATOM   4103  OE1 GLU A 508     -59.849   5.740  31.509  1.00 86.86           O  
ATOM   4104  OE2 GLU A 508     -58.554   3.969  31.666  1.00 86.86           O1-
ATOM   4105  N   LEU A 509     -57.419   1.964  36.668  1.00 84.26           N  
ATOM   4106  CA  LEU A 509     -56.871   0.711  37.174  1.00 84.26           C  
ATOM   4107  C   LEU A 509     -57.367   0.434  38.589  1.00 84.26           C  
ATOM   4108  O   LEU A 509     -57.622  -0.718  38.947  1.00 84.26           O  
ATOM   4109  CB  LEU A 509     -55.341   0.749  37.155  1.00 84.26           C  
ATOM   4110  CG  LEU A 509     -54.676   0.580  35.788  1.00 84.26           C  
ATOM   4111  CD1 LEU A 509     -53.166   0.759  35.907  1.00 84.26           C  
ATOM   4112  CD2 LEU A 509     -55.012  -0.784  35.194  1.00 84.26           C  
ATOM   4113  N   LYS A 510     -57.525   1.533  39.460  1.00 81.96           N  
ATOM   4114  CA  LYS A 510     -58.011   1.415  40.831  1.00 81.96           C  
ATOM   4115  C   LYS A 510     -59.469   0.969  40.862  1.00 81.96           C  
ATOM   4116  O   LYS A 510     -59.886   0.251  41.773  1.00 81.96           O  
ATOM   4117  CB  LYS A 510     -57.853   2.743  41.574  1.00 81.96           C  
ATOM   4118  CG  LYS A 510     -56.428   3.040  42.015  1.00 81.96           C  
ATOM   4119  CD  LYS A 510     -56.348   4.336  42.812  1.00 81.96           C  
ATOM   4120  CE  LYS A 510     -54.916   4.657  43.218  1.00 81.96           C  
ATOM   4121  NZ  LYS A 510     -54.828   5.945  43.970  1.00 81.96           N1+
ATOM   4122  N   LYS A 511     -60.277   1.420  39.886  1.00 79.56           N  
ATOM   4123  CA  LYS A 511     -61.682   1.030  39.816  1.00 79.56           C  
ATOM   4124  C   LYS A 511     -61.824  -0.456  39.495  1.00 79.56           C  
ATOM   4125  O   LYS A 511     -62.770  -1.106  39.946  1.00 79.56           O  
ATOM   4126  CB  LYS A 511     -62.419   1.865  38.768  1.00 79.56           C  
ATOM   4127  CG  LYS A 511     -62.720   3.289  39.210  1.00 79.56           C  
ATOM   4128  CD  LYS A 511     -63.520   4.045  38.158  1.00 79.56           C  
ATOM   4129  CE  LYS A 511     -63.766   5.489  38.571  1.00 79.56           C  
ATOM   4130  NZ  LYS A 511     -64.514   6.245  37.523  1.00 79.56           N1+
ATOM   4131  N   GLN A 512     -60.910  -1.098  38.889  1.00 68.46           N  
ATOM   4132  CA  GLN A 512     -60.914  -2.493  38.463  1.00 68.46           C  
ATOM   4133  C   GLN A 512     -60.319  -3.399  39.539  1.00 68.46           C  
ATOM   4134  O   GLN A 512     -60.635  -4.588  39.600  1.00 68.46           O  
ATOM   4135  CB  GLN A 512     -60.142  -2.657  37.153  1.00 68.46           C  
ATOM   4136  CG  GLN A 512     -60.935  -2.253  35.917  1.00 68.46           C  
ATOM   4137  CD  GLN A 512     -60.192  -2.536  34.625  1.00 68.46           C  
ATOM   4138  NE2 GLN A 512     -60.850  -2.289  33.497  1.00 68.46           N  
ATOM   4139  OE1 GLN A 512     -59.037  -2.973  34.639  1.00 68.46           O  
ATOM   4140  N   SER A 513     -59.452  -2.942  40.370  1.00 58.34           N  
ATOM   4141  CA  SER A 513     -58.795  -3.744  41.398  1.00 58.34           C  
ATOM   4142  C   SER A 513     -59.674  -3.881  42.636  1.00 58.34           C  
ATOM   4143  O   SER A 513     -60.165  -2.884  43.170  1.00 58.34           O  
ATOM   4144  CB  SER A 513     -57.450  -3.126  41.782  1.00 58.34           C  
ATOM   4145  OG  SER A 513     -57.263  -3.164  43.186  1.00 58.34           O  
ATOM   4146  N   THR A 514     -60.846  -4.777  42.804  1.00 54.05           N  
ATOM   4147  CA  THR A 514     -61.711  -5.024  43.953  1.00 54.05           C  
ATOM   4148  C   THR A 514     -60.885  -5.386  45.183  1.00 54.05           C  
ATOM   4149  O   THR A 514     -61.377  -5.309  46.312  1.00 54.05           O  
ATOM   4150  CB  THR A 514     -62.721  -6.148  43.659  1.00 54.05           C  
ATOM   4151  CG2 THR A 514     -63.914  -5.624  42.866  1.00 54.05           C  
ATOM   4152  OG1 THR A 514     -62.074  -7.178  42.903  1.00 54.05           O  
ATOM   4153  N   ASP A 515     -59.468  -5.225  45.180  1.00 43.07           N  
ATOM   4154  CA  ASP A 515     -58.689  -5.185  46.413  1.00 43.07           C  
ATOM   4155  C   ASP A 515     -58.066  -3.807  46.627  1.00 43.07           C  
ATOM   4156  O   ASP A 515     -57.621  -3.168  45.671  1.00 43.07           O  
ATOM   4157  CB  ASP A 515     -57.599  -6.258  46.393  1.00 43.07           C  
ATOM   4158  CG  ASP A 515     -57.885  -7.413  47.336  1.00 43.07           C  
ATOM   4159  OD1 ASP A 515     -58.770  -7.282  48.209  1.00 43.07           O  
ATOM   4160  OD2 ASP A 515     -57.218  -8.462  47.207  1.00 43.07           O1-
TER   
END
