# Supplementary material for: De novo design of obligate ABC-type heterotrimeric proteins
Source: Nat Struct Mol Biol. 2022 Dec 15;29(12):1266–76. doi: 10.1038/s41594-022-00879-4 (PMC9758053; doi:10.1038/s41594-022-00879-4)
Supplement: Supplementary file 4 — This compressed file contains all PDB files and scripts used in our design protocols and analyses, as well as the final design model outputs. [file 41594_2022_879_MOESM4_ESM.zip › source_data/pdbs/AF-Monomer for worms fusions/C2-DHT01-02/C2-DHT01-02_chnA_model_2_ptm_seed_0_unrelaxed.pdb]

ATOM      1  N   ASP A   1      32.713  19.452   2.876  1.00 68.50           N  
ATOM      2  CA  ASP A   1      32.626  18.979   4.254  1.00 68.50           C  
ATOM      3  C   ASP A   1      31.725  17.750   4.356  1.00 68.50           C  
ATOM      4  O   ASP A   1      32.034  16.809   5.090  1.00 68.50           O  
ATOM      5  CB  ASP A   1      32.106  20.090   5.170  1.00 68.50           C  
ATOM      6  CG  ASP A   1      33.150  21.152   5.466  1.00 68.50           C  
ATOM      7  OD1 ASP A   1      34.352  20.912   5.216  1.00 68.50           O  
ATOM      8  OD2 ASP A   1      32.770  22.237   5.956  1.00 68.50           O1-
ATOM      9  N   GLU A   2      30.745  17.574   3.548  1.00 75.69           N  
ATOM     10  CA  GLU A   2      29.831  16.446   3.388  1.00 75.69           C  
ATOM     11  C   GLU A   2      30.477  15.321   2.585  1.00 75.69           C  
ATOM     12  O   GLU A   2      30.310  14.144   2.911  1.00 75.69           O  
ATOM     13  CB  GLU A   2      28.534  16.897   2.711  1.00 75.69           C  
ATOM     14  CG  GLU A   2      27.521  17.509   3.668  1.00 75.69           C  
ATOM     15  CD  GLU A   2      26.198  17.853   3.002  1.00 75.69           C  
ATOM     16  OE1 GLU A   2      25.269  18.315   3.702  1.00 75.69           O  
ATOM     17  OE2 GLU A   2      26.090  17.659   1.771  1.00 75.69           O1-
ATOM     18  N   GLU A   3      31.270  15.738   1.702  1.00 73.80           N  
ATOM     19  CA  GLU A   3      32.063  14.794   0.919  1.00 73.80           C  
ATOM     20  C   GLU A   3      33.181  14.184   1.760  1.00 73.80           C  
ATOM     21  O   GLU A   3      33.426  12.977   1.693  1.00 73.80           O  
ATOM     22  CB  GLU A   3      32.649  15.480  -0.318  1.00 73.80           C  
ATOM     23  CG  GLU A   3      33.225  14.512  -1.342  1.00 73.80           C  
ATOM     24  CD  GLU A   3      33.785  15.206  -2.574  1.00 73.80           C  
ATOM     25  OE1 GLU A   3      34.524  14.559  -3.351  1.00 73.80           O  
ATOM     26  OE2 GLU A   3      33.483  16.406  -2.762  1.00 73.80           O1-
ATOM     27  N   GLU A   4      33.751  14.931   2.552  1.00 80.50           N  
ATOM     28  CA  GLU A   4      34.795  14.468   3.460  1.00 80.50           C  
ATOM     29  C   GLU A   4      34.215  13.605   4.576  1.00 80.50           C  
ATOM     30  O   GLU A   4      34.801  12.587   4.950  1.00 80.50           O  
ATOM     31  CB  GLU A   4      35.555  15.657   4.056  1.00 80.50           C  
ATOM     32  CG  GLU A   4      36.978  15.326   4.481  1.00 80.50           C  
ATOM     33  CD  GLU A   4      37.820  16.560   4.767  1.00 80.50           C  
ATOM     34  OE1 GLU A   4      39.016  16.412   5.109  1.00 80.50           O  
ATOM     35  OE2 GLU A   4      37.280  17.682   4.650  1.00 80.50           O1-
ATOM     36  N   LYS A   5      32.978  13.838   5.077  1.00 87.37           N  
ATOM     37  CA  LYS A   5      32.237  13.037   6.048  1.00 87.37           C  
ATOM     38  C   LYS A   5      31.800  11.706   5.442  1.00 87.37           C  
ATOM     39  O   LYS A   5      31.877  10.664   6.098  1.00 87.37           O  
ATOM     40  CB  LYS A   5      31.017  13.804   6.559  1.00 87.37           C  
ATOM     41  CG  LYS A   5      31.344  14.852   7.613  1.00 87.37           C  
ATOM     42  CD  LYS A   5      30.083  15.521   8.146  1.00 87.37           C  
ATOM     43  CE  LYS A   5      30.413  16.633   9.133  1.00 87.37           C  
ATOM     44  NZ  LYS A   5      29.181  17.316   9.630  1.00 87.37           N1+
ATOM     45  N   LEU A   6      31.455  11.658   4.134  1.00 83.83           N  
ATOM     46  CA  LEU A   6      31.050  10.456   3.415  1.00 83.83           C  
ATOM     47  C   LEU A   6      32.255   9.569   3.117  1.00 83.83           C  
ATOM     48  O   LEU A   6      32.176   8.344   3.241  1.00 83.83           O  
ATOM     49  CB  LEU A   6      30.338  10.824   2.110  1.00 83.83           C  
ATOM     50  CG  LEU A   6      28.859  11.197   2.227  1.00 83.83           C  
ATOM     51  CD1 LEU A   6      28.377  11.860   0.942  1.00 83.83           C  
ATOM     52  CD2 LEU A   6      28.021   9.964   2.547  1.00 83.83           C  
ATOM     53  N   ARG A   7      33.365  10.243   2.875  1.00 87.77           N  
ATOM     54  CA  ARG A   7      34.601   9.507   2.625  1.00 87.77           C  
ATOM     55  C   ARG A   7      35.111   8.844   3.900  1.00 87.77           C  
ATOM     56  O   ARG A   7      35.543   7.690   3.876  1.00 87.77           O  
ATOM     57  CB  ARG A   7      35.674  10.436   2.053  1.00 87.77           C  
ATOM     58  CG  ARG A   7      35.647  10.548   0.537  1.00 87.77           C  
ATOM     59  CD  ARG A   7      36.825  11.355   0.009  1.00 87.77           C  
ATOM     60  NE  ARG A   7      36.712  11.599  -1.426  1.00 87.77           N  
ATOM     61  CZ  ARG A   7      37.614  12.246  -2.158  1.00 87.77           C  
ATOM     62  NH1 ARG A   7      38.720  12.728  -1.601  1.00 87.77           N1+
ATOM     63  NH2 ARG A   7      37.411  12.412  -3.456  1.00 87.77           N  
ATOM     64  N   GLU A   8      34.954   9.450   4.964  1.00 87.62           N  
ATOM     65  CA  GLU A   8      35.376   8.927   6.259  1.00 87.62           C  
ATOM     66  C   GLU A   8      34.463   7.795   6.722  1.00 87.62           C  
ATOM     67  O   GLU A   8      34.935   6.783   7.243  1.00 87.62           O  
ATOM     68  CB  GLU A   8      35.404  10.043   7.307  1.00 87.62           C  
ATOM     69  CG  GLU A   8      36.646  10.919   7.239  1.00 87.62           C  
ATOM     70  CD  GLU A   8      36.646  12.041   8.265  1.00 87.62           C  
ATOM     71  OE1 GLU A   8      37.635  12.805   8.330  1.00 87.62           O  
ATOM     72  OE2 GLU A   8      35.647  12.157   9.011  1.00 87.62           O1-
ATOM     73  N   SER A   9      33.149   7.919   6.444  1.00 88.79           N  
ATOM     74  CA  SER A   9      32.167   6.889   6.762  1.00 88.79           C  
ATOM     75  C   SER A   9      32.363   5.650   5.894  1.00 88.79           C  
ATOM     76  O   SER A   9      32.251   4.522   6.378  1.00 88.79           O  
ATOM     77  CB  SER A   9      30.747   7.427   6.581  1.00 88.79           C  
ATOM     78  OG  SER A   9      30.457   8.416   7.554  1.00 88.79           O  
ATOM     79  N   LEU A  10      32.749   5.805   4.631  1.00 84.46           N  
ATOM     80  CA  LEU A  10      33.008   4.717   3.695  1.00 84.46           C  
ATOM     81  C   LEU A  10      34.291   3.978   4.062  1.00 84.46           C  
ATOM     82  O   LEU A  10      34.338   2.746   4.020  1.00 84.46           O  
ATOM     83  CB  LEU A  10      33.105   5.252   2.264  1.00 84.46           C  
ATOM     84  CG  LEU A  10      31.825   5.190   1.429  1.00 84.46           C  
ATOM     85  CD1 LEU A  10      31.891   6.194   0.283  1.00 84.46           C  
ATOM     86  CD2 LEU A  10      31.600   3.779   0.897  1.00 84.46           C  
ATOM     87  N   GLU A  11      35.236   4.768   4.505  1.00 89.27           N  
ATOM     88  CA  GLU A  11      36.505   4.171   4.913  1.00 89.27           C  
ATOM     89  C   GLU A  11      36.345   3.361   6.197  1.00 89.27           C  
ATOM     90  O   GLU A  11      36.903   2.269   6.321  1.00 89.27           O  
ATOM     91  CB  GLU A  11      37.573   5.251   5.100  1.00 89.27           C  
ATOM     92  CG  GLU A  11      38.999   4.734   4.974  1.00 89.27           C  
ATOM     93  CD  GLU A  11      40.035   5.844   4.905  1.00 89.27           C  
ATOM     94  OE1 GLU A  11      41.248   5.539   4.837  1.00 89.27           O  
ATOM     95  OE2 GLU A  11      39.632   7.028   4.921  1.00 89.27           O1-
ATOM     96  N   GLU A  12      35.460   3.813   7.041  1.00 90.13           N  
ATOM     97  CA  GLU A  12      35.148   3.118   8.285  1.00 90.13           C  
ATOM     98  C   GLU A  12      34.345   1.848   8.021  1.00 90.13           C  
ATOM     99  O   GLU A  12      34.605   0.804   8.625  1.00 90.13           O  
ATOM    100  CB  GLU A  12      34.378   4.038   9.237  1.00 90.13           C  
ATOM    101  CG  GLU A  12      34.313   3.526  10.668  1.00 90.13           C  
ATOM    102  CD  GLU A  12      33.675   4.516  11.631  1.00 90.13           C  
ATOM    103  OE1 GLU A  12      33.585   4.212  12.842  1.00 90.13           O  
ATOM    104  OE2 GLU A  12      33.263   5.603  11.170  1.00 90.13           O1-
ATOM    105  N   GLN A  13      33.464   1.918   7.084  1.00 84.25           N  
ATOM    106  CA  GLN A  13      32.677   0.749   6.709  1.00 84.25           C  
ATOM    107  C   GLN A  13      33.538  -0.288   5.994  1.00 84.25           C  
ATOM    108  O   GLN A  13      33.396  -1.490   6.229  1.00 84.25           O  
ATOM    109  CB  GLN A  13      31.499   1.155   5.821  1.00 84.25           C  
ATOM    110  CG  GLN A  13      30.280   1.632   6.598  1.00 84.25           C  
ATOM    111  CD  GLN A  13      28.975   1.329   5.886  1.00 84.25           C  
ATOM    112  NE2 GLN A  13      27.859   1.564   6.568  1.00 84.25           N  
ATOM    113  OE1 GLN A  13      28.970   0.887   4.733  1.00 84.25           O  
ATOM    114  N   LYS A  14      34.418   0.221   5.188  1.00 87.82           N  
ATOM    115  CA  LYS A  14      35.318  -0.688   4.483  1.00 87.82           C  
ATOM    116  C   LYS A  14      36.240  -1.413   5.458  1.00 87.82           C  
ATOM    117  O   LYS A  14      36.490  -2.611   5.310  1.00 87.82           O  
ATOM    118  CB  LYS A  14      36.144   0.073   3.445  1.00 87.82           C  
ATOM    119  CG  LYS A  14      35.426   0.292   2.122  1.00 87.82           C  
ATOM    120  CD  LYS A  14      36.349   0.912   1.080  1.00 87.82           C  
ATOM    121  CE  LYS A  14      35.617   1.182  -0.226  1.00 87.82           C  
ATOM    122  NZ  LYS A  14      36.514   1.806  -1.245  1.00 87.82           N1+
ATOM    123  N   LYS A  15      36.700  -0.686   6.449  1.00 92.37           N  
ATOM    124  CA  LYS A  15      37.524  -1.282   7.497  1.00 92.37           C  
ATOM    125  C   LYS A  15      36.733  -2.311   8.300  1.00 92.37           C  
ATOM    126  O   LYS A  15      37.245  -3.389   8.611  1.00 92.37           O  
ATOM    127  CB  LYS A  15      38.073  -0.200   8.430  1.00 92.37           C  
ATOM    128  CG  LYS A  15      39.290   0.530   7.881  1.00 92.37           C  
ATOM    129  CD  LYS A  15      39.855   1.516   8.896  1.00 92.37           C  
ATOM    130  CE  LYS A  15      41.010   2.319   8.314  1.00 92.37           C  
ATOM    131  NZ  LYS A  15      41.568   3.286   9.305  1.00 92.37           N1+
ATOM    132  N   ARG A  16      35.505  -2.053   8.579  1.00 89.33           N  
ATOM    133  CA  ARG A  16      34.623  -2.966   9.298  1.00 89.33           C  
ATOM    134  C   ARG A  16      34.364  -4.231   8.484  1.00 89.33           C  
ATOM    135  O   ARG A  16      34.350  -5.335   9.032  1.00 89.33           O  
ATOM    136  CB  ARG A  16      33.298  -2.280   9.635  1.00 89.33           C  
ATOM    137  CG  ARG A  16      32.462  -3.027  10.663  1.00 89.33           C  
ATOM    138  CD  ARG A  16      31.403  -2.129  11.289  1.00 89.33           C  
ATOM    139  NE  ARG A  16      30.538  -2.871  12.201  1.00 89.33           N  
ATOM    140  CZ  ARG A  16      29.538  -2.338  12.899  1.00 89.33           C  
ATOM    141  NH1 ARG A  16      29.256  -1.044  12.800  1.00 89.33           N1+
ATOM    142  NH2 ARG A  16      28.814  -3.105  13.701  1.00 89.33           N  
ATOM    143  N   VAL A  17      34.203  -4.081   7.215  1.00 85.09           N  
ATOM    144  CA  VAL A  17      33.964  -5.208   6.320  1.00 85.09           C  
ATOM    145  C   VAL A  17      35.189  -6.119   6.297  1.00 85.09           C  
ATOM    146  O   VAL A  17      35.060  -7.345   6.355  1.00 85.09           O  
ATOM    147  CB  VAL A  17      33.624  -4.735   4.889  1.00 85.09           C  
ATOM    148  CG1 VAL A  17      33.642  -5.910   3.913  1.00 85.09           C  
ATOM    149  CG2 VAL A  17      32.264  -4.037   4.867  1.00 85.09           C  
ATOM    150  N   LYS A  18      36.279  -5.538   6.272  1.00 88.73           N  
ATOM    151  CA  LYS A  18      37.513  -6.317   6.248  1.00 88.73           C  
ATOM    152  C   LYS A  18      37.714  -7.069   7.560  1.00 88.73           C  
ATOM    153  O   LYS A  18      38.163  -8.217   7.561  1.00 88.73           O  
ATOM    154  CB  LYS A  18      38.714  -5.411   5.972  1.00 88.73           C  
ATOM    155  CG  LYS A  18      38.873  -5.022   4.510  1.00 88.73           C  
ATOM    156  CD  LYS A  18      40.165  -4.249   4.275  1.00 88.73           C  
ATOM    157  CE  LYS A  18      40.309  -3.829   2.819  1.00 88.73           C  
ATOM    158  NZ  LYS A  18      41.567  -3.058   2.587  1.00 88.73           N1+
ATOM    159  N   GLU A  19      37.360  -6.468   8.630  1.00 86.28           N  
ATOM    160  CA  GLU A  19      37.438  -7.096   9.947  1.00 86.28           C  
ATOM    161  C   GLU A  19      36.457  -8.258  10.064  1.00 86.28           C  
ATOM    162  O   GLU A  19      36.799  -9.317  10.593  1.00 86.28           O  
ATOM    163  CB  GLU A  19      37.172  -6.069  11.050  1.00 86.28           C  
ATOM    164  CG  GLU A  19      38.331  -5.113  11.293  1.00 86.28           C  
ATOM    165  CD  GLU A  19      38.017  -4.040  12.323  1.00 86.28           C  
ATOM    166  OE1 GLU A  19      38.907  -3.213  12.628  1.00 86.28           O  
ATOM    167  OE2 GLU A  19      36.874  -4.026  12.831  1.00 86.28           O1-
ATOM    168  N   ILE A  20      35.325  -8.065   9.559  1.00 79.63           N  
ATOM    169  CA  ILE A  20      34.313  -9.116   9.536  1.00 79.63           C  
ATOM    170  C   ILE A  20      34.793 -10.278   8.669  1.00 79.63           C  
ATOM    171  O   ILE A  20      34.639 -11.443   9.040  1.00 79.63           O  
ATOM    172  CB  ILE A  20      32.958  -8.584   9.017  1.00 79.63           C  
ATOM    173  CG1 ILE A  20      32.345  -7.609  10.028  1.00 79.63           C  
ATOM    174  CG2 ILE A  20      32.000  -9.742   8.724  1.00 79.63           C  
ATOM    175  CD1 ILE A  20      31.061  -6.946   9.549  1.00 79.63           C  
ATOM    176  N   GLU A  21      35.388  -9.945   7.586  1.00 72.29           N  
ATOM    177  CA  GLU A  21      35.911 -10.972   6.690  1.00 72.29           C  
ATOM    178  C   GLU A  21      36.996 -11.799   7.373  1.00 72.29           C  
ATOM    179  O   GLU A  21      37.045 -13.021   7.213  1.00 72.29           O  
ATOM    180  CB  GLU A  21      36.461 -10.339   5.409  1.00 72.29           C  
ATOM    181  CG  GLU A  21      35.383  -9.884   4.436  1.00 72.29           C  
ATOM    182  CD  GLU A  21      35.943  -9.271   3.162  1.00 72.29           C  
ATOM    183  OE1 GLU A  21      35.194  -9.147   2.167  1.00 72.29           O  
ATOM    184  OE2 GLU A  21      37.142  -8.913   3.160  1.00 72.29           O1-
ATOM    185  N   ARG A  22      37.758 -11.125   8.194  1.00 88.96           N  
ATOM    186  CA  ARG A  22      38.806 -11.807   8.947  1.00 88.96           C  
ATOM    187  C   ARG A  22      38.209 -12.706  10.026  1.00 88.96           C  
ATOM    188  O   ARG A  22      38.658 -13.839  10.215  1.00 88.96           O  
ATOM    189  CB  ARG A  22      39.761 -10.792   9.579  1.00 88.96           C  
ATOM    190  CG  ARG A  22      40.743 -10.174   8.596  1.00 88.96           C  
ATOM    191  CD  ARG A  22      41.722  -9.239   9.292  1.00 88.96           C  
ATOM    192  NE  ARG A  22      42.522  -8.485   8.330  1.00 88.96           N  
ATOM    193  CZ  ARG A  22      43.328  -7.474   8.641  1.00 88.96           C  
ATOM    194  NH1 ARG A  22      43.457  -7.072   9.901  1.00 88.96           N1+
ATOM    195  NH2 ARG A  22      44.010  -6.858   7.686  1.00 88.96           N  
ATOM    196  N   GLU A  23      37.257 -12.191  10.718  1.00 83.45           N  
ATOM    197  CA  GLU A  23      36.555 -12.962  11.740  1.00 83.45           C  
ATOM    198  C   GLU A  23      35.868 -14.183  11.135  1.00 83.45           C  
ATOM    199  O   GLU A  23      35.908 -15.273  11.711  1.00 83.45           O  
ATOM    200  CB  GLU A  23      35.529 -12.086  12.464  1.00 83.45           C  
ATOM    201  CG  GLU A  23      36.149 -11.079  13.422  1.00 83.45           C  
ATOM    202  CD  GLU A  23      35.120 -10.214  14.132  1.00 83.45           C  
ATOM    203  OE1 GLU A  23      35.511  -9.250  14.828  1.00 83.45           O  
ATOM    204  OE2 GLU A  23      33.910 -10.504  13.993  1.00 83.45           O1-
ATOM    205  N   HIS A  24      35.248 -13.990  10.093  1.00 73.64           N  
ATOM    206  CA  HIS A  24      34.600 -15.095   9.394  1.00 73.64           C  
ATOM    207  C   HIS A  24      35.609 -16.172   9.011  1.00 73.64           C  
ATOM    208  O   HIS A  24      35.334 -17.365   9.161  1.00 73.64           O  
ATOM    209  CB  HIS A  24      33.875 -14.587   8.146  1.00 73.64           C  
ATOM    210  CG  HIS A  24      32.492 -14.087   8.417  1.00 73.64           C  
ATOM    211  CD2 HIS A  24      31.786 -14.007   9.570  1.00 73.64           C  
ATOM    212  ND1 HIS A  24      31.670 -13.596   7.426  1.00 73.64           N  
ATOM    213  CE1 HIS A  24      30.516 -13.233   7.959  1.00 73.64           C  
ATOM    214  NE2 HIS A  24      30.560 -13.472   9.259  1.00 73.64           N  
ATOM    215  N   GLU A  25      36.776 -15.710   8.505  1.00 72.95           N  
ATOM    216  CA  GLU A  25      37.826 -16.647   8.117  1.00 72.95           C  
ATOM    217  C   GLU A  25      38.348 -17.421   9.325  1.00 72.95           C  
ATOM    218  O   GLU A  25      38.586 -18.627   9.240  1.00 72.95           O  
ATOM    219  CB  GLU A  25      38.977 -15.911   7.427  1.00 72.95           C  
ATOM    220  CG  GLU A  25      40.040 -16.835   6.852  1.00 72.95           C  
ATOM    221  CD  GLU A  25      39.539 -17.677   5.690  1.00 72.95           C  
ATOM    222  OE1 GLU A  25      40.151 -18.729   5.394  1.00 72.95           O  
ATOM    223  OE2 GLU A  25      38.526 -17.283   5.070  1.00 72.95           O1-
ATOM    224  N   GLU A  26      38.446 -16.797  10.461  1.00 77.24           N  
ATOM    225  CA  GLU A  26      38.886 -17.432  11.699  1.00 77.24           C  
ATOM    226  C   GLU A  26      37.870 -18.462  12.183  1.00 77.24           C  
ATOM    227  O   GLU A  26      38.244 -19.554  12.616  1.00 77.24           O  
ATOM    228  CB  GLU A  26      39.128 -16.380  12.786  1.00 77.24           C  
ATOM    229  CG  GLU A  26      40.378 -15.542  12.565  1.00 77.24           C  
ATOM    230  CD  GLU A  26      40.559 -14.449  13.605  1.00 77.24           C  
ATOM    231  OE1 GLU A  26      41.502 -13.636  13.474  1.00 77.24           O  
ATOM    232  OE2 GLU A  26      39.751 -14.404  14.560  1.00 77.24           O1-
ATOM    233  N   ILE A  27      36.653 -18.105  12.097  1.00 66.63           N  
ATOM    234  CA  ILE A  27      35.576 -19.012  12.478  1.00 66.63           C  
ATOM    235  C   ILE A  27      35.565 -20.222  11.547  1.00 66.63           C  
ATOM    236  O   ILE A  27      35.437 -21.361  12.001  1.00 66.63           O  
ATOM    237  CB  ILE A  27      34.203 -18.302  12.451  1.00 66.63           C  
ATOM    238  CG1 ILE A  27      34.127 -17.244  13.558  1.00 66.63           C  
ATOM    239  CG2 ILE A  27      33.067 -19.320  12.588  1.00 66.63           C  
ATOM    240  CD1 ILE A  27      32.865 -16.394  13.515  1.00 66.63           C  
ATOM    241  N   ARG A  28      35.751 -19.932  10.309  1.00 69.40           N  
ATOM    242  CA  ARG A  28      35.793 -21.013   9.329  1.00 69.40           C  
ATOM    243  C   ARG A  28      36.931 -21.982   9.632  1.00 69.40           C  
ATOM    244  O   ARG A  28      36.743 -23.200   9.594  1.00 69.40           O  
ATOM    245  CB  ARG A  28      35.946 -20.450   7.914  1.00 69.40           C  
ATOM    246  CG  ARG A  28      35.680 -21.467   6.815  1.00 69.40           C  
ATOM    247  CD  ARG A  28      35.939 -20.885   5.433  1.00 69.40           C  
ATOM    248  NE  ARG A  28      34.831 -20.044   4.985  1.00 69.40           N  
ATOM    249  CZ  ARG A  28      34.896 -19.177   3.979  1.00 69.40           C  
ATOM    250  NH1 ARG A  28      36.021 -19.017   3.293  1.00 69.40           N1+
ATOM    251  NH2 ARG A  28      33.827 -18.463   3.657  1.00 69.40           N  
ATOM    252  N   GLU A  29      38.067 -21.415   9.973  1.00 70.16           N  
ATOM    253  CA  GLU A  29      39.237 -22.233  10.276  1.00 70.16           C  
ATOM    254  C   GLU A  29      39.039 -23.021  11.567  1.00 70.16           C  
ATOM    255  O   GLU A  29      39.422 -24.190  11.652  1.00 70.16           O  
ATOM    256  CB  GLU A  29      40.491 -21.361  10.379  1.00 70.16           C  
ATOM    257  CG  GLU A  29      41.062 -20.943   9.031  1.00 70.16           C  
ATOM    258  CD  GLU A  29      42.318 -20.095   9.148  1.00 70.16           C  
ATOM    259  OE1 GLU A  29      42.898 -19.722   8.104  1.00 70.16           O  
ATOM    260  OE2 GLU A  29      42.726 -19.803  10.295  1.00 70.16           O1-
ATOM    261  N   ALA A  30      38.502 -22.339  12.587  1.00 63.87           N  
ATOM    262  CA  ALA A  30      38.173 -22.995  13.850  1.00 63.87           C  
ATOM    263  C   ALA A  30      37.183 -24.137  13.633  1.00 63.87           C  
ATOM    264  O   ALA A  30      37.329 -25.212  14.219  1.00 63.87           O  
ATOM    265  CB  ALA A  30      37.605 -21.984  14.843  1.00 63.87           C  
ATOM    266  N   LEU A  31      36.258 -23.917  12.825  1.00 67.05           N  
ATOM    267  CA  LEU A  31      35.256 -24.938  12.536  1.00 67.05           C  
ATOM    268  C   LEU A  31      35.881 -26.121  11.805  1.00 67.05           C  
ATOM    269  O   LEU A  31      35.533 -27.274  12.070  1.00 67.05           O  
ATOM    270  CB  LEU A  31      34.117 -24.350  11.699  1.00 67.05           C  
ATOM    271  CG  LEU A  31      33.083 -23.513  12.454  1.00 67.05           C  
ATOM    272  CD1 LEU A  31      32.122 -22.846  11.474  1.00 67.05           C  
ATOM    273  CD2 LEU A  31      32.321 -24.379  13.452  1.00 67.05           C  
ATOM    274  N   LYS A  32      36.828 -25.845  10.929  1.00 69.90           N  
ATOM    275  CA  LYS A  32      37.543 -26.898  10.216  1.00 69.90           C  
ATOM    276  C   LYS A  32      38.322 -27.786  11.184  1.00 69.90           C  
ATOM    277  O   LYS A  32      38.310 -29.012  11.058  1.00 69.90           O  
ATOM    278  CB  LYS A  32      38.492 -26.297   9.178  1.00 69.90           C  
ATOM    279  CG  LYS A  32      37.805 -25.860   7.893  1.00 69.90           C  
ATOM    280  CD  LYS A  32      38.809 -25.342   6.871  1.00 69.90           C  
ATOM    281  CE  LYS A  32      38.116 -24.826   5.617  1.00 69.90           C  
ATOM    282  NZ  LYS A  32      39.093 -24.263   4.636  1.00 69.90           N1+
ATOM    283  N   ARG A  33      38.985 -27.180  12.156  1.00 72.20           N  
ATOM    284  CA  ARG A  33      39.761 -27.914  13.151  1.00 72.20           C  
ATOM    285  C   ARG A  33      38.856 -28.781  14.019  1.00 72.20           C  
ATOM    286  O   ARG A  33      39.183 -29.936  14.306  1.00 72.20           O  
ATOM    287  CB  ARG A  33      40.560 -26.949  14.030  1.00 72.20           C  
ATOM    288  CG  ARG A  33      41.758 -26.327  13.329  1.00 72.20           C  
ATOM    289  CD  ARG A  33      42.571 -25.451  14.272  1.00 72.20           C  
ATOM    290  NE  ARG A  33      43.486 -24.578  13.543  1.00 72.20           N  
ATOM    291  CZ  ARG A  33      44.257 -23.650  14.103  1.00 72.20           C  
ATOM    292  NH1 ARG A  33      44.239 -23.457  15.418  1.00 72.20           N1+
ATOM    293  NH2 ARG A  33      45.053 -22.911  13.345  1.00 72.20           N  
ATOM    294  N   LEU A  34      37.838 -28.193  14.502  1.00 71.61           N  
ATOM    295  CA  LEU A  34      36.871 -28.903  15.331  1.00 71.61           C  
ATOM    296  C   LEU A  34      36.260 -30.076  14.571  1.00 71.61           C  
ATOM    297  O   LEU A  34      36.095 -31.164  15.129  1.00 71.61           O  
ATOM    298  CB  LEU A  34      35.766 -27.952  15.799  1.00 71.61           C  
ATOM    299  CG  LEU A  34      34.883 -28.449  16.945  1.00 71.61           C  
ATOM    300  CD1 LEU A  34      35.241 -27.727  18.239  1.00 71.61           C  
ATOM    301  CD2 LEU A  34      33.409 -28.256  16.608  1.00 71.61           C  
ATOM    302  N   GLN A  35      35.994 -29.899  13.336  1.00 67.50           N  
ATOM    303  CA  GLN A  35      35.442 -30.937  12.472  1.00 67.50           C  
ATOM    304  C   GLN A  35      36.403 -32.115  12.344  1.00 67.50           C  
ATOM    305  O   GLN A  35      35.987 -33.273  12.408  1.00 67.50           O  
ATOM    306  CB  GLN A  35      35.121 -30.369  11.089  1.00 67.50           C  
ATOM    307  CG  GLN A  35      34.343 -31.327  10.196  1.00 67.50           C  
ATOM    308  CD  GLN A  35      34.051 -30.746   8.826  1.00 67.50           C  
ATOM    309  NE2 GLN A  35      33.444 -31.550   7.958  1.00 67.50           N  
ATOM    310  OE1 GLN A  35      34.365 -29.584   8.549  1.00 67.50           O  
ATOM    311  N   GLN A  36      37.639 -31.767  12.194  1.00 68.30           N  
ATOM    312  CA  GLN A  36      38.672 -32.789  12.069  1.00 68.30           C  
ATOM    313  C   GLN A  36      38.817 -33.587  13.362  1.00 68.30           C  
ATOM    314  O   GLN A  36      39.000 -34.805  13.329  1.00 68.30           O  
ATOM    315  CB  GLN A  36      40.012 -32.156  11.690  1.00 68.30           C  
ATOM    316  CG  GLN A  36      40.084 -31.689  10.243  1.00 68.30           C  
ATOM    317  CD  GLN A  36      41.404 -31.025   9.905  1.00 68.30           C  
ATOM    318  NE2 GLN A  36      41.650 -30.816   8.616  1.00 68.30           N  
ATOM    319  OE1 GLN A  36      42.197 -30.701  10.794  1.00 68.30           O  
ATOM    320  N   SER A  37      38.759 -32.915  14.422  1.00 74.96           N  
ATOM    321  CA  SER A  37      38.822 -33.544  15.738  1.00 74.96           C  
ATOM    322  C   SER A  37      37.629 -34.465  15.969  1.00 74.96           C  
ATOM    323  O   SER A  37      37.784 -35.574  16.482  1.00 74.96           O  
ATOM    324  CB  SER A  37      38.879 -32.483  16.838  1.00 74.96           C  
ATOM    325  OG  SER A  37      39.022 -33.087  18.111  1.00 74.96           O  
ATOM    326  N   VAL A  38      36.422 -34.061  15.595  1.00 69.53           N  
ATOM    327  CA  VAL A  38      35.193 -34.841  15.714  1.00 69.53           C  
ATOM    328  C   VAL A  38      35.279 -36.080  14.828  1.00 69.53           C  
ATOM    329  O   VAL A  38      34.898 -37.177  15.243  1.00 69.53           O  
ATOM    330  CB  VAL A  38      33.950 -34.002  15.338  1.00 69.53           C  
ATOM    331  CG1 VAL A  38      32.718 -34.895  15.202  1.00 69.53           C  
ATOM    332  CG2 VAL A  38      33.710 -32.909  16.378  1.00 69.53           C  
ATOM    333  N   LEU A  39      35.875 -35.936  13.668  1.00 63.13           N  
ATOM    334  CA  LEU A  39      36.042 -37.039  12.728  1.00 63.13           C  
ATOM    335  C   LEU A  39      36.987 -38.095  13.291  1.00 63.13           C  
ATOM    336  O   LEU A  39      36.721 -39.294  13.181  1.00 63.13           O  
ATOM    337  CB  LEU A  39      36.573 -36.524  11.387  1.00 63.13           C  
ATOM    338  CG  LEU A  39      35.542 -35.904  10.442  1.00 63.13           C  
ATOM    339  CD1 LEU A  39      36.241 -35.091   9.358  1.00 63.13           C  
ATOM    340  CD2 LEU A  39      34.665 -36.987   9.825  1.00 63.13           C  
ATOM    341  N   ARG A  40      38.028 -37.577  13.876  1.00 74.79           N  
ATOM    342  CA  ARG A  40      38.991 -38.490  14.482  1.00 74.79           C  
ATOM    343  C   ARG A  40      38.355 -39.278  15.623  1.00 74.79           C  
ATOM    344  O   ARG A  40      38.541 -40.492  15.726  1.00 74.79           O  
ATOM    345  CB  ARG A  40      40.213 -37.723  14.992  1.00 74.79           C  
ATOM    346  CG  ARG A  40      41.167 -37.283  13.893  1.00 74.79           C  
ATOM    347  CD  ARG A  40      42.488 -36.783  14.460  1.00 74.79           C  
ATOM    348  NE  ARG A  40      42.342 -35.477  15.096  1.00 74.79           N  
ATOM    349  CZ  ARG A  40      42.892 -34.351  14.650  1.00 74.79           C  
ATOM    350  NH1 ARG A  40      43.638 -34.349  13.552  1.00 74.79           N1+
ATOM    351  NH2 ARG A  40      42.693 -33.218  15.308  1.00 74.79           N  
ATOM    352  N   GLN A  41      37.584 -38.627  16.394  1.00 68.77           N  
ATOM    353  CA  GLN A  41      36.915 -39.232  17.542  1.00 68.77           C  
ATOM    354  C   GLN A  41      35.819 -40.194  17.095  1.00 68.77           C  
ATOM    355  O   GLN A  41      35.606 -41.235  17.719  1.00 68.77           O  
ATOM    356  CB  GLN A  41      36.326 -38.152  18.451  1.00 68.77           C  
ATOM    357  CG  GLN A  41      37.374 -37.358  19.221  1.00 68.77           C  
ATOM    358  CD  GLN A  41      36.768 -36.467  20.288  1.00 68.77           C  
ATOM    359  NE2 GLN A  41      37.620 -35.825  21.078  1.00 68.77           N  
ATOM    360  OE1 GLN A  41      35.542 -36.357  20.401  1.00 68.77           O  
ATOM    361  N   ALA A  42      35.147 -39.860  16.065  1.00 57.37           N  
ATOM    362  CA  ALA A  42      34.111 -40.713  15.487  1.00 57.37           C  
ATOM    363  C   ALA A  42      34.702 -42.026  14.981  1.00 57.37           C  
ATOM    364  O   ALA A  42      34.120 -43.094  15.184  1.00 57.37           O  
ATOM    365  CB  ALA A  42      33.393 -39.984  14.355  1.00 57.37           C  
ATOM    366  N   VAL A  43      35.881 -41.947  14.372  1.00 65.44           N  
ATOM    367  CA  VAL A  43      36.604 -43.118  13.889  1.00 65.44           C  
ATOM    368  C   VAL A  43      37.007 -44.001  15.068  1.00 65.44           C  
ATOM    369  O   VAL A  43      36.855 -45.222  15.017  1.00 65.44           O  
ATOM    370  CB  VAL A  43      37.852 -42.717  13.070  1.00 65.44           C  
ATOM    371  CG1 VAL A  43      38.700 -43.946  12.743  1.00 65.44           C  
ATOM    372  CG2 VAL A  43      37.440 -41.991  11.791  1.00 65.44           C  
ATOM    373  N   ARG A  44      37.500 -43.345  16.057  1.00 68.31           N  
ATOM    374  CA  ARG A  44      37.877 -44.054  17.275  1.00 68.31           C  
ATOM    375  C   ARG A  44      36.669 -44.733  17.910  1.00 68.31           C  
ATOM    376  O   ARG A  44      36.753 -45.886  18.340  1.00 68.31           O  
ATOM    377  CB  ARG A  44      38.524 -43.094  18.277  1.00 68.31           C  
ATOM    378  CG  ARG A  44      39.997 -42.825  18.009  1.00 68.31           C  
ATOM    379  CD  ARG A  44      40.633 -42.009  19.125  1.00 68.31           C  
ATOM    380  NE  ARG A  44      41.007 -40.672  18.670  1.00 68.31           N  
ATOM    381  CZ  ARG A  44      41.834 -39.855  19.316  1.00 68.31           C  
ATOM    382  NH1 ARG A  44      42.393 -40.224  20.463  1.00 68.31           N1+
ATOM    383  NH2 ARG A  44      42.105 -38.661  18.812  1.00 68.31           N  
ATOM    384  N   LEU A  45      35.576 -44.085  17.966  1.00 66.70           N  
ATOM    385  CA  LEU A  45      34.326 -44.603  18.513  1.00 66.70           C  
ATOM    386  C   LEU A  45      33.805 -45.763  17.670  1.00 66.70           C  
ATOM    387  O   LEU A  45      33.272 -46.735  18.209  1.00 66.70           O  
ATOM    388  CB  LEU A  45      33.272 -43.495  18.584  1.00 66.70           C  
ATOM    389  CG  LEU A  45      33.295 -42.618  19.836  1.00 66.70           C  
ATOM    390  CD1 LEU A  45      32.488 -41.345  19.607  1.00 66.70           C  
ATOM    391  CD2 LEU A  45      32.759 -43.387  21.039  1.00 66.70           C  
ATOM    392  N   ALA A  46      33.891 -45.643  16.376  1.00 58.21           N  
ATOM    393  CA  ALA A  46      33.541 -46.743  15.481  1.00 58.21           C  
ATOM    394  C   ALA A  46      34.382 -47.982  15.777  1.00 58.21           C  
ATOM    395  O   ALA A  46      33.882 -49.108  15.717  1.00 58.21           O  
ATOM    396  CB  ALA A  46      33.717 -46.321  14.024  1.00 58.21           C  
ATOM    397  N   LYS A  47      35.637 -47.813  16.169  1.00 63.71           N  
ATOM    398  CA  LYS A  47      36.547 -48.904  16.505  1.00 63.71           C  
ATOM    399  C   LYS A  47      36.168 -49.543  17.839  1.00 63.71           C  
ATOM    400  O   LYS A  47      36.365 -50.745  18.034  1.00 63.71           O  
ATOM    401  CB  LYS A  47      37.990 -48.401  16.557  1.00 63.71           C  
ATOM    402  CG  LYS A  47      38.617 -48.177  15.188  1.00 63.71           C  
ATOM    403  CD  LYS A  47      40.084 -47.782  15.303  1.00 63.71           C  
ATOM    404  CE  LYS A  47      40.699 -47.513  13.936  1.00 63.71           C  
ATOM    405  NZ  LYS A  47      42.127 -47.087  14.045  1.00 63.71           N1+
ATOM    406  N   LEU A  48      35.538 -48.825  18.682  1.00 63.23           N  
ATOM    407  CA  LEU A  48      35.217 -49.217  20.049  1.00 63.23           C  
ATOM    408  C   LEU A  48      33.802 -49.783  20.135  1.00 63.23           C  
ATOM    409  O   LEU A  48      33.430 -50.386  21.144  1.00 63.23           O  
ATOM    410  CB  LEU A  48      35.359 -48.023  20.997  1.00 63.23           C  
ATOM    411  CG  LEU A  48      36.781 -47.513  21.236  1.00 63.23           C  
ATOM    412  CD1 LEU A  48      36.750 -46.204  22.019  1.00 63.23           C  
ATOM    413  CD2 LEU A  48      37.610 -48.561  21.969  1.00 63.23           C  
ATOM    414  N   GLY A  49      33.011 -49.909  19.005  1.00 58.51           N  
ATOM    415  CA  GLY A  49      31.722 -50.571  18.890  1.00 58.51           C  
ATOM    416  C   GLY A  49      30.620 -49.873  19.665  1.00 58.51           C  
ATOM    417  O   GLY A  49      29.563 -50.457  19.914  1.00 58.51           O  
ATOM    418  N   ASP A  50      30.781 -48.564  20.118  1.00 57.36           N  
ATOM    419  CA  ASP A  50      29.851 -47.970  21.072  1.00 57.36           C  
ATOM    420  C   ASP A  50      29.201 -46.713  20.496  1.00 57.36           C  
ATOM    421  O   ASP A  50      29.886 -45.853  19.940  1.00 57.36           O  
ATOM    422  CB  ASP A  50      30.565 -47.637  22.384  1.00 57.36           C  
ATOM    423  CG  ASP A  50      30.398 -48.716  23.440  1.00 57.36           C  
ATOM    424  OD1 ASP A  50      29.507 -49.581  23.292  1.00 57.36           O  
ATOM    425  OD2 ASP A  50      31.160 -48.699  24.429  1.00 57.36           O1-
ATOM    426  N   ASP A  51      28.042 -46.777  19.661  1.00 63.10           N  
ATOM    427  CA  ASP A  51      26.943 -45.832  19.483  1.00 63.10           C  
ATOM    428  C   ASP A  51      26.699 -45.547  18.003  1.00 63.10           C  
ATOM    429  O   ASP A  51      27.195 -44.554  17.465  1.00 63.10           O  
ATOM    430  CB  ASP A  51      27.233 -44.528  20.228  1.00 63.10           C  
ATOM    431  CG  ASP A  51      25.991 -43.910  20.847  1.00 63.10           C  
ATOM    432  OD1 ASP A  51      24.865 -44.329  20.502  1.00 63.10           O  
ATOM    433  OD2 ASP A  51      26.140 -42.996  21.687  1.00 63.10           O1-
ATOM    434  N   SER A  52      26.037 -46.419  17.302  1.00 64.89           N  
ATOM    435  CA  SER A  52      25.671 -46.452  15.890  1.00 64.89           C  
ATOM    436  C   SER A  52      24.777 -45.272  15.523  1.00 64.89           C  
ATOM    437  O   SER A  52      24.893 -44.717  14.429  1.00 64.89           O  
ATOM    438  CB  SER A  52      24.961 -47.764  15.550  1.00 64.89           C  
ATOM    439  OG  SER A  52      25.826 -48.869  15.746  1.00 64.89           O  
ATOM    440  N   GLU A  53      24.140 -44.635  16.462  1.00 66.97           N  
ATOM    441  CA  GLU A  53      23.251 -43.506  16.200  1.00 66.97           C  
ATOM    442  C   GLU A  53      24.037 -42.205  16.066  1.00 66.97           C  
ATOM    443  O   GLU A  53      23.772 -41.402  15.168  1.00 66.97           O  
ATOM    444  CB  GLU A  53      22.205 -43.376  17.310  1.00 66.97           C  
ATOM    445  CG  GLU A  53      21.052 -44.363  17.187  1.00 66.97           C  
ATOM    446  CD  GLU A  53      19.980 -44.167  18.247  1.00 66.97           C  
ATOM    447  OE1 GLU A  53      18.982 -44.922  18.247  1.00 66.97           O  
ATOM    448  OE2 GLU A  53      20.138 -43.250  19.083  1.00 66.97           O1-
ATOM    449  N   MET A  54      24.983 -42.019  16.971  1.00 74.46           N  
ATOM    450  CA  MET A  54      25.845 -40.841  16.938  1.00 74.46           C  
ATOM    451  C   MET A  54      26.713 -40.839  15.684  1.00 74.46           C  
ATOM    452  O   MET A  54      26.837 -39.813  15.011  1.00 74.46           O  
ATOM    453  CB  MET A  54      26.728 -40.785  18.185  1.00 74.46           C  
ATOM    454  CG  MET A  54      27.630 -39.563  18.243  1.00 74.46           C  
ATOM    455  SD  MET A  54      28.714 -39.559  19.724  1.00 74.46           S  
ATOM    456  CE  MET A  54      27.509 -39.097  21.001  1.00 74.46           C  
ATOM    457  N   ILE A  55      27.305 -41.970  15.283  1.00 71.08           N  
ATOM    458  CA  ILE A  55      28.140 -42.133  14.098  1.00 71.08           C  
ATOM    459  C   ILE A  55      27.299 -41.922  12.841  1.00 71.08           C  
ATOM    460  O   ILE A  55      27.742 -41.272  11.891  1.00 71.08           O  
ATOM    461  CB  ILE A  55      28.811 -43.524  14.066  1.00 71.08           C  
ATOM    462  CG1 ILE A  55      29.817 -43.656  15.216  1.00 71.08           C  
ATOM    463  CG2 ILE A  55      29.488 -43.767  12.714  1.00 71.08           C  
ATOM    464  CD1 ILE A  55      30.440 -45.041  15.336  1.00 71.08           C  
ATOM    465  N   GLN A  56      26.145 -42.363  12.900  1.00 69.49           N  
ATOM    466  CA  GLN A  56      25.205 -42.132  11.807  1.00 69.49           C  
ATOM    467  C   GLN A  56      24.975 -40.639  11.585  1.00 69.49           C  
ATOM    468  O   GLN A  56      24.978 -40.168  10.446  1.00 69.49           O  
ATOM    469  CB  GLN A  56      23.874 -42.832  12.085  1.00 69.49           C  
ATOM    470  CG  GLN A  56      22.897 -42.780  10.920  1.00 69.49           C  
ATOM    471  CD  GLN A  56      21.629 -43.570  11.180  1.00 69.49           C  
ATOM    472  NE2 GLN A  56      20.689 -43.512  10.242  1.00 69.49           N  
ATOM    473  OE1 GLN A  56      21.494 -44.229  12.217  1.00 69.49           O  
ATOM    474  N   ARG A  57      24.814 -39.915  12.558  1.00 75.89           N  
ATOM    475  CA  ARG A  57      24.624 -38.472  12.464  1.00 75.89           C  
ATOM    476  C   ARG A  57      25.866 -37.791  11.901  1.00 75.89           C  
ATOM    477  O   ARG A  57      25.762 -36.881  11.076  1.00 75.89           O  
ATOM    478  CB  ARG A  57      24.280 -37.884  13.834  1.00 75.89           C  
ATOM    479  CG  ARG A  57      22.845 -38.137  14.270  1.00 75.89           C  
ATOM    480  CD  ARG A  57      22.548 -37.508  15.624  1.00 75.89           C  
ATOM    481  NE  ARG A  57      21.218 -37.868  16.106  1.00 75.89           N  
ATOM    482  CZ  ARG A  57      20.703 -37.484  17.271  1.00 75.89           C  
ATOM    483  NH1 ARG A  57      21.402 -36.718  18.101  1.00 75.89           N1+
ATOM    484  NH2 ARG A  57      19.483 -37.871  17.611  1.00 75.89           N  
ATOM    485  N   ILE A  58      27.042 -38.243  12.387  1.00 74.36           N  
ATOM    486  CA  ILE A  58      28.305 -37.687  11.914  1.00 74.36           C  
ATOM    487  C   ILE A  58      28.456 -37.948  10.417  1.00 74.36           C  
ATOM    488  O   ILE A  58      28.825 -37.049   9.658  1.00 74.36           O  
ATOM    489  CB  ILE A  58      29.507 -38.276  12.685  1.00 74.36           C  
ATOM    490  CG1 ILE A  58      29.497 -37.792  14.141  1.00 74.36           C  
ATOM    491  CG2 ILE A  58      30.823 -37.911  11.996  1.00 74.36           C  
ATOM    492  CD1 ILE A  58      30.518 -38.487  15.031  1.00 74.36           C  
ATOM    493  N   VAL A  59      28.159 -39.144  10.042  1.00 77.58           N  
ATOM    494  CA  VAL A  59      28.265 -39.538   8.641  1.00 77.58           C  
ATOM    495  C   VAL A  59      27.307 -38.701   7.796  1.00 77.58           C  
ATOM    496  O   VAL A  59      27.688 -38.183   6.744  1.00 77.58           O  
ATOM    497  CB  VAL A  59      27.969 -41.042   8.450  1.00 77.58           C  
ATOM    498  CG1 VAL A  59      27.865 -41.388   6.966  1.00 77.58           C  
ATOM    499  CG2 VAL A  59      29.049 -41.886   9.123  1.00 77.58           C  
ATOM    500  N   GLU A  60      26.138 -38.463   8.252  1.00 74.80           N  
ATOM    501  CA  GLU A  60      25.162 -37.637   7.550  1.00 74.80           C  
ATOM    502  C   GLU A  60      25.629 -36.187   7.456  1.00 74.80           C  
ATOM    503  O   GLU A  60      25.496 -35.553   6.407  1.00 74.80           O  
ATOM    504  CB  GLU A  60      23.799 -37.706   8.244  1.00 74.80           C  
ATOM    505  CG  GLU A  60      23.084 -39.038   8.065  1.00 74.80           C  
ATOM    506  CD  GLU A  60      21.791 -39.136   8.858  1.00 74.80           C  
ATOM    507  OE1 GLU A  60      21.144 -40.207   8.834  1.00 74.80           O  
ATOM    508  OE2 GLU A  60      21.420 -38.132   9.507  1.00 74.80           O1-
ATOM    509  N   ASP A  61      26.246 -35.713   8.526  1.00 82.21           N  
ATOM    510  CA  ASP A  61      26.780 -34.355   8.545  1.00 82.21           C  
ATOM    511  C   ASP A  61      27.940 -34.207   7.564  1.00 82.21           C  
ATOM    512  O   ASP A  61      28.059 -33.186   6.883  1.00 82.21           O  
ATOM    513  CB  ASP A  61      27.233 -33.976   9.957  1.00 82.21           C  
ATOM    514  CG  ASP A  61      26.076 -33.643  10.882  1.00 82.21           C  
ATOM    515  OD1 ASP A  61      24.937 -33.472  10.397  1.00 82.21           O  
ATOM    516  OD2 ASP A  61      26.306 -33.550  12.108  1.00 82.21           O1-
ATOM    517  N   LEU A  62      28.723 -35.222   7.507  1.00 79.13           N  
ATOM    518  CA  LEU A  62      29.852 -35.207   6.582  1.00 79.13           C  
ATOM    519  C   LEU A  62      29.369 -35.160   5.137  1.00 79.13           C  
ATOM    520  O   LEU A  62      29.933 -34.437   4.312  1.00 79.13           O  
ATOM    521  CB  LEU A  62      30.738 -36.436   6.796  1.00 79.13           C  
ATOM    522  CG  LEU A  62      31.628 -36.422   8.041  1.00 79.13           C  
ATOM    523  CD1 LEU A  62      32.321 -37.769   8.212  1.00 79.13           C  
ATOM    524  CD2 LEU A  62      32.652 -35.295   7.953  1.00 79.13           C  
ATOM    525  N   ALA A  63      28.340 -35.943   4.853  1.00 73.27           N  
ATOM    526  CA  ALA A  63      27.754 -35.905   3.516  1.00 73.27           C  
ATOM    527  C   ALA A  63      27.203 -34.518   3.198  1.00 73.27           C  
ATOM    528  O   ALA A  63      27.394 -34.006   2.093  1.00 73.27           O  
ATOM    529  CB  ALA A  63      26.653 -36.954   3.388  1.00 73.27           C  
ATOM    530  N   ARG A  64      26.575 -33.933   4.129  1.00 83.07           N  
ATOM    531  CA  ARG A  64      26.074 -32.571   3.962  1.00 83.07           C  
ATOM    532  C   ARG A  64      27.217 -31.595   3.708  1.00 83.07           C  
ATOM    533  O   ARG A  64      27.128 -30.744   2.820  1.00 83.07           O  
ATOM    534  CB  ARG A  64      25.277 -32.137   5.194  1.00 83.07           C  
ATOM    535  CG  ARG A  64      24.630 -30.768   5.057  1.00 83.07           C  
ATOM    536  CD  ARG A  64      23.857 -30.382   6.311  1.00 83.07           C  
ATOM    537  NE  ARG A  64      22.670 -31.213   6.490  1.00 83.07           N  
ATOM    538  CZ  ARG A  64      21.815 -31.105   7.503  1.00 83.07           C  
ATOM    539  NH1 ARG A  64      22.000 -30.195   8.453  1.00 83.07           N1+
ATOM    540  NH2 ARG A  64      20.767 -31.913   7.568  1.00 83.07           N  
ATOM    541  N   GLN A  65      28.175 -31.705   4.391  1.00 79.93           N  
ATOM    542  CA  GLN A  65      29.340 -30.837   4.253  1.00 79.93           C  
ATOM    543  C   GLN A  65      29.967 -30.976   2.869  1.00 79.93           C  
ATOM    544  O   GLN A  65      30.400 -29.986   2.275  1.00 79.93           O  
ATOM    545  CB  GLN A  65      30.376 -31.153   5.333  1.00 79.93           C  
ATOM    546  CG  GLN A  65      29.992 -30.650   6.718  1.00 79.93           C  
ATOM    547  CD  GLN A  65      31.038 -30.972   7.770  1.00 79.93           C  
ATOM    548  NE2 GLN A  65      30.856 -30.433   8.970  1.00 79.93           N  
ATOM    549  OE1 GLN A  65      32.000 -31.701   7.505  1.00 79.93           O  
ATOM    550  N   ALA A  66      30.078 -32.179   2.523  1.00 75.57           N  
ATOM    551  CA  ALA A  66      30.628 -32.400   1.188  1.00 75.57           C  
ATOM    552  C   ALA A  66      29.804 -31.673   0.128  1.00 75.57           C  
ATOM    553  O   ALA A  66      30.360 -31.072  -0.794  1.00 75.57           O  
ATOM    554  CB  ALA A  66      30.688 -33.893   0.877  1.00 75.57           C  
ATOM    555  N   MET A  67      28.593 -31.649   0.320  1.00 80.03           N  
ATOM    556  CA  MET A  67      27.677 -30.986  -0.604  1.00 80.03           C  
ATOM    557  C   MET A  67      27.862 -29.473  -0.561  1.00 80.03           C  
ATOM    558  O   MET A  67      27.729 -28.799  -1.584  1.00 80.03           O  
ATOM    559  CB  MET A  67      26.227 -31.345  -0.275  1.00 80.03           C  
ATOM    560  CG  MET A  67      25.856 -32.778  -0.623  1.00 80.03           C  
ATOM    561  SD  MET A  67      24.143 -33.202  -0.121  1.00 80.03           S  
ATOM    562  CE  MET A  67      23.205 -32.126  -1.240  1.00 80.03           C  
ATOM    563  N   GLU A  68      28.241 -28.928   0.537  1.00 81.33           N  
ATOM    564  CA  GLU A  68      28.374 -27.487   0.726  1.00 81.33           C  
ATOM    565  C   GLU A  68      29.801 -27.022   0.451  1.00 81.33           C  
ATOM    566  O   GLU A  68      30.073 -25.821   0.416  1.00 81.33           O  
ATOM    567  CB  GLU A  68      27.954 -27.089   2.143  1.00 81.33           C  
ATOM    568  CG  GLU A  68      26.468 -27.260   2.416  1.00 81.33           C  
ATOM    569  CD  GLU A  68      26.092 -27.028   3.871  1.00 81.33           C  
ATOM    570  OE1 GLU A  68      24.891 -27.119   4.211  1.00 81.33           O  
ATOM    571  OE2 GLU A  68      27.008 -26.752   4.678  1.00 81.33           O1-
ATOM    572  N   ALA A  69      30.649 -27.919   0.316  1.00 76.81           N  
ATOM    573  CA  ALA A  69      32.063 -27.595   0.146  1.00 76.81           C  
ATOM    574  C   ALA A  69      32.308 -26.898  -1.189  1.00 76.81           C  
ATOM    575  O   ALA A  69      31.713 -27.262  -2.206  1.00 76.81           O  
ATOM    576  CB  ALA A  69      32.914 -28.858   0.249  1.00 76.81           C  
ATOM    577  N   THR A  70      33.048 -25.790  -1.124  1.00 74.18           N  
ATOM    578  CA  THR A  70      33.383 -24.966  -2.280  1.00 74.18           C  
ATOM    579  C   THR A  70      34.642 -25.484  -2.968  1.00 74.18           C  
ATOM    580  O   THR A  70      34.778 -25.379  -4.189  1.00 74.18           O  
ATOM    581  CB  THR A  70      33.583 -23.494  -1.877  1.00 74.18           C  
ATOM    582  CG2 THR A  70      32.250 -22.823  -1.564  1.00 74.18           C  
ATOM    583  OG1 THR A  70      34.421 -23.432  -0.717  1.00 74.18           O  
ATOM    584  N   ASP A  71      35.488 -26.274  -2.284  1.00 77.77           N  
ATOM    585  CA  ASP A  71      36.794 -26.733  -2.747  1.00 77.77           C  
ATOM    586  C   ASP A  71      36.801 -28.245  -2.959  1.00 77.77           C  
ATOM    587  O   ASP A  71      36.302 -28.997  -2.119  1.00 77.77           O  
ATOM    588  CB  ASP A  71      37.886 -26.335  -1.752  1.00 77.77           C  
ATOM    589  CG  ASP A  71      39.286 -26.638  -2.258  1.00 77.77           C  
ATOM    590  OD1 ASP A  71      39.428 -27.189  -3.370  1.00 77.77           O  
ATOM    591  OD2 ASP A  71      40.257 -26.324  -1.535  1.00 77.77           O1-
ATOM    592  N   ASP A  72      37.428 -28.811  -4.110  1.00 80.31           N  
ATOM    593  CA  ASP A  72      37.549 -30.223  -4.461  1.00 80.31           C  
ATOM    594  C   ASP A  72      38.399 -30.972  -3.436  1.00 80.31           C  
ATOM    595  O   ASP A  72      38.132 -32.137  -3.134  1.00 80.31           O  
ATOM    596  CB  ASP A  72      38.152 -30.379  -5.858  1.00 80.31           C  
ATOM    597  CG  ASP A  72      37.182 -30.006  -6.967  1.00 80.31           C  
ATOM    598  OD1 ASP A  72      35.962 -29.931  -6.710  1.00 80.31           O  
ATOM    599  OD2 ASP A  72      37.644 -29.786  -8.108  1.00 80.31           O1-
ATOM    600  N   ARG A  73      39.298 -30.292  -2.793  1.00 83.20           N  
ATOM    601  CA  ARG A  73      40.180 -30.914  -1.809  1.00 83.20           C  
ATOM    602  C   ARG A  73      39.411 -31.299  -0.550  1.00 83.20           C  
ATOM    603  O   ARG A  73      39.617 -32.382   0.003  1.00 83.20           O  
ATOM    604  CB  ARG A  73      41.334 -29.975  -1.452  1.00 83.20           C  
ATOM    605  CG  ARG A  73      42.377 -29.835  -2.548  1.00 83.20           C  
ATOM    606  CD  ARG A  73      43.528 -28.935  -2.121  1.00 83.20           C  
ATOM    607  NE  ARG A  73      44.487 -28.734  -3.204  1.00 83.20           N  
ATOM    608  CZ  ARG A  73      45.606 -28.025  -3.103  1.00 83.20           C  
ATOM    609  NH1 ARG A  73      45.933 -27.432  -1.959  1.00 83.20           N1+
ATOM    610  NH2 ARG A  73      46.408 -27.907  -4.152  1.00 83.20           N  
ATOM    611  N   GLU A  74      38.510 -30.433  -0.202  1.00 83.60           N  
ATOM    612  CA  GLU A  74      37.683 -30.686   0.974  1.00 83.60           C  
ATOM    613  C   GLU A  74      36.764 -31.884   0.754  1.00 83.60           C  
ATOM    614  O   GLU A  74      36.606 -32.723   1.644  1.00 83.60           O  
ATOM    615  CB  GLU A  74      36.856 -29.447   1.325  1.00 83.60           C  
ATOM    616  CG  GLU A  74      37.674 -28.310   1.919  1.00 83.60           C  
ATOM    617  CD  GLU A  74      36.831 -27.111   2.322  1.00 83.60           C  
ATOM    618  OE1 GLU A  74      37.398 -26.108   2.814  1.00 83.60           O  
ATOM    619  OE2 GLU A  74      35.595 -27.174   2.145  1.00 83.60           O1-
ATOM    620  N   VAL A  75      36.208 -31.980  -0.398  1.00 84.51           N  
ATOM    621  CA  VAL A  75      35.323 -33.086  -0.751  1.00 84.51           C  
ATOM    622  C   VAL A  75      36.098 -34.401  -0.712  1.00 84.51           C  
ATOM    623  O   VAL A  75      35.611 -35.401  -0.179  1.00 84.51           O  
ATOM    624  CB  VAL A  75      34.686 -32.882  -2.144  1.00 84.51           C  
ATOM    625  CG1 VAL A  75      33.844 -34.094  -2.535  1.00 84.51           C  
ATOM    626  CG2 VAL A  75      33.839 -31.611  -2.162  1.00 84.51           C  
ATOM    627  N   GLU A  76      37.367 -34.384  -1.134  1.00 85.02           N  
ATOM    628  CA  GLU A  76      38.216 -35.571  -1.151  1.00 85.02           C  
ATOM    629  C   GLU A  76      38.558 -36.026   0.266  1.00 85.02           C  
ATOM    630  O   GLU A  76      38.575 -37.225   0.551  1.00 85.02           O  
ATOM    631  CB  GLU A  76      39.500 -35.302  -1.941  1.00 85.02           C  
ATOM    632  CG  GLU A  76      39.296 -35.260  -3.448  1.00 85.02           C  
ATOM    633  CD  GLU A  76      40.573 -34.959  -4.218  1.00 85.02           C  
ATOM    634  OE1 GLU A  76      40.520 -34.855  -5.463  1.00 85.02           O  
ATOM    635  OE2 GLU A  76      41.635 -34.829  -3.569  1.00 85.02           O1-
ATOM    636  N   LYS A  77      38.803 -35.061   1.103  1.00 86.82           N  
ATOM    637  CA  LYS A  77      39.116 -35.381   2.494  1.00 86.82           C  
ATOM    638  C   LYS A  77      37.938 -36.068   3.179  1.00 86.82           C  
ATOM    639  O   LYS A  77      38.123 -37.037   3.917  1.00 86.82           O  
ATOM    640  CB  LYS A  77      39.503 -34.115   3.261  1.00 86.82           C  
ATOM    641  CG  LYS A  77      40.878 -33.570   2.903  1.00 86.82           C  
ATOM    642  CD  LYS A  77      41.233 -32.351   3.745  1.00 86.82           C  
ATOM    643  CE  LYS A  77      42.561 -31.743   3.317  1.00 86.82           C  
ATOM    644  NZ  LYS A  77      42.888 -30.516   4.104  1.00 86.82           N1+
ATOM    645  N   ILE A  78      36.831 -35.601   2.878  1.00 85.22           N  
ATOM    646  CA  ILE A  78      35.609 -36.147   3.458  1.00 85.22           C  
ATOM    647  C   ILE A  78      35.391 -37.572   2.955  1.00 85.22           C  
ATOM    648  O   ILE A  78      35.063 -38.468   3.735  1.00 85.22           O  
ATOM    649  CB  ILE A  78      34.383 -35.268   3.123  1.00 85.22           C  
ATOM    650  CG1 ILE A  78      34.493 -33.909   3.823  1.00 85.22           C  
ATOM    651  CG2 ILE A  78      33.085 -35.981   3.513  1.00 85.22           C  
ATOM    652  CD1 ILE A  78      33.442 -32.898   3.384  1.00 85.22           C  
ATOM    653  N   GLU A  79      35.610 -37.784   1.683  1.00 86.65           N  
ATOM    654  CA  GLU A  79      35.489 -39.110   1.085  1.00 86.65           C  
ATOM    655  C   GLU A  79      36.447 -40.101   1.739  1.00 86.65           C  
ATOM    656  O   GLU A  79      36.065 -41.233   2.041  1.00 86.65           O  
ATOM    657  CB  GLU A  79      35.749 -39.045  -0.423  1.00 86.65           C  
ATOM    658  CG  GLU A  79      35.462 -40.349  -1.153  1.00 86.65           C  
ATOM    659  CD  GLU A  79      35.627 -40.242  -2.660  1.00 86.65           C  
ATOM    660  OE1 GLU A  79      35.284 -41.208  -3.379  1.00 86.65           O  
ATOM    661  OE2 GLU A  79      36.103 -39.183  -3.127  1.00 86.65           O1-
ATOM    662  N   LYS A  80      37.662 -39.660   1.967  1.00 87.89           N  
ATOM    663  CA  LYS A  80      38.654 -40.525   2.599  1.00 87.89           C  
ATOM    664  C   LYS A  80      38.246 -40.879   4.026  1.00 87.89           C  
ATOM    665  O   LYS A  80      38.416 -42.020   4.460  1.00 87.89           O  
ATOM    666  CB  LYS A  80      40.029 -39.855   2.599  1.00 87.89           C  
ATOM    667  CG  LYS A  80      40.716 -39.854   1.241  1.00 87.89           C  
ATOM    668  CD  LYS A  80      42.112 -39.249   1.321  1.00 87.89           C  
ATOM    669  CE  LYS A  80      42.778 -39.194  -0.047  1.00 87.89           C  
ATOM    670  NZ  LYS A  80      44.130 -38.562   0.021  1.00 87.89           N1+
ATOM    671  N   ALA A  81      37.727 -39.854   4.676  1.00 83.57           N  
ATOM    672  CA  ALA A  81      37.261 -40.067   6.045  1.00 83.57           C  
ATOM    673  C   ALA A  81      36.140 -41.102   6.087  1.00 83.57           C  
ATOM    674  O   ALA A  81      36.133 -41.983   6.950  1.00 83.57           O  
ATOM    675  CB  ALA A  81      36.786 -38.751   6.656  1.00 83.57           C  
ATOM    676  N   LEU A  82      35.206 -41.054   5.163  1.00 87.56           N  
ATOM    677  CA  LEU A  82      34.102 -42.005   5.095  1.00 87.56           C  
ATOM    678  C   LEU A  82      34.613 -43.411   4.795  1.00 87.56           C  
ATOM    679  O   LEU A  82      34.105 -44.390   5.345  1.00 87.56           O  
ATOM    680  CB  LEU A  82      33.092 -41.578   4.027  1.00 87.56           C  
ATOM    681  CG  LEU A  82      32.225 -40.363   4.360  1.00 87.56           C  
ATOM    682  CD1 LEU A  82      31.392 -39.957   3.149  1.00 87.56           C  
ATOM    683  CD2 LEU A  82      31.328 -40.658   5.558  1.00 87.56           C  
ATOM    684  N   ASP A  83      35.732 -43.472   3.971  1.00 88.34           N  
ATOM    685  CA  ASP A  83      36.354 -44.752   3.643  1.00 88.34           C  
ATOM    686  C   ASP A  83      36.975 -45.395   4.881  1.00 88.34           C  
ATOM    687  O   ASP A  83      36.848 -46.602   5.090  1.00 88.34           O  
ATOM    688  CB  ASP A  83      37.414 -44.569   2.556  1.00 88.34           C  
ATOM    689  CG  ASP A  83      36.820 -44.400   1.169  1.00 88.34           C  
ATOM    690  OD1 ASP A  83      35.650 -44.786   0.956  1.00 88.34           O  
ATOM    691  OD2 ASP A  83      37.528 -43.878   0.281  1.00 88.34           O1-
ATOM    692  N   GLU A  84      37.544 -44.535   5.577  1.00 85.46           N  
ATOM    693  CA  GLU A  84      38.183 -45.027   6.793  1.00 85.46           C  
ATOM    694  C   GLU A  84      37.148 -45.494   7.812  1.00 85.46           C  
ATOM    695  O   GLU A  84      37.328 -46.527   8.459  1.00 85.46           O  
ATOM    696  CB  GLU A  84      39.075 -43.945   7.408  1.00 85.46           C  
ATOM    697  CG  GLU A  84      40.365 -43.700   6.637  1.00 85.46           C  
ATOM    698  CD  GLU A  84      41.236 -42.617   7.255  1.00 85.46           C  
ATOM    699  OE1 GLU A  84      42.351 -42.371   6.742  1.00 85.46           O  
ATOM    700  OE2 GLU A  84      40.800 -42.012   8.259  1.00 85.46           O1-
ATOM    701  N   LEU A  85      36.087 -44.793   7.897  1.00 83.48           N  
ATOM    702  CA  LEU A  85      35.002 -45.159   8.801  1.00 83.48           C  
ATOM    703  C   LEU A  85      34.364 -46.478   8.380  1.00 83.48           C  
ATOM    704  O   LEU A  85      34.056 -47.322   9.226  1.00 83.48           O  
ATOM    705  CB  LEU A  85      33.942 -44.055   8.839  1.00 83.48           C  
ATOM    706  CG  LEU A  85      34.272 -42.825   9.687  1.00 83.48           C  
ATOM    707  CD1 LEU A  85      33.258 -41.716   9.432  1.00 83.48           C  
ATOM    708  CD2 LEU A  85      34.312 -43.191  11.166  1.00 83.48           C  
ATOM    709  N   ALA A  86      34.200 -46.691   7.137  1.00 85.59           N  
ATOM    710  CA  ALA A  86      33.622 -47.917   6.594  1.00 85.59           C  
ATOM    711  C   ALA A  86      34.504 -49.124   6.906  1.00 85.59           C  
ATOM    712  O   ALA A  86      34.001 -50.200   7.236  1.00 85.59           O  
ATOM    713  CB  ALA A  86      33.417 -47.788   5.087  1.00 85.59           C  
ATOM    714  N   LYS A  87      35.828 -48.958   6.812  1.00 87.62           N  
ATOM    715  CA  LYS A  87      36.784 -50.038   7.035  1.00 87.62           C  
ATOM    716  C   LYS A  87      36.797 -50.470   8.498  1.00 87.62           C  
ATOM    717  O   LYS A  87      36.971 -51.652   8.802  1.00 87.62           O  
ATOM    718  CB  LYS A  87      38.188 -49.610   6.602  1.00 87.62           C  
ATOM    719  CG  LYS A  87      38.387 -49.576   5.094  1.00 87.62           C  
ATOM    720  CD  LYS A  87      39.820 -49.207   4.729  1.00 87.62           C  
ATOM    721  CE  LYS A  87      40.001 -49.097   3.221  1.00 87.62           C  
ATOM    722  NZ  LYS A  87      41.389 -48.681   2.859  1.00 87.62           N1+
ATOM    723  N   ASN A  88      36.383 -49.582   9.342  1.00 81.06           N  
ATOM    724  CA  ASN A  88      36.556 -49.820  10.772  1.00 81.06           C  
ATOM    725  C   ASN A  88      35.223 -50.105  11.458  1.00 81.06           C  
ATOM    726  O   ASN A  88      35.186 -50.400  12.654  1.00 81.06           O  
ATOM    727  CB  ASN A  88      37.249 -48.627  11.434  1.00 81.06           C  
ATOM    728  CG  ASN A  88      38.701 -48.490  11.018  1.00 81.06           C  
ATOM    729  ND2 ASN A  88      39.065 -47.314  10.520  1.00 81.06           N  
ATOM    730  OD1 ASN A  88      39.486 -49.433  11.141  1.00 81.06           O  
ATOM    731  N   SER A  89      34.159 -50.019  10.689  1.00 77.96           N  
ATOM    732  CA  SER A  89      32.845 -50.249  11.282  1.00 77.96           C  
ATOM    733  C   SER A  89      32.472 -51.727  11.241  1.00 77.96           C  
ATOM    734  O   SER A  89      32.640 -52.387  10.214  1.00 77.96           O  
ATOM    735  CB  SER A  89      31.778 -49.425  10.559  1.00 77.96           C  
ATOM    736  OG  SER A  89      30.490 -49.703  11.080  1.00 77.96           O  
ATOM    737  N   THR A  90      32.066 -52.332  12.320  1.00 79.16           N  
ATOM    738  CA  THR A  90      31.643 -53.725  12.408  1.00 79.16           C  
ATOM    739  C   THR A  90      30.122 -53.834  12.348  1.00 79.16           C  
ATOM    740  O   THR A  90      29.582 -54.904  12.057  1.00 79.16           O  
ATOM    741  CB  THR A  90      32.157 -54.383  13.703  1.00 79.16           C  
ATOM    742  CG2 THR A  90      33.678 -54.494  13.698  1.00 79.16           C  
ATOM    743  OG1 THR A  90      31.749 -53.595  14.828  1.00 79.16           O  
ATOM    744  N   ASP A  91      29.424 -52.672  12.320  1.00 82.68           N  
ATOM    745  CA  ASP A  91      27.969 -52.580  12.266  1.00 82.68           C  
ATOM    746  C   ASP A  91      27.477 -52.500  10.823  1.00 82.68           C  
ATOM    747  O   ASP A  91      27.805 -51.556  10.101  1.00 82.68           O  
ATOM    748  CB  ASP A  91      27.478 -51.366  13.058  1.00 82.68           C  
ATOM    749  CG  ASP A  91      25.965 -51.296  13.159  1.00 82.68           C  
ATOM    750  OD1 ASP A  91      25.274 -51.547  12.147  1.00 82.68           O  
ATOM    751  OD2 ASP A  91      25.458 -50.983  14.258  1.00 82.68           O1-
ATOM    752  N   GLU A  92      26.708 -53.498  10.374  1.00 83.19           N  
ATOM    753  CA  GLU A  92      26.222 -53.619   9.002  1.00 83.19           C  
ATOM    754  C   GLU A  92      25.274 -52.477   8.650  1.00 83.19           C  
ATOM    755  O   GLU A  92      25.297 -51.967   7.528  1.00 83.19           O  
ATOM    756  CB  GLU A  92      25.523 -54.965   8.796  1.00 83.19           C  
ATOM    757  CG  GLU A  92      26.481 -56.138   8.643  1.00 83.19           C  
ATOM    758  CD  GLU A  92      25.786 -57.435   8.258  1.00 83.19           C  
ATOM    759  OE1 GLU A  92      26.482 -58.440   7.990  1.00 83.19           O  
ATOM    760  OE2 GLU A  92      24.536 -57.445   8.223  1.00 83.19           O1-
ATOM    761  N   GLU A  93      24.517 -52.056   9.570  1.00 82.07           N  
ATOM    762  CA  GLU A  93      23.607 -50.933   9.364  1.00 82.07           C  
ATOM    763  C   GLU A  93      24.375 -49.630   9.160  1.00 82.07           C  
ATOM    764  O   GLU A  93      24.032 -48.833   8.284  1.00 82.07           O  
ATOM    765  CB  GLU A  93      22.645 -50.797  10.548  1.00 82.07           C  
ATOM    766  CG  GLU A  93      21.581 -51.883  10.604  1.00 82.07           C  
ATOM    767  CD  GLU A  93      20.582 -51.687  11.733  1.00 82.07           C  
ATOM    768  OE1 GLU A  93      19.605 -52.465  11.822  1.00 82.07           O  
ATOM    769  OE2 GLU A  93      20.777 -50.745  12.534  1.00 82.07           O1-
ATOM    770  N   LEU A  94      25.391 -49.435   9.932  1.00 83.46           N  
ATOM    771  CA  LEU A  94      26.265 -48.273   9.809  1.00 83.46           C  
ATOM    772  C   LEU A  94      27.027 -48.303   8.489  1.00 83.46           C  
ATOM    773  O   LEU A  94      27.191 -47.269   7.838  1.00 83.46           O  
ATOM    774  CB  LEU A  94      27.250 -48.218  10.980  1.00 83.46           C  
ATOM    775  CG  LEU A  94      28.195 -47.016  11.014  1.00 83.46           C  
ATOM    776  CD1 LEU A  94      27.399 -45.716  11.047  1.00 83.46           C  
ATOM    777  CD2 LEU A  94      29.131 -47.105  12.215  1.00 83.46           C  
ATOM    778  N   LYS A  95      27.425 -49.424   8.036  1.00 86.51           N  
ATOM    779  CA  LYS A  95      28.117 -49.569   6.759  1.00 86.51           C  
ATOM    780  C   LYS A  95      27.222 -49.147   5.598  1.00 86.51           C  
ATOM    781  O   LYS A  95      27.691 -48.537   4.634  1.00 86.51           O  
ATOM    782  CB  LYS A  95      28.586 -51.011   6.563  1.00 86.51           C  
ATOM    783  CG  LYS A  95      29.832 -51.371   7.358  1.00 86.51           C  
ATOM    784  CD  LYS A  95      30.316 -52.778   7.033  1.00 86.51           C  
ATOM    785  CE  LYS A  95      31.555 -53.145   7.838  1.00 86.51           C  
ATOM    786  NZ  LYS A  95      32.012 -54.537   7.549  1.00 86.51           N1+
ATOM    787  N   LYS A  96      25.951 -49.520   5.720  1.00 87.29           N  
ATOM    788  CA  LYS A  96      24.982 -49.119   4.702  1.00 87.29           C  
ATOM    789  C   LYS A  96      24.845 -47.600   4.642  1.00 87.29           C  
ATOM    790  O   LYS A  96      24.796 -47.018   3.557  1.00 87.29           O  
ATOM    791  CB  LYS A  96      23.621 -49.759   4.975  1.00 87.29           C  
ATOM    792  CG  LYS A  96      23.581 -51.259   4.725  1.00 87.29           C  
ATOM    793  CD  LYS A  96      22.196 -51.834   4.997  1.00 87.29           C  
ATOM    794  CE  LYS A  96      22.180 -53.349   4.845  1.00 87.29           C  
ATOM    795  NZ  LYS A  96      20.840 -53.923   5.173  1.00 87.29           N1+
ATOM    796  N   VAL A  97      24.845 -46.991   5.771  1.00 86.28           N  
ATOM    797  CA  VAL A  97      24.733 -45.540   5.871  1.00 86.28           C  
ATOM    798  C   VAL A  97      25.972 -44.882   5.268  1.00 86.28           C  
ATOM    799  O   VAL A  97      25.863 -43.924   4.501  1.00 86.28           O  
ATOM    800  CB  VAL A  97      24.548 -45.084   7.336  1.00 86.28           C  
ATOM    801  CG1 VAL A  97      24.605 -43.562   7.438  1.00 86.28           C  
ATOM    802  CG2 VAL A  97      23.228 -45.613   7.895  1.00 86.28           C  
ATOM    803  N   ILE A  98      27.103 -45.419   5.615  1.00 86.71           N  
ATOM    804  CA  ILE A  98      28.371 -44.903   5.110  1.00 86.71           C  
ATOM    805  C   ILE A  98      28.410 -45.026   3.589  1.00 86.71           C  
ATOM    806  O   ILE A  98      28.846 -44.104   2.896  1.00 86.71           O  
ATOM    807  CB  ILE A  98      29.573 -45.642   5.739  1.00 86.71           C  
ATOM    808  CG1 ILE A  98      29.661 -45.341   7.239  1.00 86.71           C  
ATOM    809  CG2 ILE A  98      30.874 -45.261   5.028  1.00 86.71           C  
ATOM    810  CD1 ILE A  98      30.689 -46.184   7.981  1.00 86.71           C  
ATOM    811  N   LYS A  99      27.952 -46.126   3.098  1.00 90.82           N  
ATOM    812  CA  LYS A  99      27.909 -46.336   1.654  1.00 90.82           C  
ATOM    813  C   LYS A  99      27.045 -45.281   0.970  1.00 90.82           C  
ATOM    814  O   LYS A  99      27.438 -44.718  -0.054  1.00 90.82           O  
ATOM    815  CB  LYS A  99      27.383 -47.735   1.330  1.00 90.82           C  
ATOM    816  CG  LYS A  99      27.419 -48.082  -0.150  1.00 90.82           C  
ATOM    817  CD  LYS A  99      26.908 -49.494  -0.406  1.00 90.82           C  
ATOM    818  CE  LYS A  99      26.888 -49.823  -1.894  1.00 90.82           C  
ATOM    819  NZ  LYS A  99      26.365 -51.197  -2.150  1.00 90.82           N1+
ATOM    820  N   VAL A 100      25.893 -45.032   1.506  1.00 92.06           N  
ATOM    821  CA  VAL A 100      24.990 -44.019   0.968  1.00 92.06           C  
ATOM    822  C   VAL A 100      25.672 -42.653   0.994  1.00 92.06           C  
ATOM    823  O   VAL A 100      25.631 -41.914   0.007  1.00 92.06           O  
ATOM    824  CB  VAL A 100      23.662 -43.967   1.756  1.00 92.06           C  
ATOM    825  CG1 VAL A 100      22.821 -42.769   1.317  1.00 92.06           C  
ATOM    826  CG2 VAL A 100      22.883 -45.268   1.572  1.00 92.06           C  
ATOM    827  N   ALA A 101      26.313 -42.330   2.069  1.00 88.13           N  
ATOM    828  CA  ALA A 101      27.012 -41.056   2.219  1.00 88.13           C  
ATOM    829  C   ALA A 101      28.126 -40.916   1.184  1.00 88.13           C  
ATOM    830  O   ALA A 101      28.300 -39.849   0.590  1.00 88.13           O  
ATOM    831  CB  ALA A 101      27.582 -40.923   3.630  1.00 88.13           C  
ATOM    832  N   LYS A 102      28.810 -41.916   0.935  1.00 90.68           N  
ATOM    833  CA  LYS A 102      29.887 -41.902  -0.051  1.00 90.68           C  
ATOM    834  C   LYS A 102      29.347 -41.616  -1.450  1.00 90.68           C  
ATOM    835  O   LYS A 102      29.939 -40.841  -2.203  1.00 90.68           O  
ATOM    836  CB  LYS A 102      30.641 -43.232  -0.042  1.00 90.68           C  
ATOM    837  CG  LYS A 102      31.625 -43.378   1.110  1.00 90.68           C  
ATOM    838  CD  LYS A 102      32.377 -44.700   1.040  1.00 90.68           C  
ATOM    839  CE  LYS A 102      33.587 -44.609   0.120  1.00 90.68           C  
ATOM    840  NZ  LYS A 102      34.356 -45.888   0.087  1.00 90.68           N1+
ATOM    841  N   THR A 103      28.315 -42.349  -1.718  1.00 92.65           N  
ATOM    842  CA  THR A 103      27.698 -42.138  -3.022  1.00 92.65           C  
ATOM    843  C   THR A 103      27.200 -40.702  -3.158  1.00 92.65           C  
ATOM    844  O   THR A 103      27.296 -40.105  -4.233  1.00 92.65           O  
ATOM    845  CB  THR A 103      26.528 -43.113  -3.251  1.00 92.65           C  
ATOM    846  CG2 THR A 103      25.988 -43.000  -4.673  1.00 92.65           C  
ATOM    847  OG1 THR A 103      26.981 -44.454  -3.029  1.00 92.65           O  
ATOM    848  N   LEU A 104      26.673 -40.173  -2.097  1.00 91.66           N  
ATOM    849  CA  LEU A 104      26.217 -38.787  -2.098  1.00 91.66           C  
ATOM    850  C   LEU A 104      27.374 -37.835  -2.380  1.00 91.66           C  
ATOM    851  O   LEU A 104      27.224 -36.877  -3.142  1.00 91.66           O  
ATOM    852  CB  LEU A 104      25.566 -38.436  -0.759  1.00 91.66           C  
ATOM    853  CG  LEU A 104      24.111 -38.870  -0.577  1.00 91.66           C  
ATOM    854  CD1 LEU A 104      23.679 -38.686   0.875  1.00 91.66           C  
ATOM    855  CD2 LEU A 104      23.198 -38.088  -1.515  1.00 91.66           C  
ATOM    856  N   VAL A 105      28.488 -38.079  -1.790  1.00 90.98           N  
ATOM    857  CA  VAL A 105      29.681 -37.265  -1.994  1.00 90.98           C  
ATOM    858  C   VAL A 105      30.113 -37.339  -3.457  1.00 90.98           C  
ATOM    859  O   VAL A 105      30.457 -36.320  -4.061  1.00 90.98           O  
ATOM    860  CB  VAL A 105      30.838 -37.712  -1.074  1.00 90.98           C  
ATOM    861  CG1 VAL A 105      32.134 -36.994  -1.447  1.00 90.98           C  
ATOM    862  CG2 VAL A 105      30.485 -37.457   0.390  1.00 90.98           C  
ATOM    863  N   ARG A 106      30.097 -38.474  -4.017  1.00 92.39           N  
ATOM    864  CA  ARG A 106      30.453 -38.657  -5.421  1.00 92.39           C  
ATOM    865  C   ARG A 106      29.525 -37.857  -6.330  1.00 92.39           C  
ATOM    866  O   ARG A 106      29.980 -37.220  -7.282  1.00 92.39           O  
ATOM    867  CB  ARG A 106      30.408 -40.139  -5.798  1.00 92.39           C  
ATOM    868  CG  ARG A 106      30.912 -40.432  -7.203  1.00 92.39           C  
ATOM    869  CD  ARG A 106      30.943 -41.927  -7.490  1.00 92.39           C  
ATOM    870  NE  ARG A 106      31.345 -42.203  -8.866  1.00 92.39           N  
ATOM    871  CZ  ARG A 106      31.585 -43.415  -9.357  1.00 92.39           C  
ATOM    872  NH1 ARG A 106      31.468 -44.493  -8.590  1.00 92.39           N1+
ATOM    873  NH2 ARG A 106      31.945 -43.552 -10.624  1.00 92.39           N  
ATOM    874  N   VAL A 107      28.268 -37.963  -6.096  1.00 94.34           N  
ATOM    875  CA  VAL A 107      27.293 -37.205  -6.875  1.00 94.34           C  
ATOM    876  C   VAL A 107      27.586 -35.712  -6.756  1.00 94.34           C  
ATOM    877  O   VAL A 107      27.549 -34.984  -7.752  1.00 94.34           O  
ATOM    878  CB  VAL A 107      25.848 -37.503  -6.418  1.00 94.34           C  
ATOM    879  CG1 VAL A 107      24.852 -36.619  -7.166  1.00 94.34           C  
ATOM    880  CG2 VAL A 107      25.516 -38.980  -6.623  1.00 94.34           C  
ATOM    881  N   ALA A 108      27.885 -35.236  -5.585  1.00 90.36           N  
ATOM    882  CA  ALA A 108      28.225 -33.835  -5.351  1.00 90.36           C  
ATOM    883  C   ALA A 108      29.431 -33.416  -6.188  1.00 90.36           C  
ATOM    884  O   ALA A 108      29.466 -32.307  -6.725  1.00 90.36           O  
ATOM    885  CB  ALA A 108      28.500 -33.594  -3.869  1.00 90.36           C  
ATOM    886  N   LYS A 109      30.338 -34.275  -6.294  1.00 92.38           N  
ATOM    887  CA  LYS A 109      31.511 -34.017  -7.125  1.00 92.38           C  
ATOM    888  C   LYS A 109      31.120 -33.844  -8.590  1.00 92.38           C  
ATOM    889  O   LYS A 109      31.645 -32.967  -9.278  1.00 92.38           O  
ATOM    890  CB  LYS A 109      32.528 -35.150  -6.985  1.00 92.38           C  
ATOM    891  CG  LYS A 109      33.341 -35.098  -5.700  1.00 92.38           C  
ATOM    892  CD  LYS A 109      34.391 -36.200  -5.656  1.00 92.38           C  
ATOM    893  CE  LYS A 109      35.186 -36.166  -4.358  1.00 92.38           C  
ATOM    894  NZ  LYS A 109      36.190 -37.269  -4.294  1.00 92.38           N1+
ATOM    895  N   LEU A 110      30.278 -34.728  -9.042  1.00 95.11           N  
ATOM    896  CA  LEU A 110      29.804 -34.637 -10.419  1.00 95.11           C  
ATOM    897  C   LEU A 110      29.126 -33.294 -10.672  1.00 95.11           C  
ATOM    898  O   LEU A 110      29.319 -32.685 -11.727  1.00 95.11           O  
ATOM    899  CB  LEU A 110      28.832 -35.778 -10.728  1.00 95.11           C  
ATOM    900  CG  LEU A 110      29.443 -37.176 -10.838  1.00 95.11           C  
ATOM    901  CD1 LEU A 110      28.344 -38.226 -10.972  1.00 95.11           C  
ATOM    902  CD2 LEU A 110      30.404 -37.249 -12.019  1.00 95.11           C  
ATOM    903  N   VAL A 111      28.318 -32.845  -9.761  1.00 95.14           N  
ATOM    904  CA  VAL A 111      27.625 -31.567  -9.897  1.00 95.14           C  
ATOM    905  C   VAL A 111      28.644 -30.435  -9.997  1.00 95.14           C  
ATOM    906  O   VAL A 111      28.535 -29.568 -10.869  1.00 95.14           O  
ATOM    907  CB  VAL A 111      26.663 -31.314  -8.715  1.00 95.14           C  
ATOM    908  CG1 VAL A 111      26.088 -29.900  -8.779  1.00 95.14           C  
ATOM    909  CG2 VAL A 111      25.540 -32.350  -8.710  1.00 95.14           C  
ATOM    910  N   LYS A 112      29.605 -30.486  -9.190  1.00 91.72           N  
ATOM    911  CA  LYS A 112      30.657 -29.474  -9.221  1.00 91.72           C  
ATOM    912  C   LYS A 112      31.407 -29.500 -10.550  1.00 91.72           C  
ATOM    913  O   LYS A 112      31.744 -28.449 -11.100  1.00 91.72           O  
ATOM    914  CB  LYS A 112      31.636 -29.681  -8.063  1.00 91.72           C  
ATOM    915  CG  LYS A 112      31.099 -29.233  -6.712  1.00 91.72           C  
ATOM    916  CD  LYS A 112      32.151 -29.373  -5.619  1.00 91.72           C  
ATOM    917  CE  LYS A 112      31.603 -28.961  -4.259  1.00 91.72           C  
ATOM    918  NZ  LYS A 112      32.623 -29.119  -3.180  1.00 91.72           N1+
ATOM    919  N   GLU A 113      31.732 -30.640 -10.925  1.00 94.48           N  
ATOM    920  CA  GLU A 113      32.393 -30.799 -12.217  1.00 94.48           C  
ATOM    921  C   GLU A 113      31.564 -30.181 -13.340  1.00 94.48           C  
ATOM    922  O   GLU A 113      32.103 -29.497 -14.211  1.00 94.48           O  
ATOM    923  CB  GLU A 113      32.656 -32.278 -12.508  1.00 94.48           C  
ATOM    924  CG  GLU A 113      33.446 -32.521 -13.787  1.00 94.48           C  
ATOM    925  CD  GLU A 113      33.704 -33.994 -14.060  1.00 94.48           C  
ATOM    926  OE1 GLU A 113      34.293 -34.322 -15.116  1.00 94.48           O  
ATOM    927  OE2 GLU A 113      33.315 -34.828 -13.213  1.00 94.48           O1-
ATOM    928  N   ALA A 114      30.273 -30.470 -13.341  1.00 95.03           N  
ATOM    929  CA  ALA A 114      29.370 -29.888 -14.331  1.00 95.03           C  
ATOM    930  C   ALA A 114      29.388 -28.364 -14.260  1.00 95.03           C  
ATOM    931  O   ALA A 114      29.410 -27.688 -15.293  1.00 95.03           O  
ATOM    932  CB  ALA A 114      27.949 -30.409 -14.127  1.00 95.03           C  
ATOM    933  N   GLU A 115      29.404 -27.801 -13.078  1.00 94.88           N  
ATOM    934  CA  GLU A 115      29.455 -26.354 -12.884  1.00 94.88           C  
ATOM    935  C   GLU A 115      30.744 -25.767 -13.453  1.00 94.88           C  
ATOM    936  O   GLU A 115      30.723 -24.713 -14.092  1.00 94.88           O  
ATOM    937  CB  GLU A 115      29.330 -26.006 -11.399  1.00 94.88           C  
ATOM    938  CG  GLU A 115      27.926 -26.191 -10.840  1.00 94.88           C  
ATOM    939  CD  GLU A 115      27.837 -25.930  -9.345  1.00 94.88           C  
ATOM    940  OE1 GLU A 115      26.713 -25.940  -8.794  1.00 94.88           O  
ATOM    941  OE2 GLU A 115      28.899 -25.713  -8.720  1.00 94.88           O1-
ATOM    942  N   GLU A 116      31.854 -26.405 -13.177  1.00 93.96           N  
ATOM    943  CA  GLU A 116      33.147 -25.949 -13.678  1.00 93.96           C  
ATOM    944  C   GLU A 116      33.184 -25.966 -15.204  1.00 93.96           C  
ATOM    945  O   GLU A 116      33.692 -25.032 -15.828  1.00 93.96           O  
ATOM    946  CB  GLU A 116      34.277 -26.815 -13.115  1.00 93.96           C  
ATOM    947  CG  GLU A 116      35.669 -26.340 -13.507  1.00 93.96           C  
ATOM    948  CD  GLU A 116      35.994 -24.947 -12.992  1.00 93.96           C  
ATOM    949  OE1 GLU A 116      36.893 -24.284 -13.560  1.00 93.96           O  
ATOM    950  OE2 GLU A 116      35.346 -24.514 -12.014  1.00 93.96           O1-
ATOM    951  N   LEU A 117      32.633 -27.032 -15.755  1.00 95.82           N  
ATOM    952  CA  LEU A 117      32.573 -27.140 -17.209  1.00 95.82           C  
ATOM    953  C   LEU A 117      31.728 -26.019 -17.803  1.00 95.82           C  
ATOM    954  O   LEU A 117      32.071 -25.465 -18.851  1.00 95.82           O  
ATOM    955  CB  LEU A 117      32.004 -28.499 -17.623  1.00 95.82           C  
ATOM    956  CG  LEU A 117      32.917 -29.708 -17.419  1.00 95.82           C  
ATOM    957  CD1 LEU A 117      32.128 -31.002 -17.579  1.00 95.82           C  
ATOM    958  CD2 LEU A 117      34.088 -29.665 -18.395  1.00 95.82           C  
ATOM    959  N   LEU A 118      30.612 -25.691 -17.157  1.00 95.61           N  
ATOM    960  CA  LEU A 118      29.759 -24.592 -17.597  1.00 95.61           C  
ATOM    961  C   LEU A 118      30.512 -23.267 -17.549  1.00 95.61           C  
ATOM    962  O   LEU A 118      30.431 -22.468 -18.485  1.00 95.61           O  
ATOM    963  CB  LEU A 118      28.501 -24.510 -16.729  1.00 95.61           C  
ATOM    964  CG  LEU A 118      27.533 -23.368 -17.046  1.00 95.61           C  
ATOM    965  CD1 LEU A 118      27.060 -23.462 -18.492  1.00 95.61           C  
ATOM    966  CD2 LEU A 118      26.347 -23.391 -16.088  1.00 95.61           C  
ATOM    967  N   ARG A 119      31.230 -23.109 -16.409  1.00 95.31           N  
ATOM    968  CA  ARG A 119      32.034 -21.898 -16.276  1.00 95.31           C  
ATOM    969  C   ARG A 119      33.043 -21.782 -17.413  1.00 95.31           C  
ATOM    970  O   ARG A 119      33.191 -20.716 -18.013  1.00 95.31           O  
ATOM    971  CB  ARG A 119      32.759 -21.880 -14.928  1.00 95.31           C  
ATOM    972  CG  ARG A 119      33.490 -20.580 -14.639  1.00 95.31           C  
ATOM    973  CD  ARG A 119      34.243 -20.637 -13.318  1.00 95.31           C  
ATOM    974  NE  ARG A 119      35.329 -21.613 -13.358  1.00 95.31           N  
ATOM    975  CZ  ARG A 119      36.613 -21.327 -13.162  1.00 95.31           C  
ATOM    976  NH1 ARG A 119      36.999 -20.081 -12.908  1.00 95.31           N1+
ATOM    977  NH2 ARG A 119      37.518 -22.292 -13.221  1.00 95.31           N  
ATOM    978  N   GLN A 120      33.780 -22.837 -17.732  1.00 94.03           N  
ATOM    979  CA  GLN A 120      34.760 -22.888 -18.811  1.00 94.03           C  
ATOM    980  C   GLN A 120      34.103 -22.620 -20.163  1.00 94.03           C  
ATOM    981  O   GLN A 120      34.668 -21.918 -21.005  1.00 94.03           O  
ATOM    982  CB  GLN A 120      35.467 -24.244 -18.831  1.00 94.03           C  
ATOM    983  CG  GLN A 120      36.426 -24.455 -17.667  1.00 94.03           C  
ATOM    984  CD  GLN A 120      37.045 -25.840 -17.661  1.00 94.03           C  
ATOM    985  NE2 GLN A 120      37.959 -26.076 -16.725  1.00 94.03           N  
ATOM    986  OE1 GLN A 120      36.706 -26.691 -18.489  1.00 94.03           O  
ATOM    987  N   ALA A 121      32.951 -23.200 -20.310  1.00 93.84           N  
ATOM    988  CA  ALA A 121      32.210 -23.001 -21.553  1.00 93.84           C  
ATOM    989  C   ALA A 121      31.861 -21.529 -21.754  1.00 93.84           C  
ATOM    990  O   ALA A 121      31.959 -21.008 -22.867  1.00 93.84           O  
ATOM    991  CB  ALA A 121      30.943 -23.851 -21.559  1.00 93.84           C  
ATOM    992  N   LYS A 122      31.510 -20.830 -20.651  1.00 93.00           N  
ATOM    993  CA  LYS A 122      31.158 -19.415 -20.710  1.00 93.00           C  
ATOM    994  C   LYS A 122      32.376 -18.558 -21.039  1.00 93.00           C  
ATOM    995  O   LYS A 122      32.286 -17.618 -21.832  1.00 93.00           O  
ATOM    996  CB  LYS A 122      30.538 -18.960 -19.389  1.00 93.00           C  
ATOM    997  CG  LYS A 122      29.922 -17.569 -19.441  1.00 93.00           C  
ATOM    998  CD  LYS A 122      29.252 -17.205 -18.122  1.00 93.00           C  
ATOM    999  CE  LYS A 122      28.703 -15.785 -18.146  1.00 93.00           C  
ATOM   1000  NZ  LYS A 122      28.052 -15.421 -16.852  1.00 93.00           N1+
ATOM   1001  N   GLU A 123      33.464 -18.930 -20.479  1.00 93.80           N  
ATOM   1002  CA  GLU A 123      34.690 -18.158 -20.654  1.00 93.80           C  
ATOM   1003  C   GLU A 123      35.257 -18.335 -22.060  1.00 93.80           C  
ATOM   1004  O   GLU A 123      35.687 -17.364 -22.688  1.00 93.80           O  
ATOM   1005  CB  GLU A 123      35.735 -18.565 -19.611  1.00 93.80           C  
ATOM   1006  CG  GLU A 123      35.408 -18.098 -18.199  1.00 93.80           C  
ATOM   1007  CD  GLU A 123      36.406 -18.586 -17.161  1.00 93.80           C  
ATOM   1008  OE1 GLU A 123      36.247 -18.255 -15.964  1.00 93.80           O  
ATOM   1009  OE2 GLU A 123      37.355 -19.304 -17.547  1.00 93.80           O1-
ATOM   1010  N   LYS A 124      35.089 -19.522 -22.648  1.00 93.06           N  
ATOM   1011  CA  LYS A 124      35.753 -19.855 -23.905  1.00 93.06           C  
ATOM   1012  C   LYS A 124      34.759 -19.883 -25.062  1.00 93.06           C  
ATOM   1013  O   LYS A 124      35.155 -19.927 -26.229  1.00 93.06           O  
ATOM   1014  CB  LYS A 124      36.467 -21.203 -23.796  1.00 93.06           C  
ATOM   1015  CG  LYS A 124      37.633 -21.208 -22.818  1.00 93.06           C  
ATOM   1016  CD  LYS A 124      38.302 -22.575 -22.753  1.00 93.06           C  
ATOM   1017  CE  LYS A 124      39.434 -22.597 -21.734  1.00 93.06           C  
ATOM   1018  NZ  LYS A 124      40.082 -23.940 -21.654  1.00 93.06           N1+
ATOM   1019  N   GLY A 125      33.418 -19.707 -24.681  1.00 88.55           N  
ATOM   1020  CA  GLY A 125      32.376 -19.870 -25.682  1.00 88.55           C  
ATOM   1021  C   GLY A 125      32.411 -21.223 -26.366  1.00 88.55           C  
ATOM   1022  O   GLY A 125      32.180 -21.322 -27.572  1.00 88.55           O  
ATOM   1023  N   SER A 126      32.763 -22.285 -25.601  1.00 92.90           N  
ATOM   1024  CA  SER A 126      32.968 -23.616 -26.164  1.00 92.90           C  
ATOM   1025  C   SER A 126      31.684 -24.438 -26.123  1.00 92.90           C  
ATOM   1026  O   SER A 126      31.163 -24.731 -25.045  1.00 92.90           O  
ATOM   1027  CB  SER A 126      34.078 -24.352 -25.412  1.00 92.90           C  
ATOM   1028  OG  SER A 126      34.154 -25.705 -25.824  1.00 92.90           O  
ATOM   1029  N   GLU A 127      31.113 -24.795 -27.234  1.00 92.74           N  
ATOM   1030  CA  GLU A 127      29.929 -25.642 -27.348  1.00 92.74           C  
ATOM   1031  C   GLU A 127      30.210 -27.054 -26.843  1.00 92.74           C  
ATOM   1032  O   GLU A 127      29.344 -27.684 -26.232  1.00 92.74           O  
ATOM   1033  CB  GLU A 127      29.440 -25.689 -28.798  1.00 92.74           C  
ATOM   1034  CG  GLU A 127      28.753 -24.411 -29.257  1.00 92.74           C  
ATOM   1035  CD  GLU A 127      28.186 -24.506 -30.665  1.00 92.74           C  
ATOM   1036  OE1 GLU A 127      27.594 -23.516 -31.149  1.00 92.74           O  
ATOM   1037  OE2 GLU A 127      28.336 -25.582 -31.288  1.00 92.74           O1-
ATOM   1038  N   GLU A 128      31.437 -27.493 -27.013  1.00 93.26           N  
ATOM   1039  CA  GLU A 128      31.857 -28.814 -26.555  1.00 93.26           C  
ATOM   1040  C   GLU A 128      31.801 -28.913 -25.033  1.00 93.26           C  
ATOM   1041  O   GLU A 128      31.320 -29.908 -24.488  1.00 93.26           O  
ATOM   1042  CB  GLU A 128      33.269 -29.131 -27.052  1.00 93.26           C  
ATOM   1043  CG  GLU A 128      33.727 -30.548 -26.739  1.00 93.26           C  
ATOM   1044  CD  GLU A 128      35.121 -30.858 -27.264  1.00 93.26           C  
ATOM   1045  OE1 GLU A 128      35.612 -31.989 -27.050  1.00 93.26           O  
ATOM   1046  OE2 GLU A 128      35.726 -29.961 -27.894  1.00 93.26           O1-
ATOM   1047  N   ASP A 129      32.283 -27.882 -24.338  1.00 95.46           N  
ATOM   1048  CA  ASP A 129      32.259 -27.847 -22.880  1.00 95.46           C  
ATOM   1049  C   ASP A 129      30.827 -27.786 -22.354  1.00 95.46           C  
ATOM   1050  O   ASP A 129      30.512 -28.384 -21.324  1.00 95.46           O  
ATOM   1051  CB  ASP A 129      33.062 -26.653 -22.358  1.00 95.46           C  
ATOM   1052  CG  ASP A 129      34.561 -26.827 -22.526  1.00 95.46           C  
ATOM   1053  OD1 ASP A 129      35.030 -27.978 -22.665  1.00 95.46           O  
ATOM   1054  OD2 ASP A 129      35.282 -25.806 -22.515  1.00 95.46           O1-
ATOM   1055  N   LEU A 130      29.925 -27.114 -23.094  1.00 94.38           N  
ATOM   1056  CA  LEU A 130      28.513 -27.030 -22.735  1.00 94.38           C  
ATOM   1057  C   LEU A 130      27.845 -28.397 -22.834  1.00 94.38           C  
ATOM   1058  O   LEU A 130      27.073 -28.781 -21.953  1.00 94.38           O  
ATOM   1059  CB  LEU A 130      27.788 -26.028 -23.638  1.00 94.38           C  
ATOM   1060  CG  LEU A 130      27.986 -24.549 -23.303  1.00 94.38           C  
ATOM   1061  CD1 LEU A 130      27.374 -23.674 -24.392  1.00 94.38           C  
ATOM   1062  CD2 LEU A 130      27.378 -24.222 -21.943  1.00 94.38           C  
ATOM   1063  N   GLU A 131      28.199 -29.161 -23.892  1.00 94.31           N  
ATOM   1064  CA  GLU A 131      27.646 -30.503 -24.056  1.00 94.31           C  
ATOM   1065  C   GLU A 131      28.138 -31.439 -22.957  1.00 94.31           C  
ATOM   1066  O   GLU A 131      27.364 -32.233 -22.419  1.00 94.31           O  
ATOM   1067  CB  GLU A 131      28.010 -31.069 -25.431  1.00 94.31           C  
ATOM   1068  CG  GLU A 131      27.278 -32.357 -25.778  1.00 94.31           C  
ATOM   1069  CD  GLU A 131      27.491 -32.800 -27.217  1.00 94.31           C  
ATOM   1070  OE1 GLU A 131      26.891 -33.816 -27.635  1.00 94.31           O  
ATOM   1071  OE2 GLU A 131      28.264 -32.125 -27.933  1.00 94.31           O1-
ATOM   1072  N   LYS A 132      29.427 -31.281 -22.633  1.00 96.33           N  
ATOM   1073  CA  LYS A 132      29.991 -32.096 -21.560  1.00 96.33           C  
ATOM   1074  C   LYS A 132      29.349 -31.758 -20.218  1.00 96.33           C  
ATOM   1075  O   LYS A 132      29.081 -32.650 -19.411  1.00 96.33           O  
ATOM   1076  CB  LYS A 132      31.506 -31.904 -21.480  1.00 96.33           C  
ATOM   1077  CG  LYS A 132      32.278 -32.601 -22.591  1.00 96.33           C  
ATOM   1078  CD  LYS A 132      33.782 -32.452 -22.404  1.00 96.33           C  
ATOM   1079  CE  LYS A 132      34.555 -33.083 -23.554  1.00 96.33           C  
ATOM   1080  NZ  LYS A 132      36.029 -32.902 -23.398  1.00 96.33           N1+
ATOM   1081  N   ALA A 133      29.131 -30.482 -20.019  1.00 95.77           N  
ATOM   1082  CA  ALA A 133      28.464 -30.042 -18.796  1.00 95.77           C  
ATOM   1083  C   ALA A 133      27.066 -30.644 -18.687  1.00 95.77           C  
ATOM   1084  O   ALA A 133      26.667 -31.115 -17.620  1.00 95.77           O  
ATOM   1085  CB  ALA A 133      28.389 -28.518 -18.749  1.00 95.77           C  
ATOM   1086  N   LEU A 134      26.380 -30.659 -19.786  1.00 95.55           N  
ATOM   1087  CA  LEU A 134      25.032 -31.214 -19.836  1.00 95.55           C  
ATOM   1088  C   LEU A 134      25.043 -32.701 -19.499  1.00 95.55           C  
ATOM   1089  O   LEU A 134      24.257 -33.158 -18.665  1.00 95.55           O  
ATOM   1090  CB  LEU A 134      24.415 -30.997 -21.221  1.00 95.55           C  
ATOM   1091  CG  LEU A 134      22.986 -31.510 -21.414  1.00 95.55           C  
ATOM   1092  CD1 LEU A 134      22.025 -30.759 -20.498  1.00 95.55           C  
ATOM   1093  CD2 LEU A 134      22.562 -31.373 -22.872  1.00 95.55           C  
ATOM   1094  N   ARG A 135      25.945 -33.503 -20.084  1.00 96.13           N  
ATOM   1095  CA  ARG A 135      26.043 -34.940 -19.843  1.00 96.13           C  
ATOM   1096  C   ARG A 135      26.403 -35.227 -18.390  1.00 96.13           C  
ATOM   1097  O   ARG A 135      25.829 -36.124 -17.769  1.00 96.13           O  
ATOM   1098  CB  ARG A 135      27.079 -35.571 -20.775  1.00 96.13           C  
ATOM   1099  CG  ARG A 135      26.622 -35.681 -22.221  1.00 96.13           C  
ATOM   1100  CD  ARG A 135      27.673 -36.350 -23.096  1.00 96.13           C  
ATOM   1101  NE  ARG A 135      27.313 -36.292 -24.510  1.00 96.13           N  
ATOM   1102  CZ  ARG A 135      28.076 -36.737 -25.505  1.00 96.13           C  
ATOM   1103  NH1 ARG A 135      29.262 -37.284 -25.258  1.00 96.13           N1+
ATOM   1104  NH2 ARG A 135      27.651 -36.635 -26.755  1.00 96.13           N  
ATOM   1105  N   THR A 136      27.346 -34.431 -17.891  1.00 97.18           N  
ATOM   1106  CA  THR A 136      27.789 -34.612 -16.513  1.00 97.18           C  
ATOM   1107  C   THR A 136      26.659 -34.304 -15.535  1.00 97.18           C  
ATOM   1108  O   THR A 136      26.469 -35.022 -14.551  1.00 97.18           O  
ATOM   1109  CB  THR A 136      29.004 -33.721 -16.195  1.00 97.18           C  
ATOM   1110  CG2 THR A 136      29.492 -33.943 -14.767  1.00 97.18           C  
ATOM   1111  OG1 THR A 136      30.067 -34.029 -17.105  1.00 97.18           O  
ATOM   1112  N   ALA A 137      25.892 -33.264 -15.816  1.00 95.76           N  
ATOM   1113  CA  ALA A 137      24.743 -32.911 -14.986  1.00 95.76           C  
ATOM   1114  C   ALA A 137      23.690 -34.015 -15.009  1.00 95.76           C  
ATOM   1115  O   ALA A 137      23.131 -34.370 -13.968  1.00 95.76           O  
ATOM   1116  CB  ALA A 137      24.135 -31.590 -15.455  1.00 95.76           C  
ATOM   1117  N   GLU A 138      23.522 -34.640 -16.106  1.00 94.81           N  
ATOM   1118  CA  GLU A 138      22.539 -35.711 -16.243  1.00 94.81           C  
ATOM   1119  C   GLU A 138      22.973 -36.959 -15.481  1.00 94.81           C  
ATOM   1120  O   GLU A 138      22.151 -37.619 -14.841  1.00 94.81           O  
ATOM   1121  CB  GLU A 138      22.314 -36.048 -17.720  1.00 94.81           C  
ATOM   1122  CG  GLU A 138      21.527 -34.990 -18.479  1.00 94.81           C  
ATOM   1123  CD  GLU A 138      21.381 -35.298 -19.961  1.00 94.81           C  
ATOM   1124  OE1 GLU A 138      20.669 -34.550 -20.669  1.00 94.81           O  
ATOM   1125  OE2 GLU A 138      21.982 -36.297 -20.416  1.00 94.81           O1-
ATOM   1126  N   GLU A 139      24.194 -37.162 -15.685  1.00 96.37           N  
ATOM   1127  CA  GLU A 139      24.735 -38.293 -14.937  1.00 96.37           C  
ATOM   1128  C   GLU A 139      24.584 -38.083 -13.433  1.00 96.37           C  
ATOM   1129  O   GLU A 139      24.236 -39.014 -12.702  1.00 96.37           O  
ATOM   1130  CB  GLU A 139      26.206 -38.519 -15.292  1.00 96.37           C  
ATOM   1131  CG  GLU A 139      26.815 -39.751 -14.638  1.00 96.37           C  
ATOM   1132  CD  GLU A 139      28.263 -39.988 -15.034  1.00 96.37           C  
ATOM   1133  OE1 GLU A 139      28.881 -40.953 -14.530  1.00 96.37           O  
ATOM   1134  OE2 GLU A 139      28.785 -39.201 -15.855  1.00 96.37           O1-
ATOM   1135  N   ALA A 140      24.800 -36.895 -13.011  1.00 95.34           N  
ATOM   1136  CA  ALA A 140      24.647 -36.566 -11.596  1.00 95.34           C  
ATOM   1137  C   ALA A 140      23.208 -36.778 -11.135  1.00 95.34           C  
ATOM   1138  O   ALA A 140      22.968 -37.316 -10.051  1.00 95.34           O  
ATOM   1139  CB  ALA A 140      25.079 -35.125 -11.334  1.00 95.34           C  
ATOM   1140  N   ALA A 141      22.262 -36.362 -11.937  1.00 94.58           N  
ATOM   1141  CA  ALA A 141      20.846 -36.532 -11.618  1.00 94.58           C  
ATOM   1142  C   ALA A 141      20.486 -38.009 -11.492  1.00 94.58           C  
ATOM   1143  O   ALA A 141      19.783 -38.406 -10.559  1.00 94.58           O  
ATOM   1144  CB  ALA A 141      19.978 -35.863 -12.681  1.00 94.58           C  
ATOM   1145  N   ARG A 142      21.002 -38.826 -12.392  1.00 96.07           N  
ATOM   1146  CA  ARG A 142      20.741 -40.262 -12.377  1.00 96.07           C  
ATOM   1147  C   ARG A 142      21.318 -40.911 -11.122  1.00 96.07           C  
ATOM   1148  O   ARG A 142      20.643 -41.701 -10.459  1.00 96.07           O  
ATOM   1149  CB  ARG A 142      21.322 -40.929 -13.625  1.00 96.07           C  
ATOM   1150  CG  ARG A 142      20.945 -42.394 -13.775  1.00 96.07           C  
ATOM   1151  CD  ARG A 142      21.547 -43.006 -15.031  1.00 96.07           C  
ATOM   1152  NE  ARG A 142      20.866 -44.240 -15.409  1.00 96.07           N  
ATOM   1153  CZ  ARG A 142      21.018 -44.865 -16.574  1.00 96.07           C  
ATOM   1154  NH1 ARG A 142      21.835 -44.379 -17.501  1.00 96.07           N1+
ATOM   1155  NH2 ARG A 142      20.347 -45.983 -16.814  1.00 96.07           N  
ATOM   1156  N   GLU A 143      22.537 -40.554 -10.833  1.00 95.74           N  
ATOM   1157  CA  GLU A 143      23.200 -41.110  -9.657  1.00 95.74           C  
ATOM   1158  C   GLU A 143      22.502 -40.673  -8.372  1.00 95.74           C  
ATOM   1159  O   GLU A 143      22.400 -41.449  -7.420  1.00 95.74           O  
ATOM   1160  CB  GLU A 143      24.673 -40.697  -9.623  1.00 95.74           C  
ATOM   1161  CG  GLU A 143      25.523 -41.358 -10.698  1.00 95.74           C  
ATOM   1162  CD  GLU A 143      25.686 -42.857 -10.496  1.00 95.74           C  
ATOM   1163  OE1 GLU A 143      25.773 -43.598 -11.500  1.00 95.74           O  
ATOM   1164  OE2 GLU A 143      25.725 -43.292  -9.324  1.00 95.74           O1-
ATOM   1165  N   ALA A 144      22.063 -39.424  -8.322  1.00 94.27           N  
ATOM   1166  CA  ALA A 144      21.335 -38.919  -7.161  1.00 94.27           C  
ATOM   1167  C   ALA A 144      20.057 -39.719  -6.924  1.00 94.27           C  
ATOM   1168  O   ALA A 144      19.702 -40.009  -5.779  1.00 94.27           O  
ATOM   1169  CB  ALA A 144      21.006 -37.439  -7.341  1.00 94.27           C  
ATOM   1170  N   LYS A 145      19.444 -40.144  -7.949  1.00 95.50           N  
ATOM   1171  CA  LYS A 145      18.232 -40.951  -7.838  1.00 95.50           C  
ATOM   1172  C   LYS A 145      18.538 -42.323  -7.245  1.00 95.50           C  
ATOM   1173  O   LYS A 145      17.784 -42.827  -6.410  1.00 95.50           O  
ATOM   1174  CB  LYS A 145      17.564 -41.107  -9.204  1.00 95.50           C  
ATOM   1175  CG  LYS A 145      16.180 -41.737  -9.148  1.00 95.50           C  
ATOM   1176  CD  LYS A 145      15.555 -41.837 -10.533  1.00 95.50           C  
ATOM   1177  CE  LYS A 145      14.214 -42.558 -10.493  1.00 95.50           C  
ATOM   1178  NZ  LYS A 145      13.619 -42.701 -11.855  1.00 95.50           N1+
ATOM   1179  N   LYS A 146      19.555 -42.869  -7.734  1.00 95.20           N  
ATOM   1180  CA  LYS A 146      19.978 -44.161  -7.203  1.00 95.20           C  
ATOM   1181  C   LYS A 146      20.263 -44.075  -5.706  1.00 95.20           C  
ATOM   1182  O   LYS A 146      19.898 -44.975  -4.946  1.00 95.20           O  
ATOM   1183  CB  LYS A 146      21.217 -44.666  -7.943  1.00 95.20           C  
ATOM   1184  CG  LYS A 146      20.944 -45.128  -9.367  1.00 95.20           C  
ATOM   1185  CD  LYS A 146      22.201 -45.675 -10.029  1.00 95.20           C  
ATOM   1186  CE  LYS A 146      21.949 -46.053 -11.483  1.00 95.20           C  
ATOM   1187  NZ  LYS A 146      23.192 -46.540 -12.153  1.00 95.20           N1+
ATOM   1188  N   VAL A 147      20.879 -42.986  -5.337  1.00 94.59           N  
ATOM   1189  CA  VAL A 147      21.204 -42.765  -3.931  1.00 94.59           C  
ATOM   1190  C   VAL A 147      19.920 -42.682  -3.110  1.00 94.59           C  
ATOM   1191  O   VAL A 147      19.843 -43.229  -2.008  1.00 94.59           O  
ATOM   1192  CB  VAL A 147      22.044 -41.482  -3.738  1.00 94.59           C  
ATOM   1193  CG1 VAL A 147      22.218 -41.169  -2.252  1.00 94.59           C  
ATOM   1194  CG2 VAL A 147      23.404 -41.627  -4.417  1.00 94.59           C  
ATOM   1195  N   LEU A 148      18.990 -42.008  -3.658  1.00 95.32           N  
ATOM   1196  CA  LEU A 148      17.701 -41.896  -2.986  1.00 95.32           C  
ATOM   1197  C   LEU A 148      17.101 -43.273  -2.725  1.00 95.32           C  
ATOM   1198  O   LEU A 148      16.628 -43.552  -1.621  1.00 95.32           O  
ATOM   1199  CB  LEU A 148      16.731 -41.054  -3.820  1.00 95.32           C  
ATOM   1200  CG  LEU A 148      15.301 -40.944  -3.292  1.00 95.32           C  
ATOM   1201  CD1 LEU A 148      15.270 -40.112  -2.014  1.00 95.32           C  
ATOM   1202  CD2 LEU A 148      14.385 -40.341  -4.351  1.00 95.32           C  
ATOM   1203  N   GLU A 149      17.133 -44.151  -3.704  1.00 95.17           N  
ATOM   1204  CA  GLU A 149      16.589 -45.499  -3.567  1.00 95.17           C  
ATOM   1205  C   GLU A 149      17.319 -46.280  -2.478  1.00 95.17           C  
ATOM   1206  O   GLU A 149      16.689 -46.966  -1.670  1.00 95.17           O  
ATOM   1207  CB  GLU A 149      16.673 -46.250  -4.898  1.00 95.17           C  
ATOM   1208  CG  GLU A 149      15.751 -45.696  -5.975  1.00 95.17           C  
ATOM   1209  CD  GLU A 149      15.952 -46.351  -7.333  1.00 95.17           C  
ATOM   1210  OE1 GLU A 149      15.235 -45.990  -8.293  1.00 95.17           O  
ATOM   1211  OE2 GLU A 149      16.835 -47.232  -7.437  1.00 95.17           O1-
ATOM   1212  N   GLU A 150      18.601 -46.091  -2.497  1.00 93.87           N  
ATOM   1213  CA  GLU A 150      19.412 -46.763  -1.484  1.00 93.87           C  
ATOM   1214  C   GLU A 150      19.116 -46.216  -0.090  1.00 93.87           C  
ATOM   1215  O   GLU A 150      19.042 -46.975   0.877  1.00 93.87           O  
ATOM   1216  CB  GLU A 150      20.901 -46.615  -1.802  1.00 93.87           C  
ATOM   1217  CG  GLU A 150      21.347 -47.390  -3.033  1.00 93.87           C  
ATOM   1218  CD  GLU A 150      22.805 -47.154  -3.396  1.00 93.87           C  
ATOM   1219  OE1 GLU A 150      23.276 -47.716  -4.410  1.00 93.87           O  
ATOM   1220  OE2 GLU A 150      23.481 -46.404  -2.657  1.00 93.87           O1-
ATOM   1221  N   ALA A 151      18.977 -44.923  -0.063  1.00 91.17           N  
ATOM   1222  CA  ALA A 151      18.665 -44.284   1.212  1.00 91.17           C  
ATOM   1223  C   ALA A 151      17.304 -44.737   1.733  1.00 91.17           C  
ATOM   1224  O   ALA A 151      17.141 -44.984   2.931  1.00 91.17           O  
ATOM   1225  CB  ALA A 151      18.696 -42.765   1.069  1.00 91.17           C  
ATOM   1226  N   GLU A 152      16.361 -44.897   0.856  1.00 93.85           N  
ATOM   1227  CA  GLU A 152      15.026 -45.349   1.236  1.00 93.85           C  
ATOM   1228  C   GLU A 152      15.061 -46.773   1.783  1.00 93.85           C  
ATOM   1229  O   GLU A 152      14.400 -47.077   2.778  1.00 93.85           O  
ATOM   1230  CB  GLU A 152      14.069 -45.266   0.044  1.00 93.85           C  
ATOM   1231  CG  GLU A 152      13.649 -43.848  -0.310  1.00 93.85           C  
ATOM   1232  CD  GLU A 152      12.726 -43.778  -1.516  1.00 93.85           C  
ATOM   1233  OE1 GLU A 152      12.222 -42.676  -1.833  1.00 93.85           O  
ATOM   1234  OE2 GLU A 152      12.503 -44.835  -2.149  1.00 93.85           O1-
ATOM   1235  N   LYS A 153      15.852 -47.627   1.138  1.00 91.87           N  
ATOM   1236  CA  LYS A 153      15.997 -49.010   1.586  1.00 91.87           C  
ATOM   1237  C   LYS A 153      16.631 -49.074   2.974  1.00 91.87           C  
ATOM   1238  O   LYS A 153      16.246 -49.905   3.799  1.00 91.87           O  
ATOM   1239  CB  LYS A 153      16.833 -49.813   0.589  1.00 91.87           C  
ATOM   1240  CG  LYS A 153      16.112 -50.122  -0.714  1.00 91.87           C  
ATOM   1241  CD  LYS A 153      16.981 -50.954  -1.649  1.00 91.87           C  
ATOM   1242  CE  LYS A 153      16.294 -51.195  -2.987  1.00 91.87           C  
ATOM   1243  NZ  LYS A 153      17.173 -51.944  -3.934  1.00 91.87           N1+
ATOM   1244  N   ALA A 154      17.458 -48.057   3.118  1.00 86.68           N  
ATOM   1245  CA  ALA A 154      18.170 -48.022   4.393  1.00 86.68           C  
ATOM   1246  C   ALA A 154      17.379 -47.245   5.443  1.00 86.68           C  
ATOM   1247  O   ALA A 154      17.811 -47.124   6.591  1.00 86.68           O  
ATOM   1248  CB  ALA A 154      19.555 -47.406   4.213  1.00 86.68           C  
ATOM   1249  N   GLN A 155      16.255 -46.625   4.990  1.00 88.69           N  
ATOM   1250  CA  GLN A 155      15.367 -45.847   5.849  1.00 88.69           C  
ATOM   1251  C   GLN A 155      16.104 -44.670   6.481  1.00 88.69           C  
ATOM   1252  O   GLN A 155      15.952 -44.404   7.675  1.00 88.69           O  
ATOM   1253  CB  GLN A 155      14.762 -46.734   6.939  1.00 88.69           C  
ATOM   1254  CG  GLN A 155      13.886 -47.857   6.403  1.00 88.69           C  
ATOM   1255  CD  GLN A 155      13.233 -48.670   7.506  1.00 88.69           C  
ATOM   1256  NE2 GLN A 155      12.262 -49.497   7.136  1.00 88.69           N  
ATOM   1257  OE1 GLN A 155      13.600 -48.555   8.679  1.00 88.69           O  
ATOM   1258  N   ILE A 156      16.906 -44.035   5.683  1.00 87.91           N  
ATOM   1259  CA  ILE A 156      17.654 -42.860   6.119  1.00 87.91           C  
ATOM   1260  C   ILE A 156      17.071 -41.606   5.470  1.00 87.91           C  
ATOM   1261  O   ILE A 156      17.473 -41.228   4.368  1.00 87.91           O  
ATOM   1262  CB  ILE A 156      19.156 -42.989   5.783  1.00 87.91           C  
ATOM   1263  CG1 ILE A 156      19.711 -44.314   6.319  1.00 87.91           C  
ATOM   1264  CG2 ILE A 156      19.940 -41.800   6.346  1.00 87.91           C  
ATOM   1265  CD1 ILE A 156      21.111 -44.646   5.818  1.00 87.91           C  
ATOM   1266  N   ALA A 157      16.105 -40.938   6.071  1.00 89.94           N  
ATOM   1267  CA  ALA A 157      15.345 -39.823   5.513  1.00 89.94           C  
ATOM   1268  C   ALA A 157      16.258 -38.644   5.188  1.00 89.94           C  
ATOM   1269  O   ALA A 157      16.123 -38.018   4.134  1.00 89.94           O  
ATOM   1270  CB  ALA A 157      14.247 -39.389   6.480  1.00 89.94           C  
ATOM   1271  N   GLU A 158      17.177 -38.382   6.082  1.00 90.14           N  
ATOM   1272  CA  GLU A 158      18.080 -37.254   5.874  1.00 90.14           C  
ATOM   1273  C   GLU A 158      18.906 -37.436   4.603  1.00 90.14           C  
ATOM   1274  O   GLU A 158      19.086 -36.490   3.833  1.00 90.14           O  
ATOM   1275  CB  GLU A 158      19.004 -37.073   7.080  1.00 90.14           C  
ATOM   1276  CG  GLU A 158      19.832 -35.797   7.036  1.00 90.14           C  
ATOM   1277  CD  GLU A 158      18.999 -34.536   7.206  1.00 90.14           C  
ATOM   1278  OE1 GLU A 158      19.441 -33.453   6.760  1.00 90.14           O  
ATOM   1279  OE2 GLU A 158      17.899 -34.632   7.793  1.00 90.14           O1-
ATOM   1280  N   ALA A 159      19.422 -38.554   4.436  1.00 88.27           N  
ATOM   1281  CA  ALA A 159      20.200 -38.832   3.232  1.00 88.27           C  
ATOM   1282  C   ALA A 159      19.328 -38.750   1.983  1.00 88.27           C  
ATOM   1283  O   ALA A 159      19.760 -38.236   0.949  1.00 88.27           O  
ATOM   1284  CB  ALA A 159      20.856 -40.208   3.329  1.00 88.27           C  
ATOM   1285  N   ALA A 160      18.125 -39.328   2.076  1.00 93.23           N  
ATOM   1286  CA  ALA A 160      17.177 -39.230   0.968  1.00 93.23           C  
ATOM   1287  C   ALA A 160      16.897 -37.773   0.614  1.00 93.23           C  
ATOM   1288  O   ALA A 160      16.838 -37.414  -0.565  1.00 93.23           O  
ATOM   1289  CB  ALA A 160      15.877 -39.951   1.316  1.00 93.23           C  
ATOM   1290  N   LEU A 161      16.753 -36.968   1.640  1.00 95.28           N  
ATOM   1291  CA  LEU A 161      16.513 -35.542   1.444  1.00 95.28           C  
ATOM   1292  C   LEU A 161      17.690 -34.885   0.731  1.00 95.28           C  
ATOM   1293  O   LEU A 161      17.498 -34.101  -0.200  1.00 95.28           O  
ATOM   1294  CB  LEU A 161      16.265 -34.851   2.788  1.00 95.28           C  
ATOM   1295  CG  LEU A 161      15.961 -33.353   2.734  1.00 95.28           C  
ATOM   1296  CD1 LEU A 161      14.629 -33.108   2.034  1.00 95.28           C  
ATOM   1297  CD2 LEU A 161      15.951 -32.758   4.138  1.00 95.28           C  
ATOM   1298  N   LEU A 162      18.895 -35.190   1.127  1.00 94.11           N  
ATOM   1299  CA  LEU A 162      20.095 -34.637   0.510  1.00 94.11           C  
ATOM   1300  C   LEU A 162      20.182 -35.031  -0.961  1.00 94.11           C  
ATOM   1301  O   LEU A 162      20.598 -34.229  -1.800  1.00 94.11           O  
ATOM   1302  CB  LEU A 162      21.348 -35.113   1.252  1.00 94.11           C  
ATOM   1303  CG  LEU A 162      21.582 -34.514   2.640  1.00 94.11           C  
ATOM   1304  CD1 LEU A 162      22.757 -35.205   3.324  1.00 94.11           C  
ATOM   1305  CD2 LEU A 162      21.823 -33.011   2.539  1.00 94.11           C  
ATOM   1306  N   ALA A 163      19.874 -36.219  -1.243  1.00 94.05           N  
ATOM   1307  CA  ALA A 163      19.866 -36.688  -2.627  1.00 94.05           C  
ATOM   1308  C   ALA A 163      18.912 -35.860  -3.482  1.00 94.05           C  
ATOM   1309  O   ALA A 163      19.250 -35.472  -4.603  1.00 94.05           O  
ATOM   1310  CB  ALA A 163      19.483 -38.165  -2.686  1.00 94.05           C  
ATOM   1311  N   VAL A 164      17.730 -35.595  -2.956  1.00 96.80           N  
ATOM   1312  CA  VAL A 164      16.746 -34.797  -3.680  1.00 96.80           C  
ATOM   1313  C   VAL A 164      17.263 -33.371  -3.851  1.00 96.80           C  
ATOM   1314  O   VAL A 164      17.102 -32.770  -4.916  1.00 96.80           O  
ATOM   1315  CB  VAL A 164      15.380 -34.787  -2.957  1.00 96.80           C  
ATOM   1316  CG1 VAL A 164      14.399 -33.857  -3.671  1.00 96.80           C  
ATOM   1317  CG2 VAL A 164      14.813 -36.202  -2.867  1.00 96.80           C  
ATOM   1318  N   GLU A 165      17.906 -32.823  -2.811  1.00 95.84           N  
ATOM   1319  CA  GLU A 165      18.513 -31.499  -2.906  1.00 95.84           C  
ATOM   1320  C   GLU A 165      19.502 -31.427  -4.066  1.00 95.84           C  
ATOM   1321  O   GLU A 165      19.543 -30.432  -4.793  1.00 95.84           O  
ATOM   1322  CB  GLU A 165      19.214 -31.133  -1.595  1.00 95.84           C  
ATOM   1323  CG  GLU A 165      18.260 -30.734  -0.478  1.00 95.84           C  
ATOM   1324  CD  GLU A 165      18.970 -30.364   0.814  1.00 95.84           C  
ATOM   1325  OE1 GLU A 165      18.286 -30.126   1.836  1.00 95.84           O  
ATOM   1326  OE2 GLU A 165      20.220 -30.312   0.805  1.00 95.84           O1-
ATOM   1327  N   LEU A 166      20.266 -32.469  -4.253  1.00 95.14           N  
ATOM   1328  CA  LEU A 166      21.226 -32.516  -5.352  1.00 95.14           C  
ATOM   1329  C   LEU A 166      20.510 -32.530  -6.698  1.00 95.14           C  
ATOM   1330  O   LEU A 166      20.968 -31.901  -7.656  1.00 95.14           O  
ATOM   1331  CB  LEU A 166      22.125 -33.748  -5.226  1.00 95.14           C  
ATOM   1332  CG  LEU A 166      23.223 -33.680  -4.163  1.00 95.14           C  
ATOM   1333  CD1 LEU A 166      23.879 -35.046  -3.990  1.00 95.14           C  
ATOM   1334  CD2 LEU A 166      24.261 -32.625  -4.532  1.00 95.14           C  
ATOM   1335  N   VAL A 167      19.403 -33.215  -6.719  1.00 96.98           N  
ATOM   1336  CA  VAL A 167      18.621 -33.254  -7.951  1.00 96.98           C  
ATOM   1337  C   VAL A 167      18.122 -31.851  -8.291  1.00 96.98           C  
ATOM   1338  O   VAL A 167      18.163 -31.435  -9.451  1.00 96.98           O  
ATOM   1339  CB  VAL A 167      17.429 -34.230  -7.836  1.00 96.98           C  
ATOM   1340  CG1 VAL A 167      16.540 -34.145  -9.076  1.00 96.98           C  
ATOM   1341  CG2 VAL A 167      17.929 -35.659  -7.630  1.00 96.98           C  
ATOM   1342  N   VAL A 168      17.655 -31.145  -7.321  1.00 96.97           N  
ATOM   1343  CA  VAL A 168      17.185 -29.779  -7.530  1.00 96.97           C  
ATOM   1344  C   VAL A 168      18.334 -28.909  -8.034  1.00 96.97           C  
ATOM   1345  O   VAL A 168      18.160 -28.120  -8.966  1.00 96.97           O  
ATOM   1346  CB  VAL A 168      16.591 -29.180  -6.236  1.00 96.97           C  
ATOM   1347  CG1 VAL A 168      16.251 -27.704  -6.431  1.00 96.97           C  
ATOM   1348  CG2 VAL A 168      15.353 -29.964  -5.804  1.00 96.97           C  
ATOM   1349  N   ARG A 169      19.466 -29.047  -7.390  1.00 95.95           N  
ATOM   1350  CA  ARG A 169      20.647 -28.306  -7.819  1.00 95.95           C  
ATOM   1351  C   ARG A 169      20.984 -28.609  -9.276  1.00 95.95           C  
ATOM   1352  O   ARG A 169      21.358 -27.710 -10.031  1.00 95.95           O  
ATOM   1353  CB  ARG A 169      21.844 -28.637  -6.926  1.00 95.95           C  
ATOM   1354  CG  ARG A 169      21.800 -27.965  -5.562  1.00 95.95           C  
ATOM   1355  CD  ARG A 169      23.035 -28.288  -4.734  1.00 95.95           C  
ATOM   1356  NE  ARG A 169      22.936 -27.742  -3.383  1.00 95.95           N  
ATOM   1357  CZ  ARG A 169      23.906 -27.787  -2.474  1.00 95.95           C  
ATOM   1358  NH1 ARG A 169      25.072 -28.358  -2.754  1.00 95.95           N1+
ATOM   1359  NH2 ARG A 169      23.709 -27.257  -1.276  1.00 95.95           N  
ATOM   1360  N   VAL A 170      20.877 -29.833  -9.622  1.00 97.33           N  
ATOM   1361  CA  VAL A 170      21.121 -30.246 -11.001  1.00 97.33           C  
ATOM   1362  C   VAL A 170      20.112 -29.573 -11.928  1.00 97.33           C  
ATOM   1363  O   VAL A 170      20.472 -29.096 -13.007  1.00 97.33           O  
ATOM   1364  CB  VAL A 170      21.046 -31.781 -11.155  1.00 97.33           C  
ATOM   1365  CG1 VAL A 170      21.064 -32.177 -12.631  1.00 97.33           C  
ATOM   1366  CG2 VAL A 170      22.196 -32.449 -10.405  1.00 97.33           C  
ATOM   1367  N   ALA A 171      18.862 -29.582 -11.595  1.00 96.86           N  
ATOM   1368  CA  ALA A 171      17.836 -28.908 -12.386  1.00 96.86           C  
ATOM   1369  C   ALA A 171      18.181 -27.436 -12.594  1.00 96.86           C  
ATOM   1370  O   ALA A 171      18.038 -26.909 -13.700  1.00 96.86           O  
ATOM   1371  CB  ALA A 171      16.472 -29.042 -11.713  1.00 96.86           C  
ATOM   1372  N   GLU A 172      18.635 -26.805 -11.573  1.00 97.03           N  
ATOM   1373  CA  GLU A 172      19.045 -25.407 -11.680  1.00 97.03           C  
ATOM   1374  C   GLU A 172      20.211 -25.248 -12.651  1.00 97.03           C  
ATOM   1375  O   GLU A 172      20.242 -24.304 -13.442  1.00 97.03           O  
ATOM   1376  CB  GLU A 172      19.424 -24.851 -10.305  1.00 97.03           C  
ATOM   1377  CG  GLU A 172      18.234 -24.621  -9.385  1.00 97.03           C  
ATOM   1378  CD  GLU A 172      18.634 -24.178  -7.987  1.00 97.03           C  
ATOM   1379  OE1 GLU A 172      17.736 -23.914  -7.155  1.00 97.03           O  
ATOM   1380  OE2 GLU A 172      19.853 -24.094  -7.721  1.00 97.03           O1-
ATOM   1381  N   LEU A 173      21.185 -26.155 -12.472  1.00 96.75           N  
ATOM   1382  CA  LEU A 173      22.350 -26.137 -13.351  1.00 96.75           C  
ATOM   1383  C   LEU A 173      21.936 -26.324 -14.807  1.00 96.75           C  
ATOM   1384  O   LEU A 173      22.422 -25.615 -15.691  1.00 96.75           O  
ATOM   1385  CB  LEU A 173      23.343 -27.229 -12.946  1.00 96.75           C  
ATOM   1386  CG  LEU A 173      24.623 -27.323 -13.780  1.00 96.75           C  
ATOM   1387  CD1 LEU A 173      25.373 -25.996 -13.752  1.00 96.75           C  
ATOM   1388  CD2 LEU A 173      25.509 -28.455 -13.272  1.00 96.75           C  
ATOM   1389  N   LEU A 174      21.018 -27.208 -15.047  1.00 97.09           N  
ATOM   1390  CA  LEU A 174      20.528 -27.448 -16.400  1.00 97.09           C  
ATOM   1391  C   LEU A 174      19.847 -26.204 -16.960  1.00 97.09           C  
ATOM   1392  O   LEU A 174      19.959 -25.913 -18.153  1.00 97.09           O  
ATOM   1393  CB  LEU A 174      19.553 -28.629 -16.416  1.00 97.09           C  
ATOM   1394  CG  LEU A 174      20.169 -30.019 -16.243  1.00 97.09           C  
ATOM   1395  CD1 LEU A 174      19.075 -31.061 -16.041  1.00 97.09           C  
ATOM   1396  CD2 LEU A 174      21.038 -30.372 -17.444  1.00 97.09           C  
ATOM   1397  N   LEU A 175      19.095 -25.532 -16.141  1.00 96.63           N  
ATOM   1398  CA  LEU A 175      18.478 -24.278 -16.560  1.00 96.63           C  
ATOM   1399  C   LEU A 175      19.537 -23.262 -16.973  1.00 96.63           C  
ATOM   1400  O   LEU A 175      19.399 -22.599 -18.004  1.00 96.63           O  
ATOM   1401  CB  LEU A 175      17.614 -23.703 -15.434  1.00 96.63           C  
ATOM   1402  CG  LEU A 175      16.952 -22.353 -15.710  1.00 96.63           C  
ATOM   1403  CD1 LEU A 175      16.071 -22.437 -16.952  1.00 96.63           C  
ATOM   1404  CD2 LEU A 175      16.139 -21.899 -14.501  1.00 96.63           C  
ATOM   1405  N   ARG A 176      20.595 -23.185 -16.170  1.00 96.80           N  
ATOM   1406  CA  ARG A 176      21.684 -22.274 -16.503  1.00 96.80           C  
ATOM   1407  C   ARG A 176      22.337 -22.661 -17.827  1.00 96.80           C  
ATOM   1408  O   ARG A 176      22.674 -21.794 -18.636  1.00 96.80           O  
ATOM   1409  CB  ARG A 176      22.732 -22.257 -15.389  1.00 96.80           C  
ATOM   1410  CG  ARG A 176      22.285 -21.520 -14.136  1.00 96.80           C  
ATOM   1411  CD  ARG A 176      23.423 -21.369 -13.134  1.00 96.80           C  
ATOM   1412  NE  ARG A 176      23.693 -22.622 -12.433  1.00 96.80           N  
ATOM   1413  CZ  ARG A 176      24.661 -22.796 -11.539  1.00 96.80           C  
ATOM   1414  NH1 ARG A 176      25.475 -21.797 -11.217  1.00 96.80           N1+
ATOM   1415  NH2 ARG A 176      24.818 -23.978 -10.961  1.00 96.80           N  
ATOM   1416  N   ILE A 177      22.564 -23.934 -17.989  1.00 95.64           N  
ATOM   1417  CA  ILE A 177      23.129 -24.440 -19.235  1.00 95.64           C  
ATOM   1418  C   ILE A 177      22.212 -24.077 -20.402  1.00 95.64           C  
ATOM   1419  O   ILE A 177      22.680 -23.623 -21.450  1.00 95.64           O  
ATOM   1420  CB  ILE A 177      23.344 -25.969 -19.179  1.00 95.64           C  
ATOM   1421  CG1 ILE A 177      24.443 -26.316 -18.168  1.00 95.64           C  
ATOM   1422  CG2 ILE A 177      23.685 -26.518 -20.567  1.00 95.64           C  
ATOM   1423  CD1 ILE A 177      24.574 -27.806 -17.883  1.00 95.64           C  
ATOM   1424  N   ALA A 178      20.931 -24.261 -20.213  1.00 94.82           N  
ATOM   1425  CA  ALA A 178      19.942 -23.950 -21.241  1.00 94.82           C  
ATOM   1426  C   ALA A 178      19.989 -22.471 -21.617  1.00 94.82           C  
ATOM   1427  O   ALA A 178      19.917 -22.123 -22.798  1.00 94.82           O  
ATOM   1428  CB  ALA A 178      18.541 -24.329 -20.764  1.00 94.82           C  
ATOM   1429  N   LYS A 179      20.198 -21.638 -20.660  1.00 94.46           N  
ATOM   1430  CA  LYS A 179      20.247 -20.200 -20.903  1.00 94.46           C  
ATOM   1431  C   LYS A 179      21.486 -19.820 -21.709  1.00 94.46           C  
ATOM   1432  O   LYS A 179      21.410 -19.003 -22.628  1.00 94.46           O  
ATOM   1433  CB  LYS A 179      20.225 -19.430 -19.581  1.00 94.46           C  
ATOM   1434  CG  LYS A 179      18.852 -19.357 -18.931  1.00 94.46           C  
ATOM   1435  CD  LYS A 179      18.866 -18.469 -17.694  1.00 94.46           C  
ATOM   1436  CE  LYS A 179      17.487 -18.377 -17.053  1.00 94.46           C  
ATOM   1437  NZ  LYS A 179      17.502 -17.532 -15.822  1.00 94.46           N1+
ATOM   1438  N   GLU A 180      22.506 -20.494 -21.316  1.00 93.19           N  
ATOM   1439  CA  GLU A 180      23.775 -20.194 -21.972  1.00 93.19           C  
ATOM   1440  C   GLU A 180      23.801 -20.739 -23.397  1.00 93.19           C  
ATOM   1441  O   GLU A 180      24.295 -20.076 -24.312  1.00 93.19           O  
ATOM   1442  CB  GLU A 180      24.945 -20.767 -21.168  1.00 93.19           C  
ATOM   1443  CG  GLU A 180      26.313 -20.375 -21.708  1.00 93.19           C  
ATOM   1444  CD  GLU A 180      26.574 -18.879 -21.652  1.00 93.19           C  
ATOM   1445  OE1 GLU A 180      27.310 -18.358 -22.520  1.00 93.19           O  
ATOM   1446  OE2 GLU A 180      26.038 -18.221 -20.733  1.00 93.19           O1-
ATOM   1447  N   SER A 181      23.247 -21.839 -23.626  1.00 91.67           N  
ATOM   1448  CA  SER A 181      23.321 -22.532 -24.908  1.00 91.67           C  
ATOM   1449  C   SER A 181      22.162 -22.136 -25.817  1.00 91.67           C  
ATOM   1450  O   SER A 181      22.238 -22.304 -27.035  1.00 91.67           O  
ATOM   1451  CB  SER A 181      23.322 -24.047 -24.699  1.00 91.67           C  
ATOM   1452  OG  SER A 181      22.094 -24.478 -24.135  1.00 91.67           O  
ATOM   1453  N   GLY A 182      21.070 -21.513 -25.270  1.00 90.96           N  
ATOM   1454  CA  GLY A 182      19.835 -21.271 -26.000  1.00 90.96           C  
ATOM   1455  C   GLY A 182      19.147 -22.545 -26.448  1.00 90.96           C  
ATOM   1456  O   GLY A 182      18.416 -22.547 -27.441  1.00 90.96           O  
ATOM   1457  N   SER A 183      19.487 -23.650 -25.786  1.00 92.47           N  
ATOM   1458  CA  SER A 183      18.975 -24.961 -26.175  1.00 92.47           C  
ATOM   1459  C   SER A 183      17.603 -25.222 -25.562  1.00 92.47           C  
ATOM   1460  O   SER A 183      17.458 -25.247 -24.338  1.00 92.47           O  
ATOM   1461  CB  SER A 183      19.947 -26.063 -25.755  1.00 92.47           C  
ATOM   1462  OG  SER A 183      19.372 -27.344 -25.951  1.00 92.47           O  
ATOM   1463  N   GLU A 184      16.628 -25.437 -26.381  1.00 92.69           N  
ATOM   1464  CA  GLU A 184      15.287 -25.795 -25.927  1.00 92.69           C  
ATOM   1465  C   GLU A 184      15.268 -27.186 -25.302  1.00 92.69           C  
ATOM   1466  O   GLU A 184      14.529 -27.433 -24.347  1.00 92.69           O  
ATOM   1467  CB  GLU A 184      14.290 -25.726 -27.088  1.00 92.69           C  
ATOM   1468  CG  GLU A 184      13.977 -24.309 -27.547  1.00 92.69           C  
ATOM   1469  CD  GLU A 184      12.889 -24.249 -28.607  1.00 92.69           C  
ATOM   1470  OE1 GLU A 184      12.540 -23.133 -29.055  1.00 92.69           O  
ATOM   1471  OE2 GLU A 184      12.382 -25.325 -28.992  1.00 92.69           O1-
ATOM   1472  N   GLU A 185      16.127 -28.007 -25.856  1.00 91.58           N  
ATOM   1473  CA  GLU A 185      16.246 -29.366 -25.334  1.00 91.58           C  
ATOM   1474  C   GLU A 185      16.724 -29.359 -23.885  1.00 91.58           C  
ATOM   1475  O   GLU A 185      16.201 -30.102 -23.051  1.00 91.58           O  
ATOM   1476  CB  GLU A 185      17.202 -30.192 -26.198  1.00 91.58           C  
ATOM   1477  CG  GLU A 185      17.209 -31.675 -25.862  1.00 91.58           C  
ATOM   1478  CD  GLU A 185      18.126 -32.491 -26.759  1.00 91.58           C  
ATOM   1479  OE1 GLU A 185      18.225 -33.724 -26.568  1.00 91.58           O  
ATOM   1480  OE2 GLU A 185      18.753 -31.891 -27.662  1.00 91.58           O1-
ATOM   1481  N   ALA A 186      17.740 -28.547 -23.562  1.00 91.96           N  
ATOM   1482  CA  ALA A 186      18.257 -28.413 -22.203  1.00 91.96           C  
ATOM   1483  C   ALA A 186      17.193 -27.856 -21.263  1.00 91.96           C  
ATOM   1484  O   ALA A 186      17.084 -28.289 -20.113  1.00 91.96           O  
ATOM   1485  CB  ALA A 186      19.494 -27.519 -22.191  1.00 91.96           C  
ATOM   1486  N   LEU A 187      16.379 -26.935 -21.805  1.00 94.32           N  
ATOM   1487  CA  LEU A 187      15.280 -26.355 -21.040  1.00 94.32           C  
ATOM   1488  C   LEU A 187      14.229 -27.409 -20.713  1.00 94.32           C  
ATOM   1489  O   LEU A 187      13.737 -27.471 -19.584  1.00 94.32           O  
ATOM   1490  CB  LEU A 187      14.639 -25.201 -21.814  1.00 94.32           C  
ATOM   1491  CG  LEU A 187      13.607 -24.365 -21.054  1.00 94.32           C  
ATOM   1492  CD1 LEU A 187      14.260 -23.673 -19.862  1.00 94.32           C  
ATOM   1493  CD2 LEU A 187      12.957 -23.345 -21.982  1.00 94.32           C  
ATOM   1494  N   GLU A 188      13.859 -28.234 -21.685  1.00 93.81           N  
ATOM   1495  CA  GLU A 188      12.894 -29.306 -21.466  1.00 93.81           C  
ATOM   1496  C   GLU A 188      13.411 -30.315 -20.444  1.00 93.81           C  
ATOM   1497  O   GLU A 188      12.652 -30.797 -19.601  1.00 93.81           O  
ATOM   1498  CB  GLU A 188      12.566 -30.014 -22.783  1.00 93.81           C  
ATOM   1499  CG  GLU A 188      11.405 -30.992 -22.685  1.00 93.81           C  
ATOM   1500  CD  GLU A 188      10.950 -31.522 -24.035  1.00 93.81           C  
ATOM   1501  OE1 GLU A 188       9.961 -32.288 -24.084  1.00 93.81           O  
ATOM   1502  OE2 GLU A 188      11.589 -31.170 -25.052  1.00 93.81           O1-
ATOM   1503  N   ARG A 189      14.652 -30.525 -20.544  1.00 94.51           N  
ATOM   1504  CA  ARG A 189      15.263 -31.451 -19.595  1.00 94.51           C  
ATOM   1505  C   ARG A 189      15.242 -30.880 -18.181  1.00 94.51           C  
ATOM   1506  O   ARG A 189      14.975 -31.602 -17.219  1.00 94.51           O  
ATOM   1507  CB  ARG A 189      16.701 -31.773 -20.008  1.00 94.51           C  
ATOM   1508  CG  ARG A 189      16.804 -32.693 -21.214  1.00 94.51           C  
ATOM   1509  CD  ARG A 189      18.252 -33.028 -21.547  1.00 94.51           C  
ATOM   1510  NE  ARG A 189      18.371 -33.665 -22.854  1.00 94.51           N  
ATOM   1511  CZ  ARG A 189      19.470 -34.258 -23.311  1.00 94.51           C  
ATOM   1512  NH1 ARG A 189      20.572 -34.305 -22.572  1.00 94.51           N1+
ATOM   1513  NH2 ARG A 189      19.470 -34.806 -24.518  1.00 94.51           N  
ATOM   1514  N   ALA A 190      15.604 -29.630 -18.051  1.00 95.08           N  
ATOM   1515  CA  ALA A 190      15.533 -28.951 -16.760  1.00 95.08           C  
ATOM   1516  C   ALA A 190      14.135 -29.061 -16.159  1.00 95.08           C  
ATOM   1517  O   ALA A 190      13.986 -29.338 -14.966  1.00 95.08           O  
ATOM   1518  CB  ALA A 190      15.930 -27.483 -16.908  1.00 95.08           C  
ATOM   1519  N   LEU A 191      13.177 -28.885 -17.009  1.00 95.39           N  
ATOM   1520  CA  LEU A 191      11.784 -28.983 -16.591  1.00 95.39           C  
ATOM   1521  C   LEU A 191      11.472 -30.379 -16.062  1.00 95.39           C  
ATOM   1522  O   LEU A 191      10.884 -30.524 -14.988  1.00 95.39           O  
ATOM   1523  CB  LEU A 191      10.849 -28.646 -17.756  1.00 95.39           C  
ATOM   1524  CG  LEU A 191       9.350 -28.701 -17.460  1.00 95.39           C  
ATOM   1525  CD1 LEU A 191       8.976 -27.646 -16.424  1.00 95.39           C  
ATOM   1526  CD2 LEU A 191       8.544 -28.509 -18.740  1.00 95.39           C  
ATOM   1527  N   ARG A 192      11.875 -31.434 -16.755  1.00 95.81           N  
ATOM   1528  CA  ARG A 192      11.612 -32.817 -16.371  1.00 95.81           C  
ATOM   1529  C   ARG A 192      12.295 -33.158 -15.051  1.00 95.81           C  
ATOM   1530  O   ARG A 192      11.688 -33.774 -14.173  1.00 95.81           O  
ATOM   1531  CB  ARG A 192      12.080 -33.778 -17.467  1.00 95.81           C  
ATOM   1532  CG  ARG A 192      11.199 -33.775 -18.705  1.00 95.81           C  
ATOM   1533  CD  ARG A 192      11.642 -34.824 -19.716  1.00 95.81           C  
ATOM   1534  NE  ARG A 192      11.797 -34.254 -21.052  1.00 95.81           N  
ATOM   1535  CZ  ARG A 192      12.208 -34.930 -22.120  1.00 95.81           C  
ATOM   1536  NH1 ARG A 192      12.515 -36.220 -22.031  1.00 95.81           N1+
ATOM   1537  NH2 ARG A 192      12.313 -34.313 -23.289  1.00 95.81           N  
ATOM   1538  N   VAL A 193      13.533 -32.714 -14.959  1.00 96.64           N  
ATOM   1539  CA  VAL A 193      14.306 -33.007 -13.757  1.00 96.64           C  
ATOM   1540  C   VAL A 193      13.694 -32.285 -12.559  1.00 96.64           C  
ATOM   1541  O   VAL A 193      13.594 -32.854 -11.470  1.00 96.64           O  
ATOM   1542  CB  VAL A 193      15.788 -32.601 -13.923  1.00 96.64           C  
ATOM   1543  CG1 VAL A 193      16.533 -32.721 -12.594  1.00 96.64           C  
ATOM   1544  CG2 VAL A 193      16.460 -33.459 -14.994  1.00 96.64           C  
ATOM   1545  N   ALA A 194      13.284 -31.072 -12.715  1.00 96.22           N  
ATOM   1546  CA  ALA A 194      12.630 -30.316 -11.650  1.00 96.22           C  
ATOM   1547  C   ALA A 194      11.342 -31.001 -11.203  1.00 96.22           C  
ATOM   1548  O   ALA A 194      11.083 -31.129 -10.004  1.00 96.22           O  
ATOM   1549  CB  ALA A 194      12.338 -28.891 -12.112  1.00 96.22           C  
ATOM   1550  N   GLU A 195      10.599 -31.521 -12.093  1.00 95.42           N  
ATOM   1551  CA  GLU A 195       9.352 -32.209 -11.773  1.00 95.42           C  
ATOM   1552  C   GLU A 195       9.616 -33.504 -11.008  1.00 95.42           C  
ATOM   1553  O   GLU A 195       8.911 -33.817 -10.047  1.00 95.42           O  
ATOM   1554  CB  GLU A 195       8.557 -32.504 -13.048  1.00 95.42           C  
ATOM   1555  CG  GLU A 195       7.936 -31.269 -13.685  1.00 95.42           C  
ATOM   1556  CD  GLU A 195       7.212 -31.567 -14.988  1.00 95.42           C  
ATOM   1557  OE1 GLU A 195       6.627 -30.634 -15.585  1.00 95.42           O  
ATOM   1558  OE2 GLU A 195       7.228 -32.743 -15.416  1.00 95.42           O1-
ATOM   1559  N   GLU A 196      10.520 -34.114 -11.588  1.00 96.08           N  
ATOM   1560  CA  GLU A 196      10.896 -35.355 -10.918  1.00 96.08           C  
ATOM   1561  C   GLU A 196      11.365 -35.092  -9.490  1.00 96.08           C  
ATOM   1562  O   GLU A 196      11.061 -35.865  -8.580  1.00 96.08           O  
ATOM   1563  CB  GLU A 196      11.991 -36.081 -11.706  1.00 96.08           C  
ATOM   1564  CG  GLU A 196      12.330 -37.460 -11.159  1.00 96.08           C  
ATOM   1565  CD  GLU A 196      13.317 -38.223 -12.027  1.00 96.08           C  
ATOM   1566  OE1 GLU A 196      13.597 -39.407 -11.730  1.00 96.08           O  
ATOM   1567  OE2 GLU A 196      13.816 -37.632 -13.011  1.00 96.08           O1-
ATOM   1568  N   ALA A 197      12.136 -34.029  -9.292  1.00 94.89           N  
ATOM   1569  CA  ALA A 197      12.610 -33.657  -7.961  1.00 94.89           C  
ATOM   1570  C   ALA A 197      11.441 -33.441  -7.003  1.00 94.89           C  
ATOM   1571  O   ALA A 197      11.505 -33.838  -5.837  1.00 94.89           O  
ATOM   1572  CB  ALA A 197      13.471 -32.399  -8.036  1.00 94.89           C  
ATOM   1573  N   ALA A 198      10.397 -32.798  -7.477  1.00 94.92           N  
ATOM   1574  CA  ALA A 198       9.203 -32.583  -6.663  1.00 94.92           C  
ATOM   1575  C   ALA A 198       8.586 -33.912  -6.234  1.00 94.92           C  
ATOM   1576  O   ALA A 198       8.200 -34.078  -5.075  1.00 94.92           O  
ATOM   1577  CB  ALA A 198       8.180 -31.747  -7.428  1.00 94.92           C  
ATOM   1578  N   ARG A 199       8.571 -34.855  -7.205  1.00 96.22           N  
ATOM   1579  CA  ARG A 199       8.023 -36.175  -6.910  1.00 96.22           C  
ATOM   1580  C   ARG A 199       8.871 -36.901  -5.873  1.00 96.22           C  
ATOM   1581  O   ARG A 199       8.339 -37.497  -4.935  1.00 96.22           O  
ATOM   1582  CB  ARG A 199       7.924 -37.014  -8.186  1.00 96.22           C  
ATOM   1583  CG  ARG A 199       6.842 -36.548  -9.148  1.00 96.22           C  
ATOM   1584  CD  ARG A 199       6.763 -37.437 -10.381  1.00 96.22           C  
ATOM   1585  NE  ARG A 199       5.978 -36.816 -11.444  1.00 96.22           N  
ATOM   1586  CZ  ARG A 199       5.951 -37.231 -12.708  1.00 96.22           C  
ATOM   1587  NH1 ARG A 199       6.669 -38.279 -13.093  1.00 96.22           N1+
ATOM   1588  NH2 ARG A 199       5.200 -36.592 -13.593  1.00 96.22           N  
ATOM   1589  N   LEU A 200      10.162 -36.860  -6.067  1.00 96.23           N  
ATOM   1590  CA  LEU A 200      11.091 -37.521  -5.158  1.00 96.23           C  
ATOM   1591  C   LEU A 200      11.014 -36.908  -3.763  1.00 96.23           C  
ATOM   1592  O   LEU A 200      11.110 -37.621  -2.762  1.00 96.23           O  
ATOM   1593  CB  LEU A 200      12.523 -37.425  -5.691  1.00 96.23           C  
ATOM   1594  CG  LEU A 200      12.819 -38.192  -6.981  1.00 96.23           C  
ATOM   1595  CD1 LEU A 200      14.239 -37.902  -7.456  1.00 96.23           C  
ATOM   1596  CD2 LEU A 200      12.615 -39.689  -6.772  1.00 96.23           C  
ATOM   1597  N   ALA A 201      10.862 -35.589  -3.661  1.00 95.29           N  
ATOM   1598  CA  ALA A 201      10.718 -34.906  -2.378  1.00 95.29           C  
ATOM   1599  C   ALA A 201       9.502 -35.423  -1.615  1.00 95.29           C  
ATOM   1600  O   ALA A 201       9.537 -35.549  -0.388  1.00 95.29           O  
ATOM   1601  CB  ALA A 201      10.610 -33.398  -2.586  1.00 95.29           C  
ATOM   1602  N   LYS A 202       8.510 -35.805  -2.286  1.00 95.45           N  
ATOM   1603  CA  LYS A 202       7.318 -36.371  -1.662  1.00 95.45           C  
ATOM   1604  C   LYS A 202       7.618 -37.729  -1.034  1.00 95.45           C  
ATOM   1605  O   LYS A 202       7.126 -38.039   0.053  1.00 95.45           O  
ATOM   1606  CB  LYS A 202       6.189 -36.505  -2.684  1.00 95.45           C  
ATOM   1607  CG  LYS A 202       4.850 -36.904  -2.080  1.00 95.45           C  
ATOM   1608  CD  LYS A 202       3.764 -37.005  -3.143  1.00 95.45           C  
ATOM   1609  CE  LYS A 202       2.454 -37.514  -2.559  1.00 95.45           C  
ATOM   1610  NZ  LYS A 202       1.395 -37.645  -3.604  1.00 95.45           N1+
ATOM   1611  N   ARG A 203       8.269 -38.467  -1.792  1.00 95.83           N  
ATOM   1612  CA  ARG A 203       8.659 -39.770  -1.262  1.00 95.83           C  
ATOM   1613  C   ARG A 203       9.451 -39.620   0.033  1.00 95.83           C  
ATOM   1614  O   ARG A 203       9.262 -40.391   0.976  1.00 95.83           O  
ATOM   1615  CB  ARG A 203       9.481 -40.546  -2.293  1.00 95.83           C  
ATOM   1616  CG  ARG A 203       8.684 -40.992  -3.507  1.00 95.83           C  
ATOM   1617  CD  ARG A 203       9.589 -41.509  -4.617  1.00 95.83           C  
ATOM   1618  NE  ARG A 203      10.353 -42.677  -4.190  1.00 95.83           N  
ATOM   1619  CZ  ARG A 203      11.367 -43.210  -4.866  1.00 95.83           C  
ATOM   1620  NH1 ARG A 203      11.760 -42.685  -6.022  1.00 95.83           N1+
ATOM   1621  NH2 ARG A 203      11.992 -44.274  -4.385  1.00 95.83           N  
ATOM   1622  N   VAL A 204      10.342 -38.631   0.100  1.00 95.96           N  
ATOM   1623  CA  VAL A 204      11.141 -38.347   1.288  1.00 95.96           C  
ATOM   1624  C   VAL A 204      10.227 -37.927   2.437  1.00 95.96           C  
ATOM   1625  O   VAL A 204      10.427 -38.343   3.581  1.00 95.96           O  
ATOM   1626  CB  VAL A 204      12.193 -37.248   1.016  1.00 95.96           C  
ATOM   1627  CG1 VAL A 204      12.900 -36.846   2.309  1.00 95.96           C  
ATOM   1628  CG2 VAL A 204      13.205 -37.726  -0.025  1.00 95.96           C  
ATOM   1629  N   LEU A 205       9.278 -37.100   2.102  1.00 95.88           N  
ATOM   1630  CA  LEU A 205       8.301 -36.678   3.100  1.00 95.88           C  
ATOM   1631  C   LEU A 205       7.611 -37.883   3.729  1.00 95.88           C  
ATOM   1632  O   LEU A 205       7.471 -37.955   4.952  1.00 95.88           O  
ATOM   1633  CB  LEU A 205       7.260 -35.749   2.471  1.00 95.88           C  
ATOM   1634  CG  LEU A 205       6.106 -35.313   3.377  1.00 95.88           C  
ATOM   1635  CD1 LEU A 205       6.619 -34.408   4.491  1.00 95.88           C  
ATOM   1636  CD2 LEU A 205       5.025 -34.609   2.563  1.00 95.88           C  
ATOM   1637  N   GLU A 206       7.220 -38.823   2.891  1.00 95.18           N  
ATOM   1638  CA  GLU A 206       6.550 -40.023   3.383  1.00 95.18           C  
ATOM   1639  C   GLU A 206       7.455 -40.814   4.322  1.00 95.18           C  
ATOM   1640  O   GLU A 206       7.005 -41.303   5.361  1.00 95.18           O  
ATOM   1641  CB  GLU A 206       6.105 -40.907   2.214  1.00 95.18           C  
ATOM   1642  CG  GLU A 206       4.974 -40.311   1.389  1.00 95.18           C  
ATOM   1643  CD  GLU A 206       4.672 -41.102   0.126  1.00 95.18           C  
ATOM   1644  OE1 GLU A 206       3.748 -40.716  -0.626  1.00 95.18           O  
ATOM   1645  OE2 GLU A 206       5.366 -42.116  -0.114  1.00 95.18           O1-
ATOM   1646  N   LEU A 207       8.622 -40.931   3.861  1.00 94.56           N  
ATOM   1647  CA  LEU A 207       9.612 -41.616   4.685  1.00 94.56           C  
ATOM   1648  C   LEU A 207       9.788 -40.907   6.024  1.00 94.56           C  
ATOM   1649  O   LEU A 207       9.815 -41.554   7.074  1.00 94.56           O  
ATOM   1650  CB  LEU A 207      10.955 -41.694   3.955  1.00 94.56           C  
ATOM   1651  CG  LEU A 207      12.091 -42.402   4.697  1.00 94.56           C  
ATOM   1652  CD1 LEU A 207      11.707 -43.847   4.997  1.00 94.56           C  
ATOM   1653  CD2 LEU A 207      13.379 -42.344   3.883  1.00 94.56           C  
ATOM   1654  N   ALA A 208       9.921 -39.586   6.015  1.00 92.88           N  
ATOM   1655  CA  ALA A 208      10.091 -38.781   7.222  1.00 92.88           C  
ATOM   1656  C   ALA A 208       8.890 -38.925   8.152  1.00 92.88           C  
ATOM   1657  O   ALA A 208       9.048 -39.017   9.371  1.00 92.88           O  
ATOM   1658  CB  ALA A 208      10.306 -37.314   6.857  1.00 92.88           C  
ATOM   1659  N   GLU A 209       7.726 -38.997   7.609  1.00 93.45           N  
ATOM   1660  CA  GLU A 209       6.508 -39.151   8.401  1.00 93.45           C  
ATOM   1661  C   GLU A 209       6.485 -40.494   9.124  1.00 93.45           C  
ATOM   1662  O   GLU A 209       6.098 -40.571  10.291  1.00 93.45           O  
ATOM   1663  CB  GLU A 209       5.269 -39.008   7.514  1.00 93.45           C  
ATOM   1664  CG  GLU A 209       4.994 -37.579   7.068  1.00 93.45           C  
ATOM   1665  CD  GLU A 209       3.788 -37.459   6.148  1.00 93.45           C  
ATOM   1666  OE1 GLU A 209       3.337 -36.322   5.883  1.00 93.45           O  
ATOM   1667  OE2 GLU A 209       3.290 -38.512   5.691  1.00 93.45           O1-
ATOM   1668  N   LYS A 210       6.902 -41.527   8.443  1.00 93.51           N  
ATOM   1669  CA  LYS A 210       6.953 -42.862   9.033  1.00 93.51           C  
ATOM   1670  C   LYS A 210       7.942 -42.912  10.193  1.00 93.51           C  
ATOM   1671  O   LYS A 210       7.710 -43.605  11.185  1.00 93.51           O  
ATOM   1672  CB  LYS A 210       7.328 -43.901   7.978  1.00 93.51           C  
ATOM   1673  CG  LYS A 210       6.222 -44.191   6.972  1.00 93.51           C  
ATOM   1674  CD  LYS A 210       6.652 -45.241   5.957  1.00 93.51           C  
ATOM   1675  CE  LYS A 210       5.579 -45.472   4.901  1.00 93.51           C  
ATOM   1676  NZ  LYS A 210       6.033 -46.429   3.849  1.00 93.51           N1+
ATOM   1677  N   GLN A 211       8.885 -42.048  10.080  1.00 89.11           N  
ATOM   1678  CA  GLN A 211       9.954 -42.042  11.073  1.00 89.11           C  
ATOM   1679  C   GLN A 211       9.646 -41.068  12.207  1.00 89.11           C  
ATOM   1680  O   GLN A 211      10.357 -41.034  13.214  1.00 89.11           O  
ATOM   1681  CB  GLN A 211      11.291 -41.685  10.422  1.00 89.11           C  
ATOM   1682  CG  GLN A 211      11.817 -42.752   9.472  1.00 89.11           C  
ATOM   1683  CD  GLN A 211      13.166 -42.395   8.876  1.00 89.11           C  
ATOM   1684  NE2 GLN A 211      13.596 -43.162   7.881  1.00 89.11           N  
ATOM   1685  OE1 GLN A 211      13.814 -41.436   9.307  1.00 89.11           O  
ATOM   1686  N   GLY A 212       8.600 -40.328  11.965  1.00 89.65           N  
ATOM   1687  CA  GLY A 212       8.209 -39.346  12.963  1.00 89.65           C  
ATOM   1688  C   GLY A 212       9.175 -38.181  13.066  1.00 89.65           C  
ATOM   1689  O   GLY A 212       9.446 -37.687  14.162  1.00 89.65           O  
ATOM   1690  N   ASP A 213       9.824 -37.835  11.946  1.00 90.26           N  
ATOM   1691  CA  ASP A 213      10.788 -36.742  11.904  1.00 90.26           C  
ATOM   1692  C   ASP A 213      10.194 -35.511  11.220  1.00 90.26           C  
ATOM   1693  O   ASP A 213      10.328 -35.345  10.006  1.00 90.26           O  
ATOM   1694  CB  ASP A 213      12.065 -37.178  11.182  1.00 90.26           C  
ATOM   1695  CG  ASP A 213      13.211 -36.197  11.357  1.00 90.26           C  
ATOM   1696  OD1 ASP A 213      12.960 -35.022  11.701  1.00 90.26           O  
ATOM   1697  OD2 ASP A 213      14.374 -36.602  11.146  1.00 90.26           O1-
ATOM   1698  N   PRO A 214       9.500 -34.596  11.961  1.00 91.00           N  
ATOM   1699  CA  PRO A 214       8.820 -33.432  11.388  1.00 91.00           C  
ATOM   1700  C   PRO A 214       9.790 -32.422  10.781  1.00 91.00           C  
ATOM   1701  O   PRO A 214       9.428 -31.693   9.854  1.00 91.00           O  
ATOM   1702  CB  PRO A 214       8.083 -32.829  12.587  1.00 91.00           C  
ATOM   1703  CG  PRO A 214       8.790 -33.378  13.785  1.00 91.00           C  
ATOM   1704  CD  PRO A 214       9.332 -34.735  13.438  1.00 91.00           C  
ATOM   1705  N   GLU A 215      11.022 -32.418  11.272  1.00 93.74           N  
ATOM   1706  CA  GLU A 215      12.019 -31.492  10.743  1.00 93.74           C  
ATOM   1707  C   GLU A 215      12.399 -31.849   9.309  1.00 93.74           C  
ATOM   1708  O   GLU A 215      12.443 -30.978   8.437  1.00 93.74           O  
ATOM   1709  CB  GLU A 215      13.267 -31.482  11.630  1.00 93.74           C  
ATOM   1710  CG  GLU A 215      14.265 -30.389  11.277  1.00 93.74           C  
ATOM   1711  CD  GLU A 215      13.750 -28.989  11.569  1.00 93.74           C  
ATOM   1712  OE1 GLU A 215      14.238 -28.019  10.946  1.00 93.74           O  
ATOM   1713  OE2 GLU A 215      12.852 -28.860  12.431  1.00 93.74           O1-
ATOM   1714  N   VAL A 216      12.700 -33.090   9.096  1.00 93.44           N  
ATOM   1715  CA  VAL A 216      13.042 -33.547   7.753  1.00 93.44           C  
ATOM   1716  C   VAL A 216      11.833 -33.404   6.833  1.00 93.44           C  
ATOM   1717  O   VAL A 216      11.969 -33.002   5.676  1.00 93.44           O  
ATOM   1718  CB  VAL A 216      13.536 -35.011   7.761  1.00 93.44           C  
ATOM   1719  CG1 VAL A 216      13.751 -35.516   6.336  1.00 93.44           C  
ATOM   1720  CG2 VAL A 216      14.822 -35.137   8.575  1.00 93.44           C  
ATOM   1721  N   ALA A 217      10.641 -33.693   7.332  1.00 95.66           N  
ATOM   1722  CA  ALA A 217       9.411 -33.522   6.565  1.00 95.66           C  
ATOM   1723  C   ALA A 217       9.248 -32.077   6.103  1.00 95.66           C  
ATOM   1724  O   ALA A 217       8.908 -31.823   4.944  1.00 95.66           O  
ATOM   1725  CB  ALA A 217       8.202 -33.952   7.394  1.00 95.66           C  
ATOM   1726  N   LEU A 218       9.477 -31.153   7.027  1.00 97.30           N  
ATOM   1727  CA  LEU A 218       9.367 -29.734   6.708  1.00 97.30           C  
ATOM   1728  C   LEU A 218      10.378 -29.337   5.639  1.00 97.30           C  
ATOM   1729  O   LEU A 218      10.039 -28.624   4.691  1.00 97.30           O  
ATOM   1730  CB  LEU A 218       9.575 -28.884   7.965  1.00 97.30           C  
ATOM   1731  CG  LEU A 218       9.452 -27.370   7.787  1.00 97.30           C  
ATOM   1732  CD1 LEU A 218       8.040 -27.001   7.344  1.00 97.30           C  
ATOM   1733  CD2 LEU A 218       9.819 -26.649   9.080  1.00 97.30           C  
ATOM   1734  N   ARG A 219      11.634 -29.798   5.737  1.00 96.54           N  
ATOM   1735  CA  ARG A 219      12.672 -29.480   4.761  1.00 96.54           C  
ATOM   1736  C   ARG A 219      12.342 -30.076   3.397  1.00 96.54           C  
ATOM   1737  O   ARG A 219      12.663 -29.487   2.363  1.00 96.54           O  
ATOM   1738  CB  ARG A 219      14.033 -29.990   5.240  1.00 96.54           C  
ATOM   1739  CG  ARG A 219      14.637 -29.169   6.368  1.00 96.54           C  
ATOM   1740  CD  ARG A 219      16.066 -29.593   6.672  1.00 96.54           C  
ATOM   1741  NE  ARG A 219      16.119 -30.929   7.259  1.00 96.54           N  
ATOM   1742  CZ  ARG A 219      17.232 -31.539   7.658  1.00 96.54           C  
ATOM   1743  NH1 ARG A 219      18.412 -30.941   7.539  1.00 96.54           N1+
ATOM   1744  NH2 ARG A 219      17.165 -32.756   8.178  1.00 96.54           N  
ATOM   1745  N   ALA A 220      11.770 -31.277   3.400  1.00 96.30           N  
ATOM   1746  CA  ALA A 220      11.320 -31.866   2.140  1.00 96.30           C  
ATOM   1747  C   ALA A 220      10.297 -30.968   1.450  1.00 96.30           C  
ATOM   1748  O   ALA A 220      10.351 -30.776   0.233  1.00 96.30           O  
ATOM   1749  CB  ALA A 220      10.730 -33.253   2.382  1.00 96.30           C  
ATOM   1750  N   VAL A 221       9.379 -30.395   2.232  1.00 97.29           N  
ATOM   1751  CA  VAL A 221       8.370 -29.494   1.686  1.00 97.29           C  
ATOM   1752  C   VAL A 221       9.038 -28.219   1.176  1.00 97.29           C  
ATOM   1753  O   VAL A 221       8.683 -27.709   0.111  1.00 97.29           O  
ATOM   1754  CB  VAL A 221       7.290 -29.147   2.735  1.00 97.29           C  
ATOM   1755  CG1 VAL A 221       6.286 -28.148   2.165  1.00 97.29           C  
ATOM   1756  CG2 VAL A 221       6.579 -30.415   3.207  1.00 97.29           C  
ATOM   1757  N   GLU A 222       9.993 -27.705   1.932  1.00 97.60           N  
ATOM   1758  CA  GLU A 222      10.735 -26.527   1.489  1.00 97.60           C  
ATOM   1759  C   GLU A 222      11.376 -26.761   0.124  1.00 97.60           C  
ATOM   1760  O   GLU A 222      11.413 -25.856  -0.713  1.00 97.60           O  
ATOM   1761  CB  GLU A 222      11.806 -26.149   2.515  1.00 97.60           C  
ATOM   1762  CG  GLU A 222      11.246 -25.544   3.794  1.00 97.60           C  
ATOM   1763  CD  GLU A 222      12.308 -25.286   4.851  1.00 97.60           C  
ATOM   1764  OE1 GLU A 222      11.975 -24.733   5.924  1.00 97.60           O  
ATOM   1765  OE2 GLU A 222      13.482 -25.640   4.604  1.00 97.60           O1-
ATOM   1766  N   LEU A 223      11.875 -28.021  -0.039  1.00 96.82           N  
ATOM   1767  CA  LEU A 223      12.482 -28.366  -1.319  1.00 96.82           C  
ATOM   1768  C   LEU A 223      11.446 -28.334  -2.438  1.00 96.82           C  
ATOM   1769  O   LEU A 223      11.742 -27.892  -3.551  1.00 96.82           O  
ATOM   1770  CB  LEU A 223      13.132 -29.751  -1.248  1.00 96.82           C  
ATOM   1771  CG  LEU A 223      14.480 -29.832  -0.532  1.00 96.82           C  
ATOM   1772  CD1 LEU A 223      14.951 -31.279  -0.451  1.00 96.82           C  
ATOM   1773  CD2 LEU A 223      15.516 -28.966  -1.243  1.00 96.82           C  
ATOM   1774  N   VAL A 224      10.272 -28.766  -2.126  1.00 97.28           N  
ATOM   1775  CA  VAL A 224       9.195 -28.736  -3.111  1.00 97.28           C  
ATOM   1776  C   VAL A 224       8.893 -27.291  -3.503  1.00 97.28           C  
ATOM   1777  O   VAL A 224       8.670 -26.993  -4.679  1.00 97.28           O  
ATOM   1778  CB  VAL A 224       7.917 -29.420  -2.575  1.00 97.28           C  
ATOM   1779  CG1 VAL A 224       6.769 -29.280  -3.574  1.00 97.28           C  
ATOM   1780  CG2 VAL A 224       8.188 -30.892  -2.272  1.00 97.28           C  
ATOM   1781  N   VAL A 225       8.893 -26.425  -2.553  1.00 97.12           N  
ATOM   1782  CA  VAL A 225       8.668 -25.009  -2.816  1.00 97.12           C  
ATOM   1783  C   VAL A 225       9.761 -24.475  -3.740  1.00 97.12           C  
ATOM   1784  O   VAL A 225       9.475 -23.751  -4.697  1.00 97.12           O  
ATOM   1785  CB  VAL A 225       8.627 -24.187  -1.508  1.00 97.12           C  
ATOM   1786  CG1 VAL A 225       8.520 -22.694  -1.811  1.00 97.12           C  
ATOM   1787  CG2 VAL A 225       7.463 -24.642  -0.629  1.00 97.12           C  
ATOM   1788  N   ARG A 226      11.021 -24.801  -3.407  1.00 97.27           N  
ATOM   1789  CA  ARG A 226      12.143 -24.391  -4.245  1.00 97.27           C  
ATOM   1790  C   ARG A 226      11.971 -24.894  -5.675  1.00 97.27           C  
ATOM   1791  O   ARG A 226      12.294 -24.185  -6.630  1.00 97.27           O  
ATOM   1792  CB  ARG A 226      13.463 -24.902  -3.665  1.00 97.27           C  
ATOM   1793  CG  ARG A 226      13.946 -24.123  -2.452  1.00 97.27           C  
ATOM   1794  CD  ARG A 226      15.338 -24.561  -2.019  1.00 97.27           C  
ATOM   1795  NE  ARG A 226      15.306 -25.841  -1.316  1.00 97.27           N  
ATOM   1796  CZ  ARG A 226      16.376 -26.468  -0.836  1.00 97.27           C  
ATOM   1797  NH1 ARG A 226      17.589 -25.944  -0.974  1.00 97.27           N1+
ATOM   1798  NH2 ARG A 226      16.233 -27.629  -0.214  1.00 97.27           N  
ATOM   1799  N   VAL A 227      11.466 -26.067  -5.778  1.00 97.77           N  
ATOM   1800  CA  VAL A 227      11.206 -26.638  -7.095  1.00 97.77           C  
ATOM   1801  C   VAL A 227      10.134 -25.819  -7.811  1.00 97.77           C  
ATOM   1802  O   VAL A 227      10.259 -25.530  -9.004  1.00 97.77           O  
ATOM   1803  CB  VAL A 227      10.768 -28.117  -6.995  1.00 97.77           C  
ATOM   1804  CG1 VAL A 227      10.283 -28.629  -8.351  1.00 97.77           C  
ATOM   1805  CG2 VAL A 227      11.917 -28.979  -6.475  1.00 97.77           C  
ATOM   1806  N   ALA A 228       9.064 -25.507  -7.147  1.00 96.27           N  
ATOM   1807  CA  ALA A 228       8.014 -24.669  -7.721  1.00 96.27           C  
ATOM   1808  C   ALA A 228       8.583 -23.344  -8.223  1.00 96.27           C  
ATOM   1809  O   ALA A 228       8.228 -22.882  -9.309  1.00 96.27           O  
ATOM   1810  CB  ALA A 228       6.913 -24.415  -6.693  1.00 96.27           C  
ATOM   1811  N   GLU A 229       9.414 -22.778  -7.473  1.00 97.47           N  
ATOM   1812  CA  GLU A 229      10.052 -21.532  -7.882  1.00 97.47           C  
ATOM   1813  C   GLU A 229      10.890 -21.728  -9.143  1.00 97.47           C  
ATOM   1814  O   GLU A 229      10.895 -20.873 -10.031  1.00 97.47           O  
ATOM   1815  CB  GLU A 229      10.925 -20.978  -6.753  1.00 97.47           C  
ATOM   1816  CG  GLU A 229      10.132 -20.391  -5.595  1.00 97.47           C  
ATOM   1817  CD  GLU A 229      11.004 -19.964  -4.425  1.00 97.47           C  
ATOM   1818  OE1 GLU A 229      10.481 -19.342  -3.474  1.00 97.47           O  
ATOM   1819  OE2 GLU A 229      12.222 -20.253  -4.462  1.00 97.47           O1-
ATOM   1820  N   LEU A 230      11.657 -22.832  -9.100  1.00 97.05           N  
ATOM   1821  CA  LEU A 230      12.478 -23.157 -10.262  1.00 97.05           C  
ATOM   1822  C   LEU A 230      11.613 -23.337 -11.505  1.00 97.05           C  
ATOM   1823  O   LEU A 230      11.947 -22.826 -12.577  1.00 97.05           O  
ATOM   1824  CB  LEU A 230      13.292 -24.428 -10.004  1.00 97.05           C  
ATOM   1825  CG  LEU A 230      14.168 -24.917 -11.159  1.00 97.05           C  
ATOM   1826  CD1 LEU A 230      15.145 -23.824 -11.584  1.00 97.05           C  
ATOM   1827  CD2 LEU A 230      14.916 -26.186 -10.763  1.00 97.05           C  
ATOM   1828  N   LEU A 231      10.485 -23.994 -11.400  1.00 96.70           N  
ATOM   1829  CA  LEU A 231       9.568 -24.191 -12.516  1.00 96.70           C  
ATOM   1830  C   LEU A 231       9.036 -22.855 -13.025  1.00 96.70           C  
ATOM   1831  O   LEU A 231       8.841 -22.678 -14.229  1.00 96.70           O  
ATOM   1832  CB  LEU A 231       8.402 -25.092 -12.101  1.00 96.70           C  
ATOM   1833  CG  LEU A 231       8.722 -26.579 -11.933  1.00 96.70           C  
ATOM   1834  CD1 LEU A 231       7.539 -27.308 -11.305  1.00 96.70           C  
ATOM   1835  CD2 LEU A 231       9.087 -27.202 -13.277  1.00 96.70           C  
ATOM   1836  N   LEU A 232       8.734 -21.996 -12.114  1.00 95.75           N  
ATOM   1837  CA  LEU A 232       8.302 -20.656 -12.497  1.00 95.75           C  
ATOM   1838  C   LEU A 232       9.373 -19.955 -13.325  1.00 95.75           C  
ATOM   1839  O   LEU A 232       9.069 -19.341 -14.350  1.00 95.75           O  
ATOM   1840  CB  LEU A 232       7.973 -19.823 -11.255  1.00 95.75           C  
ATOM   1841  CG  LEU A 232       7.555 -18.373 -11.504  1.00 95.75           C  
ATOM   1842  CD1 LEU A 232       6.347 -18.322 -12.434  1.00 95.75           C  
ATOM   1843  CD2 LEU A 232       7.250 -17.671 -10.184  1.00 95.75           C  
ATOM   1844  N   ARG A 233      10.631 -20.060 -12.871  1.00 96.24           N  
ATOM   1845  CA  ARG A 233      11.734 -19.466 -13.619  1.00 96.24           C  
ATOM   1846  C   ARG A 233      11.846 -20.081 -15.010  1.00 96.24           C  
ATOM   1847  O   ARG A 233      12.090 -19.374 -15.990  1.00 96.24           O  
ATOM   1848  CB  ARG A 233      13.052 -19.641 -12.861  1.00 96.24           C  
ATOM   1849  CG  ARG A 233      13.199 -18.721 -11.660  1.00 96.24           C  
ATOM   1850  CD  ARG A 233      14.600 -18.783 -11.068  1.00 96.24           C  
ATOM   1851  NE  ARG A 233      14.817 -20.023 -10.327  1.00 96.24           N  
ATOM   1852  CZ  ARG A 233      15.959 -20.362  -9.737  1.00 96.24           C  
ATOM   1853  NH1 ARG A 233      17.016 -19.559  -9.790  1.00 96.24           N1+
ATOM   1854  NH2 ARG A 233      16.047 -21.514  -9.088  1.00 96.24           N  
ATOM   1855  N   ILE A 234      11.749 -21.389 -15.052  1.00 94.92           N  
ATOM   1856  CA  ILE A 234      11.794 -22.089 -16.329  1.00 94.92           C  
ATOM   1857  C   ILE A 234      10.668 -21.593 -17.231  1.00 94.92           C  
ATOM   1858  O   ILE A 234      10.881 -21.336 -18.419  1.00 94.92           O  
ATOM   1859  CB  ILE A 234      11.694 -23.620 -16.139  1.00 94.92           C  
ATOM   1860  CG1 ILE A 234      12.947 -24.153 -15.434  1.00 94.92           C  
ATOM   1861  CG2 ILE A 234      11.483 -24.318 -17.485  1.00 94.92           C  
ATOM   1862  CD1 ILE A 234      12.851 -25.617 -15.027  1.00 94.92           C  
ATOM   1863  N   ALA A 235       9.508 -21.429 -16.673  1.00 91.86           N  
ATOM   1864  CA  ALA A 235       8.337 -20.954 -17.407  1.00 91.86           C  
ATOM   1865  C   ALA A 235       8.573 -19.556 -17.972  1.00 91.86           C  
ATOM   1866  O   ALA A 235       8.215 -19.275 -19.118  1.00 91.86           O  
ATOM   1867  CB  ALA A 235       7.106 -20.959 -16.504  1.00 91.86           C  
ATOM   1868  N   LYS A 236       9.224 -18.759 -17.247  1.00 92.69           N  
ATOM   1869  CA  LYS A 236       9.495 -17.396 -17.691  1.00 92.69           C  
ATOM   1870  C   LYS A 236      10.485 -17.382 -18.852  1.00 92.69           C  
ATOM   1871  O   LYS A 236      10.316 -16.625 -19.810  1.00 92.69           O  
ATOM   1872  CB  LYS A 236      10.032 -16.551 -16.535  1.00 92.69           C  
ATOM   1873  CG  LYS A 236       8.972 -16.141 -15.523  1.00 92.69           C  
ATOM   1874  CD  LYS A 236       9.545 -15.218 -14.455  1.00 92.69           C  
ATOM   1875  CE  LYS A 236       8.480 -14.791 -13.455  1.00 92.69           C  
ATOM   1876  NZ  LYS A 236       9.047 -13.920 -12.382  1.00 92.69           N1+
ATOM   1877  N   GLU A 237      11.390 -18.285 -18.657  1.00 90.23           N  
ATOM   1878  CA  GLU A 237      12.425 -18.359 -19.683  1.00 90.23           C  
ATOM   1879  C   GLU A 237      11.876 -18.947 -20.980  1.00 90.23           C  
ATOM   1880  O   GLU A 237      12.215 -18.481 -22.070  1.00 90.23           O  
ATOM   1881  CB  GLU A 237      13.612 -19.192 -19.190  1.00 90.23           C  
ATOM   1882  CG  GLU A 237      14.814 -19.160 -20.123  1.00 90.23           C  
ATOM   1883  CD  GLU A 237      15.448 -17.783 -20.239  1.00 90.23           C  
ATOM   1884  OE1 GLU A 237      15.998 -17.458 -21.316  1.00 90.23           O  
ATOM   1885  OE2 GLU A 237      15.393 -17.024 -19.246  1.00 90.23           O1-
ATOM   1886  N   SER A 238      10.996 -19.847 -20.887  1.00 89.55           N  
ATOM   1887  CA  SER A 238      10.491 -20.584 -22.040  1.00 89.55           C  
ATOM   1888  C   SER A 238       9.244 -19.922 -22.617  1.00 89.55           C  
ATOM   1889  O   SER A 238       8.894 -20.151 -23.776  1.00 89.55           O  
ATOM   1890  CB  SER A 238      10.179 -22.032 -21.656  1.00 89.55           C  
ATOM   1891  OG  SER A 238       9.140 -22.083 -20.692  1.00 89.55           O  
ATOM   1892  N   GLY A 239       8.593 -18.978 -21.888  1.00 87.03           N  
ATOM   1893  CA  GLY A 239       7.302 -18.422 -22.264  1.00 87.03           C  
ATOM   1894  C   GLY A 239       6.206 -19.467 -22.349  1.00 87.03           C  
ATOM   1895  O   GLY A 239       5.254 -19.314 -23.117  1.00 87.03           O  
ATOM   1896  N   SER A 240       6.417 -20.613 -21.676  1.00 85.28           N  
ATOM   1897  CA  SER A 240       5.499 -21.742 -21.774  1.00 85.28           C  
ATOM   1898  C   SER A 240       4.406 -21.661 -20.715  1.00 85.28           C  
ATOM   1899  O   SER A 240       4.695 -21.656 -19.516  1.00 85.28           O  
ATOM   1900  CB  SER A 240       6.256 -23.064 -21.637  1.00 85.28           C  
ATOM   1901  OG  SER A 240       5.354 -24.153 -21.543  1.00 85.28           O  
ATOM   1902  N   SER A 241       3.167 -21.538 -21.169  1.00 82.65           N  
ATOM   1903  CA  SER A 241       2.006 -21.580 -20.286  1.00 82.65           C  
ATOM   1904  C   SER A 241       1.900 -22.925 -19.577  1.00 82.65           C  
ATOM   1905  O   SER A 241       1.434 -22.998 -18.438  1.00 82.65           O  
ATOM   1906  CB  SER A 241       0.723 -21.305 -21.073  1.00 82.65           C  
ATOM   1907  OG  SER A 241       0.738 -19.997 -21.617  1.00 82.65           O  
ATOM   1908  N   GLU A 242       2.391 -23.911 -20.202  1.00 84.31           N  
ATOM   1909  CA  GLU A 242       2.393 -25.260 -19.642  1.00 84.31           C  
ATOM   1910  C   GLU A 242       3.312 -25.352 -18.426  1.00 84.31           C  
ATOM   1911  O   GLU A 242       2.951 -25.952 -17.412  1.00 84.31           O  
ATOM   1912  CB  GLU A 242       2.816 -26.282 -20.700  1.00 84.31           C  
ATOM   1913  CG  GLU A 242       2.662 -27.728 -20.254  1.00 84.31           C  
ATOM   1914  CD  GLU A 242       3.013 -28.731 -21.342  1.00 84.31           C  
ATOM   1915  OE1 GLU A 242       2.948 -29.955 -21.083  1.00 84.31           O  
ATOM   1916  OE2 GLU A 242       3.356 -28.291 -22.462  1.00 84.31           O1-
ATOM   1917  N   ALA A 243       4.494 -24.798 -18.516  1.00 86.84           N  
ATOM   1918  CA  ALA A 243       5.444 -24.763 -17.406  1.00 86.84           C  
ATOM   1919  C   ALA A 243       4.885 -23.967 -16.231  1.00 86.84           C  
ATOM   1920  O   ALA A 243       5.089 -24.334 -15.072  1.00 86.84           O  
ATOM   1921  CB  ALA A 243       6.774 -24.168 -17.864  1.00 86.84           C  
ATOM   1922  N   LEU A 244       4.104 -22.892 -16.519  1.00 88.27           N  
ATOM   1923  CA  LEU A 244       3.456 -22.081 -15.494  1.00 88.27           C  
ATOM   1924  C   LEU A 244       2.392 -22.888 -14.757  1.00 88.27           C  
ATOM   1925  O   LEU A 244       2.291 -22.816 -13.529  1.00 88.27           O  
ATOM   1926  CB  LEU A 244       2.826 -20.833 -16.116  1.00 88.27           C  
ATOM   1927  CG  LEU A 244       3.781 -19.683 -16.443  1.00 88.27           C  
ATOM   1928  CD1 LEU A 244       3.055 -18.599 -17.232  1.00 88.27           C  
ATOM   1929  CD2 LEU A 244       4.385 -19.109 -15.166  1.00 88.27           C  
ATOM   1930  N   THR A 245       1.625 -23.616 -15.513  1.00 85.84           N  
ATOM   1931  CA  THR A 245       0.602 -24.469 -14.916  1.00 85.84           C  
ATOM   1932  C   THR A 245       1.238 -25.526 -14.017  1.00 85.84           C  
ATOM   1933  O   THR A 245       0.746 -25.792 -12.919  1.00 85.84           O  
ATOM   1934  CB  THR A 245      -0.253 -25.156 -15.995  1.00 85.84           C  
ATOM   1935  CG2 THR A 245      -1.326 -26.039 -15.368  1.00 85.84           C  
ATOM   1936  OG1 THR A 245      -0.886 -24.156 -16.804  1.00 85.84           O  
ATOM   1937  N   ARG A 246       2.282 -26.005 -14.472  1.00 90.00           N  
ATOM   1938  CA  ARG A 246       2.983 -27.024 -13.698  1.00 90.00           C  
ATOM   1939  C   ARG A 246       3.555 -26.437 -12.412  1.00 90.00           C  
ATOM   1940  O   ARG A 246       3.499 -27.069 -11.355  1.00 90.00           O  
ATOM   1941  CB  ARG A 246       4.103 -27.655 -14.528  1.00 90.00           C  
ATOM   1942  CG  ARG A 246       3.608 -28.580 -15.629  1.00 90.00           C  
ATOM   1943  CD  ARG A 246       4.759 -29.258 -16.357  1.00 90.00           C  
ATOM   1944  NE  ARG A 246       4.308 -29.925 -17.575  1.00 90.00           N  
ATOM   1945  CZ  ARG A 246       5.096 -30.612 -18.398  1.00 90.00           C  
ATOM   1946  NH1 ARG A 246       6.394 -30.735 -18.149  1.00 90.00           N1+
ATOM   1947  NH2 ARG A 246       4.581 -31.180 -19.479  1.00 90.00           N  
ATOM   1948  N   ALA A 247       4.196 -25.293 -12.500  1.00 91.12           N  
ATOM   1949  CA  ALA A 247       4.683 -24.580 -11.323  1.00 91.12           C  
ATOM   1950  C   ALA A 247       3.563 -24.363 -10.310  1.00 91.12           C  
ATOM   1951  O   ALA A 247       3.759 -24.555  -9.107  1.00 91.12           O  
ATOM   1952  CB  ALA A 247       5.296 -23.242 -11.728  1.00 91.12           C  
ATOM   1953  N   TRP A 248       2.523 -24.022 -10.784  1.00 89.79           N  
ATOM   1954  CA  TRP A 248       1.357 -23.804  -9.934  1.00 89.79           C  
ATOM   1955  C   TRP A 248       0.959 -25.088  -9.214  1.00 89.79           C  
ATOM   1956  O   TRP A 248       0.725 -25.082  -8.003  1.00 89.79           O  
ATOM   1957  CB  TRP A 248       0.178 -23.283 -10.762  1.00 89.79           C  
ATOM   1958  CG  TRP A 248      -1.045 -22.973  -9.952  1.00 89.79           C  
ATOM   1959  CD1 TRP A 248      -2.093 -23.810  -9.689  1.00 89.79           C  
ATOM   1960  CD2 TRP A 248      -1.348 -21.734  -9.304  1.00 89.79           C  
ATOM   1961  CE2 TRP A 248      -2.597 -21.892  -8.663  1.00 89.79           C  
ATOM   1962  CE3 TRP A 248      -0.683 -20.504  -9.201  1.00 89.79           C  
ATOM   1963  NE1 TRP A 248      -3.030 -23.167  -8.914  1.00 89.79           N  
ATOM   1964  CZ2 TRP A 248      -3.195 -20.865  -7.930  1.00 89.79           C  
ATOM   1965  CZ3 TRP A 248      -1.281 -19.484  -8.470  1.00 89.79           C  
ATOM   1966  CH2 TRP A 248      -2.525 -19.672  -7.845  1.00 89.79           C  
ATOM   1967  N   ARG A 249       0.914 -26.229  -9.909  1.00 88.37           N  
ATOM   1968  CA  ARG A 249       0.546 -27.516  -9.327  1.00 88.37           C  
ATOM   1969  C   ARG A 249       1.501 -27.901  -8.202  1.00 88.37           C  
ATOM   1970  O   ARG A 249       1.066 -28.336  -7.133  1.00 88.37           O  
ATOM   1971  CB  ARG A 249       0.533 -28.606 -10.400  1.00 88.37           C  
ATOM   1972  CG  ARG A 249      -0.658 -28.528 -11.344  1.00 88.37           C  
ATOM   1973  CD  ARG A 249      -0.641 -29.655 -12.366  1.00 88.37           C  
ATOM   1974  NE  ARG A 249      -1.722 -29.517 -13.338  1.00 88.37           N  
ATOM   1975  CZ  ARG A 249      -1.839 -30.239 -14.449  1.00 88.37           C  
ATOM   1976  NH1 ARG A 249      -0.941 -31.169 -14.752  1.00 88.37           N1+
ATOM   1977  NH2 ARG A 249      -2.863 -30.030 -15.264  1.00 88.37           N  
ATOM   1978  N   VAL A 250       2.654 -27.704  -8.529  1.00 93.06           N  
ATOM   1979  CA  VAL A 250       3.674 -28.051  -7.546  1.00 93.06           C  
ATOM   1980  C   VAL A 250       3.538 -27.150  -6.320  1.00 93.06           C  
ATOM   1981  O   VAL A 250       3.663 -27.614  -5.184  1.00 93.06           O  
ATOM   1982  CB  VAL A 250       5.097 -27.935  -8.138  1.00 93.06           C  
ATOM   1983  CG1 VAL A 250       6.151 -28.098  -7.045  1.00 93.06           C  
ATOM   1984  CG2 VAL A 250       5.301 -28.971  -9.242  1.00 93.06           C  
ATOM   1985  N   ALA A 251       3.270 -25.886  -6.491  1.00 90.14           N  
ATOM   1986  CA  ALA A 251       3.077 -24.943  -5.392  1.00 90.14           C  
ATOM   1987  C   ALA A 251       1.878 -25.336  -4.535  1.00 90.14           C  
ATOM   1988  O   ALA A 251       1.943 -25.286  -3.304  1.00 90.14           O  
ATOM   1989  CB  ALA A 251       2.900 -23.526  -5.931  1.00 90.14           C  
ATOM   1990  N   ILE A 252       0.854 -25.752  -5.111  1.00 86.08           N  
ATOM   1991  CA  ILE A 252      -0.334 -26.190  -4.388  1.00 86.08           C  
ATOM   1992  C   ILE A 252      -0.005 -27.428  -3.556  1.00 86.08           C  
ATOM   1993  O   ILE A 252      -0.382 -27.513  -2.385  1.00 86.08           O  
ATOM   1994  CB  ILE A 252      -1.504 -26.489  -5.353  1.00 86.08           C  
ATOM   1995  CG1 ILE A 252      -2.022 -25.191  -5.983  1.00 86.08           C  
ATOM   1996  CG2 ILE A 252      -2.629 -27.229  -4.624  1.00 86.08           C  
ATOM   1997  CD1 ILE A 252      -3.053 -25.405  -7.082  1.00 86.08           C  
ATOM   1998  N   GLU A 253       0.574 -28.229  -4.312  1.00 90.26           N  
ATOM   1999  CA  GLU A 253       0.976 -29.448  -3.617  1.00 90.26           C  
ATOM   2000  C   GLU A 253       1.855 -29.132  -2.411  1.00 90.26           C  
ATOM   2001  O   GLU A 253       1.702 -29.737  -1.348  1.00 90.26           O  
ATOM   2002  CB  GLU A 253       1.711 -30.393  -4.570  1.00 90.26           C  
ATOM   2003  CG  GLU A 253       2.023 -31.756  -3.967  1.00 90.26           C  
ATOM   2004  CD  GLU A 253       2.629 -32.730  -4.966  1.00 90.26           C  
ATOM   2005  OE1 GLU A 253       2.899 -33.893  -4.590  1.00 90.26           O  
ATOM   2006  OE2 GLU A 253       2.836 -32.326  -6.131  1.00 90.26           O1-
ATOM   2007  N   ALA A 254       2.832 -28.274  -2.578  1.00 90.46           N  
ATOM   2008  CA  ALA A 254       3.702 -27.854  -1.483  1.00 90.46           C  
ATOM   2009  C   ALA A 254       2.889 -27.300  -0.318  1.00 90.46           C  
ATOM   2010  O   ALA A 254       3.183 -27.586   0.846  1.00 90.46           O  
ATOM   2011  CB  ALA A 254       4.706 -26.813  -1.971  1.00 90.46           C  
ATOM   2012  N   PHE A 255       1.886 -26.520  -0.658  1.00 87.99           N  
ATOM   2013  CA  PHE A 255       1.000 -25.958   0.355  1.00 87.99           C  
ATOM   2014  C   PHE A 255       0.305 -27.065   1.139  1.00 87.99           C  
ATOM   2015  O   PHE A 255       0.279 -27.036   2.371  1.00 87.99           O  
ATOM   2016  CB  PHE A 255      -0.041 -25.039  -0.291  1.00 87.99           C  
ATOM   2017  CG  PHE A 255      -0.889 -24.291   0.701  1.00 87.99           C  
ATOM   2018  CD1 PHE A 255      -2.066 -24.846   1.188  1.00 87.99           C  
ATOM   2019  CD2 PHE A 255      -0.510 -23.033   1.148  1.00 87.99           C  
ATOM   2020  CE1 PHE A 255      -2.854 -24.157   2.107  1.00 87.99           C  
ATOM   2021  CE2 PHE A 255      -1.291 -22.337   2.066  1.00 87.99           C  
ATOM   2022  CZ  PHE A 255      -2.464 -22.901   2.544  1.00 87.99           C  
ATOM   2023  N   GLN A 256      -0.152 -28.108   0.378  1.00 86.53           N  
ATOM   2024  CA  GLN A 256      -0.854 -29.227   0.999  1.00 86.53           C  
ATOM   2025  C   GLN A 256       0.078 -30.030   1.901  1.00 86.53           C  
ATOM   2026  O   GLN A 256      -0.303 -30.421   3.006  1.00 86.53           O  
ATOM   2027  CB  GLN A 256      -1.464 -30.136  -0.069  1.00 86.53           C  
ATOM   2028  CG  GLN A 256      -2.614 -29.498  -0.836  1.00 86.53           C  
ATOM   2029  CD  GLN A 256      -3.114 -30.368  -1.975  1.00 86.53           C  
ATOM   2030  NE2 GLN A 256      -4.312 -30.070  -2.466  1.00 86.53           N  
ATOM   2031  OE1 GLN A 256      -2.428 -31.298  -2.410  1.00 86.53           O  
ATOM   2032  N   LEU A 257       1.230 -30.215   1.419  1.00 92.07           N  
ATOM   2033  CA  LEU A 257       2.213 -30.969   2.189  1.00 92.07           C  
ATOM   2034  C   LEU A 257       2.622 -30.205   3.444  1.00 92.07           C  
ATOM   2035  O   LEU A 257       2.844 -30.806   4.497  1.00 92.07           O  
ATOM   2036  CB  LEU A 257       3.448 -31.269   1.335  1.00 92.07           C  
ATOM   2037  CG  LEU A 257       3.246 -32.238   0.169  1.00 92.07           C  
ATOM   2038  CD1 LEU A 257       4.524 -32.348  -0.655  1.00 92.07           C  
ATOM   2039  CD2 LEU A 257       2.814 -33.608   0.680  1.00 92.07           C  
ATOM   2040  N   ALA A 258       2.720 -28.911   3.356  1.00 88.27           N  
ATOM   2041  CA  ALA A 258       3.048 -28.065   4.501  1.00 88.27           C  
ATOM   2042  C   ALA A 258       1.977 -28.166   5.583  1.00 88.27           C  
ATOM   2043  O   ALA A 258       2.290 -28.189   6.776  1.00 88.27           O  
ATOM   2044  CB  ALA A 258       3.219 -26.613   4.059  1.00 88.27           C  
ATOM   2045  N   VAL A 259       0.780 -28.269   5.232  1.00 86.92           N  
ATOM   2046  CA  VAL A 259      -0.320 -28.451   6.172  1.00 86.92           C  
ATOM   2047  C   VAL A 259      -0.169 -29.788   6.894  1.00 86.92           C  
ATOM   2048  O   VAL A 259      -0.350 -29.868   8.111  1.00 86.92           O  
ATOM   2049  CB  VAL A 259      -1.691 -28.380   5.463  1.00 86.92           C  
ATOM   2050  CG1 VAL A 259      -2.816 -28.758   6.424  1.00 86.92           C  
ATOM   2051  CG2 VAL A 259      -1.922 -26.983   4.889  1.00 86.92           C  
ATOM   2052  N   ARG A 260       0.064 -30.741   6.077  1.00 89.21           N  
ATOM   2053  CA  ARG A 260       0.253 -32.071   6.645  1.00 89.21           C  
ATOM   2054  C   ARG A 260       1.365 -32.067   7.690  1.00 89.21           C  
ATOM   2055  O   ARG A 260       1.234 -32.689   8.746  1.00 89.21           O  
ATOM   2056  CB  ARG A 260       0.571 -33.086   5.545  1.00 89.21           C  
ATOM   2057  CG  ARG A 260      -0.627 -33.461   4.688  1.00 89.21           C  
ATOM   2058  CD  ARG A 260      -0.227 -34.343   3.514  1.00 89.21           C  
ATOM   2059  NE  ARG A 260       0.349 -35.608   3.961  1.00 89.21           N  
ATOM   2060  CZ  ARG A 260       0.996 -36.465   3.177  1.00 89.21           C  
ATOM   2061  NH1 ARG A 260       1.164 -36.209   1.884  1.00 89.21           N1+
ATOM   2062  NH2 ARG A 260       1.481 -37.588   3.688  1.00 89.21           N  
ATOM   2063  N   VAL A 261       2.490 -31.428   7.416  1.00 92.46           N  
ATOM   2064  CA  VAL A 261       3.614 -31.310   8.339  1.00 92.46           C  
ATOM   2065  C   VAL A 261       3.179 -30.553   9.591  1.00 92.46           C  
ATOM   2066  O   VAL A 261       3.571 -30.905  10.705  1.00 92.46           O  
ATOM   2067  CB  VAL A 261       4.818 -30.600   7.679  1.00 92.46           C  
ATOM   2068  CG1 VAL A 261       5.901 -30.302   8.714  1.00 92.46           C  
ATOM   2069  CG2 VAL A 261       5.381 -31.451   6.542  1.00 92.46           C  
ATOM   2070  N   LEU A 262       2.407 -29.482   9.429  1.00 88.99           N  
ATOM   2071  CA  LEU A 262       1.862 -28.729  10.554  1.00 88.99           C  
ATOM   2072  C   LEU A 262       1.073 -29.641  11.487  1.00 88.99           C  
ATOM   2073  O   LEU A 262       1.268 -29.608  12.704  1.00 88.99           O  
ATOM   2074  CB  LEU A 262       0.965 -27.593  10.054  1.00 88.99           C  
ATOM   2075  CG  LEU A 262       0.253 -26.770  11.128  1.00 88.99           C  
ATOM   2076  CD1 LEU A 262       1.272 -26.100  12.045  1.00 88.99           C  
ATOM   2077  CD2 LEU A 262      -0.661 -25.731  10.488  1.00 88.99           C  
ATOM   2078  N   LYS A 263       0.300 -30.479  10.887  1.00 87.54           N  
ATOM   2079  CA  LYS A 263      -0.502 -31.400  11.686  1.00 87.54           C  
ATOM   2080  C   LYS A 263       0.383 -32.390  12.438  1.00 87.54           C  
ATOM   2081  O   LYS A 263       0.135 -32.687  13.609  1.00 87.54           O  
ATOM   2082  CB  LYS A 263      -1.496 -32.154  10.801  1.00 87.54           C  
ATOM   2083  CG  LYS A 263      -2.632 -31.291  10.272  1.00 87.54           C  
ATOM   2084  CD  LYS A 263      -3.600 -32.100   9.419  1.00 87.54           C  
ATOM   2085  CE  LYS A 263      -4.718 -31.231   8.861  1.00 87.54           C  
ATOM   2086  NZ  LYS A 263      -5.627 -32.006   7.965  1.00 87.54           N1+
ATOM   2087  N   LEU A 264       1.256 -32.876  11.672  1.00 89.90           N  
ATOM   2088  CA  LEU A 264       2.221 -33.788  12.276  1.00 89.90           C  
ATOM   2089  C   LEU A 264       2.944 -33.121  13.442  1.00 89.90           C  
ATOM   2090  O   LEU A 264       3.091 -33.718  14.510  1.00 89.90           O  
ATOM   2091  CB  LEU A 264       3.238 -34.259  11.233  1.00 89.90           C  
ATOM   2092  CG  LEU A 264       4.312 -35.232  11.724  1.00 89.90           C  
ATOM   2093  CD1 LEU A 264       3.671 -36.523  12.223  1.00 89.90           C  
ATOM   2094  CD2 LEU A 264       5.318 -35.522  10.615  1.00 89.90           C  
ATOM   2095  N   ALA A 265       3.431 -31.934  13.281  1.00 88.10           N  
ATOM   2096  CA  ALA A 265       4.138 -31.171  14.306  1.00 88.10           C  
ATOM   2097  C   ALA A 265       3.239 -30.908  15.512  1.00 88.10           C  
ATOM   2098  O   ALA A 265       3.688 -30.988  16.657  1.00 88.10           O  
ATOM   2099  CB  ALA A 265       4.650 -29.854  13.731  1.00 88.10           C  
ATOM   2100  N   GLN A 266       1.975 -30.598  15.291  1.00 87.15           N  
ATOM   2101  CA  GLN A 266       1.016 -30.348  16.363  1.00 87.15           C  
ATOM   2102  C   GLN A 266       0.776 -31.607  17.191  1.00 87.15           C  
ATOM   2103  O   GLN A 266       0.669 -31.538  18.417  1.00 87.15           O  
ATOM   2104  CB  GLN A 266      -0.306 -29.836  15.791  1.00 87.15           C  
ATOM   2105  CG  GLN A 266      -0.236 -28.410  15.261  1.00 87.15           C  
ATOM   2106  CD  GLN A 266      -1.536 -27.956  14.623  1.00 87.15           C  
ATOM   2107  NE2 GLN A 266      -1.714 -26.644  14.510  1.00 87.15           N  
ATOM   2108  OE1 GLN A 266      -2.372 -28.778  14.235  1.00 87.15           O  
ATOM   2109  N   LYS A 267       0.730 -32.765  16.493  1.00 91.15           N  
ATOM   2110  CA  LYS A 267       0.543 -34.042  17.174  1.00 91.15           C  
ATOM   2111  C   LYS A 267       1.723 -34.357  18.088  1.00 91.15           C  
ATOM   2112  O   LYS A 267       1.548 -34.940  19.160  1.00 91.15           O  
ATOM   2113  CB  LYS A 267       0.352 -35.169  16.157  1.00 91.15           C  
ATOM   2114  CG  LYS A 267      -0.029 -36.505  16.778  1.00 91.15           C  
ATOM   2115  CD  LYS A 267      -0.256 -37.572  15.715  1.00 91.15           C  
ATOM   2116  CE  LYS A 267      -0.553 -38.930  16.337  1.00 91.15           C  
ATOM   2117  NZ  LYS A 267      -0.769 -39.980  15.298  1.00 91.15           N1+
ATOM   2118  N   GLN A 268       2.876 -33.819  17.691  1.00 90.82           N  
ATOM   2119  CA  GLN A 268       4.107 -34.115  18.417  1.00 90.82           C  
ATOM   2120  C   GLN A 268       4.468 -32.983  19.373  1.00 90.82           C  
ATOM   2121  O   GLN A 268       5.523 -33.013  20.010  1.00 90.82           O  
ATOM   2122  CB  GLN A 268       5.259 -34.365  17.442  1.00 90.82           C  
ATOM   2123  CG  GLN A 268       5.099 -35.633  16.614  1.00 90.82           C  
ATOM   2124  CD  GLN A 268       6.313 -35.930  15.755  1.00 90.82           C  
ATOM   2125  NE2 GLN A 268       6.103 -36.651  14.658  1.00 90.82           N  
ATOM   2126  OE1 GLN A 268       7.432 -35.514  16.073  1.00 90.82           O  
ATOM   2127  N   ASN A 269       3.634 -32.059  19.448  1.00 91.41           N  
ATOM   2128  CA  ASN A 269       3.817 -30.885  20.293  1.00 91.41           C  
ATOM   2129  C   ASN A 269       5.125 -30.166  19.978  1.00 91.41           C  
ATOM   2130  O   ASN A 269       5.849 -29.759  20.889  1.00 91.41           O  
ATOM   2131  CB  ASN A 269       3.767 -31.275  21.772  1.00 91.41           C  
ATOM   2132  CG  ASN A 269       2.411 -31.808  22.190  1.00 91.41           C  
ATOM   2133  ND2 ASN A 269       2.404 -32.977  22.822  1.00 91.41           N  
ATOM   2134  OD1 ASN A 269       1.380 -31.177  21.947  1.00 91.41           O  
ATOM   2135  N   ASP A 270       5.566 -30.186  18.674  1.00 91.95           N  
ATOM   2136  CA  ASP A 270       6.739 -29.451  18.210  1.00 91.95           C  
ATOM   2137  C   ASP A 270       6.356 -28.059  17.714  1.00 91.95           C  
ATOM   2138  O   ASP A 270       6.047 -27.878  16.534  1.00 91.95           O  
ATOM   2139  CB  ASP A 270       7.453 -30.226  17.100  1.00 91.95           C  
ATOM   2140  CG  ASP A 270       8.845 -29.695  16.806  1.00 91.95           C  
ATOM   2141  OD1 ASP A 270       9.108 -28.500  17.062  1.00 91.95           O  
ATOM   2142  OD2 ASP A 270       9.684 -30.477  16.311  1.00 91.95           O1-
ATOM   2143  N   SER A 271       6.384 -27.021  18.662  1.00 89.80           N  
ATOM   2144  CA  SER A 271       5.870 -25.683  18.387  1.00 89.80           C  
ATOM   2145  C   SER A 271       6.750 -24.949  17.382  1.00 89.80           C  
ATOM   2146  O   SER A 271       6.257 -24.151  16.581  1.00 89.80           O  
ATOM   2147  CB  SER A 271       5.769 -24.871  19.678  1.00 89.80           C  
ATOM   2148  OG  SER A 271       7.028 -24.790  20.322  1.00 89.80           O  
ATOM   2149  N   GLU A 272       8.045 -25.241  17.359  1.00 94.91           N  
ATOM   2150  CA  GLU A 272       8.971 -24.586  16.440  1.00 94.91           C  
ATOM   2151  C   GLU A 272       8.709 -25.010  14.998  1.00 94.91           C  
ATOM   2152  O   GLU A 272       8.619 -24.166  14.103  1.00 94.91           O  
ATOM   2153  CB  GLU A 272      10.420 -24.897  16.825  1.00 94.91           C  
ATOM   2154  CG  GLU A 272      11.450 -24.122  16.016  1.00 94.91           C  
ATOM   2155  CD  GLU A 272      12.882 -24.396  16.449  1.00 94.91           C  
ATOM   2156  OE1 GLU A 272      13.821 -23.885  15.798  1.00 94.91           O  
ATOM   2157  OE2 GLU A 272      13.066 -25.129  17.446  1.00 94.91           O1-
ATOM   2158  N   VAL A 273       8.563 -26.276  14.797  1.00 93.34           N  
ATOM   2159  CA  VAL A 273       8.312 -26.797  13.457  1.00 93.34           C  
ATOM   2160  C   VAL A 273       6.927 -26.361  12.984  1.00 93.34           C  
ATOM   2161  O   VAL A 273       6.747 -25.997  11.819  1.00 93.34           O  
ATOM   2162  CB  VAL A 273       8.430 -28.337  13.414  1.00 93.34           C  
ATOM   2163  CG1 VAL A 273       8.008 -28.873  12.048  1.00 93.34           C  
ATOM   2164  CG2 VAL A 273       9.857 -28.771  13.745  1.00 93.34           C  
ATOM   2165  N   ALA A 274       5.966 -26.321  13.824  1.00 85.31           N  
ATOM   2166  CA  ALA A 274       4.619 -25.855  13.504  1.00 85.31           C  
ATOM   2167  C   ALA A 274       4.641 -24.405  13.025  1.00 85.31           C  
ATOM   2168  O   ALA A 274       3.976 -24.059  12.045  1.00 85.31           O  
ATOM   2169  CB  ALA A 274       3.705 -25.998  14.717  1.00 85.31           C  
ATOM   2170  N   ARG A 275       5.406 -23.586  13.753  1.00 90.61           N  
ATOM   2171  CA  ARG A 275       5.544 -22.185  13.366  1.00 90.61           C  
ATOM   2172  C   ARG A 275       6.199 -22.057  11.995  1.00 90.61           C  
ATOM   2173  O   ARG A 275       5.731 -21.297  11.145  1.00 90.61           O  
ATOM   2174  CB  ARG A 275       6.358 -21.416  14.409  1.00 90.61           C  
ATOM   2175  CG  ARG A 275       6.433 -19.919  14.151  1.00 90.61           C  
ATOM   2176  CD  ARG A 275       7.262 -19.205  15.210  1.00 90.61           C  
ATOM   2177  NE  ARG A 275       7.620 -17.853  14.792  1.00 90.61           N  
ATOM   2178  CZ  ARG A 275       8.210 -16.950  15.572  1.00 90.61           C  
ATOM   2179  NH1 ARG A 275       8.520 -17.240  16.830  1.00 90.61           N1+
ATOM   2180  NH2 ARG A 275       8.491 -15.749  15.089  1.00 90.61           N  
ATOM   2181  N   ARG A 276       7.235 -22.767  11.792  1.00 95.62           N  
ATOM   2182  CA  ARG A 276       7.948 -22.726  10.520  1.00 95.62           C  
ATOM   2183  C   ARG A 276       7.080 -23.269   9.389  1.00 95.62           C  
ATOM   2184  O   ARG A 276       7.120 -22.757   8.269  1.00 95.62           O  
ATOM   2185  CB  ARG A 276       9.252 -23.523  10.608  1.00 95.62           C  
ATOM   2186  CG  ARG A 276      10.317 -22.867  11.473  1.00 95.62           C  
ATOM   2187  CD  ARG A 276      11.552 -23.746  11.610  1.00 95.62           C  
ATOM   2188  NE  ARG A 276      12.187 -23.987  10.317  1.00 95.62           N  
ATOM   2189  CZ  ARG A 276      13.088 -24.937  10.081  1.00 95.62           C  
ATOM   2190  NH1 ARG A 276      13.478 -25.757  11.050  1.00 95.62           N1+
ATOM   2191  NH2 ARG A 276      13.601 -25.069   8.867  1.00 95.62           N  
ATOM   2192  N   ALA A 277       6.314 -24.332   9.623  1.00 89.55           N  
ATOM   2193  CA  ALA A 277       5.396 -24.868   8.621  1.00 89.55           C  
ATOM   2194  C   ALA A 277       4.343 -23.833   8.233  1.00 89.55           C  
ATOM   2195  O   ALA A 277       4.000 -23.699   7.056  1.00 89.55           O  
ATOM   2196  CB  ALA A 277       4.723 -26.136   9.140  1.00 89.55           C  
ATOM   2197  N   THR A 278       3.864 -23.093   9.179  1.00 86.82           N  
ATOM   2198  CA  THR A 278       2.892 -22.036   8.923  1.00 86.82           C  
ATOM   2199  C   THR A 278       3.503 -20.939   8.055  1.00 86.82           C  
ATOM   2200  O   THR A 278       2.868 -20.461   7.111  1.00 86.82           O  
ATOM   2201  CB  THR A 278       2.371 -21.425  10.237  1.00 86.82           C  
ATOM   2202  CG2 THR A 278       1.357 -20.319   9.964  1.00 86.82           C  
ATOM   2203  OG1 THR A 278       1.746 -22.450  11.018  1.00 86.82           O  
ATOM   2204  N   GLU A 279       4.720 -20.576   8.438  1.00 91.57           N  
ATOM   2205  CA  GLU A 279       5.417 -19.560   7.655  1.00 91.57           C  
ATOM   2206  C   GLU A 279       5.645 -20.031   6.221  1.00 91.57           C  
ATOM   2207  O   GLU A 279       5.519 -19.248   5.277  1.00 91.57           O  
ATOM   2208  CB  GLU A 279       6.753 -19.199   8.309  1.00 91.57           C  
ATOM   2209  CG  GLU A 279       6.613 -18.362   9.571  1.00 91.57           C  
ATOM   2210  CD  GLU A 279       7.946 -18.030  10.222  1.00 91.57           C  
ATOM   2211  OE1 GLU A 279       7.960 -17.299  11.238  1.00 91.57           O  
ATOM   2212  OE2 GLU A 279       8.985 -18.503   9.710  1.00 91.57           O1-
ATOM   2213  N   LEU A 280       6.035 -21.255   6.138  1.00 93.38           N  
ATOM   2214  CA  LEU A 280       6.248 -21.837   4.818  1.00 93.38           C  
ATOM   2215  C   LEU A 280       4.972 -21.775   3.984  1.00 93.38           C  
ATOM   2216  O   LEU A 280       5.021 -21.468   2.791  1.00 93.38           O  
ATOM   2217  CB  LEU A 280       6.719 -23.289   4.943  1.00 93.38           C  
ATOM   2218  CG  LEU A 280       7.090 -23.996   3.638  1.00 93.38           C  
ATOM   2219  CD1 LEU A 280       8.208 -23.243   2.927  1.00 93.38           C  
ATOM   2220  CD2 LEU A 280       7.500 -25.440   3.910  1.00 93.38           C  
ATOM   2221  N   MET A 281       3.837 -22.018   4.543  1.00 86.34           N  
ATOM   2222  CA  MET A 281       2.546 -21.924   3.868  1.00 86.34           C  
ATOM   2223  C   MET A 281       2.315 -20.516   3.329  1.00 86.34           C  
ATOM   2224  O   MET A 281       1.827 -20.347   2.211  1.00 86.34           O  
ATOM   2225  CB  MET A 281       1.412 -22.314   4.817  1.00 86.34           C  
ATOM   2226  CG  MET A 281       1.382 -23.794   5.162  1.00 86.34           C  
ATOM   2227  SD  MET A 281       0.087 -24.202   6.395  1.00 86.34           S  
ATOM   2228  CE  MET A 281      -1.403 -23.823   5.432  1.00 86.34           C  
ATOM   2229  N   LYS A 282       2.669 -19.527   4.115  1.00 86.22           N  
ATOM   2230  CA  LYS A 282       2.554 -18.140   3.673  1.00 86.22           C  
ATOM   2231  C   LYS A 282       3.439 -17.875   2.458  1.00 86.22           C  
ATOM   2232  O   LYS A 282       3.012 -17.222   1.504  1.00 86.22           O  
ATOM   2233  CB  LYS A 282       2.923 -17.183   4.808  1.00 86.22           C  
ATOM   2234  CG  LYS A 282       1.918 -17.162   5.950  1.00 86.22           C  
ATOM   2235  CD  LYS A 282       2.328 -16.176   7.037  1.00 86.22           C  
ATOM   2236  CE  LYS A 282       1.375 -16.222   8.223  1.00 86.22           C  
ATOM   2237  NZ  LYS A 282       1.807 -15.302   9.317  1.00 86.22           N1+
ATOM   2238  N   ARG A 283       4.662 -18.352   2.563  1.00 90.45           N  
ATOM   2239  CA  ARG A 283       5.596 -18.194   1.454  1.00 90.45           C  
ATOM   2240  C   ARG A 283       5.068 -18.868   0.193  1.00 90.45           C  
ATOM   2241  O   ARG A 283       5.195 -18.326  -0.907  1.00 90.45           O  
ATOM   2242  CB  ARG A 283       6.967 -18.765   1.820  1.00 90.45           C  
ATOM   2243  CG  ARG A 283       7.749 -17.909   2.804  1.00 90.45           C  
ATOM   2244  CD  ARG A 283       9.147 -18.463   3.047  1.00 90.45           C  
ATOM   2245  NE  ARG A 283       9.107 -19.717   3.794  1.00 90.45           N  
ATOM   2246  CZ  ARG A 283      10.180 -20.400   4.184  1.00 90.45           C  
ATOM   2247  NH1 ARG A 283      11.402 -19.963   3.903  1.00 90.45           N1+
ATOM   2248  NH2 ARG A 283      10.029 -21.531   4.859  1.00 90.45           N  
ATOM   2249  N   VAL A 284       4.497 -20.020   0.368  1.00 90.84           N  
ATOM   2250  CA  VAL A 284       3.947 -20.752  -0.769  1.00 90.84           C  
ATOM   2251  C   VAL A 284       2.779 -19.973  -1.369  1.00 90.84           C  
ATOM   2252  O   VAL A 284       2.660 -19.864  -2.591  1.00 90.84           O  
ATOM   2253  CB  VAL A 284       3.489 -22.170  -0.361  1.00 90.84           C  
ATOM   2254  CG1 VAL A 284       2.737 -22.845  -1.508  1.00 90.84           C  
ATOM   2255  CG2 VAL A 284       4.687 -23.016   0.066  1.00 90.84           C  
ATOM   2256  N   ALA A 285       1.953 -19.467  -0.559  1.00 80.57           N  
ATOM   2257  CA  ALA A 285       0.825 -18.659  -1.016  1.00 80.57           C  
ATOM   2258  C   ALA A 285       1.303 -17.463  -1.834  1.00 80.57           C  
ATOM   2259  O   ALA A 285       0.706 -17.124  -2.858  1.00 80.57           O  
ATOM   2260  CB  ALA A 285      -0.009 -18.188   0.173  1.00 80.57           C  
ATOM   2261  N   GLU A 286       2.308 -16.858  -1.355  1.00 88.38           N  
ATOM   2262  CA  GLU A 286       2.884 -15.732  -2.082  1.00 88.38           C  
ATOM   2263  C   GLU A 286       3.405 -16.167  -3.450  1.00 88.38           C  
ATOM   2264  O   GLU A 286       3.257 -15.443  -4.436  1.00 88.38           O  
ATOM   2265  CB  GLU A 286       4.012 -15.088  -1.271  1.00 88.38           C  
ATOM   2266  CG  GLU A 286       3.529 -14.330  -0.043  1.00 88.38           C  
ATOM   2267  CD  GLU A 286       4.661 -13.871   0.862  1.00 88.38           C  
ATOM   2268  OE1 GLU A 286       4.384 -13.250   1.913  1.00 88.38           O  
ATOM   2269  OE2 GLU A 286       5.834 -14.134   0.517  1.00 88.38           O1-
ATOM   2270  N   LEU A 287       4.073 -17.263  -3.447  1.00 92.63           N  
ATOM   2271  CA  LEU A 287       4.569 -17.824  -4.699  1.00 92.63           C  
ATOM   2272  C   LEU A 287       3.421 -18.092  -5.668  1.00 92.63           C  
ATOM   2273  O   LEU A 287       3.517 -17.772  -6.855  1.00 92.63           O  
ATOM   2274  CB  LEU A 287       5.344 -19.117  -4.437  1.00 92.63           C  
ATOM   2275  CG  LEU A 287       5.846 -19.870  -5.671  1.00 92.63           C  
ATOM   2276  CD1 LEU A 287       6.763 -18.976  -6.501  1.00 92.63           C  
ATOM   2277  CD2 LEU A 287       6.565 -21.150  -5.261  1.00 92.63           C  
ATOM   2278  N   MET A 288       2.393 -18.603  -5.157  1.00 87.43           N  
ATOM   2279  CA  MET A 288       1.210 -18.882  -5.966  1.00 87.43           C  
ATOM   2280  C   MET A 288       0.643 -17.597  -6.561  1.00 87.43           C  
ATOM   2281  O   MET A 288       0.217 -17.578  -7.717  1.00 87.43           O  
ATOM   2282  CB  MET A 288       0.140 -19.588  -5.132  1.00 87.43           C  
ATOM   2283  CG  MET A 288       0.481 -21.029  -4.791  1.00 87.43           C  
ATOM   2284  SD  MET A 288      -0.780 -21.816  -3.715  1.00 87.43           S  
ATOM   2285  CE  MET A 288      -2.138 -22.010  -4.903  1.00 87.43           C  
ATOM   2286  N   GLU A 289       0.647 -16.560  -5.821  1.00 84.53           N  
ATOM   2287  CA  GLU A 289       0.227 -15.251  -6.312  1.00 84.53           C  
ATOM   2288  C   GLU A 289       1.095 -14.796  -7.480  1.00 84.53           C  
ATOM   2289  O   GLU A 289       0.584 -14.276  -8.475  1.00 84.53           O  
ATOM   2290  CB  GLU A 289       0.273 -14.215  -5.186  1.00 84.53           C  
ATOM   2291  CG  GLU A 289      -0.279 -12.853  -5.583  1.00 84.53           C  
ATOM   2292  CD  GLU A 289      -0.207 -11.827  -4.462  1.00 84.53           C  
ATOM   2293  OE1 GLU A 289      -0.542 -10.644  -4.699  1.00 84.53           O  
ATOM   2294  OE2 GLU A 289       0.191 -12.208  -3.339  1.00 84.53           O1-
ATOM   2295  N   ARG A 290       2.352 -14.932  -7.299  1.00 90.37           N  
ATOM   2296  CA  ARG A 290       3.285 -14.566  -8.360  1.00 90.37           C  
ATOM   2297  C   ARG A 290       3.013 -15.367  -9.629  1.00 90.37           C  
ATOM   2298  O   ARG A 290       3.027 -14.818 -10.731  1.00 90.37           O  
ATOM   2299  CB  ARG A 290       4.729 -14.778  -7.903  1.00 90.37           C  
ATOM   2300  CG  ARG A 290       5.226 -13.728  -6.922  1.00 90.37           C  
ATOM   2301  CD  ARG A 290       6.724 -13.850  -6.677  1.00 90.37           C  
ATOM   2302  NE  ARG A 290       7.057 -15.094  -5.990  1.00 90.37           N  
ATOM   2303  CZ  ARG A 290       8.287 -15.460  -5.639  1.00 90.37           C  
ATOM   2304  NH1 ARG A 290       9.329 -14.680  -5.907  1.00 90.37           N1+
ATOM   2305  NH2 ARG A 290       8.478 -16.615  -5.018  1.00 90.37           N  
ATOM   2306  N   ILE A 291       2.803 -16.630  -9.439  1.00 87.33           N  
ATOM   2307  CA  ILE A 291       2.503 -17.492 -10.577  1.00 87.33           C  
ATOM   2308  C   ILE A 291       1.220 -17.022 -11.257  1.00 87.33           C  
ATOM   2309  O   ILE A 291       1.157 -16.933 -12.485  1.00 87.33           O  
ATOM   2310  CB  ILE A 291       2.372 -18.971 -10.147  1.00 87.33           C  
ATOM   2311  CG1 ILE A 291       3.720 -19.503  -9.647  1.00 87.33           C  
ATOM   2312  CG2 ILE A 291       1.841 -19.824 -11.302  1.00 87.33           C  
ATOM   2313  CD1 ILE A 291       3.643 -20.883  -9.010  1.00 87.33           C  
ATOM   2314  N   ALA A 292       0.245 -16.699 -10.466  1.00 79.94           N  
ATOM   2315  CA  ALA A 292      -1.044 -16.223 -10.961  1.00 79.94           C  
ATOM   2316  C   ALA A 292      -0.883 -14.931 -11.757  1.00 79.94           C  
ATOM   2317  O   ALA A 292      -1.514 -14.755 -12.800  1.00 79.94           O  
ATOM   2318  CB  ALA A 292      -2.015 -16.012  -9.801  1.00 79.94           C  
ATOM   2319  N   ARG A 293      -0.089 -14.128 -11.280  1.00 86.37           N  
ATOM   2320  CA  ARG A 293       0.149 -12.861 -11.961  1.00 86.37           C  
ATOM   2321  C   ARG A 293       0.797 -13.084 -13.323  1.00 86.37           C  
ATOM   2322  O   ARG A 293       0.387 -12.483 -14.318  1.00 86.37           O  
ATOM   2323  CB  ARG A 293       1.030 -11.947 -11.105  1.00 86.37           C  
ATOM   2324  CG  ARG A 293       1.227 -10.557 -11.688  1.00 86.37           C  
ATOM   2325  CD  ARG A 293       2.156  -9.712 -10.830  1.00 86.37           C  
ATOM   2326  NE  ARG A 293       1.570  -9.421  -9.525  1.00 86.37           N  
ATOM   2327  CZ  ARG A 293       2.122  -8.638  -8.603  1.00 86.37           C  
ATOM   2328  NH1 ARG A 293       3.292  -8.049  -8.826  1.00 86.37           N1+
ATOM   2329  NH2 ARG A 293       1.502  -8.441  -7.449  1.00 86.37           N  
ATOM   2330  N   GLU A 294       1.699 -13.938 -13.289  1.00 84.68           N  
ATOM   2331  CA  GLU A 294       2.427 -14.236 -14.518  1.00 84.68           C  
ATOM   2332  C   GLU A 294       1.533 -14.946 -15.531  1.00 84.68           C  
ATOM   2333  O   GLU A 294       1.695 -14.769 -16.741  1.00 84.68           O  
ATOM   2334  CB  GLU A 294       3.661 -15.091 -14.217  1.00 84.68           C  
ATOM   2335  CG  GLU A 294       4.749 -14.354 -13.451  1.00 84.68           C  
ATOM   2336  CD  GLU A 294       5.458 -13.296 -14.281  1.00 84.68           C  
ATOM   2337  OE1 GLU A 294       6.122 -12.411 -13.697  1.00 84.68           O  
ATOM   2338  OE2 GLU A 294       5.346 -13.352 -15.526  1.00 84.68           O1-
ATOM   2339  N   SER A 295       0.615 -15.601 -15.062  1.00 78.82           N  
ATOM   2340  CA  SER A 295      -0.275 -16.374 -15.922  1.00 78.82           C  
ATOM   2341  C   SER A 295      -1.410 -15.510 -16.464  1.00 78.82           C  
ATOM   2342  O   SER A 295      -1.988 -15.820 -17.507  1.00 78.82           O  
ATOM   2343  CB  SER A 295      -0.851 -17.569 -15.162  1.00 78.82           C  
ATOM   2344  OG  SER A 295      -1.731 -17.137 -14.138  1.00 78.82           O  
ATOM   2345  N   GLY A 296      -1.654 -14.267 -15.874  1.00 72.25           N  
ATOM   2346  CA  GLY A 296      -2.764 -13.402 -16.238  1.00 72.25           C  
ATOM   2347  C   GLY A 296      -4.120 -14.017 -15.945  1.00 72.25           C  
ATOM   2348  O   GLY A 296      -5.136 -13.577 -16.485  1.00 72.25           O  
ATOM   2349  N   SER A 297      -4.079 -15.160 -15.130  1.00 70.16           N  
ATOM   2350  CA  SER A 297      -5.330 -15.861 -14.863  1.00 70.16           C  
ATOM   2351  C   SER A 297      -5.974 -15.370 -13.570  1.00 70.16           C  
ATOM   2352  O   SER A 297      -5.400 -15.521 -12.489  1.00 70.16           O  
ATOM   2353  CB  SER A 297      -5.093 -17.369 -14.783  1.00 70.16           C  
ATOM   2354  OG  SER A 297      -6.270 -18.043 -14.372  1.00 70.16           O  
ATOM   2355  N   SER A 298      -7.102 -14.716 -13.660  1.00 65.38           N  
ATOM   2356  CA  SER A 298      -7.864 -14.201 -12.527  1.00 65.38           C  
ATOM   2357  C   SER A 298      -8.337 -15.332 -11.619  1.00 65.38           C  
ATOM   2358  O   SER A 298      -8.471 -15.147 -10.408  1.00 65.38           O  
ATOM   2359  CB  SER A 298      -9.067 -13.392 -13.014  1.00 65.38           C  
ATOM   2360  OG  SER A 298      -9.904 -14.183 -13.841  1.00 65.38           O  
ATOM   2361  N   ALA A 299      -8.558 -16.533 -12.101  1.00 63.98           N  
ATOM   2362  CA  ALA A 299      -8.904 -17.742 -11.359  1.00 63.98           C  
ATOM   2363  C   ALA A 299      -7.744 -18.197 -10.479  1.00 63.98           C  
ATOM   2364  O   ALA A 299      -7.942 -18.550  -9.314  1.00 63.98           O  
ATOM   2365  CB  ALA A 299      -9.309 -18.858 -12.320  1.00 63.98           C  
ATOM   2366  N   PHE A 300      -6.486 -18.116 -10.952  1.00 69.55           N  
ATOM   2367  CA  PHE A 300      -5.283 -18.442 -10.194  1.00 69.55           C  
ATOM   2368  C   PHE A 300      -5.076 -17.453  -9.054  1.00 69.55           C  
ATOM   2369  O   PHE A 300      -4.717 -17.846  -7.943  1.00 69.55           O  
ATOM   2370  CB  PHE A 300      -4.056 -18.452 -11.110  1.00 69.55           C  
ATOM   2371  CG  PHE A 300      -3.923 -19.703 -11.936  1.00 69.55           C  
ATOM   2372  CD1 PHE A 300      -4.896 -20.694 -11.882  1.00 69.55           C  
ATOM   2373  CD2 PHE A 300      -2.826 -19.888 -12.766  1.00 69.55           C  
ATOM   2374  CE1 PHE A 300      -4.775 -21.853 -12.644  1.00 69.55           C  
ATOM   2375  CE2 PHE A 300      -2.698 -21.045 -13.531  1.00 69.55           C  
ATOM   2376  CZ  PHE A 300      -3.674 -22.026 -13.468  1.00 69.55           C  
ATOM   2377  N   LYS A 301      -5.385 -16.273  -9.352  1.00 70.88           N  
ATOM   2378  CA  LYS A 301      -5.263 -15.222  -8.345  1.00 70.88           C  
ATOM   2379  C   LYS A 301      -6.247 -15.442  -7.199  1.00 70.88           C  
ATOM   2380  O   LYS A 301      -5.873 -15.348  -6.028  1.00 70.88           O  
ATOM   2381  CB  LYS A 301      -5.491 -13.847  -8.973  1.00 70.88           C  
ATOM   2382  CG  LYS A 301      -5.235 -12.683  -8.026  1.00 70.88           C  
ATOM   2383  CD  LYS A 301      -5.425 -11.343  -8.723  1.00 70.88           C  
ATOM   2384  CE  LYS A 301      -5.223 -10.178  -7.764  1.00 70.88           C  
ATOM   2385  NZ  LYS A 301      -5.419  -8.862  -8.441  1.00 70.88           N1+
ATOM   2386  N   ALA A 302      -7.409 -15.673  -7.468  1.00 65.08           N  
ATOM   2387  CA  ALA A 302      -8.460 -15.900  -6.478  1.00 65.08           C  
ATOM   2388  C   ALA A 302      -8.174 -17.150  -5.651  1.00 65.08           C  
ATOM   2389  O   ALA A 302      -8.348 -17.147  -4.430  1.00 65.08           O  
ATOM   2390  CB  ALA A 302      -9.819 -16.018  -7.162  1.00 65.08           C  
ATOM   2391  N   ALA A 303      -7.708 -18.185  -6.250  1.00 68.37           N  
ATOM   2392  CA  ALA A 303      -7.310 -19.421  -5.580  1.00 68.37           C  
ATOM   2393  C   ALA A 303      -6.139 -19.178  -4.632  1.00 68.37           C  
ATOM   2394  O   ALA A 303      -6.135 -19.673  -3.502  1.00 68.37           O  
ATOM   2395  CB  ALA A 303      -6.945 -20.490  -6.609  1.00 68.37           C  
ATOM   2396  N   ALA A 304      -5.194 -18.434  -5.104  1.00 69.48           N  
ATOM   2397  CA  ALA A 304      -4.040 -18.083  -4.281  1.00 69.48           C  
ATOM   2398  C   ALA A 304      -4.462 -17.262  -3.066  1.00 69.48           C  
ATOM   2399  O   ALA A 304      -3.990 -17.501  -1.952  1.00 69.48           O  
ATOM   2400  CB  ALA A 304      -3.011 -17.315  -5.106  1.00 69.48           C  
ATOM   2401  N   GLU A 305      -5.333 -16.384  -3.231  1.00 73.01           N  
ATOM   2402  CA  GLU A 305      -5.828 -15.518  -2.166  1.00 73.01           C  
ATOM   2403  C   GLU A 305      -6.653 -16.306  -1.152  1.00 73.01           C  
ATOM   2404  O   GLU A 305      -6.560 -16.065   0.053  1.00 73.01           O  
ATOM   2405  CB  GLU A 305      -6.663 -14.374  -2.747  1.00 73.01           C  
ATOM   2406  CG  GLU A 305      -5.842 -13.327  -3.486  1.00 73.01           C  
ATOM   2407  CD  GLU A 305      -6.693 -12.262  -4.159  1.00 73.01           C  
ATOM   2408  OE1 GLU A 305      -6.126 -11.307  -4.735  1.00 73.01           O  
ATOM   2409  OE2 GLU A 305      -7.937 -12.383  -4.108  1.00 73.01           O1-
ATOM   2410  N   ALA A 306      -7.445 -17.173  -1.653  1.00 68.56           N  
ATOM   2411  CA  ALA A 306      -8.229 -18.061  -0.798  1.00 68.56           C  
ATOM   2412  C   ALA A 306      -7.323 -18.945   0.053  1.00 68.56           C  
ATOM   2413  O   ALA A 306      -7.562 -19.120   1.250  1.00 68.56           O  
ATOM   2414  CB  ALA A 306      -9.166 -18.922  -1.642  1.00 68.56           C  
ATOM   2415  N   LEU A 307      -6.280 -19.520  -0.520  1.00 73.00           N  
ATOM   2416  CA  LEU A 307      -5.323 -20.359   0.193  1.00 73.00           C  
ATOM   2417  C   LEU A 307      -4.557 -19.547   1.233  1.00 73.00           C  
ATOM   2418  O   LEU A 307      -4.294 -20.032   2.335  1.00 73.00           O  
ATOM   2419  CB  LEU A 307      -4.344 -21.009  -0.788  1.00 73.00           C  
ATOM   2420  CG  LEU A 307      -4.892 -22.164  -1.628  1.00 73.00           C  
ATOM   2421  CD1 LEU A 307      -3.864 -22.598  -2.667  1.00 73.00           C  
ATOM   2422  CD2 LEU A 307      -5.286 -23.335  -0.736  1.00 73.00           C  
ATOM   2423  N   GLU A 308      -4.188 -18.349   0.861  1.00 73.07           N  
ATOM   2424  CA  GLU A 308      -3.534 -17.440   1.799  1.00 73.07           C  
ATOM   2425  C   GLU A 308      -4.423 -17.157   3.006  1.00 73.07           C  
ATOM   2426  O   GLU A 308      -3.954 -17.169   4.145  1.00 73.07           O  
ATOM   2427  CB  GLU A 308      -3.159 -16.128   1.103  1.00 73.07           C  
ATOM   2428  CG  GLU A 308      -2.345 -15.182   1.973  1.00 73.07           C  
ATOM   2429  CD  GLU A 308      -1.929 -13.911   1.249  1.00 73.07           C  
ATOM   2430  OE1 GLU A 308      -1.240 -13.062   1.861  1.00 73.07           O  
ATOM   2431  OE2 GLU A 308      -2.293 -13.762   0.062  1.00 73.07           O1-
ATOM   2432  N   ALA A 309      -5.605 -16.847   2.763  1.00 69.65           N  
ATOM   2433  CA  ALA A 309      -6.559 -16.577   3.836  1.00 69.65           C  
ATOM   2434  C   ALA A 309      -6.748 -17.804   4.723  1.00 69.65           C  
ATOM   2435  O   ALA A 309      -6.827 -17.686   5.948  1.00 69.65           O  
ATOM   2436  CB  ALA A 309      -7.899 -16.131   3.257  1.00 69.65           C  
ATOM   2437  N   ALA A 310      -6.760 -18.911   4.119  1.00 69.35           N  
ATOM   2438  CA  ALA A 310      -6.901 -20.174   4.840  1.00 69.35           C  
ATOM   2439  C   ALA A 310      -5.680 -20.446   5.713  1.00 69.35           C  
ATOM   2440  O   ALA A 310      -5.799 -21.028   6.793  1.00 69.35           O  
ATOM   2441  CB  ALA A 310      -7.119 -21.325   3.860  1.00 69.35           C  
ATOM   2442  N   ALA A 311      -4.532 -20.109   5.247  1.00 67.30           N  
ATOM   2443  CA  ALA A 311      -3.283 -20.332   5.970  1.00 67.30           C  
ATOM   2444  C   ALA A 311      -3.234 -19.503   7.250  1.00 67.30           C  
ATOM   2445  O   ALA A 311      -2.512 -19.843   8.191  1.00 67.30           O  
ATOM   2446  CB  ALA A 311      -2.087 -20.003   5.080  1.00 67.30           C  
ATOM   2447  N   ARG A 312      -3.987 -18.524   7.357  1.00 70.99           N  
ATOM   2448  CA  ARG A 312      -4.003 -17.609   8.493  1.00 70.99           C  
ATOM   2449  C   ARG A 312      -4.995 -18.073   9.555  1.00 70.99           C  
ATOM   2450  O   ARG A 312      -4.979 -17.578  10.684  1.00 70.99           O  
ATOM   2451  CB  ARG A 312      -4.347 -16.190   8.037  1.00 70.99           C  
ATOM   2452  CG  ARG A 312      -3.269 -15.537   7.187  1.00 70.99           C  
ATOM   2453  CD  ARG A 312      -3.638 -14.110   6.807  1.00 70.99           C  
ATOM   2454  NE  ARG A 312      -2.620 -13.499   5.956  1.00 70.99           N  
ATOM   2455  CZ  ARG A 312      -2.631 -12.232   5.553  1.00 70.99           C  
ATOM   2456  NH1 ARG A 312      -3.611 -11.412   5.917  1.00 70.99           N1+
ATOM   2457  NH2 ARG A 312      -1.655 -11.780   4.779  1.00 70.99           N  
ATOM   2458  N   THR A 313      -5.740 -19.040   9.166  1.00 70.73           N  
ATOM   2459  CA  THR A 313      -6.775 -19.517  10.076  1.00 70.73           C  
ATOM   2460  C   THR A 313      -6.413 -20.891  10.634  1.00 70.73           C  
ATOM   2461  O   THR A 313      -5.630 -21.625  10.029  1.00 70.73           O  
ATOM   2462  CB  THR A 313      -8.144 -19.589   9.375  1.00 70.73           C  
ATOM   2463  CG2 THR A 313      -8.073 -20.448   8.117  1.00 70.73           C  
ATOM   2464  OG1 THR A 313      -9.105 -20.156  10.273  1.00 70.73           O  
ATOM   2465  N   ASN A 314      -6.695 -21.228  11.877  1.00 63.76           N  
ATOM   2466  CA  ASN A 314      -6.465 -22.526  12.501  1.00 63.76           C  
ATOM   2467  C   ASN A 314      -7.643 -23.471  12.280  1.00 63.76           C  
ATOM   2468  O   ASN A 314      -7.672 -24.575  12.828  1.00 63.76           O  
ATOM   2469  CB  ASN A 314      -6.189 -22.363  13.997  1.00 63.76           C  
ATOM   2470  CG  ASN A 314      -4.840 -21.731  14.277  1.00 63.76           C  
ATOM   2471  ND2 ASN A 314      -4.776 -20.902  15.312  1.00 63.76           N  
ATOM   2472  OD1 ASN A 314      -3.863 -21.985  13.566  1.00 63.76           O  
ATOM   2473  N   ASP A 315      -8.587 -23.052  11.437  1.00 72.72           N  
ATOM   2474  CA  ASP A 315      -9.793 -23.838  11.196  1.00 72.72           C  
ATOM   2475  C   ASP A 315      -9.554 -24.894  10.119  1.00 72.72           C  
ATOM   2476  O   ASP A 315      -9.359 -24.562   8.949  1.00 72.72           O  
ATOM   2477  CB  ASP A 315     -10.955 -22.929  10.792  1.00 72.72           C  
ATOM   2478  CG  ASP A 315     -12.288 -23.655  10.743  1.00 72.72           C  
ATOM   2479  OD1 ASP A 315     -12.309 -24.870  10.452  1.00 72.72           O  
ATOM   2480  OD2 ASP A 315     -13.325 -23.005  10.997  1.00 72.72           O1-
ATOM   2481  N   LYS A 316      -9.528 -26.210  10.468  1.00 70.12           N  
ATOM   2482  CA  LYS A 316      -9.231 -27.369   9.631  1.00 70.12           C  
ATOM   2483  C   LYS A 316     -10.171 -27.435   8.431  1.00 70.12           C  
ATOM   2484  O   LYS A 316      -9.739 -27.725   7.313  1.00 70.12           O  
ATOM   2485  CB  LYS A 316      -9.330 -28.659  10.446  1.00 70.12           C  
ATOM   2486  CG  LYS A 316      -8.912 -29.907   9.683  1.00 70.12           C  
ATOM   2487  CD  LYS A 316      -9.053 -31.160  10.539  1.00 70.12           C  
ATOM   2488  CE  LYS A 316      -8.759 -32.421   9.738  1.00 70.12           C  
ATOM   2489  NZ  LYS A 316      -8.960 -33.655  10.555  1.00 70.12           N1+
ATOM   2490  N   GLU A 317     -11.316 -27.131   8.595  1.00 75.96           N  
ATOM   2491  CA  GLU A 317     -12.332 -27.214   7.550  1.00 75.96           C  
ATOM   2492  C   GLU A 317     -12.138 -26.120   6.503  1.00 75.96           C  
ATOM   2493  O   GLU A 317     -12.289 -26.366   5.305  1.00 75.96           O  
ATOM   2494  CB  GLU A 317     -13.735 -27.120   8.156  1.00 75.96           C  
ATOM   2495  CG  GLU A 317     -14.182 -28.386   8.874  1.00 75.96           C  
ATOM   2496  CD  GLU A 317     -15.622 -28.326   9.355  1.00 75.96           C  
ATOM   2497  OE1 GLU A 317     -16.118 -29.332   9.912  1.00 75.96           O  
ATOM   2498  OE2 GLU A 317     -16.260 -27.265   9.174  1.00 75.96           O1-
ATOM   2499  N   VAL A 318     -11.702 -24.918   6.927  1.00 72.57           N  
ATOM   2500  CA  VAL A 318     -11.414 -23.790   6.048  1.00 72.57           C  
ATOM   2501  C   VAL A 318     -10.190 -24.103   5.189  1.00 72.57           C  
ATOM   2502  O   VAL A 318     -10.207 -23.892   3.974  1.00 72.57           O  
ATOM   2503  CB  VAL A 318     -11.184 -22.490   6.850  1.00 72.57           C  
ATOM   2504  CG1 VAL A 318     -10.687 -21.372   5.936  1.00 72.57           C  
ATOM   2505  CG2 VAL A 318     -12.467 -22.070   7.565  1.00 72.57           C  
ATOM   2506  N   VAL A 319      -9.281 -24.701   5.774  1.00 70.77           N  
ATOM   2507  CA  VAL A 319      -8.044 -25.068   5.094  1.00 70.77           C  
ATOM   2508  C   VAL A 319      -8.319 -26.176   4.080  1.00 70.77           C  
ATOM   2509  O   VAL A 319      -7.868 -26.103   2.933  1.00 70.77           O  
ATOM   2510  CB  VAL A 319      -6.959 -25.523   6.098  1.00 70.77           C  
ATOM   2511  CG1 VAL A 319      -5.732 -26.057   5.361  1.00 70.77           C  
ATOM   2512  CG2 VAL A 319      -6.572 -24.370   7.022  1.00 70.77           C  
ATOM   2513  N   ASP A 320      -9.177 -27.196   4.406  1.00 75.94           N  
ATOM   2514  CA  ASP A 320      -9.532 -28.296   3.515  1.00 75.94           C  
ATOM   2515  C   ASP A 320     -10.351 -27.798   2.326  1.00 75.94           C  
ATOM   2516  O   ASP A 320     -10.109 -28.202   1.187  1.00 75.94           O  
ATOM   2517  CB  ASP A 320     -10.311 -29.373   4.276  1.00 75.94           C  
ATOM   2518  CG  ASP A 320      -9.441 -30.172   5.229  1.00 75.94           C  
ATOM   2519  OD1 ASP A 320      -8.198 -30.135   5.098  1.00 75.94           O  
ATOM   2520  OD2 ASP A 320     -10.002 -30.849   6.117  1.00 75.94           O1-
ATOM   2521  N   LEU A 321     -11.268 -26.859   2.585  1.00 75.44           N  
ATOM   2522  CA  LEU A 321     -12.135 -26.289   1.560  1.00 75.44           C  
ATOM   2523  C   LEU A 321     -11.343 -25.381   0.623  1.00 75.44           C  
ATOM   2524  O   LEU A 321     -11.547 -25.409  -0.592  1.00 75.44           O  
ATOM   2525  CB  LEU A 321     -13.281 -25.503   2.202  1.00 75.44           C  
ATOM   2526  CG  LEU A 321     -14.409 -26.333   2.819  1.00 75.44           C  
ATOM   2527  CD1 LEU A 321     -15.323 -25.444   3.657  1.00 75.44           C  
ATOM   2528  CD2 LEU A 321     -15.202 -27.050   1.732  1.00 75.44           C  
ATOM   2529  N   ALA A 322     -10.447 -24.645   1.123  1.00 72.70           N  
ATOM   2530  CA  ALA A 322      -9.571 -23.782   0.335  1.00 72.70           C  
ATOM   2531  C   ALA A 322      -8.652 -24.606  -0.563  1.00 72.70           C  
ATOM   2532  O   ALA A 322      -8.441 -24.262  -1.729  1.00 72.70           O  
ATOM   2533  CB  ALA A 322      -8.746 -22.882   1.251  1.00 72.70           C  
ATOM   2534  N   ARG A 323      -8.290 -25.714  -0.092  1.00 71.59           N  
ATOM   2535  CA  ARG A 323      -7.450 -26.652  -0.828  1.00 71.59           C  
ATOM   2536  C   ARG A 323      -8.201 -27.247  -2.015  1.00 71.59           C  
ATOM   2537  O   ARG A 323      -7.675 -27.296  -3.128  1.00 71.59           O  
ATOM   2538  CB  ARG A 323      -6.957 -27.770   0.094  1.00 71.59           C  
ATOM   2539  CG  ARG A 323      -5.881 -27.332   1.073  1.00 71.59           C  
ATOM   2540  CD  ARG A 323      -5.352 -28.501   1.891  1.00 71.59           C  
ATOM   2541  NE  ARG A 323      -6.325 -28.951   2.882  1.00 71.59           N  
ATOM   2542  CZ  ARG A 323      -6.148 -29.980   3.706  1.00 71.59           C  
ATOM   2543  NH1 ARG A 323      -5.026 -30.690   3.673  1.00 71.59           N1+
ATOM   2544  NH2 ARG A 323      -7.100 -30.304   4.569  1.00 71.59           N  
ATOM   2545  N   GLU A 324      -9.266 -27.836  -1.690  1.00 78.39           N  
ATOM   2546  CA  GLU A 324     -10.137 -28.424  -2.702  1.00 78.39           C  
ATOM   2547  C   GLU A 324     -10.515 -27.400  -3.768  1.00 78.39           C  
ATOM   2548  O   GLU A 324     -10.520 -27.710  -4.962  1.00 78.39           O  
ATOM   2549  CB  GLU A 324     -11.400 -29.001  -2.057  1.00 78.39           C  
ATOM   2550  CG  GLU A 324     -12.277 -29.790  -3.018  1.00 78.39           C  
ATOM   2551  CD  GLU A 324     -13.492 -30.413  -2.349  1.00 78.39           C  
ATOM   2552  OE1 GLU A 324     -14.306 -31.058  -3.048  1.00 78.39           O  
ATOM   2553  OE2 GLU A 324     -13.631 -30.255  -1.116  1.00 78.39           O1-
ATOM   2554  N   LEU A 325     -10.741 -26.245  -3.349  1.00 75.87           N  
ATOM   2555  CA  LEU A 325     -11.073 -25.163  -4.269  1.00 75.87           C  
ATOM   2556  C   LEU A 325      -9.899 -24.852  -5.190  1.00 75.87           C  
ATOM   2557  O   LEU A 325     -10.079 -24.693  -6.399  1.00 75.87           O  
ATOM   2558  CB  LEU A 325     -11.476 -23.905  -3.493  1.00 75.87           C  
ATOM   2559  CG  LEU A 325     -11.883 -22.693  -4.331  1.00 75.87           C  
ATOM   2560  CD1 LEU A 325     -13.144 -23.002  -5.133  1.00 75.87           C  
ATOM   2561  CD2 LEU A 325     -12.095 -21.473  -3.441  1.00 75.87           C  
ATOM   2562  N   ALA A 326      -8.709 -24.682  -4.699  1.00 68.90           N  
ATOM   2563  CA  ALA A 326      -7.486 -24.429  -5.455  1.00 68.90           C  
ATOM   2564  C   ALA A 326      -7.222 -25.545  -6.461  1.00 68.90           C  
ATOM   2565  O   ALA A 326      -6.868 -25.280  -7.613  1.00 68.90           O  
ATOM   2566  CB  ALA A 326      -6.297 -24.277  -4.509  1.00 68.90           C  
ATOM   2567  N   ARG A 327      -7.427 -26.769  -5.977  1.00 79.54           N  
ATOM   2568  CA  ARG A 327      -7.268 -27.931  -6.845  1.00 79.54           C  
ATOM   2569  C   ARG A 327      -8.271 -27.899  -7.993  1.00 79.54           C  
ATOM   2570  O   ARG A 327      -7.899 -28.080  -9.154  1.00 79.54           O  
ATOM   2571  CB  ARG A 327      -7.426 -29.226  -6.045  1.00 79.54           C  
ATOM   2572  CG  ARG A 327      -7.168 -30.486  -6.856  1.00 79.54           C  
ATOM   2573  CD  ARG A 327      -7.466 -31.744  -6.051  1.00 79.54           C  
ATOM   2574  NE  ARG A 327      -8.898 -31.920  -5.836  1.00 79.54           N  
ATOM   2575  CZ  ARG A 327      -9.672 -32.755  -6.525  1.00 79.54           C  
ATOM   2576  NH1 ARG A 327      -9.162 -33.510  -7.491  1.00 79.54           N1+
ATOM   2577  NH2 ARG A 327     -10.964 -32.837  -6.246  1.00 79.54           N  
ATOM   2578  N   LEU A 328      -9.575 -27.748  -7.745  1.00 75.96           N  
ATOM   2579  CA  LEU A 328     -10.669 -27.747  -8.710  1.00 75.96           C  
ATOM   2580  C   LEU A 328     -10.522 -26.593  -9.696  1.00 75.96           C  
ATOM   2581  O   LEU A 328     -10.796 -26.750 -10.888  1.00 75.96           O  
ATOM   2582  CB  LEU A 328     -12.018 -27.651  -7.992  1.00 75.96           C  
ATOM   2583  CG  LEU A 328     -12.467 -28.895  -7.223  1.00 75.96           C  
ATOM   2584  CD1 LEU A 328     -13.718 -28.591  -6.408  1.00 75.96           C  
ATOM   2585  CD2 LEU A 328     -12.713 -30.056  -8.179  1.00 75.96           C  
ATOM   2586  N   ALA A 329     -10.071 -25.505  -9.252  1.00 67.34           N  
ATOM   2587  CA  ALA A 329      -9.859 -24.326 -10.087  1.00 67.34           C  
ATOM   2588  C   ALA A 329      -8.793 -24.588 -11.146  1.00 67.34           C  
ATOM   2589  O   ALA A 329      -8.966 -24.229 -12.313  1.00 67.34           O  
ATOM   2590  CB  ALA A 329      -9.465 -23.128  -9.225  1.00 67.34           C  
ATOM   2591  N   ILE A 330      -7.808 -25.315 -10.950  1.00 66.56           N  
ATOM   2592  CA  ILE A 330      -6.713 -25.672 -11.846  1.00 66.56           C  
ATOM   2593  C   ILE A 330      -7.197 -26.698 -12.868  1.00 66.56           C  
ATOM   2594  O   ILE A 330      -6.927 -26.566 -14.064  1.00 66.56           O  
ATOM   2595  CB  ILE A 330      -5.501 -26.226 -11.063  1.00 66.56           C  
ATOM   2596  CG1 ILE A 330      -4.859 -25.118 -10.220  1.00 66.56           C  
ATOM   2597  CG2 ILE A 330      -4.480 -26.849 -12.019  1.00 66.56           C  
ATOM   2598  CD1 ILE A 330      -3.774 -25.612  -9.274  1.00 66.56           C  
ATOM   2599  N   GLU A 331      -7.785 -27.689 -12.223  1.00 71.53           N  
ATOM   2600  CA  GLU A 331      -8.293 -28.739 -13.100  1.00 71.53           C  
ATOM   2601  C   GLU A 331      -9.266 -28.174 -14.131  1.00 71.53           C  
ATOM   2602  O   GLU A 331      -9.247 -28.578 -15.297  1.00 71.53           O  
ATOM   2603  CB  GLU A 331      -8.973 -29.841 -12.283  1.00 71.53           C  
ATOM   2604  CG  GLU A 331      -8.001 -30.726 -11.516  1.00 71.53           C  
ATOM   2605  CD  GLU A 331      -8.691 -31.815 -10.710  1.00 71.53           C  
ATOM   2606  OE1 GLU A 331      -8.005 -32.528  -9.943  1.00 71.53           O  
ATOM   2607  OE2 GLU A 331      -9.926 -31.957 -10.847  1.00 71.53           O1-
ATOM   2608  N   ALA A 332      -9.957 -27.264 -13.661  1.00 66.63           N  
ATOM   2609  CA  ALA A 332     -10.938 -26.609 -14.522  1.00 66.63           C  
ATOM   2610  C   ALA A 332     -10.253 -25.738 -15.572  1.00 66.63           C  
ATOM   2611  O   ALA A 332     -10.616 -25.774 -16.750  1.00 66.63           O  
ATOM   2612  CB  ALA A 332     -11.905 -25.773 -13.688  1.00 66.63           C  
ATOM   2613  N   LEU A 333      -9.209 -24.991 -15.244  1.00 63.23           N  
ATOM   2614  CA  LEU A 333      -8.443 -24.130 -16.136  1.00 63.23           C  
ATOM   2615  C   LEU A 333      -7.657 -24.956 -17.149  1.00 63.23           C  
ATOM   2616  O   LEU A 333      -7.582 -24.596 -18.326  1.00 63.23           O  
ATOM   2617  CB  LEU A 333      -7.488 -23.241 -15.334  1.00 63.23           C  
ATOM   2618  CG  LEU A 333      -8.120 -22.058 -14.599  1.00 63.23           C  
ATOM   2619  CD1 LEU A 333      -7.097 -21.398 -13.680  1.00 63.23           C  
ATOM   2620  CD2 LEU A 333      -8.683 -21.048 -15.594  1.00 63.23           C  
ATOM   2621  N   GLU A 334      -7.057 -25.957 -16.749  1.00 64.95           N  
ATOM   2622  CA  GLU A 334      -6.315 -26.875 -17.607  1.00 64.95           C  
ATOM   2623  C   GLU A 334      -7.219 -27.488 -18.672  1.00 64.95           C  
ATOM   2624  O   GLU A 334      -6.822 -27.616 -19.832  1.00 64.95           O  
ATOM   2625  CB  GLU A 334      -5.661 -27.980 -16.773  1.00 64.95           C  
ATOM   2626  CG  GLU A 334      -4.415 -27.530 -16.024  1.00 64.95           C  
ATOM   2627  CD  GLU A 334      -3.787 -28.633 -15.186  1.00 64.95           C  
ATOM   2628  OE1 GLU A 334      -2.696 -28.412 -14.613  1.00 64.95           O  
ATOM   2629  OE2 GLU A 334      -4.391 -29.726 -15.104  1.00 64.95           O1-
ATOM   2630  N   GLU A 335      -8.342 -27.834 -18.152  1.00 69.51           N  
ATOM   2631  CA  GLU A 335      -9.310 -28.457 -19.049  1.00 69.51           C  
ATOM   2632  C   GLU A 335      -9.846 -27.452 -20.065  1.00 69.51           C  
ATOM   2633  O   GLU A 335     -10.061 -27.793 -21.230  1.00 69.51           O  
ATOM   2634  CB  GLU A 335     -10.466 -29.068 -18.253  1.00 69.51           C  
ATOM   2635  CG  GLU A 335     -11.291 -30.076 -19.041  1.00 69.51           C  
ATOM   2636  CD  GLU A 335     -10.506 -31.317 -19.433  1.00 69.51           C  
ATOM   2637  OE1 GLU A 335     -10.787 -31.898 -20.507  1.00 69.51           O  
ATOM   2638  OE2 GLU A 335      -9.604 -31.712 -18.662  1.00 69.51           O1-
ATOM   2639  N   VAL A 336      -9.886 -26.278 -19.634  1.00 61.61           N  
ATOM   2640  CA  VAL A 336     -10.339 -25.188 -20.492  1.00 61.61           C  
ATOM   2641  C   VAL A 336      -9.249 -24.839 -21.503  1.00 61.61           C  
ATOM   2642  O   VAL A 336      -9.537 -24.617 -22.682  1.00 61.61           O  
ATOM   2643  CB  VAL A 336     -10.721 -23.939 -19.668  1.00 61.61           C  
ATOM   2644  CG1 VAL A 336     -10.983 -22.745 -20.585  1.00 61.61           C  
ATOM   2645  CG2 VAL A 336     -11.944 -24.226 -18.799  1.00 61.61           C  
ATOM   2646  N   GLU A 337      -7.889 -24.828 -21.115  1.00 58.45           N  
ATOM   2647  CA  GLU A 337      -6.725 -24.509 -21.937  1.00 58.45           C  
ATOM   2648  C   GLU A 337      -6.416 -25.636 -22.919  1.00 58.45           C  
ATOM   2649  O   GLU A 337      -6.041 -25.382 -24.065  1.00 58.45           O  
ATOM   2650  CB  GLU A 337      -5.505 -24.229 -21.056  1.00 58.45           C  
ATOM   2651  CG  GLU A 337      -5.457 -22.813 -20.502  1.00 58.45           C  
ATOM   2652  CD  GLU A 337      -4.221 -22.539 -19.661  1.00 58.45           C  
ATOM   2653  OE1 GLU A 337      -4.075 -21.406 -19.148  1.00 58.45           O  
ATOM   2654  OE2 GLU A 337      -3.391 -23.464 -19.515  1.00 58.45           O1-
ATOM   2655  N   ARG A 338      -6.576 -26.874 -22.609  1.00 60.34           N  
ATOM   2656  CA  ARG A 338      -6.293 -28.076 -23.387  1.00 60.34           C  
ATOM   2657  C   ARG A 338      -7.387 -28.334 -24.417  1.00 60.34           C  
ATOM   2658  O   ARG A 338      -7.110 -28.812 -25.518  1.00 60.34           O  
ATOM   2659  CB  ARG A 338      -6.144 -29.290 -22.466  1.00 60.34           C  
ATOM   2660  CG  ARG A 338      -4.766 -29.422 -21.838  1.00 60.34           C  
ATOM   2661  CD  ARG A 338      -4.619 -30.728 -21.070  1.00 60.34           C  
ATOM   2662  NE  ARG A 338      -3.364 -30.778 -20.326  1.00 60.34           N  
ATOM   2663  CZ  ARG A 338      -2.973 -31.795 -19.565  1.00 60.34           C  
ATOM   2664  NH1 ARG A 338      -3.738 -32.874 -19.431  1.00 60.34           N1+
ATOM   2665  NH2 ARG A 338      -1.811 -31.736 -18.931  1.00 60.34           N  
ATOM   2666  N   ASN A 339      -8.537 -27.583 -24.531  1.00 58.27           N  
ATOM   2667  CA  ASN A 339      -9.589 -28.105 -25.397  1.00 58.27           C  
ATOM   2668  C   ASN A 339     -10.563 -27.008 -25.820  1.00 58.27           C  
ATOM   2669  O   ASN A 339     -11.775 -27.151 -25.653  1.00 58.27           O  
ATOM   2670  CB  ASN A 339     -10.340 -29.244 -24.705  1.00 58.27           C  
ATOM   2671  CG  ASN A 339      -9.503 -30.501 -24.574  1.00 58.27           C  
ATOM   2672  ND2 ASN A 339      -9.651 -31.196 -23.453  1.00 58.27           N  
ATOM   2673  OD1 ASN A 339      -8.730 -30.843 -25.473  1.00 58.27           O  
ATOM   2674  N   SER A 340     -10.078 -26.039 -26.603  1.00 50.60           N  
ATOM   2675  CA  SER A 340     -10.812 -25.036 -27.367  1.00 50.60           C  
ATOM   2676  C   SER A 340     -11.524 -25.663 -28.560  1.00 50.60           C  
ATOM   2677  O   SER A 340     -12.375 -25.027 -29.188  1.00 50.60           O  
ATOM   2678  CB  SER A 340      -9.869 -23.932 -27.848  1.00 50.60           C  
ATOM   2679  OG  SER A 340      -8.969 -24.428 -28.823  1.00 50.60           O  
ATOM   2680  N   LYS A 341     -11.746 -27.163 -28.623  1.00 44.19           N  
ATOM   2681  CA  LYS A 341     -12.491 -27.636 -29.786  1.00 44.19           C  
ATOM   2682  C   LYS A 341     -13.113 -29.004 -29.520  1.00 44.19           C  
ATOM   2683  O   LYS A 341     -12.458 -29.894 -28.974  1.00 44.19           O  
ATOM   2684  CB  LYS A 341     -11.583 -27.701 -31.015  1.00 44.19           C  
ATOM   2685  CG  LYS A 341     -11.295 -26.347 -31.644  1.00 44.19           C  
ATOM   2686  CD  LYS A 341     -10.565 -26.492 -32.973  1.00 44.19           C  
ATOM   2687  CE  LYS A 341     -10.225 -25.137 -33.578  1.00 44.19           C  
ATOM   2688  NZ  LYS A 341      -9.502 -25.274 -34.877  1.00 44.19           N1+
ATOM   2689  N   SER A 342     -14.269 -29.188 -28.687  1.00 51.42           N  
ATOM   2690  CA  SER A 342     -15.643 -29.632 -28.904  1.00 51.42           C  
ATOM   2691  C   SER A 342     -15.816 -31.098 -28.523  1.00 51.42           C  
ATOM   2692  O   SER A 342     -16.888 -31.504 -28.068  1.00 51.42           O  
ATOM   2693  CB  SER A 342     -16.049 -29.424 -30.363  1.00 51.42           C  
ATOM   2694  OG  SER A 342     -15.637 -30.520 -31.161  1.00 51.42           O  
ATOM   2695  N   SER A 343     -15.173 -31.728 -27.369  1.00 47.26           N  
ATOM   2696  CA  SER A 343     -15.672 -32.938 -26.724  1.00 47.26           C  
ATOM   2697  C   SER A 343     -15.124 -33.076 -25.308  1.00 47.26           C  
ATOM   2698  O   SER A 343     -15.654 -33.846 -24.503  1.00 47.26           O  
ATOM   2699  CB  SER A 343     -15.305 -34.175 -27.545  1.00 47.26           C  
ATOM   2700  OG  SER A 343     -14.089 -34.740 -27.086  1.00 47.26           O  
ATOM   2701  N   ASP A 344     -14.570 -32.006 -24.554  1.00 56.48           N  
ATOM   2702  CA  ASP A 344     -13.935 -31.931 -23.242  1.00 56.48           C  
ATOM   2703  C   ASP A 344     -14.405 -30.697 -22.474  1.00 56.48           C  
ATOM   2704  O   ASP A 344     -13.868 -30.380 -21.411  1.00 56.48           O  
ATOM   2705  CB  ASP A 344     -12.411 -31.914 -23.384  1.00 56.48           C  
ATOM   2706  CG  ASP A 344     -11.834 -33.271 -23.744  1.00 56.48           C  
ATOM   2707  OD1 ASP A 344     -12.494 -34.302 -23.489  1.00 56.48           O  
ATOM   2708  OD2 ASP A 344     -10.707 -33.311 -24.284  1.00 56.48           O1-
ATOM   2709  N   VAL A 345     -15.333 -29.861 -22.996  1.00 60.29           N  
ATOM   2710  CA  VAL A 345     -16.008 -28.728 -22.371  1.00 60.29           C  
ATOM   2711  C   VAL A 345     -16.837 -29.212 -21.183  1.00 60.29           C  
ATOM   2712  O   VAL A 345     -16.884 -28.552 -20.141  1.00 60.29           O  
ATOM   2713  CB  VAL A 345     -16.908 -27.977 -23.377  1.00 60.29           C  
ATOM   2714  CG1 VAL A 345     -17.696 -26.872 -22.678  1.00 60.29           C  
ATOM   2715  CG2 VAL A 345     -16.069 -27.400 -24.516  1.00 60.29           C  
ATOM   2716  N   ASN A 346     -17.184 -30.428 -21.175  1.00 60.82           N  
ATOM   2717  CA  ASN A 346     -18.034 -31.048 -20.164  1.00 60.82           C  
ATOM   2718  C   ASN A 346     -17.244 -31.398 -18.906  1.00 60.82           C  
ATOM   2719  O   ASN A 346     -17.722 -31.193 -17.789  1.00 60.82           O  
ATOM   2720  CB  ASN A 346     -18.715 -32.297 -20.728  1.00 60.82           C  
ATOM   2721  CG  ASN A 346     -19.799 -31.967 -21.735  1.00 60.82           C  
ATOM   2722  ND2 ASN A 346     -20.049 -32.886 -22.660  1.00 60.82           N  
ATOM   2723  OD1 ASN A 346     -20.405 -30.894 -21.683  1.00 60.82           O  
ATOM   2724  N   ARG A 347     -16.097 -31.871 -19.024  1.00 67.09           N  
ATOM   2725  CA  ARG A 347     -15.199 -32.144 -17.907  1.00 67.09           C  
ATOM   2726  C   ARG A 347     -14.760 -30.850 -17.229  1.00 67.09           C  
ATOM   2727  O   ARG A 347     -14.722 -30.770 -16.000  1.00 67.09           O  
ATOM   2728  CB  ARG A 347     -13.973 -32.929 -18.381  1.00 67.09           C  
ATOM   2729  CG  ARG A 347     -13.101 -33.450 -17.251  1.00 67.09           C  
ATOM   2730  CD  ARG A 347     -11.981 -34.341 -17.768  1.00 67.09           C  
ATOM   2731  NE  ARG A 347     -11.107 -34.792 -16.688  1.00 67.09           N  
ATOM   2732  CZ  ARG A 347     -10.074 -35.616 -16.841  1.00 67.09           C  
ATOM   2733  NH1 ARG A 347      -9.764 -36.097 -18.039  1.00 67.09           N1+
ATOM   2734  NH2 ARG A 347      -9.347 -35.961 -15.789  1.00 67.09           N  
ATOM   2735  N   ALA A 348     -14.526 -29.858 -18.009  1.00 65.38           N  
ATOM   2736  CA  ALA A 348     -14.166 -28.532 -17.515  1.00 65.38           C  
ATOM   2737  C   ALA A 348     -15.324 -27.896 -16.750  1.00 65.38           C  
ATOM   2738  O   ALA A 348     -15.128 -27.332 -15.672  1.00 65.38           O  
ATOM   2739  CB  ALA A 348     -13.738 -27.631 -18.672  1.00 65.38           C  
ATOM   2740  N   LEU A 349     -16.539 -28.057 -17.273  1.00 65.61           N  
ATOM   2741  CA  LEU A 349     -17.754 -27.537 -16.654  1.00 65.61           C  
ATOM   2742  C   LEU A 349     -18.048 -28.259 -15.343  1.00 65.61           C  
ATOM   2743  O   LEU A 349     -18.427 -27.629 -14.354  1.00 65.61           O  
ATOM   2744  CB  LEU A 349     -18.944 -27.677 -17.605  1.00 65.61           C  
ATOM   2745  CG  LEU A 349     -20.186 -26.851 -17.265  1.00 65.61           C  
ATOM   2746  CD1 LEU A 349     -20.165 -25.527 -18.022  1.00 65.61           C  
ATOM   2747  CD2 LEU A 349     -21.453 -27.635 -17.585  1.00 65.61           C  
ATOM   2748  N   LYS A 350     -17.821 -29.595 -15.246  1.00 72.52           N  
ATOM   2749  CA  LYS A 350     -17.992 -30.375 -14.023  1.00 72.52           C  
ATOM   2750  C   LYS A 350     -16.995 -29.944 -12.952  1.00 72.52           C  
ATOM   2751  O   LYS A 350     -17.356 -29.804 -11.781  1.00 72.52           O  
ATOM   2752  CB  LYS A 350     -17.836 -31.868 -14.313  1.00 72.52           C  
ATOM   2753  CG  LYS A 350     -19.051 -32.501 -14.975  1.00 72.52           C  
ATOM   2754  CD  LYS A 350     -18.868 -34.001 -15.163  1.00 72.52           C  
ATOM   2755  CE  LYS A 350     -20.043 -34.621 -15.908  1.00 72.52           C  
ATOM   2756  NZ  LYS A 350     -19.835 -36.078 -16.159  1.00 72.52           N1+
ATOM   2757  N   LEU A 351     -15.855 -29.706 -13.365  1.00 73.21           N  
ATOM   2758  CA  LEU A 351     -14.798 -29.275 -12.457  1.00 73.21           C  
ATOM   2759  C   LEU A 351     -15.067 -27.865 -11.941  1.00 73.21           C  
ATOM   2760  O   LEU A 351     -14.857 -27.582 -10.759  1.00 73.21           O  
ATOM   2761  CB  LEU A 351     -13.437 -29.325 -13.155  1.00 73.21           C  
ATOM   2762  CG  LEU A 351     -12.853 -30.716 -13.405  1.00 73.21           C  
ATOM   2763  CD1 LEU A 351     -11.626 -30.623 -14.306  1.00 73.21           C  
ATOM   2764  CD2 LEU A 351     -12.503 -31.395 -12.085  1.00 73.21           C  
ATOM   2765  N   ILE A 352     -15.552 -27.063 -12.817  1.00 67.07           N  
ATOM   2766  CA  ILE A 352     -15.915 -25.698 -12.450  1.00 67.07           C  
ATOM   2767  C   ILE A 352     -17.084 -25.721 -11.467  1.00 67.07           C  
ATOM   2768  O   ILE A 352     -17.081 -24.991 -10.474  1.00 67.07           O  
ATOM   2769  CB  ILE A 352     -16.278 -24.856 -13.695  1.00 67.07           C  
ATOM   2770  CG1 ILE A 352     -15.029 -24.587 -14.540  1.00 67.07           C  
ATOM   2771  CG2 ILE A 352     -16.954 -23.546 -13.282  1.00 67.07           C  
ATOM   2772  CD1 ILE A 352     -15.317 -23.918 -15.876  1.00 67.07           C  
ATOM   2773  N   LEU A 353     -18.044 -26.538 -11.655  1.00 69.09           N  
ATOM   2774  CA  LEU A 353     -19.196 -26.708 -10.778  1.00 69.09           C  
ATOM   2775  C   LEU A 353     -18.765 -27.222  -9.408  1.00 69.09           C  
ATOM   2776  O   LEU A 353     -19.270 -26.764  -8.381  1.00 69.09           O  
ATOM   2777  CB  LEU A 353     -20.208 -27.673 -11.403  1.00 69.09           C  
ATOM   2778  CG  LEU A 353     -21.032 -27.127 -12.570  1.00 69.09           C  
ATOM   2779  CD1 LEU A 353     -21.845 -28.246 -13.213  1.00 69.09           C  
ATOM   2780  CD2 LEU A 353     -21.945 -25.999 -12.099  1.00 69.09           C  
ATOM   2781  N   ARG A 354     -17.860 -28.160  -9.338  1.00 78.13           N  
ATOM   2782  CA  ARG A 354     -17.308 -28.668  -8.087  1.00 78.13           C  
ATOM   2783  C   ARG A 354     -16.559 -27.574  -7.334  1.00 78.13           C  
ATOM   2784  O   ARG A 354     -16.643 -27.488  -6.107  1.00 78.13           O  
ATOM   2785  CB  ARG A 354     -16.378 -29.855  -8.352  1.00 78.13           C  
ATOM   2786  CG  ARG A 354     -17.106 -31.136  -8.726  1.00 78.13           C  
ATOM   2787  CD  ARG A 354     -16.134 -32.259  -9.063  1.00 78.13           C  
ATOM   2788  NE  ARG A 354     -15.464 -32.769  -7.870  1.00 78.13           N  
ATOM   2789  CZ  ARG A 354     -14.605 -33.784  -7.858  1.00 78.13           C  
ATOM   2790  NH1 ARG A 354     -14.291 -34.420  -8.982  1.00 78.13           N1+
ATOM   2791  NH2 ARG A 354     -14.055 -34.168  -6.716  1.00 78.13           N  
ATOM   2792  N   ALA A 355     -15.935 -26.736  -8.114  1.00 72.02           N  
ATOM   2793  CA  ALA A 355     -15.191 -25.620  -7.538  1.00 72.02           C  
ATOM   2794  C   ALA A 355     -16.136 -24.582  -6.938  1.00 72.02           C  
ATOM   2795  O   ALA A 355     -15.878 -24.053  -5.854  1.00 72.02           O  
ATOM   2796  CB  ALA A 355     -14.298 -24.974  -8.594  1.00 72.02           C  
ATOM   2797  N   ILE A 356     -17.222 -24.328  -7.611  1.00 71.57           N  
ATOM   2798  CA  ILE A 356     -18.233 -23.386  -7.143  1.00 71.57           C  
ATOM   2799  C   ILE A 356     -18.878 -23.915  -5.863  1.00 71.57           C  
ATOM   2800  O   ILE A 356     -19.066 -23.166  -4.902  1.00 71.57           O  
ATOM   2801  CB  ILE A 356     -19.311 -23.132  -8.220  1.00 71.57           C  
ATOM   2802  CG1 ILE A 356     -18.712 -22.361  -9.403  1.00 71.57           C  
ATOM   2803  CG2 ILE A 356     -20.504 -22.380  -7.624  1.00 71.57           C  
ATOM   2804  CD1 ILE A 356     -19.666 -22.187 -10.576  1.00 71.57           C  
ATOM   2805  N   LYS A 357     -19.130 -25.138  -5.834  1.00 78.18           N  
ATOM   2806  CA  LYS A 357     -19.689 -25.772  -4.644  1.00 78.18           C  
ATOM   2807  C   LYS A 357     -18.735 -25.656  -3.458  1.00 78.18           C  
ATOM   2808  O   LYS A 357     -19.155 -25.327  -2.347  1.00 78.18           O  
ATOM   2809  CB  LYS A 357     -20.005 -27.244  -4.918  1.00 78.18           C  
ATOM   2810  CG  LYS A 357     -20.749 -27.939  -3.787  1.00 78.18           C  
ATOM   2811  CD  LYS A 357     -21.094 -29.378  -4.146  1.00 78.18           C  
ATOM   2812  CE  LYS A 357     -21.798 -30.088  -2.997  1.00 78.18           C  
ATOM   2813  NZ  LYS A 357     -22.132 -31.502  -3.342  1.00 78.18           N1+
ATOM   2814  N   ALA A 358     -17.553 -25.963  -3.690  1.00 76.34           N  
ATOM   2815  CA  ALA A 358     -16.533 -25.858  -2.649  1.00 76.34           C  
ATOM   2816  C   ALA A 358     -16.400 -24.420  -2.155  1.00 76.34           C  
ATOM   2817  O   ALA A 358     -16.273 -24.180  -0.952  1.00 76.34           O  
ATOM   2818  CB  ALA A 358     -15.190 -26.367  -3.166  1.00 76.34           C  
ATOM   2819  N   ALA A 359     -16.397 -23.494  -3.070  1.00 73.61           N  
ATOM   2820  CA  ALA A 359     -16.303 -22.071  -2.758  1.00 73.61           C  
ATOM   2821  C   ALA A 359     -17.496 -21.612  -1.925  1.00 73.61           C  
ATOM   2822  O   ALA A 359     -17.339 -20.831  -0.983  1.00 73.61           O  
ATOM   2823  CB  ALA A 359     -16.208 -21.249  -4.042  1.00 73.61           C  
ATOM   2824  N   VAL A 360     -18.681 -22.078  -2.227  1.00 80.67           N  
ATOM   2825  CA  VAL A 360     -19.891 -21.763  -1.476  1.00 80.67           C  
ATOM   2826  C   VAL A 360     -19.794 -22.349  -0.069  1.00 80.67           C  
ATOM   2827  O   VAL A 360     -20.172 -21.699   0.908  1.00 80.67           O  
ATOM   2828  CB  VAL A 360     -21.156 -22.294  -2.188  1.00 80.67           C  
ATOM   2829  CG1 VAL A 360     -22.382 -22.154  -1.287  1.00 80.67           C  
ATOM   2830  CG2 VAL A 360     -21.373 -21.559  -3.509  1.00 80.67           C  
ATOM   2831  N   GLN A 361     -19.240 -23.553   0.044  1.00 80.94           N  
ATOM   2832  CA  GLN A 361     -19.043 -24.189   1.343  1.00 80.94           C  
ATOM   2833  C   GLN A 361     -18.068 -23.390   2.204  1.00 80.94           C  
ATOM   2834  O   GLN A 361     -18.263 -23.262   3.414  1.00 80.94           O  
ATOM   2835  CB  GLN A 361     -18.539 -25.622   1.170  1.00 80.94           C  
ATOM   2836  CG  GLN A 361     -19.607 -26.597   0.692  1.00 80.94           C  
ATOM   2837  CD  GLN A 361     -19.069 -27.999   0.482  1.00 80.94           C  
ATOM   2838  NE2 GLN A 361     -19.965 -28.981   0.457  1.00 80.94           N  
ATOM   2839  OE1 GLN A 361     -17.858 -28.200   0.342  1.00 80.94           O  
ATOM   2840  N   LEU A 362     -17.021 -22.978   1.535  1.00 80.20           N  
ATOM   2841  CA  LEU A 362     -16.042 -22.140   2.218  1.00 80.20           C  
ATOM   2842  C   LEU A 362     -16.688 -20.856   2.728  1.00 80.20           C  
ATOM   2843  O   LEU A 362     -16.433 -20.434   3.859  1.00 80.20           O  
ATOM   2844  CB  LEU A 362     -14.879 -21.803   1.283  1.00 80.20           C  
ATOM   2845  CG  LEU A 362     -13.734 -20.989   1.889  1.00 80.20           C  
ATOM   2846  CD1 LEU A 362     -13.094 -21.754   3.043  1.00 80.20           C  
ATOM   2847  CD2 LEU A 362     -12.697 -20.650   0.825  1.00 80.20           C  
ATOM   2848  N   LEU A 363     -17.523 -20.255   1.991  1.00 77.87           N  
ATOM   2849  CA  LEU A 363     -18.255 -19.044   2.347  1.00 77.87           C  
ATOM   2850  C   LEU A 363     -19.199 -19.302   3.516  1.00 77.87           C  
ATOM   2851  O   LEU A 363     -19.284 -18.492   4.442  1.00 77.87           O  
ATOM   2852  CB  LEU A 363     -19.044 -18.521   1.144  1.00 77.87           C  
ATOM   2853  CG  LEU A 363     -19.714 -17.158   1.313  1.00 77.87           C  
ATOM   2854  CD1 LEU A 363     -18.662 -16.070   1.500  1.00 77.87           C  
ATOM   2855  CD2 LEU A 363     -20.605 -16.846   0.115  1.00 77.87           C  
ATOM   2856  N   GLU A 364     -19.930 -20.359   3.482  1.00 81.06           N  
ATOM   2857  CA  GLU A 364     -20.843 -20.720   4.563  1.00 81.06           C  
ATOM   2858  C   GLU A 364     -20.097 -20.878   5.885  1.00 81.06           C  
ATOM   2859  O   GLU A 364     -20.556 -20.399   6.924  1.00 81.06           O  
ATOM   2860  CB  GLU A 364     -21.593 -22.010   4.224  1.00 81.06           C  
ATOM   2861  CG  GLU A 364     -22.654 -21.839   3.147  1.00 81.06           C  
ATOM   2862  CD  GLU A 364     -23.322 -23.147   2.750  1.00 81.06           C  
ATOM   2863  OE1 GLU A 364     -24.259 -23.122   1.919  1.00 81.06           O  
ATOM   2864  OE2 GLU A 364     -22.907 -24.204   3.276  1.00 81.06           O1-
ATOM   2865  N   HIS A 365     -19.068 -21.475   5.753  1.00 79.12           N  
ATOM   2866  CA  HIS A 365     -18.249 -21.721   6.934  1.00 79.12           C  
ATOM   2867  C   HIS A 365     -17.624 -20.429   7.451  1.00 79.12           C  
ATOM   2868  O   HIS A 365     -17.537 -20.218   8.663  1.00 79.12           O  
ATOM   2869  CB  HIS A 365     -17.156 -22.745   6.624  1.00 79.12           C  
ATOM   2870  CG  HIS A 365     -16.531 -23.343   7.844  1.00 79.12           C  
ATOM   2871  CD2 HIS A 365     -15.304 -23.170   8.390  1.00 79.12           C  
ATOM   2872  ND1 HIS A 365     -17.189 -24.245   8.652  1.00 79.12           N  
ATOM   2873  CE1 HIS A 365     -16.392 -24.600   9.645  1.00 79.12           C  
ATOM   2874  NE2 HIS A 365     -15.242 -23.962   9.510  1.00 79.12           N  
ATOM   2875  N   ALA A 366     -17.086 -19.635   6.543  1.00 75.36           N  
ATOM   2876  CA  ALA A 366     -16.526 -18.334   6.898  1.00 75.36           C  
ATOM   2877  C   ALA A 366     -17.566 -17.461   7.595  1.00 75.36           C  
ATOM   2878  O   ALA A 366     -17.240 -16.717   8.523  1.00 75.36           O  
ATOM   2879  CB  ALA A 366     -15.991 -17.628   5.654  1.00 75.36           C  
ATOM   2880  N   GLU A 367     -18.794 -17.543   7.256  1.00 75.82           N  
ATOM   2881  CA  GLU A 367     -19.892 -16.816   7.886  1.00 75.82           C  
ATOM   2882  C   GLU A 367     -20.128 -17.301   9.313  1.00 75.82           C  
ATOM   2883  O   GLU A 367     -20.358 -16.496  10.218  1.00 75.82           O  
ATOM   2884  CB  GLU A 367     -21.174 -16.960   7.063  1.00 75.82           C  
ATOM   2885  CG  GLU A 367     -22.286 -16.009   7.484  1.00 75.82           C  
ATOM   2886  CD  GLU A 367     -23.478 -16.024   6.541  1.00 75.82           C  
ATOM   2887  OE1 GLU A 367     -24.442 -15.258   6.768  1.00 75.82           O  
ATOM   2888  OE2 GLU A 367     -23.449 -16.809   5.567  1.00 75.82           O1-
ATOM   2889  N   LYS A 368     -19.982 -18.535   9.482  1.00 80.12           N  
ATOM   2890  CA  LYS A 368     -20.172 -19.117  10.807  1.00 80.12           C  
ATOM   2891  C   LYS A 368     -19.020 -18.749  11.739  1.00 80.12           C  
ATOM   2892  O   LYS A 368     -19.233 -18.486  12.925  1.00 80.12           O  
ATOM   2893  CB  LYS A 368     -20.304 -20.638  10.714  1.00 80.12           C  
ATOM   2894  CG  LYS A 368     -21.632 -21.109  10.139  1.00 80.12           C  
ATOM   2895  CD  LYS A 368     -21.727 -22.629  10.127  1.00 80.12           C  
ATOM   2896  CE  LYS A 368     -23.017 -23.104   9.470  1.00 80.12           C  
ATOM   2897  NZ  LYS A 368     -23.090 -24.595   9.408  1.00 80.12           N1+
ATOM   2898  N   SER A 369     -17.901 -18.612  11.178  1.00 73.31           N  
ATOM   2899  CA  SER A 369     -16.665 -18.398  11.925  1.00 73.31           C  
ATOM   2900  C   SER A 369     -16.425 -16.913  12.181  1.00 73.31           C  
ATOM   2901  O   SER A 369     -15.659 -16.549  13.076  1.00 73.31           O  
ATOM   2902  CB  SER A 369     -15.475 -18.995  11.175  1.00 73.31           C  
ATOM   2903  OG  SER A 369     -15.237 -18.292   9.968  1.00 73.31           O  
ATOM   2904  N   GLY A 370     -17.145 -15.964  11.541  1.00 74.99           N  
ATOM   2905  CA  GLY A 370     -17.055 -14.522  11.705  1.00 74.99           C  
ATOM   2906  C   GLY A 370     -15.766 -13.939  11.157  1.00 74.99           C  
ATOM   2907  O   GLY A 370     -15.344 -12.856  11.569  1.00 74.99           O  
ATOM   2908  N   ASP A 371     -14.986 -14.709  10.312  1.00 75.92           N  
ATOM   2909  CA  ASP A 371     -13.748 -14.212   9.720  1.00 75.92           C  
ATOM   2910  C   ASP A 371     -14.031 -13.387   8.467  1.00 75.92           C  
ATOM   2911  O   ASP A 371     -14.296 -13.942   7.398  1.00 75.92           O  
ATOM   2912  CB  ASP A 371     -12.810 -15.374   9.384  1.00 75.92           C  
ATOM   2913  CG  ASP A 371     -11.413 -14.917   9.002  1.00 75.92           C  
ATOM   2914  OD1 ASP A 371     -11.248 -13.756   8.574  1.00 75.92           O  
ATOM   2915  OD2 ASP A 371     -10.471 -15.729   9.128  1.00 75.92           O1-
ATOM   2916  N   PRO A 372     -14.031 -11.972   8.574  1.00 75.28           N  
ATOM   2917  CA  PRO A 372     -14.417 -11.076   7.482  1.00 75.28           C  
ATOM   2918  C   PRO A 372     -13.498 -11.194   6.268  1.00 75.28           C  
ATOM   2919  O   PRO A 372     -13.953 -11.059   5.130  1.00 75.28           O  
ATOM   2920  CB  PRO A 372     -14.311  -9.685   8.113  1.00 75.28           C  
ATOM   2921  CG  PRO A 372     -13.416  -9.870   9.296  1.00 75.28           C  
ATOM   2922  CD  PRO A 372     -13.550 -11.285   9.778  1.00 75.28           C  
ATOM   2923  N   GLU A 373     -12.245 -11.558   6.412  1.00 69.93           N  
ATOM   2924  CA  GLU A 373     -11.258 -11.682   5.345  1.00 69.93           C  
ATOM   2925  C   GLU A 373     -11.506 -12.932   4.506  1.00 69.93           C  
ATOM   2926  O   GLU A 373     -11.475 -12.877   3.275  1.00 69.93           O  
ATOM   2927  CB  GLU A 373      -9.840 -11.708   5.922  1.00 69.93           C  
ATOM   2928  CG  GLU A 373      -9.356 -10.356   6.427  1.00 69.93           C  
ATOM   2929  CD  GLU A 373      -7.921 -10.381   6.928  1.00 69.93           C  
ATOM   2930  OE1 GLU A 373      -7.412  -9.324   7.363  1.00 69.93           O  
ATOM   2931  OE2 GLU A 373      -7.301 -11.467   6.883  1.00 69.93           O1-
ATOM   2932  N   VAL A 374     -11.798 -14.058   5.134  1.00 71.49           N  
ATOM   2933  CA  VAL A 374     -12.085 -15.330   4.479  1.00 71.49           C  
ATOM   2934  C   VAL A 374     -13.438 -15.255   3.774  1.00 71.49           C  
ATOM   2935  O   VAL A 374     -13.591 -15.754   2.656  1.00 71.49           O  
ATOM   2936  CB  VAL A 374     -12.073 -16.503   5.484  1.00 71.49           C  
ATOM   2937  CG1 VAL A 374     -12.453 -17.811   4.793  1.00 71.49           C  
ATOM   2938  CG2 VAL A 374     -10.702 -16.623   6.146  1.00 71.49           C  
ATOM   2939  N   ARG A 375     -14.257 -14.509   4.417  1.00 77.48           N  
ATOM   2940  CA  ARG A 375     -15.593 -14.285   3.872  1.00 77.48           C  
ATOM   2941  C   ARG A 375     -15.525 -13.511   2.560  1.00 77.48           C  
ATOM   2942  O   ARG A 375     -16.159 -13.893   1.574  1.00 77.48           O  
ATOM   2943  CB  ARG A 375     -16.466 -13.536   4.879  1.00 77.48           C  
ATOM   2944  CG  ARG A 375     -17.921 -13.407   4.457  1.00 77.48           C  
ATOM   2945  CD  ARG A 375     -18.763 -12.738   5.534  1.00 77.48           C  
ATOM   2946  NE  ARG A 375     -18.289 -11.389   5.828  1.00 77.48           N  
ATOM   2947  CZ  ARG A 375     -18.774 -10.607   6.788  1.00 77.48           C  
ATOM   2948  NH1 ARG A 375     -19.763 -11.027   7.569  1.00 77.48           N1+
ATOM   2949  NH2 ARG A 375     -18.268  -9.396   6.970  1.00 77.48           N  
ATOM   2950  N   GLU A 376     -14.857 -12.404   2.491  1.00 76.74           N  
ATOM   2951  CA  GLU A 376     -14.690 -11.560   1.310  1.00 76.74           C  
ATOM   2952  C   GLU A 376     -13.966 -12.309   0.195  1.00 76.74           C  
ATOM   2953  O   GLU A 376     -14.353 -12.220  -0.972  1.00 76.74           O  
ATOM   2954  CB  GLU A 376     -13.928 -10.282   1.667  1.00 76.74           C  
ATOM   2955  CG  GLU A 376     -13.923  -9.240   0.558  1.00 76.74           C  
ATOM   2956  CD  GLU A 376     -13.276  -7.927   0.970  1.00 76.74           C  
ATOM   2957  OE1 GLU A 376     -13.161  -7.014   0.121  1.00 76.74           O  
ATOM   2958  OE2 GLU A 376     -12.881  -7.812   2.151  1.00 76.74           O1-
ATOM   2959  N   LEU A 377     -13.088 -13.112   0.547  1.00 69.03           N  
ATOM   2960  CA  LEU A 377     -12.297 -13.888  -0.401  1.00 69.03           C  
ATOM   2961  C   LEU A 377     -13.125 -15.019  -1.004  1.00 69.03           C  
ATOM   2962  O   LEU A 377     -13.085 -15.247  -2.214  1.00 69.03           O  
ATOM   2963  CB  LEU A 377     -11.051 -14.459   0.281  1.00 69.03           C  
ATOM   2964  CG  LEU A 377      -9.916 -13.472   0.557  1.00 69.03           C  
ATOM   2965  CD1 LEU A 377      -8.872 -14.106   1.469  1.00 69.03           C  
ATOM   2966  CD2 LEU A 377      -9.281 -13.009  -0.750  1.00 69.03           C  
ATOM   2967  N   ALA A 378     -13.837 -15.711  -0.206  1.00 73.15           N  
ATOM   2968  CA  ALA A 378     -14.730 -16.778  -0.651  1.00 73.15           C  
ATOM   2969  C   ALA A 378     -15.811 -16.236  -1.581  1.00 73.15           C  
ATOM   2970  O   ALA A 378     -16.137 -16.858  -2.595  1.00 73.15           O  
ATOM   2971  CB  ALA A 378     -15.365 -17.476   0.550  1.00 73.15           C  
ATOM   2972  N   ARG A 379     -16.194 -15.042  -1.338  1.00 76.51           N  
ATOM   2973  CA  ARG A 379     -17.194 -14.360  -2.154  1.00 76.51           C  
ATOM   2974  C   ARG A 379     -16.639 -14.024  -3.533  1.00 76.51           C  
ATOM   2975  O   ARG A 379     -17.295 -14.269  -4.549  1.00 76.51           O  
ATOM   2976  CB  ARG A 379     -17.677 -13.085  -1.458  1.00 76.51           C  
ATOM   2977  CG  ARG A 379     -18.876 -12.434  -2.128  1.00 76.51           C  
ATOM   2978  CD  ARG A 379     -19.270 -11.134  -1.441  1.00 76.51           C  
ATOM   2979  NE  ARG A 379     -20.078 -11.378  -0.249  1.00 76.51           N  
ATOM   2980  CZ  ARG A 379     -20.402 -10.454   0.650  1.00 76.51           C  
ATOM   2981  NH1 ARG A 379     -19.991  -9.198   0.509  1.00 76.51           N1+
ATOM   2982  NH2 ARG A 379     -21.142 -10.785   1.698  1.00 76.51           N  
ATOM   2983  N   GLU A 380     -15.531 -13.408  -3.543  1.00 74.02           N  
ATOM   2984  CA  GLU A 380     -14.854 -13.044  -4.785  1.00 74.02           C  
ATOM   2985  C   GLU A 380     -14.538 -14.280  -5.623  1.00 74.02           C  
ATOM   2986  O   GLU A 380     -14.679 -14.257  -6.847  1.00 74.02           O  
ATOM   2987  CB  GLU A 380     -13.571 -12.265  -4.489  1.00 74.02           C  
ATOM   2988  CG  GLU A 380     -12.882 -11.721  -5.732  1.00 74.02           C  
ATOM   2989  CD  GLU A 380     -13.729 -10.719  -6.499  1.00 74.02           C  
ATOM   2990  OE1 GLU A 380     -13.445 -10.470  -7.693  1.00 74.02           O  
ATOM   2991  OE2 GLU A 380     -14.685 -10.176  -5.900  1.00 74.02           O1-
ATOM   2992  N   LEU A 381     -14.190 -15.331  -5.051  1.00 69.85           N  
ATOM   2993  CA  LEU A 381     -13.894 -16.594  -5.720  1.00 69.85           C  
ATOM   2994  C   LEU A 381     -15.151 -17.183  -6.351  1.00 69.85           C  
ATOM   2995  O   LEU A 381     -15.120 -17.640  -7.495  1.00 69.85           O  
ATOM   2996  CB  LEU A 381     -13.287 -17.593  -4.732  1.00 69.85           C  
ATOM   2997  CG  LEU A 381     -12.777 -18.908  -5.325  1.00 69.85           C  
ATOM   2998  CD1 LEU A 381     -11.605 -18.647  -6.265  1.00 69.85           C  
ATOM   2999  CD2 LEU A 381     -12.377 -19.876  -4.217  1.00 69.85           C  
ATOM   3000  N   VAL A 382     -16.185 -17.240  -5.647  1.00 75.11           N  
ATOM   3001  CA  VAL A 382     -17.471 -17.713  -6.152  1.00 75.11           C  
ATOM   3002  C   VAL A 382     -17.897 -16.868  -7.349  1.00 75.11           C  
ATOM   3003  O   VAL A 382     -18.312 -17.403  -8.380  1.00 75.11           O  
ATOM   3004  CB  VAL A 382     -18.560 -17.675  -5.057  1.00 75.11           C  
ATOM   3005  CG1 VAL A 382     -19.935 -17.980  -5.652  1.00 75.11           C  
ATOM   3006  CG2 VAL A 382     -18.227 -18.660  -3.938  1.00 75.11           C  
ATOM   3007  N   ARG A 383     -17.726 -15.577  -7.234  1.00 76.41           N  
ATOM   3008  CA  ARG A 383     -18.064 -14.656  -8.314  1.00 76.41           C  
ATOM   3009  C   ARG A 383     -17.248 -14.959  -9.567  1.00 76.41           C  
ATOM   3010  O   ARG A 383     -17.800 -15.050 -10.666  1.00 76.41           O  
ATOM   3011  CB  ARG A 383     -17.834 -13.208  -7.877  1.00 76.41           C  
ATOM   3012  CG  ARG A 383     -18.288 -12.178  -8.898  1.00 76.41           C  
ATOM   3013  CD  ARG A 383     -17.954 -10.759  -8.455  1.00 76.41           C  
ATOM   3014  NE  ARG A 383     -18.813 -10.321  -7.359  1.00 76.41           N  
ATOM   3015  CZ  ARG A 383     -18.409  -9.585  -6.328  1.00 76.41           C  
ATOM   3016  NH1 ARG A 383     -17.146  -9.190  -6.230  1.00 76.41           N1+
ATOM   3017  NH2 ARG A 383     -19.276  -9.244  -5.385  1.00 76.41           N  
ATOM   3018  N   ARG A 384     -16.055 -15.177  -9.456  1.00 68.04           N  
ATOM   3019  CA  ARG A 384     -15.148 -15.384 -10.581  1.00 68.04           C  
ATOM   3020  C   ARG A 384     -15.374 -16.748 -11.222  1.00 68.04           C  
ATOM   3021  O   ARG A 384     -15.315 -16.882 -12.447  1.00 68.04           O  
ATOM   3022  CB  ARG A 384     -13.692 -15.252 -10.129  1.00 68.04           C  
ATOM   3023  CG  ARG A 384     -13.273 -13.826  -9.808  1.00 68.04           C  
ATOM   3024  CD  ARG A 384     -11.779 -13.725  -9.533  1.00 68.04           C  
ATOM   3025  NE  ARG A 384     -11.381 -12.356  -9.215  1.00 68.04           N  
ATOM   3026  CZ  ARG A 384     -10.155 -11.867  -9.376  1.00 68.04           C  
ATOM   3027  NH1 ARG A 384      -9.179 -12.629  -9.856  1.00 68.04           N1+
ATOM   3028  NH2 ARG A 384      -9.902 -10.607  -9.053  1.00 68.04           N  
ATOM   3029  N   LEU A 385     -15.533 -17.731 -10.438  1.00 69.28           N  
ATOM   3030  CA  LEU A 385     -15.838 -19.071 -10.928  1.00 69.28           C  
ATOM   3031  C   LEU A 385     -17.138 -19.075 -11.725  1.00 69.28           C  
ATOM   3032  O   LEU A 385     -17.235 -19.738 -12.761  1.00 69.28           O  
ATOM   3033  CB  LEU A 385     -15.937 -20.058  -9.762  1.00 69.28           C  
ATOM   3034  CG  LEU A 385     -14.615 -20.486  -9.123  1.00 69.28           C  
ATOM   3035  CD1 LEU A 385     -14.877 -21.303  -7.861  1.00 69.28           C  
ATOM   3036  CD2 LEU A 385     -13.774 -21.282 -10.115  1.00 69.28           C  
ATOM   3037  N   VAL A 386     -17.999 -18.286 -11.262  1.00 70.87           N  
ATOM   3038  CA  VAL A 386     -19.275 -18.131 -11.952  1.00 70.87           C  
ATOM   3039  C   VAL A 386     -19.055 -17.445 -13.298  1.00 70.87           C  
ATOM   3040  O   VAL A 386     -19.605 -17.871 -14.316  1.00 70.87           O  
ATOM   3041  CB  VAL A 386     -20.285 -17.326 -11.104  1.00 70.87           C  
ATOM   3042  CG1 VAL A 386     -21.519 -16.965 -11.930  1.00 70.87           C  
ATOM   3043  CG2 VAL A 386     -20.685 -18.117  -9.859  1.00 70.87           C  
ATOM   3044  N   GLU A 387     -18.178 -16.415 -13.279  1.00 67.80           N  
ATOM   3045  CA  GLU A 387     -17.836 -15.708 -14.511  1.00 67.80           C  
ATOM   3046  C   GLU A 387     -17.162 -16.641 -15.512  1.00 67.80           C  
ATOM   3047  O   GLU A 387     -17.462 -16.599 -16.708  1.00 67.80           O  
ATOM   3048  CB  GLU A 387     -16.928 -14.513 -14.211  1.00 67.80           C  
ATOM   3049  CG  GLU A 387     -17.645 -13.349 -13.540  1.00 67.80           C  
ATOM   3050  CD  GLU A 387     -16.711 -12.217 -13.146  1.00 67.80           C  
ATOM   3051  OE1 GLU A 387     -17.178 -11.230 -12.533  1.00 67.80           O  
ATOM   3052  OE2 GLU A 387     -15.502 -12.316 -13.452  1.00 67.80           O1-
ATOM   3053  N   ALA A 388     -16.234 -17.401 -15.010  1.00 62.20           N  
ATOM   3054  CA  ALA A 388     -15.529 -18.393 -15.818  1.00 62.20           C  
ATOM   3055  C   ALA A 388     -16.498 -19.423 -16.389  1.00 62.20           C  
ATOM   3056  O   ALA A 388     -16.382 -19.816 -17.553  1.00 62.20           O  
ATOM   3057  CB  ALA A 388     -14.450 -19.085 -14.988  1.00 62.20           C  
ATOM   3058  N   ALA A 389     -17.426 -19.800 -15.560  1.00 66.37           N  
ATOM   3059  CA  ALA A 389     -18.457 -20.756 -15.955  1.00 66.37           C  
ATOM   3060  C   ALA A 389     -19.365 -20.169 -17.033  1.00 66.37           C  
ATOM   3061  O   ALA A 389     -19.757 -20.866 -17.971  1.00 66.37           O  
ATOM   3062  CB  ALA A 389     -19.282 -21.182 -14.743  1.00 66.37           C  
ATOM   3063  N   GLU A 390     -19.598 -18.888 -16.942  1.00 70.37           N  
ATOM   3064  CA  GLU A 390     -20.424 -18.166 -17.905  1.00 70.37           C  
ATOM   3065  C   GLU A 390     -19.711 -18.029 -19.248  1.00 70.37           C  
ATOM   3066  O   GLU A 390     -20.345 -18.106 -20.303  1.00 70.37           O  
ATOM   3067  CB  GLU A 390     -20.797 -16.784 -17.364  1.00 70.37           C  
ATOM   3068  CG  GLU A 390     -21.857 -16.816 -16.273  1.00 70.37           C  
ATOM   3069  CD  GLU A 390     -22.184 -15.441 -15.713  1.00 70.37           C  
ATOM   3070  OE1 GLU A 390     -23.140 -15.322 -14.914  1.00 70.37           O  
ATOM   3071  OE2 GLU A 390     -21.479 -14.473 -16.077  1.00 70.37           O1-
ATOM   3072  N   GLU A 391     -18.380 -17.871 -19.237  1.00 65.37           N  
ATOM   3073  CA  GLU A 391     -17.534 -17.776 -20.424  1.00 65.37           C  
ATOM   3074  C   GLU A 391     -17.473 -19.109 -21.165  1.00 65.37           C  
ATOM   3075  O   GLU A 391     -17.487 -19.141 -22.397  1.00 65.37           O  
ATOM   3076  CB  GLU A 391     -16.123 -17.322 -20.043  1.00 65.37           C  
ATOM   3077  CG  GLU A 391     -16.015 -15.832 -19.752  1.00 65.37           C  
ATOM   3078  CD  GLU A 391     -14.611 -15.396 -19.365  1.00 65.37           C  
ATOM   3079  OE1 GLU A 391     -14.416 -14.207 -19.023  1.00 65.37           O  
ATOM   3080  OE2 GLU A 391     -13.697 -16.250 -19.405  1.00 65.37           O1-
ATOM   3081  N   VAL A 392     -17.477 -20.194 -20.506  1.00 61.82           N  
ATOM   3082  CA  VAL A 392     -17.434 -21.555 -21.030  1.00 61.82           C  
ATOM   3083  C   VAL A 392     -18.802 -21.939 -21.588  1.00 61.82           C  
ATOM   3084  O   VAL A 392     -18.893 -22.642 -22.597  1.00 61.82           O  
ATOM   3085  CB  VAL A 392     -16.998 -22.566 -19.946  1.00 61.82           C  
ATOM   3086  CG1 VAL A 392     -17.078 -23.996 -20.477  1.00 61.82           C  
ATOM   3087  CG2 VAL A 392     -15.584 -22.251 -19.461  1.00 61.82           C  
ATOM   3088  N   GLN A 393     -19.954 -21.446 -21.106  1.00 62.84           N  
ATOM   3089  CA  GLN A 393     -21.355 -21.634 -21.466  1.00 62.84           C  
ATOM   3090  C   GLN A 393     -21.678 -20.960 -22.796  1.00 62.84           C  
ATOM   3091  O   GLN A 393     -22.604 -21.372 -23.498  1.00 62.84           O  
ATOM   3092  CB  GLN A 393     -22.269 -21.091 -20.366  1.00 62.84           C  
ATOM   3093  CG  GLN A 393     -23.711 -21.569 -20.473  1.00 62.84           C  
ATOM   3094  CD  GLN A 393     -24.631 -20.890 -19.477  1.00 62.84           C  
ATOM   3095  NE2 GLN A 393     -25.817 -21.456 -19.282  1.00 62.84           N  
ATOM   3096  OE1 GLN A 393     -24.278 -19.863 -18.886  1.00 62.84           O  
ATOM   3097  N   ARG A 394     -20.956 -20.002 -23.166  1.00 62.59           N  
ATOM   3098  CA  ARG A 394     -21.167 -19.328 -24.443  1.00 62.59           C  
ATOM   3099  C   ARG A 394     -20.870 -20.263 -25.610  1.00 62.59           C  
ATOM   3100  O   ARG A 394     -21.145 -19.929 -26.764  1.00 62.59           O  
ATOM   3101  CB  ARG A 394     -20.295 -18.074 -24.540  1.00 62.59           C  
ATOM   3102  CG  ARG A 394     -20.813 -16.899 -23.727  1.00 62.59           C  
ATOM   3103  CD  ARG A 394     -19.982 -15.645 -23.956  1.00 62.59           C  
ATOM   3104  NE  ARG A 394     -20.433 -14.538 -23.115  1.00 62.59           N  
ATOM   3105  CZ  ARG A 394     -19.870 -13.334 -23.082  1.00 62.59           C  
ATOM   3106  NH1 ARG A 394     -18.819 -13.054 -23.845  1.00 62.59           N1+
ATOM   3107  NH2 ARG A 394     -20.361 -12.400 -22.280  1.00 62.59           N  
ATOM   3108  N   ASN A 395     -20.639 -21.710 -25.371  1.00 54.38           N  
ATOM   3109  CA  ASN A 395     -20.465 -22.764 -26.365  1.00 54.38           C  
ATOM   3110  C   ASN A 395     -21.505 -23.869 -26.197  1.00 54.38           C  
ATOM   3111  O   ASN A 395     -21.530 -24.555 -25.174  1.00 54.38           O  
ATOM   3112  CB  ASN A 395     -19.054 -23.349 -26.285  1.00 54.38           C  
ATOM   3113  CG  ASN A 395     -18.069 -22.620 -27.179  1.00 54.38           C  
ATOM   3114  ND2 ASN A 395     -16.785 -22.736 -26.864  1.00 54.38           N  
ATOM   3115  OD1 ASN A 395     -18.460 -21.959 -28.145  1.00 54.38           O  
ATOM   3116  N   PRO A 396     -22.710 -23.996 -26.937  1.00 51.42           N  
ATOM   3117  CA  PRO A 396     -24.056 -24.566 -26.840  1.00 51.42           C  
ATOM   3118  C   PRO A 396     -24.081 -26.067 -27.115  1.00 51.42           C  
ATOM   3119  O   PRO A 396     -25.148 -26.686 -27.088  1.00 51.42           O  
ATOM   3120  CB  PRO A 396     -24.840 -23.801 -27.910  1.00 51.42           C  
ATOM   3121  CG  PRO A 396     -23.803 -23.318 -28.872  1.00 51.42           C  
ATOM   3122  CD  PRO A 396     -22.447 -23.571 -28.278  1.00 51.42           C  
ATOM   3123  N   SER A 397     -23.307 -26.956 -26.593  1.00 55.87           N  
ATOM   3124  CA  SER A 397     -23.586 -28.258 -27.189  1.00 55.87           C  
ATOM   3125  C   SER A 397     -24.104 -29.244 -26.147  1.00 55.87           C  
ATOM   3126  O   SER A 397     -24.687 -30.273 -26.494  1.00 55.87           O  
ATOM   3127  CB  SER A 397     -22.331 -28.822 -27.857  1.00 55.87           C  
ATOM   3128  OG  SER A 397     -21.430 -29.329 -26.887  1.00 55.87           O  
ATOM   3129  N   ASP A 398     -24.785 -28.732 -24.818  1.00 57.19           N  
ATOM   3130  CA  ASP A 398     -25.441 -29.752 -24.006  1.00 57.19           C  
ATOM   3131  C   ASP A 398     -26.495 -29.131 -23.090  1.00 57.19           C  
ATOM   3132  O   ASP A 398     -26.168 -28.332 -22.211  1.00 57.19           O  
ATOM   3133  CB  ASP A 398     -24.411 -30.521 -23.176  1.00 57.19           C  
ATOM   3134  CG  ASP A 398     -24.679 -32.015 -23.134  1.00 57.19           C  
ATOM   3135  OD1 ASP A 398     -25.827 -32.436 -23.393  1.00 57.19           O  
ATOM   3136  OD2 ASP A 398     -23.735 -32.779 -22.837  1.00 57.19           O1-
ATOM   3137  N   GLU A 399     -27.810 -29.051 -23.277  1.00 56.95           N  
ATOM   3138  CA  GLU A 399     -29.012 -28.411 -22.753  1.00 56.95           C  
ATOM   3139  C   GLU A 399     -29.333 -28.907 -21.346  1.00 56.95           C  
ATOM   3140  O   GLU A 399     -29.715 -28.120 -20.477  1.00 56.95           O  
ATOM   3141  CB  GLU A 399     -30.202 -28.660 -23.682  1.00 56.95           C  
ATOM   3142  CG  GLU A 399     -30.821 -27.388 -24.245  1.00 56.95           C  
ATOM   3143  CD  GLU A 399     -31.962 -27.652 -25.214  1.00 56.95           C  
ATOM   3144  OE1 GLU A 399     -32.560 -26.680 -25.727  1.00 56.95           O  
ATOM   3145  OE2 GLU A 399     -32.260 -28.842 -25.461  1.00 56.95           O1-
ATOM   3146  N   GLN A 400     -29.138 -30.069 -20.805  1.00 54.15           N  
ATOM   3147  CA  GLN A 400     -29.446 -30.641 -19.498  1.00 54.15           C  
ATOM   3148  C   GLN A 400     -28.378 -30.277 -18.471  1.00 54.15           C  
ATOM   3149  O   GLN A 400     -28.698 -29.903 -17.341  1.00 54.15           O  
ATOM   3150  CB  GLN A 400     -29.582 -32.161 -19.596  1.00 54.15           C  
ATOM   3151  CG  GLN A 400     -30.625 -32.747 -18.655  1.00 54.15           C  
ATOM   3152  CD  GLN A 400     -30.828 -34.237 -18.857  1.00 54.15           C  
ATOM   3153  NE2 GLN A 400     -31.703 -34.832 -18.053  1.00 54.15           N  
ATOM   3154  OE1 GLN A 400     -30.204 -34.849 -19.731  1.00 54.15           O  
ATOM   3155  N   LYS A 401     -27.141 -30.220 -18.601  1.00 53.04           N  
ATOM   3156  CA  LYS A 401     -26.020 -29.864 -17.737  1.00 53.04           C  
ATOM   3157  C   LYS A 401     -25.799 -28.353 -17.718  1.00 53.04           C  
ATOM   3158  O   LYS A 401     -25.458 -27.784 -16.679  1.00 53.04           O  
ATOM   3159  CB  LYS A 401     -24.744 -30.573 -18.192  1.00 53.04           C  
ATOM   3160  CG  LYS A 401     -24.746 -32.074 -17.936  1.00 53.04           C  
ATOM   3161  CD  LYS A 401     -23.426 -32.714 -18.348  1.00 53.04           C  
ATOM   3162  CE  LYS A 401     -23.456 -34.225 -18.169  1.00 53.04           C  
ATOM   3163  NZ  LYS A 401     -22.179 -34.860 -18.611  1.00 53.04           N1+
ATOM   3164  N   ASN A 402     -26.315 -27.621 -18.771  1.00 57.26           N  
ATOM   3165  CA  ASN A 402     -26.457 -26.171 -18.827  1.00 57.26           C  
ATOM   3166  C   ASN A 402     -27.525 -25.674 -17.857  1.00 57.26           C  
ATOM   3167  O   ASN A 402     -27.376 -24.607 -17.256  1.00 57.26           O  
ATOM   3168  CB  ASN A 402     -26.782 -25.717 -20.252  1.00 57.26           C  
ATOM   3169  CG  ASN A 402     -25.954 -24.526 -20.689  1.00 57.26           C  
ATOM   3170  ND2 ASN A 402     -25.744 -24.396 -21.995  1.00 57.26           N  
ATOM   3171  OD1 ASN A 402     -25.505 -23.728 -19.862  1.00 57.26           O  
ATOM   3172  N   THR A 403     -28.473 -26.631 -17.581  1.00 60.92           N  
ATOM   3173  CA  THR A 403     -29.539 -26.301 -16.641  1.00 60.92           C  
ATOM   3174  C   THR A 403     -29.048 -26.421 -15.202  1.00 60.92           C  
ATOM   3175  O   THR A 403     -29.341 -25.564 -14.366  1.00 60.92           O  
ATOM   3176  CB  THR A 403     -30.765 -27.209 -16.847  1.00 60.92           C  
ATOM   3177  CG2 THR A 403     -31.927 -26.774 -15.960  1.00 60.92           C  
ATOM   3178  OG1 THR A 403     -31.176 -27.145 -18.219  1.00 60.92           O  
ATOM   3179  N   GLN A 404     -28.207 -27.456 -14.787  1.00 56.24           N  
ATOM   3180  CA  GLN A 404     -27.591 -27.635 -13.476  1.00 56.24           C  
ATOM   3181  C   GLN A 404     -26.561 -26.544 -13.198  1.00 56.24           C  
ATOM   3182  O   GLN A 404     -26.497 -26.013 -12.087  1.00 56.24           O  
ATOM   3183  CB  GLN A 404     -26.936 -29.013 -13.375  1.00 56.24           C  
ATOM   3184  CG  GLN A 404     -27.931 -30.161 -13.272  1.00 56.24           C  
ATOM   3185  CD  GLN A 404     -27.257 -31.519 -13.202  1.00 56.24           C  
ATOM   3186  NE2 GLN A 404     -28.011 -32.535 -12.797  1.00 56.24           N  
ATOM   3187  OE1 GLN A 404     -26.068 -31.652 -13.510  1.00 56.24           O  
ATOM   3188  N   LEU A 405     -25.729 -26.232 -14.187  1.00 57.93           N  
ATOM   3189  CA  LEU A 405     -24.764 -25.141 -14.111  1.00 57.93           C  
ATOM   3190  C   LEU A 405     -25.469 -23.800 -13.946  1.00 57.93           C  
ATOM   3191  O   LEU A 405     -25.072 -22.982 -13.112  1.00 57.93           O  
ATOM   3192  CB  LEU A 405     -23.882 -25.117 -15.362  1.00 57.93           C  
ATOM   3193  CG  LEU A 405     -22.748 -24.091 -15.373  1.00 57.93           C  
ATOM   3194  CD1 LEU A 405     -21.769 -24.371 -14.238  1.00 57.93           C  
ATOM   3195  CD2 LEU A 405     -22.031 -24.100 -16.719  1.00 57.93           C  
ATOM   3196  N   ARG A 406     -26.545 -23.644 -14.669  1.00 63.58           N  
ATOM   3197  CA  ARG A 406     -27.347 -22.429 -14.564  1.00 63.58           C  
ATOM   3198  C   ARG A 406     -27.982 -22.308 -13.182  1.00 63.58           C  
ATOM   3199  O   ARG A 406     -28.020 -21.221 -12.604  1.00 63.58           O  
ATOM   3200  CB  ARG A 406     -28.431 -22.404 -15.643  1.00 63.58           C  
ATOM   3201  CG  ARG A 406     -27.909 -22.080 -17.034  1.00 63.58           C  
ATOM   3202  CD  ARG A 406     -29.038 -21.975 -18.049  1.00 63.58           C  
ATOM   3203  NE  ARG A 406     -28.534 -21.994 -19.419  1.00 63.58           N  
ATOM   3204  CZ  ARG A 406     -29.234 -21.629 -20.490  1.00 63.58           C  
ATOM   3205  NH1 ARG A 406     -30.487 -21.206 -20.369  1.00 63.58           N1+
ATOM   3206  NH2 ARG A 406     -28.677 -21.686 -21.691  1.00 63.58           N  
ATOM   3207  N   ARG A 407     -28.438 -23.450 -12.722  1.00 65.48           N  
ATOM   3208  CA  ARG A 407     -29.052 -23.495 -11.399  1.00 65.48           C  
ATOM   3209  C   ARG A 407     -28.032 -23.174 -10.311  1.00 65.48           C  
ATOM   3210  O   ARG A 407     -28.319 -22.408  -9.390  1.00 65.48           O  
ATOM   3211  CB  ARG A 407     -29.678 -24.867 -11.143  1.00 65.48           C  
ATOM   3212  CG  ARG A 407     -31.041 -25.052 -11.790  1.00 65.48           C  
ATOM   3213  CD  ARG A 407     -31.672 -26.383 -11.405  1.00 65.48           C  
ATOM   3214  NE  ARG A 407     -32.425 -26.963 -12.513  1.00 65.48           N  
ATOM   3215  CZ  ARG A 407     -33.080 -28.120 -12.461  1.00 65.48           C  
ATOM   3216  NH1 ARG A 407     -33.089 -28.845 -11.348  1.00 65.48           N1+
ATOM   3217  NH2 ARG A 407     -33.733 -28.554 -13.529  1.00 65.48           N  
ATOM   3218  N   LEU A 408     -26.933 -23.713 -10.379  1.00 59.42           N  
ATOM   3219  CA  LEU A 408     -25.875 -23.493  -9.397  1.00 59.42           C  
ATOM   3220  C   LEU A 408     -25.357 -22.061  -9.468  1.00 59.42           C  
ATOM   3221  O   LEU A 408     -25.102 -21.437  -8.435  1.00 59.42           O  
ATOM   3222  CB  LEU A 408     -24.723 -24.476  -9.622  1.00 59.42           C  
ATOM   3223  CG  LEU A 408     -24.935 -25.899  -9.103  1.00 59.42           C  
ATOM   3224  CD1 LEU A 408     -23.818 -26.815  -9.595  1.00 59.42           C  
ATOM   3225  CD2 LEU A 408     -25.008 -25.907  -7.580  1.00 59.42           C  
ATOM   3226  N   ILE A 409     -25.188 -21.621 -10.695  1.00 59.35           N  
ATOM   3227  CA  ILE A 409     -24.808 -20.225 -10.886  1.00 59.35           C  
ATOM   3228  C   ILE A 409     -25.863 -19.314 -10.263  1.00 59.35           C  
ATOM   3229  O   ILE A 409     -25.529 -18.358  -9.559  1.00 59.35           O  
ATOM   3230  CB  ILE A 409     -24.625 -19.888 -12.382  1.00 59.35           C  
ATOM   3231  CG1 ILE A 409     -23.394 -20.609 -12.945  1.00 59.35           C  
ATOM   3232  CG2 ILE A 409     -24.514 -18.375 -12.586  1.00 59.35           C  
ATOM   3233  CD1 ILE A 409     -23.217 -20.449 -14.449  1.00 59.35           C  
ATOM   3234  N   ALA A 410     -27.113 -19.608 -10.546  1.00 64.62           N  
ATOM   3235  CA  ALA A 410     -28.233 -18.841 -10.004  1.00 64.62           C  
ATOM   3236  C   ALA A 410     -28.243 -18.889  -8.479  1.00 64.62           C  
ATOM   3237  O   ALA A 410     -28.466 -17.870  -7.821  1.00 64.62           O  
ATOM   3238  CB  ALA A 410     -29.555 -19.364 -10.559  1.00 64.62           C  
ATOM   3239  N   LYS A 411     -27.935 -20.106  -7.948  1.00 60.64           N  
ATOM   3240  CA  LYS A 411     -27.875 -20.279  -6.499  1.00 60.64           C  
ATOM   3241  C   LYS A 411     -26.738 -19.461  -5.894  1.00 60.64           C  
ATOM   3242  O   LYS A 411     -26.908 -18.827  -4.851  1.00 60.64           O  
ATOM   3243  CB  LYS A 411     -27.706 -21.756  -6.141  1.00 60.64           C  
ATOM   3244  CG  LYS A 411     -28.989 -22.569  -6.248  1.00 60.64           C  
ATOM   3245  CD  LYS A 411     -28.780 -24.005  -5.785  1.00 60.64           C  
ATOM   3246  CE  LYS A 411     -30.047 -24.835  -5.946  1.00 60.64           C  
ATOM   3247  NZ  LYS A 411     -29.830 -26.258  -5.549  1.00 60.64           N1+
ATOM   3248  N   ALA A 412     -25.609 -19.478  -6.516  1.00 59.12           N  
ATOM   3249  CA  ALA A 412     -24.454 -18.695  -6.083  1.00 59.12           C  
ATOM   3250  C   ALA A 412     -24.740 -17.199  -6.173  1.00 59.12           C  
ATOM   3251  O   ALA A 412     -24.410 -16.441  -5.258  1.00 59.12           O  
ATOM   3252  CB  ALA A 412     -23.226 -19.051  -6.916  1.00 59.12           C  
ATOM   3253  N   GLU A 413     -25.384 -16.805  -7.264  1.00 64.19           N  
ATOM   3254  CA  GLU A 413     -25.734 -15.403  -7.477  1.00 64.19           C  
ATOM   3255  C   GLU A 413     -26.749 -14.924  -6.443  1.00 64.19           C  
ATOM   3256  O   GLU A 413     -26.641 -13.808  -5.933  1.00 64.19           O  
ATOM   3257  CB  GLU A 413     -26.284 -15.197  -8.890  1.00 64.19           C  
ATOM   3258  CG  GLU A 413     -25.220 -15.239  -9.977  1.00 64.19           C  
ATOM   3259  CD  GLU A 413     -25.785 -15.064 -11.378  1.00 64.19           C  
ATOM   3260  OE1 GLU A 413     -24.996 -14.867 -12.330  1.00 64.19           O  
ATOM   3261  OE2 GLU A 413     -27.026 -15.121 -11.524  1.00 64.19           O1-
ATOM   3262  N   VAL A 414     -27.726 -15.761  -6.151  1.00 71.79           N  
ATOM   3263  CA  VAL A 414     -28.734 -15.447  -5.143  1.00 71.79           C  
ATOM   3264  C   VAL A 414     -28.069 -15.284  -3.778  1.00 71.79           C  
ATOM   3265  O   VAL A 414     -28.379 -14.349  -3.037  1.00 71.79           O  
ATOM   3266  CB  VAL A 414     -29.828 -16.536  -5.076  1.00 71.79           C  
ATOM   3267  CG1 VAL A 414     -30.728 -16.324  -3.861  1.00 71.79           C  
ATOM   3268  CG2 VAL A 414     -30.653 -16.542  -6.362  1.00 71.79           C  
ATOM   3269  N   TRP A 415     -27.339 -16.136  -3.480  1.00 68.42           N  
ATOM   3270  CA  TRP A 415     -26.625 -16.051  -2.211  1.00 68.42           C  
ATOM   3271  C   TRP A 415     -25.832 -14.753  -2.117  1.00 68.42           C  
ATOM   3272  O   TRP A 415     -25.876 -14.063  -1.096  1.00 68.42           O  
ATOM   3273  CB  TRP A 415     -25.688 -17.250  -2.040  1.00 68.42           C  
ATOM   3274  CG  TRP A 415     -25.172 -17.425  -0.643  1.00 68.42           C  
ATOM   3275  CD1 TRP A 415     -25.708 -18.207   0.342  1.00 68.42           C  
ATOM   3276  CD2 TRP A 415     -24.017 -16.799  -0.074  1.00 68.42           C  
ATOM   3277  CE2 TRP A 415     -23.913 -17.249   1.261  1.00 68.42           C  
ATOM   3278  CE3 TRP A 415     -23.059 -15.901  -0.565  1.00 68.42           C  
ATOM   3279  NE1 TRP A 415     -24.956 -18.106   1.489  1.00 68.42           N  
ATOM   3280  CZ2 TRP A 415     -22.888 -16.830   2.111  1.00 68.42           C  
ATOM   3281  CZ3 TRP A 415     -22.040 -15.486   0.284  1.00 68.42           C  
ATOM   3282  CH2 TRP A 415     -21.964 -15.952   1.607  1.00 68.42           C  
ATOM   3283  N   LEU A 416     -24.936 -14.446  -3.220  1.00 66.64           N  
ATOM   3284  CA  LEU A 416     -24.154 -13.214  -3.250  1.00 66.64           C  
ATOM   3285  C   LEU A 416     -25.053 -11.995  -3.074  1.00 66.64           C  
ATOM   3286  O   LEU A 416     -24.709 -11.065  -2.340  1.00 66.64           O  
ATOM   3287  CB  LEU A 416     -23.378 -13.104  -4.565  1.00 66.64           C  
ATOM   3288  CG  LEU A 416     -22.165 -14.023  -4.715  1.00 66.64           C  
ATOM   3289  CD1 LEU A 416     -21.616 -13.950  -6.136  1.00 66.64           C  
ATOM   3290  CD2 LEU A 416     -21.086 -13.655  -3.701  1.00 66.64           C  
ATOM   3291  N   LEU A 417     -26.215 -12.008  -3.674  1.00 71.38           N  
ATOM   3292  CA  LEU A 417     -27.182 -10.918  -3.602  1.00 71.38           C  
ATOM   3293  C   LEU A 417     -27.762 -10.799  -2.197  1.00 71.38           C  
ATOM   3294  O   LEU A 417     -27.957  -9.690  -1.694  1.00 71.38           O  
ATOM   3295  CB  LEU A 417     -28.308 -11.134  -4.616  1.00 71.38           C  
ATOM   3296  CG  LEU A 417     -27.963 -10.861  -6.082  1.00 71.38           C  
ATOM   3297  CD1 LEU A 417     -29.109 -11.301  -6.987  1.00 71.38           C  
ATOM   3298  CD2 LEU A 417     -27.645  -9.385  -6.291  1.00 71.38           C  
ATOM   3299  N   ASN A 418     -27.965 -11.914  -1.618  1.00 70.84           N  
ATOM   3300  CA  ASN A 418     -28.473 -11.925  -0.250  1.00 70.84           C  
ATOM   3301  C   ASN A 418     -27.474 -11.304   0.723  1.00 70.84           C  
ATOM   3302  O   ASN A 418     -27.858 -10.546   1.615  1.00 70.84           O  
ATOM   3303  CB  ASN A 418     -28.820 -13.350   0.182  1.00 70.84           C  
ATOM   3304  CG  ASN A 418     -29.687 -13.388   1.426  1.00 70.84           C  
ATOM   3305  ND2 ASN A 418     -29.580 -14.468   2.191  1.00 70.84           N  
ATOM   3306  OD1 ASN A 418     -30.446 -12.454   1.697  1.00 70.84           O  
ATOM   3307  N   GLU A 419     -26.281 -11.575   0.548  1.00 68.33           N  
ATOM   3308  CA  GLU A 419     -25.246 -11.013   1.410  1.00 68.33           C  
ATOM   3309  C   GLU A 419     -25.136  -9.502   1.226  1.00 68.33           C  
ATOM   3310  O   GLU A 419     -25.000  -8.761   2.202  1.00 68.33           O  
ATOM   3311  CB  GLU A 419     -23.895 -11.676   1.130  1.00 68.33           C  
ATOM   3312  CG  GLU A 419     -23.742 -13.051   1.764  1.00 68.33           C  
ATOM   3313  CD  GLU A 419     -23.646 -13.005   3.281  1.00 68.33           C  
ATOM   3314  OE1 GLU A 419     -24.500 -13.617   3.962  1.00 68.33           O  
ATOM   3315  OE2 GLU A 419     -22.709 -12.351   3.792  1.00 68.33           O1-
ATOM   3316  N   GLU A 420     -25.094  -9.126  -0.050  1.00 70.07           N  
ATOM   3317  CA  GLU A 420     -25.074  -7.698  -0.354  1.00 70.07           C  
ATOM   3318  C   GLU A 420     -26.277  -6.985   0.259  1.00 70.07           C  
ATOM   3319  O   GLU A 420     -26.156  -5.861   0.749  1.00 70.07           O  
ATOM   3320  CB  GLU A 420     -25.043  -7.471  -1.867  1.00 70.07           C  
ATOM   3321  CG  GLU A 420     -23.718  -7.845  -2.518  1.00 70.07           C  
ATOM   3322  CD  GLU A 420     -23.714  -7.649  -4.025  1.00 70.07           C  
ATOM   3323  OE1 GLU A 420     -22.650  -7.833  -4.658  1.00 70.07           O  
ATOM   3324  OE2 GLU A 420     -24.783  -7.306  -4.577  1.00 70.07           O1-
ATOM   3325  N   PHE A 421     -27.363  -7.723   0.215  1.00 72.23           N  
ATOM   3326  CA  PHE A 421     -28.592  -7.200   0.799  1.00 72.23           C  
ATOM   3327  C   PHE A 421     -28.449  -7.037   2.307  1.00 72.23           C  
ATOM   3328  O   PHE A 421     -28.825  -6.003   2.864  1.00 72.23           O  
ATOM   3329  CB  PHE A 421     -29.775  -8.121   0.481  1.00 72.23           C  
ATOM   3330  CG  PHE A 421     -31.084  -7.648   1.052  1.00 72.23           C  
ATOM   3331  CD1 PHE A 421     -31.597  -8.213   2.214  1.00 72.23           C  
ATOM   3332  CD2 PHE A 421     -31.802  -6.637   0.426  1.00 72.23           C  
ATOM   3333  CE1 PHE A 421     -32.808  -7.776   2.743  1.00 72.23           C  
ATOM   3334  CE2 PHE A 421     -33.013  -6.196   0.951  1.00 72.23           C  
ATOM   3335  CZ  PHE A 421     -33.516  -6.767   2.109  1.00 72.23           C  
ATOM   3336  N   LYS A 422     -27.931  -8.021   2.986  1.00 73.71           N  
ATOM   3337  CA  LYS A 422     -27.729  -7.969   4.431  1.00 73.71           C  
ATOM   3338  C   LYS A 422     -26.794  -6.825   4.815  1.00 73.71           C  
ATOM   3339  O   LYS A 422     -27.041  -6.117   5.793  1.00 73.71           O  
ATOM   3340  CB  LYS A 422     -27.168  -9.297   4.942  1.00 73.71           C  
ATOM   3341  CG  LYS A 422     -28.194 -10.419   5.006  1.00 73.71           C  
ATOM   3342  CD  LYS A 422     -27.590 -11.697   5.574  1.00 73.71           C  
ATOM   3343  CE  LYS A 422     -28.598 -12.839   5.577  1.00 73.71           C  
ATOM   3344  NZ  LYS A 422     -27.998 -14.106   6.091  1.00 73.71           N1+
ATOM   3345  N   GLU A 423     -25.745  -6.614   4.003  1.00 73.82           N  
ATOM   3346  CA  GLU A 423     -24.814  -5.511   4.218  1.00 73.82           C  
ATOM   3347  C   GLU A 423     -25.496  -4.163   3.996  1.00 73.82           C  
ATOM   3348  O   GLU A 423     -25.289  -3.223   4.765  1.00 73.82           O  
ATOM   3349  CB  GLU A 423     -23.599  -5.643   3.296  1.00 73.82           C  
ATOM   3350  CG  GLU A 423     -22.493  -6.524   3.859  1.00 73.82           C  
ATOM   3351  CD  GLU A 423     -21.312  -6.682   2.914  1.00 73.82           C  
ATOM   3352  OE1 GLU A 423     -20.392  -7.474   3.220  1.00 73.82           O  
ATOM   3353  OE2 GLU A 423     -21.306  -6.007   1.860  1.00 73.82           O1-
ATOM   3354  N   ALA A 424     -26.349  -4.025   2.983  1.00 69.31           N  
ATOM   3355  CA  ALA A 424     -27.109  -2.815   2.682  1.00 69.31           C  
ATOM   3356  C   ALA A 424     -28.126  -2.517   3.779  1.00 69.31           C  
ATOM   3357  O   ALA A 424     -28.330  -1.358   4.148  1.00 69.31           O  
ATOM   3358  CB  ALA A 424     -27.811  -2.950   1.333  1.00 69.31           C  
ATOM   3359  N   GLU A 425     -28.664  -3.522   4.352  1.00 74.67           N  
ATOM   3360  CA  GLU A 425     -29.620  -3.368   5.445  1.00 74.67           C  
ATOM   3361  C   GLU A 425     -28.944  -2.813   6.695  1.00 74.67           C  
ATOM   3362  O   GLU A 425     -29.502  -1.950   7.377  1.00 74.67           O  
ATOM   3363  CB  GLU A 425     -30.295  -4.705   5.762  1.00 74.67           C  
ATOM   3364  CG  GLU A 425     -31.564  -4.571   6.592  1.00 74.67           C  
ATOM   3365  CD  GLU A 425     -32.257  -5.901   6.846  1.00 74.67           C  
ATOM   3366  OE1 GLU A 425     -33.359  -5.907   7.439  1.00 74.67           O  
ATOM   3367  OE2 GLU A 425     -31.692  -6.945   6.449  1.00 74.67           O1-
ATOM   3368  N   LYS A 426     -27.789  -3.403   6.928  1.00 75.77           N  
ATOM   3369  CA  LYS A 426     -27.018  -2.893   8.059  1.00 75.77           C  
ATOM   3370  C   LYS A 426     -26.687  -1.415   7.876  1.00 75.77           C  
ATOM   3371  O   LYS A 426     -26.852  -0.617   8.800  1.00 75.77           O  
ATOM   3372  CB  LYS A 426     -25.732  -3.700   8.239  1.00 75.77           C  
ATOM   3373  CG  LYS A 426     -25.938  -5.054   8.901  1.00 75.77           C  
ATOM   3374  CD  LYS A 426     -24.614  -5.771   9.133  1.00 75.77           C  
ATOM   3375  CE  LYS A 426     -24.825  -7.171   9.692  1.00 75.77           C  
ATOM   3376  NZ  LYS A 426     -23.531  -7.885   9.901  1.00 75.77           N1+
ATOM   3377  N   ARG A 427     -26.286  -1.073   6.691  1.00 72.32           N  
ATOM   3378  CA  ARG A 427     -25.968   0.308   6.342  1.00 72.32           C  
ATOM   3379  C   ARG A 427     -27.212   1.189   6.409  1.00 72.32           C  
ATOM   3380  O   ARG A 427     -27.149   2.325   6.886  1.00 72.32           O  
ATOM   3381  CB  ARG A 427     -25.348   0.382   4.945  1.00 72.32           C  
ATOM   3382  CG  ARG A 427     -23.911  -0.108   4.884  1.00 72.32           C  
ATOM   3383  CD  ARG A 427     -23.301   0.104   3.505  1.00 72.32           C  
ATOM   3384  NE  ARG A 427     -22.012  -0.568   3.375  1.00 72.32           N  
ATOM   3385  CZ  ARG A 427     -21.307  -0.648   2.250  1.00 72.32           C  
ATOM   3386  NH1 ARG A 427     -21.756  -0.095   1.128  1.00 72.32           N1+
ATOM   3387  NH2 ARG A 427     -20.146  -1.284   2.245  1.00 72.32           N  
ATOM   3388  N   PHE A 428     -28.277   0.742   5.918  1.00 81.39           N  
ATOM   3389  CA  PHE A 428     -29.555   1.446   5.940  1.00 81.39           C  
ATOM   3390  C   PHE A 428     -30.001   1.715   7.373  1.00 81.39           C  
ATOM   3391  O   PHE A 428     -30.446   2.819   7.692  1.00 81.39           O  
ATOM   3392  CB  PHE A 428     -30.627   0.639   5.200  1.00 81.39           C  
ATOM   3393  CG  PHE A 428     -31.966   1.323   5.137  1.00 81.39           C  
ATOM   3394  CD1 PHE A 428     -32.995   0.945   5.990  1.00 81.39           C  
ATOM   3395  CD2 PHE A 428     -32.195   2.343   4.224  1.00 81.39           C  
ATOM   3396  CE1 PHE A 428     -34.236   1.576   5.934  1.00 81.39           C  
ATOM   3397  CE2 PHE A 428     -33.432   2.979   4.161  1.00 81.39           C  
ATOM   3398  CZ  PHE A 428     -34.451   2.593   5.017  1.00 81.39           C  
ATOM   3399  N   ARG A 429     -29.822   0.783   8.218  1.00 79.30           N  
ATOM   3400  CA  ARG A 429     -30.196   0.948   9.619  1.00 79.30           C  
ATOM   3401  C   ARG A 429     -29.345   2.021  10.290  1.00 79.30           C  
ATOM   3402  O   ARG A 429     -29.861   2.847  11.046  1.00 79.30           O  
ATOM   3403  CB  ARG A 429     -30.060  -0.377  10.372  1.00 79.30           C  
ATOM   3404  CG  ARG A 429     -31.269  -1.289  10.240  1.00 79.30           C  
ATOM   3405  CD  ARG A 429     -31.132  -2.536  11.101  1.00 79.30           C  
ATOM   3406  NE  ARG A 429     -32.171  -3.517  10.797  1.00 79.30           N  
ATOM   3407  CZ  ARG A 429     -32.261  -4.721  11.355  1.00 79.30           C  
ATOM   3408  NH1 ARG A 429     -31.376  -5.118  12.261  1.00 79.30           N1+
ATOM   3409  NH2 ARG A 429     -33.248  -5.535  11.005  1.00 79.30           N  
ATOM   3410  N   LYS A 430     -28.153   1.958   9.980  1.00 78.58           N  
ATOM   3411  CA  LYS A 430     -27.253   2.986  10.495  1.00 78.58           C  
ATOM   3412  C   LYS A 430     -27.659   4.370  10.000  1.00 78.58           C  
ATOM   3413  O   LYS A 430     -27.683   5.329  10.774  1.00 78.58           O  
ATOM   3414  CB  LYS A 430     -25.809   2.686  10.090  1.00 78.58           C  
ATOM   3415  CG  LYS A 430     -24.771   3.479  10.873  1.00 78.58           C  
ATOM   3416  CD  LYS A 430     -23.354   3.067  10.495  1.00 78.58           C  
ATOM   3417  CE  LYS A 430     -22.314   3.923  11.205  1.00 78.58           C  
ATOM   3418  NZ  LYS A 430     -20.922   3.527  10.834  1.00 78.58           N1+
ATOM   3419  N   LEU A 431     -28.008   4.508   8.830  1.00 80.29           N  
ATOM   3420  CA  LEU A 431     -28.412   5.768   8.214  1.00 80.29           C  
ATOM   3421  C   LEU A 431     -29.742   6.250   8.786  1.00 80.29           C  
ATOM   3422  O   LEU A 431     -29.919   7.445   9.033  1.00 80.29           O  
ATOM   3423  CB  LEU A 431     -28.524   5.611   6.695  1.00 80.29           C  
ATOM   3424  CG  LEU A 431     -27.461   6.328   5.861  1.00 80.29           C  
ATOM   3425  CD1 LEU A 431     -26.800   5.351   4.894  1.00 80.29           C  
ATOM   3426  CD2 LEU A 431     -28.076   7.501   5.106  1.00 80.29           C  
ATOM   3427  N   GLN A 432     -30.613   5.411   9.080  1.00 78.74           N  
ATOM   3428  CA  GLN A 432     -31.902   5.749   9.676  1.00 78.74           C  
ATOM   3429  C   GLN A 432     -31.726   6.322  11.079  1.00 78.74           C  
ATOM   3430  O   GLN A 432     -32.398   7.287  11.450  1.00 78.74           O  
ATOM   3431  CB  GLN A 432     -32.812   4.521   9.719  1.00 78.74           C  
ATOM   3432  CG  GLN A 432     -33.539   4.248   8.411  1.00 78.74           C  
ATOM   3433  CD  GLN A 432     -34.597   3.168   8.540  1.00 78.74           C  
ATOM   3434  NE2 GLN A 432     -35.510   3.113   7.577  1.00 78.74           N  
ATOM   3435  OE1 GLN A 432     -34.593   2.389   9.499  1.00 78.74           O  
ATOM   3436  N   GLU A 433     -30.793   5.648  11.710  1.00 84.16           N  
ATOM   3437  CA  GLU A 433     -30.506   6.140  13.054  1.00 84.16           C  
ATOM   3438  C   GLU A 433     -29.913   7.545  13.013  1.00 84.16           C  
ATOM   3439  O   GLU A 433     -30.293   8.409  13.807  1.00 84.16           O  
ATOM   3440  CB  GLU A 433     -29.555   5.188  13.783  1.00 84.16           C  
ATOM   3441  CG  GLU A 433     -30.213   3.895  14.243  1.00 84.16           C  
ATOM   3442  CD  GLU A 433     -29.233   2.913  14.867  1.00 84.16           C  
ATOM   3443  OE1 GLU A 433     -29.658   1.809  15.277  1.00 84.16           O  
ATOM   3444  OE2 GLU A 433     -28.031   3.250  14.947  1.00 84.16           O1-
ATOM   3445  N   GLU A 434     -29.084   7.734  12.074  1.00 84.80           N  
ATOM   3446  CA  GLU A 434     -28.455   9.041  11.902  1.00 84.80           C  
ATOM   3447  C   GLU A 434     -29.473  10.089  11.461  1.00 84.80           C  
ATOM   3448  O   GLU A 434     -29.428  11.234  11.915  1.00 84.80           O  
ATOM   3449  CB  GLU A 434     -27.312   8.958  10.887  1.00 84.80           C  
ATOM   3450  CG  GLU A 434     -26.082   8.229  11.405  1.00 84.80           C  
ATOM   3451  CD  GLU A 434     -24.987   8.082  10.360  1.00 84.80           C  
ATOM   3452  OE1 GLU A 434     -23.920   7.507  10.675  1.00 84.80           O  
ATOM   3453  OE2 GLU A 434     -25.198   8.545   9.218  1.00 84.80           O1-
ATOM   3454  N   THR A 435     -30.410   9.752  10.616  1.00 82.61           N  
ATOM   3455  CA  THR A 435     -31.461  10.647  10.145  1.00 82.61           C  
ATOM   3456  C   THR A 435     -32.395  11.033  11.289  1.00 82.61           C  
ATOM   3457  O   THR A 435     -32.793  12.194  11.408  1.00 82.61           O  
ATOM   3458  CB  THR A 435     -32.276  10.003   9.009  1.00 82.61           C  
ATOM   3459  CG2 THR A 435     -33.305  10.980   8.449  1.00 82.61           C  
ATOM   3460  OG1 THR A 435     -31.387   9.608   7.957  1.00 82.61           O  
ATOM   3461  N   LYS A 436     -32.743  10.022  12.097  1.00 87.47           N  
ATOM   3462  CA  LYS A 436     -33.566  10.293  13.271  1.00 87.47           C  
ATOM   3463  C   LYS A 436     -32.888  11.302  14.196  1.00 87.47           C  
ATOM   3464  O   LYS A 436     -33.532  12.231  14.688  1.00 87.47           O  
ATOM   3465  CB  LYS A 436     -33.859   8.999  14.033  1.00 87.47           C  
ATOM   3466  CG  LYS A 436     -34.928   9.142  15.107  1.00 87.47           C  
ATOM   3467  CD  LYS A 436     -35.225   7.809  15.780  1.00 87.47           C  
ATOM   3468  CE  LYS A 436     -36.233   7.965  16.911  1.00 87.47           C  
ATOM   3469  NZ  LYS A 436     -36.522   6.661  17.579  1.00 87.47           N1+
ATOM   3470  N   LYS A 437     -31.664  11.143  14.328  1.00 88.61           N  
ATOM   3471  CA  LYS A 437     -30.893  12.066  15.157  1.00 88.61           C  
ATOM   3472  C   LYS A 437     -30.877  13.467  14.551  1.00 88.61           C  
ATOM   3473  O   LYS A 437     -31.018  14.460  15.267  1.00 88.61           O  
ATOM   3474  CB  LYS A 437     -29.462  11.558  15.338  1.00 88.61           C  
ATOM   3475  CG  LYS A 437     -29.318  10.486  16.410  1.00 88.61           C  
ATOM   3476  CD  LYS A 437     -27.860  10.095  16.616  1.00 88.61           C  
ATOM   3477  CE  LYS A 437     -27.725   8.933  17.591  1.00 88.61           C  
ATOM   3478  NZ  LYS A 437     -26.299   8.525  17.772  1.00 88.61           N1+
ATOM   3479  N   ALA A 438     -30.747  13.513  13.314  1.00 81.12           N  
ATOM   3480  CA  ALA A 438     -30.725  14.786  12.599  1.00 81.12           C  
ATOM   3481  C   ALA A 438     -32.075  15.490  12.689  1.00 81.12           C  
ATOM   3482  O   ALA A 438     -32.137  16.707  12.879  1.00 81.12           O  
ATOM   3483  CB  ALA A 438     -30.337  14.570  11.137  1.00 81.12           C  
ATOM   3484  N   LEU A 439     -33.167  14.774  12.580  1.00 86.40           N  
ATOM   3485  CA  LEU A 439     -34.510  15.339  12.668  1.00 86.40           C  
ATOM   3486  C   LEU A 439     -34.783  15.876  14.069  1.00 86.40           C  
ATOM   3487  O   LEU A 439     -35.412  16.926  14.224  1.00 86.40           O  
ATOM   3488  CB  LEU A 439     -35.558  14.288  12.297  1.00 86.40           C  
ATOM   3489  CG  LEU A 439     -35.767  14.037  10.803  1.00 86.40           C  
ATOM   3490  CD1 LEU A 439     -36.659  12.818  10.589  1.00 86.40           C  
ATOM   3491  CD2 LEU A 439     -36.368  15.268  10.132  1.00 86.40           C  
ATOM   3492  N   GLU A 440     -34.318  15.165  15.059  1.00 88.59           N  
ATOM   3493  CA  GLU A 440     -34.452  15.628  16.436  1.00 88.59           C  
ATOM   3494  C   GLU A 440     -33.702  16.940  16.653  1.00 88.59           C  
ATOM   3495  O   GLU A 440     -34.195  17.836  17.340  1.00 88.59           O  
ATOM   3496  CB  GLU A 440     -33.945  14.564  17.413  1.00 88.59           C  
ATOM   3497  CG  GLU A 440     -34.870  13.364  17.549  1.00 88.59           C  
ATOM   3498  CD  GLU A 440     -34.303  12.268  18.437  1.00 88.59           C  
ATOM   3499  OE1 GLU A 440     -34.998  11.252  18.666  1.00 88.59           O  
ATOM   3500  OE2 GLU A 440     -33.154  12.426  18.909  1.00 88.59           O1-
ATOM   3501  N   GLU A 441     -32.567  17.010  16.061  1.00 87.18           N  
ATOM   3502  CA  GLU A 441     -31.759  18.224  16.134  1.00 87.18           C  
ATOM   3503  C   GLU A 441     -32.464  19.397  15.456  1.00 87.18           C  
ATOM   3504  O   GLU A 441     -32.441  20.520  15.964  1.00 87.18           O  
ATOM   3505  CB  GLU A 441     -30.386  17.996  15.498  1.00 87.18           C  
ATOM   3506  CG  GLU A 441     -29.460  17.122  16.331  1.00 87.18           C  
ATOM   3507  CD  GLU A 441     -28.125  16.849  15.656  1.00 87.18           C  
ATOM   3508  OE1 GLU A 441     -27.296  16.105  16.229  1.00 87.18           O  
ATOM   3509  OE2 GLU A 441     -27.905  17.386  14.547  1.00 87.18           O1-
ATOM   3510  N   VAL A 442     -33.097  19.157  14.347  1.00 83.89           N  
ATOM   3511  CA  VAL A 442     -33.838  20.182  13.619  1.00 83.89           C  
ATOM   3512  C   VAL A 442     -35.035  20.642  14.448  1.00 83.89           C  
ATOM   3513  O   VAL A 442     -35.311  21.840  14.539  1.00 83.89           O  
ATOM   3514  CB  VAL A 442     -34.311  19.668  12.241  1.00 83.89           C  
ATOM   3515  CG1 VAL A 442     -35.295  20.650  11.607  1.00 83.89           C  
ATOM   3516  CG2 VAL A 442     -33.115  19.434  11.320  1.00 83.89           C  
ATOM   3517  N   GLU A 443     -35.729  19.780  15.079  1.00 86.09           N  
ATOM   3518  CA  GLU A 443     -36.886  20.110  15.904  1.00 86.09           C  
ATOM   3519  C   GLU A 443     -36.490  20.990  17.086  1.00 86.09           C  
ATOM   3520  O   GLU A 443     -37.200  21.940  17.426  1.00 86.09           O  
ATOM   3521  CB  GLU A 443     -37.572  18.835  16.404  1.00 86.09           C  
ATOM   3522  CG  GLU A 443     -38.507  18.201  15.386  1.00 86.09           C  
ATOM   3523  CD  GLU A 443     -39.169  16.929  15.891  1.00 86.09           C  
ATOM   3524  OE1 GLU A 443     -39.999  16.343  15.159  1.00 86.09           O  
ATOM   3525  OE2 GLU A 443     -38.856  16.513  17.030  1.00 86.09           O1-
ATOM   3526  N   GLU A 444     -35.373  20.640  17.684  1.00 88.29           N  
ATOM   3527  CA  GLU A 444     -34.853  21.458  18.776  1.00 88.29           C  
ATOM   3528  C   GLU A 444     -34.532  22.872  18.301  1.00 88.29           C  
ATOM   3529  O   GLU A 444     -34.830  23.848  18.994  1.00 88.29           O  
ATOM   3530  CB  GLU A 444     -33.605  20.813  19.385  1.00 88.29           C  
ATOM   3531  CG  GLU A 444     -33.906  19.626  20.290  1.00 88.29           C  
ATOM   3532  CD  GLU A 444     -32.656  18.953  20.832  1.00 88.29           C  
ATOM   3533  OE1 GLU A 444     -32.777  17.928  21.541  1.00 88.29           O  
ATOM   3534  OE2 GLU A 444     -31.545  19.455  20.546  1.00 88.29           O1-
ATOM   3535  N   LEU A 445     -33.975  22.933  17.146  1.00 84.89           N  
ATOM   3536  CA  LEU A 445     -33.631  24.222  16.555  1.00 84.89           C  
ATOM   3537  C   LEU A 445     -34.886  25.031  16.248  1.00 84.89           C  
ATOM   3538  O   LEU A 445     -34.921  26.242  16.481  1.00 84.89           O  
ATOM   3539  CB  LEU A 445     -32.811  24.023  15.277  1.00 84.89           C  
ATOM   3540  CG  LEU A 445     -31.309  23.807  15.461  1.00 84.89           C  
ATOM   3541  CD1 LEU A 445     -30.672  23.361  14.149  1.00 84.89           C  
ATOM   3542  CD2 LEU A 445     -30.644  25.079  15.979  1.00 84.89           C  
ATOM   3543  N   ASN A 446     -35.908  24.425  15.785  1.00 85.96           N  
ATOM   3544  CA  ASN A 446     -37.169  25.087  15.470  1.00 85.96           C  
ATOM   3545  C   ASN A 446     -37.848  25.628  16.725  1.00 85.96           C  
ATOM   3546  O   ASN A 446     -38.414  26.722  16.708  1.00 85.96           O  
ATOM   3547  CB  ASN A 446     -38.107  24.132  14.729  1.00 85.96           C  
ATOM   3548  CG  ASN A 446     -38.043  24.301  13.224  1.00 85.96           C  
ATOM   3549  ND2 ASN A 446     -38.529  23.303  12.494  1.00 85.96           N  
ATOM   3550  OD1 ASN A 446     -37.561  25.319  12.721  1.00 85.96           O  
ATOM   3551  N   GLN A 447     -37.849  24.859  17.759  1.00 88.57           N  
ATOM   3552  CA  GLN A 447     -38.391  25.313  19.034  1.00 88.57           C  
ATOM   3553  C   GLN A 447     -37.653  26.552  19.535  1.00 88.57           C  
ATOM   3554  O   GLN A 447     -38.276  27.501  20.015  1.00 88.57           O  
ATOM   3555  CB  GLN A 447     -38.316  24.199  20.079  1.00 88.57           C  
ATOM   3556  CG  GLN A 447     -39.569  23.336  20.148  1.00 88.57           C  
ATOM   3557  CD  GLN A 447     -39.441  22.196  21.141  1.00 88.57           C  
ATOM   3558  NE2 GLN A 447     -40.474  21.366  21.227  1.00 88.57           N  
ATOM   3559  OE1 GLN A 447     -38.421  22.062  21.826  1.00 88.57           O  
ATOM   3560  N   ARG A 448     -36.358  26.391  19.401  1.00 87.47           N  
ATOM   3561  CA  ARG A 448     -35.524  27.533  19.763  1.00 87.47           C  
ATOM   3562  C   ARG A 448     -35.857  28.749  18.905  1.00 87.47           C  
ATOM   3563  O   ARG A 448     -35.879  29.878  19.400  1.00 87.47           O  
ATOM   3564  CB  ARG A 448     -34.042  27.183  19.622  1.00 87.47           C  
ATOM   3565  CG  ARG A 448     -33.522  26.258  20.711  1.00 87.47           C  
ATOM   3566  CD  ARG A 448     -32.015  26.064  20.614  1.00 87.47           C  
ATOM   3567  NE  ARG A 448     -31.534  25.080  21.580  1.00 87.47           N  
ATOM   3568  CZ  ARG A 448     -30.264  24.709  21.716  1.00 87.47           C  
ATOM   3569  NH1 ARG A 448     -29.318  25.235  20.947  1.00 87.47           N1+
ATOM   3570  NH2 ARG A 448     -29.937  23.805  22.628  1.00 87.47           N  
ATOM   3571  N   PHE A 449     -36.058  28.601  17.675  1.00 87.62           N  
ATOM   3572  CA  PHE A 449     -36.427  29.645  16.727  1.00 87.62           C  
ATOM   3573  C   PHE A 449     -37.771  30.261  17.094  1.00 87.62           C  
ATOM   3574  O   PHE A 449     -37.916  31.486  17.110  1.00 87.62           O  
ATOM   3575  CB  PHE A 449     -36.477  29.087  15.302  1.00 87.62           C  
ATOM   3576  CG  PHE A 449     -36.721  30.133  14.247  1.00 87.62           C  
ATOM   3577  CD1 PHE A 449     -37.981  30.288  13.681  1.00 87.62           C  
ATOM   3578  CD2 PHE A 449     -35.691  30.961  13.822  1.00 87.62           C  
ATOM   3579  CE1 PHE A 449     -38.210  31.255  12.706  1.00 87.62           C  
ATOM   3580  CE2 PHE A 449     -35.912  31.930  12.848  1.00 87.62           C  
ATOM   3581  CZ  PHE A 449     -37.172  32.074  12.290  1.00 87.62           C  
ATOM   3582  N   GLU A 450     -38.781  29.500  17.370  1.00 89.28           N  
ATOM   3583  CA  GLU A 450     -40.112  29.980  17.729  1.00 89.28           C  
ATOM   3584  C   GLU A 450     -40.073  30.800  19.016  1.00 89.28           C  
ATOM   3585  O   GLU A 450     -40.757  31.819  19.129  1.00 89.28           O  
ATOM   3586  CB  GLU A 450     -41.084  28.808  17.881  1.00 89.28           C  
ATOM   3587  CG  GLU A 450     -41.555  28.223  16.557  1.00 89.28           C  
ATOM   3588  CD  GLU A 450     -42.508  27.050  16.724  1.00 89.28           C  
ATOM   3589  OE1 GLU A 450     -43.014  26.530  15.704  1.00 89.28           O  
ATOM   3590  OE2 GLU A 450     -42.750  26.648  17.884  1.00 89.28           O1-
ATOM   3591  N   GLU A 451     -39.279  30.325  19.940  1.00 87.83           N  
ATOM   3592  CA  GLU A 451     -39.097  31.080  21.176  1.00 87.83           C  
ATOM   3593  C   GLU A 451     -38.479  32.448  20.901  1.00 87.83           C  
ATOM   3594  O   GLU A 451     -38.874  33.446  21.508  1.00 87.83           O  
ATOM   3595  CB  GLU A 451     -38.223  30.296  22.160  1.00 87.83           C  
ATOM   3596  CG  GLU A 451     -38.922  29.095  22.780  1.00 87.83           C  
ATOM   3597  CD  GLU A 451     -38.005  28.253  23.654  1.00 87.83           C  
ATOM   3598  OE1 GLU A 451     -38.452  27.203  24.167  1.00 87.83           O  
ATOM   3599  OE2 GLU A 451     -36.831  28.649  23.829  1.00 87.83           O1-
ATOM   3600  N   ALA A 452     -37.513  32.390  20.004  1.00 84.15           N  
ATOM   3601  CA  ALA A 452     -36.851  33.631  19.612  1.00 84.15           C  
ATOM   3602  C   ALA A 452     -37.830  34.586  18.935  1.00 84.15           C  
ATOM   3603  O   ALA A 452     -37.800  35.793  19.180  1.00 84.15           O  
ATOM   3604  CB  ALA A 452     -35.672  33.338  18.688  1.00 84.15           C  
ATOM   3605  N   LEU A 453     -38.734  34.111  18.072  1.00 86.83           N  
ATOM   3606  CA  LEU A 453     -39.711  34.936  17.368  1.00 86.83           C  
ATOM   3607  C   LEU A 453     -40.707  35.550  18.346  1.00 86.83           C  
ATOM   3608  O   LEU A 453     -41.103  36.706  18.189  1.00 86.83           O  
ATOM   3609  CB  LEU A 453     -40.453  34.108  16.316  1.00 86.83           C  
ATOM   3610  CG  LEU A 453     -39.752  33.939  14.967  1.00 86.83           C  
ATOM   3611  CD1 LEU A 453     -40.502  32.932  14.103  1.00 86.83           C  
ATOM   3612  CD2 LEU A 453     -39.635  35.282  14.254  1.00 86.83           C  
ATOM   3613  N   GLU A 454     -41.119  34.847  19.349  1.00 89.05           N  
ATOM   3614  CA  GLU A 454     -42.029  35.348  20.375  1.00 89.05           C  
ATOM   3615  C   GLU A 454     -41.381  36.466  21.189  1.00 89.05           C  
ATOM   3616  O   GLU A 454     -42.039  37.448  21.536  1.00 89.05           O  
ATOM   3617  CB  GLU A 454     -42.473  34.213  21.301  1.00 89.05           C  
ATOM   3618  CG  GLU A 454     -43.540  33.311  20.700  1.00 89.05           C  
ATOM   3619  CD  GLU A 454     -43.934  32.158  21.610  1.00 89.05           C  
ATOM   3620  OE1 GLU A 454     -44.803  31.346  21.219  1.00 89.05           O  
ATOM   3621  OE2 GLU A 454     -43.369  32.066  22.722  1.00 89.05           O1-
ATOM   3622  N   GLU A 455     -40.199  36.248  21.456  1.00 84.96           N  
ATOM   3623  CA  GLU A 455     -39.437  37.266  22.173  1.00 84.96           C  
ATOM   3624  C   GLU A 455     -39.331  38.552  21.358  1.00 84.96           C  
ATOM   3625  O   GLU A 455     -39.446  39.651  21.904  1.00 84.96           O  
ATOM   3626  CB  GLU A 455     -38.041  36.746  22.522  1.00 84.96           C  
ATOM   3627  CG  GLU A 455     -37.356  37.522  23.638  1.00 84.96           C  
ATOM   3628  CD  GLU A 455     -36.162  36.793  24.232  1.00 84.96           C  
ATOM   3629  OE1 GLU A 455     -35.528  37.329  25.168  1.00 84.96           O  
ATOM   3630  OE2 GLU A 455     -35.858  35.676  23.755  1.00 84.96           O1-
ATOM   3631  N   VAL A 456     -39.063  38.312  20.127  1.00 82.08           N  
ATOM   3632  CA  VAL A 456     -38.981  39.456  19.226  1.00 82.08           C  
ATOM   3633  C   VAL A 456     -40.316  40.198  19.209  1.00 82.08           C  
ATOM   3634  O   VAL A 456     -40.350  41.430  19.255  1.00 82.08           O  
ATOM   3635  CB  VAL A 456     -38.593  39.024  17.794  1.00 82.08           C  
ATOM   3636  CG1 VAL A 456     -38.743  40.190  16.818  1.00 82.08           C  
ATOM   3637  CG2 VAL A 456     -37.165  38.482  17.769  1.00 82.08           C  
ATOM   3638  N   GLU A 457     -41.357  39.613  19.130  1.00 83.60           N  
ATOM   3639  CA  GLU A 457     -42.693  40.200  19.103  1.00 83.60           C  
ATOM   3640  C   GLU A 457     -43.006  40.920  20.413  1.00 83.60           C  
ATOM   3641  O   GLU A 457     -43.630  41.983  20.408  1.00 83.60           O  
ATOM   3642  CB  GLU A 457     -43.748  39.125  18.830  1.00 83.60           C  
ATOM   3643  CG  GLU A 457     -44.118  38.986  17.360  1.00 83.60           C  
ATOM   3644  CD  GLU A 457     -45.188  37.936  17.107  1.00 83.60           C  
ATOM   3645  OE1 GLU A 457     -45.588  37.747  15.936  1.00 83.60           O  
ATOM   3646  OE2 GLU A 457     -45.630  37.297  18.089  1.00 83.60           O1-
ATOM   3647  N   ARG A 458     -42.611  40.357  21.509  1.00 85.51           N  
ATOM   3648  CA  ARG A 458     -42.769  40.988  22.816  1.00 85.51           C  
ATOM   3649  C   ARG A 458     -42.020  42.316  22.875  1.00 85.51           C  
ATOM   3650  O   ARG A 458     -42.538  43.303  23.403  1.00 85.51           O  
ATOM   3651  CB  ARG A 458     -42.274  40.059  23.926  1.00 85.51           C  
ATOM   3652  CG  ARG A 458     -43.283  38.996  24.334  1.00 85.51           C  
ATOM   3653  CD  ARG A 458     -42.833  38.238  25.575  1.00 85.51           C  
ATOM   3654  NE  ARG A 458     -43.481  36.933  25.673  1.00 85.51           N  
ATOM   3655  CZ  ARG A 458     -43.223  36.028  26.613  1.00 85.51           C  
ATOM   3656  NH1 ARG A 458     -42.320  36.269  27.557  1.00 85.51           N1+
ATOM   3657  NH2 ARG A 458     -43.871  34.872  26.609  1.00 85.51           N  
ATOM   3658  N   ILE A 459     -40.813  42.218  22.432  1.00 81.79           N  
ATOM   3659  CA  ILE A 459     -39.986  43.418  22.378  1.00 81.79           C  
ATOM   3660  C   ILE A 459     -40.646  44.459  21.476  1.00 81.79           C  
ATOM   3661  O   ILE A 459     -40.666  45.648  21.801  1.00 81.79           O  
ATOM   3662  CB  ILE A 459     -38.559  43.100  21.876  1.00 81.79           C  
ATOM   3663  CG1 ILE A 459     -37.814  42.236  22.899  1.00 81.79           C  
ATOM   3664  CG2 ILE A 459     -37.789  44.391  21.584  1.00 81.79           C  
ATOM   3665  CD1 ILE A 459     -36.450  41.752  22.423  1.00 81.79           C  
ATOM   3666  N   LYS A 460     -41.207  44.045  20.321  1.00 82.46           N  
ATOM   3667  CA  LYS A 460     -41.872  44.946  19.383  1.00 82.46           C  
ATOM   3668  C   LYS A 460     -43.101  45.592  20.018  1.00 82.46           C  
ATOM   3669  O   LYS A 460     -43.368  46.775  19.800  1.00 82.46           O  
ATOM   3670  CB  LYS A 460     -42.273  44.197  18.111  1.00 82.46           C  
ATOM   3671  CG  LYS A 460     -41.203  44.196  17.030  1.00 82.46           C  
ATOM   3672  CD  LYS A 460     -41.741  43.659  15.710  1.00 82.46           C  
ATOM   3673  CE  LYS A 460     -40.656  43.606  14.643  1.00 82.46           C  
ATOM   3674  NZ  LYS A 460     -41.181  43.088  13.345  1.00 82.46           N1+
ATOM   3675  N   ARG A 461     -43.865  44.962  20.805  1.00 81.63           N  
ATOM   3676  CA  ARG A 461     -45.033  45.490  21.503  1.00 81.63           C  
ATOM   3677  C   ARG A 461     -44.620  46.481  22.587  1.00 81.63           C  
ATOM   3678  O   ARG A 461     -45.275  47.508  22.777  1.00 81.63           O  
ATOM   3679  CB  ARG A 461     -45.852  44.353  22.118  1.00 81.63           C  
ATOM   3680  CG  ARG A 461     -46.743  43.628  21.123  1.00 81.63           C  
ATOM   3681  CD  ARG A 461     -47.669  42.637  21.813  1.00 81.63           C  
ATOM   3682  NE  ARG A 461     -48.416  41.835  20.847  1.00 81.63           N  
ATOM   3683  CZ  ARG A 461     -49.283  40.877  21.166  1.00 81.63           C  
ATOM   3684  NH1 ARG A 461     -49.532  40.584  22.437  1.00 81.63           N1+
ATOM   3685  NH2 ARG A 461     -49.907  40.209  20.208  1.00 81.63           N  
ATOM   3686  N   ARG A 462     -43.592  46.202  23.360  1.00 79.56           N  
ATOM   3687  CA  ARG A 462     -43.045  47.120  24.354  1.00 79.56           C  
ATOM   3688  C   ARG A 462     -42.565  48.411  23.701  1.00 79.56           C  
ATOM   3689  O   ARG A 462     -42.711  49.494  24.272  1.00 79.56           O  
ATOM   3690  CB  ARG A 462     -41.897  46.462  25.121  1.00 79.56           C  
ATOM   3691  CG  ARG A 462     -42.256  46.060  26.543  1.00 79.56           C  
ATOM   3692  CD  ARG A 462     -41.060  45.478  27.283  1.00 79.56           C  
ATOM   3693  NE  ARG A 462     -41.433  44.983  28.605  1.00 79.56           N  
ATOM   3694  CZ  ARG A 462     -40.598  44.401  29.460  1.00 79.56           C  
ATOM   3695  NH1 ARG A 462     -39.319  44.227  29.148  1.00 79.56           N1+
ATOM   3696  NH2 ARG A 462     -41.044  43.987  30.637  1.00 79.56           N  
ATOM   3697  N   GLN A 463     -41.911  48.308  22.602  1.00 75.65           N  
ATOM   3698  CA  GLN A 463     -41.421  49.473  21.873  1.00 75.65           C  
ATOM   3699  C   GLN A 463     -42.570  50.387  21.457  1.00 75.65           C  
ATOM   3700  O   GLN A 463     -42.442  51.611  21.496  1.00 75.65           O  
ATOM   3701  CB  GLN A 463     -40.622  49.040  20.642  1.00 75.65           C  
ATOM   3702  CG  GLN A 463     -39.819  50.165  20.002  1.00 75.65           C  
ATOM   3703  CD  GLN A 463     -39.007  49.701  18.808  1.00 75.65           C  
ATOM   3704  NE2 GLN A 463     -38.155  50.580  18.293  1.00 75.65           N  
ATOM   3705  OE1 GLN A 463     -39.144  48.561  18.352  1.00 75.65           O  
ATOM   3706  N   LYS A 464     -43.773  49.912  21.129  1.00 71.64           N  
ATOM   3707  CA  LYS A 464     -44.909  50.748  20.751  1.00 71.64           C  
ATOM   3708  C   LYS A 464     -45.541  51.403  21.976  1.00 71.64           C  
ATOM   3709  O   LYS A 464     -45.931  52.572  21.929  1.00 71.64           O  
ATOM   3710  CB  LYS A 464     -45.955  49.925  19.998  1.00 71.64           C  
ATOM   3711  CG  LYS A 464     -45.687  49.798  18.506  1.00 71.64           C  
ATOM   3712  CD  LYS A 464     -46.842  49.116  17.786  1.00 71.64           C  
ATOM   3713  CE  LYS A 464     -46.533  48.897  16.312  1.00 71.64           C  
ATOM   3714  NZ  LYS A 464     -47.675  48.256  15.594  1.00 71.64           N1+
TER   
END
