# Supplementary material for: De novo design of obligate ABC-type heterotrimeric proteins
Source: Nat Struct Mol Biol. 2022 Dec 15;29(12):1266–76. doi: 10.1038/s41594-022-00879-4 (PMC9758053; doi:10.1038/s41594-022-00879-4)
Supplement: Supplementary file 4 — This compressed file contains all PDB files and scripts used in our design protocols and analyses, as well as the final design model outputs. [file 41594_2022_879_MOESM4_ESM.zip › source_data/pdbs/AF-Monomer for worms fusions/C2-DHT01-02/C2-DHT01-02_chnA_model_3_ptm_seed_0_unrelaxed.pdb]

ATOM      1  N   ASP A   1      18.365  17.969   0.882  1.00 76.83           N  
ATOM      2  CA  ASP A   1      18.226  17.468   2.245  1.00 76.83           C  
ATOM      3  C   ASP A   1      17.700  16.035   2.254  1.00 76.83           C  
ATOM      4  O   ASP A   1      18.159  15.204   3.040  1.00 76.83           O  
ATOM      5  CB  ASP A   1      17.296  18.374   3.057  1.00 76.83           C  
ATOM      6  CG  ASP A   1      17.943  19.690   3.448  1.00 76.83           C  
ATOM      7  OD1 ASP A   1      19.185  19.806   3.373  1.00 76.83           O  
ATOM      8  OD2 ASP A   1      17.205  20.620   3.838  1.00 76.83           O1-
ATOM      9  N   GLU A   2      16.727  15.643   1.370  1.00 77.52           N  
ATOM     10  CA  GLU A   2      16.186  14.300   1.183  1.00 77.52           C  
ATOM     11  C   GLU A   2      17.224  13.368   0.564  1.00 77.52           C  
ATOM     12  O   GLU A   2      17.333  12.204   0.956  1.00 77.52           O  
ATOM     13  CB  GLU A   2      14.930  14.342   0.309  1.00 77.52           C  
ATOM     14  CG  GLU A   2      13.687  14.825   1.042  1.00 77.52           C  
ATOM     15  CD  GLU A   2      12.433  14.796   0.182  1.00 77.52           C  
ATOM     16  OE1 GLU A   2      11.340  15.130   0.691  1.00 77.52           O  
ATOM     17  OE2 GLU A   2      12.546  14.435  -1.011  1.00 77.52           O1-
ATOM     18  N   GLU A   3      18.046  13.992  -0.434  1.00 84.23           N  
ATOM     19  CA  GLU A   3      19.134  13.222  -1.030  1.00 84.23           C  
ATOM     20  C   GLU A   3      20.216  12.907  -0.001  1.00 84.23           C  
ATOM     21  O   GLU A   3      20.747  11.795   0.028  1.00 84.23           O  
ATOM     22  CB  GLU A   3      19.738  13.976  -2.216  1.00 84.23           C  
ATOM     23  CG  GLU A   3      20.617  13.114  -3.111  1.00 84.23           C  
ATOM     24  CD  GLU A   3      21.171  13.864  -4.312  1.00 84.23           C  
ATOM     25  OE1 GLU A   3      22.094  13.344  -4.979  1.00 84.23           O  
ATOM     26  OE2 GLU A   3      20.678  14.980  -4.588  1.00 84.23           O1-
ATOM     27  N   GLU A   4      20.557  13.884   0.877  1.00 88.36           N  
ATOM     28  CA  GLU A   4      21.535  13.666   1.939  1.00 88.36           C  
ATOM     29  C   GLU A   4      21.025  12.652   2.960  1.00 88.36           C  
ATOM     30  O   GLU A   4      21.778  11.786   3.411  1.00 88.36           O  
ATOM     31  CB  GLU A   4      21.876  14.987   2.635  1.00 88.36           C  
ATOM     32  CG  GLU A   4      23.192  14.958   3.399  1.00 88.36           C  
ATOM     33  CD  GLU A   4      23.666  16.337   3.829  1.00 88.36           C  
ATOM     34  OE1 GLU A   4      24.750  16.440   4.447  1.00 88.36           O  
ATOM     35  OE2 GLU A   4      22.947  17.321   3.547  1.00 88.36           O1-
ATOM     36  N   LYS A   5      19.726  12.592   3.323  1.00 88.90           N  
ATOM     37  CA  LYS A   5      19.115  11.604   4.207  1.00 88.90           C  
ATOM     38  C   LYS A   5      19.174  10.207   3.595  1.00 88.90           C  
ATOM     39  O   LYS A   5      19.449   9.228   4.293  1.00 88.90           O  
ATOM     40  CB  LYS A   5      17.664  11.981   4.512  1.00 88.90           C  
ATOM     41  CG  LYS A   5      17.517  13.118   5.511  1.00 88.90           C  
ATOM     42  CD  LYS A   5      16.054  13.386   5.842  1.00 88.90           C  
ATOM     43  CE  LYS A   5      15.903  14.561   6.799  1.00 88.90           C  
ATOM     44  NZ  LYS A   5      14.469  14.850   7.098  1.00 88.90           N1+
ATOM     45  N   LEU A   6      18.959  10.093   2.305  1.00 89.53           N  
ATOM     46  CA  LEU A   6      19.006   8.812   1.609  1.00 89.53           C  
ATOM     47  C   LEU A   6      20.434   8.280   1.547  1.00 89.53           C  
ATOM     48  O   LEU A   6      20.666   7.086   1.748  1.00 89.53           O  
ATOM     49  CB  LEU A   6      18.438   8.949   0.195  1.00 89.53           C  
ATOM     50  CG  LEU A   6      16.913   8.935   0.072  1.00 89.53           C  
ATOM     51  CD1 LEU A   6      16.486   9.454  -1.297  1.00 89.53           C  
ATOM     52  CD2 LEU A   6      16.371   7.529   0.308  1.00 89.53           C  
ATOM     53  N   ARG A   7      21.421   9.234   1.315  1.00 91.81           N  
ATOM     54  CA  ARG A   7      22.821   8.824   1.258  1.00 91.81           C  
ATOM     55  C   ARG A   7      23.303   8.335   2.619  1.00 91.81           C  
ATOM     56  O   ARG A   7      24.019   7.335   2.708  1.00 91.81           O  
ATOM     57  CB  ARG A   7      23.699   9.979   0.774  1.00 91.81           C  
ATOM     58  CG  ARG A   7      23.883  10.023  -0.735  1.00 91.81           C  
ATOM     59  CD  ARG A   7      24.810  11.155  -1.158  1.00 91.81           C  
ATOM     60  NE  ARG A   7      24.964  11.212  -2.608  1.00 91.81           N  
ATOM     61  CZ  ARG A   7      25.930  11.870  -3.243  1.00 91.81           C  
ATOM     62  NH1 ARG A   7      26.851  12.543  -2.563  1.00 91.81           N1+
ATOM     63  NH2 ARG A   7      25.976  11.856  -4.567  1.00 91.81           N  
ATOM     64  N   GLU A   8      22.889   9.011   3.725  1.00 92.97           N  
ATOM     65  CA  GLU A   8      23.237   8.595   5.080  1.00 92.97           C  
ATOM     66  C   GLU A   8      22.594   7.255   5.427  1.00 92.97           C  
ATOM     67  O   GLU A   8      23.236   6.391   6.030  1.00 92.97           O  
ATOM     68  CB  GLU A   8      22.815   9.660   6.096  1.00 92.97           C  
ATOM     69  CG  GLU A   8      23.756  10.853   6.163  1.00 92.97           C  
ATOM     70  CD  GLU A   8      23.331  11.895   7.185  1.00 92.97           C  
ATOM     71  OE1 GLU A   8      24.019  12.934   7.316  1.00 92.97           O  
ATOM     72  OE2 GLU A   8      22.304  11.671   7.863  1.00 92.97           O1-
ATOM     73  N   SER A   9      21.324   7.054   5.004  1.00 90.35           N  
ATOM     74  CA  SER A   9      20.628   5.793   5.240  1.00 90.35           C  
ATOM     75  C   SER A   9      21.282   4.649   4.474  1.00 90.35           C  
ATOM     76  O   SER A   9      21.444   3.550   5.008  1.00 90.35           O  
ATOM     77  CB  SER A   9      19.156   5.910   4.838  1.00 90.35           C  
ATOM     78  OG  SER A   9      18.462   4.708   5.121  1.00 90.35           O  
ATOM     79  N   LEU A  10      21.694   4.941   3.214  1.00 88.36           N  
ATOM     80  CA  LEU A  10      22.353   3.928   2.396  1.00 88.36           C  
ATOM     81  C   LEU A  10      23.720   3.572   2.969  1.00 88.36           C  
ATOM     82  O   LEU A  10      24.098   2.399   3.004  1.00 88.36           O  
ATOM     83  CB  LEU A  10      22.502   4.417   0.954  1.00 88.36           C  
ATOM     84  CG  LEU A  10      21.308   4.175   0.028  1.00 88.36           C  
ATOM     85  CD1 LEU A  10      21.425   5.036  -1.224  1.00 88.36           C  
ATOM     86  CD2 LEU A  10      21.207   2.698  -0.339  1.00 88.36           C  
ATOM     87  N   GLU A  11      24.452   4.576   3.459  1.00 93.02           N  
ATOM     88  CA  GLU A  11      25.759   4.321   4.057  1.00 93.02           C  
ATOM     89  C   GLU A  11      25.626   3.524   5.352  1.00 93.02           C  
ATOM     90  O   GLU A  11      26.417   2.616   5.611  1.00 93.02           O  
ATOM     91  CB  GLU A  11      26.495   5.637   4.323  1.00 93.02           C  
ATOM     92  CG  GLU A  11      27.226   6.189   3.107  1.00 93.02           C  
ATOM     93  CD  GLU A  11      27.967   7.485   3.390  1.00 93.02           C  
ATOM     94  OE1 GLU A  11      28.647   8.008   2.477  1.00 93.02           O  
ATOM     95  OE2 GLU A  11      27.869   7.982   4.534  1.00 93.02           O1-
ATOM     96  N   GLU A  12      24.506   3.843   6.131  1.00 92.61           N  
ATOM     97  CA  GLU A  12      24.240   3.088   7.350  1.00 92.61           C  
ATOM     98  C   GLU A  12      23.855   1.645   7.035  1.00 92.61           C  
ATOM     99  O   GLU A  12      24.303   0.715   7.709  1.00 92.61           O  
ATOM    100  CB  GLU A  12      23.134   3.760   8.169  1.00 92.61           C  
ATOM    101  CG  GLU A  12      23.188   3.440   9.656  1.00 92.61           C  
ATOM    102  CD  GLU A  12      22.286   4.333  10.495  1.00 92.61           C  
ATOM    103  OE1 GLU A  12      22.248   4.161  11.734  1.00 92.61           O  
ATOM    104  OE2 GLU A  12      21.613   5.208   9.907  1.00 92.61           O1-
ATOM    105  N   GLN A  13      23.006   1.482   5.997  1.00 90.09           N  
ATOM    106  CA  GLN A  13      22.614   0.138   5.585  1.00 90.09           C  
ATOM    107  C   GLN A  13      23.810  -0.647   5.054  1.00 90.09           C  
ATOM    108  O   GLN A  13      23.945  -1.841   5.323  1.00 90.09           O  
ATOM    109  CB  GLN A  13      21.514   0.200   4.523  1.00 90.09           C  
ATOM    110  CG  GLN A  13      20.129   0.484   5.088  1.00 90.09           C  
ATOM    111  CD  GLN A  13      19.018   0.163   4.106  1.00 90.09           C  
ATOM    112  NE2 GLN A  13      17.810  -0.037   4.623  1.00 90.09           N  
ATOM    113  OE1 GLN A  13      19.243   0.097   2.894  1.00 90.09           O  
ATOM    114  N   LYS A  14      24.757   0.032   4.328  1.00 91.54           N  
ATOM    115  CA  LYS A  14      25.953  -0.637   3.824  1.00 91.54           C  
ATOM    116  C   LYS A  14      26.850  -1.096   4.970  1.00 91.54           C  
ATOM    117  O   LYS A  14      27.406  -2.196   4.928  1.00 91.54           O  
ATOM    118  CB  LYS A  14      26.731   0.287   2.887  1.00 91.54           C  
ATOM    119  CG  LYS A  14      26.174   0.346   1.472  1.00 91.54           C  
ATOM    120  CD  LYS A  14      27.049   1.197   0.562  1.00 91.54           C  
ATOM    121  CE  LYS A  14      26.469   1.293  -0.843  1.00 91.54           C  
ATOM    122  NZ  LYS A  14      27.311   2.149  -1.733  1.00 91.54           N1+
ATOM    123  N   LYS A  15      26.950  -0.232   6.026  1.00 94.02           N  
ATOM    124  CA  LYS A  15      27.734  -0.590   7.204  1.00 94.02           C  
ATOM    125  C   LYS A  15      27.108  -1.769   7.944  1.00 94.02           C  
ATOM    126  O   LYS A  15      27.813  -2.677   8.387  1.00 94.02           O  
ATOM    127  CB  LYS A  15      27.868   0.608   8.144  1.00 94.02           C  
ATOM    128  CG  LYS A  15      28.933   1.610   7.723  1.00 94.02           C  
ATOM    129  CD  LYS A  15      29.095   2.719   8.755  1.00 94.02           C  
ATOM    130  CE  LYS A  15      30.079   3.783   8.283  1.00 94.02           C  
ATOM    131  NZ  LYS A  15      30.246   4.870   9.294  1.00 94.02           N1+
ATOM    132  N   ARG A  16      25.749  -1.858   8.035  1.00 89.94           N  
ATOM    133  CA  ARG A  16      25.036  -2.947   8.693  1.00 89.94           C  
ATOM    134  C   ARG A  16      25.208  -4.256   7.929  1.00 89.94           C  
ATOM    135  O   ARG A  16      25.399  -5.313   8.533  1.00 89.94           O  
ATOM    136  CB  ARG A  16      23.550  -2.612   8.830  1.00 89.94           C  
ATOM    137  CG  ARG A  16      23.216  -1.782  10.060  1.00 89.94           C  
ATOM    138  CD  ARG A  16      21.725  -1.486  10.154  1.00 89.94           C  
ATOM    139  NE  ARG A  16      21.186  -1.845  11.462  1.00 89.94           N  
ATOM    140  CZ  ARG A  16      19.896  -1.813  11.786  1.00 89.94           C  
ATOM    141  NH1 ARG A  16      18.984  -1.437  10.897  1.00 89.94           N1+
ATOM    142  NH2 ARG A  16      19.515  -2.159  13.006  1.00 89.94           N  
ATOM    143  N   VAL A  17      25.146  -4.057   6.606  1.00 87.79           N  
ATOM    144  CA  VAL A  17      25.303  -5.238   5.763  1.00 87.79           C  
ATOM    145  C   VAL A  17      26.699  -5.825   5.951  1.00 87.79           C  
ATOM    146  O   VAL A  17      26.856  -7.044   6.067  1.00 87.79           O  
ATOM    147  CB  VAL A  17      25.059  -4.908   4.273  1.00 87.79           C  
ATOM    148  CG1 VAL A  17      25.502  -6.068   3.384  1.00 87.79           C  
ATOM    149  CG2 VAL A  17      23.587  -4.578   4.033  1.00 87.79           C  
ATOM    150  N   LYS A  18      27.710  -5.028   6.008  1.00 90.70           N  
ATOM    151  CA  LYS A  18      29.084  -5.482   6.200  1.00 90.70           C  
ATOM    152  C   LYS A  18      29.262  -6.129   7.571  1.00 90.70           C  
ATOM    153  O   LYS A  18      29.972  -7.128   7.704  1.00 90.70           O  
ATOM    154  CB  LYS A  18      30.063  -4.318   6.039  1.00 90.70           C  
ATOM    155  CG  LYS A  18      30.344  -3.942   4.592  1.00 90.70           C  
ATOM    156  CD  LYS A  18      31.436  -2.885   4.491  1.00 90.70           C  
ATOM    157  CE  LYS A  18      31.690  -2.477   3.046  1.00 90.70           C  
ATOM    158  NZ  LYS A  18      32.746  -1.426   2.944  1.00 90.70           N1+
ATOM    159  N   GLU A  19      28.592  -5.584   8.622  1.00 90.35           N  
ATOM    160  CA  GLU A  19      28.633  -6.163   9.961  1.00 90.35           C  
ATOM    161  C   GLU A  19      27.957  -7.531   9.992  1.00 90.35           C  
ATOM    162  O   GLU A  19      28.466  -8.467  10.614  1.00 90.35           O  
ATOM    163  CB  GLU A  19      27.970  -5.225  10.974  1.00 90.35           C  
ATOM    164  CG  GLU A  19      28.830  -4.032  11.362  1.00 90.35           C  
ATOM    165  CD  GLU A  19      28.116  -3.050  12.276  1.00 90.35           C  
ATOM    166  OE1 GLU A  19      28.718  -2.014  12.644  1.00 90.35           O  
ATOM    167  OE2 GLU A  19      26.946  -3.317  12.628  1.00 90.35           O1-
ATOM    168  N   ILE A  20      26.856  -7.603   9.328  1.00 84.97           N  
ATOM    169  CA  ILE A  20      26.124  -8.862   9.241  1.00 84.97           C  
ATOM    170  C   ILE A  20      26.962  -9.897   8.496  1.00 84.97           C  
ATOM    171  O   ILE A  20      27.030 -11.059   8.902  1.00 84.97           O  
ATOM    172  CB  ILE A  20      24.759  -8.673   8.540  1.00 84.97           C  
ATOM    173  CG1 ILE A  20      23.815  -7.849   9.421  1.00 84.97           C  
ATOM    174  CG2 ILE A  20      24.139 -10.029   8.190  1.00 84.97           C  
ATOM    175  CD1 ILE A  20      22.500  -7.481   8.746  1.00 84.97           C  
ATOM    176  N   GLU A  21      27.652  -9.474   7.434  1.00 76.89           N  
ATOM    177  CA  GLU A  21      28.520 -10.370   6.675  1.00 76.89           C  
ATOM    178  C   GLU A  21      29.676 -10.876   7.533  1.00 76.89           C  
ATOM    179  O   GLU A  21      30.056 -12.046   7.445  1.00 76.89           O  
ATOM    180  CB  GLU A  21      29.060  -9.666   5.427  1.00 76.89           C  
ATOM    181  CG  GLU A  21      28.033  -9.516   4.313  1.00 76.89           C  
ATOM    182  CD  GLU A  21      28.584  -8.822   3.079  1.00 76.89           C  
ATOM    183  OE1 GLU A  21      27.928  -8.864   2.013  1.00 76.89           O  
ATOM    184  OE2 GLU A  21      29.683  -8.229   3.177  1.00 76.89           O1-
ATOM    185  N   ARG A  22      30.185  -9.945   8.339  1.00 89.81           N  
ATOM    186  CA  ARG A  22      31.260 -10.336   9.246  1.00 89.81           C  
ATOM    187  C   ARG A  22      30.758 -11.322  10.296  1.00 89.81           C  
ATOM    188  O   ARG A  22      31.434 -12.306  10.604  1.00 89.81           O  
ATOM    189  CB  ARG A  22      31.862  -9.106   9.928  1.00 89.81           C  
ATOM    190  CG  ARG A  22      32.852  -8.344   9.062  1.00 89.81           C  
ATOM    191  CD  ARG A  22      33.472  -7.173   9.811  1.00 89.81           C  
ATOM    192  NE  ARG A  22      34.287  -6.340   8.930  1.00 89.81           N  
ATOM    193  CZ  ARG A  22      34.795  -5.157   9.262  1.00 89.81           C  
ATOM    194  NH1 ARG A  22      34.581  -4.640  10.467  1.00 89.81           N1+
ATOM    195  NH2 ARG A  22      35.523  -4.484   8.384  1.00 89.81           N  
ATOM    196  N   GLU A  23      29.625 -10.966  10.907  1.00 86.82           N  
ATOM    197  CA  GLU A  23      29.012 -11.874  11.872  1.00 86.82           C  
ATOM    198  C   GLU A  23      28.727 -13.237  11.245  1.00 86.82           C  
ATOM    199  O   GLU A  23      28.962 -14.273  11.869  1.00 86.82           O  
ATOM    200  CB  GLU A  23      27.719 -11.273  12.430  1.00 86.82           C  
ATOM    201  CG  GLU A  23      27.944 -10.117  13.393  1.00 86.82           C  
ATOM    202  CD  GLU A  23      26.652  -9.521  13.929  1.00 86.82           C  
ATOM    203  OE1 GLU A  23      26.709  -8.510  14.666  1.00 86.82           O  
ATOM    204  OE2 GLU A  23      25.573 -10.071  13.612  1.00 86.82           O1-
ATOM    205  N   HIS A  24      28.236 -13.211  10.040  1.00 79.03           N  
ATOM    206  CA  HIS A  24      27.959 -14.439   9.303  1.00 79.03           C  
ATOM    207  C   HIS A  24      29.238 -15.227   9.043  1.00 79.03           C  
ATOM    208  O   HIS A  24      29.250 -16.454   9.153  1.00 79.03           O  
ATOM    209  CB  HIS A  24      27.259 -14.122   7.980  1.00 79.03           C  
ATOM    210  CG  HIS A  24      25.772 -14.007   8.100  1.00 79.03           C  
ATOM    211  CD2 HIS A  24      24.976 -12.927   8.275  1.00 79.03           C  
ATOM    212  ND1 HIS A  24      24.935 -15.099   8.045  1.00 79.03           N  
ATOM    213  CE1 HIS A  24      23.683 -14.694   8.181  1.00 79.03           C  
ATOM    214  NE2 HIS A  24      23.681 -13.380   8.322  1.00 79.03           N  
ATOM    215  N   GLU A  25      30.277 -14.430   8.743  1.00 83.65           N  
ATOM    216  CA  GLU A  25      31.556 -15.102   8.532  1.00 83.65           C  
ATOM    217  C   GLU A  25      32.075 -15.718   9.828  1.00 83.65           C  
ATOM    218  O   GLU A  25      32.595 -16.837   9.824  1.00 83.65           O  
ATOM    219  CB  GLU A  25      32.590 -14.126   7.963  1.00 83.65           C  
ATOM    220  CG  GLU A  25      33.909 -14.781   7.581  1.00 83.65           C  
ATOM    221  CD  GLU A  25      33.774 -15.789   6.451  1.00 83.65           C  
ATOM    222  OE1 GLU A  25      34.605 -16.721   6.366  1.00 83.65           O  
ATOM    223  OE2 GLU A  25      32.828 -15.645   5.644  1.00 83.65           O1-
ATOM    224  N   GLU A  26      31.927 -15.076  11.002  1.00 81.65           N  
ATOM    225  CA  GLU A  26      32.332 -15.590  12.307  1.00 81.65           C  
ATOM    226  C   GLU A  26      31.532 -16.835  12.682  1.00 81.65           C  
ATOM    227  O   GLU A  26      32.086 -17.798  13.214  1.00 81.65           O  
ATOM    228  CB  GLU A  26      32.167 -14.515  13.383  1.00 81.65           C  
ATOM    229  CG  GLU A  26      33.188 -13.390  13.290  1.00 81.65           C  
ATOM    230  CD  GLU A  26      32.980 -12.304  14.334  1.00 81.65           C  
ATOM    231  OE1 GLU A  26      33.735 -11.305  14.329  1.00 81.65           O  
ATOM    232  OE2 GLU A  26      32.055 -12.452  15.163  1.00 81.65           O1-
ATOM    233  N   ILE A  27      30.252 -16.796  12.458  1.00 76.89           N  
ATOM    234  CA  ILE A  27      29.381 -17.931  12.742  1.00 76.89           C  
ATOM    235  C   ILE A  27      29.793 -19.125  11.884  1.00 76.89           C  
ATOM    236  O   ILE A  27      29.873 -20.252  12.376  1.00 76.89           O  
ATOM    237  CB  ILE A  27      27.897 -17.579  12.496  1.00 76.89           C  
ATOM    238  CG1 ILE A  27      27.411 -16.557  13.530  1.00 76.89           C  
ATOM    239  CG2 ILE A  27      27.030 -18.842  12.525  1.00 76.89           C  
ATOM    240  CD1 ILE A  27      26.015 -16.016  13.257  1.00 76.89           C  
ATOM    241  N   ARG A  28      30.140 -18.748  10.628  1.00 76.01           N  
ATOM    242  CA  ARG A  28      30.573 -19.807   9.722  1.00 76.01           C  
ATOM    243  C   ARG A  28      31.865 -20.453  10.212  1.00 76.01           C  
ATOM    244  O   ARG A  28      31.996 -21.679  10.201  1.00 76.01           O  
ATOM    245  CB  ARG A  28      30.765 -19.260   8.306  1.00 76.01           C  
ATOM    246  CG  ARG A  28      29.520 -19.344   7.439  1.00 76.01           C  
ATOM    247  CD  ARG A  28      29.812 -18.961   5.995  1.00 76.01           C  
ATOM    248  NE  ARG A  28      28.868 -17.961   5.502  1.00 76.01           N  
ATOM    249  CZ  ARG A  28      29.103 -17.132   4.488  1.00 76.01           C  
ATOM    250  NH1 ARG A  28      30.259 -17.167   3.837  1.00 76.01           N1+
ATOM    251  NH2 ARG A  28      28.173 -16.262   4.122  1.00 76.01           N  
ATOM    252  N   GLU A  29      32.794 -19.602  10.736  1.00 79.33           N  
ATOM    253  CA  GLU A  29      34.066 -20.111  11.242  1.00 79.33           C  
ATOM    254  C   GLU A  29      33.872 -20.903  12.531  1.00 79.33           C  
ATOM    255  O   GLU A  29      34.503 -21.943  12.727  1.00 79.33           O  
ATOM    256  CB  GLU A  29      35.051 -18.961  11.474  1.00 79.33           C  
ATOM    257  CG  GLU A  29      35.689 -18.431  10.198  1.00 79.33           C  
ATOM    258  CD  GLU A  29      36.664 -17.291  10.444  1.00 79.33           C  
ATOM    259  OE1 GLU A  29      37.288 -16.805   9.473  1.00 79.33           O  
ATOM    260  OE2 GLU A  29      36.806 -16.881  11.617  1.00 79.33           O1-
ATOM    261  N   ALA A  30      33.030 -20.334  13.462  1.00 74.91           N  
ATOM    262  CA  ALA A  30      32.711 -21.035  14.703  1.00 74.91           C  
ATOM    263  C   ALA A  30      32.072 -22.392  14.420  1.00 74.91           C  
ATOM    264  O   ALA A  30      32.396 -23.386  15.073  1.00 74.91           O  
ATOM    265  CB  ALA A  30      31.784 -20.186  15.570  1.00 74.91           C  
ATOM    266  N   LEU A  31      31.188 -22.357  13.488  1.00 72.10           N  
ATOM    267  CA  LEU A  31      30.519 -23.603  13.129  1.00 72.10           C  
ATOM    268  C   LEU A  31      31.508 -24.600  12.536  1.00 72.10           C  
ATOM    269  O   LEU A  31      31.430 -25.798  12.812  1.00 72.10           O  
ATOM    270  CB  LEU A  31      29.387 -23.336  12.136  1.00 72.10           C  
ATOM    271  CG  LEU A  31      28.093 -22.767  12.719  1.00 72.10           C  
ATOM    272  CD1 LEU A  31      27.150 -22.340  11.598  1.00 72.10           C  
ATOM    273  CD2 LEU A  31      27.421 -23.788  13.630  1.00 72.10           C  
ATOM    274  N   LYS A  32      32.510 -24.043  11.789  1.00 73.05           N  
ATOM    275  CA  LYS A  32      33.568 -24.880  11.229  1.00 73.05           C  
ATOM    276  C   LYS A  32      34.419 -25.502  12.333  1.00 73.05           C  
ATOM    277  O   LYS A  32      34.755 -26.687  12.271  1.00 73.05           O  
ATOM    278  CB  LYS A  32      34.451 -24.069  10.281  1.00 73.05           C  
ATOM    279  CG  LYS A  32      33.877 -23.912   8.881  1.00 73.05           C  
ATOM    280  CD  LYS A  32      34.841 -23.175   7.960  1.00 73.05           C  
ATOM    281  CE  LYS A  32      34.220 -22.912   6.595  1.00 73.05           C  
ATOM    282  NZ  LYS A  32      35.157 -22.176   5.693  1.00 73.05           N1+
ATOM    283  N   ARG A  33      34.769 -24.723  13.313  1.00 75.00           N  
ATOM    284  CA  ARG A  33      35.573 -25.213  14.428  1.00 75.00           C  
ATOM    285  C   ARG A  33      34.805 -26.248  15.244  1.00 75.00           C  
ATOM    286  O   ARG A  33      35.369 -27.262  15.661  1.00 75.00           O  
ATOM    287  CB  ARG A  33      36.007 -24.054  15.328  1.00 75.00           C  
ATOM    288  CG  ARG A  33      37.077 -23.165  14.715  1.00 75.00           C  
ATOM    289  CD  ARG A  33      37.623 -22.163  15.723  1.00 75.00           C  
ATOM    290  NE  ARG A  33      36.774 -20.978  15.818  1.00 75.00           N  
ATOM    291  CZ  ARG A  33      37.219 -19.724  15.790  1.00 75.00           C  
ATOM    292  NH1 ARG A  33      38.516 -19.467  15.671  1.00 75.00           N1+
ATOM    293  NH2 ARG A  33      36.360 -18.720  15.884  1.00 75.00           N  
ATOM    294  N   LEU A  34      33.635 -25.850  15.624  1.00 74.67           N  
ATOM    295  CA  LEU A  34      32.784 -26.769  16.372  1.00 74.67           C  
ATOM    296  C   LEU A  34      32.607 -28.083  15.616  1.00 74.67           C  
ATOM    297  O   LEU A  34      32.657 -29.159  16.215  1.00 74.67           O  
ATOM    298  CB  LEU A  34      31.416 -26.135  16.641  1.00 74.67           C  
ATOM    299  CG  LEU A  34      30.455 -26.941  17.514  1.00 74.67           C  
ATOM    300  CD1 LEU A  34      30.978 -27.020  18.945  1.00 74.67           C  
ATOM    301  CD2 LEU A  34      29.059 -26.326  17.482  1.00 74.67           C  
ATOM    302  N   GLN A  35      32.497 -27.937  14.367  1.00 67.42           N  
ATOM    303  CA  GLN A  35      32.318 -29.101  13.507  1.00 67.42           C  
ATOM    304  C   GLN A  35      33.548 -30.004  13.541  1.00 67.42           C  
ATOM    305  O   GLN A  35      33.424 -31.229  13.603  1.00 67.42           O  
ATOM    306  CB  GLN A  35      32.022 -28.669  12.071  1.00 67.42           C  
ATOM    307  CG  GLN A  35      30.575 -28.257  11.838  1.00 67.42           C  
ATOM    308  CD  GLN A  35      30.331 -27.736  10.434  1.00 67.42           C  
ATOM    309  NE2 GLN A  35      29.062 -27.607  10.062  1.00 67.42           N  
ATOM    310  OE1 GLN A  35      31.275 -27.453   9.690  1.00 67.42           O  
ATOM    311  N   GLN A  36      34.679 -29.419  13.433  1.00 72.43           N  
ATOM    312  CA  GLN A  36      35.928 -30.169  13.493  1.00 72.43           C  
ATOM    313  C   GLN A  36      36.084 -30.870  14.839  1.00 72.43           C  
ATOM    314  O   GLN A  36      36.572 -32.001  14.903  1.00 72.43           O  
ATOM    315  CB  GLN A  36      37.122 -29.246  13.240  1.00 72.43           C  
ATOM    316  CG  GLN A  36      37.265 -28.810  11.789  1.00 72.43           C  
ATOM    317  CD  GLN A  36      38.471 -27.918  11.560  1.00 72.43           C  
ATOM    318  NE2 GLN A  36      38.805 -27.684  10.295  1.00 72.43           N  
ATOM    319  OE1 GLN A  36      39.098 -27.443  12.512  1.00 72.43           O  
ATOM    320  N   SER A  37      35.722 -30.203  15.843  1.00 78.30           N  
ATOM    321  CA  SER A  37      35.768 -30.794  17.177  1.00 78.30           C  
ATOM    322  C   SER A  37      34.824 -31.987  17.284  1.00 78.30           C  
ATOM    323  O   SER A  37      35.196 -33.034  17.820  1.00 78.30           O  
ATOM    324  CB  SER A  37      35.410 -29.753  18.238  1.00 78.30           C  
ATOM    325  OG  SER A  37      35.385 -30.339  19.528  1.00 78.30           O  
ATOM    326  N   VAL A  38      33.599 -31.828  16.776  1.00 71.07           N  
ATOM    327  CA  VAL A  38      32.579 -32.872  16.821  1.00 71.07           C  
ATOM    328  C   VAL A  38      33.030 -34.071  15.989  1.00 71.07           C  
ATOM    329  O   VAL A  38      32.830 -35.221  16.387  1.00 71.07           O  
ATOM    330  CB  VAL A  38      31.214 -32.354  16.316  1.00 71.07           C  
ATOM    331  CG1 VAL A  38      30.227 -33.508  16.149  1.00 71.07           C  
ATOM    332  CG2 VAL A  38      30.656 -31.302  17.271  1.00 71.07           C  
ATOM    333  N   LEU A  39      33.694 -33.741  14.847  1.00 68.41           N  
ATOM    334  CA  LEU A  39      34.204 -34.799  13.982  1.00 68.41           C  
ATOM    335  C   LEU A  39      35.231 -35.654  14.716  1.00 68.41           C  
ATOM    336  O   LEU A  39      35.192 -36.884  14.636  1.00 68.41           O  
ATOM    337  CB  LEU A  39      34.828 -34.203  12.717  1.00 68.41           C  
ATOM    338  CG  LEU A  39      35.267 -35.201  11.643  1.00 68.41           C  
ATOM    339  CD1 LEU A  39      34.049 -35.820  10.967  1.00 68.41           C  
ATOM    340  CD2 LEU A  39      36.167 -34.521  10.618  1.00 68.41           C  
ATOM    341  N   ARG A  40      36.029 -35.013  15.310  1.00 75.36           N  
ATOM    342  CA  ARG A  40      37.052 -35.735  16.061  1.00 75.36           C  
ATOM    343  C   ARG A  40      36.427 -36.589  17.159  1.00 75.36           C  
ATOM    344  O   ARG A  40      36.846 -37.725  17.382  1.00 75.36           O  
ATOM    345  CB  ARG A  40      38.062 -34.758  16.669  1.00 75.36           C  
ATOM    346  CG  ARG A  40      38.986 -34.113  15.648  1.00 75.36           C  
ATOM    347  CD  ARG A  40      40.136 -33.373  16.317  1.00 75.36           C  
ATOM    348  NE  ARG A  40      39.673 -32.178  17.016  1.00 75.36           N  
ATOM    349  CZ  ARG A  40      39.667 -30.952  16.499  1.00 75.36           C  
ATOM    350  NH1 ARG A  40      40.100 -30.735  15.264  1.00 75.36           N1+
ATOM    351  NH2 ARG A  40      39.223 -29.935  17.224  1.00 75.36           N  
ATOM    352  N   GLN A  41      35.438 -36.028  17.838  1.00 72.07           N  
ATOM    353  CA  GLN A  41      34.767 -36.722  18.931  1.00 72.07           C  
ATOM    354  C   GLN A  41      33.991 -37.933  18.419  1.00 72.07           C  
ATOM    355  O   GLN A  41      33.935 -38.968  19.088  1.00 72.07           O  
ATOM    356  CB  GLN A  41      33.825 -35.771  19.673  1.00 72.07           C  
ATOM    357  CG  GLN A  41      34.545 -34.715  20.501  1.00 72.07           C  
ATOM    358  CD  GLN A  41      33.591 -33.813  21.259  1.00 72.07           C  
ATOM    359  NE2 GLN A  41      34.138 -32.946  22.104  1.00 72.07           N  
ATOM    360  OE1 GLN A  41      32.370 -33.892  21.087  1.00 72.07           O  
ATOM    361  N   ALA A  42      33.448 -37.832  17.268  1.00 66.78           N  
ATOM    362  CA  ALA A  42      32.695 -38.922  16.652  1.00 66.78           C  
ATOM    363  C   ALA A  42      33.610 -40.091  16.301  1.00 66.78           C  
ATOM    364  O   ALA A  42      33.250 -41.253  16.506  1.00 66.78           O  
ATOM    365  CB  ALA A  42      31.968 -38.426  15.404  1.00 66.78           C  
ATOM    366  N   VAL A  43      34.767 -39.746  15.749  1.00 71.76           N  
ATOM    367  CA  VAL A  43      35.746 -40.778  15.428  1.00 71.76           C  
ATOM    368  C   VAL A  43      36.148 -41.522  16.700  1.00 71.76           C  
ATOM    369  O   VAL A  43      36.236 -42.752  16.706  1.00 71.76           O  
ATOM    370  CB  VAL A  43      36.995 -40.181  14.742  1.00 71.76           C  
ATOM    371  CG1 VAL A  43      38.097 -41.233  14.618  1.00 71.76           C  
ATOM    372  CG2 VAL A  43      36.633 -39.618  13.370  1.00 71.76           C  
ATOM    373  N   ARG A  44      36.338 -40.736  17.719  1.00 72.93           N  
ATOM    374  CA  ARG A  44      36.692 -41.340  18.999  1.00 72.93           C  
ATOM    375  C   ARG A  44      35.568 -42.234  19.513  1.00 72.93           C  
ATOM    376  O   ARG A  44      35.819 -43.329  20.019  1.00 72.93           O  
ATOM    377  CB  ARG A  44      37.016 -40.261  20.033  1.00 72.93           C  
ATOM    378  CG  ARG A  44      38.453 -39.767  19.978  1.00 72.93           C  
ATOM    379  CD  ARG A  44      38.783 -38.857  21.154  1.00 72.93           C  
ATOM    380  NE  ARG A  44      38.280 -37.502  20.944  1.00 72.93           N  
ATOM    381  CZ  ARG A  44      38.659 -36.437  21.645  1.00 72.93           C  
ATOM    382  NH1 ARG A  44      39.554 -36.549  22.618  1.00 72.93           N1+
ATOM    383  NH2 ARG A  44      38.137 -35.251  21.370  1.00 72.93           N  
ATOM    384  N   LEU A  45      34.348 -41.761  19.462  1.00 71.37           N  
ATOM    385  CA  LEU A  45      33.187 -42.516  19.922  1.00 71.37           C  
ATOM    386  C   LEU A  45      33.007 -43.789  19.102  1.00 71.37           C  
ATOM    387  O   LEU A  45      32.643 -44.836  19.644  1.00 71.37           O  
ATOM    388  CB  LEU A  45      31.922 -41.658  19.839  1.00 71.37           C  
ATOM    389  CG  LEU A  45      31.751 -40.594  20.923  1.00 71.37           C  
ATOM    390  CD1 LEU A  45      30.574 -39.684  20.594  1.00 71.37           C  
ATOM    391  CD2 LEU A  45      31.565 -41.247  22.289  1.00 71.37           C  
ATOM    392  N   ALA A  46      33.174 -43.615  17.795  1.00 64.91           N  
ATOM    393  CA  ALA A  46      33.085 -44.786  16.926  1.00 64.91           C  
ATOM    394  C   ALA A  46      34.103 -45.849  17.330  1.00 64.91           C  
ATOM    395  O   ALA A  46      33.827 -47.047  17.244  1.00 64.91           O  
ATOM    396  CB  ALA A  46      33.291 -44.384  15.468  1.00 64.91           C  
ATOM    397  N   LYS A  47      35.225 -45.393  17.861  1.00 67.32           N  
ATOM    398  CA  LYS A  47      36.254 -46.316  18.332  1.00 67.32           C  
ATOM    399  C   LYS A  47      35.847 -46.965  19.652  1.00 67.32           C  
ATOM    400  O   LYS A  47      36.234 -48.100  19.937  1.00 67.32           O  
ATOM    401  CB  LYS A  47      37.590 -45.591  18.496  1.00 67.32           C  
ATOM    402  CG  LYS A  47      38.293 -45.283  17.182  1.00 67.32           C  
ATOM    403  CD  LYS A  47      39.661 -44.655  17.412  1.00 67.32           C  
ATOM    404  CE  LYS A  47      40.361 -44.338  16.098  1.00 67.32           C  
ATOM    405  NZ  LYS A  47      41.689 -43.689  16.319  1.00 67.32           N1+
ATOM    406  N   LEU A  48      34.983 -46.260  20.420  1.00 70.55           N  
ATOM    407  CA  LEU A  48      34.596 -46.731  21.746  1.00 70.55           C  
ATOM    408  C   LEU A  48      33.334 -47.583  21.673  1.00 70.55           C  
ATOM    409  O   LEU A  48      32.996 -48.282  22.630  1.00 70.55           O  
ATOM    410  CB  LEU A  48      34.374 -45.548  22.692  1.00 70.55           C  
ATOM    411  CG  LEU A  48      35.613 -44.727  23.054  1.00 70.55           C  
ATOM    412  CD1 LEU A  48      35.215 -43.494  23.858  1.00 70.55           C  
ATOM    413  CD2 LEU A  48      36.611 -45.579  23.830  1.00 70.55           C  
ATOM    414  N   GLY A  49      32.691 -47.677  20.464  1.00 62.55           N  
ATOM    415  CA  GLY A  49      31.541 -48.544  20.260  1.00 62.55           C  
ATOM    416  C   GLY A  49      30.281 -48.033  20.932  1.00 62.55           C  
ATOM    417  O   GLY A  49      29.277 -48.745  21.004  1.00 62.55           O  
ATOM    418  N   ASP A  50      30.212 -46.676  21.475  1.00 62.75           N  
ATOM    419  CA  ASP A  50      29.121 -46.380  22.398  1.00 62.75           C  
ATOM    420  C   ASP A  50      28.243 -45.249  21.866  1.00 62.75           C  
ATOM    421  O   ASP A  50      27.133 -45.035  22.356  1.00 62.75           O  
ATOM    422  CB  ASP A  50      29.670 -46.015  23.778  1.00 62.75           C  
ATOM    423  CG  ASP A  50      30.039 -47.230  24.610  1.00 62.75           C  
ATOM    424  OD1 ASP A  50      29.506 -48.331  24.352  1.00 62.75           O  
ATOM    425  OD2 ASP A  50      30.869 -47.085  25.534  1.00 62.75           O1-
ATOM    426  N   ASP A  51      27.596 -45.259  20.592  1.00 70.67           N  
ATOM    427  CA  ASP A  51      26.490 -44.338  20.343  1.00 70.67           C  
ATOM    428  C   ASP A  51      26.170 -44.255  18.853  1.00 70.67           C  
ATOM    429  O   ASP A  51      26.472 -43.252  18.202  1.00 70.67           O  
ATOM    430  CB  ASP A  51      26.818 -42.946  20.889  1.00 70.67           C  
ATOM    431  CG  ASP A  51      25.581 -42.162  21.291  1.00 70.67           C  
ATOM    432  OD1 ASP A  51      24.456 -42.567  20.927  1.00 70.67           O  
ATOM    433  OD2 ASP A  51      25.733 -41.128  21.977  1.00 70.67           O1-
ATOM    434  N   SER A  52      25.614 -45.254  18.308  1.00 70.68           N  
ATOM    435  CA  SER A  52      25.302 -45.370  16.887  1.00 70.68           C  
ATOM    436  C   SER A  52      24.388 -44.239  16.428  1.00 70.68           C  
ATOM    437  O   SER A  52      24.571 -43.688  15.341  1.00 70.68           O  
ATOM    438  CB  SER A  52      24.647 -46.719  16.589  1.00 70.68           C  
ATOM    439  OG  SER A  52      25.557 -47.782  16.823  1.00 70.68           O  
ATOM    440  N   GLU A  53      23.481 -43.684  17.317  1.00 75.01           N  
ATOM    441  CA  GLU A  53      22.543 -42.627  16.945  1.00 75.01           C  
ATOM    442  C   GLU A  53      23.262 -41.295  16.753  1.00 75.01           C  
ATOM    443  O   GLU A  53      22.995 -40.573  15.790  1.00 75.01           O  
ATOM    444  CB  GLU A  53      21.447 -42.486  18.004  1.00 75.01           C  
ATOM    445  CG  GLU A  53      20.261 -41.646  17.552  1.00 75.01           C  
ATOM    446  CD  GLU A  53      19.144 -41.583  18.581  1.00 75.01           C  
ATOM    447  OE1 GLU A  53      18.144 -40.866  18.348  1.00 75.01           O  
ATOM    448  OE2 GLU A  53      19.270 -42.253  19.630  1.00 75.01           O1-
ATOM    449  N   MET A  54      24.097 -40.990  17.730  1.00 81.22           N  
ATOM    450  CA  MET A  54      24.860 -39.749  17.644  1.00 81.22           C  
ATOM    451  C   MET A  54      25.769 -39.752  16.421  1.00 81.22           C  
ATOM    452  O   MET A  54      25.859 -38.752  15.705  1.00 81.22           O  
ATOM    453  CB  MET A  54      25.691 -39.540  18.912  1.00 81.22           C  
ATOM    454  CG  MET A  54      26.484 -38.243  18.918  1.00 81.22           C  
ATOM    455  SD  MET A  54      27.453 -38.019  20.460  1.00 81.22           S  
ATOM    456  CE  MET A  54      28.156 -36.374  20.160  1.00 81.22           C  
ATOM    457  N   ILE A  55      26.502 -40.868  16.194  1.00 77.88           N  
ATOM    458  CA  ILE A  55      27.416 -40.993  15.063  1.00 77.88           C  
ATOM    459  C   ILE A  55      26.638 -40.859  13.755  1.00 77.88           C  
ATOM    460  O   ILE A  55      27.089 -40.192  12.822  1.00 77.88           O  
ATOM    461  CB  ILE A  55      28.179 -42.335  15.098  1.00 77.88           C  
ATOM    462  CG1 ILE A  55      29.092 -42.399  16.327  1.00 77.88           C  
ATOM    463  CG2 ILE A  55      28.981 -42.535  13.809  1.00 77.88           C  
ATOM    464  CD1 ILE A  55      29.786 -43.741  16.515  1.00 77.88           C  
ATOM    465  N   GLN A  56      25.411 -41.475  13.736  1.00 78.33           N  
ATOM    466  CA  GLN A  56      24.576 -41.353  12.546  1.00 78.33           C  
ATOM    467  C   GLN A  56      24.260 -39.890  12.246  1.00 78.33           C  
ATOM    468  O   GLN A  56      24.323 -39.460  11.092  1.00 78.33           O  
ATOM    469  CB  GLN A  56      23.281 -42.147  12.714  1.00 78.33           C  
ATOM    470  CG  GLN A  56      22.432 -42.214  11.452  1.00 78.33           C  
ATOM    471  CD  GLN A  56      21.223 -43.119  11.604  1.00 78.33           C  
ATOM    472  NE2 GLN A  56      20.353 -43.121  10.601  1.00 78.33           N  
ATOM    473  OE1 GLN A  56      21.074 -43.813  12.616  1.00 78.33           O  
ATOM    474  N   ARG A  57      23.947 -39.122  13.252  1.00 81.36           N  
ATOM    475  CA  ARG A  57      23.656 -37.703  13.083  1.00 81.36           C  
ATOM    476  C   ARG A  57      24.880 -36.947  12.575  1.00 81.36           C  
ATOM    477  O   ARG A  57      24.765 -36.078  11.708  1.00 81.36           O  
ATOM    478  CB  ARG A  57      23.174 -37.092  14.402  1.00 81.36           C  
ATOM    479  CG  ARG A  57      21.768 -37.510  14.797  1.00 81.36           C  
ATOM    480  CD  ARG A  57      21.336 -36.870  16.109  1.00 81.36           C  
ATOM    481  NE  ARG A  57      20.050 -37.389  16.565  1.00 81.36           N  
ATOM    482  CZ  ARG A  57      19.453 -37.043  17.702  1.00 81.36           C  
ATOM    483  NH1 ARG A  57      20.018 -36.166  18.525  1.00 81.36           N1+
ATOM    484  NH2 ARG A  57      18.283 -37.577  18.020  1.00 81.36           N  
ATOM    485  N   ILE A  58      26.061 -37.291  13.096  1.00 81.96           N  
ATOM    486  CA  ILE A  58      27.305 -36.638  12.704  1.00 81.96           C  
ATOM    487  C   ILE A  58      27.610 -36.946  11.240  1.00 81.96           C  
ATOM    488  O   ILE A  58      27.987 -36.052  10.476  1.00 81.96           O  
ATOM    489  CB  ILE A  58      28.482 -37.080  13.601  1.00 81.96           C  
ATOM    490  CG1 ILE A  58      28.290 -36.558  15.030  1.00 81.96           C  
ATOM    491  CG2 ILE A  58      29.815 -36.603  13.017  1.00 81.96           C  
ATOM    492  CD1 ILE A  58      29.306 -37.098  16.027  1.00 81.96           C  
ATOM    493  N   VAL A  59      27.433 -38.247  10.903  1.00 84.72           N  
ATOM    494  CA  VAL A  59      27.710 -38.664   9.531  1.00 84.72           C  
ATOM    495  C   VAL A  59      26.794 -37.912   8.569  1.00 84.72           C  
ATOM    496  O   VAL A  59      27.246 -37.412   7.536  1.00 84.72           O  
ATOM    497  CB  VAL A  59      27.532 -40.188   9.355  1.00 84.72           C  
ATOM    498  CG1 VAL A  59      27.596 -40.572   7.878  1.00 84.72           C  
ATOM    499  CG2 VAL A  59      28.592 -40.945  10.153  1.00 84.72           C  
ATOM    500  N   GLU A  60      25.488 -37.779   8.939  1.00 82.92           N  
ATOM    501  CA  GLU A  60      24.540 -37.053   8.098  1.00 82.92           C  
ATOM    502  C   GLU A  60      24.914 -35.577   7.993  1.00 82.92           C  
ATOM    503  O   GLU A  60      24.845 -34.989   6.911  1.00 82.92           O  
ATOM    504  CB  GLU A  60      23.117 -37.198   8.642  1.00 82.92           C  
ATOM    505  CG  GLU A  60      22.539 -38.596   8.485  1.00 82.92           C  
ATOM    506  CD  GLU A  60      21.192 -38.769   9.170  1.00 82.92           C  
ATOM    507  OE1 GLU A  60      20.597 -39.866   9.074  1.00 82.92           O  
ATOM    508  OE2 GLU A  60      20.726 -37.797   9.807  1.00 82.92           O1-
ATOM    509  N   ASP A  61      25.367 -34.999   9.103  1.00 86.08           N  
ATOM    510  CA  ASP A  61      25.799 -33.604   9.121  1.00 86.08           C  
ATOM    511  C   ASP A  61      27.053 -33.407   8.272  1.00 86.08           C  
ATOM    512  O   ASP A  61      27.192 -32.394   7.585  1.00 86.08           O  
ATOM    513  CB  ASP A  61      26.056 -33.142  10.555  1.00 86.08           C  
ATOM    514  CG  ASP A  61      24.779 -32.839  11.319  1.00 86.08           C  
ATOM    515  OD1 ASP A  61      23.695 -32.788  10.699  1.00 86.08           O  
ATOM    516  OD2 ASP A  61      24.858 -32.647  12.552  1.00 86.08           O1-
ATOM    517  N   LEU A  62      27.951 -34.409   8.326  1.00 85.72           N  
ATOM    518  CA  LEU A  62      29.171 -34.332   7.530  1.00 85.72           C  
ATOM    519  C   LEU A  62      28.851 -34.335   6.040  1.00 85.72           C  
ATOM    520  O   LEU A  62      29.468 -33.601   5.265  1.00 85.72           O  
ATOM    521  CB  LEU A  62      30.105 -35.499   7.866  1.00 85.72           C  
ATOM    522  CG  LEU A  62      30.811 -35.435   9.221  1.00 85.72           C  
ATOM    523  CD1 LEU A  62      31.583 -36.725   9.478  1.00 85.72           C  
ATOM    524  CD2 LEU A  62      31.739 -34.227   9.283  1.00 85.72           C  
ATOM    525  N   ALA A  63      27.917 -35.173   5.659  1.00 86.39           N  
ATOM    526  CA  ALA A  63      27.494 -35.179   4.261  1.00 86.39           C  
ATOM    527  C   ALA A  63      26.907 -33.829   3.861  1.00 86.39           C  
ATOM    528  O   ALA A  63      27.183 -33.323   2.770  1.00 86.39           O  
ATOM    529  CB  ALA A  63      26.478 -36.291   4.017  1.00 86.39           C  
ATOM    530  N   ARG A  64      26.084 -33.184   4.663  1.00 87.24           N  
ATOM    531  CA  ARG A  64      25.534 -31.857   4.409  1.00 87.24           C  
ATOM    532  C   ARG A  64      26.643 -30.820   4.279  1.00 87.24           C  
ATOM    533  O   ARG A  64      26.612 -29.978   3.380  1.00 87.24           O  
ATOM    534  CB  ARG A  64      24.567 -31.453   5.525  1.00 87.24           C  
ATOM    535  CG  ARG A  64      23.815 -30.161   5.250  1.00 87.24           C  
ATOM    536  CD  ARG A  64      22.926 -29.766   6.422  1.00 87.24           C  
ATOM    537  NE  ARG A  64      21.920 -30.786   6.704  1.00 87.24           N  
ATOM    538  CZ  ARG A  64      21.202 -30.855   7.821  1.00 87.24           C  
ATOM    539  NH1 ARG A  64      21.366 -29.960   8.788  1.00 87.24           N1+
ATOM    540  NH2 ARG A  64      20.313 -31.826   7.973  1.00 87.24           N  
ATOM    541  N   GLN A  65      27.521 -30.956   5.116  1.00 84.54           N  
ATOM    542  CA  GLN A  65      28.644 -30.024   5.117  1.00 84.54           C  
ATOM    543  C   GLN A  65      29.444 -30.125   3.820  1.00 84.54           C  
ATOM    544  O   GLN A  65      29.896 -29.113   3.282  1.00 84.54           O  
ATOM    545  CB  GLN A  65      29.556 -30.281   6.318  1.00 84.54           C  
ATOM    546  CG  GLN A  65      28.946 -29.872   7.652  1.00 84.54           C  
ATOM    547  CD  GLN A  65      29.861 -30.157   8.828  1.00 84.54           C  
ATOM    548  NE2 GLN A  65      29.430 -29.766  10.021  1.00 84.54           N  
ATOM    549  OE1 GLN A  65      30.946 -30.725   8.663  1.00 84.54           O  
ATOM    550  N   ALA A  66      29.675 -31.330   3.493  1.00 85.51           N  
ATOM    551  CA  ALA A  66      30.394 -31.533   2.239  1.00 85.51           C  
ATOM    552  C   ALA A  66      29.669 -30.861   1.075  1.00 85.51           C  
ATOM    553  O   ALA A  66      30.305 -30.290   0.186  1.00 85.51           O  
ATOM    554  CB  ALA A  66      30.569 -33.024   1.961  1.00 85.51           C  
ATOM    555  N   MET A  67      28.387 -30.840   1.072  1.00 85.78           N  
ATOM    556  CA  MET A  67      27.580 -30.230   0.020  1.00 85.78           C  
ATOM    557  C   MET A  67      27.691 -28.710   0.060  1.00 85.78           C  
ATOM    558  O   MET A  67      27.598 -28.049  -0.975  1.00 85.78           O  
ATOM    559  CB  MET A  67      26.115 -30.652   0.151  1.00 85.78           C  
ATOM    560  CG  MET A  67      25.871 -32.122  -0.148  1.00 85.78           C  
ATOM    561  SD  MET A  67      24.166 -32.651   0.277  1.00 85.78           S  
ATOM    562  CE  MET A  67      23.227 -31.755  -0.991  1.00 85.78           C  
ATOM    563  N   GLU A  68      27.928 -28.175   1.288  1.00 85.26           N  
ATOM    564  CA  GLU A  68      28.002 -26.730   1.478  1.00 85.26           C  
ATOM    565  C   GLU A  68      29.447 -26.242   1.436  1.00 85.26           C  
ATOM    566  O   GLU A  68      29.703 -25.038   1.508  1.00 85.26           O  
ATOM    567  CB  GLU A  68      27.349 -26.329   2.803  1.00 85.26           C  
ATOM    568  CG  GLU A  68      25.849 -26.579   2.850  1.00 85.26           C  
ATOM    569  CD  GLU A  68      25.239 -26.320   4.219  1.00 85.26           C  
ATOM    570  OE1 GLU A  68      24.008 -26.482   4.376  1.00 85.26           O  
ATOM    571  OE2 GLU A  68      26.001 -25.952   5.142  1.00 85.26           O1-
ATOM    572  N   ALA A  69      30.323 -27.154   1.397  1.00 83.44           N  
ATOM    573  CA  ALA A  69      31.739 -26.793   1.418  1.00 83.44           C  
ATOM    574  C   ALA A  69      32.127 -26.023   0.159  1.00 83.44           C  
ATOM    575  O   ALA A  69      31.659 -26.339  -0.938  1.00 83.44           O  
ATOM    576  CB  ALA A  69      32.604 -28.043   1.562  1.00 83.44           C  
ATOM    577  N   THR A  70      32.804 -24.916   0.312  1.00 77.33           N  
ATOM    578  CA  THR A  70      33.211 -24.042  -0.783  1.00 77.33           C  
ATOM    579  C   THR A  70      34.547 -24.493  -1.366  1.00 77.33           C  
ATOM    580  O   THR A  70      34.868 -24.174  -2.514  1.00 77.33           O  
ATOM    581  CB  THR A  70      33.318 -22.578  -0.318  1.00 77.33           C  
ATOM    582  CG2 THR A  70      31.956 -22.029   0.092  1.00 77.33           C  
ATOM    583  OG1 THR A  70      34.209 -22.502   0.802  1.00 77.33           O  
ATOM    584  N   ASP A  71      35.410 -25.206  -0.652  1.00 82.85           N  
ATOM    585  CA  ASP A  71      36.714 -25.603  -1.173  1.00 82.85           C  
ATOM    586  C   ASP A  71      36.889 -27.119  -1.116  1.00 82.85           C  
ATOM    587  O   ASP A  71      36.282 -27.789  -0.279  1.00 82.85           O  
ATOM    588  CB  ASP A  71      37.835 -24.915  -0.392  1.00 82.85           C  
ATOM    589  CG  ASP A  71      39.216 -25.214  -0.949  1.00 82.85           C  
ATOM    590  OD1 ASP A  71      39.338 -25.490  -2.163  1.00 82.85           O  
ATOM    591  OD2 ASP A  71      40.191 -25.177  -0.167  1.00 82.85           O1-
ATOM    592  N   ASP A  72      37.741 -27.701  -2.108  1.00 83.93           N  
ATOM    593  CA  ASP A  72      37.988 -29.127  -2.301  1.00 83.93           C  
ATOM    594  C   ASP A  72      38.721 -29.725  -1.104  1.00 83.93           C  
ATOM    595  O   ASP A  72      38.534 -30.899  -0.777  1.00 83.93           O  
ATOM    596  CB  ASP A  72      38.791 -29.364  -3.582  1.00 83.93           C  
ATOM    597  CG  ASP A  72      37.961 -29.193  -4.843  1.00 83.93           C  
ATOM    598  OD1 ASP A  72      36.715 -29.240  -4.764  1.00 83.93           O  
ATOM    599  OD2 ASP A  72      38.560 -29.013  -5.925  1.00 83.93           O1-
ATOM    600  N   ARG A  73      39.467 -28.923  -0.383  1.00 86.20           N  
ATOM    601  CA  ARG A  73      40.217 -29.400   0.775  1.00 86.20           C  
ATOM    602  C   ARG A  73      39.279 -29.799   1.907  1.00 86.20           C  
ATOM    603  O   ARG A  73      39.481 -30.830   2.554  1.00 86.20           O  
ATOM    604  CB  ARG A  73      41.198 -28.329   1.259  1.00 86.20           C  
ATOM    605  CG  ARG A  73      42.417 -28.162   0.366  1.00 86.20           C  
ATOM    606  CD  ARG A  73      43.392 -27.136   0.928  1.00 86.20           C  
ATOM    607  NE  ARG A  73      44.534 -26.936   0.043  1.00 86.20           N  
ATOM    608  CZ  ARG A  73      45.545 -26.106   0.285  1.00 86.20           C  
ATOM    609  NH1 ARG A  73      45.574 -25.379   1.396  1.00 86.20           N1+
ATOM    610  NH2 ARG A  73      46.535 -26.001  -0.590  1.00 86.20           N  
ATOM    611  N   GLU A  74      38.241 -29.063   2.087  1.00 86.15           N  
ATOM    612  CA  GLU A  74      37.257 -29.345   3.128  1.00 86.15           C  
ATOM    613  C   GLU A  74      36.505 -30.642   2.840  1.00 86.15           C  
ATOM    614  O   GLU A  74      36.279 -31.449   3.743  1.00 86.15           O  
ATOM    615  CB  GLU A  74      36.269 -28.184   3.264  1.00 86.15           C  
ATOM    616  CG  GLU A  74      36.874 -26.931   3.881  1.00 86.15           C  
ATOM    617  CD  GLU A  74      35.877 -25.794   4.027  1.00 86.15           C  
ATOM    618  OE1 GLU A  74      36.231 -24.749   4.620  1.00 86.15           O  
ATOM    619  OE2 GLU A  74      34.731 -25.948   3.546  1.00 86.15           O1-
ATOM    620  N   VAL A  75      36.137 -30.784   1.628  1.00 87.29           N  
ATOM    621  CA  VAL A  75      35.429 -31.989   1.211  1.00 87.29           C  
ATOM    622  C   VAL A  75      36.312 -33.214   1.439  1.00 87.29           C  
ATOM    623  O   VAL A  75      35.841 -34.246   1.924  1.00 87.29           O  
ATOM    624  CB  VAL A  75      35.001 -31.911  -0.272  1.00 87.29           C  
ATOM    625  CG1 VAL A  75      34.351 -33.220  -0.717  1.00 87.29           C  
ATOM    626  CG2 VAL A  75      34.048 -30.737  -0.490  1.00 87.29           C  
ATOM    627  N   GLU A  76      37.621 -33.057   1.140  1.00 88.59           N  
ATOM    628  CA  GLU A  76      38.568 -34.154   1.318  1.00 88.59           C  
ATOM    629  C   GLU A  76      38.706 -34.531   2.790  1.00 88.59           C  
ATOM    630  O   GLU A  76      38.804 -35.713   3.126  1.00 88.59           O  
ATOM    631  CB  GLU A  76      39.937 -33.781   0.741  1.00 88.59           C  
ATOM    632  CG  GLU A  76      39.979 -33.765  -0.780  1.00 88.59           C  
ATOM    633  CD  GLU A  76      41.321 -33.318  -1.338  1.00 88.59           C  
ATOM    634  OE1 GLU A  76      41.459 -33.215  -2.578  1.00 88.59           O  
ATOM    635  OE2 GLU A  76      42.242 -33.068  -0.529  1.00 88.59           O1-
ATOM    636  N   LYS A  77      38.735 -33.525   3.660  1.00 88.25           N  
ATOM    637  CA  LYS A  77      38.811 -33.762   5.099  1.00 88.25           C  
ATOM    638  C   LYS A  77      37.600 -34.548   5.590  1.00 88.25           C  
ATOM    639  O   LYS A  77      37.735 -35.459   6.412  1.00 88.25           O  
ATOM    640  CB  LYS A  77      38.919 -32.438   5.857  1.00 88.25           C  
ATOM    641  CG  LYS A  77      40.269 -31.750   5.713  1.00 88.25           C  
ATOM    642  CD  LYS A  77      40.343 -30.483   6.555  1.00 88.25           C  
ATOM    643  CE  LYS A  77      41.674 -29.766   6.371  1.00 88.25           C  
ATOM    644  NZ  LYS A  77      41.738 -28.504   7.165  1.00 88.25           N1+
ATOM    645  N   ILE A  78      36.527 -34.213   5.088  1.00 88.24           N  
ATOM    646  CA  ILE A  78      35.281 -34.879   5.454  1.00 88.24           C  
ATOM    647  C   ILE A  78      35.313 -36.330   4.981  1.00 88.24           C  
ATOM    648  O   ILE A  78      34.931 -37.239   5.722  1.00 88.24           O  
ATOM    649  CB  ILE A  78      34.055 -34.148   4.860  1.00 88.24           C  
ATOM    650  CG1 ILE A  78      33.880 -32.776   5.521  1.00 88.24           C  
ATOM    651  CG2 ILE A  78      32.791 -34.998   5.017  1.00 88.24           C  
ATOM    652  CD1 ILE A  78      32.834 -31.895   4.851  1.00 88.24           C  
ATOM    653  N   GLU A  79      35.764 -36.531   3.752  1.00 88.23           N  
ATOM    654  CA  GLU A  79      35.883 -37.879   3.203  1.00 88.23           C  
ATOM    655  C   GLU A  79      36.794 -38.747   4.066  1.00 88.23           C  
ATOM    656  O   GLU A  79      36.490 -39.914   4.320  1.00 88.23           O  
ATOM    657  CB  GLU A  79      36.408 -37.830   1.766  1.00 88.23           C  
ATOM    658  CG  GLU A  79      35.356 -37.433   0.740  1.00 88.23           C  
ATOM    659  CD  GLU A  79      35.888 -37.404  -0.684  1.00 88.23           C  
ATOM    660  OE1 GLU A  79      35.074 -37.381  -1.634  1.00 88.23           O  
ATOM    661  OE2 GLU A  79      37.128 -37.408  -0.850  1.00 88.23           O1-
ATOM    662  N   LYS A  80      37.887 -38.158   4.456  1.00 89.13           N  
ATOM    663  CA  LYS A  80      38.830 -38.895   5.292  1.00 89.13           C  
ATOM    664  C   LYS A  80      38.210 -39.247   6.640  1.00 89.13           C  
ATOM    665  O   LYS A  80      38.405 -40.353   7.149  1.00 89.13           O  
ATOM    666  CB  LYS A  80      40.111 -38.083   5.499  1.00 89.13           C  
ATOM    667  CG  LYS A  80      41.004 -38.013   4.269  1.00 89.13           C  
ATOM    668  CD  LYS A  80      42.298 -37.264   4.561  1.00 89.13           C  
ATOM    669  CE  LYS A  80      43.181 -37.168   3.324  1.00 89.13           C  
ATOM    670  NZ  LYS A  80      44.437 -36.408   3.596  1.00 89.13           N1+
ATOM    671  N   ALA A  81      37.467 -38.290   7.131  1.00 88.07           N  
ATOM    672  CA  ALA A  81      36.784 -38.530   8.399  1.00 88.07           C  
ATOM    673  C   ALA A  81      35.775 -39.667   8.272  1.00 88.07           C  
ATOM    674  O   ALA A  81      35.687 -40.529   9.150  1.00 88.07           O  
ATOM    675  CB  ALA A  81      36.089 -37.257   8.878  1.00 88.07           C  
ATOM    676  N   LEU A  82      35.062 -39.662   7.187  1.00 89.04           N  
ATOM    677  CA  LEU A  82      34.082 -40.715   6.947  1.00 89.04           C  
ATOM    678  C   LEU A  82      34.768 -42.067   6.774  1.00 89.04           C  
ATOM    679  O   LEU A  82      34.262 -43.087   7.246  1.00 89.04           O  
ATOM    680  CB  LEU A  82      33.243 -40.393   5.707  1.00 89.04           C  
ATOM    681  CG  LEU A  82      32.231 -39.255   5.850  1.00 89.04           C  
ATOM    682  CD1 LEU A  82      31.591 -38.942   4.502  1.00 89.04           C  
ATOM    683  CD2 LEU A  82      31.167 -39.612   6.883  1.00 89.04           C  
ATOM    684  N   ASP A  83      35.999 -42.038   6.109  1.00 90.26           N  
ATOM    685  CA  ASP A  83      36.780 -43.260   5.943  1.00 90.26           C  
ATOM    686  C   ASP A  83      37.234 -43.809   7.295  1.00 90.26           C  
ATOM    687  O   ASP A  83      37.181 -45.018   7.529  1.00 90.26           O  
ATOM    688  CB  ASP A  83      37.993 -43.004   5.046  1.00 90.26           C  
ATOM    689  CG  ASP A  83      37.631 -42.909   3.574  1.00 90.26           C  
ATOM    690  OD1 ASP A  83      36.557 -43.411   3.176  1.00 90.26           O  
ATOM    691  OD2 ASP A  83      38.427 -42.330   2.804  1.00 90.26           O1-
ATOM    692  N   GLU A  84      37.622 -42.908   8.094  1.00 89.25           N  
ATOM    693  CA  GLU A  84      38.093 -43.312   9.415  1.00 89.25           C  
ATOM    694  C   GLU A  84      36.949 -43.853  10.267  1.00 89.25           C  
ATOM    695  O   GLU A  84      37.110 -44.852  10.971  1.00 89.25           O  
ATOM    696  CB  GLU A  84      38.768 -42.137  10.126  1.00 89.25           C  
ATOM    697  CG  GLU A  84      40.151 -41.801   9.585  1.00 89.25           C  
ATOM    698  CD  GLU A  84      40.826 -40.661  10.328  1.00 89.25           C  
ATOM    699  OE1 GLU A  84      41.972 -40.300   9.975  1.00 89.25           O  
ATOM    700  OE2 GLU A  84      40.205 -40.123  11.272  1.00 89.25           O1-
ATOM    701  N   LEU A  85      35.823 -43.259  10.215  1.00 86.80           N  
ATOM    702  CA  LEU A  85      34.648 -43.726  10.944  1.00 86.80           C  
ATOM    703  C   LEU A  85      34.224 -45.109  10.463  1.00 86.80           C  
ATOM    704  O   LEU A  85      33.875 -45.972  11.272  1.00 86.80           O  
ATOM    705  CB  LEU A  85      33.488 -42.739  10.781  1.00 86.80           C  
ATOM    706  CG  LEU A  85      33.601 -41.426  11.557  1.00 86.80           C  
ATOM    707  CD1 LEU A  85      32.482 -40.472  11.151  1.00 86.80           C  
ATOM    708  CD2 LEU A  85      33.567 -41.688  13.059  1.00 86.80           C  
ATOM    709  N   ALA A  86      34.268 -45.247   9.168  1.00 87.82           N  
ATOM    710  CA  ALA A  86      33.886 -46.521   8.565  1.00 87.82           C  
ATOM    711  C   ALA A  86      34.816 -47.643   9.018  1.00 87.82           C  
ATOM    712  O   ALA A  86      34.367 -48.760   9.286  1.00 87.82           O  
ATOM    713  CB  ALA A  86      33.890 -46.412   7.043  1.00 87.82           C  
ATOM    714  N   LYS A  87      36.113 -47.391   9.127  1.00 87.93           N  
ATOM    715  CA  LYS A  87      37.118 -48.381   9.505  1.00 87.93           C  
ATOM    716  C   LYS A  87      36.984 -48.768  10.975  1.00 87.93           C  
ATOM    717  O   LYS A  87      37.251 -49.912  11.348  1.00 87.93           O  
ATOM    718  CB  LYS A  87      38.525 -47.850   9.229  1.00 87.93           C  
ATOM    719  CG  LYS A  87      38.892 -47.805   7.753  1.00 87.93           C  
ATOM    720  CD  LYS A  87      40.320 -47.319   7.546  1.00 87.93           C  
ATOM    721  CE  LYS A  87      40.669 -47.216   6.067  1.00 87.93           C  
ATOM    722  NZ  LYS A  87      42.050 -46.690   5.859  1.00 87.93           N1+
ATOM    723  N   ASN A  88      36.411 -47.859  11.741  1.00 83.91           N  
ATOM    724  CA  ASN A  88      36.391 -48.079  13.184  1.00 83.91           C  
ATOM    725  C   ASN A  88      35.004 -48.490  13.669  1.00 83.91           C  
ATOM    726  O   ASN A  88      34.802 -48.720  14.863  1.00 83.91           O  
ATOM    727  CB  ASN A  88      36.863 -46.826  13.925  1.00 83.91           C  
ATOM    728  CG  ASN A  88      38.333 -46.532  13.697  1.00 83.91           C  
ATOM    729  ND2 ASN A  88      38.644 -45.283  13.370  1.00 83.91           N  
ATOM    730  OD1 ASN A  88      39.182 -47.420  13.813  1.00 83.91           O  
ATOM    731  N   SER A  89      34.042 -48.572  12.754  1.00 79.75           N  
ATOM    732  CA  SER A  89      32.687 -48.922  13.169  1.00 79.75           C  
ATOM    733  C   SER A  89      32.450 -50.425  13.073  1.00 79.75           C  
ATOM    734  O   SER A  89      32.739 -51.040  12.045  1.00 79.75           O  
ATOM    735  CB  SER A  89      31.657 -48.180  12.317  1.00 79.75           C  
ATOM    736  OG  SER A  89      30.340 -48.581  12.657  1.00 79.75           O  
ATOM    737  N   THR A  90      32.027 -51.098  14.085  1.00 82.53           N  
ATOM    738  CA  THR A  90      31.660 -52.510  14.057  1.00 82.53           C  
ATOM    739  C   THR A  90      30.163 -52.675  13.805  1.00 82.53           C  
ATOM    740  O   THR A  90      29.701 -53.769  13.477  1.00 82.53           O  
ATOM    741  CB  THR A  90      32.043 -53.212  15.372  1.00 82.53           C  
ATOM    742  CG2 THR A  90      33.553 -53.203  15.581  1.00 82.53           C  
ATOM    743  OG1 THR A  90      31.415 -52.536  16.468  1.00 82.53           O  
ATOM    744  N   ASP A  91      29.447 -51.510  13.769  1.00 84.59           N  
ATOM    745  CA  ASP A  91      28.005 -51.498  13.538  1.00 84.59           C  
ATOM    746  C   ASP A  91      27.687 -51.520  12.046  1.00 84.59           C  
ATOM    747  O   ASP A  91      28.009 -50.574  11.323  1.00 84.59           O  
ATOM    748  CB  ASP A  91      27.367 -50.271  14.194  1.00 84.59           C  
ATOM    749  CG  ASP A  91      25.852 -50.268  14.097  1.00 84.59           C  
ATOM    750  OD1 ASP A  91      25.301 -50.839  13.131  1.00 84.59           O  
ATOM    751  OD2 ASP A  91      25.203 -49.687  14.994  1.00 84.59           O1-
ATOM    752  N   GLU A  92      27.036 -52.623  11.563  1.00 87.26           N  
ATOM    753  CA  GLU A  92      26.733 -52.810  10.147  1.00 87.26           C  
ATOM    754  C   GLU A  92      25.774 -51.737   9.642  1.00 87.26           C  
ATOM    755  O   GLU A  92      25.896 -51.272   8.507  1.00 87.26           O  
ATOM    756  CB  GLU A  92      26.140 -54.201   9.903  1.00 87.26           C  
ATOM    757  CG  GLU A  92      27.155 -55.330  10.020  1.00 87.26           C  
ATOM    758  CD  GLU A  92      28.304 -55.208   9.033  1.00 87.26           C  
ATOM    759  OE1 GLU A  92      29.464 -55.489   9.414  1.00 87.26           O  
ATOM    760  OE2 GLU A  92      28.045 -54.827   7.870  1.00 87.26           O1-
ATOM    761  N   GLU A  93      24.906 -51.359  10.546  1.00 85.31           N  
ATOM    762  CA  GLU A  93      23.952 -50.319  10.169  1.00 85.31           C  
ATOM    763  C   GLU A  93      24.649 -48.975   9.974  1.00 85.31           C  
ATOM    764  O   GLU A  93      24.352 -48.248   9.024  1.00 85.31           O  
ATOM    765  CB  GLU A  93      22.851 -50.191  11.225  1.00 85.31           C  
ATOM    766  CG  GLU A  93      21.862 -51.348  11.225  1.00 85.31           C  
ATOM    767  CD  GLU A  93      20.728 -51.167  12.223  1.00 85.31           C  
ATOM    768  OE1 GLU A  93      19.803 -52.010  12.248  1.00 85.31           O  
ATOM    769  OE2 GLU A  93      20.765 -50.174  12.983  1.00 85.31           O1-
ATOM    770  N   LEU A  94      25.548 -48.647  10.893  1.00 86.35           N  
ATOM    771  CA  LEU A  94      26.334 -47.421  10.791  1.00 86.35           C  
ATOM    772  C   LEU A  94      27.205 -47.437   9.540  1.00 86.35           C  
ATOM    773  O   LEU A  94      27.347 -46.415   8.864  1.00 86.35           O  
ATOM    774  CB  LEU A  94      27.209 -47.241  12.034  1.00 86.35           C  
ATOM    775  CG  LEU A  94      28.030 -45.953  12.102  1.00 86.35           C  
ATOM    776  CD1 LEU A  94      27.117 -44.735  12.006  1.00 86.35           C  
ATOM    777  CD2 LEU A  94      28.852 -45.910  13.387  1.00 86.35           C  
ATOM    778  N   LYS A  95      27.733 -48.549   9.152  1.00 87.54           N  
ATOM    779  CA  LYS A  95      28.551 -48.677   7.950  1.00 87.54           C  
ATOM    780  C   LYS A  95      27.744 -48.347   6.698  1.00 87.54           C  
ATOM    781  O   LYS A  95      28.259 -47.726   5.766  1.00 87.54           O  
ATOM    782  CB  LYS A  95      29.132 -50.088   7.844  1.00 87.54           C  
ATOM    783  CG  LYS A  95      30.304 -50.347   8.779  1.00 87.54           C  
ATOM    784  CD  LYS A  95      30.917 -51.721   8.540  1.00 87.54           C  
ATOM    785  CE  LYS A  95      32.091 -51.981   9.474  1.00 87.54           C  
ATOM    786  NZ  LYS A  95      32.669 -53.343   9.270  1.00 87.54           N1+
ATOM    787  N   LYS A  96      26.468 -48.775   6.711  1.00 88.65           N  
ATOM    788  CA  LYS A  96      25.584 -48.469   5.590  1.00 88.65           C  
ATOM    789  C   LYS A  96      25.337 -46.967   5.478  1.00 88.65           C  
ATOM    790  O   LYS A  96      25.344 -46.412   4.377  1.00 88.65           O  
ATOM    791  CB  LYS A  96      24.254 -49.209   5.738  1.00 88.65           C  
ATOM    792  CG  LYS A  96      24.355 -50.712   5.532  1.00 88.65           C  
ATOM    793  CD  LYS A  96      22.999 -51.390   5.683  1.00 88.65           C  
ATOM    794  CE  LYS A  96      23.113 -52.904   5.565  1.00 88.65           C  
ATOM    795  NZ  LYS A  96      21.796 -53.577   5.776  1.00 88.65           N1+
ATOM    796  N   VAL A  97      25.152 -46.340   6.647  1.00 89.03           N  
ATOM    797  CA  VAL A  97      24.933 -44.898   6.694  1.00 89.03           C  
ATOM    798  C   VAL A  97      26.169 -44.169   6.173  1.00 89.03           C  
ATOM    799  O   VAL A  97      26.056 -43.233   5.377  1.00 89.03           O  
ATOM    800  CB  VAL A  97      24.597 -44.422   8.126  1.00 89.03           C  
ATOM    801  CG1 VAL A  97      24.533 -42.897   8.187  1.00 89.03           C  
ATOM    802  CG2 VAL A  97      23.279 -45.035   8.596  1.00 89.03           C  
ATOM    803  N   ILE A  98      27.342 -44.597   6.621  1.00 90.27           N  
ATOM    804  CA  ILE A  98      28.611 -43.999   6.219  1.00 90.27           C  
ATOM    805  C   ILE A  98      28.808 -44.170   4.715  1.00 90.27           C  
ATOM    806  O   ILE A  98      29.260 -43.247   4.033  1.00 90.27           O  
ATOM    807  CB  ILE A  98      29.797 -44.620   6.990  1.00 90.27           C  
ATOM    808  CG1 ILE A  98      29.714 -44.262   8.478  1.00 90.27           C  
ATOM    809  CG2 ILE A  98      31.129 -44.162   6.390  1.00 90.27           C  
ATOM    810  CD1 ILE A  98      30.708 -45.013   9.352  1.00 90.27           C  
ATOM    811  N   LYS A  99      28.451 -45.322   4.201  1.00 92.07           N  
ATOM    812  CA  LYS A  99      28.560 -45.570   2.765  1.00 92.07           C  
ATOM    813  C   LYS A  99      27.701 -44.591   1.972  1.00 92.07           C  
ATOM    814  O   LYS A  99      28.152 -44.030   0.970  1.00 92.07           O  
ATOM    815  CB  LYS A  99      28.158 -47.008   2.436  1.00 92.07           C  
ATOM    816  CG  LYS A  99      28.344 -47.383   0.974  1.00 92.07           C  
ATOM    817  CD  LYS A  99      27.937 -48.827   0.711  1.00 92.07           C  
ATOM    818  CE  LYS A  99      28.058 -49.184  -0.765  1.00 92.07           C  
ATOM    819  NZ  LYS A  99      27.642 -50.594  -1.029  1.00 92.07           N1+
ATOM    820  N   VAL A 100      26.477 -44.408   2.405  1.00 93.16           N  
ATOM    821  CA  VAL A 100      25.566 -43.472   1.756  1.00 93.16           C  
ATOM    822  C   VAL A 100      26.138 -42.058   1.830  1.00 93.16           C  
ATOM    823  O   VAL A 100      26.136 -41.327   0.837  1.00 93.16           O  
ATOM    824  CB  VAL A 100      24.159 -43.512   2.396  1.00 93.16           C  
ATOM    825  CG1 VAL A 100      23.287 -42.381   1.854  1.00 93.16           C  
ATOM    826  CG2 VAL A 100      23.500 -44.866   2.147  1.00 93.16           C  
ATOM    827  N   ALA A 101      26.609 -41.633   2.968  1.00 91.39           N  
ATOM    828  CA  ALA A 101      27.198 -40.309   3.157  1.00 91.39           C  
ATOM    829  C   ALA A 101      28.391 -40.101   2.228  1.00 91.39           C  
ATOM    830  O   ALA A 101      28.548 -39.029   1.641  1.00 91.39           O  
ATOM    831  CB  ALA A 101      27.620 -40.118   4.611  1.00 91.39           C  
ATOM    832  N   LYS A 102      29.216 -41.096   2.073  1.00 91.36           N  
ATOM    833  CA  LYS A 102      30.379 -41.011   1.195  1.00 91.36           C  
ATOM    834  C   LYS A 102      29.960 -40.785  -0.254  1.00 91.36           C  
ATOM    835  O   LYS A 102      30.572 -39.985  -0.966  1.00 91.36           O  
ATOM    836  CB  LYS A 102      31.227 -42.280   1.302  1.00 91.36           C  
ATOM    837  CG  LYS A 102      32.094 -42.342   2.551  1.00 91.36           C  
ATOM    838  CD  LYS A 102      32.987 -43.576   2.551  1.00 91.36           C  
ATOM    839  CE  LYS A 102      34.028 -43.513   3.660  1.00 91.36           C  
ATOM    840  NZ  LYS A 102      34.884 -44.737   3.687  1.00 91.36           N1+
ATOM    841  N   THR A 103      29.019 -41.568  -0.652  1.00 93.48           N  
ATOM    842  CA  THR A 103      28.521 -41.406  -2.014  1.00 93.48           C  
ATOM    843  C   THR A 103      27.918 -40.017  -2.208  1.00 93.48           C  
ATOM    844  O   THR A 103      28.063 -39.415  -3.274  1.00 93.48           O  
ATOM    845  CB  THR A 103      27.470 -42.478  -2.355  1.00 93.48           C  
ATOM    846  CG2 THR A 103      27.029 -42.371  -3.812  1.00 93.48           C  
ATOM    847  OG1 THR A 103      28.030 -43.777  -2.131  1.00 93.48           O  
ATOM    848  N   LEU A 104      27.227 -39.486  -1.174  1.00 93.81           N  
ATOM    849  CA  LEU A 104      26.691 -38.131  -1.226  1.00 93.81           C  
ATOM    850  C   LEU A 104      27.807 -37.111  -1.421  1.00 93.81           C  
ATOM    851  O   LEU A 104      27.664 -36.169  -2.203  1.00 93.81           O  
ATOM    852  CB  LEU A 104      25.912 -37.813   0.054  1.00 93.81           C  
ATOM    853  CG  LEU A 104      24.483 -38.354   0.129  1.00 93.81           C  
ATOM    854  CD1 LEU A 104      23.929 -38.191   1.541  1.00 93.81           C  
ATOM    855  CD2 LEU A 104      23.589 -37.649  -0.886  1.00 93.81           C  
ATOM    856  N   VAL A 105      28.865 -37.272  -0.695  1.00 93.08           N  
ATOM    857  CA  VAL A 105      30.018 -36.385  -0.806  1.00 93.08           C  
ATOM    858  C   VAL A 105      30.578 -36.441  -2.226  1.00 93.08           C  
ATOM    859  O   VAL A 105      30.914 -35.406  -2.808  1.00 93.08           O  
ATOM    860  CB  VAL A 105      31.118 -36.754   0.216  1.00 93.08           C  
ATOM    861  CG1 VAL A 105      32.388 -35.946  -0.044  1.00 93.08           C  
ATOM    862  CG2 VAL A 105      30.617 -36.527   1.641  1.00 93.08           C  
ATOM    863  N   ARG A 106      30.703 -37.565  -2.818  1.00 93.63           N  
ATOM    864  CA  ARG A 106      31.189 -37.729  -4.185  1.00 93.63           C  
ATOM    865  C   ARG A 106      30.285 -37.009  -5.179  1.00 93.63           C  
ATOM    866  O   ARG A 106      30.769 -36.349  -6.101  1.00 93.63           O  
ATOM    867  CB  ARG A 106      31.289 -39.213  -4.546  1.00 93.63           C  
ATOM    868  CG  ARG A 106      31.903 -39.475  -5.912  1.00 93.63           C  
ATOM    869  CD  ARG A 106      32.025 -40.964  -6.199  1.00 93.63           C  
ATOM    870  NE  ARG A 106      32.206 -41.225  -7.625  1.00 93.63           N  
ATOM    871  CZ  ARG A 106      32.496 -42.413  -8.147  1.00 93.63           C  
ATOM    872  NH1 ARG A 106      32.645 -43.478  -7.367  1.00 93.63           N1+
ATOM    873  NH2 ARG A 106      32.640 -42.538  -9.458  1.00 93.63           N  
ATOM    874  N   VAL A 107      29.012 -37.231  -5.069  1.00 94.64           N  
ATOM    875  CA  VAL A 107      28.056 -36.570  -5.951  1.00 94.64           C  
ATOM    876  C   VAL A 107      28.195 -35.055  -5.823  1.00 94.64           C  
ATOM    877  O   VAL A 107      28.175 -34.336  -6.826  1.00 94.64           O  
ATOM    878  CB  VAL A 107      26.605 -36.999  -5.639  1.00 94.64           C  
ATOM    879  CG1 VAL A 107      25.614 -36.238  -6.520  1.00 94.64           C  
ATOM    880  CG2 VAL A 107      26.443 -38.507  -5.826  1.00 94.64           C  
ATOM    881  N   ALA A 108      28.291 -34.512  -4.614  1.00 92.77           N  
ATOM    882  CA  ALA A 108      28.492 -33.087  -4.370  1.00 92.77           C  
ATOM    883  C   ALA A 108      29.733 -32.575  -5.096  1.00 92.77           C  
ATOM    884  O   ALA A 108      29.731 -31.464  -5.633  1.00 92.77           O  
ATOM    885  CB  ALA A 108      28.606 -32.814  -2.872  1.00 92.77           C  
ATOM    886  N   LYS A 109      30.761 -33.361  -5.151  1.00 93.74           N  
ATOM    887  CA  LYS A 109      31.970 -33.004  -5.888  1.00 93.74           C  
ATOM    888  C   LYS A 109      31.689 -32.889  -7.383  1.00 93.74           C  
ATOM    889  O   LYS A 109      32.193 -31.979  -8.046  1.00 93.74           O  
ATOM    890  CB  LYS A 109      33.073 -34.034  -5.640  1.00 93.74           C  
ATOM    891  CG  LYS A 109      33.757 -33.896  -4.289  1.00 93.74           C  
ATOM    892  CD  LYS A 109      34.910 -34.880  -4.142  1.00 93.74           C  
ATOM    893  CE  LYS A 109      35.624 -34.713  -2.808  1.00 93.74           C  
ATOM    894  NZ  LYS A 109      36.730 -35.703  -2.643  1.00 93.74           N1+
ATOM    895  N   LEU A 110      30.970 -33.821  -7.867  1.00 95.60           N  
ATOM    896  CA  LEU A 110      30.613 -33.784  -9.281  1.00 95.60           C  
ATOM    897  C   LEU A 110      29.832 -32.516  -9.611  1.00 95.60           C  
ATOM    898  O   LEU A 110      30.050 -31.903 -10.659  1.00 95.60           O  
ATOM    899  CB  LEU A 110      29.789 -35.017  -9.659  1.00 95.60           C  
ATOM    900  CG  LEU A 110      30.546 -36.346  -9.716  1.00 95.60           C  
ATOM    901  CD1 LEU A 110      29.573 -37.501  -9.934  1.00 95.60           C  
ATOM    902  CD2 LEU A 110      31.602 -36.314 -10.814  1.00 95.60           C  
ATOM    903  N   VAL A 111      28.877 -32.159  -8.759  1.00 95.08           N  
ATOM    904  CA  VAL A 111      28.083 -30.953  -8.967  1.00 95.08           C  
ATOM    905  C   VAL A 111      28.996 -29.729  -8.982  1.00 95.08           C  
ATOM    906  O   VAL A 111      28.873 -28.866  -9.855  1.00 95.08           O  
ATOM    907  CB  VAL A 111      26.996 -30.793  -7.880  1.00 95.08           C  
ATOM    908  CG1 VAL A 111      26.314 -29.431  -7.994  1.00 95.08           C  
ATOM    909  CG2 VAL A 111      25.968 -31.919  -7.985  1.00 95.08           C  
ATOM    910  N   LYS A 112      29.928 -29.692  -8.069  1.00 93.20           N  
ATOM    911  CA  LYS A 112      30.888 -28.594  -8.027  1.00 93.20           C  
ATOM    912  C   LYS A 112      31.749 -28.566  -9.287  1.00 93.20           C  
ATOM    913  O   LYS A 112      32.036 -27.494  -9.825  1.00 93.20           O  
ATOM    914  CB  LYS A 112      31.778 -28.706  -6.787  1.00 93.20           C  
ATOM    915  CG  LYS A 112      31.075 -28.352  -5.485  1.00 93.20           C  
ATOM    916  CD  LYS A 112      32.027 -28.417  -4.299  1.00 93.20           C  
ATOM    917  CE  LYS A 112      31.311 -28.121  -2.988  1.00 93.20           C  
ATOM    918  NZ  LYS A 112      32.236 -28.211  -1.819  1.00 93.20           N1+
ATOM    919  N   GLU A 113      32.214 -29.653  -9.671  1.00 94.88           N  
ATOM    920  CA  GLU A 113      32.987 -29.771 -10.905  1.00 94.88           C  
ATOM    921  C   GLU A 113      32.201 -29.241 -12.100  1.00 94.88           C  
ATOM    922  O   GLU A 113      32.748 -28.524 -12.941  1.00 94.88           O  
ATOM    923  CB  GLU A 113      33.393 -31.227 -11.146  1.00 94.88           C  
ATOM    924  CG  GLU A 113      34.472 -31.729 -10.198  1.00 94.88           C  
ATOM    925  CD  GLU A 113      34.798 -33.203 -10.386  1.00 94.88           C  
ATOM    926  OE1 GLU A 113      35.635 -33.741  -9.627  1.00 94.88           O  
ATOM    927  OE2 GLU A 113      34.211 -33.824 -11.301  1.00 94.88           O1-
ATOM    928  N   ALA A 114      30.945 -29.649 -12.184  1.00 95.80           N  
ATOM    929  CA  ALA A 114      30.078 -29.159 -13.253  1.00 95.80           C  
ATOM    930  C   ALA A 114      29.953 -27.639 -13.202  1.00 95.80           C  
ATOM    931  O   ALA A 114      29.981 -26.971 -14.239  1.00 95.80           O  
ATOM    932  CB  ALA A 114      28.699 -29.807 -13.160  1.00 95.80           C  
ATOM    933  N   GLU A 115      29.815 -27.098 -11.999  1.00 95.57           N  
ATOM    934  CA  GLU A 115      29.731 -25.651 -11.828  1.00 95.57           C  
ATOM    935  C   GLU A 115      31.009 -24.964 -12.300  1.00 95.57           C  
ATOM    936  O   GLU A 115      30.953 -23.927 -12.964  1.00 95.57           O  
ATOM    937  CB  GLU A 115      29.454 -25.298 -10.363  1.00 95.57           C  
ATOM    938  CG  GLU A 115      28.022 -25.568  -9.926  1.00 95.57           C  
ATOM    939  CD  GLU A 115      27.785 -25.299  -8.449  1.00 95.57           C  
ATOM    940  OE1 GLU A 115      26.622 -25.386  -7.995  1.00 95.57           O  
ATOM    941  OE2 GLU A 115      28.772 -25.001  -7.739  1.00 95.57           O1-
ATOM    942  N   GLU A 116      32.124 -25.510 -11.876  1.00 94.94           N  
ATOM    943  CA  GLU A 116      33.412 -24.956 -12.284  1.00 94.94           C  
ATOM    944  C   GLU A 116      33.577 -25.005 -13.800  1.00 94.94           C  
ATOM    945  O   GLU A 116      34.058 -24.047 -14.408  1.00 94.94           O  
ATOM    946  CB  GLU A 116      34.560 -25.706 -11.603  1.00 94.94           C  
ATOM    947  CG  GLU A 116      35.935 -25.133 -11.909  1.00 94.94           C  
ATOM    948  CD  GLU A 116      36.121 -23.713 -11.397  1.00 94.94           C  
ATOM    949  OE1 GLU A 116      37.087 -23.037 -11.820  1.00 94.94           O  
ATOM    950  OE2 GLU A 116      35.296 -23.275 -10.564  1.00 94.94           O1-
ATOM    951  N   LEU A 117      33.216 -26.075 -14.388  1.00 96.67           N  
ATOM    952  CA  LEU A 117      33.292 -26.226 -15.837  1.00 96.67           C  
ATOM    953  C   LEU A 117      32.397 -25.207 -16.536  1.00 96.67           C  
ATOM    954  O   LEU A 117      32.766 -24.664 -17.580  1.00 96.67           O  
ATOM    955  CB  LEU A 117      32.890 -27.644 -16.251  1.00 96.67           C  
ATOM    956  CG  LEU A 117      33.895 -28.753 -15.933  1.00 96.67           C  
ATOM    957  CD1 LEU A 117      33.248 -30.122 -16.113  1.00 96.67           C  
ATOM    958  CD2 LEU A 117      35.133 -28.621 -16.813  1.00 96.67           C  
ATOM    959  N   LEU A 118      31.167 -24.948 -15.962  1.00 95.95           N  
ATOM    960  CA  LEU A 118      30.270 -23.939 -16.512  1.00 95.95           C  
ATOM    961  C   LEU A 118      30.899 -22.552 -16.437  1.00 95.95           C  
ATOM    962  O   LEU A 118      30.828 -21.780 -17.395  1.00 95.95           O  
ATOM    963  CB  LEU A 118      28.933 -23.947 -15.768  1.00 95.95           C  
ATOM    964  CG  LEU A 118      27.908 -22.898 -16.202  1.00 95.95           C  
ATOM    965  CD1 LEU A 118      27.581 -23.059 -17.683  1.00 95.95           C  
ATOM    966  CD2 LEU A 118      26.644 -23.001 -15.355  1.00 95.95           C  
ATOM    967  N   ARG A 119      31.466 -22.282 -15.248  1.00 95.75           N  
ATOM    968  CA  ARG A 119      32.160 -21.009 -15.084  1.00 95.75           C  
ATOM    969  C   ARG A 119      33.261 -20.847 -16.128  1.00 95.75           C  
ATOM    970  O   ARG A 119      33.380 -19.792 -16.754  1.00 95.75           O  
ATOM    971  CB  ARG A 119      32.750 -20.894 -13.677  1.00 95.75           C  
ATOM    972  CG  ARG A 119      33.328 -19.524 -13.362  1.00 95.75           C  
ATOM    973  CD  ARG A 119      33.968 -19.486 -11.980  1.00 95.75           C  
ATOM    974  NE  ARG A 119      35.162 -20.323 -11.918  1.00 95.75           N  
ATOM    975  CZ  ARG A 119      36.411 -19.867 -11.972  1.00 95.75           C  
ATOM    976  NH1 ARG A 119      36.653 -18.568 -12.092  1.00 95.75           N1+
ATOM    977  NH2 ARG A 119      37.425 -20.719 -11.905  1.00 95.75           N  
ATOM    978  N   GLN A 120      34.105 -21.845 -16.366  1.00 95.12           N  
ATOM    979  CA  GLN A 120      35.187 -21.845 -17.344  1.00 95.12           C  
ATOM    980  C   GLN A 120      34.647 -21.681 -18.762  1.00 95.12           C  
ATOM    981  O   GLN A 120      35.225 -20.953 -19.573  1.00 95.12           O  
ATOM    982  CB  GLN A 120      36.007 -23.132 -17.240  1.00 95.12           C  
ATOM    983  CG  GLN A 120      36.854 -23.221 -15.977  1.00 95.12           C  
ATOM    984  CD  GLN A 120      37.576 -24.549 -15.849  1.00 95.12           C  
ATOM    985  NE2 GLN A 120      38.390 -24.682 -14.807  1.00 95.12           N  
ATOM    986  OE1 GLN A 120      37.404 -25.448 -16.678  1.00 95.12           O  
ATOM    987  N   ALA A 121      33.538 -22.380 -19.027  1.00 95.24           N  
ATOM    988  CA  ALA A 121      32.897 -22.284 -20.336  1.00 95.24           C  
ATOM    989  C   ALA A 121      32.423 -20.859 -20.611  1.00 95.24           C  
ATOM    990  O   ALA A 121      32.570 -20.355 -21.727  1.00 95.24           O  
ATOM    991  CB  ALA A 121      31.725 -23.258 -20.427  1.00 95.24           C  
ATOM    992  N   LYS A 122      31.928 -20.171 -19.577  1.00 93.48           N  
ATOM    993  CA  LYS A 122      31.461 -18.794 -19.717  1.00 93.48           C  
ATOM    994  C   LYS A 122      32.627 -17.840 -19.956  1.00 93.48           C  
ATOM    995  O   LYS A 122      32.537 -16.940 -20.794  1.00 93.48           O  
ATOM    996  CB  LYS A 122      30.678 -18.364 -18.476  1.00 93.48           C  
ATOM    997  CG  LYS A 122      29.271 -18.937 -18.402  1.00 93.48           C  
ATOM    998  CD  LYS A 122      28.494 -18.363 -17.224  1.00 93.48           C  
ATOM    999  CE  LYS A 122      27.078 -18.919 -17.163  1.00 93.48           C  
ATOM   1000  NZ  LYS A 122      26.310 -18.351 -16.015  1.00 93.48           N1+
ATOM   1001  N   GLU A 123      33.666 -18.071 -19.224  1.00 94.80           N  
ATOM   1002  CA  GLU A 123      34.833 -17.199 -19.316  1.00 94.80           C  
ATOM   1003  C   GLU A 123      35.544 -17.366 -20.657  1.00 94.80           C  
ATOM   1004  O   GLU A 123      35.957 -16.382 -21.273  1.00 94.80           O  
ATOM   1005  CB  GLU A 123      35.806 -17.477 -18.167  1.00 94.80           C  
ATOM   1006  CG  GLU A 123      35.311 -16.993 -16.812  1.00 94.80           C  
ATOM   1007  CD  GLU A 123      36.260 -17.327 -15.672  1.00 94.80           C  
ATOM   1008  OE1 GLU A 123      35.960 -16.975 -14.508  1.00 94.80           O  
ATOM   1009  OE2 GLU A 123      37.313 -17.945 -15.945  1.00 94.80           O1-
ATOM   1010  N   LYS A 124      35.570 -18.582 -21.258  1.00 93.49           N  
ATOM   1011  CA  LYS A 124      36.307 -18.885 -22.482  1.00 93.49           C  
ATOM   1012  C   LYS A 124      35.379 -18.889 -23.694  1.00 93.49           C  
ATOM   1013  O   LYS A 124      35.843 -18.902 -24.837  1.00 93.49           O  
ATOM   1014  CB  LYS A 124      37.017 -20.234 -22.361  1.00 93.49           C  
ATOM   1015  CG  LYS A 124      38.111 -20.264 -21.304  1.00 93.49           C  
ATOM   1016  CD  LYS A 124      38.782 -21.631 -21.233  1.00 93.49           C  
ATOM   1017  CE  LYS A 124      39.851 -21.674 -20.150  1.00 93.49           C  
ATOM   1018  NZ  LYS A 124      40.485 -23.023 -20.052  1.00 93.49           N1+
ATOM   1019  N   GLY A 125      34.054 -18.825 -23.423  1.00 88.86           N  
ATOM   1020  CA  GLY A 125      33.093 -19.020 -24.497  1.00 88.86           C  
ATOM   1021  C   GLY A 125      33.234 -20.364 -25.187  1.00 88.86           C  
ATOM   1022  O   GLY A 125      33.106 -20.456 -26.410  1.00 88.86           O  
ATOM   1023  N   SER A 126      33.609 -21.374 -24.467  1.00 94.10           N  
ATOM   1024  CA  SER A 126      33.922 -22.684 -25.030  1.00 94.10           C  
ATOM   1025  C   SER A 126      32.705 -23.602 -25.003  1.00 94.10           C  
ATOM   1026  O   SER A 126      32.227 -23.975 -23.929  1.00 94.10           O  
ATOM   1027  CB  SER A 126      35.078 -23.332 -24.268  1.00 94.10           C  
ATOM   1028  OG  SER A 126      35.269 -24.672 -24.689  1.00 94.10           O  
ATOM   1029  N   GLU A 127      32.209 -23.990 -26.152  1.00 94.21           N  
ATOM   1030  CA  GLU A 127      31.107 -24.936 -26.302  1.00 94.21           C  
ATOM   1031  C   GLU A 127      31.485 -26.314 -25.768  1.00 94.21           C  
ATOM   1032  O   GLU A 127      30.652 -27.008 -25.182  1.00 94.21           O  
ATOM   1033  CB  GLU A 127      30.683 -25.038 -27.769  1.00 94.21           C  
ATOM   1034  CG  GLU A 127      29.349 -25.742 -27.976  1.00 94.21           C  
ATOM   1035  CD  GLU A 127      28.802 -25.588 -29.386  1.00 94.21           C  
ATOM   1036  OE1 GLU A 127      27.700 -26.111 -29.670  1.00 94.21           O  
ATOM   1037  OE2 GLU A 127      29.480 -24.938 -30.214  1.00 94.21           O1-
ATOM   1038  N   GLU A 128      32.739 -26.698 -25.914  1.00 94.92           N  
ATOM   1039  CA  GLU A 128      33.236 -27.982 -25.429  1.00 94.92           C  
ATOM   1040  C   GLU A 128      33.116 -28.082 -23.911  1.00 94.92           C  
ATOM   1041  O   GLU A 128      32.680 -29.108 -23.384  1.00 94.92           O  
ATOM   1042  CB  GLU A 128      34.690 -28.192 -25.857  1.00 94.92           C  
ATOM   1043  CG  GLU A 128      35.232 -29.577 -25.533  1.00 94.92           C  
ATOM   1044  CD  GLU A 128      36.691 -29.757 -25.926  1.00 94.92           C  
ATOM   1045  OE1 GLU A 128      37.278 -30.817 -25.611  1.00 94.92           O  
ATOM   1046  OE2 GLU A 128      37.250 -28.831 -26.553  1.00 94.92           O1-
ATOM   1047  N   ASP A 129      33.522 -27.041 -23.197  1.00 95.90           N  
ATOM   1048  CA  ASP A 129      33.437 -27.022 -21.739  1.00 95.90           C  
ATOM   1049  C   ASP A 129      31.984 -27.052 -21.274  1.00 95.90           C  
ATOM   1050  O   ASP A 129      31.670 -27.641 -20.237  1.00 95.90           O  
ATOM   1051  CB  ASP A 129      34.144 -25.787 -21.177  1.00 95.90           C  
ATOM   1052  CG  ASP A 129      35.658 -25.879 -21.265  1.00 95.90           C  
ATOM   1053  OD1 ASP A 129      36.195 -27.002 -21.370  1.00 95.90           O  
ATOM   1054  OD2 ASP A 129      36.318 -24.818 -21.228  1.00 95.90           O1-
ATOM   1055  N   LEU A 130      31.133 -26.359 -22.064  1.00 95.69           N  
ATOM   1056  CA  LEU A 130      29.707 -26.399 -21.757  1.00 95.69           C  
ATOM   1057  C   LEU A 130      29.170 -27.823 -21.855  1.00 95.69           C  
ATOM   1058  O   LEU A 130      28.388 -28.256 -21.006  1.00 95.69           O  
ATOM   1059  CB  LEU A 130      28.928 -25.482 -22.704  1.00 95.69           C  
ATOM   1060  CG  LEU A 130      29.005 -23.983 -22.410  1.00 95.69           C  
ATOM   1061  CD1 LEU A 130      28.339 -23.188 -23.529  1.00 95.69           C  
ATOM   1062  CD2 LEU A 130      28.356 -23.668 -21.066  1.00 95.69           C  
ATOM   1063  N   GLU A 131      29.571 -28.558 -22.902  1.00 95.47           N  
ATOM   1064  CA  GLU A 131      29.156 -29.948 -23.069  1.00 95.47           C  
ATOM   1065  C   GLU A 131      29.666 -30.816 -21.923  1.00 95.47           C  
ATOM   1066  O   GLU A 131      28.948 -31.689 -21.431  1.00 95.47           O  
ATOM   1067  CB  GLU A 131      29.651 -30.500 -24.408  1.00 95.47           C  
ATOM   1068  CG  GLU A 131      29.001 -31.817 -24.807  1.00 95.47           C  
ATOM   1069  CD  GLU A 131      29.266 -32.202 -26.254  1.00 95.47           C  
ATOM   1070  OE1 GLU A 131      28.746 -33.246 -26.709  1.00 95.47           O  
ATOM   1071  OE2 GLU A 131      30.000 -31.454 -26.939  1.00 95.47           O1-
ATOM   1072  N   LYS A 132      30.878 -30.562 -21.507  1.00 96.97           N  
ATOM   1073  CA  LYS A 132      31.452 -31.305 -20.388  1.00 96.97           C  
ATOM   1074  C   LYS A 132      30.693 -31.024 -19.095  1.00 96.97           C  
ATOM   1075  O   LYS A 132      30.457 -31.934 -18.296  1.00 96.97           O  
ATOM   1076  CB  LYS A 132      32.931 -30.958 -20.214  1.00 96.97           C  
ATOM   1077  CG  LYS A 132      33.836 -31.560 -21.278  1.00 96.97           C  
ATOM   1078  CD  LYS A 132      35.303 -31.252 -21.003  1.00 96.97           C  
ATOM   1079  CE  LYS A 132      36.204 -31.783 -22.109  1.00 96.97           C  
ATOM   1080  NZ  LYS A 132      37.637 -31.434 -21.872  1.00 96.97           N1+
ATOM   1081  N   ALA A 133      30.358 -29.745 -18.910  1.00 96.84           N  
ATOM   1082  CA  ALA A 133      29.568 -29.357 -17.744  1.00 96.84           C  
ATOM   1083  C   ALA A 133      28.225 -30.079 -17.726  1.00 96.84           C  
ATOM   1084  O   ALA A 133      27.788 -30.567 -16.680  1.00 96.84           O  
ATOM   1085  CB  ALA A 133      29.357 -27.845 -17.724  1.00 96.84           C  
ATOM   1086  N   LEU A 134      27.627 -30.131 -18.906  1.00 96.26           N  
ATOM   1087  CA  LEU A 134      26.342 -30.807 -19.052  1.00 96.26           C  
ATOM   1088  C   LEU A 134      26.465 -32.286 -18.705  1.00 96.26           C  
ATOM   1089  O   LEU A 134      25.655 -32.819 -17.943  1.00 96.26           O  
ATOM   1090  CB  LEU A 134      25.813 -30.647 -20.480  1.00 96.26           C  
ATOM   1091  CG  LEU A 134      24.465 -31.304 -20.778  1.00 96.26           C  
ATOM   1092  CD1 LEU A 134      23.368 -30.680 -19.922  1.00 96.26           C  
ATOM   1093  CD2 LEU A 134      24.126 -31.180 -22.261  1.00 96.26           C  
ATOM   1094  N   ARG A 135      27.436 -33.031 -19.214  1.00 96.66           N  
ATOM   1095  CA  ARG A 135      27.643 -34.453 -18.958  1.00 96.66           C  
ATOM   1096  C   ARG A 135      27.920 -34.710 -17.480  1.00 96.66           C  
ATOM   1097  O   ARG A 135      27.386 -35.656 -16.899  1.00 96.66           O  
ATOM   1098  CB  ARG A 135      28.798 -34.990 -19.807  1.00 96.66           C  
ATOM   1099  CG  ARG A 135      28.467 -35.118 -21.286  1.00 96.66           C  
ATOM   1100  CD  ARG A 135      29.597 -35.779 -22.062  1.00 96.66           C  
ATOM   1101  NE  ARG A 135      30.140 -34.890 -23.086  1.00 96.66           N  
ATOM   1102  CZ  ARG A 135      31.057 -35.239 -23.985  1.00 96.66           C  
ATOM   1103  NH1 ARG A 135      31.554 -36.470 -24.002  1.00 96.66           N1+
ATOM   1104  NH2 ARG A 135      31.480 -34.351 -24.872  1.00 96.66           N  
ATOM   1105  N   THR A 136      28.769 -33.866 -16.892  1.00 97.43           N  
ATOM   1106  CA  THR A 136      29.115 -34.009 -15.482  1.00 97.43           C  
ATOM   1107  C   THR A 136      27.892 -33.784 -14.599  1.00 97.43           C  
ATOM   1108  O   THR A 136      27.685 -34.505 -13.621  1.00 97.43           O  
ATOM   1109  CB  THR A 136      30.231 -33.027 -15.079  1.00 97.43           C  
ATOM   1110  CG2 THR A 136      30.597 -33.186 -13.607  1.00 97.43           C  
ATOM   1111  OG1 THR A 136      31.393 -33.278 -15.879  1.00 97.43           O  
ATOM   1112  N   ALA A 137      27.038 -32.760 -14.920  1.00 96.68           N  
ATOM   1113  CA  ALA A 137      25.798 -32.503 -14.194  1.00 96.68           C  
ATOM   1114  C   ALA A 137      24.849 -33.694 -14.289  1.00 96.68           C  
ATOM   1115  O   ALA A 137      24.230 -34.083 -13.296  1.00 96.68           O  
ATOM   1116  CB  ALA A 137      25.120 -31.243 -14.728  1.00 96.68           C  
ATOM   1117  N   GLU A 138      24.820 -34.332 -15.451  1.00 95.76           N  
ATOM   1118  CA  GLU A 138      23.959 -35.493 -15.653  1.00 95.76           C  
ATOM   1119  C   GLU A 138      24.443 -36.688 -14.837  1.00 95.76           C  
ATOM   1120  O   GLU A 138      23.636 -37.423 -14.264  1.00 95.76           O  
ATOM   1121  CB  GLU A 138      23.892 -35.862 -17.137  1.00 95.76           C  
ATOM   1122  CG  GLU A 138      23.074 -34.890 -17.976  1.00 95.76           C  
ATOM   1123  CD  GLU A 138      23.101 -35.211 -19.462  1.00 95.76           C  
ATOM   1124  OE1 GLU A 138      22.360 -34.564 -20.236  1.00 95.76           O  
ATOM   1125  OE2 GLU A 138      23.867 -36.118 -19.855  1.00 95.76           O1-
ATOM   1126  N   GLU A 139      25.655 -36.809 -14.921  1.00 97.16           N  
ATOM   1127  CA  GLU A 139      26.225 -37.887 -14.117  1.00 97.16           C  
ATOM   1128  C   GLU A 139      25.925 -37.689 -12.634  1.00 97.16           C  
ATOM   1129  O   GLU A 139      25.592 -38.644 -11.930  1.00 97.16           O  
ATOM   1130  CB  GLU A 139      27.737 -37.981 -14.340  1.00 97.16           C  
ATOM   1131  CG  GLU A 139      28.393 -39.148 -13.615  1.00 97.16           C  
ATOM   1132  CD  GLU A 139      29.887 -39.252 -13.877  1.00 97.16           C  
ATOM   1133  OE1 GLU A 139      30.546 -40.141 -13.290  1.00 97.16           O  
ATOM   1134  OE2 GLU A 139      30.404 -38.438 -14.674  1.00 97.16           O1-
ATOM   1135  N   ALA A 140      26.035 -36.494 -12.225  1.00 96.42           N  
ATOM   1136  CA  ALA A 140      25.739 -36.174 -10.831  1.00 96.42           C  
ATOM   1137  C   ALA A 140      24.286 -36.494 -10.491  1.00 96.42           C  
ATOM   1138  O   ALA A 140      23.997 -37.043  -9.425  1.00 96.42           O  
ATOM   1139  CB  ALA A 140      26.038 -34.705 -10.547  1.00 96.42           C  
ATOM   1140  N   ALA A 141      23.361 -36.112 -11.356  1.00 95.43           N  
ATOM   1141  CA  ALA A 141      21.944 -36.398 -11.152  1.00 95.43           C  
ATOM   1142  C   ALA A 141      21.696 -37.901 -11.054  1.00 95.43           C  
ATOM   1143  O   ALA A 141      20.946 -38.358 -10.189  1.00 95.43           O  
ATOM   1144  CB  ALA A 141      21.111 -35.797 -12.281  1.00 95.43           C  
ATOM   1145  N   ARG A 142      22.299 -38.697 -11.942  1.00 96.62           N  
ATOM   1146  CA  ARG A 142      22.148 -40.148 -11.948  1.00 96.62           C  
ATOM   1147  C   ARG A 142      22.684 -40.759 -10.658  1.00 96.62           C  
ATOM   1148  O   ARG A 142      22.038 -41.620 -10.057  1.00 96.62           O  
ATOM   1149  CB  ARG A 142      22.866 -40.758 -13.154  1.00 96.62           C  
ATOM   1150  CG  ARG A 142      22.114 -40.595 -14.465  1.00 96.62           C  
ATOM   1151  CD  ARG A 142      22.794 -41.345 -15.602  1.00 96.62           C  
ATOM   1152  NE  ARG A 142      23.530 -40.440 -16.480  1.00 96.62           N  
ATOM   1153  CZ  ARG A 142      24.185 -40.814 -17.577  1.00 96.62           C  
ATOM   1154  NH1 ARG A 142      24.206 -42.088 -17.953  1.00 96.62           N1+
ATOM   1155  NH2 ARG A 142      24.822 -39.908 -18.303  1.00 96.62           N  
ATOM   1156  N   GLU A 143      23.842 -40.264 -10.261  1.00 96.36           N  
ATOM   1157  CA  GLU A 143      24.460 -40.778  -9.042  1.00 96.36           C  
ATOM   1158  C   GLU A 143      23.652 -40.390  -7.808  1.00 96.36           C  
ATOM   1159  O   GLU A 143      23.525 -41.179  -6.869  1.00 96.36           O  
ATOM   1160  CB  GLU A 143      25.898 -40.268  -8.913  1.00 96.36           C  
ATOM   1161  CG  GLU A 143      26.861 -40.881  -9.918  1.00 96.36           C  
ATOM   1162  CD  GLU A 143      27.149 -42.351  -9.654  1.00 96.36           C  
ATOM   1163  OE1 GLU A 143      27.680 -43.037 -10.557  1.00 96.36           O  
ATOM   1164  OE2 GLU A 143      26.840 -42.820  -8.536  1.00 96.36           O1-
ATOM   1165  N   ALA A 144      23.168 -39.164  -7.799  1.00 95.58           N  
ATOM   1166  CA  ALA A 144      22.327 -38.719  -6.691  1.00 95.58           C  
ATOM   1167  C   ALA A 144      21.088 -39.601  -6.555  1.00 95.58           C  
ATOM   1168  O   ALA A 144      20.669 -39.924  -5.441  1.00 95.58           O  
ATOM   1169  CB  ALA A 144      21.920 -37.261  -6.884  1.00 95.58           C  
ATOM   1170  N   LYS A 145      20.555 -40.013  -7.649  1.00 95.93           N  
ATOM   1171  CA  LYS A 145      19.397 -40.902  -7.629  1.00 95.93           C  
ATOM   1172  C   LYS A 145      19.758 -42.261  -7.036  1.00 95.93           C  
ATOM   1173  O   LYS A 145      18.974 -42.843  -6.283  1.00 95.93           O  
ATOM   1174  CB  LYS A 145      18.834 -41.080  -9.041  1.00 95.93           C  
ATOM   1175  CG  LYS A 145      18.097 -39.860  -9.571  1.00 95.93           C  
ATOM   1176  CD  LYS A 145      17.531 -40.110 -10.963  1.00 95.93           C  
ATOM   1177  CE  LYS A 145      16.885 -38.857 -11.538  1.00 95.93           C  
ATOM   1178  NZ  LYS A 145      16.317 -39.101 -12.898  1.00 95.93           N1+
ATOM   1179  N   LYS A 146      20.823 -42.773  -7.418  1.00 95.57           N  
ATOM   1180  CA  LYS A 146      21.287 -44.044  -6.869  1.00 95.57           C  
ATOM   1181  C   LYS A 146      21.469 -43.955  -5.356  1.00 95.57           C  
ATOM   1182  O   LYS A 146      21.117 -44.885  -4.627  1.00 95.57           O  
ATOM   1183  CB  LYS A 146      22.599 -44.468  -7.530  1.00 95.57           C  
ATOM   1184  CG  LYS A 146      22.447 -44.917  -8.977  1.00 95.57           C  
ATOM   1185  CD  LYS A 146      23.773 -45.386  -9.559  1.00 95.57           C  
ATOM   1186  CE  LYS A 146      23.636 -45.768 -11.027  1.00 95.57           C  
ATOM   1187  NZ  LYS A 146      24.945 -46.188 -11.614  1.00 95.57           N1+
ATOM   1188  N   VAL A 147      21.990 -42.799  -4.923  1.00 94.93           N  
ATOM   1189  CA  VAL A 147      22.190 -42.576  -3.495  1.00 94.93           C  
ATOM   1190  C   VAL A 147      20.841 -42.550  -2.780  1.00 94.93           C  
ATOM   1191  O   VAL A 147      20.699 -43.107  -1.689  1.00 94.93           O  
ATOM   1192  CB  VAL A 147      22.960 -41.262  -3.229  1.00 94.93           C  
ATOM   1193  CG1 VAL A 147      23.019 -40.966  -1.731  1.00 94.93           C  
ATOM   1194  CG2 VAL A 147      24.367 -41.340  -3.818  1.00 94.93           C  
ATOM   1195  N   LEU A 148      19.893 -41.927  -3.419  1.00 95.58           N  
ATOM   1196  CA  LEU A 148      18.546 -41.887  -2.859  1.00 95.58           C  
ATOM   1197  C   LEU A 148      18.001 -43.297  -2.653  1.00 95.58           C  
ATOM   1198  O   LEU A 148      17.436 -43.601  -1.600  1.00 95.58           O  
ATOM   1199  CB  LEU A 148      17.608 -41.094  -3.773  1.00 95.58           C  
ATOM   1200  CG  LEU A 148      16.128 -41.093  -3.390  1.00 95.58           C  
ATOM   1201  CD1 LEU A 148      15.909 -40.279  -2.119  1.00 95.58           C  
ATOM   1202  CD2 LEU A 148      15.279 -40.546  -4.533  1.00 95.58           C  
ATOM   1203  N   GLU A 149      18.170 -44.165  -3.639  1.00 95.29           N  
ATOM   1204  CA  GLU A 149      17.693 -45.542  -3.550  1.00 95.29           C  
ATOM   1205  C   GLU A 149      18.374 -46.290  -2.407  1.00 95.29           C  
ATOM   1206  O   GLU A 149      17.719 -47.018  -1.658  1.00 95.29           O  
ATOM   1207  CB  GLU A 149      17.928 -46.279  -4.873  1.00 95.29           C  
ATOM   1208  CG  GLU A 149      17.052 -45.785  -6.015  1.00 95.29           C  
ATOM   1209  CD  GLU A 149      17.399 -46.417  -7.353  1.00 95.29           C  
ATOM   1210  OE1 GLU A 149      16.734 -46.099  -8.365  1.00 95.29           O  
ATOM   1211  OE2 GLU A 149      18.341 -47.239  -7.390  1.00 95.29           O1-
ATOM   1212  N   GLU A 150      19.621 -46.045  -2.275  1.00 94.66           N  
ATOM   1213  CA  GLU A 150      20.368 -46.682  -1.194  1.00 94.66           C  
ATOM   1214  C   GLU A 150      19.920 -46.161   0.168  1.00 94.66           C  
ATOM   1215  O   GLU A 150      19.783 -46.933   1.120  1.00 94.66           O  
ATOM   1216  CB  GLU A 150      21.872 -46.458  -1.375  1.00 94.66           C  
ATOM   1217  CG  GLU A 150      22.468 -47.210  -2.556  1.00 94.66           C  
ATOM   1218  CD  GLU A 150      23.944 -46.917  -2.771  1.00 94.66           C  
ATOM   1219  OE1 GLU A 150      24.534 -47.445  -3.740  1.00 94.66           O  
ATOM   1220  OE2 GLU A 150      24.517 -46.154  -1.961  1.00 94.66           O1-
ATOM   1221  N   ALA A 151      19.756 -44.879   0.165  1.00 93.85           N  
ATOM   1222  CA  ALA A 151      19.286 -44.262   1.403  1.00 93.85           C  
ATOM   1223  C   ALA A 151      17.903 -44.783   1.785  1.00 93.85           C  
ATOM   1224  O   ALA A 151      17.633 -45.043   2.960  1.00 93.85           O  
ATOM   1225  CB  ALA A 151      19.260 -42.742   1.263  1.00 93.85           C  
ATOM   1226  N   GLU A 152      17.061 -44.962   0.826  1.00 94.06           N  
ATOM   1227  CA  GLU A 152      15.721 -45.484   1.072  1.00 94.06           C  
ATOM   1228  C   GLU A 152      15.774 -46.914   1.604  1.00 94.06           C  
ATOM   1229  O   GLU A 152      15.042 -47.264   2.532  1.00 94.06           O  
ATOM   1230  CB  GLU A 152      14.880 -45.429  -0.206  1.00 94.06           C  
ATOM   1231  CG  GLU A 152      14.413 -44.029  -0.576  1.00 94.06           C  
ATOM   1232  CD  GLU A 152      13.635 -43.980  -1.881  1.00 94.06           C  
ATOM   1233  OE1 GLU A 152      13.124 -42.897  -2.244  1.00 94.06           O  
ATOM   1234  OE2 GLU A 152      13.535 -45.035  -2.546  1.00 94.06           O1-
ATOM   1235  N   LYS A 153      16.613 -47.734   0.996  1.00 92.66           N  
ATOM   1236  CA  LYS A 153      16.770 -49.115   1.441  1.00 92.66           C  
ATOM   1237  C   LYS A 153      17.277 -49.174   2.879  1.00 92.66           C  
ATOM   1238  O   LYS A 153      16.859 -50.035   3.657  1.00 92.66           O  
ATOM   1239  CB  LYS A 153      17.724 -49.873   0.518  1.00 92.66           C  
ATOM   1240  CG  LYS A 153      17.144 -50.179  -0.855  1.00 92.66           C  
ATOM   1241  CD  LYS A 153      18.132 -50.951  -1.720  1.00 92.66           C  
ATOM   1242  CE  LYS A 153      17.579 -51.196  -3.118  1.00 92.66           C  
ATOM   1243  NZ  LYS A 153      18.574 -51.886  -3.994  1.00 92.66           N1+
ATOM   1244  N   ALA A 154      18.030 -48.096   3.135  1.00 90.48           N  
ATOM   1245  CA  ALA A 154      18.609 -48.050   4.475  1.00 90.48           C  
ATOM   1246  C   ALA A 154      17.682 -47.327   5.448  1.00 90.48           C  
ATOM   1247  O   ALA A 154      17.989 -47.207   6.636  1.00 90.48           O  
ATOM   1248  CB  ALA A 154      19.976 -47.370   4.442  1.00 90.48           C  
ATOM   1249  N   GLN A 155      16.567 -46.770   4.935  1.00 91.50           N  
ATOM   1250  CA  GLN A 155      15.550 -46.067   5.710  1.00 91.50           C  
ATOM   1251  C   GLN A 155      16.139 -44.848   6.414  1.00 91.50           C  
ATOM   1252  O   GLN A 155      15.891 -44.631   7.602  1.00 91.50           O  
ATOM   1253  CB  GLN A 155      14.909 -47.007   6.734  1.00 91.50           C  
ATOM   1254  CG  GLN A 155      14.187 -48.194   6.111  1.00 91.50           C  
ATOM   1255  CD  GLN A 155      12.885 -47.802   5.439  1.00 91.50           C  
ATOM   1256  NE2 GLN A 155      12.605 -48.408   4.290  1.00 91.50           N  
ATOM   1257  OE1 GLN A 155      12.137 -46.961   5.946  1.00 91.50           O  
ATOM   1258  N   ILE A 156      16.985 -44.134   5.672  1.00 90.77           N  
ATOM   1259  CA  ILE A 156      17.601 -42.918   6.195  1.00 90.77           C  
ATOM   1260  C   ILE A 156      17.027 -41.699   5.476  1.00 90.77           C  
ATOM   1261  O   ILE A 156      17.557 -41.271   4.447  1.00 90.77           O  
ATOM   1262  CB  ILE A 156      19.138 -42.954   6.046  1.00 90.77           C  
ATOM   1263  CG1 ILE A 156      19.700 -44.258   6.622  1.00 90.77           C  
ATOM   1264  CG2 ILE A 156      19.776 -41.736   6.722  1.00 90.77           C  
ATOM   1265  CD1 ILE A 156      21.161 -44.510   6.277  1.00 90.77           C  
ATOM   1266  N   ALA A 157      16.003 -41.069   5.969  1.00 93.12           N  
ATOM   1267  CA  ALA A 157      15.255 -39.986   5.335  1.00 93.12           C  
ATOM   1268  C   ALA A 157      16.147 -38.772   5.096  1.00 93.12           C  
ATOM   1269  O   ALA A 157      16.090 -38.152   4.031  1.00 93.12           O  
ATOM   1270  CB  ALA A 157      14.051 -39.599   6.190  1.00 93.12           C  
ATOM   1271  N   GLU A 158      16.973 -38.424   6.038  1.00 92.93           N  
ATOM   1272  CA  GLU A 158      17.831 -37.251   5.907  1.00 92.93           C  
ATOM   1273  C   GLU A 158      18.798 -37.402   4.737  1.00 92.93           C  
ATOM   1274  O   GLU A 158      19.023 -36.452   3.984  1.00 92.93           O  
ATOM   1275  CB  GLU A 158      18.608 -37.006   7.203  1.00 92.93           C  
ATOM   1276  CG  GLU A 158      19.382 -35.695   7.217  1.00 92.93           C  
ATOM   1277  CD  GLU A 158      18.484 -34.468   7.244  1.00 92.93           C  
ATOM   1278  OE1 GLU A 158      18.950 -33.368   6.872  1.00 92.93           O  
ATOM   1279  OE2 GLU A 158      17.307 -34.609   7.642  1.00 92.93           O1-
ATOM   1280  N   ALA A 159      19.410 -38.500   4.650  1.00 92.81           N  
ATOM   1281  CA  ALA A 159      20.308 -38.734   3.522  1.00 92.81           C  
ATOM   1282  C   ALA A 159      19.548 -38.701   2.199  1.00 92.81           C  
ATOM   1283  O   ALA A 159      20.033 -38.145   1.211  1.00 92.81           O  
ATOM   1284  CB  ALA A 159      21.030 -40.069   3.684  1.00 92.81           C  
ATOM   1285  N   ALA A 160      18.375 -39.378   2.214  1.00 95.62           N  
ATOM   1286  CA  ALA A 160      17.532 -39.338   1.022  1.00 95.62           C  
ATOM   1287  C   ALA A 160      17.187 -37.901   0.641  1.00 95.62           C  
ATOM   1288  O   ALA A 160      17.203 -37.544  -0.539  1.00 95.62           O  
ATOM   1289  CB  ALA A 160      16.258 -40.148   1.244  1.00 95.62           C  
ATOM   1290  N   LEU A 161      16.848 -37.059   1.641  1.00 96.09           N  
ATOM   1291  CA  LEU A 161      16.547 -35.649   1.422  1.00 96.09           C  
ATOM   1292  C   LEU A 161      17.740 -34.927   0.805  1.00 96.09           C  
ATOM   1293  O   LEU A 161      17.581 -34.153  -0.142  1.00 96.09           O  
ATOM   1294  CB  LEU A 161      16.152 -34.974   2.739  1.00 96.09           C  
ATOM   1295  CG  LEU A 161      15.779 -33.493   2.657  1.00 96.09           C  
ATOM   1296  CD1 LEU A 161      14.479 -33.316   1.878  1.00 96.09           C  
ATOM   1297  CD2 LEU A 161      15.656 -32.895   4.054  1.00 96.09           C  
ATOM   1298  N   LEU A 162      18.957 -35.170   1.303  1.00 95.46           N  
ATOM   1299  CA  LEU A 162      20.174 -34.551   0.792  1.00 95.46           C  
ATOM   1300  C   LEU A 162      20.418 -34.950  -0.659  1.00 95.46           C  
ATOM   1301  O   LEU A 162      20.865 -34.131  -1.467  1.00 95.46           O  
ATOM   1302  CB  LEU A 162      21.378 -34.945   1.651  1.00 95.46           C  
ATOM   1303  CG  LEU A 162      21.406 -34.388   3.075  1.00 95.46           C  
ATOM   1304  CD1 LEU A 162      22.583 -34.971   3.850  1.00 95.46           C  
ATOM   1305  CD2 LEU A 162      21.475 -32.866   3.053  1.00 95.46           C  
ATOM   1306  N   ALA A 163      20.194 -36.186  -0.959  1.00 95.89           N  
ATOM   1307  CA  ALA A 163      20.326 -36.649  -2.338  1.00 95.89           C  
ATOM   1308  C   ALA A 163      19.388 -35.884  -3.266  1.00 95.89           C  
ATOM   1309  O   ALA A 163      19.783 -35.477  -4.362  1.00 95.89           O  
ATOM   1310  CB  ALA A 163      20.051 -38.148  -2.426  1.00 95.89           C  
ATOM   1311  N   VAL A 164      18.107 -35.661  -2.851  1.00 97.08           N  
ATOM   1312  CA  VAL A 164      17.134 -34.933  -3.659  1.00 97.08           C  
ATOM   1313  C   VAL A 164      17.570 -33.476  -3.807  1.00 97.08           C  
ATOM   1314  O   VAL A 164      17.430 -32.886  -4.881  1.00 97.08           O  
ATOM   1315  CB  VAL A 164      15.718 -35.005  -3.044  1.00 97.08           C  
ATOM   1316  CG1 VAL A 164      14.736 -34.154  -3.847  1.00 97.08           C  
ATOM   1317  CG2 VAL A 164      15.241 -36.455  -2.973  1.00 97.08           C  
ATOM   1318  N   GLU A 165      18.122 -32.902  -2.703  1.00 96.32           N  
ATOM   1319  CA  GLU A 165      18.654 -31.544  -2.771  1.00 96.32           C  
ATOM   1320  C   GLU A 165      19.716 -31.421  -3.859  1.00 96.32           C  
ATOM   1321  O   GLU A 165      19.761 -30.420  -4.578  1.00 96.32           O  
ATOM   1322  CB  GLU A 165      19.237 -31.127  -1.418  1.00 96.32           C  
ATOM   1323  CG  GLU A 165      18.184 -30.792  -0.372  1.00 96.32           C  
ATOM   1324  CD  GLU A 165      18.777 -30.378   0.965  1.00 96.32           C  
ATOM   1325  OE1 GLU A 165      18.006 -30.138   1.924  1.00 96.32           O  
ATOM   1326  OE2 GLU A 165      20.022 -30.290   1.056  1.00 96.32           O1-
ATOM   1327  N   LEU A 166      20.537 -32.394  -3.985  1.00 96.40           N  
ATOM   1328  CA  LEU A 166      21.568 -32.390  -5.017  1.00 96.40           C  
ATOM   1329  C   LEU A 166      20.947 -32.478  -6.407  1.00 96.40           C  
ATOM   1330  O   LEU A 166      21.418 -31.829  -7.344  1.00 96.40           O  
ATOM   1331  CB  LEU A 166      22.542 -33.551  -4.806  1.00 96.40           C  
ATOM   1332  CG  LEU A 166      23.542 -33.398  -3.658  1.00 96.40           C  
ATOM   1333  CD1 LEU A 166      24.279 -34.712  -3.419  1.00 96.40           C  
ATOM   1334  CD2 LEU A 166      24.528 -32.273  -3.953  1.00 96.40           C  
ATOM   1335  N   VAL A 167      19.879 -33.267  -6.527  1.00 97.41           N  
ATOM   1336  CA  VAL A 167      19.181 -33.366  -7.805  1.00 97.41           C  
ATOM   1337  C   VAL A 167      18.597 -32.006  -8.181  1.00 97.41           C  
ATOM   1338  O   VAL A 167      18.679 -31.586  -9.338  1.00 97.41           O  
ATOM   1339  CB  VAL A 167      18.063 -34.432  -7.760  1.00 97.41           C  
ATOM   1340  CG1 VAL A 167      17.267 -34.435  -9.065  1.00 97.41           C  
ATOM   1341  CG2 VAL A 167      18.655 -35.813  -7.488  1.00 97.41           C  
ATOM   1342  N   VAL A 168      17.975 -31.288  -7.210  1.00 96.62           N  
ATOM   1343  CA  VAL A 168      17.424 -29.959  -7.454  1.00 96.62           C  
ATOM   1344  C   VAL A 168      18.542 -29.005  -7.871  1.00 96.62           C  
ATOM   1345  O   VAL A 168      18.378 -28.217  -8.806  1.00 96.62           O  
ATOM   1346  CB  VAL A 168      16.693 -29.410  -6.208  1.00 96.62           C  
ATOM   1347  CG1 VAL A 168      16.277 -27.956  -6.423  1.00 96.62           C  
ATOM   1348  CG2 VAL A 168      15.476 -30.275  -5.881  1.00 96.62           C  
ATOM   1349  N   ARG A 169      19.686 -29.064  -7.179  1.00 96.50           N  
ATOM   1350  CA  ARG A 169      20.827 -28.224  -7.524  1.00 96.50           C  
ATOM   1351  C   ARG A 169      21.301 -28.503  -8.947  1.00 96.50           C  
ATOM   1352  O   ARG A 169      21.670 -27.579  -9.676  1.00 96.50           O  
ATOM   1353  CB  ARG A 169      21.976 -28.444  -6.537  1.00 96.50           C  
ATOM   1354  CG  ARG A 169      21.748 -27.807  -5.175  1.00 96.50           C  
ATOM   1355  CD  ARG A 169      22.931 -28.030  -4.243  1.00 96.50           C  
ATOM   1356  NE  ARG A 169      22.684 -27.473  -2.916  1.00 96.50           N  
ATOM   1357  CZ  ARG A 169      23.582 -27.423  -1.937  1.00 96.50           C  
ATOM   1358  NH1 ARG A 169      24.809 -27.900  -2.115  1.00 96.50           N1+
ATOM   1359  NH2 ARG A 169      23.251 -26.895  -0.767  1.00 96.50           N  
ATOM   1360  N   VAL A 170      21.323 -29.763  -9.289  1.00 97.45           N  
ATOM   1361  CA  VAL A 170      21.692 -30.152 -10.647  1.00 97.45           C  
ATOM   1362  C   VAL A 170      20.689 -29.572 -11.642  1.00 97.45           C  
ATOM   1363  O   VAL A 170      21.075 -29.067 -12.699  1.00 97.45           O  
ATOM   1364  CB  VAL A 170      21.766 -31.688 -10.798  1.00 97.45           C  
ATOM   1365  CG1 VAL A 170      21.877 -32.080 -12.270  1.00 97.45           C  
ATOM   1366  CG2 VAL A 170      22.945 -32.246 -10.002  1.00 97.45           C  
ATOM   1367  N   ALA A 171      19.413 -29.667 -11.380  1.00 97.18           N  
ATOM   1368  CA  ALA A 171      18.390 -29.079 -12.242  1.00 97.18           C  
ATOM   1369  C   ALA A 171      18.630 -27.585 -12.438  1.00 97.18           C  
ATOM   1370  O   ALA A 171      18.505 -27.071 -13.553  1.00 97.18           O  
ATOM   1371  CB  ALA A 171      17.000 -29.319 -11.659  1.00 97.18           C  
ATOM   1372  N   GLU A 172      18.962 -26.940 -11.395  1.00 97.05           N  
ATOM   1373  CA  GLU A 172      19.275 -25.517 -11.491  1.00 97.05           C  
ATOM   1374  C   GLU A 172      20.491 -25.279 -12.381  1.00 97.05           C  
ATOM   1375  O   GLU A 172      20.510 -24.337 -13.177  1.00 97.05           O  
ATOM   1376  CB  GLU A 172      19.518 -24.925 -10.100  1.00 97.05           C  
ATOM   1377  CG  GLU A 172      18.254 -24.782  -9.264  1.00 97.05           C  
ATOM   1378  CD  GLU A 172      18.525 -24.306  -7.846  1.00 97.05           C  
ATOM   1379  OE1 GLU A 172      17.555 -24.081  -7.086  1.00 97.05           O  
ATOM   1380  OE2 GLU A 172      19.715 -24.157  -7.492  1.00 97.05           O1-
ATOM   1381  N   LEU A 173      21.497 -26.055 -12.109  1.00 97.28           N  
ATOM   1382  CA  LEU A 173      22.713 -25.957 -12.908  1.00 97.28           C  
ATOM   1383  C   LEU A 173      22.416 -26.209 -14.383  1.00 97.28           C  
ATOM   1384  O   LEU A 173      22.914 -25.490 -15.253  1.00 97.28           O  
ATOM   1385  CB  LEU A 173      23.764 -26.952 -12.410  1.00 97.28           C  
ATOM   1386  CG  LEU A 173      25.122 -26.914 -13.116  1.00 97.28           C  
ATOM   1387  CD1 LEU A 173      25.738 -25.524 -13.005  1.00 97.28           C  
ATOM   1388  CD2 LEU A 173      26.057 -27.968 -12.532  1.00 97.28           C  
ATOM   1389  N   LEU A 174      21.585 -27.153 -14.651  1.00 97.81           N  
ATOM   1390  CA  LEU A 174      21.207 -27.462 -16.026  1.00 97.81           C  
ATOM   1391  C   LEU A 174      20.464 -26.291 -16.662  1.00 97.81           C  
ATOM   1392  O   LEU A 174      20.630 -26.020 -17.852  1.00 97.81           O  
ATOM   1393  CB  LEU A 174      20.337 -28.720 -16.073  1.00 97.81           C  
ATOM   1394  CG  LEU A 174      21.053 -30.050 -15.833  1.00 97.81           C  
ATOM   1395  CD1 LEU A 174      20.039 -31.179 -15.682  1.00 97.81           C  
ATOM   1396  CD2 LEU A 174      22.025 -30.347 -16.969  1.00 97.81           C  
ATOM   1397  N   LEU A 175      19.576 -25.662 -15.910  1.00 96.99           N  
ATOM   1398  CA  LEU A 175      18.914 -24.462 -16.410  1.00 96.99           C  
ATOM   1399  C   LEU A 175      19.934 -23.384 -16.761  1.00 96.99           C  
ATOM   1400  O   LEU A 175      19.834 -22.746 -17.812  1.00 96.99           O  
ATOM   1401  CB  LEU A 175      17.922 -23.926 -15.374  1.00 96.99           C  
ATOM   1402  CG  LEU A 175      17.209 -22.621 -15.731  1.00 96.99           C  
ATOM   1403  CD1 LEU A 175      16.429 -22.781 -17.031  1.00 96.99           C  
ATOM   1404  CD2 LEU A 175      16.284 -22.189 -14.597  1.00 96.99           C  
ATOM   1405  N   ARG A 176      20.923 -23.202 -15.878  1.00 97.24           N  
ATOM   1406  CA  ARG A 176      21.968 -22.220 -16.148  1.00 97.24           C  
ATOM   1407  C   ARG A 176      22.752 -22.587 -17.404  1.00 97.24           C  
ATOM   1408  O   ARG A 176      23.111 -21.713 -18.195  1.00 97.24           O  
ATOM   1409  CB  ARG A 176      22.917 -22.101 -14.954  1.00 97.24           C  
ATOM   1410  CG  ARG A 176      22.318 -21.375 -13.760  1.00 97.24           C  
ATOM   1411  CD  ARG A 176      23.353 -21.131 -12.671  1.00 97.24           C  
ATOM   1412  NE  ARG A 176      23.760 -22.376 -12.025  1.00 97.24           N  
ATOM   1413  CZ  ARG A 176      24.649 -22.462 -11.039  1.00 97.24           C  
ATOM   1414  NH1 ARG A 176      25.243 -21.373 -10.564  1.00 97.24           N1+
ATOM   1415  NH2 ARG A 176      24.945 -23.647 -10.523  1.00 97.24           N  
ATOM   1416  N   ILE A 177      23.088 -23.834 -17.566  1.00 96.52           N  
ATOM   1417  CA  ILE A 177      23.786 -24.317 -18.752  1.00 96.52           C  
ATOM   1418  C   ILE A 177      22.941 -24.047 -19.995  1.00 96.52           C  
ATOM   1419  O   ILE A 177      23.455 -23.576 -21.012  1.00 96.52           O  
ATOM   1420  CB  ILE A 177      24.111 -25.824 -18.642  1.00 96.52           C  
ATOM   1421  CG1 ILE A 177      25.172 -26.065 -17.562  1.00 96.52           C  
ATOM   1422  CG2 ILE A 177      24.570 -26.378 -19.995  1.00 96.52           C  
ATOM   1423  CD1 ILE A 177      25.377 -27.532 -17.211  1.00 96.52           C  
ATOM   1424  N   ALA A 178      21.644 -24.335 -19.899  1.00 95.89           N  
ATOM   1425  CA  ALA A 178      20.723 -24.093 -21.007  1.00 95.89           C  
ATOM   1426  C   ALA A 178      20.702 -22.617 -21.389  1.00 95.89           C  
ATOM   1427  O   ALA A 178      20.705 -22.275 -22.574  1.00 95.89           O  
ATOM   1428  CB  ALA A 178      19.317 -24.567 -20.644  1.00 95.89           C  
ATOM   1429  N   LYS A 179      20.782 -21.766 -20.454  1.00 95.15           N  
ATOM   1430  CA  LYS A 179      20.746 -20.328 -20.707  1.00 95.15           C  
ATOM   1431  C   LYS A 179      22.026 -19.859 -21.392  1.00 95.15           C  
ATOM   1432  O   LYS A 179      21.977 -19.057 -22.327  1.00 95.15           O  
ATOM   1433  CB  LYS A 179      20.539 -19.558 -19.401  1.00 95.15           C  
ATOM   1434  CG  LYS A 179      19.119 -19.634 -18.858  1.00 95.15           C  
ATOM   1435  CD  LYS A 179      18.950 -18.767 -17.616  1.00 95.15           C  
ATOM   1436  CE  LYS A 179      17.510 -18.775 -17.120  1.00 95.15           C  
ATOM   1437  NZ  LYS A 179      17.341 -17.932 -15.898  1.00 95.15           N1+
ATOM   1438  N   GLU A 180      23.053 -20.403 -20.909  1.00 94.39           N  
ATOM   1439  CA  GLU A 180      24.345 -19.987 -21.445  1.00 94.39           C  
ATOM   1440  C   GLU A 180      24.572 -20.555 -22.843  1.00 94.39           C  
ATOM   1441  O   GLU A 180      25.159 -19.892 -23.700  1.00 94.39           O  
ATOM   1442  CB  GLU A 180      25.479 -20.418 -20.511  1.00 94.39           C  
ATOM   1443  CG  GLU A 180      25.486 -19.689 -19.175  1.00 94.39           C  
ATOM   1444  CD  GLU A 180      25.683 -18.188 -19.313  1.00 94.39           C  
ATOM   1445  OE1 GLU A 180      25.279 -17.437 -18.397  1.00 94.39           O  
ATOM   1446  OE2 GLU A 180      26.247 -17.759 -20.345  1.00 94.39           O1-
ATOM   1447  N   SER A 181      24.109 -21.737 -23.078  1.00 92.69           N  
ATOM   1448  CA  SER A 181      24.345 -22.425 -24.344  1.00 92.69           C  
ATOM   1449  C   SER A 181      23.250 -22.108 -25.358  1.00 92.69           C  
ATOM   1450  O   SER A 181      23.446 -22.276 -26.563  1.00 92.69           O  
ATOM   1451  CB  SER A 181      24.425 -23.937 -24.125  1.00 92.69           C  
ATOM   1452  OG  SER A 181      23.168 -24.455 -23.725  1.00 92.69           O  
ATOM   1453  N   GLY A 182      22.066 -21.664 -24.926  1.00 91.58           N  
ATOM   1454  CA  GLY A 182      20.887 -21.528 -25.765  1.00 91.58           C  
ATOM   1455  C   GLY A 182      20.306 -22.860 -26.200  1.00 91.58           C  
ATOM   1456  O   GLY A 182      19.565 -22.929 -27.183  1.00 91.58           O  
ATOM   1457  N   SER A 183      20.716 -23.894 -25.480  1.00 93.67           N  
ATOM   1458  CA  SER A 183      20.305 -25.240 -25.867  1.00 93.67           C  
ATOM   1459  C   SER A 183      18.907 -25.563 -25.347  1.00 93.67           C  
ATOM   1460  O   SER A 183      18.694 -25.642 -24.135  1.00 93.67           O  
ATOM   1461  CB  SER A 183      21.302 -26.276 -25.346  1.00 93.67           C  
ATOM   1462  OG  SER A 183      20.814 -27.590 -25.549  1.00 93.67           O  
ATOM   1463  N   GLU A 184      17.949 -25.778 -26.261  1.00 93.94           N  
ATOM   1464  CA  GLU A 184      16.598 -26.202 -25.906  1.00 93.94           C  
ATOM   1465  C   GLU A 184      16.603 -27.591 -25.274  1.00 93.94           C  
ATOM   1466  O   GLU A 184      15.817 -27.869 -24.367  1.00 93.94           O  
ATOM   1467  CB  GLU A 184      15.688 -26.188 -27.138  1.00 93.94           C  
ATOM   1468  CG  GLU A 184      15.289 -24.792 -27.591  1.00 93.94           C  
ATOM   1469  CD  GLU A 184      14.294 -24.796 -28.742  1.00 93.94           C  
ATOM   1470  OE1 GLU A 184      13.836 -23.706 -29.152  1.00 93.94           O  
ATOM   1471  OE2 GLU A 184      13.970 -25.899 -29.235  1.00 93.94           O1-
ATOM   1472  N   GLU A 185      17.520 -28.433 -25.761  1.00 94.08           N  
ATOM   1473  CA  GLU A 185      17.661 -29.778 -25.214  1.00 94.08           C  
ATOM   1474  C   GLU A 185      18.038 -29.735 -23.735  1.00 94.08           C  
ATOM   1475  O   GLU A 185      17.491 -30.488 -22.927  1.00 94.08           O  
ATOM   1476  CB  GLU A 185      18.707 -30.572 -26.000  1.00 94.08           C  
ATOM   1477  CG  GLU A 185      18.762 -32.049 -25.633  1.00 94.08           C  
ATOM   1478  CD  GLU A 185      19.789 -32.829 -26.439  1.00 94.08           C  
ATOM   1479  OE1 GLU A 185      19.999 -34.029 -26.153  1.00 94.08           O  
ATOM   1480  OE2 GLU A 185      20.387 -32.234 -27.364  1.00 94.08           O1-
ATOM   1481  N   ALA A 186      19.040 -28.895 -23.340  1.00 94.71           N  
ATOM   1482  CA  ALA A 186      19.446 -28.731 -21.947  1.00 94.71           C  
ATOM   1483  C   ALA A 186      18.288 -28.219 -21.094  1.00 94.71           C  
ATOM   1484  O   ALA A 186      18.118 -28.644 -19.950  1.00 94.71           O  
ATOM   1485  CB  ALA A 186      20.636 -27.780 -21.849  1.00 94.71           C  
ATOM   1486  N   LEU A 187      17.492 -27.262 -21.724  1.00 95.59           N  
ATOM   1487  CA  LEU A 187      16.318 -26.742 -21.031  1.00 95.59           C  
ATOM   1488  C   LEU A 187      15.311 -27.854 -20.760  1.00 95.59           C  
ATOM   1489  O   LEU A 187      14.754 -27.939 -19.662  1.00 95.59           O  
ATOM   1490  CB  LEU A 187      15.659 -25.630 -21.850  1.00 95.59           C  
ATOM   1491  CG  LEU A 187      14.494 -24.896 -21.185  1.00 95.59           C  
ATOM   1492  CD1 LEU A 187      14.966 -24.190 -19.918  1.00 95.59           C  
ATOM   1493  CD2 LEU A 187      13.863 -23.902 -22.153  1.00 95.59           C  
ATOM   1494  N   GLU A 188      14.995 -28.711 -21.750  1.00 94.88           N  
ATOM   1495  CA  GLU A 188      14.089 -29.843 -21.582  1.00 94.88           C  
ATOM   1496  C   GLU A 188      14.608 -30.814 -20.524  1.00 94.88           C  
ATOM   1497  O   GLU A 188      13.832 -31.347 -19.729  1.00 94.88           O  
ATOM   1498  CB  GLU A 188      13.888 -30.574 -22.912  1.00 94.88           C  
ATOM   1499  CG  GLU A 188      12.991 -29.832 -23.892  1.00 94.88           C  
ATOM   1500  CD  GLU A 188      12.838 -30.546 -25.225  1.00 94.88           C  
ATOM   1501  OE1 GLU A 188      12.198 -29.987 -26.144  1.00 94.88           O  
ATOM   1502  OE2 GLU A 188      13.363 -31.674 -25.352  1.00 94.88           O1-
ATOM   1503  N   ARG A 189      15.822 -30.966 -20.521  1.00 95.62           N  
ATOM   1504  CA  ARG A 189      16.427 -31.850 -19.529  1.00 95.62           C  
ATOM   1505  C   ARG A 189      16.285 -31.272 -18.125  1.00 95.62           C  
ATOM   1506  O   ARG A 189      16.019 -32.005 -17.170  1.00 95.62           O  
ATOM   1507  CB  ARG A 189      17.903 -32.091 -19.851  1.00 95.62           C  
ATOM   1508  CG  ARG A 189      18.131 -33.033 -21.023  1.00 95.62           C  
ATOM   1509  CD  ARG A 189      19.613 -33.277 -21.268  1.00 95.62           C  
ATOM   1510  NE  ARG A 189      19.847 -33.925 -22.556  1.00 95.62           N  
ATOM   1511  CZ  ARG A 189      21.008 -34.448 -22.942  1.00 95.62           C  
ATOM   1512  NH1 ARG A 189      22.068 -34.409 -22.143  1.00 95.62           N1+
ATOM   1513  NH2 ARG A 189      21.109 -35.015 -24.135  1.00 95.62           N  
ATOM   1514  N   ALA A 190      16.596 -29.989 -17.983  1.00 96.18           N  
ATOM   1515  CA  ALA A 190      16.390 -29.312 -16.705  1.00 96.18           C  
ATOM   1516  C   ALA A 190      14.962 -29.509 -16.204  1.00 96.18           C  
ATOM   1517  O   ALA A 190      14.745 -29.776 -15.020  1.00 96.18           O  
ATOM   1518  CB  ALA A 190      16.704 -27.823 -16.835  1.00 96.18           C  
ATOM   1519  N   LEU A 191      14.036 -29.348 -17.135  1.00 96.12           N  
ATOM   1520  CA  LEU A 191      12.625 -29.533 -16.816  1.00 96.12           C  
ATOM   1521  C   LEU A 191      12.363 -30.946 -16.306  1.00 96.12           C  
ATOM   1522  O   LEU A 191      11.714 -31.128 -15.274  1.00 96.12           O  
ATOM   1523  CB  LEU A 191      11.756 -29.252 -18.044  1.00 96.12           C  
ATOM   1524  CG  LEU A 191      10.247 -29.424 -17.862  1.00 96.12           C  
ATOM   1525  CD1 LEU A 191       9.715 -28.408 -16.856  1.00 96.12           C  
ATOM   1526  CD2 LEU A 191       9.527 -29.288 -19.198  1.00 96.12           C  
ATOM   1527  N   ARG A 192      12.824 -32.017 -16.937  1.00 96.39           N  
ATOM   1528  CA  ARG A 192      12.617 -33.411 -16.557  1.00 96.39           C  
ATOM   1529  C   ARG A 192      13.233 -33.702 -15.192  1.00 96.39           C  
ATOM   1530  O   ARG A 192      12.607 -34.352 -14.350  1.00 96.39           O  
ATOM   1531  CB  ARG A 192      13.209 -34.350 -17.610  1.00 96.39           C  
ATOM   1532  CG  ARG A 192      12.418 -34.396 -18.908  1.00 96.39           C  
ATOM   1533  CD  ARG A 192      12.912 -35.503 -19.829  1.00 96.39           C  
ATOM   1534  NE  ARG A 192      14.218 -35.186 -20.400  1.00 96.39           N  
ATOM   1535  CZ  ARG A 192      14.514 -35.246 -21.696  1.00 96.39           C  
ATOM   1536  NH1 ARG A 192      13.597 -35.613 -22.585  1.00 96.39           N1+
ATOM   1537  NH2 ARG A 192      15.735 -34.936 -22.107  1.00 96.39           N  
ATOM   1538  N   VAL A 193      14.478 -33.205 -15.026  1.00 97.09           N  
ATOM   1539  CA  VAL A 193      15.181 -33.439 -13.769  1.00 97.09           C  
ATOM   1540  C   VAL A 193      14.445 -32.742 -12.627  1.00 97.09           C  
ATOM   1541  O   VAL A 193      14.299 -33.306 -11.539  1.00 97.09           O  
ATOM   1542  CB  VAL A 193      16.645 -32.949 -13.837  1.00 97.09           C  
ATOM   1543  CG1 VAL A 193      17.299 -33.009 -12.458  1.00 97.09           C  
ATOM   1544  CG2 VAL A 193      17.438 -33.778 -14.846  1.00 97.09           C  
ATOM   1545  N   ALA A 194      13.979 -31.526 -12.808  1.00 96.50           N  
ATOM   1546  CA  ALA A 194      13.217 -30.796 -11.797  1.00 96.50           C  
ATOM   1547  C   ALA A 194      11.938 -31.543 -11.429  1.00 96.50           C  
ATOM   1548  O   ALA A 194      11.602 -31.665 -10.248  1.00 96.50           O  
ATOM   1549  CB  ALA A 194      12.884 -29.391 -12.294  1.00 96.50           C  
ATOM   1550  N   GLU A 195      11.259 -32.079 -12.422  1.00 95.67           N  
ATOM   1551  CA  GLU A 195      10.033 -32.833 -12.171  1.00 95.67           C  
ATOM   1552  C   GLU A 195      10.320 -34.102 -11.375  1.00 95.67           C  
ATOM   1553  O   GLU A 195       9.584 -34.437 -10.444  1.00 95.67           O  
ATOM   1554  CB  GLU A 195       9.339 -33.183 -13.489  1.00 95.67           C  
ATOM   1555  CG  GLU A 195       8.675 -31.995 -14.169  1.00 95.67           C  
ATOM   1556  CD  GLU A 195       8.071 -32.338 -15.523  1.00 95.67           C  
ATOM   1557  OE1 GLU A 195       7.447 -31.454 -16.151  1.00 95.67           O  
ATOM   1558  OE2 GLU A 195       8.223 -33.502 -15.957  1.00 95.67           O1-
ATOM   1559  N   GLU A 196      11.277 -34.672 -11.861  1.00 96.56           N  
ATOM   1560  CA  GLU A 196      11.659 -35.894 -11.157  1.00 96.56           C  
ATOM   1561  C   GLU A 196      12.044 -35.599  -9.711  1.00 96.56           C  
ATOM   1562  O   GLU A 196      11.722 -36.375  -8.808  1.00 96.56           O  
ATOM   1563  CB  GLU A 196      12.817 -36.589 -11.879  1.00 96.56           C  
ATOM   1564  CG  GLU A 196      13.177 -37.948 -11.295  1.00 96.56           C  
ATOM   1565  CD  GLU A 196      14.226 -38.691 -12.106  1.00 96.56           C  
ATOM   1566  OE1 GLU A 196      14.529 -39.861 -11.781  1.00 96.56           O  
ATOM   1567  OE2 GLU A 196      14.751 -38.097 -13.075  1.00 96.56           O1-
ATOM   1568  N   ALA A 197      12.774 -34.537  -9.479  1.00 96.68           N  
ATOM   1569  CA  ALA A 197      13.166 -34.141  -8.129  1.00 96.68           C  
ATOM   1570  C   ALA A 197      11.943 -33.966  -7.232  1.00 96.68           C  
ATOM   1571  O   ALA A 197      11.964 -34.354  -6.062  1.00 96.68           O  
ATOM   1572  CB  ALA A 197      13.982 -32.851  -8.168  1.00 96.68           C  
ATOM   1573  N   ALA A 198      10.888 -33.343  -7.752  1.00 95.70           N  
ATOM   1574  CA  ALA A 198       9.647 -33.182  -6.998  1.00 95.70           C  
ATOM   1575  C   ALA A 198       9.066 -34.536  -6.603  1.00 95.70           C  
ATOM   1576  O   ALA A 198       8.610 -34.715  -5.471  1.00 95.70           O  
ATOM   1577  CB  ALA A 198       8.629 -32.386  -7.812  1.00 95.70           C  
ATOM   1578  N   ARG A 199       9.081 -35.501  -7.561  1.00 96.89           N  
ATOM   1579  CA  ARG A 199       8.590 -36.847  -7.289  1.00 96.89           C  
ATOM   1580  C   ARG A 199       9.429 -37.530  -6.214  1.00 96.89           C  
ATOM   1581  O   ARG A 199       8.889 -38.178  -5.314  1.00 96.89           O  
ATOM   1582  CB  ARG A 199       8.590 -37.689  -8.566  1.00 96.89           C  
ATOM   1583  CG  ARG A 199       7.492 -37.317  -9.549  1.00 96.89           C  
ATOM   1584  CD  ARG A 199       7.415 -38.301 -10.709  1.00 96.89           C  
ATOM   1585  NE  ARG A 199       8.471 -38.061 -11.688  1.00 96.89           N  
ATOM   1586  CZ  ARG A 199       8.682 -38.804 -12.772  1.00 96.89           C  
ATOM   1587  NH1 ARG A 199       7.911 -39.852 -13.037  1.00 96.89           N1+
ATOM   1588  NH2 ARG A 199       9.673 -38.497 -13.596  1.00 96.89           N  
ATOM   1589  N   LEU A 200      10.727 -37.388  -6.343  1.00 96.94           N  
ATOM   1590  CA  LEU A 200      11.640 -38.002  -5.386  1.00 96.94           C  
ATOM   1591  C   LEU A 200      11.474 -37.385  -4.002  1.00 96.94           C  
ATOM   1592  O   LEU A 200      11.540 -38.089  -2.992  1.00 96.94           O  
ATOM   1593  CB  LEU A 200      13.090 -37.850  -5.856  1.00 96.94           C  
ATOM   1594  CG  LEU A 200      13.477 -38.613  -7.123  1.00 96.94           C  
ATOM   1595  CD1 LEU A 200      14.893 -38.246  -7.552  1.00 96.94           C  
ATOM   1596  CD2 LEU A 200      13.352 -40.117  -6.901  1.00 96.94           C  
ATOM   1597  N   ALA A 201      11.305 -36.082  -3.919  1.00 96.67           N  
ATOM   1598  CA  ALA A 201      11.079 -35.396  -2.650  1.00 96.67           C  
ATOM   1599  C   ALA A 201       9.834 -35.932  -1.949  1.00 96.67           C  
ATOM   1600  O   ALA A 201       9.805 -36.043  -0.721  1.00 96.67           O  
ATOM   1601  CB  ALA A 201      10.954 -33.891  -2.874  1.00 96.67           C  
ATOM   1602  N   LYS A 202       8.870 -36.315  -2.655  1.00 96.04           N  
ATOM   1603  CA  LYS A 202       7.665 -36.914  -2.087  1.00 96.04           C  
ATOM   1604  C   LYS A 202       7.972 -38.261  -1.441  1.00 96.04           C  
ATOM   1605  O   LYS A 202       7.428 -38.587  -0.385  1.00 96.04           O  
ATOM   1606  CB  LYS A 202       6.591 -37.080  -3.164  1.00 96.04           C  
ATOM   1607  CG  LYS A 202       5.943 -35.775  -3.600  1.00 96.04           C  
ATOM   1608  CD  LYS A 202       4.860 -36.010  -4.645  1.00 96.04           C  
ATOM   1609  CE  LYS A 202       4.277 -34.697  -5.151  1.00 96.04           C  
ATOM   1610  NZ  LYS A 202       3.183 -34.924  -6.144  1.00 96.04           N1+
ATOM   1611  N   ARG A 203       8.695 -38.959  -2.088  1.00 96.76           N  
ATOM   1612  CA  ARG A 203       9.091 -40.246  -1.525  1.00 96.76           C  
ATOM   1613  C   ARG A 203       9.819 -40.063  -0.198  1.00 96.76           C  
ATOM   1614  O   ARG A 203       9.613 -40.835   0.740  1.00 96.76           O  
ATOM   1615  CB  ARG A 203       9.978 -41.014  -2.508  1.00 96.76           C  
ATOM   1616  CG  ARG A 203       9.245 -41.501  -3.748  1.00 96.76           C  
ATOM   1617  CD  ARG A 203      10.213 -41.963  -4.829  1.00 96.76           C  
ATOM   1618  NE  ARG A 203      11.010 -43.104  -4.388  1.00 96.76           N  
ATOM   1619  CZ  ARG A 203      12.035 -43.618  -5.061  1.00 96.76           C  
ATOM   1620  NH1 ARG A 203      12.410 -43.100  -6.225  1.00 96.76           N1+
ATOM   1621  NH2 ARG A 203      12.691 -44.658  -4.568  1.00 96.76           N  
ATOM   1622  N   VAL A 204      10.692 -39.050  -0.148  1.00 96.94           N  
ATOM   1623  CA  VAL A 204      11.413 -38.732   1.079  1.00 96.94           C  
ATOM   1624  C   VAL A 204      10.425 -38.336   2.173  1.00 96.94           C  
ATOM   1625  O   VAL A 204      10.584 -38.722   3.334  1.00 96.94           O  
ATOM   1626  CB  VAL A 204      12.443 -37.602   0.856  1.00 96.94           C  
ATOM   1627  CG1 VAL A 204      13.062 -37.166   2.182  1.00 96.94           C  
ATOM   1628  CG2 VAL A 204      13.528 -38.055  -0.121  1.00 96.94           C  
ATOM   1629  N   LEU A 205       9.420 -37.539   1.797  1.00 96.42           N  
ATOM   1630  CA  LEU A 205       8.370 -37.166   2.738  1.00 96.42           C  
ATOM   1631  C   LEU A 205       7.709 -38.404   3.335  1.00 96.42           C  
ATOM   1632  O   LEU A 205       7.496 -38.476   4.547  1.00 96.42           O  
ATOM   1633  CB  LEU A 205       7.317 -36.293   2.049  1.00 96.42           C  
ATOM   1634  CG  LEU A 205       6.079 -35.943   2.876  1.00 96.42           C  
ATOM   1635  CD1 LEU A 205       6.455 -35.013   4.025  1.00 96.42           C  
ATOM   1636  CD2 LEU A 205       5.009 -35.309   1.994  1.00 96.42           C  
ATOM   1637  N   GLU A 206       7.432 -39.376   2.477  1.00 95.83           N  
ATOM   1638  CA  GLU A 206       6.799 -40.611   2.933  1.00 95.83           C  
ATOM   1639  C   GLU A 206       7.687 -41.351   3.929  1.00 95.83           C  
ATOM   1640  O   GLU A 206       7.203 -41.855   4.944  1.00 95.83           O  
ATOM   1641  CB  GLU A 206       6.473 -41.518   1.744  1.00 95.83           C  
ATOM   1642  CG  GLU A 206       5.367 -40.982   0.845  1.00 95.83           C  
ATOM   1643  CD  GLU A 206       5.174 -41.800  -0.421  1.00 95.83           C  
ATOM   1644  OE1 GLU A 206       4.268 -41.475  -1.222  1.00 95.83           O  
ATOM   1645  OE2 GLU A 206       5.935 -42.774  -0.616  1.00 95.83           O1-
ATOM   1646  N   LEU A 207       8.917 -41.423   3.579  1.00 96.16           N  
ATOM   1647  CA  LEU A 207       9.880 -42.060   4.471  1.00 96.16           C  
ATOM   1648  C   LEU A 207       9.951 -41.325   5.806  1.00 96.16           C  
ATOM   1649  O   LEU A 207       9.937 -41.953   6.866  1.00 96.16           O  
ATOM   1650  CB  LEU A 207      11.266 -42.101   3.823  1.00 96.16           C  
ATOM   1651  CG  LEU A 207      12.371 -42.787   4.629  1.00 96.16           C  
ATOM   1652  CD1 LEU A 207      12.008 -44.245   4.891  1.00 96.16           C  
ATOM   1653  CD2 LEU A 207      13.706 -42.685   3.899  1.00 96.16           C  
ATOM   1654  N   ALA A 208      10.023 -39.998   5.752  1.00 95.74           N  
ATOM   1655  CA  ALA A 208      10.087 -39.166   6.951  1.00 95.74           C  
ATOM   1656  C   ALA A 208       8.836 -39.341   7.807  1.00 95.74           C  
ATOM   1657  O   ALA A 208       8.921 -39.391   9.037  1.00 95.74           O  
ATOM   1658  CB  ALA A 208      10.266 -37.698   6.571  1.00 95.74           C  
ATOM   1659  N   GLU A 209       7.721 -39.449   7.213  1.00 94.14           N  
ATOM   1660  CA  GLU A 209       6.469 -39.650   7.937  1.00 94.14           C  
ATOM   1661  C   GLU A 209       6.470 -40.981   8.683  1.00 94.14           C  
ATOM   1662  O   GLU A 209       6.014 -41.059   9.826  1.00 94.14           O  
ATOM   1663  CB  GLU A 209       5.277 -39.586   6.978  1.00 94.14           C  
ATOM   1664  CG  GLU A 209       4.949 -38.179   6.498  1.00 94.14           C  
ATOM   1665  CD  GLU A 209       3.817 -38.140   5.483  1.00 94.14           C  
ATOM   1666  OE1 GLU A 209       3.286 -37.040   5.210  1.00 94.14           O  
ATOM   1667  OE2 GLU A 209       3.459 -39.217   4.959  1.00 94.14           O1-
ATOM   1668  N   LYS A 210       6.976 -41.993   8.047  1.00 94.48           N  
ATOM   1669  CA  LYS A 210       7.051 -43.311   8.669  1.00 94.48           C  
ATOM   1670  C   LYS A 210       7.982 -43.296   9.878  1.00 94.48           C  
ATOM   1671  O   LYS A 210       7.735 -43.988  10.868  1.00 94.48           O  
ATOM   1672  CB  LYS A 210       7.522 -44.356   7.658  1.00 94.48           C  
ATOM   1673  CG  LYS A 210       6.499 -44.679   6.579  1.00 94.48           C  
ATOM   1674  CD  LYS A 210       7.026 -45.725   5.604  1.00 94.48           C  
ATOM   1675  CE  LYS A 210       6.032 -45.996   4.483  1.00 94.48           C  
ATOM   1676  NZ  LYS A 210       6.576 -46.961   3.481  1.00 94.48           N1+
ATOM   1677  N   GLN A 211       8.922 -42.399   9.806  1.00 91.68           N  
ATOM   1678  CA  GLN A 211       9.913 -42.308  10.873  1.00 91.68           C  
ATOM   1679  C   GLN A 211       9.445 -41.366  11.979  1.00 91.68           C  
ATOM   1680  O   GLN A 211      10.089 -41.259  13.025  1.00 91.68           O  
ATOM   1681  CB  GLN A 211      11.259 -41.839  10.319  1.00 91.68           C  
ATOM   1682  CG  GLN A 211      11.927 -42.845   9.392  1.00 91.68           C  
ATOM   1683  CD  GLN A 211      13.210 -42.316   8.778  1.00 91.68           C  
ATOM   1684  NE2 GLN A 211      13.889 -43.158   8.006  1.00 91.68           N  
ATOM   1685  OE1 GLN A 211      13.588 -41.161   8.996  1.00 91.68           O  
ATOM   1686  N   GLY A 212       8.370 -40.605  11.606  1.00 92.52           N  
ATOM   1687  CA  GLY A 212       7.828 -39.652  12.562  1.00 92.52           C  
ATOM   1688  C   GLY A 212       8.688 -38.412  12.721  1.00 92.52           C  
ATOM   1689  O   GLY A 212       8.797 -37.862  13.819  1.00 92.52           O  
ATOM   1690  N   ASP A 213       9.469 -38.092  11.623  1.00 93.56           N  
ATOM   1691  CA  ASP A 213      10.366 -36.941  11.650  1.00 93.56           C  
ATOM   1692  C   ASP A 213       9.768 -35.762  10.885  1.00 93.56           C  
ATOM   1693  O   ASP A 213       9.979 -35.627   9.678  1.00 93.56           O  
ATOM   1694  CB  ASP A 213      11.731 -37.310  11.065  1.00 93.56           C  
ATOM   1695  CG  ASP A 213      12.792 -36.256  11.329  1.00 93.56           C  
ATOM   1696  OD1 ASP A 213      12.440 -35.099  11.643  1.00 93.56           O  
ATOM   1697  OD2 ASP A 213      13.994 -36.586  11.218  1.00 93.56           O1-
ATOM   1698  N   PRO A 214       8.941 -34.851  11.567  1.00 94.31           N  
ATOM   1699  CA  PRO A 214       8.277 -33.726  10.904  1.00 94.31           C  
ATOM   1700  C   PRO A 214       9.265 -32.721  10.315  1.00 94.31           C  
ATOM   1701  O   PRO A 214       8.966 -32.071   9.310  1.00 94.31           O  
ATOM   1702  CB  PRO A 214       7.456 -33.090  12.028  1.00 94.31           C  
ATOM   1703  CG  PRO A 214       8.081 -33.592  13.290  1.00 94.31           C  
ATOM   1704  CD  PRO A 214       8.703 -34.931  13.014  1.00 94.31           C  
ATOM   1705  N   GLU A 215      10.463 -32.611  10.915  1.00 95.24           N  
ATOM   1706  CA  GLU A 215      11.460 -31.675  10.407  1.00 95.24           C  
ATOM   1707  C   GLU A 215      11.937 -32.077   9.015  1.00 95.24           C  
ATOM   1708  O   GLU A 215      12.002 -31.242   8.110  1.00 95.24           O  
ATOM   1709  CB  GLU A 215      12.652 -31.586  11.365  1.00 95.24           C  
ATOM   1710  CG  GLU A 215      13.653 -30.499  11.002  1.00 95.24           C  
ATOM   1711  CD  GLU A 215      13.071 -29.097  11.079  1.00 95.24           C  
ATOM   1712  OE1 GLU A 215      13.611 -28.178  10.422  1.00 95.24           O  
ATOM   1713  OE2 GLU A 215      12.067 -28.916  11.803  1.00 95.24           O1-
ATOM   1714  N   VAL A 216      12.298 -33.342   8.848  1.00 95.38           N  
ATOM   1715  CA  VAL A 216      12.727 -33.832   7.542  1.00 95.38           C  
ATOM   1716  C   VAL A 216      11.565 -33.755   6.555  1.00 95.38           C  
ATOM   1717  O   VAL A 216      11.753 -33.385   5.393  1.00 95.38           O  
ATOM   1718  CB  VAL A 216      13.259 -35.281   7.626  1.00 95.38           C  
ATOM   1719  CG1 VAL A 216      13.558 -35.828   6.232  1.00 95.38           C  
ATOM   1720  CG2 VAL A 216      14.506 -35.339   8.506  1.00 95.38           C  
ATOM   1721  N   ALA A 217      10.348 -34.072   7.010  1.00 96.85           N  
ATOM   1722  CA  ALA A 217       9.159 -33.982   6.165  1.00 96.85           C  
ATOM   1723  C   ALA A 217       8.946 -32.553   5.671  1.00 96.85           C  
ATOM   1724  O   ALA A 217       8.653 -32.335   4.494  1.00 96.85           O  
ATOM   1725  CB  ALA A 217       7.927 -34.468   6.925  1.00 96.85           C  
ATOM   1726  N   LEU A 218       9.039 -31.543   6.593  1.00 97.12           N  
ATOM   1727  CA  LEU A 218       8.891 -30.136   6.235  1.00 97.12           C  
ATOM   1728  C   LEU A 218       9.940 -29.724   5.207  1.00 97.12           C  
ATOM   1729  O   LEU A 218       9.620 -29.052   4.224  1.00 97.12           O  
ATOM   1730  CB  LEU A 218       9.004 -29.252   7.479  1.00 97.12           C  
ATOM   1731  CG  LEU A 218       8.866 -27.745   7.255  1.00 97.12           C  
ATOM   1732  CD1 LEU A 218       7.482 -27.417   6.707  1.00 97.12           C  
ATOM   1733  CD2 LEU A 218       9.128 -26.985   8.550  1.00 97.12           C  
ATOM   1734  N   ARG A 219      11.231 -30.131   5.368  1.00 97.29           N  
ATOM   1735  CA  ARG A 219      12.306 -29.788   4.443  1.00 97.29           C  
ATOM   1736  C   ARG A 219      12.087 -30.443   3.083  1.00 97.29           C  
ATOM   1737  O   ARG A 219      12.449 -29.875   2.050  1.00 97.29           O  
ATOM   1738  CB  ARG A 219      13.662 -30.208   5.015  1.00 97.29           C  
ATOM   1739  CG  ARG A 219      14.113 -29.376   6.204  1.00 97.29           C  
ATOM   1740  CD  ARG A 219      15.431 -29.879   6.777  1.00 97.29           C  
ATOM   1741  NE  ARG A 219      16.496 -29.858   5.778  1.00 97.29           N  
ATOM   1742  CZ  ARG A 219      17.681 -30.444   5.921  1.00 97.29           C  
ATOM   1743  NH1 ARG A 219      17.978 -31.114   7.030  1.00 97.29           N1+
ATOM   1744  NH2 ARG A 219      18.577 -30.362   4.949  1.00 97.29           N  
ATOM   1745  N   ALA A 220      11.557 -31.650   3.082  1.00 97.15           N  
ATOM   1746  CA  ALA A 220      11.201 -32.289   1.818  1.00 97.15           C  
ATOM   1747  C   ALA A 220      10.173 -31.459   1.054  1.00 97.15           C  
ATOM   1748  O   ALA A 220      10.283 -31.291  -0.162  1.00 97.15           O  
ATOM   1749  CB  ALA A 220      10.665 -33.697   2.066  1.00 97.15           C  
ATOM   1750  N   VAL A 221       9.135 -30.910   1.763  1.00 97.23           N  
ATOM   1751  CA  VAL A 221       8.115 -30.074   1.138  1.00 97.23           C  
ATOM   1752  C   VAL A 221       8.745 -28.775   0.640  1.00 97.23           C  
ATOM   1753  O   VAL A 221       8.412 -28.294  -0.445  1.00 97.23           O  
ATOM   1754  CB  VAL A 221       6.958 -29.765   2.114  1.00 97.23           C  
ATOM   1755  CG1 VAL A 221       5.933 -28.840   1.461  1.00 97.23           C  
ATOM   1756  CG2 VAL A 221       6.293 -31.060   2.580  1.00 97.23           C  
ATOM   1757  N   GLU A 222       9.677 -28.230   1.439  1.00 97.03           N  
ATOM   1758  CA  GLU A 222      10.390 -27.029   1.015  1.00 97.03           C  
ATOM   1759  C   GLU A 222      11.115 -27.256  -0.309  1.00 97.03           C  
ATOM   1760  O   GLU A 222      11.169 -26.360  -1.154  1.00 97.03           O  
ATOM   1761  CB  GLU A 222      11.387 -26.587   2.090  1.00 97.03           C  
ATOM   1762  CG  GLU A 222      10.733 -25.972   3.319  1.00 97.03           C  
ATOM   1763  CD  GLU A 222      11.720 -25.670   4.436  1.00 97.03           C  
ATOM   1764  OE1 GLU A 222      11.320 -25.047   5.447  1.00 97.03           O  
ATOM   1765  OE2 GLU A 222      12.901 -26.057   4.299  1.00 97.03           O1-
ATOM   1766  N   LEU A 223      11.668 -28.472  -0.470  1.00 97.32           N  
ATOM   1767  CA  LEU A 223      12.344 -28.806  -1.719  1.00 97.32           C  
ATOM   1768  C   LEU A 223      11.354 -28.850  -2.878  1.00 97.32           C  
ATOM   1769  O   LEU A 223      11.669 -28.411  -3.986  1.00 97.32           O  
ATOM   1770  CB  LEU A 223      13.063 -30.152  -1.596  1.00 97.32           C  
ATOM   1771  CG  LEU A 223      14.371 -30.152  -0.805  1.00 97.32           C  
ATOM   1772  CD1 LEU A 223      14.944 -31.564  -0.727  1.00 97.32           C  
ATOM   1773  CD2 LEU A 223      15.378 -29.196  -1.436  1.00 97.32           C  
ATOM   1774  N   VAL A 224      10.147 -29.361  -2.602  1.00 97.47           N  
ATOM   1775  CA  VAL A 224       9.115 -29.392  -3.634  1.00 97.47           C  
ATOM   1776  C   VAL A 224       8.750 -27.966  -4.040  1.00 97.47           C  
ATOM   1777  O   VAL A 224       8.563 -27.681  -5.226  1.00 97.47           O  
ATOM   1778  CB  VAL A 224       7.857 -30.150  -3.156  1.00 97.47           C  
ATOM   1779  CG1 VAL A 224       6.759 -30.094  -4.217  1.00 97.47           C  
ATOM   1780  CG2 VAL A 224       8.203 -31.599  -2.818  1.00 97.47           C  
ATOM   1781  N   VAL A 225       8.642 -27.028  -3.067  1.00 96.61           N  
ATOM   1782  CA  VAL A 225       8.365 -25.623  -3.349  1.00 96.61           C  
ATOM   1783  C   VAL A 225       9.485 -25.037  -4.206  1.00 96.61           C  
ATOM   1784  O   VAL A 225       9.224 -24.313  -5.170  1.00 96.61           O  
ATOM   1785  CB  VAL A 225       8.203 -24.804  -2.049  1.00 96.61           C  
ATOM   1786  CG1 VAL A 225       8.059 -23.315  -2.364  1.00 96.61           C  
ATOM   1787  CG2 VAL A 225       7.001 -25.304  -1.249  1.00 96.61           C  
ATOM   1788  N   ARG A 226      10.775 -25.330  -3.828  1.00 97.16           N  
ATOM   1789  CA  ARG A 226      11.916 -24.853  -4.603  1.00 97.16           C  
ATOM   1790  C   ARG A 226      11.859 -25.371  -6.036  1.00 97.16           C  
ATOM   1791  O   ARG A 226      12.206 -24.652  -6.976  1.00 97.16           O  
ATOM   1792  CB  ARG A 226      13.229 -25.276  -3.944  1.00 97.16           C  
ATOM   1793  CG  ARG A 226      13.571 -24.487  -2.690  1.00 97.16           C  
ATOM   1794  CD  ARG A 226      14.856 -24.987  -2.043  1.00 97.16           C  
ATOM   1795  NE  ARG A 226      16.008 -24.810  -2.924  1.00 97.16           N  
ATOM   1796  CZ  ARG A 226      17.210 -25.340  -2.716  1.00 97.16           C  
ATOM   1797  NH1 ARG A 226      17.442 -26.094  -1.648  1.00 97.16           N1+
ATOM   1798  NH2 ARG A 226      18.187 -25.115  -3.582  1.00 97.16           N  
ATOM   1799  N   VAL A 227      11.435 -26.595  -6.181  1.00 97.67           N  
ATOM   1800  CA  VAL A 227      11.284 -27.179  -7.510  1.00 97.67           C  
ATOM   1801  C   VAL A 227      10.191 -26.442  -8.277  1.00 97.67           C  
ATOM   1802  O   VAL A 227      10.346 -26.149  -9.465  1.00 97.67           O  
ATOM   1803  CB  VAL A 227      10.958 -28.687  -7.433  1.00 97.67           C  
ATOM   1804  CG1 VAL A 227      10.540 -29.219  -8.802  1.00 97.67           C  
ATOM   1805  CG2 VAL A 227      12.159 -29.466  -6.897  1.00 97.67           C  
ATOM   1806  N   ALA A 228       9.054 -26.167  -7.647  1.00 96.18           N  
ATOM   1807  CA  ALA A 228       7.988 -25.396  -8.278  1.00 96.18           C  
ATOM   1808  C   ALA A 228       8.498 -24.036  -8.748  1.00 96.18           C  
ATOM   1809  O   ALA A 228       8.161 -23.586  -9.846  1.00 96.18           O  
ATOM   1810  CB  ALA A 228       6.818 -25.216  -7.312  1.00 96.18           C  
ATOM   1811  N   GLU A 229       9.250 -23.438  -7.968  1.00 96.94           N  
ATOM   1812  CA  GLU A 229       9.843 -22.162  -8.354  1.00 96.94           C  
ATOM   1813  C   GLU A 229      10.757 -22.323  -9.567  1.00 96.94           C  
ATOM   1814  O   GLU A 229      10.768 -21.473 -10.460  1.00 96.94           O  
ATOM   1815  CB  GLU A 229      10.622 -21.553  -7.186  1.00 96.94           C  
ATOM   1816  CG  GLU A 229       9.737 -21.002  -6.077  1.00 96.94           C  
ATOM   1817  CD  GLU A 229      10.522 -20.515  -4.870  1.00 96.94           C  
ATOM   1818  OE1 GLU A 229       9.915 -19.912  -3.955  1.00 96.94           O  
ATOM   1819  OE2 GLU A 229      11.753 -20.737  -4.838  1.00 96.94           O1-
ATOM   1820  N   LEU A 230      11.578 -23.351  -9.450  1.00 97.58           N  
ATOM   1821  CA  LEU A 230      12.476 -23.634 -10.564  1.00 97.58           C  
ATOM   1822  C   LEU A 230      11.691 -23.889 -11.845  1.00 97.58           C  
ATOM   1823  O   LEU A 230      12.047 -23.376 -12.909  1.00 97.58           O  
ATOM   1824  CB  LEU A 230      13.362 -24.842 -10.246  1.00 97.58           C  
ATOM   1825  CG  LEU A 230      14.360 -25.255 -11.328  1.00 97.58           C  
ATOM   1826  CD1 LEU A 230      15.284 -24.090 -11.669  1.00 97.58           C  
ATOM   1827  CD2 LEU A 230      15.167 -26.469 -10.878  1.00 97.58           C  
ATOM   1828  N   LEU A 231      10.605 -24.601 -11.767  1.00 97.60           N  
ATOM   1829  CA  LEU A 231       9.761 -24.874 -12.925  1.00 97.60           C  
ATOM   1830  C   LEU A 231       9.147 -23.587 -13.466  1.00 97.60           C  
ATOM   1831  O   LEU A 231       8.986 -23.432 -14.678  1.00 97.60           O  
ATOM   1832  CB  LEU A 231       8.654 -25.867 -12.561  1.00 97.60           C  
ATOM   1833  CG  LEU A 231       9.087 -27.319 -12.356  1.00 97.60           C  
ATOM   1834  CD1 LEU A 231       7.938 -28.139 -11.781  1.00 97.60           C  
ATOM   1835  CD2 LEU A 231       9.575 -27.922 -13.670  1.00 97.60           C  
ATOM   1836  N   LEU A 232       8.721 -22.732 -12.576  1.00 96.12           N  
ATOM   1837  CA  LEU A 232       8.237 -21.425 -13.007  1.00 96.12           C  
ATOM   1838  C   LEU A 232       9.315 -20.675 -13.784  1.00 96.12           C  
ATOM   1839  O   LEU A 232       9.037 -20.091 -14.833  1.00 96.12           O  
ATOM   1840  CB  LEU A 232       7.789 -20.594 -11.803  1.00 96.12           C  
ATOM   1841  CG  LEU A 232       7.327 -19.167 -12.098  1.00 96.12           C  
ATOM   1842  CD1 LEU A 232       6.166 -19.178 -13.086  1.00 96.12           C  
ATOM   1843  CD2 LEU A 232       6.932 -18.456 -10.808  1.00 96.12           C  
ATOM   1844  N   ARG A 233      10.562 -20.697 -13.246  1.00 97.07           N  
ATOM   1845  CA  ARG A 233      11.665 -20.046 -13.947  1.00 97.07           C  
ATOM   1846  C   ARG A 233      11.885 -20.671 -15.320  1.00 97.07           C  
ATOM   1847  O   ARG A 233      12.157 -19.965 -16.293  1.00 97.07           O  
ATOM   1848  CB  ARG A 233      12.950 -20.129 -13.121  1.00 97.07           C  
ATOM   1849  CG  ARG A 233      12.982 -19.181 -11.933  1.00 97.07           C  
ATOM   1850  CD  ARG A 233      14.352 -19.151 -11.271  1.00 97.07           C  
ATOM   1851  NE  ARG A 233      14.635 -20.393 -10.558  1.00 97.07           N  
ATOM   1852  CZ  ARG A 233      15.686 -20.592  -9.768  1.00 97.07           C  
ATOM   1853  NH1 ARG A 233      16.579 -19.628  -9.573  1.00 97.07           N1+
ATOM   1854  NH2 ARG A 233      15.847 -21.762  -9.169  1.00 97.07           N  
ATOM   1855  N   ILE A 234      11.845 -21.956 -15.401  1.00 96.16           N  
ATOM   1856  CA  ILE A 234      12.012 -22.664 -16.664  1.00 96.16           C  
ATOM   1857  C   ILE A 234      10.899 -22.265 -17.631  1.00 96.16           C  
ATOM   1858  O   ILE A 234      11.155 -22.003 -18.809  1.00 96.16           O  
ATOM   1859  CB  ILE A 234      12.020 -24.195 -16.458  1.00 96.16           C  
ATOM   1860  CG1 ILE A 234      13.287 -24.626 -15.711  1.00 96.16           C  
ATOM   1861  CG2 ILE A 234      11.900 -24.922 -17.800  1.00 96.16           C  
ATOM   1862  CD1 ILE A 234      13.283 -26.085 -15.275  1.00 96.16           C  
ATOM   1863  N   ALA A 235       9.660 -22.190 -17.126  1.00 93.84           N  
ATOM   1864  CA  ALA A 235       8.509 -21.784 -17.930  1.00 93.84           C  
ATOM   1865  C   ALA A 235       8.696 -20.375 -18.482  1.00 93.84           C  
ATOM   1866  O   ALA A 235       8.397 -20.114 -19.650  1.00 93.84           O  
ATOM   1867  CB  ALA A 235       7.228 -21.864 -17.103  1.00 93.84           C  
ATOM   1868  N   LYS A 236       9.251 -19.533 -17.751  1.00 93.96           N  
ATOM   1869  CA  LYS A 236       9.457 -18.153 -18.183  1.00 93.96           C  
ATOM   1870  C   LYS A 236      10.525 -18.071 -19.270  1.00 93.96           C  
ATOM   1871  O   LYS A 236      10.373 -17.327 -20.241  1.00 93.96           O  
ATOM   1872  CB  LYS A 236       9.849 -17.272 -16.996  1.00 93.96           C  
ATOM   1873  CG  LYS A 236       8.703 -16.976 -16.040  1.00 93.96           C  
ATOM   1874  CD  LYS A 236       9.134 -16.030 -14.927  1.00 93.96           C  
ATOM   1875  CE  LYS A 236       7.967 -15.663 -14.020  1.00 93.96           C  
ATOM   1876  NZ  LYS A 236       8.386 -14.738 -12.925  1.00 93.96           N1+
ATOM   1877  N   GLU A 237      11.484 -18.901 -19.034  1.00 92.27           N  
ATOM   1878  CA  GLU A 237      12.589 -18.883 -19.988  1.00 92.27           C  
ATOM   1879  C   GLU A 237      12.182 -19.515 -21.316  1.00 92.27           C  
ATOM   1880  O   GLU A 237      12.592 -19.050 -22.382  1.00 92.27           O  
ATOM   1881  CB  GLU A 237      13.809 -19.606 -19.412  1.00 92.27           C  
ATOM   1882  CG  GLU A 237      14.467 -18.874 -18.252  1.00 92.27           C  
ATOM   1883  CD  GLU A 237      15.078 -17.540 -18.652  1.00 92.27           C  
ATOM   1884  OE1 GLU A 237      15.317 -16.691 -17.764  1.00 92.27           O  
ATOM   1885  OE2 GLU A 237      15.317 -17.344 -19.864  1.00 92.27           O1-
ATOM   1886  N   SER A 238      11.367 -20.490 -21.238  1.00 91.74           N  
ATOM   1887  CA  SER A 238      10.997 -21.248 -22.428  1.00 91.74           C  
ATOM   1888  C   SER A 238       9.746 -20.672 -23.083  1.00 91.74           C  
ATOM   1889  O   SER A 238       9.483 -20.926 -24.261  1.00 91.74           O  
ATOM   1890  CB  SER A 238      10.768 -22.719 -22.079  1.00 91.74           C  
ATOM   1891  OG  SER A 238       9.641 -22.864 -21.232  1.00 91.74           O  
ATOM   1892  N   GLY A 239       8.947 -19.867 -22.378  1.00 88.51           N  
ATOM   1893  CA  GLY A 239       7.629 -19.442 -22.826  1.00 88.51           C  
ATOM   1894  C   GLY A 239       6.626 -20.579 -22.892  1.00 88.51           C  
ATOM   1895  O   GLY A 239       5.639 -20.499 -23.625  1.00 88.51           O  
ATOM   1896  N   SER A 240       6.930 -21.644 -22.162  1.00 89.13           N  
ATOM   1897  CA  SER A 240       6.109 -22.848 -22.248  1.00 89.13           C  
ATOM   1898  C   SER A 240       4.927 -22.781 -21.286  1.00 89.13           C  
ATOM   1899  O   SER A 240       5.112 -22.751 -20.067  1.00 89.13           O  
ATOM   1900  CB  SER A 240       6.948 -24.091 -21.952  1.00 89.13           C  
ATOM   1901  OG  SER A 240       6.131 -25.249 -21.898  1.00 89.13           O  
ATOM   1902  N   SER A 241       3.740 -22.721 -21.833  1.00 86.32           N  
ATOM   1903  CA  SER A 241       2.523 -22.780 -21.029  1.00 86.32           C  
ATOM   1904  C   SER A 241       2.409 -24.115 -20.300  1.00 86.32           C  
ATOM   1905  O   SER A 241       1.916 -24.170 -19.172  1.00 86.32           O  
ATOM   1906  CB  SER A 241       1.290 -22.562 -21.906  1.00 86.32           C  
ATOM   1907  OG  SER A 241       0.123 -22.439 -21.111  1.00 86.32           O  
ATOM   1908  N   GLU A 242       2.873 -25.163 -20.952  1.00 87.75           N  
ATOM   1909  CA  GLU A 242       2.868 -26.491 -20.345  1.00 87.75           C  
ATOM   1910  C   GLU A 242       3.728 -26.527 -19.086  1.00 87.75           C  
ATOM   1911  O   GLU A 242       3.330 -27.106 -18.073  1.00 87.75           O  
ATOM   1912  CB  GLU A 242       3.357 -27.541 -21.347  1.00 87.75           C  
ATOM   1913  CG  GLU A 242       3.230 -28.973 -20.849  1.00 87.75           C  
ATOM   1914  CD  GLU A 242       3.666 -30.007 -21.874  1.00 87.75           C  
ATOM   1915  OE1 GLU A 242       3.637 -31.219 -21.565  1.00 87.75           O  
ATOM   1916  OE2 GLU A 242       4.041 -29.600 -22.997  1.00 87.75           O1-
ATOM   1917  N   ALA A 243       4.966 -26.003 -19.157  1.00 90.70           N  
ATOM   1918  CA  ALA A 243       5.843 -25.928 -17.992  1.00 90.70           C  
ATOM   1919  C   ALA A 243       5.201 -25.111 -16.874  1.00 90.70           C  
ATOM   1920  O   ALA A 243       5.355 -25.436 -15.694  1.00 90.70           O  
ATOM   1921  CB  ALA A 243       7.191 -25.326 -18.379  1.00 90.70           C  
ATOM   1922  N   LEU A 244       4.482 -23.995 -17.268  1.00 90.98           N  
ATOM   1923  CA  LEU A 244       3.770 -23.174 -16.294  1.00 90.98           C  
ATOM   1924  C   LEU A 244       2.692 -23.986 -15.583  1.00 90.98           C  
ATOM   1925  O   LEU A 244       2.550 -23.900 -14.361  1.00 90.98           O  
ATOM   1926  CB  LEU A 244       3.140 -21.957 -16.978  1.00 90.98           C  
ATOM   1927  CG  LEU A 244       2.515 -20.910 -16.056  1.00 90.98           C  
ATOM   1928  CD1 LEU A 244       3.579 -20.296 -15.153  1.00 90.98           C  
ATOM   1929  CD2 LEU A 244       1.811 -19.830 -16.872  1.00 90.98           C  
ATOM   1930  N   THR A 245       1.882 -24.757 -16.337  1.00 88.29           N  
ATOM   1931  CA  THR A 245       0.861 -25.631 -15.770  1.00 88.29           C  
ATOM   1932  C   THR A 245       1.488 -26.655 -14.829  1.00 88.29           C  
ATOM   1933  O   THR A 245       0.938 -26.947 -13.765  1.00 88.29           O  
ATOM   1934  CB  THR A 245       0.072 -26.359 -16.874  1.00 88.29           C  
ATOM   1935  CG2 THR A 245      -1.008 -27.257 -16.278  1.00 88.29           C  
ATOM   1936  OG1 THR A 245      -0.546 -25.390 -17.730  1.00 88.29           O  
ATOM   1937  N   ARG A 246       2.616 -27.133 -15.222  1.00 91.51           N  
ATOM   1938  CA  ARG A 246       3.315 -28.103 -14.385  1.00 91.51           C  
ATOM   1939  C   ARG A 246       3.789 -27.463 -13.084  1.00 91.51           C  
ATOM   1940  O   ARG A 246       3.718 -28.082 -12.021  1.00 91.51           O  
ATOM   1941  CB  ARG A 246       4.505 -28.703 -15.138  1.00 91.51           C  
ATOM   1942  CG  ARG A 246       4.111 -29.680 -16.235  1.00 91.51           C  
ATOM   1943  CD  ARG A 246       5.330 -30.280 -16.920  1.00 91.51           C  
ATOM   1944  NE  ARG A 246       4.964 -31.005 -18.133  1.00 91.51           N  
ATOM   1945  CZ  ARG A 246       5.808 -31.319 -19.112  1.00 91.51           C  
ATOM   1946  NH1 ARG A 246       7.088 -30.976 -19.040  1.00 91.51           N1+
ATOM   1947  NH2 ARG A 246       5.368 -31.982 -20.172  1.00 91.51           N  
ATOM   1948  N   ALA A 247       4.427 -26.270 -13.191  1.00 93.06           N  
ATOM   1949  CA  ALA A 247       4.822 -25.529 -11.997  1.00 93.06           C  
ATOM   1950  C   ALA A 247       3.644 -25.355 -11.043  1.00 93.06           C  
ATOM   1951  O   ALA A 247       3.791 -25.512  -9.829  1.00 93.06           O  
ATOM   1952  CB  ALA A 247       5.398 -24.168 -12.381  1.00 93.06           C  
ATOM   1953  N   TRP A 248       2.605 -24.999 -11.585  1.00 91.41           N  
ATOM   1954  CA  TRP A 248       1.386 -24.818 -10.802  1.00 91.41           C  
ATOM   1955  C   TRP A 248       1.008 -26.106 -10.079  1.00 91.41           C  
ATOM   1956  O   TRP A 248       0.701 -26.087  -8.885  1.00 91.41           O  
ATOM   1957  CB  TRP A 248       0.233 -24.365 -11.702  1.00 91.41           C  
ATOM   1958  CG  TRP A 248      -1.062 -24.162 -10.974  1.00 91.41           C  
ATOM   1959  CD1 TRP A 248      -2.064 -25.076 -10.805  1.00 91.41           C  
ATOM   1960  CD2 TRP A 248      -1.496 -22.964 -10.322  1.00 91.41           C  
ATOM   1961  CE2 TRP A 248      -2.774 -23.226  -9.777  1.00 91.41           C  
ATOM   1962  CE3 TRP A 248      -0.929 -21.696 -10.145  1.00 91.41           C  
ATOM   1963  NE1 TRP A 248      -3.096 -24.520 -10.086  1.00 91.41           N  
ATOM   1964  CZ2 TRP A 248      -3.492 -22.263  -9.066  1.00 91.41           C  
ATOM   1965  CZ3 TRP A 248      -1.647 -20.738  -9.436  1.00 91.41           C  
ATOM   1966  CH2 TRP A 248      -2.915 -21.030  -8.906  1.00 91.41           C  
ATOM   1967  N   ARG A 249       1.032 -27.328 -10.741  1.00 90.30           N  
ATOM   1968  CA  ARG A 249       0.700 -28.619 -10.148  1.00 90.30           C  
ATOM   1969  C   ARG A 249       1.617 -28.934  -8.970  1.00 90.30           C  
ATOM   1970  O   ARG A 249       1.153 -29.361  -7.912  1.00 90.30           O  
ATOM   1971  CB  ARG A 249       0.790 -29.731 -11.194  1.00 90.30           C  
ATOM   1972  CG  ARG A 249      -0.376 -29.756 -12.170  1.00 90.30           C  
ATOM   1973  CD  ARG A 249      -0.249 -30.894 -13.173  1.00 90.30           C  
ATOM   1974  NE  ARG A 249      -1.280 -30.821 -14.204  1.00 90.30           N  
ATOM   1975  CZ  ARG A 249      -1.261 -31.504 -15.345  1.00 90.30           C  
ATOM   1976  NH1 ARG A 249      -0.257 -32.329 -15.625  1.00 90.30           N1+
ATOM   1977  NH2 ARG A 249      -2.250 -31.363 -16.214  1.00 90.30           N  
ATOM   1978  N   VAL A 250       2.798 -28.732  -9.264  1.00 94.51           N  
ATOM   1979  CA  VAL A 250       3.788 -29.022  -8.232  1.00 94.51           C  
ATOM   1980  C   VAL A 250       3.562 -28.112  -7.027  1.00 94.51           C  
ATOM   1981  O   VAL A 250       3.658 -28.555  -5.880  1.00 94.51           O  
ATOM   1982  CB  VAL A 250       5.228 -28.854  -8.765  1.00 94.51           C  
ATOM   1983  CG1 VAL A 250       6.240 -28.950  -7.624  1.00 94.51           C  
ATOM   1984  CG2 VAL A 250       5.526 -29.900  -9.837  1.00 94.51           C  
ATOM   1985  N   ALA A 251       3.225 -26.826  -7.228  1.00 93.14           N  
ATOM   1986  CA  ALA A 251       2.944 -25.889  -6.143  1.00 93.14           C  
ATOM   1987  C   ALA A 251       1.722 -26.330  -5.341  1.00 93.14           C  
ATOM   1988  O   ALA A 251       1.719 -26.251  -4.110  1.00 93.14           O  
ATOM   1989  CB  ALA A 251       2.732 -24.482  -6.698  1.00 93.14           C  
ATOM   1990  N   ILE A 252       0.711 -26.787  -6.035  1.00 90.52           N  
ATOM   1991  CA  ILE A 252      -0.488 -27.274  -5.363  1.00 90.52           C  
ATOM   1992  C   ILE A 252      -0.142 -28.489  -4.507  1.00 90.52           C  
ATOM   1993  O   ILE A 252      -0.576 -28.590  -3.357  1.00 90.52           O  
ATOM   1994  CB  ILE A 252      -1.599 -27.632  -6.377  1.00 90.52           C  
ATOM   1995  CG1 ILE A 252      -2.140 -26.363  -7.046  1.00 90.52           C  
ATOM   1996  CG2 ILE A 252      -2.723 -28.413  -5.692  1.00 90.52           C  
ATOM   1997  CD1 ILE A 252      -3.109 -26.632  -8.189  1.00 90.52           C  
ATOM   1998  N   GLU A 253       0.557 -29.309  -5.135  1.00 92.10           N  
ATOM   1999  CA  GLU A 253       0.979 -30.499  -4.404  1.00 92.10           C  
ATOM   2000  C   GLU A 253       1.774 -30.128  -3.155  1.00 92.10           C  
ATOM   2001  O   GLU A 253       1.584 -30.722  -2.092  1.00 92.10           O  
ATOM   2002  CB  GLU A 253       1.813 -31.416  -5.304  1.00 92.10           C  
ATOM   2003  CG  GLU A 253       0.999 -32.136  -6.370  1.00 92.10           C  
ATOM   2004  CD  GLU A 253       1.849 -32.984  -7.301  1.00 92.10           C  
ATOM   2005  OE1 GLU A 253       1.303 -33.551  -8.275  1.00 92.10           O  
ATOM   2006  OE2 GLU A 253       3.072 -33.085  -7.056  1.00 92.10           O1-
ATOM   2007  N   ALA A 254       2.707 -29.210  -3.323  1.00 94.33           N  
ATOM   2008  CA  ALA A 254       3.506 -28.750  -2.191  1.00 94.33           C  
ATOM   2009  C   ALA A 254       2.616 -28.223  -1.069  1.00 94.33           C  
ATOM   2010  O   ALA A 254       2.873 -28.482   0.109  1.00 94.33           O  
ATOM   2011  CB  ALA A 254       4.489 -27.671  -2.637  1.00 94.33           C  
ATOM   2012  N   PHE A 255       1.603 -27.458  -1.462  1.00 91.64           N  
ATOM   2013  CA  PHE A 255       0.652 -26.931  -0.489  1.00 91.64           C  
ATOM   2014  C   PHE A 255      -0.010 -28.063   0.287  1.00 91.64           C  
ATOM   2015  O   PHE A 255      -0.083 -28.020   1.517  1.00 91.64           O  
ATOM   2016  CB  PHE A 255      -0.413 -26.078  -1.185  1.00 91.64           C  
ATOM   2017  CG  PHE A 255      -1.360 -25.396  -0.233  1.00 91.64           C  
ATOM   2018  CD1 PHE A 255      -2.515 -26.039   0.198  1.00 91.64           C  
ATOM   2019  CD2 PHE A 255      -1.096 -24.114   0.229  1.00 91.64           C  
ATOM   2020  CE1 PHE A 255      -3.394 -25.411   1.078  1.00 91.64           C  
ATOM   2021  CE2 PHE A 255      -1.969 -23.480   1.108  1.00 91.64           C  
ATOM   2022  CZ  PHE A 255      -3.118 -24.130   1.530  1.00 91.64           C  
ATOM   2023  N   GLN A 256      -0.393 -29.146  -0.476  1.00 89.31           N  
ATOM   2024  CA  GLN A 256      -1.053 -30.294   0.136  1.00 89.31           C  
ATOM   2025  C   GLN A 256      -0.099 -31.055   1.052  1.00 89.31           C  
ATOM   2026  O   GLN A 256      -0.491 -31.502   2.131  1.00 89.31           O  
ATOM   2027  CB  GLN A 256      -1.608 -31.230  -0.938  1.00 89.31           C  
ATOM   2028  CG  GLN A 256      -2.767 -30.640  -1.731  1.00 89.31           C  
ATOM   2029  CD  GLN A 256      -3.205 -31.528  -2.880  1.00 89.31           C  
ATOM   2030  NE2 GLN A 256      -4.370 -31.232  -3.448  1.00 89.31           N  
ATOM   2031  OE1 GLN A 256      -2.504 -32.472  -3.255  1.00 89.31           O  
ATOM   2032  N   LEU A 257       1.051 -31.150   0.631  1.00 94.14           N  
ATOM   2033  CA  LEU A 257       2.056 -31.843   1.431  1.00 94.14           C  
ATOM   2034  C   LEU A 257       2.377 -31.057   2.698  1.00 94.14           C  
ATOM   2035  O   LEU A 257       2.585 -31.643   3.762  1.00 94.14           O  
ATOM   2036  CB  LEU A 257       3.332 -32.063   0.616  1.00 94.14           C  
ATOM   2037  CG  LEU A 257       3.226 -33.034  -0.561  1.00 94.14           C  
ATOM   2038  CD1 LEU A 257       4.529 -33.050  -1.354  1.00 94.14           C  
ATOM   2039  CD2 LEU A 257       2.875 -34.434  -0.069  1.00 94.14           C  
ATOM   2040  N   ALA A 258       2.399 -29.732   2.606  1.00 93.80           N  
ATOM   2041  CA  ALA A 258       2.630 -28.875   3.766  1.00 93.80           C  
ATOM   2042  C   ALA A 258       1.521 -29.043   4.801  1.00 93.80           C  
ATOM   2043  O   ALA A 258       1.779 -29.017   6.006  1.00 93.80           O  
ATOM   2044  CB  ALA A 258       2.736 -27.415   3.335  1.00 93.80           C  
ATOM   2045  N   VAL A 259       0.326 -29.215   4.382  1.00 91.75           N  
ATOM   2046  CA  VAL A 259      -0.803 -29.473   5.271  1.00 91.75           C  
ATOM   2047  C   VAL A 259      -0.584 -30.789   6.015  1.00 91.75           C  
ATOM   2048  O   VAL A 259      -0.832 -30.875   7.220  1.00 91.75           O  
ATOM   2049  CB  VAL A 259      -2.137 -29.516   4.494  1.00 91.75           C  
ATOM   2050  CG1 VAL A 259      -3.274 -29.986   5.400  1.00 91.75           C  
ATOM   2051  CG2 VAL A 259      -2.455 -28.143   3.903  1.00 91.75           C  
ATOM   2052  N   ARG A 260      -0.157 -31.762   5.272  1.00 92.91           N  
ATOM   2053  CA  ARG A 260       0.114 -33.062   5.881  1.00 92.91           C  
ATOM   2054  C   ARG A 260       1.184 -32.947   6.962  1.00 92.91           C  
ATOM   2055  O   ARG A 260       1.076 -33.571   8.019  1.00 92.91           O  
ATOM   2056  CB  ARG A 260       0.549 -34.074   4.819  1.00 92.91           C  
ATOM   2057  CG  ARG A 260      -0.580 -34.535   3.911  1.00 92.91           C  
ATOM   2058  CD  ARG A 260      -0.064 -35.379   2.753  1.00 92.91           C  
ATOM   2059  NE  ARG A 260       0.609 -36.586   3.225  1.00 92.91           N  
ATOM   2060  CZ  ARG A 260       1.378 -37.368   2.472  1.00 92.91           C  
ATOM   2061  NH1 ARG A 260       1.589 -37.082   1.192  1.00 92.91           N1+
ATOM   2062  NH2 ARG A 260       1.943 -38.443   3.002  1.00 92.91           N  
ATOM   2063  N   VAL A 261       2.219 -32.193   6.729  1.00 95.09           N  
ATOM   2064  CA  VAL A 261       3.290 -31.969   7.694  1.00 95.09           C  
ATOM   2065  C   VAL A 261       2.742 -31.224   8.910  1.00 95.09           C  
ATOM   2066  O   VAL A 261       3.117 -31.519  10.047  1.00 95.09           O  
ATOM   2067  CB  VAL A 261       4.462 -31.179   7.069  1.00 95.09           C  
ATOM   2068  CG1 VAL A 261       5.475 -30.779   8.140  1.00 95.09           C  
ATOM   2069  CG2 VAL A 261       5.134 -32.003   5.973  1.00 95.09           C  
ATOM   2070  N   LEU A 262       1.871 -30.215   8.670  1.00 93.54           N  
ATOM   2071  CA  LEU A 262       1.217 -29.495   9.759  1.00 93.54           C  
ATOM   2072  C   LEU A 262       0.466 -30.458  10.672  1.00 93.54           C  
ATOM   2073  O   LEU A 262       0.595 -30.386  11.896  1.00 93.54           O  
ATOM   2074  CB  LEU A 262       0.253 -28.444   9.203  1.00 93.54           C  
ATOM   2075  CG  LEU A 262      -0.589 -27.686  10.230  1.00 93.54           C  
ATOM   2076  CD1 LEU A 262       0.310 -26.890  11.170  1.00 93.54           C  
ATOM   2077  CD2 LEU A 262      -1.587 -26.768   9.531  1.00 93.54           C  
ATOM   2078  N   LYS A 263      -0.249 -31.420  10.065  1.00 91.72           N  
ATOM   2079  CA  LYS A 263      -1.015 -32.400  10.830  1.00 91.72           C  
ATOM   2080  C   LYS A 263      -0.093 -33.322  11.621  1.00 91.72           C  
ATOM   2081  O   LYS A 263      -0.369 -33.641  12.779  1.00 91.72           O  
ATOM   2082  CB  LYS A 263      -1.910 -33.223   9.902  1.00 91.72           C  
ATOM   2083  CG  LYS A 263      -3.087 -32.448   9.328  1.00 91.72           C  
ATOM   2084  CD  LYS A 263      -3.958 -33.328   8.442  1.00 91.72           C  
ATOM   2085  CE  LYS A 263      -5.127 -32.549   7.855  1.00 91.72           C  
ATOM   2086  NZ  LYS A 263      -5.952 -33.393   6.941  1.00 91.72           N1+
ATOM   2087  N   LEU A 264       0.939 -33.727  10.922  1.00 93.86           N  
ATOM   2088  CA  LEU A 264       1.933 -34.561  11.588  1.00 93.86           C  
ATOM   2089  C   LEU A 264       2.544 -33.832  12.781  1.00 93.86           C  
ATOM   2090  O   LEU A 264       2.663 -34.400  13.868  1.00 93.86           O  
ATOM   2091  CB  LEU A 264       3.036 -34.970  10.608  1.00 93.86           C  
ATOM   2092  CG  LEU A 264       4.156 -35.844  11.173  1.00 93.86           C  
ATOM   2093  CD1 LEU A 264       3.592 -37.168  11.677  1.00 93.86           C  
ATOM   2094  CD2 LEU A 264       5.233 -36.081  10.120  1.00 93.86           C  
ATOM   2095  N   ALA A 265       2.918 -32.581  12.599  1.00 93.71           N  
ATOM   2096  CA  ALA A 265       3.529 -31.757  13.638  1.00 93.71           C  
ATOM   2097  C   ALA A 265       2.558 -31.519  14.791  1.00 93.71           C  
ATOM   2098  O   ALA A 265       2.955 -31.528  15.959  1.00 93.71           O  
ATOM   2099  CB  ALA A 265       3.996 -30.425  13.056  1.00 93.71           C  
ATOM   2100  N   GLN A 266       1.257 -31.323  14.499  1.00 90.42           N  
ATOM   2101  CA  GLN A 266       0.234 -31.121  15.519  1.00 90.42           C  
ATOM   2102  C   GLN A 266       0.035 -32.380  16.358  1.00 90.42           C  
ATOM   2103  O   GLN A 266      -0.162 -32.299  17.572  1.00 90.42           O  
ATOM   2104  CB  GLN A 266      -1.091 -30.704  14.876  1.00 90.42           C  
ATOM   2105  CG  GLN A 266      -1.086 -29.286  14.323  1.00 90.42           C  
ATOM   2106  CD  GLN A 266      -2.359 -28.945  13.570  1.00 90.42           C  
ATOM   2107  NE2 GLN A 266      -2.654 -27.655  13.458  1.00 90.42           N  
ATOM   2108  OE1 GLN A 266      -3.069 -29.835  13.092  1.00 90.42           O  
ATOM   2109  N   LYS A 267       0.106 -33.540  15.707  1.00 93.16           N  
ATOM   2110  CA  LYS A 267      -0.030 -34.817  16.401  1.00 93.16           C  
ATOM   2111  C   LYS A 267       1.139 -35.053  17.353  1.00 93.16           C  
ATOM   2112  O   LYS A 267       0.963 -35.623  18.432  1.00 93.16           O  
ATOM   2113  CB  LYS A 267      -0.128 -35.967  15.396  1.00 93.16           C  
ATOM   2114  CG  LYS A 267      -1.476 -36.065  14.698  1.00 93.16           C  
ATOM   2115  CD  LYS A 267      -1.542 -37.278  13.779  1.00 93.16           C  
ATOM   2116  CE  LYS A 267      -2.862 -37.336  13.021  1.00 93.16           C  
ATOM   2117  NZ  LYS A 267      -2.919 -38.508  12.098  1.00 93.16           N1+
ATOM   2118  N   GLN A 268       2.302 -34.418  17.067  1.00 92.56           N  
ATOM   2119  CA  GLN A 268       3.513 -34.635  17.851  1.00 92.56           C  
ATOM   2120  C   GLN A 268       3.783 -33.456  18.783  1.00 92.56           C  
ATOM   2121  O   GLN A 268       4.837 -33.389  19.417  1.00 92.56           O  
ATOM   2122  CB  GLN A 268       4.714 -34.864  16.933  1.00 92.56           C  
ATOM   2123  CG  GLN A 268       4.623 -36.141  16.109  1.00 92.56           C  
ATOM   2124  CD  GLN A 268       5.846 -36.365  15.237  1.00 92.56           C  
ATOM   2125  NE2 GLN A 268       5.793 -37.392  14.396  1.00 92.56           N  
ATOM   2126  OE1 GLN A 268       6.828 -35.620  15.320  1.00 92.56           O  
ATOM   2127  N   ASN A 269       2.858 -32.574  18.755  1.00 92.78           N  
ATOM   2128  CA  ASN A 269       2.968 -31.375  19.578  1.00 92.78           C  
ATOM   2129  C   ASN A 269       4.242 -30.595  19.266  1.00 92.78           C  
ATOM   2130  O   ASN A 269       4.929 -30.130  20.177  1.00 92.78           O  
ATOM   2131  CB  ASN A 269       2.918 -31.738  21.064  1.00 92.78           C  
ATOM   2132  CG  ASN A 269       1.581 -32.321  21.478  1.00 92.78           C  
ATOM   2133  ND2 ASN A 269       1.617 -33.448  22.178  1.00 92.78           N  
ATOM   2134  OD1 ASN A 269       0.526 -31.762  21.171  1.00 92.78           O  
ATOM   2135  N   ASP A 270       4.754 -30.652  17.983  1.00 95.99           N  
ATOM   2136  CA  ASP A 270       5.884 -29.858  17.511  1.00 95.99           C  
ATOM   2137  C   ASP A 270       5.418 -28.507  16.971  1.00 95.99           C  
ATOM   2138  O   ASP A 270       5.121 -28.377  15.782  1.00 95.99           O  
ATOM   2139  CB  ASP A 270       6.660 -30.616  16.432  1.00 95.99           C  
ATOM   2140  CG  ASP A 270       8.015 -29.999  16.132  1.00 95.99           C  
ATOM   2141  OD1 ASP A 270       8.201 -28.787  16.377  1.00 95.99           O  
ATOM   2142  OD2 ASP A 270       8.903 -30.730  15.642  1.00 95.99           O1-
ATOM   2143  N   SER A 271       5.310 -27.457  17.892  1.00 93.81           N  
ATOM   2144  CA  SER A 271       4.719 -26.165  17.557  1.00 93.81           C  
ATOM   2145  C   SER A 271       5.591 -25.399  16.569  1.00 93.81           C  
ATOM   2146  O   SER A 271       5.078 -24.664  15.721  1.00 93.81           O  
ATOM   2147  CB  SER A 271       4.509 -25.328  18.820  1.00 93.81           C  
ATOM   2148  OG  SER A 271       5.737 -25.127  19.500  1.00 93.81           O  
ATOM   2149  N   GLU A 272       6.912 -25.597  16.626  1.00 95.86           N  
ATOM   2150  CA  GLU A 272       7.817 -24.904  15.714  1.00 95.86           C  
ATOM   2151  C   GLU A 272       7.620 -25.377  14.276  1.00 95.86           C  
ATOM   2152  O   GLU A 272       7.503 -24.561  13.360  1.00 95.86           O  
ATOM   2153  CB  GLU A 272       9.273 -25.111  16.141  1.00 95.86           C  
ATOM   2154  CG  GLU A 272      10.276 -24.324  15.310  1.00 95.86           C  
ATOM   2155  CD  GLU A 272      11.713 -24.512  15.766  1.00 95.86           C  
ATOM   2156  OE1 GLU A 272      12.635 -23.999  15.094  1.00 95.86           O  
ATOM   2157  OE2 GLU A 272      11.918 -25.179  16.806  1.00 95.86           O1-
ATOM   2158  N   VAL A 273       7.606 -26.676  14.109  1.00 95.51           N  
ATOM   2159  CA  VAL A 273       7.421 -27.240  12.776  1.00 95.51           C  
ATOM   2160  C   VAL A 273       6.032 -26.880  12.252  1.00 95.51           C  
ATOM   2161  O   VAL A 273       5.872 -26.557  11.073  1.00 95.51           O  
ATOM   2162  CB  VAL A 273       7.609 -28.773  12.776  1.00 95.51           C  
ATOM   2163  CG1 VAL A 273       7.266 -29.359  11.407  1.00 95.51           C  
ATOM   2164  CG2 VAL A 273       9.040 -29.133  13.171  1.00 95.51           C  
ATOM   2165  N   ALA A 274       5.035 -26.888  13.094  1.00 92.32           N  
ATOM   2166  CA  ALA A 274       3.681 -26.504  12.702  1.00 92.32           C  
ATOM   2167  C   ALA A 274       3.644 -25.063  12.201  1.00 92.32           C  
ATOM   2168  O   ALA A 274       3.003 -24.766  11.190  1.00 92.32           O  
ATOM   2169  CB  ALA A 274       2.718 -26.683  13.871  1.00 92.32           C  
ATOM   2170  N   ARG A 275       4.316 -24.134  12.884  1.00 93.12           N  
ATOM   2171  CA  ARG A 275       4.402 -22.737  12.474  1.00 93.12           C  
ATOM   2172  C   ARG A 275       5.107 -22.604  11.128  1.00 93.12           C  
ATOM   2173  O   ARG A 275       4.640 -21.880  10.245  1.00 93.12           O  
ATOM   2174  CB  ARG A 275       5.133 -21.909  13.532  1.00 93.12           C  
ATOM   2175  CG  ARG A 275       5.119 -20.413  13.262  1.00 93.12           C  
ATOM   2176  CD  ARG A 275       5.852 -19.636  14.348  1.00 93.12           C  
ATOM   2177  NE  ARG A 275       7.263 -20.003  14.413  1.00 93.12           N  
ATOM   2178  CZ  ARG A 275       8.272 -19.136  14.417  1.00 93.12           C  
ATOM   2179  NH1 ARG A 275       8.043 -17.830  14.359  1.00 93.12           N1+
ATOM   2180  NH2 ARG A 275       9.520 -19.579  14.478  1.00 93.12           N  
ATOM   2181  N   ARG A 276       6.169 -23.301  10.991  1.00 96.30           N  
ATOM   2182  CA  ARG A 276       6.931 -23.244   9.747  1.00 96.30           C  
ATOM   2183  C   ARG A 276       6.150 -23.873   8.598  1.00 96.30           C  
ATOM   2184  O   ARG A 276       6.231 -23.408   7.459  1.00 96.30           O  
ATOM   2185  CB  ARG A 276       8.279 -23.948   9.910  1.00 96.30           C  
ATOM   2186  CG  ARG A 276       9.256 -23.208  10.810  1.00 96.30           C  
ATOM   2187  CD  ARG A 276      10.526 -24.012  11.047  1.00 96.30           C  
ATOM   2188  NE  ARG A 276      11.257 -24.245   9.803  1.00 96.30           N  
ATOM   2189  CZ  ARG A 276      12.189 -25.178   9.635  1.00 96.30           C  
ATOM   2190  NH1 ARG A 276      12.526 -25.988  10.633  1.00 96.30           N1+
ATOM   2191  NH2 ARG A 276      12.791 -25.303   8.461  1.00 96.30           N  
ATOM   2192  N   ALA A 277       5.431 -24.931   8.877  1.00 93.53           N  
ATOM   2193  CA  ALA A 277       4.582 -25.527   7.848  1.00 93.53           C  
ATOM   2194  C   ALA A 277       3.501 -24.550   7.395  1.00 93.53           C  
ATOM   2195  O   ALA A 277       3.214 -24.441   6.201  1.00 93.53           O  
ATOM   2196  CB  ALA A 277       3.947 -26.816   8.363  1.00 93.53           C  
ATOM   2197  N   THR A 278       2.891 -23.847   8.325  1.00 90.96           N  
ATOM   2198  CA  THR A 278       1.886 -22.837   8.012  1.00 90.96           C  
ATOM   2199  C   THR A 278       2.490 -21.716   7.170  1.00 90.96           C  
ATOM   2200  O   THR A 278       1.881 -21.267   6.197  1.00 90.96           O  
ATOM   2201  CB  THR A 278       1.270 -22.245   9.293  1.00 90.96           C  
ATOM   2202  CG2 THR A 278       0.239 -21.171   8.962  1.00 90.96           C  
ATOM   2203  OG1 THR A 278       0.633 -23.290  10.037  1.00 90.96           O  
ATOM   2204  N   GLU A 279       3.675 -21.284   7.560  1.00 93.54           N  
ATOM   2205  CA  GLU A 279       4.363 -20.252   6.790  1.00 93.54           C  
ATOM   2206  C   GLU A 279       4.663 -20.728   5.372  1.00 93.54           C  
ATOM   2207  O   GLU A 279       4.539 -19.962   4.414  1.00 93.54           O  
ATOM   2208  CB  GLU A 279       5.659 -19.833   7.490  1.00 93.54           C  
ATOM   2209  CG  GLU A 279       5.440 -18.994   8.740  1.00 93.54           C  
ATOM   2210  CD  GLU A 279       6.732 -18.626   9.451  1.00 93.54           C  
ATOM   2211  OE1 GLU A 279       6.678 -17.927  10.488  1.00 93.54           O  
ATOM   2212  OE2 GLU A 279       7.809 -19.040   8.966  1.00 93.54           O1-
ATOM   2213  N   LEU A 280       5.119 -21.958   5.287  1.00 95.17           N  
ATOM   2214  CA  LEU A 280       5.406 -22.538   3.980  1.00 95.17           C  
ATOM   2215  C   LEU A 280       4.156 -22.555   3.107  1.00 95.17           C  
ATOM   2216  O   LEU A 280       4.227 -22.268   1.909  1.00 95.17           O  
ATOM   2217  CB  LEU A 280       5.955 -23.959   4.135  1.00 95.17           C  
ATOM   2218  CG  LEU A 280       6.404 -24.657   2.849  1.00 95.17           C  
ATOM   2219  CD1 LEU A 280       7.507 -23.852   2.169  1.00 95.17           C  
ATOM   2220  CD2 LEU A 280       6.876 -26.075   3.146  1.00 95.17           C  
ATOM   2221  N   MET A 281       3.001 -22.874   3.724  1.00 91.59           N  
ATOM   2222  CA  MET A 281       1.737 -22.844   2.993  1.00 91.59           C  
ATOM   2223  C   MET A 281       1.463 -21.451   2.438  1.00 91.59           C  
ATOM   2224  O   MET A 281       1.019 -21.310   1.296  1.00 91.59           O  
ATOM   2225  CB  MET A 281       0.583 -23.283   3.896  1.00 91.59           C  
ATOM   2226  CG  MET A 281       0.642 -24.748   4.297  1.00 91.59           C  
ATOM   2227  SD  MET A 281      -0.554 -25.162   5.625  1.00 91.59           S  
ATOM   2228  CE  MET A 281      -2.115 -24.984   4.719  1.00 91.59           C  
ATOM   2229  N   LYS A 282       1.745 -20.420   3.211  1.00 89.63           N  
ATOM   2230  CA  LYS A 282       1.586 -19.046   2.744  1.00 89.63           C  
ATOM   2231  C   LYS A 282       2.524 -18.749   1.577  1.00 89.63           C  
ATOM   2232  O   LYS A 282       2.124 -18.117   0.598  1.00 89.63           O  
ATOM   2233  CB  LYS A 282       1.840 -18.059   3.885  1.00 89.63           C  
ATOM   2234  CG  LYS A 282       0.779 -18.085   4.975  1.00 89.63           C  
ATOM   2235  CD  LYS A 282       1.093 -17.090   6.085  1.00 89.63           C  
ATOM   2236  CE  LYS A 282       0.086 -17.185   7.224  1.00 89.63           C  
ATOM   2237  NZ  LYS A 282       0.413 -16.240   8.333  1.00 89.63           N1+
ATOM   2238  N   ARG A 283       3.747 -19.188   1.714  1.00 93.39           N  
ATOM   2239  CA  ARG A 283       4.725 -18.980   0.652  1.00 93.39           C  
ATOM   2240  C   ARG A 283       4.298 -19.682  -0.633  1.00 93.39           C  
ATOM   2241  O   ARG A 283       4.459 -19.139  -1.727  1.00 93.39           O  
ATOM   2242  CB  ARG A 283       6.105 -19.478   1.087  1.00 93.39           C  
ATOM   2243  CG  ARG A 283       6.772 -18.606   2.140  1.00 93.39           C  
ATOM   2244  CD  ARG A 283       8.074 -19.217   2.636  1.00 93.39           C  
ATOM   2245  NE  ARG A 283       9.038 -19.386   1.552  1.00 93.39           N  
ATOM   2246  CZ  ARG A 283      10.194 -20.036   1.660  1.00 93.39           C  
ATOM   2247  NH1 ARG A 283      10.553 -20.595   2.809  1.00 93.39           N1+
ATOM   2248  NH2 ARG A 283      10.996 -20.130   0.610  1.00 93.39           N  
ATOM   2249  N   VAL A 284       3.788 -20.872  -0.478  1.00 94.17           N  
ATOM   2250  CA  VAL A 284       3.331 -21.619  -1.644  1.00 94.17           C  
ATOM   2251  C   VAL A 284       2.145 -20.902  -2.286  1.00 94.17           C  
ATOM   2252  O   VAL A 284       2.064 -20.800  -3.512  1.00 94.17           O  
ATOM   2253  CB  VAL A 284       2.941 -23.068  -1.273  1.00 94.17           C  
ATOM   2254  CG1 VAL A 284       2.260 -23.761  -2.451  1.00 94.17           C  
ATOM   2255  CG2 VAL A 284       4.172 -23.853  -0.825  1.00 94.17           C  
ATOM   2256  N   ALA A 285       1.248 -20.455  -1.492  1.00 86.75           N  
ATOM   2257  CA  ALA A 285       0.112 -19.689  -1.998  1.00 86.75           C  
ATOM   2258  C   ALA A 285       0.580 -18.462  -2.775  1.00 86.75           C  
ATOM   2259  O   ALA A 285       0.013 -18.125  -3.817  1.00 86.75           O  
ATOM   2260  CB  ALA A 285      -0.802 -19.271  -0.850  1.00 86.75           C  
ATOM   2261  N   GLU A 286       1.529 -17.796  -2.280  1.00 90.66           N  
ATOM   2262  CA  GLU A 286       2.106 -16.651  -2.978  1.00 90.66           C  
ATOM   2263  C   GLU A 286       2.715 -17.069  -4.313  1.00 90.66           C  
ATOM   2264  O   GLU A 286       2.599 -16.350  -5.307  1.00 90.66           O  
ATOM   2265  CB  GLU A 286       3.164 -15.968  -2.108  1.00 90.66           C  
ATOM   2266  CG  GLU A 286       2.588 -15.216  -0.916  1.00 90.66           C  
ATOM   2267  CD  GLU A 286       3.653 -14.681   0.027  1.00 90.66           C  
ATOM   2268  OE1 GLU A 286       3.299 -14.050   1.048  1.00 90.66           O  
ATOM   2269  OE2 GLU A 286       4.853 -14.894  -0.258  1.00 90.66           O1-
ATOM   2270  N   LEU A 287       3.474 -18.161  -4.259  1.00 94.67           N  
ATOM   2271  CA  LEU A 287       4.043 -18.707  -5.486  1.00 94.67           C  
ATOM   2272  C   LEU A 287       2.949 -19.018  -6.502  1.00 94.67           C  
ATOM   2273  O   LEU A 287       3.086 -18.697  -7.685  1.00 94.67           O  
ATOM   2274  CB  LEU A 287       4.852 -19.972  -5.186  1.00 94.67           C  
ATOM   2275  CG  LEU A 287       5.426 -20.713  -6.395  1.00 94.67           C  
ATOM   2276  CD1 LEU A 287       6.360 -19.801  -7.182  1.00 94.67           C  
ATOM   2277  CD2 LEU A 287       6.154 -21.978  -5.951  1.00 94.67           C  
ATOM   2278  N   MET A 288       1.932 -19.504  -6.030  1.00 90.67           N  
ATOM   2279  CA  MET A 288       0.808 -19.829  -6.903  1.00 90.67           C  
ATOM   2280  C   MET A 288       0.199 -18.565  -7.499  1.00 90.67           C  
ATOM   2281  O   MET A 288      -0.191 -18.550  -8.668  1.00 90.67           O  
ATOM   2282  CB  MET A 288      -0.259 -20.613  -6.138  1.00 90.67           C  
ATOM   2283  CG  MET A 288       0.151 -22.038  -5.798  1.00 90.67           C  
ATOM   2284  SD  MET A 288      -1.119 -22.918  -4.809  1.00 90.67           S  
ATOM   2285  CE  MET A 288      -2.374 -23.208  -6.087  1.00 90.67           C  
ATOM   2286  N   GLU A 289       0.050 -17.570  -6.702  1.00 88.90           N  
ATOM   2287  CA  GLU A 289      -0.388 -16.278  -7.220  1.00 88.90           C  
ATOM   2288  C   GLU A 289       0.519 -15.800  -8.350  1.00 88.90           C  
ATOM   2289  O   GLU A 289       0.040 -15.291  -9.365  1.00 88.90           O  
ATOM   2290  CB  GLU A 289      -0.429 -15.235  -6.100  1.00 88.90           C  
ATOM   2291  CG  GLU A 289      -1.031 -13.903  -6.522  1.00 88.90           C  
ATOM   2292  CD  GLU A 289      -0.999 -12.854  -5.422  1.00 88.90           C  
ATOM   2293  OE1 GLU A 289      -1.345 -11.681  -5.691  1.00 88.90           O  
ATOM   2294  OE2 GLU A 289      -0.625 -13.208  -4.282  1.00 88.90           O1-
ATOM   2295  N   ARG A 290       1.778 -15.929  -8.161  1.00 92.95           N  
ATOM   2296  CA  ARG A 290       2.735 -15.532  -9.190  1.00 92.95           C  
ATOM   2297  C   ARG A 290       2.550 -16.359 -10.458  1.00 92.95           C  
ATOM   2298  O   ARG A 290       2.596 -15.822 -11.566  1.00 92.95           O  
ATOM   2299  CB  ARG A 290       4.168 -15.676  -8.674  1.00 92.95           C  
ATOM   2300  CG  ARG A 290       4.574 -14.602  -7.676  1.00 92.95           C  
ATOM   2301  CD  ARG A 290       6.059 -14.669  -7.349  1.00 92.95           C  
ATOM   2302  NE  ARG A 290       6.410 -15.926  -6.693  1.00 92.95           N  
ATOM   2303  CZ  ARG A 290       7.513 -16.125  -5.976  1.00 92.95           C  
ATOM   2304  NH1 ARG A 290       8.397 -15.149  -5.808  1.00 92.95           N1+
ATOM   2305  NH2 ARG A 290       7.733 -17.308  -5.423  1.00 92.95           N  
ATOM   2306  N   ILE A 291       2.375 -17.603 -10.270  1.00 91.74           N  
ATOM   2307  CA  ILE A 291       2.170 -18.482 -11.416  1.00 91.74           C  
ATOM   2308  C   ILE A 291       0.889 -18.088 -12.147  1.00 91.74           C  
ATOM   2309  O   ILE A 291       0.869 -18.002 -13.377  1.00 91.74           O  
ATOM   2310  CB  ILE A 291       2.108 -19.965 -10.987  1.00 91.74           C  
ATOM   2311  CG1 ILE A 291       3.455 -20.410 -10.407  1.00 91.74           C  
ATOM   2312  CG2 ILE A 291       1.700 -20.853 -12.167  1.00 91.74           C  
ATOM   2313  CD1 ILE A 291       3.428 -21.791  -9.767  1.00 91.74           C  
ATOM   2314  N   ALA A 292      -0.139 -17.822 -11.359  1.00 85.41           N  
ATOM   2315  CA  ALA A 292      -1.424 -17.407 -11.916  1.00 85.41           C  
ATOM   2316  C   ALA A 292      -1.287 -16.109 -12.705  1.00 85.41           C  
ATOM   2317  O   ALA A 292      -1.868 -15.967 -13.783  1.00 85.41           O  
ATOM   2318  CB  ALA A 292      -2.458 -17.243 -10.803  1.00 85.41           C  
ATOM   2319  N   ARG A 293      -0.583 -15.209 -12.217  1.00 89.27           N  
ATOM   2320  CA  ARG A 293      -0.368 -13.938 -12.899  1.00 89.27           C  
ATOM   2321  C   ARG A 293       0.350 -14.145 -14.229  1.00 89.27           C  
ATOM   2322  O   ARG A 293      -0.023 -13.548 -15.241  1.00 89.27           O  
ATOM   2323  CB  ARG A 293       0.434 -12.981 -12.014  1.00 89.27           C  
ATOM   2324  CG  ARG A 293       0.530 -11.567 -12.565  1.00 89.27           C  
ATOM   2325  CD  ARG A 293       1.327 -10.656 -11.642  1.00 89.27           C  
ATOM   2326  NE  ARG A 293       0.592 -10.353 -10.417  1.00 89.27           N  
ATOM   2327  CZ  ARG A 293       0.969  -9.457  -9.509  1.00 89.27           C  
ATOM   2328  NH1 ARG A 293       2.085  -8.756  -9.670  1.00 89.27           N1+
ATOM   2329  NH2 ARG A 293       0.225  -9.261  -8.431  1.00 89.27           N  
ATOM   2330  N   GLU A 294       1.311 -15.005 -14.138  1.00 88.71           N  
ATOM   2331  CA  GLU A 294       2.082 -15.277 -15.347  1.00 88.71           C  
ATOM   2332  C   GLU A 294       1.239 -16.011 -16.387  1.00 88.71           C  
ATOM   2333  O   GLU A 294       1.431 -15.828 -17.590  1.00 88.71           O  
ATOM   2334  CB  GLU A 294       3.333 -16.095 -15.014  1.00 88.71           C  
ATOM   2335  CG  GLU A 294       4.366 -15.332 -14.197  1.00 88.71           C  
ATOM   2336  CD  GLU A 294       5.001 -14.180 -14.957  1.00 88.71           C  
ATOM   2337  OE1 GLU A 294       5.544 -13.253 -14.314  1.00 88.71           O  
ATOM   2338  OE2 GLU A 294       4.957 -14.204 -16.208  1.00 88.71           O1-
ATOM   2339  N   SER A 295       0.290 -16.712 -15.888  1.00 82.71           N  
ATOM   2340  CA  SER A 295      -0.540 -17.500 -16.793  1.00 82.71           C  
ATOM   2341  C   SER A 295      -1.653 -16.652 -17.400  1.00 82.71           C  
ATOM   2342  O   SER A 295      -2.134 -16.944 -18.498  1.00 82.71           O  
ATOM   2343  CB  SER A 295      -1.144 -18.699 -16.060  1.00 82.71           C  
ATOM   2344  OG  SER A 295      -2.166 -18.282 -15.172  1.00 82.71           O  
ATOM   2345  N   GLY A 296      -2.047 -15.557 -16.762  1.00 76.18           N  
ATOM   2346  CA  GLY A 296      -3.205 -14.768 -17.148  1.00 76.18           C  
ATOM   2347  C   GLY A 296      -4.520 -15.499 -16.947  1.00 76.18           C  
ATOM   2348  O   GLY A 296      -5.558 -15.073 -17.457  1.00 76.18           O  
ATOM   2349  N   SER A 297      -4.479 -16.656 -16.208  1.00 75.89           N  
ATOM   2350  CA  SER A 297      -5.671 -17.486 -16.062  1.00 75.89           C  
ATOM   2351  C   SER A 297      -6.458 -17.108 -14.813  1.00 75.89           C  
ATOM   2352  O   SER A 297      -5.920 -17.127 -13.704  1.00 75.89           O  
ATOM   2353  CB  SER A 297      -5.290 -18.966 -16.006  1.00 75.89           C  
ATOM   2354  OG  SER A 297      -6.420 -19.765 -15.701  1.00 75.89           O  
ATOM   2355  N   SER A 298      -7.712 -16.679 -14.965  1.00 73.43           N  
ATOM   2356  CA  SER A 298      -8.583 -16.349 -13.842  1.00 73.43           C  
ATOM   2357  C   SER A 298      -8.811 -17.562 -12.946  1.00 73.43           C  
ATOM   2358  O   SER A 298      -8.963 -17.423 -11.731  1.00 73.43           O  
ATOM   2359  CB  SER A 298      -9.926 -15.815 -14.342  1.00 73.43           C  
ATOM   2360  OG  SER A 298     -10.558 -16.759 -15.189  1.00 73.43           O  
ATOM   2361  N   ALA A 299      -8.818 -18.756 -13.526  1.00 72.25           N  
ATOM   2362  CA  ALA A 299      -8.970 -19.988 -12.755  1.00 72.25           C  
ATOM   2363  C   ALA A 299      -7.788 -20.192 -11.812  1.00 72.25           C  
ATOM   2364  O   ALA A 299      -7.972 -20.546 -10.644  1.00 72.25           O  
ATOM   2365  CB  ALA A 299      -9.115 -21.186 -13.690  1.00 72.25           C  
ATOM   2366  N   PHE A 300      -6.521 -19.993 -12.346  1.00 78.47           N  
ATOM   2367  CA  PHE A 300      -5.334 -20.101 -11.506  1.00 78.47           C  
ATOM   2368  C   PHE A 300      -5.379 -19.085 -10.371  1.00 78.47           C  
ATOM   2369  O   PHE A 300      -5.026 -19.401  -9.233  1.00 78.47           O  
ATOM   2370  CB  PHE A 300      -4.064 -19.901 -12.339  1.00 78.47           C  
ATOM   2371  CG  PHE A 300      -3.613 -21.142 -13.063  1.00 78.47           C  
ATOM   2372  CD1 PHE A 300      -4.497 -22.187 -13.298  1.00 78.47           C  
ATOM   2373  CD2 PHE A 300      -2.303 -21.261 -13.509  1.00 78.47           C  
ATOM   2374  CE1 PHE A 300      -4.082 -23.336 -13.969  1.00 78.47           C  
ATOM   2375  CE2 PHE A 300      -1.881 -22.406 -14.180  1.00 78.47           C  
ATOM   2376  CZ  PHE A 300      -2.772 -23.442 -14.408  1.00 78.47           C  
ATOM   2377  N   LYS A 301      -5.795 -17.970 -10.754  1.00 79.72           N  
ATOM   2378  CA  LYS A 301      -5.880 -16.921  -9.741  1.00 79.72           C  
ATOM   2379  C   LYS A 301      -6.879 -17.292  -8.648  1.00 79.72           C  
ATOM   2380  O   LYS A 301      -6.600 -17.117  -7.460  1.00 79.72           O  
ATOM   2381  CB  LYS A 301      -6.273 -15.588 -10.380  1.00 79.72           C  
ATOM   2382  CG  LYS A 301      -6.187 -14.399  -9.434  1.00 79.72           C  
ATOM   2383  CD  LYS A 301      -6.448 -13.086 -10.161  1.00 79.72           C  
ATOM   2384  CE  LYS A 301      -6.367 -11.896  -9.214  1.00 79.72           C  
ATOM   2385  NZ  LYS A 301      -6.623 -10.607  -9.923  1.00 79.72           N1+
ATOM   2386  N   ALA A 302      -8.090 -17.768  -9.069  1.00 74.41           N  
ATOM   2387  CA  ALA A 302      -9.111 -18.188  -8.114  1.00 74.41           C  
ATOM   2388  C   ALA A 302      -8.583 -19.286  -7.195  1.00 74.41           C  
ATOM   2389  O   ALA A 302      -8.788 -19.238  -5.979  1.00 74.41           O  
ATOM   2390  CB  ALA A 302     -10.361 -18.668  -8.848  1.00 74.41           C  
ATOM   2391  N   ALA A 303      -7.891 -20.233  -7.768  1.00 79.16           N  
ATOM   2392  CA  ALA A 303      -7.318 -21.335  -7.000  1.00 79.16           C  
ATOM   2393  C   ALA A 303      -6.285 -20.829  -5.998  1.00 79.16           C  
ATOM   2394  O   ALA A 303      -6.263 -21.265  -4.845  1.00 79.16           O  
ATOM   2395  CB  ALA A 303      -6.688 -22.364  -7.936  1.00 79.16           C  
ATOM   2396  N   ALA A 304      -5.399 -19.964  -6.471  1.00 81.54           N  
ATOM   2397  CA  ALA A 304      -4.375 -19.388  -5.602  1.00 81.54           C  
ATOM   2398  C   ALA A 304      -5.007 -18.654  -4.423  1.00 81.54           C  
ATOM   2399  O   ALA A 304      -4.549 -18.785  -3.285  1.00 81.54           O  
ATOM   2400  CB  ALA A 304      -3.476 -18.441  -6.394  1.00 81.54           C  
ATOM   2401  N   GLU A 305      -5.972 -17.953  -4.682  1.00 80.16           N  
ATOM   2402  CA  GLU A 305      -6.648 -17.185  -3.641  1.00 80.16           C  
ATOM   2403  C   GLU A 305      -7.342 -18.106  -2.640  1.00 80.16           C  
ATOM   2404  O   GLU A 305      -7.351 -17.829  -1.438  1.00 80.16           O  
ATOM   2405  CB  GLU A 305      -7.663 -16.220  -4.259  1.00 80.16           C  
ATOM   2406  CG  GLU A 305      -7.029 -15.044  -4.986  1.00 80.16           C  
ATOM   2407  CD  GLU A 305      -8.044 -14.145  -5.673  1.00 80.16           C  
ATOM   2408  OE1 GLU A 305      -7.643 -13.115  -6.261  1.00 80.16           O  
ATOM   2409  OE2 GLU A 305      -9.251 -14.473  -5.623  1.00 80.16           O1-
ATOM   2410  N   ALA A 306      -8.016 -19.134  -3.198  1.00 79.54           N  
ATOM   2411  CA  ALA A 306      -8.645 -20.125  -2.329  1.00 79.54           C  
ATOM   2412  C   ALA A 306      -7.625 -20.748  -1.379  1.00 79.54           C  
ATOM   2413  O   ALA A 306      -7.893 -20.901  -0.184  1.00 79.54           O  
ATOM   2414  CB  ALA A 306      -9.323 -21.210  -3.161  1.00 79.54           C  
ATOM   2415  N   LEU A 307      -6.433 -21.031  -1.874  1.00 82.77           N  
ATOM   2416  CA  LEU A 307      -5.398 -21.669  -1.067  1.00 82.77           C  
ATOM   2417  C   LEU A 307      -4.803 -20.683  -0.068  1.00 82.77           C  
ATOM   2418  O   LEU A 307      -4.407 -21.071   1.034  1.00 82.77           O  
ATOM   2419  CB  LEU A 307      -4.294 -22.236  -1.962  1.00 82.77           C  
ATOM   2420  CG  LEU A 307      -4.640 -23.501  -2.747  1.00 82.77           C  
ATOM   2421  CD1 LEU A 307      -3.511 -23.853  -3.711  1.00 82.77           C  
ATOM   2422  CD2 LEU A 307      -4.918 -24.661  -1.797  1.00 82.77           C  
ATOM   2423  N   GLU A 308      -4.750 -19.414  -0.544  1.00 81.61           N  
ATOM   2424  CA  GLU A 308      -4.333 -18.379   0.397  1.00 81.61           C  
ATOM   2425  C   GLU A 308      -5.281 -18.303   1.590  1.00 81.61           C  
ATOM   2426  O   GLU A 308      -4.838 -18.179   2.734  1.00 81.61           O  
ATOM   2427  CB  GLU A 308      -4.255 -17.017  -0.300  1.00 81.61           C  
ATOM   2428  CG  GLU A 308      -3.668 -15.914   0.568  1.00 81.61           C  
ATOM   2429  CD  GLU A 308      -3.535 -14.585  -0.159  1.00 81.61           C  
ATOM   2430  OE1 GLU A 308      -3.034 -13.610   0.446  1.00 81.61           O  
ATOM   2431  OE2 GLU A 308      -3.936 -14.519  -1.342  1.00 81.61           O1-
ATOM   2432  N   ALA A 309      -6.518 -18.378   1.295  1.00 77.61           N  
ATOM   2433  CA  ALA A 309      -7.518 -18.371   2.360  1.00 77.61           C  
ATOM   2434  C   ALA A 309      -7.351 -19.581   3.276  1.00 77.61           C  
ATOM   2435  O   ALA A 309      -7.437 -19.456   4.500  1.00 77.61           O  
ATOM   2436  CB  ALA A 309      -8.925 -18.346   1.768  1.00 77.61           C  
ATOM   2437  N   ALA A 310      -7.070 -20.660   2.624  1.00 79.18           N  
ATOM   2438  CA  ALA A 310      -6.869 -21.895   3.378  1.00 79.18           C  
ATOM   2439  C   ALA A 310      -5.637 -21.799   4.272  1.00 79.18           C  
ATOM   2440  O   ALA A 310      -5.637 -22.302   5.398  1.00 79.18           O  
ATOM   2441  CB  ALA A 310      -6.742 -23.083   2.428  1.00 79.18           C  
ATOM   2442  N   ALA A 311      -4.624 -21.137   3.800  1.00 78.28           N  
ATOM   2443  CA  ALA A 311      -3.366 -21.013   4.530  1.00 78.28           C  
ATOM   2444  C   ALA A 311      -3.531 -20.123   5.759  1.00 78.28           C  
ATOM   2445  O   ALA A 311      -2.757 -20.224   6.714  1.00 78.28           O  
ATOM   2446  CB  ALA A 311      -2.275 -20.457   3.619  1.00 78.28           C  
ATOM   2447  N   ARG A 312      -4.605 -19.379   5.801  1.00 76.76           N  
ATOM   2448  CA  ARG A 312      -4.806 -18.412   6.875  1.00 76.76           C  
ATOM   2449  C   ARG A 312      -5.766 -18.956   7.928  1.00 76.76           C  
ATOM   2450  O   ARG A 312      -5.992 -18.317   8.958  1.00 76.76           O  
ATOM   2451  CB  ARG A 312      -5.333 -17.090   6.316  1.00 76.76           C  
ATOM   2452  CG  ARG A 312      -4.329 -16.341   5.454  1.00 76.76           C  
ATOM   2453  CD  ARG A 312      -4.875 -14.997   4.991  1.00 76.76           C  
ATOM   2454  NE  ARG A 312      -3.894 -14.261   4.200  1.00 76.76           N  
ATOM   2455  CZ  ARG A 312      -3.721 -12.943   4.242  1.00 76.76           C  
ATOM   2456  NH1 ARG A 312      -4.464 -12.187   5.041  1.00 76.76           N1+
ATOM   2457  NH2 ARG A 312      -2.799 -12.375   3.479  1.00 76.76           N  
ATOM   2458  N   THR A 313      -6.314 -20.145   7.694  1.00 72.92           N  
ATOM   2459  CA  THR A 313      -7.320 -20.686   8.602  1.00 72.92           C  
ATOM   2460  C   THR A 313      -6.926 -22.083   9.074  1.00 72.92           C  
ATOM   2461  O   THR A 313      -6.194 -22.794   8.383  1.00 72.92           O  
ATOM   2462  CB  THR A 313      -8.706 -20.738   7.934  1.00 72.92           C  
ATOM   2463  CG2 THR A 313      -8.680 -21.607   6.681  1.00 72.92           C  
ATOM   2464  OG1 THR A 313      -9.655 -21.283   8.860  1.00 72.92           O  
ATOM   2465  N   ASN A 314      -7.122 -22.396  10.395  1.00 68.98           N  
ATOM   2466  CA  ASN A 314      -6.918 -23.743  10.918  1.00 68.98           C  
ATOM   2467  C   ASN A 314      -8.145 -24.622  10.697  1.00 68.98           C  
ATOM   2468  O   ASN A 314      -8.216 -25.738  11.215  1.00 68.98           O  
ATOM   2469  CB  ASN A 314      -6.560 -23.694  12.404  1.00 68.98           C  
ATOM   2470  CG  ASN A 314      -5.172 -23.136  12.653  1.00 68.98           C  
ATOM   2471  ND2 ASN A 314      -5.011 -22.415  13.755  1.00 68.98           N  
ATOM   2472  OD1 ASN A 314      -4.252 -23.351  11.859  1.00 68.98           O  
ATOM   2473  N   ASP A 315      -9.102 -24.065   9.976  1.00 76.00           N  
ATOM   2474  CA  ASP A 315     -10.339 -24.796   9.722  1.00 76.00           C  
ATOM   2475  C   ASP A 315     -10.131 -25.876   8.662  1.00 76.00           C  
ATOM   2476  O   ASP A 315      -9.944 -25.570   7.483  1.00 76.00           O  
ATOM   2477  CB  ASP A 315     -11.449 -23.837   9.285  1.00 76.00           C  
ATOM   2478  CG  ASP A 315     -12.810 -24.505   9.196  1.00 76.00           C  
ATOM   2479  OD1 ASP A 315     -12.872 -25.730   8.955  1.00 76.00           O  
ATOM   2480  OD2 ASP A 315     -13.827 -23.801   9.367  1.00 76.00           O1-
ATOM   2481  N   LYS A 316     -10.184 -27.203   9.072  1.00 76.72           N  
ATOM   2482  CA  LYS A 316      -9.942 -28.362   8.218  1.00 76.72           C  
ATOM   2483  C   LYS A 316     -10.879 -28.364   7.014  1.00 76.72           C  
ATOM   2484  O   LYS A 316     -10.461 -28.670   5.895  1.00 76.72           O  
ATOM   2485  CB  LYS A 316     -10.108 -29.659   9.012  1.00 76.72           C  
ATOM   2486  CG  LYS A 316      -9.756 -30.914   8.229  1.00 76.72           C  
ATOM   2487  CD  LYS A 316      -9.955 -32.171   9.067  1.00 76.72           C  
ATOM   2488  CE  LYS A 316      -9.725 -33.434   8.247  1.00 76.72           C  
ATOM   2489  NZ  LYS A 316      -9.954 -34.668   9.056  1.00 76.72           N1+
ATOM   2490  N   GLU A 317     -12.089 -27.998   7.171  1.00 78.48           N  
ATOM   2491  CA  GLU A 317     -13.080 -28.015   6.099  1.00 78.48           C  
ATOM   2492  C   GLU A 317     -12.750 -26.983   5.024  1.00 78.48           C  
ATOM   2493  O   GLU A 317     -12.860 -27.266   3.830  1.00 78.48           O  
ATOM   2494  CB  GLU A 317     -14.483 -27.760   6.659  1.00 78.48           C  
ATOM   2495  CG  GLU A 317     -15.056 -28.934   7.439  1.00 78.48           C  
ATOM   2496  CD  GLU A 317     -16.461 -28.678   7.961  1.00 78.48           C  
ATOM   2497  OE1 GLU A 317     -17.035 -29.574   8.623  1.00 78.48           O  
ATOM   2498  OE2 GLU A 317     -16.992 -27.575   7.708  1.00 78.48           O1-
ATOM   2499  N   VAL A 318     -12.317 -25.774   5.484  1.00 76.39           N  
ATOM   2500  CA  VAL A 318     -11.933 -24.717   4.554  1.00 76.39           C  
ATOM   2501  C   VAL A 318     -10.725 -25.165   3.733  1.00 76.39           C  
ATOM   2502  O   VAL A 318     -10.699 -24.996   2.512  1.00 76.39           O  
ATOM   2503  CB  VAL A 318     -11.614 -23.398   5.293  1.00 76.39           C  
ATOM   2504  CG1 VAL A 318     -11.038 -22.364   4.327  1.00 76.39           C  
ATOM   2505  CG2 VAL A 318     -12.866 -22.855   5.978  1.00 76.39           C  
ATOM   2506  N   VAL A 319      -9.752 -25.775   4.448  1.00 78.83           N  
ATOM   2507  CA  VAL A 319      -8.540 -26.246   3.784  1.00 78.83           C  
ATOM   2508  C   VAL A 319      -8.899 -27.309   2.749  1.00 78.83           C  
ATOM   2509  O   VAL A 319      -8.421 -27.265   1.613  1.00 78.83           O  
ATOM   2510  CB  VAL A 319      -7.522 -26.812   4.799  1.00 78.83           C  
ATOM   2511  CG1 VAL A 319      -6.337 -27.451   4.076  1.00 78.83           C  
ATOM   2512  CG2 VAL A 319      -7.044 -25.712   5.745  1.00 78.83           C  
ATOM   2513  N   ASP A 320      -9.777 -28.277   3.130  1.00 81.26           N  
ATOM   2514  CA  ASP A 320     -10.188 -29.343   2.222  1.00 81.26           C  
ATOM   2515  C   ASP A 320     -10.929 -28.779   1.012  1.00 81.26           C  
ATOM   2516  O   ASP A 320     -10.692 -29.203  -0.121  1.00 81.26           O  
ATOM   2517  CB  ASP A 320     -11.070 -30.359   2.952  1.00 81.26           C  
ATOM   2518  CG  ASP A 320     -10.292 -31.234   3.918  1.00 81.26           C  
ATOM   2519  OD1 ASP A 320      -9.046 -31.292   3.821  1.00 81.26           O  
ATOM   2520  OD2 ASP A 320     -10.929 -31.874   4.782  1.00 81.26           O1-
ATOM   2521  N   LEU A 321     -11.804 -27.779   1.269  1.00 81.40           N  
ATOM   2522  CA  LEU A 321     -12.577 -27.165   0.195  1.00 81.40           C  
ATOM   2523  C   LEU A 321     -11.674 -26.365  -0.737  1.00 81.40           C  
ATOM   2524  O   LEU A 321     -11.833 -26.418  -1.958  1.00 81.40           O  
ATOM   2525  CB  LEU A 321     -13.667 -26.257   0.772  1.00 81.40           C  
ATOM   2526  CG  LEU A 321     -14.878 -26.958   1.389  1.00 81.40           C  
ATOM   2527  CD1 LEU A 321     -15.739 -25.957   2.151  1.00 81.40           C  
ATOM   2528  CD2 LEU A 321     -15.695 -27.661   0.310  1.00 81.40           C  
ATOM   2529  N   ALA A 322     -10.741 -25.569  -0.179  1.00 79.33           N  
ATOM   2530  CA  ALA A 322      -9.798 -24.798  -0.985  1.00 79.33           C  
ATOM   2531  C   ALA A 322      -8.958 -25.714  -1.870  1.00 79.33           C  
ATOM   2532  O   ALA A 322      -8.713 -25.405  -3.039  1.00 79.33           O  
ATOM   2533  CB  ALA A 322      -8.895 -23.956  -0.087  1.00 79.33           C  
ATOM   2534  N   ARG A 323      -8.645 -26.889  -1.354  1.00 79.94           N  
ATOM   2535  CA  ARG A 323      -7.866 -27.887  -2.079  1.00 79.94           C  
ATOM   2536  C   ARG A 323      -8.647 -28.433  -3.269  1.00 79.94           C  
ATOM   2537  O   ARG A 323      -8.104 -28.564  -4.368  1.00 79.94           O  
ATOM   2538  CB  ARG A 323      -7.461 -29.033  -1.149  1.00 79.94           C  
ATOM   2539  CG  ARG A 323      -6.418 -28.645  -0.112  1.00 79.94           C  
ATOM   2540  CD  ARG A 323      -6.200 -29.751   0.910  1.00 79.94           C  
ATOM   2541  NE  ARG A 323      -5.647 -30.954   0.294  1.00 79.94           N  
ATOM   2542  CZ  ARG A 323      -5.424 -32.099   0.933  1.00 79.94           C  
ATOM   2543  NH1 ARG A 323      -5.704 -32.219   2.226  1.00 79.94           N1+
ATOM   2544  NH2 ARG A 323      -4.917 -33.132   0.276  1.00 79.94           N  
ATOM   2545  N   GLU A 324      -9.808 -28.818  -2.872  1.00 83.89           N  
ATOM   2546  CA  GLU A 324     -10.683 -29.332  -3.922  1.00 83.89           C  
ATOM   2547  C   GLU A 324     -10.897 -28.295  -5.020  1.00 83.89           C  
ATOM   2548  O   GLU A 324     -10.856 -28.623  -6.208  1.00 83.89           O  
ATOM   2549  CB  GLU A 324     -12.030 -29.764  -3.336  1.00 83.89           C  
ATOM   2550  CG  GLU A 324     -12.935 -30.473  -4.333  1.00 83.89           C  
ATOM   2551  CD  GLU A 324     -14.250 -30.935  -3.727  1.00 83.89           C  
ATOM   2552  OE1 GLU A 324     -15.097 -31.490  -4.463  1.00 83.89           O  
ATOM   2553  OE2 GLU A 324     -14.435 -30.741  -2.504  1.00 83.89           O1-
ATOM   2554  N   LEU A 325     -11.077 -27.067  -4.582  1.00 80.51           N  
ATOM   2555  CA  LEU A 325     -11.261 -25.987  -5.545  1.00 80.51           C  
ATOM   2556  C   LEU A 325     -10.027 -25.829  -6.428  1.00 80.51           C  
ATOM   2557  O   LEU A 325     -10.144 -25.698  -7.648  1.00 80.51           O  
ATOM   2558  CB  LEU A 325     -11.558 -24.669  -4.823  1.00 80.51           C  
ATOM   2559  CG  LEU A 325     -11.863 -23.462  -5.712  1.00 80.51           C  
ATOM   2560  CD1 LEU A 325     -13.193 -23.656  -6.431  1.00 80.51           C  
ATOM   2561  CD2 LEU A 325     -11.877 -22.180  -4.888  1.00 80.51           C  
ATOM   2562  N   ALA A 326      -8.832 -25.763  -5.855  1.00 78.65           N  
ATOM   2563  CA  ALA A 326      -7.583 -25.637  -6.600  1.00 78.65           C  
ATOM   2564  C   ALA A 326      -7.414 -26.790  -7.585  1.00 78.65           C  
ATOM   2565  O   ALA A 326      -7.018 -26.580  -8.734  1.00 78.65           O  
ATOM   2566  CB  ALA A 326      -6.395 -25.580  -5.643  1.00 78.65           C  
ATOM   2567  N   ARG A 327      -7.697 -27.985  -7.084  1.00 82.52           N  
ATOM   2568  CA  ARG A 327      -7.609 -29.168  -7.933  1.00 82.52           C  
ATOM   2569  C   ARG A 327      -8.570 -29.068  -9.113  1.00 82.52           C  
ATOM   2570  O   ARG A 327      -8.186 -29.324 -10.256  1.00 82.52           O  
ATOM   2571  CB  ARG A 327      -7.903 -30.434  -7.124  1.00 82.52           C  
ATOM   2572  CG  ARG A 327      -7.710 -31.723  -7.906  1.00 82.52           C  
ATOM   2573  CD  ARG A 327      -8.125 -32.942  -7.094  1.00 82.52           C  
ATOM   2574  NE  ARG A 327      -9.572 -33.000  -6.910  1.00 82.52           N  
ATOM   2575  CZ  ARG A 327     -10.415 -33.637  -7.719  1.00 82.52           C  
ATOM   2576  NH1 ARG A 327      -9.968 -34.285  -8.788  1.00 82.52           N1+
ATOM   2577  NH2 ARG A 327     -11.714 -33.625  -7.457  1.00 82.52           N  
ATOM   2578  N   LEU A 328      -9.840 -28.789  -8.857  1.00 81.41           N  
ATOM   2579  CA  LEU A 328     -10.881 -28.691  -9.876  1.00 81.41           C  
ATOM   2580  C   LEU A 328     -10.546 -27.605 -10.892  1.00 81.41           C  
ATOM   2581  O   LEU A 328     -10.778 -27.778 -12.091  1.00 81.41           O  
ATOM   2582  CB  LEU A 328     -12.238 -28.400  -9.228  1.00 81.41           C  
ATOM   2583  CG  LEU A 328     -12.860 -29.538  -8.419  1.00 81.41           C  
ATOM   2584  CD1 LEU A 328     -14.088 -29.040  -7.662  1.00 81.41           C  
ATOM   2585  CD2 LEU A 328     -13.225 -30.707  -9.329  1.00 81.41           C  
ATOM   2586  N   ALA A 329      -9.986 -26.516 -10.439  1.00 72.74           N  
ATOM   2587  CA  ALA A 329      -9.603 -25.419 -11.323  1.00 72.74           C  
ATOM   2588  C   ALA A 329      -8.549 -25.868 -12.331  1.00 72.74           C  
ATOM   2589  O   ALA A 329      -8.633 -25.536 -13.515  1.00 72.74           O  
ATOM   2590  CB  ALA A 329      -9.087 -24.234 -10.509  1.00 72.74           C  
ATOM   2591  N   ILE A 330      -7.560 -26.718 -11.979  1.00 71.50           N  
ATOM   2592  CA  ILE A 330      -6.505 -27.226 -12.850  1.00 71.50           C  
ATOM   2593  C   ILE A 330      -7.107 -28.150 -13.905  1.00 71.50           C  
ATOM   2594  O   ILE A 330      -6.767 -28.057 -15.087  1.00 71.50           O  
ATOM   2595  CB  ILE A 330      -5.417 -27.970 -12.043  1.00 71.50           C  
ATOM   2596  CG1 ILE A 330      -4.638 -26.986 -11.162  1.00 71.50           C  
ATOM   2597  CG2 ILE A 330      -4.474 -28.729 -12.982  1.00 71.50           C  
ATOM   2598  CD1 ILE A 330      -3.676 -27.654 -10.190  1.00 71.50           C  
ATOM   2599  N   GLU A 331      -7.880 -29.034 -13.311  1.00 77.99           N  
ATOM   2600  CA  GLU A 331      -8.471 -30.027 -14.203  1.00 77.99           C  
ATOM   2601  C   GLU A 331      -9.316 -29.362 -15.286  1.00 77.99           C  
ATOM   2602  O   GLU A 331      -9.290 -29.779 -16.445  1.00 77.99           O  
ATOM   2603  CB  GLU A 331      -9.321 -31.025 -13.411  1.00 77.99           C  
ATOM   2604  CG  GLU A 331      -8.504 -32.003 -12.580  1.00 77.99           C  
ATOM   2605  CD  GLU A 331      -9.361 -32.984 -11.795  1.00 77.99           C  
ATOM   2606  OE1 GLU A 331      -8.810 -33.735 -10.957  1.00 77.99           O  
ATOM   2607  OE2 GLU A 331     -10.592 -33.001 -12.018  1.00 77.99           O1-
ATOM   2608  N   ALA A 332      -9.950 -28.330 -14.849  1.00 71.06           N  
ATOM   2609  CA  ALA A 332     -10.788 -27.602 -15.799  1.00 71.06           C  
ATOM   2610  C   ALA A 332      -9.938 -26.897 -16.851  1.00 71.06           C  
ATOM   2611  O   ALA A 332     -10.256 -26.935 -18.042  1.00 71.06           O  
ATOM   2612  CB  ALA A 332     -11.668 -26.591 -15.065  1.00 71.06           C  
ATOM   2613  N   LEU A 333      -8.821 -26.316 -16.410  1.00 67.91           N  
ATOM   2614  CA  LEU A 333      -7.922 -25.616 -17.320  1.00 67.91           C  
ATOM   2615  C   LEU A 333      -7.257 -26.590 -18.286  1.00 67.91           C  
ATOM   2616  O   LEU A 333      -7.128 -26.298 -19.477  1.00 67.91           O  
ATOM   2617  CB  LEU A 333      -6.854 -24.851 -16.533  1.00 67.91           C  
ATOM   2618  CG  LEU A 333      -7.304 -23.549 -15.867  1.00 67.91           C  
ATOM   2619  CD1 LEU A 333      -6.236 -23.053 -14.899  1.00 67.91           C  
ATOM   2620  CD2 LEU A 333      -7.614 -22.490 -16.919  1.00 67.91           C  
ATOM   2621  N   GLU A 334      -6.777 -27.644 -17.743  1.00 71.80           N  
ATOM   2622  CA  GLU A 334      -6.130 -28.659 -18.570  1.00 71.80           C  
ATOM   2623  C   GLU A 334      -7.071 -29.170 -19.656  1.00 71.80           C  
ATOM   2624  O   GLU A 334      -6.654 -29.386 -20.795  1.00 71.80           O  
ATOM   2625  CB  GLU A 334      -5.640 -29.823 -17.706  1.00 71.80           C  
ATOM   2626  CG  GLU A 334      -4.403 -29.500 -16.880  1.00 71.80           C  
ATOM   2627  CD  GLU A 334      -3.961 -30.648 -15.987  1.00 71.80           C  
ATOM   2628  OE1 GLU A 334      -2.872 -30.556 -15.375  1.00 71.80           O  
ATOM   2629  OE2 GLU A 334      -4.707 -31.648 -15.900  1.00 71.80           O1-
ATOM   2630  N   GLU A 335      -8.222 -29.336 -19.141  1.00 72.53           N  
ATOM   2631  CA  GLU A 335      -9.191 -29.848 -20.106  1.00 72.53           C  
ATOM   2632  C   GLU A 335      -9.466 -28.825 -21.206  1.00 72.53           C  
ATOM   2633  O   GLU A 335      -9.616 -29.189 -22.374  1.00 72.53           O  
ATOM   2634  CB  GLU A 335     -10.497 -30.230 -19.406  1.00 72.53           C  
ATOM   2635  CG  GLU A 335     -11.415 -31.103 -20.249  1.00 72.53           C  
ATOM   2636  CD  GLU A 335     -10.813 -32.459 -20.582  1.00 72.53           C  
ATOM   2637  OE1 GLU A 335     -11.174 -33.042 -21.630  1.00 72.53           O  
ATOM   2638  OE2 GLU A 335      -9.974 -32.942 -19.789  1.00 72.53           O1-
ATOM   2639  N   VAL A 336      -9.420 -27.594 -20.819  1.00 63.90           N  
ATOM   2640  CA  VAL A 336      -9.624 -26.525 -21.790  1.00 63.90           C  
ATOM   2641  C   VAL A 336      -8.420 -26.437 -22.724  1.00 63.90           C  
ATOM   2642  O   VAL A 336      -8.576 -26.241 -23.932  1.00 63.90           O  
ATOM   2643  CB  VAL A 336      -9.859 -25.165 -21.095  1.00 63.90           C  
ATOM   2644  CG1 VAL A 336      -9.887 -24.032 -22.120  1.00 63.90           C  
ATOM   2645  CG2 VAL A 336     -11.158 -25.194 -20.291  1.00 63.90           C  
ATOM   2646  N   GLU A 337      -7.089 -26.637 -22.109  1.00 62.09           N  
ATOM   2647  CA  GLU A 337      -5.841 -26.518 -22.855  1.00 62.09           C  
ATOM   2648  C   GLU A 337      -5.641 -27.708 -23.789  1.00 62.09           C  
ATOM   2649  O   GLU A 337      -5.062 -27.566 -24.869  1.00 62.09           O  
ATOM   2650  CB  GLU A 337      -4.651 -26.393 -21.901  1.00 62.09           C  
ATOM   2651  CG  GLU A 337      -4.498 -25.009 -21.287  1.00 62.09           C  
ATOM   2652  CD  GLU A 337      -3.325 -24.906 -20.325  1.00 62.09           C  
ATOM   2653  OE1 GLU A 337      -3.079 -23.803 -19.785  1.00 62.09           O  
ATOM   2654  OE2 GLU A 337      -2.648 -25.935 -20.109  1.00 62.09           O1-
ATOM   2655  N   ARG A 338      -6.010 -28.982 -23.409  1.00 65.77           N  
ATOM   2656  CA  ARG A 338      -5.867 -30.177 -24.236  1.00 65.77           C  
ATOM   2657  C   ARG A 338      -6.779 -30.109 -25.457  1.00 65.77           C  
ATOM   2658  O   ARG A 338      -6.542 -30.793 -26.455  1.00 65.77           O  
ATOM   2659  CB  ARG A 338      -6.173 -31.436 -23.422  1.00 65.77           C  
ATOM   2660  CG  ARG A 338      -5.034 -31.876 -22.518  1.00 65.77           C  
ATOM   2661  CD  ARG A 338      -5.288 -33.252 -21.918  1.00 65.77           C  
ATOM   2662  NE  ARG A 338      -4.314 -33.577 -20.880  1.00 65.77           N  
ATOM   2663  CZ  ARG A 338      -4.094 -34.799 -20.404  1.00 65.77           C  
ATOM   2664  NH1 ARG A 338      -4.776 -35.841 -20.866  1.00 65.77           N1+
ATOM   2665  NH2 ARG A 338      -3.183 -34.982 -19.459  1.00 65.77           N  
ATOM   2666  N   ASN A 339      -7.336 -28.844 -26.133  1.00 47.92           N  
ATOM   2667  CA  ASN A 339      -7.834 -28.744 -27.501  1.00 47.92           C  
ATOM   2668  C   ASN A 339      -9.355 -28.642 -27.537  1.00 47.92           C  
ATOM   2669  O   ASN A 339     -10.049 -29.378 -26.834  1.00 47.92           O  
ATOM   2670  CB  ASN A 339      -7.362 -29.939 -28.332  1.00 47.92           C  
ATOM   2671  CG  ASN A 339      -6.078 -29.655 -29.086  1.00 47.92           C  
ATOM   2672  ND2 ASN A 339      -5.463 -30.701 -29.625  1.00 47.92           N  
ATOM   2673  OD1 ASN A 339      -5.643 -28.505 -29.184  1.00 47.92           O  
ATOM   2674  N   SER A 340     -10.086 -27.672 -28.404  1.00 43.28           N  
ATOM   2675  CA  SER A 340     -11.218 -27.102 -29.126  1.00 43.28           C  
ATOM   2676  C   SER A 340     -12.144 -28.193 -29.652  1.00 43.28           C  
ATOM   2677  O   SER A 340     -12.947 -27.951 -30.556  1.00 43.28           O  
ATOM   2678  CB  SER A 340     -10.730 -26.233 -30.286  1.00 43.28           C  
ATOM   2679  OG  SER A 340      -9.888 -26.975 -31.152  1.00 43.28           O  
ATOM   2680  N   LYS A 341     -12.152 -29.513 -29.183  1.00 44.59           N  
ATOM   2681  CA  LYS A 341     -13.204 -30.449 -29.569  1.00 44.59           C  
ATOM   2682  C   LYS A 341     -14.326 -30.473 -28.535  1.00 44.59           C  
ATOM   2683  O   LYS A 341     -14.089 -30.228 -27.349  1.00 44.59           O  
ATOM   2684  CB  LYS A 341     -12.631 -31.855 -29.754  1.00 44.59           C  
ATOM   2685  CG  LYS A 341     -11.735 -32.002 -30.974  1.00 44.59           C  
ATOM   2686  CD  LYS A 341     -11.372 -33.460 -31.227  1.00 44.59           C  
ATOM   2687  CE  LYS A 341     -10.425 -33.603 -32.411  1.00 44.59           C  
ATOM   2688  NZ  LYS A 341     -10.049 -35.029 -32.651  1.00 44.59           N1+
ATOM   2689  N   SER A 342     -15.619 -30.097 -28.877  1.00 49.73           N  
ATOM   2690  CA  SER A 342     -16.887 -29.935 -28.173  1.00 49.73           C  
ATOM   2691  C   SER A 342     -16.977 -30.870 -26.972  1.00 49.73           C  
ATOM   2692  O   SER A 342     -17.488 -30.487 -25.917  1.00 49.73           O  
ATOM   2693  CB  SER A 342     -18.062 -30.192 -29.119  1.00 49.73           C  
ATOM   2694  OG  SER A 342     -18.089 -31.547 -29.531  1.00 49.73           O  
ATOM   2695  N   SER A 343     -16.407 -32.244 -27.041  1.00 50.82           N  
ATOM   2696  CA  SER A 343     -16.498 -33.200 -25.942  1.00 50.82           C  
ATOM   2697  C   SER A 343     -15.599 -32.793 -24.779  1.00 50.82           C  
ATOM   2698  O   SER A 343     -15.943 -33.012 -23.616  1.00 50.82           O  
ATOM   2699  CB  SER A 343     -16.124 -34.604 -26.419  1.00 50.82           C  
ATOM   2700  OG  SER A 343     -14.771 -34.648 -26.839  1.00 50.82           O  
ATOM   2701  N   ASP A 344     -14.561 -31.978 -24.940  1.00 61.62           N  
ATOM   2702  CA  ASP A 344     -13.563 -31.520 -23.979  1.00 61.62           C  
ATOM   2703  C   ASP A 344     -14.040 -30.266 -23.248  1.00 61.62           C  
ATOM   2704  O   ASP A 344     -13.735 -30.074 -22.070  1.00 61.62           O  
ATOM   2705  CB  ASP A 344     -12.230 -31.248 -24.676  1.00 61.62           C  
ATOM   2706  CG  ASP A 344     -11.533 -32.515 -25.139  1.00 61.62           C  
ATOM   2707  OD1 ASP A 344     -11.795 -33.597 -24.571  1.00 61.62           O  
ATOM   2708  OD2 ASP A 344     -10.714 -32.431 -26.080  1.00 61.62           O1-
ATOM   2709  N   VAL A 345     -14.891 -29.536 -23.965  1.00 62.28           N  
ATOM   2710  CA  VAL A 345     -15.485 -28.349 -23.360  1.00 62.28           C  
ATOM   2711  C   VAL A 345     -16.481 -28.764 -22.279  1.00 62.28           C  
ATOM   2712  O   VAL A 345     -16.526 -28.161 -21.204  1.00 62.28           O  
ATOM   2713  CB  VAL A 345     -16.183 -27.462 -24.415  1.00 62.28           C  
ATOM   2714  CG1 VAL A 345     -16.924 -26.308 -23.745  1.00 62.28           C  
ATOM   2715  CG2 VAL A 345     -15.165 -26.934 -25.424  1.00 62.28           C  
ATOM   2716  N   ASN A 346     -17.115 -29.892 -22.535  1.00 62.25           N  
ATOM   2717  CA  ASN A 346     -18.107 -30.380 -21.585  1.00 62.25           C  
ATOM   2718  C   ASN A 346     -17.455 -30.875 -20.297  1.00 62.25           C  
ATOM   2719  O   ASN A 346     -17.962 -30.625 -19.202  1.00 62.25           O  
ATOM   2720  CB  ASN A 346     -18.951 -31.490 -22.212  1.00 62.25           C  
ATOM   2721  CG  ASN A 346     -19.957 -30.963 -23.217  1.00 62.25           C  
ATOM   2722  ND2 ASN A 346     -20.253 -31.761 -24.236  1.00 62.25           N  
ATOM   2723  OD1 ASN A 346     -20.463 -29.847 -23.079  1.00 62.25           O  
ATOM   2724  N   ARG A 347     -16.311 -31.561 -20.508  1.00 70.80           N  
ATOM   2725  CA  ARG A 347     -15.567 -32.021 -19.341  1.00 70.80           C  
ATOM   2726  C   ARG A 347     -15.042 -30.844 -18.526  1.00 70.80           C  
ATOM   2727  O   ARG A 347     -15.097 -30.859 -17.295  1.00 70.80           O  
ATOM   2728  CB  ARG A 347     -14.406 -32.924 -19.765  1.00 70.80           C  
ATOM   2729  CG  ARG A 347     -13.770 -33.691 -18.617  1.00 70.80           C  
ATOM   2730  CD  ARG A 347     -12.720 -34.676 -19.111  1.00 70.80           C  
ATOM   2731  NE  ARG A 347     -12.073 -35.374 -18.003  1.00 70.80           N  
ATOM   2732  CZ  ARG A 347     -11.159 -36.331 -18.140  1.00 70.80           C  
ATOM   2733  NH1 ARG A 347     -10.765 -36.724 -19.346  1.00 70.80           N1+
ATOM   2734  NH2 ARG A 347     -10.634 -36.898 -17.063  1.00 70.80           N  
ATOM   2735  N   ALA A 348     -14.547 -29.864 -19.227  1.00 68.72           N  
ATOM   2736  CA  ALA A 348     -14.060 -28.650 -18.574  1.00 68.72           C  
ATOM   2737  C   ALA A 348     -15.184 -27.946 -17.819  1.00 68.72           C  
ATOM   2738  O   ALA A 348     -14.994 -27.500 -16.685  1.00 68.72           O  
ATOM   2739  CB  ALA A 348     -13.438 -27.707 -19.600  1.00 68.72           C  
ATOM   2740  N   LEU A 349     -16.373 -27.924 -18.530  1.00 68.78           N  
ATOM   2741  CA  LEU A 349     -17.518 -27.266 -17.909  1.00 68.78           C  
ATOM   2742  C   LEU A 349     -17.934 -27.991 -16.633  1.00 68.78           C  
ATOM   2743  O   LEU A 349     -18.244 -27.353 -15.625  1.00 68.78           O  
ATOM   2744  CB  LEU A 349     -18.697 -27.208 -18.884  1.00 68.78           C  
ATOM   2745  CG  LEU A 349     -19.898 -26.369 -18.446  1.00 68.78           C  
ATOM   2746  CD1 LEU A 349     -19.523 -24.892 -18.396  1.00 68.78           C  
ATOM   2747  CD2 LEU A 349     -21.079 -26.595 -19.384  1.00 68.78           C  
ATOM   2748  N   LYS A 350     -17.947 -29.328 -16.643  1.00 75.12           N  
ATOM   2749  CA  LYS A 350     -18.290 -30.113 -15.460  1.00 75.12           C  
ATOM   2750  C   LYS A 350     -17.329 -29.823 -14.310  1.00 75.12           C  
ATOM   2751  O   LYS A 350     -17.752 -29.678 -13.161  1.00 75.12           O  
ATOM   2752  CB  LYS A 350     -18.281 -31.607 -15.786  1.00 75.12           C  
ATOM   2753  CG  LYS A 350     -19.495 -32.077 -16.571  1.00 75.12           C  
ATOM   2754  CD  LYS A 350     -19.468 -33.583 -16.795  1.00 75.12           C  
ATOM   2755  CE  LYS A 350     -20.620 -34.039 -17.682  1.00 75.12           C  
ATOM   2756  NZ  LYS A 350     -20.566 -35.508 -17.948  1.00 75.12           N1+
ATOM   2757  N   LEU A 351     -16.086 -29.728 -14.692  1.00 79.42           N  
ATOM   2758  CA  LEU A 351     -15.069 -29.459 -13.682  1.00 79.42           C  
ATOM   2759  C   LEU A 351     -15.226 -28.053 -13.113  1.00 79.42           C  
ATOM   2760  O   LEU A 351     -15.074 -27.846 -11.907  1.00 79.42           O  
ATOM   2761  CB  LEU A 351     -13.668 -29.629 -14.274  1.00 79.42           C  
ATOM   2762  CG  LEU A 351     -13.230 -31.063 -14.579  1.00 79.42           C  
ATOM   2763  CD1 LEU A 351     -11.931 -31.061 -15.380  1.00 79.42           C  
ATOM   2764  CD2 LEU A 351     -13.068 -31.860 -13.290  1.00 79.42           C  
ATOM   2765  N   ILE A 352     -15.553 -27.109 -14.010  1.00 71.98           N  
ATOM   2766  CA  ILE A 352     -15.770 -25.732 -13.578  1.00 71.98           C  
ATOM   2767  C   ILE A 352     -16.976 -25.669 -12.644  1.00 71.98           C  
ATOM   2768  O   ILE A 352     -16.939 -24.989 -11.616  1.00 71.98           O  
ATOM   2769  CB  ILE A 352     -15.976 -24.788 -14.783  1.00 71.98           C  
ATOM   2770  CG1 ILE A 352     -14.673 -24.643 -15.577  1.00 71.98           C  
ATOM   2771  CG2 ILE A 352     -16.489 -23.421 -14.318  1.00 71.98           C  
ATOM   2772  CD1 ILE A 352     -14.830 -23.897 -16.896  1.00 71.98           C  
ATOM   2773  N   LEU A 353     -18.028 -26.429 -12.971  1.00 74.59           N  
ATOM   2774  CA  LEU A 353     -19.222 -26.475 -12.133  1.00 74.59           C  
ATOM   2775  C   LEU A 353     -18.900 -27.056 -10.760  1.00 74.59           C  
ATOM   2776  O   LEU A 353     -19.366 -26.545  -9.740  1.00 74.59           O  
ATOM   2777  CB  LEU A 353     -20.318 -27.305 -12.807  1.00 74.59           C  
ATOM   2778  CG  LEU A 353     -21.041 -26.646 -13.983  1.00 74.59           C  
ATOM   2779  CD1 LEU A 353     -21.924 -27.663 -14.699  1.00 74.59           C  
ATOM   2780  CD2 LEU A 353     -21.866 -25.456 -13.505  1.00 74.59           C  
ATOM   2781  N   ARG A 354     -18.175 -28.028 -10.733  1.00 81.62           N  
ATOM   2782  CA  ARG A 354     -17.764 -28.632  -9.469  1.00 81.62           C  
ATOM   2783  C   ARG A 354     -16.938 -27.655  -8.640  1.00 81.62           C  
ATOM   2784  O   ARG A 354     -17.073 -27.603  -7.416  1.00 81.62           O  
ATOM   2785  CB  ARG A 354     -16.965 -29.914  -9.719  1.00 81.62           C  
ATOM   2786  CG  ARG A 354     -17.813 -31.085 -10.189  1.00 81.62           C  
ATOM   2787  CD  ARG A 354     -16.959 -32.302 -10.517  1.00 81.62           C  
ATOM   2788  NE  ARG A 354     -16.336 -32.863  -9.322  1.00 81.62           N  
ATOM   2789  CZ  ARG A 354     -15.532 -33.921  -9.312  1.00 81.62           C  
ATOM   2790  NH1 ARG A 354     -15.234 -34.558 -10.439  1.00 81.62           N1+
ATOM   2791  NH2 ARG A 354     -15.020 -34.348  -8.166  1.00 81.62           N  
ATOM   2792  N   ALA A 355     -16.076 -26.902  -9.387  1.00 77.90           N  
ATOM   2793  CA  ALA A 355     -15.266 -25.892  -8.710  1.00 77.90           C  
ATOM   2794  C   ALA A 355     -16.144 -24.806  -8.097  1.00 77.90           C  
ATOM   2795  O   ALA A 355     -15.892 -24.354  -6.977  1.00 77.90           O  
ATOM   2796  CB  ALA A 355     -14.263 -25.277  -9.682  1.00 77.90           C  
ATOM   2797  N   ILE A 356     -17.182 -24.395  -8.878  1.00 73.96           N  
ATOM   2798  CA  ILE A 356     -18.117 -23.381  -8.402  1.00 73.96           C  
ATOM   2799  C   ILE A 356     -18.857 -23.898  -7.171  1.00 73.96           C  
ATOM   2800  O   ILE A 356     -19.025 -23.172  -6.189  1.00 73.96           O  
ATOM   2801  CB  ILE A 356     -19.123 -22.976  -9.503  1.00 73.96           C  
ATOM   2802  CG1 ILE A 356     -18.405 -22.232 -10.634  1.00 73.96           C  
ATOM   2803  CG2 ILE A 356     -20.252 -22.125  -8.916  1.00 73.96           C  
ATOM   2804  CD1 ILE A 356     -19.290 -21.935 -11.838  1.00 73.96           C  
ATOM   2805  N   LYS A 357     -19.259 -25.104  -7.241  1.00 78.49           N  
ATOM   2806  CA  LYS A 357     -19.932 -25.716  -6.099  1.00 78.49           C  
ATOM   2807  C   LYS A 357     -19.037 -25.704  -4.863  1.00 78.49           C  
ATOM   2808  O   LYS A 357     -19.493 -25.384  -3.763  1.00 78.49           O  
ATOM   2809  CB  LYS A 357     -20.352 -27.149  -6.429  1.00 78.49           C  
ATOM   2810  CG  LYS A 357     -21.270 -27.780  -5.392  1.00 78.49           C  
ATOM   2811  CD  LYS A 357     -21.741 -29.161  -5.829  1.00 78.49           C  
ATOM   2812  CE  LYS A 357     -22.623 -29.811  -4.772  1.00 78.49           C  
ATOM   2813  NZ  LYS A 357     -23.070 -31.175  -5.186  1.00 78.49           N1+
ATOM   2814  N   ALA A 358     -17.765 -26.042  -5.040  1.00 80.35           N  
ATOM   2815  CA  ALA A 358     -16.807 -26.046  -3.937  1.00 80.35           C  
ATOM   2816  C   ALA A 358     -16.611 -24.641  -3.375  1.00 80.35           C  
ATOM   2817  O   ALA A 358     -16.537 -24.456  -2.158  1.00 80.35           O  
ATOM   2818  CB  ALA A 358     -15.471 -26.625  -4.395  1.00 80.35           C  
ATOM   2819  N   ALA A 359     -16.530 -23.717  -4.302  1.00 76.39           N  
ATOM   2820  CA  ALA A 359     -16.381 -22.324  -3.892  1.00 76.39           C  
ATOM   2821  C   ALA A 359     -17.586 -21.860  -3.078  1.00 76.39           C  
ATOM   2822  O   ALA A 359     -17.433 -21.140  -2.087  1.00 76.39           O  
ATOM   2823  CB  ALA A 359     -16.192 -21.427  -5.113  1.00 76.39           C  
ATOM   2824  N   VAL A 360     -18.753 -22.233  -3.531  1.00 78.47           N  
ATOM   2825  CA  VAL A 360     -19.980 -21.882  -2.823  1.00 78.47           C  
ATOM   2826  C   VAL A 360     -19.970 -22.508  -1.430  1.00 78.47           C  
ATOM   2827  O   VAL A 360     -20.363 -21.867  -0.452  1.00 78.47           O  
ATOM   2828  CB  VAL A 360     -21.235 -22.335  -3.602  1.00 78.47           C  
ATOM   2829  CG1 VAL A 360     -22.488 -22.183  -2.743  1.00 78.47           C  
ATOM   2830  CG2 VAL A 360     -21.372 -21.541  -4.900  1.00 78.47           C  
ATOM   2831  N   GLN A 361     -19.500 -23.755  -1.332  1.00 81.29           N  
ATOM   2832  CA  GLN A 361     -19.395 -24.430  -0.043  1.00 81.29           C  
ATOM   2833  C   GLN A 361     -18.427 -23.701   0.883  1.00 81.29           C  
ATOM   2834  O   GLN A 361     -18.654 -23.624   2.092  1.00 81.29           O  
ATOM   2835  CB  GLN A 361     -18.950 -25.881  -0.231  1.00 81.29           C  
ATOM   2836  CG  GLN A 361     -20.026 -26.783  -0.823  1.00 81.29           C  
ATOM   2837  CD  GLN A 361     -19.532 -28.193  -1.084  1.00 81.29           C  
ATOM   2838  NE2 GLN A 361     -20.462 -29.125  -1.256  1.00 81.29           N  
ATOM   2839  OE1 GLN A 361     -18.323 -28.442  -1.131  1.00 81.29           O  
ATOM   2840  N   LEU A 362     -17.345 -23.243   0.247  1.00 78.75           N  
ATOM   2841  CA  LEU A 362     -16.371 -22.462   1.002  1.00 78.75           C  
ATOM   2842  C   LEU A 362     -16.999 -21.178   1.533  1.00 78.75           C  
ATOM   2843  O   LEU A 362     -16.758 -20.792   2.679  1.00 78.75           O  
ATOM   2844  CB  LEU A 362     -15.159 -22.129   0.129  1.00 78.75           C  
ATOM   2845  CG  LEU A 362     -13.979 -21.458   0.835  1.00 78.75           C  
ATOM   2846  CD1 LEU A 362     -13.358 -22.413   1.851  1.00 78.75           C  
ATOM   2847  CD2 LEU A 362     -12.938 -20.999  -0.180  1.00 78.75           C  
ATOM   2848  N   LEU A 363     -17.800 -20.560   0.724  1.00 77.62           N  
ATOM   2849  CA  LEU A 363     -18.528 -19.361   1.125  1.00 77.62           C  
ATOM   2850  C   LEU A 363     -19.495 -19.668   2.264  1.00 77.62           C  
ATOM   2851  O   LEU A 363     -19.594 -18.900   3.224  1.00 77.62           O  
ATOM   2852  CB  LEU A 363     -19.293 -18.775  -0.065  1.00 77.62           C  
ATOM   2853  CG  LEU A 363     -19.982 -17.429   0.168  1.00 77.62           C  
ATOM   2854  CD1 LEU A 363     -18.944 -16.322   0.323  1.00 77.62           C  
ATOM   2855  CD2 LEU A 363     -20.942 -17.114  -0.973  1.00 77.62           C  
ATOM   2856  N   GLU A 364     -20.260 -20.701   2.128  1.00 80.41           N  
ATOM   2857  CA  GLU A 364     -21.212 -21.098   3.161  1.00 80.41           C  
ATOM   2858  C   GLU A 364     -20.514 -21.335   4.496  1.00 80.41           C  
ATOM   2859  O   GLU A 364     -21.006 -20.911   5.544  1.00 80.41           O  
ATOM   2860  CB  GLU A 364     -21.972 -22.357   2.735  1.00 80.41           C  
ATOM   2861  CG  GLU A 364     -22.991 -22.117   1.630  1.00 80.41           C  
ATOM   2862  CD  GLU A 364     -23.658 -23.393   1.140  1.00 80.41           C  
ATOM   2863  OE1 GLU A 364     -24.543 -23.315   0.258  1.00 80.41           O  
ATOM   2864  OE2 GLU A 364     -23.295 -24.478   1.646  1.00 80.41           O1-
ATOM   2865  N   HIS A 365     -19.406 -21.912   4.381  1.00 76.68           N  
ATOM   2866  CA  HIS A 365     -18.649 -22.190   5.596  1.00 76.68           C  
ATOM   2867  C   HIS A 365     -18.071 -20.908   6.189  1.00 76.68           C  
ATOM   2868  O   HIS A 365     -18.068 -20.732   7.410  1.00 76.68           O  
ATOM   2869  CB  HIS A 365     -17.527 -23.189   5.311  1.00 76.68           C  
ATOM   2870  CG  HIS A 365     -16.956 -23.816   6.543  1.00 76.68           C  
ATOM   2871  CD2 HIS A 365     -15.755 -23.655   7.147  1.00 76.68           C  
ATOM   2872  ND1 HIS A 365     -17.648 -24.737   7.299  1.00 76.68           N  
ATOM   2873  CE1 HIS A 365     -16.896 -25.116   8.319  1.00 76.68           C  
ATOM   2874  NE2 HIS A 365     -15.742 -24.474   8.250  1.00 76.68           N  
ATOM   2875  N   ALA A 366     -17.451 -20.172   5.312  1.00 73.34           N  
ATOM   2876  CA  ALA A 366     -16.914 -18.884   5.744  1.00 73.34           C  
ATOM   2877  C   ALA A 366     -17.979 -18.056   6.457  1.00 73.34           C  
ATOM   2878  O   ALA A 366     -17.682 -17.352   7.424  1.00 73.34           O  
ATOM   2879  CB  ALA A 366     -16.356 -18.114   4.549  1.00 73.34           C  
ATOM   2880  N   GLU A 367     -19.198 -18.188   6.091  1.00 72.11           N  
ATOM   2881  CA  GLU A 367     -20.302 -17.498   6.749  1.00 72.11           C  
ATOM   2882  C   GLU A 367     -20.533 -18.041   8.156  1.00 72.11           C  
ATOM   2883  O   GLU A 367     -20.774 -17.274   9.091  1.00 72.11           O  
ATOM   2884  CB  GLU A 367     -21.584 -17.621   5.921  1.00 72.11           C  
ATOM   2885  CG  GLU A 367     -22.516 -16.425   6.049  1.00 72.11           C  
ATOM   2886  CD  GLU A 367     -23.725 -16.506   5.130  1.00 72.11           C  
ATOM   2887  OE1 GLU A 367     -24.595 -15.607   5.190  1.00 72.11           O  
ATOM   2888  OE2 GLU A 367     -23.804 -17.477   4.344  1.00 72.11           O1-
ATOM   2889  N   LYS A 368     -20.477 -19.233   8.220  1.00 75.54           N  
ATOM   2890  CA  LYS A 368     -20.729 -19.862   9.513  1.00 75.54           C  
ATOM   2891  C   LYS A 368     -19.608 -19.554  10.502  1.00 75.54           C  
ATOM   2892  O   LYS A 368     -19.856 -19.394  11.699  1.00 75.54           O  
ATOM   2893  CB  LYS A 368     -20.888 -21.375   9.352  1.00 75.54           C  
ATOM   2894  CG  LYS A 368     -22.186 -21.793   8.678  1.00 75.54           C  
ATOM   2895  CD  LYS A 368     -22.311 -23.309   8.598  1.00 75.54           C  
ATOM   2896  CE  LYS A 368     -23.571 -23.730   7.854  1.00 75.54           C  
ATOM   2897  NZ  LYS A 368     -23.673 -25.214   7.732  1.00 75.54           N1+
ATOM   2898  N   SER A 369     -18.392 -19.359   9.863  1.00 73.30           N  
ATOM   2899  CA  SER A 369     -17.226 -19.139  10.713  1.00 73.30           C  
ATOM   2900  C   SER A 369     -17.123 -17.680  11.144  1.00 73.30           C  
ATOM   2901  O   SER A 369     -16.502 -17.370  12.162  1.00 73.30           O  
ATOM   2902  CB  SER A 369     -15.946 -19.556   9.986  1.00 73.30           C  
ATOM   2903  OG  SER A 369     -15.677 -18.684   8.902  1.00 73.30           O  
ATOM   2904  N   GLY A 370     -17.816 -16.730  10.473  1.00 69.20           N  
ATOM   2905  CA  GLY A 370     -17.769 -15.307  10.765  1.00 69.20           C  
ATOM   2906  C   GLY A 370     -16.469 -14.653  10.334  1.00 69.20           C  
ATOM   2907  O   GLY A 370     -16.170 -13.527  10.740  1.00 69.20           O  
ATOM   2908  N   ASP A 371     -15.584 -15.419   9.535  1.00 72.42           N  
ATOM   2909  CA  ASP A 371     -14.316 -14.844   9.098  1.00 72.42           C  
ATOM   2910  C   ASP A 371     -14.507 -13.961   7.867  1.00 72.42           C  
ATOM   2911  O   ASP A 371     -14.728 -14.464   6.763  1.00 72.42           O  
ATOM   2912  CB  ASP A 371     -13.300 -15.949   8.798  1.00 72.42           C  
ATOM   2913  CG  ASP A 371     -11.896 -15.418   8.566  1.00 72.42           C  
ATOM   2914  OD1 ASP A 371     -11.741 -14.212   8.279  1.00 72.42           O  
ATOM   2915  OD2 ASP A 371     -10.938 -16.214   8.670  1.00 72.42           O1-
ATOM   2916  N   PRO A 372     -14.563 -12.545   8.055  1.00 73.65           N  
ATOM   2917  CA  PRO A 372     -14.815 -11.606   6.959  1.00 73.65           C  
ATOM   2918  C   PRO A 372     -13.811 -11.746   5.818  1.00 73.65           C  
ATOM   2919  O   PRO A 372     -14.171 -11.584   4.650  1.00 73.65           O  
ATOM   2920  CB  PRO A 372     -14.688 -10.237   7.634  1.00 73.65           C  
ATOM   2921  CG  PRO A 372     -14.795 -10.520   9.097  1.00 73.65           C  
ATOM   2922  CD  PRO A 372     -14.456 -11.964   9.329  1.00 73.65           C  
ATOM   2923  N   GLU A 373     -12.523 -12.079   6.097  1.00 71.41           N  
ATOM   2924  CA  GLU A 373     -11.479 -12.228   5.088  1.00 71.41           C  
ATOM   2925  C   GLU A 373     -11.735 -13.444   4.203  1.00 71.41           C  
ATOM   2926  O   GLU A 373     -11.599 -13.369   2.980  1.00 71.41           O  
ATOM   2927  CB  GLU A 373     -10.102 -12.340   5.750  1.00 71.41           C  
ATOM   2928  CG  GLU A 373      -9.591 -11.029   6.329  1.00 71.41           C  
ATOM   2929  CD  GLU A 373      -8.208 -11.148   6.951  1.00 71.41           C  
ATOM   2930  OE1 GLU A 373      -7.704 -10.145   7.506  1.00 71.41           O  
ATOM   2931  OE2 GLU A 373      -7.624 -12.253   6.881  1.00 71.41           O1-
ATOM   2932  N   VAL A 374     -12.110 -14.616   4.789  1.00 70.42           N  
ATOM   2933  CA  VAL A 374     -12.421 -15.839   4.057  1.00 70.42           C  
ATOM   2934  C   VAL A 374     -13.686 -15.635   3.225  1.00 70.42           C  
ATOM   2935  O   VAL A 374     -13.763 -16.087   2.080  1.00 70.42           O  
ATOM   2936  CB  VAL A 374     -12.599 -17.043   5.010  1.00 70.42           C  
ATOM   2937  CG1 VAL A 374     -12.994 -18.295   4.230  1.00 70.42           C  
ATOM   2938  CG2 VAL A 374     -11.317 -17.285   5.805  1.00 70.42           C  
ATOM   2939  N   ARG A 375     -14.566 -14.888   3.890  1.00 72.26           N  
ATOM   2940  CA  ARG A 375     -15.817 -14.596   3.199  1.00 72.26           C  
ATOM   2941  C   ARG A 375     -15.567 -13.779   1.936  1.00 72.26           C  
ATOM   2942  O   ARG A 375     -16.120 -14.081   0.876  1.00 72.26           O  
ATOM   2943  CB  ARG A 375     -16.782 -13.850   4.123  1.00 72.26           C  
ATOM   2944  CG  ARG A 375     -18.194 -13.731   3.572  1.00 72.26           C  
ATOM   2945  CD  ARG A 375     -19.112 -12.982   4.529  1.00 72.26           C  
ATOM   2946  NE  ARG A 375     -18.889 -13.385   5.914  1.00 72.26           N  
ATOM   2947  CZ  ARG A 375     -19.634 -12.997   6.946  1.00 72.26           C  
ATOM   2948  NH1 ARG A 375     -20.670 -12.185   6.767  1.00 72.26           N1+
ATOM   2949  NH2 ARG A 375     -19.342 -13.425   8.166  1.00 72.26           N  
ATOM   2950  N   GLU A 376     -14.850 -12.665   2.055  1.00 77.84           N  
ATOM   2951  CA  GLU A 376     -14.515 -11.818   0.914  1.00 77.84           C  
ATOM   2952  C   GLU A 376     -13.772 -12.605  -0.160  1.00 77.84           C  
ATOM   2953  O   GLU A 376     -14.073 -12.481  -1.349  1.00 77.84           O  
ATOM   2954  CB  GLU A 376     -13.677 -10.619   1.363  1.00 77.84           C  
ATOM   2955  CG  GLU A 376     -13.423  -9.599   0.262  1.00 77.84           C  
ATOM   2956  CD  GLU A 376     -13.015  -8.234   0.792  1.00 77.84           C  
ATOM   2957  OE1 GLU A 376     -12.875  -7.287  -0.015  1.00 77.84           O  
ATOM   2958  OE2 GLU A 376     -12.831  -8.110   2.023  1.00 77.84           O1-
ATOM   2959  N   LEU A 377     -12.882 -13.410   0.289  1.00 72.25           N  
ATOM   2960  CA  LEU A 377     -12.101 -14.232  -0.629  1.00 72.25           C  
ATOM   2961  C   LEU A 377     -12.992 -15.237  -1.351  1.00 72.25           C  
ATOM   2962  O   LEU A 377     -12.884 -15.408  -2.567  1.00 72.25           O  
ATOM   2963  CB  LEU A 377     -10.989 -14.966   0.125  1.00 72.25           C  
ATOM   2964  CG  LEU A 377      -9.923 -15.647  -0.735  1.00 72.25           C  
ATOM   2965  CD1 LEU A 377      -8.531 -15.179  -0.324  1.00 72.25           C  
ATOM   2966  CD2 LEU A 377     -10.037 -17.164  -0.626  1.00 72.25           C  
ATOM   2967  N   ALA A 378     -13.803 -15.981  -0.615  1.00 71.80           N  
ATOM   2968  CA  ALA A 378     -14.725 -16.946  -1.209  1.00 71.80           C  
ATOM   2969  C   ALA A 378     -15.638 -16.275  -2.230  1.00 71.80           C  
ATOM   2970  O   ALA A 378     -15.906 -16.835  -3.296  1.00 71.80           O  
ATOM   2971  CB  ALA A 378     -15.554 -17.626  -0.124  1.00 71.80           C  
ATOM   2972  N   ARG A 379     -15.953 -15.035  -2.009  1.00 74.46           N  
ATOM   2973  CA  ARG A 379     -16.820 -14.267  -2.896  1.00 74.46           C  
ATOM   2974  C   ARG A 379     -16.119 -13.960  -4.215  1.00 74.46           C  
ATOM   2975  O   ARG A 379     -16.705 -14.125  -5.288  1.00 74.46           O  
ATOM   2976  CB  ARG A 379     -17.261 -12.966  -2.222  1.00 74.46           C  
ATOM   2977  CG  ARG A 379     -18.369 -13.148  -1.196  1.00 74.46           C  
ATOM   2978  CD  ARG A 379     -18.910 -11.812  -0.706  1.00 74.46           C  
ATOM   2979  NE  ARG A 379     -18.338 -11.442   0.586  1.00 74.46           N  
ATOM   2980  CZ  ARG A 379     -19.045 -11.078   1.651  1.00 74.46           C  
ATOM   2981  NH1 ARG A 379     -20.372 -11.030   1.600  1.00 74.46           N1+
ATOM   2982  NH2 ARG A 379     -18.422 -10.760   2.777  1.00 74.46           N  
ATOM   2983  N   GLU A 380     -14.988 -13.415  -3.937  1.00 76.78           N  
ATOM   2984  CA  GLU A 380     -14.214 -13.065  -5.123  1.00 76.78           C  
ATOM   2985  C   GLU A 380     -13.935 -14.294  -5.983  1.00 76.78           C  
ATOM   2986  O   GLU A 380     -13.969 -14.219  -7.214  1.00 76.78           O  
ATOM   2987  CB  GLU A 380     -12.898 -12.391  -4.728  1.00 76.78           C  
ATOM   2988  CG  GLU A 380     -12.121 -11.819  -5.905  1.00 76.78           C  
ATOM   2989  CD  GLU A 380     -12.876 -10.726  -6.647  1.00 76.78           C  
ATOM   2990  OE1 GLU A 380     -12.505 -10.409  -7.799  1.00 76.78           O  
ATOM   2991  OE2 GLU A 380     -13.844 -10.183  -6.069  1.00 76.78           O1-
ATOM   2992  N   LEU A 381     -13.746 -15.461  -5.326  1.00 74.15           N  
ATOM   2993  CA  LEU A 381     -13.506 -16.730  -6.003  1.00 74.15           C  
ATOM   2994  C   LEU A 381     -14.719 -17.145  -6.827  1.00 74.15           C  
ATOM   2995  O   LEU A 381     -14.582 -17.543  -7.986  1.00 74.15           O  
ATOM   2996  CB  LEU A 381     -13.165 -17.824  -4.987  1.00 74.15           C  
ATOM   2997  CG  LEU A 381     -12.796 -19.192  -5.562  1.00 74.15           C  
ATOM   2998  CD1 LEU A 381     -11.455 -19.120  -6.284  1.00 74.15           C  
ATOM   2999  CD2 LEU A 381     -12.760 -20.243  -4.459  1.00 74.15           C  
ATOM   3000  N   VAL A 382     -15.880 -17.143  -6.216  1.00 73.38           N  
ATOM   3001  CA  VAL A 382     -17.114 -17.492  -6.913  1.00 73.38           C  
ATOM   3002  C   VAL A 382     -17.308 -16.569  -8.113  1.00 73.38           C  
ATOM   3003  O   VAL A 382     -17.662 -17.024  -9.203  1.00 73.38           O  
ATOM   3004  CB  VAL A 382     -18.338 -17.411  -5.974  1.00 73.38           C  
ATOM   3005  CG1 VAL A 382     -19.636 -17.569  -6.764  1.00 73.38           C  
ATOM   3006  CG2 VAL A 382     -18.242 -18.474  -4.880  1.00 73.38           C  
ATOM   3007  N   ARG A 383     -17.059 -15.322  -7.899  1.00 76.69           N  
ATOM   3008  CA  ARG A 383     -17.194 -14.355  -8.984  1.00 76.69           C  
ATOM   3009  C   ARG A 383     -16.264 -14.699 -10.143  1.00 76.69           C  
ATOM   3010  O   ARG A 383     -16.678 -14.687 -11.304  1.00 76.69           O  
ATOM   3011  CB  ARG A 383     -16.904 -12.938  -8.483  1.00 76.69           C  
ATOM   3012  CG  ARG A 383     -17.213 -11.850  -9.499  1.00 76.69           C  
ATOM   3013  CD  ARG A 383     -16.851 -10.468  -8.972  1.00 76.69           C  
ATOM   3014  NE  ARG A 383     -17.426  -9.410  -9.797  1.00 76.69           N  
ATOM   3015  CZ  ARG A 383     -18.066  -8.345  -9.324  1.00 76.69           C  
ATOM   3016  NH1 ARG A 383     -18.227  -8.173  -8.017  1.00 76.69           N1+
ATOM   3017  NH2 ARG A 383     -18.551  -7.441 -10.165  1.00 76.69           N  
ATOM   3018  N   ARG A 384     -15.062 -14.976  -9.874  1.00 72.08           N  
ATOM   3019  CA  ARG A 384     -14.073 -15.266 -10.907  1.00 72.08           C  
ATOM   3020  C   ARG A 384     -14.406 -16.564 -11.635  1.00 72.08           C  
ATOM   3021  O   ARG A 384     -14.257 -16.653 -12.855  1.00 72.08           O  
ATOM   3022  CB  ARG A 384     -12.671 -15.350 -10.299  1.00 72.08           C  
ATOM   3023  CG  ARG A 384     -12.099 -14.003  -9.882  1.00 72.08           C  
ATOM   3024  CD  ARG A 384     -10.674 -14.134  -9.362  1.00 72.08           C  
ATOM   3025  NE  ARG A 384     -10.199 -12.884  -8.773  1.00 72.08           N  
ATOM   3026  CZ  ARG A 384      -9.107 -12.232  -9.159  1.00 72.08           C  
ATOM   3027  NH1 ARG A 384      -8.350 -12.701 -10.145  1.00 72.08           N1+
ATOM   3028  NH2 ARG A 384      -8.766 -11.104  -8.554  1.00 72.08           N  
ATOM   3029  N   LEU A 385     -14.842 -17.591 -10.861  1.00 72.97           N  
ATOM   3030  CA  LEU A 385     -15.214 -18.870 -11.454  1.00 72.97           C  
ATOM   3031  C   LEU A 385     -16.421 -18.714 -12.373  1.00 72.97           C  
ATOM   3032  O   LEU A 385     -16.488 -19.346 -13.430  1.00 72.97           O  
ATOM   3033  CB  LEU A 385     -15.520 -19.899 -10.362  1.00 72.97           C  
ATOM   3034  CG  LEU A 385     -14.317 -20.452  -9.594  1.00 72.97           C  
ATOM   3035  CD1 LEU A 385     -14.784 -21.286  -8.407  1.00 72.97           C  
ATOM   3036  CD2 LEU A 385     -13.427 -21.276 -10.517  1.00 72.97           C  
ATOM   3037  N   VAL A 386     -17.284 -17.841 -11.964  1.00 71.11           N  
ATOM   3038  CA  VAL A 386     -18.457 -17.551 -12.781  1.00 71.11           C  
ATOM   3039  C   VAL A 386     -18.028 -16.867 -14.077  1.00 71.11           C  
ATOM   3040  O   VAL A 386     -18.532 -17.194 -15.155  1.00 71.11           O  
ATOM   3041  CB  VAL A 386     -19.473 -16.666 -12.023  1.00 71.11           C  
ATOM   3042  CG1 VAL A 386     -20.555 -16.151 -12.970  1.00 71.11           C  
ATOM   3043  CG2 VAL A 386     -20.096 -17.444 -10.865  1.00 71.11           C  
ATOM   3044  N   GLU A 387     -17.094 -15.913 -13.956  1.00 69.93           N  
ATOM   3045  CA  GLU A 387     -16.579 -15.229 -15.138  1.00 69.93           C  
ATOM   3046  C   GLU A 387     -15.923 -16.212 -16.103  1.00 69.93           C  
ATOM   3047  O   GLU A 387     -16.114 -16.119 -17.318  1.00 69.93           O  
ATOM   3048  CB  GLU A 387     -15.581 -14.140 -14.737  1.00 69.93           C  
ATOM   3049  CG  GLU A 387     -16.226 -12.914 -14.109  1.00 69.93           C  
ATOM   3050  CD  GLU A 387     -15.218 -11.869 -13.657  1.00 69.93           C  
ATOM   3051  OE1 GLU A 387     -15.631 -10.842 -13.073  1.00 69.93           O  
ATOM   3052  OE2 GLU A 387     -14.007 -12.081 -13.889  1.00 69.93           O1-
ATOM   3053  N   ALA A 388     -15.125 -17.133 -15.470  1.00 66.53           N  
ATOM   3054  CA  ALA A 388     -14.465 -18.163 -16.271  1.00 66.53           C  
ATOM   3055  C   ALA A 388     -15.488 -19.060 -16.961  1.00 66.53           C  
ATOM   3056  O   ALA A 388     -15.319 -19.420 -18.129  1.00 66.53           O  
ATOM   3057  CB  ALA A 388     -13.532 -18.997 -15.398  1.00 66.53           C  
ATOM   3058  N   ALA A 389     -16.466 -19.374 -16.236  1.00 68.66           N  
ATOM   3059  CA  ALA A 389     -17.541 -20.208 -16.771  1.00 68.66           C  
ATOM   3060  C   ALA A 389     -18.285 -19.489 -17.893  1.00 68.66           C  
ATOM   3061  O   ALA A 389     -18.656 -20.107 -18.894  1.00 68.66           O  
ATOM   3062  CB  ALA A 389     -18.510 -20.603 -15.660  1.00 68.66           C  
ATOM   3063  N   GLU A 390     -18.485 -18.181 -17.731  1.00 70.54           N  
ATOM   3064  CA  GLU A 390     -19.168 -17.388 -18.749  1.00 70.54           C  
ATOM   3065  C   GLU A 390     -18.350 -17.322 -20.036  1.00 70.54           C  
ATOM   3066  O   GLU A 390     -18.908 -17.351 -21.134  1.00 70.54           O  
ATOM   3067  CB  GLU A 390     -19.450 -15.976 -18.232  1.00 70.54           C  
ATOM   3068  CG  GLU A 390     -20.583 -15.906 -17.218  1.00 70.54           C  
ATOM   3069  CD  GLU A 390     -20.812 -14.508 -16.669  1.00 70.54           C  
ATOM   3070  OE1 GLU A 390     -21.782 -14.307 -15.903  1.00 70.54           O  
ATOM   3071  OE2 GLU A 390     -20.017 -13.603 -17.010  1.00 70.54           O1-
ATOM   3072  N   GLU A 391     -17.047 -17.218 -19.836  1.00 65.48           N  
ATOM   3073  CA  GLU A 391     -16.154 -17.168 -20.989  1.00 65.48           C  
ATOM   3074  C   GLU A 391     -16.226 -18.460 -21.799  1.00 65.48           C  
ATOM   3075  O   GLU A 391     -16.175 -18.431 -23.030  1.00 65.48           O  
ATOM   3076  CB  GLU A 391     -14.714 -16.907 -20.543  1.00 65.48           C  
ATOM   3077  CG  GLU A 391     -14.443 -15.462 -20.152  1.00 65.48           C  
ATOM   3078  CD  GLU A 391     -13.021 -15.227 -19.666  1.00 65.48           C  
ATOM   3079  OE1 GLU A 391     -12.711 -14.099 -19.221  1.00 65.48           O  
ATOM   3080  OE2 GLU A 391     -12.212 -16.179 -19.734  1.00 65.48           O1-
ATOM   3081  N   VAL A 392     -16.368 -19.596 -21.134  1.00 62.59           N  
ATOM   3082  CA  VAL A 392     -16.466 -20.906 -21.767  1.00 62.59           C  
ATOM   3083  C   VAL A 392     -17.825 -21.053 -22.447  1.00 62.59           C  
ATOM   3084  O   VAL A 392     -17.936 -21.694 -23.494  1.00 62.59           O  
ATOM   3085  CB  VAL A 392     -16.257 -22.046 -20.745  1.00 62.59           C  
ATOM   3086  CG1 VAL A 392     -16.440 -23.409 -21.411  1.00 62.59           C  
ATOM   3087  CG2 VAL A 392     -14.872 -21.943 -20.108  1.00 62.59           C  
ATOM   3088  N   GLN A 393     -18.870 -20.334 -21.924  1.00 60.33           N  
ATOM   3089  CA  GLN A 393     -20.234 -20.374 -22.440  1.00 60.33           C  
ATOM   3090  C   GLN A 393     -20.324 -19.700 -23.807  1.00 60.33           C  
ATOM   3091  O   GLN A 393     -21.266 -19.946 -24.564  1.00 60.33           O  
ATOM   3092  CB  GLN A 393     -21.199 -19.707 -21.460  1.00 60.33           C  
ATOM   3093  CG  GLN A 393     -21.613 -20.599 -20.298  1.00 60.33           C  
ATOM   3094  CD  GLN A 393     -22.782 -20.037 -19.512  1.00 60.33           C  
ATOM   3095  NE2 GLN A 393     -23.441 -20.892 -18.738  1.00 60.33           N  
ATOM   3096  OE1 GLN A 393     -23.089 -18.844 -19.598  1.00 60.33           O  
ATOM   3097  N   ARG A 394     -19.471 -18.791 -24.162  1.00 63.67           N  
ATOM   3098  CA  ARG A 394     -19.532 -18.089 -25.440  1.00 63.67           C  
ATOM   3099  C   ARG A 394     -19.270 -19.041 -26.602  1.00 63.67           C  
ATOM   3100  O   ARG A 394     -19.615 -18.743 -27.747  1.00 63.67           O  
ATOM   3101  CB  ARG A 394     -18.526 -16.936 -25.470  1.00 63.67           C  
ATOM   3102  CG  ARG A 394     -18.907 -15.763 -24.581  1.00 63.67           C  
ATOM   3103  CD  ARG A 394     -17.932 -14.603 -24.730  1.00 63.67           C  
ATOM   3104  NE  ARG A 394     -18.149 -13.583 -23.708  1.00 63.67           N  
ATOM   3105  CZ  ARG A 394     -17.600 -12.371 -23.717  1.00 63.67           C  
ATOM   3106  NH1 ARG A 394     -16.786 -12.004 -24.701  1.00 63.67           N1+
ATOM   3107  NH2 ARG A 394     -17.865 -11.521 -22.737  1.00 63.67           N  
ATOM   3108  N   ASN A 395     -19.143 -20.432 -26.411  1.00 51.81           N  
ATOM   3109  CA  ASN A 395     -19.080 -21.437 -27.468  1.00 51.81           C  
ATOM   3110  C   ASN A 395     -19.707 -22.755 -27.025  1.00 51.81           C  
ATOM   3111  O   ASN A 395     -18.995 -23.711 -26.708  1.00 51.81           O  
ATOM   3112  CB  ASN A 395     -17.633 -21.659 -27.911  1.00 51.81           C  
ATOM   3113  CG  ASN A 395     -17.095 -20.512 -28.745  1.00 51.81           C  
ATOM   3114  ND2 ASN A 395     -15.783 -20.312 -28.700  1.00 51.81           N  
ATOM   3115  OD1 ASN A 395     -17.852 -19.813 -29.423  1.00 51.81           O  
ATOM   3116  N   PRO A 396     -21.057 -22.880 -26.860  1.00 50.05           N  
ATOM   3117  CA  PRO A 396     -21.608 -24.054 -26.179  1.00 50.05           C  
ATOM   3118  C   PRO A 396     -21.851 -25.226 -27.126  1.00 50.05           C  
ATOM   3119  O   PRO A 396     -22.279 -25.025 -28.266  1.00 50.05           O  
ATOM   3120  CB  PRO A 396     -22.927 -23.538 -25.598  1.00 50.05           C  
ATOM   3121  CG  PRO A 396     -23.231 -22.303 -26.382  1.00 50.05           C  
ATOM   3122  CD  PRO A 396     -21.974 -21.848 -27.067  1.00 50.05           C  
ATOM   3123  N   SER A 397     -21.375 -26.452 -26.738  1.00 58.41           N  
ATOM   3124  CA  SER A 397     -21.833 -27.628 -27.470  1.00 58.41           C  
ATOM   3125  C   SER A 397     -23.023 -28.282 -26.777  1.00 58.41           C  
ATOM   3126  O   SER A 397     -23.911 -28.826 -27.437  1.00 58.41           O  
ATOM   3127  CB  SER A 397     -20.698 -28.642 -27.619  1.00 58.41           C  
ATOM   3128  OG  SER A 397     -20.373 -29.220 -26.366  1.00 58.41           O  
ATOM   3129  N   ASP A 398     -23.420 -28.027 -25.414  1.00 58.75           N  
ATOM   3130  CA  ASP A 398     -24.403 -28.824 -24.686  1.00 58.75           C  
ATOM   3131  C   ASP A 398     -25.348 -27.932 -23.884  1.00 58.75           C  
ATOM   3132  O   ASP A 398     -24.929 -27.275 -22.929  1.00 58.75           O  
ATOM   3133  CB  ASP A 398     -23.703 -29.819 -23.757  1.00 58.75           C  
ATOM   3134  CG  ASP A 398     -24.643 -30.878 -23.209  1.00 58.75           C  
ATOM   3135  OD1 ASP A 398     -25.862 -30.620 -23.108  1.00 58.75           O  
ATOM   3136  OD2 ASP A 398     -24.159 -31.982 -22.873  1.00 58.75           O1-
ATOM   3137  N   GLU A 399     -26.573 -27.765 -24.305  1.00 65.45           N  
ATOM   3138  CA  GLU A 399     -27.640 -26.910 -23.791  1.00 65.45           C  
ATOM   3139  C   GLU A 399     -27.991 -27.273 -22.350  1.00 65.45           C  
ATOM   3140  O   GLU A 399     -28.216 -26.390 -21.520  1.00 65.45           O  
ATOM   3141  CB  GLU A 399     -28.885 -27.011 -24.676  1.00 65.45           C  
ATOM   3142  CG  GLU A 399     -28.882 -26.046 -25.853  1.00 65.45           C  
ATOM   3143  CD  GLU A 399     -30.159 -26.100 -26.676  1.00 65.45           C  
ATOM   3144  OE1 GLU A 399     -30.249 -25.390 -27.703  1.00 65.45           O  
ATOM   3145  OE2 GLU A 399     -31.077 -26.857 -26.289  1.00 65.45           O1-
ATOM   3146  N   GLN A 400     -28.086 -28.596 -21.983  1.00 63.54           N  
ATOM   3147  CA  GLN A 400     -28.426 -29.076 -20.648  1.00 63.54           C  
ATOM   3148  C   GLN A 400     -27.371 -28.656 -19.628  1.00 63.54           C  
ATOM   3149  O   GLN A 400     -27.705 -28.184 -18.540  1.00 63.54           O  
ATOM   3150  CB  GLN A 400     -28.580 -30.597 -20.646  1.00 63.54           C  
ATOM   3151  CG  GLN A 400     -29.260 -31.145 -19.399  1.00 63.54           C  
ATOM   3152  CD  GLN A 400     -29.492 -32.643 -19.466  1.00 63.54           C  
ATOM   3153  NE2 GLN A 400     -29.983 -33.217 -18.373  1.00 63.54           N  
ATOM   3154  OE1 GLN A 400     -29.232 -33.279 -20.493  1.00 63.54           O  
ATOM   3155  N   LYS A 401     -26.114 -28.834 -19.806  1.00 60.90           N  
ATOM   3156  CA  LYS A 401     -25.011 -28.440 -18.935  1.00 60.90           C  
ATOM   3157  C   LYS A 401     -24.902 -26.920 -18.837  1.00 60.90           C  
ATOM   3158  O   LYS A 401     -24.609 -26.381 -17.768  1.00 60.90           O  
ATOM   3159  CB  LYS A 401     -23.691 -29.027 -19.440  1.00 60.90           C  
ATOM   3160  CG  LYS A 401     -23.566 -30.530 -19.237  1.00 60.90           C  
ATOM   3161  CD  LYS A 401     -22.187 -31.036 -19.643  1.00 60.90           C  
ATOM   3162  CE  LYS A 401     -22.073 -32.545 -19.473  1.00 60.90           C  
ATOM   3163  NZ  LYS A 401     -20.739 -33.051 -19.918  1.00 60.90           N1+
ATOM   3164  N   ASN A 402     -25.231 -26.301 -19.968  1.00 57.47           N  
ATOM   3165  CA  ASN A 402     -25.286 -24.843 -19.957  1.00 57.47           C  
ATOM   3166  C   ASN A 402     -26.391 -24.331 -19.038  1.00 57.47           C  
ATOM   3167  O   ASN A 402     -26.218 -23.320 -18.357  1.00 57.47           O  
ATOM   3168  CB  ASN A 402     -25.480 -24.301 -21.375  1.00 57.47           C  
ATOM   3169  CG  ASN A 402     -25.039 -22.858 -21.515  1.00 57.47           C  
ATOM   3170  ND2 ASN A 402     -24.319 -22.560 -22.589  1.00 57.47           N  
ATOM   3171  OD1 ASN A 402     -25.343 -22.019 -20.664  1.00 57.47           O  
ATOM   3172  N   THR A 403     -27.507 -25.035 -19.079  1.00 68.74           N  
ATOM   3173  CA  THR A 403     -28.595 -24.665 -18.181  1.00 68.74           C  
ATOM   3174  C   THR A 403     -28.175 -24.836 -16.723  1.00 68.74           C  
ATOM   3175  O   THR A 403     -28.441 -23.968 -15.890  1.00 68.74           O  
ATOM   3176  CB  THR A 403     -29.856 -25.504 -18.455  1.00 68.74           C  
ATOM   3177  CG2 THR A 403     -31.006 -25.083 -17.546  1.00 68.74           C  
ATOM   3178  OG1 THR A 403     -30.252 -25.327 -19.821  1.00 68.74           O  
ATOM   3179  N   GLN A 404     -27.537 -25.983 -16.374  1.00 68.46           N  
ATOM   3180  CA  GLN A 404     -27.038 -26.239 -15.027  1.00 68.46           C  
ATOM   3181  C   GLN A 404     -26.026 -25.177 -14.605  1.00 68.46           C  
ATOM   3182  O   GLN A 404     -26.047 -24.710 -13.465  1.00 68.46           O  
ATOM   3183  CB  GLN A 404     -26.406 -27.629 -14.943  1.00 68.46           C  
ATOM   3184  CG  GLN A 404     -27.419 -28.766 -14.956  1.00 68.46           C  
ATOM   3185  CD  GLN A 404     -26.765 -30.135 -14.920  1.00 68.46           C  
ATOM   3186  NE2 GLN A 404     -27.576 -31.176 -14.768  1.00 68.46           N  
ATOM   3187  OE1 GLN A 404     -25.540 -30.256 -15.028  1.00 68.46           O  
ATOM   3188  N   LEU A 405     -25.152 -24.878 -15.535  1.00 64.74           N  
ATOM   3189  CA  LEU A 405     -24.148 -23.849 -15.295  1.00 64.74           C  
ATOM   3190  C   LEU A 405     -24.805 -22.500 -15.025  1.00 64.74           C  
ATOM   3191  O   LEU A 405     -24.430 -21.799 -14.082  1.00 64.74           O  
ATOM   3192  CB  LEU A 405     -23.197 -23.737 -16.490  1.00 64.74           C  
ATOM   3193  CG  LEU A 405     -22.028 -22.762 -16.338  1.00 64.74           C  
ATOM   3194  CD1 LEU A 405     -21.083 -23.235 -15.239  1.00 64.74           C  
ATOM   3195  CD2 LEU A 405     -21.285 -22.609 -17.661  1.00 64.74           C  
ATOM   3196  N   ARG A 406     -25.749 -22.146 -15.904  1.00 67.59           N  
ATOM   3197  CA  ARG A 406     -26.465 -20.890 -15.713  1.00 67.59           C  
ATOM   3198  C   ARG A 406     -27.156 -20.854 -14.353  1.00 67.59           C  
ATOM   3199  O   ARG A 406     -27.161 -19.821 -13.681  1.00 67.59           O  
ATOM   3200  CB  ARG A 406     -27.492 -20.680 -16.827  1.00 67.59           C  
ATOM   3201  CG  ARG A 406     -26.884 -20.239 -18.150  1.00 67.59           C  
ATOM   3202  CD  ARG A 406     -27.956 -19.882 -19.171  1.00 67.59           C  
ATOM   3203  NE  ARG A 406     -27.522 -20.183 -20.533  1.00 67.59           N  
ATOM   3204  CZ  ARG A 406     -27.993 -19.589 -21.626  1.00 67.59           C  
ATOM   3205  NH1 ARG A 406     -28.926 -18.648 -21.538  1.00 67.59           N1+
ATOM   3206  NH2 ARG A 406     -27.529 -19.939 -22.817  1.00 67.59           N  
ATOM   3207  N   ARG A 407     -27.720 -22.041 -14.031  1.00 68.34           N  
ATOM   3208  CA  ARG A 407     -28.387 -22.122 -12.735  1.00 68.34           C  
ATOM   3209  C   ARG A 407     -27.394 -21.927 -11.594  1.00 68.34           C  
ATOM   3210  O   ARG A 407     -27.676 -21.206 -10.635  1.00 68.34           O  
ATOM   3211  CB  ARG A 407     -29.103 -23.466 -12.583  1.00 68.34           C  
ATOM   3212  CG  ARG A 407     -30.427 -23.546 -13.326  1.00 68.34           C  
ATOM   3213  CD  ARG A 407     -31.128 -24.875 -13.086  1.00 68.34           C  
ATOM   3214  NE  ARG A 407     -32.202 -25.101 -14.051  1.00 68.34           N  
ATOM   3215  CZ  ARG A 407     -32.886 -26.234 -14.173  1.00 68.34           C  
ATOM   3216  NH1 ARG A 407     -32.622 -27.273 -13.389  1.00 68.34           N1+
ATOM   3217  NH2 ARG A 407     -33.843 -26.330 -15.085  1.00 68.34           N  
ATOM   3218  N   LEU A 408     -26.304 -22.577 -11.670  1.00 68.48           N  
ATOM   3219  CA  LEU A 408     -25.278 -22.470 -10.639  1.00 68.48           C  
ATOM   3220  C   LEU A 408     -24.718 -21.053 -10.573  1.00 68.48           C  
ATOM   3221  O   LEU A 408     -24.491 -20.521  -9.484  1.00 68.48           O  
ATOM   3222  CB  LEU A 408     -24.146 -23.466 -10.904  1.00 68.48           C  
ATOM   3223  CG  LEU A 408     -24.437 -24.929 -10.565  1.00 68.48           C  
ATOM   3224  CD1 LEU A 408     -23.316 -25.825 -11.081  1.00 68.48           C  
ATOM   3225  CD2 LEU A 408     -24.619 -25.104  -9.061  1.00 68.48           C  
ATOM   3226  N   ILE A 409     -24.478 -20.517 -11.793  1.00 65.05           N  
ATOM   3227  CA  ILE A 409     -24.027 -19.131 -11.857  1.00 65.05           C  
ATOM   3228  C   ILE A 409     -25.065 -18.220 -11.204  1.00 65.05           C  
ATOM   3229  O   ILE A 409     -24.715 -17.329 -10.425  1.00 65.05           O  
ATOM   3230  CB  ILE A 409     -23.767 -18.688 -13.315  1.00 65.05           C  
ATOM   3231  CG1 ILE A 409     -22.545 -19.417 -13.883  1.00 65.05           C  
ATOM   3232  CG2 ILE A 409     -23.584 -17.170 -13.393  1.00 65.05           C  
ATOM   3233  CD1 ILE A 409     -22.308 -19.164 -15.366  1.00 65.05           C  
ATOM   3234  N   ALA A 410     -26.328 -18.461 -11.597  1.00 67.57           N  
ATOM   3235  CA  ALA A 410     -27.418 -17.675 -11.027  1.00 67.57           C  
ATOM   3236  C   ALA A 410     -27.463 -17.821  -9.508  1.00 67.57           C  
ATOM   3237  O   ALA A 410     -27.641 -16.835  -8.788  1.00 67.57           O  
ATOM   3238  CB  ALA A 410     -28.753 -18.094 -11.637  1.00 67.57           C  
ATOM   3239  N   LYS A 411     -27.324 -19.066  -9.051  1.00 62.92           N  
ATOM   3240  CA  LYS A 411     -27.335 -19.312  -7.611  1.00 62.92           C  
ATOM   3241  C   LYS A 411     -26.188 -18.579  -6.921  1.00 62.92           C  
ATOM   3242  O   LYS A 411     -26.377 -17.986  -5.856  1.00 62.92           O  
ATOM   3243  CB  LYS A 411     -27.248 -20.812  -7.322  1.00 62.92           C  
ATOM   3244  CG  LYS A 411     -28.569 -21.550  -7.481  1.00 62.92           C  
ATOM   3245  CD  LYS A 411     -28.445 -23.011  -7.068  1.00 62.92           C  
ATOM   3246  CE  LYS A 411     -29.750 -23.766  -7.285  1.00 62.92           C  
ATOM   3247  NZ  LYS A 411     -29.628 -25.204  -6.902  1.00 62.92           N1+
ATOM   3248  N   ALA A 412     -24.994 -18.653  -7.542  1.00 65.97           N  
ATOM   3249  CA  ALA A 412     -23.825 -17.956  -7.013  1.00 65.97           C  
ATOM   3250  C   ALA A 412     -24.038 -16.446  -7.018  1.00 65.97           C  
ATOM   3251  O   ALA A 412     -23.696 -15.761  -6.051  1.00 65.97           O  
ATOM   3252  CB  ALA A 412     -22.580 -18.318  -7.819  1.00 65.97           C  
ATOM   3253  N   GLU A 413     -24.595 -15.940  -8.210  1.00 66.02           N  
ATOM   3254  CA  GLU A 413     -24.856 -14.510  -8.346  1.00 66.02           C  
ATOM   3255  C   GLU A 413     -25.865 -14.031  -7.306  1.00 66.02           C  
ATOM   3256  O   GLU A 413     -25.708 -12.952  -6.733  1.00 66.02           O  
ATOM   3257  CB  GLU A 413     -25.359 -14.187  -9.755  1.00 66.02           C  
ATOM   3258  CG  GLU A 413     -24.278 -14.251 -10.824  1.00 66.02           C  
ATOM   3259  CD  GLU A 413     -24.806 -13.994 -12.227  1.00 66.02           C  
ATOM   3260  OE1 GLU A 413     -23.990 -13.838 -13.164  1.00 66.02           O  
ATOM   3261  OE2 GLU A 413     -26.045 -13.947 -12.391  1.00 66.02           O1-
ATOM   3262  N   VAL A 414     -26.975 -14.798  -7.158  1.00 72.16           N  
ATOM   3263  CA  VAL A 414     -27.989 -14.453  -6.167  1.00 72.16           C  
ATOM   3264  C   VAL A 414     -27.363 -14.421  -4.775  1.00 72.16           C  
ATOM   3265  O   VAL A 414     -27.621 -13.505  -3.991  1.00 72.16           O  
ATOM   3266  CB  VAL A 414     -29.173 -15.444  -6.197  1.00 72.16           C  
ATOM   3267  CG1 VAL A 414     -30.101 -15.213  -5.006  1.00 72.16           C  
ATOM   3268  CG2 VAL A 414     -29.943 -15.315  -7.510  1.00 72.16           C  
ATOM   3269  N   TRP A 415     -26.592 -15.450  -4.536  1.00 69.35           N  
ATOM   3270  CA  TRP A 415     -25.928 -15.468  -3.236  1.00 69.35           C  
ATOM   3271  C   TRP A 415     -25.038 -14.241  -3.063  1.00 69.35           C  
ATOM   3272  O   TRP A 415     -25.069 -13.587  -2.018  1.00 69.35           O  
ATOM   3273  CB  TRP A 415     -25.097 -16.743  -3.074  1.00 69.35           C  
ATOM   3274  CG  TRP A 415     -25.258 -17.410  -1.740  1.00 69.35           C  
ATOM   3275  CD1 TRP A 415     -26.150 -18.391  -1.412  1.00 69.35           C  
ATOM   3276  CD2 TRP A 415     -24.507 -17.137  -0.553  1.00 69.35           C  
ATOM   3277  CE2 TRP A 415     -24.998 -17.992   0.458  1.00 69.35           C  
ATOM   3278  CE3 TRP A 415     -23.465 -16.251  -0.246  1.00 69.35           C  
ATOM   3279  NE1 TRP A 415     -25.999 -18.747  -0.092  1.00 69.35           N  
ATOM   3280  CZ2 TRP A 415     -24.482 -17.988   1.756  1.00 69.35           C  
ATOM   3281  CZ3 TRP A 415     -22.953 -16.249   1.046  1.00 69.35           C  
ATOM   3282  CH2 TRP A 415     -23.462 -17.113   2.030  1.00 69.35           C  
ATOM   3283  N   LEU A 416     -24.156 -13.940  -4.095  1.00 67.30           N  
ATOM   3284  CA  LEU A 416     -23.268 -12.782  -4.077  1.00 67.30           C  
ATOM   3285  C   LEU A 416     -24.060 -11.493  -3.887  1.00 67.30           C  
ATOM   3286  O   LEU A 416     -23.647 -10.614  -3.127  1.00 67.30           O  
ATOM   3287  CB  LEU A 416     -22.456 -12.709  -5.374  1.00 67.30           C  
ATOM   3288  CG  LEU A 416     -21.337 -13.739  -5.531  1.00 67.30           C  
ATOM   3289  CD1 LEU A 416     -20.793 -13.717  -6.956  1.00 67.30           C  
ATOM   3290  CD2 LEU A 416     -20.222 -13.478  -4.524  1.00 67.30           C  
ATOM   3291  N   LEU A 417     -25.229 -11.453  -4.527  1.00 73.04           N  
ATOM   3292  CA  LEU A 417     -26.083 -10.273  -4.445  1.00 73.04           C  
ATOM   3293  C   LEU A 417     -26.682 -10.132  -3.049  1.00 73.04           C  
ATOM   3294  O   LEU A 417     -26.742  -9.027  -2.503  1.00 73.04           O  
ATOM   3295  CB  LEU A 417     -27.201 -10.346  -5.487  1.00 73.04           C  
ATOM   3296  CG  LEU A 417     -26.886  -9.756  -6.862  1.00 73.04           C  
ATOM   3297  CD1 LEU A 417     -27.604 -10.540  -7.955  1.00 73.04           C  
ATOM   3298  CD2 LEU A 417     -27.274  -8.281  -6.912  1.00 73.04           C  
ATOM   3299  N   ASN A 418     -27.092 -11.250  -2.490  1.00 71.18           N  
ATOM   3300  CA  ASN A 418     -27.671 -11.227  -1.151  1.00 71.18           C  
ATOM   3301  C   ASN A 418     -26.661 -10.752  -0.111  1.00 71.18           C  
ATOM   3302  O   ASN A 418     -27.003  -9.978   0.784  1.00 71.18           O  
ATOM   3303  CB  ASN A 418     -28.210 -12.609  -0.776  1.00 71.18           C  
ATOM   3304  CG  ASN A 418     -29.628 -12.834  -1.260  1.00 71.18           C  
ATOM   3305  ND2 ASN A 418     -30.082 -14.082  -1.208  1.00 71.18           N  
ATOM   3306  OD1 ASN A 418     -30.312 -11.895  -1.677  1.00 71.18           O  
ATOM   3307  N   GLU A 419     -25.454 -11.137  -0.335  1.00 65.03           N  
ATOM   3308  CA  GLU A 419     -24.418 -10.746   0.616  1.00 65.03           C  
ATOM   3309  C   GLU A 419     -24.078  -9.263   0.483  1.00 65.03           C  
ATOM   3310  O   GLU A 419     -23.898  -8.570   1.487  1.00 65.03           O  
ATOM   3311  CB  GLU A 419     -23.158 -11.593   0.417  1.00 65.03           C  
ATOM   3312  CG  GLU A 419     -23.274 -13.005   0.973  1.00 65.03           C  
ATOM   3313  CD  GLU A 419     -21.940 -13.728   1.058  1.00 65.03           C  
ATOM   3314  OE1 GLU A 419     -21.884 -14.832   1.645  1.00 65.03           O  
ATOM   3315  OE2 GLU A 419     -20.942 -13.185   0.533  1.00 65.03           O1-
ATOM   3316  N   GLU A 420     -23.851  -8.890  -0.804  1.00 70.18           N  
ATOM   3317  CA  GLU A 420     -23.635  -7.471  -1.070  1.00 70.18           C  
ATOM   3318  C   GLU A 420     -24.765  -6.623  -0.495  1.00 70.18           C  
ATOM   3319  O   GLU A 420     -24.526  -5.533   0.029  1.00 70.18           O  
ATOM   3320  CB  GLU A 420     -23.503  -7.221  -2.575  1.00 70.18           C  
ATOM   3321  CG  GLU A 420     -22.205  -7.743  -3.174  1.00 70.18           C  
ATOM   3322  CD  GLU A 420     -22.125  -7.564  -4.682  1.00 70.18           C  
ATOM   3323  OE1 GLU A 420     -21.109  -7.974  -5.289  1.00 70.18           O  
ATOM   3324  OE2 GLU A 420     -23.086  -7.008  -5.261  1.00 70.18           O1-
ATOM   3325  N   PHE A 421     -25.945  -7.203  -0.547  1.00 71.20           N  
ATOM   3326  CA  PHE A 421     -27.119  -6.526  -0.009  1.00 71.20           C  
ATOM   3327  C   PHE A 421     -27.039  -6.426   1.510  1.00 71.20           C  
ATOM   3328  O   PHE A 421     -27.326  -5.373   2.084  1.00 71.20           O  
ATOM   3329  CB  PHE A 421     -28.399  -7.259  -0.421  1.00 71.20           C  
ATOM   3330  CG  PHE A 421     -29.662  -6.584   0.041  1.00 71.20           C  
ATOM   3331  CD1 PHE A 421     -30.330  -7.029   1.174  1.00 71.20           C  
ATOM   3332  CD2 PHE A 421     -30.180  -5.501  -0.658  1.00 71.20           C  
ATOM   3333  CE1 PHE A 421     -31.499  -6.407   1.605  1.00 71.20           C  
ATOM   3334  CE2 PHE A 421     -31.347  -4.872  -0.234  1.00 71.20           C  
ATOM   3335  CZ  PHE A 421     -32.006  -5.327   0.897  1.00 71.20           C  
ATOM   3336  N   LYS A 422     -26.655  -7.543   2.170  1.00 72.85           N  
ATOM   3337  CA  LYS A 422     -26.532  -7.539   3.624  1.00 72.85           C  
ATOM   3338  C   LYS A 422     -25.488  -6.526   4.085  1.00 72.85           C  
ATOM   3339  O   LYS A 422     -25.701  -5.810   5.067  1.00 72.85           O  
ATOM   3340  CB  LYS A 422     -26.171  -8.933   4.137  1.00 72.85           C  
ATOM   3341  CG  LYS A 422     -27.328  -9.923   4.107  1.00 72.85           C  
ATOM   3342  CD  LYS A 422     -26.929 -11.268   4.701  1.00 72.85           C  
ATOM   3343  CE  LYS A 422     -28.065 -12.277   4.617  1.00 72.85           C  
ATOM   3344  NZ  LYS A 422     -27.666 -13.607   5.164  1.00 72.85           N1+
ATOM   3345  N   GLU A 423     -24.316  -6.495   3.319  1.00 73.29           N  
ATOM   3346  CA  GLU A 423     -23.280  -5.513   3.628  1.00 73.29           C  
ATOM   3347  C   GLU A 423     -23.774  -4.092   3.375  1.00 73.29           C  
ATOM   3348  O   GLU A 423     -23.517  -3.188   4.174  1.00 73.29           O  
ATOM   3349  CB  GLU A 423     -22.019  -5.786   2.805  1.00 73.29           C  
ATOM   3350  CG  GLU A 423     -21.006  -6.678   3.508  1.00 73.29           C  
ATOM   3351  CD  GLU A 423     -19.822  -7.050   2.630  1.00 73.29           C  
ATOM   3352  OE1 GLU A 423     -18.985  -7.877   3.058  1.00 73.29           O  
ATOM   3353  OE2 GLU A 423     -19.730  -6.509   1.507  1.00 73.29           O1-
ATOM   3354  N   ALA A 424     -24.448  -3.886   2.248  1.00 68.99           N  
ATOM   3355  CA  ALA A 424     -25.036  -2.590   1.920  1.00 68.99           C  
ATOM   3356  C   ALA A 424     -26.071  -2.178   2.964  1.00 68.99           C  
ATOM   3357  O   ALA A 424     -26.164  -1.003   3.324  1.00 68.99           O  
ATOM   3358  CB  ALA A 424     -25.670  -2.629   0.532  1.00 68.99           C  
ATOM   3359  N   GLU A 425     -26.752  -3.123   3.468  1.00 74.41           N  
ATOM   3360  CA  GLU A 425     -27.740  -2.857   4.509  1.00 74.41           C  
ATOM   3361  C   GLU A 425     -27.071  -2.409   5.804  1.00 74.41           C  
ATOM   3362  O   GLU A 425     -27.543  -1.482   6.465  1.00 74.41           O  
ATOM   3363  CB  GLU A 425     -28.600  -4.097   4.763  1.00 74.41           C  
ATOM   3364  CG  GLU A 425     -29.843  -3.824   5.598  1.00 74.41           C  
ATOM   3365  CD  GLU A 425     -30.734  -5.044   5.765  1.00 74.41           C  
ATOM   3366  OE1 GLU A 425     -31.902  -4.889   6.190  1.00 74.41           O  
ATOM   3367  OE2 GLU A 425     -30.261  -6.164   5.469  1.00 74.41           O1-
ATOM   3368  N   LYS A 426     -26.019  -3.162   6.177  1.00 77.04           N  
ATOM   3369  CA  LYS A 426     -25.266  -2.768   7.364  1.00 77.04           C  
ATOM   3370  C   LYS A 426     -24.722  -1.350   7.224  1.00 77.04           C  
ATOM   3371  O   LYS A 426     -24.819  -0.548   8.156  1.00 77.04           O  
ATOM   3372  CB  LYS A 426     -24.118  -3.746   7.620  1.00 77.04           C  
ATOM   3373  CG  LYS A 426     -24.552  -5.057   8.261  1.00 77.04           C  
ATOM   3374  CD  LYS A 426     -23.359  -5.954   8.562  1.00 77.04           C  
ATOM   3375  CE  LYS A 426     -23.798  -7.304   9.113  1.00 77.04           C  
ATOM   3376  NZ  LYS A 426     -22.633  -8.201   9.375  1.00 77.04           N1+
ATOM   3377  N   ARG A 427     -24.081  -1.156   6.060  1.00 76.83           N  
ATOM   3378  CA  ARG A 427     -23.592   0.190   5.777  1.00 76.83           C  
ATOM   3379  C   ARG A 427     -24.722   1.211   5.854  1.00 76.83           C  
ATOM   3380  O   ARG A 427     -24.529   2.323   6.350  1.00 76.83           O  
ATOM   3381  CB  ARG A 427     -22.931   0.243   4.397  1.00 76.83           C  
ATOM   3382  CG  ARG A 427     -21.582  -0.454   4.334  1.00 76.83           C  
ATOM   3383  CD  ARG A 427     -20.873  -0.193   3.012  1.00 76.83           C  
ATOM   3384  NE  ARG A 427     -21.560  -0.835   1.896  1.00 76.83           N  
ATOM   3385  CZ  ARG A 427     -20.964  -1.575   0.964  1.00 76.83           C  
ATOM   3386  NH1 ARG A 427     -19.653  -1.780   0.998  1.00 76.83           N1+
ATOM   3387  NH2 ARG A 427     -21.686  -2.114  -0.008  1.00 76.83           N  
ATOM   3388  N   PHE A 428     -25.863   0.925   5.335  1.00 81.41           N  
ATOM   3389  CA  PHE A 428     -27.033   1.797   5.327  1.00 81.41           C  
ATOM   3390  C   PHE A 428     -27.505   2.082   6.748  1.00 81.41           C  
ATOM   3391  O   PHE A 428     -27.823   3.224   7.085  1.00 81.41           O  
ATOM   3392  CB  PHE A 428     -28.168   1.169   4.513  1.00 81.41           C  
ATOM   3393  CG  PHE A 428     -29.400   2.027   4.426  1.00 81.41           C  
ATOM   3394  CD1 PHE A 428     -30.544   1.701   5.145  1.00 81.41           C  
ATOM   3395  CD2 PHE A 428     -29.416   3.162   3.626  1.00 81.41           C  
ATOM   3396  CE1 PHE A 428     -31.686   2.494   5.068  1.00 81.41           C  
ATOM   3397  CE2 PHE A 428     -30.554   3.960   3.545  1.00 81.41           C  
ATOM   3398  CZ  PHE A 428     -31.688   3.623   4.265  1.00 81.41           C  
ATOM   3399  N   ARG A 429     -27.547   1.091   7.543  1.00 82.48           N  
ATOM   3400  CA  ARG A 429     -27.950   1.266   8.934  1.00 82.48           C  
ATOM   3401  C   ARG A 429     -26.973   2.171   9.678  1.00 82.48           C  
ATOM   3402  O   ARG A 429     -27.386   3.032  10.458  1.00 82.48           O  
ATOM   3403  CB  ARG A 429     -28.049  -0.088   9.639  1.00 82.48           C  
ATOM   3404  CG  ARG A 429     -29.356  -0.821   9.384  1.00 82.48           C  
ATOM   3405  CD  ARG A 429     -29.473  -2.079  10.234  1.00 82.48           C  
ATOM   3406  NE  ARG A 429     -30.628  -2.884   9.848  1.00 82.48           N  
ATOM   3407  CZ  ARG A 429     -30.954  -4.053  10.394  1.00 82.48           C  
ATOM   3408  NH1 ARG A 429     -30.214  -4.578  11.364  1.00 82.48           N1+
ATOM   3409  NH2 ARG A 429     -32.027  -4.702   9.967  1.00 82.48           N  
ATOM   3410  N   LYS A 430     -25.718   1.854   9.488  1.00 79.52           N  
ATOM   3411  CA  LYS A 430     -24.704   2.722  10.081  1.00 79.52           C  
ATOM   3412  C   LYS A 430     -24.864   4.162   9.601  1.00 79.52           C  
ATOM   3413  O   LYS A 430     -24.749   5.100  10.392  1.00 79.52           O  
ATOM   3414  CB  LYS A 430     -23.300   2.212   9.749  1.00 79.52           C  
ATOM   3415  CG  LYS A 430     -22.796   1.130  10.692  1.00 79.52           C  
ATOM   3416  CD  LYS A 430     -21.353   0.750  10.388  1.00 79.52           C  
ATOM   3417  CE  LYS A 430     -20.884  -0.413  11.252  1.00 79.52           C  
ATOM   3418  NZ  LYS A 430     -19.474  -0.797  10.947  1.00 79.52           N1+
ATOM   3419  N   LEU A 431     -25.036   4.302   8.359  1.00 84.04           N  
ATOM   3420  CA  LEU A 431     -25.253   5.625   7.783  1.00 84.04           C  
ATOM   3421  C   LEU A 431     -26.499   6.277   8.374  1.00 84.04           C  
ATOM   3422  O   LEU A 431     -26.492   7.471   8.683  1.00 84.04           O  
ATOM   3423  CB  LEU A 431     -25.385   5.532   6.260  1.00 84.04           C  
ATOM   3424  CG  LEU A 431     -25.475   6.859   5.505  1.00 84.04           C  
ATOM   3425  CD1 LEU A 431     -24.123   7.563   5.507  1.00 84.04           C  
ATOM   3426  CD2 LEU A 431     -25.963   6.630   4.078  1.00 84.04           C  
ATOM   3427  N   GLN A 432     -27.606   5.517   8.578  1.00 76.23           N  
ATOM   3428  CA  GLN A 432     -28.825   6.028   9.195  1.00 76.23           C  
ATOM   3429  C   GLN A 432     -28.568   6.470  10.633  1.00 76.23           C  
ATOM   3430  O   GLN A 432     -29.081   7.502  11.072  1.00 76.23           O  
ATOM   3431  CB  GLN A 432     -29.929   4.971   9.161  1.00 76.23           C  
ATOM   3432  CG  GLN A 432     -30.590   4.816   7.798  1.00 76.23           C  
ATOM   3433  CD  GLN A 432     -31.793   3.893   7.830  1.00 76.23           C  
ATOM   3434  NE2 GLN A 432     -32.688   4.051   6.861  1.00 76.23           N  
ATOM   3435  OE1 GLN A 432     -31.918   3.044   8.718  1.00 76.23           O  
ATOM   3436  N   GLU A 433     -27.758   5.717  11.315  1.00 86.41           N  
ATOM   3437  CA  GLU A 433     -27.415   6.070  12.690  1.00 86.41           C  
ATOM   3438  C   GLU A 433     -26.580   7.346  12.741  1.00 86.41           C  
ATOM   3439  O   GLU A 433     -26.809   8.210  13.590  1.00 86.41           O  
ATOM   3440  CB  GLU A 433     -26.662   4.922  13.367  1.00 86.41           C  
ATOM   3441  CG  GLU A 433     -27.548   3.745  13.747  1.00 86.41           C  
ATOM   3442  CD  GLU A 433     -26.771   2.567  14.314  1.00 86.41           C  
ATOM   3443  OE1 GLU A 433     -27.394   1.536  14.653  1.00 86.41           O  
ATOM   3444  OE2 GLU A 433     -25.529   2.677  14.421  1.00 86.41           O1-
ATOM   3445  N   GLU A 434     -25.633   7.398  11.851  1.00 83.70           N  
ATOM   3446  CA  GLU A 434     -24.794   8.589  11.761  1.00 83.70           C  
ATOM   3447  C   GLU A 434     -25.619   9.820  11.396  1.00 83.70           C  
ATOM   3448  O   GLU A 434     -25.395  10.905  11.935  1.00 83.70           O  
ATOM   3449  CB  GLU A 434     -23.675   8.383  10.735  1.00 83.70           C  
ATOM   3450  CG  GLU A 434     -22.583   7.432  11.199  1.00 83.70           C  
ATOM   3451  CD  GLU A 434     -21.527   7.166  10.138  1.00 83.70           C  
ATOM   3452  OE1 GLU A 434     -20.591   6.377  10.397  1.00 83.70           O  
ATOM   3453  OE2 GLU A 434     -21.637   7.754   9.037  1.00 83.70           O1-
ATOM   3454  N   THR A 435     -26.523   9.638  10.450  1.00 83.25           N  
ATOM   3455  CA  THR A 435     -27.418  10.716  10.043  1.00 83.25           C  
ATOM   3456  C   THR A 435     -28.305  11.149  11.207  1.00 83.25           C  
ATOM   3457  O   THR A 435     -28.522  12.344  11.417  1.00 83.25           O  
ATOM   3458  CB  THR A 435     -28.298  10.292   8.853  1.00 83.25           C  
ATOM   3459  CG2 THR A 435     -29.172  11.448   8.377  1.00 83.25           C  
ATOM   3460  OG1 THR A 435     -27.458   9.867   7.773  1.00 83.25           O  
ATOM   3461  N   LYS A 436     -28.815  10.127  11.904  1.00 89.73           N  
ATOM   3462  CA  LYS A 436     -29.598  10.434  13.096  1.00 89.73           C  
ATOM   3463  C   LYS A 436     -28.776  11.228  14.106  1.00 89.73           C  
ATOM   3464  O   LYS A 436     -29.260  12.208  14.677  1.00 89.73           O  
ATOM   3465  CB  LYS A 436     -30.121   9.149  13.739  1.00 89.73           C  
ATOM   3466  CG  LYS A 436     -31.097   9.383  14.884  1.00 89.73           C  
ATOM   3467  CD  LYS A 436     -31.612   8.069  15.456  1.00 89.73           C  
ATOM   3468  CE  LYS A 436     -32.530   8.299  16.649  1.00 89.73           C  
ATOM   3469  NZ  LYS A 436     -33.003   7.012  17.241  1.00 89.73           N1+
ATOM   3470  N   LYS A 437     -27.634  10.835  14.395  1.00 85.92           N  
ATOM   3471  CA  LYS A 437     -26.732  11.527  15.312  1.00 85.92           C  
ATOM   3472  C   LYS A 437     -26.442  12.946  14.830  1.00 85.92           C  
ATOM   3473  O   LYS A 437     -26.415  13.885  15.629  1.00 85.92           O  
ATOM   3474  CB  LYS A 437     -25.425  10.749  15.469  1.00 85.92           C  
ATOM   3475  CG  LYS A 437     -25.514   9.578  16.437  1.00 85.92           C  
ATOM   3476  CD  LYS A 437     -24.161   8.906  16.628  1.00 85.92           C  
ATOM   3477  CE  LYS A 437     -24.270   7.668  17.507  1.00 85.92           C  
ATOM   3478  NZ  LYS A 437     -22.950   6.990  17.675  1.00 85.92           N1+
ATOM   3479  N   ALA A 438     -26.192  13.031  13.532  1.00 77.83           N  
ATOM   3480  CA  ALA A 438     -25.936  14.343  12.943  1.00 77.83           C  
ATOM   3481  C   ALA A 438     -27.149  15.257  13.090  1.00 77.83           C  
ATOM   3482  O   ALA A 438     -27.007  16.443  13.399  1.00 77.83           O  
ATOM   3483  CB  ALA A 438     -25.556  14.200  11.471  1.00 77.83           C  
ATOM   3484  N   LEU A 439     -28.322  14.672  12.868  1.00 85.35           N  
ATOM   3485  CA  LEU A 439     -29.547  15.452  13.006  1.00 85.35           C  
ATOM   3486  C   LEU A 439     -29.758  15.882  14.453  1.00 85.35           C  
ATOM   3487  O   LEU A 439     -30.198  17.005  14.713  1.00 85.35           O  
ATOM   3488  CB  LEU A 439     -30.753  14.644  12.521  1.00 85.35           C  
ATOM   3489  CG  LEU A 439     -30.934  14.539  11.005  1.00 85.35           C  
ATOM   3490  CD1 LEU A 439     -31.995  13.497  10.669  1.00 85.35           C  
ATOM   3491  CD2 LEU A 439     -31.304  15.896  10.416  1.00 85.35           C  
ATOM   3492  N   GLU A 440     -29.507  15.025  15.421  1.00 88.80           N  
ATOM   3493  CA  GLU A 440     -29.593  15.351  16.842  1.00 88.80           C  
ATOM   3494  C   GLU A 440     -28.610  16.456  17.215  1.00 88.80           C  
ATOM   3495  O   GLU A 440     -28.938  17.346  18.003  1.00 88.80           O  
ATOM   3496  CB  GLU A 440     -29.334  14.106  17.696  1.00 88.80           C  
ATOM   3497  CG  GLU A 440     -30.477  13.101  17.680  1.00 88.80           C  
ATOM   3498  CD  GLU A 440     -30.156  11.816  18.427  1.00 88.80           C  
ATOM   3499  OE1 GLU A 440     -31.039  10.934  18.524  1.00 88.80           O  
ATOM   3500  OE2 GLU A 440     -29.013  11.691  18.919  1.00 88.80           O1-
ATOM   3501  N   GLU A 441     -27.408  16.376  16.677  1.00 86.42           N  
ATOM   3502  CA  GLU A 441     -26.398  17.408  16.893  1.00 86.42           C  
ATOM   3503  C   GLU A 441     -26.858  18.754  16.341  1.00 86.42           C  
ATOM   3504  O   GLU A 441     -26.646  19.793  16.970  1.00 86.42           O  
ATOM   3505  CB  GLU A 441     -25.069  17.003  16.249  1.00 86.42           C  
ATOM   3506  CG  GLU A 441     -24.333  15.902  16.999  1.00 86.42           C  
ATOM   3507  CD  GLU A 441     -23.034  15.484  16.330  1.00 86.42           C  
ATOM   3508  OE1 GLU A 441     -22.385  14.526  16.808  1.00 86.42           O  
ATOM   3509  OE2 GLU A 441     -22.660  16.123  15.319  1.00 86.42           O1-
ATOM   3510  N   VAL A 442     -27.469  18.675  15.161  1.00 84.74           N  
ATOM   3511  CA  VAL A 442     -28.007  19.887  14.552  1.00 84.74           C  
ATOM   3512  C   VAL A 442     -29.139  20.441  15.416  1.00 84.74           C  
ATOM   3513  O   VAL A 442     -29.227  21.651  15.633  1.00 84.74           O  
ATOM   3514  CB  VAL A 442     -28.512  19.624  13.116  1.00 84.74           C  
ATOM   3515  CG1 VAL A 442     -29.290  20.829  12.589  1.00 84.74           C  
ATOM   3516  CG2 VAL A 442     -27.341  19.293  12.192  1.00 84.74           C  
ATOM   3517  N   GLU A 443     -30.042  19.614  15.904  1.00 87.22           N  
ATOM   3518  CA  GLU A 443     -31.122  20.044  16.787  1.00 87.22           C  
ATOM   3519  C   GLU A 443     -30.574  20.686  18.058  1.00 87.22           C  
ATOM   3520  O   GLU A 443     -31.100  21.698  18.525  1.00 87.22           O  
ATOM   3521  CB  GLU A 443     -32.029  18.863  17.143  1.00 87.22           C  
ATOM   3522  CG  GLU A 443     -33.033  18.508  16.056  1.00 87.22           C  
ATOM   3523  CD  GLU A 443     -33.863  17.278  16.384  1.00 87.22           C  
ATOM   3524  OE1 GLU A 443     -34.717  16.884  15.559  1.00 87.22           O  
ATOM   3525  OE2 GLU A 443     -33.659  16.703  17.477  1.00 87.22           O1-
ATOM   3526  N   GLU A 444     -29.553  20.075  18.678  1.00 87.91           N  
ATOM   3527  CA  GLU A 444     -28.889  20.633  19.853  1.00 87.91           C  
ATOM   3528  C   GLU A 444     -28.298  22.008  19.553  1.00 87.91           C  
ATOM   3529  O   GLU A 444     -28.406  22.926  20.367  1.00 87.91           O  
ATOM   3530  CB  GLU A 444     -27.795  19.687  20.354  1.00 87.91           C  
ATOM   3531  CG  GLU A 444     -28.324  18.492  21.135  1.00 87.91           C  
ATOM   3532  CD  GLU A 444     -27.230  17.540  21.589  1.00 87.91           C  
ATOM   3533  OE1 GLU A 444     -27.553  16.476  22.164  1.00 87.91           O  
ATOM   3534  OE2 GLU A 444     -26.040  17.861  21.368  1.00 87.91           O1-
ATOM   3535  N   LEU A 445     -27.648  22.098  18.401  1.00 90.17           N  
ATOM   3536  CA  LEU A 445     -27.075  23.371  17.979  1.00 90.17           C  
ATOM   3537  C   LEU A 445     -28.166  24.415  17.764  1.00 90.17           C  
ATOM   3538  O   LEU A 445     -28.013  25.572  18.161  1.00 90.17           O  
ATOM   3539  CB  LEU A 445     -26.263  23.193  16.694  1.00 90.17           C  
ATOM   3540  CG  LEU A 445     -24.768  23.507  16.787  1.00 90.17           C  
ATOM   3541  CD1 LEU A 445     -23.961  22.484  15.995  1.00 90.17           C  
ATOM   3542  CD2 LEU A 445     -24.486  24.921  16.289  1.00 90.17           C  
ATOM   3543  N   ASN A 446     -29.271  23.968  17.152  1.00 87.14           N  
ATOM   3544  CA  ASN A 446     -30.397  24.874  16.954  1.00 87.14           C  
ATOM   3545  C   ASN A 446     -30.978  25.345  18.283  1.00 87.14           C  
ATOM   3546  O   ASN A 446     -31.356  26.509  18.424  1.00 87.14           O  
ATOM   3547  CB  ASN A 446     -31.482  24.205  16.107  1.00 87.14           C  
ATOM   3548  CG  ASN A 446     -31.408  24.601  14.645  1.00 87.14           C  
ATOM   3549  ND2 ASN A 446     -32.126  23.875  13.797  1.00 87.14           N  
ATOM   3550  OD1 ASN A 446     -30.711  25.552  14.281  1.00 87.14           O  
ATOM   3551  N   GLN A 447     -31.112  24.500  19.245  1.00 88.83           N  
ATOM   3552  CA  GLN A 447     -31.561  24.859  20.587  1.00 88.83           C  
ATOM   3553  C   GLN A 447     -30.609  25.857  21.238  1.00 88.83           C  
ATOM   3554  O   GLN A 447     -31.047  26.829  21.856  1.00 88.83           O  
ATOM   3555  CB  GLN A 447     -31.692  23.612  21.461  1.00 88.83           C  
ATOM   3556  CG  GLN A 447     -32.615  23.794  22.660  1.00 88.83           C  
ATOM   3557  CD  GLN A 447     -33.028  22.477  23.288  1.00 88.83           C  
ATOM   3558  NE2 GLN A 447     -34.012  22.528  24.179  1.00 88.83           N  
ATOM   3559  OE1 GLN A 447     -32.468  21.422  22.975  1.00 88.83           O  
ATOM   3560  N   ARG A 448     -29.315  25.558  21.127  1.00 88.52           N  
ATOM   3561  CA  ARG A 448     -28.301  26.472  21.644  1.00 88.52           C  
ATOM   3562  C   ARG A 448     -28.403  27.838  20.973  1.00 88.52           C  
ATOM   3563  O   ARG A 448     -28.241  28.871  21.626  1.00 88.52           O  
ATOM   3564  CB  ARG A 448     -26.901  25.892  21.444  1.00 88.52           C  
ATOM   3565  CG  ARG A 448     -26.572  24.738  22.377  1.00 88.52           C  
ATOM   3566  CD  ARG A 448     -25.133  24.270  22.212  1.00 88.52           C  
ATOM   3567  NE  ARG A 448     -24.875  23.793  20.856  1.00 88.52           N  
ATOM   3568  CZ  ARG A 448     -23.749  23.204  20.462  1.00 88.52           C  
ATOM   3569  NH1 ARG A 448     -22.751  23.007  21.316  1.00 88.52           N1+
ATOM   3570  NH2 ARG A 448     -23.620  22.809  19.204  1.00 88.52           N  
ATOM   3571  N   PHE A 449     -28.596  27.876  19.697  1.00 88.45           N  
ATOM   3572  CA  PHE A 449     -28.774  29.103  18.929  1.00 88.45           C  
ATOM   3573  C   PHE A 449     -30.007  29.865  19.403  1.00 88.45           C  
ATOM   3574  O   PHE A 449     -29.959  31.083  19.583  1.00 88.45           O  
ATOM   3575  CB  PHE A 449     -28.893  28.791  17.434  1.00 88.45           C  
ATOM   3576  CG  PHE A 449     -28.979  30.016  16.563  1.00 88.45           C  
ATOM   3577  CD1 PHE A 449     -30.201  30.445  16.063  1.00 88.45           C  
ATOM   3578  CD2 PHE A 449     -27.836  30.738  16.246  1.00 88.45           C  
ATOM   3579  CE1 PHE A 449     -30.283  31.578  15.256  1.00 88.45           C  
ATOM   3580  CE2 PHE A 449     -27.909  31.871  15.442  1.00 88.45           C  
ATOM   3581  CZ  PHE A 449     -29.134  32.289  14.946  1.00 88.45           C  
ATOM   3582  N   GLU A 450     -31.119  29.198  19.573  1.00 90.61           N  
ATOM   3583  CA  GLU A 450     -32.347  29.834  20.042  1.00 90.61           C  
ATOM   3584  C   GLU A 450     -32.165  30.424  21.438  1.00 90.61           C  
ATOM   3585  O   GLU A 450     -32.659  31.516  21.725  1.00 90.61           O  
ATOM   3586  CB  GLU A 450     -33.504  28.832  20.041  1.00 90.61           C  
ATOM   3587  CG  GLU A 450     -34.040  28.512  18.653  1.00 90.61           C  
ATOM   3588  CD  GLU A 450     -35.192  27.520  18.668  1.00 90.61           C  
ATOM   3589  OE1 GLU A 450     -35.741  27.210  17.587  1.00 90.61           O  
ATOM   3590  OE2 GLU A 450     -35.548  27.048  19.771  1.00 90.61           O1-
ATOM   3591  N   GLU A 451     -31.471  29.679  22.273  1.00 88.33           N  
ATOM   3592  CA  GLU A 451     -31.154  30.191  23.603  1.00 88.33           C  
ATOM   3593  C   GLU A 451     -30.279  31.438  23.520  1.00 88.33           C  
ATOM   3594  O   GLU A 451     -30.482  32.396  24.270  1.00 88.33           O  
ATOM   3595  CB  GLU A 451     -30.458  29.115  24.441  1.00 88.33           C  
ATOM   3596  CG  GLU A 451     -31.381  27.987  24.882  1.00 88.33           C  
ATOM   3597  CD  GLU A 451     -30.655  26.872  25.617  1.00 88.33           C  
ATOM   3598  OE1 GLU A 451     -31.296  25.851  25.955  1.00 88.33           O  
ATOM   3599  OE2 GLU A 451     -29.435  27.019  25.856  1.00 88.33           O1-
ATOM   3600  N   ALA A 452     -29.275  31.385  22.631  1.00 82.20           N  
ATOM   3601  CA  ALA A 452     -28.389  32.529  22.434  1.00 82.20           C  
ATOM   3602  C   ALA A 452     -29.162  33.737  21.911  1.00 82.20           C  
ATOM   3603  O   ALA A 452     -28.908  34.871  22.323  1.00 82.20           O  
ATOM   3604  CB  ALA A 452     -27.258  32.169  21.474  1.00 82.20           C  
ATOM   3605  N   LEU A 453     -30.137  33.483  20.957  1.00 88.16           N  
ATOM   3606  CA  LEU A 453     -30.949  34.572  20.423  1.00 88.16           C  
ATOM   3607  C   LEU A 453     -31.818  35.188  21.514  1.00 88.16           C  
ATOM   3608  O   LEU A 453     -32.002  36.407  21.552  1.00 88.16           O  
ATOM   3609  CB  LEU A 453     -31.830  34.070  19.276  1.00 88.16           C  
ATOM   3610  CG  LEU A 453     -31.159  33.953  17.907  1.00 88.16           C  
ATOM   3611  CD1 LEU A 453     -32.059  33.192  16.938  1.00 88.16           C  
ATOM   3612  CD2 LEU A 453     -30.821  35.334  17.356  1.00 88.16           C  
ATOM   3613  N   GLU A 454     -32.423  34.384  22.412  1.00 90.05           N  
ATOM   3614  CA  GLU A 454     -33.210  34.897  23.529  1.00 90.05           C  
ATOM   3615  C   GLU A 454     -32.353  35.747  24.463  1.00 90.05           C  
ATOM   3616  O   GLU A 454     -32.805  36.781  24.960  1.00 90.05           O  
ATOM   3617  CB  GLU A 454     -33.852  33.746  24.307  1.00 90.05           C  
ATOM   3618  CG  GLU A 454     -35.020  33.091  23.583  1.00 90.05           C  
ATOM   3619  CD  GLU A 454     -35.612  31.913  24.340  1.00 90.05           C  
ATOM   3620  OE1 GLU A 454     -36.525  31.244  23.806  1.00 90.05           O  
ATOM   3621  OE2 GLU A 454     -35.159  31.658  25.478  1.00 90.05           O1-
ATOM   3622  N   GLU A 455     -31.165  35.334  24.691  1.00 88.03           N  
ATOM   3623  CA  GLU A 455     -30.239  36.086  25.531  1.00 88.03           C  
ATOM   3624  C   GLU A 455     -29.892  37.432  24.902  1.00 88.03           C  
ATOM   3625  O   GLU A 455     -29.812  38.446  25.599  1.00 88.03           O  
ATOM   3626  CB  GLU A 455     -28.963  35.278  25.783  1.00 88.03           C  
ATOM   3627  CG  GLU A 455     -28.196  35.709  27.024  1.00 88.03           C  
ATOM   3628  CD  GLU A 455     -27.110  34.726  27.431  1.00 88.03           C  
ATOM   3629  OE1 GLU A 455     -26.386  34.994  28.417  1.00 88.03           O  
ATOM   3630  OE2 GLU A 455     -26.980  33.680  26.757  1.00 88.03           O1-
ATOM   3631  N   VAL A 456     -29.586  37.360  23.616  1.00 82.37           N  
ATOM   3632  CA  VAL A 456     -29.299  38.597  22.897  1.00 82.37           C  
ATOM   3633  C   VAL A 456     -30.505  39.531  22.972  1.00 82.37           C  
ATOM   3634  O   VAL A 456     -30.351  40.740  23.161  1.00 82.37           O  
ATOM   3635  CB  VAL A 456     -28.927  38.324  21.422  1.00 82.37           C  
ATOM   3636  CG1 VAL A 456     -28.857  39.630  20.632  1.00 82.37           C  
ATOM   3637  CG2 VAL A 456     -27.599  37.573  21.338  1.00 82.37           C  
ATOM   3638  N   GLU A 457     -31.702  38.997  22.815  1.00 86.79           N  
ATOM   3639  CA  GLU A 457     -32.909  39.812  22.922  1.00 86.79           C  
ATOM   3640  C   GLU A 457     -33.054  40.404  24.321  1.00 86.79           C  
ATOM   3641  O   GLU A 457     -33.469  41.554  24.473  1.00 86.79           O  
ATOM   3642  CB  GLU A 457     -34.149  38.984  22.570  1.00 86.79           C  
ATOM   3643  CG  GLU A 457     -34.453  38.935  21.080  1.00 86.79           C  
ATOM   3644  CD  GLU A 457     -35.687  38.110  20.747  1.00 86.79           C  
ATOM   3645  OE1 GLU A 457     -36.038  38.001  19.550  1.00 86.79           O  
ATOM   3646  OE2 GLU A 457     -36.308  37.572  21.690  1.00 86.79           O1-
ATOM   3647  N   ARG A 458     -32.739  39.685  25.337  1.00 88.17           N  
ATOM   3648  CA  ARG A 458     -32.757  40.178  26.711  1.00 88.17           C  
ATOM   3649  C   ARG A 458     -31.769  41.325  26.892  1.00 88.17           C  
ATOM   3650  O   ARG A 458     -32.078  42.319  27.552  1.00 88.17           O  
ATOM   3651  CB  ARG A 458     -32.437  39.049  27.692  1.00 88.17           C  
ATOM   3652  CG  ARG A 458     -33.593  38.090  27.927  1.00 88.17           C  
ATOM   3653  CD  ARG A 458     -33.314  37.144  29.086  1.00 88.17           C  
ATOM   3654  NE  ARG A 458     -32.825  35.849  28.620  1.00 88.17           N  
ATOM   3655  CZ  ARG A 458     -32.805  34.739  29.351  1.00 88.17           C  
ATOM   3656  NH1 ARG A 458     -33.248  34.743  30.604  1.00 88.17           N1+
ATOM   3657  NH2 ARG A 458     -32.339  33.615  28.828  1.00 88.17           N  
ATOM   3658  N   ILE A 459     -30.525  41.150  26.326  1.00 82.85           N  
ATOM   3659  CA  ILE A 459     -29.476  42.163  26.396  1.00 82.85           C  
ATOM   3660  C   ILE A 459     -29.911  43.410  25.630  1.00 82.85           C  
ATOM   3661  O   ILE A 459     -29.707  44.534  26.095  1.00 82.85           O  
ATOM   3662  CB  ILE A 459     -28.139  41.630  25.837  1.00 82.85           C  
ATOM   3663  CG1 ILE A 459     -27.599  40.502  26.725  1.00 82.85           C  
ATOM   3664  CG2 ILE A 459     -27.117  42.763  25.709  1.00 82.85           C  
ATOM   3665  CD1 ILE A 459     -26.386  39.786  26.149  1.00 82.85           C  
ATOM   3666  N   LYS A 460     -30.539  43.212  24.450  1.00 79.36           N  
ATOM   3667  CA  LYS A 460     -31.026  44.346  23.670  1.00 79.36           C  
ATOM   3668  C   LYS A 460     -32.119  45.101  24.420  1.00 79.36           C  
ATOM   3669  O   LYS A 460     -32.194  46.329  24.349  1.00 79.36           O  
ATOM   3670  CB  LYS A 460     -31.551  43.878  22.312  1.00 79.36           C  
ATOM   3671  CG  LYS A 460     -30.468  43.702  21.257  1.00 79.36           C  
ATOM   3672  CD  LYS A 460     -31.065  43.462  19.877  1.00 79.36           C  
ATOM   3673  CE  LYS A 460     -29.983  43.303  18.818  1.00 79.36           C  
ATOM   3674  NZ  LYS A 460     -30.565  43.070  17.462  1.00 79.36           N1+
ATOM   3675  N   ARG A 461     -33.012  44.412  25.181  1.00 80.47           N  
ATOM   3676  CA  ARG A 461     -34.035  45.052  26.000  1.00 80.47           C  
ATOM   3677  C   ARG A 461     -33.407  45.831  27.151  1.00 80.47           C  
ATOM   3678  O   ARG A 461     -33.877  46.916  27.501  1.00 80.47           O  
ATOM   3679  CB  ARG A 461     -35.016  44.011  26.545  1.00 80.47           C  
ATOM   3680  CG  ARG A 461     -35.999  43.489  25.510  1.00 80.47           C  
ATOM   3681  CD  ARG A 461     -37.125  42.692  26.155  1.00 80.47           C  
ATOM   3682  NE  ARG A 461     -37.872  41.919  25.165  1.00 80.47           N  
ATOM   3683  CZ  ARG A 461     -39.099  41.440  25.348  1.00 80.47           C  
ATOM   3684  NH1 ARG A 461     -39.746  41.646  26.489  1.00 80.47           N1+
ATOM   3685  NH2 ARG A 461     -39.685  40.749  24.381  1.00 80.47           N  
ATOM   3686  N   ARG A 462     -32.336  45.416  27.715  1.00 77.94           N  
ATOM   3687  CA  ARG A 462     -31.639  46.121  28.786  1.00 77.94           C  
ATOM   3688  C   ARG A 462     -30.969  47.389  28.264  1.00 77.94           C  
ATOM   3689  O   ARG A 462     -30.907  48.399  28.968  1.00 77.94           O  
ATOM   3690  CB  ARG A 462     -30.598  45.210  29.440  1.00 77.94           C  
ATOM   3691  CG  ARG A 462     -31.189  44.181  30.389  1.00 77.94           C  
ATOM   3692  CD  ARG A 462     -30.106  43.373  31.092  1.00 77.94           C  
ATOM   3693  NE  ARG A 462     -30.665  42.228  31.805  1.00 77.94           N  
ATOM   3694  CZ  ARG A 462     -29.946  41.295  32.422  1.00 77.94           C  
ATOM   3695  NH1 ARG A 462     -28.619  41.353  32.425  1.00 77.94           N1+
ATOM   3696  NH2 ARG A 462     -30.557  40.296  33.041  1.00 77.94           N  
ATOM   3697  N   GLN A 463     -30.515  47.358  27.006  1.00 67.88           N  
ATOM   3698  CA  GLN A 463     -29.812  48.503  26.436  1.00 67.88           C  
ATOM   3699  C   GLN A 463     -30.790  49.595  26.014  1.00 67.88           C  
ATOM   3700  O   GLN A 463     -30.457  50.781  26.050  1.00 67.88           O  
ATOM   3701  CB  GLN A 463     -28.961  48.069  25.241  1.00 67.88           C  
ATOM   3702  CG  GLN A 463     -27.636  47.426  25.631  1.00 67.88           C  
ATOM   3703  CD  GLN A 463     -26.790  47.053  24.429  1.00 67.88           C  
ATOM   3704  NE2 GLN A 463     -25.600  46.519  24.685  1.00 67.88           N  
ATOM   3705  OE1 GLN A 463     -27.201  47.242  23.280  1.00 67.88           O  
ATOM   3706  N   LYS A 464     -32.077  49.218  25.766  1.00 58.15           N  
ATOM   3707  CA  LYS A 464     -33.079  50.254  25.535  1.00 58.15           C  
ATOM   3708  C   LYS A 464     -33.588  50.832  26.852  1.00 58.15           C  
ATOM   3709  O   LYS A 464     -33.813  52.038  26.962  1.00 58.15           O  
ATOM   3710  CB  LYS A 464     -34.248  49.699  24.719  1.00 58.15           C  
ATOM   3711  CG  LYS A 464     -33.960  49.574  23.230  1.00 58.15           C  
ATOM   3712  CD  LYS A 464     -35.208  49.179  22.451  1.00 58.15           C  
ATOM   3713  CE  LYS A 464     -34.908  48.991  20.971  1.00 58.15           C  
ATOM   3714  NZ  LYS A 464     -36.135  48.636  20.197  1.00 58.15           N1+
TER   
END
