# Supplementary material for: De novo design of obligate ABC-type heterotrimeric proteins
Source: Nat Struct Mol Biol. 2022 Dec 15;29(12):1266–76. doi: 10.1038/s41594-022-00879-4 (PMC9758053; doi:10.1038/s41594-022-00879-4)
Supplement: Supplementary file 4 — This compressed file contains all PDB files and scripts used in our design protocols and analyses, as well as the final design model outputs. [file 41594_2022_879_MOESM4_ESM.zip › source_data/pdbs/AF-Monomer for worms fusions/C2-DHT01-02/C2-DHT01-02_chnA_model_1_ptm_seed_0_unrelaxed.pdb]

ATOM      1  N   ASP A   1      28.746  19.835   3.482  1.00 69.50           N  
ATOM      2  CA  ASP A   1      28.778  19.251   4.819  1.00 69.50           C  
ATOM      3  C   ASP A   1      27.932  17.981   4.885  1.00 69.50           C  
ATOM      4  O   ASP A   1      28.295  17.021   5.568  1.00 69.50           O  
ATOM      5  CB  ASP A   1      28.292  20.262   5.859  1.00 69.50           C  
ATOM      6  CG  ASP A   1      29.387  21.205   6.326  1.00 69.50           C  
ATOM      7  OD1 ASP A   1      30.568  20.991   5.975  1.00 69.50           O  
ATOM      8  OD2 ASP A   1      29.067  22.170   7.053  1.00 69.50           O1-
ATOM      9  N   GLU A   2      26.956  17.659   4.026  1.00 75.97           N  
ATOM     10  CA  GLU A   2      26.090  16.499   3.833  1.00 75.97           C  
ATOM     11  C   GLU A   2      26.753  15.458   2.937  1.00 75.97           C  
ATOM     12  O   GLU A   2      26.645  14.256   3.187  1.00 75.97           O  
ATOM     13  CB  GLU A   2      24.745  16.926   3.238  1.00 75.97           C  
ATOM     14  CG  GLU A   2      23.692  17.266   4.281  1.00 75.97           C  
ATOM     15  CD  GLU A   2      22.328  17.567   3.681  1.00 75.97           C  
ATOM     16  OE1 GLU A   2      21.360  17.777   4.447  1.00 75.97           O  
ATOM     17  OE2 GLU A   2      22.226  17.595   2.434  1.00 75.97           O1-
ATOM     18  N   GLU A   3      27.470  15.936   2.001  1.00 77.88           N  
ATOM     19  CA  GLU A   3      28.274  15.062   1.154  1.00 77.88           C  
ATOM     20  C   GLU A   3      29.464  14.490   1.920  1.00 77.88           C  
ATOM     21  O   GLU A   3      29.787  13.309   1.784  1.00 77.88           O  
ATOM     22  CB  GLU A   3      28.761  15.814  -0.088  1.00 77.88           C  
ATOM     23  CG  GLU A   3      29.287  14.907  -1.190  1.00 77.88           C  
ATOM     24  CD  GLU A   3      29.739  15.667  -2.427  1.00 77.88           C  
ATOM     25  OE1 GLU A   3      30.375  15.055  -3.316  1.00 77.88           O  
ATOM     26  OE2 GLU A   3      29.456  16.883  -2.508  1.00 77.88           O1-
ATOM     27  N   GLU A   4      30.150  15.209   2.774  1.00 77.66           N  
ATOM     28  CA  GLU A   4      31.228  14.734   3.637  1.00 77.66           C  
ATOM     29  C   GLU A   4      30.696  13.805   4.725  1.00 77.66           C  
ATOM     30  O   GLU A   4      31.325  12.797   5.050  1.00 77.66           O  
ATOM     31  CB  GLU A   4      31.970  15.914   4.269  1.00 77.66           C  
ATOM     32  CG  GLU A   4      33.395  15.589   4.693  1.00 77.66           C  
ATOM     33  CD  GLU A   4      34.198  16.817   5.089  1.00 77.66           C  
ATOM     34  OE1 GLU A   4      35.395  16.676   5.429  1.00 77.66           O  
ATOM     35  OE2 GLU A   4      33.625  17.930   5.062  1.00 77.66           O1-
ATOM     36  N   LYS A   5      29.449  13.924   5.272  1.00 82.46           N  
ATOM     37  CA  LYS A   5      28.749  13.059   6.216  1.00 82.46           C  
ATOM     38  C   LYS A   5      28.329  11.748   5.555  1.00 82.46           C  
ATOM     39  O   LYS A   5      28.427  10.681   6.164  1.00 82.46           O  
ATOM     40  CB  LYS A   5      27.524  13.772   6.792  1.00 82.46           C  
ATOM     41  CG  LYS A   5      27.842  14.723   7.936  1.00 82.46           C  
ATOM     42  CD  LYS A   5      26.575  15.325   8.531  1.00 82.46           C  
ATOM     43  CE  LYS A   5      26.897  16.357   9.604  1.00 82.46           C  
ATOM     44  NZ  LYS A   5      25.658  16.980  10.161  1.00 82.46           N1+
ATOM     45  N   LEU A   6      27.915  11.717   4.250  1.00 81.44           N  
ATOM     46  CA  LEU A   6      27.539  10.531   3.487  1.00 81.44           C  
ATOM     47  C   LEU A   6      28.772   9.729   3.084  1.00 81.44           C  
ATOM     48  O   LEU A   6      28.763   8.499   3.143  1.00 81.44           O  
ATOM     49  CB  LEU A   6      26.743  10.927   2.241  1.00 81.44           C  
ATOM     50  CG  LEU A   6      25.255  11.217   2.449  1.00 81.44           C  
ATOM     51  CD1 LEU A   6      24.675  11.918   1.226  1.00 81.44           C  
ATOM     52  CD2 LEU A   6      24.495   9.928   2.745  1.00 81.44           C  
ATOM     53  N   ARG A   7      29.891  10.482   2.809  1.00 84.44           N  
ATOM     54  CA  ARG A   7      31.154   9.814   2.512  1.00 84.44           C  
ATOM     55  C   ARG A   7      31.747   9.182   3.766  1.00 84.44           C  
ATOM     56  O   ARG A   7      32.268   8.066   3.718  1.00 84.44           O  
ATOM     57  CB  ARG A   7      32.152  10.799   1.899  1.00 84.44           C  
ATOM     58  CG  ARG A   7      32.011  10.963   0.394  1.00 84.44           C  
ATOM     59  CD  ARG A   7      33.107  11.847  -0.183  1.00 84.44           C  
ATOM     60  NE  ARG A   7      32.924  12.069  -1.614  1.00 84.44           N  
ATOM     61  CZ  ARG A   7      33.849  12.572  -2.428  1.00 84.44           C  
ATOM     62  NH1 ARG A   7      35.044  12.919  -1.964  1.00 84.44           N1+
ATOM     63  NH2 ARG A   7      33.576  12.731  -3.715  1.00 84.44           N  
ATOM     64  N   GLU A   8      31.668   9.784   4.914  1.00 86.98           N  
ATOM     65  CA  GLU A   8      32.132   9.231   6.184  1.00 86.98           C  
ATOM     66  C   GLU A   8      31.272   8.047   6.617  1.00 86.98           C  
ATOM     67  O   GLU A   8      31.791   7.048   7.120  1.00 86.98           O  
ATOM     68  CB  GLU A   8      32.130  10.309   7.272  1.00 86.98           C  
ATOM     69  CG  GLU A   8      33.354  11.214   7.242  1.00 86.98           C  
ATOM     70  CD  GLU A   8      33.328  12.292   8.314  1.00 86.98           C  
ATOM     71  OE1 GLU A   8      34.297  13.078   8.407  1.00 86.98           O  
ATOM     72  OE2 GLU A   8      32.332  12.349   9.069  1.00 86.98           O1-
ATOM     73  N   SER A   9      29.857   8.045   6.343  1.00 85.92           N  
ATOM     74  CA  SER A   9      28.924   6.963   6.642  1.00 85.92           C  
ATOM     75  C   SER A   9      29.166   5.758   5.740  1.00 85.92           C  
ATOM     76  O   SER A   9      29.114   4.615   6.196  1.00 85.92           O  
ATOM     77  CB  SER A   9      27.480   7.444   6.488  1.00 85.92           C  
ATOM     78  OG  SER A   9      27.136   8.342   7.528  1.00 85.92           O  
ATOM     79  N   LEU A  10      29.460   6.019   4.434  1.00 83.58           N  
ATOM     80  CA  LEU A  10      29.779   4.968   3.473  1.00 83.58           C  
ATOM     81  C   LEU A  10      31.125   4.327   3.795  1.00 83.58           C  
ATOM     82  O   LEU A  10      31.269   3.105   3.719  1.00 83.58           O  
ATOM     83  CB  LEU A  10      29.797   5.530   2.049  1.00 83.58           C  
ATOM     84  CG  LEU A  10      28.671   5.068   1.124  1.00 83.58           C  
ATOM     85  CD1 LEU A  10      28.232   6.208   0.211  1.00 83.58           C  
ATOM     86  CD2 LEU A  10      29.114   3.860   0.304  1.00 83.58           C  
ATOM     87  N   GLU A  11      32.134   5.165   4.213  1.00 87.82           N  
ATOM     88  CA  GLU A  11      33.436   4.622   4.588  1.00 87.82           C  
ATOM     89  C   GLU A  11      33.344   3.808   5.876  1.00 87.82           C  
ATOM     90  O   GLU A  11      33.979   2.758   6.001  1.00 87.82           O  
ATOM     91  CB  GLU A  11      34.463   5.746   4.747  1.00 87.82           C  
ATOM     92  CG  GLU A  11      35.159   6.131   3.450  1.00 87.82           C  
ATOM     93  CD  GLU A  11      36.188   7.236   3.627  1.00 87.82           C  
ATOM     94  OE1 GLU A  11      36.868   7.595   2.639  1.00 87.82           O  
ATOM     95  OE2 GLU A  11      36.316   7.746   4.762  1.00 87.82           O1-
ATOM     96  N   GLU A  12      32.442   4.197   6.783  1.00 88.75           N  
ATOM     97  CA  GLU A  12      32.175   3.465   8.018  1.00 88.75           C  
ATOM     98  C   GLU A  12      31.426   2.165   7.738  1.00 88.75           C  
ATOM     99  O   GLU A  12      31.721   1.130   8.340  1.00 88.75           O  
ATOM    100  CB  GLU A  12      31.378   4.331   8.996  1.00 88.75           C  
ATOM    101  CG  GLU A  12      31.517   3.905  10.450  1.00 88.75           C  
ATOM    102  CD  GLU A  12      30.872   4.878  11.425  1.00 88.75           C  
ATOM    103  OE1 GLU A  12      30.886   4.610  12.648  1.00 88.75           O  
ATOM    104  OE2 GLU A  12      30.349   5.915  10.961  1.00 88.75           O1-
ATOM    105  N   GLN A  13      30.459   2.180   6.793  1.00 80.11           N  
ATOM    106  CA  GLN A  13      29.728   0.980   6.399  1.00 80.11           C  
ATOM    107  C   GLN A  13      30.635   0.004   5.656  1.00 80.11           C  
ATOM    108  O   GLN A  13      30.538  -1.210   5.846  1.00 80.11           O  
ATOM    109  CB  GLN A  13      28.525   1.346   5.528  1.00 80.11           C  
ATOM    110  CG  GLN A  13      27.256   1.630   6.320  1.00 80.11           C  
ATOM    111  CD  GLN A  13      26.026   1.743   5.439  1.00 80.11           C  
ATOM    112  NE2 GLN A  13      24.857   1.846   6.061  1.00 80.11           N  
ATOM    113  OE1 GLN A  13      26.127   1.740   4.207  1.00 80.11           O  
ATOM    114  N   LYS A  14      31.531   0.592   4.788  1.00 84.13           N  
ATOM    115  CA  LYS A  14      32.500  -0.248   4.089  1.00 84.13           C  
ATOM    116  C   LYS A  14      33.460  -0.913   5.071  1.00 84.13           C  
ATOM    117  O   LYS A  14      33.789  -2.092   4.924  1.00 84.13           O  
ATOM    118  CB  LYS A  14      33.283   0.574   3.065  1.00 84.13           C  
ATOM    119  CG  LYS A  14      32.573   0.738   1.729  1.00 84.13           C  
ATOM    120  CD  LYS A  14      33.461   1.438   0.707  1.00 84.13           C  
ATOM    121  CE  LYS A  14      32.726   1.668  -0.606  1.00 84.13           C  
ATOM    122  NZ  LYS A  14      33.585   2.372  -1.605  1.00 84.13           N1+
ATOM    123  N   LYS A  15      33.943  -0.099   6.128  1.00 89.20           N  
ATOM    124  CA  LYS A  15      34.791  -0.660   7.175  1.00 89.20           C  
ATOM    125  C   LYS A  15      34.053  -1.740   7.963  1.00 89.20           C  
ATOM    126  O   LYS A  15      34.626  -2.784   8.278  1.00 89.20           O  
ATOM    127  CB  LYS A  15      35.275   0.440   8.121  1.00 89.20           C  
ATOM    128  CG  LYS A  15      36.477   1.217   7.604  1.00 89.20           C  
ATOM    129  CD  LYS A  15      36.984   2.215   8.638  1.00 89.20           C  
ATOM    130  CE  LYS A  15      38.124   3.060   8.087  1.00 89.20           C  
ATOM    131  NZ  LYS A  15      38.632   4.033   9.100  1.00 89.20           N1+
ATOM    132  N   ARG A  16      32.731  -1.618   8.222  1.00 85.81           N  
ATOM    133  CA  ARG A  16      31.907  -2.586   8.939  1.00 85.81           C  
ATOM    134  C   ARG A  16      31.711  -3.855   8.115  1.00 85.81           C  
ATOM    135  O   ARG A  16      31.750  -4.963   8.653  1.00 85.81           O  
ATOM    136  CB  ARG A  16      30.549  -1.978   9.295  1.00 85.81           C  
ATOM    137  CG  ARG A  16      29.763  -2.783  10.318  1.00 85.81           C  
ATOM    138  CD  ARG A  16      28.620  -1.973  10.916  1.00 85.81           C  
ATOM    139  NE  ARG A  16      27.772  -2.792  11.777  1.00 85.81           N  
ATOM    140  CZ  ARG A  16      26.821  -2.318  12.577  1.00 85.81           C  
ATOM    141  NH1 ARG A  16      26.578  -1.014  12.641  1.00 85.81           N1+
ATOM    142  NH2 ARG A  16      26.108  -3.153  13.318  1.00 85.81           N  
ATOM    143  N   VAL A  17      31.499  -3.699   6.816  1.00 82.02           N  
ATOM    144  CA  VAL A  17      31.333  -4.837   5.918  1.00 82.02           C  
ATOM    145  C   VAL A  17      32.618  -5.660   5.882  1.00 82.02           C  
ATOM    146  O   VAL A  17      32.576  -6.891   5.936  1.00 82.02           O  
ATOM    147  CB  VAL A  17      30.952  -4.381   4.491  1.00 82.02           C  
ATOM    148  CG1 VAL A  17      31.045  -5.549   3.510  1.00 82.02           C  
ATOM    149  CG2 VAL A  17      29.548  -3.780   4.480  1.00 82.02           C  
ATOM    150  N   LYS A  18      33.750  -4.964   5.798  1.00 85.38           N  
ATOM    151  CA  LYS A  18      35.033  -5.662   5.772  1.00 85.38           C  
ATOM    152  C   LYS A  18      35.290  -6.387   7.090  1.00 85.38           C  
ATOM    153  O   LYS A  18      35.818  -7.501   7.098  1.00 85.38           O  
ATOM    154  CB  LYS A  18      36.171  -4.684   5.481  1.00 85.38           C  
ATOM    155  CG  LYS A  18      36.303  -4.305   4.013  1.00 85.38           C  
ATOM    156  CD  LYS A  18      37.536  -3.446   3.765  1.00 85.38           C  
ATOM    157  CE  LYS A  18      37.649  -3.036   2.304  1.00 85.38           C  
ATOM    158  NZ  LYS A  18      38.847  -2.179   2.059  1.00 85.38           N1+
ATOM    159  N   GLU A  19      34.906  -5.780   8.217  1.00 87.26           N  
ATOM    160  CA  GLU A  19      35.030  -6.422   9.521  1.00 87.26           C  
ATOM    161  C   GLU A  19      34.131  -7.651   9.621  1.00 87.26           C  
ATOM    162  O   GLU A  19      34.535  -8.681  10.164  1.00 87.26           O  
ATOM    163  CB  GLU A  19      34.696  -5.434  10.641  1.00 87.26           C  
ATOM    164  CG  GLU A  19      35.782  -4.399  10.894  1.00 87.26           C  
ATOM    165  CD  GLU A  19      35.394  -3.364  11.938  1.00 87.26           C  
ATOM    166  OE1 GLU A  19      36.231  -2.493  12.270  1.00 87.26           O  
ATOM    167  OE2 GLU A  19      34.245  -3.425  12.430  1.00 87.26           O1-
ATOM    168  N   ILE A  20      32.939  -7.555   9.122  1.00 79.64           N  
ATOM    169  CA  ILE A  20      32.003  -8.674   9.112  1.00 79.64           C  
ATOM    170  C   ILE A  20      32.562  -9.809   8.256  1.00 79.64           C  
ATOM    171  O   ILE A  20      32.477 -10.979   8.635  1.00 79.64           O  
ATOM    172  CB  ILE A  20      30.613  -8.243   8.591  1.00 79.64           C  
ATOM    173  CG1 ILE A  20      29.940  -7.293   9.587  1.00 79.64           C  
ATOM    174  CG2 ILE A  20      29.734  -9.468   8.322  1.00 79.64           C  
ATOM    175  CD1 ILE A  20      28.617  -6.720   9.098  1.00 79.64           C  
ATOM    176  N   GLU A  21      33.077  -9.419   7.114  1.00 74.90           N  
ATOM    177  CA  GLU A  21      33.687 -10.411   6.232  1.00 74.90           C  
ATOM    178  C   GLU A  21      34.825 -11.146   6.932  1.00 74.90           C  
ATOM    179  O   GLU A  21      34.964 -12.363   6.792  1.00 74.90           O  
ATOM    180  CB  GLU A  21      34.197  -9.749   4.949  1.00 74.90           C  
ATOM    181  CG  GLU A  21      33.096  -9.403   3.956  1.00 74.90           C  
ATOM    182  CD  GLU A  21      33.622  -8.780   2.673  1.00 74.90           C  
ATOM    183  OE1 GLU A  21      32.885  -8.762   1.661  1.00 74.90           O  
ATOM    184  OE2 GLU A  21      34.779  -8.304   2.680  1.00 74.90           O1-
ATOM    185  N   ARG A  22      35.652 -10.334   7.699  1.00 84.73           N  
ATOM    186  CA  ARG A  22      36.735 -10.944   8.463  1.00 84.73           C  
ATOM    187  C   ARG A  22      36.189 -11.865   9.549  1.00 84.73           C  
ATOM    188  O   ARG A  22      36.712 -12.961   9.762  1.00 84.73           O  
ATOM    189  CB  ARG A  22      37.624  -9.866   9.088  1.00 84.73           C  
ATOM    190  CG  ARG A  22      38.539  -9.169   8.094  1.00 84.73           C  
ATOM    191  CD  ARG A  22      39.436  -8.145   8.775  1.00 84.73           C  
ATOM    192  NE  ARG A  22      40.164  -7.334   7.802  1.00 84.73           N  
ATOM    193  CZ  ARG A  22      40.858  -6.239   8.097  1.00 84.73           C  
ATOM    194  NH1 ARG A  22      40.935  -5.801   9.349  1.00 84.73           N1+
ATOM    195  NH2 ARG A  22      41.482  -5.576   7.134  1.00 84.73           N  
ATOM    196  N   GLU A  23      35.158 -11.355  10.249  1.00 86.71           N  
ATOM    197  CA  GLU A  23      34.525 -12.165  11.284  1.00 86.71           C  
ATOM    198  C   GLU A  23      33.926 -13.440  10.698  1.00 86.71           C  
ATOM    199  O   GLU A  23      34.031 -14.514  11.295  1.00 86.71           O  
ATOM    200  CB  GLU A  23      33.442 -11.361  12.010  1.00 86.71           C  
ATOM    201  CG  GLU A  23      33.992 -10.302  12.955  1.00 86.71           C  
ATOM    202  CD  GLU A  23      32.907  -9.514  13.670  1.00 86.71           C  
ATOM    203  OE1 GLU A  23      33.235  -8.543  14.389  1.00 86.71           O  
ATOM    204  OE2 GLU A  23      31.718  -9.871  13.511  1.00 86.71           O1-
ATOM    205  N   HIS A  24      33.222 -13.286   9.627  1.00 75.67           N  
ATOM    206  CA  HIS A  24      32.646 -14.433   8.934  1.00 75.67           C  
ATOM    207  C   HIS A  24      33.722 -15.446   8.556  1.00 75.67           C  
ATOM    208  O   HIS A  24      33.525 -16.653   8.711  1.00 75.67           O  
ATOM    209  CB  HIS A  24      31.890 -13.979   7.683  1.00 75.67           C  
ATOM    210  CG  HIS A  24      30.403 -14.060   7.817  1.00 75.67           C  
ATOM    211  CD2 HIS A  24      29.557 -13.474   8.698  1.00 75.67           C  
ATOM    212  ND1 HIS A  24      29.621 -14.824   6.979  1.00 75.67           N  
ATOM    213  CE1 HIS A  24      28.354 -14.703   7.338  1.00 75.67           C  
ATOM    214  NE2 HIS A  24      28.287 -13.889   8.378  1.00 75.67           N  
ATOM    215  N   GLU A  25      34.856 -14.922   8.013  1.00 75.16           N  
ATOM    216  CA  GLU A  25      35.963 -15.798   7.642  1.00 75.16           C  
ATOM    217  C   GLU A  25      36.538 -16.509   8.865  1.00 75.16           C  
ATOM    218  O   GLU A  25      36.886 -17.690   8.796  1.00 75.16           O  
ATOM    219  CB  GLU A  25      37.061 -15.005   6.929  1.00 75.16           C  
ATOM    220  CG  GLU A  25      38.187 -15.871   6.381  1.00 75.16           C  
ATOM    221  CD  GLU A  25      37.732 -16.824   5.288  1.00 75.16           C  
ATOM    222  OE1 GLU A  25      38.387 -17.872   5.086  1.00 75.16           O  
ATOM    223  OE2 GLU A  25      36.713 -16.522   4.629  1.00 75.16           O1-
ATOM    224  N   GLU A  26      36.720 -15.827  10.025  1.00 80.75           N  
ATOM    225  CA  GLU A  26      37.186 -16.415  11.278  1.00 80.75           C  
ATOM    226  C   GLU A  26      36.246 -17.519  11.752  1.00 80.75           C  
ATOM    227  O   GLU A  26      36.698 -18.567  12.219  1.00 80.75           O  
ATOM    228  CB  GLU A  26      37.320 -15.339  12.360  1.00 80.75           C  
ATOM    229  CG  GLU A  26      38.497 -14.397  12.148  1.00 80.75           C  
ATOM    230  CD  GLU A  26      38.570 -13.288  13.184  1.00 80.75           C  
ATOM    231  OE1 GLU A  26      39.486 -12.438  13.099  1.00 80.75           O  
ATOM    232  OE2 GLU A  26      37.707 -13.267  14.089  1.00 80.75           O1-
ATOM    233  N   ILE A  27      34.977 -17.270  11.681  1.00 75.91           N  
ATOM    234  CA  ILE A  27      33.969 -18.242  12.088  1.00 75.91           C  
ATOM    235  C   ILE A  27      34.046 -19.474  11.189  1.00 75.91           C  
ATOM    236  O   ILE A  27      33.977 -20.607  11.670  1.00 75.91           O  
ATOM    237  CB  ILE A  27      32.548 -17.635  12.044  1.00 75.91           C  
ATOM    238  CG1 ILE A  27      32.400 -16.548  13.116  1.00 75.91           C  
ATOM    239  CG2 ILE A  27      31.488 -18.727  12.221  1.00 75.91           C  
ATOM    240  CD1 ILE A  27      31.073 -15.803  13.061  1.00 75.91           C  
ATOM    241  N   ARG A  28      34.155 -19.170   9.914  1.00 73.25           N  
ATOM    242  CA  ARG A  28      34.305 -20.260   8.955  1.00 73.25           C  
ATOM    243  C   ARG A  28      35.517 -21.123   9.293  1.00 73.25           C  
ATOM    244  O   ARG A  28      35.440 -22.352   9.255  1.00 73.25           O  
ATOM    245  CB  ARG A  28      34.431 -19.713   7.532  1.00 73.25           C  
ATOM    246  CG  ARG A  28      33.097 -19.451   6.852  1.00 73.25           C  
ATOM    247  CD  ARG A  28      33.273 -19.098   5.382  1.00 73.25           C  
ATOM    248  NE  ARG A  28      32.046 -18.550   4.809  1.00 73.25           N  
ATOM    249  CZ  ARG A  28      31.950 -18.018   3.593  1.00 73.25           C  
ATOM    250  NH1 ARG A  28      33.010 -17.951   2.796  1.00 73.25           N1+
ATOM    251  NH2 ARG A  28      30.785 -17.549   3.172  1.00 73.25           N  
ATOM    252  N   GLU A  29      36.609 -20.435   9.570  1.00 76.04           N  
ATOM    253  CA  GLU A  29      37.829 -21.154   9.926  1.00 76.04           C  
ATOM    254  C   GLU A  29      37.654 -21.925  11.233  1.00 76.04           C  
ATOM    255  O   GLU A  29      38.147 -23.046  11.369  1.00 76.04           O  
ATOM    256  CB  GLU A  29      39.010 -20.187  10.041  1.00 76.04           C  
ATOM    257  CG  GLU A  29      39.561 -19.729   8.698  1.00 76.04           C  
ATOM    258  CD  GLU A  29      40.728 -18.764   8.827  1.00 76.04           C  
ATOM    259  OE1 GLU A  29      41.325 -18.392   7.792  1.00 76.04           O  
ATOM    260  OE2 GLU A  29      41.049 -18.377   9.973  1.00 76.04           O1-
ATOM    261  N   ALA A  30      37.067 -21.266  12.260  1.00 74.18           N  
ATOM    262  CA  ALA A  30      36.766 -21.922  13.530  1.00 74.18           C  
ATOM    263  C   ALA A  30      35.879 -23.147  13.318  1.00 74.18           C  
ATOM    264  O   ALA A  30      36.095 -24.191  13.937  1.00 74.18           O  
ATOM    265  CB  ALA A  30      36.093 -20.942  14.489  1.00 74.18           C  
ATOM    266  N   LEU A  31      34.890 -22.934  12.491  1.00 74.04           N  
ATOM    267  CA  LEU A  31      33.987 -24.040  12.194  1.00 74.04           C  
ATOM    268  C   LEU A  31      34.733 -25.182  11.511  1.00 74.04           C  
ATOM    269  O   LEU A  31      34.476 -26.354  11.793  1.00 74.04           O  
ATOM    270  CB  LEU A  31      32.833 -23.567  11.306  1.00 74.04           C  
ATOM    271  CG  LEU A  31      31.704 -22.809  12.008  1.00 74.04           C  
ATOM    272  CD1 LEU A  31      30.725 -22.248  10.983  1.00 74.04           C  
ATOM    273  CD2 LEU A  31      30.987 -23.718  13.000  1.00 74.04           C  
ATOM    274  N   LYS A  32      35.676 -24.821  10.540  1.00 71.44           N  
ATOM    275  CA  LYS A  32      36.505 -25.812   9.862  1.00 71.44           C  
ATOM    276  C   LYS A  32      37.338 -26.610  10.863  1.00 71.44           C  
ATOM    277  O   LYS A  32      37.461 -27.830  10.742  1.00 71.44           O  
ATOM    278  CB  LYS A  32      37.421 -25.137   8.839  1.00 71.44           C  
ATOM    279  CG  LYS A  32      36.727 -24.765   7.538  1.00 71.44           C  
ATOM    280  CD  LYS A  32      37.705 -24.171   6.533  1.00 71.44           C  
ATOM    281  CE  LYS A  32      37.000 -23.736   5.255  1.00 71.44           C  
ATOM    282  NZ  LYS A  32      37.946 -23.105   4.287  1.00 71.44           N1+
ATOM    283  N   ARG A  33      37.991 -25.939  11.857  1.00 77.30           N  
ATOM    284  CA  ARG A  33      38.785 -26.587  12.895  1.00 77.30           C  
ATOM    285  C   ARG A  33      37.927 -27.524  13.738  1.00 77.30           C  
ATOM    286  O   ARG A  33      38.351 -28.632  14.073  1.00 77.30           O  
ATOM    287  CB  ARG A  33      39.456 -25.542  13.790  1.00 77.30           C  
ATOM    288  CG  ARG A  33      40.612 -24.813  13.126  1.00 77.30           C  
ATOM    289  CD  ARG A  33      41.284 -23.834  14.079  1.00 77.30           C  
ATOM    290  NE  ARG A  33      42.202 -22.942  13.376  1.00 77.30           N  
ATOM    291  CZ  ARG A  33      42.886 -21.956  13.949  1.00 77.30           C  
ATOM    292  NH1 ARG A  33      42.769 -21.714  15.250  1.00 77.30           N1+
ATOM    293  NH2 ARG A  33      43.694 -21.204  13.215  1.00 77.30           N  
ATOM    294  N   LEU A  34      36.842 -26.966  14.196  1.00 79.57           N  
ATOM    295  CA  LEU A  34      35.910 -27.757  14.990  1.00 79.57           C  
ATOM    296  C   LEU A  34      35.450 -28.991  14.221  1.00 79.57           C  
ATOM    297  O   LEU A  34      35.347 -30.080  14.791  1.00 79.57           O  
ATOM    298  CB  LEU A  34      34.697 -26.912  15.393  1.00 79.57           C  
ATOM    299  CG  LEU A  34      34.743 -26.283  16.786  1.00 79.57           C  
ATOM    300  CD1 LEU A  34      34.233 -24.847  16.736  1.00 79.57           C  
ATOM    301  CD2 LEU A  34      33.927 -27.111  17.774  1.00 79.57           C  
ATOM    302  N   GLN A  35      35.169 -28.795  12.948  1.00 70.42           N  
ATOM    303  CA  GLN A  35      34.776 -29.871  12.045  1.00 70.42           C  
ATOM    304  C   GLN A  35      35.838 -30.966  11.997  1.00 70.42           C  
ATOM    305  O   GLN A  35      35.515 -32.155  12.038  1.00 70.42           O  
ATOM    306  CB  GLN A  35      34.520 -29.327  10.639  1.00 70.42           C  
ATOM    307  CG  GLN A  35      33.997 -30.370   9.660  1.00 70.42           C  
ATOM    308  CD  GLN A  35      33.762 -29.806   8.272  1.00 70.42           C  
ATOM    309  NE2 GLN A  35      33.421 -30.676   7.328  1.00 70.42           N  
ATOM    310  OE1 GLN A  35      33.885 -28.598   8.048  1.00 70.42           O  
ATOM    311  N   GLN A  36      37.049 -30.561  11.875  1.00 73.73           N  
ATOM    312  CA  GLN A  36      38.186 -31.474  11.843  1.00 73.73           C  
ATOM    313  C   GLN A  36      38.331 -32.219  13.167  1.00 73.73           C  
ATOM    314  O   GLN A  36      38.659 -33.407  13.184  1.00 73.73           O  
ATOM    315  CB  GLN A  36      39.476 -30.715  11.524  1.00 73.73           C  
ATOM    316  CG  GLN A  36      39.583 -30.266  10.073  1.00 73.73           C  
ATOM    317  CD  GLN A  36      40.852 -29.484   9.793  1.00 73.73           C  
ATOM    318  NE2 GLN A  36      41.142 -29.262   8.516  1.00 73.73           N  
ATOM    319  OE1 GLN A  36      41.565 -29.080  10.717  1.00 73.73           O  
ATOM    320  N   SER A  37      38.117 -31.493  14.196  1.00 80.78           N  
ATOM    321  CA  SER A  37      38.161 -32.091  15.526  1.00 80.78           C  
ATOM    322  C   SER A  37      37.054 -33.124  15.706  1.00 80.78           C  
ATOM    323  O   SER A  37      37.282 -34.194  16.276  1.00 80.78           O  
ATOM    324  CB  SER A  37      38.042 -31.011  16.603  1.00 80.78           C  
ATOM    325  OG  SER A  37      39.211 -30.211  16.644  1.00 80.78           O  
ATOM    326  N   VAL A  38      35.837 -32.857  15.253  1.00 76.90           N  
ATOM    327  CA  VAL A  38      34.676 -33.738  15.330  1.00 76.90           C  
ATOM    328  C   VAL A  38      34.922 -34.991  14.494  1.00 76.90           C  
ATOM    329  O   VAL A  38      34.605 -36.103  14.924  1.00 76.90           O  
ATOM    330  CB  VAL A  38      33.390 -33.024  14.854  1.00 76.90           C  
ATOM    331  CG1 VAL A  38      32.246 -34.024  14.694  1.00 76.90           C  
ATOM    332  CG2 VAL A  38      33.002 -31.916  15.832  1.00 76.90           C  
ATOM    333  N   LEU A  39      35.575 -34.783  13.318  1.00 71.67           N  
ATOM    334  CA  LEU A  39      35.901 -35.881  12.414  1.00 71.67           C  
ATOM    335  C   LEU A  39      36.903 -36.835  13.055  1.00 71.67           C  
ATOM    336  O   LEU A  39      36.748 -38.055  12.969  1.00 71.67           O  
ATOM    337  CB  LEU A  39      36.464 -35.342  11.096  1.00 71.67           C  
ATOM    338  CG  LEU A  39      35.445 -34.787  10.100  1.00 71.67           C  
ATOM    339  CD1 LEU A  39      36.156 -34.069   8.958  1.00 71.67           C  
ATOM    340  CD2 LEU A  39      34.556 -35.904   9.564  1.00 71.67           C  
ATOM    341  N   ARG A  40      37.855 -36.241  13.689  1.00 82.06           N  
ATOM    342  CA  ARG A  40      38.851 -37.042  14.393  1.00 82.06           C  
ATOM    343  C   ARG A  40      38.219 -37.812  15.547  1.00 82.06           C  
ATOM    344  O   ARG A  40      38.510 -38.994  15.746  1.00 82.06           O  
ATOM    345  CB  ARG A  40      39.984 -36.155  14.915  1.00 82.06           C  
ATOM    346  CG  ARG A  40      40.948 -35.690  13.835  1.00 82.06           C  
ATOM    347  CD  ARG A  40      42.212 -35.086  14.430  1.00 82.06           C  
ATOM    348  NE  ARG A  40      41.941 -33.814  15.095  1.00 82.06           N  
ATOM    349  CZ  ARG A  40      42.105 -32.618  14.538  1.00 82.06           C  
ATOM    350  NH1 ARG A  40      42.544 -32.505  13.289  1.00 82.06           N1+
ATOM    351  NH2 ARG A  40      41.828 -31.524  15.233  1.00 82.06           N  
ATOM    352  N   GLN A  41      37.377 -37.138  16.331  1.00 79.79           N  
ATOM    353  CA  GLN A  41      36.702 -37.717  17.487  1.00 79.79           C  
ATOM    354  C   GLN A  41      35.724 -38.809  17.063  1.00 79.79           C  
ATOM    355  O   GLN A  41      35.572 -39.818  17.755  1.00 79.79           O  
ATOM    356  CB  GLN A  41      35.967 -36.634  18.278  1.00 79.79           C  
ATOM    357  CG  GLN A  41      36.892 -35.704  19.052  1.00 79.79           C  
ATOM    358  CD  GLN A  41      36.138 -34.660  19.853  1.00 79.79           C  
ATOM    359  NE2 GLN A  41      36.871 -33.851  20.611  1.00 79.79           N  
ATOM    360  OE1 GLN A  41      34.907 -34.581  19.793  1.00 79.79           O  
ATOM    361  N   ALA A  42      35.062 -38.605  15.966  1.00 71.26           N  
ATOM    362  CA  ALA A  42      34.124 -39.568  15.395  1.00 71.26           C  
ATOM    363  C   ALA A  42      34.841 -40.847  14.971  1.00 71.26           C  
ATOM    364  O   ALA A  42      34.343 -41.951  15.204  1.00 71.26           O  
ATOM    365  CB  ALA A  42      33.391 -38.953  14.204  1.00 71.26           C  
ATOM    366  N   VAL A  43      35.980 -40.691  14.349  1.00 73.25           N  
ATOM    367  CA  VAL A  43      36.829 -41.810  13.949  1.00 73.25           C  
ATOM    368  C   VAL A  43      37.306 -42.565  15.188  1.00 73.25           C  
ATOM    369  O   VAL A  43      37.286 -43.797  15.217  1.00 73.25           O  
ATOM    370  CB  VAL A  43      38.039 -41.335  13.115  1.00 73.25           C  
ATOM    371  CG1 VAL A  43      39.015 -42.485  12.876  1.00 73.25           C  
ATOM    372  CG2 VAL A  43      37.572 -40.742  11.787  1.00 73.25           C  
ATOM    373  N   ARG A  44      37.741 -41.800  16.193  1.00 81.38           N  
ATOM    374  CA  ARG A  44      38.157 -42.385  17.464  1.00 81.38           C  
ATOM    375  C   ARG A  44      37.001 -43.126  18.128  1.00 81.38           C  
ATOM    376  O   ARG A  44      37.185 -44.222  18.661  1.00 81.38           O  
ATOM    377  CB  ARG A  44      38.695 -41.304  18.403  1.00 81.38           C  
ATOM    378  CG  ARG A  44      39.380 -41.854  19.645  1.00 81.38           C  
ATOM    379  CD  ARG A  44      39.991 -40.744  20.489  1.00 81.38           C  
ATOM    380  NE  ARG A  44      41.446 -40.857  20.556  1.00 81.38           N  
ATOM    381  CZ  ARG A  44      42.234 -40.069  21.281  1.00 81.38           C  
ATOM    382  NH1 ARG A  44      41.722 -39.090  22.018  1.00 81.38           N1+
ATOM    383  NH2 ARG A  44      43.545 -40.259  21.270  1.00 81.38           N  
ATOM    384  N   LEU A  45      35.845 -42.517  18.191  1.00 79.93           N  
ATOM    385  CA  LEU A  45      34.627 -43.094  18.749  1.00 79.93           C  
ATOM    386  C   LEU A  45      34.231 -44.360  17.995  1.00 79.93           C  
ATOM    387  O   LEU A  45      33.784 -45.335  18.604  1.00 79.93           O  
ATOM    388  CB  LEU A  45      33.482 -42.080  18.702  1.00 79.93           C  
ATOM    389  CG  LEU A  45      32.215 -42.450  19.474  1.00 79.93           C  
ATOM    390  CD1 LEU A  45      32.496 -42.470  20.974  1.00 79.93           C  
ATOM    391  CD2 LEU A  45      31.087 -41.476  19.150  1.00 79.93           C  
ATOM    392  N   ALA A  46      34.295 -44.363  16.680  1.00 70.37           N  
ATOM    393  CA  ALA A  46      34.055 -45.539  15.849  1.00 70.37           C  
ATOM    394  C   ALA A  46      35.029 -46.662  16.191  1.00 70.37           C  
ATOM    395  O   ALA A  46      34.659 -47.838  16.185  1.00 70.37           O  
ATOM    396  CB  ALA A  46      34.164 -45.176  14.369  1.00 70.37           C  
ATOM    397  N   LYS A  47      36.263 -46.338  16.613  1.00 74.67           N  
ATOM    398  CA  LYS A  47      37.294 -47.284  17.031  1.00 74.67           C  
ATOM    399  C   LYS A  47      37.000 -47.838  18.422  1.00 74.67           C  
ATOM    400  O   LYS A  47      37.328 -48.989  18.719  1.00 74.67           O  
ATOM    401  CB  LYS A  47      38.672 -46.619  17.011  1.00 74.67           C  
ATOM    402  CG  LYS A  47      39.265 -46.468  15.618  1.00 74.67           C  
ATOM    403  CD  LYS A  47      40.670 -45.880  15.670  1.00 74.67           C  
ATOM    404  CE  LYS A  47      41.252 -45.695  14.275  1.00 74.67           C  
ATOM    405  NZ  LYS A  47      42.614 -45.085  14.319  1.00 74.67           N1+
ATOM    406  N   LEU A  48      36.344 -47.153  19.278  1.00 75.45           N  
ATOM    407  CA  LEU A  48      36.112 -47.436  20.691  1.00 75.45           C  
ATOM    408  C   LEU A  48      34.750 -48.089  20.897  1.00 75.45           C  
ATOM    409  O   LEU A  48      34.471 -48.627  21.971  1.00 75.45           O  
ATOM    410  CB  LEU A  48      36.204 -46.149  21.515  1.00 75.45           C  
ATOM    411  CG  LEU A  48      37.595 -45.529  21.651  1.00 75.45           C  
ATOM    412  CD1 LEU A  48      37.503 -44.163  22.324  1.00 75.45           C  
ATOM    413  CD2 LEU A  48      38.520 -46.454  22.435  1.00 75.45           C  
ATOM    414  N   GLY A  49      33.924 -48.427  19.804  1.00 64.20           N  
ATOM    415  CA  GLY A  49      32.754 -49.290  19.796  1.00 64.20           C  
ATOM    416  C   GLY A  49      31.622 -48.770  20.661  1.00 64.20           C  
ATOM    417  O   GLY A  49      30.616 -49.455  20.855  1.00 64.20           O  
ATOM    418  N   ASP A  50      31.089 -47.440  20.651  1.00 62.22           N  
ATOM    419  CA  ASP A  50      29.939 -47.124  21.493  1.00 62.22           C  
ATOM    420  C   ASP A  50      29.340 -45.770  21.119  1.00 62.22           C  
ATOM    421  O   ASP A  50      28.821 -45.056  21.979  1.00 62.22           O  
ATOM    422  CB  ASP A  50      30.337 -47.133  22.971  1.00 62.22           C  
ATOM    423  CG  ASP A  50      30.030 -48.452  23.659  1.00 62.22           C  
ATOM    424  OD1 ASP A  50      29.256 -49.263  23.107  1.00 62.22           O  
ATOM    425  OD2 ASP A  50      30.567 -48.680  24.765  1.00 62.22           O1-
ATOM    426  N   ASP A  51      28.643 -45.590  20.001  1.00 73.66           N  
ATOM    427  CA  ASP A  51      27.555 -44.626  19.862  1.00 73.66           C  
ATOM    428  C   ASP A  51      27.182 -44.429  18.395  1.00 73.66           C  
ATOM    429  O   ASP A  51      27.468 -43.380  17.812  1.00 73.66           O  
ATOM    430  CB  ASP A  51      27.941 -43.287  20.492  1.00 73.66           C  
ATOM    431  CG  ASP A  51      26.738 -42.453  20.895  1.00 73.66           C  
ATOM    432  OD1 ASP A  51      25.599 -42.802  20.516  1.00 73.66           O  
ATOM    433  OD2 ASP A  51      26.930 -41.436  21.597  1.00 73.66           O1-
ATOM    434  N   SER A  52      26.689 -45.526  17.852  1.00 75.19           N  
ATOM    435  CA  SER A  52      26.229 -45.642  16.472  1.00 75.19           C  
ATOM    436  C   SER A  52      25.261 -44.519  16.115  1.00 75.19           C  
ATOM    437  O   SER A  52      25.277 -44.012  14.992  1.00 75.19           O  
ATOM    438  CB  SER A  52      25.558 -46.997  16.242  1.00 75.19           C  
ATOM    439  OG  SER A  52      26.476 -48.055  16.457  1.00 75.19           O  
ATOM    440  N   GLU A  53      24.499 -43.942  17.078  1.00 76.64           N  
ATOM    441  CA  GLU A  53      23.572 -42.833  16.870  1.00 76.64           C  
ATOM    442  C   GLU A  53      24.320 -41.517  16.675  1.00 76.64           C  
ATOM    443  O   GLU A  53      23.971 -40.723  15.800  1.00 76.64           O  
ATOM    444  CB  GLU A  53      22.602 -42.717  18.048  1.00 76.64           C  
ATOM    445  CG  GLU A  53      21.422 -41.793  17.783  1.00 76.64           C  
ATOM    446  CD  GLU A  53      20.458 -41.700  18.955  1.00 76.64           C  
ATOM    447  OE1 GLU A  53      19.474 -40.929  18.873  1.00 76.64           O  
ATOM    448  OE2 GLU A  53      20.688 -42.403  19.965  1.00 76.64           O1-
ATOM    449  N   MET A  54      25.346 -41.270  17.544  1.00 80.60           N  
ATOM    450  CA  MET A  54      26.194 -40.085  17.449  1.00 80.60           C  
ATOM    451  C   MET A  54      27.006 -40.098  16.158  1.00 80.60           C  
ATOM    452  O   MET A  54      27.111 -39.077  15.476  1.00 80.60           O  
ATOM    453  CB  MET A  54      27.131 -39.997  18.655  1.00 80.60           C  
ATOM    454  CG  MET A  54      27.998 -38.748  18.667  1.00 80.60           C  
ATOM    455  SD  MET A  54      29.067 -38.650  20.155  1.00 80.60           S  
ATOM    456  CE  MET A  54      27.834 -38.196  21.406  1.00 80.60           C  
ATOM    457  N   ILE A  55      27.555 -41.235  15.735  1.00 80.11           N  
ATOM    458  CA  ILE A  55      28.348 -41.412  14.524  1.00 80.11           C  
ATOM    459  C   ILE A  55      27.456 -41.250  13.295  1.00 80.11           C  
ATOM    460  O   ILE A  55      27.856 -40.629  12.307  1.00 80.11           O  
ATOM    461  CB  ILE A  55      29.046 -42.791  14.502  1.00 80.11           C  
ATOM    462  CG1 ILE A  55      30.097 -42.875  15.614  1.00 80.11           C  
ATOM    463  CG2 ILE A  55      29.677 -43.055  13.131  1.00 80.11           C  
ATOM    464  CD1 ILE A  55      30.749 -44.244  15.747  1.00 80.11           C  
ATOM    465  N   GLN A  56      26.258 -41.764  13.403  1.00 78.70           N  
ATOM    466  CA  GLN A  56      25.270 -41.581  12.345  1.00 78.70           C  
ATOM    467  C   GLN A  56      24.961 -40.102  12.132  1.00 78.70           C  
ATOM    468  O   GLN A  56      24.875 -39.638  10.992  1.00 78.70           O  
ATOM    469  CB  GLN A  56      23.985 -42.345  12.672  1.00 78.70           C  
ATOM    470  CG  GLN A  56      22.952 -42.317  11.554  1.00 78.70           C  
ATOM    471  CD  GLN A  56      21.723 -43.149  11.870  1.00 78.70           C  
ATOM    472  NE2 GLN A  56      20.738 -43.112  10.979  1.00 78.70           N  
ATOM    473  OE1 GLN A  56      21.660 -43.818  12.906  1.00 78.70           O  
ATOM    474  N   ARG A  57      24.774 -39.332  13.078  1.00 82.31           N  
ATOM    475  CA  ARG A  57      24.534 -37.894  12.998  1.00 82.31           C  
ATOM    476  C   ARG A  57      25.731 -37.172  12.390  1.00 82.31           C  
ATOM    477  O   ARG A  57      25.565 -36.254  11.584  1.00 82.31           O  
ATOM    478  CB  ARG A  57      24.226 -37.323  14.384  1.00 82.31           C  
ATOM    479  CG  ARG A  57      22.827 -37.646  14.886  1.00 82.31           C  
ATOM    480  CD  ARG A  57      22.555 -37.012  16.243  1.00 82.31           C  
ATOM    481  NE  ARG A  57      21.252 -37.406  16.771  1.00 82.31           N  
ATOM    482  CZ  ARG A  57      20.773 -37.043  17.957  1.00 82.31           C  
ATOM    483  NH1 ARG A  57      21.484 -36.266  18.767  1.00 82.31           N1+
ATOM    484  NH2 ARG A  57      19.575 -37.459  18.338  1.00 82.31           N  
ATOM    485  N   ILE A  58      26.960 -37.604  12.830  1.00 80.97           N  
ATOM    486  CA  ILE A  58      28.201 -37.029  12.326  1.00 80.97           C  
ATOM    487  C   ILE A  58      28.342 -37.330  10.836  1.00 80.97           C  
ATOM    488  O   ILE A  58      28.709 -36.452  10.051  1.00 80.97           O  
ATOM    489  CB  ILE A  58      29.428 -37.565  13.099  1.00 80.97           C  
ATOM    490  CG1 ILE A  58      29.410 -37.059  14.546  1.00 80.97           C  
ATOM    491  CG2 ILE A  58      30.728 -37.165  12.395  1.00 80.97           C  
ATOM    492  CD1 ILE A  58      30.457 -37.707  15.442  1.00 80.97           C  
ATOM    493  N   VAL A  59      28.036 -38.536  10.461  1.00 83.45           N  
ATOM    494  CA  VAL A  59      28.108 -38.979   9.073  1.00 83.45           C  
ATOM    495  C   VAL A  59      27.112 -38.190   8.226  1.00 83.45           C  
ATOM    496  O   VAL A  59      27.447 -37.723   7.136  1.00 83.45           O  
ATOM    497  CB  VAL A  59      27.834 -40.494   8.946  1.00 83.45           C  
ATOM    498  CG1 VAL A  59      27.702 -40.898   7.479  1.00 83.45           C  
ATOM    499  CG2 VAL A  59      28.943 -41.296   9.627  1.00 83.45           C  
ATOM    500  N   GLU A  60      25.886 -37.964   8.688  1.00 81.15           N  
ATOM    501  CA  GLU A  60      24.871 -37.165   8.006  1.00 81.15           C  
ATOM    502  C   GLU A  60      25.308 -35.708   7.881  1.00 81.15           C  
ATOM    503  O   GLU A  60      25.117 -35.085   6.835  1.00 81.15           O  
ATOM    504  CB  GLU A  60      23.534 -37.251   8.745  1.00 81.15           C  
ATOM    505  CG  GLU A  60      22.846 -38.603   8.617  1.00 81.15           C  
ATOM    506  CD  GLU A  60      21.603 -38.728   9.484  1.00 81.15           C  
ATOM    507  OE1 GLU A  60      20.974 -39.810   9.488  1.00 81.15           O  
ATOM    508  OE2 GLU A  60      21.257 -37.737  10.165  1.00 81.15           O1-
ATOM    509  N   ASP A  61      25.967 -35.180   8.938  1.00 84.96           N  
ATOM    510  CA  ASP A  61      26.489 -33.817   8.939  1.00 84.96           C  
ATOM    511  C   ASP A  61      27.650 -33.673   7.958  1.00 84.96           C  
ATOM    512  O   ASP A  61      27.779 -32.646   7.288  1.00 84.96           O  
ATOM    513  CB  ASP A  61      26.935 -33.413  10.346  1.00 84.96           C  
ATOM    514  CG  ASP A  61      25.771 -33.079  11.263  1.00 84.96           C  
ATOM    515  OD1 ASP A  61      24.637 -32.899  10.770  1.00 84.96           O  
ATOM    516  OD2 ASP A  61      25.992 -32.993  12.491  1.00 84.96           O1-
ATOM    517  N   LEU A  62      28.501 -34.721   7.931  1.00 83.75           N  
ATOM    518  CA  LEU A  62      29.620 -34.717   6.996  1.00 83.75           C  
ATOM    519  C   LEU A  62      29.125 -34.697   5.554  1.00 83.75           C  
ATOM    520  O   LEU A  62      29.697 -34.009   4.706  1.00 83.75           O  
ATOM    521  CB  LEU A  62      30.514 -35.938   7.224  1.00 83.75           C  
ATOM    522  CG  LEU A  62      31.408 -35.903   8.464  1.00 83.75           C  
ATOM    523  CD1 LEU A  62      32.120 -37.239   8.642  1.00 83.75           C  
ATOM    524  CD2 LEU A  62      32.416 -34.763   8.365  1.00 83.75           C  
ATOM    525  N   ALA A  63      28.088 -35.513   5.240  1.00 80.30           N  
ATOM    526  CA  ALA A  63      27.458 -35.515   3.923  1.00 80.30           C  
ATOM    527  C   ALA A  63      26.879 -34.144   3.589  1.00 80.30           C  
ATOM    528  O   ALA A  63      27.007 -33.668   2.458  1.00 80.30           O  
ATOM    529  CB  ALA A  63      26.366 -36.580   3.858  1.00 80.30           C  
ATOM    530  N   ARG A  64      26.239 -33.467   4.503  1.00 85.95           N  
ATOM    531  CA  ARG A  64      25.742 -32.104   4.337  1.00 85.95           C  
ATOM    532  C   ARG A  64      26.887 -31.135   4.061  1.00 85.95           C  
ATOM    533  O   ARG A  64      26.783 -30.278   3.180  1.00 85.95           O  
ATOM    534  CB  ARG A  64      24.967 -31.659   5.579  1.00 85.95           C  
ATOM    535  CG  ARG A  64      24.300 -30.301   5.435  1.00 85.95           C  
ATOM    536  CD  ARG A  64      23.602 -29.877   6.721  1.00 85.95           C  
ATOM    537  NE  ARG A  64      22.520 -30.790   7.074  1.00 85.95           N  
ATOM    538  CZ  ARG A  64      21.794 -30.711   8.186  1.00 85.95           C  
ATOM    539  NH1 ARG A  64      22.020 -29.754   9.077  1.00 85.95           N1+
ATOM    540  NH2 ARG A  64      20.832 -31.597   8.407  1.00 85.95           N  
ATOM    541  N   GLN A  65      27.890 -31.269   4.812  1.00 83.21           N  
ATOM    542  CA  GLN A  65      29.071 -30.422   4.676  1.00 83.21           C  
ATOM    543  C   GLN A  65      29.705 -30.581   3.297  1.00 83.21           C  
ATOM    544  O   GLN A  65      30.184 -29.607   2.711  1.00 83.21           O  
ATOM    545  CB  GLN A  65      30.094 -30.746   5.765  1.00 83.21           C  
ATOM    546  CG  GLN A  65      29.689 -30.267   7.153  1.00 83.21           C  
ATOM    547  CD  GLN A  65      30.716 -30.609   8.215  1.00 83.21           C  
ATOM    548  NE2 GLN A  65      30.467 -30.167   9.443  1.00 83.21           N  
ATOM    549  OE1 GLN A  65      31.723 -31.265   7.935  1.00 83.21           O  
ATOM    550  N   ALA A  66      29.828 -31.794   2.876  1.00 82.95           N  
ATOM    551  CA  ALA A  66      30.355 -32.049   1.539  1.00 82.95           C  
ATOM    552  C   ALA A  66      29.530 -31.328   0.477  1.00 82.95           C  
ATOM    553  O   ALA A  66      30.082 -30.771  -0.475  1.00 82.95           O  
ATOM    554  CB  ALA A  66      30.388 -33.548   1.255  1.00 82.95           C  
ATOM    555  N   MET A  67      28.263 -31.224   0.627  1.00 84.09           N  
ATOM    556  CA  MET A  67      27.338 -30.562  -0.288  1.00 84.09           C  
ATOM    557  C   MET A  67      27.526 -29.049  -0.251  1.00 84.09           C  
ATOM    558  O   MET A  67      27.364 -28.373  -1.269  1.00 84.09           O  
ATOM    559  CB  MET A  67      25.891 -30.917   0.058  1.00 84.09           C  
ATOM    560  CG  MET A  67      25.503 -32.339  -0.316  1.00 84.09           C  
ATOM    561  SD  MET A  67      23.789 -32.754   0.189  1.00 84.09           S  
ATOM    562  CE  MET A  67      22.854 -31.659  -0.915  1.00 84.09           C  
ATOM    563  N   GLU A  68      27.900 -28.531   0.848  1.00 84.40           N  
ATOM    564  CA  GLU A  68      28.040 -27.090   1.037  1.00 84.40           C  
ATOM    565  C   GLU A  68      29.477 -26.638   0.789  1.00 84.40           C  
ATOM    566  O   GLU A  68      29.760 -25.438   0.763  1.00 84.40           O  
ATOM    567  CB  GLU A  68      27.597 -26.687   2.445  1.00 84.40           C  
ATOM    568  CG  GLU A  68      26.105 -26.855   2.693  1.00 84.40           C  
ATOM    569  CD  GLU A  68      25.708 -26.630   4.144  1.00 84.40           C  
ATOM    570  OE1 GLU A  68      24.500 -26.709   4.461  1.00 84.40           O  
ATOM    571  OE2 GLU A  68      26.613 -26.372   4.969  1.00 84.40           O1-
ATOM    572  N   ALA A  69      30.356 -27.586   0.699  1.00 81.29           N  
ATOM    573  CA  ALA A  69      31.777 -27.282   0.546  1.00 81.29           C  
ATOM    574  C   ALA A  69      32.045 -26.566  -0.773  1.00 81.29           C  
ATOM    575  O   ALA A  69      31.483 -26.928  -1.810  1.00 81.29           O  
ATOM    576  CB  ALA A  69      32.606 -28.561   0.634  1.00 81.29           C  
ATOM    577  N   THR A  70      32.681 -25.395  -0.705  1.00 74.91           N  
ATOM    578  CA  THR A  70      33.027 -24.562  -1.852  1.00 74.91           C  
ATOM    579  C   THR A  70      34.317 -25.049  -2.504  1.00 74.91           C  
ATOM    580  O   THR A  70      34.531 -24.843  -3.701  1.00 74.91           O  
ATOM    581  CB  THR A  70      33.181 -23.085  -1.443  1.00 74.91           C  
ATOM    582  CG2 THR A  70      31.841 -22.486  -1.029  1.00 74.91           C  
ATOM    583  OG1 THR A  70      34.094 -22.994  -0.341  1.00 74.91           O  
ATOM    584  N   ASP A  71      35.150 -25.903  -1.831  1.00 79.34           N  
ATOM    585  CA  ASP A  71      36.464 -26.337  -2.297  1.00 79.34           C  
ATOM    586  C   ASP A  71      36.519 -27.856  -2.444  1.00 79.34           C  
ATOM    587  O   ASP A  71      36.002 -28.587  -1.596  1.00 79.34           O  
ATOM    588  CB  ASP A  71      37.557 -25.861  -1.338  1.00 79.34           C  
ATOM    589  CG  ASP A  71      38.958 -26.075  -1.885  1.00 79.34           C  
ATOM    590  OD1 ASP A  71      39.104 -26.652  -2.983  1.00 79.34           O  
ATOM    591  OD2 ASP A  71      39.927 -25.664  -1.209  1.00 79.34           O1-
ATOM    592  N   ASP A  72      37.221 -28.452  -3.558  1.00 83.13           N  
ATOM    593  CA  ASP A  72      37.407 -29.868  -3.857  1.00 83.13           C  
ATOM    594  C   ASP A  72      38.253 -30.550  -2.784  1.00 83.13           C  
ATOM    595  O   ASP A  72      38.050 -31.727  -2.481  1.00 83.13           O  
ATOM    596  CB  ASP A  72      38.057 -30.044  -5.231  1.00 83.13           C  
ATOM    597  CG  ASP A  72      37.107 -29.751  -6.379  1.00 83.13           C  
ATOM    598  OD1 ASP A  72      35.875 -29.754  -6.166  1.00 83.13           O  
ATOM    599  OD2 ASP A  72      37.594 -29.517  -7.506  1.00 83.13           O1-
ATOM    600  N   ARG A  73      39.173 -29.832  -2.079  1.00 83.32           N  
ATOM    601  CA  ARG A  73      40.054 -30.345  -1.036  1.00 83.32           C  
ATOM    602  C   ARG A  73      39.266 -30.704   0.219  1.00 83.32           C  
ATOM    603  O   ARG A  73      39.527 -31.730   0.851  1.00 83.32           O  
ATOM    604  CB  ARG A  73      41.140 -29.321  -0.697  1.00 83.32           C  
ATOM    605  CG  ARG A  73      42.229 -29.207  -1.752  1.00 83.32           C  
ATOM    606  CD  ARG A  73      43.324 -28.237  -1.331  1.00 83.32           C  
ATOM    607  NE  ARG A  73      44.339 -28.085  -2.370  1.00 83.32           N  
ATOM    608  CZ  ARG A  73      45.414 -27.308  -2.271  1.00 83.32           C  
ATOM    609  NH1 ARG A  73      45.637 -26.595  -1.173  1.00 83.32           N1+
ATOM    610  NH2 ARG A  73      46.274 -27.244  -3.277  1.00 83.32           N  
ATOM    611  N   GLU A  74      38.256 -29.903   0.531  1.00 84.08           N  
ATOM    612  CA  GLU A  74      37.385 -30.125   1.680  1.00 84.08           C  
ATOM    613  C   GLU A  74      36.488 -31.341   1.468  1.00 84.08           C  
ATOM    614  O   GLU A  74      36.282 -32.135   2.388  1.00 84.08           O  
ATOM    615  CB  GLU A  74      36.530 -28.884   1.955  1.00 84.08           C  
ATOM    616  CG  GLU A  74      37.316 -27.710   2.519  1.00 84.08           C  
ATOM    617  CD  GLU A  74      36.443 -26.513   2.862  1.00 84.08           C  
ATOM    618  OE1 GLU A  74      36.975 -25.499   3.370  1.00 84.08           O  
ATOM    619  OE2 GLU A  74      35.218 -26.590   2.621  1.00 84.08           O1-
ATOM    620  N   VAL A  75      35.946 -31.509   0.282  1.00 85.22           N  
ATOM    621  CA  VAL A  75      35.108 -32.643  -0.092  1.00 85.22           C  
ATOM    622  C   VAL A  75      35.925 -33.931  -0.036  1.00 85.22           C  
ATOM    623  O   VAL A  75      35.446 -34.957   0.456  1.00 85.22           O  
ATOM    624  CB  VAL A  75      34.499 -32.460  -1.501  1.00 85.22           C  
ATOM    625  CG1 VAL A  75      33.710 -33.701  -1.913  1.00 85.22           C  
ATOM    626  CG2 VAL A  75      33.609 -31.218  -1.540  1.00 85.22           C  
ATOM    627  N   GLU A  76      37.256 -33.904  -0.445  1.00 86.49           N  
ATOM    628  CA  GLU A  76      38.166 -35.044  -0.415  1.00 86.49           C  
ATOM    629  C   GLU A  76      38.480 -35.464   1.018  1.00 86.49           C  
ATOM    630  O   GLU A  76      38.561 -36.656   1.319  1.00 86.49           O  
ATOM    631  CB  GLU A  76      39.461 -34.719  -1.163  1.00 86.49           C  
ATOM    632  CG  GLU A  76      39.307 -34.686  -2.677  1.00 86.49           C  
ATOM    633  CD  GLU A  76      40.590 -34.318  -3.404  1.00 86.49           C  
ATOM    634  OE1 GLU A  76      40.575 -34.222  -4.652  1.00 86.49           O  
ATOM    635  OE2 GLU A  76      41.620 -34.127  -2.720  1.00 86.49           O1-
ATOM    636  N   LYS A  77      38.684 -34.491   1.879  1.00 86.33           N  
ATOM    637  CA  LYS A  77      38.949 -34.760   3.289  1.00 86.33           C  
ATOM    638  C   LYS A  77      37.762 -35.458   3.949  1.00 86.33           C  
ATOM    639  O   LYS A  77      37.943 -36.383   4.743  1.00 86.33           O  
ATOM    640  CB  LYS A  77      39.273 -33.463   4.032  1.00 86.33           C  
ATOM    641  CG  LYS A  77      40.650 -32.898   3.719  1.00 86.33           C  
ATOM    642  CD  LYS A  77      40.936 -31.640   4.528  1.00 86.33           C  
ATOM    643  CE  LYS A  77      42.271 -31.016   4.143  1.00 86.33           C  
ATOM    644  NZ  LYS A  77      42.526 -29.748   4.889  1.00 86.33           N1+
ATOM    645  N   ILE A  78      36.606 -35.009   3.654  1.00 86.86           N  
ATOM    646  CA  ILE A  78      35.368 -35.573   4.178  1.00 86.86           C  
ATOM    647  C   ILE A  78      35.205 -37.008   3.683  1.00 86.86           C  
ATOM    648  O   ILE A  78      34.837 -37.900   4.453  1.00 86.86           O  
ATOM    649  CB  ILE A  78      34.143 -34.724   3.772  1.00 86.86           C  
ATOM    650  CG1 ILE A  78      34.197 -33.351   4.450  1.00 86.86           C  
ATOM    651  CG2 ILE A  78      32.841 -35.454   4.117  1.00 86.86           C  
ATOM    652  CD1 ILE A  78      33.153 -32.367   3.940  1.00 86.86           C  
ATOM    653  N   GLU A  79      35.504 -37.236   2.396  1.00 87.61           N  
ATOM    654  CA  GLU A  79      35.449 -38.569   1.802  1.00 87.61           C  
ATOM    655  C   GLU A  79      36.397 -39.530   2.514  1.00 87.61           C  
ATOM    656  O   GLU A  79      36.037 -40.677   2.785  1.00 87.61           O  
ATOM    657  CB  GLU A  79      35.786 -38.507   0.310  1.00 87.61           C  
ATOM    658  CG  GLU A  79      35.549 -39.816  -0.428  1.00 87.61           C  
ATOM    659  CD  GLU A  79      35.794 -39.714  -1.926  1.00 87.61           C  
ATOM    660  OE1 GLU A  79      35.548 -40.704  -2.650  1.00 87.61           O  
ATOM    661  OE2 GLU A  79      36.238 -38.634  -2.377  1.00 87.61           O1-
ATOM    662  N   LYS A  80      37.645 -39.107   2.777  1.00 88.24           N  
ATOM    663  CA  LYS A  80      38.635 -39.916   3.481  1.00 88.24           C  
ATOM    664  C   LYS A  80      38.170 -40.244   4.897  1.00 88.24           C  
ATOM    665  O   LYS A  80      38.359 -41.365   5.374  1.00 88.24           O  
ATOM    666  CB  LYS A  80      39.984 -39.196   3.526  1.00 88.24           C  
ATOM    667  CG  LYS A  80      40.734 -39.204   2.202  1.00 88.24           C  
ATOM    668  CD  LYS A  80      42.094 -38.530   2.327  1.00 88.24           C  
ATOM    669  CE  LYS A  80      42.815 -38.470   0.986  1.00 88.24           C  
ATOM    670  NZ  LYS A  80      44.128 -37.768   1.093  1.00 88.24           N1+
ATOM    671  N   ALA A  81      37.597 -39.233   5.563  1.00 85.41           N  
ATOM    672  CA  ALA A  81      37.065 -39.408   6.912  1.00 85.41           C  
ATOM    673  C   ALA A  81      35.958 -40.458   6.933  1.00 85.41           C  
ATOM    674  O   ALA A  81      35.911 -41.302   7.831  1.00 85.41           O  
ATOM    675  CB  ALA A  81      36.546 -38.080   7.457  1.00 85.41           C  
ATOM    676  N   LEU A  82      35.029 -40.459   5.968  1.00 88.50           N  
ATOM    677  CA  LEU A  82      33.949 -41.433   5.854  1.00 88.50           C  
ATOM    678  C   LEU A  82      34.501 -42.832   5.604  1.00 88.50           C  
ATOM    679  O   LEU A  82      33.976 -43.815   6.133  1.00 88.50           O  
ATOM    680  CB  LEU A  82      32.992 -41.041   4.725  1.00 88.50           C  
ATOM    681  CG  LEU A  82      32.079 -39.843   4.995  1.00 88.50           C  
ATOM    682  CD1 LEU A  82      31.294 -39.481   3.738  1.00 88.50           C  
ATOM    683  CD2 LEU A  82      31.134 -40.141   6.155  1.00 88.50           C  
ATOM    684  N   ASP A  83      35.667 -42.907   4.778  1.00 89.05           N  
ATOM    685  CA  ASP A  83      36.346 -44.172   4.513  1.00 89.05           C  
ATOM    686  C   ASP A  83      36.926 -44.764   5.796  1.00 89.05           C  
ATOM    687  O   ASP A  83      36.837 -45.972   6.024  1.00 89.05           O  
ATOM    688  CB  ASP A  83      37.453 -43.980   3.475  1.00 89.05           C  
ATOM    689  CG  ASP A  83      36.924 -43.877   2.055  1.00 89.05           C  
ATOM    690  OD1 ASP A  83      35.772 -44.290   1.802  1.00 89.05           O  
ATOM    691  OD2 ASP A  83      37.668 -43.383   1.181  1.00 89.05           O1-
ATOM    692  N   GLU A  84      37.489 -43.888   6.514  1.00 87.33           N  
ATOM    693  CA  GLU A  84      38.083 -44.305   7.781  1.00 87.33           C  
ATOM    694  C   GLU A  84      37.013 -44.750   8.773  1.00 87.33           C  
ATOM    695  O   GLU A  84      37.196 -45.737   9.491  1.00 87.33           O  
ATOM    696  CB  GLU A  84      38.919 -43.172   8.383  1.00 87.33           C  
ATOM    697  CG  GLU A  84      40.249 -42.948   7.678  1.00 87.33           C  
ATOM    698  CD  GLU A  84      41.070 -41.824   8.288  1.00 87.33           C  
ATOM    699  OE1 GLU A  84      42.197 -41.563   7.806  1.00 87.33           O  
ATOM    700  OE2 GLU A  84      40.585 -41.199   9.258  1.00 87.33           O1-
ATOM    701  N   LEU A  85      35.880 -44.080   8.832  1.00 85.94           N  
ATOM    702  CA  LEU A  85      34.748 -44.436   9.681  1.00 85.94           C  
ATOM    703  C   LEU A  85      34.142 -45.767   9.250  1.00 85.94           C  
ATOM    704  O   LEU A  85      33.773 -46.589  10.092  1.00 85.94           O  
ATOM    705  CB  LEU A  85      33.681 -43.338   9.641  1.00 85.94           C  
ATOM    706  CG  LEU A  85      34.001 -42.054  10.407  1.00 85.94           C  
ATOM    707  CD1 LEU A  85      32.935 -40.998  10.139  1.00 85.94           C  
ATOM    708  CD2 LEU A  85      34.115 -42.338  11.901  1.00 85.94           C  
ATOM    709  N   ALA A  86      34.013 -46.017   7.955  1.00 85.85           N  
ATOM    710  CA  ALA A  86      33.497 -47.265   7.398  1.00 85.85           C  
ATOM    711  C   ALA A  86      34.396 -48.442   7.765  1.00 85.85           C  
ATOM    712  O   ALA A  86      33.909 -49.532   8.072  1.00 85.85           O  
ATOM    713  CB  ALA A  86      33.363 -47.155   5.881  1.00 85.85           C  
ATOM    714  N   LYS A  87      35.774 -48.260   7.730  1.00 86.71           N  
ATOM    715  CA  LYS A  87      36.764 -49.290   8.036  1.00 86.71           C  
ATOM    716  C   LYS A  87      36.718 -49.675   9.512  1.00 86.71           C  
ATOM    717  O   LYS A  87      36.920 -50.840   9.862  1.00 86.71           O  
ATOM    718  CB  LYS A  87      38.168 -48.813   7.662  1.00 86.71           C  
ATOM    719  CG  LYS A  87      38.451 -48.833   6.168  1.00 86.71           C  
ATOM    720  CD  LYS A  87      39.884 -48.414   5.864  1.00 86.71           C  
ATOM    721  CE  LYS A  87      40.144 -48.351   4.365  1.00 86.71           C  
ATOM    722  NZ  LYS A  87      41.528 -47.879   4.063  1.00 86.71           N1+
ATOM    723  N   ASN A  88      36.290 -48.774  10.365  1.00 82.64           N  
ATOM    724  CA  ASN A  88      36.404 -48.938  11.810  1.00 82.64           C  
ATOM    725  C   ASN A  88      35.051 -49.236  12.450  1.00 82.64           C  
ATOM    726  O   ASN A  88      34.971 -49.488  13.653  1.00 82.64           O  
ATOM    727  CB  ASN A  88      37.030 -47.694  12.443  1.00 82.64           C  
ATOM    728  CG  ASN A  88      38.497 -47.538  12.099  1.00 82.64           C  
ATOM    729  ND2 ASN A  88      38.879 -46.347  11.651  1.00 82.64           N  
ATOM    730  OD1 ASN A  88      39.283 -48.480  12.232  1.00 82.64           O  
ATOM    731  N   SER A  89      33.946 -49.157  11.641  1.00 79.76           N  
ATOM    732  CA  SER A  89      32.609 -49.412  12.168  1.00 79.76           C  
ATOM    733  C   SER A  89      32.270 -50.898  12.122  1.00 79.76           C  
ATOM    734  O   SER A  89      32.511 -51.564  11.113  1.00 79.76           O  
ATOM    735  CB  SER A  89      31.563 -48.617  11.385  1.00 79.76           C  
ATOM    736  OG  SER A  89      30.256 -48.917  11.843  1.00 79.76           O  
ATOM    737  N   THR A  90      31.890 -51.528  13.196  1.00 80.12           N  
ATOM    738  CA  THR A  90      31.488 -52.926  13.299  1.00 80.12           C  
ATOM    739  C   THR A  90      29.973 -53.063  13.183  1.00 80.12           C  
ATOM    740  O   THR A  90      29.460 -54.158  12.940  1.00 80.12           O  
ATOM    741  CB  THR A  90      31.963 -53.548  14.625  1.00 80.12           C  
ATOM    742  CG2 THR A  90      33.486 -53.599  14.694  1.00 80.12           C  
ATOM    743  OG1 THR A  90      31.472 -52.760  15.718  1.00 80.12           O  
ATOM    744  N   ASP A  91      29.263 -51.923  13.075  1.00 82.85           N  
ATOM    745  CA  ASP A  91      27.809 -51.843  12.980  1.00 82.85           C  
ATOM    746  C   ASP A  91      27.355 -51.806  11.523  1.00 82.85           C  
ATOM    747  O   ASP A  91      27.692 -50.876  10.786  1.00 82.85           O  
ATOM    748  CB  ASP A  91      27.289 -50.611  13.724  1.00 82.85           C  
ATOM    749  CG  ASP A  91      25.774 -50.564  13.807  1.00 82.85           C  
ATOM    750  OD1 ASP A  91      25.101 -50.651  12.756  1.00 82.85           O  
ATOM    751  OD2 ASP A  91      25.246 -50.437  14.933  1.00 82.85           O1-
ATOM    752  N   GLU A  92      26.699 -52.852  11.052  1.00 83.82           N  
ATOM    753  CA  GLU A  92      26.230 -53.031   9.681  1.00 83.82           C  
ATOM    754  C   GLU A  92      25.273 -51.913   9.275  1.00 83.82           C  
ATOM    755  O   GLU A  92      25.294 -51.457   8.131  1.00 83.82           O  
ATOM    756  CB  GLU A  92      25.548 -54.392   9.519  1.00 83.82           C  
ATOM    757  CG  GLU A  92      26.520 -55.557   9.408  1.00 83.82           C  
ATOM    758  CD  GLU A  92      25.839 -56.877   9.081  1.00 83.82           C  
ATOM    759  OE1 GLU A  92      26.547 -57.883   8.845  1.00 83.82           O  
ATOM    760  OE2 GLU A  92      24.589 -56.906   9.063  1.00 83.82           O1-
ATOM    761  N   GLU A  93      24.446 -51.440  10.175  1.00 82.58           N  
ATOM    762  CA  GLU A  93      23.528 -50.325   9.963  1.00 82.58           C  
ATOM    763  C   GLU A  93      24.286 -49.016   9.766  1.00 82.58           C  
ATOM    764  O   GLU A  93      23.936 -48.215   8.897  1.00 82.58           O  
ATOM    765  CB  GLU A  93      22.555 -50.199  11.138  1.00 82.58           C  
ATOM    766  CG  GLU A  93      21.500 -51.293  11.183  1.00 82.58           C  
ATOM    767  CD  GLU A  93      20.501 -51.117  12.316  1.00 82.58           C  
ATOM    768  OE1 GLU A  93      19.544 -51.919  12.412  1.00 82.58           O  
ATOM    769  OE2 GLU A  93      20.676 -50.169  13.113  1.00 82.58           O1-
ATOM    770  N   LEU A  94      25.294 -48.762  10.566  1.00 84.01           N  
ATOM    771  CA  LEU A  94      26.168 -47.600  10.452  1.00 84.01           C  
ATOM    772  C   LEU A  94      26.979 -47.654   9.162  1.00 84.01           C  
ATOM    773  O   LEU A  94      27.181 -46.629   8.507  1.00 84.01           O  
ATOM    774  CB  LEU A  94      27.108 -47.516  11.656  1.00 84.01           C  
ATOM    775  CG  LEU A  94      28.033 -46.299  11.713  1.00 84.01           C  
ATOM    776  CD1 LEU A  94      27.214 -45.011  11.683  1.00 84.01           C  
ATOM    777  CD2 LEU A  94      28.912 -46.351  12.958  1.00 84.01           C  
ATOM    778  N   LYS A  95      27.442 -48.810   8.697  1.00 86.05           N  
ATOM    779  CA  LYS A  95      28.158 -48.993   7.437  1.00 86.05           C  
ATOM    780  C   LYS A  95      27.281 -48.612   6.247  1.00 86.05           C  
ATOM    781  O   LYS A  95      27.767 -48.041   5.268  1.00 86.05           O  
ATOM    782  CB  LYS A  95      28.634 -50.439   7.295  1.00 86.05           C  
ATOM    783  CG  LYS A  95      29.857 -50.773   8.135  1.00 86.05           C  
ATOM    784  CD  LYS A  95      30.348 -52.191   7.871  1.00 86.05           C  
ATOM    785  CE  LYS A  95      31.560 -52.533   8.726  1.00 86.05           C  
ATOM    786  NZ  LYS A  95      32.019 -53.936   8.501  1.00 86.05           N1+
ATOM    787  N   LYS A  96      25.971 -48.991   6.313  1.00 86.75           N  
ATOM    788  CA  LYS A  96      25.002 -48.625   5.284  1.00 86.75           C  
ATOM    789  C   LYS A  96      24.837 -47.110   5.198  1.00 86.75           C  
ATOM    790  O   LYS A  96      24.771 -46.549   4.103  1.00 86.75           O  
ATOM    791  CB  LYS A  96      23.650 -49.285   5.561  1.00 86.75           C  
ATOM    792  CG  LYS A  96      23.633 -50.787   5.319  1.00 86.75           C  
ATOM    793  CD  LYS A  96      22.256 -51.380   5.588  1.00 86.75           C  
ATOM    794  CE  LYS A  96      22.263 -52.896   5.447  1.00 86.75           C  
ATOM    795  NZ  LYS A  96      20.930 -53.489   5.769  1.00 86.75           N1+
ATOM    796  N   VAL A  97      24.809 -46.447   6.365  1.00 85.82           N  
ATOM    797  CA  VAL A  97      24.688 -44.996   6.464  1.00 85.82           C  
ATOM    798  C   VAL A  97      25.935 -44.333   5.883  1.00 85.82           C  
ATOM    799  O   VAL A  97      25.834 -43.366   5.124  1.00 85.82           O  
ATOM    800  CB  VAL A  97      24.475 -44.543   7.926  1.00 85.82           C  
ATOM    801  CG1 VAL A  97      24.519 -43.020   8.031  1.00 85.82           C  
ATOM    802  CG2 VAL A  97      23.149 -45.081   8.462  1.00 85.82           C  
ATOM    803  N   ILE A  98      27.092 -44.857   6.209  1.00 86.04           N  
ATOM    804  CA  ILE A  98      28.368 -44.352   5.716  1.00 86.04           C  
ATOM    805  C   ILE A  98      28.441 -44.523   4.201  1.00 86.04           C  
ATOM    806  O   ILE A  98      28.918 -43.633   3.491  1.00 86.04           O  
ATOM    807  CB  ILE A  98      29.559 -45.067   6.393  1.00 86.04           C  
ATOM    808  CG1 ILE A  98      29.607 -44.727   7.887  1.00 86.04           C  
ATOM    809  CG2 ILE A  98      30.875 -44.696   5.705  1.00 86.04           C  
ATOM    810  CD1 ILE A  98      30.625 -45.540   8.675  1.00 86.04           C  
ATOM    811  N   LYS A  99      27.968 -45.653   3.662  1.00 89.79           N  
ATOM    812  CA  LYS A  99      27.927 -45.902   2.225  1.00 89.79           C  
ATOM    813  C   LYS A  99      27.070 -44.860   1.511  1.00 89.79           C  
ATOM    814  O   LYS A  99      27.461 -44.337   0.465  1.00 89.79           O  
ATOM    815  CB  LYS A  99      27.393 -47.306   1.936  1.00 89.79           C  
ATOM    816  CG  LYS A  99      27.446 -47.699   0.467  1.00 89.79           C  
ATOM    817  CD  LYS A  99      26.928 -49.115   0.249  1.00 89.79           C  
ATOM    818  CE  LYS A  99      26.924 -49.488  -1.227  1.00 89.79           C  
ATOM    819  NZ  LYS A  99      26.400 -50.869  -1.448  1.00 89.79           N1+
ATOM    820  N   VAL A 100      25.871 -44.568   2.055  1.00 89.80           N  
ATOM    821  CA  VAL A 100      24.951 -43.573   1.515  1.00 89.80           C  
ATOM    822  C   VAL A 100      25.607 -42.194   1.544  1.00 89.80           C  
ATOM    823  O   VAL A 100      25.540 -41.447   0.566  1.00 89.80           O  
ATOM    824  CB  VAL A 100      23.620 -43.546   2.299  1.00 89.80           C  
ATOM    825  CG1 VAL A 100      22.751 -42.373   1.849  1.00 89.80           C  
ATOM    826  CG2 VAL A 100      22.872 -44.867   2.126  1.00 89.80           C  
ATOM    827  N   ALA A 101      26.271 -41.837   2.601  1.00 87.59           N  
ATOM    828  CA  ALA A 101      26.975 -40.567   2.761  1.00 87.59           C  
ATOM    829  C   ALA A 101      28.114 -40.441   1.755  1.00 87.59           C  
ATOM    830  O   ALA A 101      28.324 -39.371   1.177  1.00 87.59           O  
ATOM    831  CB  ALA A 101      27.509 -40.431   4.186  1.00 87.59           C  
ATOM    832  N   LYS A 102      28.832 -41.451   1.484  1.00 89.15           N  
ATOM    833  CA  LYS A 102      29.912 -41.469   0.501  1.00 89.15           C  
ATOM    834  C   LYS A 102      29.381 -41.199  -0.904  1.00 89.15           C  
ATOM    835  O   LYS A 102      29.998 -40.462  -1.675  1.00 89.15           O  
ATOM    836  CB  LYS A 102      30.647 -42.810   0.535  1.00 89.15           C  
ATOM    837  CG  LYS A 102      31.638 -42.943   1.681  1.00 89.15           C  
ATOM    838  CD  LYS A 102      32.411 -44.253   1.604  1.00 89.15           C  
ATOM    839  CE  LYS A 102      33.869 -44.069   2.001  1.00 89.15           C  
ATOM    840  NZ  LYS A 102      34.617 -45.362   1.975  1.00 89.15           N1+
ATOM    841  N   THR A 103      28.360 -41.940  -1.226  1.00 90.83           N  
ATOM    842  CA  THR A 103      27.730 -41.742  -2.527  1.00 90.83           C  
ATOM    843  C   THR A 103      27.230 -40.307  -2.671  1.00 90.83           C  
ATOM    844  O   THR A 103      27.311 -39.722  -3.754  1.00 90.83           O  
ATOM    845  CB  THR A 103      26.559 -42.719  -2.735  1.00 90.83           C  
ATOM    846  CG2 THR A 103      25.979 -42.592  -4.140  1.00 90.83           C  
ATOM    847  OG1 THR A 103      27.025 -44.061  -2.543  1.00 90.83           O  
ATOM    848  N   LEU A 104      26.661 -39.743  -1.587  1.00 90.74           N  
ATOM    849  CA  LEU A 104      26.204 -38.357  -1.578  1.00 90.74           C  
ATOM    850  C   LEU A 104      27.363 -37.401  -1.838  1.00 90.74           C  
ATOM    851  O   LEU A 104      27.214 -36.425  -2.576  1.00 90.74           O  
ATOM    852  CB  LEU A 104      25.540 -38.020  -0.240  1.00 90.74           C  
ATOM    853  CG  LEU A 104      24.093 -38.485  -0.066  1.00 90.74           C  
ATOM    854  CD1 LEU A 104      23.646 -38.295   1.380  1.00 90.74           C  
ATOM    855  CD2 LEU A 104      23.172 -37.732  -1.020  1.00 90.74           C  
ATOM    856  N   VAL A 105      28.496 -37.656  -1.227  1.00 89.81           N  
ATOM    857  CA  VAL A 105      29.709 -36.866  -1.413  1.00 89.81           C  
ATOM    858  C   VAL A 105      30.162 -36.949  -2.869  1.00 89.81           C  
ATOM    859  O   VAL A 105      30.555 -35.942  -3.462  1.00 89.81           O  
ATOM    860  CB  VAL A 105      30.842 -37.337  -0.474  1.00 89.81           C  
ATOM    861  CG1 VAL A 105      32.155 -36.634  -0.816  1.00 89.81           C  
ATOM    862  CG2 VAL A 105      30.464 -37.087   0.984  1.00 89.81           C  
ATOM    863  N   ARG A 106      30.163 -38.101  -3.470  1.00 91.24           N  
ATOM    864  CA  ARG A 106      30.511 -38.295  -4.873  1.00 91.24           C  
ATOM    865  C   ARG A 106      29.599 -37.478  -5.782  1.00 91.24           C  
ATOM    866  O   ARG A 106      30.062 -36.864  -6.746  1.00 91.24           O  
ATOM    867  CB  ARG A 106      30.434 -39.776  -5.248  1.00 91.24           C  
ATOM    868  CG  ARG A 106      30.893 -40.078  -6.666  1.00 91.24           C  
ATOM    869  CD  ARG A 106      30.827 -41.566  -6.975  1.00 91.24           C  
ATOM    870  NE  ARG A 106      31.035 -41.833  -8.396  1.00 91.24           N  
ATOM    871  CZ  ARG A 106      31.082 -43.044  -8.943  1.00 91.24           C  
ATOM    872  NH1 ARG A 106      30.935 -44.131  -8.194  1.00 91.24           N1+
ATOM    873  NH2 ARG A 106      31.276 -43.171 -10.247  1.00 91.24           N  
ATOM    874  N   VAL A 107      28.289 -37.554  -5.577  1.00 92.41           N  
ATOM    875  CA  VAL A 107      27.313 -36.791  -6.348  1.00 92.41           C  
ATOM    876  C   VAL A 107      27.603 -35.298  -6.216  1.00 92.41           C  
ATOM    877  O   VAL A 107      27.540 -34.558  -7.201  1.00 92.41           O  
ATOM    878  CB  VAL A 107      25.868 -37.096  -5.895  1.00 92.41           C  
ATOM    879  CG1 VAL A 107      24.870 -36.219  -6.648  1.00 92.41           C  
ATOM    880  CG2 VAL A 107      25.545 -38.575  -6.099  1.00 92.41           C  
ATOM    881  N   ALA A 108      27.902 -34.811  -5.038  1.00 90.19           N  
ATOM    882  CA  ALA A 108      28.263 -33.417  -4.787  1.00 90.19           C  
ATOM    883  C   ALA A 108      29.474 -33.006  -5.619  1.00 90.19           C  
ATOM    884  O   ALA A 108      29.522 -31.895  -6.150  1.00 90.19           O  
ATOM    885  CB  ALA A 108      28.542 -33.200  -3.302  1.00 90.19           C  
ATOM    886  N   LYS A 109      30.421 -33.871  -5.749  1.00 91.54           N  
ATOM    887  CA  LYS A 109      31.596 -33.632  -6.584  1.00 91.54           C  
ATOM    888  C   LYS A 109      31.202 -33.458  -8.048  1.00 91.54           C  
ATOM    889  O   LYS A 109      31.745 -32.597  -8.744  1.00 91.54           O  
ATOM    890  CB  LYS A 109      32.597 -34.778  -6.443  1.00 91.54           C  
ATOM    891  CG  LYS A 109      33.410 -34.736  -5.157  1.00 91.54           C  
ATOM    892  CD  LYS A 109      34.442 -35.855  -5.111  1.00 91.54           C  
ATOM    893  CE  LYS A 109      35.249 -35.819  -3.820  1.00 91.54           C  
ATOM    894  NZ  LYS A 109      36.230 -36.944  -3.748  1.00 91.54           N1+
ATOM    895  N   LEU A 110      30.374 -34.379  -8.502  1.00 94.10           N  
ATOM    896  CA  LEU A 110      29.899 -34.302  -9.879  1.00 94.10           C  
ATOM    897  C   LEU A 110      29.214 -32.965 -10.143  1.00 94.10           C  
ATOM    898  O   LEU A 110      29.392 -32.370 -11.208  1.00 94.10           O  
ATOM    899  CB  LEU A 110      28.933 -35.451 -10.179  1.00 94.10           C  
ATOM    900  CG  LEU A 110      29.557 -36.840 -10.321  1.00 94.10           C  
ATOM    901  CD1 LEU A 110      28.467 -37.904 -10.413  1.00 94.10           C  
ATOM    902  CD2 LEU A 110      30.469 -36.896 -11.542  1.00 94.10           C  
ATOM    903  N   VAL A 111      28.346 -32.487  -9.220  1.00 93.49           N  
ATOM    904  CA  VAL A 111      27.641 -31.216  -9.354  1.00 93.49           C  
ATOM    905  C   VAL A 111      28.651 -30.073  -9.436  1.00 93.49           C  
ATOM    906  O   VAL A 111      28.519 -29.180 -10.276  1.00 93.49           O  
ATOM    907  CB  VAL A 111      26.664 -30.982  -8.181  1.00 93.49           C  
ATOM    908  CG1 VAL A 111      26.077 -29.573  -8.240  1.00 93.49           C  
ATOM    909  CG2 VAL A 111      25.552 -32.029  -8.197  1.00 93.49           C  
ATOM    910  N   LYS A 112      29.632 -30.084  -8.613  1.00 91.07           N  
ATOM    911  CA  LYS A 112      30.691 -29.080  -8.648  1.00 91.07           C  
ATOM    912  C   LYS A 112      31.435 -29.112  -9.980  1.00 91.07           C  
ATOM    913  O   LYS A 112      31.783 -28.064 -10.527  1.00 91.07           O  
ATOM    914  CB  LYS A 112      31.671 -29.293  -7.494  1.00 91.07           C  
ATOM    915  CG  LYS A 112      31.137 -28.852  -6.139  1.00 91.07           C  
ATOM    916  CD  LYS A 112      32.189 -29.005  -5.047  1.00 91.07           C  
ATOM    917  CE  LYS A 112      31.650 -28.586  -3.687  1.00 91.07           C  
ATOM    918  NZ  LYS A 112      32.668 -28.761  -2.609  1.00 91.07           N1+
ATOM    919  N   GLU A 113      31.816 -30.268 -10.364  1.00 93.40           N  
ATOM    920  CA  GLU A 113      32.467 -30.437 -11.660  1.00 93.40           C  
ATOM    921  C   GLU A 113      31.636 -29.816 -12.780  1.00 93.40           C  
ATOM    922  O   GLU A 113      32.177 -29.145 -13.662  1.00 93.40           O  
ATOM    923  CB  GLU A 113      32.713 -31.920 -11.948  1.00 93.40           C  
ATOM    924  CG  GLU A 113      33.488 -32.177 -13.233  1.00 93.40           C  
ATOM    925  CD  GLU A 113      33.722 -33.654 -13.507  1.00 93.40           C  
ATOM    926  OE1 GLU A 113      34.291 -33.990 -14.572  1.00 93.40           O  
ATOM    927  OE2 GLU A 113      33.333 -34.481 -12.653  1.00 93.40           O1-
ATOM    928  N   ALA A 114      30.293 -30.126 -12.785  1.00 93.86           N  
ATOM    929  CA  ALA A 114      29.382 -29.549 -13.770  1.00 93.86           C  
ATOM    930  C   ALA A 114      29.390 -28.025 -13.697  1.00 93.86           C  
ATOM    931  O   ALA A 114      29.395 -27.347 -14.727  1.00 93.86           O  
ATOM    932  CB  ALA A 114      27.966 -30.081 -13.560  1.00 93.86           C  
ATOM    933  N   GLU A 115      29.396 -27.453 -12.474  1.00 93.76           N  
ATOM    934  CA  GLU A 115      29.445 -26.008 -12.267  1.00 93.76           C  
ATOM    935  C   GLU A 115      30.735 -25.414 -12.824  1.00 93.76           C  
ATOM    936  O   GLU A 115      30.717 -24.346 -13.439  1.00 93.76           O  
ATOM    937  CB  GLU A 115      29.312 -25.674 -10.778  1.00 93.76           C  
ATOM    938  CG  GLU A 115      27.900 -25.839 -10.234  1.00 93.76           C  
ATOM    939  CD  GLU A 115      27.794 -25.557  -8.744  1.00 93.76           C  
ATOM    940  OE1 GLU A 115      26.661 -25.504  -8.215  1.00 93.76           O  
ATOM    941  OE2 GLU A 115      28.854 -25.386  -8.100  1.00 93.76           O1-
ATOM    942  N   GLU A 116      31.868 -26.042 -12.569  1.00 92.60           N  
ATOM    943  CA  GLU A 116      33.167 -25.600 -13.068  1.00 92.60           C  
ATOM    944  C   GLU A 116      33.204 -25.610 -14.594  1.00 92.60           C  
ATOM    945  O   GLU A 116      33.732 -24.684 -15.212  1.00 92.60           O  
ATOM    946  CB  GLU A 116      34.285 -26.483 -12.509  1.00 92.60           C  
ATOM    947  CG  GLU A 116      34.604 -26.219 -11.044  1.00 92.60           C  
ATOM    948  CD  GLU A 116      35.624 -27.187 -10.468  1.00 92.60           C  
ATOM    949  OE1 GLU A 116      35.913 -27.113  -9.252  1.00 92.60           O  
ATOM    950  OE2 GLU A 116      36.140 -28.028 -11.239  1.00 92.60           O1-
ATOM    951  N   LEU A 117      32.662 -26.700 -15.184  1.00 94.60           N  
ATOM    952  CA  LEU A 117      32.596 -26.814 -16.638  1.00 94.60           C  
ATOM    953  C   LEU A 117      31.750 -25.694 -17.232  1.00 94.60           C  
ATOM    954  O   LEU A 117      32.082 -25.155 -18.290  1.00 94.60           O  
ATOM    955  CB  LEU A 117      32.024 -28.173 -17.044  1.00 94.60           C  
ATOM    956  CG  LEU A 117      32.938 -29.382 -16.844  1.00 94.60           C  
ATOM    957  CD1 LEU A 117      32.145 -30.677 -16.984  1.00 94.60           C  
ATOM    958  CD2 LEU A 117      34.095 -29.347 -17.838  1.00 94.60           C  
ATOM    959  N   LEU A 118      30.596 -25.381 -16.577  1.00 93.74           N  
ATOM    960  CA  LEU A 118      29.731 -24.288 -17.006  1.00 93.74           C  
ATOM    961  C   LEU A 118      30.470 -22.955 -16.947  1.00 93.74           C  
ATOM    962  O   LEU A 118      30.357 -22.137 -17.862  1.00 93.74           O  
ATOM    963  CB  LEU A 118      28.473 -24.226 -16.134  1.00 93.74           C  
ATOM    964  CG  LEU A 118      27.472 -23.118 -16.467  1.00 93.74           C  
ATOM    965  CD1 LEU A 118      26.986 -23.257 -17.906  1.00 93.74           C  
ATOM    966  CD2 LEU A 118      26.298 -23.149 -15.495  1.00 93.74           C  
ATOM    967  N   ARG A 119      31.174 -22.741 -15.771  1.00 93.28           N  
ATOM    968  CA  ARG A 119      31.987 -21.536 -15.641  1.00 93.28           C  
ATOM    969  C   ARG A 119      32.992 -21.428 -16.783  1.00 93.28           C  
ATOM    970  O   ARG A 119      33.171 -20.353 -17.359  1.00 93.28           O  
ATOM    971  CB  ARG A 119      32.718 -21.522 -14.296  1.00 93.28           C  
ATOM    972  CG  ARG A 119      33.443 -20.219 -14.003  1.00 93.28           C  
ATOM    973  CD  ARG A 119      34.157 -20.260 -12.660  1.00 93.28           C  
ATOM    974  NE  ARG A 119      35.600 -20.419 -12.821  1.00 93.28           N  
ATOM    975  CZ  ARG A 119      36.488 -20.316 -11.836  1.00 93.28           C  
ATOM    976  NH1 ARG A 119      36.098 -20.052 -10.595  1.00 93.28           N1+
ATOM    977  NH2 ARG A 119      37.778 -20.478 -12.095  1.00 93.28           N  
ATOM    978  N   GLN A 120      33.750 -22.494 -17.122  1.00 92.63           N  
ATOM    979  CA  GLN A 120      34.712 -22.563 -18.217  1.00 92.63           C  
ATOM    980  C   GLN A 120      34.042 -22.279 -19.558  1.00 92.63           C  
ATOM    981  O   GLN A 120      34.616 -21.602 -20.415  1.00 92.63           O  
ATOM    982  CB  GLN A 120      35.392 -23.932 -18.249  1.00 92.63           C  
ATOM    983  CG  GLN A 120      36.365 -24.163 -17.102  1.00 92.63           C  
ATOM    984  CD  GLN A 120      36.945 -25.565 -17.097  1.00 92.63           C  
ATOM    985  NE2 GLN A 120      37.893 -25.812 -16.198  1.00 92.63           N  
ATOM    986  OE1 GLN A 120      36.545 -26.420 -17.893  1.00 92.63           O  
ATOM    987  N   ALA A 121      32.820 -22.861 -19.714  1.00 92.17           N  
ATOM    988  CA  ALA A 121      32.050 -22.637 -20.936  1.00 92.17           C  
ATOM    989  C   ALA A 121      31.697 -21.161 -21.098  1.00 92.17           C  
ATOM    990  O   ALA A 121      31.747 -20.623 -22.207  1.00 92.17           O  
ATOM    991  CB  ALA A 121      30.782 -23.487 -20.929  1.00 92.17           C  
ATOM    992  N   LYS A 122      31.391 -20.400 -19.959  1.00 90.97           N  
ATOM    993  CA  LYS A 122      31.070 -18.977 -19.972  1.00 90.97           C  
ATOM    994  C   LYS A 122      32.299 -18.137 -20.305  1.00 90.97           C  
ATOM    995  O   LYS A 122      32.206 -17.155 -21.044  1.00 90.97           O  
ATOM    996  CB  LYS A 122      30.489 -18.545 -18.625  1.00 90.97           C  
ATOM    997  CG  LYS A 122      29.038 -18.954 -18.415  1.00 90.97           C  
ATOM    998  CD  LYS A 122      28.481 -18.390 -17.114  1.00 90.97           C  
ATOM    999  CE  LYS A 122      27.021 -18.774 -16.918  1.00 90.97           C  
ATOM   1000  NZ  LYS A 122      26.477 -18.245 -15.632  1.00 90.97           N1+
ATOM   1001  N   GLU A 123      33.406 -18.590 -19.780  1.00 92.20           N  
ATOM   1002  CA  GLU A 123      34.650 -17.843 -19.940  1.00 92.20           C  
ATOM   1003  C   GLU A 123      35.239 -18.045 -21.333  1.00 92.20           C  
ATOM   1004  O   GLU A 123      35.721 -17.094 -21.953  1.00 92.20           O  
ATOM   1005  CB  GLU A 123      35.667 -18.256 -18.873  1.00 92.20           C  
ATOM   1006  CG  GLU A 123      35.325 -17.763 -17.474  1.00 92.20           C  
ATOM   1007  CD  GLU A 123      36.295 -18.255 -16.412  1.00 92.20           C  
ATOM   1008  OE1 GLU A 123      36.132 -17.891 -15.225  1.00 92.20           O  
ATOM   1009  OE2 GLU A 123      37.226 -19.011 -16.769  1.00 92.20           O1-
ATOM   1010  N   LYS A 124      35.130 -19.252 -21.973  1.00 88.93           N  
ATOM   1011  CA  LYS A 124      35.814 -19.630 -23.206  1.00 88.93           C  
ATOM   1012  C   LYS A 124      34.838 -19.693 -24.378  1.00 88.93           C  
ATOM   1013  O   LYS A 124      35.255 -19.748 -25.537  1.00 88.93           O  
ATOM   1014  CB  LYS A 124      36.517 -20.978 -23.038  1.00 88.93           C  
ATOM   1015  CG  LYS A 124      37.687 -20.948 -22.065  1.00 88.93           C  
ATOM   1016  CD  LYS A 124      38.359 -22.311 -21.958  1.00 88.93           C  
ATOM   1017  CE  LYS A 124      39.500 -22.294 -20.951  1.00 88.93           C  
ATOM   1018  NZ  LYS A 124      40.145 -23.636 -20.820  1.00 88.93           N1+
ATOM   1019  N   GLY A 125      33.422 -19.506 -24.067  1.00 83.75           N  
ATOM   1020  CA  GLY A 125      32.390 -19.669 -25.080  1.00 83.75           C  
ATOM   1021  C   GLY A 125      32.414 -21.034 -25.741  1.00 83.75           C  
ATOM   1022  O   GLY A 125      32.146 -21.154 -26.938  1.00 83.75           O  
ATOM   1023  N   SER A 126      32.909 -22.067 -25.061  1.00 88.11           N  
ATOM   1024  CA  SER A 126      33.100 -23.380 -25.670  1.00 88.11           C  
ATOM   1025  C   SER A 126      31.828 -24.217 -25.589  1.00 88.11           C  
ATOM   1026  O   SER A 126      31.324 -24.485 -24.497  1.00 88.11           O  
ATOM   1027  CB  SER A 126      34.252 -24.122 -24.993  1.00 88.11           C  
ATOM   1028  OG  SER A 126      34.330 -25.459 -25.455  1.00 88.11           O  
ATOM   1029  N   GLU A 127      31.193 -24.491 -26.703  1.00 90.13           N  
ATOM   1030  CA  GLU A 127      30.033 -25.369 -26.826  1.00 90.13           C  
ATOM   1031  C   GLU A 127      30.341 -26.768 -26.301  1.00 90.13           C  
ATOM   1032  O   GLU A 127      29.477 -27.422 -25.714  1.00 90.13           O  
ATOM   1033  CB  GLU A 127      29.567 -25.443 -28.282  1.00 90.13           C  
ATOM   1034  CG  GLU A 127      28.054 -25.503 -28.441  1.00 90.13           C  
ATOM   1035  CD  GLU A 127      27.603 -25.504 -29.893  1.00 90.13           C  
ATOM   1036  OE1 GLU A 127      26.381 -25.588 -30.149  1.00 90.13           O  
ATOM   1037  OE2 GLU A 127      28.481 -25.422 -30.782  1.00 90.13           O1-
ATOM   1038  N   GLU A 128      31.636 -27.201 -26.384  1.00 91.17           N  
ATOM   1039  CA  GLU A 128      32.117 -28.488 -25.891  1.00 91.17           C  
ATOM   1040  C   GLU A 128      32.048 -28.556 -24.368  1.00 91.17           C  
ATOM   1041  O   GLU A 128      31.624 -29.568 -23.806  1.00 91.17           O  
ATOM   1042  CB  GLU A 128      33.550 -28.744 -26.365  1.00 91.17           C  
ATOM   1043  CG  GLU A 128      34.058 -30.145 -26.058  1.00 91.17           C  
ATOM   1044  CD  GLU A 128      35.473 -30.393 -26.557  1.00 91.17           C  
ATOM   1045  OE1 GLU A 128      36.007 -31.504 -26.341  1.00 91.17           O  
ATOM   1046  OE2 GLU A 128      36.053 -29.468 -27.167  1.00 91.17           O1-
ATOM   1047  N   ASP A 129      32.461 -27.556 -23.607  1.00 93.31           N  
ATOM   1048  CA  ASP A 129      32.417 -27.457 -22.152  1.00 93.31           C  
ATOM   1049  C   ASP A 129      30.975 -27.409 -21.648  1.00 93.31           C  
ATOM   1050  O   ASP A 129      30.661 -27.966 -20.595  1.00 93.31           O  
ATOM   1051  CB  ASP A 129      33.182 -26.221 -21.675  1.00 93.31           C  
ATOM   1052  CG  ASP A 129      34.687 -26.364 -21.818  1.00 93.31           C  
ATOM   1053  OD1 ASP A 129      35.191 -27.507 -21.848  1.00 93.31           O  
ATOM   1054  OD2 ASP A 129      35.375 -25.323 -21.899  1.00 93.31           O1-
ATOM   1055  N   LEU A 130      30.047 -26.750 -22.474  1.00 91.93           N  
ATOM   1056  CA  LEU A 130      28.622 -26.690 -22.171  1.00 91.93           C  
ATOM   1057  C   LEU A 130      27.983 -28.070 -22.290  1.00 91.93           C  
ATOM   1058  O   LEU A 130      27.173 -28.458 -21.444  1.00 91.93           O  
ATOM   1059  CB  LEU A 130      27.916 -25.705 -23.105  1.00 91.93           C  
ATOM   1060  CG  LEU A 130      28.059 -24.221 -22.761  1.00 91.93           C  
ATOM   1061  CD1 LEU A 130      27.495 -23.359 -23.885  1.00 91.93           C  
ATOM   1062  CD2 LEU A 130      27.362 -23.910 -21.440  1.00 91.93           C  
ATOM   1063  N   GLU A 131      28.397 -28.835 -23.340  1.00 92.64           N  
ATOM   1064  CA  GLU A 131      27.906 -30.200 -23.506  1.00 92.64           C  
ATOM   1065  C   GLU A 131      28.411 -31.109 -22.390  1.00 92.64           C  
ATOM   1066  O   GLU A 131      27.668 -31.952 -21.885  1.00 92.64           O  
ATOM   1067  CB  GLU A 131      28.321 -30.758 -24.870  1.00 92.64           C  
ATOM   1068  CG  GLU A 131      27.625 -32.060 -25.239  1.00 92.64           C  
ATOM   1069  CD  GLU A 131      27.880 -32.490 -26.675  1.00 92.64           C  
ATOM   1070  OE1 GLU A 131      27.351 -33.545 -27.096  1.00 92.64           O  
ATOM   1071  OE2 GLU A 131      28.616 -31.769 -27.384  1.00 92.64           O1-
ATOM   1072  N   LYS A 132      29.690 -30.972 -22.030  1.00 94.50           N  
ATOM   1073  CA  LYS A 132      30.290 -31.738 -20.942  1.00 94.50           C  
ATOM   1074  C   LYS A 132      29.630 -31.408 -19.607  1.00 94.50           C  
ATOM   1075  O   LYS A 132      29.410 -32.296 -18.780  1.00 94.50           O  
ATOM   1076  CB  LYS A 132      31.794 -31.470 -20.862  1.00 94.50           C  
ATOM   1077  CG  LYS A 132      32.604 -32.160 -21.951  1.00 94.50           C  
ATOM   1078  CD  LYS A 132      34.098 -31.929 -21.766  1.00 94.50           C  
ATOM   1079  CE  LYS A 132      34.906 -32.551 -22.899  1.00 94.50           C  
ATOM   1080  NZ  LYS A 132      36.369 -32.306 -22.734  1.00 94.50           N1+
ATOM   1081  N   ALA A 133      29.332 -30.136 -19.374  1.00 94.26           N  
ATOM   1082  CA  ALA A 133      28.618 -29.690 -18.180  1.00 94.26           C  
ATOM   1083  C   ALA A 133      27.235 -30.328 -18.097  1.00 94.26           C  
ATOM   1084  O   ALA A 133      26.813 -30.773 -17.026  1.00 94.26           O  
ATOM   1085  CB  ALA A 133      28.500 -28.167 -18.169  1.00 94.26           C  
ATOM   1086  N   LEU A 134      26.543 -30.362 -19.253  1.00 93.89           N  
ATOM   1087  CA  LEU A 134      25.218 -30.964 -19.356  1.00 93.89           C  
ATOM   1088  C   LEU A 134      25.269 -32.450 -19.021  1.00 93.89           C  
ATOM   1089  O   LEU A 134      24.455 -32.943 -18.236  1.00 93.89           O  
ATOM   1090  CB  LEU A 134      24.646 -30.765 -20.762  1.00 93.89           C  
ATOM   1091  CG  LEU A 134      23.228 -31.286 -20.997  1.00 93.89           C  
ATOM   1092  CD1 LEU A 134      22.231 -30.518 -20.136  1.00 93.89           C  
ATOM   1093  CD2 LEU A 134      22.858 -31.184 -22.473  1.00 93.89           C  
ATOM   1094  N   ARG A 135      26.225 -33.244 -19.582  1.00 94.64           N  
ATOM   1095  CA  ARG A 135      26.377 -34.675 -19.337  1.00 94.64           C  
ATOM   1096  C   ARG A 135      26.719 -34.946 -17.875  1.00 94.64           C  
ATOM   1097  O   ARG A 135      26.188 -35.881 -17.272  1.00 94.64           O  
ATOM   1098  CB  ARG A 135      27.459 -35.264 -20.245  1.00 94.64           C  
ATOM   1099  CG  ARG A 135      27.038 -35.394 -21.700  1.00 94.64           C  
ATOM   1100  CD  ARG A 135      28.129 -36.029 -22.549  1.00 94.64           C  
ATOM   1101  NE  ARG A 135      27.781 -36.026 -23.967  1.00 94.64           N  
ATOM   1102  CZ  ARG A 135      28.589 -36.419 -24.947  1.00 94.64           C  
ATOM   1103  NH1 ARG A 135      29.814 -36.859 -24.682  1.00 94.64           N1+
ATOM   1104  NH2 ARG A 135      28.170 -36.374 -26.203  1.00 94.64           N  
ATOM   1105  N   THR A 136      27.617 -34.152 -17.302  1.00 95.66           N  
ATOM   1106  CA  THR A 136      28.041 -34.295 -15.914  1.00 95.66           C  
ATOM   1107  C   THR A 136      26.881 -34.017 -14.962  1.00 95.66           C  
ATOM   1108  O   THR A 136      26.711 -34.717 -13.961  1.00 95.66           O  
ATOM   1109  CB  THR A 136      29.213 -33.351 -15.589  1.00 95.66           C  
ATOM   1110  CG2 THR A 136      29.668 -33.517 -14.142  1.00 95.66           C  
ATOM   1111  OG1 THR A 136      30.312 -33.644 -16.461  1.00 95.66           O  
ATOM   1112  N   ALA A 137      26.065 -32.973 -15.249  1.00 94.06           N  
ATOM   1113  CA  ALA A 137      24.874 -32.642 -14.470  1.00 94.06           C  
ATOM   1114  C   ALA A 137      23.855 -33.777 -14.517  1.00 94.06           C  
ATOM   1115  O   ALA A 137      23.256 -34.125 -13.497  1.00 94.06           O  
ATOM   1116  CB  ALA A 137      24.247 -31.346 -14.981  1.00 94.06           C  
ATOM   1117  N   GLU A 138      23.721 -34.444 -15.652  1.00 93.61           N  
ATOM   1118  CA  GLU A 138      22.805 -35.568 -15.817  1.00 93.61           C  
ATOM   1119  C   GLU A 138      23.272 -36.782 -15.016  1.00 93.61           C  
ATOM   1120  O   GLU A 138      22.459 -37.478 -14.405  1.00 93.61           O  
ATOM   1121  CB  GLU A 138      22.665 -35.936 -17.295  1.00 93.61           C  
ATOM   1122  CG  GLU A 138      21.843 -34.941 -18.101  1.00 93.61           C  
ATOM   1123  CD  GLU A 138      21.778 -35.278 -19.583  1.00 93.61           C  
ATOM   1124  OE1 GLU A 138      21.060 -34.578 -20.333  1.00 93.61           O  
ATOM   1125  OE2 GLU A 138      22.449 -36.249 -19.996  1.00 93.61           O1-
ATOM   1126  N   GLU A 139      24.529 -36.973 -15.192  1.00 95.00           N  
ATOM   1127  CA  GLU A 139      25.116 -38.060 -14.414  1.00 95.00           C  
ATOM   1128  C   GLU A 139      24.912 -37.839 -12.917  1.00 95.00           C  
ATOM   1129  O   GLU A 139      24.618 -38.782 -12.179  1.00 95.00           O  
ATOM   1130  CB  GLU A 139      26.607 -38.204 -14.727  1.00 95.00           C  
ATOM   1131  CG  GLU A 139      27.259 -39.414 -14.075  1.00 95.00           C  
ATOM   1132  CD  GLU A 139      28.727 -39.571 -14.436  1.00 95.00           C  
ATOM   1133  OE1 GLU A 139      29.374 -40.524 -13.944  1.00 95.00           O  
ATOM   1134  OE2 GLU A 139      29.235 -38.735 -15.215  1.00 95.00           O1-
ATOM   1135  N   ALA A 140      25.078 -36.611 -12.481  1.00 94.08           N  
ATOM   1136  CA  ALA A 140      24.873 -36.253 -11.080  1.00 94.08           C  
ATOM   1137  C   ALA A 140      23.433 -36.521 -10.651  1.00 94.08           C  
ATOM   1138  O   ALA A 140      23.190 -37.030  -9.554  1.00 94.08           O  
ATOM   1139  CB  ALA A 140      25.229 -34.786 -10.848  1.00 94.08           C  
ATOM   1140  N   ALA A 141      22.438 -36.139 -11.464  1.00 92.91           N  
ATOM   1141  CA  ALA A 141      21.017 -36.368 -11.214  1.00 92.91           C  
ATOM   1142  C   ALA A 141      20.711 -37.859 -11.110  1.00 92.91           C  
ATOM   1143  O   ALA A 141      19.957 -38.284 -10.232  1.00 92.91           O  
ATOM   1144  CB  ALA A 141      20.175 -35.730 -12.317  1.00 92.91           C  
ATOM   1145  N   ARG A 142      21.306 -38.721 -11.991  1.00 94.24           N  
ATOM   1146  CA  ARG A 142      21.124 -40.169 -11.967  1.00 94.24           C  
ATOM   1147  C   ARG A 142      21.698 -40.770 -10.688  1.00 94.24           C  
ATOM   1148  O   ARG A 142      21.065 -41.620 -10.057  1.00 94.24           O  
ATOM   1149  CB  ARG A 142      21.781 -40.814 -13.190  1.00 94.24           C  
ATOM   1150  CG  ARG A 142      21.007 -40.611 -14.483  1.00 94.24           C  
ATOM   1151  CD  ARG A 142      21.663 -41.334 -15.652  1.00 94.24           C  
ATOM   1152  NE  ARG A 142      21.029 -40.991 -16.921  1.00 94.24           N  
ATOM   1153  CZ  ARG A 142      21.462 -41.384 -18.115  1.00 94.24           C  
ATOM   1154  NH1 ARG A 142      22.545 -42.145 -18.227  1.00 94.24           N1+
ATOM   1155  NH2 ARG A 142      20.808 -41.015 -19.206  1.00 94.24           N  
ATOM   1156  N   GLU A 143      22.918 -40.364 -10.348  1.00 93.78           N  
ATOM   1157  CA  GLU A 143      23.583 -40.843  -9.140  1.00 93.78           C  
ATOM   1158  C   GLU A 143      22.819 -40.425  -7.887  1.00 93.78           C  
ATOM   1159  O   GLU A 143      22.750 -41.180  -6.915  1.00 93.78           O  
ATOM   1160  CB  GLU A 143      25.022 -40.325  -9.077  1.00 93.78           C  
ATOM   1161  CG  GLU A 143      25.956 -40.976 -10.087  1.00 93.78           C  
ATOM   1162  CD  GLU A 143      26.189 -42.455  -9.822  1.00 93.78           C  
ATOM   1163  OE1 GLU A 143      26.311 -43.234 -10.794  1.00 93.78           O  
ATOM   1164  OE2 GLU A 143      26.250 -42.837  -8.631  1.00 93.78           O1-
ATOM   1165  N   ALA A 144      22.306 -39.140  -7.842  1.00 92.42           N  
ATOM   1166  CA  ALA A 144      21.502 -38.641  -6.729  1.00 92.42           C  
ATOM   1167  C   ALA A 144      20.248 -39.487  -6.536  1.00 92.42           C  
ATOM   1168  O   ALA A 144      19.844 -39.760  -5.402  1.00 92.42           O  
ATOM   1169  CB  ALA A 144      21.125 -37.180  -6.957  1.00 92.42           C  
ATOM   1170  N   LYS A 145      19.669 -40.000  -7.600  1.00 93.78           N  
ATOM   1171  CA  LYS A 145      18.504 -40.877  -7.544  1.00 93.78           C  
ATOM   1172  C   LYS A 145      18.856 -42.220  -6.911  1.00 93.78           C  
ATOM   1173  O   LYS A 145      18.079 -42.765  -6.125  1.00 93.78           O  
ATOM   1174  CB  LYS A 145      17.928 -41.093  -8.945  1.00 93.78           C  
ATOM   1175  CG  LYS A 145      16.591 -41.820  -8.959  1.00 93.78           C  
ATOM   1176  CD  LYS A 145      16.052 -41.973 -10.375  1.00 93.78           C  
ATOM   1177  CE  LYS A 145      14.758 -42.776 -10.399  1.00 93.78           C  
ATOM   1178  NZ  LYS A 145      14.246 -42.960 -11.789  1.00 93.78           N1+
ATOM   1179  N   LYS A 146      19.953 -42.771  -7.343  1.00 92.51           N  
ATOM   1180  CA  LYS A 146      20.430 -44.026  -6.769  1.00 92.51           C  
ATOM   1181  C   LYS A 146      20.622 -43.902  -5.260  1.00 92.51           C  
ATOM   1182  O   LYS A 146      20.282 -44.817  -4.508  1.00 92.51           O  
ATOM   1183  CB  LYS A 146      21.740 -44.455  -7.430  1.00 92.51           C  
ATOM   1184  CG  LYS A 146      21.577 -44.956  -8.857  1.00 92.51           C  
ATOM   1185  CD  LYS A 146      22.906 -45.418  -9.442  1.00 92.51           C  
ATOM   1186  CE  LYS A 146      22.762 -45.832 -10.901  1.00 92.51           C  
ATOM   1187  NZ  LYS A 146      24.073 -46.233 -11.494  1.00 92.51           N1+
ATOM   1188  N   VAL A 147      21.163 -42.736  -4.836  1.00 92.24           N  
ATOM   1189  CA  VAL A 147      21.404 -42.457  -3.424  1.00 92.24           C  
ATOM   1190  C   VAL A 147      20.078 -42.432  -2.667  1.00 92.24           C  
ATOM   1191  O   VAL A 147      19.983 -42.948  -1.550  1.00 92.24           O  
ATOM   1192  CB  VAL A 147      22.155 -41.120  -3.229  1.00 92.24           C  
ATOM   1193  CG1 VAL A 147      22.238 -40.758  -1.747  1.00 92.24           C  
ATOM   1194  CG2 VAL A 147      23.551 -41.198  -3.843  1.00 92.24           C  
ATOM   1195  N   LEU A 148      19.111 -41.821  -3.252  1.00 93.28           N  
ATOM   1196  CA  LEU A 148      17.779 -41.773  -2.658  1.00 93.28           C  
ATOM   1197  C   LEU A 148      17.240 -43.179  -2.417  1.00 93.28           C  
ATOM   1198  O   LEU A 148      16.686 -43.463  -1.353  1.00 93.28           O  
ATOM   1199  CB  LEU A 148      16.817 -40.993  -3.559  1.00 93.28           C  
ATOM   1200  CG  LEU A 148      15.380 -40.850  -3.054  1.00 93.28           C  
ATOM   1201  CD1 LEU A 148      15.312 -39.813  -1.938  1.00 93.28           C  
ATOM   1202  CD2 LEU A 148      14.446 -40.473  -4.199  1.00 93.28           C  
ATOM   1203  N   GLU A 149      17.379 -44.079  -3.430  1.00 93.05           N  
ATOM   1204  CA  GLU A 149      16.919 -45.460  -3.305  1.00 93.05           C  
ATOM   1205  C   GLU A 149      17.641 -46.182  -2.171  1.00 93.05           C  
ATOM   1206  O   GLU A 149      17.017 -46.903  -1.390  1.00 93.05           O  
ATOM   1207  CB  GLU A 149      17.121 -46.214  -4.622  1.00 93.05           C  
ATOM   1208  CG  GLU A 149      16.212 -45.741  -5.747  1.00 93.05           C  
ATOM   1209  CD  GLU A 149      16.531 -46.385  -7.087  1.00 93.05           C  
ATOM   1210  OE1 GLU A 149      15.820 -46.106  -8.079  1.00 93.05           O  
ATOM   1211  OE2 GLU A 149      17.500 -47.176  -7.145  1.00 93.05           O1-
ATOM   1212  N   GLU A 150      18.965 -45.957  -2.089  1.00 91.91           N  
ATOM   1213  CA  GLU A 150      19.777 -46.547  -1.029  1.00 91.91           C  
ATOM   1214  C   GLU A 150      19.386 -45.993   0.338  1.00 91.91           C  
ATOM   1215  O   GLU A 150      19.342 -46.731   1.324  1.00 91.91           O  
ATOM   1216  CB  GLU A 150      21.264 -46.303  -1.291  1.00 91.91           C  
ATOM   1217  CG  GLU A 150      21.818 -47.086  -2.472  1.00 91.91           C  
ATOM   1218  CD  GLU A 150      23.284 -46.794  -2.752  1.00 91.91           C  
ATOM   1219  OE1 GLU A 150      23.838 -47.349  -3.727  1.00 91.91           O  
ATOM   1220  OE2 GLU A 150      23.883 -46.005  -1.988  1.00 91.91           O1-
ATOM   1221  N   ALA A 151      19.171 -44.671   0.352  1.00 90.73           N  
ATOM   1222  CA  ALA A 151      18.751 -44.010   1.585  1.00 90.73           C  
ATOM   1223  C   ALA A 151      17.388 -44.520   2.044  1.00 90.73           C  
ATOM   1224  O   ALA A 151      17.166 -44.726   3.240  1.00 90.73           O  
ATOM   1225  CB  ALA A 151      18.713 -42.496   1.391  1.00 90.73           C  
ATOM   1226  N   GLU A 152      16.454 -44.787   1.109  1.00 92.11           N  
ATOM   1227  CA  GLU A 152      15.129 -45.321   1.414  1.00 92.11           C  
ATOM   1228  C   GLU A 152      15.222 -46.729   1.994  1.00 92.11           C  
ATOM   1229  O   GLU A 152      14.514 -47.062   2.947  1.00 92.11           O  
ATOM   1230  CB  GLU A 152      14.250 -45.324   0.162  1.00 92.11           C  
ATOM   1231  CG  GLU A 152      13.729 -43.948  -0.228  1.00 92.11           C  
ATOM   1232  CD  GLU A 152      12.847 -43.969  -1.466  1.00 92.11           C  
ATOM   1233  OE1 GLU A 152      12.300 -42.907  -1.841  1.00 92.11           O  
ATOM   1234  OE2 GLU A 152      12.702 -45.057  -2.068  1.00 92.11           O1-
ATOM   1235  N   LYS A 153      16.085 -47.587   1.382  1.00 90.53           N  
ATOM   1236  CA  LYS A 153      16.306 -48.946   1.868  1.00 90.53           C  
ATOM   1237  C   LYS A 153      16.878 -48.938   3.281  1.00 90.53           C  
ATOM   1238  O   LYS A 153      16.515 -49.777   4.109  1.00 90.53           O  
ATOM   1239  CB  LYS A 153      17.241 -49.707   0.928  1.00 90.53           C  
ATOM   1240  CG  LYS A 153      16.608 -50.088  -0.403  1.00 90.53           C  
ATOM   1241  CD  LYS A 153      17.578 -50.867  -1.281  1.00 90.53           C  
ATOM   1242  CE  LYS A 153      16.975 -51.172  -2.647  1.00 90.53           C  
ATOM   1243  NZ  LYS A 153      17.951 -51.863  -3.541  1.00 90.53           N1+
ATOM   1244  N   ALA A 154      17.717 -47.898   3.498  1.00 86.78           N  
ATOM   1245  CA  ALA A 154      18.387 -47.776   4.791  1.00 86.78           C  
ATOM   1246  C   ALA A 154      17.510 -47.032   5.795  1.00 86.78           C  
ATOM   1247  O   ALA A 154      17.885 -46.875   6.958  1.00 86.78           O  
ATOM   1248  CB  ALA A 154      19.727 -47.063   4.630  1.00 86.78           C  
ATOM   1249  N   GLN A 155      16.261 -46.515   5.314  1.00 88.78           N  
ATOM   1250  CA  GLN A 155      15.302 -45.771   6.125  1.00 88.78           C  
ATOM   1251  C   GLN A 155      15.957 -44.555   6.774  1.00 88.78           C  
ATOM   1252  O   GLN A 155      15.731 -44.278   7.954  1.00 88.78           O  
ATOM   1253  CB  GLN A 155      14.692 -46.674   7.198  1.00 88.78           C  
ATOM   1254  CG  GLN A 155      13.864 -47.823   6.637  1.00 88.78           C  
ATOM   1255  CD  GLN A 155      13.207 -48.657   7.720  1.00 88.78           C  
ATOM   1256  NE2 GLN A 155      12.143 -49.366   7.360  1.00 88.78           N  
ATOM   1257  OE1 GLN A 155      13.652 -48.664   8.874  1.00 88.78           O  
ATOM   1258  N   ILE A 156      16.764 -43.864   6.023  1.00 88.43           N  
ATOM   1259  CA  ILE A 156      17.452 -42.656   6.466  1.00 88.43           C  
ATOM   1260  C   ILE A 156      16.852 -41.436   5.770  1.00 88.43           C  
ATOM   1261  O   ILE A 156      17.263 -41.080   4.663  1.00 88.43           O  
ATOM   1262  CB  ILE A 156      18.970 -42.736   6.192  1.00 88.43           C  
ATOM   1263  CG1 ILE A 156      19.555 -44.018   6.797  1.00 88.43           C  
ATOM   1264  CG2 ILE A 156      19.685 -41.496   6.738  1.00 88.43           C  
ATOM   1265  CD1 ILE A 156      20.984 -44.312   6.359  1.00 88.43           C  
ATOM   1266  N   ALA A 157      15.843 -40.754   6.277  1.00 89.99           N  
ATOM   1267  CA  ALA A 157      15.070 -39.657   5.699  1.00 89.99           C  
ATOM   1268  C   ALA A 157      15.957 -38.447   5.425  1.00 89.99           C  
ATOM   1269  O   ALA A 157      15.830 -37.799   4.382  1.00 89.99           O  
ATOM   1270  CB  ALA A 157      13.920 -39.270   6.626  1.00 89.99           C  
ATOM   1271  N   GLU A 158      16.886 -38.160   6.333  1.00 88.99           N  
ATOM   1272  CA  GLU A 158      17.794 -37.026   6.188  1.00 88.99           C  
ATOM   1273  C   GLU A 158      18.704 -37.200   4.975  1.00 88.99           C  
ATOM   1274  O   GLU A 158      18.949 -36.244   4.236  1.00 88.99           O  
ATOM   1275  CB  GLU A 158      18.634 -36.846   7.455  1.00 88.99           C  
ATOM   1276  CG  GLU A 158      19.457 -35.565   7.471  1.00 88.99           C  
ATOM   1277  CD  GLU A 158      18.608 -34.310   7.586  1.00 88.99           C  
ATOM   1278  OE1 GLU A 158      19.090 -33.215   7.218  1.00 88.99           O  
ATOM   1279  OE2 GLU A 158      17.450 -34.422   8.049  1.00 88.99           O1-
ATOM   1280  N   ALA A 159      19.238 -38.330   4.760  1.00 88.51           N  
ATOM   1281  CA  ALA A 159      20.070 -38.630   3.597  1.00 88.51           C  
ATOM   1282  C   ALA A 159      19.252 -38.583   2.310  1.00 88.51           C  
ATOM   1283  O   ALA A 159      19.725 -38.090   1.284  1.00 88.51           O  
ATOM   1284  CB  ALA A 159      20.731 -39.997   3.755  1.00 88.51           C  
ATOM   1285  N   ALA A 160      18.009 -39.166   2.340  1.00 92.86           N  
ATOM   1286  CA  ALA A 160      17.096 -39.085   1.203  1.00 92.86           C  
ATOM   1287  C   ALA A 160      16.798 -37.633   0.841  1.00 92.86           C  
ATOM   1288  O   ALA A 160      16.749 -37.278  -0.338  1.00 92.86           O  
ATOM   1289  CB  ALA A 160      15.800 -39.832   1.508  1.00 92.86           C  
ATOM   1290  N   LEU A 161      16.587 -36.799   1.891  1.00 94.47           N  
ATOM   1291  CA  LEU A 161      16.338 -35.374   1.701  1.00 94.47           C  
ATOM   1292  C   LEU A 161      17.532 -34.696   1.038  1.00 94.47           C  
ATOM   1293  O   LEU A 161      17.363 -33.897   0.113  1.00 94.47           O  
ATOM   1294  CB  LEU A 161      16.032 -34.700   3.041  1.00 94.47           C  
ATOM   1295  CG  LEU A 161      15.687 -33.211   2.987  1.00 94.47           C  
ATOM   1296  CD1 LEU A 161      14.376 -32.997   2.237  1.00 94.47           C  
ATOM   1297  CD2 LEU A 161      15.605 -32.630   4.395  1.00 94.47           C  
ATOM   1298  N   LEU A 162      18.754 -34.969   1.491  1.00 92.83           N  
ATOM   1299  CA  LEU A 162      19.981 -34.423   0.922  1.00 92.83           C  
ATOM   1300  C   LEU A 162      20.126 -34.822  -0.542  1.00 92.83           C  
ATOM   1301  O   LEU A 162      20.573 -34.022  -1.368  1.00 92.83           O  
ATOM   1302  CB  LEU A 162      21.200 -34.899   1.716  1.00 92.83           C  
ATOM   1303  CG  LEU A 162      21.381 -34.294   3.109  1.00 92.83           C  
ATOM   1304  CD1 LEU A 162      22.527 -34.983   3.842  1.00 92.83           C  
ATOM   1305  CD2 LEU A 162      21.628 -32.792   3.013  1.00 92.83           C  
ATOM   1306  N   ALA A 163      19.843 -36.028  -0.879  1.00 92.90           N  
ATOM   1307  CA  ALA A 163      19.875 -36.517  -2.255  1.00 92.90           C  
ATOM   1308  C   ALA A 163      18.925 -35.716  -3.142  1.00 92.90           C  
ATOM   1309  O   ALA A 163      19.274 -35.358  -4.270  1.00 92.90           O  
ATOM   1310  CB  ALA A 163      19.518 -38.000  -2.302  1.00 92.90           C  
ATOM   1311  N   VAL A 164      17.686 -35.449  -2.657  1.00 95.61           N  
ATOM   1312  CA  VAL A 164      16.698 -34.668  -3.396  1.00 95.61           C  
ATOM   1313  C   VAL A 164      17.190 -33.232  -3.557  1.00 95.61           C  
ATOM   1314  O   VAL A 164      17.025 -32.629  -4.620  1.00 95.61           O  
ATOM   1315  CB  VAL A 164      15.322 -34.684  -2.694  1.00 95.61           C  
ATOM   1316  CG1 VAL A 164      14.331 -33.779  -3.426  1.00 95.61           C  
ATOM   1317  CG2 VAL A 164      14.783 -36.111  -2.609  1.00 95.61           C  
ATOM   1318  N   GLU A 165      17.840 -32.617  -2.472  1.00 94.83           N  
ATOM   1319  CA  GLU A 165      18.433 -31.285  -2.554  1.00 94.83           C  
ATOM   1320  C   GLU A 165      19.453 -31.204  -3.686  1.00 94.83           C  
ATOM   1321  O   GLU A 165      19.519 -30.199  -4.398  1.00 94.83           O  
ATOM   1322  CB  GLU A 165      19.092 -30.908  -1.224  1.00 94.83           C  
ATOM   1323  CG  GLU A 165      18.101 -30.553  -0.126  1.00 94.83           C  
ATOM   1324  CD  GLU A 165      18.769 -30.156   1.180  1.00 94.83           C  
ATOM   1325  OE1 GLU A 165      18.057 -29.945   2.188  1.00 94.83           O  
ATOM   1326  OE2 GLU A 165      20.017 -30.054   1.196  1.00 94.83           O1-
ATOM   1327  N   LEU A 166      20.259 -32.229  -3.885  1.00 93.97           N  
ATOM   1328  CA  LEU A 166      21.241 -32.299  -4.961  1.00 93.97           C  
ATOM   1329  C   LEU A 166      20.555 -32.338  -6.323  1.00 93.97           C  
ATOM   1330  O   LEU A 166      21.029 -31.721  -7.279  1.00 93.97           O  
ATOM   1331  CB  LEU A 166      22.136 -33.531  -4.791  1.00 93.97           C  
ATOM   1332  CG  LEU A 166      23.226 -33.435  -3.722  1.00 93.97           C  
ATOM   1333  CD1 LEU A 166      23.862 -34.801  -3.491  1.00 93.97           C  
ATOM   1334  CD2 LEU A 166      24.280 -32.409  -4.124  1.00 93.97           C  
ATOM   1335  N   VAL A 167      19.439 -33.066  -6.405  1.00 95.72           N  
ATOM   1336  CA  VAL A 167      18.674 -33.136  -7.646  1.00 95.72           C  
ATOM   1337  C   VAL A 167      18.141 -31.750  -8.003  1.00 95.72           C  
ATOM   1338  O   VAL A 167      18.172 -31.347  -9.169  1.00 95.72           O  
ATOM   1339  CB  VAL A 167      17.507 -34.143  -7.537  1.00 95.72           C  
ATOM   1340  CG1 VAL A 167      16.643 -34.107  -8.797  1.00 95.72           C  
ATOM   1341  CG2 VAL A 167      18.041 -35.553  -7.293  1.00 95.72           C  
ATOM   1342  N   VAL A 168      17.622 -31.015  -7.009  1.00 96.05           N  
ATOM   1343  CA  VAL A 168      17.134 -29.656  -7.222  1.00 96.05           C  
ATOM   1344  C   VAL A 168      18.279 -28.765  -7.699  1.00 96.05           C  
ATOM   1345  O   VAL A 168      18.108 -27.965  -8.622  1.00 96.05           O  
ATOM   1346  CB  VAL A 168      16.503 -29.072  -5.938  1.00 96.05           C  
ATOM   1347  CG1 VAL A 168      16.127 -27.605  -6.141  1.00 96.05           C  
ATOM   1348  CG2 VAL A 168      15.280 -29.889  -5.525  1.00 96.05           C  
ATOM   1349  N   ARG A 169      19.463 -28.836  -7.052  1.00 95.01           N  
ATOM   1350  CA  ARG A 169      20.644 -28.087  -7.467  1.00 95.01           C  
ATOM   1351  C   ARG A 169      21.009 -28.396  -8.914  1.00 95.01           C  
ATOM   1352  O   ARG A 169      21.404 -27.502  -9.665  1.00 95.01           O  
ATOM   1353  CB  ARG A 169      21.829 -28.400  -6.550  1.00 95.01           C  
ATOM   1354  CG  ARG A 169      21.750 -27.726  -5.189  1.00 95.01           C  
ATOM   1355  CD  ARG A 169      22.970 -28.039  -4.334  1.00 95.01           C  
ATOM   1356  NE  ARG A 169      22.840 -27.489  -2.988  1.00 95.01           N  
ATOM   1357  CZ  ARG A 169      23.784 -27.543  -2.052  1.00 95.01           C  
ATOM   1358  NH1 ARG A 169      24.951 -28.125  -2.299  1.00 95.01           N1+
ATOM   1359  NH2 ARG A 169      23.559 -27.010  -0.860  1.00 95.01           N  
ATOM   1360  N   VAL A 170      20.918 -29.655  -9.268  1.00 95.95           N  
ATOM   1361  CA  VAL A 170      21.181 -30.074 -10.641  1.00 95.95           C  
ATOM   1362  C   VAL A 170      20.175 -29.418 -11.584  1.00 95.95           C  
ATOM   1363  O   VAL A 170      20.540 -28.955 -12.667  1.00 95.95           O  
ATOM   1364  CB  VAL A 170      21.124 -31.612 -10.786  1.00 95.95           C  
ATOM   1365  CG1 VAL A 170      21.187 -32.017 -12.258  1.00 95.95           C  
ATOM   1366  CG2 VAL A 170      22.259 -32.264 -10.000  1.00 95.95           C  
ATOM   1367  N   ALA A 171      18.880 -29.467 -11.251  1.00 96.01           N  
ATOM   1368  CA  ALA A 171      17.842 -28.808 -12.041  1.00 96.01           C  
ATOM   1369  C   ALA A 171      18.162 -27.330 -12.241  1.00 96.01           C  
ATOM   1370  O   ALA A 171      18.000 -26.797 -13.342  1.00 96.01           O  
ATOM   1371  CB  ALA A 171      16.481 -28.970 -11.371  1.00 96.01           C  
ATOM   1372  N   GLU A 172      18.606 -26.647 -11.190  1.00 96.24           N  
ATOM   1373  CA  GLU A 172      18.999 -25.244 -11.277  1.00 96.24           C  
ATOM   1374  C   GLU A 172      20.180 -25.061 -12.226  1.00 96.24           C  
ATOM   1375  O   GLU A 172      20.223 -24.097 -12.994  1.00 96.24           O  
ATOM   1376  CB  GLU A 172      19.348 -24.696  -9.891  1.00 96.24           C  
ATOM   1377  CG  GLU A 172      18.139 -24.470  -8.996  1.00 96.24           C  
ATOM   1378  CD  GLU A 172      18.506 -24.023  -7.591  1.00 96.24           C  
ATOM   1379  OE1 GLU A 172      17.593 -23.695  -6.799  1.00 96.24           O  
ATOM   1380  OE2 GLU A 172      19.717 -23.998  -7.279  1.00 96.24           O1-
ATOM   1381  N   LEU A 173      21.212 -25.933 -12.086  1.00 95.76           N  
ATOM   1382  CA  LEU A 173      22.384 -25.913 -12.956  1.00 95.76           C  
ATOM   1383  C   LEU A 173      21.981 -26.091 -14.415  1.00 95.76           C  
ATOM   1384  O   LEU A 173      22.477 -25.381 -15.292  1.00 95.76           O  
ATOM   1385  CB  LEU A 173      23.371 -27.009 -12.549  1.00 95.76           C  
ATOM   1386  CG  LEU A 173      24.657 -27.105 -13.374  1.00 95.76           C  
ATOM   1387  CD1 LEU A 173      25.407 -25.778 -13.338  1.00 95.76           C  
ATOM   1388  CD2 LEU A 173      25.539 -28.237 -12.861  1.00 95.76           C  
ATOM   1389  N   LEU A 174      21.073 -27.036 -14.687  1.00 96.15           N  
ATOM   1390  CA  LEU A 174      20.596 -27.284 -16.043  1.00 96.15           C  
ATOM   1391  C   LEU A 174      19.892 -26.054 -16.606  1.00 96.15           C  
ATOM   1392  O   LEU A 174      19.998 -25.765 -17.800  1.00 96.15           O  
ATOM   1393  CB  LEU A 174      19.647 -28.485 -16.066  1.00 96.15           C  
ATOM   1394  CG  LEU A 174      20.291 -29.862 -15.890  1.00 96.15           C  
ATOM   1395  CD1 LEU A 174      19.218 -30.926 -15.689  1.00 96.15           C  
ATOM   1396  CD2 LEU A 174      21.169 -30.199 -17.091  1.00 96.15           C  
ATOM   1397  N   LEU A 175      19.067 -25.399 -15.798  1.00 95.60           N  
ATOM   1398  CA  LEU A 175      18.429 -24.151 -16.204  1.00 95.60           C  
ATOM   1399  C   LEU A 175      19.472 -23.111 -16.599  1.00 95.60           C  
ATOM   1400  O   LEU A 175      19.321 -22.427 -17.614  1.00 95.60           O  
ATOM   1401  CB  LEU A 175      17.549 -23.606 -15.076  1.00 95.60           C  
ATOM   1402  CG  LEU A 175      16.852 -22.272 -15.344  1.00 95.60           C  
ATOM   1403  CD1 LEU A 175      15.970 -22.375 -16.583  1.00 95.60           C  
ATOM   1404  CD2 LEU A 175      16.032 -21.843 -14.132  1.00 95.60           C  
ATOM   1405  N   ARG A 176      20.554 -22.984 -15.752  1.00 95.58           N  
ATOM   1406  CA  ARG A 176      21.631 -22.053 -16.072  1.00 95.58           C  
ATOM   1407  C   ARG A 176      22.315 -22.438 -17.380  1.00 95.58           C  
ATOM   1408  O   ARG A 176      22.683 -21.568 -18.172  1.00 95.58           O  
ATOM   1409  CB  ARG A 176      22.657 -22.007 -14.937  1.00 95.58           C  
ATOM   1410  CG  ARG A 176      22.174 -21.266 -13.700  1.00 95.58           C  
ATOM   1411  CD  ARG A 176      23.281 -21.112 -12.667  1.00 95.58           C  
ATOM   1412  NE  ARG A 176      23.572 -22.376 -11.997  1.00 95.58           N  
ATOM   1413  CZ  ARG A 176      24.530 -22.550 -11.090  1.00 95.58           C  
ATOM   1414  NH1 ARG A 176      25.310 -21.540 -10.725  1.00 95.58           N1+
ATOM   1415  NH2 ARG A 176      24.709 -23.744 -10.543  1.00 95.58           N  
ATOM   1416  N   ILE A 177      22.574 -23.729 -17.570  1.00 94.17           N  
ATOM   1417  CA  ILE A 177      23.144 -24.232 -18.815  1.00 94.17           C  
ATOM   1418  C   ILE A 177      22.227 -23.879 -19.983  1.00 94.17           C  
ATOM   1419  O   ILE A 177      22.694 -23.443 -21.038  1.00 94.17           O  
ATOM   1420  CB  ILE A 177      23.373 -25.760 -18.755  1.00 94.17           C  
ATOM   1421  CG1 ILE A 177      24.464 -26.097 -17.734  1.00 94.17           C  
ATOM   1422  CG2 ILE A 177      23.732 -26.305 -20.141  1.00 94.17           C  
ATOM   1423  CD1 ILE A 177      24.605 -27.586 -17.448  1.00 94.17           C  
ATOM   1424  N   ALA A 178      20.896 -24.076 -19.810  1.00 93.41           N  
ATOM   1425  CA  ALA A 178      19.894 -23.754 -20.822  1.00 93.41           C  
ATOM   1426  C   ALA A 178      19.925 -22.269 -21.172  1.00 93.41           C  
ATOM   1427  O   ALA A 178      19.823 -21.898 -22.344  1.00 93.41           O  
ATOM   1428  CB  ALA A 178      18.502 -24.154 -20.339  1.00 93.41           C  
ATOM   1429  N   LYS A 179      20.123 -21.367 -20.207  1.00 92.91           N  
ATOM   1430  CA  LYS A 179      20.174 -19.924 -20.424  1.00 92.91           C  
ATOM   1431  C   LYS A 179      21.417 -19.531 -21.217  1.00 92.91           C  
ATOM   1432  O   LYS A 179      21.347 -18.690 -22.115  1.00 92.91           O  
ATOM   1433  CB  LYS A 179      20.148 -19.179 -19.088  1.00 92.91           C  
ATOM   1434  CG  LYS A 179      18.775 -19.130 -18.434  1.00 92.91           C  
ATOM   1435  CD  LYS A 179      18.792 -18.294 -17.161  1.00 92.91           C  
ATOM   1436  CE  LYS A 179      17.412 -18.218 -16.522  1.00 92.91           C  
ATOM   1437  NZ  LYS A 179      17.435 -17.444 -15.245  1.00 92.91           N1+
ATOM   1438  N   GLU A 180      22.465 -20.223 -20.874  1.00 91.07           N  
ATOM   1439  CA  GLU A 180      23.747 -19.917 -21.498  1.00 91.07           C  
ATOM   1440  C   GLU A 180      23.826 -20.492 -22.909  1.00 91.07           C  
ATOM   1441  O   GLU A 180      24.397 -19.870 -23.808  1.00 91.07           O  
ATOM   1442  CB  GLU A 180      24.902 -20.453 -20.646  1.00 91.07           C  
ATOM   1443  CG  GLU A 180      26.265 -19.909 -21.045  1.00 91.07           C  
ATOM   1444  CD  GLU A 180      26.363 -18.396 -20.932  1.00 91.07           C  
ATOM   1445  OE1 GLU A 180      27.275 -17.799 -21.548  1.00 91.07           O  
ATOM   1446  OE2 GLU A 180      25.521 -17.802 -20.221  1.00 91.07           O1-
ATOM   1447  N   SER A 181      23.255 -21.633 -23.175  1.00 89.73           N  
ATOM   1448  CA  SER A 181      23.364 -22.344 -24.446  1.00 89.73           C  
ATOM   1449  C   SER A 181      22.202 -22.000 -25.372  1.00 89.73           C  
ATOM   1450  O   SER A 181      22.296 -22.182 -26.587  1.00 89.73           O  
ATOM   1451  CB  SER A 181      23.412 -23.854 -24.213  1.00 89.73           C  
ATOM   1452  OG  SER A 181      22.193 -24.316 -23.658  1.00 89.73           O  
ATOM   1453  N   GLY A 182      21.055 -21.388 -24.833  1.00 88.44           N  
ATOM   1454  CA  GLY A 182      19.824 -21.206 -25.585  1.00 88.44           C  
ATOM   1455  C   GLY A 182      19.194 -22.514 -26.024  1.00 88.44           C  
ATOM   1456  O   GLY A 182      18.440 -22.550 -26.997  1.00 88.44           O  
ATOM   1457  N   SER A 183      19.629 -23.613 -25.439  1.00 88.72           N  
ATOM   1458  CA  SER A 183      19.193 -24.951 -25.821  1.00 88.72           C  
ATOM   1459  C   SER A 183      17.827 -25.279 -25.227  1.00 88.72           C  
ATOM   1460  O   SER A 183      17.655 -25.258 -24.006  1.00 88.72           O  
ATOM   1461  CB  SER A 183      20.217 -25.996 -25.374  1.00 88.72           C  
ATOM   1462  OG  SER A 183      19.718 -27.307 -25.575  1.00 88.72           O  
ATOM   1463  N   GLU A 184      16.886 -25.462 -26.088  1.00 90.24           N  
ATOM   1464  CA  GLU A 184      15.552 -25.888 -25.678  1.00 90.24           C  
ATOM   1465  C   GLU A 184      15.589 -27.273 -25.036  1.00 90.24           C  
ATOM   1466  O   GLU A 184      14.818 -27.557 -24.117  1.00 90.24           O  
ATOM   1467  CB  GLU A 184      14.596 -25.888 -26.874  1.00 90.24           C  
ATOM   1468  CG  GLU A 184      14.182 -24.496 -27.329  1.00 90.24           C  
ATOM   1469  CD  GLU A 184      13.134 -24.512 -28.431  1.00 90.24           C  
ATOM   1470  OE1 GLU A 184      12.699 -23.424 -28.870  1.00 90.24           O  
ATOM   1471  OE2 GLU A 184      12.745 -25.623 -28.858  1.00 90.24           O1-
ATOM   1472  N   GLU A 185      16.552 -28.086 -25.545  1.00 89.53           N  
ATOM   1473  CA  GLU A 185      16.774 -29.423 -25.005  1.00 89.53           C  
ATOM   1474  C   GLU A 185      17.202 -29.364 -23.541  1.00 89.53           C  
ATOM   1475  O   GLU A 185      16.724 -30.145 -22.716  1.00 89.53           O  
ATOM   1476  CB  GLU A 185      17.825 -30.170 -25.830  1.00 89.53           C  
ATOM   1477  CG  GLU A 185      17.968 -31.640 -25.459  1.00 89.53           C  
ATOM   1478  CD  GLU A 185      19.005 -32.371 -26.296  1.00 89.53           C  
ATOM   1479  OE1 GLU A 185      19.243 -33.575 -26.049  1.00 89.53           O  
ATOM   1480  OE2 GLU A 185      19.583 -31.735 -27.205  1.00 89.53           O1-
ATOM   1481  N   ALA A 186      18.138 -28.486 -23.101  1.00 90.40           N  
ATOM   1482  CA  ALA A 186      18.614 -28.268 -21.738  1.00 90.40           C  
ATOM   1483  C   ALA A 186      17.492 -27.757 -20.839  1.00 90.40           C  
ATOM   1484  O   ALA A 186      17.390 -28.152 -19.676  1.00 90.40           O  
ATOM   1485  CB  ALA A 186      19.783 -27.286 -21.734  1.00 90.40           C  
ATOM   1486  N   LEU A 187      16.613 -26.889 -21.463  1.00 92.66           N  
ATOM   1487  CA  LEU A 187      15.444 -26.366 -20.765  1.00 92.66           C  
ATOM   1488  C   LEU A 187      14.440 -27.477 -20.479  1.00 92.66           C  
ATOM   1489  O   LEU A 187      13.881 -27.547 -19.381  1.00 92.66           O  
ATOM   1490  CB  LEU A 187      14.779 -25.260 -21.587  1.00 92.66           C  
ATOM   1491  CG  LEU A 187      13.663 -24.477 -20.893  1.00 92.66           C  
ATOM   1492  CD1 LEU A 187      14.217 -23.710 -19.698  1.00 92.66           C  
ATOM   1493  CD2 LEU A 187      12.984 -23.529 -21.876  1.00 92.66           C  
ATOM   1494  N   GLU A 188      14.135 -28.344 -21.449  1.00 92.34           N  
ATOM   1495  CA  GLU A 188      13.242 -29.483 -21.263  1.00 92.34           C  
ATOM   1496  C   GLU A 188      13.795 -30.453 -20.222  1.00 92.34           C  
ATOM   1497  O   GLU A 188      13.043 -30.995 -19.409  1.00 92.34           O  
ATOM   1498  CB  GLU A 188      13.010 -30.210 -22.589  1.00 92.34           C  
ATOM   1499  CG  GLU A 188      12.020 -29.511 -23.509  1.00 92.34           C  
ATOM   1500  CD  GLU A 188      11.831 -30.222 -24.840  1.00 92.34           C  
ATOM   1501  OE1 GLU A 188      11.090 -29.704 -25.705  1.00 92.34           O  
ATOM   1502  OE2 GLU A 188      12.429 -31.307 -25.018  1.00 92.34           O1-
ATOM   1503  N   ARG A 189      15.055 -30.637 -20.242  1.00 93.11           N  
ATOM   1504  CA  ARG A 189      15.724 -31.507 -19.280  1.00 93.11           C  
ATOM   1505  C   ARG A 189      15.656 -30.921 -17.874  1.00 93.11           C  
ATOM   1506  O   ARG A 189      15.455 -31.651 -16.901  1.00 93.11           O  
ATOM   1507  CB  ARG A 189      17.182 -31.735 -19.683  1.00 93.11           C  
ATOM   1508  CG  ARG A 189      17.354 -32.652 -20.884  1.00 93.11           C  
ATOM   1509  CD  ARG A 189      18.821 -32.918 -21.186  1.00 93.11           C  
ATOM   1510  NE  ARG A 189      18.992 -33.623 -22.452  1.00 93.11           N  
ATOM   1511  CZ  ARG A 189      20.108 -34.237 -22.834  1.00 93.11           C  
ATOM   1512  NH1 ARG A 189      21.181 -34.244 -22.050  1.00 93.11           N1+
ATOM   1513  NH2 ARG A 189      20.155 -34.849 -24.008  1.00 93.11           N  
ATOM   1514  N   ALA A 190      15.909 -29.640 -17.707  1.00 93.88           N  
ATOM   1515  CA  ALA A 190      15.759 -28.934 -16.437  1.00 93.88           C  
ATOM   1516  C   ALA A 190      14.352 -29.112 -15.874  1.00 93.88           C  
ATOM   1517  O   ALA A 190      14.182 -29.350 -14.675  1.00 93.88           O  
ATOM   1518  CB  ALA A 190      16.075 -27.450 -16.613  1.00 93.88           C  
ATOM   1519  N   LEU A 191      13.353 -29.001 -16.813  1.00 94.20           N  
ATOM   1520  CA  LEU A 191      11.950 -29.184 -16.456  1.00 94.20           C  
ATOM   1521  C   LEU A 191      11.704 -30.594 -15.930  1.00 94.20           C  
ATOM   1522  O   LEU A 191      11.066 -30.769 -14.890  1.00 94.20           O  
ATOM   1523  CB  LEU A 191      11.051 -28.912 -17.664  1.00 94.20           C  
ATOM   1524  CG  LEU A 191       9.544 -29.013 -17.423  1.00 94.20           C  
ATOM   1525  CD1 LEU A 191       9.090 -27.935 -16.443  1.00 94.20           C  
ATOM   1526  CD2 LEU A 191       8.782 -28.899 -18.739  1.00 94.20           C  
ATOM   1527  N   ARG A 192      12.180 -31.662 -16.591  1.00 94.12           N  
ATOM   1528  CA  ARG A 192      11.992 -33.057 -16.199  1.00 94.12           C  
ATOM   1529  C   ARG A 192      12.658 -33.343 -14.858  1.00 94.12           C  
ATOM   1530  O   ARG A 192      12.081 -34.020 -14.004  1.00 94.12           O  
ATOM   1531  CB  ARG A 192      12.547 -33.996 -17.272  1.00 94.12           C  
ATOM   1532  CG  ARG A 192      11.706 -34.051 -18.537  1.00 94.12           C  
ATOM   1533  CD  ARG A 192      12.243 -35.077 -19.527  1.00 94.12           C  
ATOM   1534  NE  ARG A 192      12.261 -34.552 -20.889  1.00 94.12           N  
ATOM   1535  CZ  ARG A 192      12.734 -35.205 -21.947  1.00 94.12           C  
ATOM   1536  NH1 ARG A 192      13.241 -36.427 -21.819  1.00 94.12           N1+
ATOM   1537  NH2 ARG A 192      12.701 -34.633 -23.142  1.00 94.12           N  
ATOM   1538  N   VAL A 193      13.870 -32.847 -14.699  1.00 95.07           N  
ATOM   1539  CA  VAL A 193      14.637 -33.064 -13.476  1.00 95.07           C  
ATOM   1540  C   VAL A 193      13.952 -32.362 -12.306  1.00 95.07           C  
ATOM   1541  O   VAL A 193      13.881 -32.907 -11.202  1.00 95.07           O  
ATOM   1542  CB  VAL A 193      16.091 -32.562 -13.622  1.00 95.07           C  
ATOM   1543  CG1 VAL A 193      16.819 -32.618 -12.280  1.00 95.07           C  
ATOM   1544  CG2 VAL A 193      16.836 -33.383 -14.673  1.00 95.07           C  
ATOM   1545  N   ALA A 194      13.466 -31.147 -12.477  1.00 95.22           N  
ATOM   1546  CA  ALA A 194      12.721 -30.403 -11.464  1.00 95.22           C  
ATOM   1547  C   ALA A 194      11.453 -31.149 -11.058  1.00 95.22           C  
ATOM   1548  O   ALA A 194      11.137 -31.249  -9.870  1.00 95.22           O  
ATOM   1549  CB  ALA A 194      12.374 -29.008 -11.976  1.00 95.22           C  
ATOM   1550  N   GLU A 195      10.706 -31.734 -12.007  1.00 94.04           N  
ATOM   1551  CA  GLU A 195       9.502 -32.514 -11.735  1.00 94.04           C  
ATOM   1552  C   GLU A 195       9.830 -33.778 -10.946  1.00 94.04           C  
ATOM   1553  O   GLU A 195       9.106 -34.142 -10.017  1.00 94.04           O  
ATOM   1554  CB  GLU A 195       8.790 -32.878 -13.040  1.00 94.04           C  
ATOM   1555  CG  GLU A 195       8.087 -31.704 -13.706  1.00 94.04           C  
ATOM   1556  CD  GLU A 195       7.449 -32.063 -15.037  1.00 94.04           C  
ATOM   1557  OE1 GLU A 195       6.824 -31.180 -15.670  1.00 94.04           O  
ATOM   1558  OE2 GLU A 195       7.573 -33.237 -15.453  1.00 94.04           O1-
ATOM   1559  N   GLU A 196      10.804 -34.384 -11.464  1.00 94.54           N  
ATOM   1560  CA  GLU A 196      11.255 -35.585 -10.766  1.00 94.54           C  
ATOM   1561  C   GLU A 196      11.653 -35.270  -9.327  1.00 94.54           C  
ATOM   1562  O   GLU A 196      11.391 -36.061  -8.418  1.00 94.54           O  
ATOM   1563  CB  GLU A 196      12.429 -36.229 -11.509  1.00 94.54           C  
ATOM   1564  CG  GLU A 196      12.904 -37.536 -10.890  1.00 94.54           C  
ATOM   1565  CD  GLU A 196      11.879 -38.655 -10.991  1.00 94.54           C  
ATOM   1566  OE1 GLU A 196      11.982 -39.642 -10.227  1.00 94.54           O  
ATOM   1567  OE2 GLU A 196      10.968 -38.544 -11.841  1.00 94.54           O1-
ATOM   1568  N   ALA A 197      12.394 -34.153  -9.102  1.00 94.42           N  
ATOM   1569  CA  ALA A 197      12.792 -33.721  -7.765  1.00 94.42           C  
ATOM   1570  C   ALA A 197      11.578 -33.571  -6.853  1.00 94.42           C  
ATOM   1571  O   ALA A 197      11.623 -33.953  -5.682  1.00 94.42           O  
ATOM   1572  CB  ALA A 197      13.565 -32.406  -7.839  1.00 94.42           C  
ATOM   1573  N   ALA A 198      10.490 -32.950  -7.364  1.00 94.00           N  
ATOM   1574  CA  ALA A 198       9.237 -32.784  -6.632  1.00 94.00           C  
ATOM   1575  C   ALA A 198       8.648 -34.136  -6.239  1.00 94.00           C  
ATOM   1576  O   ALA A 198       8.175 -34.312  -5.114  1.00 94.00           O  
ATOM   1577  CB  ALA A 198       8.234 -31.992  -7.467  1.00 94.00           C  
ATOM   1578  N   ARG A 199       8.679 -35.124  -7.172  1.00 95.17           N  
ATOM   1579  CA  ARG A 199       8.195 -36.473  -6.894  1.00 95.17           C  
ATOM   1580  C   ARG A 199       9.036 -37.145  -5.814  1.00 95.17           C  
ATOM   1581  O   ARG A 199       8.497 -37.777  -4.903  1.00 95.17           O  
ATOM   1582  CB  ARG A 199       8.203 -37.321  -8.167  1.00 95.17           C  
ATOM   1583  CG  ARG A 199       7.123 -36.941  -9.168  1.00 95.17           C  
ATOM   1584  CD  ARG A 199       7.117 -37.873 -10.372  1.00 95.17           C  
ATOM   1585  NE  ARG A 199       6.393 -37.291 -11.500  1.00 95.17           N  
ATOM   1586  CZ  ARG A 199       6.334 -37.822 -12.717  1.00 95.17           C  
ATOM   1587  NH1 ARG A 199       6.956 -38.964 -12.990  1.00 95.17           N1+
ATOM   1588  NH2 ARG A 199       5.647 -37.209 -13.670  1.00 95.17           N  
ATOM   1589  N   LEU A 200      10.363 -37.083  -5.967  1.00 94.98           N  
ATOM   1590  CA  LEU A 200      11.295 -37.669  -5.010  1.00 94.98           C  
ATOM   1591  C   LEU A 200      11.115 -37.050  -3.628  1.00 94.98           C  
ATOM   1592  O   LEU A 200      11.225 -37.742  -2.613  1.00 94.98           O  
ATOM   1593  CB  LEU A 200      12.739 -37.481  -5.483  1.00 94.98           C  
ATOM   1594  CG  LEU A 200      13.148 -38.255  -6.737  1.00 94.98           C  
ATOM   1595  CD1 LEU A 200      14.561 -37.867  -7.161  1.00 94.98           C  
ATOM   1596  CD2 LEU A 200      13.050 -39.757  -6.494  1.00 94.98           C  
ATOM   1597  N   ALA A 201      10.963 -35.682  -3.534  1.00 94.25           N  
ATOM   1598  CA  ALA A 201      10.726 -34.973  -2.279  1.00 94.25           C  
ATOM   1599  C   ALA A 201       9.497 -35.524  -1.561  1.00 94.25           C  
ATOM   1600  O   ALA A 201       9.478 -35.616  -0.331  1.00 94.25           O  
ATOM   1601  CB  ALA A 201      10.564 -33.477  -2.535  1.00 94.25           C  
ATOM   1602  N   LYS A 202       8.461 -35.982  -2.250  1.00 94.46           N  
ATOM   1603  CA  LYS A 202       7.271 -36.612  -1.686  1.00 94.46           C  
ATOM   1604  C   LYS A 202       7.616 -37.941  -1.019  1.00 94.46           C  
ATOM   1605  O   LYS A 202       7.082 -38.264   0.044  1.00 94.46           O  
ATOM   1606  CB  LYS A 202       6.214 -36.829  -2.770  1.00 94.46           C  
ATOM   1607  CG  LYS A 202       4.876 -37.323  -2.239  1.00 94.46           C  
ATOM   1608  CD  LYS A 202       3.860 -37.498  -3.361  1.00 94.46           C  
ATOM   1609  CE  LYS A 202       2.552 -38.083  -2.846  1.00 94.46           C  
ATOM   1610  NZ  LYS A 202       1.562 -38.281  -3.945  1.00 94.46           N1+
ATOM   1611  N   ARG A 203       8.335 -38.666  -1.717  1.00 94.72           N  
ATOM   1612  CA  ARG A 203       8.772 -39.940  -1.156  1.00 94.72           C  
ATOM   1613  C   ARG A 203       9.513 -39.733   0.161  1.00 94.72           C  
ATOM   1614  O   ARG A 203       9.357 -40.519   1.097  1.00 94.72           O  
ATOM   1615  CB  ARG A 203       9.666 -40.687  -2.149  1.00 94.72           C  
ATOM   1616  CG  ARG A 203       8.929 -41.196  -3.377  1.00 94.72           C  
ATOM   1617  CD  ARG A 203       9.892 -41.705  -4.441  1.00 94.72           C  
ATOM   1618  NE  ARG A 203      10.637 -42.874  -3.981  1.00 94.72           N  
ATOM   1619  CZ  ARG A 203      11.651 -43.432  -4.636  1.00 94.72           C  
ATOM   1620  NH1 ARG A 203      12.064 -42.936  -5.797  1.00 94.72           N1+
ATOM   1621  NH2 ARG A 203      12.258 -44.494  -4.126  1.00 94.72           N  
ATOM   1622  N   VAL A 204      10.399 -38.729   0.263  1.00 94.88           N  
ATOM   1623  CA  VAL A 204      11.137 -38.374   1.471  1.00 94.88           C  
ATOM   1624  C   VAL A 204      10.160 -37.998   2.582  1.00 94.88           C  
ATOM   1625  O   VAL A 204      10.351 -38.376   3.740  1.00 94.88           O  
ATOM   1626  CB  VAL A 204      12.123 -37.212   1.213  1.00 94.88           C  
ATOM   1627  CG1 VAL A 204      12.754 -36.738   2.521  1.00 94.88           C  
ATOM   1628  CG2 VAL A 204      13.202 -37.638   0.219  1.00 94.88           C  
ATOM   1629  N   LEU A 205       9.146 -37.202   2.241  1.00 95.05           N  
ATOM   1630  CA  LEU A 205       8.098 -36.833   3.186  1.00 95.05           C  
ATOM   1631  C   LEU A 205       7.440 -38.074   3.780  1.00 95.05           C  
ATOM   1632  O   LEU A 205       7.219 -38.143   4.992  1.00 95.05           O  
ATOM   1633  CB  LEU A 205       7.042 -35.960   2.502  1.00 95.05           C  
ATOM   1634  CG  LEU A 205       5.872 -35.503   3.375  1.00 95.05           C  
ATOM   1635  CD1 LEU A 205       6.331 -34.433   4.360  1.00 95.05           C  
ATOM   1636  CD2 LEU A 205       4.730 -34.983   2.508  1.00 95.05           C  
ATOM   1637  N   GLU A 206       7.090 -39.049   2.892  1.00 94.51           N  
ATOM   1638  CA  GLU A 206       6.472 -40.291   3.346  1.00 94.51           C  
ATOM   1639  C   GLU A 206       7.383 -41.040   4.314  1.00 94.51           C  
ATOM   1640  O   GLU A 206       6.917 -41.582   5.319  1.00 94.51           O  
ATOM   1641  CB  GLU A 206       6.124 -41.186   2.153  1.00 94.51           C  
ATOM   1642  CG  GLU A 206       4.996 -40.645   1.286  1.00 94.51           C  
ATOM   1643  CD  GLU A 206       4.791 -41.436   0.005  1.00 94.51           C  
ATOM   1644  OE1 GLU A 206       3.874 -41.098  -0.778  1.00 94.51           O  
ATOM   1645  OE2 GLU A 206       5.553 -42.403  -0.218  1.00 94.51           O1-
ATOM   1646  N   LEU A 207       8.645 -41.107   3.906  1.00 94.28           N  
ATOM   1647  CA  LEU A 207       9.650 -41.720   4.766  1.00 94.28           C  
ATOM   1648  C   LEU A 207       9.725 -41.004   6.111  1.00 94.28           C  
ATOM   1649  O   LEU A 207       9.775 -41.648   7.161  1.00 94.28           O  
ATOM   1650  CB  LEU A 207      11.023 -41.699   4.088  1.00 94.28           C  
ATOM   1651  CG  LEU A 207      12.166 -42.372   4.848  1.00 94.28           C  
ATOM   1652  CD1 LEU A 207      11.847 -43.843   5.091  1.00 94.28           C  
ATOM   1653  CD2 LEU A 207      13.477 -42.223   4.084  1.00 94.28           C  
ATOM   1654  N   ALA A 208       9.782 -39.642   6.109  1.00 93.23           N  
ATOM   1655  CA  ALA A 208       9.843 -38.817   7.313  1.00 93.23           C  
ATOM   1656  C   ALA A 208       8.604 -39.020   8.180  1.00 93.23           C  
ATOM   1657  O   ALA A 208       8.700 -39.072   9.408  1.00 93.23           O  
ATOM   1658  CB  ALA A 208       9.993 -37.343   6.942  1.00 93.23           C  
ATOM   1659  N   GLU A 209       7.408 -39.163   7.567  1.00 93.17           N  
ATOM   1660  CA  GLU A 209       6.159 -39.396   8.287  1.00 93.17           C  
ATOM   1661  C   GLU A 209       6.185 -40.735   9.019  1.00 93.17           C  
ATOM   1662  O   GLU A 209       5.716 -40.837  10.154  1.00 93.17           O  
ATOM   1663  CB  GLU A 209       4.967 -39.345   7.328  1.00 93.17           C  
ATOM   1664  CG  GLU A 209       4.604 -37.938   6.872  1.00 93.17           C  
ATOM   1665  CD  GLU A 209       3.434 -37.905   5.901  1.00 93.17           C  
ATOM   1666  OE1 GLU A 209       2.879 -36.810   5.657  1.00 93.17           O  
ATOM   1667  OE2 GLU A 209       3.070 -38.983   5.381  1.00 93.17           O1-
ATOM   1668  N   LYS A 210       6.738 -41.760   8.362  1.00 92.63           N  
ATOM   1669  CA  LYS A 210       6.859 -43.089   8.954  1.00 92.63           C  
ATOM   1670  C   LYS A 210       7.791 -43.069  10.162  1.00 92.63           C  
ATOM   1671  O   LYS A 210       7.547 -43.763  11.152  1.00 92.63           O  
ATOM   1672  CB  LYS A 210       7.365 -44.094   7.918  1.00 92.63           C  
ATOM   1673  CG  LYS A 210       6.331 -44.477   6.870  1.00 92.63           C  
ATOM   1674  CD  LYS A 210       6.882 -45.506   5.891  1.00 92.63           C  
ATOM   1675  CE  LYS A 210       5.877 -45.828   4.792  1.00 92.63           C  
ATOM   1676  NZ  LYS A 210       6.445 -46.767   3.779  1.00 92.63           N1+
ATOM   1677  N   GLN A 211       8.761 -42.165  10.147  1.00 89.41           N  
ATOM   1678  CA  GLN A 211       9.792 -42.080  11.176  1.00 89.41           C  
ATOM   1679  C   GLN A 211       9.383 -41.117  12.287  1.00 89.41           C  
ATOM   1680  O   GLN A 211      10.051 -41.033  13.320  1.00 89.41           O  
ATOM   1681  CB  GLN A 211      11.124 -41.642  10.567  1.00 89.41           C  
ATOM   1682  CG  GLN A 211      11.744 -42.676   9.635  1.00 89.41           C  
ATOM   1683  CD  GLN A 211      13.059 -42.213   9.036  1.00 89.41           C  
ATOM   1684  NE2 GLN A 211      13.638 -43.038   8.170  1.00 89.41           N  
ATOM   1685  OE1 GLN A 211      13.550 -41.124   9.348  1.00 89.41           O  
ATOM   1686  N   GLY A 212       8.227 -40.378  11.949  1.00 90.05           N  
ATOM   1687  CA  GLY A 212       7.755 -39.402  12.918  1.00 90.05           C  
ATOM   1688  C   GLY A 212       8.665 -38.195  13.042  1.00 90.05           C  
ATOM   1689  O   GLY A 212       8.869 -37.674  14.140  1.00 90.05           O  
ATOM   1690  N   ASP A 213       9.340 -37.836  11.988  1.00 91.43           N  
ATOM   1691  CA  ASP A 213      10.265 -36.707  11.965  1.00 91.43           C  
ATOM   1692  C   ASP A 213       9.648 -35.507  11.250  1.00 91.43           C  
ATOM   1693  O   ASP A 213       9.826 -35.338  10.042  1.00 91.43           O  
ATOM   1694  CB  ASP A 213      11.579 -37.103  11.290  1.00 91.43           C  
ATOM   1695  CG  ASP A 213      12.695 -36.100  11.529  1.00 91.43           C  
ATOM   1696  OD1 ASP A 213      12.402 -34.934  11.873  1.00 91.43           O  
ATOM   1697  OD2 ASP A 213      13.875 -36.478  11.367  1.00 91.43           O1-
ATOM   1698  N   PRO A 214       8.881 -34.615  11.930  1.00 91.78           N  
ATOM   1699  CA  PRO A 214       8.177 -33.472  11.343  1.00 91.78           C  
ATOM   1700  C   PRO A 214       9.128 -32.422  10.774  1.00 91.78           C  
ATOM   1701  O   PRO A 214       8.770 -31.700   9.841  1.00 91.78           O  
ATOM   1702  CB  PRO A 214       7.380 -32.906  12.520  1.00 91.78           C  
ATOM   1703  CG  PRO A 214       8.059 -33.446  13.737  1.00 91.78           C  
ATOM   1704  CD  PRO A 214       8.670 -34.774  13.392  1.00 91.78           C  
ATOM   1705  N   GLU A 215      10.396 -32.393  11.319  1.00 93.13           N  
ATOM   1706  CA  GLU A 215      11.407 -31.458  10.832  1.00 93.13           C  
ATOM   1707  C   GLU A 215      11.876 -31.835   9.430  1.00 93.13           C  
ATOM   1708  O   GLU A 215      11.995 -30.973   8.557  1.00 93.13           O  
ATOM   1709  CB  GLU A 215      12.599 -31.407  11.790  1.00 93.13           C  
ATOM   1710  CG  GLU A 215      13.595 -30.302  11.474  1.00 93.13           C  
ATOM   1711  CD  GLU A 215      13.013 -28.906  11.632  1.00 93.13           C  
ATOM   1712  OE1 GLU A 215      13.561 -27.949  11.038  1.00 93.13           O  
ATOM   1713  OE2 GLU A 215      12.002 -28.768  12.355  1.00 93.13           O1-
ATOM   1714  N   VAL A 216      12.200 -33.079   9.183  1.00 92.48           N  
ATOM   1715  CA  VAL A 216      12.611 -33.582   7.877  1.00 92.48           C  
ATOM   1716  C   VAL A 216      11.437 -33.503   6.902  1.00 92.48           C  
ATOM   1717  O   VAL A 216      11.616 -33.152   5.733  1.00 92.48           O  
ATOM   1718  CB  VAL A 216      13.133 -35.033   7.965  1.00 92.48           C  
ATOM   1719  CG1 VAL A 216      13.428 -35.586   6.572  1.00 92.48           C  
ATOM   1720  CG2 VAL A 216      14.381 -35.098   8.844  1.00 92.48           C  
ATOM   1721  N   ALA A 217      10.188 -33.769   7.350  1.00 95.29           N  
ATOM   1722  CA  ALA A 217       8.972 -33.636   6.551  1.00 95.29           C  
ATOM   1723  C   ALA A 217       8.779 -32.197   6.083  1.00 95.29           C  
ATOM   1724  O   ALA A 217       8.444 -31.955   4.920  1.00 95.29           O  
ATOM   1725  CB  ALA A 217       7.757 -34.099   7.350  1.00 95.29           C  
ATOM   1726  N   LEU A 218       8.941 -31.213   7.013  1.00 96.63           N  
ATOM   1727  CA  LEU A 218       8.822 -29.795   6.695  1.00 96.63           C  
ATOM   1728  C   LEU A 218       9.873 -29.375   5.674  1.00 96.63           C  
ATOM   1729  O   LEU A 218       9.565 -28.664   4.715  1.00 96.63           O  
ATOM   1730  CB  LEU A 218       8.957 -28.947   7.963  1.00 96.63           C  
ATOM   1731  CG  LEU A 218       8.807 -27.435   7.787  1.00 96.63           C  
ATOM   1732  CD1 LEU A 218       7.404 -27.096   7.295  1.00 96.63           C  
ATOM   1733  CD2 LEU A 218       9.110 -26.712   9.095  1.00 96.63           C  
ATOM   1734  N   ARG A 219      11.175 -29.784   5.807  1.00 96.05           N  
ATOM   1735  CA  ARG A 219      12.252 -29.458   4.877  1.00 96.05           C  
ATOM   1736  C   ARG A 219      11.998 -30.079   3.508  1.00 96.05           C  
ATOM   1737  O   ARG A 219      12.362 -29.501   2.481  1.00 96.05           O  
ATOM   1738  CB  ARG A 219      13.599 -29.932   5.426  1.00 96.05           C  
ATOM   1739  CG  ARG A 219      14.137 -29.077   6.562  1.00 96.05           C  
ATOM   1740  CD  ARG A 219      15.570 -29.447   6.916  1.00 96.05           C  
ATOM   1741  NE  ARG A 219      15.661 -30.803   7.450  1.00 96.05           N  
ATOM   1742  CZ  ARG A 219      16.793 -31.403   7.806  1.00 96.05           C  
ATOM   1743  NH1 ARG A 219      17.959 -30.776   7.693  1.00 96.05           N1+
ATOM   1744  NH2 ARG A 219      16.762 -32.640   8.280  1.00 96.05           N  
ATOM   1745  N   ALA A 220      11.427 -31.299   3.473  1.00 95.67           N  
ATOM   1746  CA  ALA A 220      11.040 -31.922   2.210  1.00 95.67           C  
ATOM   1747  C   ALA A 220      10.013 -31.069   1.470  1.00 95.67           C  
ATOM   1748  O   ALA A 220      10.098 -30.902   0.251  1.00 95.67           O  
ATOM   1749  CB  ALA A 220      10.486 -33.323   2.454  1.00 95.67           C  
ATOM   1750  N   VAL A 221       9.015 -30.496   2.215  1.00 96.28           N  
ATOM   1751  CA  VAL A 221       7.988 -29.629   1.646  1.00 96.28           C  
ATOM   1752  C   VAL A 221       8.619 -28.325   1.165  1.00 96.28           C  
ATOM   1753  O   VAL A 221       8.265 -27.812   0.101  1.00 96.28           O  
ATOM   1754  CB  VAL A 221       6.865 -29.333   2.667  1.00 96.28           C  
ATOM   1755  CG1 VAL A 221       5.841 -28.366   2.078  1.00 96.28           C  
ATOM   1756  CG2 VAL A 221       6.189 -30.631   3.106  1.00 96.28           C  
ATOM   1757  N   GLU A 222       9.589 -27.749   1.947  1.00 96.46           N  
ATOM   1758  CA  GLU A 222      10.318 -26.557   1.526  1.00 96.46           C  
ATOM   1759  C   GLU A 222      11.014 -26.780   0.187  1.00 96.46           C  
ATOM   1760  O   GLU A 222      11.064 -25.876  -0.650  1.00 96.46           O  
ATOM   1761  CB  GLU A 222      11.342 -26.149   2.590  1.00 96.46           C  
ATOM   1762  CG  GLU A 222      10.720 -25.569   3.851  1.00 96.46           C  
ATOM   1763  CD  GLU A 222      11.733 -25.307   4.954  1.00 96.46           C  
ATOM   1764  OE1 GLU A 222      11.350 -24.758   6.013  1.00 96.46           O  
ATOM   1765  OE2 GLU A 222      12.919 -25.651   4.757  1.00 96.46           O1-
ATOM   1766  N   LEU A 223      11.570 -28.020   0.006  1.00 96.21           N  
ATOM   1767  CA  LEU A 223      12.225 -28.379  -1.247  1.00 96.21           C  
ATOM   1768  C   LEU A 223      11.225 -28.398  -2.398  1.00 96.21           C  
ATOM   1769  O   LEU A 223      11.547 -27.984  -3.513  1.00 96.21           O  
ATOM   1770  CB  LEU A 223      12.908 -29.744  -1.124  1.00 96.21           C  
ATOM   1771  CG  LEU A 223      14.234 -29.773  -0.364  1.00 96.21           C  
ATOM   1772  CD1 LEU A 223      14.733 -31.207  -0.225  1.00 96.21           C  
ATOM   1773  CD2 LEU A 223      15.273 -28.905  -1.066  1.00 96.21           C  
ATOM   1774  N   VAL A 224      10.005 -28.885  -2.129  1.00 96.45           N  
ATOM   1775  CA  VAL A 224       8.946 -28.911  -3.133  1.00 96.45           C  
ATOM   1776  C   VAL A 224       8.587 -27.485  -3.543  1.00 96.45           C  
ATOM   1777  O   VAL A 224       8.370 -27.208  -4.725  1.00 96.45           O  
ATOM   1778  CB  VAL A 224       7.691 -29.649  -2.616  1.00 96.45           C  
ATOM   1779  CG1 VAL A 224       6.562 -29.579  -3.641  1.00 96.45           C  
ATOM   1780  CG2 VAL A 224       8.026 -31.102  -2.284  1.00 96.45           C  
ATOM   1781  N   VAL A 225       8.537 -26.570  -2.596  1.00 96.26           N  
ATOM   1782  CA  VAL A 225       8.276 -25.161  -2.870  1.00 96.26           C  
ATOM   1783  C   VAL A 225       9.389 -24.590  -3.745  1.00 96.26           C  
ATOM   1784  O   VAL A 225       9.123 -23.861  -4.703  1.00 96.26           O  
ATOM   1785  CB  VAL A 225       8.150 -24.344  -1.566  1.00 96.26           C  
ATOM   1786  CG1 VAL A 225       8.000 -22.855  -1.873  1.00 96.26           C  
ATOM   1787  CG2 VAL A 225       6.969 -24.843  -0.736  1.00 96.26           C  
ATOM   1788  N   ARG A 226      10.670 -24.859  -3.392  1.00 96.48           N  
ATOM   1789  CA  ARG A 226      11.811 -24.425  -4.192  1.00 96.48           C  
ATOM   1790  C   ARG A 226      11.706 -24.941  -5.623  1.00 96.48           C  
ATOM   1791  O   ARG A 226      12.056 -24.235  -6.570  1.00 96.48           O  
ATOM   1792  CB  ARG A 226      13.122 -24.898  -3.559  1.00 96.48           C  
ATOM   1793  CG  ARG A 226      13.541 -24.097  -2.336  1.00 96.48           C  
ATOM   1794  CD  ARG A 226      14.898 -24.540  -1.809  1.00 96.48           C  
ATOM   1795  NE  ARG A 226      14.862 -24.791  -0.371  1.00 96.48           N  
ATOM   1796  CZ  ARG A 226      15.901 -25.195   0.355  1.00 96.48           C  
ATOM   1797  NH1 ARG A 226      17.084 -25.404  -0.213  1.00 96.48           N1+
ATOM   1798  NH2 ARG A 226      15.757 -25.393   1.656  1.00 96.48           N  
ATOM   1799  N   VAL A 227      11.258 -26.168  -5.764  1.00 96.86           N  
ATOM   1800  CA  VAL A 227      11.067 -26.761  -7.083  1.00 96.86           C  
ATOM   1801  C   VAL A 227       9.988 -25.993  -7.843  1.00 96.86           C  
ATOM   1802  O   VAL A 227      10.132 -25.729  -9.039  1.00 96.86           O  
ATOM   1803  CB  VAL A 227      10.688 -28.255  -6.985  1.00 96.86           C  
ATOM   1804  CG1 VAL A 227      10.286 -28.802  -8.353  1.00 96.86           C  
ATOM   1805  CG2 VAL A 227      11.848 -29.062  -6.402  1.00 96.86           C  
ATOM   1806  N   ALA A 228       8.845 -25.716  -7.214  1.00 95.49           N  
ATOM   1807  CA  ALA A 228       7.776 -24.915  -7.805  1.00 95.49           C  
ATOM   1808  C   ALA A 228       8.302 -23.565  -8.282  1.00 95.49           C  
ATOM   1809  O   ALA A 228       7.945 -23.102  -9.369  1.00 95.49           O  
ATOM   1810  CB  ALA A 228       6.643 -24.715  -6.801  1.00 95.49           C  
ATOM   1811  N   GLU A 229       9.110 -22.920  -7.502  1.00 96.44           N  
ATOM   1812  CA  GLU A 229       9.721 -21.654  -7.893  1.00 96.44           C  
ATOM   1813  C   GLU A 229      10.616 -21.827  -9.117  1.00 96.44           C  
ATOM   1814  O   GLU A 229      10.649 -20.965  -9.997  1.00 96.44           O  
ATOM   1815  CB  GLU A 229      10.527 -21.065  -6.732  1.00 96.44           C  
ATOM   1816  CG  GLU A 229       9.668 -20.510  -5.605  1.00 96.44           C  
ATOM   1817  CD  GLU A 229      10.478 -20.046  -4.406  1.00 96.44           C  
ATOM   1818  OE1 GLU A 229       9.893 -19.451  -3.472  1.00 96.44           O  
ATOM   1819  OE2 GLU A 229      11.708 -20.278  -4.400  1.00 96.44           O1-
ATOM   1820  N   LEU A 230      11.464 -22.919  -9.068  1.00 96.31           N  
ATOM   1821  CA  LEU A 230      12.328 -23.242 -10.198  1.00 96.31           C  
ATOM   1822  C   LEU A 230      11.509 -23.449 -11.467  1.00 96.31           C  
ATOM   1823  O   LEU A 230      11.872 -22.948 -12.534  1.00 96.31           O  
ATOM   1824  CB  LEU A 230      13.153 -24.497  -9.899  1.00 96.31           C  
ATOM   1825  CG  LEU A 230      14.088 -24.976 -11.012  1.00 96.31           C  
ATOM   1826  CD1 LEU A 230      15.053 -23.864 -11.407  1.00 96.31           C  
ATOM   1827  CD2 LEU A 230      14.848 -26.222 -10.573  1.00 96.31           C  
ATOM   1828  N   LEU A 231      10.386 -24.179 -11.414  1.00 96.13           N  
ATOM   1829  CA  LEU A 231       9.511 -24.419 -12.556  1.00 96.13           C  
ATOM   1830  C   LEU A 231       8.942 -23.108 -13.088  1.00 96.13           C  
ATOM   1831  O   LEU A 231       8.762 -22.951 -14.298  1.00 96.13           O  
ATOM   1832  CB  LEU A 231       8.371 -25.364 -12.168  1.00 96.13           C  
ATOM   1833  CG  LEU A 231       8.744 -26.834 -11.974  1.00 96.13           C  
ATOM   1834  CD1 LEU A 231       7.573 -27.603 -11.370  1.00 96.13           C  
ATOM   1835  CD2 LEU A 231       9.175 -27.456 -13.297  1.00 96.13           C  
ATOM   1836  N   LEU A 232       8.545 -22.235 -12.180  1.00 95.16           N  
ATOM   1837  CA  LEU A 232       8.082 -20.909 -12.574  1.00 95.16           C  
ATOM   1838  C   LEU A 232       9.153 -20.173 -13.370  1.00 95.16           C  
ATOM   1839  O   LEU A 232       8.857 -19.555 -14.396  1.00 95.16           O  
ATOM   1840  CB  LEU A 232       7.691 -20.089 -11.342  1.00 95.16           C  
ATOM   1841  CG  LEU A 232       7.223 -18.656 -11.601  1.00 95.16           C  
ATOM   1842  CD1 LEU A 232       6.030 -18.651 -12.552  1.00 95.16           C  
ATOM   1843  CD2 LEU A 232       6.871 -17.963 -10.289  1.00 95.16           C  
ATOM   1844  N   ARG A 233      10.424 -20.214 -12.857  1.00 95.37           N  
ATOM   1845  CA  ARG A 233      11.531 -19.594 -13.578  1.00 95.37           C  
ATOM   1846  C   ARG A 233      11.716 -20.232 -14.951  1.00 95.37           C  
ATOM   1847  O   ARG A 233      12.007 -19.541 -15.929  1.00 95.37           O  
ATOM   1848  CB  ARG A 233      12.827 -19.703 -12.771  1.00 95.37           C  
ATOM   1849  CG  ARG A 233      12.887 -18.767 -11.575  1.00 95.37           C  
ATOM   1850  CD  ARG A 233      14.257 -18.788 -10.911  1.00 95.37           C  
ATOM   1851  NE  ARG A 233      14.493 -20.043 -10.203  1.00 95.37           N  
ATOM   1852  CZ  ARG A 233      15.634 -20.373  -9.604  1.00 95.37           C  
ATOM   1853  NH1 ARG A 233      16.671 -19.542  -9.616  1.00 95.37           N1+
ATOM   1854  NH2 ARG A 233      15.740 -21.541  -8.988  1.00 95.37           N  
ATOM   1855  N   ILE A 234      11.667 -21.575 -15.011  1.00 93.83           N  
ATOM   1856  CA  ILE A 234      11.763 -22.295 -16.276  1.00 93.83           C  
ATOM   1857  C   ILE A 234      10.644 -21.844 -17.212  1.00 93.83           C  
ATOM   1858  O   ILE A 234      10.875 -21.620 -18.403  1.00 93.83           O  
ATOM   1859  CB  ILE A 234      11.699 -23.824 -16.063  1.00 93.83           C  
ATOM   1860  CG1 ILE A 234      12.939 -24.310 -15.304  1.00 93.83           C  
ATOM   1861  CG2 ILE A 234      11.557 -24.551 -17.403  1.00 93.83           C  
ATOM   1862  CD1 ILE A 234      12.873 -25.769 -14.878  1.00 93.83           C  
ATOM   1863  N   ALA A 235       9.413 -21.691 -16.680  1.00 90.95           N  
ATOM   1864  CA  ALA A 235       8.243 -21.235 -17.426  1.00 90.95           C  
ATOM   1865  C   ALA A 235       8.458 -19.829 -17.977  1.00 90.95           C  
ATOM   1866  O   ALA A 235       8.100 -19.544 -19.123  1.00 90.95           O  
ATOM   1867  CB  ALA A 235       7.000 -21.272 -16.539  1.00 90.95           C  
ATOM   1868  N   LYS A 236       9.081 -18.941 -17.279  1.00 91.65           N  
ATOM   1869  CA  LYS A 236       9.344 -17.572 -17.716  1.00 91.65           C  
ATOM   1870  C   LYS A 236      10.372 -17.543 -18.842  1.00 91.65           C  
ATOM   1871  O   LYS A 236      10.234 -16.775 -19.797  1.00 91.65           O  
ATOM   1872  CB  LYS A 236       9.827 -16.718 -16.542  1.00 91.65           C  
ATOM   1873  CG  LYS A 236       8.726 -16.323 -15.569  1.00 91.65           C  
ATOM   1874  CD  LYS A 236       9.252 -15.408 -14.471  1.00 91.65           C  
ATOM   1875  CE  LYS A 236       8.144 -14.985 -13.517  1.00 91.65           C  
ATOM   1876  NZ  LYS A 236       8.662 -14.120 -12.414  1.00 91.65           N1+
ATOM   1877  N   GLU A 237      11.322 -18.483 -18.657  1.00 89.80           N  
ATOM   1878  CA  GLU A 237      12.403 -18.555 -19.636  1.00 89.80           C  
ATOM   1879  C   GLU A 237      11.930 -19.206 -20.933  1.00 89.80           C  
ATOM   1880  O   GLU A 237      12.343 -18.803 -22.023  1.00 89.80           O  
ATOM   1881  CB  GLU A 237      13.596 -19.325 -19.066  1.00 89.80           C  
ATOM   1882  CG  GLU A 237      14.365 -18.563 -17.996  1.00 89.80           C  
ATOM   1883  CD  GLU A 237      15.066 -17.323 -18.530  1.00 89.80           C  
ATOM   1884  OE1 GLU A 237      15.579 -16.518 -17.719  1.00 89.80           O  
ATOM   1885  OE2 GLU A 237      15.100 -17.153 -19.770  1.00 89.80           O1-
ATOM   1886  N   SER A 238      11.036 -20.157 -20.893  1.00 88.57           N  
ATOM   1887  CA  SER A 238      10.600 -20.949 -22.038  1.00 88.57           C  
ATOM   1888  C   SER A 238       9.336 -20.368 -22.663  1.00 88.57           C  
ATOM   1889  O   SER A 238       9.032 -20.640 -23.826  1.00 88.57           O  
ATOM   1890  CB  SER A 238      10.355 -22.400 -21.625  1.00 88.57           C  
ATOM   1891  OG  SER A 238       9.286 -22.486 -20.698  1.00 88.57           O  
ATOM   1892  N   GLY A 239       8.566 -19.420 -21.926  1.00 85.46           N  
ATOM   1893  CA  GLY A 239       7.259 -18.944 -22.353  1.00 85.46           C  
ATOM   1894  C   GLY A 239       6.224 -20.050 -22.446  1.00 85.46           C  
ATOM   1895  O   GLY A 239       5.257 -19.940 -23.204  1.00 85.46           O  
ATOM   1896  N   SER A 240       6.542 -21.200 -21.858  1.00 83.12           N  
ATOM   1897  CA  SER A 240       5.699 -22.387 -21.973  1.00 83.12           C  
ATOM   1898  C   SER A 240       4.571 -22.365 -20.947  1.00 83.12           C  
ATOM   1899  O   SER A 240       4.821 -22.275 -19.743  1.00 83.12           O  
ATOM   1900  CB  SER A 240       6.534 -23.656 -21.797  1.00 83.12           C  
ATOM   1901  OG  SER A 240       5.701 -24.801 -21.732  1.00 83.12           O  
ATOM   1902  N   SER A 241       3.337 -22.272 -21.414  1.00 80.86           N  
ATOM   1903  CA  SER A 241       2.136 -22.368 -20.592  1.00 80.86           C  
ATOM   1904  C   SER A 241       2.066 -23.710 -19.871  1.00 80.86           C  
ATOM   1905  O   SER A 241       1.540 -23.797 -18.759  1.00 80.86           O  
ATOM   1906  CB  SER A 241       0.884 -22.174 -21.447  1.00 80.86           C  
ATOM   1907  OG  SER A 241       0.832 -23.133 -22.489  1.00 80.86           O  
ATOM   1908  N   GLU A 242       2.684 -24.721 -20.480  1.00 82.88           N  
ATOM   1909  CA  GLU A 242       2.773 -26.056 -19.898  1.00 82.88           C  
ATOM   1910  C   GLU A 242       3.644 -26.055 -18.644  1.00 82.88           C  
ATOM   1911  O   GLU A 242       3.300 -26.687 -17.643  1.00 82.88           O  
ATOM   1912  CB  GLU A 242       3.326 -27.052 -20.920  1.00 82.88           C  
ATOM   1913  CG  GLU A 242       3.280 -28.501 -20.455  1.00 82.88           C  
ATOM   1914  CD  GLU A 242       3.794 -29.482 -21.497  1.00 82.88           C  
ATOM   1915  OE1 GLU A 242       3.834 -30.701 -21.214  1.00 82.88           O  
ATOM   1916  OE2 GLU A 242       4.161 -29.028 -22.603  1.00 82.88           O1-
ATOM   1917  N   ALA A 243       4.826 -25.394 -18.642  1.00 85.61           N  
ATOM   1918  CA  ALA A 243       5.737 -25.245 -17.509  1.00 85.61           C  
ATOM   1919  C   ALA A 243       5.077 -24.468 -16.373  1.00 85.61           C  
ATOM   1920  O   ALA A 243       5.276 -24.785 -15.198  1.00 85.61           O  
ATOM   1921  CB  ALA A 243       7.022 -24.548 -17.948  1.00 85.61           C  
ATOM   1922  N   LEU A 244       4.221 -23.473 -16.760  1.00 87.53           N  
ATOM   1923  CA  LEU A 244       3.456 -22.684 -15.802  1.00 87.53           C  
ATOM   1924  C   LEU A 244       2.405 -23.544 -15.106  1.00 87.53           C  
ATOM   1925  O   LEU A 244       2.223 -23.446 -13.890  1.00 87.53           O  
ATOM   1926  CB  LEU A 244       2.781 -21.499 -16.498  1.00 87.53           C  
ATOM   1927  CG  LEU A 244       3.664 -20.280 -16.768  1.00 87.53           C  
ATOM   1928  CD1 LEU A 244       2.941 -19.295 -17.680  1.00 87.53           C  
ATOM   1929  CD2 LEU A 244       4.064 -19.608 -15.458  1.00 87.53           C  
ATOM   1930  N   THR A 245       1.667 -24.357 -15.857  1.00 84.65           N  
ATOM   1931  CA  THR A 245       0.680 -25.283 -15.312  1.00 84.65           C  
ATOM   1932  C   THR A 245       1.344 -26.296 -14.382  1.00 84.65           C  
ATOM   1933  O   THR A 245       0.807 -26.616 -13.320  1.00 84.65           O  
ATOM   1934  CB  THR A 245      -0.068 -26.026 -16.434  1.00 84.65           C  
ATOM   1935  CG2 THR A 245      -1.099 -26.993 -15.861  1.00 84.65           C  
ATOM   1936  OG1 THR A 245      -0.735 -25.072 -17.268  1.00 84.65           O  
ATOM   1937  N   ARG A 246       2.450 -26.765 -14.747  1.00 89.12           N  
ATOM   1938  CA  ARG A 246       3.210 -27.719 -13.946  1.00 89.12           C  
ATOM   1939  C   ARG A 246       3.709 -27.076 -12.655  1.00 89.12           C  
ATOM   1940  O   ARG A 246       3.704 -27.711 -11.598  1.00 89.12           O  
ATOM   1941  CB  ARG A 246       4.392 -28.272 -14.746  1.00 89.12           C  
ATOM   1942  CG  ARG A 246       3.992 -29.238 -15.848  1.00 89.12           C  
ATOM   1943  CD  ARG A 246       5.207 -29.814 -16.562  1.00 89.12           C  
ATOM   1944  NE  ARG A 246       4.826 -30.563 -17.756  1.00 89.12           N  
ATOM   1945  CZ  ARG A 246       5.672 -31.237 -18.531  1.00 89.12           C  
ATOM   1946  NH1 ARG A 246       6.970 -31.267 -18.251  1.00 89.12           N1+
ATOM   1947  NH2 ARG A 246       5.217 -31.884 -19.594  1.00 89.12           N  
ATOM   1948  N   ALA A 247       4.270 -25.845 -12.714  1.00 90.05           N  
ATOM   1949  CA  ALA A 247       4.663 -25.063 -11.545  1.00 90.05           C  
ATOM   1950  C   ALA A 247       3.492 -24.894 -10.581  1.00 90.05           C  
ATOM   1951  O   ALA A 247       3.657 -25.021  -9.365  1.00 90.05           O  
ATOM   1952  CB  ALA A 247       5.196 -23.697 -11.972  1.00 90.05           C  
ATOM   1953  N   TRP A 248       2.405 -24.648 -11.130  1.00 89.23           N  
ATOM   1954  CA  TRP A 248       1.179 -24.496 -10.355  1.00 89.23           C  
ATOM   1955  C   TRP A 248       0.811 -25.799  -9.654  1.00 89.23           C  
ATOM   1956  O   TRP A 248       0.487 -25.802  -8.464  1.00 89.23           O  
ATOM   1957  CB  TRP A 248       0.025 -24.043 -11.256  1.00 89.23           C  
ATOM   1958  CG  TRP A 248      -1.255 -23.782 -10.521  1.00 89.23           C  
ATOM   1959  CD1 TRP A 248      -2.260 -24.675 -10.274  1.00 89.23           C  
ATOM   1960  CD2 TRP A 248      -1.669 -22.541  -9.942  1.00 89.23           C  
ATOM   1961  CE2 TRP A 248      -2.938 -22.755  -9.358  1.00 89.23           C  
ATOM   1962  CE3 TRP A 248      -1.089 -21.268  -9.858  1.00 89.23           C  
ATOM   1963  NE1 TRP A 248      -3.275 -24.063  -9.575  1.00 89.23           N  
ATOM   1964  CZ2 TRP A 248      -3.637 -21.740  -8.699  1.00 89.23           C  
ATOM   1965  CZ3 TRP A 248      -1.788 -20.260  -9.203  1.00 89.23           C  
ATOM   1966  CH2 TRP A 248      -3.048 -20.505  -8.632  1.00 89.23           C  
ATOM   1967  N   ARG A 249       0.814 -26.994 -10.301  1.00 88.55           N  
ATOM   1968  CA  ARG A 249       0.518 -28.302  -9.726  1.00 88.55           C  
ATOM   1969  C   ARG A 249       1.448 -28.610  -8.558  1.00 88.55           C  
ATOM   1970  O   ARG A 249       1.003 -29.093  -7.514  1.00 88.55           O  
ATOM   1971  CB  ARG A 249       0.634 -29.396 -10.790  1.00 88.55           C  
ATOM   1972  CG  ARG A 249      -0.517 -29.415 -11.783  1.00 88.55           C  
ATOM   1973  CD  ARG A 249      -0.373 -30.545 -12.793  1.00 88.55           C  
ATOM   1974  NE  ARG A 249      -1.414 -30.490 -13.815  1.00 88.55           N  
ATOM   1975  CZ  ARG A 249      -1.462 -31.271 -14.891  1.00 88.55           C  
ATOM   1976  NH1 ARG A 249      -0.525 -32.187 -15.105  1.00 88.55           N1+
ATOM   1977  NH2 ARG A 249      -2.454 -31.137 -15.758  1.00 88.55           N  
ATOM   1978  N   VAL A 250       2.640 -28.351  -8.811  1.00 91.61           N  
ATOM   1979  CA  VAL A 250       3.653 -28.602  -7.790  1.00 91.61           C  
ATOM   1980  C   VAL A 250       3.418 -27.686  -6.592  1.00 91.61           C  
ATOM   1981  O   VAL A 250       3.556 -28.110  -5.442  1.00 91.61           O  
ATOM   1982  CB  VAL A 250       5.080 -28.399  -8.345  1.00 91.61           C  
ATOM   1983  CG1 VAL A 250       6.112 -28.467  -7.220  1.00 91.61           C  
ATOM   1984  CG2 VAL A 250       5.388 -29.440  -9.420  1.00 91.61           C  
ATOM   1985  N   ALA A 251       3.103 -26.426  -6.789  1.00 90.29           N  
ATOM   1986  CA  ALA A 251       2.793 -25.462  -5.735  1.00 90.29           C  
ATOM   1987  C   ALA A 251       1.580 -25.908  -4.924  1.00 90.29           C  
ATOM   1988  O   ALA A 251       1.579 -25.811  -3.695  1.00 90.29           O  
ATOM   1989  CB  ALA A 251       2.550 -24.079  -6.334  1.00 90.29           C  
ATOM   1990  N   ILE A 252       0.531 -26.392  -5.527  1.00 86.14           N  
ATOM   1991  CA  ILE A 252      -0.663 -26.903  -4.862  1.00 86.14           C  
ATOM   1992  C   ILE A 252      -0.301 -28.122  -4.017  1.00 86.14           C  
ATOM   1993  O   ILE A 252      -0.757 -28.253  -2.879  1.00 86.14           O  
ATOM   1994  CB  ILE A 252      -1.765 -27.266  -5.883  1.00 86.14           C  
ATOM   1995  CG1 ILE A 252      -2.337 -25.997  -6.525  1.00 86.14           C  
ATOM   1996  CG2 ILE A 252      -2.871 -28.087  -5.213  1.00 86.14           C  
ATOM   1997  CD1 ILE A 252      -3.323 -26.265  -7.654  1.00 86.14           C  
ATOM   1998  N   GLU A 253       0.361 -28.948  -4.674  1.00 90.23           N  
ATOM   1999  CA  GLU A 253       0.832 -30.126  -3.951  1.00 90.23           C  
ATOM   2000  C   GLU A 253       1.636 -29.731  -2.717  1.00 90.23           C  
ATOM   2001  O   GLU A 253       1.504 -30.350  -1.659  1.00 90.23           O  
ATOM   2002  CB  GLU A 253       1.677 -31.016  -4.866  1.00 90.23           C  
ATOM   2003  CG  GLU A 253       2.078 -32.342  -4.235  1.00 90.23           C  
ATOM   2004  CD  GLU A 253       2.800 -33.271  -5.198  1.00 90.23           C  
ATOM   2005  OE1 GLU A 253       3.192 -34.387  -4.787  1.00 90.23           O  
ATOM   2006  OE2 GLU A 253       2.976 -32.879  -6.374  1.00 90.23           O1-
ATOM   2007  N   ALA A 254       2.608 -28.799  -2.857  1.00 91.85           N  
ATOM   2008  CA  ALA A 254       3.406 -28.297  -1.742  1.00 91.85           C  
ATOM   2009  C   ALA A 254       2.512 -27.794  -0.612  1.00 91.85           C  
ATOM   2010  O   ALA A 254       2.793 -28.036   0.564  1.00 91.85           O  
ATOM   2011  CB  ALA A 254       4.339 -27.184  -2.214  1.00 91.85           C  
ATOM   2012  N   PHE A 255       1.456 -27.032  -0.982  1.00 88.91           N  
ATOM   2013  CA  PHE A 255       0.487 -26.527  -0.016  1.00 88.91           C  
ATOM   2014  C   PHE A 255      -0.168 -27.675   0.742  1.00 88.91           C  
ATOM   2015  O   PHE A 255      -0.264 -27.640   1.971  1.00 88.91           O  
ATOM   2016  CB  PHE A 255      -0.582 -25.684  -0.718  1.00 88.91           C  
ATOM   2017  CG  PHE A 255      -1.502 -24.961   0.230  1.00 88.91           C  
ATOM   2018  CD1 PHE A 255      -2.652 -25.575   0.708  1.00 88.91           C  
ATOM   2019  CD2 PHE A 255      -1.215 -23.666   0.642  1.00 88.91           C  
ATOM   2020  CE1 PHE A 255      -3.506 -24.909   1.585  1.00 88.91           C  
ATOM   2021  CE2 PHE A 255      -2.062 -22.993   1.518  1.00 88.91           C  
ATOM   2022  CZ  PHE A 255      -3.208 -23.617   1.987  1.00 88.91           C  
ATOM   2023  N   GLN A 256      -0.591 -28.782  -0.011  1.00 88.72           N  
ATOM   2024  CA  GLN A 256      -1.225 -29.954   0.583  1.00 88.72           C  
ATOM   2025  C   GLN A 256      -0.269 -30.679   1.526  1.00 88.72           C  
ATOM   2026  O   GLN A 256      -0.667 -31.108   2.611  1.00 88.72           O  
ATOM   2027  CB  GLN A 256      -1.715 -30.910  -0.506  1.00 88.72           C  
ATOM   2028  CG  GLN A 256      -2.871 -30.362  -1.332  1.00 88.72           C  
ATOM   2029  CD  GLN A 256      -3.244 -31.267  -2.491  1.00 88.72           C  
ATOM   2030  NE2 GLN A 256      -4.385 -30.991  -3.114  1.00 88.72           N  
ATOM   2031  OE1 GLN A 256      -2.513 -32.205  -2.825  1.00 88.72           O  
ATOM   2032  N   LEU A 257       0.932 -30.839   1.105  1.00 92.53           N  
ATOM   2033  CA  LEU A 257       1.955 -31.491   1.915  1.00 92.53           C  
ATOM   2034  C   LEU A 257       2.241 -30.688   3.179  1.00 92.53           C  
ATOM   2035  O   LEU A 257       2.481 -31.262   4.243  1.00 92.53           O  
ATOM   2036  CB  LEU A 257       3.244 -31.670   1.107  1.00 92.53           C  
ATOM   2037  CG  LEU A 257       3.183 -32.661  -0.055  1.00 92.53           C  
ATOM   2038  CD1 LEU A 257       4.490 -32.637  -0.841  1.00 92.53           C  
ATOM   2039  CD2 LEU A 257       2.886 -34.067   0.455  1.00 92.53           C  
ATOM   2040  N   ALA A 258       2.311 -29.365   3.064  1.00 91.13           N  
ATOM   2041  CA  ALA A 258       2.519 -28.471   4.200  1.00 91.13           C  
ATOM   2042  C   ALA A 258       1.416 -28.640   5.240  1.00 91.13           C  
ATOM   2043  O   ALA A 258       1.681 -28.609   6.445  1.00 91.13           O  
ATOM   2044  CB  ALA A 258       2.585 -27.020   3.729  1.00 91.13           C  
ATOM   2045  N   VAL A 259       0.183 -28.827   4.853  1.00 89.10           N  
ATOM   2046  CA  VAL A 259      -0.949 -29.088   5.736  1.00 89.10           C  
ATOM   2047  C   VAL A 259      -0.738 -30.410   6.470  1.00 89.10           C  
ATOM   2048  O   VAL A 259      -0.996 -30.507   7.673  1.00 89.10           O  
ATOM   2049  CB  VAL A 259      -2.283 -29.117   4.957  1.00 89.10           C  
ATOM   2050  CG1 VAL A 259      -3.429 -29.559   5.865  1.00 89.10           C  
ATOM   2051  CG2 VAL A 259      -2.576 -27.747   4.350  1.00 89.10           C  
ATOM   2052  N   ARG A 260      -0.359 -31.414   5.714  1.00 91.42           N  
ATOM   2053  CA  ARG A 260      -0.073 -32.712   6.316  1.00 91.42           C  
ATOM   2054  C   ARG A 260       0.989 -32.590   7.403  1.00 91.42           C  
ATOM   2055  O   ARG A 260       0.881 -33.220   8.457  1.00 91.42           O  
ATOM   2056  CB  ARG A 260       0.380 -33.711   5.249  1.00 91.42           C  
ATOM   2057  CG  ARG A 260      -0.735 -34.176   4.327  1.00 91.42           C  
ATOM   2058  CD  ARG A 260      -0.205 -35.049   3.197  1.00 91.42           C  
ATOM   2059  NE  ARG A 260       0.358 -36.298   3.699  1.00 91.42           N  
ATOM   2060  CZ  ARG A 260       1.062 -37.159   2.970  1.00 91.42           C  
ATOM   2061  NH1 ARG A 260       1.304 -36.922   1.686  1.00 91.42           N1+
ATOM   2062  NH2 ARG A 260       1.527 -38.268   3.528  1.00 91.42           N  
ATOM   2063  N   VAL A 261       2.108 -31.882   7.187  1.00 93.64           N  
ATOM   2064  CA  VAL A 261       3.181 -31.636   8.145  1.00 93.64           C  
ATOM   2065  C   VAL A 261       2.628 -30.900   9.363  1.00 93.64           C  
ATOM   2066  O   VAL A 261       3.012 -31.191  10.499  1.00 93.64           O  
ATOM   2067  CB  VAL A 261       4.333 -30.824   7.510  1.00 93.64           C  
ATOM   2068  CG1 VAL A 261       5.348 -30.407   8.573  1.00 93.64           C  
ATOM   2069  CG2 VAL A 261       5.011 -31.635   6.407  1.00 93.64           C  
ATOM   2070  N   LEU A 262       1.767 -29.878   9.120  1.00 91.63           N  
ATOM   2071  CA  LEU A 262       1.100 -29.153  10.196  1.00 91.63           C  
ATOM   2072  C   LEU A 262       0.344 -30.111  11.110  1.00 91.63           C  
ATOM   2073  O   LEU A 262       0.455 -30.024  12.336  1.00 91.63           O  
ATOM   2074  CB  LEU A 262       0.138 -28.109   9.624  1.00 91.63           C  
ATOM   2075  CG  LEU A 262      -0.669 -27.300  10.640  1.00 91.63           C  
ATOM   2076  CD1 LEU A 262       0.265 -26.504  11.545  1.00 91.63           C  
ATOM   2077  CD2 LEU A 262      -1.650 -26.375   9.930  1.00 91.63           C  
ATOM   2078  N   LYS A 263      -0.424 -31.064  10.496  1.00 90.16           N  
ATOM   2079  CA  LYS A 263      -1.184 -32.051  11.258  1.00 90.16           C  
ATOM   2080  C   LYS A 263      -0.257 -32.969  12.048  1.00 90.16           C  
ATOM   2081  O   LYS A 263      -0.542 -33.305  13.200  1.00 90.16           O  
ATOM   2082  CB  LYS A 263      -2.072 -32.879  10.327  1.00 90.16           C  
ATOM   2083  CG  LYS A 263      -3.258 -32.113   9.759  1.00 90.16           C  
ATOM   2084  CD  LYS A 263      -4.104 -32.989   8.845  1.00 90.16           C  
ATOM   2085  CE  LYS A 263      -5.269 -32.214   8.246  1.00 90.16           C  
ATOM   2086  NZ  LYS A 263      -6.056 -33.048   7.289  1.00 90.16           N1+
ATOM   2087  N   LEU A 264       0.745 -33.440  11.309  1.00 92.05           N  
ATOM   2088  CA  LEU A 264       1.771 -34.255  11.950  1.00 92.05           C  
ATOM   2089  C   LEU A 264       2.370 -33.529  13.149  1.00 92.05           C  
ATOM   2090  O   LEU A 264       2.540 -34.121  14.218  1.00 92.05           O  
ATOM   2091  CB  LEU A 264       2.874 -34.613  10.951  1.00 92.05           C  
ATOM   2092  CG  LEU A 264       4.008 -35.491  11.480  1.00 92.05           C  
ATOM   2093  CD1 LEU A 264       3.465 -36.842  11.935  1.00 92.05           C  
ATOM   2094  CD2 LEU A 264       5.085 -35.674  10.415  1.00 92.05           C  
ATOM   2095  N   ALA A 265       2.803 -32.261  13.025  1.00 91.61           N  
ATOM   2096  CA  ALA A 265       3.394 -31.425  14.068  1.00 91.61           C  
ATOM   2097  C   ALA A 265       2.415 -31.208  15.218  1.00 91.61           C  
ATOM   2098  O   ALA A 265       2.811 -31.203  16.386  1.00 91.61           O  
ATOM   2099  CB  ALA A 265       3.834 -30.083  13.487  1.00 91.61           C  
ATOM   2100  N   GLN A 266       1.069 -30.982  14.915  1.00 90.83           N  
ATOM   2101  CA  GLN A 266       0.031 -30.799  15.924  1.00 90.83           C  
ATOM   2102  C   GLN A 266      -0.151 -32.062  16.761  1.00 90.83           C  
ATOM   2103  O   GLN A 266      -0.358 -31.985  17.974  1.00 90.83           O  
ATOM   2104  CB  GLN A 266      -1.293 -30.408  15.268  1.00 90.83           C  
ATOM   2105  CG  GLN A 266      -1.317 -28.984  14.731  1.00 90.83           C  
ATOM   2106  CD  GLN A 266      -2.598 -28.658  13.986  1.00 90.83           C  
ATOM   2107  NE2 GLN A 266      -2.888 -27.370  13.837  1.00 90.83           N  
ATOM   2108  OE1 GLN A 266      -3.322 -29.558  13.546  1.00 90.83           O  
ATOM   2109  N   LYS A 267      -0.082 -33.287  16.056  1.00 91.84           N  
ATOM   2110  CA  LYS A 267      -0.197 -34.579  16.726  1.00 91.84           C  
ATOM   2111  C   LYS A 267       0.955 -34.795  17.704  1.00 91.84           C  
ATOM   2112  O   LYS A 267       0.768 -35.381  18.772  1.00 91.84           O  
ATOM   2113  CB  LYS A 267      -0.237 -35.714  15.703  1.00 91.84           C  
ATOM   2114  CG  LYS A 267      -0.532 -37.080  16.304  1.00 91.84           C  
ATOM   2115  CD  LYS A 267      -0.602 -38.159  15.231  1.00 91.84           C  
ATOM   2116  CE  LYS A 267      -0.809 -39.540  15.839  1.00 91.84           C  
ATOM   2117  NZ  LYS A 267      -0.888 -40.600  14.790  1.00 91.84           N1+
ATOM   2118  N   GLN A 268       2.169 -34.203  17.439  1.00 91.58           N  
ATOM   2119  CA  GLN A 268       3.393 -34.399  18.210  1.00 91.58           C  
ATOM   2120  C   GLN A 268       3.648 -33.223  19.147  1.00 91.58           C  
ATOM   2121  O   GLN A 268       4.688 -33.161  19.808  1.00 91.58           O  
ATOM   2122  CB  GLN A 268       4.589 -34.598  17.278  1.00 91.58           C  
ATOM   2123  CG  GLN A 268       4.532 -35.889  16.472  1.00 91.58           C  
ATOM   2124  CD  GLN A 268       5.771 -36.104  15.622  1.00 91.58           C  
ATOM   2125  NE2 GLN A 268       5.623 -36.861  14.540  1.00 91.58           N  
ATOM   2126  OE1 GLN A 268       6.851 -35.593  15.935  1.00 91.58           O  
ATOM   2127  N   ASN A 269       2.663 -32.294  19.180  1.00 92.32           N  
ATOM   2128  CA  ASN A 269       2.765 -31.091  19.999  1.00 92.32           C  
ATOM   2129  C   ASN A 269       4.050 -30.322  19.708  1.00 92.32           C  
ATOM   2130  O   ASN A 269       4.715 -29.844  20.629  1.00 92.32           O  
ATOM   2131  CB  ASN A 269       2.683 -31.444  21.486  1.00 92.32           C  
ATOM   2132  CG  ASN A 269       1.333 -32.014  21.878  1.00 92.32           C  
ATOM   2133  ND2 ASN A 269       1.346 -33.118  22.613  1.00 92.32           N  
ATOM   2134  OD1 ASN A 269       0.287 -31.464  21.521  1.00 92.32           O  
ATOM   2135  N   ASP A 270       4.608 -30.389  18.455  1.00 93.39           N  
ATOM   2136  CA  ASP A 270       5.758 -29.624  17.982  1.00 93.39           C  
ATOM   2137  C   ASP A 270       5.329 -28.256  17.456  1.00 93.39           C  
ATOM   2138  O   ASP A 270       5.077 -28.096  16.259  1.00 93.39           O  
ATOM   2139  CB  ASP A 270       6.506 -30.396  16.894  1.00 93.39           C  
ATOM   2140  CG  ASP A 270       7.895 -29.845  16.623  1.00 93.39           C  
ATOM   2141  OD1 ASP A 270       8.137 -28.647  16.883  1.00 93.39           O  
ATOM   2142  OD2 ASP A 270       8.753 -30.616  16.142  1.00 93.39           O1-
ATOM   2143  N   SER A 271       5.224 -27.201  18.388  1.00 92.17           N  
ATOM   2144  CA  SER A 271       4.658 -25.886  18.103  1.00 92.17           C  
ATOM   2145  C   SER A 271       5.535 -25.107  17.128  1.00 92.17           C  
ATOM   2146  O   SER A 271       5.031 -24.326  16.319  1.00 92.17           O  
ATOM   2147  CB  SER A 271       4.482 -25.086  19.394  1.00 92.17           C  
ATOM   2148  OG  SER A 271       5.714 -24.970  20.085  1.00 92.17           O  
ATOM   2149  N   GLU A 272       6.879 -25.345  17.149  1.00 94.49           N  
ATOM   2150  CA  GLU A 272       7.819 -24.669  16.261  1.00 94.49           C  
ATOM   2151  C   GLU A 272       7.639 -25.125  14.816  1.00 94.49           C  
ATOM   2152  O   GLU A 272       7.589 -24.300  13.901  1.00 94.49           O  
ATOM   2153  CB  GLU A 272       9.260 -24.916  16.714  1.00 94.49           C  
ATOM   2154  CG  GLU A 272      10.296 -24.114  15.939  1.00 94.49           C  
ATOM   2155  CD  GLU A 272      11.718 -24.343  16.424  1.00 94.49           C  
ATOM   2156  OE1 GLU A 272      12.664 -23.802  15.807  1.00 94.49           O  
ATOM   2157  OE2 GLU A 272      11.889 -25.070  17.428  1.00 94.49           O1-
ATOM   2158  N   VAL A 273       7.544 -26.404  14.580  1.00 92.62           N  
ATOM   2159  CA  VAL A 273       7.362 -26.978  13.251  1.00 92.62           C  
ATOM   2160  C   VAL A 273       5.973 -26.626  12.723  1.00 92.62           C  
ATOM   2161  O   VAL A 273       5.810 -26.327  11.537  1.00 92.62           O  
ATOM   2162  CB  VAL A 273       7.555 -28.510  13.261  1.00 92.62           C  
ATOM   2163  CG1 VAL A 273       7.217 -29.107  11.897  1.00 92.62           C  
ATOM   2164  CG2 VAL A 273       8.987 -28.863  13.662  1.00 92.62           C  
ATOM   2165  N   ALA A 274       4.945 -26.585  13.502  1.00 89.74           N  
ATOM   2166  CA  ALA A 274       3.588 -26.174  13.152  1.00 89.74           C  
ATOM   2167  C   ALA A 274       3.559 -24.726  12.673  1.00 89.74           C  
ATOM   2168  O   ALA A 274       2.891 -24.405  11.687  1.00 89.74           O  
ATOM   2169  CB  ALA A 274       2.653 -26.355  14.346  1.00 89.74           C  
ATOM   2170  N   ARG A 275       4.253 -23.819  13.374  1.00 92.87           N  
ATOM   2171  CA  ARG A 275       4.353 -22.418  12.976  1.00 92.87           C  
ATOM   2172  C   ARG A 275       5.053 -22.280  11.628  1.00 92.87           C  
ATOM   2173  O   ARG A 275       4.602 -21.527  10.763  1.00 92.87           O  
ATOM   2174  CB  ARG A 275       5.098 -21.609  14.040  1.00 92.87           C  
ATOM   2175  CG  ARG A 275       5.108 -20.111  13.779  1.00 92.87           C  
ATOM   2176  CD  ARG A 275       5.856 -19.354  14.867  1.00 92.87           C  
ATOM   2177  NE  ARG A 275       7.274 -19.709  14.893  1.00 92.87           N  
ATOM   2178  CZ  ARG A 275       8.235 -18.948  15.408  1.00 92.87           C  
ATOM   2179  NH1 ARG A 275       7.951 -17.770  15.952  1.00 92.87           N1+
ATOM   2180  NH2 ARG A 275       9.492 -19.368  15.379  1.00 92.87           N  
ATOM   2181  N   ARG A 276       6.159 -22.955  11.482  1.00 95.38           N  
ATOM   2182  CA  ARG A 276       6.916 -22.917  10.236  1.00 95.38           C  
ATOM   2183  C   ARG A 276       6.112 -23.518   9.088  1.00 95.38           C  
ATOM   2184  O   ARG A 276       6.194 -23.045   7.951  1.00 95.38           O  
ATOM   2185  CB  ARG A 276       8.244 -23.659  10.391  1.00 95.38           C  
ATOM   2186  CG  ARG A 276       9.254 -22.940  11.271  1.00 95.38           C  
ATOM   2187  CD  ARG A 276      10.492 -23.791  11.521  1.00 95.38           C  
ATOM   2188  NE  ARG A 276      11.193 -24.100  10.278  1.00 95.38           N  
ATOM   2189  CZ  ARG A 276      12.139 -25.026  10.152  1.00 95.38           C  
ATOM   2190  NH1 ARG A 276      12.519 -25.754  11.196  1.00 95.38           N1+
ATOM   2191  NH2 ARG A 276      12.712 -25.226   8.974  1.00 95.38           N  
ATOM   2192  N   ALA A 277       5.391 -24.602   9.332  1.00 91.63           N  
ATOM   2193  CA  ALA A 277       4.524 -25.197   8.319  1.00 91.63           C  
ATOM   2194  C   ALA A 277       3.447 -24.212   7.872  1.00 91.63           C  
ATOM   2195  O   ALA A 277       3.138 -24.119   6.681  1.00 91.63           O  
ATOM   2196  CB  ALA A 277       3.882 -26.476   8.851  1.00 91.63           C  
ATOM   2197  N   THR A 278       2.841 -23.451   8.784  1.00 88.49           N  
ATOM   2198  CA  THR A 278       1.852 -22.420   8.487  1.00 88.49           C  
ATOM   2199  C   THR A 278       2.471 -21.303   7.651  1.00 88.49           C  
ATOM   2200  O   THR A 278       1.852 -20.816   6.703  1.00 88.49           O  
ATOM   2201  CB  THR A 278       1.255 -21.829   9.777  1.00 88.49           C  
ATOM   2202  CG2 THR A 278       0.213 -20.762   9.463  1.00 88.49           C  
ATOM   2203  OG1 THR A 278       0.637 -22.877  10.534  1.00 88.49           O  
ATOM   2204  N   GLU A 279       3.713 -20.881   8.059  1.00 93.41           N  
ATOM   2205  CA  GLU A 279       4.430 -19.870   7.289  1.00 93.41           C  
ATOM   2206  C   GLU A 279       4.709 -20.352   5.869  1.00 93.41           C  
ATOM   2207  O   GLU A 279       4.634 -19.573   4.916  1.00 93.41           O  
ATOM   2208  CB  GLU A 279       5.742 -19.495   7.984  1.00 93.41           C  
ATOM   2209  CG  GLU A 279       5.556 -18.635   9.226  1.00 93.41           C  
ATOM   2210  CD  GLU A 279       6.863 -18.320   9.938  1.00 93.41           C  
ATOM   2211  OE1 GLU A 279       6.837 -17.602  10.963  1.00 93.41           O  
ATOM   2212  OE2 GLU A 279       7.920 -18.796   9.467  1.00 93.41           O1-
ATOM   2213  N   LEU A 280       5.109 -21.600   5.810  1.00 94.44           N  
ATOM   2214  CA  LEU A 280       5.365 -22.210   4.510  1.00 94.44           C  
ATOM   2215  C   LEU A 280       4.111 -22.188   3.642  1.00 94.44           C  
ATOM   2216  O   LEU A 280       4.190 -21.938   2.437  1.00 94.44           O  
ATOM   2217  CB  LEU A 280       5.856 -23.650   4.682  1.00 94.44           C  
ATOM   2218  CG  LEU A 280       6.345 -24.354   3.416  1.00 94.44           C  
ATOM   2219  CD1 LEU A 280       7.486 -23.569   2.778  1.00 94.44           C  
ATOM   2220  CD2 LEU A 280       6.782 -25.780   3.732  1.00 94.44           C  
ATOM   2221  N   MET A 281       2.933 -22.469   4.183  1.00 88.28           N  
ATOM   2222  CA  MET A 281       1.646 -22.411   3.497  1.00 88.28           C  
ATOM   2223  C   MET A 281       1.387 -21.014   2.941  1.00 88.28           C  
ATOM   2224  O   MET A 281       0.898 -20.867   1.821  1.00 88.28           O  
ATOM   2225  CB  MET A 281       0.513 -22.816   4.441  1.00 88.28           C  
ATOM   2226  CG  MET A 281       0.530 -24.288   4.822  1.00 88.28           C  
ATOM   2227  SD  MET A 281      -0.745 -24.705   6.075  1.00 88.28           S  
ATOM   2228  CE  MET A 281      -2.251 -24.432   5.101  1.00 88.28           C  
ATOM   2229  N   LYS A 282       1.693 -19.965   3.692  1.00 89.27           N  
ATOM   2230  CA  LYS A 282       1.567 -18.584   3.235  1.00 89.27           C  
ATOM   2231  C   LYS A 282       2.492 -18.310   2.053  1.00 89.27           C  
ATOM   2232  O   LYS A 282       2.097 -17.651   1.089  1.00 89.27           O  
ATOM   2233  CB  LYS A 282       1.870 -17.611   4.375  1.00 89.27           C  
ATOM   2234  CG  LYS A 282       0.827 -17.611   5.483  1.00 89.27           C  
ATOM   2235  CD  LYS A 282       1.198 -16.643   6.598  1.00 89.27           C  
ATOM   2236  CE  LYS A 282       0.208 -16.715   7.754  1.00 89.27           C  
ATOM   2237  NZ  LYS A 282       0.605 -15.818   8.880  1.00 89.27           N1+
ATOM   2238  N   ARG A 283       3.747 -18.781   2.157  1.00 92.03           N  
ATOM   2239  CA  ARG A 283       4.723 -18.622   1.084  1.00 92.03           C  
ATOM   2240  C   ARG A 283       4.251 -19.311  -0.191  1.00 92.03           C  
ATOM   2241  O   ARG A 283       4.434 -18.786  -1.292  1.00 92.03           O  
ATOM   2242  CB  ARG A 283       6.085 -19.178   1.508  1.00 92.03           C  
ATOM   2243  CG  ARG A 283       6.824 -18.301   2.505  1.00 92.03           C  
ATOM   2244  CD  ARG A 283       8.153 -18.918   2.921  1.00 92.03           C  
ATOM   2245  NE  ARG A 283       9.040 -19.107   1.777  1.00 92.03           N  
ATOM   2246  CZ  ARG A 283      10.227 -19.706   1.830  1.00 92.03           C  
ATOM   2247  NH1 ARG A 283      10.694 -20.187   2.977  1.00 92.03           N1+
ATOM   2248  NH2 ARG A 283      10.954 -19.825   0.729  1.00 92.03           N  
ATOM   2249  N   VAL A 284       3.719 -20.486  -0.037  1.00 91.61           N  
ATOM   2250  CA  VAL A 284       3.215 -21.241  -1.179  1.00 91.61           C  
ATOM   2251  C   VAL A 284       2.044 -20.495  -1.816  1.00 91.61           C  
ATOM   2252  O   VAL A 284       1.938 -20.423  -3.043  1.00 91.61           O  
ATOM   2253  CB  VAL A 284       2.780 -22.665  -0.771  1.00 91.61           C  
ATOM   2254  CG1 VAL A 284       2.096 -23.377  -1.938  1.00 91.61           C  
ATOM   2255  CG2 VAL A 284       3.984 -23.471  -0.283  1.00 91.61           C  
ATOM   2256  N   ALA A 285       1.160 -19.986  -1.022  1.00 84.48           N  
ATOM   2257  CA  ALA A 285       0.037 -19.174  -1.481  1.00 84.48           C  
ATOM   2258  C   ALA A 285       0.524 -17.957  -2.261  1.00 84.48           C  
ATOM   2259  O   ALA A 285      -0.059 -17.594  -3.286  1.00 84.48           O  
ATOM   2260  CB  ALA A 285      -0.822 -18.737  -0.298  1.00 84.48           C  
ATOM   2261  N   GLU A 286       1.498 -17.287  -1.790  1.00 89.82           N  
ATOM   2262  CA  GLU A 286       2.099 -16.154  -2.489  1.00 89.82           C  
ATOM   2263  C   GLU A 286       2.678 -16.581  -3.835  1.00 89.82           C  
ATOM   2264  O   GLU A 286       2.574 -15.849  -4.821  1.00 89.82           O  
ATOM   2265  CB  GLU A 286       3.188 -15.509  -1.629  1.00 89.82           C  
ATOM   2266  CG  GLU A 286       2.651 -14.744  -0.428  1.00 89.82           C  
ATOM   2267  CD  GLU A 286       3.742 -14.270   0.519  1.00 89.82           C  
ATOM   2268  OE1 GLU A 286       3.418 -13.651   1.557  1.00 89.82           O  
ATOM   2269  OE2 GLU A 286       4.931 -14.519   0.218  1.00 89.82           O1-
ATOM   2270  N   LEU A 287       3.414 -17.703  -3.827  1.00 92.68           N  
ATOM   2271  CA  LEU A 287       3.961 -18.271  -5.054  1.00 92.68           C  
ATOM   2272  C   LEU A 287       2.854 -18.549  -6.065  1.00 92.68           C  
ATOM   2273  O   LEU A 287       3.004 -18.256  -7.253  1.00 92.68           O  
ATOM   2274  CB  LEU A 287       4.728 -19.562  -4.751  1.00 92.68           C  
ATOM   2275  CG  LEU A 287       5.298 -20.310  -5.957  1.00 92.68           C  
ATOM   2276  CD1 LEU A 287       6.253 -19.411  -6.736  1.00 92.68           C  
ATOM   2277  CD2 LEU A 287       6.004 -21.586  -5.510  1.00 92.68           C  
ATOM   2278  N   MET A 288       1.817 -19.098  -5.614  1.00 88.35           N  
ATOM   2279  CA  MET A 288       0.667 -19.401  -6.463  1.00 88.35           C  
ATOM   2280  C   MET A 288       0.092 -18.128  -7.074  1.00 88.35           C  
ATOM   2281  O   MET A 288      -0.330 -18.127  -8.232  1.00 88.35           O  
ATOM   2282  CB  MET A 288      -0.413 -20.133  -5.665  1.00 88.35           C  
ATOM   2283  CG  MET A 288      -0.066 -21.578  -5.346  1.00 88.35           C  
ATOM   2284  SD  MET A 288      -1.392 -22.427  -4.403  1.00 88.35           S  
ATOM   2285  CE  MET A 288      -2.611 -22.683  -5.723  1.00 88.35           C  
ATOM   2286  N   GLU A 289       0.016 -17.084  -6.314  1.00 87.02           N  
ATOM   2287  CA  GLU A 289      -0.389 -15.775  -6.817  1.00 87.02           C  
ATOM   2288  C   GLU A 289       0.526 -15.311  -7.947  1.00 87.02           C  
ATOM   2289  O   GLU A 289       0.055 -14.781  -8.956  1.00 87.02           O  
ATOM   2290  CB  GLU A 289      -0.394 -14.743  -5.687  1.00 87.02           C  
ATOM   2291  CG  GLU A 289      -0.940 -13.383  -6.099  1.00 87.02           C  
ATOM   2292  CD  GLU A 289      -0.852 -12.342  -4.994  1.00 87.02           C  
ATOM   2293  OE1 GLU A 289      -1.254 -11.179  -5.224  1.00 87.02           O  
ATOM   2294  OE2 GLU A 289      -0.378 -12.692  -3.891  1.00 87.02           O1-
ATOM   2295  N   ARG A 290       1.822 -15.422  -7.739  1.00 91.07           N  
ATOM   2296  CA  ARG A 290       2.793 -15.057  -8.763  1.00 91.07           C  
ATOM   2297  C   ARG A 290       2.582 -15.872 -10.034  1.00 91.07           C  
ATOM   2298  O   ARG A 290       2.676 -15.340 -11.143  1.00 91.07           O  
ATOM   2299  CB  ARG A 290       4.220 -15.252  -8.246  1.00 91.07           C  
ATOM   2300  CG  ARG A 290       4.659 -14.205  -7.236  1.00 91.07           C  
ATOM   2301  CD  ARG A 290       6.133 -14.345  -6.881  1.00 91.07           C  
ATOM   2302  NE  ARG A 290       6.394 -15.576  -6.142  1.00 91.07           N  
ATOM   2303  CZ  ARG A 290       7.586 -15.946  -5.683  1.00 91.07           C  
ATOM   2304  NH1 ARG A 290       8.656 -15.183  -5.880  1.00 91.07           N1+
ATOM   2305  NH2 ARG A 290       7.712 -17.088  -5.023  1.00 91.07           N  
ATOM   2306  N   ILE A 291       2.379 -17.162  -9.894  1.00 88.30           N  
ATOM   2307  CA  ILE A 291       2.110 -18.037 -11.031  1.00 88.30           C  
ATOM   2308  C   ILE A 291       0.843 -17.576 -11.748  1.00 88.30           C  
ATOM   2309  O   ILE A 291       0.807 -17.518 -12.979  1.00 88.30           O  
ATOM   2310  CB  ILE A 291       1.969 -19.511 -10.588  1.00 88.30           C  
ATOM   2311  CG1 ILE A 291       3.296 -20.027 -10.019  1.00 88.30           C  
ATOM   2312  CG2 ILE A 291       1.498 -20.383 -11.756  1.00 88.30           C  
ATOM   2313  CD1 ILE A 291       3.203 -21.407  -9.385  1.00 88.30           C  
ATOM   2314  N   ALA A 292      -0.180 -17.273 -10.966  1.00 82.12           N  
ATOM   2315  CA  ALA A 292      -1.469 -16.793 -11.457  1.00 82.12           C  
ATOM   2316  C   ALA A 292      -1.310 -15.482 -12.223  1.00 82.12           C  
ATOM   2317  O   ALA A 292      -1.941 -15.285 -13.264  1.00 82.12           O  
ATOM   2318  CB  ALA A 292      -2.447 -16.613 -10.297  1.00 82.12           C  
ATOM   2319  N   ARG A 293      -0.534 -14.579 -11.821  1.00 87.69           N  
ATOM   2320  CA  ARG A 293      -0.274 -13.312 -12.498  1.00 87.69           C  
ATOM   2321  C   ARG A 293       0.423 -13.539 -13.836  1.00 87.69           C  
ATOM   2322  O   ARG A 293       0.088 -12.896 -14.832  1.00 87.69           O  
ATOM   2323  CB  ARG A 293       0.573 -12.394 -11.615  1.00 87.69           C  
ATOM   2324  CG  ARG A 293      -0.211 -11.717 -10.501  1.00 87.69           C  
ATOM   2325  CD  ARG A 293       0.658 -10.750  -9.709  1.00 87.69           C  
ATOM   2326  NE  ARG A 293      -0.013 -10.292  -8.495  1.00 87.69           N  
ATOM   2327  CZ  ARG A 293       0.458  -9.359  -7.675  1.00 87.69           C  
ATOM   2328  NH1 ARG A 293       1.619  -8.762  -7.921  1.00 87.69           N1+
ATOM   2329  NH2 ARG A 293      -0.235  -9.018  -6.598  1.00 87.69           N  
ATOM   2330  N   GLU A 294       1.328 -14.477 -13.751  1.00 86.43           N  
ATOM   2331  CA  GLU A 294       2.091 -14.803 -14.953  1.00 86.43           C  
ATOM   2332  C   GLU A 294       1.219 -15.511 -15.986  1.00 86.43           C  
ATOM   2333  O   GLU A 294       1.433 -15.365 -17.190  1.00 86.43           O  
ATOM   2334  CB  GLU A 294       3.302 -15.672 -14.602  1.00 86.43           C  
ATOM   2335  CG  GLU A 294       4.400 -14.925 -13.859  1.00 86.43           C  
ATOM   2336  CD  GLU A 294       5.083 -13.864 -14.706  1.00 86.43           C  
ATOM   2337  OE1 GLU A 294       5.688 -12.929 -14.135  1.00 86.43           O  
ATOM   2338  OE2 GLU A 294       5.011 -13.968 -15.951  1.00 86.43           O1-
ATOM   2339  N   SER A 295       0.240 -16.189 -15.577  1.00 78.97           N  
ATOM   2340  CA  SER A 295      -0.627 -16.993 -16.432  1.00 78.97           C  
ATOM   2341  C   SER A 295      -1.753 -16.153 -17.024  1.00 78.97           C  
ATOM   2342  O   SER A 295      -2.262 -16.461 -18.104  1.00 78.97           O  
ATOM   2343  CB  SER A 295      -1.216 -18.166 -15.646  1.00 78.97           C  
ATOM   2344  OG  SER A 295      -2.154 -17.709 -14.687  1.00 78.97           O  
ATOM   2345  N   GLY A 296      -2.127 -14.898 -16.371  1.00 76.17           N  
ATOM   2346  CA  GLY A 296      -3.223 -14.049 -16.809  1.00 76.17           C  
ATOM   2347  C   GLY A 296      -4.579 -14.718 -16.694  1.00 76.17           C  
ATOM   2348  O   GLY A 296      -5.564 -14.240 -17.261  1.00 76.17           O  
ATOM   2349  N   SER A 297      -4.613 -15.981 -16.010  1.00 71.40           N  
ATOM   2350  CA  SER A 297      -5.841 -16.764 -15.915  1.00 71.40           C  
ATOM   2351  C   SER A 297      -6.589 -16.464 -14.621  1.00 71.40           C  
ATOM   2352  O   SER A 297      -6.002 -16.491 -13.538  1.00 71.40           O  
ATOM   2353  CB  SER A 297      -5.532 -18.259 -16.001  1.00 71.40           C  
ATOM   2354  OG  SER A 297      -6.689 -19.029 -15.717  1.00 71.40           O  
ATOM   2355  N   SER A 298      -7.828 -16.040 -14.694  1.00 69.32           N  
ATOM   2356  CA  SER A 298      -8.717 -15.762 -13.571  1.00 69.32           C  
ATOM   2357  C   SER A 298      -8.940 -17.007 -12.721  1.00 69.32           C  
ATOM   2358  O   SER A 298      -9.158 -16.908 -11.511  1.00 69.32           O  
ATOM   2359  CB  SER A 298     -10.059 -15.227 -14.070  1.00 69.32           C  
ATOM   2360  OG  SER A 298     -10.636 -16.115 -15.012  1.00 69.32           O  
ATOM   2361  N   ALA A 299      -8.827 -18.244 -13.264  1.00 65.91           N  
ATOM   2362  CA  ALA A 299      -8.924 -19.539 -12.598  1.00 65.91           C  
ATOM   2363  C   ALA A 299      -7.733 -19.769 -11.670  1.00 65.91           C  
ATOM   2364  O   ALA A 299      -7.899 -20.239 -10.542  1.00 65.91           O  
ATOM   2365  CB  ALA A 299      -9.017 -20.662 -13.627  1.00 65.91           C  
ATOM   2366  N   PHE A 300      -6.496 -19.380 -12.113  1.00 71.21           N  
ATOM   2367  CA  PHE A 300      -5.274 -19.430 -11.317  1.00 71.21           C  
ATOM   2368  C   PHE A 300      -5.336 -18.433 -10.166  1.00 71.21           C  
ATOM   2369  O   PHE A 300      -4.911 -18.738  -9.051  1.00 71.21           O  
ATOM   2370  CB  PHE A 300      -4.050 -19.147 -12.193  1.00 71.21           C  
ATOM   2371  CG  PHE A 300      -3.532 -20.357 -12.922  1.00 71.21           C  
ATOM   2372  CD1 PHE A 300      -2.543 -21.154 -12.360  1.00 71.21           C  
ATOM   2373  CD2 PHE A 300      -4.035 -20.698 -14.170  1.00 71.21           C  
ATOM   2374  CE1 PHE A 300      -2.062 -22.276 -13.033  1.00 71.21           C  
ATOM   2375  CE2 PHE A 300      -3.559 -21.816 -14.849  1.00 71.21           C  
ATOM   2376  CZ  PHE A 300      -2.572 -22.603 -14.279  1.00 71.21           C  
ATOM   2377  N   LYS A 301      -5.850 -17.365 -10.362  1.00 73.58           N  
ATOM   2378  CA  LYS A 301      -6.015 -16.324  -9.350  1.00 73.58           C  
ATOM   2379  C   LYS A 301      -7.049 -16.732  -8.305  1.00 73.58           C  
ATOM   2380  O   LYS A 301      -6.856 -16.500  -7.110  1.00 73.58           O  
ATOM   2381  CB  LYS A 301      -6.422 -15.002 -10.002  1.00 73.58           C  
ATOM   2382  CG  LYS A 301      -6.355 -13.804  -9.067  1.00 73.58           C  
ATOM   2383  CD  LYS A 301      -6.648 -12.502  -9.803  1.00 73.58           C  
ATOM   2384  CE  LYS A 301      -6.605 -11.306  -8.862  1.00 73.58           C  
ATOM   2385  NZ  LYS A 301      -6.911 -10.029  -9.575  1.00 73.58           N1+
ATOM   2386  N   ALA A 302      -8.177 -17.271  -8.714  1.00 67.86           N  
ATOM   2387  CA  ALA A 302      -9.227 -17.780  -7.836  1.00 67.86           C  
ATOM   2388  C   ALA A 302      -8.711 -18.925  -6.969  1.00 67.86           C  
ATOM   2389  O   ALA A 302      -8.990 -18.979  -5.769  1.00 67.86           O  
ATOM   2390  CB  ALA A 302     -10.431 -18.240  -8.655  1.00 67.86           C  
ATOM   2391  N   ALA A 303      -7.944 -19.812  -7.506  1.00 71.43           N  
ATOM   2392  CA  ALA A 303      -7.287 -20.917  -6.814  1.00 71.43           C  
ATOM   2393  C   ALA A 303      -6.257 -20.402  -5.813  1.00 71.43           C  
ATOM   2394  O   ALA A 303      -6.175 -20.898  -4.687  1.00 71.43           O  
ATOM   2395  CB  ALA A 303      -6.625 -21.855  -7.819  1.00 71.43           C  
ATOM   2396  N   ALA A 304      -5.478 -19.412  -6.209  1.00 73.10           N  
ATOM   2397  CA  ALA A 304      -4.479 -18.769  -5.360  1.00 73.10           C  
ATOM   2398  C   ALA A 304      -5.137 -18.044  -4.189  1.00 73.10           C  
ATOM   2399  O   ALA A 304      -4.659 -18.121  -3.055  1.00 73.10           O  
ATOM   2400  CB  ALA A 304      -3.634 -17.795  -6.177  1.00 73.10           C  
ATOM   2401  N   GLU A 305      -6.152 -17.402  -4.404  1.00 76.66           N  
ATOM   2402  CA  GLU A 305      -6.907 -16.673  -3.390  1.00 76.66           C  
ATOM   2403  C   GLU A 305      -7.597 -17.629  -2.421  1.00 76.66           C  
ATOM   2404  O   GLU A 305      -7.671 -17.358  -1.221  1.00 76.66           O  
ATOM   2405  CB  GLU A 305      -7.941 -15.753  -4.046  1.00 76.66           C  
ATOM   2406  CG  GLU A 305      -7.334 -14.548  -4.749  1.00 76.66           C  
ATOM   2407  CD  GLU A 305      -8.361 -13.701  -5.483  1.00 76.66           C  
ATOM   2408  OE1 GLU A 305      -7.980 -12.669  -6.081  1.00 76.66           O  
ATOM   2409  OE2 GLU A 305      -9.555 -14.072  -5.460  1.00 76.66           O1-
ATOM   2410  N   ALA A 306      -8.175 -18.726  -2.922  1.00 72.03           N  
ATOM   2411  CA  ALA A 306      -8.780 -19.791  -2.128  1.00 72.03           C  
ATOM   2412  C   ALA A 306      -7.754 -20.433  -1.198  1.00 72.03           C  
ATOM   2413  O   ALA A 306      -8.032 -20.660  -0.019  1.00 72.03           O  
ATOM   2414  CB  ALA A 306      -9.402 -20.847  -3.039  1.00 72.03           C  
ATOM   2415  N   LEU A 307      -6.561 -20.739  -1.578  1.00 75.32           N  
ATOM   2416  CA  LEU A 307      -5.470 -21.340  -0.819  1.00 75.32           C  
ATOM   2417  C   LEU A 307      -4.880 -20.341   0.170  1.00 75.32           C  
ATOM   2418  O   LEU A 307      -4.447 -20.721   1.260  1.00 75.32           O  
ATOM   2419  CB  LEU A 307      -4.377 -21.848  -1.763  1.00 75.32           C  
ATOM   2420  CG  LEU A 307      -4.693 -23.126  -2.540  1.00 75.32           C  
ATOM   2421  CD1 LEU A 307      -3.565 -23.446  -3.516  1.00 75.32           C  
ATOM   2422  CD2 LEU A 307      -4.926 -24.291  -1.584  1.00 75.32           C  
ATOM   2423  N   GLU A 308      -4.829 -19.036  -0.242  1.00 77.31           N  
ATOM   2424  CA  GLU A 308      -4.445 -17.962   0.669  1.00 77.31           C  
ATOM   2425  C   GLU A 308      -5.404 -17.876   1.854  1.00 77.31           C  
ATOM   2426  O   GLU A 308      -4.975 -17.683   2.993  1.00 77.31           O  
ATOM   2427  CB  GLU A 308      -4.398 -16.622  -0.068  1.00 77.31           C  
ATOM   2428  CG  GLU A 308      -3.848 -15.478   0.771  1.00 77.31           C  
ATOM   2429  CD  GLU A 308      -3.749 -14.167   0.008  1.00 77.31           C  
ATOM   2430  OE1 GLU A 308      -3.312 -13.152   0.597  1.00 77.31           O  
ATOM   2431  OE2 GLU A 308      -4.112 -14.155  -1.191  1.00 77.31           O1-
ATOM   2432  N   ALA A 309      -6.602 -17.967   1.588  1.00 70.96           N  
ATOM   2433  CA  ALA A 309      -7.640 -17.968   2.616  1.00 70.96           C  
ATOM   2434  C   ALA A 309      -7.504 -19.181   3.531  1.00 70.96           C  
ATOM   2435  O   ALA A 309      -7.659 -19.068   4.750  1.00 70.96           O  
ATOM   2436  CB  ALA A 309      -9.024 -17.939   1.976  1.00 70.96           C  
ATOM   2437  N   ALA A 310      -7.223 -20.308   2.975  1.00 71.79           N  
ATOM   2438  CA  ALA A 310      -6.952 -21.547   3.699  1.00 71.79           C  
ATOM   2439  C   ALA A 310      -5.702 -21.415   4.564  1.00 71.79           C  
ATOM   2440  O   ALA A 310      -5.645 -21.958   5.670  1.00 71.79           O  
ATOM   2441  CB  ALA A 310      -6.798 -22.711   2.724  1.00 71.79           C  
ATOM   2442  N   ALA A 311      -4.692 -20.732   4.160  1.00 70.59           N  
ATOM   2443  CA  ALA A 311      -3.424 -20.510   4.850  1.00 70.59           C  
ATOM   2444  C   ALA A 311      -3.602 -19.565   6.034  1.00 70.59           C  
ATOM   2445  O   ALA A 311      -2.802 -19.578   6.973  1.00 70.59           O  
ATOM   2446  CB  ALA A 311      -2.383 -19.954   3.882  1.00 70.59           C  
ATOM   2447  N   ARG A 312      -4.650 -18.826   6.068  1.00 75.98           N  
ATOM   2448  CA  ARG A 312      -4.911 -17.803   7.075  1.00 75.98           C  
ATOM   2449  C   ARG A 312      -5.863 -18.321   8.149  1.00 75.98           C  
ATOM   2450  O   ARG A 312      -6.072 -17.664   9.170  1.00 75.98           O  
ATOM   2451  CB  ARG A 312      -5.490 -16.544   6.426  1.00 75.98           C  
ATOM   2452  CG  ARG A 312      -4.497 -15.787   5.557  1.00 75.98           C  
ATOM   2453  CD  ARG A 312      -5.093 -14.497   5.013  1.00 75.98           C  
ATOM   2454  NE  ARG A 312      -4.128 -13.754   4.208  1.00 75.98           N  
ATOM   2455  CZ  ARG A 312      -4.259 -12.480   3.852  1.00 75.98           C  
ATOM   2456  NH1 ARG A 312      -5.322 -11.777   4.225  1.00 75.98           N1+
ATOM   2457  NH2 ARG A 312      -3.319 -11.902   3.117  1.00 75.98           N  
ATOM   2458  N   THR A 313      -6.369 -19.479   7.957  1.00 69.91           N  
ATOM   2459  CA  THR A 313      -7.338 -20.036   8.895  1.00 69.91           C  
ATOM   2460  C   THR A 313      -6.876 -21.400   9.402  1.00 69.91           C  
ATOM   2461  O   THR A 313      -6.116 -22.095   8.724  1.00 69.91           O  
ATOM   2462  CB  THR A 313      -8.729 -20.171   8.248  1.00 69.91           C  
ATOM   2463  CG2 THR A 313      -8.685 -21.096   7.038  1.00 69.91           C  
ATOM   2464  OG1 THR A 313      -9.648 -20.704   9.211  1.00 69.91           O  
ATOM   2465  N   ASN A 314      -7.019 -21.772  10.634  1.00 66.48           N  
ATOM   2466  CA  ASN A 314      -6.703 -23.068  11.224  1.00 66.48           C  
ATOM   2467  C   ASN A 314      -7.904 -24.009  11.183  1.00 66.48           C  
ATOM   2468  O   ASN A 314      -7.883 -25.077  11.799  1.00 66.48           O  
ATOM   2469  CB  ASN A 314      -6.211 -22.898  12.662  1.00 66.48           C  
ATOM   2470  CG  ASN A 314      -4.813 -22.314  12.735  1.00 66.48           C  
ATOM   2471  ND2 ASN A 314      -4.552 -21.530  13.774  1.00 66.48           N  
ATOM   2472  OD1 ASN A 314      -3.976 -22.565  11.864  1.00 66.48           O  
ATOM   2473  N   ASP A 315      -8.953 -23.529  10.514  1.00 72.80           N  
ATOM   2474  CA  ASP A 315     -10.185 -24.301  10.395  1.00 72.80           C  
ATOM   2475  C   ASP A 315     -10.044 -25.404   9.348  1.00 72.80           C  
ATOM   2476  O   ASP A 315      -9.865 -25.120   8.161  1.00 72.80           O  
ATOM   2477  CB  ASP A 315     -11.360 -23.387  10.041  1.00 72.80           C  
ATOM   2478  CG  ASP A 315     -12.704 -24.092  10.117  1.00 72.80           C  
ATOM   2479  OD1 ASP A 315     -12.844 -25.199   9.555  1.00 72.80           O  
ATOM   2480  OD2 ASP A 315     -13.631 -23.532  10.741  1.00 72.80           O1-
ATOM   2481  N   LYS A 316     -10.068 -26.667   9.780  1.00 69.19           N  
ATOM   2482  CA  LYS A 316      -9.855 -27.878   8.991  1.00 69.19           C  
ATOM   2483  C   LYS A 316     -10.831 -27.948   7.820  1.00 69.19           C  
ATOM   2484  O   LYS A 316     -10.450 -28.325   6.710  1.00 69.19           O  
ATOM   2485  CB  LYS A 316      -9.999 -29.123   9.868  1.00 69.19           C  
ATOM   2486  CG  LYS A 316      -9.621 -30.420   9.167  1.00 69.19           C  
ATOM   2487  CD  LYS A 316      -9.769 -31.620  10.095  1.00 69.19           C  
ATOM   2488  CE  LYS A 316      -9.478 -32.926   9.370  1.00 69.19           C  
ATOM   2489  NZ  LYS A 316      -9.665 -34.109  10.264  1.00 69.19           N1+
ATOM   2490  N   GLU A 317     -11.996 -27.564   7.996  1.00 73.45           N  
ATOM   2491  CA  GLU A 317     -13.054 -27.592   6.990  1.00 73.45           C  
ATOM   2492  C   GLU A 317     -12.809 -26.550   5.902  1.00 73.45           C  
ATOM   2493  O   GLU A 317     -13.022 -26.819   4.718  1.00 73.45           O  
ATOM   2494  CB  GLU A 317     -14.421 -27.362   7.639  1.00 73.45           C  
ATOM   2495  CG  GLU A 317     -14.949 -28.567   8.405  1.00 73.45           C  
ATOM   2496  CD  GLU A 317     -16.365 -28.375   8.925  1.00 73.45           C  
ATOM   2497  OE1 GLU A 317     -16.939 -29.333   9.489  1.00 73.45           O  
ATOM   2498  OE2 GLU A 317     -16.904 -27.256   8.766  1.00 73.45           O1-
ATOM   2499  N   VAL A 318     -12.313 -25.314   6.220  1.00 70.56           N  
ATOM   2500  CA  VAL A 318     -11.950 -24.210   5.336  1.00 70.56           C  
ATOM   2501  C   VAL A 318     -10.718 -24.587   4.517  1.00 70.56           C  
ATOM   2502  O   VAL A 318     -10.675 -24.355   3.306  1.00 70.56           O  
ATOM   2503  CB  VAL A 318     -11.687 -22.910   6.129  1.00 70.56           C  
ATOM   2504  CG1 VAL A 318     -11.160 -21.813   5.206  1.00 70.56           C  
ATOM   2505  CG2 VAL A 318     -12.959 -22.452   6.838  1.00 70.56           C  
ATOM   2506  N   VAL A 319      -9.744 -25.277   5.088  1.00 69.99           N  
ATOM   2507  CA  VAL A 319      -8.523 -25.753   4.444  1.00 69.99           C  
ATOM   2508  C   VAL A 319      -8.859 -26.875   3.465  1.00 69.99           C  
ATOM   2509  O   VAL A 319      -8.371 -26.886   2.333  1.00 69.99           O  
ATOM   2510  CB  VAL A 319      -7.488 -26.242   5.481  1.00 69.99           C  
ATOM   2511  CG1 VAL A 319      -6.296 -26.898   4.787  1.00 69.99           C  
ATOM   2512  CG2 VAL A 319      -7.026 -25.082   6.361  1.00 69.99           C  
ATOM   2513  N   ASP A 320      -9.786 -27.849   3.806  1.00 76.66           N  
ATOM   2514  CA  ASP A 320     -10.213 -28.952   2.951  1.00 76.66           C  
ATOM   2515  C   ASP A 320     -11.011 -28.441   1.753  1.00 76.66           C  
ATOM   2516  O   ASP A 320     -10.812 -28.900   0.626  1.00 76.66           O  
ATOM   2517  CB  ASP A 320     -11.048 -29.957   3.748  1.00 76.66           C  
ATOM   2518  CG  ASP A 320     -10.212 -30.804   4.693  1.00 76.66           C  
ATOM   2519  OD1 ASP A 320      -8.977 -30.873   4.519  1.00 76.66           O  
ATOM   2520  OD2 ASP A 320     -10.796 -31.409   5.617  1.00 76.66           O1-
ATOM   2521  N   LEU A 321     -11.928 -27.444   1.989  1.00 71.08           N  
ATOM   2522  CA  LEU A 321     -12.770 -26.829   0.970  1.00 71.08           C  
ATOM   2523  C   LEU A 321     -11.940 -25.963   0.029  1.00 71.08           C  
ATOM   2524  O   LEU A 321     -12.152 -25.979  -1.185  1.00 71.08           O  
ATOM   2525  CB  LEU A 321     -13.871 -25.987   1.621  1.00 71.08           C  
ATOM   2526  CG  LEU A 321     -15.044 -26.756   2.230  1.00 71.08           C  
ATOM   2527  CD1 LEU A 321     -15.905 -25.827   3.077  1.00 71.08           C  
ATOM   2528  CD2 LEU A 321     -15.876 -27.416   1.136  1.00 71.08           C  
ATOM   2529  N   ALA A 322     -10.981 -25.187   0.478  1.00 70.91           N  
ATOM   2530  CA  ALA A 322     -10.049 -24.361  -0.285  1.00 70.91           C  
ATOM   2531  C   ALA A 322      -9.128 -25.223  -1.144  1.00 70.91           C  
ATOM   2532  O   ALA A 322      -8.847 -24.885  -2.296  1.00 70.91           O  
ATOM   2533  CB  ALA A 322      -9.226 -23.481   0.654  1.00 70.91           C  
ATOM   2534  N   ARG A 323      -8.772 -26.333  -0.665  1.00 71.14           N  
ATOM   2535  CA  ARG A 323      -7.973 -27.346  -1.347  1.00 71.14           C  
ATOM   2536  C   ARG A 323      -8.736 -27.944  -2.524  1.00 71.14           C  
ATOM   2537  O   ARG A 323      -8.183 -28.102  -3.614  1.00 71.14           O  
ATOM   2538  CB  ARG A 323      -7.560 -28.452  -0.373  1.00 71.14           C  
ATOM   2539  CG  ARG A 323      -6.466 -28.040   0.598  1.00 71.14           C  
ATOM   2540  CD  ARG A 323      -6.058 -29.191   1.508  1.00 71.14           C  
ATOM   2541  NE  ARG A 323      -6.607 -30.464   1.048  1.00 71.14           N  
ATOM   2542  CZ  ARG A 323      -6.510 -31.614   1.709  1.00 71.14           C  
ATOM   2543  NH1 ARG A 323      -5.883 -31.674   2.877  1.00 71.14           N1+
ATOM   2544  NH2 ARG A 323      -7.047 -32.712   1.198  1.00 71.14           N  
ATOM   2545  N   GLU A 324      -9.844 -28.452  -2.247  1.00 76.87           N  
ATOM   2546  CA  GLU A 324     -10.737 -29.020  -3.254  1.00 76.87           C  
ATOM   2547  C   GLU A 324     -11.067 -27.998  -4.338  1.00 76.87           C  
ATOM   2548  O   GLU A 324     -11.097 -28.332  -5.524  1.00 76.87           O  
ATOM   2549  CB  GLU A 324     -12.025 -29.530  -2.603  1.00 76.87           C  
ATOM   2550  CG  GLU A 324     -12.919 -30.321  -3.547  1.00 76.87           C  
ATOM   2551  CD  GLU A 324     -14.155 -30.889  -2.868  1.00 76.87           C  
ATOM   2552  OE1 GLU A 324     -14.981 -31.534  -3.553  1.00 76.87           O  
ATOM   2553  OE2 GLU A 324     -14.298 -30.687  -1.642  1.00 76.87           O1-
ATOM   2554  N   LEU A 325     -11.300 -26.774  -3.926  1.00 72.91           N  
ATOM   2555  CA  LEU A 325     -11.573 -25.660  -4.826  1.00 72.91           C  
ATOM   2556  C   LEU A 325     -10.373 -25.381  -5.726  1.00 72.91           C  
ATOM   2557  O   LEU A 325     -10.529 -25.178  -6.931  1.00 72.91           O  
ATOM   2558  CB  LEU A 325     -11.933 -24.403  -4.030  1.00 72.91           C  
ATOM   2559  CG  LEU A 325     -12.298 -23.164  -4.849  1.00 72.91           C  
ATOM   2560  CD1 LEU A 325     -13.627 -23.374  -5.566  1.00 72.91           C  
ATOM   2561  CD2 LEU A 325     -12.357 -21.930  -3.954  1.00 72.91           C  
ATOM   2562  N   ALA A 326      -9.144 -25.245  -5.261  1.00 68.91           N  
ATOM   2563  CA  ALA A 326      -7.886 -25.033  -5.971  1.00 68.91           C  
ATOM   2564  C   ALA A 326      -7.603 -26.177  -6.941  1.00 68.91           C  
ATOM   2565  O   ALA A 326      -7.169 -25.948  -8.072  1.00 68.91           O  
ATOM   2566  CB  ALA A 326      -6.734 -24.884  -4.980  1.00 68.91           C  
ATOM   2567  N   ARG A 327      -7.867 -27.416  -6.529  1.00 76.01           N  
ATOM   2568  CA  ARG A 327      -7.724 -28.602  -7.367  1.00 76.01           C  
ATOM   2569  C   ARG A 327      -8.711 -28.574  -8.529  1.00 76.01           C  
ATOM   2570  O   ARG A 327      -8.333 -28.815  -9.677  1.00 76.01           O  
ATOM   2571  CB  ARG A 327      -7.926 -29.874  -6.538  1.00 76.01           C  
ATOM   2572  CG  ARG A 327      -7.670 -31.158  -7.311  1.00 76.01           C  
ATOM   2573  CD  ARG A 327      -7.955 -32.391  -6.464  1.00 76.01           C  
ATOM   2574  NE  ARG A 327      -9.387 -32.581  -6.253  1.00 76.01           N  
ATOM   2575  CZ  ARG A 327     -10.079 -33.643  -6.654  1.00 76.01           C  
ATOM   2576  NH1 ARG A 327      -9.478 -34.638  -7.300  1.00 76.01           N1+
ATOM   2577  NH2 ARG A 327     -11.378 -33.714  -6.410  1.00 76.01           N  
ATOM   2578  N   LEU A 328     -10.045 -28.419  -8.245  1.00 73.61           N  
ATOM   2579  CA  LEU A 328     -11.134 -28.379  -9.214  1.00 73.61           C  
ATOM   2580  C   LEU A 328     -10.922 -27.255 -10.224  1.00 73.61           C  
ATOM   2581  O   LEU A 328     -11.184 -27.430 -11.417  1.00 73.61           O  
ATOM   2582  CB  LEU A 328     -12.478 -28.195  -8.504  1.00 73.61           C  
ATOM   2583  CG  LEU A 328     -12.984 -29.390  -7.693  1.00 73.61           C  
ATOM   2584  CD1 LEU A 328     -14.218 -28.997  -6.888  1.00 73.61           C  
ATOM   2585  CD2 LEU A 328     -13.290 -30.569  -8.611  1.00 73.61           C  
ATOM   2586  N   ALA A 329     -10.489 -26.102  -9.816  1.00 66.18           N  
ATOM   2587  CA  ALA A 329     -10.214 -24.923 -10.632  1.00 66.18           C  
ATOM   2588  C   ALA A 329      -9.085 -25.193 -11.621  1.00 66.18           C  
ATOM   2589  O   ALA A 329      -9.176 -24.821 -12.794  1.00 66.18           O  
ATOM   2590  CB  ALA A 329      -9.867 -23.731  -9.744  1.00 66.18           C  
ATOM   2591  N   ILE A 330      -8.086 -25.903 -11.363  1.00 64.94           N  
ATOM   2592  CA  ILE A 330      -6.931 -26.243 -12.187  1.00 64.94           C  
ATOM   2593  C   ILE A 330      -7.302 -27.355 -13.165  1.00 64.94           C  
ATOM   2594  O   ILE A 330      -6.901 -27.324 -14.331  1.00 64.94           O  
ATOM   2595  CB  ILE A 330      -5.727 -26.674 -11.319  1.00 64.94           C  
ATOM   2596  CG1 ILE A 330      -5.209 -25.488 -10.498  1.00 64.94           C  
ATOM   2597  CG2 ILE A 330      -4.615 -27.261 -12.193  1.00 64.94           C  
ATOM   2598  CD1 ILE A 330      -4.094 -25.847  -9.524  1.00 64.94           C  
ATOM   2599  N   GLU A 331      -7.921 -28.394 -12.595  1.00 70.85           N  
ATOM   2600  CA  GLU A 331      -8.416 -29.487 -13.427  1.00 70.85           C  
ATOM   2601  C   GLU A 331      -9.350 -28.971 -14.517  1.00 70.85           C  
ATOM   2602  O   GLU A 331      -9.319 -29.457 -15.650  1.00 70.85           O  
ATOM   2603  CB  GLU A 331      -9.135 -30.532 -12.570  1.00 70.85           C  
ATOM   2604  CG  GLU A 331      -8.197 -31.395 -11.738  1.00 70.85           C  
ATOM   2605  CD  GLU A 331      -8.926 -32.415 -10.878  1.00 70.85           C  
ATOM   2606  OE1 GLU A 331      -8.259 -33.169 -10.132  1.00 70.85           O  
ATOM   2607  OE2 GLU A 331     -10.175 -32.464 -10.951  1.00 70.85           O1-
ATOM   2608  N   ALA A 332     -10.142 -28.030 -14.187  1.00 64.93           N  
ATOM   2609  CA  ALA A 332     -11.069 -27.366 -15.102  1.00 64.93           C  
ATOM   2610  C   ALA A 332     -10.316 -26.549 -16.148  1.00 64.93           C  
ATOM   2611  O   ALA A 332     -10.661 -26.575 -17.331  1.00 64.93           O  
ATOM   2612  CB  ALA A 332     -12.034 -26.473 -14.326  1.00 64.93           C  
ATOM   2613  N   LEU A 333      -9.201 -25.858 -15.823  1.00 63.23           N  
ATOM   2614  CA  LEU A 333      -8.301 -25.082 -16.671  1.00 63.23           C  
ATOM   2615  C   LEU A 333      -7.502 -25.997 -17.593  1.00 63.23           C  
ATOM   2616  O   LEU A 333      -7.301 -25.679 -18.768  1.00 63.23           O  
ATOM   2617  CB  LEU A 333      -7.349 -24.243 -15.815  1.00 63.23           C  
ATOM   2618  CG  LEU A 333      -7.936 -22.976 -15.192  1.00 63.23           C  
ATOM   2619  CD1 LEU A 333      -6.952 -22.369 -14.197  1.00 63.23           C  
ATOM   2620  CD2 LEU A 333      -8.300 -21.966 -16.275  1.00 63.23           C  
ATOM   2621  N   GLU A 334      -6.987 -27.062 -17.071  1.00 66.68           N  
ATOM   2622  CA  GLU A 334      -6.240 -28.073 -17.813  1.00 66.68           C  
ATOM   2623  C   GLU A 334      -7.109 -28.725 -18.884  1.00 66.68           C  
ATOM   2624  O   GLU A 334      -6.638 -29.003 -19.989  1.00 66.68           O  
ATOM   2625  CB  GLU A 334      -5.687 -29.138 -16.863  1.00 66.68           C  
ATOM   2626  CG  GLU A 334      -4.490 -28.672 -16.047  1.00 66.68           C  
ATOM   2627  CD  GLU A 334      -3.983 -29.723 -15.072  1.00 66.68           C  
ATOM   2628  OE1 GLU A 334      -2.888 -29.538 -14.496  1.00 66.68           O  
ATOM   2629  OE2 GLU A 334      -4.688 -30.740 -14.882  1.00 66.68           O1-
ATOM   2630  N   GLU A 335      -8.311 -28.968 -18.444  1.00 69.76           N  
ATOM   2631  CA  GLU A 335      -9.283 -29.567 -19.353  1.00 69.76           C  
ATOM   2632  C   GLU A 335      -9.667 -28.597 -20.467  1.00 69.76           C  
ATOM   2633  O   GLU A 335      -9.873 -29.008 -21.611  1.00 69.76           O  
ATOM   2634  CB  GLU A 335     -10.533 -30.011 -18.589  1.00 69.76           C  
ATOM   2635  CG  GLU A 335     -11.268 -31.175 -19.236  1.00 69.76           C  
ATOM   2636  CD  GLU A 335     -10.472 -32.471 -19.219  1.00 69.76           C  
ATOM   2637  OE1 GLU A 335     -10.808 -33.400 -19.989  1.00 69.76           O  
ATOM   2638  OE2 GLU A 335      -9.506 -32.558 -18.430  1.00 69.76           O1-
ATOM   2639  N   VAL A 336      -9.651 -27.355 -20.208  1.00 58.85           N  
ATOM   2640  CA  VAL A 336      -9.928 -26.263 -21.135  1.00 58.85           C  
ATOM   2641  C   VAL A 336      -8.727 -26.045 -22.051  1.00 58.85           C  
ATOM   2642  O   VAL A 336      -8.887 -25.817 -23.251  1.00 58.85           O  
ATOM   2643  CB  VAL A 336     -10.272 -24.957 -20.386  1.00 58.85           C  
ATOM   2644  CG1 VAL A 336     -10.393 -23.789 -21.363  1.00 58.85           C  
ATOM   2645  CG2 VAL A 336     -11.565 -25.124 -19.587  1.00 58.85           C  
ATOM   2646  N   GLU A 337      -7.331 -26.269 -21.566  1.00 61.11           N  
ATOM   2647  CA  GLU A 337      -6.058 -26.077 -22.253  1.00 61.11           C  
ATOM   2648  C   GLU A 337      -5.695 -27.297 -23.095  1.00 61.11           C  
ATOM   2649  O   GLU A 337      -5.065 -27.167 -24.147  1.00 61.11           O  
ATOM   2650  CB  GLU A 337      -4.942 -25.782 -21.246  1.00 61.11           C  
ATOM   2651  CG  GLU A 337      -4.888 -24.330 -20.796  1.00 61.11           C  
ATOM   2652  CD  GLU A 337      -3.775 -24.052 -19.797  1.00 61.11           C  
ATOM   2653  OE1 GLU A 337      -3.606 -22.881 -19.388  1.00 61.11           O  
ATOM   2654  OE2 GLU A 337      -3.068 -25.013 -19.422  1.00 61.11           O1-
ATOM   2655  N   ARG A 338      -6.099 -28.602 -22.709  1.00 62.34           N  
ATOM   2656  CA  ARG A 338      -5.796 -29.885 -23.337  1.00 62.34           C  
ATOM   2657  C   ARG A 338      -6.728 -30.152 -24.514  1.00 62.34           C  
ATOM   2658  O   ARG A 338      -6.366 -30.869 -25.449  1.00 62.34           O  
ATOM   2659  CB  ARG A 338      -5.901 -31.021 -22.316  1.00 62.34           C  
ATOM   2660  CG  ARG A 338      -4.640 -31.228 -21.493  1.00 62.34           C  
ATOM   2661  CD  ARG A 338      -4.723 -32.488 -20.643  1.00 62.34           C  
ATOM   2662  NE  ARG A 338      -3.545 -32.644 -19.794  1.00 62.34           N  
ATOM   2663  CZ  ARG A 338      -3.317 -33.684 -18.996  1.00 62.34           C  
ATOM   2664  NH1 ARG A 338      -4.187 -34.686 -18.924  1.00 62.34           N1+
ATOM   2665  NH2 ARG A 338      -2.213 -33.724 -18.266  1.00 62.34           N  
ATOM   2666  N   ASN A 339      -7.463 -28.970 -25.362  1.00 46.97           N  
ATOM   2667  CA  ASN A 339      -8.027 -29.324 -26.661  1.00 46.97           C  
ATOM   2668  C   ASN A 339      -9.496 -28.923 -26.762  1.00 46.97           C  
ATOM   2669  O   ASN A 339     -10.253 -29.077 -25.803  1.00 46.97           O  
ATOM   2670  CB  ASN A 339      -7.867 -30.823 -26.925  1.00 46.97           C  
ATOM   2671  CG  ASN A 339      -6.531 -31.166 -27.556  1.00 46.97           C  
ATOM   2672  ND2 ASN A 339      -6.132 -32.427 -27.450  1.00 46.97           N  
ATOM   2673  OD1 ASN A 339      -5.864 -30.303 -28.132  1.00 46.97           O  
ATOM   2674  N   SER A 340      -9.962 -27.955 -27.666  1.00 46.38           N  
ATOM   2675  CA  SER A 340     -11.108 -27.330 -28.321  1.00 46.38           C  
ATOM   2676  C   SER A 340     -12.157 -28.367 -28.709  1.00 46.38           C  
ATOM   2677  O   SER A 340     -13.134 -28.045 -29.387  1.00 46.38           O  
ATOM   2678  CB  SER A 340     -10.659 -26.558 -29.562  1.00 46.38           C  
ATOM   2679  OG  SER A 340      -9.674 -27.283 -30.278  1.00 46.38           O  
ATOM   2680  N   LYS A 341     -12.121 -29.731 -28.319  1.00 45.18           N  
ATOM   2681  CA  LYS A 341     -13.123 -30.730 -28.681  1.00 45.18           C  
ATOM   2682  C   LYS A 341     -14.258 -30.764 -27.661  1.00 45.18           C  
ATOM   2683  O   LYS A 341     -14.052 -30.457 -26.485  1.00 45.18           O  
ATOM   2684  CB  LYS A 341     -12.483 -32.113 -28.800  1.00 45.18           C  
ATOM   2685  CG  LYS A 341     -11.682 -32.317 -30.078  1.00 45.18           C  
ATOM   2686  CD  LYS A 341     -11.222 -33.761 -30.225  1.00 45.18           C  
ATOM   2687  CE  LYS A 341     -10.349 -33.948 -31.458  1.00 45.18           C  
ATOM   2688  NZ  LYS A 341      -9.895 -35.364 -31.607  1.00 45.18           N1+
ATOM   2689  N   SER A 342     -15.571 -30.598 -27.973  1.00 49.39           N  
ATOM   2690  CA  SER A 342     -16.885 -30.567 -27.340  1.00 49.39           C  
ATOM   2691  C   SER A 342     -16.948 -31.518 -26.148  1.00 49.39           C  
ATOM   2692  O   SER A 342     -17.590 -31.215 -25.140  1.00 49.39           O  
ATOM   2693  CB  SER A 342     -17.974 -30.932 -28.350  1.00 49.39           C  
ATOM   2694  OG  SER A 342     -17.907 -32.306 -28.689  1.00 49.39           O  
ATOM   2695  N   SER A 343     -16.163 -32.734 -25.950  1.00 50.32           N  
ATOM   2696  CA  SER A 343     -16.158 -33.713 -24.867  1.00 50.32           C  
ATOM   2697  C   SER A 343     -15.200 -33.300 -23.755  1.00 50.32           C  
ATOM   2698  O   SER A 343     -15.439 -33.596 -22.582  1.00 50.32           O  
ATOM   2699  CB  SER A 343     -15.773 -35.095 -25.395  1.00 50.32           C  
ATOM   2700  OG  SER A 343     -14.432 -35.105 -25.851  1.00 50.32           O  
ATOM   2701  N   ASP A 344     -14.304 -32.371 -23.814  1.00 61.54           N  
ATOM   2702  CA  ASP A 344     -13.259 -31.796 -22.972  1.00 61.54           C  
ATOM   2703  C   ASP A 344     -13.706 -30.467 -22.369  1.00 61.54           C  
ATOM   2704  O   ASP A 344     -13.353 -30.145 -21.233  1.00 61.54           O  
ATOM   2705  CB  ASP A 344     -11.970 -31.601 -23.775  1.00 61.54           C  
ATOM   2706  CG  ASP A 344     -11.289 -32.912 -24.131  1.00 61.54           C  
ATOM   2707  OD1 ASP A 344     -11.512 -33.924 -23.432  1.00 61.54           O  
ATOM   2708  OD2 ASP A 344     -10.520 -32.931 -25.115  1.00 61.54           O1-
ATOM   2709  N   VAL A 345     -14.626 -29.788 -23.086  1.00 56.90           N  
ATOM   2710  CA  VAL A 345     -15.294 -28.583 -22.605  1.00 56.90           C  
ATOM   2711  C   VAL A 345     -16.346 -28.958 -21.564  1.00 56.90           C  
ATOM   2712  O   VAL A 345     -16.476 -28.289 -20.535  1.00 56.90           O  
ATOM   2713  CB  VAL A 345     -15.948 -27.797 -23.763  1.00 56.90           C  
ATOM   2714  CG1 VAL A 345     -16.734 -26.600 -23.227  1.00 56.90           C  
ATOM   2715  CG2 VAL A 345     -14.887 -27.338 -24.762  1.00 56.90           C  
ATOM   2716  N   ASN A 346     -16.920 -30.114 -21.679  1.00 60.64           N  
ATOM   2717  CA  ASN A 346     -17.908 -30.699 -20.779  1.00 60.64           C  
ATOM   2718  C   ASN A 346     -17.261 -31.211 -19.495  1.00 60.64           C  
ATOM   2719  O   ASN A 346     -17.820 -31.053 -18.409  1.00 60.64           O  
ATOM   2720  CB  ASN A 346     -18.668 -31.829 -21.478  1.00 60.64           C  
ATOM   2721  CG  ASN A 346     -19.732 -31.316 -22.429  1.00 60.64           C  
ATOM   2722  ND2 ASN A 346     -20.005 -32.080 -23.480  1.00 60.64           N  
ATOM   2723  OD1 ASN A 346     -20.301 -30.241 -22.222  1.00 60.64           O  
ATOM   2724  N   ARG A 347     -16.204 -31.741 -19.526  1.00 67.80           N  
ATOM   2725  CA  ARG A 347     -15.402 -32.159 -18.380  1.00 67.80           C  
ATOM   2726  C   ARG A 347     -14.865 -30.952 -17.618  1.00 67.80           C  
ATOM   2727  O   ARG A 347     -14.847 -30.947 -16.386  1.00 67.80           O  
ATOM   2728  CB  ARG A 347     -14.244 -33.052 -18.831  1.00 67.80           C  
ATOM   2729  CG  ARG A 347     -13.569 -33.806 -17.697  1.00 67.80           C  
ATOM   2730  CD  ARG A 347     -12.556 -34.816 -18.216  1.00 67.80           C  
ATOM   2731  NE  ARG A 347     -11.836 -35.466 -17.125  1.00 67.80           N  
ATOM   2732  CZ  ARG A 347     -10.884 -36.382 -17.284  1.00 67.80           C  
ATOM   2733  NH1 ARG A 347     -10.519 -36.777 -18.499  1.00 67.80           N1+
ATOM   2734  NH2 ARG A 347     -10.294 -36.909 -16.221  1.00 67.80           N  
ATOM   2735  N   ALA A 348     -14.478 -29.959 -18.321  1.00 64.23           N  
ATOM   2736  CA  ALA A 348     -14.022 -28.683 -17.777  1.00 64.23           C  
ATOM   2737  C   ALA A 348     -15.165 -27.936 -17.096  1.00 64.23           C  
ATOM   2738  O   ALA A 348     -14.995 -27.388 -16.004  1.00 64.23           O  
ATOM   2739  CB  ALA A 348     -13.410 -27.823 -18.880  1.00 64.23           C  
ATOM   2740  N   LEU A 349     -16.390 -27.904 -17.706  1.00 63.36           N  
ATOM   2741  CA  LEU A 349     -17.605 -27.298 -17.171  1.00 63.36           C  
ATOM   2742  C   LEU A 349     -18.081 -28.040 -15.927  1.00 63.36           C  
ATOM   2743  O   LEU A 349     -18.512 -27.418 -14.954  1.00 63.36           O  
ATOM   2744  CB  LEU A 349     -18.711 -27.290 -18.230  1.00 63.36           C  
ATOM   2745  CG  LEU A 349     -18.615 -26.205 -19.302  1.00 63.36           C  
ATOM   2746  CD1 LEU A 349     -19.614 -26.477 -20.423  1.00 63.36           C  
ATOM   2747  CD2 LEU A 349     -18.849 -24.827 -18.693  1.00 63.36           C  
ATOM   2748  N   LYS A 350     -18.005 -29.442 -15.827  1.00 70.42           N  
ATOM   2749  CA  LYS A 350     -18.320 -30.266 -14.663  1.00 70.42           C  
ATOM   2750  C   LYS A 350     -17.354 -29.986 -13.514  1.00 70.42           C  
ATOM   2751  O   LYS A 350     -17.765 -29.911 -12.355  1.00 70.42           O  
ATOM   2752  CB  LYS A 350     -18.283 -31.751 -15.029  1.00 70.42           C  
ATOM   2753  CG  LYS A 350     -19.502 -32.227 -15.803  1.00 70.42           C  
ATOM   2754  CD  LYS A 350     -19.450 -33.727 -16.060  1.00 70.42           C  
ATOM   2755  CE  LYS A 350     -20.636 -34.196 -16.891  1.00 70.42           C  
ATOM   2756  NZ  LYS A 350     -20.555 -35.654 -17.201  1.00 70.42           N1+
ATOM   2757  N   LEU A 351     -16.142 -29.837 -13.858  1.00 71.38           N  
ATOM   2758  CA  LEU A 351     -15.095 -29.527 -12.890  1.00 71.38           C  
ATOM   2759  C   LEU A 351     -15.264 -28.115 -12.341  1.00 71.38           C  
ATOM   2760  O   LEU A 351     -15.064 -27.880 -11.147  1.00 71.38           O  
ATOM   2761  CB  LEU A 351     -13.712 -29.678 -13.528  1.00 71.38           C  
ATOM   2762  CG  LEU A 351     -13.240 -31.108 -13.792  1.00 71.38           C  
ATOM   2763  CD1 LEU A 351     -11.968 -31.099 -14.634  1.00 71.38           C  
ATOM   2764  CD2 LEU A 351     -13.012 -31.847 -12.478  1.00 71.38           C  
ATOM   2765  N   ILE A 352     -15.625 -27.157 -13.200  1.00 64.22           N  
ATOM   2766  CA  ILE A 352     -15.900 -25.777 -12.815  1.00 64.22           C  
ATOM   2767  C   ILE A 352     -17.156 -25.723 -11.948  1.00 64.22           C  
ATOM   2768  O   ILE A 352     -17.200 -24.996 -10.953  1.00 64.22           O  
ATOM   2769  CB  ILE A 352     -16.065 -24.868 -14.055  1.00 64.22           C  
ATOM   2770  CG1 ILE A 352     -14.727 -24.720 -14.790  1.00 64.22           C  
ATOM   2771  CG2 ILE A 352     -16.622 -23.499 -13.650  1.00 64.22           C  
ATOM   2772  CD1 ILE A 352     -14.831 -23.986 -16.120  1.00 64.22           C  
ATOM   2773  N   LEU A 353     -18.233 -26.481 -12.218  1.00 67.60           N  
ATOM   2774  CA  LEU A 353     -19.455 -26.644 -11.439  1.00 67.60           C  
ATOM   2775  C   LEU A 353     -19.152 -27.248 -10.071  1.00 67.60           C  
ATOM   2776  O   LEU A 353     -19.719 -26.824  -9.061  1.00 67.60           O  
ATOM   2777  CB  LEU A 353     -20.456 -27.527 -12.189  1.00 67.60           C  
ATOM   2778  CG  LEU A 353     -21.211 -26.866 -13.343  1.00 67.60           C  
ATOM   2779  CD1 LEU A 353     -21.973 -27.915 -14.147  1.00 67.60           C  
ATOM   2780  CD2 LEU A 353     -22.160 -25.796 -12.817  1.00 67.60           C  
ATOM   2781  N   ARG A 354     -18.319 -28.185  -9.921  1.00 75.61           N  
ATOM   2782  CA  ARG A 354     -17.854 -28.772  -8.668  1.00 75.61           C  
ATOM   2783  C   ARG A 354     -17.073 -27.755  -7.843  1.00 75.61           C  
ATOM   2784  O   ARG A 354     -17.189 -27.720  -6.616  1.00 75.61           O  
ATOM   2785  CB  ARG A 354     -16.987 -30.004  -8.939  1.00 75.61           C  
ATOM   2786  CG  ARG A 354     -17.772 -31.218  -9.407  1.00 75.61           C  
ATOM   2787  CD  ARG A 354     -16.854 -32.378  -9.769  1.00 75.61           C  
ATOM   2788  NE  ARG A 354     -16.211 -32.945  -8.588  1.00 75.61           N  
ATOM   2789  CZ  ARG A 354     -15.345 -33.954  -8.608  1.00 75.61           C  
ATOM   2790  NH1 ARG A 354     -15.000 -34.530  -9.754  1.00 75.61           N1+
ATOM   2791  NH2 ARG A 354     -14.819 -34.393  -7.473  1.00 75.61           N  
ATOM   2792  N   ALA A 355     -16.267 -26.958  -8.547  1.00 70.51           N  
ATOM   2793  CA  ALA A 355     -15.476 -25.899  -7.928  1.00 70.51           C  
ATOM   2794  C   ALA A 355     -16.373 -24.801  -7.363  1.00 70.51           C  
ATOM   2795  O   ALA A 355     -16.126 -24.289  -6.269  1.00 70.51           O  
ATOM   2796  CB  ALA A 355     -14.492 -25.310  -8.937  1.00 70.51           C  
ATOM   2797  N   ILE A 356     -17.468 -24.412  -8.058  1.00 66.35           N  
ATOM   2798  CA  ILE A 356     -18.467 -23.430  -7.650  1.00 66.35           C  
ATOM   2799  C   ILE A 356     -19.259 -23.965  -6.458  1.00 66.35           C  
ATOM   2800  O   ILE A 356     -19.540 -23.228  -5.511  1.00 66.35           O  
ATOM   2801  CB  ILE A 356     -19.422 -23.077  -8.813  1.00 66.35           C  
ATOM   2802  CG1 ILE A 356     -18.664 -22.333  -9.918  1.00 66.35           C  
ATOM   2803  CG2 ILE A 356     -20.607 -22.249  -8.307  1.00 66.35           C  
ATOM   2804  CD1 ILE A 356     -19.497 -22.061 -11.163  1.00 66.35           C  
ATOM   2805  N   LYS A 357     -19.598 -25.220  -6.466  1.00 73.33           N  
ATOM   2806  CA  LYS A 357     -20.250 -25.891  -5.344  1.00 73.33           C  
ATOM   2807  C   LYS A 357     -19.368 -25.861  -4.099  1.00 73.33           C  
ATOM   2808  O   LYS A 357     -19.851 -25.595  -2.996  1.00 73.33           O  
ATOM   2809  CB  LYS A 357     -20.593 -27.336  -5.709  1.00 73.33           C  
ATOM   2810  CG  LYS A 357     -21.433 -28.055  -4.664  1.00 73.33           C  
ATOM   2811  CD  LYS A 357     -21.808 -29.460  -5.118  1.00 73.33           C  
ATOM   2812  CE  LYS A 357     -22.608 -30.198  -4.053  1.00 73.33           C  
ATOM   2813  NZ  LYS A 357     -22.972 -31.578  -4.491  1.00 73.33           N1+
ATOM   2814  N   ALA A 358     -18.152 -26.182  -4.209  1.00 74.04           N  
ATOM   2815  CA  ALA A 358     -17.173 -26.129  -3.127  1.00 74.04           C  
ATOM   2816  C   ALA A 358     -17.020 -24.707  -2.594  1.00 74.04           C  
ATOM   2817  O   ALA A 358     -16.908 -24.500  -1.384  1.00 74.04           O  
ATOM   2818  CB  ALA A 358     -15.825 -26.666  -3.600  1.00 74.04           C  
ATOM   2819  N   ALA A 359     -16.905 -23.733  -3.465  1.00 69.01           N  
ATOM   2820  CA  ALA A 359     -16.817 -22.310  -3.149  1.00 69.01           C  
ATOM   2821  C   ALA A 359     -18.064 -21.834  -2.409  1.00 69.01           C  
ATOM   2822  O   ALA A 359     -17.971 -21.041  -1.469  1.00 69.01           O  
ATOM   2823  CB  ALA A 359     -16.613 -21.494  -4.422  1.00 69.01           C  
ATOM   2824  N   VAL A 360     -19.278 -22.251  -2.772  1.00 72.14           N  
ATOM   2825  CA  VAL A 360     -20.554 -21.964  -2.124  1.00 72.14           C  
ATOM   2826  C   VAL A 360     -20.596 -22.625  -0.749  1.00 72.14           C  
ATOM   2827  O   VAL A 360     -21.087 -22.035   0.216  1.00 72.14           O  
ATOM   2828  CB  VAL A 360     -21.746 -22.442  -2.983  1.00 72.14           C  
ATOM   2829  CG1 VAL A 360     -23.055 -22.317  -2.206  1.00 72.14           C  
ATOM   2830  CG2 VAL A 360     -21.817 -21.650  -4.287  1.00 72.14           C  
ATOM   2831  N   GLN A 361     -20.075 -23.862  -0.613  1.00 78.27           N  
ATOM   2832  CA  GLN A 361     -19.943 -24.554   0.665  1.00 78.27           C  
ATOM   2833  C   GLN A 361     -19.018 -23.792   1.610  1.00 78.27           C  
ATOM   2834  O   GLN A 361     -19.257 -23.746   2.818  1.00 78.27           O  
ATOM   2835  CB  GLN A 361     -19.424 -25.977   0.455  1.00 78.27           C  
ATOM   2836  CG  GLN A 361     -20.453 -26.925  -0.147  1.00 78.27           C  
ATOM   2837  CD  GLN A 361     -19.893 -28.309  -0.410  1.00 78.27           C  
ATOM   2838  NE2 GLN A 361     -20.777 -29.293  -0.531  1.00 78.27           N  
ATOM   2839  OE1 GLN A 361     -18.674 -28.492  -0.504  1.00 78.27           O  
ATOM   2840  N   LEU A 362     -17.876 -23.339   1.087  1.00 74.51           N  
ATOM   2841  CA  LEU A 362     -16.941 -22.502   1.830  1.00 74.51           C  
ATOM   2842  C   LEU A 362     -17.625 -21.233   2.328  1.00 74.51           C  
ATOM   2843  O   LEU A 362     -17.398 -20.805   3.462  1.00 74.51           O  
ATOM   2844  CB  LEU A 362     -15.736 -22.137   0.958  1.00 74.51           C  
ATOM   2845  CG  LEU A 362     -14.599 -21.387   1.651  1.00 74.51           C  
ATOM   2846  CD1 LEU A 362     -13.985 -22.250   2.749  1.00 74.51           C  
ATOM   2847  CD2 LEU A 362     -13.540 -20.967   0.639  1.00 74.51           C  
ATOM   2848  N   LEU A 363     -18.491 -20.592   1.522  1.00 72.67           N  
ATOM   2849  CA  LEU A 363     -19.290 -19.416   1.849  1.00 72.67           C  
ATOM   2850  C   LEU A 363     -20.305 -19.737   2.942  1.00 72.67           C  
ATOM   2851  O   LEU A 363     -20.505 -18.940   3.862  1.00 72.67           O  
ATOM   2852  CB  LEU A 363     -20.009 -18.893   0.604  1.00 72.67           C  
ATOM   2853  CG  LEU A 363     -20.759 -17.569   0.761  1.00 72.67           C  
ATOM   2854  CD1 LEU A 363     -19.781 -16.436   1.052  1.00 72.67           C  
ATOM   2855  CD2 LEU A 363     -21.579 -17.268  -0.490  1.00 72.67           C  
ATOM   2856  N   GLU A 364     -20.980 -20.848   2.838  1.00 75.82           N  
ATOM   2857  CA  GLU A 364     -21.936 -21.317   3.836  1.00 75.82           C  
ATOM   2858  C   GLU A 364     -21.258 -21.552   5.183  1.00 75.82           C  
ATOM   2859  O   GLU A 364     -21.808 -21.204   6.230  1.00 75.82           O  
ATOM   2860  CB  GLU A 364     -22.622 -22.600   3.362  1.00 75.82           C  
ATOM   2861  CG  GLU A 364     -23.649 -22.378   2.262  1.00 75.82           C  
ATOM   2862  CD  GLU A 364     -24.261 -23.670   1.742  1.00 75.82           C  
ATOM   2863  OE1 GLU A 364     -25.147 -23.611   0.859  1.00 75.82           O  
ATOM   2864  OE2 GLU A 364     -23.852 -24.751   2.223  1.00 75.82           O1-
ATOM   2865  N   HIS A 365     -20.131 -22.130   5.135  1.00 76.77           N  
ATOM   2866  CA  HIS A 365     -19.328 -22.364   6.329  1.00 76.77           C  
ATOM   2867  C   HIS A 365     -18.845 -21.048   6.934  1.00 76.77           C  
ATOM   2868  O   HIS A 365     -18.840 -20.888   8.156  1.00 76.77           O  
ATOM   2869  CB  HIS A 365     -18.133 -23.261   6.005  1.00 76.77           C  
ATOM   2870  CG  HIS A 365     -17.315 -23.629   7.201  1.00 76.77           C  
ATOM   2871  CD2 HIS A 365     -16.122 -23.165   7.641  1.00 76.77           C  
ATOM   2872  ND1 HIS A 365     -17.712 -24.590   8.106  1.00 76.77           N  
ATOM   2873  CE1 HIS A 365     -16.795 -24.701   9.052  1.00 76.77           C  
ATOM   2874  NE2 HIS A 365     -15.819 -23.848   8.793  1.00 76.77           N  
ATOM   2875  N   ALA A 366     -18.331 -20.202   6.136  1.00 71.01           N  
ATOM   2876  CA  ALA A 366     -17.858 -18.876   6.524  1.00 71.01           C  
ATOM   2877  C   ALA A 366     -18.987 -18.048   7.132  1.00 71.01           C  
ATOM   2878  O   ALA A 366     -18.762 -17.270   8.063  1.00 71.01           O  
ATOM   2879  CB  ALA A 366     -17.259 -18.151   5.321  1.00 71.01           C  
ATOM   2880  N   GLU A 367     -20.216 -18.169   6.729  1.00 71.47           N  
ATOM   2881  CA  GLU A 367     -21.407 -17.540   7.291  1.00 71.47           C  
ATOM   2882  C   GLU A 367     -21.734 -18.108   8.669  1.00 71.47           C  
ATOM   2883  O   GLU A 367     -22.136 -17.371   9.571  1.00 71.47           O  
ATOM   2884  CB  GLU A 367     -22.603 -17.717   6.352  1.00 71.47           C  
ATOM   2885  CG  GLU A 367     -23.759 -16.771   6.643  1.00 71.47           C  
ATOM   2886  CD  GLU A 367     -24.883 -16.865   5.624  1.00 71.47           C  
ATOM   2887  OE1 GLU A 367     -25.876 -16.113   5.744  1.00 71.47           O  
ATOM   2888  OE2 GLU A 367     -24.770 -17.700   4.698  1.00 71.47           O1-
ATOM   2889  N   LYS A 368     -21.467 -19.376   8.840  1.00 78.29           N  
ATOM   2890  CA  LYS A 368     -21.706 -20.057  10.109  1.00 78.29           C  
ATOM   2891  C   LYS A 368     -20.610 -19.734  11.121  1.00 78.29           C  
ATOM   2892  O   LYS A 368     -20.884 -19.590  12.314  1.00 78.29           O  
ATOM   2893  CB  LYS A 368     -21.797 -21.568   9.898  1.00 78.29           C  
ATOM   2894  CG  LYS A 368     -23.080 -22.023   9.218  1.00 78.29           C  
ATOM   2895  CD  LYS A 368     -23.132 -23.539   9.078  1.00 78.29           C  
ATOM   2896  CE  LYS A 368     -24.370 -23.989   8.313  1.00 78.29           C  
ATOM   2897  NZ  LYS A 368     -24.400 -25.470   8.130  1.00 78.29           N1+
ATOM   2898  N   SER A 369     -19.392 -19.494  10.662  1.00 71.68           N  
ATOM   2899  CA  SER A 369     -18.197 -19.292  11.475  1.00 71.68           C  
ATOM   2900  C   SER A 369     -18.004 -17.819  11.817  1.00 71.68           C  
ATOM   2901  O   SER A 369     -17.325 -17.486  12.791  1.00 71.68           O  
ATOM   2902  CB  SER A 369     -16.959 -19.822  10.749  1.00 71.68           C  
ATOM   2903  OG  SER A 369     -16.695 -19.060   9.583  1.00 71.68           O  
ATOM   2904  N   GLY A 370     -18.714 -16.836  11.255  1.00 71.28           N  
ATOM   2905  CA  GLY A 370     -18.629 -15.411  11.532  1.00 71.28           C  
ATOM   2906  C   GLY A 370     -17.292 -14.808  11.146  1.00 71.28           C  
ATOM   2907  O   GLY A 370     -16.916 -13.745  11.648  1.00 71.28           O  
ATOM   2908  N   ASP A 371     -16.342 -15.549  10.360  1.00 71.74           N  
ATOM   2909  CA  ASP A 371     -15.028 -15.068   9.945  1.00 71.74           C  
ATOM   2910  C   ASP A 371     -15.135 -14.171   8.713  1.00 71.74           C  
ATOM   2911  O   ASP A 371     -15.418 -14.650   7.613  1.00 71.74           O  
ATOM   2912  CB  ASP A 371     -14.091 -16.243   9.659  1.00 71.74           C  
ATOM   2913  CG  ASP A 371     -12.643 -15.818   9.483  1.00 71.74           C  
ATOM   2914  OD1 ASP A 371     -12.389 -14.634   9.174  1.00 71.74           O  
ATOM   2915  OD2 ASP A 371     -11.750 -16.676   9.652  1.00 71.74           O1-
ATOM   2916  N   PRO A 372     -15.104 -12.764   8.914  1.00 69.08           N  
ATOM   2917  CA  PRO A 372     -15.269 -11.764   7.856  1.00 69.08           C  
ATOM   2918  C   PRO A 372     -14.242 -11.918   6.735  1.00 69.08           C  
ATOM   2919  O   PRO A 372     -14.545 -11.638   5.574  1.00 69.08           O  
ATOM   2920  CB  PRO A 372     -15.079 -10.436   8.593  1.00 69.08           C  
ATOM   2921  CG  PRO A 372     -14.456 -10.811   9.899  1.00 69.08           C  
ATOM   2922  CD  PRO A 372     -14.757 -12.256  10.175  1.00 69.08           C  
ATOM   2923  N   GLU A 373     -13.002 -12.444   6.960  1.00 66.21           N  
ATOM   2924  CA  GLU A 373     -11.916 -12.653   6.007  1.00 66.21           C  
ATOM   2925  C   GLU A 373     -12.189 -13.860   5.114  1.00 66.21           C  
ATOM   2926  O   GLU A 373     -11.941 -13.815   3.908  1.00 66.21           O  
ATOM   2927  CB  GLU A 373     -10.585 -12.831   6.740  1.00 66.21           C  
ATOM   2928  CG  GLU A 373     -10.057 -11.554   7.376  1.00 66.21           C  
ATOM   2929  CD  GLU A 373      -8.691 -11.725   8.023  1.00 66.21           C  
ATOM   2930  OE1 GLU A 373      -8.135 -10.730   8.540  1.00 66.21           O  
ATOM   2931  OE2 GLU A 373      -8.172 -12.864   8.011  1.00 66.21           O1-
ATOM   2932  N   VAL A 374     -12.746 -14.947   5.594  1.00 64.62           N  
ATOM   2933  CA  VAL A 374     -13.104 -16.188   4.915  1.00 64.62           C  
ATOM   2934  C   VAL A 374     -14.385 -15.987   4.109  1.00 64.62           C  
ATOM   2935  O   VAL A 374     -14.515 -16.506   2.998  1.00 64.62           O  
ATOM   2936  CB  VAL A 374     -13.282 -17.351   5.916  1.00 64.62           C  
ATOM   2937  CG1 VAL A 374     -13.716 -18.625   5.194  1.00 64.62           C  
ATOM   2938  CG2 VAL A 374     -11.988 -17.589   6.693  1.00 64.62           C  
ATOM   2939  N   ARG A 375     -15.275 -15.119   4.610  1.00 69.06           N  
ATOM   2940  CA  ARG A 375     -16.511 -14.726   3.940  1.00 69.06           C  
ATOM   2941  C   ARG A 375     -16.217 -13.911   2.685  1.00 69.06           C  
ATOM   2942  O   ARG A 375     -16.814 -14.147   1.632  1.00 69.06           O  
ATOM   2943  CB  ARG A 375     -17.406 -13.925   4.887  1.00 69.06           C  
ATOM   2944  CG  ARG A 375     -18.811 -13.689   4.356  1.00 69.06           C  
ATOM   2945  CD  ARG A 375     -19.662 -12.904   5.344  1.00 69.06           C  
ATOM   2946  NE  ARG A 375     -19.576 -13.461   6.692  1.00 69.06           N  
ATOM   2947  CZ  ARG A 375     -20.282 -13.033   7.735  1.00 69.06           C  
ATOM   2948  NH1 ARG A 375     -21.143 -12.031   7.605  1.00 69.06           N1+
ATOM   2949  NH2 ARG A 375     -20.125 -13.612   8.916  1.00 69.06           N  
ATOM   2950  N   GLU A 376     -15.423 -12.826   2.750  1.00 71.78           N  
ATOM   2951  CA  GLU A 376     -14.980 -11.999   1.632  1.00 71.78           C  
ATOM   2952  C   GLU A 376     -14.226 -12.828   0.597  1.00 71.78           C  
ATOM   2953  O   GLU A 376     -14.416 -12.649  -0.608  1.00 71.78           O  
ATOM   2954  CB  GLU A 376     -14.099 -10.850   2.129  1.00 71.78           C  
ATOM   2955  CG  GLU A 376     -13.794  -9.804   1.066  1.00 71.78           C  
ATOM   2956  CD  GLU A 376     -13.041  -8.600   1.608  1.00 71.78           C  
ATOM   2957  OE1 GLU A 376     -12.741  -7.670   0.826  1.00 71.78           O  
ATOM   2958  OE2 GLU A 376     -12.748  -8.587   2.825  1.00 71.78           O1-
ATOM   2959  N   LEU A 377     -13.495 -13.743   0.983  1.00 64.72           N  
ATOM   2960  CA  LEU A 377     -12.717 -14.672   0.171  1.00 64.72           C  
ATOM   2961  C   LEU A 377     -13.631 -15.651  -0.558  1.00 64.72           C  
ATOM   2962  O   LEU A 377     -13.465 -15.888  -1.757  1.00 64.72           O  
ATOM   2963  CB  LEU A 377     -11.718 -15.438   1.040  1.00 64.72           C  
ATOM   2964  CG  LEU A 377     -10.822 -16.445   0.317  1.00 64.72           C  
ATOM   2965  CD1 LEU A 377      -9.812 -15.718  -0.565  1.00 64.72           C  
ATOM   2966  CD2 LEU A 377     -10.111 -17.347   1.320  1.00 64.72           C  
ATOM   2967  N   ALA A 378     -14.511 -16.264   0.093  1.00 66.21           N  
ATOM   2968  CA  ALA A 378     -15.490 -17.193  -0.462  1.00 66.21           C  
ATOM   2969  C   ALA A 378     -16.373 -16.505  -1.500  1.00 66.21           C  
ATOM   2970  O   ALA A 378     -16.674 -17.081  -2.547  1.00 66.21           O  
ATOM   2971  CB  ALA A 378     -16.349 -17.790   0.650  1.00 66.21           C  
ATOM   2972  N   ARG A 379     -16.648 -15.254  -1.341  1.00 71.22           N  
ATOM   2973  CA  ARG A 379     -17.425 -14.402  -2.236  1.00 71.22           C  
ATOM   2974  C   ARG A 379     -16.644 -14.084  -3.506  1.00 71.22           C  
ATOM   2975  O   ARG A 379     -17.186 -14.158  -4.610  1.00 71.22           O  
ATOM   2976  CB  ARG A 379     -17.827 -13.104  -1.529  1.00 71.22           C  
ATOM   2977  CG  ARG A 379     -19.036 -13.248  -0.618  1.00 71.22           C  
ATOM   2978  CD  ARG A 379     -19.499 -11.901  -0.081  1.00 71.22           C  
ATOM   2979  NE  ARG A 379     -20.306 -12.051   1.126  1.00 71.22           N  
ATOM   2980  CZ  ARG A 379     -21.087 -11.105   1.639  1.00 71.22           C  
ATOM   2981  NH1 ARG A 379     -21.181  -9.914   1.057  1.00 71.22           N1+
ATOM   2982  NH2 ARG A 379     -21.779 -11.348   2.742  1.00 71.22           N  
ATOM   2983  N   GLU A 380     -15.452 -13.650  -3.311  1.00 70.50           N  
ATOM   2984  CA  GLU A 380     -14.556 -13.340  -4.421  1.00 70.50           C  
ATOM   2985  C   GLU A 380     -14.252 -14.587  -5.248  1.00 70.50           C  
ATOM   2986  O   GLU A 380     -14.141 -14.513  -6.474  1.00 70.50           O  
ATOM   2987  CB  GLU A 380     -13.255 -12.720  -3.906  1.00 70.50           C  
ATOM   2988  CG  GLU A 380     -12.344 -12.198  -5.008  1.00 70.50           C  
ATOM   2989  CD  GLU A 380     -12.979 -11.092  -5.836  1.00 70.50           C  
ATOM   2990  OE1 GLU A 380     -12.552 -10.879  -6.994  1.00 70.50           O  
ATOM   2991  OE2 GLU A 380     -13.910 -10.433  -5.323  1.00 70.50           O1-
ATOM   2992  N   LEU A 381     -14.161 -15.763  -4.678  1.00 66.55           N  
ATOM   2993  CA  LEU A 381     -13.907 -17.065  -5.284  1.00 66.55           C  
ATOM   2994  C   LEU A 381     -15.095 -17.511  -6.131  1.00 66.55           C  
ATOM   2995  O   LEU A 381     -14.916 -18.015  -7.242  1.00 66.55           O  
ATOM   2996  CB  LEU A 381     -13.613 -18.111  -4.205  1.00 66.55           C  
ATOM   2997  CG  LEU A 381     -12.206 -18.089  -3.605  1.00 66.55           C  
ATOM   2998  CD1 LEU A 381     -12.132 -19.012  -2.393  1.00 66.55           C  
ATOM   2999  CD2 LEU A 381     -11.172 -18.489  -4.652  1.00 66.55           C  
ATOM   3000  N   VAL A 382     -16.254 -17.388  -5.643  1.00 68.50           N  
ATOM   3001  CA  VAL A 382     -17.499 -17.683  -6.343  1.00 68.50           C  
ATOM   3002  C   VAL A 382     -17.645 -16.761  -7.550  1.00 68.50           C  
ATOM   3003  O   VAL A 382     -17.995 -17.210  -8.645  1.00 68.50           O  
ATOM   3004  CB  VAL A 382     -18.723 -17.538  -5.410  1.00 68.50           C  
ATOM   3005  CG1 VAL A 382     -20.023 -17.685  -6.198  1.00 68.50           C  
ATOM   3006  CG2 VAL A 382     -18.658 -18.566  -4.283  1.00 68.50           C  
ATOM   3007  N   ARG A 383     -17.337 -15.485  -7.442  1.00 71.41           N  
ATOM   3008  CA  ARG A 383     -17.356 -14.492  -8.511  1.00 71.41           C  
ATOM   3009  C   ARG A 383     -16.358 -14.849  -9.607  1.00 71.41           C  
ATOM   3010  O   ARG A 383     -16.688 -14.806 -10.793  1.00 71.41           O  
ATOM   3011  CB  ARG A 383     -17.049 -13.099  -7.956  1.00 71.41           C  
ATOM   3012  CG  ARG A 383     -17.229 -11.981  -8.971  1.00 71.41           C  
ATOM   3013  CD  ARG A 383     -16.847 -10.626  -8.389  1.00 71.41           C  
ATOM   3014  NE  ARG A 383     -17.850 -10.142  -7.445  1.00 71.41           N  
ATOM   3015  CZ  ARG A 383     -17.635  -9.207  -6.524  1.00 71.41           C  
ATOM   3016  NH1 ARG A 383     -16.444  -8.633  -6.405  1.00 71.41           N1+
ATOM   3017  NH2 ARG A 383     -18.619  -8.842  -5.716  1.00 71.41           N  
ATOM   3018  N   ARG A 384     -15.199 -15.199  -9.280  1.00 67.69           N  
ATOM   3019  CA  ARG A 384     -14.118 -15.514 -10.208  1.00 67.69           C  
ATOM   3020  C   ARG A 384     -14.375 -16.837 -10.921  1.00 67.69           C  
ATOM   3021  O   ARG A 384     -14.074 -16.978 -12.107  1.00 67.69           O  
ATOM   3022  CB  ARG A 384     -12.777 -15.565  -9.474  1.00 67.69           C  
ATOM   3023  CG  ARG A 384     -12.250 -14.201  -9.055  1.00 67.69           C  
ATOM   3024  CD  ARG A 384     -10.843 -14.292  -8.481  1.00 67.69           C  
ATOM   3025  NE  ARG A 384     -10.372 -12.996  -8.003  1.00 67.69           N  
ATOM   3026  CZ  ARG A 384      -9.092 -12.662  -7.855  1.00 67.69           C  
ATOM   3027  NH1 ARG A 384      -8.127 -13.527  -8.146  1.00 67.69           N1+
ATOM   3028  NH2 ARG A 384      -8.775 -11.454  -7.413  1.00 67.69           N  
ATOM   3029  N   LEU A 385     -14.857 -17.794 -10.270  1.00 66.77           N  
ATOM   3030  CA  LEU A 385     -15.215 -19.099 -10.815  1.00 66.77           C  
ATOM   3031  C   LEU A 385     -16.371 -18.977 -11.802  1.00 66.77           C  
ATOM   3032  O   LEU A 385     -16.398 -19.670 -12.822  1.00 66.77           O  
ATOM   3033  CB  LEU A 385     -15.591 -20.066  -9.689  1.00 66.77           C  
ATOM   3034  CG  LEU A 385     -14.430 -20.650  -8.882  1.00 66.77           C  
ATOM   3035  CD1 LEU A 385     -14.957 -21.422  -7.677  1.00 66.77           C  
ATOM   3036  CD2 LEU A 385     -13.565 -21.548  -9.760  1.00 66.77           C  
ATOM   3037  N   VAL A 386     -17.247 -18.086 -11.473  1.00 66.64           N  
ATOM   3038  CA  VAL A 386     -18.367 -17.743 -12.343  1.00 66.64           C  
ATOM   3039  C   VAL A 386     -17.849 -17.057 -13.605  1.00 66.64           C  
ATOM   3040  O   VAL A 386     -18.301 -17.357 -14.712  1.00 66.64           O  
ATOM   3041  CB  VAL A 386     -19.387 -16.834 -11.622  1.00 66.64           C  
ATOM   3042  CG1 VAL A 386     -20.428 -16.305 -12.607  1.00 66.64           C  
ATOM   3043  CG2 VAL A 386     -20.063 -17.590 -10.481  1.00 66.64           C  
ATOM   3044  N   GLU A 387     -16.849 -16.128 -13.466  1.00 66.81           N  
ATOM   3045  CA  GLU A 387     -16.175 -15.466 -14.577  1.00 66.81           C  
ATOM   3046  C   GLU A 387     -15.455 -16.477 -15.467  1.00 66.81           C  
ATOM   3047  O   GLU A 387     -15.482 -16.361 -16.693  1.00 66.81           O  
ATOM   3048  CB  GLU A 387     -15.184 -14.421 -14.060  1.00 66.81           C  
ATOM   3049  CG  GLU A 387     -15.845 -13.169 -13.500  1.00 66.81           C  
ATOM   3050  CD  GLU A 387     -14.855 -12.184 -12.901  1.00 66.81           C  
ATOM   3051  OE1 GLU A 387     -15.288 -11.134 -12.373  1.00 66.81           O  
ATOM   3052  OE2 GLU A 387     -13.636 -12.464 -12.960  1.00 66.81           O1-
ATOM   3053  N   ALA A 388     -14.765 -17.462 -14.834  1.00 62.67           N  
ATOM   3054  CA  ALA A 388     -14.068 -18.552 -15.511  1.00 62.67           C  
ATOM   3055  C   ALA A 388     -15.051 -19.450 -16.257  1.00 62.67           C  
ATOM   3056  O   ALA A 388     -14.768 -19.897 -17.373  1.00 62.67           O  
ATOM   3057  CB  ALA A 388     -13.259 -19.372 -14.508  1.00 62.67           C  
ATOM   3058  N   ALA A 389     -16.129 -19.723 -15.658  1.00 64.46           N  
ATOM   3059  CA  ALA A 389     -17.237 -20.494 -16.217  1.00 64.46           C  
ATOM   3060  C   ALA A 389     -17.875 -19.764 -17.395  1.00 64.46           C  
ATOM   3061  O   ALA A 389     -18.239 -20.386 -18.395  1.00 64.46           O  
ATOM   3062  CB  ALA A 389     -18.284 -20.777 -15.141  1.00 64.46           C  
ATOM   3063  N   GLU A 390     -17.964 -18.420 -17.345  1.00 67.55           N  
ATOM   3064  CA  GLU A 390     -18.471 -17.551 -18.403  1.00 67.55           C  
ATOM   3065  C   GLU A 390     -17.506 -17.497 -19.584  1.00 67.55           C  
ATOM   3066  O   GLU A 390     -17.932 -17.438 -20.738  1.00 67.55           O  
ATOM   3067  CB  GLU A 390     -18.725 -16.141 -17.866  1.00 67.55           C  
ATOM   3068  CG  GLU A 390     -19.969 -16.028 -16.995  1.00 67.55           C  
ATOM   3069  CD  GLU A 390     -20.172 -14.637 -16.417  1.00 67.55           C  
ATOM   3070  OE1 GLU A 390     -21.245 -14.377 -15.825  1.00 67.55           O  
ATOM   3071  OE2 GLU A 390     -19.253 -13.800 -16.557  1.00 67.55           O1-
ATOM   3072  N   GLU A 391     -16.120 -17.544 -19.316  1.00 64.74           N  
ATOM   3073  CA  GLU A 391     -15.047 -17.577 -20.305  1.00 64.74           C  
ATOM   3074  C   GLU A 391     -15.048 -18.894 -21.076  1.00 64.74           C  
ATOM   3075  O   GLU A 391     -14.776 -18.916 -22.278  1.00 64.74           O  
ATOM   3076  CB  GLU A 391     -13.689 -17.362 -19.632  1.00 64.74           C  
ATOM   3077  CG  GLU A 391     -13.444 -15.928 -19.186  1.00 64.74           C  
ATOM   3078  CD  GLU A 391     -12.125 -15.744 -18.453  1.00 64.74           C  
ATOM   3079  OE1 GLU A 391     -11.846 -14.622 -17.976  1.00 64.74           O  
ATOM   3080  OE2 GLU A 391     -11.363 -16.733 -18.355  1.00 64.74           O1-
ATOM   3081  N   VAL A 392     -15.358 -19.997 -20.483  1.00 59.81           N  
ATOM   3082  CA  VAL A 392     -15.419 -21.363 -20.990  1.00 59.81           C  
ATOM   3083  C   VAL A 392     -16.715 -21.567 -21.773  1.00 59.81           C  
ATOM   3084  O   VAL A 392     -16.736 -22.290 -22.771  1.00 59.81           O  
ATOM   3085  CB  VAL A 392     -15.319 -22.398 -19.846  1.00 59.81           C  
ATOM   3086  CG1 VAL A 392     -15.487 -23.817 -20.387  1.00 59.81           C  
ATOM   3087  CG2 VAL A 392     -13.987 -22.256 -19.113  1.00 59.81           C  
ATOM   3088  N   GLN A 393     -17.846 -20.862 -21.589  1.00 60.80           N  
ATOM   3089  CA  GLN A 393     -19.188 -20.835 -22.163  1.00 60.80           C  
ATOM   3090  C   GLN A 393     -19.213 -20.033 -23.462  1.00 60.80           C  
ATOM   3091  O   GLN A 393     -20.102 -20.221 -24.296  1.00 60.80           O  
ATOM   3092  CB  GLN A 393     -20.188 -20.250 -21.165  1.00 60.80           C  
ATOM   3093  CG  GLN A 393     -20.770 -21.278 -20.205  1.00 60.80           C  
ATOM   3094  CD  GLN A 393     -22.040 -20.796 -19.529  1.00 60.80           C  
ATOM   3095  NE2 GLN A 393     -22.672 -21.675 -18.759  1.00 60.80           N  
ATOM   3096  OE1 GLN A 393     -22.449 -19.642 -19.696  1.00 60.80           O  
ATOM   3097  N   ARG A 394     -18.294 -19.185 -23.637  1.00 59.21           N  
ATOM   3098  CA  ARG A 394     -18.193 -18.416 -24.873  1.00 59.21           C  
ATOM   3099  C   ARG A 394     -17.832 -19.316 -26.050  1.00 59.21           C  
ATOM   3100  O   ARG A 394     -17.899 -18.892 -27.205  1.00 59.21           O  
ATOM   3101  CB  ARG A 394     -17.155 -17.301 -24.729  1.00 59.21           C  
ATOM   3102  CG  ARG A 394     -17.661 -16.083 -23.971  1.00 59.21           C  
ATOM   3103  CD  ARG A 394     -16.641 -14.953 -23.974  1.00 59.21           C  
ATOM   3104  NE  ARG A 394     -17.100 -13.810 -23.189  1.00 59.21           N  
ATOM   3105  CZ  ARG A 394     -16.405 -12.692 -23.000  1.00 59.21           C  
ATOM   3106  NH1 ARG A 394     -15.200 -12.545 -23.538  1.00 59.21           N1+
ATOM   3107  NH2 ARG A 394     -16.918 -11.715 -22.268  1.00 59.21           N  
ATOM   3108  N   ASN A 395     -17.886 -20.813 -25.907  1.00 52.79           N  
ATOM   3109  CA  ASN A 395     -17.762 -21.808 -26.967  1.00 52.79           C  
ATOM   3110  C   ASN A 395     -18.959 -22.754 -26.992  1.00 52.79           C  
ATOM   3111  O   ASN A 395     -19.129 -23.570 -26.084  1.00 52.79           O  
ATOM   3112  CB  ASN A 395     -16.462 -22.599 -26.811  1.00 52.79           C  
ATOM   3113  CG  ASN A 395     -15.314 -21.998 -27.596  1.00 52.79           C  
ATOM   3114  ND2 ASN A 395     -14.092 -22.392 -27.256  1.00 52.79           N  
ATOM   3115  OD1 ASN A 395     -15.522 -21.186 -28.501  1.00 52.79           O  
ATOM   3116  N   PRO A 396     -20.069 -22.534 -27.732  1.00 42.56           N  
ATOM   3117  CA  PRO A 396     -21.497 -22.829 -27.884  1.00 42.56           C  
ATOM   3118  C   PRO A 396     -21.757 -24.258 -28.353  1.00 42.56           C  
ATOM   3119  O   PRO A 396     -21.325 -24.643 -29.441  1.00 42.56           O  
ATOM   3120  CB  PRO A 396     -21.956 -21.816 -28.936  1.00 42.56           C  
ATOM   3121  CG  PRO A 396     -20.726 -21.501 -29.724  1.00 42.56           C  
ATOM   3122  CD  PRO A 396     -19.560 -22.205 -29.093  1.00 42.56           C  
ATOM   3123  N   SER A 397     -21.635 -25.414 -27.710  1.00 51.94           N  
ATOM   3124  CA  SER A 397     -22.289 -26.555 -28.343  1.00 51.94           C  
ATOM   3125  C   SER A 397     -23.015 -27.416 -27.317  1.00 51.94           C  
ATOM   3126  O   SER A 397     -23.820 -28.277 -27.679  1.00 51.94           O  
ATOM   3127  CB  SER A 397     -21.269 -27.403 -29.103  1.00 51.94           C  
ATOM   3128  OG  SER A 397     -20.537 -28.229 -28.212  1.00 51.94           O  
ATOM   3129  N   ASP A 398     -23.557 -26.927 -26.109  1.00 56.42           N  
ATOM   3130  CA  ASP A 398     -24.399 -27.872 -25.382  1.00 56.42           C  
ATOM   3131  C   ASP A 398     -25.443 -27.141 -24.540  1.00 56.42           C  
ATOM   3132  O   ASP A 398     -25.108 -26.517 -23.531  1.00 56.42           O  
ATOM   3133  CB  ASP A 398     -23.545 -28.777 -24.492  1.00 56.42           C  
ATOM   3134  CG  ASP A 398     -23.753 -30.255 -24.777  1.00 56.42           C  
ATOM   3135  OD1 ASP A 398     -24.769 -30.617 -25.407  1.00 56.42           O  
ATOM   3136  OD2 ASP A 398     -22.893 -31.063 -24.364  1.00 56.42           O1-
ATOM   3137  N   GLU A 399     -26.659 -26.777 -24.952  1.00 54.05           N  
ATOM   3138  CA  GLU A 399     -27.891 -26.106 -24.547  1.00 54.05           C  
ATOM   3139  C   GLU A 399     -28.451 -26.709 -23.261  1.00 54.05           C  
ATOM   3140  O   GLU A 399     -28.957 -25.987 -22.400  1.00 54.05           O  
ATOM   3141  CB  GLU A 399     -28.936 -26.181 -25.662  1.00 54.05           C  
ATOM   3142  CG  GLU A 399     -29.096 -24.886 -26.443  1.00 54.05           C  
ATOM   3143  CD  GLU A 399     -30.157 -24.967 -27.529  1.00 54.05           C  
ATOM   3144  OE1 GLU A 399     -30.403 -23.950 -28.216  1.00 54.05           O  
ATOM   3145  OE2 GLU A 399     -30.749 -26.057 -27.694  1.00 54.05           O1-
ATOM   3146  N   GLN A 400     -28.357 -27.962 -22.849  1.00 50.12           N  
ATOM   3147  CA  GLN A 400     -28.900 -28.647 -21.681  1.00 50.12           C  
ATOM   3148  C   GLN A 400     -27.939 -28.567 -20.500  1.00 50.12           C  
ATOM   3149  O   GLN A 400     -28.363 -28.368 -19.359  1.00 50.12           O  
ATOM   3150  CB  GLN A 400     -29.206 -30.110 -22.010  1.00 50.12           C  
ATOM   3151  CG  GLN A 400     -30.693 -30.429 -22.071  1.00 50.12           C  
ATOM   3152  CD  GLN A 400     -30.970 -31.868 -22.461  1.00 50.12           C  
ATOM   3153  NE2 GLN A 400     -32.237 -32.266 -22.402  1.00 50.12           N  
ATOM   3154  OE1 GLN A 400     -30.053 -32.616 -22.815  1.00 50.12           O  
ATOM   3155  N   LYS A 401     -26.670 -28.519 -20.453  1.00 51.11           N  
ATOM   3156  CA  LYS A 401     -25.611 -28.406 -19.454  1.00 51.11           C  
ATOM   3157  C   LYS A 401     -25.201 -26.951 -19.248  1.00 51.11           C  
ATOM   3158  O   LYS A 401     -24.845 -26.552 -18.137  1.00 51.11           O  
ATOM   3159  CB  LYS A 401     -24.396 -29.239 -19.864  1.00 51.11           C  
ATOM   3160  CG  LYS A 401     -24.604 -30.741 -19.739  1.00 51.11           C  
ATOM   3161  CD  LYS A 401     -23.314 -31.508 -19.998  1.00 51.11           C  
ATOM   3162  CE  LYS A 401     -23.535 -33.014 -19.936  1.00 51.11           C  
ATOM   3163  NZ  LYS A 401     -22.275 -33.770 -20.203  1.00 51.11           N1+
ATOM   3164  N   ASN A 402     -25.592 -26.079 -20.255  1.00 55.40           N  
ATOM   3165  CA  ASN A 402     -25.611 -24.620 -20.282  1.00 55.40           C  
ATOM   3166  C   ASN A 402     -26.726 -24.059 -19.404  1.00 55.40           C  
ATOM   3167  O   ASN A 402     -26.553 -23.020 -18.763  1.00 55.40           O  
ATOM   3168  CB  ASN A 402     -25.758 -24.111 -21.717  1.00 55.40           C  
ATOM   3169  CG  ASN A 402     -25.267 -22.687 -21.883  1.00 55.40           C  
ATOM   3170  ND2 ASN A 402     -24.925 -22.317 -23.113  1.00 55.40           N  
ATOM   3171  OD1 ASN A 402     -25.194 -21.925 -20.917  1.00 55.40           O  
ATOM   3172  N   THR A 403     -27.812 -24.894 -19.087  1.00 58.67           N  
ATOM   3173  CA  THR A 403     -28.927 -24.520 -18.222  1.00 58.67           C  
ATOM   3174  C   THR A 403     -28.596 -24.805 -16.761  1.00 58.67           C  
ATOM   3175  O   THR A 403     -28.913 -24.002 -15.880  1.00 58.67           O  
ATOM   3176  CB  THR A 403     -30.213 -25.269 -18.616  1.00 58.67           C  
ATOM   3177  CG2 THR A 403     -31.405 -24.784 -17.797  1.00 58.67           C  
ATOM   3178  OG1 THR A 403     -30.482 -25.048 -20.006  1.00 58.67           O  
ATOM   3179  N   GLN A 404     -27.952 -25.997 -16.330  1.00 55.97           N  
ATOM   3180  CA  GLN A 404     -27.471 -26.346 -14.998  1.00 55.97           C  
ATOM   3181  C   GLN A 404     -26.362 -25.400 -14.547  1.00 55.97           C  
ATOM   3182  O   GLN A 404     -26.325 -24.985 -13.387  1.00 55.97           O  
ATOM   3183  CB  GLN A 404     -26.972 -27.791 -14.967  1.00 55.97           C  
ATOM   3184  CG  GLN A 404     -28.086 -28.828 -15.044  1.00 55.97           C  
ATOM   3185  CD  GLN A 404     -27.562 -30.251 -15.040  1.00 55.97           C  
ATOM   3186  NE2 GLN A 404     -28.441 -31.205 -14.750  1.00 55.97           N  
ATOM   3187  OE1 GLN A 404     -26.379 -30.493 -15.298  1.00 55.97           O  
ATOM   3188  N   LEU A 405     -25.415 -25.099 -15.314  1.00 54.74           N  
ATOM   3189  CA  LEU A 405     -24.327 -24.150 -15.099  1.00 54.74           C  
ATOM   3190  C   LEU A 405     -24.863 -22.727 -14.979  1.00 54.74           C  
ATOM   3191  O   LEU A 405     -24.445 -21.974 -14.096  1.00 54.74           O  
ATOM   3192  CB  LEU A 405     -23.311 -24.231 -16.242  1.00 54.74           C  
ATOM   3193  CG  LEU A 405     -22.049 -23.381 -16.087  1.00 54.74           C  
ATOM   3194  CD1 LEU A 405     -21.241 -23.846 -14.881  1.00 54.74           C  
ATOM   3195  CD2 LEU A 405     -21.206 -23.440 -17.357  1.00 54.74           C  
ATOM   3196  N   ARG A 406     -25.788 -22.331 -15.827  1.00 62.44           N  
ATOM   3197  CA  ARG A 406     -26.471 -21.044 -15.752  1.00 62.44           C  
ATOM   3198  C   ARG A 406     -27.285 -20.930 -14.467  1.00 62.44           C  
ATOM   3199  O   ARG A 406     -27.338 -19.862 -13.853  1.00 62.44           O  
ATOM   3200  CB  ARG A 406     -27.379 -20.846 -16.967  1.00 62.44           C  
ATOM   3201  CG  ARG A 406     -26.635 -20.468 -18.237  1.00 62.44           C  
ATOM   3202  CD  ARG A 406     -27.592 -20.155 -19.380  1.00 62.44           C  
ATOM   3203  NE  ARG A 406     -26.895 -20.087 -20.662  1.00 62.44           N  
ATOM   3204  CZ  ARG A 406     -27.374 -19.496 -21.754  1.00 62.44           C  
ATOM   3205  NH1 ARG A 406     -28.564 -18.908 -21.740  1.00 62.44           N1+
ATOM   3206  NH2 ARG A 406     -26.656 -19.493 -22.868  1.00 62.44           N  
ATOM   3207  N   ARG A 407     -27.943 -22.047 -14.100  1.00 63.64           N  
ATOM   3208  CA  ARG A 407     -28.699 -22.121 -12.855  1.00 63.64           C  
ATOM   3209  C   ARG A 407     -27.778 -21.986 -11.646  1.00 63.64           C  
ATOM   3210  O   ARG A 407     -28.101 -21.282 -10.688  1.00 63.64           O  
ATOM   3211  CB  ARG A 407     -29.480 -23.435 -12.776  1.00 63.64           C  
ATOM   3212  CG  ARG A 407     -30.777 -23.430 -13.568  1.00 63.64           C  
ATOM   3213  CD  ARG A 407     -31.562 -24.719 -13.373  1.00 63.64           C  
ATOM   3214  NE  ARG A 407     -32.529 -24.929 -14.448  1.00 63.64           N  
ATOM   3215  CZ  ARG A 407     -33.357 -25.967 -14.530  1.00 63.64           C  
ATOM   3216  NH1 ARG A 407     -33.351 -26.913 -13.598  1.00 63.64           N1+
ATOM   3217  NH2 ARG A 407     -34.196 -26.059 -15.552  1.00 63.64           N  
ATOM   3218  N   LEU A 408     -26.730 -22.581 -11.594  1.00 59.25           N  
ATOM   3219  CA  LEU A 408     -25.741 -22.538 -10.521  1.00 59.25           C  
ATOM   3220  C   LEU A 408     -25.058 -21.176 -10.466  1.00 59.25           C  
ATOM   3221  O   LEU A 408     -24.798 -20.650  -9.381  1.00 59.25           O  
ATOM   3222  CB  LEU A 408     -24.695 -23.639 -10.711  1.00 59.25           C  
ATOM   3223  CG  LEU A 408     -25.096 -25.042 -10.248  1.00 59.25           C  
ATOM   3224  CD1 LEU A 408     -24.106 -26.076 -10.774  1.00 59.25           C  
ATOM   3225  CD2 LEU A 408     -25.179 -25.099  -8.727  1.00 59.25           C  
ATOM   3226  N   ILE A 409     -24.723 -20.713 -11.634  1.00 57.29           N  
ATOM   3227  CA  ILE A 409     -24.191 -19.360 -11.747  1.00 57.29           C  
ATOM   3228  C   ILE A 409     -25.216 -18.356 -11.221  1.00 57.29           C  
ATOM   3229  O   ILE A 409     -24.866 -17.427 -10.490  1.00 57.29           O  
ATOM   3230  CB  ILE A 409     -23.809 -19.022 -13.205  1.00 57.29           C  
ATOM   3231  CG1 ILE A 409     -22.615 -19.872 -13.654  1.00 57.29           C  
ATOM   3232  CG2 ILE A 409     -23.504 -17.527 -13.350  1.00 57.29           C  
ATOM   3233  CD1 ILE A 409     -22.257 -19.708 -15.126  1.00 57.29           C  
ATOM   3234  N   ALA A 410     -26.465 -18.483 -11.639  1.00 62.65           N  
ATOM   3235  CA  ALA A 410     -27.587 -17.676 -11.165  1.00 62.65           C  
ATOM   3236  C   ALA A 410     -27.767 -17.821  -9.656  1.00 62.65           C  
ATOM   3237  O   ALA A 410     -28.022 -16.836  -8.958  1.00 62.65           O  
ATOM   3238  CB  ALA A 410     -28.871 -18.070 -11.890  1.00 62.65           C  
ATOM   3239  N   LYS A 411     -27.669 -19.075  -9.106  1.00 58.26           N  
ATOM   3240  CA  LYS A 411     -27.737 -19.360  -7.676  1.00 58.26           C  
ATOM   3241  C   LYS A 411     -26.584 -18.698  -6.928  1.00 58.26           C  
ATOM   3242  O   LYS A 411     -26.776 -18.146  -5.842  1.00 58.26           O  
ATOM   3243  CB  LYS A 411     -27.726 -20.869  -7.428  1.00 58.26           C  
ATOM   3244  CG  LYS A 411     -29.069 -21.545  -7.660  1.00 58.26           C  
ATOM   3245  CD  LYS A 411     -29.022 -23.023  -7.298  1.00 58.26           C  
ATOM   3246  CE  LYS A 411     -30.345 -23.715  -7.594  1.00 58.26           C  
ATOM   3247  NZ  LYS A 411     -30.290 -25.175  -7.280  1.00 58.26           N1+
ATOM   3248  N   ALA A 412     -25.372 -18.749  -7.455  1.00 59.67           N  
ATOM   3249  CA  ALA A 412     -24.171 -18.109  -6.924  1.00 59.67           C  
ATOM   3250  C   ALA A 412     -24.296 -16.588  -6.965  1.00 59.67           C  
ATOM   3251  O   ALA A 412     -23.929 -15.903  -6.008  1.00 59.67           O  
ATOM   3252  CB  ALA A 412     -22.939 -18.559  -7.705  1.00 59.67           C  
ATOM   3253  N   GLU A 413     -24.829 -16.081  -8.069  1.00 64.38           N  
ATOM   3254  CA  GLU A 413     -25.057 -14.649  -8.234  1.00 64.38           C  
ATOM   3255  C   GLU A 413     -26.123 -14.144  -7.266  1.00 64.38           C  
ATOM   3256  O   GLU A 413     -25.998 -13.051  -6.709  1.00 64.38           O  
ATOM   3257  CB  GLU A 413     -25.462 -14.331  -9.676  1.00 64.38           C  
ATOM   3258  CG  GLU A 413     -24.315 -14.424 -10.671  1.00 64.38           C  
ATOM   3259  CD  GLU A 413     -24.740 -14.144 -12.104  1.00 64.38           C  
ATOM   3260  OE1 GLU A 413     -23.859 -13.935 -12.969  1.00 64.38           O  
ATOM   3261  OE2 GLU A 413     -25.965 -14.132 -12.363  1.00 64.38           O1-
ATOM   3262  N   VAL A 414     -27.261 -14.906  -7.127  1.00 69.16           N  
ATOM   3263  CA  VAL A 414     -28.336 -14.589  -6.193  1.00 69.16           C  
ATOM   3264  C   VAL A 414     -27.800 -14.600  -4.764  1.00 69.16           C  
ATOM   3265  O   VAL A 414     -28.132 -13.723  -3.963  1.00 69.16           O  
ATOM   3266  CB  VAL A 414     -29.515 -15.578  -6.328  1.00 69.16           C  
ATOM   3267  CG1 VAL A 414     -30.526 -15.372  -5.201  1.00 69.16           C  
ATOM   3268  CG2 VAL A 414     -30.190 -15.423  -7.690  1.00 69.16           C  
ATOM   3269  N   TRP A 415     -27.050 -15.563  -4.394  1.00 66.41           N  
ATOM   3270  CA  TRP A 415     -26.417 -15.640  -3.081  1.00 66.41           C  
ATOM   3271  C   TRP A 415     -25.527 -14.426  -2.834  1.00 66.41           C  
ATOM   3272  O   TRP A 415     -25.563 -13.830  -1.754  1.00 66.41           O  
ATOM   3273  CB  TRP A 415     -25.595 -16.925  -2.954  1.00 66.41           C  
ATOM   3274  CG  TRP A 415     -25.284 -17.312  -1.539  1.00 66.41           C  
ATOM   3275  CD1 TRP A 415     -26.046 -18.087  -0.710  1.00 66.41           C  
ATOM   3276  CD2 TRP A 415     -24.126 -16.936  -0.786  1.00 66.41           C  
ATOM   3277  CE2 TRP A 415     -24.252 -17.520   0.493  1.00 66.41           C  
ATOM   3278  CE3 TRP A 415     -22.993 -16.163  -1.070  1.00 66.41           C  
ATOM   3279  NE1 TRP A 415     -25.432 -18.216   0.514  1.00 66.41           N  
ATOM   3280  CZ2 TRP A 415     -23.287 -17.355   1.489  1.00 66.41           C  
ATOM   3281  CZ3 TRP A 415     -22.033 -15.998  -0.079  1.00 66.41           C  
ATOM   3282  CH2 TRP A 415     -22.188 -16.593   1.185  1.00 66.41           C  
ATOM   3283  N   LEU A 416     -24.643 -14.126  -3.819  1.00 63.52           N  
ATOM   3284  CA  LEU A 416     -23.762 -12.966  -3.738  1.00 63.52           C  
ATOM   3285  C   LEU A 416     -24.568 -11.681  -3.571  1.00 63.52           C  
ATOM   3286  O   LEU A 416     -24.196 -10.808  -2.785  1.00 63.52           O  
ATOM   3287  CB  LEU A 416     -22.884 -12.871  -4.988  1.00 63.52           C  
ATOM   3288  CG  LEU A 416     -21.744 -13.886  -5.094  1.00 63.52           C  
ATOM   3289  CD1 LEU A 416     -21.100 -13.816  -6.474  1.00 63.52           C  
ATOM   3290  CD2 LEU A 416     -20.708 -13.641  -4.002  1.00 63.52           C  
ATOM   3291  N   LEU A 417     -25.696 -11.568  -4.283  1.00 70.54           N  
ATOM   3292  CA  LEU A 417     -26.587 -10.414  -4.236  1.00 70.54           C  
ATOM   3293  C   LEU A 417     -27.292 -10.327  -2.886  1.00 70.54           C  
ATOM   3294  O   LEU A 417     -27.476  -9.234  -2.345  1.00 70.54           O  
ATOM   3295  CB  LEU A 417     -27.622 -10.489  -5.361  1.00 70.54           C  
ATOM   3296  CG  LEU A 417     -27.138 -10.087  -6.755  1.00 70.54           C  
ATOM   3297  CD1 LEU A 417     -28.191 -10.436  -7.803  1.00 70.54           C  
ATOM   3298  CD2 LEU A 417     -26.806  -8.599  -6.798  1.00 70.54           C  
ATOM   3299  N   ASN A 418     -27.691 -11.468  -2.414  1.00 72.61           N  
ATOM   3300  CA  ASN A 418     -28.328 -11.538  -1.104  1.00 72.61           C  
ATOM   3301  C   ASN A 418     -27.385 -11.079   0.003  1.00 72.61           C  
ATOM   3302  O   ASN A 418     -27.800 -10.375   0.926  1.00 72.61           O  
ATOM   3303  CB  ASN A 418     -28.825 -12.958  -0.824  1.00 72.61           C  
ATOM   3304  CG  ASN A 418     -29.841 -13.010   0.300  1.00 72.61           C  
ATOM   3305  ND2 ASN A 418     -29.865 -14.122   1.026  1.00 72.61           N  
ATOM   3306  OD1 ASN A 418     -30.598 -12.061   0.514  1.00 72.61           O  
ATOM   3307  N   GLU A 419     -26.169 -11.502  -0.047  1.00 69.76           N  
ATOM   3308  CA  GLU A 419     -25.166 -11.105   0.937  1.00 69.76           C  
ATOM   3309  C   GLU A 419     -24.866  -9.611   0.845  1.00 69.76           C  
ATOM   3310  O   GLU A 419     -24.699  -8.943   1.867  1.00 69.76           O  
ATOM   3311  CB  GLU A 419     -23.879 -11.912   0.749  1.00 69.76           C  
ATOM   3312  CG  GLU A 419     -23.978 -13.349   1.241  1.00 69.76           C  
ATOM   3313  CD  GLU A 419     -24.039 -13.462   2.756  1.00 69.76           C  
ATOM   3314  OE1 GLU A 419     -24.960 -14.130   3.278  1.00 69.76           O  
ATOM   3315  OE2 GLU A 419     -23.159 -12.878   3.426  1.00 69.76           O1-
ATOM   3316  N   GLU A 420     -24.629  -9.141  -0.380  1.00 71.55           N  
ATOM   3317  CA  GLU A 420     -24.451  -7.711  -0.621  1.00 71.55           C  
ATOM   3318  C   GLU A 420     -25.641  -6.912  -0.100  1.00 71.55           C  
ATOM   3319  O   GLU A 420     -25.472  -5.813   0.433  1.00 71.55           O  
ATOM   3320  CB  GLU A 420     -24.245  -7.439  -2.112  1.00 71.55           C  
ATOM   3321  CG  GLU A 420     -22.896  -7.902  -2.642  1.00 71.55           C  
ATOM   3322  CD  GLU A 420     -22.732  -7.686  -4.138  1.00 71.55           C  
ATOM   3323  OE1 GLU A 420     -21.627  -7.937  -4.670  1.00 71.55           O  
ATOM   3324  OE2 GLU A 420     -23.717  -7.261  -4.783  1.00 71.55           O1-
ATOM   3325  N   PHE A 421     -26.822  -7.486  -0.334  1.00 71.35           N  
ATOM   3326  CA  PHE A 421     -28.056  -6.885   0.159  1.00 71.35           C  
ATOM   3327  C   PHE A 421     -28.057  -6.825   1.682  1.00 71.35           C  
ATOM   3328  O   PHE A 421     -28.411  -5.800   2.267  1.00 71.35           O  
ATOM   3329  CB  PHE A 421     -29.274  -7.670  -0.338  1.00 71.35           C  
ATOM   3330  CG  PHE A 421     -30.589  -7.096   0.112  1.00 71.35           C  
ATOM   3331  CD1 PHE A 421     -31.278  -7.655   1.182  1.00 71.35           C  
ATOM   3332  CD2 PHE A 421     -31.140  -5.997  -0.536  1.00 71.35           C  
ATOM   3333  CE1 PHE A 421     -32.497  -7.125   1.601  1.00 71.35           C  
ATOM   3334  CE2 PHE A 421     -32.356  -5.463  -0.124  1.00 71.35           C  
ATOM   3335  CZ  PHE A 421     -33.035  -6.029   0.944  1.00 71.35           C  
ATOM   3336  N   LYS A 422     -27.729  -7.945   2.356  1.00 74.31           N  
ATOM   3337  CA  LYS A 422     -27.650  -8.001   3.812  1.00 74.31           C  
ATOM   3338  C   LYS A 422     -26.651  -6.981   4.349  1.00 74.31           C  
ATOM   3339  O   LYS A 422     -26.911  -6.321   5.357  1.00 74.31           O  
ATOM   3340  CB  LYS A 422     -27.265  -9.407   4.276  1.00 74.31           C  
ATOM   3341  CG  LYS A 422     -28.404 -10.414   4.213  1.00 74.31           C  
ATOM   3342  CD  LYS A 422     -27.981 -11.770   4.761  1.00 74.31           C  
ATOM   3343  CE  LYS A 422     -29.099 -12.798   4.638  1.00 74.31           C  
ATOM   3344  NZ  LYS A 422     -28.679 -14.138   5.145  1.00 74.31           N1+
ATOM   3345  N   GLU A 423     -25.496  -6.887   3.687  1.00 72.37           N  
ATOM   3346  CA  GLU A 423     -24.482  -5.898   4.037  1.00 72.37           C  
ATOM   3347  C   GLU A 423     -24.993  -4.479   3.811  1.00 72.37           C  
ATOM   3348  O   GLU A 423     -24.751  -3.588   4.628  1.00 72.37           O  
ATOM   3349  CB  GLU A 423     -23.201  -6.132   3.232  1.00 72.37           C  
ATOM   3350  CG  GLU A 423     -22.264  -7.159   3.849  1.00 72.37           C  
ATOM   3351  CD  GLU A 423     -20.998  -7.381   3.038  1.00 72.37           C  
ATOM   3352  OE1 GLU A 423     -20.172  -8.239   3.423  1.00 72.37           O  
ATOM   3353  OE2 GLU A 423     -20.829  -6.689   2.008  1.00 72.37           O1-
ATOM   3354  N   ALA A 424     -25.614  -4.209   2.697  1.00 72.18           N  
ATOM   3355  CA  ALA A 424     -26.226  -2.920   2.385  1.00 72.18           C  
ATOM   3356  C   ALA A 424     -27.330  -2.582   3.382  1.00 72.18           C  
ATOM   3357  O   ALA A 424     -27.480  -1.426   3.784  1.00 72.18           O  
ATOM   3358  CB  ALA A 424     -26.780  -2.924   0.962  1.00 72.18           C  
ATOM   3359  N   GLU A 425     -28.061  -3.534   3.782  1.00 76.56           N  
ATOM   3360  CA  GLU A 425     -29.115  -3.353   4.777  1.00 76.56           C  
ATOM   3361  C   GLU A 425     -28.533  -2.950   6.129  1.00 76.56           C  
ATOM   3362  O   GLU A 425     -29.085  -2.086   6.816  1.00 76.56           O  
ATOM   3363  CB  GLU A 425     -29.944  -4.632   4.922  1.00 76.56           C  
ATOM   3364  CG  GLU A 425     -31.237  -4.442   5.701  1.00 76.56           C  
ATOM   3365  CD  GLU A 425     -32.049  -5.720   5.835  1.00 76.56           C  
ATOM   3366  OE1 GLU A 425     -33.159  -5.676   6.413  1.00 76.56           O  
ATOM   3367  OE2 GLU A 425     -31.572  -6.775   5.359  1.00 76.56           O1-
ATOM   3368  N   LYS A 426     -27.483  -3.759   6.536  1.00 75.95           N  
ATOM   3369  CA  LYS A 426     -26.789  -3.408   7.772  1.00 75.95           C  
ATOM   3370  C   LYS A 426     -26.278  -1.970   7.727  1.00 75.95           C  
ATOM   3371  O   LYS A 426     -26.434  -1.220   8.692  1.00 75.95           O  
ATOM   3372  CB  LYS A 426     -25.627  -4.369   8.027  1.00 75.95           C  
ATOM   3373  CG  LYS A 426     -26.053  -5.723   8.575  1.00 75.95           C  
ATOM   3374  CD  LYS A 426     -24.850  -6.603   8.889  1.00 75.95           C  
ATOM   3375  CE  LYS A 426     -25.275  -7.995   9.337  1.00 75.95           C  
ATOM   3376  NZ  LYS A 426     -24.099  -8.869   9.625  1.00 75.95           N1+
ATOM   3377  N   ARG A 427     -25.650  -1.621   6.624  1.00 74.16           N  
ATOM   3378  CA  ARG A 427     -25.158  -0.265   6.408  1.00 74.16           C  
ATOM   3379  C   ARG A 427     -26.304   0.741   6.407  1.00 74.16           C  
ATOM   3380  O   ARG A 427     -26.171   1.841   6.946  1.00 74.16           O  
ATOM   3381  CB  ARG A 427     -24.383  -0.178   5.092  1.00 74.16           C  
ATOM   3382  CG  ARG A 427     -23.006  -0.820   5.144  1.00 74.16           C  
ATOM   3383  CD  ARG A 427     -22.211  -0.556   3.872  1.00 74.16           C  
ATOM   3384  NE  ARG A 427     -21.652  -1.786   3.320  1.00 74.16           N  
ATOM   3385  CZ  ARG A 427     -20.914  -1.855   2.215  1.00 74.16           C  
ATOM   3386  NH1 ARG A 427     -20.631  -0.759   1.520  1.00 74.16           N1+
ATOM   3387  NH2 ARG A 427     -20.455  -3.027   1.802  1.00 74.16           N  
ATOM   3388  N   PHE A 428     -27.309   0.456   5.738  1.00 76.63           N  
ATOM   3389  CA  PHE A 428     -28.507   1.284   5.668  1.00 76.63           C  
ATOM   3390  C   PHE A 428     -29.091   1.509   7.058  1.00 76.63           C  
ATOM   3391  O   PHE A 428     -29.476   2.629   7.400  1.00 76.63           O  
ATOM   3392  CB  PHE A 428     -29.556   0.638   4.756  1.00 76.63           C  
ATOM   3393  CG  PHE A 428     -30.786   1.481   4.554  1.00 76.63           C  
ATOM   3394  CD1 PHE A 428     -31.965   1.187   5.226  1.00 76.63           C  
ATOM   3395  CD2 PHE A 428     -30.761   2.569   3.690  1.00 76.63           C  
ATOM   3396  CE1 PHE A 428     -33.105   1.967   5.041  1.00 76.63           C  
ATOM   3397  CE2 PHE A 428     -31.896   3.351   3.499  1.00 76.63           C  
ATOM   3398  CZ  PHE A 428     -33.067   3.048   4.175  1.00 76.63           C  
ATOM   3399  N   ARG A 429     -29.206   0.485   7.804  1.00 77.58           N  
ATOM   3400  CA  ARG A 429     -29.700   0.597   9.172  1.00 77.58           C  
ATOM   3401  C   ARG A 429     -28.803   1.505  10.006  1.00 77.58           C  
ATOM   3402  O   ARG A 429     -29.293   2.305  10.807  1.00 77.58           O  
ATOM   3403  CB  ARG A 429     -29.799  -0.785   9.822  1.00 77.58           C  
ATOM   3404  CG  ARG A 429     -31.125  -1.488   9.576  1.00 77.58           C  
ATOM   3405  CD  ARG A 429     -31.214  -2.804  10.336  1.00 77.58           C  
ATOM   3406  NE  ARG A 429     -32.404  -3.563   9.962  1.00 77.58           N  
ATOM   3407  CZ  ARG A 429     -32.735  -4.750  10.463  1.00 77.58           C  
ATOM   3408  NH1 ARG A 429     -31.968  -5.340  11.373  1.00 77.58           N1+
ATOM   3409  NH2 ARG A 429     -33.842  -5.351  10.053  1.00 77.58           N  
ATOM   3410  N   LYS A 430     -27.554   1.259   9.887  1.00 76.36           N  
ATOM   3411  CA  LYS A 430     -26.603   2.131  10.569  1.00 76.36           C  
ATOM   3412  C   LYS A 430     -26.775   3.582  10.131  1.00 76.36           C  
ATOM   3413  O   LYS A 430     -26.738   4.495  10.959  1.00 76.36           O  
ATOM   3414  CB  LYS A 430     -25.168   1.671  10.304  1.00 76.36           C  
ATOM   3415  CG  LYS A 430     -24.672   0.604  11.269  1.00 76.36           C  
ATOM   3416  CD  LYS A 430     -23.201   0.281  11.037  1.00 76.36           C  
ATOM   3417  CE  LYS A 430     -22.740  -0.881  11.906  1.00 76.36           C  
ATOM   3418  NZ  LYS A 430     -21.301  -1.210  11.673  1.00 76.36           N1+
ATOM   3419  N   LEU A 431     -26.900   3.852   8.925  1.00 78.66           N  
ATOM   3420  CA  LEU A 431     -27.104   5.182   8.362  1.00 78.66           C  
ATOM   3421  C   LEU A 431     -28.417   5.784   8.851  1.00 78.66           C  
ATOM   3422  O   LEU A 431     -28.481   6.976   9.160  1.00 78.66           O  
ATOM   3423  CB  LEU A 431     -27.094   5.124   6.832  1.00 78.66           C  
ATOM   3424  CG  LEU A 431     -26.956   6.461   6.102  1.00 78.66           C  
ATOM   3425  CD1 LEU A 431     -25.503   6.700   5.704  1.00 78.66           C  
ATOM   3426  CD2 LEU A 431     -27.864   6.500   4.879  1.00 78.66           C  
ATOM   3427  N   GLN A 432     -29.526   5.057   8.937  1.00 76.23           N  
ATOM   3428  CA  GLN A 432     -30.819   5.512   9.438  1.00 76.23           C  
ATOM   3429  C   GLN A 432     -30.722   5.946  10.898  1.00 76.23           C  
ATOM   3430  O   GLN A 432     -31.319   6.948  11.294  1.00 76.23           O  
ATOM   3431  CB  GLN A 432     -31.871   4.412   9.287  1.00 76.23           C  
ATOM   3432  CG  GLN A 432     -32.407   4.265   7.869  1.00 76.23           C  
ATOM   3433  CD  GLN A 432     -33.568   3.292   7.778  1.00 76.23           C  
ATOM   3434  NE2 GLN A 432     -34.363   3.414   6.721  1.00 76.23           N  
ATOM   3435  OE1 GLN A 432     -33.749   2.438   8.652  1.00 76.23           O  
ATOM   3436  N   GLU A 433     -29.974   5.067  11.592  1.00 84.22           N  
ATOM   3437  CA  GLU A 433     -29.767   5.400  12.997  1.00 84.22           C  
ATOM   3438  C   GLU A 433     -28.977   6.697  13.147  1.00 84.22           C  
ATOM   3439  O   GLU A 433     -29.296   7.530  13.999  1.00 84.22           O  
ATOM   3440  CB  GLU A 433     -29.044   4.259  13.719  1.00 84.22           C  
ATOM   3441  CG  GLU A 433     -29.925   3.048  13.992  1.00 84.22           C  
ATOM   3442  CD  GLU A 433     -29.165   1.877  14.594  1.00 84.22           C  
ATOM   3443  OE1 GLU A 433     -29.792   0.834  14.888  1.00 84.22           O  
ATOM   3444  OE2 GLU A 433     -27.933   2.004  14.774  1.00 84.22           O1-
ATOM   3445  N   GLU A 434     -27.927   6.884  12.345  1.00 80.89           N  
ATOM   3446  CA  GLU A 434     -27.117   8.099  12.345  1.00 80.89           C  
ATOM   3447  C   GLU A 434     -27.927   9.302  11.870  1.00 80.89           C  
ATOM   3448  O   GLU A 434     -27.779  10.405  12.401  1.00 80.89           O  
ATOM   3449  CB  GLU A 434     -25.877   7.919  11.467  1.00 80.89           C  
ATOM   3450  CG  GLU A 434     -24.811   7.026  12.084  1.00 80.89           C  
ATOM   3451  CD  GLU A 434     -23.610   6.810  11.175  1.00 80.89           C  
ATOM   3452  OE1 GLU A 434     -22.651   6.121  11.591  1.00 80.89           O  
ATOM   3453  OE2 GLU A 434     -23.628   7.337  10.040  1.00 80.89           O1-
ATOM   3454  N   THR A 435     -28.752   9.183  10.838  1.00 75.42           N  
ATOM   3455  CA  THR A 435     -29.619  10.241  10.333  1.00 75.42           C  
ATOM   3456  C   THR A 435     -30.646  10.649  11.385  1.00 75.42           C  
ATOM   3457  O   THR A 435     -30.937  11.836  11.550  1.00 75.42           O  
ATOM   3458  CB  THR A 435     -30.346   9.802   9.047  1.00 75.42           C  
ATOM   3459  CG2 THR A 435     -31.125  10.960   8.433  1.00 75.42           C  
ATOM   3460  OG1 THR A 435     -29.381   9.333   8.097  1.00 75.42           O  
ATOM   3461  N   LYS A 436     -31.301   9.585  12.042  1.00 80.50           N  
ATOM   3462  CA  LYS A 436     -32.215   9.866  13.146  1.00 80.50           C  
ATOM   3463  C   LYS A 436     -31.521  10.665  14.246  1.00 80.50           C  
ATOM   3464  O   LYS A 436     -32.092  11.615  14.784  1.00 80.50           O  
ATOM   3465  CB  LYS A 436     -32.779   8.565  13.720  1.00 80.50           C  
ATOM   3466  CG  LYS A 436     -33.964   8.763  14.653  1.00 80.50           C  
ATOM   3467  CD  LYS A 436     -34.548   7.432  15.107  1.00 80.50           C  
ATOM   3468  CE  LYS A 436     -35.699   7.629  16.085  1.00 80.50           C  
ATOM   3469  NZ  LYS A 436     -36.268   6.325  16.540  1.00 80.50           N1+
ATOM   3470  N   LYS A 437     -30.319  10.286  14.555  1.00 81.45           N  
ATOM   3471  CA  LYS A 437     -29.522  11.017  15.537  1.00 81.45           C  
ATOM   3472  C   LYS A 437     -29.228  12.436  15.058  1.00 81.45           C  
ATOM   3473  O   LYS A 437     -29.293  13.386  15.840  1.00 81.45           O  
ATOM   3474  CB  LYS A 437     -28.214  10.278  15.823  1.00 81.45           C  
ATOM   3475  CG  LYS A 437     -28.347   9.159  16.845  1.00 81.45           C  
ATOM   3476  CD  LYS A 437     -26.996   8.532  17.165  1.00 81.45           C  
ATOM   3477  CE  LYS A 437     -27.144   7.312  18.064  1.00 81.45           C  
ATOM   3478  NZ  LYS A 437     -25.824   6.683  18.369  1.00 81.45           N1+
ATOM   3479  N   ALA A 438     -28.876  12.596  13.798  1.00 76.09           N  
ATOM   3480  CA  ALA A 438     -28.594  13.901  13.204  1.00 76.09           C  
ATOM   3481  C   ALA A 438     -29.841  14.780  13.196  1.00 76.09           C  
ATOM   3482  O   ALA A 438     -29.766  15.976  13.485  1.00 76.09           O  
ATOM   3483  CB  ALA A 438     -28.055  13.735  11.786  1.00 76.09           C  
ATOM   3484  N   LEU A 439     -31.056  14.212  12.810  1.00 79.56           N  
ATOM   3485  CA  LEU A 439     -32.316  14.947  12.786  1.00 79.56           C  
ATOM   3486  C   LEU A 439     -32.716  15.388  14.190  1.00 79.56           C  
ATOM   3487  O   LEU A 439     -33.225  16.495  14.376  1.00 79.56           O  
ATOM   3488  CB  LEU A 439     -33.424  14.088  12.173  1.00 79.56           C  
ATOM   3489  CG  LEU A 439     -33.508  14.077  10.645  1.00 79.56           C  
ATOM   3490  CD1 LEU A 439     -34.435  12.962  10.173  1.00 79.56           C  
ATOM   3491  CD2 LEU A 439     -33.983  15.430  10.126  1.00 79.56           C  
ATOM   3492  N   GLU A 440     -32.505  14.503  15.190  1.00 85.19           N  
ATOM   3493  CA  GLU A 440     -32.769  14.858  16.581  1.00 85.19           C  
ATOM   3494  C   GLU A 440     -31.867  16.000  17.041  1.00 85.19           C  
ATOM   3495  O   GLU A 440     -32.307  16.891  17.769  1.00 85.19           O  
ATOM   3496  CB  GLU A 440     -32.584  13.641  17.492  1.00 85.19           C  
ATOM   3497  CG  GLU A 440     -33.697  12.610  17.375  1.00 85.19           C  
ATOM   3498  CD  GLU A 440     -33.445  11.359  18.201  1.00 85.19           C  
ATOM   3499  OE1 GLU A 440     -34.324  10.468  18.237  1.00 85.19           O  
ATOM   3500  OE2 GLU A 440     -32.359  11.268  18.816  1.00 85.19           O1-
ATOM   3501  N   GLU A 441     -30.614  15.942  16.633  1.00 84.43           N  
ATOM   3502  CA  GLU A 441     -29.665  17.012  16.925  1.00 84.43           C  
ATOM   3503  C   GLU A 441     -30.088  18.321  16.264  1.00 84.43           C  
ATOM   3504  O   GLU A 441     -29.966  19.392  16.860  1.00 84.43           O  
ATOM   3505  CB  GLU A 441     -28.257  16.623  16.470  1.00 84.43           C  
ATOM   3506  CG  GLU A 441     -27.594  15.572  17.348  1.00 84.43           C  
ATOM   3507  CD  GLU A 441     -26.217  15.159  16.854  1.00 84.43           C  
ATOM   3508  OE1 GLU A 441     -25.592  14.269  17.475  1.00 84.43           O  
ATOM   3509  OE2 GLU A 441     -25.759  15.730  15.839  1.00 84.43           O1-
ATOM   3510  N   VAL A 442     -30.559  18.244  15.011  1.00 75.77           N  
ATOM   3511  CA  VAL A 442     -31.041  19.414  14.286  1.00 75.77           C  
ATOM   3512  C   VAL A 442     -32.286  19.970  14.972  1.00 75.77           C  
ATOM   3513  O   VAL A 442     -32.428  21.187  15.122  1.00 75.77           O  
ATOM   3514  CB  VAL A 442     -31.354  19.078  12.810  1.00 75.77           C  
ATOM   3515  CG1 VAL A 442     -32.069  20.243  12.130  1.00 75.77           C  
ATOM   3516  CG2 VAL A 442     -30.069  18.725  12.061  1.00 75.77           C  
ATOM   3517  N   GLU A 443     -33.255  19.176  15.414  1.00 80.25           N  
ATOM   3518  CA  GLU A 443     -34.461  19.616  16.110  1.00 80.25           C  
ATOM   3519  C   GLU A 443     -34.117  20.310  17.424  1.00 80.25           C  
ATOM   3520  O   GLU A 443     -34.736  21.314  17.783  1.00 80.25           O  
ATOM   3521  CB  GLU A 443     -35.394  18.429  16.369  1.00 80.25           C  
ATOM   3522  CG  GLU A 443     -36.255  18.051  15.173  1.00 80.25           C  
ATOM   3523  CD  GLU A 443     -37.131  16.834  15.425  1.00 80.25           C  
ATOM   3524  OE1 GLU A 443     -37.928  16.465  14.533  1.00 80.25           O  
ATOM   3525  OE2 GLU A 443     -37.019  16.246  16.523  1.00 80.25           O1-
ATOM   3526  N   GLU A 444     -33.187  19.745  18.127  1.00 83.28           N  
ATOM   3527  CA  GLU A 444     -32.714  20.372  19.357  1.00 83.28           C  
ATOM   3528  C   GLU A 444     -32.105  21.743  19.077  1.00 83.28           C  
ATOM   3529  O   GLU A 444     -32.323  22.690  19.835  1.00 83.28           O  
ATOM   3530  CB  GLU A 444     -31.693  19.475  20.060  1.00 83.28           C  
ATOM   3531  CG  GLU A 444     -32.318  18.346  20.866  1.00 83.28           C  
ATOM   3532  CD  GLU A 444     -31.290  17.421  21.499  1.00 83.28           C  
ATOM   3533  OE1 GLU A 444     -31.687  16.425  22.147  1.00 83.28           O  
ATOM   3534  OE2 GLU A 444     -30.078  17.692  21.346  1.00 83.28           O1-
ATOM   3535  N   LEU A 445     -31.321  21.812  18.031  1.00 81.91           N  
ATOM   3536  CA  LEU A 445     -30.715  23.080  17.637  1.00 81.91           C  
ATOM   3537  C   LEU A 445     -31.783  24.089  17.228  1.00 81.91           C  
ATOM   3538  O   LEU A 445     -31.691  25.270  17.570  1.00 81.91           O  
ATOM   3539  CB  LEU A 445     -29.729  22.869  16.486  1.00 81.91           C  
ATOM   3540  CG  LEU A 445     -28.254  23.120  16.802  1.00 81.91           C  
ATOM   3541  CD1 LEU A 445     -27.381  22.071  16.122  1.00 81.91           C  
ATOM   3542  CD2 LEU A 445     -27.846  24.524  16.370  1.00 81.91           C  
ATOM   3543  N   ASN A 446     -32.753  23.669  16.501  1.00 74.86           N  
ATOM   3544  CA  ASN A 446     -33.851  24.527  16.068  1.00 74.86           C  
ATOM   3545  C   ASN A 446     -34.663  25.039  17.254  1.00 74.86           C  
ATOM   3546  O   ASN A 446     -35.097  26.193  17.262  1.00 74.86           O  
ATOM   3547  CB  ASN A 446     -34.757  23.782  15.085  1.00 74.86           C  
ATOM   3548  CG  ASN A 446     -35.118  24.618  13.874  1.00 74.86           C  
ATOM   3549  ND2 ASN A 446     -35.693  23.980  12.861  1.00 74.86           N  
ATOM   3550  OD1 ASN A 446     -34.881  25.829  13.848  1.00 74.86           O  
ATOM   3551  N   GLN A 447     -34.953  24.205  18.171  1.00 81.89           N  
ATOM   3552  CA  GLN A 447     -35.617  24.622  19.401  1.00 81.89           C  
ATOM   3553  C   GLN A 447     -34.793  25.672  20.143  1.00 81.89           C  
ATOM   3554  O   GLN A 447     -35.340  26.650  20.656  1.00 81.89           O  
ATOM   3555  CB  GLN A 447     -35.875  23.419  20.309  1.00 81.89           C  
ATOM   3556  CG  GLN A 447     -37.037  23.614  21.274  1.00 81.89           C  
ATOM   3557  CD  GLN A 447     -37.491  22.316  21.916  1.00 81.89           C  
ATOM   3558  NE2 GLN A 447     -38.561  22.386  22.701  1.00 81.89           N  
ATOM   3559  OE1 GLN A 447     -36.887  21.260  21.705  1.00 81.89           O  
ATOM   3560  N   ARG A 448     -33.506  25.430  20.218  1.00 81.96           N  
ATOM   3561  CA  ARG A 448     -32.599  26.404  20.816  1.00 81.96           C  
ATOM   3562  C   ARG A 448     -32.618  27.718  20.040  1.00 81.96           C  
ATOM   3563  O   ARG A 448     -32.567  28.796  20.635  1.00 81.96           O  
ATOM   3564  CB  ARG A 448     -31.174  25.850  20.871  1.00 81.96           C  
ATOM   3565  CG  ARG A 448     -30.965  24.797  21.947  1.00 81.96           C  
ATOM   3566  CD  ARG A 448     -29.531  24.287  21.966  1.00 81.96           C  
ATOM   3567  NE  ARG A 448     -28.607  25.297  22.475  1.00 81.96           N  
ATOM   3568  CZ  ARG A 448     -27.296  25.121  22.619  1.00 81.96           C  
ATOM   3569  NH1 ARG A 448     -26.727  23.966  22.295  1.00 81.96           N1+
ATOM   3570  NH2 ARG A 448     -26.548  26.108  23.090  1.00 81.96           N  
ATOM   3571  N   PHE A 449     -32.630  27.692  18.719  1.00 78.50           N  
ATOM   3572  CA  PHE A 449     -32.709  28.860  17.850  1.00 78.50           C  
ATOM   3573  C   PHE A 449     -34.006  29.624  18.087  1.00 78.50           C  
ATOM   3574  O   PHE A 449     -34.002  30.852  18.179  1.00 78.50           O  
ATOM   3575  CB  PHE A 449     -32.604  28.446  16.379  1.00 78.50           C  
ATOM   3576  CG  PHE A 449     -32.274  29.582  15.450  1.00 78.50           C  
ATOM   3577  CD1 PHE A 449     -33.267  30.187  14.690  1.00 78.50           C  
ATOM   3578  CD2 PHE A 449     -30.970  30.047  15.338  1.00 78.50           C  
ATOM   3579  CE1 PHE A 449     -32.965  31.240  13.829  1.00 78.50           C  
ATOM   3580  CE2 PHE A 449     -30.660  31.098  14.480  1.00 78.50           C  
ATOM   3581  CZ  PHE A 449     -31.659  31.693  13.726  1.00 78.50           C  
ATOM   3582  N   GLU A 450     -35.098  28.964  18.129  1.00 84.18           N  
ATOM   3583  CA  GLU A 450     -36.400  29.587  18.356  1.00 84.18           C  
ATOM   3584  C   GLU A 450     -36.458  30.260  19.723  1.00 84.18           C  
ATOM   3585  O   GLU A 450     -37.024  31.348  19.863  1.00 84.18           O  
ATOM   3586  CB  GLU A 450     -37.520  28.552  18.231  1.00 84.18           C  
ATOM   3587  CG  GLU A 450     -37.960  28.292  16.797  1.00 84.18           C  
ATOM   3588  CD  GLU A 450     -39.068  27.256  16.688  1.00 84.18           C  
ATOM   3589  OE1 GLU A 450     -39.523  26.972  15.557  1.00 84.18           O  
ATOM   3590  OE2 GLU A 450     -39.485  26.727  17.742  1.00 84.18           O1-
ATOM   3591  N   GLU A 451     -35.865  29.572  20.637  1.00 83.85           N  
ATOM   3592  CA  GLU A 451     -35.772  30.178  21.962  1.00 83.85           C  
ATOM   3593  C   GLU A 451     -34.907  31.435  21.933  1.00 83.85           C  
ATOM   3594  O   GLU A 451     -35.224  32.429  22.591  1.00 83.85           O  
ATOM   3595  CB  GLU A 451     -35.211  29.176  22.973  1.00 83.85           C  
ATOM   3596  CG  GLU A 451     -36.193  28.082  23.365  1.00 83.85           C  
ATOM   3597  CD  GLU A 451     -35.587  27.030  24.280  1.00 83.85           C  
ATOM   3598  OE1 GLU A 451     -36.289  26.055  24.632  1.00 83.85           O  
ATOM   3599  OE2 GLU A 451     -34.401  27.182  24.648  1.00 83.85           O1-
ATOM   3600  N   ALA A 452     -33.807  31.371  21.142  1.00 78.13           N  
ATOM   3601  CA  ALA A 452     -32.917  32.521  20.997  1.00 78.13           C  
ATOM   3602  C   ALA A 452     -33.612  33.661  20.258  1.00 78.13           C  
ATOM   3603  O   ALA A 452     -33.447  34.830  20.615  1.00 78.13           O  
ATOM   3604  CB  ALA A 452     -31.640  32.116  20.264  1.00 78.13           C  
ATOM   3605  N   LEU A 453     -34.400  33.373  19.255  1.00 82.27           N  
ATOM   3606  CA  LEU A 453     -35.119  34.384  18.487  1.00 82.27           C  
ATOM   3607  C   LEU A 453     -36.211  35.034  19.331  1.00 82.27           C  
ATOM   3608  O   LEU A 453     -36.448  36.239  19.225  1.00 82.27           O  
ATOM   3609  CB  LEU A 453     -35.729  33.767  17.227  1.00 82.27           C  
ATOM   3610  CG  LEU A 453     -34.805  33.647  16.014  1.00 82.27           C  
ATOM   3611  CD1 LEU A 453     -35.453  32.782  14.938  1.00 82.27           C  
ATOM   3612  CD2 LEU A 453     -34.465  35.028  15.463  1.00 82.27           C  
ATOM   3613  N   GLU A 454     -36.905  34.270  20.164  1.00 85.08           N  
ATOM   3614  CA  GLU A 454     -37.901  34.807  21.086  1.00 85.08           C  
ATOM   3615  C   GLU A 454     -37.257  35.719  22.126  1.00 85.08           C  
ATOM   3616  O   GLU A 454     -37.828  36.748  22.496  1.00 85.08           O  
ATOM   3617  CB  GLU A 454     -38.658  33.671  21.780  1.00 85.08           C  
ATOM   3618  CG  GLU A 454     -39.750  33.046  20.923  1.00 85.08           C  
ATOM   3619  CD  GLU A 454     -40.457  31.886  21.606  1.00 85.08           C  
ATOM   3620  OE1 GLU A 454     -41.369  31.285  20.992  1.00 85.08           O  
ATOM   3621  OE2 GLU A 454     -40.097  31.575  22.763  1.00 85.08           O1-
ATOM   3622  N   GLU A 455     -36.111  35.391  22.523  1.00 79.93           N  
ATOM   3623  CA  GLU A 455     -35.369  36.222  23.466  1.00 79.93           C  
ATOM   3624  C   GLU A 455     -34.922  37.529  22.816  1.00 79.93           C  
ATOM   3625  O   GLU A 455     -34.957  38.586  23.450  1.00 79.93           O  
ATOM   3626  CB  GLU A 455     -34.155  35.464  24.011  1.00 79.93           C  
ATOM   3627  CG  GLU A 455     -33.685  35.954  25.372  1.00 79.93           C  
ATOM   3628  CD  GLU A 455     -32.718  34.998  26.053  1.00 79.93           C  
ATOM   3629  OE1 GLU A 455     -32.238  35.311  27.166  1.00 79.93           O  
ATOM   3630  OE2 GLU A 455     -32.436  33.930  25.467  1.00 79.93           O1-
ATOM   3631  N   VAL A 456     -34.456  37.328  21.587  1.00 74.01           N  
ATOM   3632  CA  VAL A 456     -34.045  38.512  20.839  1.00 74.01           C  
ATOM   3633  C   VAL A 456     -35.245  39.434  20.632  1.00 74.01           C  
ATOM   3634  O   VAL A 456     -35.129  40.654  20.769  1.00 74.01           O  
ATOM   3635  CB  VAL A 456     -33.421  38.137  19.477  1.00 74.01           C  
ATOM   3636  CG1 VAL A 456     -33.178  39.385  18.631  1.00 74.01           C  
ATOM   3637  CG2 VAL A 456     -32.120  37.364  19.682  1.00 74.01           C  
ATOM   3638  N   GLU A 457     -36.302  38.945  20.310  1.00 77.28           N  
ATOM   3639  CA  GLU A 457     -37.526  39.714  20.106  1.00 77.28           C  
ATOM   3640  C   GLU A 457     -38.004  40.347  21.409  1.00 77.28           C  
ATOM   3641  O   GLU A 457     -38.500  41.475  21.412  1.00 77.28           O  
ATOM   3642  CB  GLU A 457     -38.626  38.826  19.519  1.00 77.28           C  
ATOM   3643  CG  GLU A 457     -38.769  38.941  18.008  1.00 77.28           C  
ATOM   3644  CD  GLU A 457     -39.892  38.085  17.443  1.00 77.28           C  
ATOM   3645  OE1 GLU A 457     -40.145  38.146  16.219  1.00 77.28           O  
ATOM   3646  OE2 GLU A 457     -40.524  37.348  18.233  1.00 77.28           O1-
ATOM   3647  N   ARG A 458     -37.847  39.675  22.526  1.00 80.28           N  
ATOM   3648  CA  ARG A 458     -38.179  40.230  23.835  1.00 80.28           C  
ATOM   3649  C   ARG A 458     -37.266  41.403  24.179  1.00 80.28           C  
ATOM   3650  O   ARG A 458     -37.721  42.411  24.724  1.00 80.28           O  
ATOM   3651  CB  ARG A 458     -38.080  39.154  24.917  1.00 80.28           C  
ATOM   3652  CG  ARG A 458     -39.311  38.266  25.018  1.00 80.28           C  
ATOM   3653  CD  ARG A 458     -39.263  37.375  26.250  1.00 80.28           C  
ATOM   3654  NE  ARG A 458     -39.884  36.076  26.000  1.00 80.28           N  
ATOM   3655  CZ  ARG A 458     -39.999  35.106  26.902  1.00 80.28           C  
ATOM   3656  NH1 ARG A 458     -39.536  35.268  28.136  1.00 80.28           N1+
ATOM   3657  NH2 ARG A 458     -40.582  33.963  26.567  1.00 80.28           N  
ATOM   3658  N   ILE A 459     -36.039  41.294  23.843  1.00 73.11           N  
ATOM   3659  CA  ILE A 459     -35.054  42.344  24.075  1.00 73.11           C  
ATOM   3660  C   ILE A 459     -35.352  43.538  23.169  1.00 73.11           C  
ATOM   3661  O   ILE A 459     -35.248  44.690  23.598  1.00 73.11           O  
ATOM   3662  CB  ILE A 459     -33.616  41.834  23.832  1.00 73.11           C  
ATOM   3663  CG1 ILE A 459     -33.245  40.769  24.870  1.00 73.11           C  
ATOM   3664  CG2 ILE A 459     -32.618  42.996  23.859  1.00 73.11           C  
ATOM   3665  CD1 ILE A 459     -31.905  40.095  24.614  1.00 73.11           C  
ATOM   3666  N   LYS A 460     -35.749  43.266  21.909  1.00 72.20           N  
ATOM   3667  CA  LYS A 460     -36.088  44.305  20.941  1.00 72.20           C  
ATOM   3668  C   LYS A 460     -37.355  45.048  21.352  1.00 72.20           C  
ATOM   3669  O   LYS A 460     -37.452  46.265  21.178  1.00 72.20           O  
ATOM   3670  CB  LYS A 460     -36.262  43.703  19.546  1.00 72.20           C  
ATOM   3671  CG  LYS A 460     -34.983  43.666  18.722  1.00 72.20           C  
ATOM   3672  CD  LYS A 460     -35.260  43.277  17.276  1.00 72.20           C  
ATOM   3673  CE  LYS A 460     -33.976  43.202  16.460  1.00 72.20           C  
ATOM   3674  NZ  LYS A 460     -34.244  42.825  15.040  1.00 72.20           N1+
ATOM   3675  N   ARG A 461     -38.297  44.481  21.950  1.00 73.06           N  
ATOM   3676  CA  ARG A 461     -39.508  45.106  22.470  1.00 73.06           C  
ATOM   3677  C   ARG A 461     -39.210  45.912  23.731  1.00 73.06           C  
ATOM   3678  O   ARG A 461     -39.770  46.991  23.931  1.00 73.06           O  
ATOM   3679  CB  ARG A 461     -40.575  44.049  22.764  1.00 73.06           C  
ATOM   3680  CG  ARG A 461     -41.424  43.679  21.558  1.00 73.06           C  
ATOM   3681  CD  ARG A 461     -42.574  42.756  21.939  1.00 73.06           C  
ATOM   3682  NE  ARG A 461     -43.189  42.149  20.763  1.00 73.06           N  
ATOM   3683  CZ  ARG A 461     -44.212  41.299  20.797  1.00 73.06           C  
ATOM   3684  NH1 ARG A 461     -44.756  40.938  21.954  1.00 73.06           N1+
ATOM   3685  NH2 ARG A 461     -44.695  40.807  19.665  1.00 73.06           N  
ATOM   3686  N   ARG A 462     -38.286  45.508  24.605  1.00 72.91           N  
ATOM   3687  CA  ARG A 462     -37.862  46.249  25.789  1.00 72.91           C  
ATOM   3688  C   ARG A 462     -37.072  47.494  25.401  1.00 72.91           C  
ATOM   3689  O   ARG A 462     -37.185  48.535  26.052  1.00 72.91           O  
ATOM   3690  CB  ARG A 462     -37.022  45.359  26.707  1.00 72.91           C  
ATOM   3691  CG  ARG A 462     -37.793  44.789  27.887  1.00 72.91           C  
ATOM   3692  CD  ARG A 462     -36.894  43.977  28.810  1.00 72.91           C  
ATOM   3693  NE  ARG A 462     -37.665  43.273  29.829  1.00 72.91           N  
ATOM   3694  CZ  ARG A 462     -37.141  42.492  30.770  1.00 72.91           C  
ATOM   3695  NH1 ARG A 462     -35.829  42.300  30.840  1.00 72.91           N1+
ATOM   3696  NH2 ARG A 462     -37.936  41.898  31.650  1.00 72.91           N  
ATOM   3697  N   GLN A 463     -36.330  47.439  24.273  1.00 67.00           N  
ATOM   3698  CA  GLN A 463     -35.532  48.549  23.764  1.00 67.00           C  
ATOM   3699  C   GLN A 463     -36.416  49.620  23.133  1.00 67.00           C  
ATOM   3700  O   GLN A 463     -36.116  50.812  23.223  1.00 67.00           O  
ATOM   3701  CB  GLN A 463     -34.504  48.049  22.747  1.00 67.00           C  
ATOM   3702  CG  GLN A 463     -33.066  48.116  23.242  1.00 67.00           C  
ATOM   3703  CD  GLN A 463     -32.064  47.659  22.198  1.00 67.00           C  
ATOM   3704  NE2 GLN A 463     -30.789  47.639  22.569  1.00 67.00           N  
ATOM   3705  OE1 GLN A 463     -32.434  47.324  21.068  1.00 67.00           O  
ATOM   3706  N   LYS A 464     -37.535  49.262  22.628  1.00 59.20           N  
ATOM   3707  CA  LYS A 464     -38.534  50.200  22.122  1.00 59.20           C  
ATOM   3708  C   LYS A 464     -39.399  50.747  23.255  1.00 59.20           C  
ATOM   3709  O   LYS A 464     -39.730  51.934  23.272  1.00 59.20           O  
ATOM   3710  CB  LYS A 464     -39.417  49.528  21.069  1.00 59.20           C  
ATOM   3711  CG  LYS A 464     -38.863  49.610  19.654  1.00 59.20           C  
ATOM   3712  CD  LYS A 464     -39.856  49.072  18.632  1.00 59.20           C  
ATOM   3713  CE  LYS A 464     -39.265  49.059  17.229  1.00 59.20           C  
ATOM   3714  NZ  LYS A 464     -40.252  48.579  16.216  1.00 59.20           N1+
TER   
END
