# Supplementary material for: De novo design of obligate ABC-type heterotrimeric proteins
Source: Nat Struct Mol Biol. 2022 Dec 15;29(12):1266–76. doi: 10.1038/s41594-022-00879-4 (PMC9758053; doi:10.1038/s41594-022-00879-4)
Supplement: Supplementary file 4 — This compressed file contains all PDB files and scripts used in our design protocols and analyses, as well as the final design model outputs. [file 41594_2022_879_MOESM4_ESM.zip › source_data/pdbs/AF-Monomer for worms fusions/C2-DHT01-02/C2-DHT01-02_chnA_model_5_ptm_seed_0_unrelaxed.pdb]

ATOM      1  N   ASP A   1      32.309  13.167 -21.051  1.00 81.30           N  
ATOM      2  CA  ASP A   1      32.276  13.342 -19.602  1.00 81.30           C  
ATOM      3  C   ASP A   1      31.435  12.255 -18.937  1.00 81.30           C  
ATOM      4  O   ASP A   1      31.810  11.727 -17.888  1.00 81.30           O  
ATOM      5  CB  ASP A   1      31.728  14.724 -19.240  1.00 81.30           C  
ATOM      6  CG  ASP A   1      32.731  15.840 -19.479  1.00 81.30           C  
ATOM      7  OD1 ASP A   1      33.933  15.551 -19.663  1.00 81.30           O  
ATOM      8  OD2 ASP A   1      32.316  17.019 -19.481  1.00 81.30           O1-
ATOM      9  N   GLU A   2      30.325  11.901 -19.595  1.00 85.87           N  
ATOM     10  CA  GLU A   2      29.476  10.813 -19.119  1.00 85.87           C  
ATOM     11  C   GLU A   2      30.197   9.471 -19.210  1.00 85.87           C  
ATOM     12  O   GLU A   2      30.101   8.645 -18.299  1.00 85.87           O  
ATOM     13  CB  GLU A   2      28.168  10.763 -19.913  1.00 85.87           C  
ATOM     14  CG  GLU A   2      27.110  11.736 -19.417  1.00 85.87           C  
ATOM     15  CD  GLU A   2      25.805  11.650 -20.193  1.00 85.87           C  
ATOM     16  OE1 GLU A   2      24.836  12.356 -19.833  1.00 85.87           O  
ATOM     17  OE2 GLU A   2      25.750  10.868 -21.169  1.00 85.87           O1-
ATOM     18  N   GLU A   3      30.946   9.364 -20.320  1.00 85.31           N  
ATOM     19  CA  GLU A   3      31.699   8.124 -20.483  1.00 85.31           C  
ATOM     20  C   GLU A   3      32.788   7.996 -19.421  1.00 85.31           C  
ATOM     21  O   GLU A   3      32.971   6.923 -18.840  1.00 85.31           O  
ATOM     22  CB  GLU A   3      32.318   8.052 -21.881  1.00 85.31           C  
ATOM     23  CG  GLU A   3      32.840   6.671 -22.252  1.00 85.31           C  
ATOM     24  CD  GLU A   3      33.404   6.602 -23.663  1.00 85.31           C  
ATOM     25  OE1 GLU A   3      34.077   5.601 -23.999  1.00 85.31           O  
ATOM     26  OE2 GLU A   3      33.169   7.556 -24.438  1.00 85.31           O1-
ATOM     27  N   GLU A   4      33.480   9.075 -19.081  1.00 91.46           N  
ATOM     28  CA  GLU A   4      34.510   9.068 -18.047  1.00 91.46           C  
ATOM     29  C   GLU A   4      33.911   8.788 -16.672  1.00 91.46           C  
ATOM     30  O   GLU A   4      34.485   8.038 -15.880  1.00 91.46           O  
ATOM     31  CB  GLU A   4      35.263  10.401 -18.030  1.00 91.46           C  
ATOM     32  CG  GLU A   4      36.717  10.281 -17.595  1.00 91.46           C  
ATOM     33  CD  GLU A   4      37.506  11.566 -17.778  1.00 91.46           C  
ATOM     34  OE1 GLU A   4      38.685  11.620 -17.357  1.00 91.46           O  
ATOM     35  OE2 GLU A   4      36.942  12.529 -18.345  1.00 91.46           O1-
ATOM     36  N   LYS A   5      32.682   9.296 -16.323  1.00 91.46           N  
ATOM     37  CA  LYS A   5      31.971   9.012 -15.080  1.00 91.46           C  
ATOM     38  C   LYS A   5      31.602   7.535 -14.982  1.00 91.46           C  
ATOM     39  O   LYS A   5      31.717   6.931 -13.914  1.00 91.46           O  
ATOM     40  CB  LYS A   5      30.713   9.874 -14.972  1.00 91.46           C  
ATOM     41  CG  LYS A   5      30.987  11.326 -14.607  1.00 91.46           C  
ATOM     42  CD  LYS A   5      29.694  12.111 -14.425  1.00 91.46           C  
ATOM     43  CE  LYS A   5      29.966  13.578 -14.126  1.00 91.46           C  
ATOM     44  NZ  LYS A   5      28.701  14.361 -13.992  1.00 91.46           N1+
ATOM     45  N   LEU A   6      31.204   6.944 -16.102  1.00 90.78           N  
ATOM     46  CA  LEU A   6      30.829   5.535 -16.123  1.00 90.78           C  
ATOM     47  C   LEU A   6      32.051   4.644 -15.921  1.00 90.78           C  
ATOM     48  O   LEU A   6      31.985   3.648 -15.196  1.00 90.78           O  
ATOM     49  CB  LEU A   6      30.140   5.183 -17.443  1.00 90.78           C  
ATOM     50  CG  LEU A   6      28.682   5.620 -17.584  1.00 90.78           C  
ATOM     51  CD1 LEU A   6      28.219   5.469 -19.030  1.00 90.78           C  
ATOM     52  CD2 LEU A   6      27.788   4.817 -16.645  1.00 90.78           C  
ATOM     53  N   ARG A   7      33.215   5.187 -16.457  1.00 90.92           N  
ATOM     54  CA  ARG A   7      34.435   4.401 -16.300  1.00 90.92           C  
ATOM     55  C   ARG A   7      34.937   4.449 -14.861  1.00 90.92           C  
ATOM     56  O   ARG A   7      35.380   3.434 -14.319  1.00 90.92           O  
ATOM     57  CB  ARG A   7      35.523   4.903 -17.252  1.00 90.92           C  
ATOM     58  CG  ARG A   7      35.378   4.394 -18.677  1.00 90.92           C  
ATOM     59  CD  ARG A   7      36.579   4.767 -19.534  1.00 90.92           C  
ATOM     60  NE  ARG A   7      36.434   4.286 -20.905  1.00 90.92           N  
ATOM     61  CZ  ARG A   7      37.441   4.103 -21.754  1.00 90.92           C  
ATOM     62  NH1 ARG A   7      38.692   4.360 -21.389  1.00 90.92           N1+
ATOM     63  NH2 ARG A   7      37.196   3.659 -22.979  1.00 90.92           N  
ATOM     64  N   GLU A   8      34.793   5.526 -14.233  1.00 93.75           N  
ATOM     65  CA  GLU A   8      35.185   5.658 -12.832  1.00 93.75           C  
ATOM     66  C   GLU A   8      34.270   4.840 -11.924  1.00 93.75           C  
ATOM     67  O   GLU A   8      34.737   4.196 -10.982  1.00 93.75           O  
ATOM     68  CB  GLU A   8      35.171   7.128 -12.407  1.00 93.75           C  
ATOM     69  CG  GLU A   8      36.383   7.917 -12.882  1.00 93.75           C  
ATOM     70  CD  GLU A   8      36.352   9.377 -12.458  1.00 93.75           C  
ATOM     71  OE1 GLU A   8      37.320  10.114 -12.751  1.00 93.75           O  
ATOM     72  OE2 GLU A   8      35.352   9.786 -11.825  1.00 93.75           O1-
ATOM     73  N   SER A   9      32.962   4.858 -12.289  1.00 91.51           N  
ATOM     74  CA  SER A   9      32.010   4.075 -11.508  1.00 91.51           C  
ATOM     75  C   SER A   9      32.278   2.580 -11.651  1.00 91.51           C  
ATOM     76  O   SER A   9      32.198   1.833 -10.673  1.00 91.51           O  
ATOM     77  CB  SER A   9      30.577   4.388 -11.939  1.00 91.51           C  
ATOM     78  OG  SER A   9      29.644   3.724 -11.103  1.00 91.51           O  
ATOM     79  N   LEU A  10      32.647   2.159 -12.868  1.00 89.59           N  
ATOM     80  CA  LEU A  10      32.925   0.751 -13.130  1.00 89.59           C  
ATOM     81  C   LEU A  10      34.182   0.299 -12.394  1.00 89.59           C  
ATOM     82  O   LEU A  10      34.211  -0.789 -11.816  1.00 89.59           O  
ATOM     83  CB  LEU A  10      33.084   0.506 -14.633  1.00 89.59           C  
ATOM     84  CG  LEU A  10      31.899  -0.155 -15.340  1.00 89.59           C  
ATOM     85  CD1 LEU A  10      31.767   0.380 -16.763  1.00 89.59           C  
ATOM     86  CD2 LEU A  10      32.058  -1.672 -15.346  1.00 89.59           C  
ATOM     87  N   GLU A  11      35.168   1.140 -12.331  1.00 93.00           N  
ATOM     88  CA  GLU A  11      36.407   0.804 -11.637  1.00 93.00           C  
ATOM     89  C   GLU A  11      36.191   0.719 -10.129  1.00 93.00           C  
ATOM     90  O   GLU A  11      36.735  -0.167  -9.466  1.00 93.00           O  
ATOM     91  CB  GLU A  11      37.498   1.831 -11.954  1.00 93.00           C  
ATOM     92  CG  GLU A  11      38.267   1.535 -13.234  1.00 93.00           C  
ATOM     93  CD  GLU A  11      39.361   2.551 -13.523  1.00 93.00           C  
ATOM     94  OE1 GLU A  11      40.072   2.402 -14.544  1.00 93.00           O  
ATOM     95  OE2 GLU A  11      39.508   3.503 -12.725  1.00 93.00           O1-
ATOM     96  N   GLU A  12      35.287   1.623  -9.621  1.00 94.92           N  
ATOM     97  CA  GLU A  12      34.942   1.582  -8.203  1.00 94.92           C  
ATOM     98  C   GLU A  12      34.182   0.305  -7.857  1.00 94.92           C  
ATOM     99  O   GLU A  12      34.433  -0.311  -6.818  1.00 94.92           O  
ATOM    100  CB  GLU A  12      34.112   2.809  -7.815  1.00 94.92           C  
ATOM    101  CG  GLU A  12      34.074   3.078  -6.318  1.00 94.92           C  
ATOM    102  CD  GLU A  12      33.504   4.443  -5.968  1.00 94.92           C  
ATOM    103  OE1 GLU A  12      33.493   4.807  -4.770  1.00 94.92           O  
ATOM    104  OE2 GLU A  12      33.065   5.154  -6.899  1.00 94.92           O1-
ATOM    105  N   GLN A  13      33.340  -0.030  -8.798  1.00 94.06           N  
ATOM    106  CA  GLN A  13      32.572  -1.248  -8.563  1.00 94.06           C  
ATOM    107  C   GLN A  13      33.468  -2.482  -8.620  1.00 94.06           C  
ATOM    108  O   GLN A  13      33.296  -3.417  -7.836  1.00 94.06           O  
ATOM    109  CB  GLN A  13      31.439  -1.374  -9.583  1.00 94.06           C  
ATOM    110  CG  GLN A  13      30.185  -0.597  -9.208  1.00 94.06           C  
ATOM    111  CD  GLN A  13      29.012  -0.899 -10.124  1.00 94.06           C  
ATOM    112  NE2 GLN A  13      27.817  -0.492  -9.710  1.00 94.06           N  
ATOM    113  OE1 GLN A  13      29.180  -1.490 -11.194  1.00 94.06           O  
ATOM    114  N   LYS A  14      34.433  -2.441  -9.472  1.00 92.28           N  
ATOM    115  CA  LYS A  14      35.359  -3.565  -9.578  1.00 92.28           C  
ATOM    116  C   LYS A  14      36.198  -3.709  -8.312  1.00 92.28           C  
ATOM    117  O   LYS A  14      36.427  -4.823  -7.836  1.00 92.28           O  
ATOM    118  CB  LYS A  14      36.272  -3.395 -10.793  1.00 92.28           C  
ATOM    119  CG  LYS A  14      35.621  -3.779 -12.115  1.00 92.28           C  
ATOM    120  CD  LYS A  14      36.607  -3.687 -13.272  1.00 92.28           C  
ATOM    121  CE  LYS A  14      35.947  -4.027 -14.600  1.00 92.28           C  
ATOM    122  NZ  LYS A  14      36.907  -3.924 -15.739  1.00 92.28           N1+
ATOM    123  N   LYS A  15      36.604  -2.553  -7.742  1.00 94.30           N  
ATOM    124  CA  LYS A  15      37.354  -2.566  -6.488  1.00 94.30           C  
ATOM    125  C   LYS A  15      36.497  -3.092  -5.341  1.00 94.30           C  
ATOM    126  O   LYS A  15      36.977  -3.854  -4.500  1.00 94.30           O  
ATOM    127  CB  LYS A  15      37.869  -1.164  -6.158  1.00 94.30           C  
ATOM    128  CG  LYS A  15      39.048  -0.720  -7.011  1.00 94.30           C  
ATOM    129  CD  LYS A  15      39.562   0.649  -6.586  1.00 94.30           C  
ATOM    130  CE  LYS A  15      40.696   1.124  -7.483  1.00 94.30           C  
ATOM    131  NZ  LYS A  15      41.194   2.474  -7.079  1.00 94.30           N1+
ATOM    132  N   ARG A  16      35.202  -2.786  -5.353  1.00 94.84           N  
ATOM    133  CA  ARG A  16      34.279  -3.236  -4.316  1.00 94.84           C  
ATOM    134  C   ARG A  16      34.058  -4.742  -4.395  1.00 94.84           C  
ATOM    135  O   ARG A  16      34.001  -5.421  -3.368  1.00 94.84           O  
ATOM    136  CB  ARG A  16      32.940  -2.503  -4.434  1.00 94.84           C  
ATOM    137  CG  ARG A  16      32.023  -2.701  -3.238  1.00 94.84           C  
ATOM    138  CD  ARG A  16      30.805  -1.790  -3.304  1.00 94.84           C  
ATOM    139  NE  ARG A  16      29.854  -2.082  -2.234  1.00 94.84           N  
ATOM    140  CZ  ARG A  16      28.677  -1.482  -2.082  1.00 94.84           C  
ATOM    141  NH1 ARG A  16      28.279  -0.544  -2.934  1.00 94.84           N1+
ATOM    142  NH2 ARG A  16      27.891  -1.824  -1.072  1.00 94.84           N  
ATOM    143  N   VAL A  17      33.961  -5.225  -5.580  1.00 91.60           N  
ATOM    144  CA  VAL A  17      33.750  -6.652  -5.802  1.00 91.60           C  
ATOM    145  C   VAL A  17      34.965  -7.437  -5.315  1.00 91.60           C  
ATOM    146  O   VAL A  17      34.822  -8.470  -4.658  1.00 91.60           O  
ATOM    147  CB  VAL A  17      33.478  -6.960  -7.292  1.00 91.60           C  
ATOM    148  CG1 VAL A  17      33.524  -8.465  -7.549  1.00 91.60           C  
ATOM    149  CG2 VAL A  17      32.129  -6.383  -7.718  1.00 91.60           C  
ATOM    150  N   LYS A  18      36.177  -6.909  -5.534  1.00 92.80           N  
ATOM    151  CA  LYS A  18      37.397  -7.584  -5.100  1.00 92.80           C  
ATOM    152  C   LYS A  18      37.506  -7.597  -3.577  1.00 92.80           C  
ATOM    153  O   LYS A  18      37.938  -8.591  -2.989  1.00 92.80           O  
ATOM    154  CB  LYS A  18      38.629  -6.911  -5.707  1.00 92.80           C  
ATOM    155  CG  LYS A  18      38.839  -7.220  -7.182  1.00 92.80           C  
ATOM    156  CD  LYS A  18      40.135  -6.613  -7.700  1.00 92.80           C  
ATOM    157  CE  LYS A  18      40.332  -6.896  -9.184  1.00 92.80           C  
ATOM    158  NZ  LYS A  18      41.583  -6.268  -9.707  1.00 92.80           N1+
ATOM    159  N   GLU A  19      37.033  -6.532  -2.951  1.00 94.87           N  
ATOM    160  CA  GLU A  19      37.017  -6.459  -1.493  1.00 94.87           C  
ATOM    161  C   GLU A  19      36.035  -7.466  -0.901  1.00 94.87           C  
ATOM    162  O   GLU A  19      36.343  -8.130   0.092  1.00 94.87           O  
ATOM    163  CB  GLU A  19      36.661  -5.044  -1.030  1.00 94.87           C  
ATOM    164  CG  GLU A  19      37.798  -4.044  -1.177  1.00 94.87           C  
ATOM    165  CD  GLU A  19      37.407  -2.628  -0.787  1.00 94.87           C  
ATOM    166  OE1 GLU A  19      38.276  -1.727  -0.816  1.00 94.87           O  
ATOM    167  OE2 GLU A  19      36.220  -2.416  -0.447  1.00 94.87           O1-
ATOM    168  N   ILE A  20      34.916  -7.531  -1.530  1.00 90.94           N  
ATOM    169  CA  ILE A  20      33.887  -8.468  -1.090  1.00 90.94           C  
ATOM    170  C   ILE A  20      34.389  -9.901  -1.255  1.00 90.94           C  
ATOM    171  O   ILE A  20      34.200 -10.737  -0.369  1.00 90.94           O  
ATOM    172  CB  ILE A  20      32.569  -8.269  -1.871  1.00 90.94           C  
ATOM    173  CG1 ILE A  20      31.919  -6.934  -1.490  1.00 90.94           C  
ATOM    174  CG2 ILE A  20      31.611  -9.437  -1.620  1.00 90.94           C  
ATOM    175  CD1 ILE A  20      30.697  -6.580  -2.327  1.00 90.94           C  
ATOM    176  N   GLU A  21      35.056 -10.217  -2.341  1.00 88.35           N  
ATOM    177  CA  GLU A  21      35.606 -11.546  -2.588  1.00 88.35           C  
ATOM    178  C   GLU A  21      36.653 -11.914  -1.542  1.00 88.35           C  
ATOM    179  O   GLU A  21      36.701 -13.056  -1.079  1.00 88.35           O  
ATOM    180  CB  GLU A  21      36.213 -11.624  -3.992  1.00 88.35           C  
ATOM    181  CG  GLU A  21      35.179 -11.685  -5.107  1.00 88.35           C  
ATOM    182  CD  GLU A  21      35.798 -11.778  -6.493  1.00 88.35           C  
ATOM    183  OE1 GLU A  21      35.089 -12.168  -7.449  1.00 88.35           O  
ATOM    184  OE2 GLU A  21      37.001 -11.460  -6.624  1.00 88.35           O1-
ATOM    185  N   ARG A  22      37.455 -10.845  -1.125  1.00 91.85           N  
ATOM    186  CA  ARG A  22      38.447 -11.064  -0.078  1.00 91.85           C  
ATOM    187  C   ARG A  22      37.776 -11.349   1.261  1.00 91.85           C  
ATOM    188  O   ARG A  22      38.208 -12.235   2.001  1.00 91.85           O  
ATOM    189  CB  ARG A  22      39.374  -9.852   0.047  1.00 91.85           C  
ATOM    190  CG  ARG A  22      40.379  -9.726  -1.087  1.00 91.85           C  
ATOM    191  CD  ARG A  22      41.293  -8.523  -0.898  1.00 91.85           C  
ATOM    192  NE  ARG A  22      42.115  -8.280  -2.080  1.00 91.85           N  
ATOM    193  CZ  ARG A  22      42.921  -7.234  -2.242  1.00 91.85           C  
ATOM    194  NH1 ARG A  22      43.030  -6.310  -1.293  1.00 91.85           N1+
ATOM    195  NH2 ARG A  22      43.625  -7.112  -3.357  1.00 91.85           N  
ATOM    196  N   GLU A  23      36.708 -10.573   1.522  1.00 93.36           N  
ATOM    197  CA  GLU A  23      35.951 -10.787   2.751  1.00 93.36           C  
ATOM    198  C   GLU A  23      35.314 -12.173   2.773  1.00 93.36           C  
ATOM    199  O   GLU A  23      35.310 -12.845   3.807  1.00 93.36           O  
ATOM    200  CB  GLU A  23      34.874  -9.711   2.915  1.00 93.36           C  
ATOM    201  CG  GLU A  23      35.426  -8.338   3.273  1.00 93.36           C  
ATOM    202  CD  GLU A  23      34.346  -7.279   3.423  1.00 93.36           C  
ATOM    203  OE1 GLU A  23      34.684  -6.100   3.676  1.00 93.36           O  
ATOM    204  OE2 GLU A  23      33.153  -7.630   3.287  1.00 93.36           O1-
ATOM    205  N   HIS A  24      34.842 -12.537   1.629  1.00 79.34           N  
ATOM    206  CA  HIS A  24      34.212 -13.848   1.522  1.00 79.34           C  
ATOM    207  C   HIS A  24      35.223 -14.966   1.760  1.00 79.34           C  
ATOM    208  O   HIS A  24      34.926 -15.937   2.459  1.00 79.34           O  
ATOM    209  CB  HIS A  24      33.557 -14.017   0.150  1.00 79.34           C  
ATOM    210  CG  HIS A  24      32.144 -13.529   0.095  1.00 79.34           C  
ATOM    211  CD2 HIS A  24      31.634 -12.318  -0.229  1.00 79.34           C  
ATOM    212  ND1 HIS A  24      31.068 -14.332   0.403  1.00 79.34           N  
ATOM    213  CE1 HIS A  24      29.953 -13.633   0.269  1.00 79.34           C  
ATOM    214  NE2 HIS A  24      30.269 -12.407  -0.114  1.00 79.34           N  
ATOM    215  N   GLU A  25      36.398 -14.769   1.242  1.00 83.47           N  
ATOM    216  CA  GLU A  25      37.440 -15.776   1.421  1.00 83.47           C  
ATOM    217  C   GLU A  25      37.872 -15.870   2.882  1.00 83.47           C  
ATOM    218  O   GLU A  25      38.084 -16.967   3.402  1.00 83.47           O  
ATOM    219  CB  GLU A  25      38.648 -15.463   0.534  1.00 83.47           C  
ATOM    220  CG  GLU A  25      39.718 -16.544   0.548  1.00 83.47           C  
ATOM    221  CD  GLU A  25      39.264 -17.846  -0.090  1.00 83.47           C  
ATOM    222  OE1 GLU A  25      39.876 -18.904   0.184  1.00 83.47           O  
ATOM    223  OE2 GLU A  25      38.287 -17.810  -0.871  1.00 83.47           O1-
ATOM    224  N   GLU A  26      37.925 -14.730   3.628  1.00 89.87           N  
ATOM    225  CA  GLU A  26      38.278 -14.700   5.045  1.00 89.87           C  
ATOM    226  C   GLU A  26      37.224 -15.408   5.891  1.00 89.87           C  
ATOM    227  O   GLU A  26      37.560 -16.151   6.815  1.00 89.87           O  
ATOM    228  CB  GLU A  26      38.457 -13.257   5.525  1.00 89.87           C  
ATOM    229  CG  GLU A  26      39.702 -12.576   4.976  1.00 89.87           C  
ATOM    230  CD  GLU A  26      39.818 -11.117   5.386  1.00 89.87           C  
ATOM    231  OE1 GLU A  26      40.798 -10.449   4.983  1.00 89.87           O  
ATOM    232  OE2 GLU A  26      38.923 -10.638   6.116  1.00 89.87           O1-
ATOM    233  N   ILE A  27      36.007 -15.134   5.561  1.00 83.01           N  
ATOM    234  CA  ILE A  27      34.895 -15.752   6.275  1.00 83.01           C  
ATOM    235  C   ILE A  27      34.905 -17.260   6.040  1.00 83.01           C  
ATOM    236  O   ILE A  27      34.710 -18.041   6.974  1.00 83.01           O  
ATOM    237  CB  ILE A  27      33.540 -15.150   5.839  1.00 83.01           C  
ATOM    238  CG1 ILE A  27      33.430 -13.692   6.301  1.00 83.01           C  
ATOM    239  CG2 ILE A  27      32.378 -15.985   6.385  1.00 83.01           C  
ATOM    240  CD1 ILE A  27      32.188 -12.973   5.791  1.00 83.01           C  
ATOM    241  N   ARG A  28      35.241 -17.650   4.852  1.00 79.55           N  
ATOM    242  CA  ARG A  28      35.302 -19.067   4.508  1.00 79.55           C  
ATOM    243  C   ARG A  28      36.409 -19.772   5.283  1.00 79.55           C  
ATOM    244  O   ARG A  28      36.206 -20.868   5.809  1.00 79.55           O  
ATOM    245  CB  ARG A  28      35.518 -19.247   3.004  1.00 79.55           C  
ATOM    246  CG  ARG A  28      34.237 -19.195   2.188  1.00 79.55           C  
ATOM    247  CD  ARG A  28      34.490 -19.513   0.720  1.00 79.55           C  
ATOM    248  NE  ARG A  28      33.366 -19.110  -0.121  1.00 79.55           N  
ATOM    249  CZ  ARG A  28      33.444 -18.868  -1.426  1.00 79.55           C  
ATOM    250  NH1 ARG A  28      34.601 -18.984  -2.069  1.00 79.55           N1+
ATOM    251  NH2 ARG A  28      32.359 -18.507  -2.094  1.00 79.55           N  
ATOM    252  N   GLU A  29      37.509 -19.070   5.409  1.00 81.69           N  
ATOM    253  CA  GLU A  29      38.633 -19.642   6.144  1.00 81.69           C  
ATOM    254  C   GLU A  29      38.323 -19.741   7.635  1.00 81.69           C  
ATOM    255  O   GLU A  29      38.674 -20.731   8.282  1.00 81.69           O  
ATOM    256  CB  GLU A  29      39.899 -18.811   5.923  1.00 81.69           C  
ATOM    257  CG  GLU A  29      40.583 -19.074   4.589  1.00 81.69           C  
ATOM    258  CD  GLU A  29      41.848 -18.255   4.392  1.00 81.69           C  
ATOM    259  OE1 GLU A  29      42.514 -18.410   3.344  1.00 81.69           O  
ATOM    260  OE2 GLU A  29      42.177 -17.451   5.294  1.00 81.69           O1-
ATOM    261  N   ALA A  30      37.691 -18.593   8.160  1.00 82.68           N  
ATOM    262  CA  ALA A  30      37.265 -18.604   9.557  1.00 82.68           C  
ATOM    263  C   ALA A  30      36.298 -19.752   9.827  1.00 82.68           C  
ATOM    264  O   ALA A  30      36.396 -20.427  10.855  1.00 82.68           O  
ATOM    265  CB  ALA A  30      36.621 -17.270   9.928  1.00 82.68           C  
ATOM    266  N   LEU A  31      35.436 -20.012   8.930  1.00 78.75           N  
ATOM    267  CA  LEU A  31      34.441 -21.067   9.084  1.00 78.75           C  
ATOM    268  C   LEU A  31      35.096 -22.443   9.044  1.00 78.75           C  
ATOM    269  O   LEU A  31      34.697 -23.347   9.783  1.00 78.75           O  
ATOM    270  CB  LEU A  31      33.375 -20.964   7.990  1.00 78.75           C  
ATOM    271  CG  LEU A  31      32.325 -19.865   8.165  1.00 78.75           C  
ATOM    272  CD1 LEU A  31      31.460 -19.754   6.915  1.00 78.75           C  
ATOM    273  CD2 LEU A  31      31.465 -20.141   9.394  1.00 78.75           C  
ATOM    274  N   LYS A  32      36.161 -22.560   8.192  1.00 76.72           N  
ATOM    275  CA  LYS A  32      36.914 -23.808   8.108  1.00 76.72           C  
ATOM    276  C   LYS A  32      37.618 -24.113   9.428  1.00 76.72           C  
ATOM    277  O   LYS A  32      37.617 -25.258   9.888  1.00 76.72           O  
ATOM    278  CB  LYS A  32      37.937 -23.744   6.974  1.00 76.72           C  
ATOM    279  CG  LYS A  32      37.330 -23.899   5.586  1.00 76.72           C  
ATOM    280  CD  LYS A  32      38.400 -23.871   4.502  1.00 76.72           C  
ATOM    281  CE  LYS A  32      37.789 -23.942   3.109  1.00 76.72           C  
ATOM    282  NZ  LYS A  32      38.831 -23.859   2.043  1.00 76.72           N1+
ATOM    283  N   ARG A  33      38.170 -23.076  10.018  1.00 79.38           N  
ATOM    284  CA  ARG A  33      38.862 -23.243  11.292  1.00 79.38           C  
ATOM    285  C   ARG A  33      37.883 -23.618  12.401  1.00 79.38           C  
ATOM    286  O   ARG A  33      38.174 -24.486  13.225  1.00 79.38           O  
ATOM    287  CB  ARG A  33      39.615 -21.966  11.668  1.00 79.38           C  
ATOM    288  CG  ARG A  33      40.843 -21.701  10.811  1.00 79.38           C  
ATOM    289  CD  ARG A  33      41.577 -20.441  11.252  1.00 79.38           C  
ATOM    290  NE  ARG A  33      42.601 -20.049  10.288  1.00 79.38           N  
ATOM    291  CZ  ARG A  33      43.320 -18.933  10.358  1.00 79.38           C  
ATOM    292  NH1 ARG A  33      43.141 -18.072  11.353  1.00 79.38           N1+
ATOM    293  NH2 ARG A  33      44.226 -18.675   9.426  1.00 79.38           N  
ATOM    294  N   LEU A  34      36.777 -22.901  12.449  1.00 80.72           N  
ATOM    295  CA  LEU A  34      35.753 -23.164  13.453  1.00 80.72           C  
ATOM    296  C   LEU A  34      35.194 -24.575  13.303  1.00 80.72           C  
ATOM    297  O   LEU A  34      34.949 -25.259  14.299  1.00 80.72           O  
ATOM    298  CB  LEU A  34      34.621 -22.139  13.345  1.00 80.72           C  
ATOM    299  CG  LEU A  34      33.685 -22.032  14.550  1.00 80.72           C  
ATOM    300  CD1 LEU A  34      34.012 -20.785  15.366  1.00 80.72           C  
ATOM    301  CD2 LEU A  34      32.228 -22.015  14.098  1.00 80.72           C  
ATOM    302  N   GLN A  35      35.122 -24.944  12.057  1.00 80.48           N  
ATOM    303  CA  GLN A  35      34.615 -26.276  11.748  1.00 80.48           C  
ATOM    304  C   GLN A  35      35.543 -27.359  12.291  1.00 80.48           C  
ATOM    305  O   GLN A  35      35.084 -28.342  12.875  1.00 80.48           O  
ATOM    306  CB  GLN A  35      34.436 -26.447  10.238  1.00 80.48           C  
ATOM    307  CG  GLN A  35      33.713 -27.728   9.846  1.00 80.48           C  
ATOM    308  CD  GLN A  35      33.502 -27.847   8.348  1.00 80.48           C  
ATOM    309  NE2 GLN A  35      32.962 -28.982   7.914  1.00 80.48           N  
ATOM    310  OE1 GLN A  35      33.819 -26.927   7.588  1.00 80.48           O  
ATOM    311  N   GLN A  36      36.802 -27.167  12.073  1.00 80.96           N  
ATOM    312  CA  GLN A  36      37.786 -28.125  12.565  1.00 80.96           C  
ATOM    313  C   GLN A  36      37.765 -28.203  14.089  1.00 80.96           C  
ATOM    314  O   GLN A  36      37.878 -29.289  14.662  1.00 80.96           O  
ATOM    315  CB  GLN A  36      39.188 -27.751  12.078  1.00 80.96           C  
ATOM    316  CG  GLN A  36      39.431 -28.060  10.608  1.00 80.96           C  
ATOM    317  CD  GLN A  36      40.810 -27.638  10.139  1.00 80.96           C  
ATOM    318  NE2 GLN A  36      41.183 -28.060   8.935  1.00 80.96           N  
ATOM    319  OE1 GLN A  36      41.535 -26.937  10.852  1.00 80.96           O  
ATOM    320  N   SER A  37      37.591 -27.014  14.714  1.00 81.32           N  
ATOM    321  CA  SER A  37      37.513 -26.968  16.170  1.00 81.32           C  
ATOM    322  C   SER A  37      36.278 -27.704  16.681  1.00 81.32           C  
ATOM    323  O   SER A  37      36.357 -28.458  17.654  1.00 81.32           O  
ATOM    324  CB  SER A  37      37.492 -25.520  16.660  1.00 81.32           C  
ATOM    325  OG  SER A  37      37.510 -25.467  18.076  1.00 81.32           O  
ATOM    326  N   VAL A  38      35.091 -27.611  15.993  1.00 79.27           N  
ATOM    327  CA  VAL A  38      33.825 -28.230  16.371  1.00 79.27           C  
ATOM    328  C   VAL A  38      33.923 -29.746  16.218  1.00 79.27           C  
ATOM    329  O   VAL A  38      33.445 -30.494  17.073  1.00 79.27           O  
ATOM    330  CB  VAL A  38      32.651 -27.684  15.527  1.00 79.27           C  
ATOM    331  CG1 VAL A  38      31.402 -28.541  15.719  1.00 79.27           C  
ATOM    332  CG2 VAL A  38      32.366 -26.228  15.889  1.00 79.27           C  
ATOM    333  N   LEU A  39      34.647 -30.160  15.157  1.00 78.28           N  
ATOM    334  CA  LEU A  39      34.807 -31.587  14.900  1.00 78.28           C  
ATOM    335  C   LEU A  39      35.616 -32.252  16.008  1.00 78.28           C  
ATOM    336  O   LEU A  39      35.267 -33.341  16.468  1.00 78.28           O  
ATOM    337  CB  LEU A  39      35.488 -31.814  13.548  1.00 78.28           C  
ATOM    338  CG  LEU A  39      34.592 -31.708  12.312  1.00 78.28           C  
ATOM    339  CD1 LEU A  39      35.442 -31.618  11.048  1.00 78.28           C  
ATOM    340  CD2 LEU A  39      33.641 -32.896  12.237  1.00 78.28           C  
ATOM    341  N   ARG A  40      36.604 -31.506  16.403  1.00 82.02           N  
ATOM    342  CA  ARG A  40      37.444 -32.027  17.476  1.00 82.02           C  
ATOM    343  C   ARG A  40      36.659 -32.139  18.780  1.00 82.02           C  
ATOM    344  O   ARG A  40      36.766 -33.141  19.490  1.00 82.02           O  
ATOM    345  CB  ARG A  40      38.673 -31.139  17.680  1.00 82.02           C  
ATOM    346  CG  ARG A  40      39.722 -31.282  16.590  1.00 82.02           C  
ATOM    347  CD  ARG A  40      41.034 -30.617  16.979  1.00 82.02           C  
ATOM    348  NE  ARG A  40      40.925 -29.161  16.971  1.00 82.02           N  
ATOM    349  CZ  ARG A  40      41.393 -28.370  16.008  1.00 82.02           C  
ATOM    350  NH1 ARG A  40      42.018 -28.884  14.955  1.00 82.02           N1+
ATOM    351  NH2 ARG A  40      41.238 -27.058  16.101  1.00 82.02           N  
ATOM    352  N   GLN A  41      35.846 -31.127  19.023  1.00 80.94           N  
ATOM    353  CA  GLN A  41      35.067 -31.100  20.256  1.00 80.94           C  
ATOM    354  C   GLN A  41      33.979 -32.170  20.244  1.00 80.94           C  
ATOM    355  O   GLN A  41      33.664 -32.755  21.281  1.00 80.94           O  
ATOM    356  CB  GLN A  41      34.445 -29.719  20.468  1.00 80.94           C  
ATOM    357  CG  GLN A  41      35.453 -28.640  20.838  1.00 80.94           C  
ATOM    358  CD  GLN A  41      34.795 -27.318  21.187  1.00 80.94           C  
ATOM    359  NE2 GLN A  41      35.608 -26.324  21.527  1.00 80.94           N  
ATOM    360  OE1 GLN A  41      33.567 -27.191  21.152  1.00 80.94           O  
ATOM    361  N   ALA A  42      33.411 -32.434  19.077  1.00 76.18           N  
ATOM    362  CA  ALA A  42      32.381 -33.458  18.927  1.00 76.18           C  
ATOM    363  C   ALA A  42      32.943 -34.848  19.211  1.00 76.18           C  
ATOM    364  O   ALA A  42      32.299 -35.660  19.878  1.00 76.18           O  
ATOM    365  CB  ALA A  42      31.780 -33.406  17.524  1.00 76.18           C  
ATOM    366  N   VAL A  43      34.164 -35.073  18.720  1.00 76.21           N  
ATOM    367  CA  VAL A  43      34.830 -36.353  18.932  1.00 76.21           C  
ATOM    368  C   VAL A  43      35.127 -36.542  20.418  1.00 76.21           C  
ATOM    369  O   VAL A  43      34.919 -37.627  20.966  1.00 76.21           O  
ATOM    370  CB  VAL A  43      36.135 -36.456  18.111  1.00 76.21           C  
ATOM    371  CG1 VAL A  43      36.931 -37.696  18.515  1.00 76.21           C  
ATOM    372  CG2 VAL A  43      35.824 -36.480  16.616  1.00 76.21           C  
ATOM    373  N   ARG A  44      35.523 -35.448  21.067  1.00 81.90           N  
ATOM    374  CA  ARG A  44      35.794 -35.488  22.500  1.00 81.90           C  
ATOM    375  C   ARG A  44      34.520 -35.767  23.291  1.00 81.90           C  
ATOM    376  O   ARG A  44      34.532 -36.562  24.234  1.00 81.90           O  
ATOM    377  CB  ARG A  44      36.420 -34.171  22.966  1.00 81.90           C  
ATOM    378  CG  ARG A  44      37.924 -34.094  22.750  1.00 81.90           C  
ATOM    379  CD  ARG A  44      38.523 -32.852  23.396  1.00 81.90           C  
ATOM    380  NE  ARG A  44      39.164 -31.988  22.409  1.00 81.90           N  
ATOM    381  CZ  ARG A  44      39.760 -30.832  22.687  1.00 81.90           C  
ATOM    382  NH1 ARG A  44      39.809 -30.377  23.934  1.00 81.90           N1+
ATOM    383  NH2 ARG A  44      40.311 -30.125  21.712  1.00 81.90           N  
ATOM    384  N   LEU A  45      33.421 -35.109  22.907  1.00 77.53           N  
ATOM    385  CA  LEU A  45      32.134 -35.296  23.569  1.00 77.53           C  
ATOM    386  C   LEU A  45      31.634 -36.726  23.391  1.00 77.53           C  
ATOM    387  O   LEU A  45      31.058 -37.306  24.315  1.00 77.53           O  
ATOM    388  CB  LEU A  45      31.099 -34.310  23.019  1.00 77.53           C  
ATOM    389  CG  LEU A  45      31.105 -32.909  23.632  1.00 77.53           C  
ATOM    390  CD1 LEU A  45      30.315 -31.944  22.754  1.00 77.53           C  
ATOM    391  CD2 LEU A  45      30.536 -32.942  25.046  1.00 77.53           C  
ATOM    392  N   ALA A  46      31.829 -37.215  22.182  1.00 74.91           N  
ATOM    393  CA  ALA A  46      31.437 -38.597  21.922  1.00 74.91           C  
ATOM    394  C   ALA A  46      32.197 -39.563  22.826  1.00 74.91           C  
ATOM    395  O   ALA A  46      31.640 -40.559  23.290  1.00 74.91           O  
ATOM    396  CB  ALA A  46      31.670 -38.950  20.455  1.00 74.91           C  
ATOM    397  N   LYS A  47      33.392 -39.226  23.215  1.00 76.87           N  
ATOM    398  CA  LYS A  47      34.209 -40.054  24.096  1.00 76.87           C  
ATOM    399  C   LYS A  47      33.711 -39.980  25.537  1.00 76.87           C  
ATOM    400  O   LYS A  47      33.810 -40.956  26.284  1.00 76.87           O  
ATOM    401  CB  LYS A  47      35.677 -39.627  24.026  1.00 76.87           C  
ATOM    402  CG  LYS A  47      36.391 -40.072  22.760  1.00 76.87           C  
ATOM    403  CD  LYS A  47      37.869 -39.705  22.792  1.00 76.87           C  
ATOM    404  CE  LYS A  47      38.585 -40.146  21.522  1.00 76.87           C  
ATOM    405  NZ  LYS A  47      40.030 -39.772  21.542  1.00 76.87           N1+
ATOM    406  N   LEU A  48      33.100 -38.904  25.947  1.00 78.77           N  
ATOM    407  CA  LEU A  48      32.662 -38.680  27.320  1.00 78.77           C  
ATOM    408  C   LEU A  48      31.254 -39.225  27.536  1.00 78.77           C  
ATOM    409  O   LEU A  48      30.827 -39.419  28.677  1.00 78.77           O  
ATOM    410  CB  LEU A  48      32.702 -37.187  27.658  1.00 78.77           C  
ATOM    411  CG  LEU A  48      34.089 -36.546  27.731  1.00 78.77           C  
ATOM    412  CD1 LEU A  48      33.966 -35.031  27.864  1.00 78.77           C  
ATOM    413  CD2 LEU A  48      34.887 -37.127  28.894  1.00 78.77           C  
ATOM    414  N   GLY A  49      30.557 -39.628  26.515  1.00 69.95           N  
ATOM    415  CA  GLY A  49      29.236 -40.232  26.587  1.00 69.95           C  
ATOM    416  C   GLY A  49      28.145 -39.239  26.940  1.00 69.95           C  
ATOM    417  O   GLY A  49      27.020 -39.632  27.255  1.00 69.95           O  
ATOM    418  N   ASP A  50      28.378 -37.776  26.967  1.00 64.02           N  
ATOM    419  CA  ASP A  50      27.458 -36.838  27.605  1.00 64.02           C  
ATOM    420  C   ASP A  50      26.712 -36.007  26.564  1.00 64.02           C  
ATOM    421  O   ASP A  50      27.330 -35.393  25.692  1.00 64.02           O  
ATOM    422  CB  ASP A  50      28.211 -35.920  28.570  1.00 64.02           C  
ATOM    423  CG  ASP A  50      28.217 -36.436  29.998  1.00 64.02           C  
ATOM    424  OD1 ASP A  50      27.404 -37.327  30.327  1.00 64.02           O  
ATOM    425  OD2 ASP A  50      29.039 -35.946  30.801  1.00 64.02           O1-
ATOM    426  N   ASP A  51      25.897 -36.473  25.459  1.00 76.24           N  
ATOM    427  CA  ASP A  51      24.957 -35.605  24.756  1.00 76.24           C  
ATOM    428  C   ASP A  51      24.663 -36.135  23.355  1.00 76.24           C  
ATOM    429  O   ASP A  51      25.146 -35.584  22.363  1.00 76.24           O  
ATOM    430  CB  ASP A  51      25.502 -34.177  24.676  1.00 76.24           C  
ATOM    431  CG  ASP A  51      24.614 -33.163  25.373  1.00 76.24           C  
ATOM    432  OD1 ASP A  51      23.431 -33.468  25.639  1.00 76.24           O  
ATOM    433  OD2 ASP A  51      25.100 -32.047  25.658  1.00 76.24           O1-
ATOM    434  N   SER A  52      23.982 -37.111  23.163  1.00 78.41           N  
ATOM    435  CA  SER A  52      23.662 -37.743  21.888  1.00 78.41           C  
ATOM    436  C   SER A  52      22.904 -36.788  20.972  1.00 78.41           C  
ATOM    437  O   SER A  52      23.135 -36.767  19.762  1.00 78.41           O  
ATOM    438  CB  SER A  52      22.835 -39.011  22.110  1.00 78.41           C  
ATOM    439  OG  SER A  52      23.569 -39.964  22.860  1.00 78.41           O  
ATOM    440  N   GLU A  53      22.154 -35.783  21.564  1.00 80.58           N  
ATOM    441  CA  GLU A  53      21.368 -34.879  20.729  1.00 80.58           C  
ATOM    442  C   GLU A  53      22.262 -33.867  20.019  1.00 80.58           C  
ATOM    443  O   GLU A  53      22.075 -33.590  18.832  1.00 80.58           O  
ATOM    444  CB  GLU A  53      20.312 -34.154  21.567  1.00 80.58           C  
ATOM    445  CG  GLU A  53      19.144 -35.036  21.983  1.00 80.58           C  
ATOM    446  CD  GLU A  53      18.087 -34.292  22.783  1.00 80.58           C  
ATOM    447  OE1 GLU A  53      17.048 -34.901  23.129  1.00 80.58           O  
ATOM    448  OE2 GLU A  53      18.297 -33.092  23.064  1.00 80.58           O1-
ATOM    449  N   MET A  54      23.156 -33.277  20.849  1.00 84.08           N  
ATOM    450  CA  MET A  54      24.109 -32.324  20.285  1.00 84.08           C  
ATOM    451  C   MET A  54      24.963 -32.984  19.208  1.00 84.08           C  
ATOM    452  O   MET A  54      25.180 -32.406  18.141  1.00 84.08           O  
ATOM    453  CB  MET A  54      25.004 -31.746  21.381  1.00 84.08           C  
ATOM    454  CG  MET A  54      25.997 -30.709  20.879  1.00 84.08           C  
ATOM    455  SD  MET A  54      27.090 -30.079  22.212  1.00 84.08           S  
ATOM    456  CE  MET A  54      25.925 -29.010  23.102  1.00 84.08           C  
ATOM    457  N   ILE A  55      25.436 -34.233  19.460  1.00 82.51           N  
ATOM    458  CA  ILE A  55      26.279 -34.969  18.525  1.00 82.51           C  
ATOM    459  C   ILE A  55      25.489 -35.284  17.256  1.00 82.51           C  
ATOM    460  O   ILE A  55      26.007 -35.147  16.145  1.00 82.51           O  
ATOM    461  CB  ILE A  55      26.820 -36.271  19.156  1.00 82.51           C  
ATOM    462  CG1 ILE A  55      27.772 -35.949  20.313  1.00 82.51           C  
ATOM    463  CG2 ILE A  55      27.517 -37.134  18.099  1.00 82.51           C  
ATOM    464  CD1 ILE A  55      28.289 -37.176  21.050  1.00 82.51           C  
ATOM    465  N   GLN A  56      24.249 -35.581  17.464  1.00 83.05           N  
ATOM    466  CA  GLN A  56      23.390 -35.836  16.312  1.00 83.05           C  
ATOM    467  C   GLN A  56      23.312 -34.612  15.403  1.00 83.05           C  
ATOM    468  O   GLN A  56      23.427 -34.731  14.182  1.00 83.05           O  
ATOM    469  CB  GLN A  56      21.988 -36.242  16.766  1.00 83.05           C  
ATOM    470  CG  GLN A  56      21.078 -36.690  15.631  1.00 83.05           C  
ATOM    471  CD  GLN A  56      19.726 -37.176  16.117  1.00 83.05           C  
ATOM    472  NE2 GLN A  56      18.818 -37.438  15.183  1.00 83.05           N  
ATOM    473  OE1 GLN A  56      19.499 -37.316  17.323  1.00 83.05           O  
ATOM    474  N   ARG A  57      23.115 -33.456  15.992  1.00 83.62           N  
ATOM    475  CA  ARG A  57      23.031 -32.219  15.223  1.00 83.62           C  
ATOM    476  C   ARG A  57      24.340 -31.937  14.493  1.00 83.62           C  
ATOM    477  O   ARG A  57      24.333 -31.505  13.339  1.00 83.62           O  
ATOM    478  CB  ARG A  57      22.675 -31.043  16.135  1.00 83.62           C  
ATOM    479  CG  ARG A  57      21.216 -31.011  16.560  1.00 83.62           C  
ATOM    480  CD  ARG A  57      20.910 -29.805  17.436  1.00 83.62           C  
ATOM    481  NE  ARG A  57      19.540 -29.840  17.942  1.00 83.62           N  
ATOM    482  CZ  ARG A  57      19.000 -28.918  18.734  1.00 83.62           C  
ATOM    483  NH1 ARG A  57      19.708 -27.865  19.129  1.00 83.62           N1+
ATOM    484  NH2 ARG A  57      17.745 -29.048  19.135  1.00 83.62           N  
ATOM    485  N   ILE A  58      25.433 -32.241  15.165  1.00 85.19           N  
ATOM    486  CA  ILE A  58      26.753 -32.015  14.587  1.00 85.19           C  
ATOM    487  C   ILE A  58      26.958 -32.939  13.389  1.00 85.19           C  
ATOM    488  O   ILE A  58      27.441 -32.508  12.340  1.00 85.19           O  
ATOM    489  CB  ILE A  58      27.872 -32.233  15.629  1.00 85.19           C  
ATOM    490  CG1 ILE A  58      27.834 -31.130  16.694  1.00 85.19           C  
ATOM    491  CG2 ILE A  58      29.243 -32.288  14.948  1.00 85.19           C  
ATOM    492  CD1 ILE A  58      28.792 -31.356  17.855  1.00 85.19           C  
ATOM    493  N   VAL A  59      26.511 -34.179  13.583  1.00 84.52           N  
ATOM    494  CA  VAL A  59      26.661 -35.163  12.515  1.00 84.52           C  
ATOM    495  C   VAL A  59      25.836 -34.738  11.302  1.00 84.52           C  
ATOM    496  O   VAL A  59      26.319 -34.789  10.167  1.00 84.52           O  
ATOM    497  CB  VAL A  59      26.235 -36.573  12.981  1.00 84.52           C  
ATOM    498  CG1 VAL A  59      26.174 -37.537  11.796  1.00 84.52           C  
ATOM    499  CG2 VAL A  59      27.196 -37.095  14.048  1.00 84.52           C  
ATOM    500  N   GLU A  60      24.636 -34.231  11.553  1.00 85.00           N  
ATOM    501  CA  GLU A  60      23.776 -33.762  10.472  1.00 85.00           C  
ATOM    502  C   GLU A  60      24.397 -32.567   9.753  1.00 85.00           C  
ATOM    503  O   GLU A  60      24.371 -32.494   8.523  1.00 85.00           O  
ATOM    504  CB  GLU A  60      22.391 -33.393  11.007  1.00 85.00           C  
ATOM    505  CG  GLU A  60      21.561 -34.592  11.445  1.00 85.00           C  
ATOM    506  CD  GLU A  60      20.254 -34.203  12.117  1.00 85.00           C  
ATOM    507  OE1 GLU A  60      19.485 -35.108  12.517  1.00 85.00           O  
ATOM    508  OE2 GLU A  60      19.996 -32.986  12.243  1.00 85.00           O1-
ATOM    509  N   ASP A  61      25.008 -31.717  10.505  1.00 87.08           N  
ATOM    510  CA  ASP A  61      25.660 -30.538   9.941  1.00 87.08           C  
ATOM    511  C   ASP A  61      26.890 -30.928   9.126  1.00 87.08           C  
ATOM    512  O   ASP A  61      27.157 -30.341   8.075  1.00 87.08           O  
ATOM    513  CB  ASP A  61      26.053 -29.561  11.052  1.00 87.08           C  
ATOM    514  CG  ASP A  61      24.869 -28.790  11.609  1.00 87.08           C  
ATOM    515  OD1 ASP A  61      23.783 -28.810  10.992  1.00 87.08           O  
ATOM    516  OD2 ASP A  61      25.025 -28.154  12.674  1.00 87.08           O1-
ATOM    517  N   LEU A  62      27.620 -31.966   9.631  1.00 85.16           N  
ATOM    518  CA  LEU A  62      28.796 -32.437   8.909  1.00 85.16           C  
ATOM    519  C   LEU A  62      28.407 -33.024   7.557  1.00 85.16           C  
ATOM    520  O   LEU A  62      29.100 -32.809   6.560  1.00 85.16           O  
ATOM    521  CB  LEU A  62      29.548 -33.484   9.736  1.00 85.16           C  
ATOM    522  CG  LEU A  62      30.363 -32.957  10.919  1.00 85.16           C  
ATOM    523  CD1 LEU A  62      30.901 -34.117  11.750  1.00 85.16           C  
ATOM    524  CD2 LEU A  62      31.501 -32.068  10.431  1.00 85.16           C  
ATOM    525  N   ALA A  63      27.266 -33.720   7.533  1.00 85.87           N  
ATOM    526  CA  ALA A  63      26.774 -34.247   6.264  1.00 85.87           C  
ATOM    527  C   ALA A  63      26.408 -33.116   5.305  1.00 85.87           C  
ATOM    528  O   ALA A  63      26.718 -33.179   4.114  1.00 85.87           O  
ATOM    529  CB  ALA A  63      25.571 -35.156   6.495  1.00 85.87           C  
ATOM    530  N   ARG A  64      25.790 -32.090   5.777  1.00 88.41           N  
ATOM    531  CA  ARG A  64      25.459 -30.918   4.974  1.00 88.41           C  
ATOM    532  C   ARG A  64      26.719 -30.249   4.435  1.00 88.41           C  
ATOM    533  O   ARG A  64      26.786 -29.897   3.256  1.00 88.41           O  
ATOM    534  CB  ARG A  64      24.645 -29.916   5.796  1.00 88.41           C  
ATOM    535  CG  ARG A  64      24.159 -28.716   4.998  1.00 88.41           C  
ATOM    536  CD  ARG A  64      23.373 -27.743   5.866  1.00 88.41           C  
ATOM    537  NE  ARG A  64      22.159 -28.357   6.398  1.00 88.41           N  
ATOM    538  CZ  ARG A  64      21.366 -27.800   7.310  1.00 88.41           C  
ATOM    539  NH1 ARG A  64      21.644 -26.602   7.811  1.00 88.41           N1+
ATOM    540  NH2 ARG A  64      20.285 -28.447   7.725  1.00 88.41           N  
ATOM    541  N   GLN A  65      27.643 -30.219   5.189  1.00 87.66           N  
ATOM    542  CA  GLN A  65      28.900 -29.583   4.810  1.00 87.66           C  
ATOM    543  C   GLN A  65      29.610 -30.375   3.717  1.00 87.66           C  
ATOM    544  O   GLN A  65      30.207 -29.793   2.808  1.00 87.66           O  
ATOM    545  CB  GLN A  65      29.813 -29.430   6.027  1.00 87.66           C  
ATOM    546  CG  GLN A  65      29.349 -28.370   7.016  1.00 87.66           C  
ATOM    547  CD  GLN A  65      30.256 -28.258   8.227  1.00 87.66           C  
ATOM    548  NE2 GLN A  65      30.069 -27.203   9.013  1.00 87.66           N  
ATOM    549  OE1 GLN A  65      31.119 -29.113   8.454  1.00 87.66           O  
ATOM    550  N   ALA A  66      29.597 -31.650   3.940  1.00 84.76           N  
ATOM    551  CA  ALA A  66      30.203 -32.490   2.910  1.00 84.76           C  
ATOM    552  C   ALA A  66      29.543 -32.258   1.553  1.00 84.76           C  
ATOM    553  O   ALA A  66      30.222 -32.210   0.526  1.00 84.76           O  
ATOM    554  CB  ALA A  66      30.105 -33.963   3.300  1.00 84.76           C  
ATOM    555  N   MET A  67      28.289 -31.938   1.549  1.00 86.38           N  
ATOM    556  CA  MET A  67      27.542 -31.707   0.316  1.00 86.38           C  
ATOM    557  C   MET A  67      27.900 -30.355  -0.292  1.00 86.38           C  
ATOM    558  O   MET A  67      27.890 -30.198  -1.515  1.00 86.38           O  
ATOM    559  CB  MET A  67      26.036 -31.780   0.578  1.00 86.38           C  
ATOM    560  CG  MET A  67      25.533 -33.182   0.878  1.00 86.38           C  
ATOM    561  SD  MET A  67      23.767 -33.204   1.375  1.00 86.38           S  
ATOM    562  CE  MET A  67      22.988 -32.701  -0.184  1.00 86.38           C  
ATOM    563  N   GLU A  68      28.259 -29.376   0.568  1.00 87.62           N  
ATOM    564  CA  GLU A  68      28.545 -28.021   0.104  1.00 87.62           C  
ATOM    565  C   GLU A  68      30.035 -27.836  -0.170  1.00 87.62           C  
ATOM    566  O   GLU A  68      30.441 -26.839  -0.772  1.00 87.62           O  
ATOM    567  CB  GLU A  68      28.067 -26.990   1.129  1.00 87.62           C  
ATOM    568  CG  GLU A  68      26.554 -26.925   1.276  1.00 87.62           C  
ATOM    569  CD  GLU A  68      26.099 -26.006   2.399  1.00 87.62           C  
ATOM    570  OE1 GLU A  68      24.872 -25.841   2.588  1.00 87.62           O  
ATOM    571  OE2 GLU A  68      26.976 -25.445   3.093  1.00 87.62           O1-
ATOM    572  N   ALA A  69      30.871 -28.799   0.297  1.00 82.46           N  
ATOM    573  CA  ALA A  69      32.320 -28.670   0.165  1.00 82.46           C  
ATOM    574  C   ALA A  69      32.745 -28.736  -1.299  1.00 82.46           C  
ATOM    575  O   ALA A  69      32.229 -29.552  -2.067  1.00 82.46           O  
ATOM    576  CB  ALA A  69      33.027 -29.758   0.969  1.00 82.46           C  
ATOM    577  N   THR A  70      33.503 -27.765  -1.772  1.00 78.27           N  
ATOM    578  CA  THR A  70      34.017 -27.689  -3.135  1.00 78.27           C  
ATOM    579  C   THR A  70      35.303 -28.497  -3.275  1.00 78.27           C  
ATOM    580  O   THR A  70      35.605 -29.011  -4.354  1.00 78.27           O  
ATOM    581  CB  THR A  70      34.275 -26.230  -3.555  1.00 78.27           C  
ATOM    582  CG2 THR A  70      32.970 -25.450  -3.668  1.00 78.27           C  
ATOM    583  OG1 THR A  70      35.112 -25.600  -2.578  1.00 78.27           O  
ATOM    584  N   ASP A  71      36.069 -28.845  -2.129  1.00 84.28           N  
ATOM    585  CA  ASP A  71      37.365 -29.515  -2.080  1.00 84.28           C  
ATOM    586  C   ASP A  71      37.217 -30.962  -1.618  1.00 84.28           C  
ATOM    587  O   ASP A  71      36.656 -31.226  -0.551  1.00 84.28           O  
ATOM    588  CB  ASP A  71      38.324 -28.763  -1.155  1.00 84.28           C  
ATOM    589  CG  ASP A  71      39.745 -29.295  -1.215  1.00 84.28           C  
ATOM    590  OD1 ASP A  71      39.963 -30.391  -1.775  1.00 84.28           O  
ATOM    591  OD2 ASP A  71      40.655 -28.614  -0.694  1.00 84.28           O1-
ATOM    592  N   ASP A  72      37.722 -31.972  -2.380  1.00 87.07           N  
ATOM    593  CA  ASP A  72      37.683 -33.397  -2.065  1.00 87.07           C  
ATOM    594  C   ASP A  72      38.394 -33.687  -0.745  1.00 87.07           C  
ATOM    595  O   ASP A  72      38.004 -34.598  -0.011  1.00 87.07           O  
ATOM    596  CB  ASP A  72      38.317 -34.212  -3.194  1.00 87.07           C  
ATOM    597  CG  ASP A  72      37.455 -34.265  -4.444  1.00 87.07           C  
ATOM    598  OD1 ASP A  72      36.242 -33.979  -4.360  1.00 87.07           O  
ATOM    599  OD2 ASP A  72      37.995 -34.597  -5.521  1.00 87.07           O1-
ATOM    600  N   ARG A  73      39.360 -32.868  -0.369  1.00 87.27           N  
ATOM    601  CA  ARG A  73      40.096 -33.056   0.876  1.00 87.27           C  
ATOM    602  C   ARG A  73      39.208 -32.784   2.085  1.00 87.27           C  
ATOM    603  O   ARG A  73      39.268 -33.507   3.082  1.00 87.27           O  
ATOM    604  CB  ARG A  73      41.328 -32.149   0.915  1.00 87.27           C  
ATOM    605  CG  ARG A  73      42.446 -32.586  -0.018  1.00 87.27           C  
ATOM    606  CD  ARG A  73      43.670 -31.691   0.111  1.00 87.27           C  
ATOM    607  NE  ARG A  73      44.697 -32.040  -0.867  1.00 87.27           N  
ATOM    608  CZ  ARG A  73      45.879 -31.438  -0.972  1.00 87.27           C  
ATOM    609  NH1 ARG A  73      46.209 -30.443  -0.155  1.00 87.27           N1+
ATOM    610  NH2 ARG A  73      46.739 -31.835  -1.898  1.00 87.27           N  
ATOM    611  N   GLU A  74      38.320 -31.729   1.932  1.00 86.83           N  
ATOM    612  CA  GLU A  74      37.400 -31.386   3.012  1.00 86.83           C  
ATOM    613  C   GLU A  74      36.393 -32.506   3.255  1.00 86.83           C  
ATOM    614  O   GLU A  74      36.086 -32.834   4.403  1.00 86.83           O  
ATOM    615  CB  GLU A  74      36.667 -30.079   2.698  1.00 86.83           C  
ATOM    616  CG  GLU A  74      37.555 -28.844   2.769  1.00 86.83           C  
ATOM    617  CD  GLU A  74      36.807 -27.550   2.492  1.00 86.83           C  
ATOM    618  OE1 GLU A  74      37.362 -26.459   2.754  1.00 86.83           O  
ATOM    619  OE2 GLU A  74      35.655 -27.628   2.009  1.00 86.83           O1-
ATOM    620  N   VAL A  75      35.934 -33.082   2.160  1.00 87.77           N  
ATOM    621  CA  VAL A  75      34.965 -34.168   2.244  1.00 87.77           C  
ATOM    622  C   VAL A  75      35.600 -35.376   2.929  1.00 87.77           C  
ATOM    623  O   VAL A  75      34.970 -36.022   3.771  1.00 87.77           O  
ATOM    624  CB  VAL A  75      34.437 -34.566   0.847  1.00 87.77           C  
ATOM    625  CG1 VAL A  75      33.514 -35.780   0.944  1.00 87.77           C  
ATOM    626  CG2 VAL A  75      33.712 -33.389   0.196  1.00 87.77           C  
ATOM    627  N   GLU A  76      36.935 -35.603   2.673  1.00 90.05           N  
ATOM    628  CA  GLU A  76      37.657 -36.723   3.272  1.00 90.05           C  
ATOM    629  C   GLU A  76      37.842 -36.521   4.773  1.00 90.05           C  
ATOM    630  O   GLU A  76      37.730 -37.470   5.551  1.00 90.05           O  
ATOM    631  CB  GLU A  76      39.016 -36.911   2.594  1.00 90.05           C  
ATOM    632  CG  GLU A  76      38.929 -37.497   1.193  1.00 90.05           C  
ATOM    633  CD  GLU A  76      40.280 -37.612   0.506  1.00 90.05           C  
ATOM    634  OE1 GLU A  76      40.329 -38.044  -0.668  1.00 90.05           O  
ATOM    635  OE2 GLU A  76      41.299 -37.269   1.147  1.00 90.05           O1-
ATOM    636  N   LYS A  77      38.103 -35.265   5.143  1.00 88.40           N  
ATOM    637  CA  LYS A  77      38.255 -34.940   6.558  1.00 88.40           C  
ATOM    638  C   LYS A  77      36.955 -35.187   7.321  1.00 88.40           C  
ATOM    639  O   LYS A  77      36.973 -35.715   8.434  1.00 88.40           O  
ATOM    640  CB  LYS A  77      38.696 -33.486   6.731  1.00 88.40           C  
ATOM    641  CG  LYS A  77      40.134 -33.222   6.309  1.00 88.40           C  
ATOM    642  CD  LYS A  77      40.530 -31.771   6.551  1.00 88.40           C  
ATOM    643  CE  LYS A  77      41.940 -31.485   6.054  1.00 88.40           C  
ATOM    644  NZ  LYS A  77      42.314 -30.051   6.243  1.00 88.40           N1+
ATOM    645  N   ILE A  78      35.882 -34.800   6.705  1.00 88.80           N  
ATOM    646  CA  ILE A  78      34.566 -34.988   7.306  1.00 88.80           C  
ATOM    647  C   ILE A  78      34.276 -36.479   7.458  1.00 88.80           C  
ATOM    648  O   ILE A  78      33.785 -36.919   8.501  1.00 88.80           O  
ATOM    649  CB  ILE A  78      33.459 -34.310   6.467  1.00 88.80           C  
ATOM    650  CG1 ILE A  78      33.611 -32.785   6.517  1.00 88.80           C  
ATOM    651  CG2 ILE A  78      32.073 -34.739   6.955  1.00 88.80           C  
ATOM    652  CD1 ILE A  78      32.688 -32.040   5.561  1.00 88.80           C  
ATOM    653  N   GLU A  79      34.611 -37.263   6.474  1.00 89.90           N  
ATOM    654  CA  GLU A  79      34.427 -38.711   6.502  1.00 89.90           C  
ATOM    655  C   GLU A  79      35.239 -39.349   7.626  1.00 89.90           C  
ATOM    656  O   GLU A  79      34.745 -40.226   8.337  1.00 89.90           O  
ATOM    657  CB  GLU A  79      34.814 -39.329   5.157  1.00 89.90           C  
ATOM    658  CG  GLU A  79      34.394 -40.783   5.004  1.00 89.90           C  
ATOM    659  CD  GLU A  79      34.676 -41.348   3.621  1.00 89.90           C  
ATOM    660  OE1 GLU A  79      34.167 -42.445   3.298  1.00 89.90           O  
ATOM    661  OE2 GLU A  79      35.411 -40.688   2.854  1.00 89.90           O1-
ATOM    662  N   LYS A  80      36.462 -38.922   7.786  1.00 88.79           N  
ATOM    663  CA  LYS A  80      37.321 -39.439   8.847  1.00 88.79           C  
ATOM    664  C   LYS A  80      36.764 -39.090  10.224  1.00 88.79           C  
ATOM    665  O   LYS A  80      36.786 -39.918  11.137  1.00 88.79           O  
ATOM    666  CB  LYS A  80      38.742 -38.891   8.702  1.00 88.79           C  
ATOM    667  CG  LYS A  80      39.534 -39.518   7.565  1.00 88.79           C  
ATOM    668  CD  LYS A  80      40.954 -38.971   7.504  1.00 88.79           C  
ATOM    669  CE  LYS A  80      41.720 -39.531   6.313  1.00 88.79           C  
ATOM    670  NZ  LYS A  80      43.099 -38.963   6.225  1.00 88.79           N1+
ATOM    671  N   ALA A  81      36.255 -37.825  10.271  1.00 87.74           N  
ATOM    672  CA  ALA A  81      35.656 -37.386  11.529  1.00 87.74           C  
ATOM    673  C   ALA A  81      34.444 -38.242  11.887  1.00 87.74           C  
ATOM    674  O   ALA A  81      34.271 -38.630  13.045  1.00 87.74           O  
ATOM    675  CB  ALA A  81      35.258 -35.915  11.444  1.00 87.74           C  
ATOM    676  N   LEU A  82      33.649 -38.558  10.897  1.00 89.32           N  
ATOM    677  CA  LEU A  82      32.479 -39.402  11.115  1.00 89.32           C  
ATOM    678  C   LEU A  82      32.893 -40.810  11.530  1.00 89.32           C  
ATOM    679  O   LEU A  82      32.240 -41.430  12.371  1.00 89.32           O  
ATOM    680  CB  LEU A  82      31.620 -39.463   9.849  1.00 89.32           C  
ATOM    681  CG  LEU A  82      30.828 -38.201   9.505  1.00 89.32           C  
ATOM    682  CD1 LEU A  82      30.186 -38.335   8.128  1.00 89.32           C  
ATOM    683  CD2 LEU A  82      29.771 -37.926  10.569  1.00 89.32           C  
ATOM    684  N   ASP A  83      34.048 -41.307  11.013  1.00 90.57           N  
ATOM    685  CA  ASP A  83      34.587 -42.617  11.365  1.00 90.57           C  
ATOM    686  C   ASP A  83      35.042 -42.651  12.823  1.00 90.57           C  
ATOM    687  O   ASP A  83      34.792 -43.626  13.534  1.00 90.57           O  
ATOM    688  CB  ASP A  83      35.751 -42.985  10.442  1.00 90.57           C  
ATOM    689  CG  ASP A  83      35.299 -43.379   9.047  1.00 90.57           C  
ATOM    690  OD1 ASP A  83      34.126 -43.774   8.874  1.00 90.57           O  
ATOM    691  OD2 ASP A  83      36.125 -43.297   8.112  1.00 90.57           O1-
ATOM    692  N   GLU A  84      35.612 -41.558  13.137  1.00 89.71           N  
ATOM    693  CA  GLU A  84      36.093 -41.473  14.513  1.00 89.71           C  
ATOM    694  C   GLU A  84      34.933 -41.379  15.498  1.00 89.71           C  
ATOM    695  O   GLU A  84      34.964 -41.998  16.563  1.00 89.71           O  
ATOM    696  CB  GLU A  84      37.025 -40.271  14.683  1.00 89.71           C  
ATOM    697  CG  GLU A  84      38.390 -40.454  14.033  1.00 89.71           C  
ATOM    698  CD  GLU A  84      39.321 -39.272  14.249  1.00 89.71           C  
ATOM    699  OE1 GLU A  84      40.495 -39.336  13.817  1.00 89.71           O  
ATOM    700  OE2 GLU A  84      38.874 -38.274  14.858  1.00 89.71           O1-
ATOM    701  N   LEU A  85      33.899 -40.642  15.149  1.00 87.43           N  
ATOM    702  CA  LEU A  85      32.706 -40.527  15.980  1.00 87.43           C  
ATOM    703  C   LEU A  85      32.003 -41.874  16.112  1.00 87.43           C  
ATOM    704  O   LEU A  85      31.530 -42.228  17.195  1.00 87.43           O  
ATOM    705  CB  LEU A  85      31.742 -39.492  15.393  1.00 87.43           C  
ATOM    706  CG  LEU A  85      32.131 -38.024  15.577  1.00 87.43           C  
ATOM    707  CD1 LEU A  85      31.212 -37.126  14.755  1.00 87.43           C  
ATOM    708  CD2 LEU A  85      32.083 -37.639  17.052  1.00 87.43           C  
ATOM    709  N   ALA A  86      31.995 -42.606  15.039  1.00 88.67           N  
ATOM    710  CA  ALA A  86      31.366 -43.923  15.018  1.00 88.67           C  
ATOM    711  C   ALA A  86      32.089 -44.891  15.951  1.00 88.67           C  
ATOM    712  O   ALA A  86      31.451 -45.671  16.663  1.00 88.67           O  
ATOM    713  CB  ALA A  86      31.339 -44.478  13.597  1.00 88.67           C  
ATOM    714  N   LYS A  87      33.428 -44.818  16.036  1.00 89.54           N  
ATOM    715  CA  LYS A  87      34.249 -45.712  16.847  1.00 89.54           C  
ATOM    716  C   LYS A  87      34.092 -45.403  18.333  1.00 89.54           C  
ATOM    717  O   LYS A  87      34.142 -46.309  19.170  1.00 89.54           O  
ATOM    718  CB  LYS A  87      35.720 -45.605  16.442  1.00 89.54           C  
ATOM    719  CG  LYS A  87      36.039 -46.237  15.096  1.00 89.54           C  
ATOM    720  CD  LYS A  87      37.518 -46.110  14.754  1.00 89.54           C  
ATOM    721  CE  LYS A  87      37.820 -46.658  13.366  1.00 89.54           C  
ATOM    722  NZ  LYS A  87      39.257 -46.471  12.998  1.00 89.54           N1+
ATOM    723  N   ASN A  88      33.695 -44.114  18.550  1.00 87.21           N  
ATOM    724  CA  ASN A  88      33.696 -43.675  19.941  1.00 87.21           C  
ATOM    725  C   ASN A  88      32.280 -43.587  20.502  1.00 87.21           C  
ATOM    726  O   ASN A  88      32.092 -43.281  21.681  1.00 87.21           O  
ATOM    727  CB  ASN A  88      34.405 -42.325  20.077  1.00 87.21           C  
ATOM    728  CG  ASN A  88      35.898 -42.422  19.832  1.00 87.21           C  
ATOM    729  ND2 ASN A  88      36.420 -41.534  18.993  1.00 87.21           N  
ATOM    730  OD1 ASN A  88      36.576 -43.289  20.390  1.00 87.21           O  
ATOM    731  N   SER A  89      31.249 -43.853  19.720  1.00 84.63           N  
ATOM    732  CA  SER A  89      29.871 -43.732  20.181  1.00 84.63           C  
ATOM    733  C   SER A  89      29.369 -45.043  20.777  1.00 84.63           C  
ATOM    734  O   SER A  89      29.572 -46.112  20.198  1.00 84.63           O  
ATOM    735  CB  SER A  89      28.957 -43.302  19.033  1.00 84.63           C  
ATOM    736  OG  SER A  89      27.611 -43.210  19.469  1.00 84.63           O  
ATOM    737  N   THR A  90      28.912 -45.034  22.038  1.00 84.16           N  
ATOM    738  CA  THR A  90      28.305 -46.217  22.637  1.00 84.16           C  
ATOM    739  C   THR A  90      26.796 -46.229  22.399  1.00 84.16           C  
ATOM    740  O   THR A  90      26.148 -47.268  22.545  1.00 84.16           O  
ATOM    741  CB  THR A  90      28.589 -46.288  24.148  1.00 84.16           C  
ATOM    742  CG2 THR A  90      30.078 -46.480  24.418  1.00 84.16           C  
ATOM    743  OG1 THR A  90      28.156 -45.072  24.768  1.00 84.16           O  
ATOM    744  N   ASP A  91      26.258 -45.121  21.813  1.00 87.32           N  
ATOM    745  CA  ASP A  91      24.827 -44.974  21.563  1.00 87.32           C  
ATOM    746  C   ASP A  91      24.441 -45.585  20.217  1.00 87.32           C  
ATOM    747  O   ASP A  91      24.882 -45.114  19.166  1.00 87.32           O  
ATOM    748  CB  ASP A  91      24.422 -43.500  21.607  1.00 87.32           C  
ATOM    749  CG  ASP A  91      22.923 -43.293  21.479  1.00 87.32           C  
ATOM    750  OD1 ASP A  91      22.202 -44.252  21.130  1.00 87.32           O  
ATOM    751  OD2 ASP A  91      22.459 -42.159  21.728  1.00 87.32           O1-
ATOM    752  N   GLU A  92      23.609 -46.645  20.265  1.00 88.98           N  
ATOM    753  CA  GLU A  92      23.216 -47.369  19.060  1.00 88.98           C  
ATOM    754  C   GLU A  92      22.447 -46.466  18.100  1.00 88.98           C  
ATOM    755  O   GLU A  92      22.617 -46.557  16.882  1.00 88.98           O  
ATOM    756  CB  GLU A  92      22.373 -48.595  19.419  1.00 88.98           C  
ATOM    757  CG  GLU A  92      23.180 -49.748  19.998  1.00 88.98           C  
ATOM    758  CD  GLU A  92      24.213 -50.304  19.031  1.00 88.98           C  
ATOM    759  OE1 GLU A  92      25.356 -50.583  19.458  1.00 88.98           O  
ATOM    760  OE2 GLU A  92      23.876 -50.459  17.836  1.00 88.98           O1-
ATOM    761  N   GLU A  93      21.644 -45.563  18.706  1.00 87.30           N  
ATOM    762  CA  GLU A  93      20.866 -44.644  17.881  1.00 87.30           C  
ATOM    763  C   GLU A  93      21.772 -43.659  17.148  1.00 87.30           C  
ATOM    764  O   GLU A  93      21.560 -43.373  15.967  1.00 87.30           O  
ATOM    765  CB  GLU A  93      19.846 -43.885  18.735  1.00 87.30           C  
ATOM    766  CG  GLU A  93      18.694 -44.748  19.228  1.00 87.30           C  
ATOM    767  CD  GLU A  93      17.649 -43.965  20.007  1.00 87.30           C  
ATOM    768  OE1 GLU A  93      16.588 -44.538  20.344  1.00 87.30           O  
ATOM    769  OE2 GLU A  93      17.894 -42.770  20.283  1.00 87.30           O1-
ATOM    770  N   LEU A  94      22.793 -43.147  17.918  1.00 87.31           N  
ATOM    771  CA  LEU A  94      23.766 -42.233  17.332  1.00 87.31           C  
ATOM    772  C   LEU A  94      24.588 -42.932  16.255  1.00 87.31           C  
ATOM    773  O   LEU A  94      24.894 -42.339  15.218  1.00 87.31           O  
ATOM    774  CB  LEU A  94      24.692 -41.669  18.412  1.00 87.31           C  
ATOM    775  CG  LEU A  94      25.724 -40.639  17.950  1.00 87.31           C  
ATOM    776  CD1 LEU A  94      25.028 -39.434  17.325  1.00 87.31           C  
ATOM    777  CD2 LEU A  94      26.607 -40.207  19.117  1.00 87.31           C  
ATOM    778  N   LYS A  95      24.915 -44.179  16.401  1.00 88.84           N  
ATOM    779  CA  LYS A  95      25.669 -44.955  15.421  1.00 88.84           C  
ATOM    780  C   LYS A  95      24.902 -45.074  14.108  1.00 88.84           C  
ATOM    781  O   LYS A  95      25.496 -45.025  13.029  1.00 88.84           O  
ATOM    782  CB  LYS A  95      25.989 -46.347  15.970  1.00 88.84           C  
ATOM    783  CG  LYS A  95      27.129 -46.367  16.977  1.00 88.84           C  
ATOM    784  CD  LYS A  95      27.466 -47.788  17.411  1.00 88.84           C  
ATOM    785  CE  LYS A  95      28.588 -47.809  18.441  1.00 88.84           C  
ATOM    786  NZ  LYS A  95      28.900 -49.197  18.891  1.00 88.84           N1+
ATOM    787  N   LYS A  96      23.563 -45.213  14.205  1.00 89.82           N  
ATOM    788  CA  LYS A  96      22.727 -45.277  13.009  1.00 89.82           C  
ATOM    789  C   LYS A  96      22.762 -43.959  12.242  1.00 89.82           C  
ATOM    790  O   LYS A  96      22.834 -43.952  11.011  1.00 89.82           O  
ATOM    791  CB  LYS A  96      21.285 -45.629  13.380  1.00 89.82           C  
ATOM    792  CG  LYS A  96      21.100 -47.064  13.850  1.00 89.82           C  
ATOM    793  CD  LYS A  96      19.643 -47.360  14.184  1.00 89.82           C  
ATOM    794  CE  LYS A  96      19.469 -48.767  14.739  1.00 89.82           C  
ATOM    795  NZ  LYS A  96      18.054 -49.036  15.133  1.00 89.82           N1+
ATOM    796  N   VAL A  97      22.771 -42.870  13.010  1.00 89.26           N  
ATOM    797  CA  VAL A  97      22.801 -41.538  12.415  1.00 89.26           C  
ATOM    798  C   VAL A  97      24.132 -41.323  11.697  1.00 89.26           C  
ATOM    799  O   VAL A  97      24.163 -40.817  10.573  1.00 89.26           O  
ATOM    800  CB  VAL A  97      22.584 -40.437  13.477  1.00 89.26           C  
ATOM    801  CG1 VAL A  97      22.780 -39.051  12.866  1.00 89.26           C  
ATOM    802  CG2 VAL A  97      21.191 -40.559  14.094  1.00 89.26           C  
ATOM    803  N   ILE A  98      25.190 -41.737  12.371  1.00 90.92           N  
ATOM    804  CA  ILE A  98      26.536 -41.594  11.828  1.00 90.92           C  
ATOM    805  C   ILE A  98      26.664 -42.410  10.543  1.00 90.92           C  
ATOM    806  O   ILE A  98      27.242 -41.943   9.558  1.00 90.92           O  
ATOM    807  CB  ILE A  98      27.608 -42.032  12.850  1.00 90.92           C  
ATOM    808  CG1 ILE A  98      27.625 -41.076  14.049  1.00 90.92           C  
ATOM    809  CG2 ILE A  98      28.987 -42.106  12.189  1.00 90.92           C  
ATOM    810  CD1 ILE A  98      28.491 -41.551  15.208  1.00 90.92           C  
ATOM    811  N   LYS A  99      26.130 -43.601  10.588  1.00 92.38           N  
ATOM    812  CA  LYS A  99      26.165 -44.465   9.411  1.00 92.38           C  
ATOM    813  C   LYS A  99      25.472 -43.804   8.223  1.00 92.38           C  
ATOM    814  O   LYS A  99      25.992 -43.824   7.106  1.00 92.38           O  
ATOM    815  CB  LYS A  99      25.510 -45.813   9.717  1.00 92.38           C  
ATOM    816  CG  LYS A  99      25.608 -46.820   8.580  1.00 92.38           C  
ATOM    817  CD  LYS A  99      24.963 -48.148   8.952  1.00 92.38           C  
ATOM    818  CE  LYS A  99      25.004 -49.135   7.793  1.00 92.38           C  
ATOM    819  NZ  LYS A  99      24.365 -50.437   8.151  1.00 92.38           N1+
ATOM    820  N   VAL A 100      24.278 -43.233   8.441  1.00 92.75           N  
ATOM    821  CA  VAL A 100      23.515 -42.553   7.401  1.00 92.75           C  
ATOM    822  C   VAL A 100      24.311 -41.361   6.872  1.00 92.75           C  
ATOM    823  O   VAL A 100      24.393 -41.152   5.660  1.00 92.75           O  
ATOM    824  CB  VAL A 100      22.138 -42.084   7.922  1.00 92.75           C  
ATOM    825  CG1 VAL A 100      21.445 -41.193   6.893  1.00 92.75           C  
ATOM    826  CG2 VAL A 100      21.262 -43.287   8.269  1.00 92.75           C  
ATOM    827  N   ALA A 101      24.884 -40.585   7.761  1.00 90.96           N  
ATOM    828  CA  ALA A 101      25.676 -39.420   7.378  1.00 90.96           C  
ATOM    829  C   ALA A 101      26.869 -39.827   6.517  1.00 90.96           C  
ATOM    830  O   ALA A 101      27.190 -39.155   5.534  1.00 90.96           O  
ATOM    831  CB  ALA A 101      26.152 -38.669   8.619  1.00 90.96           C  
ATOM    832  N   LYS A 102      27.506 -40.899   6.839  1.00 91.82           N  
ATOM    833  CA  LYS A 102      28.638 -41.402   6.067  1.00 91.82           C  
ATOM    834  C   LYS A 102      28.221 -41.744   4.639  1.00 91.82           C  
ATOM    835  O   LYS A 102      28.938 -41.431   3.686  1.00 91.82           O  
ATOM    836  CB  LYS A 102      29.247 -42.631   6.743  1.00 91.82           C  
ATOM    837  CG  LYS A 102      30.114 -42.308   7.952  1.00 91.82           C  
ATOM    838  CD  LYS A 102      30.678 -43.570   8.589  1.00 91.82           C  
ATOM    839  CE  LYS A 102      31.874 -44.103   7.812  1.00 91.82           C  
ATOM    840  NZ  LYS A 102      32.469 -45.306   8.468  1.00 91.82           N1+
ATOM    841  N   THR A 103      27.142 -42.427   4.582  1.00 93.92           N  
ATOM    842  CA  THR A 103      26.641 -42.788   3.261  1.00 93.92           C  
ATOM    843  C   THR A 103      26.299 -41.540   2.453  1.00 93.92           C  
ATOM    844  O   THR A 103      26.511 -41.503   1.239  1.00 93.92           O  
ATOM    845  CB  THR A 103      25.399 -43.693   3.364  1.00 93.92           C  
ATOM    846  CG2 THR A 103      24.979 -44.206   1.990  1.00 93.92           C  
ATOM    847  OG1 THR A 103      25.698 -44.811   4.208  1.00 93.92           O  
ATOM    848  N   LEU A 104      25.745 -40.488   3.126  1.00 93.87           N  
ATOM    849  CA  LEU A 104      25.441 -39.228   2.454  1.00 93.87           C  
ATOM    850  C   LEU A 104      26.709 -38.587   1.901  1.00 93.87           C  
ATOM    851  O   LEU A 104      26.704 -38.045   0.793  1.00 93.87           O  
ATOM    852  CB  LEU A 104      24.745 -38.262   3.417  1.00 93.87           C  
ATOM    853  CG  LEU A 104      23.243 -38.471   3.620  1.00 93.87           C  
ATOM    854  CD1 LEU A 104      22.743 -37.628   4.788  1.00 93.87           C  
ATOM    855  CD2 LEU A 104      22.480 -38.131   2.343  1.00 93.87           C  
ATOM    856  N   VAL A 105      27.774 -38.684   2.680  1.00 92.85           N  
ATOM    857  CA  VAL A 105      29.055 -38.119   2.271  1.00 92.85           C  
ATOM    858  C   VAL A 105      29.581 -38.864   1.045  1.00 92.85           C  
ATOM    859  O   VAL A 105      30.086 -38.247   0.105  1.00 92.85           O  
ATOM    860  CB  VAL A 105      30.092 -38.174   3.415  1.00 92.85           C  
ATOM    861  CG1 VAL A 105      31.483 -37.809   2.900  1.00 92.85           C  
ATOM    862  CG2 VAL A 105      29.679 -37.245   4.554  1.00 92.85           C  
ATOM    863  N   ARG A 106      29.467 -40.103   1.011  1.00 93.94           N  
ATOM    864  CA  ARG A 106      29.892 -40.915  -0.126  1.00 93.94           C  
ATOM    865  C   ARG A 106      29.109 -40.551  -1.383  1.00 93.94           C  
ATOM    866  O   ARG A 106      29.682 -40.454  -2.470  1.00 93.94           O  
ATOM    867  CB  ARG A 106      29.724 -42.404   0.184  1.00 93.94           C  
ATOM    868  CG  ARG A 106      30.761 -42.953   1.152  1.00 93.94           C  
ATOM    869  CD  ARG A 106      30.581 -44.446   1.384  1.00 93.94           C  
ATOM    870  NE  ARG A 106      31.466 -44.939   2.436  1.00 93.94           N  
ATOM    871  CZ  ARG A 106      31.340 -46.115   3.044  1.00 93.94           C  
ATOM    872  NH1 ARG A 106      30.358 -46.947   2.715  1.00 93.94           N1+
ATOM    873  NH2 ARG A 106      32.201 -46.463   3.988  1.00 93.94           N  
ATOM    874  N   VAL A 107      27.790 -40.433  -1.253  1.00 94.61           N  
ATOM    875  CA  VAL A 107      26.944 -40.056  -2.381  1.00 94.61           C  
ATOM    876  C   VAL A 107      27.355 -38.679  -2.898  1.00 94.61           C  
ATOM    877  O   VAL A 107      27.421 -38.457  -4.108  1.00 94.61           O  
ATOM    878  CB  VAL A 107      25.449 -40.055  -1.994  1.00 94.61           C  
ATOM    879  CG1 VAL A 107      24.589 -39.573  -3.162  1.00 94.61           C  
ATOM    880  CG2 VAL A 107      25.013 -41.449  -1.546  1.00 94.61           C  
ATOM    881  N   ALA A 108      27.588 -37.745  -1.988  1.00 92.11           N  
ATOM    882  CA  ALA A 108      28.045 -36.409  -2.360  1.00 92.11           C  
ATOM    883  C   ALA A 108      29.332 -36.475  -3.177  1.00 92.11           C  
ATOM    884  O   ALA A 108      29.505 -35.721  -4.138  1.00 92.11           O  
ATOM    885  CB  ALA A 108      28.254 -35.551  -1.114  1.00 92.11           C  
ATOM    886  N   LYS A 109      30.204 -37.366  -2.856  1.00 94.03           N  
ATOM    887  CA  LYS A 109      31.435 -37.580  -3.610  1.00 94.03           C  
ATOM    888  C   LYS A 109      31.136 -38.054  -5.029  1.00 94.03           C  
ATOM    889  O   LYS A 109      31.793 -37.629  -5.982  1.00 94.03           O  
ATOM    890  CB  LYS A 109      32.331 -38.596  -2.897  1.00 94.03           C  
ATOM    891  CG  LYS A 109      33.071 -38.030  -1.694  1.00 94.03           C  
ATOM    892  CD  LYS A 109      34.016 -39.058  -1.085  1.00 94.03           C  
ATOM    893  CE  LYS A 109      34.791 -38.479   0.091  1.00 94.03           C  
ATOM    894  NZ  LYS A 109      35.713 -39.486   0.696  1.00 94.03           N1+
ATOM    895  N   LEU A 110      30.185 -38.954  -5.091  1.00 95.72           N  
ATOM    896  CA  LEU A 110      29.803 -39.456  -6.407  1.00 95.72           C  
ATOM    897  C   LEU A 110      29.253 -38.332  -7.279  1.00 95.72           C  
ATOM    898  O   LEU A 110      29.536 -38.276  -8.478  1.00 95.72           O  
ATOM    899  CB  LEU A 110      28.762 -40.571  -6.274  1.00 95.72           C  
ATOM    900  CG  LEU A 110      29.265 -41.906  -5.724  1.00 95.72           C  
ATOM    901  CD1 LEU A 110      28.097 -42.858  -5.492  1.00 95.72           C  
ATOM    902  CD2 LEU A 110      30.287 -42.525  -6.673  1.00 95.72           C  
ATOM    903  N   VAL A 111      28.456 -37.421  -6.727  1.00 95.44           N  
ATOM    904  CA  VAL A 111      27.890 -36.295  -7.464  1.00 95.44           C  
ATOM    905  C   VAL A 111      29.011 -35.382  -7.952  1.00 95.44           C  
ATOM    906  O   VAL A 111      29.012 -34.951  -9.108  1.00 95.44           O  
ATOM    907  CB  VAL A 111      26.890 -35.495  -6.599  1.00 95.44           C  
ATOM    908  CG1 VAL A 111      26.486 -34.200  -7.300  1.00 95.44           C  
ATOM    909  CG2 VAL A 111      25.658 -36.344  -6.287  1.00 95.44           C  
ATOM    910  N   LYS A 112      29.965 -35.195  -7.109  1.00 92.60           N  
ATOM    911  CA  LYS A 112      31.103 -34.364  -7.491  1.00 92.60           C  
ATOM    912  C   LYS A 112      31.914 -35.021  -8.604  1.00 92.60           C  
ATOM    913  O   LYS A 112      32.370 -34.346  -9.529  1.00 92.60           O  
ATOM    914  CB  LYS A 112      31.998 -34.089  -6.283  1.00 92.60           C  
ATOM    915  CG  LYS A 112      31.427 -33.069  -5.308  1.00 92.60           C  
ATOM    916  CD  LYS A 112      32.401 -32.771  -4.177  1.00 92.60           C  
ATOM    917  CE  LYS A 112      31.847 -31.721  -3.223  1.00 92.60           C  
ATOM    918  NZ  LYS A 112      32.806 -31.414  -2.119  1.00 92.60           N1+
ATOM    919  N   GLU A 113      32.130 -36.234  -8.425  1.00 94.97           N  
ATOM    920  CA  GLU A 113      32.815 -36.991  -9.469  1.00 94.97           C  
ATOM    921  C   GLU A 113      32.081 -36.882 -10.802  1.00 94.97           C  
ATOM    922  O   GLU A 113      32.707 -36.701 -11.848  1.00 94.97           O  
ATOM    923  CB  GLU A 113      32.953 -38.461  -9.063  1.00 94.97           C  
ATOM    924  CG  GLU A 113      33.761 -39.296 -10.047  1.00 94.97           C  
ATOM    925  CD  GLU A 113      33.901 -40.750  -9.624  1.00 94.97           C  
ATOM    926  OE1 GLU A 113      34.523 -41.541 -10.369  1.00 94.97           O  
ATOM    927  OE2 GLU A 113      33.382 -41.101  -8.541  1.00 94.97           O1-
ATOM    928  N   ALA A 114      30.777 -37.022 -10.741  1.00 94.52           N  
ATOM    929  CA  ALA A 114      29.970 -36.882 -11.951  1.00 94.52           C  
ATOM    930  C   ALA A 114      30.123 -35.488 -12.553  1.00 94.52           C  
ATOM    931  O   ALA A 114      30.242 -35.342 -13.772  1.00 94.52           O  
ATOM    932  CB  ALA A 114      28.501 -37.168 -11.646  1.00 94.52           C  
ATOM    933  N   GLU A 115      30.154 -34.461 -11.693  1.00 95.18           N  
ATOM    934  CA  GLU A 115      30.330 -33.085 -12.151  1.00 95.18           C  
ATOM    935  C   GLU A 115      31.687 -32.898 -12.825  1.00 95.18           C  
ATOM    936  O   GLU A 115      31.785 -32.238 -13.862  1.00 95.18           O  
ATOM    937  CB  GLU A 115      30.183 -32.106 -10.983  1.00 95.18           C  
ATOM    938  CG  GLU A 115      28.745 -31.898 -10.533  1.00 95.18           C  
ATOM    939  CD  GLU A 115      28.614 -30.919  -9.377  1.00 95.18           C  
ATOM    940  OE1 GLU A 115      27.481 -30.477  -9.081  1.00 95.18           O  
ATOM    941  OE2 GLU A 115      29.653 -30.591  -8.762  1.00 95.18           O1-
ATOM    942  N   GLU A 116      32.745 -33.421 -12.224  1.00 94.79           N  
ATOM    943  CA  GLU A 116      34.092 -33.327 -12.779  1.00 94.79           C  
ATOM    944  C   GLU A 116      34.179 -34.020 -14.136  1.00 94.79           C  
ATOM    945  O   GLU A 116      34.796 -33.499 -15.067  1.00 94.79           O  
ATOM    946  CB  GLU A 116      35.115 -33.930 -11.814  1.00 94.79           C  
ATOM    947  CG  GLU A 116      36.561 -33.718 -12.239  1.00 94.79           C  
ATOM    948  CD  GLU A 116      36.973 -32.255 -12.257  1.00 94.79           C  
ATOM    949  OE1 GLU A 116      38.079 -31.941 -12.753  1.00 94.79           O  
ATOM    950  OE2 GLU A 116      36.184 -31.415 -11.769  1.00 94.79           O1-
ATOM    951  N   LEU A 117      33.523 -35.203 -14.221  1.00 95.90           N  
ATOM    952  CA  LEU A 117      33.503 -35.933 -15.484  1.00 95.90           C  
ATOM    953  C   LEU A 117      32.766 -35.141 -16.558  1.00 95.90           C  
ATOM    954  O   LEU A 117      33.173 -35.137 -17.722  1.00 95.90           O  
ATOM    955  CB  LEU A 117      32.843 -37.303 -15.301  1.00 95.90           C  
ATOM    956  CG  LEU A 117      33.663 -38.355 -14.552  1.00 95.90           C  
ATOM    957  CD1 LEU A 117      32.784 -39.546 -14.184  1.00 95.90           C  
ATOM    958  CD2 LEU A 117      34.855 -38.801 -15.389  1.00 95.90           C  
ATOM    959  N   LEU A 118      31.653 -34.428 -16.191  1.00 94.90           N  
ATOM    960  CA  LEU A 118      30.911 -33.581 -17.119  1.00 94.90           C  
ATOM    961  C   LEU A 118      31.772 -32.420 -17.602  1.00 94.90           C  
ATOM    962  O   LEU A 118      31.772 -32.093 -18.792  1.00 94.90           O  
ATOM    963  CB  LEU A 118      29.638 -33.047 -16.457  1.00 94.90           C  
ATOM    964  CG  LEU A 118      28.784 -32.097 -17.297  1.00 94.90           C  
ATOM    965  CD1 LEU A 118      28.322 -32.789 -18.576  1.00 94.90           C  
ATOM    966  CD2 LEU A 118      27.589 -31.597 -16.492  1.00 94.90           C  
ATOM    967  N   ARG A 119      32.512 -31.823 -16.668  1.00 94.98           N  
ATOM    968  CA  ARG A 119      33.411 -30.730 -17.022  1.00 94.98           C  
ATOM    969  C   ARG A 119      34.473 -31.193 -18.014  1.00 94.98           C  
ATOM    970  O   ARG A 119      34.754 -30.506 -18.997  1.00 94.98           O  
ATOM    971  CB  ARG A 119      34.078 -30.155 -15.770  1.00 94.98           C  
ATOM    972  CG  ARG A 119      34.877 -28.886 -16.025  1.00 94.98           C  
ATOM    973  CD  ARG A 119      35.544 -28.376 -14.755  1.00 94.98           C  
ATOM    974  NE  ARG A 119      35.598 -26.918 -14.724  1.00 94.98           N  
ATOM    975  CZ  ARG A 119      35.959 -26.194 -13.667  1.00 94.98           C  
ATOM    976  NH1 ARG A 119      36.305 -26.785 -12.529  1.00 94.98           N1+
ATOM    977  NH2 ARG A 119      35.972 -24.872 -13.748  1.00 94.98           N  
ATOM    978  N   GLN A 120      35.063 -32.378 -17.772  1.00 94.09           N  
ATOM    979  CA  GLN A 120      36.078 -32.960 -18.646  1.00 94.09           C  
ATOM    980  C   GLN A 120      35.502 -33.271 -20.025  1.00 94.09           C  
ATOM    981  O   GLN A 120      36.162 -33.048 -21.042  1.00 94.09           O  
ATOM    982  CB  GLN A 120      36.661 -34.228 -18.023  1.00 94.09           C  
ATOM    983  CG  GLN A 120      37.551 -33.966 -16.814  1.00 94.09           C  
ATOM    984  CD  GLN A 120      38.057 -35.244 -16.171  1.00 94.09           C  
ATOM    985  NE2 GLN A 120      38.908 -35.101 -15.161  1.00 94.09           N  
ATOM    986  OE1 GLN A 120      37.688 -36.349 -16.579  1.00 94.09           O  
ATOM    987  N   ALA A 121      34.303 -33.778 -20.040  1.00 93.00           N  
ATOM    988  CA  ALA A 121      33.627 -34.086 -21.298  1.00 93.00           C  
ATOM    989  C   ALA A 121      33.387 -32.821 -22.118  1.00 93.00           C  
ATOM    990  O   ALA A 121      33.541 -32.828 -23.341  1.00 93.00           O  
ATOM    991  CB  ALA A 121      32.305 -34.801 -21.030  1.00 93.00           C  
ATOM    992  N   LYS A 122      33.125 -31.661 -21.442  1.00 91.81           N  
ATOM    993  CA  LYS A 122      32.885 -30.390 -22.121  1.00 91.81           C  
ATOM    994  C   LYS A 122      34.177 -29.828 -22.707  1.00 91.81           C  
ATOM    995  O   LYS A 122      34.182 -29.306 -23.823  1.00 91.81           O  
ATOM    996  CB  LYS A 122      32.262 -29.378 -21.158  1.00 91.81           C  
ATOM    997  CG  LYS A 122      30.775 -29.588 -20.916  1.00 91.81           C  
ATOM    998  CD  LYS A 122      30.183 -28.470 -20.066  1.00 91.81           C  
ATOM    999  CE  LYS A 122      28.683 -28.646 -19.876  1.00 91.81           C  
ATOM   1000  NZ  LYS A 122      28.093 -27.535 -19.070  1.00 91.81           N1+
ATOM   1001  N   GLU A 123      35.197 -30.015 -21.906  1.00 94.18           N  
ATOM   1002  CA  GLU A 123      36.482 -29.465 -22.326  1.00 94.18           C  
ATOM   1003  C   GLU A 123      37.088 -30.283 -23.463  1.00 94.18           C  
ATOM   1004  O   GLU A 123      37.610 -29.722 -24.429  1.00 94.18           O  
ATOM   1005  CB  GLU A 123      37.454 -29.407 -21.144  1.00 94.18           C  
ATOM   1006  CG  GLU A 123      37.110 -28.338 -20.116  1.00 94.18           C  
ATOM   1007  CD  GLU A 123      38.051 -28.328 -18.923  1.00 94.18           C  
ATOM   1008  OE1 GLU A 123      37.917 -27.440 -18.051  1.00 94.18           O  
ATOM   1009  OE2 GLU A 123      38.932 -29.215 -18.860  1.00 94.18           O1-
ATOM   1010  N   LYS A 124      36.940 -31.665 -23.441  1.00 92.08           N  
ATOM   1011  CA  LYS A 124      37.593 -32.539 -24.410  1.00 92.08           C  
ATOM   1012  C   LYS A 124      36.630 -32.941 -25.524  1.00 92.08           C  
ATOM   1013  O   LYS A 124      37.057 -33.416 -26.579  1.00 92.08           O  
ATOM   1014  CB  LYS A 124      38.145 -33.788 -23.721  1.00 92.08           C  
ATOM   1015  CG  LYS A 124      39.265 -33.503 -22.731  1.00 92.08           C  
ATOM   1016  CD  LYS A 124      39.767 -34.782 -22.072  1.00 92.08           C  
ATOM   1017  CE  LYS A 124      40.855 -34.494 -21.046  1.00 92.08           C  
ATOM   1018  NZ  LYS A 124      41.327 -35.740 -20.374  1.00 92.08           N1+
ATOM   1019  N   GLY A 125      35.307 -32.654 -25.298  1.00 88.68           N  
ATOM   1020  CA  GLY A 125      34.277 -33.137 -26.202  1.00 88.68           C  
ATOM   1021  C   GLY A 125      34.196 -34.651 -26.261  1.00 88.68           C  
ATOM   1022  O   GLY A 125      33.899 -35.222 -27.312  1.00 88.68           O  
ATOM   1023  N   SER A 126      34.581 -35.345 -25.167  1.00 91.99           N  
ATOM   1024  CA  SER A 126      34.637 -36.803 -25.135  1.00 91.99           C  
ATOM   1025  C   SER A 126      33.271 -37.402 -24.815  1.00 91.99           C  
ATOM   1026  O   SER A 126      32.729 -37.178 -23.730  1.00 91.99           O  
ATOM   1027  CB  SER A 126      35.664 -37.277 -24.105  1.00 91.99           C  
ATOM   1028  OG  SER A 126      35.591 -38.681 -23.932  1.00 91.99           O  
ATOM   1029  N   GLU A 127      32.648 -38.076 -25.719  1.00 93.07           N  
ATOM   1030  CA  GLU A 127      31.384 -38.781 -25.533  1.00 93.07           C  
ATOM   1031  C   GLU A 127      31.507 -39.860 -24.460  1.00 93.07           C  
ATOM   1032  O   GLU A 127      30.567 -40.096 -23.699  1.00 93.07           O  
ATOM   1033  CB  GLU A 127      30.914 -39.401 -26.850  1.00 93.07           C  
ATOM   1034  CG  GLU A 127      29.442 -39.787 -26.858  1.00 93.07           C  
ATOM   1035  CD  GLU A 127      28.949 -40.245 -28.222  1.00 93.07           C  
ATOM   1036  OE1 GLU A 127      27.774 -40.663 -28.334  1.00 93.07           O  
ATOM   1037  OE2 GLU A 127      29.744 -40.186 -29.186  1.00 93.07           O1-
ATOM   1038  N   GLU A 128      32.675 -40.498 -24.315  1.00 94.46           N  
ATOM   1039  CA  GLU A 128      32.941 -41.530 -23.317  1.00 94.46           C  
ATOM   1040  C   GLU A 128      32.852 -40.966 -21.903  1.00 94.46           C  
ATOM   1041  O   GLU A 128      32.259 -41.586 -21.018  1.00 94.46           O  
ATOM   1042  CB  GLU A 128      34.319 -42.157 -23.547  1.00 94.46           C  
ATOM   1043  CG  GLU A 128      34.602 -43.362 -22.661  1.00 94.46           C  
ATOM   1044  CD  GLU A 128      35.964 -43.988 -22.915  1.00 94.46           C  
ATOM   1045  OE1 GLU A 128      36.329 -44.955 -22.210  1.00 94.46           O  
ATOM   1046  OE2 GLU A 128      36.672 -43.506 -23.828  1.00 94.46           O1-
ATOM   1047  N   ASP A 129      33.451 -39.749 -21.674  1.00 95.62           N  
ATOM   1048  CA  ASP A 129      33.410 -39.100 -20.368  1.00 95.62           C  
ATOM   1049  C   ASP A 129      31.984 -38.695 -20.001  1.00 95.62           C  
ATOM   1050  O   ASP A 129      31.598 -38.751 -18.832  1.00 95.62           O  
ATOM   1051  CB  ASP A 129      34.327 -37.876 -20.347  1.00 95.62           C  
ATOM   1052  CG  ASP A 129      35.801 -38.239 -20.330  1.00 95.62           C  
ATOM   1053  OD1 ASP A 129      36.151 -39.348 -19.872  1.00 95.62           O  
ATOM   1054  OD2 ASP A 129      36.621 -37.407 -20.776  1.00 95.62           O1-
ATOM   1055  N   LEU A 130      31.202 -38.290 -21.057  1.00 93.73           N  
ATOM   1056  CA  LEU A 130      29.803 -37.939 -20.842  1.00 93.73           C  
ATOM   1057  C   LEU A 130      29.000 -39.155 -20.390  1.00 93.73           C  
ATOM   1058  O   LEU A 130      28.176 -39.055 -19.478  1.00 93.73           O  
ATOM   1059  CB  LEU A 130      29.193 -37.358 -22.121  1.00 93.73           C  
ATOM   1060  CG  LEU A 130      27.851 -36.641 -21.967  1.00 93.73           C  
ATOM   1061  CD1 LEU A 130      27.960 -35.200 -22.454  1.00 93.73           C  
ATOM   1062  CD2 LEU A 130      26.758 -37.386 -22.726  1.00 93.73           C  
ATOM   1063  N   GLU A 131      29.218 -40.343 -21.036  1.00 94.32           N  
ATOM   1064  CA  GLU A 131      28.543 -41.579 -20.654  1.00 94.32           C  
ATOM   1065  C   GLU A 131      28.918 -41.997 -19.235  1.00 94.32           C  
ATOM   1066  O   GLU A 131      28.063 -42.445 -18.468  1.00 94.32           O  
ATOM   1067  CB  GLU A 131      28.881 -42.702 -21.639  1.00 94.32           C  
ATOM   1068  CG  GLU A 131      27.984 -43.924 -21.508  1.00 94.32           C  
ATOM   1069  CD  GLU A 131      28.102 -44.884 -22.681  1.00 94.32           C  
ATOM   1070  OE1 GLU A 131      27.356 -45.889 -22.722  1.00 94.32           O  
ATOM   1071  OE2 GLU A 131      28.949 -44.629 -23.567  1.00 94.32           O1-
ATOM   1072  N   LYS A 132      30.234 -41.821 -18.912  1.00 96.08           N  
ATOM   1073  CA  LYS A 132      30.694 -42.134 -17.564  1.00 96.08           C  
ATOM   1074  C   LYS A 132      30.039 -41.219 -16.532  1.00 96.08           C  
ATOM   1075  O   LYS A 132      29.666 -41.667 -15.446  1.00 96.08           O  
ATOM   1076  CB  LYS A 132      32.216 -42.017 -17.475  1.00 96.08           C  
ATOM   1077  CG  LYS A 132      32.965 -43.165 -18.137  1.00 96.08           C  
ATOM   1078  CD  LYS A 132      34.471 -43.033 -17.946  1.00 96.08           C  
ATOM   1079  CE  LYS A 132      35.226 -44.139 -18.671  1.00 96.08           C  
ATOM   1080  NZ  LYS A 132      36.705 -43.989 -18.525  1.00 96.08           N1+
ATOM   1081  N   ALA A 133      29.918 -39.925 -16.896  1.00 94.75           N  
ATOM   1082  CA  ALA A 133      29.264 -38.966 -16.011  1.00 94.75           C  
ATOM   1083  C   ALA A 133      27.813 -39.361 -15.751  1.00 94.75           C  
ATOM   1084  O   ALA A 133      27.340 -39.295 -14.613  1.00 94.75           O  
ATOM   1085  CB  ALA A 133      29.331 -37.561 -16.604  1.00 94.75           C  
ATOM   1086  N   LEU A 134      27.141 -39.779 -16.780  1.00 94.46           N  
ATOM   1087  CA  LEU A 134      25.749 -40.207 -16.697  1.00 94.46           C  
ATOM   1088  C   LEU A 134      25.606 -41.417 -15.780  1.00 94.46           C  
ATOM   1089  O   LEU A 134      24.743 -41.434 -14.898  1.00 94.46           O  
ATOM   1090  CB  LEU A 134      25.206 -40.540 -18.089  1.00 94.46           C  
ATOM   1091  CG  LEU A 134      23.744 -40.984 -18.158  1.00 94.46           C  
ATOM   1092  CD1 LEU A 134      22.822 -39.838 -17.755  1.00 94.46           C  
ATOM   1093  CD2 LEU A 134      23.403 -41.485 -19.558  1.00 94.46           C  
ATOM   1094  N   ARG A 135      26.462 -42.460 -15.931  1.00 95.65           N  
ATOM   1095  CA  ARG A 135      26.413 -43.665 -15.110  1.00 95.65           C  
ATOM   1096  C   ARG A 135      26.698 -43.342 -13.646  1.00 95.65           C  
ATOM   1097  O   ARG A 135      26.026 -43.856 -12.750  1.00 95.65           O  
ATOM   1098  CB  ARG A 135      27.413 -44.705 -15.621  1.00 95.65           C  
ATOM   1099  CG  ARG A 135      27.016 -45.344 -16.943  1.00 95.65           C  
ATOM   1100  CD  ARG A 135      28.031 -46.384 -17.394  1.00 95.65           C  
ATOM   1101  NE  ARG A 135      27.758 -46.850 -18.751  1.00 95.65           N  
ATOM   1102  CZ  ARG A 135      28.447 -47.799 -19.378  1.00 95.65           C  
ATOM   1103  NH1 ARG A 135      29.467 -48.404 -18.782  1.00 95.65           N1+
ATOM   1104  NH2 ARG A 135      28.113 -48.146 -20.613  1.00 95.65           N  
ATOM   1105  N   THR A 136      27.668 -42.407 -13.414  1.00 96.64           N  
ATOM   1106  CA  THR A 136      28.035 -42.010 -12.060  1.00 96.64           C  
ATOM   1107  C   THR A 136      26.897 -41.243 -11.393  1.00 96.64           C  
ATOM   1108  O   THR A 136      26.603 -41.456 -10.215  1.00 96.64           O  
ATOM   1109  CB  THR A 136      29.310 -41.146 -12.057  1.00 96.64           C  
ATOM   1110  CG2 THR A 136      29.703 -40.748 -10.638  1.00 96.64           C  
ATOM   1111  OG1 THR A 136      30.384 -41.888 -12.647  1.00 96.64           O  
ATOM   1112  N   ALA A 137      26.221 -40.370 -12.151  1.00 94.61           N  
ATOM   1113  CA  ALA A 137      25.081 -39.621 -11.629  1.00 94.61           C  
ATOM   1114  C   ALA A 137      23.930 -40.555 -11.265  1.00 94.61           C  
ATOM   1115  O   ALA A 137      23.296 -40.390 -10.221  1.00 94.61           O  
ATOM   1116  CB  ALA A 137      24.616 -38.582 -12.648  1.00 94.61           C  
ATOM   1117  N   GLU A 138      23.738 -41.556 -12.027  1.00 95.01           N  
ATOM   1118  CA  GLU A 138      22.673 -42.522 -11.781  1.00 95.01           C  
ATOM   1119  C   GLU A 138      22.958 -43.352 -10.532  1.00 95.01           C  
ATOM   1120  O   GLU A 138      22.052 -43.631  -9.746  1.00 95.01           O  
ATOM   1121  CB  GLU A 138      22.490 -43.441 -12.991  1.00 95.01           C  
ATOM   1122  CG  GLU A 138      21.822 -42.766 -14.180  1.00 95.01           C  
ATOM   1123  CD  GLU A 138      21.720 -43.665 -15.402  1.00 95.01           C  
ATOM   1124  OE1 GLU A 138      20.960 -43.331 -16.340  1.00 95.01           O  
ATOM   1125  OE2 GLU A 138      22.403 -44.713 -15.421  1.00 95.01           O1-
ATOM   1126  N   GLU A 139      24.225 -43.725 -10.515  1.00 96.76           N  
ATOM   1127  CA  GLU A 139      24.621 -44.452  -9.313  1.00 96.76           C  
ATOM   1128  C   GLU A 139      24.430 -43.596  -8.064  1.00 96.76           C  
ATOM   1129  O   GLU A 139      23.974 -44.090  -7.030  1.00 96.76           O  
ATOM   1130  CB  GLU A 139      26.078 -44.911  -9.418  1.00 96.76           C  
ATOM   1131  CG  GLU A 139      26.535 -45.777  -8.252  1.00 96.76           C  
ATOM   1132  CD  GLU A 139      27.956 -46.294  -8.411  1.00 96.76           C  
ATOM   1133  OE1 GLU A 139      28.443 -47.015  -7.510  1.00 96.76           O  
ATOM   1134  OE2 GLU A 139      28.587 -45.974  -9.443  1.00 96.76           O1-
ATOM   1135  N   ALA A 140      24.717 -42.346  -8.229  1.00 95.00           N  
ATOM   1136  CA  ALA A 140      24.542 -41.421  -7.112  1.00 95.00           C  
ATOM   1137  C   ALA A 140      23.072 -41.306  -6.719  1.00 95.00           C  
ATOM   1138  O   ALA A 140      22.740 -41.295  -5.531  1.00 95.00           O  
ATOM   1139  CB  ALA A 140      25.103 -40.046  -7.466  1.00 95.00           C  
ATOM   1140  N   ALA A 141      22.179 -41.199  -7.677  1.00 94.42           N  
ATOM   1141  CA  ALA A 141      20.742 -41.114  -7.433  1.00 94.42           C  
ATOM   1142  C   ALA A 141      20.231 -42.365  -6.723  1.00 94.42           C  
ATOM   1143  O   ALA A 141      19.443 -42.273  -5.779  1.00 94.42           O  
ATOM   1144  CB  ALA A 141      19.990 -40.907  -8.745  1.00 94.42           C  
ATOM   1145  N   ARG A 142      20.704 -43.562  -7.148  1.00 95.70           N  
ATOM   1146  CA  ARG A 142      20.302 -44.827  -6.542  1.00 95.70           C  
ATOM   1147  C   ARG A 142      20.768 -44.912  -5.092  1.00 95.70           C  
ATOM   1148  O   ARG A 142      20.006 -45.323  -4.213  1.00 95.70           O  
ATOM   1149  CB  ARG A 142      20.860 -46.008  -7.341  1.00 95.70           C  
ATOM   1150  CG  ARG A 142      20.142 -46.254  -8.658  1.00 95.70           C  
ATOM   1151  CD  ARG A 142      20.712 -47.458  -9.394  1.00 95.70           C  
ATOM   1152  NE  ARG A 142      20.159 -47.579 -10.741  1.00 95.70           N  
ATOM   1153  CZ  ARG A 142      20.527 -48.493 -11.632  1.00 95.70           C  
ATOM   1154  NH1 ARG A 142      21.462 -49.391 -11.337  1.00 95.70           N1+
ATOM   1155  NH2 ARG A 142      19.959 -48.512 -12.829  1.00 95.70           N  
ATOM   1156  N   GLU A 143      22.009 -44.523  -4.890  1.00 96.54           N  
ATOM   1157  CA  GLU A 143      22.565 -44.551  -3.541  1.00 96.54           C  
ATOM   1158  C   GLU A 143      21.852 -43.557  -2.628  1.00 96.54           C  
ATOM   1159  O   GLU A 143      21.628 -43.839  -1.449  1.00 96.54           O  
ATOM   1160  CB  GLU A 143      24.066 -44.251  -3.573  1.00 96.54           C  
ATOM   1161  CG  GLU A 143      24.913 -45.407  -4.086  1.00 96.54           C  
ATOM   1162  CD  GLU A 143      26.392 -45.253  -3.769  1.00 96.54           C  
ATOM   1163  OE1 GLU A 143      27.159 -46.223  -3.969  1.00 96.54           O  
ATOM   1164  OE2 GLU A 143      26.788 -44.156  -3.318  1.00 96.54           O1-
ATOM   1165  N   ALA A 144      21.531 -42.363  -3.219  1.00 94.69           N  
ATOM   1166  CA  ALA A 144      20.802 -41.360  -2.446  1.00 94.69           C  
ATOM   1167  C   ALA A 144      19.436 -41.886  -2.014  1.00 94.69           C  
ATOM   1168  O   ALA A 144      18.993 -41.633  -0.892  1.00 94.69           O  
ATOM   1169  CB  ALA A 144      20.643 -40.077  -3.257  1.00 94.69           C  
ATOM   1170  N   LYS A 145      18.835 -42.682  -2.824  1.00 95.53           N  
ATOM   1171  CA  LYS A 145      17.543 -43.285  -2.510  1.00 95.53           C  
ATOM   1172  C   LYS A 145      17.673 -44.305  -1.382  1.00 95.53           C  
ATOM   1173  O   LYS A 145      16.823 -44.364  -0.490  1.00 95.53           O  
ATOM   1174  CB  LYS A 145      16.943 -43.949  -3.750  1.00 95.53           C  
ATOM   1175  CG  LYS A 145      15.506 -44.413  -3.571  1.00 95.53           C  
ATOM   1176  CD  LYS A 145      14.957 -45.040  -4.846  1.00 95.53           C  
ATOM   1177  CE  LYS A 145      13.555 -45.599  -4.637  1.00 95.53           C  
ATOM   1178  NZ  LYS A 145      13.029 -46.251  -5.873  1.00 95.53           N1+
ATOM   1179  N   LYS A 146      18.686 -45.081  -1.438  1.00 95.09           N  
ATOM   1180  CA  LYS A 146      18.942 -46.058  -0.383  1.00 95.09           C  
ATOM   1181  C   LYS A 146      19.170 -45.370   0.959  1.00 95.09           C  
ATOM   1182  O   LYS A 146      18.675 -45.831   1.990  1.00 95.09           O  
ATOM   1183  CB  LYS A 146      20.148 -46.929  -0.738  1.00 95.09           C  
ATOM   1184  CG  LYS A 146      19.887 -47.917  -1.866  1.00 95.09           C  
ATOM   1185  CD  LYS A 146      21.110 -48.781  -2.144  1.00 95.09           C  
ATOM   1186  CE  LYS A 146      20.881 -49.711  -3.328  1.00 95.09           C  
ATOM   1187  NZ  LYS A 146      22.096 -50.523  -3.638  1.00 95.09           N1+
ATOM   1188  N   VAL A 147      19.854 -44.235   0.879  1.00 94.75           N  
ATOM   1189  CA  VAL A 147      20.138 -43.467   2.086  1.00 94.75           C  
ATOM   1190  C   VAL A 147      18.839 -42.912   2.664  1.00 94.75           C  
ATOM   1191  O   VAL A 147      18.643 -42.912   3.882  1.00 94.75           O  
ATOM   1192  CB  VAL A 147      21.130 -42.316   1.806  1.00 94.75           C  
ATOM   1193  CG1 VAL A 147      21.256 -41.402   3.023  1.00 94.75           C  
ATOM   1194  CG2 VAL A 147      22.496 -42.874   1.411  1.00 94.75           C  
ATOM   1195  N   LEU A 148      17.994 -42.444   1.788  1.00 95.82           N  
ATOM   1196  CA  LEU A 148      16.697 -41.929   2.213  1.00 95.82           C  
ATOM   1197  C   LEU A 148      15.912 -42.993   2.973  1.00 95.82           C  
ATOM   1198  O   LEU A 148      15.333 -42.710   4.024  1.00 95.82           O  
ATOM   1199  CB  LEU A 148      15.889 -41.449   1.004  1.00 95.82           C  
ATOM   1200  CG  LEU A 148      14.450 -41.009   1.281  1.00 95.82           C  
ATOM   1201  CD1 LEU A 148      14.437 -39.700   2.064  1.00 95.82           C  
ATOM   1202  CD2 LEU A 148      13.674 -40.866  -0.023  1.00 95.82           C  
ATOM   1203  N   GLU A 149      15.933 -44.210   2.476  1.00 96.18           N  
ATOM   1204  CA  GLU A 149      15.213 -45.314   3.103  1.00 96.18           C  
ATOM   1205  C   GLU A 149      15.775 -45.625   4.487  1.00 96.18           C  
ATOM   1206  O   GLU A 149      15.019 -45.859   5.432  1.00 96.18           O  
ATOM   1207  CB  GLU A 149      15.270 -46.563   2.219  1.00 96.18           C  
ATOM   1208  CG  GLU A 149      14.483 -46.435   0.923  1.00 96.18           C  
ATOM   1209  CD  GLU A 149      14.685 -47.611  -0.020  1.00 96.18           C  
ATOM   1210  OE1 GLU A 149      14.026 -47.657  -1.083  1.00 96.18           O  
ATOM   1211  OE2 GLU A 149      15.507 -48.495   0.309  1.00 96.18           O1-
ATOM   1212  N   GLU A 150      17.081 -45.585   4.562  1.00 94.89           N  
ATOM   1213  CA  GLU A 150      17.735 -45.811   5.846  1.00 94.89           C  
ATOM   1214  C   GLU A 150      17.425 -44.687   6.830  1.00 94.89           C  
ATOM   1215  O   GLU A 150      17.187 -44.938   8.013  1.00 94.89           O  
ATOM   1216  CB  GLU A 150      19.249 -45.946   5.662  1.00 94.89           C  
ATOM   1217  CG  GLU A 150      19.669 -47.215   4.933  1.00 94.89           C  
ATOM   1218  CD  GLU A 150      21.170 -47.304   4.702  1.00 94.89           C  
ATOM   1219  OE1 GLU A 150      21.630 -48.288   4.080  1.00 94.89           O  
ATOM   1220  OE2 GLU A 150      21.890 -46.383   5.148  1.00 94.89           O1-
ATOM   1221  N   ALA A 151      17.426 -43.502   6.254  1.00 93.47           N  
ATOM   1222  CA  ALA A 151      17.115 -42.346   7.092  1.00 93.47           C  
ATOM   1223  C   ALA A 151      15.679 -42.410   7.603  1.00 93.47           C  
ATOM   1224  O   ALA A 151      15.411 -42.083   8.763  1.00 93.47           O  
ATOM   1225  CB  ALA A 151      17.341 -41.050   6.315  1.00 93.47           C  
ATOM   1226  N   GLU A 152      14.775 -42.910   6.800  1.00 95.54           N  
ATOM   1227  CA  GLU A 152      13.373 -43.051   7.179  1.00 95.54           C  
ATOM   1228  C   GLU A 152      13.201 -44.090   8.284  1.00 95.54           C  
ATOM   1229  O   GLU A 152      12.452 -43.872   9.238  1.00 95.54           O  
ATOM   1230  CB  GLU A 152      12.522 -43.430   5.965  1.00 95.54           C  
ATOM   1231  CG  GLU A 152      12.277 -42.277   5.002  1.00 95.54           C  
ATOM   1232  CD  GLU A 152      11.478 -42.680   3.773  1.00 95.54           C  
ATOM   1233  OE1 GLU A 152      10.954 -41.787   3.069  1.00 95.54           O  
ATOM   1234  OE2 GLU A 152      11.376 -43.899   3.511  1.00 95.54           O1-
ATOM   1235  N   LYS A 153      13.942 -45.221   8.131  1.00 93.51           N  
ATOM   1236  CA  LYS A 153      13.886 -46.285   9.129  1.00 93.51           C  
ATOM   1237  C   LYS A 153      14.435 -45.809  10.470  1.00 93.51           C  
ATOM   1238  O   LYS A 153      13.916 -46.177  11.526  1.00 93.51           O  
ATOM   1239  CB  LYS A 153      14.664 -47.512   8.650  1.00 93.51           C  
ATOM   1240  CG  LYS A 153      13.989 -48.268   7.515  1.00 93.51           C  
ATOM   1241  CD  LYS A 153      14.811 -49.474   7.081  1.00 93.51           C  
ATOM   1242  CE  LYS A 153      14.179 -50.184   5.890  1.00 93.51           C  
ATOM   1243  NZ  LYS A 153      15.028 -51.312   5.403  1.00 93.51           N1+
ATOM   1244  N   ALA A 154      15.369 -44.867  10.281  1.00 89.84           N  
ATOM   1245  CA  ALA A 154      15.993 -44.340  11.492  1.00 89.84           C  
ATOM   1246  C   ALA A 154      15.226 -43.133  12.023  1.00 89.84           C  
ATOM   1247  O   ALA A 154      15.580 -42.573  13.063  1.00 89.84           O  
ATOM   1248  CB  ALA A 154      17.447 -43.966  11.220  1.00 89.84           C  
ATOM   1249  N   GLN A 155      14.158 -42.712  11.318  1.00 92.92           N  
ATOM   1250  CA  GLN A 155      13.297 -41.582  11.648  1.00 92.92           C  
ATOM   1251  C   GLN A 155      14.110 -40.298  11.799  1.00 92.92           C  
ATOM   1252  O   GLN A 155      13.908 -39.537  12.749  1.00 92.92           O  
ATOM   1253  CB  GLN A 155      12.513 -41.860  12.931  1.00 92.92           C  
ATOM   1254  CG  GLN A 155      11.537 -43.023  12.814  1.00 92.92           C  
ATOM   1255  CD  GLN A 155      10.613 -43.137  14.012  1.00 92.92           C  
ATOM   1256  NE2 GLN A 155       9.411 -43.656  13.788  1.00 92.92           N  
ATOM   1257  OE1 GLN A 155      10.978 -42.763  15.132  1.00 92.92           O  
ATOM   1258  N   ILE A 156      15.110 -40.148  10.914  1.00 91.62           N  
ATOM   1259  CA  ILE A 156      15.961 -38.963  10.892  1.00 91.62           C  
ATOM   1260  C   ILE A 156      15.565 -38.065   9.722  1.00 91.62           C  
ATOM   1261  O   ILE A 156      16.073 -38.225   8.609  1.00 91.62           O  
ATOM   1262  CB  ILE A 156      17.456 -39.343  10.794  1.00 91.62           C  
ATOM   1263  CG1 ILE A 156      17.823 -40.353  11.888  1.00 91.62           C  
ATOM   1264  CG2 ILE A 156      18.338 -38.094  10.883  1.00 91.62           C  
ATOM   1265  CD1 ILE A 156      19.213 -40.954  11.734  1.00 91.62           C  
ATOM   1266  N   ALA A 157      14.691 -37.086   9.910  1.00 93.06           N  
ATOM   1267  CA  ALA A 157      14.089 -36.267   8.861  1.00 93.06           C  
ATOM   1268  C   ALA A 157      15.142 -35.420   8.154  1.00 93.06           C  
ATOM   1269  O   ALA A 157      15.123 -35.291   6.928  1.00 93.06           O  
ATOM   1270  CB  ALA A 157      12.996 -35.376   9.444  1.00 93.06           C  
ATOM   1271  N   GLU A 158      16.061 -34.854   8.928  1.00 92.43           N  
ATOM   1272  CA  GLU A 158      17.084 -33.996   8.339  1.00 92.43           C  
ATOM   1273  C   GLU A 158      17.963 -34.773   7.364  1.00 92.43           C  
ATOM   1274  O   GLU A 158      18.299 -34.273   6.288  1.00 92.43           O  
ATOM   1275  CB  GLU A 158      17.947 -33.359   9.432  1.00 92.43           C  
ATOM   1276  CG  GLU A 158      18.925 -32.315   8.913  1.00 92.43           C  
ATOM   1277  CD  GLU A 158      18.242 -31.084   8.340  1.00 92.43           C  
ATOM   1278  OE1 GLU A 158      18.889 -30.330   7.579  1.00 92.43           O  
ATOM   1279  OE2 GLU A 158      17.049 -30.873   8.654  1.00 92.43           O1-
ATOM   1280  N   ALA A 159      18.380 -35.924   7.727  1.00 91.52           N  
ATOM   1281  CA  ALA A 159      19.185 -36.752   6.834  1.00 91.52           C  
ATOM   1282  C   ALA A 159      18.394 -37.147   5.590  1.00 91.52           C  
ATOM   1283  O   ALA A 159      18.932 -37.152   4.481  1.00 91.52           O  
ATOM   1284  CB  ALA A 159      19.678 -37.999   7.564  1.00 91.52           C  
ATOM   1285  N   ALA A 160      17.105 -37.527   5.843  1.00 95.48           N  
ATOM   1286  CA  ALA A 160      16.238 -37.858   4.714  1.00 95.48           C  
ATOM   1287  C   ALA A 160      16.122 -36.681   3.748  1.00 95.48           C  
ATOM   1288  O   ALA A 160      16.156 -36.866   2.529  1.00 95.48           O  
ATOM   1289  CB  ALA A 160      14.855 -38.274   5.209  1.00 95.48           C  
ATOM   1290  N   LEU A 161      16.016 -35.477   4.278  1.00 96.64           N  
ATOM   1291  CA  LEU A 161      15.918 -34.263   3.476  1.00 96.64           C  
ATOM   1292  C   LEU A 161      17.180 -34.058   2.645  1.00 96.64           C  
ATOM   1293  O   LEU A 161      17.100 -33.746   1.454  1.00 96.64           O  
ATOM   1294  CB  LEU A 161      15.679 -33.046   4.373  1.00 96.64           C  
ATOM   1295  CG  LEU A 161      15.565 -31.694   3.667  1.00 96.64           C  
ATOM   1296  CD1 LEU A 161      14.297 -31.644   2.821  1.00 96.64           C  
ATOM   1297  CD2 LEU A 161      15.582 -30.557   4.682  1.00 96.64           C  
ATOM   1298  N   LEU A 162      18.357 -34.247   3.249  1.00 95.97           N  
ATOM   1299  CA  LEU A 162      19.635 -34.093   2.563  1.00 95.97           C  
ATOM   1300  C   LEU A 162      19.769 -35.103   1.428  1.00 95.97           C  
ATOM   1301  O   LEU A 162      20.324 -34.788   0.373  1.00 95.97           O  
ATOM   1302  CB  LEU A 162      20.795 -34.260   3.549  1.00 95.97           C  
ATOM   1303  CG  LEU A 162      20.987 -33.134   4.567  1.00 95.97           C  
ATOM   1304  CD1 LEU A 162      22.084 -33.500   5.561  1.00 95.97           C  
ATOM   1305  CD2 LEU A 162      21.313 -31.824   3.860  1.00 95.97           C  
ATOM   1306  N   ALA A 163      19.306 -36.284   1.687  1.00 95.51           N  
ATOM   1307  CA  ALA A 163      19.315 -37.307   0.645  1.00 95.51           C  
ATOM   1308  C   ALA A 163      18.497 -36.865  -0.565  1.00 95.51           C  
ATOM   1309  O   ALA A 163      18.922 -37.042  -1.709  1.00 95.51           O  
ATOM   1310  CB  ALA A 163      18.781 -38.629   1.192  1.00 95.51           C  
ATOM   1311  N   VAL A 164      17.311 -36.268  -0.320  1.00 97.45           N  
ATOM   1312  CA  VAL A 164      16.451 -35.791  -1.399  1.00 97.45           C  
ATOM   1313  C   VAL A 164      17.134 -34.639  -2.132  1.00 97.45           C  
ATOM   1314  O   VAL A 164      17.069 -34.553  -3.362  1.00 97.45           O  
ATOM   1315  CB  VAL A 164      15.071 -35.342  -0.867  1.00 97.45           C  
ATOM   1316  CG1 VAL A 164      14.248 -34.696  -1.981  1.00 97.45           C  
ATOM   1317  CG2 VAL A 164      14.321 -36.528  -0.263  1.00 97.45           C  
ATOM   1318  N   GLU A 165      17.787 -33.747  -1.355  1.00 97.59           N  
ATOM   1319  CA  GLU A 165      18.534 -32.650  -1.964  1.00 97.59           C  
ATOM   1320  C   GLU A 165      19.564 -33.169  -2.961  1.00 97.59           C  
ATOM   1321  O   GLU A 165      19.742 -32.592  -4.036  1.00 97.59           O  
ATOM   1322  CB  GLU A 165      19.222 -31.806  -0.887  1.00 97.59           C  
ATOM   1323  CG  GLU A 165      19.835 -30.517  -1.415  1.00 97.59           C  
ATOM   1324  CD  GLU A 165      20.356 -29.607  -0.315  1.00 97.59           C  
ATOM   1325  OE1 GLU A 165      21.073 -28.628  -0.625  1.00 97.59           O  
ATOM   1326  OE2 GLU A 165      20.047 -29.874   0.868  1.00 97.59           O1-
ATOM   1327  N   LEU A 166      20.271 -34.253  -2.658  1.00 96.32           N  
ATOM   1328  CA  LEU A 166      21.255 -34.851  -3.554  1.00 96.32           C  
ATOM   1329  C   LEU A 166      20.583 -35.399  -4.810  1.00 96.32           C  
ATOM   1330  O   LEU A 166      21.143 -35.313  -5.905  1.00 96.32           O  
ATOM   1331  CB  LEU A 166      22.019 -35.969  -2.842  1.00 96.32           C  
ATOM   1332  CG  LEU A 166      23.099 -35.528  -1.853  1.00 96.32           C  
ATOM   1333  CD1 LEU A 166      23.621 -36.726  -1.067  1.00 96.32           C  
ATOM   1334  CD2 LEU A 166      24.239 -34.824  -2.583  1.00 96.32           C  
ATOM   1335  N   VAL A 167      19.383 -35.970  -4.614  1.00 97.56           N  
ATOM   1336  CA  VAL A 167      18.648 -36.472  -5.769  1.00 97.56           C  
ATOM   1337  C   VAL A 167      18.309 -35.316  -6.709  1.00 97.56           C  
ATOM   1338  O   VAL A 167      18.415 -35.449  -7.930  1.00 97.56           O  
ATOM   1339  CB  VAL A 167      17.358 -37.210  -5.346  1.00 97.56           C  
ATOM   1340  CG1 VAL A 167      16.543 -37.619  -6.570  1.00 97.56           C  
ATOM   1341  CG2 VAL A 167      17.698 -38.431  -4.494  1.00 97.56           C  
ATOM   1342  N   VAL A 168      17.888 -34.168  -6.150  1.00 97.41           N  
ATOM   1343  CA  VAL A 168      17.571 -32.990  -6.949  1.00 97.41           C  
ATOM   1344  C   VAL A 168      18.820 -32.517  -7.690  1.00 97.41           C  
ATOM   1345  O   VAL A 168      18.757 -32.181  -8.875  1.00 97.41           O  
ATOM   1346  CB  VAL A 168      17.004 -31.848  -6.077  1.00 97.41           C  
ATOM   1347  CG1 VAL A 168      16.860 -30.565  -6.893  1.00 97.41           C  
ATOM   1348  CG2 VAL A 168      15.661 -32.255  -5.474  1.00 97.41           C  
ATOM   1349  N   ARG A 169      19.971 -32.479  -7.018  1.00 97.13           N  
ATOM   1350  CA  ARG A 169      21.225 -32.080  -7.650  1.00 97.13           C  
ATOM   1351  C   ARG A 169      21.584 -33.020  -8.795  1.00 97.13           C  
ATOM   1352  O   ARG A 169      22.085 -32.580  -9.833  1.00 97.13           O  
ATOM   1353  CB  ARG A 169      22.358 -32.049  -6.622  1.00 97.13           C  
ATOM   1354  CG  ARG A 169      22.285 -30.876  -5.659  1.00 97.13           C  
ATOM   1355  CD  ARG A 169      23.471 -30.853  -4.706  1.00 97.13           C  
ATOM   1356  NE  ARG A 169      23.364 -29.764  -3.737  1.00 97.13           N  
ATOM   1357  CZ  ARG A 169      24.276 -29.481  -2.812  1.00 97.13           C  
ATOM   1358  NH1 ARG A 169      25.387 -30.203  -2.711  1.00 97.13           N1+
ATOM   1359  NH2 ARG A 169      24.078 -28.468  -1.982  1.00 97.13           N  
ATOM   1360  N   VAL A 170      21.335 -34.312  -8.525  1.00 97.04           N  
ATOM   1361  CA  VAL A 170      21.580 -35.298  -9.573  1.00 97.04           C  
ATOM   1362  C   VAL A 170      20.673 -35.017 -10.769  1.00 97.04           C  
ATOM   1363  O   VAL A 170      21.107 -35.105 -11.920  1.00 97.04           O  
ATOM   1364  CB  VAL A 170      21.355 -36.738  -9.061  1.00 97.04           C  
ATOM   1365  CG1 VAL A 170      21.345 -37.729 -10.223  1.00 97.04           C  
ATOM   1366  CG2 VAL A 170      22.428 -37.115  -8.041  1.00 97.04           C  
ATOM   1367  N   ALA A 171      19.406 -34.726 -10.505  1.00 96.84           N  
ATOM   1368  CA  ALA A 171      18.484 -34.379 -11.584  1.00 96.84           C  
ATOM   1369  C   ALA A 171      18.986 -33.169 -12.367  1.00 96.84           C  
ATOM   1370  O   ALA A 171      18.919 -33.147 -13.597  1.00 96.84           O  
ATOM   1371  CB  ALA A 171      17.089 -34.106 -11.025  1.00 96.84           C  
ATOM   1372  N   GLU A 172      19.508 -32.222 -11.652  1.00 97.45           N  
ATOM   1373  CA  GLU A 172      20.064 -31.039 -12.301  1.00 97.45           C  
ATOM   1374  C   GLU A 172      21.267 -31.399 -13.167  1.00 97.45           C  
ATOM   1375  O   GLU A 172      21.417 -30.881 -14.277  1.00 97.45           O  
ATOM   1376  CB  GLU A 172      20.460 -29.991 -11.258  1.00 97.45           C  
ATOM   1377  CG  GLU A 172      19.276 -29.285 -10.613  1.00 97.45           C  
ATOM   1378  CD  GLU A 172      19.683 -28.288  -9.540  1.00 97.45           C  
ATOM   1379  OE1 GLU A 172      18.819 -27.511  -9.074  1.00 97.45           O  
ATOM   1380  OE2 GLU A 172      20.877 -28.283  -9.164  1.00 97.45           O1-
ATOM   1381  N   LEU A 173      22.105 -32.198 -12.578  1.00 96.64           N  
ATOM   1382  CA  LEU A 173      23.284 -32.656 -13.304  1.00 96.64           C  
ATOM   1383  C   LEU A 173      22.886 -33.404 -14.572  1.00 96.64           C  
ATOM   1384  O   LEU A 173      23.475 -33.192 -15.634  1.00 96.64           O  
ATOM   1385  CB  LEU A 173      24.145 -33.558 -12.414  1.00 96.64           C  
ATOM   1386  CG  LEU A 173      25.440 -34.084 -13.035  1.00 96.64           C  
ATOM   1387  CD1 LEU A 173      26.363 -32.926 -13.401  1.00 96.64           C  
ATOM   1388  CD2 LEU A 173      26.137 -35.048 -12.080  1.00 96.64           C  
ATOM   1389  N   LEU A 174      21.883 -34.233 -14.474  1.00 97.14           N  
ATOM   1390  CA  LEU A 174      21.412 -34.988 -15.631  1.00 97.14           C  
ATOM   1391  C   LEU A 174      20.861 -34.052 -16.702  1.00 97.14           C  
ATOM   1392  O   LEU A 174      21.014 -34.313 -17.897  1.00 97.14           O  
ATOM   1393  CB  LEU A 174      20.335 -35.993 -15.212  1.00 97.14           C  
ATOM   1394  CG  LEU A 174      20.817 -37.219 -14.436  1.00 97.14           C  
ATOM   1395  CD1 LEU A 174      19.628 -38.024 -13.922  1.00 97.14           C  
ATOM   1396  CD2 LEU A 174      21.717 -38.086 -15.311  1.00 97.14           C  
ATOM   1397  N   LEU A 175      20.169 -33.027 -16.309  1.00 96.55           N  
ATOM   1398  CA  LEU A 175      19.689 -32.031 -17.261  1.00 96.55           C  
ATOM   1399  C   LEU A 175      20.852 -31.376 -17.996  1.00 96.55           C  
ATOM   1400  O   LEU A 175      20.801 -31.199 -19.216  1.00 96.55           O  
ATOM   1401  CB  LEU A 175      18.856 -30.962 -16.546  1.00 96.55           C  
ATOM   1402  CG  LEU A 175      18.367 -29.796 -17.405  1.00 96.55           C  
ATOM   1403  CD1 LEU A 175      17.494 -30.308 -18.546  1.00 96.55           C  
ATOM   1404  CD2 LEU A 175      17.606 -28.786 -16.553  1.00 96.55           C  
ATOM   1405  N   ARG A 176      21.898 -31.061 -17.270  1.00 97.22           N  
ATOM   1406  CA  ARG A 176      23.072 -30.453 -17.887  1.00 97.22           C  
ATOM   1407  C   ARG A 176      23.733 -31.413 -18.871  1.00 97.22           C  
ATOM   1408  O   ARG A 176      24.181 -31.000 -19.943  1.00 97.22           O  
ATOM   1409  CB  ARG A 176      24.079 -30.024 -16.817  1.00 97.22           C  
ATOM   1410  CG  ARG A 176      23.664 -28.784 -16.042  1.00 97.22           C  
ATOM   1411  CD  ARG A 176      24.778 -28.289 -15.131  1.00 97.22           C  
ATOM   1412  NE  ARG A 176      24.904 -29.115 -13.933  1.00 97.22           N  
ATOM   1413  CZ  ARG A 176      25.833 -28.954 -12.995  1.00 97.22           C  
ATOM   1414  NH1 ARG A 176      26.740 -27.989 -13.097  1.00 97.22           N1+
ATOM   1415  NH2 ARG A 176      25.854 -29.763 -11.946  1.00 97.22           N  
ATOM   1416  N   ILE A 177      23.817 -32.697 -18.428  1.00 95.44           N  
ATOM   1417  CA  ILE A 177      24.365 -33.728 -19.303  1.00 95.44           C  
ATOM   1418  C   ILE A 177      23.521 -33.829 -20.572  1.00 95.44           C  
ATOM   1419  O   ILE A 177      24.061 -33.906 -21.679  1.00 95.44           O  
ATOM   1420  CB  ILE A 177      24.428 -35.098 -18.591  1.00 95.44           C  
ATOM   1421  CG1 ILE A 177      25.460 -35.065 -17.459  1.00 95.44           C  
ATOM   1422  CG2 ILE A 177      24.748 -36.212 -19.592  1.00 95.44           C  
ATOM   1423  CD1 ILE A 177      25.426 -36.288 -16.553  1.00 95.44           C  
ATOM   1424  N   ALA A 178      22.212 -33.786 -20.422  1.00 94.42           N  
ATOM   1425  CA  ALA A 178      21.289 -33.865 -21.553  1.00 94.42           C  
ATOM   1426  C   ALA A 178      21.488 -32.691 -22.506  1.00 94.42           C  
ATOM   1427  O   ALA A 178      21.457 -32.861 -23.727  1.00 94.42           O  
ATOM   1428  CB  ALA A 178      19.845 -33.907 -21.058  1.00 94.42           C  
ATOM   1429  N   LYS A 179      21.826 -31.542 -21.998  1.00 93.81           N  
ATOM   1430  CA  LYS A 179      22.022 -30.348 -22.814  1.00 93.81           C  
ATOM   1431  C   LYS A 179      23.311 -30.442 -23.626  1.00 93.81           C  
ATOM   1432  O   LYS A 179      23.332 -30.096 -24.808  1.00 93.81           O  
ATOM   1433  CB  LYS A 179      22.046 -29.095 -21.936  1.00 93.81           C  
ATOM   1434  CG  LYS A 179      20.676 -28.661 -21.440  1.00 93.81           C  
ATOM   1435  CD  LYS A 179      20.750 -27.352 -20.664  1.00 93.81           C  
ATOM   1436  CE  LYS A 179      19.369 -26.870 -20.244  1.00 93.81           C  
ATOM   1437  NZ  LYS A 179      19.437 -25.582 -19.491  1.00 93.81           N1+
ATOM   1438  N   GLU A 180      24.230 -30.980 -22.981  1.00 92.41           N  
ATOM   1439  CA  GLU A 180      25.534 -31.057 -23.632  1.00 92.41           C  
ATOM   1440  C   GLU A 180      25.571 -32.180 -24.665  1.00 92.41           C  
ATOM   1441  O   GLU A 180      26.207 -32.046 -25.713  1.00 92.41           O  
ATOM   1442  CB  GLU A 180      26.642 -31.261 -22.595  1.00 92.41           C  
ATOM   1443  CG  GLU A 180      26.868 -30.056 -21.692  1.00 92.41           C  
ATOM   1444  CD  GLU A 180      27.365 -28.830 -22.442  1.00 92.41           C  
ATOM   1445  OE1 GLU A 180      27.124 -27.693 -21.974  1.00 92.41           O  
ATOM   1446  OE2 GLU A 180      27.999 -29.007 -23.506  1.00 92.41           O1-
ATOM   1447  N   SER A 181      24.922 -33.285 -24.367  1.00 91.92           N  
ATOM   1448  CA  SER A 181      24.956 -34.452 -25.243  1.00 91.92           C  
ATOM   1449  C   SER A 181      23.900 -34.351 -26.339  1.00 91.92           C  
ATOM   1450  O   SER A 181      24.027 -34.981 -27.392  1.00 91.92           O  
ATOM   1451  CB  SER A 181      24.743 -35.733 -24.436  1.00 91.92           C  
ATOM   1452  OG  SER A 181      23.427 -35.784 -23.910  1.00 91.92           O  
ATOM   1453  N   GLY A 182      22.835 -33.536 -26.098  1.00 89.38           N  
ATOM   1454  CA  GLY A 182      21.647 -33.524 -26.935  1.00 89.38           C  
ATOM   1455  C   GLY A 182      20.838 -34.804 -26.841  1.00 89.38           C  
ATOM   1456  O   GLY A 182      20.018 -35.092 -27.716  1.00 89.38           O  
ATOM   1457  N   SER A 183      21.124 -35.602 -25.865  1.00 92.06           N  
ATOM   1458  CA  SER A 183      20.472 -36.898 -25.715  1.00 92.06           C  
ATOM   1459  C   SER A 183      19.064 -36.746 -25.150  1.00 92.06           C  
ATOM   1460  O   SER A 183      18.888 -36.261 -24.030  1.00 92.06           O  
ATOM   1461  CB  SER A 183      21.297 -37.813 -24.810  1.00 92.06           C  
ATOM   1462  OG  SER A 183      20.580 -38.996 -24.502  1.00 92.06           O  
ATOM   1463  N   GLU A 184      18.063 -37.084 -25.930  1.00 91.98           N  
ATOM   1464  CA  GLU A 184      16.675 -37.083 -25.478  1.00 91.98           C  
ATOM   1465  C   GLU A 184      16.462 -38.085 -24.347  1.00 91.98           C  
ATOM   1466  O   GLU A 184      15.673 -37.838 -23.432  1.00 91.98           O  
ATOM   1467  CB  GLU A 184      15.731 -37.397 -26.642  1.00 91.98           C  
ATOM   1468  CG  GLU A 184      15.524 -36.230 -27.597  1.00 91.98           C  
ATOM   1469  CD  GLU A 184      14.459 -36.497 -28.650  1.00 91.98           C  
ATOM   1470  OE1 GLU A 184      14.151 -35.583 -29.447  1.00 91.98           O  
ATOM   1471  OE2 GLU A 184      13.929 -37.630 -28.676  1.00 91.98           O1-
ATOM   1472  N   GLU A 185      17.247 -39.198 -24.425  1.00 92.25           N  
ATOM   1473  CA  GLU A 185      17.179 -40.227 -23.392  1.00 92.25           C  
ATOM   1474  C   GLU A 185      17.614 -39.676 -22.036  1.00 92.25           C  
ATOM   1475  O   GLU A 185      16.984 -39.957 -21.015  1.00 92.25           O  
ATOM   1476  CB  GLU A 185      18.045 -41.430 -23.772  1.00 92.25           C  
ATOM   1477  CG  GLU A 185      17.877 -42.626 -22.846  1.00 92.25           C  
ATOM   1478  CD  GLU A 185      18.716 -43.826 -23.256  1.00 92.25           C  
ATOM   1479  OE1 GLU A 185      18.716 -44.844 -22.527  1.00 92.25           O  
ATOM   1480  OE2 GLU A 185      19.378 -43.746 -24.314  1.00 92.25           O1-
ATOM   1481  N   ALA A 186      18.740 -38.875 -22.005  1.00 91.40           N  
ATOM   1482  CA  ALA A 186      19.234 -38.255 -20.778  1.00 91.40           C  
ATOM   1483  C   ALA A 186      18.214 -37.274 -20.210  1.00 91.40           C  
ATOM   1484  O   ALA A 186      18.037 -37.189 -18.993  1.00 91.40           O  
ATOM   1485  CB  ALA A 186      20.562 -37.547 -21.039  1.00 91.40           C  
ATOM   1486  N   LEU A 187      17.567 -36.539 -21.142  1.00 93.81           N  
ATOM   1487  CA  LEU A 187      16.529 -35.595 -20.737  1.00 93.81           C  
ATOM   1488  C   LEU A 187      15.365 -36.321 -20.071  1.00 93.81           C  
ATOM   1489  O   LEU A 187      14.838 -35.860 -19.056  1.00 93.81           O  
ATOM   1490  CB  LEU A 187      16.026 -34.801 -21.946  1.00 93.81           C  
ATOM   1491  CG  LEU A 187      15.071 -33.644 -21.646  1.00 93.81           C  
ATOM   1492  CD1 LEU A 187      15.781 -32.567 -20.833  1.00 93.81           C  
ATOM   1493  CD2 LEU A 187      14.513 -33.064 -22.940  1.00 93.81           C  
ATOM   1494  N   GLU A 188      14.882 -37.446 -20.679  1.00 93.74           N  
ATOM   1495  CA  GLU A 188      13.805 -38.249 -20.108  1.00 93.74           C  
ATOM   1496  C   GLU A 188      14.189 -38.791 -18.734  1.00 93.74           C  
ATOM   1497  O   GLU A 188      13.362 -38.824 -17.821  1.00 93.74           O  
ATOM   1498  CB  GLU A 188      13.438 -39.402 -21.046  1.00 93.74           C  
ATOM   1499  CG  GLU A 188      12.139 -40.105 -20.676  1.00 93.74           C  
ATOM   1500  CD  GLU A 188      11.408 -40.684 -21.877  1.00 93.74           C  
ATOM   1501  OE1 GLU A 188      10.280 -41.201 -21.709  1.00 93.74           O  
ATOM   1502  OE2 GLU A 188      11.969 -40.621 -22.995  1.00 93.74           O1-
ATOM   1503  N   ARG A 189      15.427 -39.137 -18.647  1.00 94.56           N  
ATOM   1504  CA  ARG A 189      15.914 -39.632 -17.365  1.00 94.56           C  
ATOM   1505  C   ARG A 189      15.908 -38.528 -16.314  1.00 94.56           C  
ATOM   1506  O   ARG A 189      15.571 -38.770 -15.153  1.00 94.56           O  
ATOM   1507  CB  ARG A 189      17.324 -40.209 -17.512  1.00 94.56           C  
ATOM   1508  CG  ARG A 189      17.373 -41.540 -18.243  1.00 94.56           C  
ATOM   1509  CD  ARG A 189      18.790 -42.092 -18.317  1.00 94.56           C  
ATOM   1510  NE  ARG A 189      18.868 -43.260 -19.190  1.00 94.56           N  
ATOM   1511  CZ  ARG A 189      19.985 -43.928 -19.463  1.00 94.56           C  
ATOM   1512  NH1 ARG A 189      21.145 -43.557 -18.933  1.00 94.56           N1+
ATOM   1513  NH2 ARG A 189      19.943 -44.978 -20.271  1.00 94.56           N  
ATOM   1514  N   ALA A 190      16.387 -37.355 -16.670  1.00 94.53           N  
ATOM   1515  CA  ALA A 190      16.359 -36.204 -15.772  1.00 94.53           C  
ATOM   1516  C   ALA A 190      14.943 -35.934 -15.272  1.00 94.53           C  
ATOM   1517  O   ALA A 190      14.736 -35.666 -14.087  1.00 94.53           O  
ATOM   1518  CB  ALA A 190      16.918 -34.968 -16.472  1.00 94.53           C  
ATOM   1519  N   LEU A 191      14.020 -36.007 -16.194  1.00 94.02           N  
ATOM   1520  CA  LEU A 191      12.611 -35.798 -15.879  1.00 94.02           C  
ATOM   1521  C   LEU A 191      12.127 -36.814 -14.850  1.00 94.02           C  
ATOM   1522  O   LEU A 191      11.485 -36.447 -13.864  1.00 94.02           O  
ATOM   1523  CB  LEU A 191      11.759 -35.893 -17.148  1.00 94.02           C  
ATOM   1524  CG  LEU A 191      10.254 -35.684 -16.971  1.00 94.02           C  
ATOM   1525  CD1 LEU A 191       9.963 -34.246 -16.558  1.00 94.02           C  
ATOM   1526  CD2 LEU A 191       9.511 -36.039 -18.254  1.00 94.02           C  
ATOM   1527  N   ARG A 192      12.440 -38.117 -15.021  1.00 95.02           N  
ATOM   1528  CA  ARG A 192      12.014 -39.179 -14.115  1.00 95.02           C  
ATOM   1529  C   ARG A 192      12.610 -38.982 -12.725  1.00 95.02           C  
ATOM   1530  O   ARG A 192      11.910 -39.121 -11.719  1.00 95.02           O  
ATOM   1531  CB  ARG A 192      12.412 -40.550 -14.667  1.00 95.02           C  
ATOM   1532  CG  ARG A 192      11.580 -40.999 -15.858  1.00 95.02           C  
ATOM   1533  CD  ARG A 192      11.872 -42.444 -16.236  1.00 95.02           C  
ATOM   1534  NE  ARG A 192      13.159 -42.575 -16.914  1.00 95.02           N  
ATOM   1535  CZ  ARG A 192      13.532 -43.626 -17.638  1.00 95.02           C  
ATOM   1536  NH1 ARG A 192      12.719 -44.664 -17.794  1.00 95.02           N1+
ATOM   1537  NH2 ARG A 192      14.726 -43.640 -18.212  1.00 95.02           N  
ATOM   1538  N   VAL A 193      13.905 -38.635 -12.716  1.00 96.04           N  
ATOM   1539  CA  VAL A 193      14.601 -38.445 -11.448  1.00 96.04           C  
ATOM   1540  C   VAL A 193      14.019 -37.238 -10.715  1.00 96.04           C  
ATOM   1541  O   VAL A 193      13.834 -37.273  -9.496  1.00 96.04           O  
ATOM   1542  CB  VAL A 193      16.120 -38.260 -11.656  1.00 96.04           C  
ATOM   1543  CG1 VAL A 193      16.802 -37.879 -10.343  1.00 96.04           C  
ATOM   1544  CG2 VAL A 193      16.738 -39.532 -12.233  1.00 96.04           C  
ATOM   1545  N   ALA A 194      13.723 -36.143 -11.411  1.00 95.31           N  
ATOM   1546  CA  ALA A 194      13.124 -34.955 -10.808  1.00 95.31           C  
ATOM   1547  C   ALA A 194      11.758 -35.275 -10.208  1.00 95.31           C  
ATOM   1548  O   ALA A 194      11.448 -34.853  -9.091  1.00 95.31           O  
ATOM   1549  CB  ALA A 194      13.000 -33.837 -11.840  1.00 95.31           C  
ATOM   1550  N   GLU A 195      10.967 -36.040 -10.878  1.00 94.40           N  
ATOM   1551  CA  GLU A 195       9.643 -36.423 -10.394  1.00 94.40           C  
ATOM   1552  C   GLU A 195       9.742 -37.274  -9.131  1.00 94.40           C  
ATOM   1553  O   GLU A 195       8.973 -37.085  -8.187  1.00 94.40           O  
ATOM   1554  CB  GLU A 195       8.872 -37.179 -11.479  1.00 94.40           C  
ATOM   1555  CG  GLU A 195       8.386 -36.294 -12.618  1.00 94.40           C  
ATOM   1556  CD  GLU A 195       7.692 -37.069 -13.726  1.00 94.40           C  
ATOM   1557  OE1 GLU A 195       7.052 -36.441 -14.599  1.00 94.40           O  
ATOM   1558  OE2 GLU A 195       7.790 -38.318 -13.722  1.00 94.40           O1-
ATOM   1559  N   GLU A 196      10.644 -38.174  -9.346  1.00 96.46           N  
ATOM   1560  CA  GLU A 196      10.855 -39.026  -8.178  1.00 96.46           C  
ATOM   1561  C   GLU A 196      11.303 -38.206  -6.971  1.00 96.46           C  
ATOM   1562  O   GLU A 196      10.891 -38.480  -5.842  1.00 96.46           O  
ATOM   1563  CB  GLU A 196      11.885 -40.115  -8.486  1.00 96.46           C  
ATOM   1564  CG  GLU A 196      12.097 -41.099  -7.346  1.00 96.46           C  
ATOM   1565  CD  GLU A 196      10.876 -41.959  -7.058  1.00 96.46           C  
ATOM   1566  OE1 GLU A 196      10.853 -42.653  -6.017  1.00 96.46           O  
ATOM   1567  OE2 GLU A 196       9.934 -41.938  -7.882  1.00 96.46           O1-
ATOM   1568  N   ALA A 197      12.157 -37.218  -7.179  1.00 95.75           N  
ATOM   1569  CA  ALA A 197      12.631 -36.349  -6.104  1.00 95.75           C  
ATOM   1570  C   ALA A 197      11.465 -35.642  -5.418  1.00 95.75           C  
ATOM   1571  O   ALA A 197      11.452 -35.500  -4.193  1.00 95.75           O  
ATOM   1572  CB  ALA A 197      13.625 -35.326  -6.646  1.00 95.75           C  
ATOM   1573  N   ALA A 198      10.468 -35.173  -6.209  1.00 94.79           N  
ATOM   1574  CA  ALA A 198       9.284 -34.516  -5.662  1.00 94.79           C  
ATOM   1575  C   ALA A 198       8.492 -35.466  -4.768  1.00 94.79           C  
ATOM   1576  O   ALA A 198       8.035 -35.077  -3.691  1.00 94.79           O  
ATOM   1577  CB  ALA A 198       8.398 -33.989  -6.789  1.00 94.79           C  
ATOM   1578  N   ARG A 199       8.377 -36.724  -5.190  1.00 95.46           N  
ATOM   1579  CA  ARG A 199       7.669 -37.735  -4.411  1.00 95.46           C  
ATOM   1580  C   ARG A 199       8.391 -38.019  -3.098  1.00 95.46           C  
ATOM   1581  O   ARG A 199       7.759 -38.115  -2.044  1.00 95.46           O  
ATOM   1582  CB  ARG A 199       7.516 -39.027  -5.216  1.00 95.46           C  
ATOM   1583  CG  ARG A 199       6.485 -38.941  -6.329  1.00 95.46           C  
ATOM   1584  CD  ARG A 199       6.215 -40.303  -6.953  1.00 95.46           C  
ATOM   1585  NE  ARG A 199       7.301 -40.716  -7.837  1.00 95.46           N  
ATOM   1586  CZ  ARG A 199       7.325 -41.851  -8.529  1.00 95.46           C  
ATOM   1587  NH1 ARG A 199       6.317 -42.713  -8.453  1.00 95.46           N1+
ATOM   1588  NH2 ARG A 199       8.365 -42.128  -9.303  1.00 95.46           N  
ATOM   1589  N   LEU A 200       9.732 -38.151  -3.186  1.00 96.41           N  
ATOM   1590  CA  LEU A 200      10.559 -38.430  -2.016  1.00 96.41           C  
ATOM   1591  C   LEU A 200      10.509 -37.270  -1.027  1.00 96.41           C  
ATOM   1592  O   LEU A 200      10.498 -37.485   0.188  1.00 96.41           O  
ATOM   1593  CB  LEU A 200      12.007 -38.696  -2.435  1.00 96.41           C  
ATOM   1594  CG  LEU A 200      12.258 -39.977  -3.233  1.00 96.41           C  
ATOM   1595  CD1 LEU A 200      13.709 -40.037  -3.697  1.00 96.41           C  
ATOM   1596  CD2 LEU A 200      11.907 -41.204  -2.398  1.00 96.41           C  
ATOM   1597  N   ALA A 201      10.474 -36.026  -1.551  1.00 96.17           N  
ATOM   1598  CA  ALA A 201      10.367 -34.847  -0.694  1.00 96.17           C  
ATOM   1599  C   ALA A 201       9.067 -34.865   0.104  1.00 96.17           C  
ATOM   1600  O   ALA A 201       9.033 -34.431   1.258  1.00 96.17           O  
ATOM   1601  CB  ALA A 201      10.457 -33.573  -1.530  1.00 96.17           C  
ATOM   1602  N   LYS A 202       8.041 -35.461  -0.359  1.00 94.89           N  
ATOM   1603  CA  LYS A 202       6.763 -35.597   0.332  1.00 94.89           C  
ATOM   1604  C   LYS A 202       6.872 -36.566   1.506  1.00 94.89           C  
ATOM   1605  O   LYS A 202       6.308 -36.321   2.575  1.00 94.89           O  
ATOM   1606  CB  LYS A 202       5.676 -36.068  -0.637  1.00 94.89           C  
ATOM   1607  CG  LYS A 202       4.272 -36.046  -0.051  1.00 94.89           C  
ATOM   1608  CD  LYS A 202       3.233 -36.497  -1.069  1.00 94.89           C  
ATOM   1609  CE  LYS A 202       1.847 -36.599  -0.448  1.00 94.89           C  
ATOM   1610  NZ  LYS A 202       0.835 -37.093  -1.430  1.00 94.89           N1+
ATOM   1611  N   ARG A 203       7.548 -37.570   1.223  1.00 96.95           N  
ATOM   1612  CA  ARG A 203       7.751 -38.541   2.294  1.00 96.95           C  
ATOM   1613  C   ARG A 203       8.508 -37.918   3.461  1.00 96.95           C  
ATOM   1614  O   ARG A 203       8.194 -38.183   4.624  1.00 96.95           O  
ATOM   1615  CB  ARG A 203       8.505 -39.767   1.774  1.00 96.95           C  
ATOM   1616  CG  ARG A 203       7.710 -40.605   0.785  1.00 96.95           C  
ATOM   1617  CD  ARG A 203       8.599 -41.593   0.041  1.00 96.95           C  
ATOM   1618  NE  ARG A 203       9.215 -42.554   0.952  1.00 96.95           N  
ATOM   1619  CZ  ARG A 203      10.064 -43.509   0.585  1.00 96.95           C  
ATOM   1620  NH1 ARG A 203      10.417 -43.650  -0.688  1.00 96.95           N1+
ATOM   1621  NH2 ARG A 203      10.565 -44.331   1.497  1.00 96.95           N  
ATOM   1622  N   VAL A 204       9.486 -37.077   3.110  1.00 96.28           N  
ATOM   1623  CA  VAL A 204      10.271 -36.386   4.127  1.00 96.28           C  
ATOM   1624  C   VAL A 204       9.378 -35.418   4.900  1.00 96.28           C  
ATOM   1625  O   VAL A 204       9.500 -35.291   6.120  1.00 96.28           O  
ATOM   1626  CB  VAL A 204      11.464 -35.626   3.503  1.00 96.28           C  
ATOM   1627  CG1 VAL A 204      12.161 -34.762   4.552  1.00 96.28           C  
ATOM   1628  CG2 VAL A 204      12.451 -36.609   2.875  1.00 96.28           C  
ATOM   1629  N   LEU A 205       8.549 -34.711   4.167  1.00 95.95           N  
ATOM   1630  CA  LEU A 205       7.596 -33.804   4.796  1.00 95.95           C  
ATOM   1631  C   LEU A 205       6.749 -34.537   5.831  1.00 95.95           C  
ATOM   1632  O   LEU A 205       6.547 -34.037   6.940  1.00 95.95           O  
ATOM   1633  CB  LEU A 205       6.690 -33.163   3.740  1.00 95.95           C  
ATOM   1634  CG  LEU A 205       5.580 -32.249   4.263  1.00 95.95           C  
ATOM   1635  CD1 LEU A 205       6.171 -30.939   4.776  1.00 95.95           C  
ATOM   1636  CD2 LEU A 205       4.547 -31.986   3.174  1.00 95.95           C  
ATOM   1637  N   GLU A 206       6.327 -35.741   5.451  1.00 95.75           N  
ATOM   1638  CA  GLU A 206       5.499 -36.538   6.350  1.00 95.75           C  
ATOM   1639  C   GLU A 206       6.265 -36.919   7.613  1.00 95.75           C  
ATOM   1640  O   GLU A 206       5.714 -36.882   8.715  1.00 95.75           O  
ATOM   1641  CB  GLU A 206       4.995 -37.799   5.641  1.00 95.75           C  
ATOM   1642  CG  GLU A 206       3.976 -37.521   4.544  1.00 95.75           C  
ATOM   1643  CD  GLU A 206       3.620 -38.755   3.731  1.00 95.75           C  
ATOM   1644  OE1 GLU A 206       2.736 -38.666   2.848  1.00 95.75           O  
ATOM   1645  OE2 GLU A 206       4.228 -39.820   3.979  1.00 95.75           O1-
ATOM   1646  N   LEU A 207       7.463 -37.339   7.387  1.00 95.18           N  
ATOM   1647  CA  LEU A 207       8.332 -37.670   8.510  1.00 95.18           C  
ATOM   1648  C   LEU A 207       8.528 -36.463   9.421  1.00 95.18           C  
ATOM   1649  O   LEU A 207       8.450 -36.585  10.645  1.00 95.18           O  
ATOM   1650  CB  LEU A 207       9.689 -38.171   8.008  1.00 95.18           C  
ATOM   1651  CG  LEU A 207      10.675 -38.644   9.076  1.00 95.18           C  
ATOM   1652  CD1 LEU A 207      10.083 -39.807   9.866  1.00 95.18           C  
ATOM   1653  CD2 LEU A 207      12.002 -39.044   8.442  1.00 95.18           C  
ATOM   1654  N   ALA A 208       8.779 -35.280   8.818  1.00 95.07           N  
ATOM   1655  CA  ALA A 208       8.974 -34.042   9.570  1.00 95.07           C  
ATOM   1656  C   ALA A 208       7.720 -33.677  10.360  1.00 95.07           C  
ATOM   1657  O   ALA A 208       7.810 -33.213  11.499  1.00 95.07           O  
ATOM   1658  CB  ALA A 208       9.357 -32.902   8.628  1.00 95.07           C  
ATOM   1659  N   GLU A 209       6.567 -33.906   9.822  1.00 94.42           N  
ATOM   1660  CA  GLU A 209       5.304 -33.628  10.498  1.00 94.42           C  
ATOM   1661  C   GLU A 209       5.129 -34.514  11.728  1.00 94.42           C  
ATOM   1662  O   GLU A 209       4.685 -34.045  12.779  1.00 94.42           O  
ATOM   1663  CB  GLU A 209       4.127 -33.822   9.538  1.00 94.42           C  
ATOM   1664  CG  GLU A 209       3.992 -32.718   8.499  1.00 94.42           C  
ATOM   1665  CD  GLU A 209       2.867 -32.964   7.506  1.00 94.42           C  
ATOM   1666  OE1 GLU A 209       2.428 -32.002   6.836  1.00 94.42           O  
ATOM   1667  OE2 GLU A 209       2.422 -34.128   7.396  1.00 94.42           O1-
ATOM   1668  N   LYS A 210       5.532 -35.798  11.609  1.00 94.76           N  
ATOM   1669  CA  LYS A 210       5.429 -36.746  12.713  1.00 94.76           C  
ATOM   1670  C   LYS A 210       6.359 -36.359  13.860  1.00 94.76           C  
ATOM   1671  O   LYS A 210       6.014 -36.531  15.031  1.00 94.76           O  
ATOM   1672  CB  LYS A 210       5.748 -38.164  12.237  1.00 94.76           C  
ATOM   1673  CG  LYS A 210       4.674 -38.774  11.348  1.00 94.76           C  
ATOM   1674  CD  LYS A 210       5.043 -40.188  10.916  1.00 94.76           C  
ATOM   1675  CE  LYS A 210       4.010 -40.769   9.960  1.00 94.76           C  
ATOM   1676  NZ  LYS A 210       4.409 -42.121   9.469  1.00 94.76           N1+
ATOM   1677  N   GLN A 211       7.404 -35.654  13.463  1.00 93.73           N  
ATOM   1678  CA  GLN A 211       8.405 -35.278  14.455  1.00 93.73           C  
ATOM   1679  C   GLN A 211       8.120 -33.892  15.028  1.00 93.73           C  
ATOM   1680  O   GLN A 211       8.744 -33.480  16.008  1.00 93.73           O  
ATOM   1681  CB  GLN A 211       9.807 -35.317  13.846  1.00 93.73           C  
ATOM   1682  CG  GLN A 211      10.298 -36.720  13.521  1.00 93.73           C  
ATOM   1683  CD  GLN A 211      11.675 -36.727  12.882  1.00 93.73           C  
ATOM   1684  NE2 GLN A 211      12.166 -37.915  12.545  1.00 93.73           N  
ATOM   1685  OE1 GLN A 211      12.291 -35.674  12.692  1.00 93.73           O  
ATOM   1686  N   GLY A 212       7.156 -33.215  14.361  1.00 92.58           N  
ATOM   1687  CA  GLY A 212       6.815 -31.858  14.755  1.00 92.58           C  
ATOM   1688  C   GLY A 212       7.889 -30.846  14.404  1.00 92.58           C  
ATOM   1689  O   GLY A 212       8.127 -29.899  15.157  1.00 92.58           O  
ATOM   1690  N   ASP A 213       8.680 -31.115  13.373  1.00 94.70           N  
ATOM   1691  CA  ASP A 213       9.756 -30.220  12.958  1.00 94.70           C  
ATOM   1692  C   ASP A 213       9.337 -29.380  11.755  1.00 94.70           C  
ATOM   1693  O   ASP A 213       9.533 -29.787  10.608  1.00 94.70           O  
ATOM   1694  CB  ASP A 213      11.020 -31.016  12.630  1.00 94.70           C  
ATOM   1695  CG  ASP A 213      12.250 -30.140  12.473  1.00 94.70           C  
ATOM   1696  OD1 ASP A 213      12.105 -28.932  12.185  1.00 94.70           O  
ATOM   1697  OD2 ASP A 213      13.374 -30.662  12.636  1.00 94.70           O1-
ATOM   1698  N   PRO A 214       8.721 -28.196  12.002  1.00 92.82           N  
ATOM   1699  CA  PRO A 214       8.224 -27.368  10.901  1.00 92.82           C  
ATOM   1700  C   PRO A 214       9.343 -26.851  10.000  1.00 92.82           C  
ATOM   1701  O   PRO A 214       9.122 -26.612   8.810  1.00 92.82           O  
ATOM   1702  CB  PRO A 214       7.523 -26.212  11.618  1.00 92.82           C  
ATOM   1703  CG  PRO A 214       8.112 -26.201  12.992  1.00 92.82           C  
ATOM   1704  CD  PRO A 214       8.515 -27.602  13.350  1.00 92.82           C  
ATOM   1705  N   GLU A 215      10.544 -26.643  10.555  1.00 96.14           N  
ATOM   1706  CA  GLU A 215      11.663 -26.148   9.759  1.00 96.14           C  
ATOM   1707  C   GLU A 215      12.056 -27.148   8.675  1.00 96.14           C  
ATOM   1708  O   GLU A 215      12.239 -26.774   7.516  1.00 96.14           O  
ATOM   1709  CB  GLU A 215      12.868 -25.844  10.655  1.00 96.14           C  
ATOM   1710  CG  GLU A 215      14.011 -25.146   9.934  1.00 96.14           C  
ATOM   1711  CD  GLU A 215      13.646 -23.754   9.439  1.00 96.14           C  
ATOM   1712  OE1 GLU A 215      14.320 -23.242   8.516  1.00 96.14           O  
ATOM   1713  OE2 GLU A 215      12.679 -23.171   9.979  1.00 96.14           O1-
ATOM   1714  N   VAL A 216      12.224 -28.399   9.028  1.00 95.33           N  
ATOM   1715  CA  VAL A 216      12.568 -29.442   8.066  1.00 95.33           C  
ATOM   1716  C   VAL A 216      11.430 -29.613   7.061  1.00 95.33           C  
ATOM   1717  O   VAL A 216      11.673 -29.792   5.865  1.00 95.33           O  
ATOM   1718  CB  VAL A 216      12.864 -30.786   8.769  1.00 95.33           C  
ATOM   1719  CG1 VAL A 216      13.042 -31.904   7.743  1.00 95.33           C  
ATOM   1720  CG2 VAL A 216      14.105 -30.663   9.652  1.00 95.33           C  
ATOM   1721  N   ALA A 217      10.154 -29.531   7.545  1.00 96.58           N  
ATOM   1722  CA  ALA A 217       8.993 -29.624   6.664  1.00 96.58           C  
ATOM   1723  C   ALA A 217       9.012 -28.518   5.612  1.00 96.58           C  
ATOM   1724  O   ALA A 217       8.743 -28.768   4.435  1.00 96.58           O  
ATOM   1725  CB  ALA A 217       7.702 -29.560   7.476  1.00 96.58           C  
ATOM   1726  N   LEU A 218       9.308 -27.289   6.023  1.00 96.65           N  
ATOM   1727  CA  LEU A 218       9.363 -26.144   5.122  1.00 96.65           C  
ATOM   1728  C   LEU A 218      10.440 -26.339   4.059  1.00 96.65           C  
ATOM   1729  O   LEU A 218      10.203 -26.087   2.876  1.00 96.65           O  
ATOM   1730  CB  LEU A 218       9.629 -24.856   5.905  1.00 96.65           C  
ATOM   1731  CG  LEU A 218       9.728 -23.571   5.082  1.00 96.65           C  
ATOM   1732  CD1 LEU A 218       8.401 -23.283   4.387  1.00 96.65           C  
ATOM   1733  CD2 LEU A 218      10.139 -22.399   5.968  1.00 96.65           C  
ATOM   1734  N   ARG A 219      11.661 -26.809   4.454  1.00 97.72           N  
ATOM   1735  CA  ARG A 219      12.753 -27.039   3.513  1.00 97.72           C  
ATOM   1736  C   ARG A 219      12.403 -28.151   2.529  1.00 97.72           C  
ATOM   1737  O   ARG A 219      12.835 -28.124   1.375  1.00 97.72           O  
ATOM   1738  CB  ARG A 219      14.042 -27.386   4.260  1.00 97.72           C  
ATOM   1739  CG  ARG A 219      14.652 -26.216   5.014  1.00 97.72           C  
ATOM   1740  CD  ARG A 219      15.886 -26.633   5.802  1.00 97.72           C  
ATOM   1741  NE  ARG A 219      16.594 -27.731   5.151  1.00 97.72           N  
ATOM   1742  CZ  ARG A 219      17.659 -28.350   5.655  1.00 97.72           C  
ATOM   1743  NH1 ARG A 219      18.161 -27.989   6.830  1.00 97.72           N1+
ATOM   1744  NH2 ARG A 219      18.226 -29.338   4.977  1.00 97.72           N  
ATOM   1745  N   ALA A 220      11.691 -29.162   3.012  1.00 96.84           N  
ATOM   1746  CA  ALA A 220      11.215 -30.211   2.115  1.00 96.84           C  
ATOM   1747  C   ALA A 220      10.328 -29.633   1.016  1.00 96.84           C  
ATOM   1748  O   ALA A 220      10.448 -30.013  -0.151  1.00 96.84           O  
ATOM   1749  CB  ALA A 220      10.456 -31.278   2.900  1.00 96.84           C  
ATOM   1750  N   VAL A 221       9.431 -28.702   1.385  1.00 96.59           N  
ATOM   1751  CA  VAL A 221       8.551 -28.053   0.419  1.00 96.59           C  
ATOM   1752  C   VAL A 221       9.377 -27.199  -0.541  1.00 96.59           C  
ATOM   1753  O   VAL A 221       9.102 -27.163  -1.743  1.00 96.59           O  
ATOM   1754  CB  VAL A 221       7.482 -27.184   1.119  1.00 96.59           C  
ATOM   1755  CG1 VAL A 221       6.628 -26.445   0.090  1.00 96.59           C  
ATOM   1756  CG2 VAL A 221       6.605 -28.046   2.026  1.00 96.59           C  
ATOM   1757  N   GLU A 222      10.426 -26.536   0.007  1.00 97.76           N  
ATOM   1758  CA  GLU A 222      11.308 -25.746  -0.846  1.00 97.76           C  
ATOM   1759  C   GLU A 222      11.942 -26.607  -1.934  1.00 97.76           C  
ATOM   1760  O   GLU A 222      12.121 -26.154  -3.067  1.00 97.76           O  
ATOM   1761  CB  GLU A 222      12.398 -25.067  -0.011  1.00 97.76           C  
ATOM   1762  CG  GLU A 222      11.896 -23.897   0.822  1.00 97.76           C  
ATOM   1763  CD  GLU A 222      12.963 -23.301   1.726  1.00 97.76           C  
ATOM   1764  OE1 GLU A 222      12.750 -22.193   2.269  1.00 97.76           O  
ATOM   1765  OE2 GLU A 222      14.022 -23.947   1.890  1.00 97.76           O1-
ATOM   1766  N   LEU A 223      12.274 -27.867  -1.578  1.00 97.69           N  
ATOM   1767  CA  LEU A 223      12.858 -28.791  -2.545  1.00 97.69           C  
ATOM   1768  C   LEU A 223      11.850 -29.150  -3.630  1.00 97.69           C  
ATOM   1769  O   LEU A 223      12.215 -29.301  -4.798  1.00 97.69           O  
ATOM   1770  CB  LEU A 223      13.346 -30.061  -1.844  1.00 97.69           C  
ATOM   1771  CG  LEU A 223      14.643 -29.938  -1.043  1.00 97.69           C  
ATOM   1772  CD1 LEU A 223      14.983 -31.268  -0.377  1.00 97.69           C  
ATOM   1773  CD2 LEU A 223      15.785 -29.477  -1.942  1.00 97.69           C  
ATOM   1774  N   VAL A 224      10.578 -29.300  -3.199  1.00 97.40           N  
ATOM   1775  CA  VAL A 224       9.535 -29.585  -4.178  1.00 97.40           C  
ATOM   1776  C   VAL A 224       9.414 -28.423  -5.160  1.00 97.40           C  
ATOM   1777  O   VAL A 224       9.243 -28.633  -6.364  1.00 97.40           O  
ATOM   1778  CB  VAL A 224       8.173 -29.850  -3.497  1.00 97.40           C  
ATOM   1779  CG1 VAL A 224       7.084 -30.090  -4.541  1.00 97.40           C  
ATOM   1780  CG2 VAL A 224       8.276 -31.041  -2.546  1.00 97.40           C  
ATOM   1781  N   VAL A 225       9.527 -27.204  -4.663  1.00 96.10           N  
ATOM   1782  CA  VAL A 225       9.474 -26.014  -5.506  1.00 96.10           C  
ATOM   1783  C   VAL A 225      10.644 -26.022  -6.487  1.00 96.10           C  
ATOM   1784  O   VAL A 225      10.470 -25.734  -7.672  1.00 96.10           O  
ATOM   1785  CB  VAL A 225       9.496 -24.719  -4.662  1.00 96.10           C  
ATOM   1786  CG1 VAL A 225       9.614 -23.490  -5.561  1.00 96.10           C  
ATOM   1787  CG2 VAL A 225       8.243 -24.629  -3.792  1.00 96.10           C  
ATOM   1788  N   ARG A 226      11.866 -26.312  -5.987  1.00 97.68           N  
ATOM   1789  CA  ARG A 226      13.040 -26.388  -6.852  1.00 97.68           C  
ATOM   1790  C   ARG A 226      12.849 -27.436  -7.944  1.00 97.68           C  
ATOM   1791  O   ARG A 226      13.276 -27.238  -9.082  1.00 97.68           O  
ATOM   1792  CB  ARG A 226      14.292 -26.709  -6.032  1.00 97.68           C  
ATOM   1793  CG  ARG A 226      14.789 -25.546  -5.189  1.00 97.68           C  
ATOM   1794  CD  ARG A 226      15.954 -25.954  -4.297  1.00 97.68           C  
ATOM   1795  NE  ARG A 226      17.121 -26.351  -5.080  1.00 97.68           N  
ATOM   1796  CZ  ARG A 226      18.260 -26.806  -4.567  1.00 97.68           C  
ATOM   1797  NH1 ARG A 226      18.409 -26.929  -3.253  1.00 97.68           N1+
ATOM   1798  NH2 ARG A 226      19.258 -27.138  -5.372  1.00 97.68           N  
ATOM   1799  N   VAL A 227      12.224 -28.552  -7.534  1.00 97.39           N  
ATOM   1800  CA  VAL A 227      11.939 -29.604  -8.504  1.00 97.39           C  
ATOM   1801  C   VAL A 227      10.982 -29.079  -9.572  1.00 97.39           C  
ATOM   1802  O   VAL A 227      11.156 -29.353 -10.761  1.00 97.39           O  
ATOM   1803  CB  VAL A 227      11.344 -30.857  -7.824  1.00 97.39           C  
ATOM   1804  CG1 VAL A 227      10.821 -31.841  -8.869  1.00 97.39           C  
ATOM   1805  CG2 VAL A 227      12.387 -31.526  -6.932  1.00 97.39           C  
ATOM   1806  N   ALA A 228       9.922 -28.396  -9.140  1.00 95.21           N  
ATOM   1807  CA  ALA A 228       8.994 -27.786 -10.089  1.00 95.21           C  
ATOM   1808  C   ALA A 228       9.725 -26.850 -11.047  1.00 95.21           C  
ATOM   1809  O   ALA A 228       9.452 -26.846 -12.249  1.00 95.21           O  
ATOM   1810  CB  ALA A 228       7.896 -27.029  -9.345  1.00 95.21           C  
ATOM   1811  N   GLU A 229      10.622 -26.112 -10.515  1.00 96.59           N  
ATOM   1812  CA  GLU A 229      11.414 -25.217 -11.352  1.00 96.59           C  
ATOM   1813  C   GLU A 229      12.262 -26.000 -12.349  1.00 96.59           C  
ATOM   1814  O   GLU A 229      12.400 -25.598 -13.506  1.00 96.59           O  
ATOM   1815  CB  GLU A 229      12.307 -24.323 -10.488  1.00 96.59           C  
ATOM   1816  CG  GLU A 229      11.555 -23.211  -9.771  1.00 96.59           C  
ATOM   1817  CD  GLU A 229      12.455 -22.334  -8.915  1.00 96.59           C  
ATOM   1818  OE1 GLU A 229      11.997 -21.264  -8.452  1.00 96.59           O  
ATOM   1819  OE2 GLU A 229      13.627 -22.719  -8.706  1.00 96.59           O1-
ATOM   1820  N   LEU A 230      12.880 -27.005 -11.809  1.00 96.72           N  
ATOM   1821  CA  LEU A 230      13.690 -27.865 -12.666  1.00 96.72           C  
ATOM   1822  C   LEU A 230      12.848 -28.458 -13.791  1.00 96.72           C  
ATOM   1823  O   LEU A 230      13.280 -28.487 -14.946  1.00 96.72           O  
ATOM   1824  CB  LEU A 230      14.331 -28.988 -11.847  1.00 96.72           C  
ATOM   1825  CG  LEU A 230      15.198 -29.982 -12.621  1.00 96.72           C  
ATOM   1826  CD1 LEU A 230      16.348 -29.257 -13.312  1.00 96.72           C  
ATOM   1827  CD2 LEU A 230      15.726 -31.069 -11.692  1.00 96.72           C  
ATOM   1828  N   LEU A 231      11.661 -28.924 -13.522  1.00 96.11           N  
ATOM   1829  CA  LEU A 231      10.762 -29.485 -14.526  1.00 96.11           C  
ATOM   1830  C   LEU A 231      10.379 -28.433 -15.561  1.00 96.11           C  
ATOM   1831  O   LEU A 231      10.217 -28.748 -16.741  1.00 96.11           O  
ATOM   1832  CB  LEU A 231       9.503 -30.048 -13.862  1.00 96.11           C  
ATOM   1833  CG  LEU A 231       9.671 -31.355 -13.086  1.00 96.11           C  
ATOM   1834  CD1 LEU A 231       8.393 -31.686 -12.322  1.00 96.11           C  
ATOM   1835  CD2 LEU A 231      10.046 -32.492 -14.030  1.00 96.11           C  
ATOM   1836  N   LEU A 232      10.138 -27.253 -15.086  1.00 94.01           N  
ATOM   1837  CA  LEU A 232       9.865 -26.158 -16.010  1.00 94.01           C  
ATOM   1838  C   LEU A 232      11.031 -25.955 -16.973  1.00 94.01           C  
ATOM   1839  O   LEU A 232      10.825 -25.783 -18.176  1.00 94.01           O  
ATOM   1840  CB  LEU A 232       9.592 -24.863 -15.240  1.00 94.01           C  
ATOM   1841  CG  LEU A 232       9.361 -23.608 -16.084  1.00 94.01           C  
ATOM   1842  CD1 LEU A 232       8.176 -23.813 -17.023  1.00 94.01           C  
ATOM   1843  CD2 LEU A 232       9.136 -22.395 -15.187  1.00 94.01           C  
ATOM   1844  N   ARG A 233      12.242 -25.981 -16.461  1.00 96.36           N  
ATOM   1845  CA  ARG A 233      13.424 -25.837 -17.303  1.00 96.36           C  
ATOM   1846  C   ARG A 233      13.520 -26.976 -18.312  1.00 96.36           C  
ATOM   1847  O   ARG A 233      13.878 -26.757 -19.472  1.00 96.36           O  
ATOM   1848  CB  ARG A 233      14.691 -25.786 -16.448  1.00 96.36           C  
ATOM   1849  CG  ARG A 233      14.893 -24.466 -15.722  1.00 96.36           C  
ATOM   1850  CD  ARG A 233      16.255 -24.395 -15.046  1.00 96.36           C  
ATOM   1851  NE  ARG A 233      16.298 -25.210 -13.834  1.00 96.36           N  
ATOM   1852  CZ  ARG A 233      17.379 -25.390 -13.081  1.00 96.36           C  
ATOM   1853  NH1 ARG A 233      18.532 -24.813 -13.399  1.00 96.36           N1+
ATOM   1854  NH2 ARG A 233      17.306 -26.152 -11.999  1.00 96.36           N  
ATOM   1855  N   ILE A 234      13.272 -28.171 -17.812  1.00 94.42           N  
ATOM   1856  CA  ILE A 234      13.285 -29.337 -18.688  1.00 94.42           C  
ATOM   1857  C   ILE A 234      12.250 -29.163 -19.797  1.00 94.42           C  
ATOM   1858  O   ILE A 234      12.529 -29.440 -20.965  1.00 94.42           O  
ATOM   1859  CB  ILE A 234      13.012 -30.638 -17.899  1.00 94.42           C  
ATOM   1860  CG1 ILE A 234      14.177 -30.942 -16.950  1.00 94.42           C  
ATOM   1861  CG2 ILE A 234      12.767 -31.808 -18.856  1.00 94.42           C  
ATOM   1862  CD1 ILE A 234      13.905 -32.086 -15.983  1.00 94.42           C  
ATOM   1863  N   ALA A 235      11.071 -28.670 -19.456  1.00 90.05           N  
ATOM   1864  CA  ALA A 235       9.993 -28.434 -20.413  1.00 90.05           C  
ATOM   1865  C   ALA A 235      10.414 -27.419 -21.472  1.00 90.05           C  
ATOM   1866  O   ALA A 235      10.118 -27.591 -22.657  1.00 90.05           O  
ATOM   1867  CB  ALA A 235       8.736 -27.956 -19.691  1.00 90.05           C  
ATOM   1868  N   LYS A 236      11.190 -26.455 -21.110  1.00 90.30           N  
ATOM   1869  CA  LYS A 236      11.630 -25.419 -22.039  1.00 90.30           C  
ATOM   1870  C   LYS A 236      12.659 -25.966 -23.025  1.00 90.30           C  
ATOM   1871  O   LYS A 236      12.619 -25.643 -24.214  1.00 90.30           O  
ATOM   1872  CB  LYS A 236      12.216 -24.229 -21.277  1.00 90.30           C  
ATOM   1873  CG  LYS A 236      11.173 -23.364 -20.585  1.00 90.30           C  
ATOM   1874  CD  LYS A 236      11.809 -22.158 -19.904  1.00 90.30           C  
ATOM   1875  CE  LYS A 236      10.760 -21.250 -19.279  1.00 90.30           C  
ATOM   1876  NZ  LYS A 236      11.379 -20.069 -18.605  1.00 90.30           N1+
ATOM   1877  N   GLU A 237      13.383 -26.812 -22.449  1.00 88.89           N  
ATOM   1878  CA  GLU A 237      14.443 -27.364 -23.286  1.00 88.89           C  
ATOM   1879  C   GLU A 237      13.900 -28.427 -24.236  1.00 88.89           C  
ATOM   1880  O   GLU A 237      14.356 -28.541 -25.376  1.00 88.89           O  
ATOM   1881  CB  GLU A 237      15.560 -27.953 -22.420  1.00 88.89           C  
ATOM   1882  CG  GLU A 237      16.361 -26.910 -21.655  1.00 88.89           C  
ATOM   1883  CD  GLU A 237      17.265 -26.074 -22.547  1.00 88.89           C  
ATOM   1884  OE1 GLU A 237      17.695 -24.979 -22.120  1.00 88.89           O  
ATOM   1885  OE2 GLU A 237      17.543 -26.518 -23.684  1.00 88.89           O1-
ATOM   1886  N   SER A 238      12.974 -29.235 -23.836  1.00 89.75           N  
ATOM   1887  CA  SER A 238      12.448 -30.347 -24.621  1.00 89.75           C  
ATOM   1888  C   SER A 238      11.309 -29.893 -25.528  1.00 89.75           C  
ATOM   1889  O   SER A 238      11.013 -30.542 -26.533  1.00 89.75           O  
ATOM   1890  CB  SER A 238      11.962 -31.469 -23.702  1.00 89.75           C  
ATOM   1891  OG  SER A 238      10.836 -31.051 -22.949  1.00 89.75           O  
ATOM   1892  N   GLY A 239      10.681 -28.754 -25.185  1.00 83.60           N  
ATOM   1893  CA  GLY A 239       9.454 -28.322 -25.833  1.00 83.60           C  
ATOM   1894  C   GLY A 239       8.263 -29.201 -25.503  1.00 83.60           C  
ATOM   1895  O   GLY A 239       7.269 -29.209 -26.231  1.00 83.60           O  
ATOM   1896  N   SER A 240       8.404 -30.024 -24.493  1.00 82.49           N  
ATOM   1897  CA  SER A 240       7.368 -30.992 -24.145  1.00 82.49           C  
ATOM   1898  C   SER A 240       6.250 -30.337 -23.339  1.00 82.49           C  
ATOM   1899  O   SER A 240       6.495 -29.782 -22.267  1.00 82.49           O  
ATOM   1900  CB  SER A 240       7.964 -32.155 -23.353  1.00 82.49           C  
ATOM   1901  OG  SER A 240       6.943 -33.003 -22.857  1.00 82.49           O  
ATOM   1902  N   SER A 241       5.021 -30.321 -23.907  1.00 80.30           N  
ATOM   1903  CA  SER A 241       3.842 -29.850 -23.186  1.00 80.30           C  
ATOM   1904  C   SER A 241       3.545 -30.732 -21.978  1.00 80.30           C  
ATOM   1905  O   SER A 241       3.051 -30.250 -20.957  1.00 80.30           O  
ATOM   1906  CB  SER A 241       2.626 -29.813 -24.113  1.00 80.30           C  
ATOM   1907  OG  SER A 241       2.355 -31.100 -24.639  1.00 80.30           O  
ATOM   1908  N   GLU A 242       3.933 -32.022 -22.078  1.00 83.80           N  
ATOM   1909  CA  GLU A 242       3.725 -32.970 -20.988  1.00 83.80           C  
ATOM   1910  C   GLU A 242       4.555 -32.595 -19.764  1.00 83.80           C  
ATOM   1911  O   GLU A 242       4.069 -32.665 -18.633  1.00 83.80           O  
ATOM   1912  CB  GLU A 242       4.066 -34.392 -21.440  1.00 83.80           C  
ATOM   1913  CG  GLU A 242       3.693 -35.465 -20.428  1.00 83.80           C  
ATOM   1914  CD  GLU A 242       3.979 -36.876 -20.916  1.00 83.80           C  
ATOM   1915  OE1 GLU A 242       3.742 -37.842 -20.155  1.00 83.80           O  
ATOM   1916  OE2 GLU A 242       4.444 -37.018 -22.069  1.00 83.80           O1-
ATOM   1917  N   ALA A 243       5.860 -32.221 -20.003  1.00 85.45           N  
ATOM   1918  CA  ALA A 243       6.738 -31.797 -18.916  1.00 85.45           C  
ATOM   1919  C   ALA A 243       6.192 -30.553 -18.223  1.00 85.45           C  
ATOM   1920  O   ALA A 243       6.288 -30.422 -17.000  1.00 85.45           O  
ATOM   1921  CB  ALA A 243       8.147 -31.533 -19.442  1.00 85.45           C  
ATOM   1922  N   LEU A 244       5.615 -29.652 -19.047  1.00 84.45           N  
ATOM   1923  CA  LEU A 244       5.007 -28.443 -18.503  1.00 84.45           C  
ATOM   1924  C   LEU A 244       3.835 -28.787 -17.590  1.00 84.45           C  
ATOM   1925  O   LEU A 244       3.680 -28.193 -16.521  1.00 84.45           O  
ATOM   1926  CB  LEU A 244       4.535 -27.524 -19.633  1.00 84.45           C  
ATOM   1927  CG  LEU A 244       5.608 -26.654 -20.291  1.00 84.45           C  
ATOM   1928  CD1 LEU A 244       5.065 -26.015 -21.564  1.00 84.45           C  
ATOM   1929  CD2 LEU A 244       6.101 -25.586 -19.320  1.00 84.45           C  
ATOM   1930  N   THR A 245       2.991 -29.740 -18.056  1.00 80.99           N  
ATOM   1931  CA  THR A 245       1.853 -30.189 -17.262  1.00 80.99           C  
ATOM   1932  C   THR A 245       2.320 -30.812 -15.950  1.00 80.99           C  
ATOM   1933  O   THR A 245       1.736 -30.559 -14.895  1.00 80.99           O  
ATOM   1934  CB  THR A 245       0.995 -31.205 -18.039  1.00 80.99           C  
ATOM   1935  CG2 THR A 245      -0.201 -31.663 -17.210  1.00 80.99           C  
ATOM   1936  OG1 THR A 245       0.519 -30.596 -19.247  1.00 80.99           O  
ATOM   1937  N   ARG A 246       3.314 -31.501 -16.047  1.00 86.84           N  
ATOM   1938  CA  ARG A 246       3.861 -32.137 -14.853  1.00 86.84           C  
ATOM   1939  C   ARG A 246       4.439 -31.100 -13.896  1.00 86.84           C  
ATOM   1940  O   ARG A 246       4.294 -31.223 -12.678  1.00 86.84           O  
ATOM   1941  CB  ARG A 246       4.937 -33.158 -15.232  1.00 86.84           C  
ATOM   1942  CG  ARG A 246       4.389 -34.418 -15.884  1.00 86.84           C  
ATOM   1943  CD  ARG A 246       5.493 -35.422 -16.185  1.00 86.84           C  
ATOM   1944  NE  ARG A 246       5.005 -36.527 -17.005  1.00 86.84           N  
ATOM   1945  CZ  ARG A 246       5.768 -37.503 -17.491  1.00 86.84           C  
ATOM   1946  NH1 ARG A 246       7.072 -37.531 -17.247  1.00 86.84           N1+
ATOM   1947  NH2 ARG A 246       5.220 -38.461 -18.227  1.00 86.84           N  
ATOM   1948  N   ALA A 247       5.251 -30.168 -14.458  1.00 88.66           N  
ATOM   1949  CA  ALA A 247       5.775 -29.074 -13.645  1.00 88.66           C  
ATOM   1950  C   ALA A 247       4.655 -28.360 -12.896  1.00 88.66           C  
ATOM   1951  O   ALA A 247       4.795 -28.041 -11.713  1.00 88.66           O  
ATOM   1952  CB  ALA A 247       6.543 -28.083 -14.517  1.00 88.66           C  
ATOM   1953  N   TRP A 248       3.674 -28.226 -13.554  1.00 82.57           N  
ATOM   1954  CA  TRP A 248       2.503 -27.572 -12.977  1.00 82.57           C  
ATOM   1955  C   TRP A 248       1.949 -28.379 -11.808  1.00 82.57           C  
ATOM   1956  O   TRP A 248       1.677 -27.829 -10.739  1.00 82.57           O  
ATOM   1957  CB  TRP A 248       1.418 -27.376 -14.039  1.00 82.57           C  
ATOM   1958  CG  TRP A 248       0.164 -26.740 -13.518  1.00 82.57           C  
ATOM   1959  CD1 TRP A 248      -0.987 -27.376 -13.143  1.00 82.57           C  
ATOM   1960  CD2 TRP A 248      -0.066 -25.342 -13.318  1.00 82.57           C  
ATOM   1961  CE2 TRP A 248      -1.380 -25.201 -12.819  1.00 82.57           C  
ATOM   1962  CE3 TRP A 248       0.712 -24.194 -13.514  1.00 82.57           C  
ATOM   1963  NE1 TRP A 248      -1.919 -26.455 -12.721  1.00 82.57           N  
ATOM   1964  CZ2 TRP A 248      -1.932 -23.956 -12.511  1.00 82.57           C  
ATOM   1965  CZ3 TRP A 248       0.161 -22.955 -13.207  1.00 82.57           C  
ATOM   1966  CH2 TRP A 248      -1.149 -22.848 -12.712  1.00 82.57           C  
ATOM   1967  N   ARG A 249       1.646 -29.682 -11.993  1.00 83.80           N  
ATOM   1968  CA  ARG A 249       1.123 -30.560 -10.949  1.00 83.80           C  
ATOM   1969  C   ARG A 249       2.010 -30.524  -9.710  1.00 83.80           C  
ATOM   1970  O   ARG A 249       1.512 -30.458  -8.585  1.00 83.80           O  
ATOM   1971  CB  ARG A 249       1.001 -31.995 -11.466  1.00 83.80           C  
ATOM   1972  CG  ARG A 249      -0.144 -32.203 -12.443  1.00 83.80           C  
ATOM   1973  CD  ARG A 249      -0.273 -33.661 -12.860  1.00 83.80           C  
ATOM   1974  NE  ARG A 249      -1.142 -33.815 -14.024  1.00 83.80           N  
ATOM   1975  CZ  ARG A 249      -1.313 -34.949 -14.698  1.00 83.80           C  
ATOM   1976  NH1 ARG A 249      -0.674 -36.055 -14.337  1.00 83.80           N1+
ATOM   1977  NH2 ARG A 249      -2.129 -34.977 -15.741  1.00 83.80           N  
ATOM   1978  N   VAL A 250       3.247 -30.478  -9.949  1.00 88.05           N  
ATOM   1979  CA  VAL A 250       4.201 -30.467  -8.845  1.00 88.05           C  
ATOM   1980  C   VAL A 250       4.146 -29.121  -8.128  1.00 88.05           C  
ATOM   1981  O   VAL A 250       4.216 -29.062  -6.898  1.00 88.05           O  
ATOM   1982  CB  VAL A 250       5.638 -30.754  -9.333  1.00 88.05           C  
ATOM   1983  CG1 VAL A 250       6.644 -30.545  -8.202  1.00 88.05           C  
ATOM   1984  CG2 VAL A 250       5.739 -32.174  -9.887  1.00 88.05           C  
ATOM   1985  N   ALA A 251       4.031 -28.024  -8.843  1.00 86.13           N  
ATOM   1986  CA  ALA A 251       3.933 -26.692  -8.251  1.00 86.13           C  
ATOM   1987  C   ALA A 251       2.685 -26.570  -7.381  1.00 86.13           C  
ATOM   1988  O   ALA A 251       2.738 -26.010  -6.282  1.00 86.13           O  
ATOM   1989  CB  ALA A 251       3.926 -25.623  -9.340  1.00 86.13           C  
ATOM   1990  N   ILE A 252       1.700 -27.114  -7.843  1.00 80.40           N  
ATOM   1991  CA  ILE A 252       0.450 -27.079  -7.091  1.00 80.40           C  
ATOM   1992  C   ILE A 252       0.602 -27.881  -5.800  1.00 80.40           C  
ATOM   1993  O   ILE A 252       0.157 -27.446  -4.736  1.00 80.40           O  
ATOM   1994  CB  ILE A 252      -0.728 -27.627  -7.927  1.00 80.40           C  
ATOM   1995  CG1 ILE A 252      -1.105 -26.636  -9.034  1.00 80.40           C  
ATOM   1996  CG2 ILE A 252      -1.933 -27.928  -7.030  1.00 80.40           C  
ATOM   1997  CD1 ILE A 252      -2.142 -27.166 -10.013  1.00 80.40           C  
ATOM   1998  N   GLU A 253       1.097 -28.922  -6.072  1.00 85.20           N  
ATOM   1999  CA  GLU A 253       1.335 -29.767  -4.907  1.00 85.20           C  
ATOM   2000  C   GLU A 253       2.208 -29.056  -3.876  1.00 85.20           C  
ATOM   2001  O   GLU A 253       1.964 -29.157  -2.672  1.00 85.20           O  
ATOM   2002  CB  GLU A 253       1.987 -31.088  -5.325  1.00 85.20           C  
ATOM   2003  CG  GLU A 253       2.096 -32.105  -4.197  1.00 85.20           C  
ATOM   2004  CD  GLU A 253       2.593 -33.465  -4.661  1.00 85.20           C  
ATOM   2005  OE1 GLU A 253       2.687 -34.393  -3.827  1.00 85.20           O  
ATOM   2006  OE2 GLU A 253       2.892 -33.602  -5.869  1.00 85.20           O1-
ATOM   2007  N   ALA A 254       3.219 -28.425  -4.326  1.00 89.11           N  
ATOM   2008  CA  ALA A 254       4.101 -27.668  -3.441  1.00 89.11           C  
ATOM   2009  C   ALA A 254       3.323 -26.607  -2.668  1.00 89.11           C  
ATOM   2010  O   ALA A 254       3.576 -26.386  -1.482  1.00 89.11           O  
ATOM   2011  CB  ALA A 254       5.229 -27.020  -4.242  1.00 89.11           C  
ATOM   2012  N   PHE A 255       2.396 -25.986  -3.361  1.00 82.55           N  
ATOM   2013  CA  PHE A 255       1.551 -24.975  -2.737  1.00 82.55           C  
ATOM   2014  C   PHE A 255       0.738 -25.578  -1.597  1.00 82.55           C  
ATOM   2015  O   PHE A 255       0.691 -25.023  -0.498  1.00 82.55           O  
ATOM   2016  CB  PHE A 255       0.617 -24.341  -3.770  1.00 82.55           C  
ATOM   2017  CG  PHE A 255      -0.193 -23.192  -3.232  1.00 82.55           C  
ATOM   2018  CD1 PHE A 255      -1.454 -23.406  -2.688  1.00 82.55           C  
ATOM   2019  CD2 PHE A 255       0.305 -21.896  -3.272  1.00 82.55           C  
ATOM   2020  CE1 PHE A 255      -2.205 -22.345  -2.189  1.00 82.55           C  
ATOM   2021  CE2 PHE A 255      -0.440 -20.831  -2.775  1.00 82.55           C  
ATOM   2022  CZ  PHE A 255      -1.695 -21.057  -2.235  1.00 82.55           C  
ATOM   2023  N   GLN A 256       0.137 -26.760  -1.845  1.00 83.33           N  
ATOM   2024  CA  GLN A 256      -0.670 -27.449  -0.844  1.00 83.33           C  
ATOM   2025  C   GLN A 256       0.182 -27.882   0.346  1.00 83.33           C  
ATOM   2026  O   GLN A 256      -0.244 -27.767   1.496  1.00 83.33           O  
ATOM   2027  CB  GLN A 256      -1.368 -28.662  -1.459  1.00 83.33           C  
ATOM   2028  CG  GLN A 256      -2.438 -28.303  -2.482  1.00 83.33           C  
ATOM   2029  CD  GLN A 256      -3.006 -29.518  -3.190  1.00 83.33           C  
ATOM   2030  NE2 GLN A 256      -4.159 -29.348  -3.829  1.00 83.33           N  
ATOM   2031  OE1 GLN A 256      -2.413 -30.601  -3.162  1.00 83.33           O  
ATOM   2032  N   LEU A 257       1.346 -28.317   0.049  1.00 87.93           N  
ATOM   2033  CA  LEU A 257       2.255 -28.753   1.104  1.00 87.93           C  
ATOM   2034  C   LEU A 257       2.711 -27.570   1.952  1.00 87.93           C  
ATOM   2035  O   LEU A 257       2.870 -27.699   3.168  1.00 87.93           O  
ATOM   2036  CB  LEU A 257       3.471 -29.464   0.504  1.00 87.93           C  
ATOM   2037  CG  LEU A 257       3.204 -30.813  -0.166  1.00 87.93           C  
ATOM   2038  CD1 LEU A 257       4.486 -31.356  -0.791  1.00 87.93           C  
ATOM   2039  CD2 LEU A 257       2.632 -31.805   0.839  1.00 87.93           C  
ATOM   2040  N   ALA A 258       2.903 -26.426   1.304  1.00 86.77           N  
ATOM   2041  CA  ALA A 258       3.279 -25.211   2.021  1.00 86.77           C  
ATOM   2042  C   ALA A 258       2.185 -24.791   2.998  1.00 86.77           C  
ATOM   2043  O   ALA A 258       2.476 -24.310   4.096  1.00 86.77           O  
ATOM   2044  CB  ALA A 258       3.572 -24.081   1.037  1.00 86.77           C  
ATOM   2045  N   VAL A 259       0.985 -24.998   2.674  1.00 80.99           N  
ATOM   2046  CA  VAL A 259      -0.154 -24.690   3.534  1.00 80.99           C  
ATOM   2047  C   VAL A 259      -0.127 -25.588   4.768  1.00 80.99           C  
ATOM   2048  O   VAL A 259      -0.369 -25.127   5.885  1.00 80.99           O  
ATOM   2049  CB  VAL A 259      -1.494 -24.856   2.782  1.00 80.99           C  
ATOM   2050  CG1 VAL A 259      -2.672 -24.740   3.747  1.00 80.99           C  
ATOM   2051  CG2 VAL A 259      -1.609 -23.820   1.665  1.00 80.99           C  
ATOM   2052  N   ARG A 260       0.133 -26.798   4.490  1.00 85.18           N  
ATOM   2053  CA  ARG A 260       0.214 -27.738   5.603  1.00 85.18           C  
ATOM   2054  C   ARG A 260       1.304 -27.328   6.588  1.00 85.18           C  
ATOM   2055  O   ARG A 260       1.117 -27.420   7.802  1.00 85.18           O  
ATOM   2056  CB  ARG A 260       0.475 -29.156   5.092  1.00 85.18           C  
ATOM   2057  CG  ARG A 260      -0.713 -29.783   4.381  1.00 85.18           C  
ATOM   2058  CD  ARG A 260      -0.329 -31.075   3.673  1.00 85.18           C  
ATOM   2059  NE  ARG A 260       0.144 -32.086   4.614  1.00 85.18           N  
ATOM   2060  CZ  ARG A 260       0.618 -33.280   4.270  1.00 85.18           C  
ATOM   2061  NH1 ARG A 260       0.692 -33.638   2.993  1.00 85.18           N1+
ATOM   2062  NH2 ARG A 260       1.021 -34.123   5.209  1.00 85.18           N  
ATOM   2063  N   VAL A 261       2.406 -26.919   6.065  1.00 88.70           N  
ATOM   2064  CA  VAL A 261       3.523 -26.477   6.892  1.00 88.70           C  
ATOM   2065  C   VAL A 261       3.124 -25.228   7.676  1.00 88.70           C  
ATOM   2066  O   VAL A 261       3.490 -25.077   8.844  1.00 88.70           O  
ATOM   2067  CB  VAL A 261       4.782 -26.194   6.044  1.00 88.70           C  
ATOM   2068  CG1 VAL A 261       5.872 -25.543   6.894  1.00 88.70           C  
ATOM   2069  CG2 VAL A 261       5.296 -27.485   5.407  1.00 88.70           C  
ATOM   2070  N   LEU A 262       2.426 -24.326   7.043  1.00 84.14           N  
ATOM   2071  CA  LEU A 262       1.921 -23.128   7.705  1.00 84.14           C  
ATOM   2072  C   LEU A 262       1.050 -23.494   8.902  1.00 84.14           C  
ATOM   2073  O   LEU A 262       1.208 -22.928   9.986  1.00 84.14           O  
ATOM   2074  CB  LEU A 262       1.122 -22.268   6.722  1.00 84.14           C  
ATOM   2075  CG  LEU A 262       0.504 -20.989   7.287  1.00 84.14           C  
ATOM   2076  CD1 LEU A 262       1.596 -20.038   7.765  1.00 84.14           C  
ATOM   2077  CD2 LEU A 262      -0.379 -20.315   6.243  1.00 84.14           C  
ATOM   2078  N   LYS A 263       0.236 -24.469   8.696  1.00 83.84           N  
ATOM   2079  CA  LYS A 263      -0.649 -24.914   9.767  1.00 83.84           C  
ATOM   2080  C   LYS A 263       0.143 -25.530  10.916  1.00 83.84           C  
ATOM   2081  O   LYS A 263      -0.162 -25.291  12.087  1.00 83.84           O  
ATOM   2082  CB  LYS A 263      -1.671 -25.920   9.236  1.00 83.84           C  
ATOM   2083  CG  LYS A 263      -2.744 -25.303   8.349  1.00 83.84           C  
ATOM   2084  CD  LYS A 263      -3.762 -26.342   7.900  1.00 83.84           C  
ATOM   2085  CE  LYS A 263      -4.829 -25.729   7.003  1.00 83.84           C  
ATOM   2086  NZ  LYS A 263      -5.804 -26.753   6.522  1.00 83.84           N1+
ATOM   2087  N   LEU A 264       1.087 -26.338  10.494  1.00 87.55           N  
ATOM   2088  CA  LEU A 264       1.966 -26.948  11.487  1.00 87.55           C  
ATOM   2089  C   LEU A 264       2.698 -25.881  12.293  1.00 87.55           C  
ATOM   2090  O   LEU A 264       2.782 -25.971  13.520  1.00 87.55           O  
ATOM   2091  CB  LEU A 264       2.978 -27.876  10.810  1.00 87.55           C  
ATOM   2092  CG  LEU A 264       3.940 -28.621  11.736  1.00 87.55           C  
ATOM   2093  CD1 LEU A 264       3.165 -29.520  12.694  1.00 87.55           C  
ATOM   2094  CD2 LEU A 264       4.942 -29.434  10.924  1.00 87.55           C  
ATOM   2095  N   ALA A 265       3.231 -24.872  11.661  1.00 90.30           N  
ATOM   2096  CA  ALA A 265       3.956 -23.773  12.294  1.00 90.30           C  
ATOM   2097  C   ALA A 265       3.044 -22.979  13.225  1.00 90.30           C  
ATOM   2098  O   ALA A 265       3.462 -22.569  14.311  1.00 90.30           O  
ATOM   2099  CB  ALA A 265       4.560 -22.855  11.235  1.00 90.30           C  
ATOM   2100  N   GLN A 266       1.836 -22.793  12.854  1.00 86.84           N  
ATOM   2101  CA  GLN A 266       0.869 -22.071  13.675  1.00 86.84           C  
ATOM   2102  C   GLN A 266       0.540 -22.846  14.947  1.00 86.84           C  
ATOM   2103  O   GLN A 266       0.414 -22.259  16.024  1.00 86.84           O  
ATOM   2104  CB  GLN A 266      -0.410 -21.796  12.881  1.00 86.84           C  
ATOM   2105  CG  GLN A 266      -0.251 -20.723  11.813  1.00 86.84           C  
ATOM   2106  CD  GLN A 266      -1.506 -20.535  10.980  1.00 86.84           C  
ATOM   2107  NE2 GLN A 266      -1.628 -19.374  10.346  1.00 86.84           N  
ATOM   2108  OE1 GLN A 266      -2.357 -21.427  10.905  1.00 86.84           O  
ATOM   2109  N   LYS A 267       0.413 -24.173  14.835  1.00 84.86           N  
ATOM   2110  CA  LYS A 267       0.106 -25.032  15.975  1.00 84.86           C  
ATOM   2111  C   LYS A 267       1.237 -25.009  17.000  1.00 84.86           C  
ATOM   2112  O   LYS A 267       0.990 -25.068  18.206  1.00 84.86           O  
ATOM   2113  CB  LYS A 267      -0.153 -26.467  15.512  1.00 84.86           C  
ATOM   2114  CG  LYS A 267      -1.517 -26.673  14.870  1.00 84.86           C  
ATOM   2115  CD  LYS A 267      -1.757 -28.137  14.527  1.00 84.86           C  
ATOM   2116  CE  LYS A 267      -3.097 -28.337  13.832  1.00 84.86           C  
ATOM   2117  NZ  LYS A 267      -3.324 -29.767  13.465  1.00 84.86           N1+
ATOM   2118  N   GLN A 268       2.464 -24.697  16.498  1.00 93.08           N  
ATOM   2119  CA  GLN A 268       3.641 -24.736  17.359  1.00 93.08           C  
ATOM   2120  C   GLN A 268       4.073 -23.330  17.766  1.00 93.08           C  
ATOM   2121  O   GLN A 268       5.115 -23.154  18.401  1.00 93.08           O  
ATOM   2122  CB  GLN A 268       4.794 -25.459  16.661  1.00 93.08           C  
ATOM   2123  CG  GLN A 268       4.565 -26.953  16.481  1.00 93.08           C  
ATOM   2124  CD  GLN A 268       5.798 -27.680  15.976  1.00 93.08           C  
ATOM   2125  NE2 GLN A 268       5.615 -28.919  15.532  1.00 93.08           N  
ATOM   2126  OE1 GLN A 268       6.904 -27.132  15.985  1.00 93.08           O  
ATOM   2127  N   ASN A 269       3.304 -22.375  17.335  1.00 89.14           N  
ATOM   2128  CA  ASN A 269       3.594 -20.965  17.580  1.00 89.14           C  
ATOM   2129  C   ASN A 269       4.953 -20.565  17.013  1.00 89.14           C  
ATOM   2130  O   ASN A 269       5.719 -19.856  17.668  1.00 89.14           O  
ATOM   2131  CB  ASN A 269       3.531 -20.657  19.077  1.00 89.14           C  
ATOM   2132  CG  ASN A 269       2.147 -20.863  19.658  1.00 89.14           C  
ATOM   2133  ND2 ASN A 269       2.068 -21.602  20.758  1.00 89.14           N  
ATOM   2134  OD1 ASN A 269       1.154 -20.361  19.123  1.00 89.14           O  
ATOM   2135  N   ASP A 270       5.410 -21.191  15.913  1.00 95.64           N  
ATOM   2136  CA  ASP A 270       6.639 -20.808  15.225  1.00 95.64           C  
ATOM   2137  C   ASP A 270       6.366 -19.744  14.165  1.00 95.64           C  
ATOM   2138  O   ASP A 270       6.087 -20.069  13.009  1.00 95.64           O  
ATOM   2139  CB  ASP A 270       7.300 -22.030  14.586  1.00 95.64           C  
ATOM   2140  CG  ASP A 270       8.737 -21.776  14.165  1.00 95.64           C  
ATOM   2141  OD1 ASP A 270       9.090 -20.612  13.874  1.00 95.64           O  
ATOM   2142  OD2 ASP A 270       9.522 -22.747  14.121  1.00 95.64           O1-
ATOM   2143  N   SER A 271       6.428 -18.412  14.607  1.00 89.69           N  
ATOM   2144  CA  SER A 271       6.026 -17.301  13.751  1.00 89.69           C  
ATOM   2145  C   SER A 271       6.989 -17.130  12.580  1.00 89.69           C  
ATOM   2146  O   SER A 271       6.577 -16.748  11.483  1.00 89.69           O  
ATOM   2147  CB  SER A 271       5.954 -16.003  14.554  1.00 89.69           C  
ATOM   2148  OG  SER A 271       7.191 -15.734  15.191  1.00 89.69           O  
ATOM   2149  N   GLU A 272       8.261 -17.454  12.766  1.00 94.91           N  
ATOM   2150  CA  GLU A 272       9.245 -17.305  11.699  1.00 94.91           C  
ATOM   2151  C   GLU A 272       8.994 -18.305  10.574  1.00 94.91           C  
ATOM   2152  O   GLU A 272       9.010 -17.940   9.396  1.00 94.91           O  
ATOM   2153  CB  GLU A 272      10.664 -17.476  12.248  1.00 94.91           C  
ATOM   2154  CG  GLU A 272      11.757 -17.159  11.238  1.00 94.91           C  
ATOM   2155  CD  GLU A 272      13.157 -17.229  11.826  1.00 94.91           C  
ATOM   2156  OE1 GLU A 272      14.141 -17.061  11.072  1.00 94.91           O  
ATOM   2157  OE2 GLU A 272      13.270 -17.454  13.052  1.00 94.91           O1-
ATOM   2158  N   VAL A 273       8.797 -19.529  10.957  1.00 91.45           N  
ATOM   2159  CA  VAL A 273       8.545 -20.559   9.953  1.00 91.45           C  
ATOM   2160  C   VAL A 273       7.222 -20.277   9.243  1.00 91.45           C  
ATOM   2161  O   VAL A 273       7.113 -20.457   8.028  1.00 91.45           O  
ATOM   2162  CB  VAL A 273       8.521 -21.970  10.582  1.00 91.45           C  
ATOM   2163  CG1 VAL A 273       8.110 -23.016   9.547  1.00 91.45           C  
ATOM   2164  CG2 VAL A 273       9.887 -22.312  11.175  1.00 91.45           C  
ATOM   2165  N   ALA A 274       6.203 -19.787   9.954  1.00 84.39           N  
ATOM   2166  CA  ALA A 274       4.923 -19.420   9.354  1.00 84.39           C  
ATOM   2167  C   ALA A 274       5.103 -18.334   8.296  1.00 84.39           C  
ATOM   2168  O   ALA A 274       4.511 -18.405   7.217  1.00 84.39           O  
ATOM   2169  CB  ALA A 274       3.946 -18.953  10.431  1.00 84.39           C  
ATOM   2170  N   ARG A 275       5.915 -17.315   8.605  1.00 84.79           N  
ATOM   2171  CA  ARG A 275       6.199 -16.232   7.668  1.00 84.79           C  
ATOM   2172  C   ARG A 275       6.897 -16.758   6.419  1.00 84.79           C  
ATOM   2173  O   ARG A 275       6.537 -16.391   5.299  1.00 84.79           O  
ATOM   2174  CB  ARG A 275       7.058 -15.156   8.335  1.00 84.79           C  
ATOM   2175  CG  ARG A 275       7.260 -13.913   7.482  1.00 84.79           C  
ATOM   2176  CD  ARG A 275       8.077 -12.856   8.211  1.00 84.79           C  
ATOM   2177  NE  ARG A 275       9.465 -13.274   8.387  1.00 84.79           N  
ATOM   2178  CZ  ARG A 275      10.456 -12.471   8.764  1.00 84.79           C  
ATOM   2179  NH1 ARG A 275      10.231 -11.186   9.014  1.00 84.79           N1+
ATOM   2180  NH2 ARG A 275      11.683 -12.956   8.895  1.00 84.79           N  
ATOM   2181  N   ARG A 276       7.883 -17.606   6.600  1.00 92.75           N  
ATOM   2182  CA  ARG A 276       8.629 -18.175   5.482  1.00 92.75           C  
ATOM   2183  C   ARG A 276       7.745 -19.092   4.643  1.00 92.75           C  
ATOM   2184  O   ARG A 276       7.876 -19.139   3.419  1.00 92.75           O  
ATOM   2185  CB  ARG A 276       9.851 -18.945   5.988  1.00 92.75           C  
ATOM   2186  CG  ARG A 276      10.947 -18.057   6.555  1.00 92.75           C  
ATOM   2187  CD  ARG A 276      12.080 -18.876   7.158  1.00 92.75           C  
ATOM   2188  NE  ARG A 276      12.755 -19.687   6.150  1.00 92.75           N  
ATOM   2189  CZ  ARG A 276      13.636 -20.648   6.416  1.00 92.75           C  
ATOM   2190  NH1 ARG A 276      13.966 -20.938   7.669  1.00 92.75           N1+
ATOM   2191  NH2 ARG A 276      14.192 -21.324   5.420  1.00 92.75           N  
ATOM   2192  N   ALA A 277       6.877 -19.842   5.303  1.00 84.49           N  
ATOM   2193  CA  ALA A 277       5.938 -20.691   4.573  1.00 84.49           C  
ATOM   2194  C   ALA A 277       5.008 -19.854   3.699  1.00 84.49           C  
ATOM   2195  O   ALA A 277       4.714 -20.226   2.561  1.00 84.49           O  
ATOM   2196  CB  ALA A 277       5.128 -21.544   5.543  1.00 84.49           C  
ATOM   2197  N   THR A 278       4.533 -18.781   4.209  1.00 80.13           N  
ATOM   2198  CA  THR A 278       3.690 -17.860   3.456  1.00 80.13           C  
ATOM   2199  C   THR A 278       4.446 -17.291   2.258  1.00 80.13           C  
ATOM   2200  O   THR A 278       3.894 -17.195   1.159  1.00 80.13           O  
ATOM   2201  CB  THR A 278       3.189 -16.707   4.345  1.00 80.13           C  
ATOM   2202  CG2 THR A 278       2.312 -15.742   3.553  1.00 80.13           C  
ATOM   2203  OG1 THR A 278       2.426 -17.245   5.432  1.00 80.13           O  
ATOM   2204  N   GLU A 279       5.722 -16.912   2.510  1.00 86.36           N  
ATOM   2205  CA  GLU A 279       6.553 -16.398   1.425  1.00 86.36           C  
ATOM   2206  C   GLU A 279       6.762 -17.453   0.342  1.00 86.36           C  
ATOM   2207  O   GLU A 279       6.755 -17.137  -0.849  1.00 86.36           O  
ATOM   2208  CB  GLU A 279       7.904 -15.920   1.962  1.00 86.36           C  
ATOM   2209  CG  GLU A 279       8.720 -15.124   0.955  1.00 86.36           C  
ATOM   2210  CD  GLU A 279       9.903 -14.401   1.578  1.00 86.36           C  
ATOM   2211  OE1 GLU A 279      10.600 -13.646   0.862  1.00 86.36           O  
ATOM   2212  OE2 GLU A 279      10.137 -14.592   2.793  1.00 86.36           O1-
ATOM   2213  N   LEU A 280       6.999 -18.647   0.817  1.00 86.72           N  
ATOM   2214  CA  LEU A 280       7.168 -19.750  -0.123  1.00 86.72           C  
ATOM   2215  C   LEU A 280       5.919 -19.930  -0.979  1.00 86.72           C  
ATOM   2216  O   LEU A 280       6.017 -20.188  -2.181  1.00 86.72           O  
ATOM   2217  CB  LEU A 280       7.478 -21.049   0.626  1.00 86.72           C  
ATOM   2218  CG  LEU A 280       7.781 -22.274  -0.239  1.00 86.72           C  
ATOM   2219  CD1 LEU A 280       8.987 -22.007  -1.132  1.00 86.72           C  
ATOM   2220  CD2 LEU A 280       8.019 -23.501   0.636  1.00 86.72           C  
ATOM   2221  N   MET A 281       4.796 -19.772  -0.399  1.00 81.21           N  
ATOM   2222  CA  MET A 281       3.531 -19.842  -1.127  1.00 81.21           C  
ATOM   2223  C   MET A 281       3.473 -18.778  -2.218  1.00 81.21           C  
ATOM   2224  O   MET A 281       3.006 -19.045  -3.326  1.00 81.21           O  
ATOM   2225  CB  MET A 281       2.349 -19.675  -0.170  1.00 81.21           C  
ATOM   2226  CG  MET A 281       2.124 -20.873   0.739  1.00 81.21           C  
ATOM   2227  SD  MET A 281       0.667 -20.659   1.834  1.00 81.21           S  
ATOM   2228  CE  MET A 281       1.495 -20.210   3.384  1.00 81.21           C  
ATOM   2229  N   LYS A 282       3.917 -17.638  -1.930  1.00 80.48           N  
ATOM   2230  CA  LYS A 282       3.976 -16.570  -2.925  1.00 80.48           C  
ATOM   2231  C   LYS A 282       4.912 -16.940  -4.072  1.00 80.48           C  
ATOM   2232  O   LYS A 282       4.594 -16.706  -5.240  1.00 80.48           O  
ATOM   2233  CB  LYS A 282       4.428 -15.259  -2.280  1.00 80.48           C  
ATOM   2234  CG  LYS A 282       3.404 -14.649  -1.335  1.00 80.48           C  
ATOM   2235  CD  LYS A 282       3.910 -13.345  -0.730  1.00 80.48           C  
ATOM   2236  CE  LYS A 282       2.925 -12.781   0.286  1.00 80.48           C  
ATOM   2237  NZ  LYS A 282       3.441 -11.532   0.921  1.00 80.48           N1+
ATOM   2238  N   ARG A 283       6.050 -17.463  -3.749  1.00 84.34           N  
ATOM   2239  CA  ARG A 283       7.013 -17.875  -4.764  1.00 84.34           C  
ATOM   2240  C   ARG A 283       6.436 -18.975  -5.651  1.00 84.34           C  
ATOM   2241  O   ARG A 283       6.654 -18.978  -6.864  1.00 84.34           O  
ATOM   2242  CB  ARG A 283       8.311 -18.355  -4.112  1.00 84.34           C  
ATOM   2243  CG  ARG A 283       9.138 -17.240  -3.492  1.00 84.34           C  
ATOM   2244  CD  ARG A 283      10.323 -17.785  -2.707  1.00 84.34           C  
ATOM   2245  NE  ARG A 283      11.240 -18.529  -3.565  1.00 84.34           N  
ATOM   2246  CZ  ARG A 283      12.330 -19.163  -3.140  1.00 84.34           C  
ATOM   2247  NH1 ARG A 283      12.661 -19.154  -1.854  1.00 84.34           N1+
ATOM   2248  NH2 ARG A 283      13.095 -19.810  -4.006  1.00 84.34           N  
ATOM   2249  N   VAL A 284       5.764 -19.894  -5.028  1.00 83.70           N  
ATOM   2250  CA  VAL A 284       5.157 -20.983  -5.784  1.00 83.70           C  
ATOM   2251  C   VAL A 284       4.094 -20.428  -6.728  1.00 83.70           C  
ATOM   2252  O   VAL A 284       3.984 -20.865  -7.876  1.00 83.70           O  
ATOM   2253  CB  VAL A 284       4.536 -22.047  -4.850  1.00 83.70           C  
ATOM   2254  CG1 VAL A 284       3.738 -23.071  -5.654  1.00 83.70           C  
ATOM   2255  CG2 VAL A 284       5.626 -22.737  -4.030  1.00 83.70           C  
ATOM   2256  N   ALA A 285       3.331 -19.527  -6.216  1.00 74.74           N  
ATOM   2257  CA  ALA A 285       2.334 -18.862  -7.052  1.00 74.74           C  
ATOM   2258  C   ALA A 285       2.988 -18.194  -8.258  1.00 74.74           C  
ATOM   2259  O   ALA A 285       2.465 -18.262  -9.373  1.00 74.74           O  
ATOM   2260  CB  ALA A 285       1.555 -17.834  -6.234  1.00 74.74           C  
ATOM   2261  N   GLU A 286       4.053 -17.544  -8.002  1.00 81.64           N  
ATOM   2262  CA  GLU A 286       4.794 -16.913  -9.090  1.00 81.64           C  
ATOM   2263  C   GLU A 286       5.279 -17.947 -10.101  1.00 81.64           C  
ATOM   2264  O   GLU A 286       5.276 -17.693 -11.307  1.00 81.64           O  
ATOM   2265  CB  GLU A 286       5.981 -16.116  -8.542  1.00 81.64           C  
ATOM   2266  CG  GLU A 286       5.580 -14.854  -7.790  1.00 81.64           C  
ATOM   2267  CD  GLU A 286       6.751 -14.168  -7.104  1.00 81.64           C  
ATOM   2268  OE1 GLU A 286       6.545 -13.114  -6.461  1.00 81.64           O  
ATOM   2269  OE2 GLU A 286       7.884 -14.689  -7.210  1.00 81.64           O1-
ATOM   2270  N   LEU A 287       5.779 -19.046  -9.572  1.00 85.06           N  
ATOM   2271  CA  LEU A 287       6.219 -20.140 -10.431  1.00 85.06           C  
ATOM   2272  C   LEU A 287       5.064 -20.665 -11.277  1.00 85.06           C  
ATOM   2273  O   LEU A 287       5.223 -20.900 -12.477  1.00 85.06           O  
ATOM   2274  CB  LEU A 287       6.810 -21.276  -9.593  1.00 85.06           C  
ATOM   2275  CG  LEU A 287       7.247 -22.527 -10.357  1.00 85.06           C  
ATOM   2276  CD1 LEU A 287       8.326 -22.175 -11.376  1.00 85.06           C  
ATOM   2277  CD2 LEU A 287       7.744 -23.598  -9.393  1.00 85.06           C  
ATOM   2278  N   MET A 288       3.975 -20.820 -10.700  1.00 79.79           N  
ATOM   2279  CA  MET A 288       2.787 -21.271 -11.420  1.00 79.79           C  
ATOM   2280  C   MET A 288       2.417 -20.290 -12.528  1.00 79.79           C  
ATOM   2281  O   MET A 288       2.022 -20.700 -13.620  1.00 79.79           O  
ATOM   2282  CB  MET A 288       1.609 -21.444 -10.460  1.00 79.79           C  
ATOM   2283  CG  MET A 288       1.742 -22.646  -9.538  1.00 79.79           C  
ATOM   2284  SD  MET A 288       0.338 -22.790  -8.365  1.00 79.79           S  
ATOM   2285  CE  MET A 288      -0.968 -23.346  -9.495  1.00 79.79           C  
ATOM   2286  N   GLU A 289       2.572 -18.997 -12.238  1.00 71.73           N  
ATOM   2287  CA  GLU A 289       2.353 -17.965 -13.247  1.00 71.73           C  
ATOM   2288  C   GLU A 289       3.293 -18.148 -14.436  1.00 71.73           C  
ATOM   2289  O   GLU A 289       2.868 -18.047 -15.589  1.00 71.73           O  
ATOM   2290  CB  GLU A 289       2.538 -16.572 -12.640  1.00 71.73           C  
ATOM   2291  CG  GLU A 289       2.241 -15.435 -13.607  1.00 71.73           C  
ATOM   2292  CD  GLU A 289       2.569 -14.063 -13.041  1.00 71.73           C  
ATOM   2293  OE1 GLU A 289       2.462 -13.059 -13.781  1.00 71.73           O  
ATOM   2294  OE2 GLU A 289       2.937 -13.992 -11.846  1.00 71.73           O1-
ATOM   2295  N   ARG A 290       4.492 -18.330 -14.144  1.00 81.77           N  
ATOM   2296  CA  ARG A 290       5.491 -18.520 -15.192  1.00 81.77           C  
ATOM   2297  C   ARG A 290       5.175 -19.752 -16.033  1.00 81.77           C  
ATOM   2298  O   ARG A 290       5.293 -19.719 -17.260  1.00 81.77           O  
ATOM   2299  CB  ARG A 290       6.890 -18.647 -14.583  1.00 81.77           C  
ATOM   2300  CG  ARG A 290       7.446 -17.340 -14.041  1.00 81.77           C  
ATOM   2301  CD  ARG A 290       8.863 -17.507 -13.512  1.00 81.77           C  
ATOM   2302  NE  ARG A 290       8.912 -18.432 -12.382  1.00 81.77           N  
ATOM   2303  CZ  ARG A 290      10.008 -18.722 -11.688  1.00 81.77           C  
ATOM   2304  NH1 ARG A 290      11.174 -18.165 -11.994  1.00 81.77           N1+
ATOM   2305  NH2 ARG A 290       9.939 -19.578 -10.679  1.00 81.77           N  
ATOM   2306  N   ILE A 291       4.798 -20.816 -15.356  1.00 81.70           N  
ATOM   2307  CA  ILE A 291       4.448 -22.051 -16.050  1.00 81.70           C  
ATOM   2308  C   ILE A 291       3.228 -21.816 -16.938  1.00 81.70           C  
ATOM   2309  O   ILE A 291       3.202 -22.246 -18.094  1.00 81.70           O  
ATOM   2310  CB  ILE A 291       4.172 -23.200 -15.054  1.00 81.70           C  
ATOM   2311  CG1 ILE A 291       5.450 -23.558 -14.286  1.00 81.70           C  
ATOM   2312  CG2 ILE A 291       3.611 -24.423 -15.784  1.00 81.70           C  
ATOM   2313  CD1 ILE A 291       5.228 -24.530 -13.135  1.00 81.70           C  
ATOM   2314  N   ALA A 292       2.227 -21.114 -16.408  1.00 68.05           N  
ATOM   2315  CA  ALA A 292       1.002 -20.796 -17.136  1.00 68.05           C  
ATOM   2316  C   ALA A 292       1.302 -19.956 -18.374  1.00 68.05           C  
ATOM   2317  O   ALA A 292       0.709 -20.167 -19.434  1.00 68.05           O  
ATOM   2318  CB  ALA A 292       0.017 -20.064 -16.227  1.00 68.05           C  
ATOM   2319  N   ARG A 293       2.158 -19.016 -18.255  1.00 73.11           N  
ATOM   2320  CA  ARG A 293       2.525 -18.172 -19.388  1.00 73.11           C  
ATOM   2321  C   ARG A 293       3.164 -18.997 -20.500  1.00 73.11           C  
ATOM   2322  O   ARG A 293       2.890 -18.772 -21.681  1.00 73.11           O  
ATOM   2323  CB  ARG A 293       3.480 -17.062 -18.944  1.00 73.11           C  
ATOM   2324  CG  ARG A 293       2.787 -15.877 -18.291  1.00 73.11           C  
ATOM   2325  CD  ARG A 293       3.762 -14.748 -17.991  1.00 73.11           C  
ATOM   2326  NE  ARG A 293       3.208 -13.798 -17.029  1.00 73.11           N  
ATOM   2327  CZ  ARG A 293       3.825 -12.698 -16.609  1.00 73.11           C  
ATOM   2328  NH1 ARG A 293       5.035 -12.385 -17.059  1.00 73.11           N1+
ATOM   2329  NH2 ARG A 293       3.230 -11.904 -15.731  1.00 73.11           N  
ATOM   2330  N   GLU A 294       3.931 -19.942 -20.047  1.00 74.46           N  
ATOM   2331  CA  GLU A 294       4.635 -20.758 -21.032  1.00 74.46           C  
ATOM   2332  C   GLU A 294       3.696 -21.763 -21.691  1.00 74.46           C  
ATOM   2333  O   GLU A 294       3.914 -22.169 -22.834  1.00 74.46           O  
ATOM   2334  CB  GLU A 294       5.813 -21.488 -20.382  1.00 74.46           C  
ATOM   2335  CG  GLU A 294       6.957 -20.570 -19.976  1.00 74.46           C  
ATOM   2336  CD  GLU A 294       7.820 -20.132 -21.149  1.00 74.46           C  
ATOM   2337  OE1 GLU A 294       8.667 -19.226 -20.974  1.00 74.46           O  
ATOM   2338  OE2 GLU A 294       7.647 -20.698 -22.251  1.00 74.46           O1-
ATOM   2339  N   SER A 295       2.656 -22.178 -21.010  1.00 68.54           N  
ATOM   2340  CA  SER A 295       1.737 -23.193 -21.516  1.00 68.54           C  
ATOM   2341  C   SER A 295       0.647 -22.569 -22.381  1.00 68.54           C  
ATOM   2342  O   SER A 295       0.045 -23.250 -23.215  1.00 68.54           O  
ATOM   2343  CB  SER A 295       1.102 -23.965 -20.359  1.00 68.54           C  
ATOM   2344  OG  SER A 295       0.077 -23.201 -19.746  1.00 68.54           O  
ATOM   2345  N   GLY A 296       0.524 -21.213 -22.483  1.00 59.13           N  
ATOM   2346  CA  GLY A 296      -0.445 -20.490 -23.290  1.00 59.13           C  
ATOM   2347  C   GLY A 296      -1.882 -20.846 -22.960  1.00 59.13           C  
ATOM   2348  O   GLY A 296      -2.795 -20.056 -23.206  1.00 59.13           O  
ATOM   2349  N   SER A 297      -2.393 -21.774 -22.012  1.00 49.90           N  
ATOM   2350  CA  SER A 297      -3.795 -22.146 -21.848  1.00 49.90           C  
ATOM   2351  C   SER A 297      -4.079 -22.620 -20.427  1.00 49.90           C  
ATOM   2352  O   SER A 297      -5.194 -22.464 -19.926  1.00 49.90           O  
ATOM   2353  CB  SER A 297      -4.180 -23.240 -22.844  1.00 49.90           C  
ATOM   2354  OG  SER A 297      -5.243 -24.030 -22.339  1.00 49.90           O  
ATOM   2355  N   SER A 298      -3.151 -22.603 -19.303  1.00 45.86           N  
ATOM   2356  CA  SER A 298      -3.478 -23.324 -18.077  1.00 45.86           C  
ATOM   2357  C   SER A 298      -3.374 -22.415 -16.857  1.00 45.86           C  
ATOM   2358  O   SER A 298      -3.462 -22.883 -15.719  1.00 45.86           O  
ATOM   2359  CB  SER A 298      -2.558 -24.533 -17.903  1.00 45.86           C  
ATOM   2360  OG  SER A 298      -1.204 -24.124 -17.808  1.00 45.86           O  
ATOM   2361  N   ALA A 299      -3.242 -21.090 -16.953  1.00 46.57           N  
ATOM   2362  CA  ALA A 299      -3.207 -20.149 -15.837  1.00 46.57           C  
ATOM   2363  C   ALA A 299      -4.520 -20.172 -15.058  1.00 46.57           C  
ATOM   2364  O   ALA A 299      -4.520 -20.097 -13.827  1.00 46.57           O  
ATOM   2365  CB  ALA A 299      -2.913 -18.737 -16.339  1.00 46.57           C  
ATOM   2366  N   PHE A 300      -5.676 -20.631 -15.591  1.00 45.07           N  
ATOM   2367  CA  PHE A 300      -6.968 -20.598 -14.916  1.00 45.07           C  
ATOM   2368  C   PHE A 300      -7.225 -21.904 -14.174  1.00 45.07           C  
ATOM   2369  O   PHE A 300      -7.813 -21.903 -13.090  1.00 45.07           O  
ATOM   2370  CB  PHE A 300      -8.095 -20.334 -15.919  1.00 45.07           C  
ATOM   2371  CG  PHE A 300      -8.226 -18.889 -16.320  1.00 45.07           C  
ATOM   2372  CD1 PHE A 300      -8.900 -17.986 -15.505  1.00 45.07           C  
ATOM   2373  CD2 PHE A 300      -7.674 -18.433 -17.509  1.00 45.07           C  
ATOM   2374  CE1 PHE A 300      -9.023 -16.649 -15.873  1.00 45.07           C  
ATOM   2375  CE2 PHE A 300      -7.793 -17.098 -17.883  1.00 45.07           C  
ATOM   2376  CZ  PHE A 300      -8.468 -16.207 -17.064  1.00 45.07           C  
ATOM   2377  N   LYS A 301      -6.863 -23.068 -14.898  1.00 45.89           N  
ATOM   2378  CA  LYS A 301      -6.947 -24.266 -14.069  1.00 45.89           C  
ATOM   2379  C   LYS A 301      -6.188 -24.084 -12.758  1.00 45.89           C  
ATOM   2380  O   LYS A 301      -6.659 -24.502 -11.698  1.00 45.89           O  
ATOM   2381  CB  LYS A 301      -6.404 -25.481 -14.824  1.00 45.89           C  
ATOM   2382  CG  LYS A 301      -6.800 -26.817 -14.213  1.00 45.89           C  
ATOM   2383  CD  LYS A 301      -6.329 -27.984 -15.070  1.00 45.89           C  
ATOM   2384  CE  LYS A 301      -6.650 -29.323 -14.420  1.00 45.89           C  
ATOM   2385  NZ  LYS A 301      -6.201 -30.472 -15.263  1.00 45.89           N1+
ATOM   2386  N   ALA A 302      -5.193 -23.151 -12.792  1.00 47.35           N  
ATOM   2387  CA  ALA A 302      -4.266 -22.854 -11.703  1.00 47.35           C  
ATOM   2388  C   ALA A 302      -4.938 -22.004 -10.628  1.00 47.35           C  
ATOM   2389  O   ALA A 302      -4.795 -22.275  -9.433  1.00 47.35           O  
ATOM   2390  CB  ALA A 302      -3.025 -22.145 -12.238  1.00 47.35           C  
ATOM   2391  N   ALA A 303      -5.554 -20.927 -11.016  1.00 48.47           N  
ATOM   2392  CA  ALA A 303      -6.272 -20.023 -10.121  1.00 48.47           C  
ATOM   2393  C   ALA A 303      -7.446 -20.731  -9.452  1.00 48.47           C  
ATOM   2394  O   ALA A 303      -7.673 -20.569  -8.250  1.00 48.47           O  
ATOM   2395  CB  ALA A 303      -6.760 -18.794 -10.883  1.00 48.47           C  
ATOM   2396  N   ALA A 304      -8.177 -21.579 -10.274  1.00 46.28           N  
ATOM   2397  CA  ALA A 304      -9.343 -22.297  -9.767  1.00 46.28           C  
ATOM   2398  C   ALA A 304      -8.941 -23.303  -8.691  1.00 46.28           C  
ATOM   2399  O   ALA A 304      -9.592 -23.398  -7.648  1.00 46.28           O  
ATOM   2400  CB  ALA A 304     -10.070 -23.005 -10.907  1.00 46.28           C  
ATOM   2401  N   GLU A 305      -7.827 -24.013  -8.930  1.00 50.94           N  
ATOM   2402  CA  GLU A 305      -7.403 -25.024  -7.966  1.00 50.94           C  
ATOM   2403  C   GLU A 305      -6.814 -24.380  -6.715  1.00 50.94           C  
ATOM   2404  O   GLU A 305      -7.013 -24.874  -5.603  1.00 50.94           O  
ATOM   2405  CB  GLU A 305      -6.384 -25.976  -8.597  1.00 50.94           C  
ATOM   2406  CG  GLU A 305      -7.002 -27.006  -9.532  1.00 50.94           C  
ATOM   2407  CD  GLU A 305      -5.973 -27.910 -10.193  1.00 50.94           C  
ATOM   2408  OE1 GLU A 305      -6.368 -28.834 -10.940  1.00 50.94           O  
ATOM   2409  OE2 GLU A 305      -4.763 -27.691  -9.963  1.00 50.94           O1-
ATOM   2410  N   ALA A 306      -6.054 -23.232  -6.949  1.00 51.72           N  
ATOM   2411  CA  ALA A 306      -5.534 -22.464  -5.822  1.00 51.72           C  
ATOM   2412  C   ALA A 306      -6.668 -21.925  -4.955  1.00 51.72           C  
ATOM   2413  O   ALA A 306      -6.580 -21.941  -3.725  1.00 51.72           O  
ATOM   2414  CB  ALA A 306      -4.658 -21.316  -6.319  1.00 51.72           C  
ATOM   2415  N   LEU A 307      -7.731 -21.478  -5.650  1.00 52.22           N  
ATOM   2416  CA  LEU A 307      -8.915 -20.967  -4.968  1.00 52.22           C  
ATOM   2417  C   LEU A 307      -9.628 -22.082  -4.210  1.00 52.22           C  
ATOM   2418  O   LEU A 307     -10.111 -21.870  -3.096  1.00 52.22           O  
ATOM   2419  CB  LEU A 307      -9.874 -20.322  -5.972  1.00 52.22           C  
ATOM   2420  CG  LEU A 307      -9.587 -18.866  -6.344  1.00 52.22           C  
ATOM   2421  CD1 LEU A 307     -10.307 -18.498  -7.636  1.00 52.22           C  
ATOM   2422  CD2 LEU A 307      -9.999 -17.933  -5.211  1.00 52.22           C  
ATOM   2423  N   GLU A 308      -9.700 -23.286  -4.900  1.00 49.15           N  
ATOM   2424  CA  GLU A 308     -10.316 -24.428  -4.234  1.00 49.15           C  
ATOM   2425  C   GLU A 308      -9.541 -24.820  -2.979  1.00 49.15           C  
ATOM   2426  O   GLU A 308     -10.138 -25.142  -1.949  1.00 49.15           O  
ATOM   2427  CB  GLU A 308     -10.409 -25.622  -5.188  1.00 49.15           C  
ATOM   2428  CG  GLU A 308     -11.778 -25.789  -5.831  1.00 49.15           C  
ATOM   2429  CD  GLU A 308     -11.849 -26.962  -6.796  1.00 49.15           C  
ATOM   2430  OE1 GLU A 308     -12.926 -27.194  -7.391  1.00 49.15           O  
ATOM   2431  OE2 GLU A 308     -10.820 -27.655  -6.957  1.00 49.15           O1-
ATOM   2432  N   ALA A 309      -8.198 -24.772  -3.034  1.00 53.48           N  
ATOM   2433  CA  ALA A 309      -7.355 -25.089  -1.885  1.00 53.48           C  
ATOM   2434  C   ALA A 309      -7.509 -24.042  -0.785  1.00 53.48           C  
ATOM   2435  O   ALA A 309      -7.558 -24.379   0.400  1.00 53.48           O  
ATOM   2436  CB  ALA A 309      -5.893 -25.196  -2.311  1.00 53.48           C  
ATOM   2437  N   ALA A 310      -7.609 -22.793  -1.216  1.00 54.19           N  
ATOM   2438  CA  ALA A 310      -7.823 -21.701  -0.271  1.00 54.19           C  
ATOM   2439  C   ALA A 310      -9.195 -21.808   0.390  1.00 54.19           C  
ATOM   2440  O   ALA A 310      -9.357 -21.454   1.561  1.00 54.19           O  
ATOM   2441  CB  ALA A 310      -7.679 -20.353  -0.974  1.00 54.19           C  
ATOM   2442  N   ALA A 311     -10.213 -22.289  -0.376  1.00 48.84           N  
ATOM   2443  CA  ALA A 311     -11.581 -22.421   0.116  1.00 48.84           C  
ATOM   2444  C   ALA A 311     -11.665 -23.461   1.229  1.00 48.84           C  
ATOM   2445  O   ALA A 311     -12.537 -23.381   2.099  1.00 48.84           O  
ATOM   2446  CB  ALA A 311     -12.525 -22.790  -1.025  1.00 48.84           C  
ATOM   2447  N   ARG A 312     -10.743 -24.413   1.338  1.00 54.93           N  
ATOM   2448  CA  ARG A 312     -10.820 -25.418   2.392  1.00 54.93           C  
ATOM   2449  C   ARG A 312     -10.170 -24.915   3.677  1.00 54.93           C  
ATOM   2450  O   ARG A 312     -10.353 -25.505   4.745  1.00 54.93           O  
ATOM   2451  CB  ARG A 312     -10.156 -26.721   1.944  1.00 54.93           C  
ATOM   2452  CG  ARG A 312     -10.913 -27.454   0.849  1.00 54.93           C  
ATOM   2453  CD  ARG A 312     -10.244 -28.771   0.484  1.00 54.93           C  
ATOM   2454  NE  ARG A 312     -10.931 -29.439  -0.617  1.00 54.93           N  
ATOM   2455  CZ  ARG A 312     -10.614 -30.639  -1.093  1.00 54.93           C  
ATOM   2456  NH1 ARG A 312      -9.607 -31.332  -0.570  1.00 54.93           N1+
ATOM   2457  NH2 ARG A 312     -11.306 -31.153  -2.099  1.00 54.93           N  
ATOM   2458  N   THR A 313      -9.450 -23.647   3.649  1.00 56.91           N  
ATOM   2459  CA  THR A 313      -8.696 -23.153   4.795  1.00 56.91           C  
ATOM   2460  C   THR A 313      -9.279 -21.835   5.299  1.00 56.91           C  
ATOM   2461  O   THR A 313      -9.940 -21.115   4.548  1.00 56.91           O  
ATOM   2462  CB  THR A 313      -7.210 -22.958   4.442  1.00 56.91           C  
ATOM   2463  CG2 THR A 313      -6.917 -23.418   3.018  1.00 56.91           C  
ATOM   2464  OG1 THR A 313      -6.873 -21.570   4.564  1.00 56.91           O  
ATOM   2465  N   ASN A 314      -9.533 -21.684   6.711  1.00 56.17           N  
ATOM   2466  CA  ASN A 314      -9.999 -20.447   7.330  1.00 56.17           C  
ATOM   2467  C   ASN A 314      -8.873 -19.423   7.450  1.00 56.17           C  
ATOM   2468  O   ASN A 314      -9.053 -18.364   8.053  1.00 56.17           O  
ATOM   2469  CB  ASN A 314     -10.608 -20.730   8.704  1.00 56.17           C  
ATOM   2470  CG  ASN A 314     -11.982 -21.362   8.615  1.00 56.17           C  
ATOM   2471  ND2 ASN A 314     -12.323 -22.182   9.603  1.00 56.17           N  
ATOM   2472  OD1 ASN A 314     -12.731 -21.118   7.665  1.00 56.17           O  
ATOM   2473  N   ASP A 315      -7.783 -19.676   6.859  1.00 56.94           N  
ATOM   2474  CA  ASP A 315      -6.622 -18.816   7.067  1.00 56.94           C  
ATOM   2475  C   ASP A 315      -6.669 -17.598   6.147  1.00 56.94           C  
ATOM   2476  O   ASP A 315      -6.702 -17.738   4.923  1.00 56.94           O  
ATOM   2477  CB  ASP A 315      -5.326 -19.598   6.837  1.00 56.94           C  
ATOM   2478  CG  ASP A 315      -4.090 -18.841   7.287  1.00 56.94           C  
ATOM   2479  OD1 ASP A 315      -4.022 -17.609   7.089  1.00 56.94           O  
ATOM   2480  OD2 ASP A 315      -3.172 -19.484   7.843  1.00 56.94           O1-
ATOM   2481  N   LYS A 316      -6.781 -16.382   6.723  1.00 56.41           N  
ATOM   2482  CA  LYS A 316      -6.841 -15.092   6.044  1.00 56.41           C  
ATOM   2483  C   LYS A 316      -5.725 -14.963   5.011  1.00 56.41           C  
ATOM   2484  O   LYS A 316      -5.952 -14.475   3.901  1.00 56.41           O  
ATOM   2485  CB  LYS A 316      -6.753 -13.948   7.055  1.00 56.41           C  
ATOM   2486  CG  LYS A 316      -6.965 -12.568   6.450  1.00 56.41           C  
ATOM   2487  CD  LYS A 316      -6.862 -11.473   7.503  1.00 56.41           C  
ATOM   2488  CE  LYS A 316      -6.958 -10.087   6.881  1.00 56.41           C  
ATOM   2489  NZ  LYS A 316      -6.807  -9.008   7.904  1.00 56.41           N1+
ATOM   2490  N   GLU A 317      -4.517 -15.466   5.292  1.00 54.00           N  
ATOM   2491  CA  GLU A 317      -3.361 -15.314   4.414  1.00 54.00           C  
ATOM   2492  C   GLU A 317      -3.498 -16.181   3.166  1.00 54.00           C  
ATOM   2493  O   GLU A 317      -3.123 -15.763   2.069  1.00 54.00           O  
ATOM   2494  CB  GLU A 317      -2.070 -15.664   5.160  1.00 54.00           C  
ATOM   2495  CG  GLU A 317      -1.686 -14.655   6.231  1.00 54.00           C  
ATOM   2496  CD  GLU A 317      -0.182 -14.495   6.392  1.00 54.00           C  
ATOM   2497  OE1 GLU A 317       0.261 -13.480   6.978  1.00 54.00           O  
ATOM   2498  OE2 GLU A 317       0.559 -15.389   5.929  1.00 54.00           O1-
ATOM   2499  N   VAL A 318      -4.133 -17.381   3.331  1.00 50.28           N  
ATOM   2500  CA  VAL A 318      -4.358 -18.311   2.229  1.00 50.28           C  
ATOM   2501  C   VAL A 318      -5.411 -17.742   1.279  1.00 50.28           C  
ATOM   2502  O   VAL A 318      -5.265 -17.826   0.058  1.00 50.28           O  
ATOM   2503  CB  VAL A 318      -4.795 -19.702   2.739  1.00 50.28           C  
ATOM   2504  CG1 VAL A 318      -5.147 -20.620   1.569  1.00 50.28           C  
ATOM   2505  CG2 VAL A 318      -3.696 -20.324   3.598  1.00 50.28           C  
ATOM   2506  N   VAL A 319      -6.441 -17.122   1.865  1.00 57.31           N  
ATOM   2507  CA  VAL A 319      -7.496 -16.488   1.081  1.00 57.31           C  
ATOM   2508  C   VAL A 319      -6.918 -15.320   0.285  1.00 57.31           C  
ATOM   2509  O   VAL A 319      -7.250 -15.135  -0.887  1.00 57.31           O  
ATOM   2510  CB  VAL A 319      -8.654 -15.999   1.979  1.00 57.31           C  
ATOM   2511  CG1 VAL A 319      -9.664 -15.193   1.166  1.00 57.31           C  
ATOM   2512  CG2 VAL A 319      -9.336 -17.185   2.660  1.00 57.31           C  
ATOM   2513  N   ASP A 320      -5.986 -14.549   0.948  1.00 55.90           N  
ATOM   2514  CA  ASP A 320      -5.356 -13.423   0.264  1.00 55.90           C  
ATOM   2515  C   ASP A 320      -4.514 -13.899  -0.917  1.00 55.90           C  
ATOM   2516  O   ASP A 320      -4.523 -13.277  -1.982  1.00 55.90           O  
ATOM   2517  CB  ASP A 320      -4.490 -12.620   1.238  1.00 55.90           C  
ATOM   2518  CG  ASP A 320      -5.306 -11.769   2.194  1.00 55.90           C  
ATOM   2519  OD1 ASP A 320      -6.509 -11.546   1.938  1.00 55.90           O  
ATOM   2520  OD2 ASP A 320      -4.741 -11.315   3.213  1.00 55.90           O1-
ATOM   2521  N   LEU A 321      -3.831 -15.042  -0.681  1.00 49.27           N  
ATOM   2522  CA  LEU A 321      -2.992 -15.626  -1.721  1.00 49.27           C  
ATOM   2523  C   LEU A 321      -3.840 -16.168  -2.866  1.00 49.27           C  
ATOM   2524  O   LEU A 321      -3.504 -15.977  -4.038  1.00 49.27           O  
ATOM   2525  CB  LEU A 321      -2.122 -16.746  -1.142  1.00 49.27           C  
ATOM   2526  CG  LEU A 321      -0.982 -17.247  -2.031  1.00 49.27           C  
ATOM   2527  CD1 LEU A 321       0.152 -16.228  -2.062  1.00 49.27           C  
ATOM   2528  CD2 LEU A 321      -0.478 -18.601  -1.542  1.00 49.27           C  
ATOM   2529  N   ALA A 322      -4.913 -16.884  -2.611  1.00 54.03           N  
ATOM   2530  CA  ALA A 322      -5.840 -17.362  -3.634  1.00 54.03           C  
ATOM   2531  C   ALA A 322      -6.352 -16.210  -4.492  1.00 54.03           C  
ATOM   2532  O   ALA A 322      -6.505 -16.352  -5.707  1.00 54.03           O  
ATOM   2533  CB  ALA A 322      -7.009 -18.102  -2.988  1.00 54.03           C  
ATOM   2534  N   ARG A 323      -6.406 -14.983  -3.933  1.00 56.98           N  
ATOM   2535  CA  ARG A 323      -6.769 -13.756  -4.635  1.00 56.98           C  
ATOM   2536  C   ARG A 323      -5.725 -13.396  -5.687  1.00 56.98           C  
ATOM   2537  O   ARG A 323      -6.069 -13.068  -6.824  1.00 56.98           O  
ATOM   2538  CB  ARG A 323      -6.935 -12.599  -3.646  1.00 56.98           C  
ATOM   2539  CG  ARG A 323      -8.362 -12.089  -3.530  1.00 56.98           C  
ATOM   2540  CD  ARG A 323      -8.466 -10.918  -2.563  1.00 56.98           C  
ATOM   2541  NE  ARG A 323      -9.026  -9.734  -3.209  1.00 56.98           N  
ATOM   2542  CZ  ARG A 323      -9.224  -8.565  -2.606  1.00 56.98           C  
ATOM   2543  NH1 ARG A 323      -8.912  -8.399  -1.326  1.00 56.98           N1+
ATOM   2544  NH2 ARG A 323      -9.740  -7.553  -3.289  1.00 56.98           N  
ATOM   2545  N   GLU A 324      -4.541 -13.241  -5.006  1.00 49.99           N  
ATOM   2546  CA  GLU A 324      -3.474 -12.818  -5.908  1.00 49.99           C  
ATOM   2547  C   GLU A 324      -3.362 -13.754  -7.108  1.00 49.99           C  
ATOM   2548  O   GLU A 324      -3.177 -13.302  -8.240  1.00 49.99           O  
ATOM   2549  CB  GLU A 324      -2.137 -12.751  -5.165  1.00 49.99           C  
ATOM   2550  CG  GLU A 324      -1.380 -11.447  -5.379  1.00 49.99           C  
ATOM   2551  CD  GLU A 324      -0.260 -11.233  -4.373  1.00 49.99           C  
ATOM   2552  OE1 GLU A 324       0.455 -10.210  -4.470  1.00 49.99           O  
ATOM   2553  OE2 GLU A 324      -0.096 -12.095  -3.482  1.00 49.99           O1-
ATOM   2554  N   LEU A 325      -3.722 -15.044  -6.843  1.00 51.28           N  
ATOM   2555  CA  LEU A 325      -3.612 -16.033  -7.908  1.00 51.28           C  
ATOM   2556  C   LEU A 325      -4.765 -15.898  -8.897  1.00 51.28           C  
ATOM   2557  O   LEU A 325      -4.568 -16.023 -10.109  1.00 51.28           O  
ATOM   2558  CB  LEU A 325      -3.588 -17.449  -7.325  1.00 51.28           C  
ATOM   2559  CG  LEU A 325      -2.244 -17.936  -6.781  1.00 51.28           C  
ATOM   2560  CD1 LEU A 325      -2.435 -19.202  -5.954  1.00 51.28           C  
ATOM   2561  CD2 LEU A 325      -1.260 -18.177  -7.920  1.00 51.28           C  
ATOM   2562  N   ALA A 326      -5.989 -15.645  -8.334  1.00 54.32           N  
ATOM   2563  CA  ALA A 326      -7.155 -15.418  -9.184  1.00 54.32           C  
ATOM   2564  C   ALA A 326      -6.977 -14.164 -10.035  1.00 54.32           C  
ATOM   2565  O   ALA A 326      -7.329 -14.153 -11.216  1.00 54.32           O  
ATOM   2566  CB  ALA A 326      -8.419 -15.308  -8.336  1.00 54.32           C  
ATOM   2567  N   ARG A 327      -6.502 -13.036  -9.360  1.00 54.47           N  
ATOM   2568  CA  ARG A 327      -6.216 -11.796 -10.076  1.00 54.47           C  
ATOM   2569  C   ARG A 327      -5.246 -12.040 -11.227  1.00 54.47           C  
ATOM   2570  O   ARG A 327      -5.467 -11.566 -12.343  1.00 54.47           O  
ATOM   2571  CB  ARG A 327      -5.646 -10.744  -9.123  1.00 54.47           C  
ATOM   2572  CG  ARG A 327      -5.466  -9.373  -9.755  1.00 54.47           C  
ATOM   2573  CD  ARG A 327      -4.796  -8.394  -8.800  1.00 54.47           C  
ATOM   2574  NE  ARG A 327      -3.351  -8.353  -8.996  1.00 54.47           N  
ATOM   2575  CZ  ARG A 327      -2.588  -7.284  -8.787  1.00 54.47           C  
ATOM   2576  NH1 ARG A 327      -3.121  -6.142  -8.367  1.00 54.47           N1+
ATOM   2577  NH2 ARG A 327      -1.281  -7.356  -8.996  1.00 54.47           N  
ATOM   2578  N   LEU A 328      -4.145 -12.745 -10.951  1.00 47.88           N  
ATOM   2579  CA  LEU A 328      -3.102 -13.027 -11.932  1.00 47.88           C  
ATOM   2580  C   LEU A 328      -3.637 -13.904 -13.058  1.00 47.88           C  
ATOM   2581  O   LEU A 328      -3.292 -13.703 -14.225  1.00 47.88           O  
ATOM   2582  CB  LEU A 328      -1.907 -13.710 -11.261  1.00 47.88           C  
ATOM   2583  CG  LEU A 328      -1.010 -12.817 -10.402  1.00 47.88           C  
ATOM   2584  CD1 LEU A 328      -0.036 -13.666  -9.593  1.00 47.88           C  
ATOM   2585  CD2 LEU A 328      -0.258 -11.816 -11.274  1.00 47.88           C  
ATOM   2586  N   ALA A 329      -4.533 -14.804 -12.712  1.00 49.76           N  
ATOM   2587  CA  ALA A 329      -5.169 -15.670 -13.702  1.00 49.76           C  
ATOM   2588  C   ALA A 329      -6.051 -14.863 -14.650  1.00 49.76           C  
ATOM   2589  O   ALA A 329      -6.059 -15.107 -15.859  1.00 49.76           O  
ATOM   2590  CB  ALA A 329      -5.989 -16.757 -13.011  1.00 49.76           C  
ATOM   2591  N   ILE A 330      -6.755 -13.838 -14.092  1.00 53.25           N  
ATOM   2592  CA  ILE A 330      -7.637 -12.974 -14.869  1.00 53.25           C  
ATOM   2593  C   ILE A 330      -6.809 -12.117 -15.824  1.00 53.25           C  
ATOM   2594  O   ILE A 330      -7.172 -11.947 -16.990  1.00 53.25           O  
ATOM   2595  CB  ILE A 330      -8.500 -12.076 -13.953  1.00 53.25           C  
ATOM   2596  CG1 ILE A 330      -9.504 -12.925 -13.166  1.00 53.25           C  
ATOM   2597  CG2 ILE A 330      -9.215 -10.998 -14.773  1.00 53.25           C  
ATOM   2598  CD1 ILE A 330     -10.264 -12.152 -12.098  1.00 53.25           C  
ATOM   2599  N   GLU A 331      -5.700 -11.564 -15.283  1.00 51.11           N  
ATOM   2600  CA  GLU A 331      -4.823 -10.728 -16.097  1.00 51.11           C  
ATOM   2601  C   GLU A 331      -4.211 -11.525 -17.246  1.00 51.11           C  
ATOM   2602  O   GLU A 331      -4.082 -11.016 -18.361  1.00 51.11           O  
ATOM   2603  CB  GLU A 331      -3.717 -10.112 -15.237  1.00 51.11           C  
ATOM   2604  CG  GLU A 331      -4.152  -8.869 -14.472  1.00 51.11           C  
ATOM   2605  CD  GLU A 331      -3.057  -8.292 -13.592  1.00 51.11           C  
ATOM   2606  OE1 GLU A 331      -3.294  -7.259 -12.926  1.00 51.11           O  
ATOM   2607  OE2 GLU A 331      -1.951  -8.878 -13.567  1.00 51.11           O1-
ATOM   2608  N   ALA A 332      -3.826 -12.735 -16.992  1.00 46.63           N  
ATOM   2609  CA  ALA A 332      -3.256 -13.615 -18.008  1.00 46.63           C  
ATOM   2610  C   ALA A 332      -4.264 -13.894 -19.120  1.00 46.63           C  
ATOM   2611  O   ALA A 332      -3.901 -13.951 -20.297  1.00 46.63           O  
ATOM   2612  CB  ALA A 332      -2.787 -14.923 -17.378  1.00 46.63           C  
ATOM   2613  N   LEU A 333      -5.509 -13.834 -18.909  1.00 47.26           N  
ATOM   2614  CA  LEU A 333      -6.574 -14.011 -19.891  1.00 47.26           C  
ATOM   2615  C   LEU A 333      -6.726 -12.765 -20.757  1.00 47.26           C  
ATOM   2616  O   LEU A 333      -6.952 -12.867 -21.965  1.00 47.26           O  
ATOM   2617  CB  LEU A 333      -7.900 -14.328 -19.193  1.00 47.26           C  
ATOM   2618  CG  LEU A 333      -8.829 -15.306 -19.915  1.00 47.26           C  
ATOM   2619  CD1 LEU A 333      -9.100 -16.524 -19.037  1.00 47.26           C  
ATOM   2620  CD2 LEU A 333     -10.133 -14.618 -20.302  1.00 47.26           C  
ATOM   2621  N   GLU A 334      -6.808 -11.651 -19.951  1.00 55.00           N  
ATOM   2622  CA  GLU A 334      -6.952 -10.424 -20.728  1.00 55.00           C  
ATOM   2623  C   GLU A 334      -5.865 -10.314 -21.794  1.00 55.00           C  
ATOM   2624  O   GLU A 334      -6.123  -9.843 -22.904  1.00 55.00           O  
ATOM   2625  CB  GLU A 334      -6.912  -9.199 -19.809  1.00 55.00           C  
ATOM   2626  CG  GLU A 334      -8.189  -8.989 -19.009  1.00 55.00           C  
ATOM   2627  CD  GLU A 334      -8.105  -7.818 -18.042  1.00 55.00           C  
ATOM   2628  OE1 GLU A 334      -9.140  -7.455 -17.439  1.00 55.00           O  
ATOM   2629  OE2 GLU A 334      -6.996  -7.260 -17.887  1.00 55.00           O1-
ATOM   2630  N   GLU A 335      -4.694 -10.942 -21.435  1.00 48.40           N  
ATOM   2631  CA  GLU A 335      -3.577 -10.883 -22.373  1.00 48.40           C  
ATOM   2632  C   GLU A 335      -3.742 -11.906 -23.493  1.00 48.40           C  
ATOM   2633  O   GLU A 335      -3.403 -11.633 -24.646  1.00 48.40           O  
ATOM   2634  CB  GLU A 335      -2.250 -11.112 -21.644  1.00 48.40           C  
ATOM   2635  CG  GLU A 335      -1.369  -9.873 -21.569  1.00 48.40           C  
ATOM   2636  CD  GLU A 335      -0.144 -10.060 -20.687  1.00 48.40           C  
ATOM   2637  OE1 GLU A 335       0.632  -9.094 -20.514  1.00 48.40           O  
ATOM   2638  OE2 GLU A 335       0.040 -11.183 -20.167  1.00 48.40           O1-
ATOM   2639  N   VAL A 336      -4.308 -13.116 -23.166  1.00 44.76           N  
ATOM   2640  CA  VAL A 336      -4.549 -14.155 -24.162  1.00 44.76           C  
ATOM   2641  C   VAL A 336      -5.680 -13.726 -25.094  1.00 44.76           C  
ATOM   2642  O   VAL A 336      -5.621 -13.965 -26.302  1.00 44.76           O  
ATOM   2643  CB  VAL A 336      -4.891 -15.509 -23.498  1.00 44.76           C  
ATOM   2644  CG1 VAL A 336      -5.290 -16.540 -24.551  1.00 44.76           C  
ATOM   2645  CG2 VAL A 336      -3.707 -16.012 -22.675  1.00 44.76           C  
ATOM   2646  N   GLU A 337      -6.714 -12.987 -24.619  1.00 48.78           N  
ATOM   2647  CA  GLU A 337      -7.768 -12.464 -25.483  1.00 48.78           C  
ATOM   2648  C   GLU A 337      -7.214 -11.435 -26.466  1.00 48.78           C  
ATOM   2649  O   GLU A 337      -7.651 -11.374 -27.617  1.00 48.78           O  
ATOM   2650  CB  GLU A 337      -8.888 -11.841 -24.647  1.00 48.78           C  
ATOM   2651  CG  GLU A 337     -10.261 -11.925 -25.298  1.00 48.78           C  
ATOM   2652  CD  GLU A 337     -11.338 -11.179 -24.527  1.00 48.78           C  
ATOM   2653  OE1 GLU A 337     -12.499 -11.133 -24.994  1.00 48.78           O  
ATOM   2654  OE2 GLU A 337     -11.018 -10.633 -23.446  1.00 48.78           O1-
ATOM   2655  N   ARG A 338      -6.177 -10.643 -25.998  1.00 53.44           N  
ATOM   2656  CA  ARG A 338      -5.666  -9.683 -26.970  1.00 53.44           C  
ATOM   2657  C   ARG A 338      -4.856 -10.383 -28.057  1.00 53.44           C  
ATOM   2658  O   ARG A 338      -4.834  -9.937 -29.206  1.00 53.44           O  
ATOM   2659  CB  ARG A 338      -4.807  -8.622 -26.277  1.00 53.44           C  
ATOM   2660  CG  ARG A 338      -5.612  -7.554 -25.555  1.00 53.44           C  
ATOM   2661  CD  ARG A 338      -4.721  -6.441 -25.020  1.00 53.44           C  
ATOM   2662  NE  ARG A 338      -5.424  -5.609 -24.049  1.00 53.44           N  
ATOM   2663  CZ  ARG A 338      -4.937  -4.490 -23.516  1.00 53.44           C  
ATOM   2664  NH1 ARG A 338      -3.731  -4.048 -23.852  1.00 53.44           N1+
ATOM   2665  NH2 ARG A 338      -5.662  -3.809 -22.641  1.00 53.44           N  
ATOM   2666  N   ASN A 339      -4.492 -11.757 -27.821  1.00 46.94           N  
ATOM   2667  CA  ASN A 339      -3.546 -12.300 -28.791  1.00 46.94           C  
ATOM   2668  C   ASN A 339      -4.056 -13.601 -29.403  1.00 46.94           C  
ATOM   2669  O   ASN A 339      -3.453 -14.130 -30.338  1.00 46.94           O  
ATOM   2670  CB  ASN A 339      -2.179 -12.518 -28.140  1.00 46.94           C  
ATOM   2671  CG  ASN A 339      -1.413 -11.226 -27.944  1.00 46.94           C  
ATOM   2672  ND2 ASN A 339      -0.583 -11.180 -26.907  1.00 46.94           N  
ATOM   2673  OD1 ASN A 339      -1.565 -10.275 -28.715  1.00 46.94           O  
ATOM   2674  N   SER A 340      -5.334 -14.093 -29.058  1.00 45.98           N  
ATOM   2675  CA  SER A 340      -5.572 -15.439 -29.569  1.00 45.98           C  
ATOM   2676  C   SER A 340      -6.932 -15.537 -30.253  1.00 45.98           C  
ATOM   2677  O   SER A 340      -7.817 -14.715 -30.008  1.00 45.98           O  
ATOM   2678  CB  SER A 340      -5.485 -16.465 -28.439  1.00 45.98           C  
ATOM   2679  OG  SER A 340      -5.653 -15.840 -27.178  1.00 45.98           O  
ATOM   2680  N   LYS A 341      -7.122 -16.349 -31.422  1.00 48.18           N  
ATOM   2681  CA  LYS A 341      -8.194 -16.866 -32.268  1.00 48.18           C  
ATOM   2682  C   LYS A 341      -9.131 -17.771 -31.475  1.00 48.18           C  
ATOM   2683  O   LYS A 341      -8.755 -18.297 -30.425  1.00 48.18           O  
ATOM   2684  CB  LYS A 341      -7.617 -17.626 -33.463  1.00 48.18           C  
ATOM   2685  CG  LYS A 341      -6.952 -16.734 -34.501  1.00 48.18           C  
ATOM   2686  CD  LYS A 341      -6.553 -17.522 -35.742  1.00 48.18           C  
ATOM   2687  CE  LYS A 341      -5.817 -16.648 -36.749  1.00 48.18           C  
ATOM   2688  NZ  LYS A 341      -5.409 -17.421 -37.959  1.00 48.18           N1+
ATOM   2689  N   SER A 342     -10.509 -17.758 -31.691  1.00 48.92           N  
ATOM   2690  CA  SER A 342     -11.808 -18.182 -31.179  1.00 48.92           C  
ATOM   2691  C   SER A 342     -11.714 -19.538 -30.487  1.00 48.92           C  
ATOM   2692  O   SER A 342     -12.373 -19.770 -29.471  1.00 48.92           O  
ATOM   2693  CB  SER A 342     -12.834 -18.249 -32.310  1.00 48.92           C  
ATOM   2694  OG  SER A 342     -12.725 -19.473 -33.017  1.00 48.92           O  
ATOM   2695  N   SER A 343     -10.714 -20.505 -30.756  1.00 51.22           N  
ATOM   2696  CA  SER A 343     -10.630 -21.808 -30.104  1.00 51.22           C  
ATOM   2697  C   SER A 343      -9.991 -21.695 -28.724  1.00 51.22           C  
ATOM   2698  O   SER A 343     -10.364 -22.421 -27.800  1.00 51.22           O  
ATOM   2699  CB  SER A 343      -9.833 -22.789 -30.965  1.00 51.22           C  
ATOM   2700  OG  SER A 343      -8.488 -22.866 -30.525  1.00 51.22           O  
ATOM   2701  N   ASP A 344      -9.207 -20.697 -28.343  1.00 55.13           N  
ATOM   2702  CA  ASP A 344      -8.551 -20.382 -27.077  1.00 55.13           C  
ATOM   2703  C   ASP A 344      -9.522 -19.715 -26.105  1.00 55.13           C  
ATOM   2704  O   ASP A 344      -9.417 -19.898 -24.892  1.00 55.13           O  
ATOM   2705  CB  ASP A 344      -7.338 -19.478 -27.313  1.00 55.13           C  
ATOM   2706  CG  ASP A 344      -6.136 -20.229 -27.859  1.00 55.13           C  
ATOM   2707  OD1 ASP A 344      -6.077 -21.469 -27.719  1.00 55.13           O  
ATOM   2708  OD2 ASP A 344      -5.239 -19.573 -28.433  1.00 55.13           O1-
ATOM   2709  N   VAL A 345     -10.601 -19.219 -26.633  1.00 55.45           N  
ATOM   2710  CA  VAL A 345     -11.596 -18.492 -25.851  1.00 55.45           C  
ATOM   2711  C   VAL A 345     -12.498 -19.480 -25.114  1.00 55.45           C  
ATOM   2712  O   VAL A 345     -12.818 -19.281 -23.940  1.00 55.45           O  
ATOM   2713  CB  VAL A 345     -12.446 -17.559 -26.742  1.00 55.45           C  
ATOM   2714  CG1 VAL A 345     -13.549 -16.888 -25.924  1.00 55.45           C  
ATOM   2715  CG2 VAL A 345     -11.561 -16.510 -27.412  1.00 55.45           C  
ATOM   2716  N   ASN A 346     -12.799 -20.620 -25.785  1.00 51.58           N  
ATOM   2717  CA  ASN A 346     -13.712 -21.608 -25.219  1.00 51.58           C  
ATOM   2718  C   ASN A 346     -13.078 -22.350 -24.046  1.00 51.58           C  
ATOM   2719  O   ASN A 346     -13.739 -22.608 -23.038  1.00 51.58           O  
ATOM   2720  CB  ASN A 346     -14.162 -22.600 -26.293  1.00 51.58           C  
ATOM   2721  CG  ASN A 346     -15.246 -22.037 -27.192  1.00 51.58           C  
ATOM   2722  ND2 ASN A 346     -15.318 -22.537 -28.420  1.00 51.58           N  
ATOM   2723  OD1 ASN A 346     -16.011 -21.158 -26.786  1.00 51.58           O  
ATOM   2724  N   ARG A 347     -11.818 -22.613 -24.153  1.00 52.41           N  
ATOM   2725  CA  ARG A 347     -11.062 -23.226 -23.066  1.00 52.41           C  
ATOM   2726  C   ARG A 347     -10.926 -22.271 -21.885  1.00 52.41           C  
ATOM   2727  O   ARG A 347     -11.072 -22.677 -20.731  1.00 52.41           O  
ATOM   2728  CB  ARG A 347      -9.676 -23.659 -23.552  1.00 52.41           C  
ATOM   2729  CG  ARG A 347      -9.401 -25.144 -23.381  1.00 52.41           C  
ATOM   2730  CD  ARG A 347      -8.029 -25.528 -23.920  1.00 52.41           C  
ATOM   2731  NE  ARG A 347      -7.966 -26.943 -24.276  1.00 52.41           N  
ATOM   2732  CZ  ARG A 347      -6.929 -27.532 -24.863  1.00 52.41           C  
ATOM   2733  NH1 ARG A 347      -5.841 -26.835 -25.175  1.00 52.41           N1+
ATOM   2734  NH2 ARG A 347      -6.978 -28.826 -25.142  1.00 52.41           N  
ATOM   2735  N   ALA A 348     -10.721 -21.027 -22.149  1.00 56.22           N  
ATOM   2736  CA  ALA A 348     -10.615 -19.980 -21.136  1.00 56.22           C  
ATOM   2737  C   ALA A 348     -11.927 -19.822 -20.372  1.00 56.22           C  
ATOM   2738  O   ALA A 348     -11.925 -19.658 -19.150  1.00 56.22           O  
ATOM   2739  CB  ALA A 348     -10.215 -18.655 -21.780  1.00 56.22           C  
ATOM   2740  N   LEU A 349     -13.077 -19.922 -21.065  1.00 56.69           N  
ATOM   2741  CA  LEU A 349     -14.399 -19.777 -20.466  1.00 56.69           C  
ATOM   2742  C   LEU A 349     -14.673 -20.902 -19.472  1.00 56.69           C  
ATOM   2743  O   LEU A 349     -15.229 -20.663 -18.397  1.00 56.69           O  
ATOM   2744  CB  LEU A 349     -15.480 -19.763 -21.549  1.00 56.69           C  
ATOM   2745  CG  LEU A 349     -16.524 -18.650 -21.452  1.00 56.69           C  
ATOM   2746  CD1 LEU A 349     -16.359 -17.667 -22.608  1.00 56.69           C  
ATOM   2747  CD2 LEU A 349     -17.932 -19.235 -21.438  1.00 56.69           C  
ATOM   2748  N   LYS A 350     -14.350 -22.158 -19.864  1.00 57.89           N  
ATOM   2749  CA  LYS A 350     -14.533 -23.297 -18.970  1.00 57.89           C  
ATOM   2750  C   LYS A 350     -13.732 -23.121 -17.683  1.00 57.89           C  
ATOM   2751  O   LYS A 350     -14.226 -23.417 -16.593  1.00 57.89           O  
ATOM   2752  CB  LYS A 350     -14.127 -24.597 -19.666  1.00 57.89           C  
ATOM   2753  CG  LYS A 350     -15.216 -25.198 -20.541  1.00 57.89           C  
ATOM   2754  CD  LYS A 350     -14.775 -26.520 -21.155  1.00 57.89           C  
ATOM   2755  CE  LYS A 350     -15.784 -27.029 -22.175  1.00 57.89           C  
ATOM   2756  NZ  LYS A 350     -15.321 -28.287 -22.833  1.00 57.89           N1+
ATOM   2757  N   LEU A 351     -12.586 -22.564 -17.831  1.00 57.66           N  
ATOM   2758  CA  LEU A 351     -11.696 -22.368 -16.691  1.00 57.66           C  
ATOM   2759  C   LEU A 351     -12.200 -21.241 -15.796  1.00 57.66           C  
ATOM   2760  O   LEU A 351     -12.115 -21.331 -14.570  1.00 57.66           O  
ATOM   2761  CB  LEU A 351     -10.274 -22.061 -17.168  1.00 57.66           C  
ATOM   2762  CG  LEU A 351      -9.489 -23.232 -17.759  1.00 57.66           C  
ATOM   2763  CD1 LEU A 351      -8.208 -22.732 -18.418  1.00 57.66           C  
ATOM   2764  CD2 LEU A 351      -9.174 -24.264 -16.681  1.00 57.66           C  
ATOM   2765  N   ILE A 352     -12.703 -20.229 -16.389  1.00 59.51           N  
ATOM   2766  CA  ILE A 352     -13.329 -19.133 -15.658  1.00 59.51           C  
ATOM   2767  C   ILE A 352     -14.520 -19.659 -14.858  1.00 59.51           C  
ATOM   2768  O   ILE A 352     -14.715 -19.279 -13.701  1.00 59.51           O  
ATOM   2769  CB  ILE A 352     -13.781 -18.003 -16.611  1.00 59.51           C  
ATOM   2770  CG1 ILE A 352     -12.563 -17.273 -17.189  1.00 59.51           C  
ATOM   2771  CG2 ILE A 352     -14.711 -17.026 -15.887  1.00 59.51           C  
ATOM   2772  CD1 ILE A 352     -12.909 -16.233 -18.245  1.00 59.51           C  
ATOM   2773  N   LEU A 353     -15.255 -20.569 -15.453  1.00 59.58           N  
ATOM   2774  CA  LEU A 353     -16.421 -21.154 -14.801  1.00 59.58           C  
ATOM   2775  C   LEU A 353     -16.012 -21.947 -13.564  1.00 59.58           C  
ATOM   2776  O   LEU A 353     -16.669 -21.866 -12.523  1.00 59.58           O  
ATOM   2777  CB  LEU A 353     -17.181 -22.060 -15.773  1.00 59.58           C  
ATOM   2778  CG  LEU A 353     -18.142 -21.364 -16.739  1.00 59.58           C  
ATOM   2779  CD1 LEU A 353     -18.540 -22.312 -17.866  1.00 59.58           C  
ATOM   2780  CD2 LEU A 353     -19.374 -20.860 -15.997  1.00 59.58           C  
ATOM   2781  N   ARG A 354     -15.058 -22.630 -13.656  1.00 58.51           N  
ATOM   2782  CA  ARG A 354     -14.550 -23.395 -12.523  1.00 58.51           C  
ATOM   2783  C   ARG A 354     -14.071 -22.471 -11.409  1.00 58.51           C  
ATOM   2784  O   ARG A 354     -14.301 -22.742 -10.228  1.00 58.51           O  
ATOM   2785  CB  ARG A 354     -13.410 -24.316 -12.965  1.00 58.51           C  
ATOM   2786  CG  ARG A 354     -13.874 -25.684 -13.441  1.00 58.51           C  
ATOM   2787  CD  ARG A 354     -12.700 -26.573 -13.832  1.00 58.51           C  
ATOM   2788  NE  ARG A 354     -13.150 -27.849 -14.379  1.00 58.51           N  
ATOM   2789  CZ  ARG A 354     -12.360 -28.739 -14.973  1.00 58.51           C  
ATOM   2790  NH1 ARG A 354     -11.059 -28.509 -15.108  1.00 58.51           N1+
ATOM   2791  NH2 ARG A 354     -12.874 -29.870 -15.435  1.00 58.51           N  
ATOM   2792  N   ALA A 355     -13.382 -21.394 -11.746  1.00 60.19           N  
ATOM   2793  CA  ALA A 355     -12.902 -20.402 -10.789  1.00 60.19           C  
ATOM   2794  C   ALA A 355     -14.066 -19.723 -10.072  1.00 60.19           C  
ATOM   2795  O   ALA A 355     -13.998 -19.468  -8.868  1.00 60.19           O  
ATOM   2796  CB  ALA A 355     -12.034 -19.360 -11.492  1.00 60.19           C  
ATOM   2797  N   ILE A 356     -15.130 -19.453 -10.844  1.00 61.13           N  
ATOM   2798  CA  ILE A 356     -16.333 -18.847 -10.281  1.00 61.13           C  
ATOM   2799  C   ILE A 356     -16.961 -19.798  -9.264  1.00 61.13           C  
ATOM   2800  O   ILE A 356     -17.367 -19.377  -8.179  1.00 61.13           O  
ATOM   2801  CB  ILE A 356     -17.355 -18.489 -11.383  1.00 61.13           C  
ATOM   2802  CG1 ILE A 356     -16.836 -17.324 -12.234  1.00 61.13           C  
ATOM   2803  CG2 ILE A 356     -18.717 -18.155 -10.768  1.00 61.13           C  
ATOM   2804  CD1 ILE A 356     -17.719 -16.989 -13.428  1.00 61.13           C  
ATOM   2805  N   LYS A 357     -17.042 -21.019  -9.669  1.00 59.53           N  
ATOM   2806  CA  LYS A 357     -17.580 -22.033  -8.767  1.00 59.53           C  
ATOM   2807  C   LYS A 357     -16.787 -22.085  -7.464  1.00 59.53           C  
ATOM   2808  O   LYS A 357     -17.370 -22.141  -6.380  1.00 59.53           O  
ATOM   2809  CB  LYS A 357     -17.573 -23.407  -9.440  1.00 59.53           C  
ATOM   2810  CG  LYS A 357     -18.348 -24.472  -8.678  1.00 59.53           C  
ATOM   2811  CD  LYS A 357     -18.417 -25.778  -9.458  1.00 59.53           C  
ATOM   2812  CE  LYS A 357     -19.160 -26.857  -8.681  1.00 59.53           C  
ATOM   2813  NZ  LYS A 357     -19.232 -28.139  -9.443  1.00 59.53           N1+
ATOM   2814  N   ALA A 358     -15.527 -22.023  -7.546  1.00 59.49           N  
ATOM   2815  CA  ALA A 358     -14.647 -22.059  -6.381  1.00 59.49           C  
ATOM   2816  C   ALA A 358     -14.804 -20.800  -5.534  1.00 59.49           C  
ATOM   2817  O   ALA A 358     -14.826 -20.871  -4.303  1.00 59.49           O  
ATOM   2818  CB  ALA A 358     -13.193 -22.223  -6.819  1.00 59.49           C  
ATOM   2819  N   ALA A 359     -14.820 -19.678  -6.168  1.00 64.11           N  
ATOM   2820  CA  ALA A 359     -15.008 -18.399  -5.487  1.00 64.11           C  
ATOM   2821  C   ALA A 359     -16.333 -18.369  -4.732  1.00 64.11           C  
ATOM   2822  O   ALA A 359     -16.409 -17.838  -3.621  1.00 64.11           O  
ATOM   2823  CB  ALA A 359     -14.942 -17.249  -6.489  1.00 64.11           C  
ATOM   2824  N   VAL A 360     -17.364 -18.901  -5.384  1.00 63.19           N  
ATOM   2825  CA  VAL A 360     -18.674 -18.979  -4.749  1.00 63.19           C  
ATOM   2826  C   VAL A 360     -18.600 -19.879  -3.518  1.00 63.19           C  
ATOM   2827  O   VAL A 360     -19.190 -19.573  -2.479  1.00 63.19           O  
ATOM   2828  CB  VAL A 360     -19.750 -19.502  -5.727  1.00 63.19           C  
ATOM   2829  CG1 VAL A 360     -21.057 -19.790  -4.991  1.00 63.19           C  
ATOM   2830  CG2 VAL A 360     -19.978 -18.497  -6.854  1.00 63.19           C  
ATOM   2831  N   GLN A 361     -17.899 -21.003  -3.634  1.00 63.85           N  
ATOM   2832  CA  GLN A 361     -17.703 -21.905  -2.504  1.00 63.85           C  
ATOM   2833  C   GLN A 361     -16.971 -21.204  -1.362  1.00 63.85           C  
ATOM   2834  O   GLN A 361     -17.282 -21.427  -0.190  1.00 63.85           O  
ATOM   2835  CB  GLN A 361     -16.928 -23.151  -2.937  1.00 63.85           C  
ATOM   2836  CG  GLN A 361     -17.775 -24.173  -3.681  1.00 63.85           C  
ATOM   2837  CD  GLN A 361     -16.970 -25.366  -4.160  1.00 63.85           C  
ATOM   2838  NE2 GLN A 361     -17.662 -26.406  -4.615  1.00 63.85           N  
ATOM   2839  OE1 GLN A 361     -15.735 -25.354  -4.122  1.00 63.85           O  
ATOM   2840  N   LEU A 362     -15.965 -20.401  -1.739  1.00 63.76           N  
ATOM   2841  CA  LEU A 362     -15.233 -19.582  -0.778  1.00 63.76           C  
ATOM   2842  C   LEU A 362     -16.168 -18.607  -0.071  1.00 63.76           C  
ATOM   2843  O   LEU A 362     -16.059 -18.404   1.141  1.00 63.76           O  
ATOM   2844  CB  LEU A 362     -14.108 -18.814  -1.476  1.00 63.76           C  
ATOM   2845  CG  LEU A 362     -13.137 -18.058  -0.567  1.00 63.76           C  
ATOM   2846  CD1 LEU A 362     -12.316 -19.041   0.263  1.00 63.76           C  
ATOM   2847  CD2 LEU A 362     -12.226 -17.155  -1.390  1.00 63.76           C  
ATOM   2848  N   LEU A 363     -17.103 -18.026  -0.812  1.00 66.36           N  
ATOM   2849  CA  LEU A 363     -18.100 -17.116  -0.255  1.00 66.36           C  
ATOM   2850  C   LEU A 363     -19.014 -17.845   0.724  1.00 66.36           C  
ATOM   2851  O   LEU A 363     -19.332 -17.318   1.793  1.00 66.36           O  
ATOM   2852  CB  LEU A 363     -18.932 -16.483  -1.374  1.00 66.36           C  
ATOM   2853  CG  LEU A 363     -19.313 -15.015  -1.186  1.00 66.36           C  
ATOM   2854  CD1 LEU A 363     -18.568 -14.141  -2.190  1.00 66.36           C  
ATOM   2855  CD2 LEU A 363     -20.821 -14.830  -1.325  1.00 66.36           C  
ATOM   2856  N   GLU A 364     -19.466 -19.026   0.279  1.00 65.16           N  
ATOM   2857  CA  GLU A 364     -20.339 -19.822   1.138  1.00 65.16           C  
ATOM   2858  C   GLU A 364     -19.656 -20.155   2.460  1.00 65.16           C  
ATOM   2859  O   GLU A 364     -20.279 -20.089   3.522  1.00 65.16           O  
ATOM   2860  CB  GLU A 364     -20.764 -21.109   0.426  1.00 65.16           C  
ATOM   2861  CG  GLU A 364     -21.895 -20.913  -0.574  1.00 65.16           C  
ATOM   2862  CD  GLU A 364     -22.241 -22.179  -1.343  1.00 65.16           C  
ATOM   2863  OE1 GLU A 364     -23.214 -22.163  -2.131  1.00 65.16           O  
ATOM   2864  OE2 GLU A 364     -21.535 -23.194  -1.154  1.00 65.16           O1-
ATOM   2865  N   HIS A 365     -18.494 -20.463   2.306  1.00 60.00           N  
ATOM   2866  CA  HIS A 365     -17.703 -20.808   3.483  1.00 60.00           C  
ATOM   2867  C   HIS A 365     -17.474 -19.588   4.369  1.00 60.00           C  
ATOM   2868  O   HIS A 365     -17.524 -19.689   5.596  1.00 60.00           O  
ATOM   2869  CB  HIS A 365     -16.362 -21.416   3.068  1.00 60.00           C  
ATOM   2870  CG  HIS A 365     -15.696 -22.196   4.156  1.00 60.00           C  
ATOM   2871  CD2 HIS A 365     -15.114 -23.419   4.144  1.00 60.00           C  
ATOM   2872  ND1 HIS A 365     -15.579 -21.725   5.446  1.00 60.00           N  
ATOM   2873  CE1 HIS A 365     -14.951 -22.627   6.182  1.00 60.00           C  
ATOM   2874  NE2 HIS A 365     -14.658 -23.664   5.417  1.00 60.00           N  
ATOM   2875  N   ALA A 366     -17.001 -18.477   3.821  1.00 66.08           N  
ATOM   2876  CA  ALA A 366     -16.796 -17.215   4.525  1.00 66.08           C  
ATOM   2877  C   ALA A 366     -18.042 -16.814   5.308  1.00 66.08           C  
ATOM   2878  O   ALA A 366     -17.942 -16.260   6.406  1.00 66.08           O  
ATOM   2879  CB  ALA A 366     -16.412 -16.112   3.540  1.00 66.08           C  
ATOM   2880  N   GLU A 367     -19.217 -17.126   4.789  1.00 65.76           N  
ATOM   2881  CA  GLU A 367     -20.474 -16.865   5.485  1.00 65.76           C  
ATOM   2882  C   GLU A 367     -20.597 -17.719   6.744  1.00 65.76           C  
ATOM   2883  O   GLU A 367     -21.037 -17.235   7.787  1.00 65.76           O  
ATOM   2884  CB  GLU A 367     -21.665 -17.120   4.558  1.00 65.76           C  
ATOM   2885  CG  GLU A 367     -22.920 -16.349   4.942  1.00 65.76           C  
ATOM   2886  CD  GLU A 367     -24.059 -16.523   3.950  1.00 65.76           C  
ATOM   2887  OE1 GLU A 367     -25.152 -15.955   4.175  1.00 65.76           O  
ATOM   2888  OE2 GLU A 367     -23.856 -17.233   2.940  1.00 65.76           O1-
ATOM   2889  N   LYS A 368     -20.202 -18.890   6.599  1.00 66.21           N  
ATOM   2890  CA  LYS A 368     -20.310 -19.809   7.729  1.00 66.21           C  
ATOM   2891  C   LYS A 368     -19.321 -19.442   8.832  1.00 66.21           C  
ATOM   2892  O   LYS A 368     -19.626 -19.583  10.019  1.00 66.21           O  
ATOM   2893  CB  LYS A 368     -20.075 -21.249   7.272  1.00 66.21           C  
ATOM   2894  CG  LYS A 368     -21.246 -21.858   6.516  1.00 66.21           C  
ATOM   2895  CD  LYS A 368     -20.989 -23.319   6.170  1.00 66.21           C  
ATOM   2896  CE  LYS A 368     -22.131 -23.909   5.351  1.00 66.21           C  
ATOM   2897  NZ  LYS A 368     -21.852 -25.320   4.949  1.00 66.21           N1+
ATOM   2898  N   SER A 369     -18.183 -18.798   8.410  1.00 69.46           N  
ATOM   2899  CA  SER A 369     -17.136 -18.493   9.379  1.00 69.46           C  
ATOM   2900  C   SER A 369     -17.392 -17.157  10.068  1.00 69.46           C  
ATOM   2901  O   SER A 369     -16.910 -16.923  11.179  1.00 69.46           O  
ATOM   2902  CB  SER A 369     -15.766 -18.470   8.699  1.00 69.46           C  
ATOM   2903  OG  SER A 369     -15.665 -17.370   7.811  1.00 69.46           O  
ATOM   2904  N   GLY A 370     -18.253 -16.284   9.569  1.00 67.74           N  
ATOM   2905  CA  GLY A 370     -18.572 -14.967  10.098  1.00 67.74           C  
ATOM   2906  C   GLY A 370     -17.450 -13.962   9.913  1.00 67.74           C  
ATOM   2907  O   GLY A 370     -17.492 -12.867  10.476  1.00 67.74           O  
ATOM   2908  N   ASP A 371     -16.437 -14.262   9.158  1.00 68.96           N  
ATOM   2909  CA  ASP A 371     -15.335 -13.331   8.943  1.00 68.96           C  
ATOM   2910  C   ASP A 371     -15.693 -12.289   7.884  1.00 68.96           C  
ATOM   2911  O   ASP A 371     -15.823 -12.616   6.703  1.00 68.96           O  
ATOM   2912  CB  ASP A 371     -14.068 -14.085   8.530  1.00 68.96           C  
ATOM   2913  CG  ASP A 371     -12.832 -13.203   8.513  1.00 68.96           C  
ATOM   2914  OD1 ASP A 371     -12.968 -11.963   8.433  1.00 68.96           O  
ATOM   2915  OD2 ASP A 371     -11.711 -13.753   8.577  1.00 68.96           O1-
ATOM   2916  N   PRO A 372     -15.906 -10.931   8.252  1.00 64.06           N  
ATOM   2917  CA  PRO A 372     -16.337  -9.880   7.326  1.00 64.06           C  
ATOM   2918  C   PRO A 372     -15.305  -9.594   6.236  1.00 64.06           C  
ATOM   2919  O   PRO A 372     -15.671  -9.298   5.096  1.00 64.06           O  
ATOM   2920  CB  PRO A 372     -16.522  -8.662   8.235  1.00 64.06           C  
ATOM   2921  CG  PRO A 372     -16.070  -9.122   9.584  1.00 64.06           C  
ATOM   2922  CD  PRO A 372     -15.762 -10.590   9.510  1.00 64.06           C  
ATOM   2923  N   GLU A 373     -14.065  -9.760   6.488  1.00 60.24           N  
ATOM   2924  CA  GLU A 373     -13.006  -9.465   5.528  1.00 60.24           C  
ATOM   2925  C   GLU A 373     -12.956 -10.513   4.420  1.00 60.24           C  
ATOM   2926  O   GLU A 373     -12.806 -10.175   3.244  1.00 60.24           O  
ATOM   2927  CB  GLU A 373     -11.649  -9.379   6.231  1.00 60.24           C  
ATOM   2928  CG  GLU A 373     -11.383  -8.034   6.892  1.00 60.24           C  
ATOM   2929  CD  GLU A 373     -10.000  -7.935   7.517  1.00 60.24           C  
ATOM   2930  OE1 GLU A 373      -9.655  -6.861   8.060  1.00 60.24           O  
ATOM   2931  OE2 GLU A 373      -9.256  -8.940   7.462  1.00 60.24           O1-
ATOM   2932  N   VAL A 374     -13.023 -11.869   4.791  1.00 56.47           N  
ATOM   2933  CA  VAL A 374     -13.042 -12.973   3.836  1.00 56.47           C  
ATOM   2934  C   VAL A 374     -14.288 -12.874   2.957  1.00 56.47           C  
ATOM   2935  O   VAL A 374     -14.223 -13.113   1.749  1.00 56.47           O  
ATOM   2936  CB  VAL A 374     -13.000 -14.342   4.549  1.00 56.47           C  
ATOM   2937  CG1 VAL A 374     -13.115 -15.481   3.538  1.00 56.47           C  
ATOM   2938  CG2 VAL A 374     -11.718 -14.478   5.367  1.00 56.47           C  
ATOM   2939  N   ARG A 375     -15.327 -12.442   3.637  1.00 67.13           N  
ATOM   2940  CA  ARG A 375     -16.596 -12.259   2.941  1.00 67.13           C  
ATOM   2941  C   ARG A 375     -16.483 -11.177   1.872  1.00 67.13           C  
ATOM   2942  O   ARG A 375     -16.946 -11.361   0.744  1.00 67.13           O  
ATOM   2943  CB  ARG A 375     -17.707 -11.902   3.931  1.00 67.13           C  
ATOM   2944  CG  ARG A 375     -19.104 -12.247   3.440  1.00 67.13           C  
ATOM   2945  CD  ARG A 375     -20.163 -11.938   4.490  1.00 67.13           C  
ATOM   2946  NE  ARG A 375     -20.478 -13.112   5.299  1.00 67.13           N  
ATOM   2947  CZ  ARG A 375     -21.372 -13.135   6.284  1.00 67.13           C  
ATOM   2948  NH1 ARG A 375     -22.060 -12.045   6.601  1.00 67.13           N1+
ATOM   2949  NH2 ARG A 375     -21.580 -14.258   6.956  1.00 67.13           N  
ATOM   2950  N   GLU A 376     -16.057  -9.967   2.251  1.00 64.92           N  
ATOM   2951  CA  GLU A 376     -15.891  -8.859   1.314  1.00 64.92           C  
ATOM   2952  C   GLU A 376     -14.972  -9.246   0.160  1.00 64.92           C  
ATOM   2953  O   GLU A 376     -15.250  -8.924  -0.997  1.00 64.92           O  
ATOM   2954  CB  GLU A 376     -15.342  -7.625   2.034  1.00 64.92           C  
ATOM   2955  CG  GLU A 376     -15.705  -6.309   1.362  1.00 64.92           C  
ATOM   2956  CD  GLU A 376     -15.628  -5.115   2.299  1.00 64.92           C  
ATOM   2957  OE1 GLU A 376     -15.889  -3.974   1.853  1.00 64.92           O  
ATOM   2958  OE2 GLU A 376     -15.303  -5.320   3.490  1.00 64.92           O1-
ATOM   2959  N   LEU A 377     -14.061 -10.139   0.599  1.00 59.20           N  
ATOM   2960  CA  LEU A 377     -13.042 -10.554  -0.358  1.00 59.20           C  
ATOM   2961  C   LEU A 377     -13.611 -11.554  -1.359  1.00 59.20           C  
ATOM   2962  O   LEU A 377     -13.359 -11.448  -2.561  1.00 59.20           O  
ATOM   2963  CB  LEU A 377     -11.842 -11.168   0.369  1.00 59.20           C  
ATOM   2964  CG  LEU A 377     -10.796 -10.187   0.900  1.00 59.20           C  
ATOM   2965  CD1 LEU A 377     -10.093 -10.771   2.120  1.00 59.20           C  
ATOM   2966  CD2 LEU A 377      -9.786  -9.839  -0.190  1.00 59.20           C  
ATOM   2967  N   ALA A 378     -14.182 -12.608  -1.046  1.00 63.52           N  
ATOM   2968  CA  ALA A 378     -14.862 -13.586  -1.891  1.00 63.52           C  
ATOM   2969  C   ALA A 378     -15.853 -12.905  -2.831  1.00 63.52           C  
ATOM   2970  O   ALA A 378     -15.960 -13.272  -4.003  1.00 63.52           O  
ATOM   2971  CB  ALA A 378     -15.577 -14.626  -1.031  1.00 63.52           C  
ATOM   2972  N   ARG A 379     -16.323 -11.739  -2.428  1.00 71.20           N  
ATOM   2973  CA  ARG A 379     -17.285 -10.962  -3.202  1.00 71.20           C  
ATOM   2974  C   ARG A 379     -16.613 -10.288  -4.394  1.00 71.20           C  
ATOM   2975  O   ARG A 379     -17.130 -10.332  -5.512  1.00 71.20           O  
ATOM   2976  CB  ARG A 379     -17.962  -9.911  -2.319  1.00 71.20           C  
ATOM   2977  CG  ARG A 379     -19.179 -10.428  -1.569  1.00 71.20           C  
ATOM   2978  CD  ARG A 379     -19.928  -9.305  -0.865  1.00 71.20           C  
ATOM   2979  NE  ARG A 379     -20.525  -9.758   0.387  1.00 71.20           N  
ATOM   2980  CZ  ARG A 379     -21.447  -9.088   1.073  1.00 71.20           C  
ATOM   2981  NH1 ARG A 379     -21.897  -7.916   0.639  1.00 71.20           N1+
ATOM   2982  NH2 ARG A 379     -21.924  -9.592   2.202  1.00 71.20           N  
ATOM   2983  N   GLU A 380     -15.647  -9.618  -3.966  1.00 62.93           N  
ATOM   2984  CA  GLU A 380     -14.916  -8.901  -5.006  1.00 62.93           C  
ATOM   2985  C   GLU A 380     -14.426  -9.852  -6.094  1.00 62.93           C  
ATOM   2986  O   GLU A 380     -14.489  -9.531  -7.282  1.00 62.93           O  
ATOM   2987  CB  GLU A 380     -13.735  -8.137  -4.403  1.00 62.93           C  
ATOM   2988  CG  GLU A 380     -13.197  -7.030  -5.299  1.00 62.93           C  
ATOM   2989  CD  GLU A 380     -12.405  -5.975  -4.541  1.00 62.93           C  
ATOM   2990  OE1 GLU A 380     -11.941  -4.997  -5.169  1.00 62.93           O  
ATOM   2991  OE2 GLU A 380     -12.248  -6.130  -3.309  1.00 62.93           O1-
ATOM   2992  N   LEU A 381     -13.988 -11.064  -5.748  1.00 64.29           N  
ATOM   2993  CA  LEU A 381     -13.486 -12.067  -6.680  1.00 64.29           C  
ATOM   2994  C   LEU A 381     -14.604 -12.576  -7.584  1.00 64.29           C  
ATOM   2995  O   LEU A 381     -14.420 -12.699  -8.797  1.00 64.29           O  
ATOM   2996  CB  LEU A 381     -12.856 -13.238  -5.920  1.00 64.29           C  
ATOM   2997  CG  LEU A 381     -11.897 -14.125  -6.715  1.00 64.29           C  
ATOM   2998  CD1 LEU A 381     -10.478 -13.571  -6.640  1.00 64.29           C  
ATOM   2999  CD2 LEU A 381     -11.944 -15.560  -6.202  1.00 64.29           C  
ATOM   3000  N   VAL A 382     -15.747 -12.925  -7.006  1.00 68.15           N  
ATOM   3001  CA  VAL A 382     -16.902 -13.381  -7.773  1.00 68.15           C  
ATOM   3002  C   VAL A 382     -17.321 -12.299  -8.766  1.00 68.15           C  
ATOM   3003  O   VAL A 382     -17.603 -12.592  -9.930  1.00 68.15           O  
ATOM   3004  CB  VAL A 382     -18.087 -13.748  -6.852  1.00 68.15           C  
ATOM   3005  CG1 VAL A 382     -19.356 -13.980  -7.670  1.00 68.15           C  
ATOM   3006  CG2 VAL A 382     -17.750 -14.983  -6.018  1.00 68.15           C  
ATOM   3007  N   ARG A 383     -17.298 -11.048  -8.321  1.00 70.01           N  
ATOM   3008  CA  ARG A 383     -17.689  -9.927  -9.169  1.00 70.01           C  
ATOM   3009  C   ARG A 383     -16.763  -9.802 -10.374  1.00 70.01           C  
ATOM   3010  O   ARG A 383     -17.227  -9.656 -11.507  1.00 70.01           O  
ATOM   3011  CB  ARG A 383     -17.687  -8.621  -8.370  1.00 70.01           C  
ATOM   3012  CG  ARG A 383     -18.477  -7.498  -9.022  1.00 70.01           C  
ATOM   3013  CD  ARG A 383     -18.456  -6.231  -8.179  1.00 70.01           C  
ATOM   3014  NE  ARG A 383     -19.791  -5.874  -7.709  1.00 70.01           N  
ATOM   3015  CZ  ARG A 383     -20.047  -4.989  -6.749  1.00 70.01           C  
ATOM   3016  NH1 ARG A 383     -19.057  -4.350  -6.136  1.00 70.01           N1+
ATOM   3017  NH2 ARG A 383     -21.300  -4.738  -6.400  1.00 70.01           N  
ATOM   3018  N   ARG A 384     -15.532  -9.913 -10.151  1.00 61.79           N  
ATOM   3019  CA  ARG A 384     -14.553  -9.743 -11.219  1.00 61.79           C  
ATOM   3020  C   ARG A 384     -14.608 -10.909 -12.202  1.00 61.79           C  
ATOM   3021  O   ARG A 384     -14.465 -10.715 -13.410  1.00 61.79           O  
ATOM   3022  CB  ARG A 384     -13.143  -9.613 -10.641  1.00 61.79           C  
ATOM   3023  CG  ARG A 384     -12.830  -8.231 -10.087  1.00 61.79           C  
ATOM   3024  CD  ARG A 384     -11.344  -8.058  -9.809  1.00 61.79           C  
ATOM   3025  NE  ARG A 384     -11.048  -6.741  -9.252  1.00 61.79           N  
ATOM   3026  CZ  ARG A 384      -9.830  -6.221  -9.139  1.00 61.79           C  
ATOM   3027  NH1 ARG A 384      -8.763  -6.900  -9.545  1.00 61.79           N1+
ATOM   3028  NH2 ARG A 384      -9.675  -5.012  -8.617  1.00 61.79           N  
ATOM   3029  N   LEU A 385     -14.739 -12.182 -11.680  1.00 67.17           N  
ATOM   3030  CA  LEU A 385     -14.830 -13.376 -12.514  1.00 67.17           C  
ATOM   3031  C   LEU A 385     -16.074 -13.333 -13.394  1.00 67.17           C  
ATOM   3032  O   LEU A 385     -16.031 -13.735 -14.558  1.00 67.17           O  
ATOM   3033  CB  LEU A 385     -14.848 -14.636 -11.644  1.00 67.17           C  
ATOM   3034  CG  LEU A 385     -13.513 -15.052 -11.024  1.00 67.17           C  
ATOM   3035  CD1 LEU A 385     -13.725 -16.173 -10.012  1.00 67.17           C  
ATOM   3036  CD2 LEU A 385     -12.531 -15.483 -12.108  1.00 67.17           C  
ATOM   3037  N   VAL A 386     -17.159 -12.820 -12.801  1.00 67.57           N  
ATOM   3038  CA  VAL A 386     -18.401 -12.650 -13.547  1.00 67.57           C  
ATOM   3039  C   VAL A 386     -18.199 -11.622 -14.659  1.00 67.57           C  
ATOM   3040  O   VAL A 386     -18.656 -11.821 -15.787  1.00 67.57           O  
ATOM   3041  CB  VAL A 386     -19.562 -12.216 -12.626  1.00 67.57           C  
ATOM   3042  CG1 VAL A 386     -20.776 -11.793 -13.449  1.00 67.57           C  
ATOM   3043  CG2 VAL A 386     -19.932 -13.348 -11.667  1.00 67.57           C  
ATOM   3044  N   GLU A 387     -17.476 -10.510 -14.282  1.00 63.17           N  
ATOM   3045  CA  GLU A 387     -17.206  -9.469 -15.268  1.00 63.17           C  
ATOM   3046  C   GLU A 387     -16.359 -10.007 -16.419  1.00 63.17           C  
ATOM   3047  O   GLU A 387     -16.604  -9.680 -17.582  1.00 63.17           O  
ATOM   3048  CB  GLU A 387     -16.507  -8.276 -14.614  1.00 63.17           C  
ATOM   3049  CG  GLU A 387     -17.455  -7.326 -13.895  1.00 63.17           C  
ATOM   3050  CD  GLU A 387     -16.740  -6.191 -13.179  1.00 63.17           C  
ATOM   3051  OE1 GLU A 387     -17.417  -5.358 -12.536  1.00 63.17           O  
ATOM   3052  OE2 GLU A 387     -15.492  -6.135 -13.264  1.00 63.17           O1-
ATOM   3053  N   ALA A 388     -15.402 -10.817 -16.050  1.00 61.10           N  
ATOM   3054  CA  ALA A 388     -14.526 -11.428 -17.046  1.00 61.10           C  
ATOM   3055  C   ALA A 388     -15.300 -12.392 -17.940  1.00 61.10           C  
ATOM   3056  O   ALA A 388     -15.092 -12.424 -19.156  1.00 61.10           O  
ATOM   3057  CB  ALA A 388     -13.370 -12.155 -16.362  1.00 61.10           C  
ATOM   3058  N   ALA A 389     -16.167 -13.114 -17.274  1.00 67.00           N  
ATOM   3059  CA  ALA A 389     -17.008 -14.054 -18.012  1.00 67.00           C  
ATOM   3060  C   ALA A 389     -17.948 -13.318 -18.963  1.00 67.00           C  
ATOM   3061  O   ALA A 389     -18.189 -13.776 -20.083  1.00 67.00           O  
ATOM   3062  CB  ALA A 389     -17.808 -14.923 -17.045  1.00 67.00           C  
ATOM   3063  N   GLU A 390     -18.545 -12.154 -18.478  1.00 68.20           N  
ATOM   3064  CA  GLU A 390     -19.453 -11.355 -19.294  1.00 68.20           C  
ATOM   3065  C   GLU A 390     -18.742 -10.792 -20.521  1.00 68.20           C  
ATOM   3066  O   GLU A 390     -19.333 -10.696 -21.599  1.00 68.20           O  
ATOM   3067  CB  GLU A 390     -20.057 -10.216 -18.469  1.00 68.20           C  
ATOM   3068  CG  GLU A 390     -21.161 -10.663 -17.520  1.00 68.20           C  
ATOM   3069  CD  GLU A 390     -21.738  -9.525 -16.693  1.00 68.20           C  
ATOM   3070  OE1 GLU A 390     -22.787  -9.721 -16.040  1.00 68.20           O  
ATOM   3071  OE2 GLU A 390     -21.136  -8.428 -16.700  1.00 68.20           O1-
ATOM   3072  N   GLU A 391     -17.491 -10.399 -20.324  1.00 63.34           N  
ATOM   3073  CA  GLU A 391     -16.713  -9.835 -21.424  1.00 63.34           C  
ATOM   3074  C   GLU A 391     -16.427 -10.886 -22.493  1.00 63.34           C  
ATOM   3075  O   GLU A 391     -16.408 -10.576 -23.686  1.00 63.34           O  
ATOM   3076  CB  GLU A 391     -15.401  -9.241 -20.905  1.00 63.34           C  
ATOM   3077  CG  GLU A 391     -15.498  -7.771 -20.527  1.00 63.34           C  
ATOM   3078  CD  GLU A 391     -14.212  -7.218 -19.934  1.00 63.34           C  
ATOM   3079  OE1 GLU A 391     -14.196  -6.039 -19.513  1.00 63.34           O  
ATOM   3080  OE2 GLU A 391     -13.213  -7.969 -19.891  1.00 63.34           O1-
ATOM   3081  N   VAL A 392     -16.195 -12.152 -22.142  1.00 58.77           N  
ATOM   3082  CA  VAL A 392     -15.943 -13.256 -23.061  1.00 58.77           C  
ATOM   3083  C   VAL A 392     -17.222 -13.599 -23.821  1.00 58.77           C  
ATOM   3084  O   VAL A 392     -17.175 -13.950 -25.003  1.00 58.77           O  
ATOM   3085  CB  VAL A 392     -15.414 -14.504 -22.318  1.00 58.77           C  
ATOM   3086  CG1 VAL A 392     -15.233 -15.673 -23.284  1.00 58.77           C  
ATOM   3087  CG2 VAL A 392     -14.100 -14.184 -21.608  1.00 58.77           C  
ATOM   3088  N   GLN A 393     -18.426 -13.416 -23.324  1.00 58.79           N  
ATOM   3089  CA  GLN A 393     -19.721 -13.710 -23.928  1.00 58.79           C  
ATOM   3090  C   GLN A 393     -20.052 -12.711 -25.033  1.00 58.79           C  
ATOM   3091  O   GLN A 393     -20.870 -12.996 -25.910  1.00 58.79           O  
ATOM   3092  CB  GLN A 393     -20.822 -13.700 -22.866  1.00 58.79           C  
ATOM   3093  CG  GLN A 393     -21.792 -14.870 -22.975  1.00 58.79           C  
ATOM   3094  CD  GLN A 393     -22.991 -14.726 -22.058  1.00 58.79           C  
ATOM   3095  NE2 GLN A 393     -23.873 -15.719 -22.074  1.00 58.79           N  
ATOM   3096  OE1 GLN A 393     -23.124 -13.730 -21.339  1.00 58.79           O  
ATOM   3097  N   ARG A 394     -19.568 -11.494 -24.977  1.00 57.00           N  
ATOM   3098  CA  ARG A 394     -19.894 -10.636 -26.112  1.00 57.00           C  
ATOM   3099  C   ARG A 394     -19.424 -11.259 -27.423  1.00 57.00           C  
ATOM   3100  O   ARG A 394     -19.743 -10.759 -28.503  1.00 57.00           O  
ATOM   3101  CB  ARG A 394     -19.269  -9.251 -25.937  1.00 57.00           C  
ATOM   3102  CG  ARG A 394     -20.031  -8.348 -24.979  1.00 57.00           C  
ATOM   3103  CD  ARG A 394     -19.439  -6.946 -24.934  1.00 57.00           C  
ATOM   3104  NE  ARG A 394     -20.125  -6.103 -23.958  1.00 57.00           N  
ATOM   3105  CZ  ARG A 394     -19.834  -4.827 -23.723  1.00 57.00           C  
ATOM   3106  NH1 ARG A 394     -18.860  -4.219 -24.390  1.00 57.00           N1+
ATOM   3107  NH2 ARG A 394     -20.522  -4.152 -22.813  1.00 57.00           N  
ATOM   3108  N   ASN A 395     -19.036 -12.644 -27.362  1.00 53.03           N  
ATOM   3109  CA  ASN A 395     -18.711 -13.347 -28.597  1.00 53.03           C  
ATOM   3110  C   ASN A 395     -19.665 -14.512 -28.848  1.00 53.03           C  
ATOM   3111  O   ASN A 395     -19.755 -15.432 -28.032  1.00 53.03           O  
ATOM   3112  CB  ASN A 395     -17.263 -13.844 -28.568  1.00 53.03           C  
ATOM   3113  CG  ASN A 395     -16.280 -12.803 -29.068  1.00 53.03           C  
ATOM   3114  ND2 ASN A 395     -15.087 -12.789 -28.486  1.00 53.03           N  
ATOM   3115  OD1 ASN A 395     -16.591 -12.019 -29.968  1.00 53.03           O  
ATOM   3116  N   PRO A 396     -20.807 -14.414 -29.637  1.00 43.96           N  
ATOM   3117  CA  PRO A 396     -22.083 -15.100 -29.853  1.00 43.96           C  
ATOM   3118  C   PRO A 396     -21.909 -16.489 -30.465  1.00 43.96           C  
ATOM   3119  O   PRO A 396     -22.881 -17.238 -30.591  1.00 43.96           O  
ATOM   3120  CB  PRO A 396     -22.825 -14.170 -30.815  1.00 43.96           C  
ATOM   3121  CG  PRO A 396     -21.781 -13.225 -31.316  1.00 43.96           C  
ATOM   3122  CD  PRO A 396     -20.529 -13.430 -30.513  1.00 43.96           C  
ATOM   3123  N   SER A 397     -20.813 -17.355 -30.402  1.00 53.11           N  
ATOM   3124  CA  SER A 397     -20.956 -18.560 -31.215  1.00 53.11           C  
ATOM   3125  C   SER A 397     -21.078 -19.804 -30.342  1.00 53.11           C  
ATOM   3126  O   SER A 397     -21.500 -20.862 -30.815  1.00 53.11           O  
ATOM   3127  CB  SER A 397     -19.769 -18.708 -32.166  1.00 53.11           C  
ATOM   3128  OG  SER A 397     -18.611 -19.126 -31.464  1.00 53.11           O  
ATOM   3129  N   ASP A 398     -21.930 -19.783 -29.111  1.00 52.19           N  
ATOM   3130  CA  ASP A 398     -22.282 -21.108 -28.610  1.00 52.19           C  
ATOM   3131  C   ASP A 398     -23.407 -21.025 -27.581  1.00 52.19           C  
ATOM   3132  O   ASP A 398     -23.255 -20.387 -26.537  1.00 52.19           O  
ATOM   3133  CB  ASP A 398     -21.059 -21.793 -27.998  1.00 52.19           C  
ATOM   3134  CG  ASP A 398     -20.517 -22.921 -28.859  1.00 52.19           C  
ATOM   3135  OD1 ASP A 398     -21.245 -23.410 -29.750  1.00 52.19           O  
ATOM   3136  OD2 ASP A 398     -19.356 -23.326 -28.642  1.00 52.19           O1-
ATOM   3137  N   GLU A 399     -24.708 -21.240 -27.874  1.00 56.93           N  
ATOM   3138  CA  GLU A 399     -25.982 -21.084 -27.178  1.00 56.93           C  
ATOM   3139  C   GLU A 399     -26.125 -22.104 -26.052  1.00 56.93           C  
ATOM   3140  O   GLU A 399     -26.637 -21.783 -24.977  1.00 56.93           O  
ATOM   3141  CB  GLU A 399     -27.151 -21.219 -28.159  1.00 56.93           C  
ATOM   3142  CG  GLU A 399     -27.867 -19.907 -28.446  1.00 56.93           C  
ATOM   3143  CD  GLU A 399     -28.986 -20.045 -29.465  1.00 56.93           C  
ATOM   3144  OE1 GLU A 399     -29.653 -19.032 -29.775  1.00 56.93           O  
ATOM   3145  OE2 GLU A 399     -29.198 -21.176 -29.958  1.00 56.93           O1-
ATOM   3146  N   GLN A 400     -25.598 -23.322 -26.056  1.00 52.01           N  
ATOM   3147  CA  GLN A 400     -25.807 -24.339 -25.031  1.00 52.01           C  
ATOM   3148  C   GLN A 400     -24.792 -24.198 -23.901  1.00 52.01           C  
ATOM   3149  O   GLN A 400     -25.137 -24.348 -22.727  1.00 52.01           O  
ATOM   3150  CB  GLN A 400     -25.724 -25.739 -25.640  1.00 52.01           C  
ATOM   3151  CG  GLN A 400     -27.081 -26.364 -25.934  1.00 52.01           C  
ATOM   3152  CD  GLN A 400     -26.970 -27.740 -26.564  1.00 52.01           C  
ATOM   3153  NE2 GLN A 400     -28.077 -28.475 -26.582  1.00 52.01           N  
ATOM   3154  OE1 GLN A 400     -25.899 -28.138 -27.032  1.00 52.01           O  
ATOM   3155  N   LYS A 401     -23.495 -23.793 -24.103  1.00 52.81           N  
ATOM   3156  CA  LYS A 401     -22.488 -23.510 -23.087  1.00 52.81           C  
ATOM   3157  C   LYS A 401     -22.685 -22.119 -22.490  1.00 52.81           C  
ATOM   3158  O   LYS A 401     -22.425 -21.905 -21.304  1.00 52.81           O  
ATOM   3159  CB  LYS A 401     -21.081 -23.633 -23.674  1.00 52.81           C  
ATOM   3160  CG  LYS A 401     -20.623 -25.067 -23.888  1.00 52.81           C  
ATOM   3161  CD  LYS A 401     -19.173 -25.129 -24.351  1.00 52.81           C  
ATOM   3162  CE  LYS A 401     -18.739 -26.558 -24.649  1.00 52.81           C  
ATOM   3163  NZ  LYS A 401     -17.314 -26.624 -25.088  1.00 52.81           N1+
ATOM   3164  N   ASN A 402     -23.497 -21.275 -23.109  1.00 55.69           N  
ATOM   3165  CA  ASN A 402     -23.884 -19.950 -22.637  1.00 55.69           C  
ATOM   3166  C   ASN A 402     -24.944 -20.032 -21.542  1.00 55.69           C  
ATOM   3167  O   ASN A 402     -24.955 -19.214 -20.620  1.00 55.69           O  
ATOM   3168  CB  ASN A 402     -24.389 -19.093 -23.800  1.00 55.69           C  
ATOM   3169  CG  ASN A 402     -23.689 -17.751 -23.883  1.00 55.69           C  
ATOM   3170  ND2 ASN A 402     -23.500 -17.255 -25.100  1.00 55.69           N  
ATOM   3171  OD1 ASN A 402     -23.319 -17.165 -22.861  1.00 55.69           O  
ATOM   3172  N   THR A 403     -25.667 -21.229 -21.552  1.00 67.67           N  
ATOM   3173  CA  THR A 403     -26.744 -21.357 -20.575  1.00 67.67           C  
ATOM   3174  C   THR A 403     -26.187 -21.709 -19.199  1.00 67.67           C  
ATOM   3175  O   THR A 403     -26.632 -21.166 -18.186  1.00 67.67           O  
ATOM   3176  CB  THR A 403     -27.764 -22.427 -21.007  1.00 67.67           C  
ATOM   3177  CG2 THR A 403     -29.017 -22.373 -20.139  1.00 67.67           C  
ATOM   3178  OG1 THR A 403     -28.133 -22.203 -22.373  1.00 67.67           O  
ATOM   3179  N   GLN A 404     -25.131 -22.687 -19.120  1.00 64.90           N  
ATOM   3180  CA  GLN A 404     -24.505 -23.058 -17.855  1.00 64.90           C  
ATOM   3181  C   GLN A 404     -23.807 -21.863 -17.214  1.00 64.90           C  
ATOM   3182  O   GLN A 404     -23.882 -21.672 -15.998  1.00 64.90           O  
ATOM   3183  CB  GLN A 404     -23.507 -24.198 -18.064  1.00 64.90           C  
ATOM   3184  CG  GLN A 404     -24.161 -25.563 -18.240  1.00 64.90           C  
ATOM   3185  CD  GLN A 404     -23.151 -26.672 -18.467  1.00 64.90           C  
ATOM   3186  NE2 GLN A 404     -23.604 -27.917 -18.366  1.00 64.90           N  
ATOM   3187  OE1 GLN A 404     -21.972 -26.413 -18.732  1.00 64.90           O  
ATOM   3188  N   LEU A 405     -23.086 -21.094 -18.093  1.00 61.86           N  
ATOM   3189  CA  LEU A 405     -22.413 -19.884 -17.631  1.00 61.86           C  
ATOM   3190  C   LEU A 405     -23.420 -18.876 -17.087  1.00 61.86           C  
ATOM   3191  O   LEU A 405     -23.200 -18.282 -16.030  1.00 61.86           O  
ATOM   3192  CB  LEU A 405     -21.605 -19.252 -18.769  1.00 61.86           C  
ATOM   3193  CG  LEU A 405     -20.624 -18.147 -18.371  1.00 61.86           C  
ATOM   3194  CD1 LEU A 405     -19.332 -18.754 -17.836  1.00 61.86           C  
ATOM   3195  CD2 LEU A 405     -20.341 -17.232 -19.557  1.00 61.86           C  
ATOM   3196  N   ARG A 406     -24.544 -18.739 -17.758  1.00 66.09           N  
ATOM   3197  CA  ARG A 406     -25.586 -17.809 -17.335  1.00 66.09           C  
ATOM   3198  C   ARG A 406     -26.177 -18.223 -15.991  1.00 66.09           C  
ATOM   3199  O   ARG A 406     -26.455 -17.373 -15.141  1.00 66.09           O  
ATOM   3200  CB  ARG A 406     -26.692 -17.726 -18.389  1.00 66.09           C  
ATOM   3201  CG  ARG A 406     -26.306 -16.931 -19.626  1.00 66.09           C  
ATOM   3202  CD  ARG A 406     -27.470 -16.802 -20.600  1.00 66.09           C  
ATOM   3203  NE  ARG A 406     -27.048 -16.213 -21.867  1.00 66.09           N  
ATOM   3204  CZ  ARG A 406     -27.871 -15.866 -22.853  1.00 66.09           C  
ATOM   3205  NH1 ARG A 406     -29.182 -16.043 -22.735  1.00 66.09           N1+
ATOM   3206  NH2 ARG A 406     -27.381 -15.338 -23.964  1.00 66.09           N  
ATOM   3207  N   ARG A 407     -26.239 -19.564 -15.904  1.00 67.72           N  
ATOM   3208  CA  ARG A 407     -26.795 -20.078 -14.657  1.00 67.72           C  
ATOM   3209  C   ARG A 407     -25.855 -19.811 -13.487  1.00 67.72           C  
ATOM   3210  O   ARG A 407     -26.295 -19.395 -12.412  1.00 67.72           O  
ATOM   3211  CB  ARG A 407     -27.076 -21.578 -14.771  1.00 67.72           C  
ATOM   3212  CG  ARG A 407     -28.425 -21.907 -15.390  1.00 67.72           C  
ATOM   3213  CD  ARG A 407     -28.700 -23.404 -15.382  1.00 67.72           C  
ATOM   3214  NE  ARG A 407     -29.649 -23.784 -16.424  1.00 67.72           N  
ATOM   3215  CZ  ARG A 407     -30.028 -25.032 -16.687  1.00 67.72           C  
ATOM   3216  NH1 ARG A 407     -29.541 -26.049 -15.987  1.00 67.72           N1+
ATOM   3217  NH2 ARG A 407     -30.898 -25.264 -17.660  1.00 67.72           N  
ATOM   3218  N   LEU A 408     -24.608 -20.044 -13.732  1.00 63.71           N  
ATOM   3219  CA  LEU A 408     -23.611 -19.874 -12.681  1.00 63.71           C  
ATOM   3220  C   LEU A 408     -23.443 -18.400 -12.324  1.00 63.71           C  
ATOM   3221  O   LEU A 408     -23.294 -18.054 -11.151  1.00 63.71           O  
ATOM   3222  CB  LEU A 408     -22.266 -20.462 -13.117  1.00 63.71           C  
ATOM   3223  CG  LEU A 408     -22.100 -21.972 -12.946  1.00 63.71           C  
ATOM   3224  CD1 LEU A 408     -20.902 -22.468 -13.753  1.00 63.71           C  
ATOM   3225  CD2 LEU A 408     -21.943 -22.330 -11.473  1.00 63.71           C  
ATOM   3226  N   ILE A 409     -23.442 -17.596 -13.333  1.00 64.75           N  
ATOM   3227  CA  ILE A 409     -23.384 -16.152 -13.133  1.00 64.75           C  
ATOM   3228  C   ILE A 409     -24.603 -15.691 -12.336  1.00 64.75           C  
ATOM   3229  O   ILE A 409     -24.479 -14.887 -11.410  1.00 64.75           O  
ATOM   3230  CB  ILE A 409     -23.306 -15.396 -14.478  1.00 64.75           C  
ATOM   3231  CG1 ILE A 409     -21.949 -15.640 -15.150  1.00 64.75           C  
ATOM   3232  CG2 ILE A 409     -23.555 -13.900 -14.273  1.00 64.75           C  
ATOM   3233  CD1 ILE A 409     -21.838 -15.056 -16.552  1.00 64.75           C  
ATOM   3234  N   ALA A 410     -25.807 -16.222 -12.695  1.00 70.28           N  
ATOM   3235  CA  ALA A 410     -27.046 -15.893 -11.996  1.00 70.28           C  
ATOM   3236  C   ALA A 410     -26.988 -16.338 -10.538  1.00 70.28           C  
ATOM   3237  O   ALA A 410     -27.414 -15.605  -9.642  1.00 70.28           O  
ATOM   3238  CB  ALA A 410     -28.240 -16.538 -12.698  1.00 70.28           C  
ATOM   3239  N   LYS A 411     -26.435 -17.512 -10.341  1.00 66.23           N  
ATOM   3240  CA  LYS A 411     -26.296 -18.025  -8.982  1.00 66.23           C  
ATOM   3241  C   LYS A 411     -25.374 -17.139  -8.151  1.00 66.23           C  
ATOM   3242  O   LYS A 411     -25.671 -16.838  -6.992  1.00 66.23           O  
ATOM   3243  CB  LYS A 411     -25.766 -19.460  -8.999  1.00 66.23           C  
ATOM   3244  CG  LYS A 411     -25.984 -20.217  -7.698  1.00 66.23           C  
ATOM   3245  CD  LYS A 411     -25.637 -21.693  -7.846  1.00 66.23           C  
ATOM   3246  CE  LYS A 411     -25.820 -22.445  -6.533  1.00 66.23           C  
ATOM   3247  NZ  LYS A 411     -25.502 -23.897  -6.677  1.00 66.23           N1+
ATOM   3248  N   ALA A 412     -24.245 -16.752  -8.726  1.00 67.16           N  
ATOM   3249  CA  ALA A 412     -23.294 -15.854  -8.076  1.00 67.16           C  
ATOM   3250  C   ALA A 412     -23.937 -14.504  -7.767  1.00 67.16           C  
ATOM   3251  O   ALA A 412     -23.747 -13.955  -6.680  1.00 67.16           O  
ATOM   3252  CB  ALA A 412     -22.058 -15.664  -8.951  1.00 67.16           C  
ATOM   3253  N   GLU A 413     -24.692 -13.987  -8.712  1.00 72.56           N  
ATOM   3254  CA  GLU A 413     -25.374 -12.707  -8.555  1.00 72.56           C  
ATOM   3255  C   GLU A 413     -26.412 -12.769  -7.437  1.00 72.56           C  
ATOM   3256  O   GLU A 413     -26.552 -11.822  -6.660  1.00 72.56           O  
ATOM   3257  CB  GLU A 413     -26.040 -12.287  -9.867  1.00 72.56           C  
ATOM   3258  CG  GLU A 413     -25.063 -11.774 -10.916  1.00 72.56           C  
ATOM   3259  CD  GLU A 413     -25.737 -11.364 -12.215  1.00 72.56           C  
ATOM   3260  OE1 GLU A 413     -25.083 -10.709 -13.058  1.00 72.56           O  
ATOM   3261  OE2 GLU A 413     -26.930 -11.699 -12.391  1.00 72.56           O1-
ATOM   3262  N   VAL A 414     -27.127 -13.842  -7.390  1.00 72.21           N  
ATOM   3263  CA  VAL A 414     -28.132 -14.032  -6.348  1.00 72.21           C  
ATOM   3264  C   VAL A 414     -27.461 -14.030  -4.977  1.00 72.21           C  
ATOM   3265  O   VAL A 414     -27.952 -13.397  -4.038  1.00 72.21           O  
ATOM   3266  CB  VAL A 414     -28.922 -15.343  -6.554  1.00 72.21           C  
ATOM   3267  CG1 VAL A 414     -29.769 -15.662  -5.323  1.00 72.21           C  
ATOM   3268  CG2 VAL A 414     -29.801 -15.246  -7.800  1.00 72.21           C  
ATOM   3269  N   TRP A 415     -26.416 -14.690  -4.918  1.00 70.05           N  
ATOM   3270  CA  TRP A 415     -25.706 -14.746  -3.645  1.00 70.05           C  
ATOM   3271  C   TRP A 415     -25.213 -13.362  -3.235  1.00 70.05           C  
ATOM   3272  O   TRP A 415     -25.348 -12.967  -2.074  1.00 70.05           O  
ATOM   3273  CB  TRP A 415     -24.525 -15.718  -3.729  1.00 70.05           C  
ATOM   3274  CG  TRP A 415     -24.769 -17.032  -3.051  1.00 70.05           C  
ATOM   3275  CD1 TRP A 415     -25.203 -18.191  -3.630  1.00 70.05           C  
ATOM   3276  CD2 TRP A 415     -24.596 -17.319  -1.659  1.00 70.05           C  
ATOM   3277  CE2 TRP A 415     -24.944 -18.675  -1.466  1.00 70.05           C  
ATOM   3278  CE3 TRP A 415     -24.179 -16.562  -0.556  1.00 70.05           C  
ATOM   3279  NE1 TRP A 415     -25.311 -19.182  -2.683  1.00 70.05           N  
ATOM   3280  CZ2 TRP A 415     -24.887 -19.289  -0.213  1.00 70.05           C  
ATOM   3281  CZ3 TRP A 415     -24.124 -17.175   0.690  1.00 70.05           C  
ATOM   3282  CH2 TRP A 415     -24.477 -18.526   0.849  1.00 70.05           C  
ATOM   3283  N   LEU A 416     -24.623 -12.637  -4.237  1.00 69.85           N  
ATOM   3284  CA  LEU A 416     -24.142 -11.284  -3.987  1.00 69.85           C  
ATOM   3285  C   LEU A 416     -25.278 -10.382  -3.511  1.00 69.85           C  
ATOM   3286  O   LEU A 416     -25.102  -9.593  -2.581  1.00 69.85           O  
ATOM   3287  CB  LEU A 416     -23.507 -10.698  -5.251  1.00 69.85           C  
ATOM   3288  CG  LEU A 416     -22.070 -11.130  -5.549  1.00 69.85           C  
ATOM   3289  CD1 LEU A 416     -21.689 -10.753  -6.977  1.00 69.85           C  
ATOM   3290  CD2 LEU A 416     -21.104 -10.503  -4.549  1.00 69.85           C  
ATOM   3291  N   LEU A 417     -26.506 -10.609  -4.090  1.00 73.66           N  
ATOM   3292  CA  LEU A 417     -27.670  -9.800  -3.745  1.00 73.66           C  
ATOM   3293  C   LEU A 417     -28.186 -10.153  -2.355  1.00 73.66           C  
ATOM   3294  O   LEU A 417     -28.588  -9.271  -1.593  1.00 73.66           O  
ATOM   3295  CB  LEU A 417     -28.781  -9.991  -4.780  1.00 73.66           C  
ATOM   3296  CG  LEU A 417     -28.628  -9.220  -6.091  1.00 73.66           C  
ATOM   3297  CD1 LEU A 417     -29.618  -9.737  -7.129  1.00 73.66           C  
ATOM   3298  CD2 LEU A 417     -28.819  -7.725  -5.858  1.00 73.66           C  
ATOM   3299  N   ASN A 418     -28.154 -11.398  -2.109  1.00 75.85           N  
ATOM   3300  CA  ASN A 418     -28.590 -11.868  -0.798  1.00 75.85           C  
ATOM   3301  C   ASN A 418     -27.728 -11.291   0.320  1.00 75.85           C  
ATOM   3302  O   ASN A 418     -28.246 -10.880   1.359  1.00 75.85           O  
ATOM   3303  CB  ASN A 418     -28.575 -13.398  -0.744  1.00 75.85           C  
ATOM   3304  CG  ASN A 418     -29.405 -13.950   0.398  1.00 75.85           C  
ATOM   3305  ND2 ASN A 418     -28.991 -15.092   0.934  1.00 75.85           N  
ATOM   3306  OD1 ASN A 418     -30.412 -13.356   0.793  1.00 75.85           O  
ATOM   3307  N   GLU A 419     -26.610 -11.168   0.102  1.00 70.89           N  
ATOM   3308  CA  GLU A 419     -25.702 -10.662   1.127  1.00 70.89           C  
ATOM   3309  C   GLU A 419     -25.859  -9.156   1.309  1.00 70.89           C  
ATOM   3310  O   GLU A 419     -25.845  -8.656   2.436  1.00 70.89           O  
ATOM   3311  CB  GLU A 419     -24.251 -11.000   0.774  1.00 70.89           C  
ATOM   3312  CG  GLU A 419     -23.726 -12.252   1.463  1.00 70.89           C  
ATOM   3313  CD  GLU A 419     -22.351 -12.061   2.086  1.00 70.89           C  
ATOM   3314  OE1 GLU A 419     -22.058 -12.710   3.116  1.00 70.89           O  
ATOM   3315  OE2 GLU A 419     -21.564 -11.256   1.542  1.00 70.89           O1-
ATOM   3316  N   GLU A 420     -25.856  -8.473   0.191  1.00 74.29           N  
ATOM   3317  CA  GLU A 420     -26.139  -7.043   0.240  1.00 74.29           C  
ATOM   3318  C   GLU A 420     -27.436  -6.762   0.994  1.00 74.29           C  
ATOM   3319  O   GLU A 420     -27.529  -5.785   1.740  1.00 74.29           O  
ATOM   3320  CB  GLU A 420     -26.217  -6.461  -1.174  1.00 74.29           C  
ATOM   3321  CG  GLU A 420     -24.862  -6.100  -1.765  1.00 74.29           C  
ATOM   3322  CD  GLU A 420     -24.956  -5.516  -3.166  1.00 74.29           C  
ATOM   3323  OE1 GLU A 420     -23.923  -5.051  -3.700  1.00 74.29           O  
ATOM   3324  OE2 GLU A 420     -26.071  -5.523  -3.735  1.00 74.29           O1-
ATOM   3325  N   PHE A 421     -28.344  -7.623   0.908  1.00 74.82           N  
ATOM   3326  CA  PHE A 421     -29.627  -7.534   1.595  1.00 74.82           C  
ATOM   3327  C   PHE A 421     -29.451  -7.716   3.098  1.00 74.82           C  
ATOM   3328  O   PHE A 421     -30.007  -6.951   3.890  1.00 74.82           O  
ATOM   3329  CB  PHE A 421     -30.604  -8.582   1.050  1.00 74.82           C  
ATOM   3330  CG  PHE A 421     -31.950  -8.564   1.723  1.00 74.82           C  
ATOM   3331  CD1 PHE A 421     -32.263  -9.496   2.705  1.00 74.82           C  
ATOM   3332  CD2 PHE A 421     -32.902  -7.617   1.372  1.00 74.82           C  
ATOM   3333  CE1 PHE A 421     -33.508  -9.482   3.330  1.00 74.82           C  
ATOM   3334  CE2 PHE A 421     -34.149  -7.597   1.992  1.00 74.82           C  
ATOM   3335  CZ  PHE A 421     -34.450  -8.531   2.969  1.00 74.82           C  
ATOM   3336  N   LYS A 422     -28.670  -8.716   3.427  1.00 76.06           N  
ATOM   3337  CA  LYS A 422     -28.419  -8.987   4.839  1.00 76.06           C  
ATOM   3338  C   LYS A 422     -27.723  -7.808   5.511  1.00 76.06           C  
ATOM   3339  O   LYS A 422     -28.055  -7.444   6.640  1.00 76.06           O  
ATOM   3340  CB  LYS A 422     -27.578 -10.255   5.001  1.00 76.06           C  
ATOM   3341  CG  LYS A 422     -28.354 -11.545   4.782  1.00 76.06           C  
ATOM   3342  CD  LYS A 422     -27.492 -12.770   5.060  1.00 76.06           C  
ATOM   3343  CE  LYS A 422     -28.258 -14.062   4.812  1.00 76.06           C  
ATOM   3344  NZ  LYS A 422     -27.400 -15.265   5.030  1.00 76.06           N1+
ATOM   3345  N   GLU A 423     -26.824  -7.165   4.797  1.00 76.34           N  
ATOM   3346  CA  GLU A 423     -26.142  -5.978   5.303  1.00 76.34           C  
ATOM   3347  C   GLU A 423     -27.107  -4.804   5.443  1.00 76.34           C  
ATOM   3348  O   GLU A 423     -27.060  -4.068   6.430  1.00 76.34           O  
ATOM   3349  CB  GLU A 423     -24.977  -5.596   4.387  1.00 76.34           C  
ATOM   3350  CG  GLU A 423     -23.609  -5.959   4.948  1.00 76.34           C  
ATOM   3351  CD  GLU A 423     -22.482  -5.774   3.945  1.00 76.34           C  
ATOM   3352  OE1 GLU A 423     -21.325  -6.137   4.258  1.00 76.34           O  
ATOM   3353  OE2 GLU A 423     -22.757  -5.261   2.837  1.00 76.34           O1-
ATOM   3354  N   ALA A 424     -27.954  -4.688   4.491  1.00 75.73           N  
ATOM   3355  CA  ALA A 424     -28.973  -3.642   4.536  1.00 75.73           C  
ATOM   3356  C   ALA A 424     -29.943  -3.871   5.691  1.00 75.73           C  
ATOM   3357  O   ALA A 424     -30.354  -2.922   6.361  1.00 75.73           O  
ATOM   3358  CB  ALA A 424     -29.731  -3.581   3.212  1.00 75.73           C  
ATOM   3359  N   GLU A 425     -30.210  -5.098   5.958  1.00 78.30           N  
ATOM   3360  CA  GLU A 425     -31.096  -5.455   7.062  1.00 78.30           C  
ATOM   3361  C   GLU A 425     -30.462  -5.117   8.409  1.00 78.30           C  
ATOM   3362  O   GLU A 425     -31.138  -4.617   9.310  1.00 78.30           O  
ATOM   3363  CB  GLU A 425     -31.452  -6.942   7.006  1.00 78.30           C  
ATOM   3364  CG  GLU A 425     -32.664  -7.317   7.847  1.00 78.30           C  
ATOM   3365  CD  GLU A 425     -32.979  -8.804   7.817  1.00 78.30           C  
ATOM   3366  OE1 GLU A 425     -34.046  -9.208   8.331  1.00 78.30           O  
ATOM   3367  OE2 GLU A 425     -32.151  -9.570   7.277  1.00 78.30           O1-
ATOM   3368  N   LYS A 426     -29.224  -5.424   8.510  1.00 79.72           N  
ATOM   3369  CA  LYS A 426     -28.496  -5.086   9.730  1.00 79.72           C  
ATOM   3370  C   LYS A 426     -28.484  -3.578   9.963  1.00 79.72           C  
ATOM   3371  O   LYS A 426     -28.726  -3.115  11.080  1.00 79.72           O  
ATOM   3372  CB  LYS A 426     -27.064  -5.617   9.666  1.00 79.72           C  
ATOM   3373  CG  LYS A 426     -26.938  -7.098   9.993  1.00 79.72           C  
ATOM   3374  CD  LYS A 426     -25.482  -7.548   9.994  1.00 79.72           C  
ATOM   3375  CE  LYS A 426     -25.363  -9.055  10.180  1.00 79.72           C  
ATOM   3376  NZ  LYS A 426     -23.939  -9.505  10.151  1.00 79.72           N1+
ATOM   3377  N   ARG A 427     -28.205  -2.909   8.869  1.00 77.50           N  
ATOM   3378  CA  ARG A 427     -28.223  -1.452   8.934  1.00 77.50           C  
ATOM   3379  C   ARG A 427     -29.608  -0.938   9.314  1.00 77.50           C  
ATOM   3380  O   ARG A 427     -29.732   0.010  10.093  1.00 77.50           O  
ATOM   3381  CB  ARG A 427     -27.790  -0.848   7.596  1.00 77.50           C  
ATOM   3382  CG  ARG A 427     -26.301  -0.974   7.317  1.00 77.50           C  
ATOM   3383  CD  ARG A 427     -25.905  -0.257   6.033  1.00 77.50           C  
ATOM   3384  NE  ARG A 427     -25.156  -1.133   5.136  1.00 77.50           N  
ATOM   3385  CZ  ARG A 427     -24.690  -0.776   3.943  1.00 77.50           C  
ATOM   3386  NH1 ARG A 427     -24.888   0.452   3.477  1.00 77.50           N1+
ATOM   3387  NH2 ARG A 427     -24.021  -1.653   3.208  1.00 77.50           N  
ATOM   3388  N   PHE A 428     -30.539  -1.491   8.821  1.00 86.94           N  
ATOM   3389  CA  PHE A 428     -31.928  -1.131   9.081  1.00 86.94           C  
ATOM   3390  C   PHE A 428     -32.290  -1.387  10.539  1.00 86.94           C  
ATOM   3391  O   PHE A 428     -32.925  -0.549  11.183  1.00 86.94           O  
ATOM   3392  CB  PHE A 428     -32.869  -1.913   8.160  1.00 86.94           C  
ATOM   3393  CG  PHE A 428     -34.325  -1.592   8.367  1.00 86.94           C  
ATOM   3394  CD1 PHE A 428     -35.153  -2.467   9.061  1.00 86.94           C  
ATOM   3395  CD2 PHE A 428     -34.866  -0.415   7.868  1.00 86.94           C  
ATOM   3396  CE1 PHE A 428     -36.500  -2.172   9.254  1.00 86.94           C  
ATOM   3397  CE2 PHE A 428     -36.213  -0.113   8.055  1.00 86.94           C  
ATOM   3398  CZ  PHE A 428     -37.028  -0.995   8.749  1.00 86.94           C  
ATOM   3399  N   ARG A 429     -31.876  -2.464  10.997  1.00 82.18           N  
ATOM   3400  CA  ARG A 429     -32.135  -2.809  12.391  1.00 82.18           C  
ATOM   3401  C   ARG A 429     -31.446  -1.830  13.335  1.00 82.18           C  
ATOM   3402  O   ARG A 429     -32.030  -1.410  14.336  1.00 82.18           O  
ATOM   3403  CB  ARG A 429     -31.670  -4.237  12.686  1.00 82.18           C  
ATOM   3404  CG  ARG A 429     -32.260  -4.828  13.957  1.00 82.18           C  
ATOM   3405  CD  ARG A 429     -31.972  -6.317  14.075  1.00 82.18           C  
ATOM   3406  NE  ARG A 429     -32.660  -6.911  15.217  1.00 82.18           N  
ATOM   3407  CZ  ARG A 429     -32.620  -8.201  15.539  1.00 82.18           C  
ATOM   3408  NH1 ARG A 429     -31.921  -9.061  14.807  1.00 82.18           N1+
ATOM   3409  NH2 ARG A 429     -33.284  -8.635  16.600  1.00 82.18           N  
ATOM   3410  N   LYS A 430     -30.258  -1.558  13.014  1.00 84.43           N  
ATOM   3411  CA  LYS A 430     -29.533  -0.561  13.795  1.00 84.43           C  
ATOM   3412  C   LYS A 430     -30.255   0.784  13.776  1.00 84.43           C  
ATOM   3413  O   LYS A 430     -30.351   1.457  14.804  1.00 84.43           O  
ATOM   3414  CB  LYS A 430     -28.108  -0.397  13.266  1.00 84.43           C  
ATOM   3415  CG  LYS A 430     -27.121  -1.416  13.818  1.00 84.43           C  
ATOM   3416  CD  LYS A 430     -25.704  -1.143  13.333  1.00 84.43           C  
ATOM   3417  CE  LYS A 430     -24.740  -2.236  13.773  1.00 84.43           C  
ATOM   3418  NZ  LYS A 430     -23.352  -1.982  13.283  1.00 84.43           N1+
ATOM   3419  N   LEU A 431     -30.733   1.127  12.724  1.00 86.71           N  
ATOM   3420  CA  LEU A 431     -31.467   2.378  12.571  1.00 86.71           C  
ATOM   3421  C   LEU A 431     -32.767   2.346  13.368  1.00 86.71           C  
ATOM   3422  O   LEU A 431     -33.148   3.345  13.983  1.00 86.71           O  
ATOM   3423  CB  LEU A 431     -31.768   2.646  11.094  1.00 86.71           C  
ATOM   3424  CG  LEU A 431     -30.979   3.781  10.438  1.00 86.71           C  
ATOM   3425  CD1 LEU A 431     -30.474   3.350   9.065  1.00 86.71           C  
ATOM   3426  CD2 LEU A 431     -31.839   5.035  10.327  1.00 86.71           C  
ATOM   3427  N   GLN A 432     -33.462   1.294  13.433  1.00 90.75           N  
ATOM   3428  CA  GLN A 432     -34.682   1.129  14.216  1.00 90.75           C  
ATOM   3429  C   GLN A 432     -34.401   1.273  15.709  1.00 90.75           C  
ATOM   3430  O   GLN A 432     -35.175   1.901  16.434  1.00 90.75           O  
ATOM   3431  CB  GLN A 432     -35.323  -0.230  13.930  1.00 90.75           C  
ATOM   3432  CG  GLN A 432     -36.107  -0.278  12.626  1.00 90.75           C  
ATOM   3433  CD  GLN A 432     -36.914  -1.554  12.472  1.00 90.75           C  
ATOM   3434  NE2 GLN A 432     -37.939  -1.509  11.629  1.00 90.75           N  
ATOM   3435  OE1 GLN A 432     -36.617  -2.572  13.107  1.00 90.75           O  
ATOM   3436  N   GLU A 433     -33.239   0.668  16.080  1.00 91.36           N  
ATOM   3437  CA  GLU A 433     -32.843   0.768  17.481  1.00 91.36           C  
ATOM   3438  C   GLU A 433     -32.517   2.209  17.862  1.00 91.36           C  
ATOM   3439  O   GLU A 433     -32.905   2.676  18.935  1.00 91.36           O  
ATOM   3440  CB  GLU A 433     -31.639  -0.136  17.765  1.00 91.36           C  
ATOM   3441  CG  GLU A 433     -31.992  -1.611  17.882  1.00 91.36           C  
ATOM   3442  CD  GLU A 433     -30.774  -2.511  18.020  1.00 91.36           C  
ATOM   3443  OE1 GLU A 433     -30.941  -3.745  18.148  1.00 91.36           O  
ATOM   3444  OE2 GLU A 433     -29.642  -1.977  18.002  1.00 91.36           O1-
ATOM   3445  N   GLU A 434     -31.884   2.848  16.953  1.00 89.22           N  
ATOM   3446  CA  GLU A 434     -31.542   4.249  17.176  1.00 89.22           C  
ATOM   3447  C   GLU A 434     -32.795   5.118  17.245  1.00 89.22           C  
ATOM   3448  O   GLU A 434     -32.874   6.039  18.062  1.00 89.22           O  
ATOM   3449  CB  GLU A 434     -30.612   4.757  16.072  1.00 89.22           C  
ATOM   3450  CG  GLU A 434     -29.176   4.269  16.205  1.00 89.22           C  
ATOM   3451  CD  GLU A 434     -28.281   4.719  15.062  1.00 89.22           C  
ATOM   3452  OE1 GLU A 434     -27.062   4.432  15.095  1.00 89.22           O  
ATOM   3453  OE2 GLU A 434     -28.801   5.366  14.125  1.00 89.22           O1-
ATOM   3454  N   THR A 435     -33.776   4.808  16.447  1.00 87.11           N  
ATOM   3455  CA  THR A 435     -35.041   5.534  16.426  1.00 87.11           C  
ATOM   3456  C   THR A 435     -35.818   5.307  17.721  1.00 87.11           C  
ATOM   3457  O   THR A 435     -36.402   6.240  18.273  1.00 87.11           O  
ATOM   3458  CB  THR A 435     -35.908   5.113  15.225  1.00 87.11           C  
ATOM   3459  CG2 THR A 435     -37.088   6.061  15.038  1.00 87.11           C  
ATOM   3460  OG1 THR A 435     -35.106   5.126  14.037  1.00 87.11           O  
ATOM   3461  N   LYS A 436     -35.791   4.062  18.141  1.00 88.63           N  
ATOM   3462  CA  LYS A 436     -36.432   3.732  19.410  1.00 88.63           C  
ATOM   3463  C   LYS A 436     -35.776   4.477  20.568  1.00 88.63           C  
ATOM   3464  O   LYS A 436     -36.465   5.019  21.435  1.00 88.63           O  
ATOM   3465  CB  LYS A 436     -36.383   2.225  19.661  1.00 88.63           C  
ATOM   3466  CG  LYS A 436     -37.185   1.771  20.871  1.00 88.63           C  
ATOM   3467  CD  LYS A 436     -37.132   0.258  21.043  1.00 88.63           C  
ATOM   3468  CE  LYS A 436     -37.881  -0.191  22.290  1.00 88.63           C  
ATOM   3469  NZ  LYS A 436     -37.812  -1.671  22.475  1.00 88.63           N1+
ATOM   3470  N   LYS A 437     -34.513   4.524  20.548  1.00 88.98           N  
ATOM   3471  CA  LYS A 437     -33.770   5.257  21.570  1.00 88.98           C  
ATOM   3472  C   LYS A 437     -34.091   6.748  21.520  1.00 88.98           C  
ATOM   3473  O   LYS A 437     -34.250   7.390  22.560  1.00 88.98           O  
ATOM   3474  CB  LYS A 437     -32.266   5.039  21.401  1.00 88.98           C  
ATOM   3475  CG  LYS A 437     -31.756   3.741  22.010  1.00 88.98           C  
ATOM   3476  CD  LYS A 437     -30.243   3.619  21.882  1.00 88.98           C  
ATOM   3477  CE  LYS A 437     -29.747   2.265  22.370  1.00 88.98           C  
ATOM   3478  NZ  LYS A 437     -28.268   2.128  22.214  1.00 88.98           N1+
ATOM   3479  N   ALA A 438     -34.188   7.228  20.351  1.00 88.09           N  
ATOM   3480  CA  ALA A 438     -34.514   8.640  20.170  1.00 88.09           C  
ATOM   3481  C   ALA A 438     -35.914   8.952  20.691  1.00 88.09           C  
ATOM   3482  O   ALA A 438     -36.131   9.986  21.325  1.00 88.09           O  
ATOM   3483  CB  ALA A 438     -34.399   9.027  18.697  1.00 88.09           C  
ATOM   3484  N   LEU A 439     -36.796   8.072  20.411  1.00 87.22           N  
ATOM   3485  CA  LEU A 439     -38.165   8.240  20.888  1.00 87.22           C  
ATOM   3486  C   LEU A 439     -38.219   8.190  22.411  1.00 87.22           C  
ATOM   3487  O   LEU A 439     -38.953   8.959  23.036  1.00 87.22           O  
ATOM   3488  CB  LEU A 439     -39.075   7.160  20.297  1.00 87.22           C  
ATOM   3489  CG  LEU A 439     -39.587   7.406  18.877  1.00 87.22           C  
ATOM   3490  CD1 LEU A 439     -40.239   6.144  18.323  1.00 87.22           C  
ATOM   3491  CD2 LEU A 439     -40.566   8.574  18.857  1.00 87.22           C  
ATOM   3492  N   GLU A 440     -37.489   7.297  22.995  1.00 89.89           N  
ATOM   3493  CA  GLU A 440     -37.421   7.204  24.450  1.00 89.89           C  
ATOM   3494  C   GLU A 440     -36.829   8.473  25.056  1.00 89.89           C  
ATOM   3495  O   GLU A 440     -37.288   8.941  26.101  1.00 89.89           O  
ATOM   3496  CB  GLU A 440     -36.596   5.985  24.873  1.00 89.89           C  
ATOM   3497  CG  GLU A 440     -37.307   4.656  24.657  1.00 89.89           C  
ATOM   3498  CD  GLU A 440     -36.437   3.451  24.978  1.00 89.89           C  
ATOM   3499  OE1 GLU A 440     -36.942   2.307  24.924  1.00 89.89           O  
ATOM   3500  OE2 GLU A 440     -35.241   3.653  25.288  1.00 89.89           O1-
ATOM   3501  N   GLU A 441     -35.841   9.000  24.404  1.00 89.27           N  
ATOM   3502  CA  GLU A 441     -35.227  10.246  24.852  1.00 89.27           C  
ATOM   3503  C   GLU A 441     -36.222  11.402  24.798  1.00 89.27           C  
ATOM   3504  O   GLU A 441     -36.251  12.245  25.697  1.00 89.27           O  
ATOM   3505  CB  GLU A 441     -33.994  10.574  24.004  1.00 89.27           C  
ATOM   3506  CG  GLU A 441     -32.783   9.709  24.321  1.00 89.27           C  
ATOM   3507  CD  GLU A 441     -31.585  10.008  23.435  1.00 89.27           C  
ATOM   3508  OE1 GLU A 441     -30.533   9.347  23.594  1.00 89.27           O  
ATOM   3509  OE2 GLU A 441     -31.698  10.910  22.577  1.00 89.27           O1-
ATOM   3510  N   VAL A 442     -36.998  11.368  23.766  1.00 84.11           N  
ATOM   3511  CA  VAL A 442     -38.027  12.390  23.612  1.00 84.11           C  
ATOM   3512  C   VAL A 442     -39.072  12.244  24.715  1.00 84.11           C  
ATOM   3513  O   VAL A 442     -39.511  13.237  25.298  1.00 84.11           O  
ATOM   3514  CB  VAL A 442     -38.701  12.312  22.223  1.00 84.11           C  
ATOM   3515  CG1 VAL A 442     -39.934  13.212  22.170  1.00 84.11           C  
ATOM   3516  CG2 VAL A 442     -37.709  12.691  21.125  1.00 84.11           C  
ATOM   3517  N   GLU A 443     -39.446  11.048  25.034  1.00 86.50           N  
ATOM   3518  CA  GLU A 443     -40.423  10.792  26.089  1.00 86.50           C  
ATOM   3519  C   GLU A 443     -39.896  11.243  27.449  1.00 86.50           C  
ATOM   3520  O   GLU A 443     -40.635  11.826  28.245  1.00 86.50           O  
ATOM   3521  CB  GLU A 443     -40.791   9.308  26.133  1.00 86.50           C  
ATOM   3522  CG  GLU A 443     -41.878   8.914  25.142  1.00 86.50           C  
ATOM   3523  CD  GLU A 443     -42.185   7.424  25.150  1.00 86.50           C  
ATOM   3524  OE1 GLU A 443     -43.043   6.978  24.355  1.00 86.50           O  
ATOM   3525  OE2 GLU A 443     -41.564   6.700  25.959  1.00 86.50           O1-
ATOM   3526  N   GLU A 444     -38.632  10.948  27.701  1.00 88.55           N  
ATOM   3527  CA  GLU A 444     -38.001  11.381  28.945  1.00 88.55           C  
ATOM   3528  C   GLU A 444     -37.995  12.903  29.060  1.00 88.55           C  
ATOM   3529  O   GLU A 444     -38.251  13.451  30.134  1.00 88.55           O  
ATOM   3530  CB  GLU A 444     -36.572  10.841  29.039  1.00 88.55           C  
ATOM   3531  CG  GLU A 444     -36.495   9.374  29.438  1.00 88.55           C  
ATOM   3532  CD  GLU A 444     -35.075   8.831  29.455  1.00 88.55           C  
ATOM   3533  OE1 GLU A 444     -34.891   7.619  29.713  1.00 88.55           O  
ATOM   3534  OE2 GLU A 444     -34.138   9.622  29.208  1.00 88.55           O1-
ATOM   3535  N   LEU A 445     -37.697  13.535  27.968  1.00 88.99           N  
ATOM   3536  CA  LEU A 445     -37.683  14.993  27.932  1.00 88.99           C  
ATOM   3537  C   LEU A 445     -39.079  15.556  28.177  1.00 88.99           C  
ATOM   3538  O   LEU A 445     -39.236  16.550  28.890  1.00 88.99           O  
ATOM   3539  CB  LEU A 445     -37.147  15.492  26.587  1.00 88.99           C  
ATOM   3540  CG  LEU A 445     -35.630  15.645  26.477  1.00 88.99           C  
ATOM   3541  CD1 LEU A 445     -35.213  15.754  25.014  1.00 88.99           C  
ATOM   3542  CD2 LEU A 445     -35.156  16.861  27.266  1.00 88.99           C  
ATOM   3543  N   ASN A 446     -40.020  14.892  27.612  1.00 86.72           N  
ATOM   3544  CA  ASN A 446     -41.403  15.309  27.814  1.00 86.72           C  
ATOM   3545  C   ASN A 446     -41.829  15.157  29.270  1.00 86.72           C  
ATOM   3546  O   ASN A 446     -42.542  16.007  29.805  1.00 86.72           O  
ATOM   3547  CB  ASN A 446     -42.341  14.516  26.901  1.00 86.72           C  
ATOM   3548  CG  ASN A 446     -42.667  15.253  25.616  1.00 86.72           C  
ATOM   3549  ND2 ASN A 446     -43.147  14.521  24.618  1.00 86.72           N  
ATOM   3550  OD1 ASN A 446     -42.487  16.470  25.522  1.00 86.72           O  
ATOM   3551  N   GLN A 447     -41.456  14.114  29.921  1.00 89.47           N  
ATOM   3552  CA  GLN A 447     -41.733  13.906  31.338  1.00 89.47           C  
ATOM   3553  C   GLN A 447     -41.080  14.989  32.191  1.00 89.47           C  
ATOM   3554  O   GLN A 447     -41.693  15.501  33.130  1.00 89.47           O  
ATOM   3555  CB  GLN A 447     -41.249  12.524  31.782  1.00 89.47           C  
ATOM   3556  CG  GLN A 447     -41.949  11.998  33.027  1.00 89.47           C  
ATOM   3557  CD  GLN A 447     -41.651  10.534  33.293  1.00 89.47           C  
ATOM   3558  NE2 GLN A 447     -42.372   9.946  34.242  1.00 89.47           N  
ATOM   3559  OE1 GLN A 447     -40.781   9.937  32.652  1.00 89.47           O  
ATOM   3560  N   ARG A 448     -39.904  15.290  31.796  1.00 84.96           N  
ATOM   3561  CA  ARG A 448     -39.181  16.351  32.489  1.00 84.96           C  
ATOM   3562  C   ARG A 448     -39.873  17.697  32.303  1.00 84.96           C  
ATOM   3563  O   ARG A 448     -39.930  18.505  33.233  1.00 84.96           O  
ATOM   3564  CB  ARG A 448     -37.736  16.431  31.991  1.00 84.96           C  
ATOM   3565  CG  ARG A 448     -36.855  15.288  32.470  1.00 84.96           C  
ATOM   3566  CD  ARG A 448     -35.431  15.417  31.947  1.00 84.96           C  
ATOM   3567  NE  ARG A 448     -34.617  16.274  32.804  1.00 84.96           N  
ATOM   3568  CZ  ARG A 448     -33.346  16.590  32.573  1.00 84.96           C  
ATOM   3569  NH1 ARG A 448     -32.716  16.123  31.500  1.00 84.96           N1+
ATOM   3570  NH2 ARG A 448     -32.699  17.378  33.419  1.00 84.96           N  
ATOM   3571  N   PHE A 449     -40.315  17.949  31.233  1.00 82.79           N  
ATOM   3572  CA  PHE A 449     -41.057  19.163  30.917  1.00 82.79           C  
ATOM   3573  C   PHE A 449     -42.340  19.242  31.736  1.00 82.79           C  
ATOM   3574  O   PHE A 449     -42.664  20.292  32.294  1.00 82.79           O  
ATOM   3575  CB  PHE A 449     -41.384  19.221  29.422  1.00 82.79           C  
ATOM   3576  CG  PHE A 449     -42.017  20.517  28.989  1.00 82.79           C  
ATOM   3577  CD1 PHE A 449     -43.394  20.617  28.839  1.00 82.79           C  
ATOM   3578  CD2 PHE A 449     -41.233  21.634  28.732  1.00 82.79           C  
ATOM   3579  CE1 PHE A 449     -43.983  21.814  28.439  1.00 82.79           C  
ATOM   3580  CE2 PHE A 449     -41.814  22.834  28.331  1.00 82.79           C  
ATOM   3581  CZ  PHE A 449     -43.189  22.922  28.184  1.00 82.79           C  
ATOM   3582  N   GLU A 450     -43.086  18.227  31.789  1.00 86.14           N  
ATOM   3583  CA  GLU A 450     -44.331  18.181  32.549  1.00 86.14           C  
ATOM   3584  C   GLU A 450     -44.080  18.416  34.036  1.00 86.14           C  
ATOM   3585  O   GLU A 450     -44.857  19.103  34.702  1.00 86.14           O  
ATOM   3586  CB  GLU A 450     -45.039  16.839  32.342  1.00 86.14           C  
ATOM   3587  CG  GLU A 450     -45.773  16.730  31.013  1.00 86.14           C  
ATOM   3588  CD  GLU A 450     -46.455  15.386  30.813  1.00 86.14           C  
ATOM   3589  OE1 GLU A 450     -47.140  15.201  29.781  1.00 86.14           O  
ATOM   3590  OE2 GLU A 450     -46.306  14.513  31.696  1.00 86.14           O1-
ATOM   3591  N   GLU A 451     -42.961  17.830  34.447  1.00 84.21           N  
ATOM   3592  CA  GLU A 451     -42.584  18.054  35.839  1.00 84.21           C  
ATOM   3593  C   GLU A 451     -42.240  19.520  36.089  1.00 84.21           C  
ATOM   3594  O   GLU A 451     -42.606  20.081  37.124  1.00 84.21           O  
ATOM   3595  CB  GLU A 451     -41.401  17.162  36.227  1.00 84.21           C  
ATOM   3596  CG  GLU A 451     -41.769  15.697  36.407  1.00 84.21           C  
ATOM   3597  CD  GLU A 451     -40.567  14.804  36.668  1.00 84.21           C  
ATOM   3598  OE1 GLU A 451     -40.737  13.567  36.762  1.00 84.21           O  
ATOM   3599  OE2 GLU A 451     -39.444  15.346  36.778  1.00 84.21           O1-
ATOM   3600  N   ALA A 452     -41.578  20.098  35.139  1.00 86.12           N  
ATOM   3601  CA  ALA A 452     -41.217  21.510  35.233  1.00 86.12           C  
ATOM   3602  C   ALA A 452     -42.460  22.396  35.226  1.00 86.12           C  
ATOM   3603  O   ALA A 452     -42.532  23.381  35.965  1.00 86.12           O  
ATOM   3604  CB  ALA A 452     -40.285  21.897  34.087  1.00 86.12           C  
ATOM   3605  N   LEU A 453     -43.428  22.029  34.432  1.00 82.90           N  
ATOM   3606  CA  LEU A 453     -44.672  22.785  34.355  1.00 82.90           C  
ATOM   3607  C   LEU A 453     -45.438  22.708  35.671  1.00 82.90           C  
ATOM   3608  O   LEU A 453     -46.032  23.697  36.107  1.00 82.90           O  
ATOM   3609  CB  LEU A 453     -45.546  22.263  33.211  1.00 82.90           C  
ATOM   3610  CG  LEU A 453     -45.218  22.787  31.812  1.00 82.90           C  
ATOM   3611  CD1 LEU A 453     -45.971  21.986  30.756  1.00 82.90           C  
ATOM   3612  CD2 LEU A 453     -45.554  24.271  31.704  1.00 82.90           C  
ATOM   3613  N   GLU A 454     -45.401  21.545  36.279  1.00 88.17           N  
ATOM   3614  CA  GLU A 454     -46.068  21.374  37.567  1.00 88.17           C  
ATOM   3615  C   GLU A 454     -45.398  22.212  38.652  1.00 88.17           C  
ATOM   3616  O   GLU A 454     -46.076  22.794  39.501  1.00 88.17           O  
ATOM   3617  CB  GLU A 454     -46.078  19.899  37.975  1.00 88.17           C  
ATOM   3618  CG  GLU A 454     -47.079  19.054  37.201  1.00 88.17           C  
ATOM   3619  CD  GLU A 454     -47.038  17.580  37.575  1.00 88.17           C  
ATOM   3620  OE1 GLU A 454     -47.812  16.785  36.996  1.00 88.17           O  
ATOM   3621  OE2 GLU A 454     -46.224  17.219  38.455  1.00 88.17           O1-
ATOM   3622  N   GLU A 455     -44.156  22.264  38.571  1.00 90.31           N  
ATOM   3623  CA  GLU A 455     -43.392  23.069  39.520  1.00 90.31           C  
ATOM   3624  C   GLU A 455     -43.693  24.556  39.350  1.00 90.31           C  
ATOM   3625  O   GLU A 455     -43.799  25.290  40.334  1.00 90.31           O  
ATOM   3626  CB  GLU A 455     -41.892  22.814  39.356  1.00 90.31           C  
ATOM   3627  CG  GLU A 455     -41.095  22.989  40.641  1.00 90.31           C  
ATOM   3628  CD  GLU A 455     -39.721  22.342  40.587  1.00 90.31           C  
ATOM   3629  OE1 GLU A 455     -38.970  22.426  41.586  1.00 90.31           O  
ATOM   3630  OE2 GLU A 455     -39.390  21.748  39.537  1.00 90.31           O1-
ATOM   3631  N   VAL A 456     -43.777  24.996  38.125  1.00 82.79           N  
ATOM   3632  CA  VAL A 456     -44.105  26.385  37.818  1.00 82.79           C  
ATOM   3633  C   VAL A 456     -45.487  26.724  38.370  1.00 82.79           C  
ATOM   3634  O   VAL A 456     -45.689  27.803  38.933  1.00 82.79           O  
ATOM   3635  CB  VAL A 456     -44.057  26.656  36.297  1.00 82.79           C  
ATOM   3636  CG1 VAL A 456     -44.623  28.038  35.977  1.00 82.79           C  
ATOM   3637  CG2 VAL A 456     -42.627  26.527  35.777  1.00 82.79           C  
ATOM   3638  N   GLU A 457     -46.361  25.856  38.241  1.00 86.84           N  
ATOM   3639  CA  GLU A 457     -47.718  26.067  38.737  1.00 86.84           C  
ATOM   3640  C   GLU A 457     -47.742  26.155  40.260  1.00 86.84           C  
ATOM   3641  O   GLU A 457     -48.494  26.948  40.830  1.00 86.84           O  
ATOM   3642  CB  GLU A 457     -48.645  24.945  38.260  1.00 86.84           C  
ATOM   3643  CG  GLU A 457     -49.279  25.207  36.901  1.00 86.84           C  
ATOM   3644  CD  GLU A 457     -50.266  24.129  36.482  1.00 86.84           C  
ATOM   3645  OE1 GLU A 457     -50.919  24.282  35.425  1.00 86.84           O  
ATOM   3646  OE2 GLU A 457     -50.386  23.124  37.217  1.00 86.84           O1-
ATOM   3647  N   ARG A 458     -46.978  25.331  40.865  1.00 89.78           N  
ATOM   3648  CA  ARG A 458     -46.856  25.378  42.319  1.00 89.78           C  
ATOM   3649  C   ARG A 458     -46.326  26.731  42.780  1.00 89.78           C  
ATOM   3650  O   ARG A 458     -46.807  27.288  43.769  1.00 89.78           O  
ATOM   3651  CB  ARG A 458     -45.942  24.258  42.819  1.00 89.78           C  
ATOM   3652  CG  ARG A 458     -46.602  22.889  42.846  1.00 89.78           C  
ATOM   3653  CD  ARG A 458     -45.708  21.845  43.498  1.00 89.78           C  
ATOM   3654  NE  ARG A 458     -46.240  20.495  43.327  1.00 89.78           N  
ATOM   3655  CZ  ARG A 458     -45.656  19.387  43.774  1.00 89.78           C  
ATOM   3656  NH1 ARG A 458     -44.504  19.446  44.433  1.00 89.78           N1+
ATOM   3657  NH2 ARG A 458     -46.228  18.211  43.562  1.00 89.78           N  
ATOM   3658  N   ILE A 459     -45.342  27.254  42.086  1.00 82.51           N  
ATOM   3659  CA  ILE A 459     -44.741  28.546  42.400  1.00 82.51           C  
ATOM   3660  C   ILE A 459     -45.767  29.657  42.188  1.00 82.51           C  
ATOM   3661  O   ILE A 459     -45.864  30.584  42.996  1.00 82.51           O  
ATOM   3662  CB  ILE A 459     -43.483  28.807  41.541  1.00 82.51           C  
ATOM   3663  CG1 ILE A 459     -42.369  27.822  41.912  1.00 82.51           C  
ATOM   3664  CG2 ILE A 459     -43.010  30.255  41.703  1.00 82.51           C  
ATOM   3665  CD1 ILE A 459     -41.158  27.881  40.991  1.00 82.51           C  
ATOM   3666  N   LYS A 460     -46.566  29.501  41.109  1.00 82.19           N  
ATOM   3667  CA  LYS A 460     -47.595  30.496  40.824  1.00 82.19           C  
ATOM   3668  C   LYS A 460     -48.659  30.516  41.917  1.00 82.19           C  
ATOM   3669  O   LYS A 460     -49.140  31.583  42.302  1.00 82.19           O  
ATOM   3670  CB  LYS A 460     -48.243  30.223  39.465  1.00 82.19           C  
ATOM   3671  CG  LYS A 460     -47.502  30.843  38.289  1.00 82.19           C  
ATOM   3672  CD  LYS A 460     -48.316  30.750  37.005  1.00 82.19           C  
ATOM   3673  CE  LYS A 460     -47.586  31.393  35.833  1.00 82.19           C  
ATOM   3674  NZ  LYS A 460     -48.376  31.297  34.568  1.00 82.19           N1+
ATOM   3675  N   ARG A 461     -49.057  29.394  42.438  1.00 83.29           N  
ATOM   3676  CA  ARG A 461     -50.032  29.295  43.519  1.00 83.29           C  
ATOM   3677  C   ARG A 461     -49.493  29.918  44.802  1.00 83.29           C  
ATOM   3678  O   ARG A 461     -50.227  30.593  45.527  1.00 83.29           O  
ATOM   3679  CB  ARG A 461     -50.415  27.834  43.767  1.00 83.29           C  
ATOM   3680  CG  ARG A 461     -51.568  27.345  42.905  1.00 83.29           C  
ATOM   3681  CD  ARG A 461     -52.002  25.938  43.291  1.00 83.29           C  
ATOM   3682  NE  ARG A 461     -52.937  25.377  42.319  1.00 83.29           N  
ATOM   3683  CZ  ARG A 461     -53.569  24.215  42.459  1.00 83.29           C  
ATOM   3684  NH1 ARG A 461     -53.380  23.466  43.538  1.00 83.29           N1+
ATOM   3685  NH2 ARG A 461     -54.399  23.800  41.513  1.00 83.29           N  
ATOM   3686  N   ARG A 462     -48.236  29.745  45.063  1.00 82.14           N  
ATOM   3687  CA  ARG A 462     -47.601  30.329  46.240  1.00 82.14           C  
ATOM   3688  C   ARG A 462     -47.586  31.852  46.154  1.00 82.14           C  
ATOM   3689  O   ARG A 462     -47.780  32.538  47.159  1.00 82.14           O  
ATOM   3690  CB  ARG A 462     -46.176  29.799  46.402  1.00 82.14           C  
ATOM   3691  CG  ARG A 462     -45.824  29.403  47.827  1.00 82.14           C  
ATOM   3692  CD  ARG A 462     -44.429  28.797  47.917  1.00 82.14           C  
ATOM   3693  NE  ARG A 462     -44.206  28.148  49.205  1.00 82.14           N  
ATOM   3694  CZ  ARG A 462     -43.100  27.489  49.541  1.00 82.14           C  
ATOM   3695  NH1 ARG A 462     -42.091  27.380  48.685  1.00 82.14           N1+
ATOM   3696  NH2 ARG A 462     -43.002  26.937  50.740  1.00 82.14           N  
ATOM   3697  N   GLN A 463     -47.396  32.306  44.934  1.00 72.53           N  
ATOM   3698  CA  GLN A 463     -47.341  33.748  44.711  1.00 72.53           C  
ATOM   3699  C   GLN A 463     -48.707  34.392  44.934  1.00 72.53           C  
ATOM   3700  O   GLN A 463     -48.797  35.507  45.449  1.00 72.53           O  
ATOM   3701  CB  GLN A 463     -46.840  34.054  43.299  1.00 72.53           C  
ATOM   3702  CG  GLN A 463     -45.327  34.190  43.200  1.00 72.53           C  
ATOM   3703  CD  GLN A 463     -44.862  34.580  41.809  1.00 72.53           C  
ATOM   3704  NE2 GLN A 463     -43.563  34.818  41.663  1.00 72.53           N  
ATOM   3705  OE1 GLN A 463     -45.664  34.665  40.874  1.00 72.53           O  
ATOM   3706  N   LYS A 464     -49.739  33.628  44.560  1.00 72.22           N  
ATOM   3707  CA  LYS A 464     -51.086  34.133  44.811  1.00 72.22           C  
ATOM   3708  C   LYS A 464     -51.428  34.068  46.297  1.00 72.22           C  
ATOM   3709  O   LYS A 464     -52.039  34.991  46.839  1.00 72.22           O  
ATOM   3710  CB  LYS A 464     -52.115  33.343  44.002  1.00 72.22           C  
ATOM   3711  CG  LYS A 464     -52.185  33.739  42.534  1.00 72.22           C  
ATOM   3712  CD  LYS A 464     -53.314  33.014  41.813  1.00 72.22           C  
ATOM   3713  CE  LYS A 464     -53.336  33.349  40.328  1.00 72.22           C  
ATOM   3714  NZ  LYS A 464     -54.429  32.626  39.612  1.00 72.22           N1+
TER   
END
