# Supplementary material for: De novo design of obligate ABC-type heterotrimeric proteins
Source: Nat Struct Mol Biol. 2022 Dec 15;29(12):1266–76. doi: 10.1038/s41594-022-00879-4 (PMC9758053; doi:10.1038/s41594-022-00879-4)
Supplement: Supplementary file 4 — This compressed file contains all PDB files and scripts used in our design protocols and analyses, as well as the final design model outputs. [file 41594_2022_879_MOESM4_ESM.zip › source_data/pdbs/AF-Monomer for worms fusions/C2-DHT01-02/C2-DHT01-02_chnA_model_4_ptm_seed_0_unrelaxed.pdb]

ATOM      1  N   ASP A   1      26.933  17.851 -14.014  1.00 69.83           N  
ATOM      2  CA  ASP A   1      27.013  17.839 -12.556  1.00 69.83           C  
ATOM      3  C   ASP A   1      26.302  16.617 -11.978  1.00 69.83           C  
ATOM      4  O   ASP A   1      26.804  15.984 -11.047  1.00 69.83           O  
ATOM      5  CB  ASP A   1      26.413  19.120 -11.976  1.00 69.83           C  
ATOM      6  CG  ASP A   1      27.390  20.284 -11.971  1.00 69.83           C  
ATOM      7  OD1 ASP A   1      28.595  20.069 -12.228  1.00 69.83           O  
ATOM      8  OD2 ASP A   1      26.953  21.424 -11.706  1.00 69.83           O1-
ATOM      9  N   GLU A   2      25.171  16.154 -12.612  1.00 75.57           N  
ATOM     10  CA  GLU A   2      24.417  14.962 -12.234  1.00 75.57           C  
ATOM     11  C   GLU A   2      25.166  13.689 -12.620  1.00 75.57           C  
ATOM     12  O   GLU A   2      25.205  12.728 -11.850  1.00 75.57           O  
ATOM     13  CB  GLU A   2      23.030  14.973 -12.881  1.00 75.57           C  
ATOM     14  CG  GLU A   2      22.027  15.869 -12.169  1.00 75.57           C  
ATOM     15  CD  GLU A   2      20.633  15.806 -12.774  1.00 75.57           C  
ATOM     16  OE1 GLU A   2      19.714  16.478 -12.252  1.00 75.57           O  
ATOM     17  OE2 GLU A   2      20.457  15.079 -13.776  1.00 75.57           O1-
ATOM     18  N   GLU A   3      25.815  13.796 -13.786  1.00 71.99           N  
ATOM     19  CA  GLU A   3      26.628  12.677 -14.253  1.00 71.99           C  
ATOM     20  C   GLU A   3      27.840  12.462 -13.351  1.00 71.99           C  
ATOM     21  O   GLU A   3      28.177  11.325 -13.016  1.00 71.99           O  
ATOM     22  CB  GLU A   3      27.081  12.909 -15.697  1.00 71.99           C  
ATOM     23  CG  GLU A   3      27.454  11.632 -16.436  1.00 71.99           C  
ATOM     24  CD  GLU A   3      27.766  11.860 -17.907  1.00 71.99           C  
ATOM     25  OE1 GLU A   3      28.312  10.942 -18.561  1.00 71.99           O  
ATOM     26  OE2 GLU A   3      27.461  12.965 -18.410  1.00 71.99           O1-
ATOM     27  N   GLU A   4      28.426  13.575 -12.894  1.00 80.08           N  
ATOM     28  CA  GLU A   4      29.561  13.480 -11.981  1.00 80.08           C  
ATOM     29  C   GLU A   4      29.128  12.961 -10.614  1.00 80.08           C  
ATOM     30  O   GLU A   4      29.819  12.137 -10.009  1.00 80.08           O  
ATOM     31  CB  GLU A   4      30.247  14.841 -11.834  1.00 80.08           C  
ATOM     32  CG  GLU A   4      31.639  14.898 -12.445  1.00 80.08           C  
ATOM     33  CD  GLU A   4      32.231  16.298 -12.461  1.00 80.08           C  
ATOM     34  OE1 GLU A   4      33.335  16.485 -13.023  1.00 80.08           O  
ATOM     35  OE2 GLU A   4      31.587  17.217 -11.907  1.00 80.08           O1-
ATOM     36  N   LYS A   5      27.838  13.241 -10.138  1.00 78.85           N  
ATOM     37  CA  LYS A   5      27.282  12.737  -8.886  1.00 78.85           C  
ATOM     38  C   LYS A   5      26.997  11.240  -8.975  1.00 78.85           C  
ATOM     39  O   LYS A   5      27.257  10.496  -8.027  1.00 78.85           O  
ATOM     40  CB  LYS A   5      26.004  13.494  -8.522  1.00 78.85           C  
ATOM     41  CG  LYS A   5      26.250  14.865  -7.910  1.00 78.85           C  
ATOM     42  CD  LYS A   5      24.948  15.522  -7.469  1.00 78.85           C  
ATOM     43  CE  LYS A   5      25.184  16.927  -6.933  1.00 78.85           C  
ATOM     44  NZ  LYS A   5      23.905  17.594  -6.544  1.00 78.85           N1+
ATOM     45  N   LEU A   6      26.532  10.832 -10.177  1.00 78.49           N  
ATOM     46  CA  LEU A   6      26.227   9.421 -10.384  1.00 78.49           C  
ATOM     47  C   LEU A   6      27.504   8.589 -10.426  1.00 78.49           C  
ATOM     48  O   LEU A   6      27.568   7.511  -9.831  1.00 78.49           O  
ATOM     49  CB  LEU A   6      25.434   9.228 -11.680  1.00 78.49           C  
ATOM     50  CG  LEU A   6      23.975   8.800 -11.524  1.00 78.49           C  
ATOM     51  CD1 LEU A   6      23.079   9.629 -12.439  1.00 78.49           C  
ATOM     52  CD2 LEU A   6      23.819   7.312 -11.820  1.00 78.49           C  
ATOM     53  N   ARG A   7      28.595   9.185 -11.012  1.00 77.48           N  
ATOM     54  CA  ARG A   7      29.860   8.462 -11.098  1.00 77.48           C  
ATOM     55  C   ARG A   7      30.507   8.325  -9.724  1.00 77.48           C  
ATOM     56  O   ARG A   7      31.044   7.267  -9.387  1.00 77.48           O  
ATOM     57  CB  ARG A   7      30.817   9.167 -12.060  1.00 77.48           C  
ATOM     58  CG  ARG A   7      30.606   8.799 -13.520  1.00 77.48           C  
ATOM     59  CD  ARG A   7      31.648   9.447 -14.422  1.00 77.48           C  
ATOM     60  NE  ARG A   7      31.377   9.186 -15.833  1.00 77.48           N  
ATOM     61  CZ  ARG A   7      32.185   9.521 -16.834  1.00 77.48           C  
ATOM     62  NH1 ARG A   7      33.337  10.140 -16.599  1.00 77.48           N1+
ATOM     63  NH2 ARG A   7      31.840   9.236 -18.082  1.00 77.48           N  
ATOM     64  N   GLU A   8      30.397   9.285  -8.856  1.00 85.48           N  
ATOM     65  CA  GLU A   8      30.935   9.241  -7.500  1.00 85.48           C  
ATOM     66  C   GLU A   8      30.169   8.245  -6.634  1.00 85.48           C  
ATOM     67  O   GLU A   8      30.770   7.492  -5.864  1.00 85.48           O  
ATOM     68  CB  GLU A   8      30.896  10.632  -6.861  1.00 85.48           C  
ATOM     69  CG  GLU A   8      31.997  11.563  -7.347  1.00 85.48           C  
ATOM     70  CD  GLU A   8      31.936  12.945  -6.715  1.00 85.48           C  
ATOM     71  OE1 GLU A   8      32.799  13.794  -7.032  1.00 85.48           O  
ATOM     72  OE2 GLU A   8      31.018  13.179  -5.899  1.00 85.48           O1-
ATOM     73  N   SER A   9      28.763   8.191  -6.884  1.00 78.38           N  
ATOM     74  CA  SER A   9      27.941   7.237  -6.147  1.00 78.38           C  
ATOM     75  C   SER A   9      28.265   5.802  -6.547  1.00 78.38           C  
ATOM     76  O   SER A   9      28.341   4.915  -5.692  1.00 78.38           O  
ATOM     77  CB  SER A   9      26.455   7.516  -6.381  1.00 78.38           C  
ATOM     78  OG  SER A   9      26.063   8.721  -5.746  1.00 78.38           O  
ATOM     79  N   LEU A  10      28.517   5.620  -7.870  1.00 78.08           N  
ATOM     80  CA  LEU A  10      28.839   4.286  -8.366  1.00 78.08           C  
ATOM     81  C   LEU A  10      30.199   3.829  -7.852  1.00 78.08           C  
ATOM     82  O   LEU A  10      30.361   2.673  -7.455  1.00 78.08           O  
ATOM     83  CB  LEU A  10      28.824   4.265  -9.896  1.00 78.08           C  
ATOM     84  CG  LEU A  10      27.518   3.822 -10.556  1.00 78.08           C  
ATOM     85  CD1 LEU A  10      27.436   4.357 -11.982  1.00 78.08           C  
ATOM     86  CD2 LEU A  10      27.401   2.302 -10.543  1.00 78.08           C  
ATOM     87  N   GLU A  11      31.188   4.746  -7.740  1.00 84.48           N  
ATOM     88  CA  GLU A  11      32.518   4.387  -7.256  1.00 84.48           C  
ATOM     89  C   GLU A  11      32.494   4.062  -5.765  1.00 84.48           C  
ATOM     90  O   GLU A  11      33.142   3.112  -5.321  1.00 84.48           O  
ATOM     91  CB  GLU A  11      33.514   5.516  -7.532  1.00 84.48           C  
ATOM     92  CG  GLU A  11      34.118   5.476  -8.929  1.00 84.48           C  
ATOM     93  CD  GLU A  11      35.182   6.538  -9.153  1.00 84.48           C  
ATOM     94  OE1 GLU A  11      35.821   6.539 -10.230  1.00 84.48           O  
ATOM     95  OE2 GLU A  11      35.380   7.374  -8.243  1.00 84.48           O1-
ATOM     96  N   GLU A  12      31.632   4.777  -4.980  1.00 85.48           N  
ATOM     97  CA  GLU A  12      31.450   4.501  -3.558  1.00 85.48           C  
ATOM     98  C   GLU A  12      30.793   3.141  -3.340  1.00 85.48           C  
ATOM     99  O   GLU A  12      31.201   2.384  -2.457  1.00 85.48           O  
ATOM    100  CB  GLU A  12      30.615   5.600  -2.898  1.00 85.48           C  
ATOM    101  CG  GLU A  12      30.963   5.845  -1.437  1.00 85.48           C  
ATOM    102  CD  GLU A  12      30.306   7.089  -0.863  1.00 85.48           C  
ATOM    103  OE1 GLU A  12      30.494   7.375   0.341  1.00 85.48           O  
ATOM    104  OE2 GLU A  12      29.596   7.785  -1.623  1.00 85.48           O1-
ATOM    105  N   GLN A  13      29.747   2.882  -4.195  1.00 77.16           N  
ATOM    106  CA  GLN A  13      29.066   1.594  -4.111  1.00 77.16           C  
ATOM    107  C   GLN A  13      30.013   0.447  -4.447  1.00 77.16           C  
ATOM    108  O   GLN A  13      29.988  -0.599  -3.795  1.00 77.16           O  
ATOM    109  CB  GLN A  13      27.854   1.566  -5.043  1.00 77.16           C  
ATOM    110  CG  GLN A  13      26.581   1.053  -4.382  1.00 77.16           C  
ATOM    111  CD  GLN A  13      25.409   0.984  -5.342  1.00 77.16           C  
ATOM    112  NE2 GLN A  13      24.317   0.366  -4.902  1.00 77.16           N  
ATOM    113  OE1 GLN A  13      25.482   1.483  -6.469  1.00 77.16           O  
ATOM    114  N   LYS A  14      30.924   0.666  -5.413  1.00 80.33           N  
ATOM    115  CA  LYS A  14      31.888  -0.366  -5.784  1.00 80.33           C  
ATOM    116  C   LYS A  14      32.874  -0.631  -4.649  1.00 80.33           C  
ATOM    117  O   LYS A  14      33.213  -1.784  -4.371  1.00 80.33           O  
ATOM    118  CB  LYS A  14      32.645   0.036  -7.051  1.00 80.33           C  
ATOM    119  CG  LYS A  14      31.915  -0.305  -8.342  1.00 80.33           C  
ATOM    120  CD  LYS A  14      32.768   0.009  -9.565  1.00 80.33           C  
ATOM    121  CE  LYS A  14      32.006  -0.245 -10.859  1.00 80.33           C  
ATOM    122  NZ  LYS A  14      32.833   0.072 -12.060  1.00 80.33           N1+
ATOM    123  N   LYS A  15      33.309   0.451  -3.928  1.00 87.13           N  
ATOM    124  CA  LYS A  15      34.206   0.312  -2.785  1.00 87.13           C  
ATOM    125  C   LYS A  15      33.524  -0.428  -1.638  1.00 87.13           C  
ATOM    126  O   LYS A  15      34.133  -1.291  -1.001  1.00 87.13           O  
ATOM    127  CB  LYS A  15      34.686   1.685  -2.311  1.00 87.13           C  
ATOM    128  CG  LYS A  15      35.927   2.190  -3.032  1.00 87.13           C  
ATOM    129  CD  LYS A  15      36.437   3.489  -2.422  1.00 87.13           C  
ATOM    130  CE  LYS A  15      37.626   4.042  -3.198  1.00 87.13           C  
ATOM    131  NZ  LYS A  15      38.163   5.289  -2.574  1.00 87.13           N1+
ATOM    132  N   ARG A  16      32.169  -0.205  -1.432  1.00 81.12           N  
ATOM    133  CA  ARG A  16      31.396  -0.861  -0.382  1.00 81.12           C  
ATOM    134  C   ARG A  16      31.218  -2.346  -0.681  1.00 81.12           C  
ATOM    135  O   ARG A  16      31.307  -3.182   0.221  1.00 81.12           O  
ATOM    136  CB  ARG A  16      30.029  -0.192  -0.223  1.00 81.12           C  
ATOM    137  CG  ARG A  16      29.390  -0.414   1.139  1.00 81.12           C  
ATOM    138  CD  ARG A  16      28.256   0.568   1.398  1.00 81.12           C  
ATOM    139  NE  ARG A  16      27.425   0.149   2.522  1.00 81.12           N  
ATOM    140  CZ  ARG A  16      26.333   0.785   2.936  1.00 81.12           C  
ATOM    141  NH1 ARG A  16      25.916   1.887   2.323  1.00 81.12           N1+
ATOM    142  NH2 ARG A  16      25.651   0.316   3.971  1.00 81.12           N  
ATOM    143  N   VAL A  17      31.031  -2.595  -1.985  1.00 76.92           N  
ATOM    144  CA  VAL A  17      30.850  -3.982  -2.402  1.00 76.92           C  
ATOM    145  C   VAL A  17      32.137  -4.767  -2.157  1.00 76.92           C  
ATOM    146  O   VAL A  17      32.097  -5.896  -1.663  1.00 76.92           O  
ATOM    147  CB  VAL A  17      30.444  -4.077  -3.890  1.00 76.92           C  
ATOM    148  CG1 VAL A  17      30.543  -5.519  -4.385  1.00 76.92           C  
ATOM    149  CG2 VAL A  17      29.029  -3.536  -4.091  1.00 76.92           C  
ATOM    150  N   LYS A  18      33.277  -4.183  -2.429  1.00 83.37           N  
ATOM    151  CA  LYS A  18      34.563  -4.849  -2.233  1.00 83.37           C  
ATOM    152  C   LYS A  18      34.841  -5.080  -0.751  1.00 83.37           C  
ATOM    153  O   LYS A  18      35.349  -6.136  -0.367  1.00 83.37           O  
ATOM    154  CB  LYS A  18      35.692  -4.030  -2.859  1.00 83.37           C  
ATOM    155  CG  LYS A  18      35.871  -4.261  -4.352  1.00 83.37           C  
ATOM    156  CD  LYS A  18      37.109  -3.549  -4.884  1.00 83.37           C  
ATOM    157  CE  LYS A  18      37.237  -3.700  -6.393  1.00 83.37           C  
ATOM    158  NZ  LYS A  18      38.433  -2.978  -6.923  1.00 83.37           N1+
ATOM    159  N   GLU A  19      34.464  -4.162   0.146  1.00 83.86           N  
ATOM    160  CA  GLU A  19      34.607  -4.307   1.592  1.00 83.86           C  
ATOM    161  C   GLU A  19      33.719  -5.428   2.124  1.00 83.86           C  
ATOM    162  O   GLU A  19      34.154  -6.231   2.953  1.00 83.86           O  
ATOM    163  CB  GLU A  19      34.274  -2.991   2.300  1.00 83.86           C  
ATOM    164  CG  GLU A  19      35.375  -1.945   2.202  1.00 83.86           C  
ATOM    165  CD  GLU A  19      34.995  -0.614   2.833  1.00 83.86           C  
ATOM    166  OE1 GLU A  19      35.820   0.328   2.805  1.00 83.86           O  
ATOM    167  OE2 GLU A  19      33.865  -0.513   3.361  1.00 83.86           O1-
ATOM    168  N   ILE A  20      32.491  -5.414   1.616  1.00 73.05           N  
ATOM    169  CA  ILE A  20      31.548  -6.461   1.997  1.00 73.05           C  
ATOM    170  C   ILE A  20      32.082  -7.822   1.558  1.00 73.05           C  
ATOM    171  O   ILE A  20      32.008  -8.796   2.312  1.00 73.05           O  
ATOM    172  CB  ILE A  20      30.150  -6.211   1.388  1.00 73.05           C  
ATOM    173  CG1 ILE A  20      29.492  -4.991   2.043  1.00 73.05           C  
ATOM    174  CG2 ILE A  20      29.268  -7.454   1.533  1.00 73.05           C  
ATOM    175  CD1 ILE A  20      28.160  -4.597   1.418  1.00 73.05           C  
ATOM    176  N   GLU A  21      32.642  -7.861   0.366  1.00 70.25           N  
ATOM    177  CA  GLU A  21      33.205  -9.115  -0.126  1.00 70.25           C  
ATOM    178  C   GLU A  21      34.352  -9.592   0.761  1.00 70.25           C  
ATOM    179  O   GLU A  21      34.466 -10.784   1.049  1.00 70.25           O  
ATOM    180  CB  GLU A  21      33.688  -8.957  -1.570  1.00 70.25           C  
ATOM    181  CG  GLU A  21      32.564  -8.946  -2.596  1.00 70.25           C  
ATOM    182  CD  GLU A  21      33.058  -8.801  -4.026  1.00 70.25           C  
ATOM    183  OE1 GLU A  21      32.267  -9.027  -4.969  1.00 70.25           O  
ATOM    184  OE2 GLU A  21      34.249  -8.460  -4.206  1.00 70.25           O1-
ATOM    185  N   ARG A  22      35.181  -8.687   1.282  1.00 84.00           N  
ATOM    186  CA  ARG A  22      36.284  -9.026   2.174  1.00 84.00           C  
ATOM    187  C   ARG A  22      35.768  -9.514   3.523  1.00 84.00           C  
ATOM    188  O   ARG A  22      36.280 -10.492   4.073  1.00 84.00           O  
ATOM    189  CB  ARG A  22      37.206  -7.821   2.370  1.00 84.00           C  
ATOM    190  CG  ARG A  22      38.161  -7.580   1.212  1.00 84.00           C  
ATOM    191  CD  ARG A  22      39.104  -6.417   1.490  1.00 84.00           C  
ATOM    192  NE  ARG A  22      39.944  -6.115   0.335  1.00 84.00           N  
ATOM    193  CZ  ARG A  22      40.763  -5.072   0.245  1.00 84.00           C  
ATOM    194  NH1 ARG A  22      40.870  -4.205   1.246  1.00 84.00           N1+
ATOM    195  NH2 ARG A  22      41.483  -4.893  -0.854  1.00 84.00           N  
ATOM    196  N   GLU A  23      34.757  -8.772   4.065  1.00 75.90           N  
ATOM    197  CA  GLU A  23      34.119  -9.189   5.310  1.00 75.90           C  
ATOM    198  C   GLU A  23      33.516 -10.585   5.181  1.00 75.90           C  
ATOM    199  O   GLU A  23      33.635 -11.404   6.095  1.00 75.90           O  
ATOM    200  CB  GLU A  23      33.039  -8.186   5.723  1.00 75.90           C  
ATOM    201  CG  GLU A  23      33.591  -6.885   6.286  1.00 75.90           C  
ATOM    202  CD  GLU A  23      32.507  -5.908   6.716  1.00 75.90           C  
ATOM    203  OE1 GLU A  23      32.838  -4.760   7.088  1.00 75.90           O  
ATOM    204  OE2 GLU A  23      31.318  -6.296   6.679  1.00 75.90           O1-
ATOM    205  N   HIS A  24      32.848 -10.813   4.098  1.00 60.79           N  
ATOM    206  CA  HIS A  24      32.248 -12.117   3.841  1.00 60.79           C  
ATOM    207  C   HIS A  24      33.309 -13.211   3.785  1.00 60.79           C  
ATOM    208  O   HIS A  24      33.116 -14.298   4.333  1.00 60.79           O  
ATOM    209  CB  HIS A  24      31.451 -12.092   2.535  1.00 60.79           C  
ATOM    210  CG  HIS A  24      29.991 -11.830   2.729  1.00 60.79           C  
ATOM    211  CD2 HIS A  24      29.296 -10.669   2.786  1.00 60.79           C  
ATOM    212  ND1 HIS A  24      29.069 -12.841   2.893  1.00 60.79           N  
ATOM    213  CE1 HIS A  24      27.867 -12.311   3.043  1.00 60.79           C  
ATOM    214  NE2 HIS A  24      27.976 -10.995   2.983  1.00 60.79           N  
ATOM    215  N   GLU A  25      34.433 -12.854   3.114  1.00 73.71           N  
ATOM    216  CA  GLU A  25      35.502 -13.843   3.017  1.00 73.71           C  
ATOM    217  C   GLU A  25      36.089 -14.158   4.390  1.00 73.71           C  
ATOM    218  O   GLU A  25      36.354 -15.320   4.706  1.00 73.71           O  
ATOM    219  CB  GLU A  25      36.606 -13.352   2.075  1.00 73.71           C  
ATOM    220  CG  GLU A  25      37.518 -14.459   1.566  1.00 73.71           C  
ATOM    221  CD  GLU A  25      37.062 -15.052   0.243  1.00 73.71           C  
ATOM    222  OE1 GLU A  25      37.562 -16.133  -0.142  1.00 73.71           O  
ATOM    223  OE2 GLU A  25      36.199 -14.429  -0.415  1.00 73.71           O1-
ATOM    224  N   GLU A  26      36.220 -13.223   5.282  1.00 67.86           N  
ATOM    225  CA  GLU A  26      36.719 -13.393   6.644  1.00 67.86           C  
ATOM    226  C   GLU A  26      35.767 -14.242   7.480  1.00 67.86           C  
ATOM    227  O   GLU A  26      36.203 -15.108   8.239  1.00 67.86           O  
ATOM    228  CB  GLU A  26      36.933 -12.031   7.310  1.00 67.86           C  
ATOM    229  CG  GLU A  26      38.155 -11.281   6.800  1.00 67.86           C  
ATOM    230  CD  GLU A  26      38.344  -9.924   7.458  1.00 67.86           C  
ATOM    231  OE1 GLU A  26      39.289  -9.193   7.083  1.00 67.86           O  
ATOM    232  OE2 GLU A  26      37.541  -9.588   8.359  1.00 67.86           O1-
ATOM    233  N   ILE A  27      34.511 -13.932   7.380  1.00 59.45           N  
ATOM    234  CA  ILE A  27      33.486 -14.704   8.075  1.00 59.45           C  
ATOM    235  C   ILE A  27      33.525 -16.156   7.604  1.00 59.45           C  
ATOM    236  O   ILE A  27      33.467 -17.081   8.417  1.00 59.45           O  
ATOM    237  CB  ILE A  27      32.079 -14.107   7.853  1.00 59.45           C  
ATOM    238  CG1 ILE A  27      31.957 -12.752   8.560  1.00 59.45           C  
ATOM    239  CG2 ILE A  27      30.998 -15.076   8.337  1.00 59.45           C  
ATOM    240  CD1 ILE A  27      30.656 -12.016   8.268  1.00 59.45           C  
ATOM    241  N   ARG A  28      33.647 -16.295   6.284  1.00 59.13           N  
ATOM    242  CA  ARG A  28      33.727 -17.640   5.721  1.00 59.13           C  
ATOM    243  C   ARG A  28      34.927 -18.397   6.281  1.00 59.13           C  
ATOM    244  O   ARG A  28      34.815 -19.572   6.635  1.00 59.13           O  
ATOM    245  CB  ARG A  28      33.811 -17.580   4.194  1.00 59.13           C  
ATOM    246  CG  ARG A  28      32.457 -17.591   3.503  1.00 59.13           C  
ATOM    247  CD  ARG A  28      32.596 -17.734   1.994  1.00 59.13           C  
ATOM    248  NE  ARG A  28      31.408 -17.252   1.294  1.00 59.13           N  
ATOM    249  CZ  ARG A  28      31.324 -17.070  -0.020  1.00 59.13           C  
ATOM    250  NH1 ARG A  28      32.362 -17.326  -0.809  1.00 59.13           N1+
ATOM    251  NH2 ARG A  28      30.193 -16.628  -0.552  1.00 59.13           N  
ATOM    252  N   GLU A  29      36.015 -17.726   6.429  1.00 69.99           N  
ATOM    253  CA  GLU A  29      37.225 -18.365   6.940  1.00 69.99           C  
ATOM    254  C   GLU A  29      37.094 -18.683   8.427  1.00 69.99           C  
ATOM    255  O   GLU A  29      37.522 -19.746   8.880  1.00 69.99           O  
ATOM    256  CB  GLU A  29      38.447 -17.477   6.697  1.00 69.99           C  
ATOM    257  CG  GLU A  29      39.069 -17.651   5.320  1.00 69.99           C  
ATOM    258  CD  GLU A  29      40.340 -16.838   5.128  1.00 69.99           C  
ATOM    259  OE1 GLU A  29      40.979 -16.953   4.057  1.00 69.99           O  
ATOM    260  OE2 GLU A  29      40.700 -16.081   6.056  1.00 69.99           O1-
ATOM    261  N   ALA A  30      36.477 -17.645   9.208  1.00 54.38           N  
ATOM    262  CA  ALA A  30      36.208 -17.859  10.628  1.00 54.38           C  
ATOM    263  C   ALA A  30      35.283 -19.055  10.837  1.00 54.38           C  
ATOM    264  O   ALA A  30      35.488 -19.854  11.755  1.00 54.38           O  
ATOM    265  CB  ALA A  30      35.597 -16.605  11.248  1.00 54.38           C  
ATOM    266  N   LEU A  31      34.304 -19.115  10.008  1.00 53.31           N  
ATOM    267  CA  LEU A  31      33.364 -20.227  10.095  1.00 53.31           C  
ATOM    268  C   LEU A  31      34.060 -21.553   9.807  1.00 53.31           C  
ATOM    269  O   LEU A  31      33.765 -22.566  10.445  1.00 53.31           O  
ATOM    270  CB  LEU A  31      32.202 -20.025   9.118  1.00 53.31           C  
ATOM    271  CG  LEU A  31      30.988 -19.267   9.657  1.00 53.31           C  
ATOM    272  CD1 LEU A  31      30.150 -18.723   8.504  1.00 53.31           C  
ATOM    273  CD2 LEU A  31      30.149 -20.170  10.555  1.00 53.31           C  
ATOM    274  N   LYS A  32      35.047 -21.524   8.856  1.00 59.43           N  
ATOM    275  CA  LYS A  32      35.827 -22.714   8.529  1.00 59.43           C  
ATOM    276  C   LYS A  32      36.638 -23.188   9.731  1.00 59.43           C  
ATOM    277  O   LYS A  32      36.691 -24.387  10.017  1.00 59.43           O  
ATOM    278  CB  LYS A  32      36.755 -22.438   7.345  1.00 59.43           C  
ATOM    279  CG  LYS A  32      36.252 -22.992   6.021  1.00 59.43           C  
ATOM    280  CD  LYS A  32      37.257 -22.760   4.899  1.00 59.43           C  
ATOM    281  CE  LYS A  32      36.721 -23.244   3.559  1.00 59.43           C  
ATOM    282  NZ  LYS A  32      37.705 -23.023   2.457  1.00 59.43           N1+
ATOM    283  N   ARG A  33      37.219 -22.283  10.451  1.00 61.41           N  
ATOM    284  CA  ARG A  33      38.022 -22.613  11.624  1.00 61.41           C  
ATOM    285  C   ARG A  33      37.148 -23.150  12.752  1.00 61.41           C  
ATOM    286  O   ARG A  33      37.524 -24.104  13.436  1.00 61.41           O  
ATOM    287  CB  ARG A  33      38.802 -21.387  12.104  1.00 61.41           C  
ATOM    288  CG  ARG A  33      39.974 -21.015  11.210  1.00 61.41           C  
ATOM    289  CD  ARG A  33      40.782 -19.863  11.792  1.00 61.41           C  
ATOM    290  NE  ARG A  33      41.380 -19.041  10.743  1.00 61.41           N  
ATOM    291  CZ  ARG A  33      42.097 -17.941  10.957  1.00 61.41           C  
ATOM    292  NH1 ARG A  33      42.319 -17.508  12.193  1.00 61.41           N1+
ATOM    293  NH2 ARG A  33      42.594 -17.269   9.930  1.00 61.41           N  
ATOM    294  N   LEU A  34      36.097 -22.400  12.982  1.00 51.87           N  
ATOM    295  CA  LEU A  34      35.153 -22.816  14.013  1.00 51.87           C  
ATOM    296  C   LEU A  34      34.600 -24.206  13.715  1.00 51.87           C  
ATOM    297  O   LEU A  34      34.490 -25.042  14.615  1.00 51.87           O  
ATOM    298  CB  LEU A  34      34.003 -21.810  14.126  1.00 51.87           C  
ATOM    299  CG  LEU A  34      33.056 -21.993  15.314  1.00 51.87           C  
ATOM    300  CD1 LEU A  34      33.744 -21.572  16.609  1.00 51.87           C  
ATOM    301  CD2 LEU A  34      31.773 -21.199  15.101  1.00 51.87           C  
ATOM    302  N   GLN A  35      34.284 -24.450  12.435  1.00 56.72           N  
ATOM    303  CA  GLN A  35      33.746 -25.732  11.996  1.00 56.72           C  
ATOM    304  C   GLN A  35      34.746 -26.860  12.239  1.00 56.72           C  
ATOM    305  O   GLN A  35      34.366 -27.951  12.669  1.00 56.72           O  
ATOM    306  CB  GLN A  35      33.367 -25.677  10.515  1.00 56.72           C  
ATOM    307  CG  GLN A  35      32.016 -25.025  10.251  1.00 56.72           C  
ATOM    308  CD  GLN A  35      31.699 -24.911   8.771  1.00 56.72           C  
ATOM    309  NE2 GLN A  35      30.429 -24.683   8.453  1.00 56.72           N  
ATOM    310  OE1 GLN A  35      32.589 -25.024   7.922  1.00 56.72           O  
ATOM    311  N   GLN A  36      36.064 -26.625  12.015  1.00 60.56           N  
ATOM    312  CA  GLN A  36      37.113 -27.616  12.234  1.00 60.56           C  
ATOM    313  C   GLN A  36      37.308 -27.889  13.722  1.00 60.56           C  
ATOM    314  O   GLN A  36      37.530 -29.033  14.126  1.00 60.56           O  
ATOM    315  CB  GLN A  36      38.429 -27.154  11.607  1.00 60.56           C  
ATOM    316  CG  GLN A  36      38.471 -27.296  10.092  1.00 60.56           C  
ATOM    317  CD  GLN A  36      39.767 -26.785   9.491  1.00 60.56           C  
ATOM    318  NE2 GLN A  36      39.979 -27.068   8.210  1.00 60.56           N  
ATOM    319  OE1 GLN A  36      40.572 -26.142  10.172  1.00 60.56           O  
ATOM    320  N   SER A  37      37.245 -26.795  14.530  1.00 58.94           N  
ATOM    321  CA  SER A  37      37.374 -26.917  15.979  1.00 58.94           C  
ATOM    322  C   SER A  37      36.231 -27.738  16.568  1.00 58.94           C  
ATOM    323  O   SER A  37      36.450 -28.578  17.443  1.00 58.94           O  
ATOM    324  CB  SER A  37      37.409 -25.536  16.632  1.00 58.94           C  
ATOM    325  OG  SER A  37      37.507 -25.648  18.042  1.00 58.94           O  
ATOM    326  N   VAL A  38      34.979 -27.574  16.042  1.00 52.97           N  
ATOM    327  CA  VAL A  38      33.795 -28.284  16.512  1.00 52.97           C  
ATOM    328  C   VAL A  38      33.901 -29.764  16.147  1.00 52.97           C  
ATOM    329  O   VAL A  38      33.538 -30.633  16.943  1.00 52.97           O  
ATOM    330  CB  VAL A  38      32.499 -27.682  15.921  1.00 52.97           C  
ATOM    331  CG1 VAL A  38      31.299 -28.575  16.229  1.00 52.97           C  
ATOM    332  CG2 VAL A  38      32.274 -26.271  16.461  1.00 52.97           C  
ATOM    333  N   LEU A  39      34.452 -30.006  14.906  1.00 55.37           N  
ATOM    334  CA  LEU A  39      34.637 -31.382  14.457  1.00 55.37           C  
ATOM    335  C   LEU A  39      35.584 -32.134  15.386  1.00 55.37           C  
ATOM    336  O   LEU A  39      35.308 -33.272  15.772  1.00 55.37           O  
ATOM    337  CB  LEU A  39      35.179 -31.410  13.026  1.00 55.37           C  
ATOM    338  CG  LEU A  39      35.182 -32.771  12.328  1.00 55.37           C  
ATOM    339  CD1 LEU A  39      33.765 -33.154  11.911  1.00 55.37           C  
ATOM    340  CD2 LEU A  39      36.114 -32.753  11.122  1.00 55.37           C  
ATOM    341  N   ARG A  40      36.683 -31.504  15.760  1.00 65.02           N  
ATOM    342  CA  ARG A  40      37.650 -32.142  16.647  1.00 65.02           C  
ATOM    343  C   ARG A  40      37.046 -32.391  18.026  1.00 65.02           C  
ATOM    344  O   ARG A  40      37.218 -33.468  18.599  1.00 65.02           O  
ATOM    345  CB  ARG A  40      38.911 -31.284  16.775  1.00 65.02           C  
ATOM    346  CG  ARG A  40      39.809 -31.324  15.549  1.00 65.02           C  
ATOM    347  CD  ARG A  40      41.149 -30.651  15.809  1.00 65.02           C  
ATOM    348  NE  ARG A  40      41.026 -29.196  15.832  1.00 65.02           N  
ATOM    349  CZ  ARG A  40      41.711 -28.364  15.053  1.00 65.02           C  
ATOM    350  NH1 ARG A  40      42.586 -28.830  14.169  1.00 65.02           N1+
ATOM    351  NH2 ARG A  40      41.520 -27.058  15.159  1.00 65.02           N  
ATOM    352  N   GLN A  41      36.326 -31.390  18.538  1.00 56.22           N  
ATOM    353  CA  GLN A  41      35.707 -31.485  19.855  1.00 56.22           C  
ATOM    354  C   GLN A  41      34.604 -32.540  19.869  1.00 56.22           C  
ATOM    355  O   GLN A  41      34.454 -33.276  20.847  1.00 56.22           O  
ATOM    356  CB  GLN A  41      35.143 -30.129  20.283  1.00 56.22           C  
ATOM    357  CG  GLN A  41      36.202 -29.142  20.754  1.00 56.22           C  
ATOM    358  CD  GLN A  41      35.615 -27.810  21.180  1.00 56.22           C  
ATOM    359  NE2 GLN A  41      36.446 -26.960  21.774  1.00 56.22           N  
ATOM    360  OE1 GLN A  41      34.426 -27.547  20.978  1.00 56.22           O  
ATOM    361  N   ALA A  42      33.904 -32.616  18.771  1.00 51.53           N  
ATOM    362  CA  ALA A  42      32.813 -33.574  18.617  1.00 51.53           C  
ATOM    363  C   ALA A  42      33.334 -35.008  18.641  1.00 51.53           C  
ATOM    364  O   ALA A  42      32.738 -35.881  19.277  1.00 51.53           O  
ATOM    365  CB  ALA A  42      32.052 -33.310  17.320  1.00 51.53           C  
ATOM    366  N   VAL A  43      34.494 -35.234  17.927  1.00 58.81           N  
ATOM    367  CA  VAL A  43      35.130 -36.548  17.904  1.00 58.81           C  
ATOM    368  C   VAL A  43      35.627 -36.905  19.303  1.00 58.81           C  
ATOM    369  O   VAL A  43      35.465 -38.041  19.754  1.00 58.81           O  
ATOM    370  CB  VAL A  43      36.298 -36.595  16.894  1.00 58.81           C  
ATOM    371  CG1 VAL A  43      37.061 -37.913  17.012  1.00 58.81           C  
ATOM    372  CG2 VAL A  43      35.779 -36.400  15.469  1.00 58.81           C  
ATOM    373  N   ARG A  44      36.192 -35.861  20.011  1.00 61.03           N  
ATOM    374  CA  ARG A  44      36.664 -36.056  21.379  1.00 61.03           C  
ATOM    375  C   ARG A  44      35.506 -36.380  22.316  1.00 61.03           C  
ATOM    376  O   ARG A  44      35.618 -37.266  23.166  1.00 61.03           O  
ATOM    377  CB  ARG A  44      37.405 -34.811  21.873  1.00 61.03           C  
ATOM    378  CG  ARG A  44      38.811 -35.092  22.378  1.00 61.03           C  
ATOM    379  CD  ARG A  44      39.477 -33.836  22.922  1.00 61.03           C  
ATOM    380  NE  ARG A  44      39.966 -32.977  21.847  1.00 61.03           N  
ATOM    381  CZ  ARG A  44      40.767 -31.929  22.019  1.00 61.03           C  
ATOM    382  NH1 ARG A  44      41.188 -31.589  23.232  1.00 61.03           N1+
ATOM    383  NH2 ARG A  44      41.151 -31.216  20.971  1.00 61.03           N  
ATOM    384  N   LEU A  45      34.387 -35.740  22.191  1.00 54.58           N  
ATOM    385  CA  LEU A  45      33.214 -35.969  23.026  1.00 54.58           C  
ATOM    386  C   LEU A  45      32.576 -37.318  22.712  1.00 54.58           C  
ATOM    387  O   LEU A  45      32.079 -37.999  23.611  1.00 54.58           O  
ATOM    388  CB  LEU A  45      32.188 -34.848  22.830  1.00 54.58           C  
ATOM    389  CG  LEU A  45      32.165 -33.756  23.899  1.00 54.58           C  
ATOM    390  CD1 LEU A  45      32.010 -32.384  23.251  1.00 54.58           C  
ATOM    391  CD2 LEU A  45      31.042 -34.009  24.899  1.00 54.58           C  
ATOM    392  N   ALA A  46      32.572 -37.703  21.372  1.00 50.85           N  
ATOM    393  CA  ALA A  46      32.118 -39.054  21.052  1.00 50.85           C  
ATOM    394  C   ALA A  46      32.979 -40.102  21.751  1.00 50.85           C  
ATOM    395  O   ALA A  46      32.482 -41.158  22.149  1.00 50.85           O  
ATOM    396  CB  ALA A  46      32.134 -39.277  19.542  1.00 50.85           C  
ATOM    397  N   LYS A  47      34.248 -39.775  22.098  1.00 52.89           N  
ATOM    398  CA  LYS A  47      35.098 -40.695  22.849  1.00 52.89           C  
ATOM    399  C   LYS A  47      34.727 -40.701  24.330  1.00 52.89           C  
ATOM    400  O   LYS A  47      34.864 -41.722  25.005  1.00 52.89           O  
ATOM    401  CB  LYS A  47      36.572 -40.324  22.678  1.00 52.89           C  
ATOM    402  CG  LYS A  47      37.157 -40.715  21.329  1.00 52.89           C  
ATOM    403  CD  LYS A  47      38.654 -40.441  21.269  1.00 52.89           C  
ATOM    404  CE  LYS A  47      39.235 -40.802  19.908  1.00 52.89           C  
ATOM    405  NZ  LYS A  47      40.699 -40.521  19.839  1.00 52.89           N1+
ATOM    406  N   LEU A  48      34.077 -39.595  24.915  1.00 57.55           N  
ATOM    407  CA  LEU A  48      33.868 -39.447  26.351  1.00 57.55           C  
ATOM    408  C   LEU A  48      32.411 -39.703  26.719  1.00 57.55           C  
ATOM    409  O   LEU A  48      32.113 -40.121  27.840  1.00 57.55           O  
ATOM    410  CB  LEU A  48      34.284 -38.048  26.812  1.00 57.55           C  
ATOM    411  CG  LEU A  48      35.787 -37.763  26.842  1.00 57.55           C  
ATOM    412  CD1 LEU A  48      36.040 -36.265  26.974  1.00 57.55           C  
ATOM    413  CD2 LEU A  48      36.453 -38.526  27.983  1.00 57.55           C  
ATOM    414  N   GLY A  49      31.480 -40.209  25.832  1.00 54.49           N  
ATOM    415  CA  GLY A  49      30.157 -40.511  26.355  1.00 54.49           C  
ATOM    416  C   GLY A  49      29.167 -40.913  25.279  1.00 54.49           C  
ATOM    417  O   GLY A  49      29.434 -40.745  24.087  1.00 54.49           O  
ATOM    418  N   ASP A  50      28.340 -41.958  25.519  1.00 56.52           N  
ATOM    419  CA  ASP A  50      27.265 -42.648  24.813  1.00 56.52           C  
ATOM    420  C   ASP A  50      26.055 -41.735  24.627  1.00 56.52           C  
ATOM    421  O   ASP A  50      24.945 -42.076  25.041  1.00 56.52           O  
ATOM    422  CB  ASP A  50      26.856 -43.917  25.564  1.00 56.52           C  
ATOM    423  CG  ASP A  50      27.645 -45.141  25.133  1.00 56.52           C  
ATOM    424  OD1 ASP A  50      28.284 -45.108  24.060  1.00 56.52           O  
ATOM    425  OD2 ASP A  50      27.622 -46.150  25.871  1.00 56.52           O1-
ATOM    426  N   ASP A  51      26.180 -40.375  24.345  1.00 65.51           N  
ATOM    427  CA  ASP A  51      24.954 -39.667  23.990  1.00 65.51           C  
ATOM    428  C   ASP A  51      24.582 -39.910  22.529  1.00 65.51           C  
ATOM    429  O   ASP A  51      25.151 -39.290  21.628  1.00 65.51           O  
ATOM    430  CB  ASP A  51      25.104 -38.167  24.252  1.00 65.51           C  
ATOM    431  CG  ASP A  51      23.771 -37.454  24.401  1.00 65.51           C  
ATOM    432  OD1 ASP A  51      22.723 -38.044  24.060  1.00 65.51           O  
ATOM    433  OD2 ASP A  51      23.770 -36.291  24.859  1.00 65.51           O1-
ATOM    434  N   SER A  52      23.974 -40.921  22.176  1.00 65.41           N  
ATOM    435  CA  SER A  52      23.569 -41.395  20.857  1.00 65.41           C  
ATOM    436  C   SER A  52      22.910 -40.281  20.048  1.00 65.41           C  
ATOM    437  O   SER A  52      23.148 -40.158  18.844  1.00 65.41           O  
ATOM    438  CB  SER A  52      22.608 -42.579  20.984  1.00 65.41           C  
ATOM    439  OG  SER A  52      23.043 -43.471  21.995  1.00 65.41           O  
ATOM    440  N   GLU A  53      22.144 -39.348  20.693  1.00 69.49           N  
ATOM    441  CA  GLU A  53      21.460 -38.272  19.982  1.00 69.49           C  
ATOM    442  C   GLU A  53      22.455 -37.253  19.433  1.00 69.49           C  
ATOM    443  O   GLU A  53      22.324 -36.802  18.293  1.00 69.49           O  
ATOM    444  CB  GLU A  53      20.449 -37.579  20.899  1.00 69.49           C  
ATOM    445  CG  GLU A  53      19.132 -38.328  21.039  1.00 69.49           C  
ATOM    446  CD  GLU A  53      18.108 -37.589  21.885  1.00 69.49           C  
ATOM    447  OE1 GLU A  53      16.991 -38.116  22.085  1.00 69.49           O  
ATOM    448  OE2 GLU A  53      18.426 -36.471  22.351  1.00 69.49           O1-
ATOM    449  N   MET A  54      23.380 -36.908  20.287  1.00 70.51           N  
ATOM    450  CA  MET A  54      24.403 -35.949  19.883  1.00 70.51           C  
ATOM    451  C   MET A  54      25.241 -36.499  18.733  1.00 70.51           C  
ATOM    452  O   MET A  54      25.506 -35.793  17.759  1.00 70.51           O  
ATOM    453  CB  MET A  54      25.306 -35.594  21.064  1.00 70.51           C  
ATOM    454  CG  MET A  54      26.341 -34.526  20.746  1.00 70.51           C  
ATOM    455  SD  MET A  54      27.447 -34.173  22.167  1.00 70.51           S  
ATOM    456  CE  MET A  54      26.365 -33.105  23.157  1.00 70.51           C  
ATOM    457  N   ILE A  55      25.712 -37.752  18.815  1.00 69.19           N  
ATOM    458  CA  ILE A  55      26.513 -38.397  17.781  1.00 69.19           C  
ATOM    459  C   ILE A  55      25.720 -38.461  16.478  1.00 69.19           C  
ATOM    460  O   ILE A  55      26.263 -38.205  15.400  1.00 69.19           O  
ATOM    461  CB  ILE A  55      26.953 -39.816  18.211  1.00 69.19           C  
ATOM    462  CG1 ILE A  55      27.946 -39.736  19.376  1.00 69.19           C  
ATOM    463  CG2 ILE A  55      27.557 -40.575  17.027  1.00 69.19           C  
ATOM    464  CD1 ILE A  55      28.364 -41.093  19.927  1.00 69.19           C  
ATOM    465  N   GLN A  56      24.420 -38.749  16.638  1.00 69.62           N  
ATOM    466  CA  GLN A  56      23.567 -38.772  15.454  1.00 69.62           C  
ATOM    467  C   GLN A  56      23.567 -37.418  14.751  1.00 69.62           C  
ATOM    468  O   GLN A  56      23.680 -37.348  13.525  1.00 69.62           O  
ATOM    469  CB  GLN A  56      22.139 -39.172  15.827  1.00 69.62           C  
ATOM    470  CG  GLN A  56      21.232 -39.404  14.626  1.00 69.62           C  
ATOM    471  CD  GLN A  56      19.867 -39.940  15.017  1.00 69.62           C  
ATOM    472  NE2 GLN A  56      18.951 -39.983  14.057  1.00 69.62           N  
ATOM    473  OE1 GLN A  56      19.640 -40.314  16.172  1.00 69.62           O  
ATOM    474  N   ARG A  57      23.503 -36.315  15.416  1.00 74.73           N  
ATOM    475  CA  ARG A  57      23.518 -34.973  14.843  1.00 74.73           C  
ATOM    476  C   ARG A  57      24.859 -34.674  14.181  1.00 74.73           C  
ATOM    477  O   ARG A  57      24.906 -34.065  13.111  1.00 74.73           O  
ATOM    478  CB  ARG A  57      23.219 -33.926  15.919  1.00 74.73           C  
ATOM    479  CG  ARG A  57      21.753 -33.854  16.318  1.00 74.73           C  
ATOM    480  CD  ARG A  57      21.502 -32.761  17.346  1.00 74.73           C  
ATOM    481  NE  ARG A  57      20.134 -32.801  17.853  1.00 74.73           N  
ATOM    482  CZ  ARG A  57      19.641 -31.978  18.774  1.00 74.73           C  
ATOM    483  NH1 ARG A  57      20.401 -31.029  19.310  1.00 74.73           N1+
ATOM    484  NH2 ARG A  57      18.381 -32.103  19.163  1.00 74.73           N  
ATOM    485  N   ILE A  58      25.929 -35.139  14.804  1.00 73.63           N  
ATOM    486  CA  ILE A  58      27.275 -34.934  14.284  1.00 73.63           C  
ATOM    487  C   ILE A  58      27.437 -35.677  12.961  1.00 73.63           C  
ATOM    488  O   ILE A  58      27.952 -35.121  11.988  1.00 73.63           O  
ATOM    489  CB  ILE A  58      28.348 -35.399  15.295  1.00 73.63           C  
ATOM    490  CG1 ILE A  58      28.351 -34.488  16.528  1.00 73.63           C  
ATOM    491  CG2 ILE A  58      29.731 -35.435  14.636  1.00 73.63           C  
ATOM    492  CD1 ILE A  58      29.245 -34.979  17.658  1.00 73.63           C  
ATOM    493  N   VAL A  59      26.953 -36.896  13.043  1.00 75.41           N  
ATOM    494  CA  VAL A  59      27.068 -37.723  11.847  1.00 75.41           C  
ATOM    495  C   VAL A  59      26.282 -37.089  10.701  1.00 75.41           C  
ATOM    496  O   VAL A  59      26.779 -36.999   9.575  1.00 75.41           O  
ATOM    497  CB  VAL A  59      26.569 -39.164  12.103  1.00 75.41           C  
ATOM    498  CG1 VAL A  59      26.484 -39.946  10.794  1.00 75.41           C  
ATOM    499  CG2 VAL A  59      27.483 -39.876  13.096  1.00 75.41           C  
ATOM    500  N   GLU A  60      25.077 -36.567  10.977  1.00 77.04           N  
ATOM    501  CA  GLU A  60      24.270 -35.902   9.959  1.00 77.04           C  
ATOM    502  C   GLU A  60      24.951 -34.632   9.456  1.00 77.04           C  
ATOM    503  O   GLU A  60      24.962 -34.361   8.254  1.00 77.04           O  
ATOM    504  CB  GLU A  60      22.879 -35.571  10.504  1.00 77.04           C  
ATOM    505  CG  GLU A  60      21.992 -36.792  10.709  1.00 77.04           C  
ATOM    506  CD  GLU A  60      20.671 -36.466  11.386  1.00 77.04           C  
ATOM    507  OE1 GLU A  60      19.863 -37.395  11.619  1.00 77.04           O  
ATOM    508  OE2 GLU A  60      20.440 -35.273  11.686  1.00 77.04           O1-
ATOM    509  N   ASP A  61      25.621 -33.887  10.412  1.00 80.84           N  
ATOM    510  CA  ASP A  61      26.332 -32.666  10.047  1.00 80.84           C  
ATOM    511  C   ASP A  61      27.555 -32.980   9.188  1.00 80.84           C  
ATOM    512  O   ASP A  61      27.845 -32.264   8.228  1.00 80.84           O  
ATOM    513  CB  ASP A  61      26.753 -31.896  11.300  1.00 80.84           C  
ATOM    514  CG  ASP A  61      25.622 -31.080  11.903  1.00 80.84           C  
ATOM    515  OD1 ASP A  61      24.539 -30.990  11.286  1.00 80.84           O  
ATOM    516  OD2 ASP A  61      25.817 -30.521  13.004  1.00 80.84           O1-
ATOM    517  N   LEU A  62      28.200 -34.078   9.504  1.00 77.79           N  
ATOM    518  CA  LEU A  62      29.363 -34.480   8.721  1.00 77.79           C  
ATOM    519  C   LEU A  62      28.956 -34.869   7.304  1.00 77.79           C  
ATOM    520  O   LEU A  62      29.642 -34.523   6.338  1.00 77.79           O  
ATOM    521  CB  LEU A  62      30.086 -35.649   9.395  1.00 77.79           C  
ATOM    522  CG  LEU A  62      30.910 -35.310  10.639  1.00 77.79           C  
ATOM    523  CD1 LEU A  62      31.437 -36.585  11.290  1.00 77.79           C  
ATOM    524  CD2 LEU A  62      32.057 -34.371  10.282  1.00 77.79           C  
ATOM    525  N   ALA A  63      27.833 -35.576   7.203  1.00 73.19           N  
ATOM    526  CA  ALA A  63      27.335 -35.934   5.878  1.00 73.19           C  
ATOM    527  C   ALA A  63      26.978 -34.690   5.070  1.00 73.19           C  
ATOM    528  O   ALA A  63      27.283 -34.608   3.878  1.00 73.19           O  
ATOM    529  CB  ALA A  63      26.122 -36.854   5.995  1.00 73.19           C  
ATOM    530  N   ARG A  64      26.407 -33.711   5.658  1.00 82.17           N  
ATOM    531  CA  ARG A  64      26.098 -32.437   5.016  1.00 82.17           C  
ATOM    532  C   ARG A  64      27.369 -31.731   4.559  1.00 82.17           C  
ATOM    533  O   ARG A  64      27.437 -31.227   3.436  1.00 82.17           O  
ATOM    534  CB  ARG A  64      25.309 -31.533   5.966  1.00 82.17           C  
ATOM    535  CG  ARG A  64      24.822 -30.243   5.327  1.00 82.17           C  
ATOM    536  CD  ARG A  64      24.116 -29.346   6.334  1.00 82.17           C  
ATOM    537  NE  ARG A  64      22.960 -30.010   6.931  1.00 82.17           N  
ATOM    538  CZ  ARG A  64      22.283 -29.554   7.981  1.00 82.17           C  
ATOM    539  NH1 ARG A  64      22.635 -28.419   8.574  1.00 82.17           N1+
ATOM    540  NH2 ARG A  64      21.247 -30.240   8.443  1.00 82.17           N  
ATOM    541  N   GLN A  65      28.284 -31.736   5.396  1.00 79.53           N  
ATOM    542  CA  GLN A  65      29.564 -31.108   5.088  1.00 79.53           C  
ATOM    543  C   GLN A  65      30.222 -31.763   3.877  1.00 79.53           C  
ATOM    544  O   GLN A  65      30.810 -31.078   3.037  1.00 79.53           O  
ATOM    545  CB  GLN A  65      30.501 -31.177   6.295  1.00 79.53           C  
ATOM    546  CG  GLN A  65      30.122 -30.225   7.422  1.00 79.53           C  
ATOM    547  CD  GLN A  65      31.079 -30.297   8.597  1.00 79.53           C  
ATOM    548  NE2 GLN A  65      30.946 -29.359   9.529  1.00 79.53           N  
ATOM    549  OE1 GLN A  65      31.930 -31.189   8.669  1.00 79.53           O  
ATOM    550  N   ALA A  66      30.165 -33.060   3.908  1.00 76.10           N  
ATOM    551  CA  ALA A  66      30.740 -33.766   2.766  1.00 76.10           C  
ATOM    552  C   ALA A  66      30.068 -33.341   1.463  1.00 76.10           C  
ATOM    553  O   ALA A  66      30.737 -33.163   0.442  1.00 76.10           O  
ATOM    554  CB  ALA A  66      30.616 -35.276   2.957  1.00 76.10           C  
ATOM    555  N   MET A  67      28.811 -33.066   1.479  1.00 79.10           N  
ATOM    556  CA  MET A  67      28.042 -32.651   0.309  1.00 79.10           C  
ATOM    557  C   MET A  67      28.431 -31.241  -0.125  1.00 79.10           C  
ATOM    558  O   MET A  67      28.470 -30.944  -1.320  1.00 79.10           O  
ATOM    559  CB  MET A  67      26.543 -32.713   0.600  1.00 79.10           C  
ATOM    560  CG  MET A  67      25.981 -34.125   0.620  1.00 79.10           C  
ATOM    561  SD  MET A  67      24.181 -34.161   0.982  1.00 79.10           S  
ATOM    562  CE  MET A  67      23.535 -33.410  -0.537  1.00 79.10           C  
ATOM    563  N   GLU A  68      28.787 -30.409   0.838  1.00 79.85           N  
ATOM    564  CA  GLU A  68      29.103 -29.010   0.565  1.00 79.85           C  
ATOM    565  C   GLU A  68      30.600 -28.814   0.346  1.00 79.85           C  
ATOM    566  O   GLU A  68      31.037 -27.741  -0.073  1.00 79.85           O  
ATOM    567  CB  GLU A  68      28.616 -28.116   1.708  1.00 79.85           C  
ATOM    568  CG  GLU A  68      27.102 -28.053   1.837  1.00 79.85           C  
ATOM    569  CD  GLU A  68      26.636 -27.321   3.087  1.00 79.85           C  
ATOM    570  OE1 GLU A  68      25.409 -27.194   3.294  1.00 79.85           O  
ATOM    571  OE2 GLU A  68      27.508 -26.871   3.865  1.00 79.85           O1-
ATOM    572  N   ALA A  69      31.392 -29.808   0.664  1.00 75.32           N  
ATOM    573  CA  ALA A  69      32.846 -29.707   0.564  1.00 75.32           C  
ATOM    574  C   ALA A  69      33.283 -29.496  -0.883  1.00 75.32           C  
ATOM    575  O   ALA A  69      32.764 -30.143  -1.795  1.00 75.32           O  
ATOM    576  CB  ALA A  69      33.507 -30.957   1.140  1.00 75.32           C  
ATOM    577  N   THR A  70      34.143 -28.435  -1.134  1.00 71.61           N  
ATOM    578  CA  THR A  70      34.657 -28.061  -2.446  1.00 71.61           C  
ATOM    579  C   THR A  70      35.923 -28.849  -2.774  1.00 71.61           C  
ATOM    580  O   THR A  70      36.225 -29.087  -3.946  1.00 71.61           O  
ATOM    581  CB  THR A  70      34.955 -26.553  -2.521  1.00 71.61           C  
ATOM    582  CG2 THR A  70      33.674 -25.733  -2.407  1.00 71.61           C  
ATOM    583  OG1 THR A  70      35.836 -26.192  -1.450  1.00 71.61           O  
ATOM    584  N   ASP A  71      36.769 -29.472  -1.796  1.00 76.13           N  
ATOM    585  CA  ASP A  71      38.043 -30.156  -1.995  1.00 76.13           C  
ATOM    586  C   ASP A  71      37.937 -31.635  -1.627  1.00 76.13           C  
ATOM    587  O   ASP A  71      37.285 -31.990  -0.643  1.00 76.13           O  
ATOM    588  CB  ASP A  71      39.146 -29.488  -1.170  1.00 76.13           C  
ATOM    589  CG  ASP A  71      40.519 -30.085  -1.422  1.00 76.13           C  
ATOM    590  OD1 ASP A  71      40.624 -31.079  -2.172  1.00 76.13           O  
ATOM    591  OD2 ASP A  71      41.504 -29.560  -0.861  1.00 76.13           O1-
ATOM    592  N   ASP A  72      38.573 -32.657  -2.450  1.00 77.03           N  
ATOM    593  CA  ASP A  72      38.605 -34.102  -2.249  1.00 77.03           C  
ATOM    594  C   ASP A  72      39.247 -34.456  -0.909  1.00 77.03           C  
ATOM    595  O   ASP A  72      38.831 -35.412  -0.250  1.00 77.03           O  
ATOM    596  CB  ASP A  72      39.361 -34.785  -3.390  1.00 77.03           C  
ATOM    597  CG  ASP A  72      38.581 -34.801  -4.693  1.00 77.03           C  
ATOM    598  OD1 ASP A  72      37.351 -34.579  -4.670  1.00 77.03           O  
ATOM    599  OD2 ASP A  72      39.201 -35.041  -5.752  1.00 77.03           O1-
ATOM    600  N   ARG A  73      40.143 -33.640  -0.455  1.00 80.03           N  
ATOM    601  CA  ARG A  73      40.833 -33.904   0.804  1.00 80.03           C  
ATOM    602  C   ARG A  73      39.886 -33.756   1.991  1.00 80.03           C  
ATOM    603  O   ARG A  73      39.921 -34.559   2.925  1.00 80.03           O  
ATOM    604  CB  ARG A  73      42.029 -32.965   0.970  1.00 80.03           C  
ATOM    605  CG  ARG A  73      43.209 -33.306   0.073  1.00 80.03           C  
ATOM    606  CD  ARG A  73      44.390 -32.378   0.316  1.00 80.03           C  
ATOM    607  NE  ARG A  73      45.482 -32.636  -0.617  1.00 80.03           N  
ATOM    608  CZ  ARG A  73      46.646 -31.993  -0.621  1.00 80.03           C  
ATOM    609  NH1 ARG A  73      46.893 -31.035   0.265  1.00 80.03           N1+
ATOM    610  NH2 ARG A  73      47.570 -32.310  -1.516  1.00 80.03           N  
ATOM    611  N   GLU A  74      38.967 -32.774   1.932  1.00 82.09           N  
ATOM    612  CA  GLU A  74      37.982 -32.546   2.984  1.00 82.09           C  
ATOM    613  C   GLU A  74      37.005 -33.714   3.088  1.00 82.09           C  
ATOM    614  O   GLU A  74      36.670 -34.153   4.190  1.00 82.09           O  
ATOM    615  CB  GLU A  74      37.219 -31.243   2.734  1.00 82.09           C  
ATOM    616  CG  GLU A  74      38.056 -29.990   2.945  1.00 82.09           C  
ATOM    617  CD  GLU A  74      37.277 -28.703   2.728  1.00 82.09           C  
ATOM    618  OE1 GLU A  74      37.857 -27.606   2.891  1.00 82.09           O  
ATOM    619  OE2 GLU A  74      36.074 -28.792   2.394  1.00 82.09           O1-
ATOM    620  N   VAL A  75      36.600 -34.194   1.946  1.00 80.18           N  
ATOM    621  CA  VAL A  75      35.670 -35.317   1.896  1.00 80.18           C  
ATOM    622  C   VAL A  75      36.319 -36.553   2.516  1.00 80.18           C  
ATOM    623  O   VAL A  75      35.679 -37.282   3.279  1.00 80.18           O  
ATOM    624  CB  VAL A  75      35.223 -35.620   0.448  1.00 80.18           C  
ATOM    625  CG1 VAL A  75      34.320 -36.852   0.408  1.00 80.18           C  
ATOM    626  CG2 VAL A  75      34.509 -34.411  -0.153  1.00 80.18           C  
ATOM    627  N   GLU A  76      37.644 -36.739   2.278  1.00 81.72           N  
ATOM    628  CA  GLU A  76      38.382 -37.875   2.821  1.00 81.72           C  
ATOM    629  C   GLU A  76      38.496 -37.784   4.340  1.00 81.72           C  
ATOM    630  O   GLU A  76      38.374 -38.793   5.039  1.00 81.72           O  
ATOM    631  CB  GLU A  76      39.776 -37.962   2.194  1.00 81.72           C  
ATOM    632  CG  GLU A  76      39.772 -38.438   0.749  1.00 81.72           C  
ATOM    633  CD  GLU A  76      41.152 -38.430   0.110  1.00 81.72           C  
ATOM    634  OE1 GLU A  76      41.260 -38.707  -1.106  1.00 81.72           O  
ATOM    635  OE2 GLU A  76      42.134 -38.147   0.833  1.00 81.72           O1-
ATOM    636  N   LYS A  77      38.700 -36.563   4.807  1.00 83.09           N  
ATOM    637  CA  LYS A  77      38.784 -36.343   6.248  1.00 83.09           C  
ATOM    638  C   LYS A  77      37.467 -36.694   6.935  1.00 83.09           C  
ATOM    639  O   LYS A  77      37.463 -37.310   8.003  1.00 83.09           O  
ATOM    640  CB  LYS A  77      39.163 -34.893   6.550  1.00 83.09           C  
ATOM    641  CG  LYS A  77      40.616 -34.557   6.248  1.00 83.09           C  
ATOM    642  CD  LYS A  77      40.950 -33.123   6.636  1.00 83.09           C  
ATOM    643  CE  LYS A  77      42.379 -32.758   6.259  1.00 83.09           C  
ATOM    644  NZ  LYS A  77      42.700 -31.341   6.602  1.00 83.09           N1+
ATOM    645  N   ILE A  78      36.422 -36.352   6.266  1.00 82.89           N  
ATOM    646  CA  ILE A  78      35.092 -36.620   6.804  1.00 82.89           C  
ATOM    647  C   ILE A  78      34.844 -38.126   6.840  1.00 82.89           C  
ATOM    648  O   ILE A  78      34.348 -38.657   7.837  1.00 82.89           O  
ATOM    649  CB  ILE A  78      33.995 -35.915   5.977  1.00 82.89           C  
ATOM    650  CG1 ILE A  78      34.115 -34.393   6.117  1.00 82.89           C  
ATOM    651  CG2 ILE A  78      32.604 -36.395   6.404  1.00 82.89           C  
ATOM    652  CD1 ILE A  78      33.234 -33.611   5.152  1.00 82.89           C  
ATOM    653  N   GLU A  79      35.292 -38.794   5.810  1.00 82.60           N  
ATOM    654  CA  GLU A  79      35.160 -40.246   5.738  1.00 82.60           C  
ATOM    655  C   GLU A  79      35.932 -40.927   6.866  1.00 82.60           C  
ATOM    656  O   GLU A  79      35.433 -41.868   7.486  1.00 82.60           O  
ATOM    657  CB  GLU A  79      35.644 -40.763   4.382  1.00 82.60           C  
ATOM    658  CG  GLU A  79      35.258 -42.209   4.102  1.00 82.60           C  
ATOM    659  CD  GLU A  79      35.605 -42.660   2.691  1.00 82.60           C  
ATOM    660  OE1 GLU A  79      35.257 -43.803   2.317  1.00 82.60           O  
ATOM    661  OE2 GLU A  79      36.229 -41.864   1.955  1.00 82.60           O1-
ATOM    662  N   LYS A  80      37.111 -40.457   7.101  1.00 82.61           N  
ATOM    663  CA  LYS A  80      37.933 -41.030   8.163  1.00 82.61           C  
ATOM    664  C   LYS A  80      37.303 -40.794   9.533  1.00 82.61           C  
ATOM    665  O   LYS A  80      37.310 -41.682  10.388  1.00 82.61           O  
ATOM    666  CB  LYS A  80      39.344 -40.442   8.127  1.00 82.61           C  
ATOM    667  CG  LYS A  80      40.210 -40.981   6.998  1.00 82.61           C  
ATOM    668  CD  LYS A  80      41.626 -40.426   7.066  1.00 82.61           C  
ATOM    669  CE  LYS A  80      42.477 -40.917   5.903  1.00 82.61           C  
ATOM    670  NZ  LYS A  80      43.860 -40.354   5.951  1.00 82.61           N1+
ATOM    671  N   ALA A  81      36.711 -39.510   9.652  1.00 81.55           N  
ATOM    672  CA  ALA A  81      36.034 -39.190  10.906  1.00 81.55           C  
ATOM    673  C   ALA A  81      34.850 -40.124  11.143  1.00 81.55           C  
ATOM    674  O   ALA A  81      34.649 -40.610  12.259  1.00 81.55           O  
ATOM    675  CB  ALA A  81      35.567 -37.736  10.903  1.00 81.55           C  
ATOM    676  N   LEU A  82      34.089 -40.430  10.089  1.00 83.13           N  
ATOM    677  CA  LEU A  82      32.948 -41.332  10.196  1.00 83.13           C  
ATOM    678  C   LEU A  82      33.404 -42.748  10.533  1.00 83.13           C  
ATOM    679  O   LEU A  82      32.757 -43.442  11.321  1.00 83.13           O  
ATOM    680  CB  LEU A  82      32.145 -41.338   8.892  1.00 83.13           C  
ATOM    681  CG  LEU A  82      31.312 -40.090   8.603  1.00 83.13           C  
ATOM    682  CD1 LEU A  82      30.719 -40.161   7.199  1.00 83.13           C  
ATOM    683  CD2 LEU A  82      30.211 -39.927   9.645  1.00 83.13           C  
ATOM    684  N   ASP A  83      34.633 -43.173   9.952  1.00 84.16           N  
ATOM    685  CA  ASP A  83      35.203 -44.486  10.239  1.00 84.16           C  
ATOM    686  C   ASP A  83      35.591 -44.606  11.712  1.00 84.16           C  
ATOM    687  O   ASP A  83      35.345 -45.638  12.342  1.00 84.16           O  
ATOM    688  CB  ASP A  83      36.421 -44.749   9.351  1.00 84.16           C  
ATOM    689  CG  ASP A  83      36.050 -45.057   7.911  1.00 84.16           C  
ATOM    690  OD1 ASP A  83      34.893 -45.453   7.651  1.00 84.16           O  
ATOM    691  OD2 ASP A  83      36.923 -44.905   7.029  1.00 84.16           O1-
ATOM    692  N   GLU A  84      36.107 -43.556  12.120  1.00 81.97           N  
ATOM    693  CA  GLU A  84      36.529 -43.559  13.517  1.00 81.97           C  
ATOM    694  C   GLU A  84      35.328 -43.602  14.457  1.00 81.97           C  
ATOM    695  O   GLU A  84      35.345 -44.311  15.465  1.00 81.97           O  
ATOM    696  CB  GLU A  84      37.392 -42.332  13.821  1.00 81.97           C  
ATOM    697  CG  GLU A  84      38.796 -42.409  13.240  1.00 81.97           C  
ATOM    698  CD  GLU A  84      39.639 -41.180  13.542  1.00 81.97           C  
ATOM    699  OE1 GLU A  84      40.808 -41.122  13.099  1.00 81.97           O  
ATOM    700  OE2 GLU A  84      39.125 -40.268  14.229  1.00 81.97           O1-
ATOM    701  N   LEU A  85      34.250 -42.879  14.113  1.00 79.28           N  
ATOM    702  CA  LEU A  85      33.028 -42.877  14.911  1.00 79.28           C  
ATOM    703  C   LEU A  85      32.371 -44.253  14.900  1.00 79.28           C  
ATOM    704  O   LEU A  85      31.874 -44.716  15.930  1.00 79.28           O  
ATOM    705  CB  LEU A  85      32.046 -41.827  14.384  1.00 79.28           C  
ATOM    706  CG  LEU A  85      32.373 -40.369  14.713  1.00 79.28           C  
ATOM    707  CD1 LEU A  85      31.433 -39.433  13.962  1.00 79.28           C  
ATOM    708  CD2 LEU A  85      32.289 -40.127  16.216  1.00 79.28           C  
ATOM    709  N   ALA A  86      32.434 -44.897  13.746  1.00 81.10           N  
ATOM    710  CA  ALA A  86      31.863 -46.234  13.600  1.00 81.10           C  
ATOM    711  C   ALA A  86      32.582 -47.238  14.496  1.00 81.10           C  
ATOM    712  O   ALA A  86      31.948 -48.111  15.094  1.00 81.10           O  
ATOM    713  CB  ALA A  86      31.927 -46.684  12.142  1.00 81.10           C  
ATOM    714  N   LYS A  87      33.936 -47.152  14.628  1.00 79.49           N  
ATOM    715  CA  LYS A  87      34.745 -48.077  15.415  1.00 79.49           C  
ATOM    716  C   LYS A  87      34.486 -47.901  16.908  1.00 79.49           C  
ATOM    717  O   LYS A  87      34.535 -48.868  17.671  1.00 79.49           O  
ATOM    718  CB  LYS A  87      36.232 -47.881  15.115  1.00 79.49           C  
ATOM    719  CG  LYS A  87      36.664 -48.413  13.755  1.00 79.49           C  
ATOM    720  CD  LYS A  87      38.160 -48.228  13.533  1.00 79.49           C  
ATOM    721  CE  LYS A  87      38.580 -48.690  12.144  1.00 79.49           C  
ATOM    722  NZ  LYS A  87      40.040 -48.480  11.909  1.00 79.49           N1+
ATOM    723  N   ASN A  88      34.014 -46.735  17.229  1.00 72.20           N  
ATOM    724  CA  ASN A  88      33.899 -46.427  18.652  1.00 72.20           C  
ATOM    725  C   ASN A  88      32.452 -46.511  19.128  1.00 72.20           C  
ATOM    726  O   ASN A  88      32.182 -46.420  20.327  1.00 72.20           O  
ATOM    727  CB  ASN A  88      34.477 -45.042  18.949  1.00 72.20           C  
ATOM    728  CG  ASN A  88      35.981 -44.986  18.771  1.00 72.20           C  
ATOM    729  ND2 ASN A  88      36.480 -43.853  18.289  1.00 72.20           N  
ATOM    730  OD1 ASN A  88      36.689 -45.954  19.061  1.00 72.20           O  
ATOM    731  N   SER A  89      31.509 -46.694  18.213  1.00 72.05           N  
ATOM    732  CA  SER A  89      30.107 -46.692  18.615  1.00 72.05           C  
ATOM    733  C   SER A  89      29.630 -48.096  18.972  1.00 72.05           C  
ATOM    734  O   SER A  89      29.885 -49.049  18.233  1.00 72.05           O  
ATOM    735  CB  SER A  89      29.231 -46.114  17.502  1.00 72.05           C  
ATOM    736  OG  SER A  89      27.857 -46.228  17.833  1.00 72.05           O  
ATOM    737  N   THR A  90      29.178 -48.436  20.180  1.00 76.78           N  
ATOM    738  CA  THR A  90      28.601 -49.713  20.587  1.00 76.78           C  
ATOM    739  C   THR A  90      27.108 -49.756  20.278  1.00 76.78           C  
ATOM    740  O   THR A  90      26.513 -50.833  20.210  1.00 76.78           O  
ATOM    741  CB  THR A  90      28.825 -49.974  22.088  1.00 76.78           C  
ATOM    742  CG2 THR A  90      30.307 -50.156  22.401  1.00 76.78           C  
ATOM    743  OG1 THR A  90      28.323 -48.861  22.840  1.00 76.78           O  
ATOM    744  N   ASP A  91      26.520 -48.634  19.821  1.00 79.55           N  
ATOM    745  CA  ASP A  91      25.089 -48.532  19.550  1.00 79.55           C  
ATOM    746  C   ASP A  91      24.770 -48.961  18.120  1.00 79.55           C  
ATOM    747  O   ASP A  91      25.238 -48.345  17.161  1.00 79.55           O  
ATOM    748  CB  ASP A  91      24.598 -47.103  19.792  1.00 79.55           C  
ATOM    749  CG  ASP A  91      23.089 -46.968  19.680  1.00 79.55           C  
ATOM    750  OD1 ASP A  91      22.488 -47.581  18.772  1.00 79.55           O  
ATOM    751  OD2 ASP A  91      22.497 -46.240  20.505  1.00 79.55           O1-
ATOM    752  N   GLU A  92      24.018 -50.119  17.998  1.00 82.34           N  
ATOM    753  CA  GLU A  92      23.682 -50.672  16.689  1.00 82.34           C  
ATOM    754  C   GLU A  92      22.932 -49.654  15.835  1.00 82.34           C  
ATOM    755  O   GLU A  92      23.162 -49.557  14.628  1.00 82.34           O  
ATOM    756  CB  GLU A  92      22.849 -51.948  16.841  1.00 82.34           C  
ATOM    757  CG  GLU A  92      23.645 -53.145  17.339  1.00 82.34           C  
ATOM    758  CD  GLU A  92      22.834 -54.431  17.372  1.00 82.34           C  
ATOM    759  OE1 GLU A  92      23.437 -55.529  17.415  1.00 82.34           O  
ATOM    760  OE2 GLU A  92      21.586 -54.342  17.355  1.00 82.34           O1-
ATOM    761  N   GLU A  93      22.040 -48.853  16.497  1.00 80.33           N  
ATOM    762  CA  GLU A  93      21.289 -47.824  15.783  1.00 80.33           C  
ATOM    763  C   GLU A  93      22.217 -46.746  15.233  1.00 80.33           C  
ATOM    764  O   GLU A  93      22.058 -46.303  14.093  1.00 80.33           O  
ATOM    765  CB  GLU A  93      20.235 -47.195  16.697  1.00 80.33           C  
ATOM    766  CG  GLU A  93      19.059 -48.111  17.002  1.00 80.33           C  
ATOM    767  CD  GLU A  93      17.989 -47.450  17.857  1.00 80.33           C  
ATOM    768  OE1 GLU A  93      16.953 -48.095  18.138  1.00 80.33           O  
ATOM    769  OE2 GLU A  93      18.189 -46.279  18.247  1.00 80.33           O1-
ATOM    770  N   LEU A  94      23.154 -46.342  16.045  1.00 80.91           N  
ATOM    771  CA  LEU A  94      24.148 -45.354  15.639  1.00 80.91           C  
ATOM    772  C   LEU A  94      25.015 -45.891  14.504  1.00 80.91           C  
ATOM    773  O   LEU A  94      25.349 -45.155  13.571  1.00 80.91           O  
ATOM    774  CB  LEU A  94      25.030 -44.961  16.827  1.00 80.91           C  
ATOM    775  CG  LEU A  94      26.055 -43.855  16.574  1.00 80.91           C  
ATOM    776  CD1 LEU A  94      25.358 -42.581  16.110  1.00 80.91           C  
ATOM    777  CD2 LEU A  94      26.880 -43.592  17.829  1.00 80.91           C  
ATOM    778  N   LYS A  95      25.343 -47.140  14.489  1.00 83.11           N  
ATOM    779  CA  LYS A  95      26.131 -47.760  13.429  1.00 83.11           C  
ATOM    780  C   LYS A  95      25.395 -47.706  12.093  1.00 83.11           C  
ATOM    781  O   LYS A  95      26.014 -47.503  11.045  1.00 83.11           O  
ATOM    782  CB  LYS A  95      26.463 -49.211  13.784  1.00 83.11           C  
ATOM    783  CG  LYS A  95      27.577 -49.356  14.812  1.00 83.11           C  
ATOM    784  CD  LYS A  95      27.939 -50.818  15.039  1.00 83.11           C  
ATOM    785  CE  LYS A  95      29.048 -50.966  16.073  1.00 83.11           C  
ATOM    786  NZ  LYS A  95      29.386 -52.399  16.322  1.00 83.11           N1+
ATOM    787  N   LYS A  96      24.063 -47.858  12.170  1.00 83.89           N  
ATOM    788  CA  LYS A  96      23.254 -47.762  10.959  1.00 83.89           C  
ATOM    789  C   LYS A  96      23.295 -46.351  10.379  1.00 83.89           C  
ATOM    790  O   LYS A  96      23.432 -46.177   9.167  1.00 83.89           O  
ATOM    791  CB  LYS A  96      21.807 -48.167  11.247  1.00 83.89           C  
ATOM    792  CG  LYS A  96      21.620 -49.655  11.508  1.00 83.89           C  
ATOM    793  CD  LYS A  96      20.160 -49.997  11.771  1.00 83.89           C  
ATOM    794  CE  LYS A  96      19.983 -51.469  12.117  1.00 83.89           C  
ATOM    795  NZ  LYS A  96      18.560 -51.800  12.426  1.00 83.89           N1+
ATOM    796  N   VAL A  97      23.202 -45.317  11.278  1.00 82.84           N  
ATOM    797  CA  VAL A  97      23.245 -43.915  10.874  1.00 82.84           C  
ATOM    798  C   VAL A  97      24.588 -43.606  10.217  1.00 82.84           C  
ATOM    799  O   VAL A  97      24.641 -42.954   9.172  1.00 82.84           O  
ATOM    800  CB  VAL A  97      23.008 -42.971  12.074  1.00 82.84           C  
ATOM    801  CG1 VAL A  97      23.233 -41.515  11.668  1.00 82.84           C  
ATOM    802  CG2 VAL A  97      21.600 -43.161  12.633  1.00 82.84           C  
ATOM    803  N   ILE A  98      25.626 -44.105  10.814  1.00 84.40           N  
ATOM    804  CA  ILE A  98      26.979 -43.877  10.318  1.00 84.40           C  
ATOM    805  C   ILE A  98      27.140 -44.526   8.945  1.00 84.40           C  
ATOM    806  O   ILE A  98      27.739 -43.940   8.041  1.00 84.40           O  
ATOM    807  CB  ILE A  98      28.040 -44.425  11.297  1.00 84.40           C  
ATOM    808  CG1 ILE A  98      28.036 -43.612  12.597  1.00 84.40           C  
ATOM    809  CG2 ILE A  98      29.428 -44.417  10.650  1.00 84.40           C  
ATOM    810  CD1 ILE A  98      28.904 -44.205  13.700  1.00 84.40           C  
ATOM    811  N   LYS A  99      26.611 -45.723   8.849  1.00 88.66           N  
ATOM    812  CA  LYS A  99      26.675 -46.416   7.565  1.00 88.66           C  
ATOM    813  C   LYS A  99      25.993 -45.603   6.468  1.00 88.66           C  
ATOM    814  O   LYS A  99      26.538 -45.450   5.373  1.00 88.66           O  
ATOM    815  CB  LYS A  99      26.031 -47.799   7.669  1.00 88.66           C  
ATOM    816  CG  LYS A  99      26.143 -48.630   6.400  1.00 88.66           C  
ATOM    817  CD  LYS A  99      25.487 -49.996   6.567  1.00 88.66           C  
ATOM    818  CE  LYS A  99      25.538 -50.802   5.277  1.00 88.66           C  
ATOM    819  NZ  LYS A  99      24.886 -52.137   5.431  1.00 88.66           N1+
ATOM    820  N   VAL A 100      24.741 -45.066   6.745  1.00 88.14           N  
ATOM    821  CA  VAL A 100      24.004 -44.249   5.786  1.00 88.14           C  
ATOM    822  C   VAL A 100      24.817 -43.004   5.435  1.00 88.14           C  
ATOM    823  O   VAL A 100      24.919 -42.632   4.264  1.00 88.14           O  
ATOM    824  CB  VAL A 100      22.618 -43.844   6.333  1.00 88.14           C  
ATOM    825  CG1 VAL A 100      21.945 -42.832   5.406  1.00 88.14           C  
ATOM    826  CG2 VAL A 100      21.734 -45.076   6.513  1.00 88.14           C  
ATOM    827  N   ALA A 101      25.429 -42.383   6.415  1.00 85.15           N  
ATOM    828  CA  ALA A 101      26.240 -41.185   6.214  1.00 85.15           C  
ATOM    829  C   ALA A 101      27.441 -41.480   5.321  1.00 85.15           C  
ATOM    830  O   ALA A 101      27.774 -40.687   4.436  1.00 85.15           O  
ATOM    831  CB  ALA A 101      26.702 -40.624   7.557  1.00 85.15           C  
ATOM    832  N   LYS A 102      28.058 -42.581   5.482  1.00 87.43           N  
ATOM    833  CA  LYS A 102      29.200 -42.978   4.662  1.00 87.43           C  
ATOM    834  C   LYS A 102      28.800 -43.129   3.198  1.00 87.43           C  
ATOM    835  O   LYS A 102      29.526 -42.694   2.302  1.00 87.43           O  
ATOM    836  CB  LYS A 102      29.802 -44.285   5.179  1.00 87.43           C  
ATOM    837  CG  LYS A 102      30.654 -44.122   6.430  1.00 87.43           C  
ATOM    838  CD  LYS A 102      31.283 -45.444   6.853  1.00 87.43           C  
ATOM    839  CE  LYS A 102      32.228 -45.261   8.033  1.00 87.43           C  
ATOM    840  NZ  LYS A 102      32.829 -46.558   8.468  1.00 87.43           N1+
ATOM    841  N   THR A 103      27.697 -43.841   3.104  1.00 90.97           N  
ATOM    842  CA  THR A 103      27.213 -44.029   1.742  1.00 90.97           C  
ATOM    843  C   THR A 103      26.889 -42.687   1.092  1.00 90.97           C  
ATOM    844  O   THR A 103      27.132 -42.493  -0.101  1.00 90.97           O  
ATOM    845  CB  THR A 103      25.965 -44.932   1.712  1.00 90.97           C  
ATOM    846  CG2 THR A 103      25.562 -45.266   0.279  1.00 90.97           C  
ATOM    847  OG1 THR A 103      26.245 -46.149   2.414  1.00 90.97           O  
ATOM    848  N   LEU A 104      26.339 -41.774   1.843  1.00 90.11           N  
ATOM    849  CA  LEU A 104      26.035 -40.436   1.346  1.00 90.11           C  
ATOM    850  C   LEU A 104      27.306 -39.718   0.905  1.00 90.11           C  
ATOM    851  O   LEU A 104      27.318 -39.048  -0.129  1.00 90.11           O  
ATOM    852  CB  LEU A 104      25.318 -39.614   2.421  1.00 90.11           C  
ATOM    853  CG  LEU A 104      23.816 -39.861   2.572  1.00 90.11           C  
ATOM    854  CD1 LEU A 104      23.288 -39.160   3.820  1.00 90.11           C  
ATOM    855  CD2 LEU A 104      23.069 -39.388   1.331  1.00 90.11           C  
ATOM    856  N   VAL A 105      28.356 -39.813   1.690  1.00 88.40           N  
ATOM    857  CA  VAL A 105      29.642 -39.203   1.370  1.00 88.40           C  
ATOM    858  C   VAL A 105      30.172 -39.772   0.056  1.00 88.40           C  
ATOM    859  O   VAL A 105      30.665 -39.030  -0.796  1.00 88.40           O  
ATOM    860  CB  VAL A 105      30.672 -39.423   2.500  1.00 88.40           C  
ATOM    861  CG1 VAL A 105      32.061 -38.962   2.062  1.00 88.40           C  
ATOM    862  CG2 VAL A 105      30.237 -38.690   3.767  1.00 88.40           C  
ATOM    863  N   ARG A 106      30.073 -41.025  -0.144  1.00 91.71           N  
ATOM    864  CA  ARG A 106      30.514 -41.676  -1.373  1.00 91.71           C  
ATOM    865  C   ARG A 106      29.751 -41.141  -2.580  1.00 91.71           C  
ATOM    866  O   ARG A 106      30.343 -40.876  -3.629  1.00 91.71           O  
ATOM    867  CB  ARG A 106      30.336 -43.192  -1.272  1.00 91.71           C  
ATOM    868  CG  ARG A 106      30.926 -43.962  -2.444  1.00 91.71           C  
ATOM    869  CD  ARG A 106      30.736 -45.464  -2.284  1.00 91.71           C  
ATOM    870  NE  ARG A 106      31.840 -46.071  -1.547  1.00 91.71           N  
ATOM    871  CZ  ARG A 106      31.880 -47.341  -1.153  1.00 91.71           C  
ATOM    872  NH1 ARG A 106      30.875 -48.167  -1.421  1.00 91.71           N1+
ATOM    873  NH2 ARG A 106      32.934 -47.790  -0.488  1.00 91.71           N  
ATOM    874  N   VAL A 107      28.427 -41.062  -2.443  1.00 91.97           N  
ATOM    875  CA  VAL A 107      27.607 -40.540  -3.532  1.00 91.97           C  
ATOM    876  C   VAL A 107      28.037 -39.114  -3.866  1.00 91.97           C  
ATOM    877  O   VAL A 107      28.141 -38.747  -5.039  1.00 91.97           O  
ATOM    878  CB  VAL A 107      26.104 -40.576  -3.178  1.00 91.97           C  
ATOM    879  CG1 VAL A 107      25.271 -39.949  -4.295  1.00 91.97           C  
ATOM    880  CG2 VAL A 107      25.653 -42.011  -2.911  1.00 91.97           C  
ATOM    881  N   ALA A 108      28.286 -38.274  -2.863  1.00 89.97           N  
ATOM    882  CA  ALA A 108      28.750 -36.902  -3.049  1.00 89.97           C  
ATOM    883  C   ALA A 108      30.051 -36.866  -3.846  1.00 89.97           C  
ATOM    884  O   ALA A 108      30.243 -35.991  -4.694  1.00 89.97           O  
ATOM    885  CB  ALA A 108      28.937 -36.216  -1.699  1.00 89.97           C  
ATOM    886  N   LYS A 109      30.892 -37.805  -3.618  1.00 90.67           N  
ATOM    887  CA  LYS A 109      32.140 -37.916  -4.367  1.00 90.67           C  
ATOM    888  C   LYS A 109      31.872 -38.214  -5.839  1.00 90.67           C  
ATOM    889  O   LYS A 109      32.531 -37.658  -6.721  1.00 90.67           O  
ATOM    890  CB  LYS A 109      33.033 -39.002  -3.767  1.00 90.67           C  
ATOM    891  CG  LYS A 109      33.785 -38.565  -2.518  1.00 90.67           C  
ATOM    892  CD  LYS A 109      34.749 -39.643  -2.040  1.00 90.67           C  
ATOM    893  CE  LYS A 109      35.508 -39.205  -0.795  1.00 90.67           C  
ATOM    894  NZ  LYS A 109      36.447 -40.264  -0.317  1.00 90.67           N1+
ATOM    895  N   LEU A 110      30.961 -39.087  -6.028  1.00 93.99           N  
ATOM    896  CA  LEU A 110      30.615 -39.429  -7.403  1.00 93.99           C  
ATOM    897  C   LEU A 110      30.074 -38.211  -8.146  1.00 93.99           C  
ATOM    898  O   LEU A 110      30.396 -37.999  -9.317  1.00 93.99           O  
ATOM    899  CB  LEU A 110      29.582 -40.558  -7.431  1.00 93.99           C  
ATOM    900  CG  LEU A 110      30.090 -41.950  -7.049  1.00 93.99           C  
ATOM    901  CD1 LEU A 110      28.925 -42.931  -6.954  1.00 93.99           C  
ATOM    902  CD2 LEU A 110      31.125 -42.437  -8.058  1.00 93.99           C  
ATOM    903  N   VAL A 111      29.218 -37.452  -7.488  1.00 93.73           N  
ATOM    904  CA  VAL A 111      28.664 -36.246  -8.096  1.00 93.73           C  
ATOM    905  C   VAL A 111      29.793 -35.279  -8.446  1.00 93.73           C  
ATOM    906  O   VAL A 111      29.824 -34.722  -9.546  1.00 93.73           O  
ATOM    907  CB  VAL A 111      27.642 -35.558  -7.164  1.00 93.73           C  
ATOM    908  CG1 VAL A 111      27.229 -34.199  -7.726  1.00 93.73           C  
ATOM    909  CG2 VAL A 111      26.420 -36.451  -6.963  1.00 93.73           C  
ATOM    910  N   LYS A 112      30.708 -35.161  -7.629  1.00 90.12           N  
ATOM    911  CA  LYS A 112      31.861 -34.300  -7.883  1.00 90.12           C  
ATOM    912  C   LYS A 112      32.686 -34.818  -9.056  1.00 90.12           C  
ATOM    913  O   LYS A 112      33.143 -34.037  -9.894  1.00 90.12           O  
ATOM    914  CB  LYS A 112      32.735 -34.193  -6.633  1.00 90.12           C  
ATOM    915  CG  LYS A 112      32.162 -33.291  -5.551  1.00 90.12           C  
ATOM    916  CD  LYS A 112      33.124 -33.141  -4.379  1.00 90.12           C  
ATOM    917  CE  LYS A 112      32.532 -32.276  -3.275  1.00 90.12           C  
ATOM    918  NZ  LYS A 112      33.466 -32.138  -2.117  1.00 90.12           N1+
ATOM    919  N   GLU A 113      32.967 -35.986  -8.963  1.00 93.08           N  
ATOM    920  CA  GLU A 113      33.698 -36.607 -10.064  1.00 93.08           C  
ATOM    921  C   GLU A 113      33.016 -36.335 -11.403  1.00 93.08           C  
ATOM    922  O   GLU A 113      33.681 -36.022 -12.392  1.00 93.08           O  
ATOM    923  CB  GLU A 113      33.832 -38.115  -9.840  1.00 93.08           C  
ATOM    924  CG  GLU A 113      34.695 -38.817 -10.877  1.00 93.08           C  
ATOM    925  CD  GLU A 113      34.832 -40.312 -10.631  1.00 93.08           C  
ATOM    926  OE1 GLU A 113      35.447 -41.010 -11.469  1.00 93.08           O  
ATOM    927  OE2 GLU A 113      34.319 -40.788  -9.594  1.00 93.08           O1-
ATOM    928  N   ALA A 114      31.732 -36.456 -11.421  1.00 92.97           N  
ATOM    929  CA  ALA A 114      30.974 -36.167 -12.636  1.00 92.97           C  
ATOM    930  C   ALA A 114      31.149 -34.712 -13.059  1.00 92.97           C  
ATOM    931  O   ALA A 114      31.333 -34.420 -14.244  1.00 92.97           O  
ATOM    932  CB  ALA A 114      29.495 -36.484 -12.428  1.00 92.97           C  
ATOM    933  N   GLU A 115      31.118 -33.803 -12.091  1.00 93.72           N  
ATOM    934  CA  GLU A 115      31.314 -32.382 -12.363  1.00 93.72           C  
ATOM    935  C   GLU A 115      32.703 -32.118 -12.938  1.00 93.72           C  
ATOM    936  O   GLU A 115      32.852 -31.333 -13.877  1.00 93.72           O  
ATOM    937  CB  GLU A 115      31.104 -31.557 -11.091  1.00 93.72           C  
ATOM    938  CG  GLU A 115      29.647 -31.433 -10.671  1.00 93.72           C  
ATOM    939  CD  GLU A 115      29.463 -30.695  -9.355  1.00 93.72           C  
ATOM    940  OE1 GLU A 115      28.302 -30.468  -8.944  1.00 93.72           O  
ATOM    941  OE2 GLU A 115      30.487 -30.338  -8.731  1.00 93.72           O1-
ATOM    942  N   GLU A 116      33.695 -32.731 -12.362  1.00 92.83           N  
ATOM    943  CA  GLU A 116      35.070 -32.564 -12.825  1.00 92.83           C  
ATOM    944  C   GLU A 116      35.240 -33.085 -14.249  1.00 92.83           C  
ATOM    945  O   GLU A 116      35.898 -32.448 -15.074  1.00 92.83           O  
ATOM    946  CB  GLU A 116      36.044 -33.276 -11.884  1.00 92.83           C  
ATOM    947  CG  GLU A 116      37.508 -32.976 -12.172  1.00 92.83           C  
ATOM    948  CD  GLU A 116      38.449 -33.484 -11.092  1.00 92.83           C  
ATOM    949  OE1 GLU A 116      39.671 -33.232 -11.183  1.00 92.83           O  
ATOM    950  OE2 GLU A 116      37.959 -34.141 -10.145  1.00 92.83           O1-
ATOM    951  N   LEU A 117      34.640 -34.224 -14.501  1.00 94.09           N  
ATOM    952  CA  LEU A 117      34.695 -34.794 -15.842  1.00 94.09           C  
ATOM    953  C   LEU A 117      34.016 -33.875 -16.852  1.00 94.09           C  
ATOM    954  O   LEU A 117      34.487 -33.729 -17.981  1.00 94.09           O  
ATOM    955  CB  LEU A 117      34.036 -36.175 -15.866  1.00 94.09           C  
ATOM    956  CG  LEU A 117      34.816 -37.312 -15.205  1.00 94.09           C  
ATOM    957  CD1 LEU A 117      33.925 -38.536 -15.030  1.00 94.09           C  
ATOM    958  CD2 LEU A 117      36.054 -37.659 -16.025  1.00 94.09           C  
ATOM    959  N   LEU A 118      32.903 -33.266 -16.487  1.00 92.69           N  
ATOM    960  CA  LEU A 118      32.215 -32.311 -17.348  1.00 92.69           C  
ATOM    961  C   LEU A 118      33.098 -31.102 -17.635  1.00 92.69           C  
ATOM    962  O   LEU A 118      33.184 -30.648 -18.777  1.00 92.69           O  
ATOM    963  CB  LEU A 118      30.902 -31.857 -16.702  1.00 92.69           C  
ATOM    964  CG  LEU A 118      30.105 -30.795 -17.462  1.00 92.69           C  
ATOM    965  CD1 LEU A 118      29.718 -31.311 -18.843  1.00 92.69           C  
ATOM    966  CD2 LEU A 118      28.867 -30.389 -16.670  1.00 92.69           C  
ATOM    967  N   ARG A 119      33.749 -30.617 -16.564  1.00 92.93           N  
ATOM    968  CA  ARG A 119      34.672 -29.499 -16.733  1.00 92.93           C  
ATOM    969  C   ARG A 119      35.785 -29.851 -17.714  1.00 92.93           C  
ATOM    970  O   ARG A 119      36.111 -29.059 -18.601  1.00 92.93           O  
ATOM    971  CB  ARG A 119      35.271 -29.087 -15.386  1.00 92.93           C  
ATOM    972  CG  ARG A 119      36.099 -27.814 -15.445  1.00 92.93           C  
ATOM    973  CD  ARG A 119      36.654 -27.439 -14.076  1.00 92.93           C  
ATOM    974  NE  ARG A 119      37.575 -26.311 -14.161  1.00 92.93           N  
ATOM    975  CZ  ARG A 119      38.084 -25.669 -13.112  1.00 92.93           C  
ATOM    976  NH1 ARG A 119      37.769 -26.034 -11.874  1.00 92.93           N1+
ATOM    977  NH2 ARG A 119      38.915 -24.653 -13.302  1.00 92.93           N  
ATOM    978  N   GLN A 120      36.361 -31.017 -17.588  1.00 91.37           N  
ATOM    979  CA  GLN A 120      37.412 -31.510 -18.471  1.00 91.37           C  
ATOM    980  C   GLN A 120      36.906 -31.644 -19.905  1.00 91.37           C  
ATOM    981  O   GLN A 120      37.617 -31.305 -20.854  1.00 91.37           O  
ATOM    982  CB  GLN A 120      37.944 -32.856 -17.975  1.00 91.37           C  
ATOM    983  CG  GLN A 120      38.779 -32.756 -16.705  1.00 91.37           C  
ATOM    984  CD  GLN A 120      39.197 -34.112 -16.168  1.00 91.37           C  
ATOM    985  NE2 GLN A 120      39.955 -34.110 -15.079  1.00 91.37           N  
ATOM    986  OE1 GLN A 120      38.840 -35.152 -16.730  1.00 91.37           O  
ATOM    987  N   ALA A 121      35.699 -32.129 -20.015  1.00 90.97           N  
ATOM    988  CA  ALA A 121      35.082 -32.269 -21.331  1.00 90.97           C  
ATOM    989  C   ALA A 121      34.928 -30.911 -22.012  1.00 90.97           C  
ATOM    990  O   ALA A 121      35.157 -30.784 -23.217  1.00 90.97           O  
ATOM    991  CB  ALA A 121      33.725 -32.958 -21.212  1.00 90.97           C  
ATOM    992  N   LYS A 122      34.619 -29.876 -21.235  1.00 87.74           N  
ATOM    993  CA  LYS A 122      34.461 -28.522 -21.760  1.00 87.74           C  
ATOM    994  C   LYS A 122      35.804 -27.940 -22.190  1.00 87.74           C  
ATOM    995  O   LYS A 122      35.903 -27.304 -23.241  1.00 87.74           O  
ATOM    996  CB  LYS A 122      33.805 -27.616 -20.718  1.00 87.74           C  
ATOM    997  CG  LYS A 122      32.300 -27.802 -20.595  1.00 87.74           C  
ATOM    998  CD  LYS A 122      31.681 -26.757 -19.675  1.00 87.74           C  
ATOM    999  CE  LYS A 122      30.173 -26.934 -19.562  1.00 87.74           C  
ATOM   1000  NZ  LYS A 122      29.557 -25.892 -18.687  1.00 87.74           N1+
ATOM   1001  N   GLU A 123      36.742 -28.225 -21.389  1.00 91.01           N  
ATOM   1002  CA  GLU A 123      38.065 -27.667 -21.649  1.00 91.01           C  
ATOM   1003  C   GLU A 123      38.721 -28.338 -22.852  1.00 91.01           C  
ATOM   1004  O   GLU A 123      39.320 -27.667 -23.694  1.00 91.01           O  
ATOM   1005  CB  GLU A 123      38.961 -27.809 -20.415  1.00 91.01           C  
ATOM   1006  CG  GLU A 123      38.576 -26.886 -19.267  1.00 91.01           C  
ATOM   1007  CD  GLU A 123      39.427 -27.089 -18.024  1.00 91.01           C  
ATOM   1008  OE1 GLU A 123      39.213 -26.374 -17.018  1.00 91.01           O  
ATOM   1009  OE2 GLU A 123      40.316 -27.969 -18.055  1.00 91.01           O1-
ATOM   1010  N   LYS A 124      38.523 -29.690 -23.088  1.00 89.04           N  
ATOM   1011  CA  LYS A 124      39.196 -30.443 -24.142  1.00 89.04           C  
ATOM   1012  C   LYS A 124      38.277 -30.651 -25.342  1.00 89.04           C  
ATOM   1013  O   LYS A 124      38.734 -31.028 -26.423  1.00 89.04           O  
ATOM   1014  CB  LYS A 124      39.680 -31.794 -23.612  1.00 89.04           C  
ATOM   1015  CG  LYS A 124      40.776 -31.691 -22.562  1.00 89.04           C  
ATOM   1016  CD  LYS A 124      41.219 -33.065 -22.079  1.00 89.04           C  
ATOM   1017  CE  LYS A 124      42.283 -32.962 -20.996  1.00 89.04           C  
ATOM   1018  NZ  LYS A 124      42.710 -34.308 -20.508  1.00 89.04           N1+
ATOM   1019  N   GLY A 125      36.959 -30.276 -25.187  1.00 85.13           N  
ATOM   1020  CA  GLY A 125      35.985 -30.614 -26.211  1.00 85.13           C  
ATOM   1021  C   GLY A 125      35.892 -32.105 -26.478  1.00 85.13           C  
ATOM   1022  O   GLY A 125      35.723 -32.527 -27.624  1.00 85.13           O  
ATOM   1023  N   SER A 126      36.095 -32.932 -25.450  1.00 88.11           N  
ATOM   1024  CA  SER A 126      36.132 -34.382 -25.611  1.00 88.11           C  
ATOM   1025  C   SER A 126      34.750 -34.996 -25.419  1.00 88.11           C  
ATOM   1026  O   SER A 126      34.174 -34.915 -24.333  1.00 88.11           O  
ATOM   1027  CB  SER A 126      37.118 -35.007 -24.622  1.00 88.11           C  
ATOM   1028  OG  SER A 126      36.991 -36.418 -24.609  1.00 88.11           O  
ATOM   1029  N   GLU A 127      34.178 -35.553 -26.441  1.00 89.70           N  
ATOM   1030  CA  GLU A 127      32.909 -36.272 -26.377  1.00 89.70           C  
ATOM   1031  C   GLU A 127      33.002 -37.470 -25.436  1.00 89.70           C  
ATOM   1032  O   GLU A 127      32.043 -37.783 -24.727  1.00 89.70           O  
ATOM   1033  CB  GLU A 127      32.480 -36.731 -27.773  1.00 89.70           C  
ATOM   1034  CG  GLU A 127      31.950 -35.609 -28.654  1.00 89.70           C  
ATOM   1035  CD  GLU A 127      31.442 -36.094 -30.002  1.00 89.70           C  
ATOM   1036  OE1 GLU A 127      30.977 -35.259 -30.811  1.00 89.70           O  
ATOM   1037  OE2 GLU A 127      31.511 -37.318 -30.253  1.00 89.70           O1-
ATOM   1038  N   GLU A 128      34.175 -38.124 -25.377  1.00 90.70           N  
ATOM   1039  CA  GLU A 128      34.408 -39.268 -24.501  1.00 90.70           C  
ATOM   1040  C   GLU A 128      34.277 -38.875 -23.033  1.00 90.70           C  
ATOM   1041  O   GLU A 128      33.643 -39.585 -22.249  1.00 90.70           O  
ATOM   1042  CB  GLU A 128      35.791 -39.871 -24.762  1.00 90.70           C  
ATOM   1043  CG  GLU A 128      36.049 -41.166 -24.005  1.00 90.70           C  
ATOM   1044  CD  GLU A 128      37.432 -41.744 -24.259  1.00 90.70           C  
ATOM   1045  OE1 GLU A 128      37.780 -42.779 -23.645  1.00 90.70           O  
ATOM   1046  OE2 GLU A 128      38.173 -41.159 -25.080  1.00 90.70           O1-
ATOM   1047  N   ASP A 129      34.908 -37.716 -22.637  1.00 93.23           N  
ATOM   1048  CA  ASP A 129      34.824 -37.230 -21.263  1.00 93.23           C  
ATOM   1049  C   ASP A 129      33.388 -36.857 -20.899  1.00 93.23           C  
ATOM   1050  O   ASP A 129      32.961 -37.049 -19.759  1.00 93.23           O  
ATOM   1051  CB  ASP A 129      35.747 -36.027 -21.061  1.00 93.23           C  
ATOM   1052  CG  ASP A 129      37.218 -36.405 -21.042  1.00 93.23           C  
ATOM   1053  OD1 ASP A 129      37.544 -37.575 -20.746  1.00 93.23           O  
ATOM   1054  OD2 ASP A 129      38.059 -35.525 -21.322  1.00 93.23           O1-
ATOM   1055  N   LEU A 130      32.631 -36.317 -21.912  1.00 91.43           N  
ATOM   1056  CA  LEU A 130      31.224 -35.992 -21.703  1.00 91.43           C  
ATOM   1057  C   LEU A 130      30.411 -37.251 -21.423  1.00 91.43           C  
ATOM   1058  O   LEU A 130      29.569 -37.263 -20.522  1.00 91.43           O  
ATOM   1059  CB  LEU A 130      30.656 -35.265 -22.925  1.00 91.43           C  
ATOM   1060  CG  LEU A 130      30.992 -33.777 -23.045  1.00 91.43           C  
ATOM   1061  CD1 LEU A 130      30.657 -33.271 -24.444  1.00 91.43           C  
ATOM   1062  CD2 LEU A 130      30.245 -32.972 -21.987  1.00 91.43           C  
ATOM   1063  N   GLU A 131      30.661 -38.364 -22.176  1.00 91.87           N  
ATOM   1064  CA  GLU A 131      29.973 -39.632 -21.956  1.00 91.87           C  
ATOM   1065  C   GLU A 131      30.311 -40.212 -20.585  1.00 91.87           C  
ATOM   1066  O   GLU A 131      29.436 -40.741 -19.896  1.00 91.87           O  
ATOM   1067  CB  GLU A 131      30.329 -40.636 -23.055  1.00 91.87           C  
ATOM   1068  CG  GLU A 131      29.441 -41.871 -23.072  1.00 91.87           C  
ATOM   1069  CD  GLU A 131      29.687 -42.771 -24.271  1.00 91.87           C  
ATOM   1070  OE1 GLU A 131      29.021 -43.825 -24.387  1.00 91.87           O  
ATOM   1071  OE2 GLU A 131      30.555 -42.421 -25.102  1.00 91.87           O1-
ATOM   1072  N   LYS A 132      31.588 -40.050 -20.219  1.00 94.29           N  
ATOM   1073  CA  LYS A 132      32.003 -40.525 -18.902  1.00 94.29           C  
ATOM   1074  C   LYS A 132      31.316 -39.737 -17.791  1.00 94.29           C  
ATOM   1075  O   LYS A 132      30.907 -40.309 -16.779  1.00 94.29           O  
ATOM   1076  CB  LYS A 132      33.523 -40.428 -18.752  1.00 94.29           C  
ATOM   1077  CG  LYS A 132      34.290 -41.487 -19.528  1.00 94.29           C  
ATOM   1078  CD  LYS A 132      35.790 -41.383 -19.283  1.00 94.29           C  
ATOM   1079  CE  LYS A 132      36.567 -42.389 -20.124  1.00 94.29           C  
ATOM   1080  NZ  LYS A 132      38.040 -42.264 -19.914  1.00 94.29           N1+
ATOM   1081  N   ALA A 133      31.224 -38.404 -17.995  1.00 93.40           N  
ATOM   1082  CA  ALA A 133      30.533 -37.551 -17.030  1.00 93.40           C  
ATOM   1083  C   ALA A 133      29.073 -37.968 -16.877  1.00 93.40           C  
ATOM   1084  O   ALA A 133      28.556 -38.043 -15.760  1.00 93.40           O  
ATOM   1085  CB  ALA A 133      30.624 -36.088 -17.453  1.00 93.40           C  
ATOM   1086  N   LEU A 134      28.438 -38.250 -17.988  1.00 92.95           N  
ATOM   1087  CA  LEU A 134      27.043 -38.679 -18.012  1.00 92.95           C  
ATOM   1088  C   LEU A 134      26.863 -39.984 -17.243  1.00 92.95           C  
ATOM   1089  O   LEU A 134      25.964 -40.097 -16.407  1.00 92.95           O  
ATOM   1090  CB  LEU A 134      26.560 -38.852 -19.455  1.00 92.95           C  
ATOM   1091  CG  LEU A 134      25.099 -39.268 -19.634  1.00 92.95           C  
ATOM   1092  CD1 LEU A 134      24.168 -38.166 -19.137  1.00 92.95           C  
ATOM   1093  CD2 LEU A 134      24.812 -39.597 -21.096  1.00 92.95           C  
ATOM   1094  N   ARG A 135      27.682 -41.032 -17.464  1.00 93.95           N  
ATOM   1095  CA  ARG A 135      27.592 -42.326 -16.792  1.00 93.95           C  
ATOM   1096  C   ARG A 135      27.827 -42.182 -15.293  1.00 93.95           C  
ATOM   1097  O   ARG A 135      27.111 -42.782 -14.487  1.00 93.95           O  
ATOM   1098  CB  ARG A 135      28.600 -43.311 -17.389  1.00 93.95           C  
ATOM   1099  CG  ARG A 135      28.220 -43.820 -18.771  1.00 93.95           C  
ATOM   1100  CD  ARG A 135      29.225 -44.838 -19.292  1.00 93.95           C  
ATOM   1101  NE  ARG A 135      28.968 -45.182 -20.688  1.00 93.95           N  
ATOM   1102  CZ  ARG A 135      29.700 -46.028 -21.407  1.00 93.95           C  
ATOM   1103  NH1 ARG A 135      30.754 -46.635 -20.874  1.00 93.95           N1+
ATOM   1104  NH2 ARG A 135      29.377 -46.268 -22.670  1.00 93.95           N  
ATOM   1105  N   THR A 136      28.819 -41.310 -14.932  1.00 95.97           N  
ATOM   1106  CA  THR A 136      29.139 -41.095 -13.526  1.00 95.97           C  
ATOM   1107  C   THR A 136      27.986 -40.396 -12.810  1.00 95.97           C  
ATOM   1108  O   THR A 136      27.653 -40.741 -11.674  1.00 95.97           O  
ATOM   1109  CB  THR A 136      30.425 -40.264 -13.366  1.00 95.97           C  
ATOM   1110  CG2 THR A 136      30.781 -40.078 -11.895  1.00 95.97           C  
ATOM   1111  OG1 THR A 136      31.505 -40.936 -14.026  1.00 95.97           O  
ATOM   1112  N   ALA A 137      27.385 -39.424 -13.500  1.00 93.78           N  
ATOM   1113  CA  ALA A 137      26.225 -38.735 -12.940  1.00 93.78           C  
ATOM   1114  C   ALA A 137      25.063 -39.700 -12.726  1.00 93.78           C  
ATOM   1115  O   ALA A 137      24.400 -39.663 -11.687  1.00 93.78           O  
ATOM   1116  CB  ALA A 137      25.797 -37.586 -13.850  1.00 93.78           C  
ATOM   1117  N   GLU A 138      24.862 -40.625 -13.571  1.00 93.48           N  
ATOM   1118  CA  GLU A 138      23.793 -41.615 -13.469  1.00 93.48           C  
ATOM   1119  C   GLU A 138      24.050 -42.588 -12.322  1.00 93.48           C  
ATOM   1120  O   GLU A 138      23.125 -42.959 -11.597  1.00 93.48           O  
ATOM   1121  CB  GLU A 138      23.642 -42.381 -14.785  1.00 93.48           C  
ATOM   1122  CG  GLU A 138      23.009 -41.564 -15.903  1.00 93.48           C  
ATOM   1123  CD  GLU A 138      22.944 -42.308 -17.227  1.00 93.48           C  
ATOM   1124  OE1 GLU A 138      22.337 -41.785 -18.189  1.00 93.48           O  
ATOM   1125  OE2 GLU A 138      23.504 -43.424 -17.303  1.00 93.48           O1-
ATOM   1126  N   GLU A 139      25.235 -42.941 -12.333  1.00 95.24           N  
ATOM   1127  CA  GLU A 139      25.608 -43.818 -11.227  1.00 95.24           C  
ATOM   1128  C   GLU A 139      25.380 -43.138  -9.881  1.00 95.24           C  
ATOM   1129  O   GLU A 139      24.899 -43.766  -8.936  1.00 95.24           O  
ATOM   1130  CB  GLU A 139      27.071 -44.253 -11.356  1.00 95.24           C  
ATOM   1131  CG  GLU A 139      27.495 -45.294 -10.330  1.00 95.24           C  
ATOM   1132  CD  GLU A 139      28.933 -45.757 -10.506  1.00 95.24           C  
ATOM   1133  OE1 GLU A 139      29.407 -46.586  -9.696  1.00 95.24           O  
ATOM   1134  OE2 GLU A 139      29.591 -45.288 -11.461  1.00 95.24           O1-
ATOM   1135  N   ALA A 140      25.706 -41.864  -9.862  1.00 94.22           N  
ATOM   1136  CA  ALA A 140      25.490 -41.097  -8.639  1.00 94.22           C  
ATOM   1137  C   ALA A 140      24.007 -41.043  -8.280  1.00 94.22           C  
ATOM   1138  O   ALA A 140      23.639 -41.194  -7.113  1.00 94.22           O  
ATOM   1139  CB  ALA A 140      26.047 -39.684  -8.792  1.00 94.22           C  
ATOM   1140  N   ALA A 141      23.141 -40.820  -9.233  1.00 93.41           N  
ATOM   1141  CA  ALA A 141      21.697 -40.777  -9.017  1.00 93.41           C  
ATOM   1142  C   ALA A 141      21.181 -42.115  -8.494  1.00 93.41           C  
ATOM   1143  O   ALA A 141      20.377 -42.155  -7.560  1.00 93.41           O  
ATOM   1144  CB  ALA A 141      20.977 -40.400 -10.310  1.00 93.41           C  
ATOM   1145  N   ARG A 142      21.657 -43.230  -9.081  1.00 94.96           N  
ATOM   1146  CA  ARG A 142      21.240 -44.564  -8.659  1.00 94.96           C  
ATOM   1147  C   ARG A 142      21.672 -44.844  -7.224  1.00 94.96           C  
ATOM   1148  O   ARG A 142      20.887 -45.350  -6.420  1.00 94.96           O  
ATOM   1149  CB  ARG A 142      21.813 -45.629  -9.597  1.00 94.96           C  
ATOM   1150  CG  ARG A 142      21.094 -45.724 -10.932  1.00 94.96           C  
ATOM   1151  CD  ARG A 142      21.664 -46.835 -11.802  1.00 94.96           C  
ATOM   1152  NE  ARG A 142      21.095 -46.814 -13.147  1.00 94.96           N  
ATOM   1153  CZ  ARG A 142      21.471 -47.613 -14.141  1.00 94.96           C  
ATOM   1154  NH1 ARG A 142      22.429 -48.515 -13.962  1.00 94.96           N1+
ATOM   1155  NH2 ARG A 142      20.886 -47.509 -15.326  1.00 94.96           N  
ATOM   1156  N   GLU A 143      22.894 -44.491  -6.918  1.00 95.55           N  
ATOM   1157  CA  GLU A 143      23.423 -44.701  -5.573  1.00 95.55           C  
ATOM   1158  C   GLU A 143      22.690 -43.837  -4.551  1.00 95.55           C  
ATOM   1159  O   GLU A 143      22.437 -44.274  -3.427  1.00 95.55           O  
ATOM   1160  CB  GLU A 143      24.923 -44.405  -5.533  1.00 95.55           C  
ATOM   1161  CG  GLU A 143      25.772 -45.428  -6.274  1.00 95.55           C  
ATOM   1162  CD  GLU A 143      25.736 -46.810  -5.641  1.00 95.55           C  
ATOM   1163  OE1 GLU A 143      25.795 -47.818  -6.381  1.00 95.55           O  
ATOM   1164  OE2 GLU A 143      25.650 -46.884  -4.395  1.00 95.55           O1-
ATOM   1165  N   ALA A 144      22.399 -42.629  -4.932  1.00 93.60           N  
ATOM   1166  CA  ALA A 144      21.642 -41.746  -4.047  1.00 93.60           C  
ATOM   1167  C   ALA A 144      20.276 -42.340  -3.716  1.00 93.60           C  
ATOM   1168  O   ALA A 144      19.804 -42.235  -2.582  1.00 93.60           O  
ATOM   1169  CB  ALA A 144      21.480 -40.368  -4.683  1.00 93.60           C  
ATOM   1170  N   LYS A 145      19.722 -43.071  -4.608  1.00 94.34           N  
ATOM   1171  CA  LYS A 145      18.433 -43.723  -4.393  1.00 94.34           C  
ATOM   1172  C   LYS A 145      18.555 -44.857  -3.379  1.00 94.34           C  
ATOM   1173  O   LYS A 145      17.683 -45.028  -2.523  1.00 94.34           O  
ATOM   1174  CB  LYS A 145      17.874 -44.256  -5.712  1.00 94.34           C  
ATOM   1175  CG  LYS A 145      17.355 -43.174  -6.647  1.00 94.34           C  
ATOM   1176  CD  LYS A 145      16.803 -43.768  -7.937  1.00 94.34           C  
ATOM   1177  CE  LYS A 145      16.411 -42.682  -8.930  1.00 94.34           C  
ATOM   1178  NZ  LYS A 145      15.856 -43.259 -10.191  1.00 94.34           N1+
ATOM   1179  N   LYS A 146      19.537 -45.559  -3.573  1.00 93.82           N  
ATOM   1180  CA  LYS A 146      19.769 -46.652  -2.634  1.00 93.82           C  
ATOM   1181  C   LYS A 146      19.958 -46.126  -1.214  1.00 93.82           C  
ATOM   1182  O   LYS A 146      19.435 -46.703  -0.257  1.00 93.82           O  
ATOM   1183  CB  LYS A 146      20.988 -47.473  -3.055  1.00 93.82           C  
ATOM   1184  CG  LYS A 146      20.764 -48.319  -4.300  1.00 93.82           C  
ATOM   1185  CD  LYS A 146      21.999 -49.140  -4.647  1.00 93.82           C  
ATOM   1186  CE  LYS A 146      21.802 -49.931  -5.934  1.00 93.82           C  
ATOM   1187  NZ  LYS A 146      23.025 -50.705  -6.300  1.00 93.82           N1+
ATOM   1188  N   VAL A 147      20.672 -44.967  -1.132  1.00 93.04           N  
ATOM   1189  CA  VAL A 147      20.900 -44.347   0.168  1.00 93.04           C  
ATOM   1190  C   VAL A 147      19.570 -43.889   0.763  1.00 93.04           C  
ATOM   1191  O   VAL A 147      19.333 -44.044   1.964  1.00 93.04           O  
ATOM   1192  CB  VAL A 147      21.878 -43.155   0.066  1.00 93.04           C  
ATOM   1193  CG1 VAL A 147      21.970 -42.416   1.400  1.00 93.04           C  
ATOM   1194  CG2 VAL A 147      23.258 -43.633  -0.380  1.00 93.04           C  
ATOM   1195  N   LEU A 148      18.731 -43.361  -0.074  1.00 94.17           N  
ATOM   1196  CA  LEU A 148      17.407 -42.937   0.374  1.00 94.17           C  
ATOM   1197  C   LEU A 148      16.632 -44.111   0.961  1.00 94.17           C  
ATOM   1198  O   LEU A 148      16.034 -43.992   2.033  1.00 94.17           O  
ATOM   1199  CB  LEU A 148      16.622 -42.320  -0.786  1.00 94.17           C  
ATOM   1200  CG  LEU A 148      15.149 -42.008  -0.516  1.00 94.17           C  
ATOM   1201  CD1 LEU A 148      15.024 -40.854   0.473  1.00 94.17           C  
ATOM   1202  CD2 LEU A 148      14.424 -41.685  -1.818  1.00 94.17           C  
ATOM   1203  N   GLU A 149      16.651 -45.258   0.272  1.00 94.21           N  
ATOM   1204  CA  GLU A 149      15.955 -46.452   0.743  1.00 94.21           C  
ATOM   1205  C   GLU A 149      16.501 -46.913   2.091  1.00 94.21           C  
ATOM   1206  O   GLU A 149      15.734 -47.253   2.994  1.00 94.21           O  
ATOM   1207  CB  GLU A 149      16.066 -47.581  -0.284  1.00 94.21           C  
ATOM   1208  CG  GLU A 149      15.297 -47.320  -1.571  1.00 94.21           C  
ATOM   1209  CD  GLU A 149      15.560 -48.359  -2.649  1.00 94.21           C  
ATOM   1210  OE1 GLU A 149      14.997 -48.238  -3.760  1.00 94.21           O  
ATOM   1211  OE2 GLU A 149      16.335 -49.305  -2.379  1.00 94.21           O1-
ATOM   1212  N   GLU A 150      17.777 -46.838   2.202  1.00 93.16           N  
ATOM   1213  CA  GLU A 150      18.411 -47.213   3.463  1.00 93.16           C  
ATOM   1214  C   GLU A 150      18.054 -46.230   4.574  1.00 93.16           C  
ATOM   1215  O   GLU A 150      17.794 -46.636   5.709  1.00 93.16           O  
ATOM   1216  CB  GLU A 150      19.931 -47.290   3.298  1.00 93.16           C  
ATOM   1217  CG  GLU A 150      20.397 -48.449   2.429  1.00 93.16           C  
ATOM   1218  CD  GLU A 150      21.903 -48.476   2.222  1.00 93.16           C  
ATOM   1219  OE1 GLU A 150      22.389 -49.288   1.402  1.00 93.16           O  
ATOM   1220  OE2 GLU A 150      22.603 -47.679   2.886  1.00 93.16           O1-
ATOM   1221  N   ALA A 151      18.078 -45.005   4.200  1.00 90.52           N  
ATOM   1222  CA  ALA A 151      17.720 -43.972   5.169  1.00 90.52           C  
ATOM   1223  C   ALA A 151      16.277 -44.137   5.640  1.00 90.52           C  
ATOM   1224  O   ALA A 151      15.983 -43.979   6.827  1.00 90.52           O  
ATOM   1225  CB  ALA A 151      17.925 -42.584   4.568  1.00 90.52           C  
ATOM   1226  N   GLU A 152      15.389 -44.498   4.747  1.00 92.26           N  
ATOM   1227  CA  GLU A 152      13.985 -44.710   5.084  1.00 92.26           C  
ATOM   1228  C   GLU A 152      13.818 -45.889   6.039  1.00 92.26           C  
ATOM   1229  O   GLU A 152      13.050 -45.813   7.000  1.00 92.26           O  
ATOM   1230  CB  GLU A 152      13.155 -44.937   3.818  1.00 92.26           C  
ATOM   1231  CG  GLU A 152      12.921 -43.673   3.002  1.00 92.26           C  
ATOM   1232  CD  GLU A 152      12.140 -43.922   1.722  1.00 92.26           C  
ATOM   1233  OE1 GLU A 152      11.787 -42.944   1.026  1.00 92.26           O  
ATOM   1234  OE2 GLU A 152      11.878 -45.107   1.412  1.00 92.26           O1-
ATOM   1235  N   LYS A 153      14.540 -46.999   5.741  1.00 90.19           N  
ATOM   1236  CA  LYS A 153      14.493 -48.180   6.600  1.00 90.19           C  
ATOM   1237  C   LYS A 153      15.007 -47.863   8.000  1.00 90.19           C  
ATOM   1238  O   LYS A 153      14.457 -48.345   8.994  1.00 90.19           O  
ATOM   1239  CB  LYS A 153      15.308 -49.321   5.988  1.00 90.19           C  
ATOM   1240  CG  LYS A 153      14.664 -49.956   4.764  1.00 90.19           C  
ATOM   1241  CD  LYS A 153      15.512 -51.094   4.213  1.00 90.19           C  
ATOM   1242  CE  LYS A 153      14.908 -51.678   2.942  1.00 90.19           C  
ATOM   1243  NZ  LYS A 153      15.771 -52.749   2.360  1.00 90.19           N1+
ATOM   1244  N   ALA A 154      15.951 -46.913   7.972  1.00 86.34           N  
ATOM   1245  CA  ALA A 154      16.547 -46.537   9.251  1.00 86.34           C  
ATOM   1246  C   ALA A 154      15.761 -45.406   9.909  1.00 86.34           C  
ATOM   1247  O   ALA A 154      16.101 -44.966  11.011  1.00 86.34           O  
ATOM   1248  CB  ALA A 154      18.005 -46.127   9.060  1.00 86.34           C  
ATOM   1249  N   GLN A 155      14.704 -44.869   9.131  1.00 87.67           N  
ATOM   1250  CA  GLN A 155      13.835 -43.791   9.594  1.00 87.67           C  
ATOM   1251  C   GLN A 155      14.640 -42.541   9.934  1.00 87.67           C  
ATOM   1252  O   GLN A 155      14.431 -41.928  10.983  1.00 87.67           O  
ATOM   1253  CB  GLN A 155      13.024 -44.241  10.811  1.00 87.67           C  
ATOM   1254  CG  GLN A 155      12.052 -45.376  10.518  1.00 87.67           C  
ATOM   1255  CD  GLN A 155      11.175 -45.720  11.707  1.00 87.67           C  
ATOM   1256  NE2 GLN A 155       9.965 -46.193  11.435  1.00 87.67           N  
ATOM   1257  OE1 GLN A 155      11.583 -45.563  12.863  1.00 87.67           O  
ATOM   1258  N   ILE A 156      15.659 -42.263   9.133  1.00 88.43           N  
ATOM   1259  CA  ILE A 156      16.478 -41.063   9.269  1.00 88.43           C  
ATOM   1260  C   ILE A 156      16.095 -40.051   8.191  1.00 88.43           C  
ATOM   1261  O   ILE A 156      16.637 -40.080   7.083  1.00 88.43           O  
ATOM   1262  CB  ILE A 156      17.984 -41.395   9.182  1.00 88.43           C  
ATOM   1263  CG1 ILE A 156      18.338 -42.532  10.147  1.00 88.43           C  
ATOM   1264  CG2 ILE A 156      18.829 -40.150   9.469  1.00 88.43           C  
ATOM   1265  CD1 ILE A 156      19.727 -43.117   9.933  1.00 88.43           C  
ATOM   1266  N   ALA A 157      15.133 -39.155   8.467  1.00 89.30           N  
ATOM   1267  CA  ALA A 157      14.543 -38.231   7.502  1.00 89.30           C  
ATOM   1268  C   ALA A 157      15.598 -37.295   6.922  1.00 89.30           C  
ATOM   1269  O   ALA A 157      15.611 -37.035   5.716  1.00 89.30           O  
ATOM   1270  CB  ALA A 157      13.422 -37.425   8.154  1.00 89.30           C  
ATOM   1271  N   GLU A 158      16.489 -36.816   7.823  1.00 89.63           N  
ATOM   1272  CA  GLU A 158      17.512 -35.884   7.360  1.00 89.63           C  
ATOM   1273  C   GLU A 158      18.414 -36.529   6.313  1.00 89.63           C  
ATOM   1274  O   GLU A 158      18.753 -35.901   5.306  1.00 89.63           O  
ATOM   1275  CB  GLU A 158      18.351 -35.378   8.537  1.00 89.63           C  
ATOM   1276  CG  GLU A 158      19.311 -34.256   8.172  1.00 89.63           C  
ATOM   1277  CD  GLU A 158      18.608 -32.959   7.808  1.00 89.63           C  
ATOM   1278  OE1 GLU A 158      19.208 -32.122   7.095  1.00 89.63           O  
ATOM   1279  OE2 GLU A 158      17.447 -32.777   8.239  1.00 89.63           O1-
ATOM   1280  N   ALA A 159      18.846 -37.704   6.547  1.00 88.57           N  
ATOM   1281  CA  ALA A 159      19.678 -38.405   5.572  1.00 88.57           C  
ATOM   1282  C   ALA A 159      18.910 -38.658   4.277  1.00 88.57           C  
ATOM   1283  O   ALA A 159      19.464 -38.526   3.183  1.00 88.57           O  
ATOM   1284  CB  ALA A 159      20.181 -39.724   6.153  1.00 88.57           C  
ATOM   1285  N   ALA A 160      17.622 -39.055   4.447  1.00 92.64           N  
ATOM   1286  CA  ALA A 160      16.784 -39.248   3.267  1.00 92.64           C  
ATOM   1287  C   ALA A 160      16.694 -37.967   2.442  1.00 92.64           C  
ATOM   1288  O   ALA A 160      16.778 -38.006   1.212  1.00 92.64           O  
ATOM   1289  CB  ALA A 160      15.388 -39.713   3.675  1.00 92.64           C  
ATOM   1290  N   LEU A 161      16.550 -36.856   3.144  1.00 94.41           N  
ATOM   1291  CA  LEU A 161      16.471 -35.556   2.486  1.00 94.41           C  
ATOM   1292  C   LEU A 161      17.762 -35.248   1.735  1.00 94.41           C  
ATOM   1293  O   LEU A 161      17.727 -34.815   0.582  1.00 94.41           O  
ATOM   1294  CB  LEU A 161      16.185 -34.454   3.509  1.00 94.41           C  
ATOM   1295  CG  LEU A 161      16.084 -33.029   2.960  1.00 94.41           C  
ATOM   1296  CD1 LEU A 161      14.900 -32.912   2.006  1.00 94.41           C  
ATOM   1297  CD2 LEU A 161      15.961 -32.024   4.100  1.00 94.41           C  
ATOM   1298  N   LEU A 162      18.898 -35.500   2.365  1.00 93.86           N  
ATOM   1299  CA  LEU A 162      20.196 -35.254   1.747  1.00 93.86           C  
ATOM   1300  C   LEU A 162      20.374 -36.110   0.497  1.00 93.86           C  
ATOM   1301  O   LEU A 162      20.930 -35.651  -0.502  1.00 93.86           O  
ATOM   1302  CB  LEU A 162      21.325 -35.541   2.740  1.00 93.86           C  
ATOM   1303  CG  LEU A 162      21.484 -34.545   3.891  1.00 93.86           C  
ATOM   1304  CD1 LEU A 162      22.508 -35.059   4.898  1.00 93.86           C  
ATOM   1305  CD2 LEU A 162      21.889 -33.174   3.360  1.00 93.86           C  
ATOM   1306  N   ALA A 163      19.945 -37.282   0.572  1.00 93.54           N  
ATOM   1307  CA  ALA A 163      20.010 -38.169  -0.588  1.00 93.54           C  
ATOM   1308  C   ALA A 163      19.213 -37.601  -1.757  1.00 93.54           C  
ATOM   1309  O   ALA A 163      19.674 -37.624  -2.901  1.00 93.54           O  
ATOM   1310  CB  ALA A 163      19.498 -39.560  -0.224  1.00 93.54           C  
ATOM   1311  N   VAL A 164      18.004 -37.074  -1.492  1.00 95.65           N  
ATOM   1312  CA  VAL A 164      17.168 -36.489  -2.534  1.00 95.65           C  
ATOM   1313  C   VAL A 164      17.840 -35.237  -3.093  1.00 95.65           C  
ATOM   1314  O   VAL A 164      17.821 -35.003  -4.304  1.00 95.65           O  
ATOM   1315  CB  VAL A 164      15.758 -36.144  -2.003  1.00 95.65           C  
ATOM   1316  CG1 VAL A 164      14.927 -35.455  -3.084  1.00 95.65           C  
ATOM   1317  CG2 VAL A 164      15.053 -37.404  -1.506  1.00 95.65           C  
ATOM   1318  N   GLU A 165      18.473 -34.430  -2.180  1.00 95.31           N  
ATOM   1319  CA  GLU A 165      19.215 -33.254  -2.626  1.00 95.31           C  
ATOM   1320  C   GLU A 165      20.294 -33.632  -3.636  1.00 95.31           C  
ATOM   1321  O   GLU A 165      20.508 -32.920  -4.620  1.00 95.31           O  
ATOM   1322  CB  GLU A 165      19.841 -32.529  -1.432  1.00 95.31           C  
ATOM   1323  CG  GLU A 165      18.847 -31.717  -0.614  1.00 95.31           C  
ATOM   1324  CD  GLU A 165      19.495 -30.947   0.525  1.00 95.31           C  
ATOM   1325  OE1 GLU A 165      18.766 -30.316   1.323  1.00 95.31           O  
ATOM   1326  OE2 GLU A 165      20.743 -30.973   0.620  1.00 95.31           O1-
ATOM   1327  N   LEU A 166      20.976 -34.736  -3.443  1.00 94.90           N  
ATOM   1328  CA  LEU A 166      21.999 -35.201  -4.374  1.00 94.90           C  
ATOM   1329  C   LEU A 166      21.382 -35.583  -5.714  1.00 94.90           C  
ATOM   1330  O   LEU A 166      21.967 -35.323  -6.769  1.00 94.90           O  
ATOM   1331  CB  LEU A 166      22.753 -36.397  -3.787  1.00 94.90           C  
ATOM   1332  CG  LEU A 166      23.762 -36.087  -2.681  1.00 94.90           C  
ATOM   1333  CD1 LEU A 166      24.260 -37.378  -2.039  1.00 94.90           C  
ATOM   1334  CD2 LEU A 166      24.928 -35.274  -3.232  1.00 94.90           C  
ATOM   1335  N   VAL A 167      20.203 -36.159  -5.655  1.00 95.88           N  
ATOM   1336  CA  VAL A 167      19.510 -36.510  -6.891  1.00 95.88           C  
ATOM   1337  C   VAL A 167      19.186 -35.242  -7.678  1.00 95.88           C  
ATOM   1338  O   VAL A 167      19.343 -35.205  -8.900  1.00 95.88           O  
ATOM   1339  CB  VAL A 167      18.218 -37.309  -6.611  1.00 95.88           C  
ATOM   1340  CG1 VAL A 167      17.457 -37.576  -7.908  1.00 95.88           C  
ATOM   1341  CG2 VAL A 167      18.548 -38.621  -5.900  1.00 95.88           C  
ATOM   1342  N   VAL A 168      18.696 -34.181  -7.010  1.00 95.92           N  
ATOM   1343  CA  VAL A 168      18.398 -32.909  -7.659  1.00 95.92           C  
ATOM   1344  C   VAL A 168      19.669 -32.338  -8.285  1.00 95.92           C  
ATOM   1345  O   VAL A 168      19.651 -31.870  -9.425  1.00 95.92           O  
ATOM   1346  CB  VAL A 168      17.791 -31.893  -6.666  1.00 95.92           C  
ATOM   1347  CG1 VAL A 168      17.625 -30.525  -7.327  1.00 95.92           C  
ATOM   1348  CG2 VAL A 168      16.451 -32.401  -6.138  1.00 95.92           C  
ATOM   1349  N   ARG A 169      20.761 -32.375  -7.570  1.00 95.26           N  
ATOM   1350  CA  ARG A 169      22.032 -31.883  -8.089  1.00 95.26           C  
ATOM   1351  C   ARG A 169      22.439 -32.638  -9.350  1.00 95.26           C  
ATOM   1352  O   ARG A 169      22.947 -32.040 -10.300  1.00 95.26           O  
ATOM   1353  CB  ARG A 169      23.129 -32.005  -7.028  1.00 95.26           C  
ATOM   1354  CG  ARG A 169      23.061 -30.942  -5.944  1.00 95.26           C  
ATOM   1355  CD  ARG A 169      24.214 -31.066  -4.958  1.00 95.26           C  
ATOM   1356  NE  ARG A 169      24.098 -30.098  -3.870  1.00 95.26           N  
ATOM   1357  CZ  ARG A 169      24.998 -29.934  -2.904  1.00 95.26           C  
ATOM   1358  NH1 ARG A 169      26.101 -30.674  -2.870  1.00 95.26           N1+
ATOM   1359  NH2 ARG A 169      24.793 -29.024  -1.963  1.00 95.26           N  
ATOM   1360  N   VAL A 170      22.240 -33.924  -9.291  1.00 95.54           N  
ATOM   1361  CA  VAL A 170      22.533 -34.751 -10.457  1.00 95.54           C  
ATOM   1362  C   VAL A 170      21.665 -34.313 -11.635  1.00 95.54           C  
ATOM   1363  O   VAL A 170      22.141 -34.234 -12.770  1.00 95.54           O  
ATOM   1364  CB  VAL A 170      22.309 -36.251 -10.160  1.00 95.54           C  
ATOM   1365  CG1 VAL A 170      22.357 -37.070 -11.448  1.00 95.54           C  
ATOM   1366  CG2 VAL A 170      23.348 -36.757  -9.162  1.00 95.54           C  
ATOM   1367  N   ALA A 171      20.403 -34.052 -11.411  1.00 95.52           N  
ATOM   1368  CA  ALA A 171      19.524 -33.556 -12.468  1.00 95.52           C  
ATOM   1369  C   ALA A 171      20.055 -32.253 -13.057  1.00 95.52           C  
ATOM   1370  O   ALA A 171      20.058 -32.072 -14.277  1.00 95.52           O  
ATOM   1371  CB  ALA A 171      18.109 -33.356 -11.931  1.00 95.52           C  
ATOM   1372  N   GLU A 172      20.532 -31.410 -12.219  1.00 95.69           N  
ATOM   1373  CA  GLU A 172      21.108 -30.153 -12.686  1.00 95.69           C  
ATOM   1374  C   GLU A 172      22.361 -30.397 -13.524  1.00 95.69           C  
ATOM   1375  O   GLU A 172      22.570 -29.737 -14.544  1.00 95.69           O  
ATOM   1376  CB  GLU A 172      21.437 -29.239 -11.503  1.00 95.69           C  
ATOM   1377  CG  GLU A 172      20.212 -28.636 -10.832  1.00 95.69           C  
ATOM   1378  CD  GLU A 172      20.546 -27.807  -9.602  1.00 95.69           C  
ATOM   1379  OE1 GLU A 172      19.624 -27.209  -9.003  1.00 95.69           O  
ATOM   1380  OE2 GLU A 172      21.742 -27.756  -9.235  1.00 95.69           O1-
ATOM   1381  N   LEU A 173      23.188 -31.269 -13.002  1.00 95.37           N  
ATOM   1382  CA  LEU A 173      24.407 -31.619 -13.726  1.00 95.37           C  
ATOM   1383  C   LEU A 173      24.077 -32.187 -15.103  1.00 95.37           C  
ATOM   1384  O   LEU A 173      24.695 -31.808 -16.099  1.00 95.37           O  
ATOM   1385  CB  LEU A 173      25.232 -32.631 -12.928  1.00 95.37           C  
ATOM   1386  CG  LEU A 173      26.564 -33.058 -13.546  1.00 95.37           C  
ATOM   1387  CD1 LEU A 173      27.476 -31.848 -13.728  1.00 95.37           C  
ATOM   1388  CD2 LEU A 173      27.240 -34.119 -12.683  1.00 95.37           C  
ATOM   1389  N   LEU A 174      23.079 -33.001 -15.175  1.00 95.40           N  
ATOM   1390  CA  LEU A 174      22.666 -33.589 -16.445  1.00 95.40           C  
ATOM   1391  C   LEU A 174      22.146 -32.515 -17.397  1.00 95.40           C  
ATOM   1392  O   LEU A 174      22.373 -32.591 -18.606  1.00 95.40           O  
ATOM   1393  CB  LEU A 174      21.588 -34.651 -16.218  1.00 95.40           C  
ATOM   1394  CG  LEU A 174      22.053 -35.965 -15.588  1.00 95.40           C  
ATOM   1395  CD1 LEU A 174      20.853 -36.837 -15.236  1.00 95.40           C  
ATOM   1396  CD2 LEU A 174      22.999 -36.704 -16.528  1.00 95.40           C  
ATOM   1397  N   LEU A 175      21.411 -31.618 -16.871  1.00 94.58           N  
ATOM   1398  CA  LEU A 175      20.953 -30.499 -17.688  1.00 94.58           C  
ATOM   1399  C   LEU A 175      22.135 -29.731 -18.270  1.00 94.58           C  
ATOM   1400  O   LEU A 175      22.138 -29.395 -19.456  1.00 94.58           O  
ATOM   1401  CB  LEU A 175      20.074 -29.557 -16.862  1.00 94.58           C  
ATOM   1402  CG  LEU A 175      19.580 -28.295 -17.571  1.00 94.58           C  
ATOM   1403  CD1 LEU A 175      18.762 -28.666 -18.803  1.00 94.58           C  
ATOM   1404  CD2 LEU A 175      18.759 -27.432 -16.618  1.00 94.58           C  
ATOM   1405  N   ARG A 176      23.143 -29.497 -17.459  1.00 94.78           N  
ATOM   1406  CA  ARG A 176      24.342 -28.815 -17.936  1.00 94.78           C  
ATOM   1407  C   ARG A 176      25.043 -29.632 -19.016  1.00 94.78           C  
ATOM   1408  O   ARG A 176      25.532 -29.076 -20.001  1.00 94.78           O  
ATOM   1409  CB  ARG A 176      25.303 -28.544 -16.776  1.00 94.78           C  
ATOM   1410  CG  ARG A 176      24.865 -27.408 -15.866  1.00 94.78           C  
ATOM   1411  CD  ARG A 176      25.965 -27.010 -14.892  1.00 94.78           C  
ATOM   1412  NE  ARG A 176      26.184 -28.037 -13.877  1.00 94.78           N  
ATOM   1413  CZ  ARG A 176      27.143 -28.001 -12.956  1.00 94.78           C  
ATOM   1414  NH1 ARG A 176      27.994 -26.983 -12.904  1.00 94.78           N1+
ATOM   1415  NH2 ARG A 176      27.250 -28.989 -12.080  1.00 94.78           N  
ATOM   1416  N   ILE A 177      25.150 -30.932 -18.797  1.00 92.78           N  
ATOM   1417  CA  ILE A 177      25.738 -31.830 -19.785  1.00 92.78           C  
ATOM   1418  C   ILE A 177      24.954 -31.745 -21.091  1.00 92.78           C  
ATOM   1419  O   ILE A 177      25.542 -31.660 -22.172  1.00 92.78           O  
ATOM   1420  CB  ILE A 177      25.771 -33.288 -19.273  1.00 92.78           C  
ATOM   1421  CG1 ILE A 177      26.752 -33.421 -18.102  1.00 92.78           C  
ATOM   1422  CG2 ILE A 177      26.137 -34.250 -20.406  1.00 92.78           C  
ATOM   1423  CD1 ILE A 177      26.698 -34.770 -17.399  1.00 92.78           C  
ATOM   1424  N   ALA A 178      23.635 -31.739 -21.008  1.00 91.77           N  
ATOM   1425  CA  ALA A 178      22.768 -31.638 -22.179  1.00 91.77           C  
ATOM   1426  C   ALA A 178      23.027 -30.344 -22.944  1.00 91.77           C  
ATOM   1427  O   ALA A 178      23.078 -30.343 -24.176  1.00 91.77           O  
ATOM   1428  CB  ALA A 178      21.301 -31.722 -21.764  1.00 91.77           C  
ATOM   1429  N   LYS A 179      23.327 -29.342 -22.255  1.00 90.57           N  
ATOM   1430  CA  LYS A 179      23.578 -28.048 -22.884  1.00 90.57           C  
ATOM   1431  C   LYS A 179      24.920 -28.043 -23.611  1.00 90.57           C  
ATOM   1432  O   LYS A 179      25.019 -27.554 -24.738  1.00 90.57           O  
ATOM   1433  CB  LYS A 179      23.540 -26.929 -21.843  1.00 90.57           C  
ATOM   1434  CG  LYS A 179      22.137 -26.542 -21.400  1.00 90.57           C  
ATOM   1435  CD  LYS A 179      22.155 -25.336 -20.472  1.00 90.57           C  
ATOM   1436  CE  LYS A 179      20.749 -24.924 -20.059  1.00 90.57           C  
ATOM   1437  NZ  LYS A 179      20.763 -23.734 -19.156  1.00 90.57           N1+
ATOM   1438  N   GLU A 180      25.773 -28.652 -22.979  1.00 88.59           N  
ATOM   1439  CA  GLU A 180      27.122 -28.634 -23.539  1.00 88.59           C  
ATOM   1440  C   GLU A 180      27.240 -29.587 -24.724  1.00 88.59           C  
ATOM   1441  O   GLU A 180      27.950 -29.299 -25.690  1.00 88.59           O  
ATOM   1442  CB  GLU A 180      28.154 -28.995 -22.468  1.00 88.59           C  
ATOM   1443  CG  GLU A 180      28.292 -27.951 -21.370  1.00 88.59           C  
ATOM   1444  CD  GLU A 180      28.801 -26.611 -21.876  1.00 88.59           C  
ATOM   1445  OE1 GLU A 180      28.484 -25.569 -21.259  1.00 88.59           O  
ATOM   1446  OE2 GLU A 180      29.520 -26.603 -22.900  1.00 88.59           O1-
ATOM   1447  N   SER A 181      26.520 -30.639 -24.676  1.00 87.37           N  
ATOM   1448  CA  SER A 181      26.635 -31.669 -25.704  1.00 87.37           C  
ATOM   1449  C   SER A 181      25.592 -31.475 -26.799  1.00 87.37           C  
ATOM   1450  O   SER A 181      25.752 -31.979 -27.913  1.00 87.37           O  
ATOM   1451  CB  SER A 181      26.485 -33.060 -25.087  1.00 87.37           C  
ATOM   1452  OG  SER A 181      25.172 -33.253 -24.591  1.00 87.37           O  
ATOM   1453  N   GLY A 182      24.527 -30.674 -26.577  1.00 84.98           N  
ATOM   1454  CA  GLY A 182      23.375 -30.591 -27.462  1.00 84.98           C  
ATOM   1455  C   GLY A 182      22.589 -31.887 -27.540  1.00 84.98           C  
ATOM   1456  O   GLY A 182      21.855 -32.116 -28.503  1.00 84.98           O  
ATOM   1457  N   SER A 183      22.763 -32.769 -26.552  1.00 86.26           N  
ATOM   1458  CA  SER A 183      22.137 -34.087 -26.559  1.00 86.26           C  
ATOM   1459  C   SER A 183      20.702 -34.021 -26.047  1.00 86.26           C  
ATOM   1460  O   SER A 183      20.465 -33.646 -24.896  1.00 86.26           O  
ATOM   1461  CB  SER A 183      22.945 -35.070 -25.710  1.00 86.26           C  
ATOM   1462  OG  SER A 183      22.230 -36.278 -25.521  1.00 86.26           O  
ATOM   1463  N   GLU A 184      19.769 -34.309 -26.908  1.00 88.09           N  
ATOM   1464  CA  GLU A 184      18.371 -34.409 -26.504  1.00 88.09           C  
ATOM   1465  C   GLU A 184      18.166 -35.538 -25.498  1.00 88.09           C  
ATOM   1466  O   GLU A 184      17.342 -35.425 -24.588  1.00 88.09           O  
ATOM   1467  CB  GLU A 184      17.472 -34.622 -27.724  1.00 88.09           C  
ATOM   1468  CG  GLU A 184      17.297 -33.379 -28.584  1.00 88.09           C  
ATOM   1469  CD  GLU A 184      16.335 -33.582 -29.744  1.00 88.09           C  
ATOM   1470  OE1 GLU A 184      16.116 -32.629 -30.525  1.00 88.09           O  
ATOM   1471  OE2 GLU A 184      15.796 -34.705 -29.873  1.00 88.09           O1-
ATOM   1472  N   GLU A 185      18.947 -36.592 -25.693  1.00 88.98           N  
ATOM   1473  CA  GLU A 185      18.892 -37.729 -24.780  1.00 88.98           C  
ATOM   1474  C   GLU A 185      19.247 -37.311 -23.356  1.00 88.98           C  
ATOM   1475  O   GLU A 185      18.577 -37.710 -22.401  1.00 88.98           O  
ATOM   1476  CB  GLU A 185      19.832 -38.842 -25.251  1.00 88.98           C  
ATOM   1477  CG  GLU A 185      19.709 -40.130 -24.450  1.00 88.98           C  
ATOM   1478  CD  GLU A 185      20.648 -41.226 -24.929  1.00 88.98           C  
ATOM   1479  OE1 GLU A 185      20.733 -42.285 -24.267  1.00 88.98           O  
ATOM   1480  OE2 GLU A 185      21.305 -41.024 -25.975  1.00 88.98           O1-
ATOM   1481  N   ALA A 186      20.354 -36.495 -23.134  1.00 89.80           N  
ATOM   1482  CA  ALA A 186      20.770 -36.001 -21.823  1.00 89.80           C  
ATOM   1483  C   ALA A 186      19.696 -35.111 -21.206  1.00 89.80           C  
ATOM   1484  O   ALA A 186      19.460 -35.160 -19.996  1.00 89.80           O  
ATOM   1485  CB  ALA A 186      22.088 -35.238 -21.937  1.00 89.80           C  
ATOM   1486  N   LEU A 187      19.062 -34.334 -22.079  1.00 91.39           N  
ATOM   1487  CA  LEU A 187      17.976 -33.471 -21.630  1.00 91.39           C  
ATOM   1488  C   LEU A 187      16.804 -34.296 -21.111  1.00 91.39           C  
ATOM   1489  O   LEU A 187      16.246 -33.994 -20.053  1.00 91.39           O  
ATOM   1490  CB  LEU A 187      17.509 -32.559 -22.769  1.00 91.39           C  
ATOM   1491  CG  LEU A 187      16.436 -31.528 -22.415  1.00 91.39           C  
ATOM   1492  CD1 LEU A 187      16.978 -30.527 -21.400  1.00 91.39           C  
ATOM   1493  CD2 LEU A 187      15.947 -30.814 -23.671  1.00 91.39           C  
ATOM   1494  N   GLU A 188      16.368 -35.338 -21.857  1.00 91.67           N  
ATOM   1495  CA  GLU A 188      15.280 -36.216 -21.434  1.00 91.67           C  
ATOM   1496  C   GLU A 188      15.616 -36.914 -20.119  1.00 91.67           C  
ATOM   1497  O   GLU A 188      14.753 -37.060 -19.249  1.00 91.67           O  
ATOM   1498  CB  GLU A 188      14.973 -37.253 -22.516  1.00 91.67           C  
ATOM   1499  CG  GLU A 188      13.696 -38.043 -22.265  1.00 91.67           C  
ATOM   1500  CD  GLU A 188      13.275 -38.895 -23.453  1.00 91.67           C  
ATOM   1501  OE1 GLU A 188      12.208 -39.547 -23.384  1.00 91.67           O  
ATOM   1502  OE2 GLU A 188      14.018 -38.910 -24.459  1.00 91.67           O1-
ATOM   1503  N   ARG A 189      16.822 -37.223 -19.997  1.00 93.20           N  
ATOM   1504  CA  ARG A 189      17.256 -37.876 -18.766  1.00 93.20           C  
ATOM   1505  C   ARG A 189      17.217 -36.906 -17.589  1.00 93.20           C  
ATOM   1506  O   ARG A 189      16.827 -37.282 -16.482  1.00 93.20           O  
ATOM   1507  CB  ARG A 189      18.667 -38.447 -18.929  1.00 93.20           C  
ATOM   1508  CG  ARG A 189      18.731 -39.689 -19.802  1.00 93.20           C  
ATOM   1509  CD  ARG A 189      20.150 -40.231 -19.908  1.00 93.20           C  
ATOM   1510  NE  ARG A 189      20.249 -41.292 -20.907  1.00 93.20           N  
ATOM   1511  CZ  ARG A 189      21.359 -41.968 -21.187  1.00 93.20           C  
ATOM   1512  NH1 ARG A 189      22.493 -41.706 -20.545  1.00 93.20           N1+
ATOM   1513  NH2 ARG A 189      21.338 -42.913 -22.115  1.00 93.20           N  
ATOM   1514  N   ALA A 190      17.725 -35.679 -17.791  1.00 93.19           N  
ATOM   1515  CA  ALA A 190      17.634 -34.645 -16.764  1.00 93.19           C  
ATOM   1516  C   ALA A 190      16.192 -34.457 -16.302  1.00 93.19           C  
ATOM   1517  O   ALA A 190      15.926 -34.349 -15.103  1.00 93.19           O  
ATOM   1518  CB  ALA A 190      18.199 -33.327 -17.284  1.00 93.19           C  
ATOM   1519  N   LEU A 191      15.296 -34.454 -17.227  1.00 92.43           N  
ATOM   1520  CA  LEU A 191      13.872 -34.303 -16.945  1.00 92.43           C  
ATOM   1521  C   LEU A 191      13.365 -35.452 -16.079  1.00 92.43           C  
ATOM   1522  O   LEU A 191      12.685 -35.224 -15.076  1.00 92.43           O  
ATOM   1523  CB  LEU A 191      13.071 -34.240 -18.248  1.00 92.43           C  
ATOM   1524  CG  LEU A 191      11.565 -34.007 -18.108  1.00 92.43           C  
ATOM   1525  CD1 LEU A 191      11.294 -32.609 -17.563  1.00 92.43           C  
ATOM   1526  CD2 LEU A 191      10.866 -34.210 -19.447  1.00 92.43           C  
ATOM   1527  N   ARG A 192      13.684 -36.694 -16.426  1.00 93.01           N  
ATOM   1528  CA  ARG A 192      13.229 -37.866 -15.686  1.00 93.01           C  
ATOM   1529  C   ARG A 192      13.786 -37.867 -14.266  1.00 93.01           C  
ATOM   1530  O   ARG A 192      13.054 -38.117 -13.306  1.00 93.01           O  
ATOM   1531  CB  ARG A 192      13.636 -39.151 -16.409  1.00 93.01           C  
ATOM   1532  CG  ARG A 192      12.835 -39.428 -17.672  1.00 93.01           C  
ATOM   1533  CD  ARG A 192      13.108 -40.821 -18.220  1.00 93.01           C  
ATOM   1534  NE  ARG A 192      14.442 -40.919 -18.804  1.00 93.01           N  
ATOM   1535  CZ  ARG A 192      14.816 -41.836 -19.692  1.00 93.01           C  
ATOM   1536  NH1 ARG A 192      13.958 -42.755 -20.119  1.00 93.01           N1+
ATOM   1537  NH2 ARG A 192      16.056 -41.833 -20.158  1.00 93.01           N  
ATOM   1538  N   VAL A 193      15.099 -37.525 -14.159  1.00 94.87           N  
ATOM   1539  CA  VAL A 193      15.754 -37.514 -12.856  1.00 94.87           C  
ATOM   1540  C   VAL A 193      15.151 -36.416 -11.983  1.00 94.87           C  
ATOM   1541  O   VAL A 193      14.939 -36.612 -10.784  1.00 94.87           O  
ATOM   1542  CB  VAL A 193      17.280 -37.310 -12.988  1.00 94.87           C  
ATOM   1543  CG1 VAL A 193      17.922 -37.123 -11.615  1.00 94.87           C  
ATOM   1544  CG2 VAL A 193      17.913 -38.492 -13.720  1.00 94.87           C  
ATOM   1545  N   ALA A 194      14.833 -35.254 -12.540  1.00 93.75           N  
ATOM   1546  CA  ALA A 194      14.198 -34.162 -11.807  1.00 93.75           C  
ATOM   1547  C   ALA A 194      12.816 -34.571 -11.302  1.00 93.75           C  
ATOM   1548  O   ALA A 194      12.468 -34.313 -10.149  1.00 93.75           O  
ATOM   1549  CB  ALA A 194      14.093 -32.920 -12.688  1.00 93.75           C  
ATOM   1550  N   GLU A 195      12.032 -35.234 -12.086  1.00 92.58           N  
ATOM   1551  CA  GLU A 195      10.702 -35.694 -11.698  1.00 92.58           C  
ATOM   1552  C   GLU A 195      10.781 -36.724 -10.574  1.00 92.58           C  
ATOM   1553  O   GLU A 195       9.992 -36.679  -9.628  1.00 92.58           O  
ATOM   1554  CB  GLU A 195       9.964 -36.284 -12.902  1.00 92.58           C  
ATOM   1555  CG  GLU A 195       9.477 -35.240 -13.896  1.00 92.58           C  
ATOM   1556  CD  GLU A 195       8.833 -35.845 -15.133  1.00 92.58           C  
ATOM   1557  OE1 GLU A 195       8.344 -35.083 -15.998  1.00 92.58           O  
ATOM   1558  OE2 GLU A 195       8.815 -37.092 -15.239  1.00 92.58           O1-
ATOM   1559  N   GLU A 196      11.626 -37.508 -10.855  1.00 94.98           N  
ATOM   1560  CA  GLU A 196      11.808 -38.531  -9.830  1.00 94.98           C  
ATOM   1561  C   GLU A 196      12.221 -37.910  -8.498  1.00 94.98           C  
ATOM   1562  O   GLU A 196      11.781 -38.356  -7.436  1.00 94.98           O  
ATOM   1563  CB  GLU A 196      12.849 -39.561 -10.276  1.00 94.98           C  
ATOM   1564  CG  GLU A 196      12.947 -40.773  -9.360  1.00 94.98           C  
ATOM   1565  CD  GLU A 196      13.874 -41.853  -9.892  1.00 94.98           C  
ATOM   1566  OE1 GLU A 196      13.998 -42.919  -9.246  1.00 94.98           O  
ATOM   1567  OE2 GLU A 196      14.483 -41.633 -10.963  1.00 94.98           O1-
ATOM   1568  N   ALA A 197      13.111 -36.945  -8.523  1.00 93.88           N  
ATOM   1569  CA  ALA A 197      13.532 -36.242  -7.314  1.00 93.88           C  
ATOM   1570  C   ALA A 197      12.335 -35.643  -6.582  1.00 93.88           C  
ATOM   1571  O   ALA A 197      12.273 -35.673  -5.351  1.00 93.88           O  
ATOM   1572  CB  ALA A 197      14.541 -35.150  -7.660  1.00 93.88           C  
ATOM   1573  N   ALA A 198      11.361 -35.070  -7.306  1.00 92.77           N  
ATOM   1574  CA  ALA A 198      10.146 -34.521  -6.709  1.00 92.77           C  
ATOM   1575  C   ALA A 198       9.351 -35.605  -5.986  1.00 92.77           C  
ATOM   1576  O   ALA A 198       8.865 -35.389  -4.874  1.00 92.77           O  
ATOM   1577  CB  ALA A 198       9.281 -33.855  -7.776  1.00 92.77           C  
ATOM   1578  N   ARG A 199       9.317 -36.812  -6.635  1.00 94.56           N  
ATOM   1579  CA  ARG A 199       8.602 -37.926  -6.021  1.00 94.56           C  
ATOM   1580  C   ARG A 199       9.295 -38.383  -4.742  1.00 94.56           C  
ATOM   1581  O   ARG A 199       8.640 -38.626  -3.726  1.00 94.56           O  
ATOM   1582  CB  ARG A 199       8.485 -39.095  -7.001  1.00 94.56           C  
ATOM   1583  CG  ARG A 199       7.488 -38.861  -8.125  1.00 94.56           C  
ATOM   1584  CD  ARG A 199       7.309 -40.101  -8.989  1.00 94.56           C  
ATOM   1585  NE  ARG A 199       7.591 -39.825 -10.394  1.00 94.56           N  
ATOM   1586  CZ  ARG A 199       7.661 -40.748 -11.349  1.00 94.56           C  
ATOM   1587  NH1 ARG A 199       7.472 -42.032 -11.066  1.00 94.56           N1+
ATOM   1588  NH2 ARG A 199       7.923 -40.386 -12.596  1.00 94.56           N  
ATOM   1589  N   LEU A 200      10.597 -38.482  -4.767  1.00 94.90           N  
ATOM   1590  CA  LEU A 200      11.388 -38.907  -3.618  1.00 94.90           C  
ATOM   1591  C   LEU A 200      11.288 -37.891  -2.484  1.00 94.90           C  
ATOM   1592  O   LEU A 200      11.224 -38.268  -1.312  1.00 94.90           O  
ATOM   1593  CB  LEU A 200      12.852 -39.102  -4.017  1.00 94.90           C  
ATOM   1594  CG  LEU A 200      13.144 -40.250  -4.985  1.00 94.90           C  
ATOM   1595  CD1 LEU A 200      14.620 -40.256  -5.371  1.00 94.90           C  
ATOM   1596  CD2 LEU A 200      12.742 -41.585  -4.368  1.00 94.90           C  
ATOM   1597  N   ALA A 201      11.258 -36.620  -2.824  1.00 94.26           N  
ATOM   1598  CA  ALA A 201      11.108 -35.570  -1.821  1.00 94.26           C  
ATOM   1599  C   ALA A 201       9.782 -35.707  -1.078  1.00 94.26           C  
ATOM   1600  O   ALA A 201       9.709 -35.451   0.127  1.00 94.26           O  
ATOM   1601  CB  ALA A 201      11.210 -34.192  -2.472  1.00 94.26           C  
ATOM   1602  N   LYS A 202       8.811 -36.166  -1.720  1.00 94.09           N  
ATOM   1603  CA  LYS A 202       7.516 -36.416  -1.094  1.00 94.09           C  
ATOM   1604  C   LYS A 202       7.611 -37.536  -0.062  1.00 94.09           C  
ATOM   1605  O   LYS A 202       7.029 -37.441   1.020  1.00 94.09           O  
ATOM   1606  CB  LYS A 202       6.468 -36.766  -2.151  1.00 94.09           C  
ATOM   1607  CG  LYS A 202       5.055 -36.904  -1.600  1.00 94.09           C  
ATOM   1608  CD  LYS A 202       4.061 -37.264  -2.696  1.00 94.09           C  
ATOM   1609  CE  LYS A 202       2.664 -37.486  -2.133  1.00 94.09           C  
ATOM   1610  NZ  LYS A 202       1.697 -37.895  -3.195  1.00 94.09           N1+
ATOM   1611  N   ARG A 203       8.253 -38.456  -0.447  1.00 94.85           N  
ATOM   1612  CA  ARG A 203       8.437 -39.569   0.478  1.00 94.85           C  
ATOM   1613  C   ARG A 203       9.172 -39.120   1.737  1.00 94.85           C  
ATOM   1614  O   ARG A 203       8.842 -39.553   2.843  1.00 94.85           O  
ATOM   1615  CB  ARG A 203       9.203 -40.709  -0.197  1.00 94.85           C  
ATOM   1616  CG  ARG A 203       8.399 -41.449  -1.254  1.00 94.85           C  
ATOM   1617  CD  ARG A 203       9.282 -42.355  -2.102  1.00 94.85           C  
ATOM   1618  NE  ARG A 203       9.921 -43.392  -1.296  1.00 94.85           N  
ATOM   1619  CZ  ARG A 203      10.890 -44.195  -1.724  1.00 94.85           C  
ATOM   1620  NH1 ARG A 203      11.354 -44.097  -2.966  1.00 94.85           N1+
ATOM   1621  NH2 ARG A 203      11.400 -45.104  -0.907  1.00 94.85           N  
ATOM   1622  N   VAL A 204      10.161 -38.262   1.569  1.00 94.04           N  
ATOM   1623  CA  VAL A 204      10.903 -37.721   2.702  1.00 94.04           C  
ATOM   1624  C   VAL A 204       9.971 -36.889   3.581  1.00 94.04           C  
ATOM   1625  O   VAL A 204      10.052 -36.947   4.810  1.00 94.04           O  
ATOM   1626  CB  VAL A 204      12.103 -36.864   2.238  1.00 94.04           C  
ATOM   1627  CG1 VAL A 204      12.753 -36.157   3.426  1.00 94.04           C  
ATOM   1628  CG2 VAL A 204      13.124 -37.732   1.504  1.00 94.04           C  
ATOM   1629  N   LEU A 205       9.073 -36.138   2.954  1.00 93.49           N  
ATOM   1630  CA  LEU A 205       8.087 -35.358   3.692  1.00 93.49           C  
ATOM   1631  C   LEU A 205       7.223 -36.263   4.566  1.00 93.49           C  
ATOM   1632  O   LEU A 205       7.001 -35.966   5.742  1.00 93.49           O  
ATOM   1633  CB  LEU A 205       7.202 -34.563   2.730  1.00 93.49           C  
ATOM   1634  CG  LEU A 205       6.020 -33.818   3.353  1.00 93.49           C  
ATOM   1635  CD1 LEU A 205       6.518 -32.673   4.228  1.00 93.49           C  
ATOM   1636  CD2 LEU A 205       5.081 -33.302   2.269  1.00 93.49           C  
ATOM   1637  N   GLU A 206       6.835 -37.401   3.940  1.00 94.12           N  
ATOM   1638  CA  GLU A 206       5.999 -38.345   4.676  1.00 94.12           C  
ATOM   1639  C   GLU A 206       6.739 -38.911   5.884  1.00 94.12           C  
ATOM   1640  O   GLU A 206       6.166 -39.030   6.970  1.00 94.12           O  
ATOM   1641  CB  GLU A 206       5.537 -39.481   3.762  1.00 94.12           C  
ATOM   1642  CG  GLU A 206       4.558 -39.044   2.682  1.00 94.12           C  
ATOM   1643  CD  GLU A 206       4.282 -40.125   1.648  1.00 94.12           C  
ATOM   1644  OE1 GLU A 206       3.476 -39.886   0.721  1.00 94.12           O  
ATOM   1645  OE2 GLU A 206       4.876 -41.220   1.768  1.00 94.12           O1-
ATOM   1646  N   LEU A 207       7.944 -39.226   5.656  1.00 94.06           N  
ATOM   1647  CA  LEU A 207       8.787 -39.729   6.736  1.00 94.06           C  
ATOM   1648  C   LEU A 207       8.946 -38.683   7.834  1.00 94.06           C  
ATOM   1649  O   LEU A 207       8.809 -38.994   9.020  1.00 94.06           O  
ATOM   1650  CB  LEU A 207      10.161 -40.136   6.200  1.00 94.06           C  
ATOM   1651  CG  LEU A 207      11.153 -40.687   7.225  1.00 94.06           C  
ATOM   1652  CD1 LEU A 207      10.583 -41.930   7.900  1.00 94.06           C  
ATOM   1653  CD2 LEU A 207      12.491 -40.998   6.561  1.00 94.06           C  
ATOM   1654  N   ALA A 208       9.215 -37.424   7.404  1.00 92.05           N  
ATOM   1655  CA  ALA A 208       9.382 -36.326   8.354  1.00 92.05           C  
ATOM   1656  C   ALA A 208       8.104 -36.093   9.154  1.00 92.05           C  
ATOM   1657  O   ALA A 208       8.157 -35.820  10.355  1.00 92.05           O  
ATOM   1658  CB  ALA A 208       9.790 -35.049   7.624  1.00 92.05           C  
ATOM   1659  N   GLU A 209       6.964 -36.246   8.559  1.00 91.62           N  
ATOM   1660  CA  GLU A 209       5.680 -36.070   9.231  1.00 91.62           C  
ATOM   1661  C   GLU A 209       5.474 -37.128  10.311  1.00 91.62           C  
ATOM   1662  O   GLU A 209       5.005 -36.819  11.409  1.00 91.62           O  
ATOM   1663  CB  GLU A 209       4.532 -36.119   8.220  1.00 91.62           C  
ATOM   1664  CG  GLU A 209       4.423 -34.873   7.353  1.00 91.62           C  
ATOM   1665  CD  GLU A 209       3.333 -34.971   6.297  1.00 91.62           C  
ATOM   1666  OE1 GLU A 209       2.974 -33.931   5.697  1.00 91.62           O  
ATOM   1667  OE2 GLU A 209       2.834 -36.095   6.069  1.00 91.62           O1-
ATOM   1668  N   LYS A 210       5.828 -38.369   9.990  1.00 90.87           N  
ATOM   1669  CA  LYS A 210       5.694 -39.460  10.952  1.00 90.87           C  
ATOM   1670  C   LYS A 210       6.600 -39.242  12.160  1.00 90.87           C  
ATOM   1671  O   LYS A 210       6.226 -39.561  13.290  1.00 90.87           O  
ATOM   1672  CB  LYS A 210       6.013 -40.801  10.291  1.00 90.87           C  
ATOM   1673  CG  LYS A 210       4.955 -41.271   9.304  1.00 90.87           C  
ATOM   1674  CD  LYS A 210       5.323 -42.616   8.688  1.00 90.87           C  
ATOM   1675  CE  LYS A 210       4.306 -43.050   7.643  1.00 90.87           C  
ATOM   1676  NZ  LYS A 210       4.702 -44.330   6.982  1.00 90.87           N1+
ATOM   1677  N   GLN A 211       7.676 -38.513  11.920  1.00 88.75           N  
ATOM   1678  CA  GLN A 211       8.663 -38.292  12.973  1.00 88.75           C  
ATOM   1679  C   GLN A 211       8.370 -37.006  13.739  1.00 88.75           C  
ATOM   1680  O   GLN A 211       9.008 -36.724  14.756  1.00 88.75           O  
ATOM   1681  CB  GLN A 211      10.074 -38.244  12.385  1.00 88.75           C  
ATOM   1682  CG  GLN A 211      10.563 -39.582  11.848  1.00 88.75           C  
ATOM   1683  CD  GLN A 211      11.948 -39.498  11.236  1.00 88.75           C  
ATOM   1684  NE2 GLN A 211      12.452 -40.627  10.750  1.00 88.75           N  
ATOM   1685  OE1 GLN A 211      12.562 -38.427  11.200  1.00 88.75           O  
ATOM   1686  N   GLY A 212       7.441 -36.237  13.202  1.00 88.31           N  
ATOM   1687  CA  GLY A 212       7.079 -34.981  13.838  1.00 88.31           C  
ATOM   1688  C   GLY A 212       8.138 -33.907  13.686  1.00 88.31           C  
ATOM   1689  O   GLY A 212       8.385 -33.135  14.616  1.00 88.31           O  
ATOM   1690  N   ASP A 213       8.904 -33.989  12.568  1.00 89.55           N  
ATOM   1691  CA  ASP A 213       9.965 -33.021  12.313  1.00 89.55           C  
ATOM   1692  C   ASP A 213       9.547 -32.017  11.240  1.00 89.55           C  
ATOM   1693  O   ASP A 213       9.791 -32.234  10.051  1.00 89.55           O  
ATOM   1694  CB  ASP A 213      11.254 -33.732  11.893  1.00 89.55           C  
ATOM   1695  CG  ASP A 213      12.468 -32.822  11.915  1.00 89.55           C  
ATOM   1696  OD1 ASP A 213      12.302 -31.582  11.900  1.00 89.55           O  
ATOM   1697  OD2 ASP A 213      13.602 -33.348  11.945  1.00 89.55           O1-
ATOM   1698  N   PRO A 214       8.865 -30.898  11.623  1.00 86.90           N  
ATOM   1699  CA  PRO A 214       8.365 -29.924  10.650  1.00 86.90           C  
ATOM   1700  C   PRO A 214       9.485 -29.246   9.865  1.00 86.90           C  
ATOM   1701  O   PRO A 214       9.282 -28.843   8.717  1.00 86.90           O  
ATOM   1702  CB  PRO A 214       7.617 -28.910  11.519  1.00 86.90           C  
ATOM   1703  CG  PRO A 214       8.168 -29.105  12.895  1.00 86.90           C  
ATOM   1704  CD  PRO A 214       8.606 -30.534  13.034  1.00 86.90           C  
ATOM   1705  N   GLU A 215      10.714 -29.161  10.489  1.00 91.25           N  
ATOM   1706  CA  GLU A 215      11.830 -28.518   9.801  1.00 91.25           C  
ATOM   1707  C   GLU A 215      12.273 -29.333   8.590  1.00 91.25           C  
ATOM   1708  O   GLU A 215      12.478 -28.783   7.506  1.00 91.25           O  
ATOM   1709  CB  GLU A 215      13.006 -28.314  10.759  1.00 91.25           C  
ATOM   1710  CG  GLU A 215      14.124 -27.456  10.185  1.00 91.25           C  
ATOM   1711  CD  GLU A 215      13.732 -25.997  10.008  1.00 91.25           C  
ATOM   1712  OE1 GLU A 215      14.388 -25.283   9.217  1.00 91.25           O  
ATOM   1713  OE2 GLU A 215      12.760 -25.566  10.668  1.00 91.25           O1-
ATOM   1714  N   VAL A 216      12.446 -30.617   8.778  1.00 91.94           N  
ATOM   1715  CA  VAL A 216      12.829 -31.489   7.672  1.00 91.94           C  
ATOM   1716  C   VAL A 216      11.705 -31.538   6.639  1.00 91.94           C  
ATOM   1717  O   VAL A 216      11.961 -31.540   5.433  1.00 91.94           O  
ATOM   1718  CB  VAL A 216      13.163 -32.916   8.163  1.00 91.94           C  
ATOM   1719  CG1 VAL A 216      13.424 -33.847   6.981  1.00 91.94           C  
ATOM   1720  CG2 VAL A 216      14.366 -32.888   9.103  1.00 91.94           C  
ATOM   1721  N   ALA A 217      10.416 -31.532   7.094  1.00 93.23           N  
ATOM   1722  CA  ALA A 217       9.268 -31.499   6.190  1.00 93.23           C  
ATOM   1723  C   ALA A 217       9.297 -30.252   5.312  1.00 93.23           C  
ATOM   1724  O   ALA A 217       9.062 -30.330   4.104  1.00 93.23           O  
ATOM   1725  CB  ALA A 217       7.965 -31.559   6.984  1.00 93.23           C  
ATOM   1726  N   LEU A 218       9.572 -29.107   5.929  1.00 94.32           N  
ATOM   1727  CA  LEU A 218       9.632 -27.844   5.202  1.00 94.32           C  
ATOM   1728  C   LEU A 218      10.738 -27.874   4.152  1.00 94.32           C  
ATOM   1729  O   LEU A 218      10.525 -27.472   3.007  1.00 94.32           O  
ATOM   1730  CB  LEU A 218       9.860 -26.679   6.168  1.00 94.32           C  
ATOM   1731  CG  LEU A 218       9.953 -25.287   5.541  1.00 94.32           C  
ATOM   1732  CD1 LEU A 218       8.638 -24.925   4.857  1.00 94.32           C  
ATOM   1733  CD2 LEU A 218      10.314 -24.247   6.597  1.00 94.32           C  
ATOM   1734  N   ARG A 219      11.917 -28.402   4.475  1.00 96.22           N  
ATOM   1735  CA  ARG A 219      13.035 -28.467   3.540  1.00 96.22           C  
ATOM   1736  C   ARG A 219      12.738 -29.432   2.397  1.00 96.22           C  
ATOM   1737  O   ARG A 219      13.186 -29.222   1.268  1.00 96.22           O  
ATOM   1738  CB  ARG A 219      14.317 -28.888   4.262  1.00 96.22           C  
ATOM   1739  CG  ARG A 219      14.907 -27.806   5.152  1.00 96.22           C  
ATOM   1740  CD  ARG A 219      16.290 -28.187   5.661  1.00 96.22           C  
ATOM   1741  NE  ARG A 219      16.233 -29.319   6.582  1.00 96.22           N  
ATOM   1742  CZ  ARG A 219      17.292 -29.897   7.139  1.00 96.22           C  
ATOM   1743  NH1 ARG A 219      18.520 -29.460   6.878  1.00 96.22           N1+
ATOM   1744  NH2 ARG A 219      17.126 -30.921   7.964  1.00 96.22           N  
ATOM   1745  N   ALA A 220      12.053 -30.495   2.742  1.00 95.01           N  
ATOM   1746  CA  ALA A 220      11.627 -31.406   1.683  1.00 95.01           C  
ATOM   1747  C   ALA A 220      10.745 -30.689   0.664  1.00 95.01           C  
ATOM   1748  O   ALA A 220      10.891 -30.892  -0.544  1.00 95.01           O  
ATOM   1749  CB  ALA A 220      10.885 -32.601   2.275  1.00 95.01           C  
ATOM   1750  N   VAL A 221       9.819 -29.827   1.134  1.00 93.88           N  
ATOM   1751  CA  VAL A 221       8.952 -29.056   0.249  1.00 93.88           C  
ATOM   1752  C   VAL A 221       9.789 -28.066  -0.559  1.00 93.88           C  
ATOM   1753  O   VAL A 221       9.565 -27.889  -1.759  1.00 93.88           O  
ATOM   1754  CB  VAL A 221       7.856 -28.306   1.039  1.00 93.88           C  
ATOM   1755  CG1 VAL A 221       7.005 -27.450   0.103  1.00 93.88           C  
ATOM   1756  CG2 VAL A 221       6.981 -29.296   1.806  1.00 93.88           C  
ATOM   1757  N   GLU A 222      10.793 -27.438   0.138  1.00 96.25           N  
ATOM   1758  CA  GLU A 222      11.683 -26.518  -0.566  1.00 96.25           C  
ATOM   1759  C   GLU A 222      12.387 -27.212  -1.727  1.00 96.25           C  
ATOM   1760  O   GLU A 222      12.582 -26.615  -2.788  1.00 96.25           O  
ATOM   1761  CB  GLU A 222      12.715 -25.927   0.399  1.00 96.25           C  
ATOM   1762  CG  GLU A 222      12.137 -24.903   1.365  1.00 96.25           C  
ATOM   1763  CD  GLU A 222      13.143 -24.419   2.398  1.00 96.25           C  
ATOM   1764  OE1 GLU A 222      12.808 -23.509   3.190  1.00 96.25           O  
ATOM   1765  OE2 GLU A 222      14.273 -24.953   2.414  1.00 96.25           O1-
ATOM   1766  N   LEU A 223      12.745 -28.488  -1.473  1.00 96.02           N  
ATOM   1767  CA  LEU A 223      13.389 -29.266  -2.527  1.00 96.02           C  
ATOM   1768  C   LEU A 223      12.436 -29.491  -3.696  1.00 96.02           C  
ATOM   1769  O   LEU A 223      12.846 -29.430  -4.857  1.00 96.02           O  
ATOM   1770  CB  LEU A 223      13.872 -30.612  -1.980  1.00 96.02           C  
ATOM   1771  CG  LEU A 223      14.794 -31.422  -2.893  1.00 96.02           C  
ATOM   1772  CD1 LEU A 223      16.069 -30.640  -3.188  1.00 96.02           C  
ATOM   1773  CD2 LEU A 223      15.123 -32.770  -2.259  1.00 96.02           C  
ATOM   1774  N   VAL A 224      11.154 -29.734  -3.420  1.00 94.86           N  
ATOM   1775  CA  VAL A 224      10.157 -29.898  -4.472  1.00 94.86           C  
ATOM   1776  C   VAL A 224      10.042 -28.608  -5.280  1.00 94.86           C  
ATOM   1777  O   VAL A 224       9.928 -28.646  -6.509  1.00 94.86           O  
ATOM   1778  CB  VAL A 224       8.779 -30.289  -3.892  1.00 94.86           C  
ATOM   1779  CG1 VAL A 224       7.736 -30.395  -5.003  1.00 94.86           C  
ATOM   1780  CG2 VAL A 224       8.878 -31.604  -3.122  1.00 94.86           C  
ATOM   1781  N   VAL A 225      10.076 -27.448  -4.611  1.00 93.81           N  
ATOM   1782  CA  VAL A 225      10.031 -26.153  -5.282  1.00 93.81           C  
ATOM   1783  C   VAL A 225      11.238 -26.008  -6.207  1.00 93.81           C  
ATOM   1784  O   VAL A 225      11.099 -25.582  -7.356  1.00 93.81           O  
ATOM   1785  CB  VAL A 225       9.993 -24.988  -4.268  1.00 93.81           C  
ATOM   1786  CG1 VAL A 225      10.073 -23.642  -4.987  1.00 93.81           C  
ATOM   1787  CG2 VAL A 225       8.730 -25.067  -3.413  1.00 93.81           C  
ATOM   1788  N   ARG A 226      12.434 -26.351  -5.698  1.00 96.01           N  
ATOM   1789  CA  ARG A 226      13.648 -26.272  -6.504  1.00 96.01           C  
ATOM   1790  C   ARG A 226      13.536 -27.144  -7.750  1.00 96.01           C  
ATOM   1791  O   ARG A 226      13.987 -26.755  -8.829  1.00 96.01           O  
ATOM   1792  CB  ARG A 226      14.869 -26.689  -5.680  1.00 96.01           C  
ATOM   1793  CG  ARG A 226      15.340 -25.629  -4.697  1.00 96.01           C  
ATOM   1794  CD  ARG A 226      16.621 -26.047  -3.988  1.00 96.01           C  
ATOM   1795  NE  ARG A 226      16.351 -26.971  -2.890  1.00 96.01           N  
ATOM   1796  CZ  ARG A 226      17.280 -27.490  -2.092  1.00 96.01           C  
ATOM   1797  NH1 ARG A 226      18.563 -27.186  -2.256  1.00 96.01           N1+
ATOM   1798  NH2 ARG A 226      16.926 -28.321  -1.122  1.00 96.01           N  
ATOM   1799  N   VAL A 227      12.937 -28.290  -7.570  1.00 95.40           N  
ATOM   1800  CA  VAL A 227      12.733 -29.191  -8.699  1.00 95.40           C  
ATOM   1801  C   VAL A 227      11.797 -28.540  -9.716  1.00 95.40           C  
ATOM   1802  O   VAL A 227      12.024 -28.630 -10.924  1.00 95.40           O  
ATOM   1803  CB  VAL A 227      12.162 -30.551  -8.243  1.00 95.40           C  
ATOM   1804  CG1 VAL A 227      11.718 -31.382  -9.447  1.00 95.40           C  
ATOM   1805  CG2 VAL A 227      13.197 -31.314  -7.418  1.00 95.40           C  
ATOM   1806  N   ALA A 228      10.707 -27.924  -9.283  1.00 92.28           N  
ATOM   1807  CA  ALA A 228       9.799 -27.202 -10.170  1.00 92.28           C  
ATOM   1808  C   ALA A 228      10.542 -26.122 -10.952  1.00 92.28           C  
ATOM   1809  O   ALA A 228      10.333 -25.966 -12.158  1.00 92.28           O  
ATOM   1810  CB  ALA A 228       8.653 -26.584  -9.372  1.00 92.28           C  
ATOM   1811  N   GLU A 229      11.372 -25.479 -10.283  1.00 95.26           N  
ATOM   1812  CA  GLU A 229      12.160 -24.447 -10.950  1.00 95.26           C  
ATOM   1813  C   GLU A 229      13.093 -25.052 -11.994  1.00 95.26           C  
ATOM   1814  O   GLU A 229      13.277 -24.486 -13.074  1.00 95.26           O  
ATOM   1815  CB  GLU A 229      12.966 -23.641  -9.928  1.00 95.26           C  
ATOM   1816  CG  GLU A 229      12.122 -22.700  -9.082  1.00 95.26           C  
ATOM   1817  CD  GLU A 229      12.918 -21.990  -7.998  1.00 95.26           C  
ATOM   1818  OE1 GLU A 229      12.370 -21.073  -7.345  1.00 95.26           O  
ATOM   1819  OE2 GLU A 229      14.099 -22.354  -7.801  1.00 95.26           O1-
ATOM   1820  N   LEU A 230      13.766 -26.142 -11.582  1.00 95.14           N  
ATOM   1821  CA  LEU A 230      14.641 -26.839 -12.518  1.00 95.14           C  
ATOM   1822  C   LEU A 230      13.870 -27.280 -13.758  1.00 95.14           C  
ATOM   1823  O   LEU A 230      14.334 -27.089 -14.883  1.00 95.14           O  
ATOM   1824  CB  LEU A 230      15.287 -28.054 -11.846  1.00 95.14           C  
ATOM   1825  CG  LEU A 230      16.199 -28.910 -12.725  1.00 95.14           C  
ATOM   1826  CD1 LEU A 230      17.336 -28.065 -13.292  1.00 95.14           C  
ATOM   1827  CD2 LEU A 230      16.748 -30.092 -11.934  1.00 95.14           C  
ATOM   1828  N   LEU A 231      12.655 -27.769 -13.608  1.00 93.98           N  
ATOM   1829  CA  LEU A 231      11.825 -28.201 -14.727  1.00 93.98           C  
ATOM   1830  C   LEU A 231      11.439 -27.016 -15.607  1.00 93.98           C  
ATOM   1831  O   LEU A 231      11.373 -27.142 -16.831  1.00 93.98           O  
ATOM   1832  CB  LEU A 231      10.564 -28.906 -14.218  1.00 93.98           C  
ATOM   1833  CG  LEU A 231      10.761 -30.305 -13.633  1.00 93.98           C  
ATOM   1834  CD1 LEU A 231       9.474 -30.790 -12.975  1.00 93.98           C  
ATOM   1835  CD2 LEU A 231      11.214 -31.280 -14.715  1.00 93.98           C  
ATOM   1836  N   LEU A 232      11.103 -26.001 -14.945  1.00 91.30           N  
ATOM   1837  CA  LEU A 232      10.810 -24.786 -15.696  1.00 91.30           C  
ATOM   1838  C   LEU A 232      12.002 -24.377 -16.555  1.00 91.30           C  
ATOM   1839  O   LEU A 232      11.840 -24.040 -17.730  1.00 91.30           O  
ATOM   1840  CB  LEU A 232      10.435 -23.645 -14.747  1.00 91.30           C  
ATOM   1841  CG  LEU A 232      10.153 -22.289 -15.394  1.00 91.30           C  
ATOM   1842  CD1 LEU A 232       9.022 -22.411 -16.410  1.00 91.30           C  
ATOM   1843  CD2 LEU A 232       9.814 -21.249 -14.332  1.00 91.30           C  
ATOM   1844  N   ARG A 233      13.221 -24.413 -15.981  1.00 93.38           N  
ATOM   1845  CA  ARG A 233      14.430 -24.096 -16.734  1.00 93.38           C  
ATOM   1846  C   ARG A 233      14.621 -25.063 -17.897  1.00 93.38           C  
ATOM   1847  O   ARG A 233      15.007 -24.655 -18.994  1.00 93.38           O  
ATOM   1848  CB  ARG A 233      15.656 -24.128 -15.819  1.00 93.38           C  
ATOM   1849  CG  ARG A 233      15.787 -22.907 -14.921  1.00 93.38           C  
ATOM   1850  CD  ARG A 233      17.140 -22.863 -14.225  1.00 93.38           C  
ATOM   1851  NE  ARG A 233      17.294 -23.960 -13.275  1.00 93.38           N  
ATOM   1852  CZ  ARG A 233      18.400 -24.213 -12.580  1.00 93.38           C  
ATOM   1853  NH1 ARG A 233      19.476 -23.446 -12.718  1.00 93.38           N1+
ATOM   1854  NH2 ARG A 233      18.431 -25.239 -11.744  1.00 93.38           N  
ATOM   1855  N   ILE A 234      14.427 -26.330 -17.651  1.00 90.85           N  
ATOM   1856  CA  ILE A 234      14.524 -27.341 -18.699  1.00 90.85           C  
ATOM   1857  C   ILE A 234      13.534 -27.022 -19.817  1.00 90.85           C  
ATOM   1858  O   ILE A 234      13.880 -27.086 -20.999  1.00 90.85           O  
ATOM   1859  CB  ILE A 234      14.266 -28.758 -18.142  1.00 90.85           C  
ATOM   1860  CG1 ILE A 234      15.392 -29.172 -17.189  1.00 90.85           C  
ATOM   1861  CG2 ILE A 234      14.116 -29.768 -19.284  1.00 90.85           C  
ATOM   1862  CD1 ILE A 234      15.129 -30.475 -16.447  1.00 90.85           C  
ATOM   1863  N   ALA A 235      12.293 -26.638 -19.463  1.00 86.57           N  
ATOM   1864  CA  ALA A 235      11.250 -26.289 -20.423  1.00 86.57           C  
ATOM   1865  C   ALA A 235      11.673 -25.106 -21.289  1.00 86.57           C  
ATOM   1866  O   ALA A 235      11.464 -25.111 -22.503  1.00 86.57           O  
ATOM   1867  CB  ALA A 235       9.943 -25.974 -19.698  1.00 86.57           C  
ATOM   1868  N   LYS A 236      12.348 -24.203 -20.722  1.00 86.84           N  
ATOM   1869  CA  LYS A 236      12.776 -23.013 -21.452  1.00 86.84           C  
ATOM   1870  C   LYS A 236      13.896 -23.346 -22.436  1.00 86.84           C  
ATOM   1871  O   LYS A 236      13.890 -22.872 -23.575  1.00 86.84           O  
ATOM   1872  CB  LYS A 236      13.238 -21.925 -20.482  1.00 86.84           C  
ATOM   1873  CG  LYS A 236      12.102 -21.228 -19.748  1.00 86.84           C  
ATOM   1874  CD  LYS A 236      12.614 -20.086 -18.880  1.00 86.84           C  
ATOM   1875  CE  LYS A 236      11.473 -19.352 -18.188  1.00 86.84           C  
ATOM   1876  NZ  LYS A 236      11.971 -18.227 -17.343  1.00 86.84           N1+
ATOM   1877  N   GLU A 237      14.633 -24.188 -21.952  1.00 85.75           N  
ATOM   1878  CA  GLU A 237      15.788 -24.522 -22.780  1.00 85.75           C  
ATOM   1879  C   GLU A 237      15.397 -25.454 -23.923  1.00 85.75           C  
ATOM   1880  O   GLU A 237      15.954 -25.367 -25.020  1.00 85.75           O  
ATOM   1881  CB  GLU A 237      16.890 -25.164 -21.933  1.00 85.75           C  
ATOM   1882  CG  GLU A 237      17.562 -24.200 -20.966  1.00 85.75           C  
ATOM   1883  CD  GLU A 237      18.778 -24.795 -20.275  1.00 85.75           C  
ATOM   1884  OE1 GLU A 237      19.426 -24.088 -19.470  1.00 85.75           O  
ATOM   1885  OE2 GLU A 237      19.087 -25.979 -20.539  1.00 85.75           O1-
ATOM   1886  N   SER A 238      14.461 -26.279 -23.732  1.00 83.12           N  
ATOM   1887  CA  SER A 238      14.077 -27.281 -24.722  1.00 83.12           C  
ATOM   1888  C   SER A 238      12.919 -26.792 -25.584  1.00 83.12           C  
ATOM   1889  O   SER A 238      12.681 -27.321 -26.672  1.00 83.12           O  
ATOM   1890  CB  SER A 238      13.693 -28.593 -24.035  1.00 83.12           C  
ATOM   1891  OG  SER A 238      12.509 -28.434 -23.274  1.00 83.12           O  
ATOM   1892  N   GLY A 239      12.189 -25.704 -25.202  1.00 78.94           N  
ATOM   1893  CA  GLY A 239      10.955 -25.278 -25.843  1.00 78.94           C  
ATOM   1894  C   GLY A 239       9.829 -26.283 -25.694  1.00 78.94           C  
ATOM   1895  O   GLY A 239       8.897 -26.303 -26.501  1.00 78.94           O  
ATOM   1896  N   SER A 240       9.951 -27.172 -24.711  1.00 76.48           N  
ATOM   1897  CA  SER A 240       8.986 -28.254 -24.543  1.00 76.48           C  
ATOM   1898  C   SER A 240       7.790 -27.804 -23.712  1.00 76.48           C  
ATOM   1899  O   SER A 240       7.943 -27.423 -22.550  1.00 76.48           O  
ATOM   1900  CB  SER A 240       9.648 -29.466 -23.886  1.00 76.48           C  
ATOM   1901  OG  SER A 240       8.677 -30.426 -23.508  1.00 76.48           O  
ATOM   1902  N   SER A 241       6.631 -27.733 -24.350  1.00 73.40           N  
ATOM   1903  CA  SER A 241       5.387 -27.448 -23.641  1.00 73.40           C  
ATOM   1904  C   SER A 241       5.102 -28.507 -22.580  1.00 73.40           C  
ATOM   1905  O   SER A 241       4.551 -28.199 -21.522  1.00 73.40           O  
ATOM   1906  CB  SER A 241       4.217 -27.368 -24.621  1.00 73.40           C  
ATOM   1907  OG  SER A 241       4.046 -28.598 -25.303  1.00 73.40           O  
ATOM   1908  N   GLU A 242       5.526 -29.740 -22.867  1.00 79.13           N  
ATOM   1909  CA  GLU A 242       5.333 -30.843 -21.932  1.00 79.13           C  
ATOM   1910  C   GLU A 242       6.096 -30.604 -20.631  1.00 79.13           C  
ATOM   1911  O   GLU A 242       5.569 -30.846 -19.543  1.00 79.13           O  
ATOM   1912  CB  GLU A 242       5.772 -32.167 -22.563  1.00 79.13           C  
ATOM   1913  CG  GLU A 242       5.436 -33.390 -21.723  1.00 79.13           C  
ATOM   1914  CD  GLU A 242       5.864 -34.698 -22.370  1.00 79.13           C  
ATOM   1915  OE1 GLU A 242       5.702 -35.768 -21.741  1.00 79.13           O  
ATOM   1916  OE2 GLU A 242       6.369 -34.652 -23.514  1.00 79.13           O1-
ATOM   1917  N   ALA A 243       7.380 -30.151 -20.709  1.00 81.02           N  
ATOM   1918  CA  ALA A 243       8.193 -29.840 -19.536  1.00 81.02           C  
ATOM   1919  C   ALA A 243       7.564 -28.717 -18.715  1.00 81.02           C  
ATOM   1920  O   ALA A 243       7.606 -28.743 -17.483  1.00 81.02           O  
ATOM   1921  CB  ALA A 243       9.610 -29.459 -19.956  1.00 81.02           C  
ATOM   1922  N   LEU A 244       6.950 -27.790 -19.433  1.00 80.29           N  
ATOM   1923  CA  LEU A 244       6.260 -26.690 -18.769  1.00 80.29           C  
ATOM   1924  C   LEU A 244       5.066 -27.199 -17.969  1.00 80.29           C  
ATOM   1925  O   LEU A 244       4.851 -26.779 -16.830  1.00 80.29           O  
ATOM   1926  CB  LEU A 244       5.798 -25.651 -19.794  1.00 80.29           C  
ATOM   1927  CG  LEU A 244       5.228 -24.349 -19.228  1.00 80.29           C  
ATOM   1928  CD1 LEU A 244       6.303 -23.588 -18.462  1.00 80.29           C  
ATOM   1929  CD2 LEU A 244       4.650 -23.488 -20.347  1.00 80.29           C  
ATOM   1930  N   THR A 245       4.288 -28.082 -18.560  1.00 77.95           N  
ATOM   1931  CA  THR A 245       3.148 -28.676 -17.870  1.00 77.95           C  
ATOM   1932  C   THR A 245       3.605 -29.447 -16.635  1.00 77.95           C  
ATOM   1933  O   THR A 245       2.988 -29.349 -15.572  1.00 77.95           O  
ATOM   1934  CB  THR A 245       2.358 -29.613 -18.801  1.00 77.95           C  
ATOM   1935  CG2 THR A 245       1.174 -30.242 -18.073  1.00 77.95           C  
ATOM   1936  OG1 THR A 245       1.872 -28.866 -19.923  1.00 77.95           O  
ATOM   1937  N   ARG A 246       4.653 -30.094 -16.775  1.00 85.69           N  
ATOM   1938  CA  ARG A 246       5.183 -30.875 -15.661  1.00 85.69           C  
ATOM   1939  C   ARG A 246       5.683 -29.965 -14.544  1.00 85.69           C  
ATOM   1940  O   ARG A 246       5.475 -30.252 -13.363  1.00 85.69           O  
ATOM   1941  CB  ARG A 246       6.314 -31.790 -16.136  1.00 85.69           C  
ATOM   1942  CG  ARG A 246       5.844 -32.951 -16.999  1.00 85.69           C  
ATOM   1943  CD  ARG A 246       7.003 -33.843 -17.422  1.00 85.69           C  
ATOM   1944  NE  ARG A 246       6.609 -34.775 -18.476  1.00 85.69           N  
ATOM   1945  CZ  ARG A 246       7.432 -35.628 -19.079  1.00 85.69           C  
ATOM   1946  NH1 ARG A 246       8.716 -35.685 -18.743  1.00 85.69           N1+
ATOM   1947  NH2 ARG A 246       6.968 -36.431 -20.025  1.00 85.69           N  
ATOM   1948  N   ALA A 247       6.450 -28.903 -14.916  1.00 84.21           N  
ATOM   1949  CA  ALA A 247       6.878 -27.912 -13.933  1.00 84.21           C  
ATOM   1950  C   ALA A 247       5.686 -27.357 -13.157  1.00 84.21           C  
ATOM   1951  O   ALA A 247       5.751 -27.200 -11.936  1.00 84.21           O  
ATOM   1952  CB  ALA A 247       7.637 -26.777 -14.617  1.00 84.21           C  
ATOM   1953  N   TRP A 248       4.706 -27.154 -13.836  1.00 81.17           N  
ATOM   1954  CA  TRP A 248       3.479 -26.641 -13.238  1.00 81.17           C  
ATOM   1955  C   TRP A 248       2.909 -27.630 -12.226  1.00 81.17           C  
ATOM   1956  O   TRP A 248       2.582 -27.256 -11.098  1.00 81.17           O  
ATOM   1957  CB  TRP A 248       2.437 -26.341 -14.319  1.00 81.17           C  
ATOM   1958  CG  TRP A 248       1.129 -25.843 -13.782  1.00 81.17           C  
ATOM   1959  CD1 TRP A 248       0.006 -26.582 -13.532  1.00 81.17           C  
ATOM   1960  CD2 TRP A 248       0.806 -24.493 -13.434  1.00 81.17           C  
ATOM   1961  CE2 TRP A 248      -0.531 -24.487 -12.979  1.00 81.17           C  
ATOM   1962  CE3 TRP A 248       1.519 -23.287 -13.462  1.00 81.17           C  
ATOM   1963  NE1 TRP A 248      -0.996 -25.773 -13.050  1.00 81.17           N  
ATOM   1964  CZ2 TRP A 248      -1.170 -23.319 -12.555  1.00 81.17           C  
ATOM   1965  CZ3 TRP A 248       0.881 -22.126 -13.039  1.00 81.17           C  
ATOM   1966  CH2 TRP A 248      -0.450 -22.153 -12.592  1.00 81.17           C  
ATOM   1967  N   ARG A 249       2.730 -28.914 -12.566  1.00 84.12           N  
ATOM   1968  CA  ARG A 249       2.193 -29.941 -11.678  1.00 84.12           C  
ATOM   1969  C   ARG A 249       3.029 -30.058 -10.408  1.00 84.12           C  
ATOM   1970  O   ARG A 249       2.485 -30.139  -9.306  1.00 84.12           O  
ATOM   1971  CB  ARG A 249       2.132 -31.292 -12.393  1.00 84.12           C  
ATOM   1972  CG  ARG A 249       1.034 -31.385 -13.441  1.00 84.12           C  
ATOM   1973  CD  ARG A 249       0.987 -32.762 -14.088  1.00 84.12           C  
ATOM   1974  NE  ARG A 249       0.154 -32.768 -15.287  1.00 84.12           N  
ATOM   1975  CZ  ARG A 249       0.173 -33.715 -16.220  1.00 84.12           C  
ATOM   1976  NH1 ARG A 249       0.987 -34.759 -16.108  1.00 84.12           N1+
ATOM   1977  NH2 ARG A 249      -0.628 -33.620 -17.271  1.00 84.12           N  
ATOM   1978  N   VAL A 250       4.304 -29.973 -10.610  1.00 87.33           N  
ATOM   1979  CA  VAL A 250       5.214 -30.085  -9.475  1.00 87.33           C  
ATOM   1980  C   VAL A 250       5.075 -28.856  -8.578  1.00 87.33           C  
ATOM   1981  O   VAL A 250       5.098 -28.971  -7.351  1.00 87.33           O  
ATOM   1982  CB  VAL A 250       6.679 -30.245  -9.937  1.00 87.33           C  
ATOM   1983  CG1 VAL A 250       7.632 -30.176  -8.744  1.00 87.33           C  
ATOM   1984  CG2 VAL A 250       6.859 -31.561 -10.692  1.00 87.33           C  
ATOM   1985  N   ALA A 251       4.870 -27.658  -9.121  1.00 81.59           N  
ATOM   1986  CA  ALA A 251       4.681 -26.430  -8.353  1.00 81.59           C  
ATOM   1987  C   ALA A 251       3.394 -26.486  -7.536  1.00 81.59           C  
ATOM   1988  O   ALA A 251       3.372 -26.078  -6.372  1.00 81.59           O  
ATOM   1989  CB  ALA A 251       4.664 -25.219  -9.283  1.00 81.59           C  
ATOM   1990  N   ILE A 252       2.377 -26.984  -8.133  1.00 78.01           N  
ATOM   1991  CA  ILE A 252       1.108 -27.127  -7.427  1.00 78.01           C  
ATOM   1992  C   ILE A 252       1.277 -28.087  -6.252  1.00 78.01           C  
ATOM   1993  O   ILE A 252       0.819 -27.805  -5.142  1.00 78.01           O  
ATOM   1994  CB  ILE A 252      -0.010 -27.624  -8.370  1.00 78.01           C  
ATOM   1995  CG1 ILE A 252      -0.369 -26.539  -9.393  1.00 78.01           C  
ATOM   1996  CG2 ILE A 252      -1.243 -28.050  -7.568  1.00 78.01           C  
ATOM   1997  CD1 ILE A 252      -1.327 -27.005 -10.480  1.00 78.01           C  
ATOM   1998  N   GLU A 253       1.855 -29.086  -6.631  1.00 84.59           N  
ATOM   1999  CA  GLU A 253       2.094 -30.071  -5.580  1.00 84.59           C  
ATOM   2000  C   GLU A 253       2.913 -29.472  -4.440  1.00 84.59           C  
ATOM   2001  O   GLU A 253       2.628 -29.722  -3.267  1.00 84.59           O  
ATOM   2002  CB  GLU A 253       2.804 -31.303  -6.148  1.00 84.59           C  
ATOM   2003  CG  GLU A 253       2.922 -32.453  -5.159  1.00 84.59           C  
ATOM   2004  CD  GLU A 253       3.487 -33.721  -5.781  1.00 84.59           C  
ATOM   2005  OE1 GLU A 253       3.632 -34.737  -5.062  1.00 84.59           O  
ATOM   2006  OE2 GLU A 253       3.787 -33.699  -6.995  1.00 84.59           O1-
ATOM   2007  N   ALA A 254       3.952 -28.733  -4.717  1.00 86.07           N  
ATOM   2008  CA  ALA A 254       4.776 -28.074  -3.707  1.00 86.07           C  
ATOM   2009  C   ALA A 254       3.932 -27.162  -2.821  1.00 86.07           C  
ATOM   2010  O   ALA A 254       4.129 -27.113  -1.604  1.00 86.07           O  
ATOM   2011  CB  ALA A 254       5.897 -27.277  -4.371  1.00 86.07           C  
ATOM   2012  N   PHE A 255       2.993 -26.470  -3.470  1.00 80.74           N  
ATOM   2013  CA  PHE A 255       2.096 -25.582  -2.738  1.00 80.74           C  
ATOM   2014  C   PHE A 255       1.258 -26.366  -1.735  1.00 80.74           C  
ATOM   2015  O   PHE A 255       1.166 -25.987  -0.566  1.00 80.74           O  
ATOM   2016  CB  PHE A 255       1.182 -24.822  -3.705  1.00 80.74           C  
ATOM   2017  CG  PHE A 255       0.321 -23.785  -3.037  1.00 80.74           C  
ATOM   2018  CD1 PHE A 255      -0.955 -24.106  -2.590  1.00 80.74           C  
ATOM   2019  CD2 PHE A 255       0.786 -22.490  -2.855  1.00 80.74           C  
ATOM   2020  CE1 PHE A 255      -1.756 -23.148  -1.971  1.00 80.74           C  
ATOM   2021  CE2 PHE A 255      -0.008 -21.527  -2.238  1.00 80.74           C  
ATOM   2022  CZ  PHE A 255      -1.279 -21.858  -1.798  1.00 80.74           C  
ATOM   2023  N   GLN A 256       0.665 -27.556  -2.195  1.00 83.27           N  
ATOM   2024  CA  GLN A 256      -0.154 -28.406  -1.337  1.00 83.27           C  
ATOM   2025  C   GLN A 256       0.667 -28.976  -0.183  1.00 83.27           C  
ATOM   2026  O   GLN A 256       0.196 -29.020   0.956  1.00 83.27           O  
ATOM   2027  CB  GLN A 256      -0.780 -29.542  -2.148  1.00 83.27           C  
ATOM   2028  CG  GLN A 256      -1.826 -29.076  -3.152  1.00 83.27           C  
ATOM   2029  CD  GLN A 256      -2.282 -30.186  -4.081  1.00 83.27           C  
ATOM   2030  NE2 GLN A 256      -3.442 -30.000  -4.702  1.00 83.27           N  
ATOM   2031  OE1 GLN A 256      -1.598 -31.202  -4.239  1.00 83.27           O  
ATOM   2032  N   LEU A 257       1.894 -29.306  -0.474  1.00 87.58           N  
ATOM   2033  CA  LEU A 257       2.773 -29.858   0.551  1.00 87.58           C  
ATOM   2034  C   LEU A 257       3.159 -28.792   1.569  1.00 87.58           C  
ATOM   2035  O   LEU A 257       3.264 -29.077   2.764  1.00 87.58           O  
ATOM   2036  CB  LEU A 257       4.032 -30.453  -0.087  1.00 87.58           C  
ATOM   2037  CG  LEU A 257       3.831 -31.698  -0.951  1.00 87.58           C  
ATOM   2038  CD1 LEU A 257       5.154 -32.127  -1.577  1.00 87.58           C  
ATOM   2039  CD2 LEU A 257       3.232 -32.831  -0.126  1.00 87.58           C  
ATOM   2040  N   ALA A 258       3.343 -27.582   1.123  1.00 81.49           N  
ATOM   2041  CA  ALA A 258       3.652 -26.472   2.020  1.00 81.49           C  
ATOM   2042  C   ALA A 258       2.497 -26.205   2.981  1.00 81.49           C  
ATOM   2043  O   ALA A 258       2.717 -25.877   4.150  1.00 81.49           O  
ATOM   2044  CB  ALA A 258       3.975 -25.213   1.218  1.00 81.49           C  
ATOM   2045  N   VAL A 259       1.307 -26.350   2.506  1.00 79.32           N  
ATOM   2046  CA  VAL A 259       0.133 -26.200   3.358  1.00 79.32           C  
ATOM   2047  C   VAL A 259       0.140 -27.275   4.443  1.00 79.32           C  
ATOM   2048  O   VAL A 259      -0.137 -26.989   5.610  1.00 79.32           O  
ATOM   2049  CB  VAL A 259      -1.177 -26.278   2.540  1.00 79.32           C  
ATOM   2050  CG1 VAL A 259      -2.391 -26.313   3.466  1.00 79.32           C  
ATOM   2051  CG2 VAL A 259      -1.272 -25.099   1.573  1.00 79.32           C  
ATOM   2052  N   ARG A 260       0.464 -28.440   4.027  1.00 84.78           N  
ATOM   2053  CA  ARG A 260       0.529 -29.545   4.978  1.00 84.78           C  
ATOM   2054  C   ARG A 260       1.566 -29.272   6.063  1.00 84.78           C  
ATOM   2055  O   ARG A 260       1.321 -29.536   7.243  1.00 84.78           O  
ATOM   2056  CB  ARG A 260       0.856 -30.855   4.258  1.00 84.78           C  
ATOM   2057  CG  ARG A 260      -0.302 -31.422   3.454  1.00 84.78           C  
ATOM   2058  CD  ARG A 260       0.119 -32.633   2.633  1.00 84.78           C  
ATOM   2059  NE  ARG A 260       0.591 -33.722   3.482  1.00 84.78           N  
ATOM   2060  CZ  ARG A 260       1.233 -34.801   3.044  1.00 84.78           C  
ATOM   2061  NH1 ARG A 260       1.494 -34.957   1.751  1.00 84.78           N1+
ATOM   2062  NH2 ARG A 260       1.619 -35.733   3.905  1.00 84.78           N  
ATOM   2063  N   VAL A 261       2.743 -28.790   5.733  1.00 84.13           N  
ATOM   2064  CA  VAL A 261       3.804 -28.462   6.680  1.00 84.13           C  
ATOM   2065  C   VAL A 261       3.333 -27.353   7.619  1.00 84.13           C  
ATOM   2066  O   VAL A 261       3.637 -27.371   8.814  1.00 84.13           O  
ATOM   2067  CB  VAL A 261       5.100 -28.032   5.956  1.00 84.13           C  
ATOM   2068  CG1 VAL A 261       6.127 -27.505   6.956  1.00 84.13           C  
ATOM   2069  CG2 VAL A 261       5.676 -29.200   5.158  1.00 84.13           C  
ATOM   2070  N   LEU A 262       2.565 -26.393   7.104  1.00 83.12           N  
ATOM   2071  CA  LEU A 262       2.005 -25.326   7.926  1.00 83.12           C  
ATOM   2072  C   LEU A 262       1.098 -25.896   9.011  1.00 83.12           C  
ATOM   2073  O   LEU A 262       1.211 -25.520  10.180  1.00 83.12           O  
ATOM   2074  CB  LEU A 262       1.222 -24.337   7.058  1.00 83.12           C  
ATOM   2075  CG  LEU A 262       0.496 -23.213   7.799  1.00 83.12           C  
ATOM   2076  CD1 LEU A 262       1.494 -22.346   8.558  1.00 83.12           C  
ATOM   2077  CD2 LEU A 262      -0.320 -22.370   6.825  1.00 83.12           C  
ATOM   2078  N   LYS A 263       0.276 -26.853   8.578  1.00 83.81           N  
ATOM   2079  CA  LYS A 263      -0.637 -27.470   9.535  1.00 83.81           C  
ATOM   2080  C   LYS A 263       0.130 -28.247  10.602  1.00 83.81           C  
ATOM   2081  O   LYS A 263      -0.210 -28.188  11.786  1.00 83.81           O  
ATOM   2082  CB  LYS A 263      -1.621 -28.396   8.818  1.00 83.81           C  
ATOM   2083  CG  LYS A 263      -2.688 -27.664   8.017  1.00 83.81           C  
ATOM   2084  CD  LYS A 263      -3.665 -28.636   7.369  1.00 83.81           C  
ATOM   2085  CE  LYS A 263      -4.723 -27.906   6.554  1.00 83.81           C  
ATOM   2086  NZ  LYS A 263      -5.643 -28.856   5.860  1.00 83.81           N1+
ATOM   2087  N   LEU A 264       1.110 -28.951  10.091  1.00 86.19           N  
ATOM   2088  CA  LEU A 264       1.956 -29.705  11.009  1.00 86.19           C  
ATOM   2089  C   LEU A 264       2.635 -28.777  12.010  1.00 86.19           C  
ATOM   2090  O   LEU A 264       2.642 -29.052  13.212  1.00 86.19           O  
ATOM   2091  CB  LEU A 264       3.012 -30.499  10.235  1.00 86.19           C  
ATOM   2092  CG  LEU A 264       3.985 -31.330  11.071  1.00 86.19           C  
ATOM   2093  CD1 LEU A 264       3.228 -32.379  11.879  1.00 86.19           C  
ATOM   2094  CD2 LEU A 264       5.032 -31.988  10.180  1.00 86.19           C  
ATOM   2095  N   ALA A 265       3.232 -27.675  11.547  1.00 82.62           N  
ATOM   2096  CA  ALA A 265       3.914 -26.697  12.390  1.00 82.62           C  
ATOM   2097  C   ALA A 265       2.949 -26.065  13.389  1.00 82.62           C  
ATOM   2098  O   ALA A 265       3.303 -25.842  14.549  1.00 82.62           O  
ATOM   2099  CB  ALA A 265       4.569 -25.618  11.530  1.00 82.62           C  
ATOM   2100  N   GLN A 266       1.721 -25.817  12.996  1.00 85.19           N  
ATOM   2101  CA  GLN A 266       0.704 -25.237  13.866  1.00 85.19           C  
ATOM   2102  C   GLN A 266       0.319 -26.203  14.982  1.00 85.19           C  
ATOM   2103  O   GLN A 266       0.134 -25.792  16.129  1.00 85.19           O  
ATOM   2104  CB  GLN A 266      -0.535 -24.847  13.058  1.00 85.19           C  
ATOM   2105  CG  GLN A 266      -0.337 -23.616  12.182  1.00 85.19           C  
ATOM   2106  CD  GLN A 266      -1.539 -23.318  11.308  1.00 85.19           C  
ATOM   2107  NE2 GLN A 266      -1.685 -22.059  10.908  1.00 85.19           N  
ATOM   2108  OE1 GLN A 266      -2.333 -24.212  10.994  1.00 85.19           O  
ATOM   2109  N   LYS A 267       0.169 -27.486  14.617  1.00 82.62           N  
ATOM   2110  CA  LYS A 267      -0.158 -28.504  15.613  1.00 82.62           C  
ATOM   2111  C   LYS A 267       0.945 -28.620  16.662  1.00 82.62           C  
ATOM   2112  O   LYS A 267       0.663 -28.833  17.844  1.00 82.62           O  
ATOM   2113  CB  LYS A 267      -0.387 -29.858  14.941  1.00 82.62           C  
ATOM   2114  CG  LYS A 267      -0.893 -30.939  15.884  1.00 82.62           C  
ATOM   2115  CD  LYS A 267      -1.135 -32.252  15.150  1.00 82.62           C  
ATOM   2116  CE  LYS A 267      -1.540 -33.363  16.110  1.00 82.62           C  
ATOM   2117  NZ  LYS A 267      -1.771 -34.655  15.396  1.00 82.62           N1+
ATOM   2118  N   GLN A 268       2.216 -28.253  16.265  1.00 89.43           N  
ATOM   2119  CA  GLN A 268       3.363 -28.414  17.153  1.00 89.43           C  
ATOM   2120  C   GLN A 268       3.758 -27.083  17.788  1.00 89.43           C  
ATOM   2121  O   GLN A 268       4.791 -26.991  18.453  1.00 89.43           O  
ATOM   2122  CB  GLN A 268       4.550 -29.007  16.393  1.00 89.43           C  
ATOM   2123  CG  GLN A 268       4.342 -30.451  15.957  1.00 89.43           C  
ATOM   2124  CD  GLN A 268       5.579 -31.056  15.319  1.00 89.43           C  
ATOM   2125  NE2 GLN A 268       5.424 -32.233  14.725  1.00 89.43           N  
ATOM   2126  OE1 GLN A 268       6.665 -30.467  15.357  1.00 89.43           O  
ATOM   2127  N   ASN A 269       2.944 -26.097  17.510  1.00 88.48           N  
ATOM   2128  CA  ASN A 269       3.179 -24.750  18.016  1.00 88.48           C  
ATOM   2129  C   ASN A 269       4.554 -24.228  17.607  1.00 88.48           C  
ATOM   2130  O   ASN A 269       5.280 -23.668  18.429  1.00 88.48           O  
ATOM   2131  CB  ASN A 269       3.030 -24.714  19.539  1.00 88.48           C  
ATOM   2132  CG  ASN A 269       1.611 -25.000  19.992  1.00 88.48           C  
ATOM   2133  ND2 ASN A 269       1.474 -25.830  21.019  1.00 88.48           N  
ATOM   2134  OD1 ASN A 269       0.648 -24.480  19.424  1.00 88.48           O  
ATOM   2135  N   ASP A 270       5.096 -24.653  16.400  1.00 92.09           N  
ATOM   2136  CA  ASP A 270       6.350 -24.149  15.847  1.00 92.09           C  
ATOM   2137  C   ASP A 270       6.109 -22.933  14.957  1.00 92.09           C  
ATOM   2138  O   ASP A 270       5.939 -23.069  13.744  1.00 92.09           O  
ATOM   2139  CB  ASP A 270       7.067 -25.246  15.057  1.00 92.09           C  
ATOM   2140  CG  ASP A 270       8.524 -24.922  14.780  1.00 92.09           C  
ATOM   2141  OD1 ASP A 270       8.892 -23.727  14.769  1.00 92.09           O  
ATOM   2142  OD2 ASP A 270       9.312 -25.869  14.567  1.00 92.09           O1-
ATOM   2143  N   SER A 271       6.098 -21.670  15.572  1.00 84.82           N  
ATOM   2144  CA  SER A 271       5.711 -20.442  14.885  1.00 84.82           C  
ATOM   2145  C   SER A 271       6.704 -20.089  13.782  1.00 84.82           C  
ATOM   2146  O   SER A 271       6.315 -19.579  12.729  1.00 84.82           O  
ATOM   2147  CB  SER A 271       5.606 -19.282  15.877  1.00 84.82           C  
ATOM   2148  OG  SER A 271       6.838 -19.081  16.548  1.00 84.82           O  
ATOM   2149  N   GLU A 272       7.985 -20.406  14.015  1.00 91.26           N  
ATOM   2150  CA  GLU A 272       9.000 -20.079  13.019  1.00 91.26           C  
ATOM   2151  C   GLU A 272       8.809 -20.901  11.747  1.00 91.26           C  
ATOM   2152  O   GLU A 272       8.849 -20.360  10.641  1.00 91.26           O  
ATOM   2153  CB  GLU A 272      10.404 -20.305  13.586  1.00 91.26           C  
ATOM   2154  CG  GLU A 272      11.520 -19.812  12.677  1.00 91.26           C  
ATOM   2155  CD  GLU A 272      12.906 -20.002  13.273  1.00 91.26           C  
ATOM   2156  OE1 GLU A 272      13.910 -19.745  12.569  1.00 91.26           O  
ATOM   2157  OE2 GLU A 272      12.989 -20.411  14.453  1.00 91.26           O1-
ATOM   2158  N   VAL A 273       8.595 -22.211  11.933  1.00 87.48           N  
ATOM   2159  CA  VAL A 273       8.387 -23.092  10.788  1.00 87.48           C  
ATOM   2160  C   VAL A 273       7.085 -22.724  10.082  1.00 87.48           C  
ATOM   2161  O   VAL A 273       7.015 -22.735   8.850  1.00 87.48           O  
ATOM   2162  CB  VAL A 273       8.361 -24.578  11.214  1.00 87.48           C  
ATOM   2163  CG1 VAL A 273       7.998 -25.472  10.031  1.00 87.48           C  
ATOM   2164  CG2 VAL A 273       9.709 -24.987  11.805  1.00 87.48           C  
ATOM   2165  N   ALA A 274       6.033 -22.354  10.766  1.00 79.94           N  
ATOM   2166  CA  ALA A 274       4.768 -21.919  10.180  1.00 79.94           C  
ATOM   2167  C   ALA A 274       4.966 -20.686   9.302  1.00 79.94           C  
ATOM   2168  O   ALA A 274       4.418 -20.608   8.200  1.00 79.94           O  
ATOM   2169  CB  ALA A 274       3.746 -21.628  11.276  1.00 79.94           C  
ATOM   2170  N   ARG A 275       5.812 -19.748   9.786  1.00 83.47           N  
ATOM   2171  CA  ARG A 275       6.089 -18.535   9.023  1.00 83.47           C  
ATOM   2172  C   ARG A 275       6.848 -18.857   7.740  1.00 83.47           C  
ATOM   2173  O   ARG A 275       6.509 -18.352   6.667  1.00 83.47           O  
ATOM   2174  CB  ARG A 275       6.884 -17.537   9.867  1.00 83.47           C  
ATOM   2175  CG  ARG A 275       7.066 -16.179   9.208  1.00 83.47           C  
ATOM   2176  CD  ARG A 275       7.816 -15.210  10.111  1.00 83.47           C  
ATOM   2177  NE  ARG A 275       8.091 -13.946   9.434  1.00 83.47           N  
ATOM   2178  CZ  ARG A 275       8.633 -12.878  10.014  1.00 83.47           C  
ATOM   2179  NH1 ARG A 275       8.970 -12.901  11.298  1.00 83.47           N1+
ATOM   2180  NH2 ARG A 275       8.841 -11.778   9.304  1.00 83.47           N  
ATOM   2181  N   ARG A 276       7.815 -19.681   7.860  1.00 92.49           N  
ATOM   2182  CA  ARG A 276       8.613 -20.054   6.697  1.00 92.49           C  
ATOM   2183  C   ARG A 276       7.785 -20.855   5.698  1.00 92.49           C  
ATOM   2184  O   ARG A 276       7.956 -20.711   4.485  1.00 92.49           O  
ATOM   2185  CB  ARG A 276       9.842 -20.860   7.124  1.00 92.49           C  
ATOM   2186  CG  ARG A 276      10.896 -20.038   7.848  1.00 92.49           C  
ATOM   2187  CD  ARG A 276      12.054 -20.904   8.329  1.00 92.49           C  
ATOM   2188  NE  ARG A 276      12.771 -21.513   7.213  1.00 92.49           N  
ATOM   2189  CZ  ARG A 276      13.631 -22.522   7.325  1.00 92.49           C  
ATOM   2190  NH1 ARG A 276      13.897 -23.058   8.511  1.00 92.49           N1+
ATOM   2191  NH2 ARG A 276      14.229 -22.999   6.243  1.00 92.49           N  
ATOM   2192  N   ALA A 277       6.923 -21.675   6.227  1.00 81.32           N  
ATOM   2193  CA  ALA A 277       6.032 -22.414   5.335  1.00 81.32           C  
ATOM   2194  C   ALA A 277       5.118 -21.466   4.564  1.00 81.32           C  
ATOM   2195  O   ALA A 277       4.868 -21.666   3.373  1.00 81.32           O  
ATOM   2196  CB  ALA A 277       5.202 -23.421   6.129  1.00 81.32           C  
ATOM   2197  N   THR A 278       4.623 -20.497   5.189  1.00 78.27           N  
ATOM   2198  CA  THR A 278       3.790 -19.490   4.542  1.00 78.27           C  
ATOM   2199  C   THR A 278       4.578 -18.746   3.466  1.00 78.27           C  
ATOM   2200  O   THR A 278       4.074 -18.521   2.364  1.00 78.27           O  
ATOM   2201  CB  THR A 278       3.235 -18.483   5.565  1.00 78.27           C  
ATOM   2202  CG2 THR A 278       2.360 -17.434   4.885  1.00 78.27           C  
ATOM   2203  OG1 THR A 278       2.451 -19.183   6.539  1.00 78.27           O  
ATOM   2204  N   GLU A 279       5.821 -18.373   3.859  1.00 87.57           N  
ATOM   2205  CA  GLU A 279       6.667 -17.682   2.891  1.00 87.57           C  
ATOM   2206  C   GLU A 279       6.941 -18.558   1.673  1.00 87.57           C  
ATOM   2207  O   GLU A 279       6.953 -18.070   0.540  1.00 87.57           O  
ATOM   2208  CB  GLU A 279       7.986 -17.252   3.539  1.00 87.57           C  
ATOM   2209  CG  GLU A 279       7.844 -16.087   4.508  1.00 87.57           C  
ATOM   2210  CD  GLU A 279       9.143 -15.737   5.218  1.00 87.57           C  
ATOM   2211  OE1 GLU A 279       9.156 -14.773   6.016  1.00 87.57           O  
ATOM   2212  OE2 GLU A 279      10.154 -16.432   4.973  1.00 87.57           O1-
ATOM   2213  N   LEU A 280       7.207 -19.798   1.963  1.00 86.92           N  
ATOM   2214  CA  LEU A 280       7.442 -20.747   0.880  1.00 86.92           C  
ATOM   2215  C   LEU A 280       6.228 -20.834  -0.040  1.00 86.92           C  
ATOM   2216  O   LEU A 280       6.372 -20.878  -1.263  1.00 86.92           O  
ATOM   2217  CB  LEU A 280       7.772 -22.131   1.441  1.00 86.92           C  
ATOM   2218  CG  LEU A 280       8.134 -23.210   0.419  1.00 86.92           C  
ATOM   2219  CD1 LEU A 280       9.343 -22.777  -0.402  1.00 86.92           C  
ATOM   2220  CD2 LEU A 280       8.403 -24.539   1.115  1.00 86.92           C  
ATOM   2221  N   MET A 281       5.069 -20.808   0.484  1.00 78.33           N  
ATOM   2222  CA  MET A 281       3.832 -20.820  -0.292  1.00 78.33           C  
ATOM   2223  C   MET A 281       3.758 -19.609  -1.216  1.00 78.33           C  
ATOM   2224  O   MET A 281       3.362 -19.732  -2.377  1.00 78.33           O  
ATOM   2225  CB  MET A 281       2.615 -20.845   0.635  1.00 78.33           C  
ATOM   2226  CG  MET A 281       2.418 -22.172   1.350  1.00 78.33           C  
ATOM   2227  SD  MET A 281       0.852 -22.228   2.306  1.00 78.33           S  
ATOM   2228  CE  MET A 281       1.256 -21.079   3.651  1.00 78.33           C  
ATOM   2229  N   LYS A 282       4.118 -18.476  -0.741  1.00 79.20           N  
ATOM   2230  CA  LYS A 282       4.153 -17.266  -1.557  1.00 79.20           C  
ATOM   2231  C   LYS A 282       5.126 -17.418  -2.723  1.00 79.20           C  
ATOM   2232  O   LYS A 282       4.810 -17.046  -3.855  1.00 79.20           O  
ATOM   2233  CB  LYS A 282       4.539 -16.055  -0.706  1.00 79.20           C  
ATOM   2234  CG  LYS A 282       3.473 -15.639   0.297  1.00 79.20           C  
ATOM   2235  CD  LYS A 282       3.915 -14.431   1.112  1.00 79.20           C  
ATOM   2236  CE  LYS A 282       2.884 -14.063   2.170  1.00 79.20           C  
ATOM   2237  NZ  LYS A 282       3.331 -12.904   3.001  1.00 79.20           N1+
ATOM   2238  N   ARG A 283       6.269 -17.958  -2.399  1.00 84.29           N  
ATOM   2239  CA  ARG A 283       7.271 -18.159  -3.441  1.00 84.29           C  
ATOM   2240  C   ARG A 283       6.774 -19.140  -4.498  1.00 84.29           C  
ATOM   2241  O   ARG A 283       6.988 -18.932  -5.694  1.00 84.29           O  
ATOM   2242  CB  ARG A 283       8.584 -18.663  -2.835  1.00 84.29           C  
ATOM   2243  CG  ARG A 283       9.349 -17.605  -2.057  1.00 84.29           C  
ATOM   2244  CD  ARG A 283      10.625 -18.167  -1.446  1.00 84.29           C  
ATOM   2245  NE  ARG A 283      11.420 -18.894  -2.432  1.00 84.29           N  
ATOM   2246  CZ  ARG A 283      12.538 -19.562  -2.160  1.00 84.29           C  
ATOM   2247  NH1 ARG A 283      13.016 -19.609  -0.922  1.00 84.29           N1+
ATOM   2248  NH2 ARG A 283      13.183 -20.188  -3.134  1.00 84.29           N  
ATOM   2249  N   VAL A 284       6.106 -20.176  -4.039  1.00 81.37           N  
ATOM   2250  CA  VAL A 284       5.585 -21.172  -4.970  1.00 81.37           C  
ATOM   2251  C   VAL A 284       4.501 -20.544  -5.844  1.00 81.37           C  
ATOM   2252  O   VAL A 284       4.423 -20.823  -7.042  1.00 81.37           O  
ATOM   2253  CB  VAL A 284       5.023 -22.404  -4.226  1.00 81.37           C  
ATOM   2254  CG1 VAL A 284       4.309 -23.342  -5.198  1.00 81.37           C  
ATOM   2255  CG2 VAL A 284       6.142 -23.141  -3.493  1.00 81.37           C  
ATOM   2256  N   ALA A 285       3.655 -19.773  -5.278  1.00 73.20           N  
ATOM   2257  CA  ALA A 285       2.628 -19.058  -6.031  1.00 73.20           C  
ATOM   2258  C   ALA A 285       3.252 -18.175  -7.107  1.00 73.20           C  
ATOM   2259  O   ALA A 285       2.752 -18.108  -8.231  1.00 73.20           O  
ATOM   2260  CB  ALA A 285       1.767 -18.219  -5.090  1.00 73.20           C  
ATOM   2261  N   GLU A 286       4.278 -17.500  -6.729  1.00 79.54           N  
ATOM   2262  CA  GLU A 286       4.984 -16.672  -7.702  1.00 79.54           C  
ATOM   2263  C   GLU A 286       5.546 -17.518  -8.841  1.00 79.54           C  
ATOM   2264  O   GLU A 286       5.520 -17.103 -10.001  1.00 79.54           O  
ATOM   2265  CB  GLU A 286       6.110 -15.887  -7.025  1.00 79.54           C  
ATOM   2266  CG  GLU A 286       5.619 -14.763  -6.124  1.00 79.54           C  
ATOM   2267  CD  GLU A 286       6.733 -14.106  -5.323  1.00 79.54           C  
ATOM   2268  OE1 GLU A 286       6.442 -13.198  -4.511  1.00 79.54           O  
ATOM   2269  OE2 GLU A 286       7.904 -14.502  -5.511  1.00 79.54           O1-
ATOM   2270  N   LEU A 287       6.120 -18.657  -8.441  1.00 84.72           N  
ATOM   2271  CA  LEU A 287       6.634 -19.583  -9.442  1.00 84.72           C  
ATOM   2272  C   LEU A 287       5.521 -20.045 -10.377  1.00 84.72           C  
ATOM   2273  O   LEU A 287       5.700 -20.072 -11.597  1.00 84.72           O  
ATOM   2274  CB  LEU A 287       7.287 -20.794  -8.770  1.00 84.72           C  
ATOM   2275  CG  LEU A 287       7.808 -21.888  -9.702  1.00 84.72           C  
ATOM   2276  CD1 LEU A 287       8.855 -21.320 -10.654  1.00 84.72           C  
ATOM   2277  CD2 LEU A 287       8.385 -23.048  -8.896  1.00 84.72           C  
ATOM   2278  N   MET A 288       4.426 -20.310  -9.823  1.00 78.27           N  
ATOM   2279  CA  MET A 288       3.277 -20.739 -10.615  1.00 78.27           C  
ATOM   2280  C   MET A 288       2.839 -19.639 -11.577  1.00 78.27           C  
ATOM   2281  O   MET A 288       2.487 -19.917 -12.726  1.00 78.27           O  
ATOM   2282  CB  MET A 288       2.112 -21.133  -9.705  1.00 78.27           C  
ATOM   2283  CG  MET A 288       2.330 -22.441  -8.963  1.00 78.27           C  
ATOM   2284  SD  MET A 288       0.856 -22.956  -8.000  1.00 78.27           S  
ATOM   2285  CE  MET A 288       0.955 -21.789  -6.613  1.00 78.27           C  
ATOM   2286  N   GLU A 289       2.893 -18.464 -11.082  1.00 70.86           N  
ATOM   2287  CA  GLU A 289       2.616 -17.306 -11.928  1.00 70.86           C  
ATOM   2288  C   GLU A 289       3.560 -17.260 -13.126  1.00 70.86           C  
ATOM   2289  O   GLU A 289       3.124 -17.047 -14.259  1.00 70.86           O  
ATOM   2290  CB  GLU A 289       2.729 -16.010 -11.120  1.00 70.86           C  
ATOM   2291  CG  GLU A 289       2.395 -14.758 -11.917  1.00 70.86           C  
ATOM   2292  CD  GLU A 289       2.627 -13.473 -11.138  1.00 70.86           C  
ATOM   2293  OE1 GLU A 289       2.507 -12.375 -11.729  1.00 70.86           O  
ATOM   2294  OE2 GLU A 289       2.929 -13.563  -9.928  1.00 70.86           O1-
ATOM   2295  N   ARG A 290       4.759 -17.348 -12.898  1.00 80.23           N  
ATOM   2296  CA  ARG A 290       5.768 -17.318 -13.952  1.00 80.23           C  
ATOM   2297  C   ARG A 290       5.547 -18.445 -14.955  1.00 80.23           C  
ATOM   2298  O   ARG A 290       5.646 -18.234 -16.165  1.00 80.23           O  
ATOM   2299  CB  ARG A 290       7.173 -17.416 -13.354  1.00 80.23           C  
ATOM   2300  CG  ARG A 290       7.646 -16.140 -12.676  1.00 80.23           C  
ATOM   2301  CD  ARG A 290       9.115 -16.219 -12.287  1.00 80.23           C  
ATOM   2302  NE  ARG A 290       9.353 -17.258 -11.288  1.00 80.23           N  
ATOM   2303  CZ  ARG A 290      10.524 -17.491 -10.702  1.00 80.23           C  
ATOM   2304  NH1 ARG A 290      11.591 -16.760 -11.003  1.00 80.23           N1+
ATOM   2305  NH2 ARG A 290      10.629 -18.463  -9.807  1.00 80.23           N  
ATOM   2306  N   ILE A 291       5.225 -19.647 -14.460  1.00 77.50           N  
ATOM   2307  CA  ILE A 291       4.980 -20.794 -15.327  1.00 77.50           C  
ATOM   2308  C   ILE A 291       3.746 -20.537 -16.188  1.00 77.50           C  
ATOM   2309  O   ILE A 291       3.757 -20.798 -17.394  1.00 77.50           O  
ATOM   2310  CB  ILE A 291       4.800 -22.093 -14.508  1.00 77.50           C  
ATOM   2311  CG1 ILE A 291       6.100 -22.447 -13.776  1.00 77.50           C  
ATOM   2312  CG2 ILE A 291       4.351 -23.244 -15.412  1.00 77.50           C  
ATOM   2313  CD1 ILE A 291       5.966 -23.609 -12.803  1.00 77.50           C  
ATOM   2314  N   ALA A 292       2.639 -19.990 -15.573  1.00 66.02           N  
ATOM   2315  CA  ALA A 292       1.390 -19.680 -16.265  1.00 66.02           C  
ATOM   2316  C   ALA A 292       1.618 -18.659 -17.376  1.00 66.02           C  
ATOM   2317  O   ALA A 292       1.052 -18.781 -18.465  1.00 66.02           O  
ATOM   2318  CB  ALA A 292       0.348 -19.163 -15.276  1.00 66.02           C  
ATOM   2319  N   ARG A 293       2.408 -17.713 -17.112  1.00 69.69           N  
ATOM   2320  CA  ARG A 293       2.689 -16.692 -18.118  1.00 69.69           C  
ATOM   2321  C   ARG A 293       3.393 -17.295 -19.328  1.00 69.69           C  
ATOM   2322  O   ARG A 293       3.125 -16.906 -20.466  1.00 69.69           O  
ATOM   2323  CB  ARG A 293       3.542 -15.571 -17.521  1.00 69.69           C  
ATOM   2324  CG  ARG A 293       2.767 -14.618 -16.624  1.00 69.69           C  
ATOM   2325  CD  ARG A 293       3.632 -13.458 -16.151  1.00 69.69           C  
ATOM   2326  NE  ARG A 293       2.935 -12.629 -15.173  1.00 69.69           N  
ATOM   2327  CZ  ARG A 293       3.416 -11.504 -14.653  1.00 69.69           C  
ATOM   2328  NH1 ARG A 293       4.612 -11.049 -15.010  1.00 69.69           N1+
ATOM   2329  NH2 ARG A 293       2.697 -10.827 -13.769  1.00 69.69           N  
ATOM   2330  N   GLU A 294       4.084 -18.291 -19.026  1.00 70.35           N  
ATOM   2331  CA  GLU A 294       4.849 -18.920 -20.099  1.00 70.35           C  
ATOM   2332  C   GLU A 294       4.002 -19.935 -20.860  1.00 70.35           C  
ATOM   2333  O   GLU A 294       4.259 -20.211 -22.034  1.00 70.35           O  
ATOM   2334  CB  GLU A 294       6.104 -19.595 -19.541  1.00 70.35           C  
ATOM   2335  CG  GLU A 294       7.147 -18.619 -19.017  1.00 70.35           C  
ATOM   2336  CD  GLU A 294       8.504 -19.262 -18.776  1.00 70.35           C  
ATOM   2337  OE1 GLU A 294       9.424 -18.572 -18.284  1.00 70.35           O  
ATOM   2338  OE2 GLU A 294       8.648 -20.467 -19.084  1.00 70.35           O1-
ATOM   2339  N   SER A 295       2.913 -20.581 -20.261  1.00 63.15           N  
ATOM   2340  CA  SER A 295       2.135 -21.716 -20.751  1.00 63.15           C  
ATOM   2341  C   SER A 295       0.893 -21.250 -21.503  1.00 63.15           C  
ATOM   2342  O   SER A 295       0.347 -21.988 -22.326  1.00 63.15           O  
ATOM   2343  CB  SER A 295       1.729 -22.628 -19.592  1.00 63.15           C  
ATOM   2344  OG  SER A 295       0.808 -21.974 -18.737  1.00 63.15           O  
ATOM   2345  N   GLY A 296       0.651 -19.864 -21.830  1.00 49.43           N  
ATOM   2346  CA  GLY A 296      -0.492 -19.392 -22.594  1.00 49.43           C  
ATOM   2347  C   GLY A 296      -1.618 -20.407 -22.673  1.00 49.43           C  
ATOM   2348  O   GLY A 296      -2.403 -20.398 -23.622  1.00 49.43           O  
ATOM   2349  N   SER A 297      -2.526 -20.754 -21.529  1.00 44.76           N  
ATOM   2350  CA  SER A 297      -3.871 -21.309 -21.423  1.00 44.76           C  
ATOM   2351  C   SER A 297      -3.923 -22.443 -20.405  1.00 44.76           C  
ATOM   2352  O   SER A 297      -4.998 -22.969 -20.108  1.00 44.76           O  
ATOM   2353  CB  SER A 297      -4.352 -21.812 -22.785  1.00 44.76           C  
ATOM   2354  OG  SER A 297      -5.015 -23.058 -22.654  1.00 44.76           O  
ATOM   2355  N   SER A 298      -3.492 -22.418 -19.060  1.00 48.95           N  
ATOM   2356  CA  SER A 298      -3.848 -23.322 -17.972  1.00 48.95           C  
ATOM   2357  C   SER A 298      -3.670 -22.651 -16.613  1.00 48.95           C  
ATOM   2358  O   SER A 298      -3.617 -23.326 -15.584  1.00 48.95           O  
ATOM   2359  CB  SER A 298      -3.004 -24.596 -18.034  1.00 48.95           C  
ATOM   2360  OG  SER A 298      -1.621 -24.284 -18.010  1.00 48.95           O  
ATOM   2361  N   ALA A 299      -3.877 -21.337 -16.361  1.00 49.16           N  
ATOM   2362  CA  ALA A 299      -3.914 -20.523 -15.149  1.00 49.16           C  
ATOM   2363  C   ALA A 299      -5.226 -20.719 -14.396  1.00 49.16           C  
ATOM   2364  O   ALA A 299      -5.241 -20.760 -13.163  1.00 49.16           O  
ATOM   2365  CB  ALA A 299      -3.717 -19.049 -15.492  1.00 49.16           C  
ATOM   2366  N   PHE A 300      -6.323 -21.268 -15.066  1.00 47.38           N  
ATOM   2367  CA  PHE A 300      -7.642 -21.324 -14.447  1.00 47.38           C  
ATOM   2368  C   PHE A 300      -7.812 -22.613 -13.653  1.00 47.38           C  
ATOM   2369  O   PHE A 300      -8.346 -22.598 -12.541  1.00 47.38           O  
ATOM   2370  CB  PHE A 300      -8.741 -21.212 -15.508  1.00 47.38           C  
ATOM   2371  CG  PHE A 300      -9.712 -20.089 -15.260  1.00 47.38           C  
ATOM   2372  CD1 PHE A 300     -10.869 -20.303 -14.521  1.00 47.38           C  
ATOM   2373  CD2 PHE A 300      -9.468 -18.819 -15.767  1.00 47.38           C  
ATOM   2374  CE1 PHE A 300     -11.770 -19.265 -14.289  1.00 47.38           C  
ATOM   2375  CE2 PHE A 300     -10.362 -17.778 -15.540  1.00 47.38           C  
ATOM   2376  CZ  PHE A 300     -11.514 -18.003 -14.802  1.00 47.38           C  
ATOM   2377  N   LYS A 301      -7.331 -23.762 -14.218  1.00 49.97           N  
ATOM   2378  CA  LYS A 301      -7.393 -25.003 -13.451  1.00 49.97           C  
ATOM   2379  C   LYS A 301      -6.573 -24.897 -12.168  1.00 49.97           C  
ATOM   2380  O   LYS A 301      -7.013 -25.339 -11.105  1.00 49.97           O  
ATOM   2381  CB  LYS A 301      -6.897 -26.180 -14.293  1.00 49.97           C  
ATOM   2382  CG  LYS A 301      -7.153 -27.541 -13.665  1.00 49.97           C  
ATOM   2383  CD  LYS A 301      -6.698 -28.672 -14.577  1.00 49.97           C  
ATOM   2384  CE  LYS A 301      -6.856 -30.031 -13.907  1.00 49.97           C  
ATOM   2385  NZ  LYS A 301      -6.419 -31.145 -14.801  1.00 49.97           N1+
ATOM   2386  N   ALA A 302      -5.549 -24.028 -12.116  1.00 49.41           N  
ATOM   2387  CA  ALA A 302      -4.616 -23.801 -11.015  1.00 49.41           C  
ATOM   2388  C   ALA A 302      -5.251 -22.939  -9.927  1.00 49.41           C  
ATOM   2389  O   ALA A 302      -5.105 -23.225  -8.737  1.00 49.41           O  
ATOM   2390  CB  ALA A 302      -3.336 -23.148 -11.529  1.00 49.41           C  
ATOM   2391  N   ALA A 303      -5.931 -21.874 -10.386  1.00 51.19           N  
ATOM   2392  CA  ALA A 303      -6.645 -21.003  -9.455  1.00 51.19           C  
ATOM   2393  C   ALA A 303      -7.772 -21.754  -8.753  1.00 51.19           C  
ATOM   2394  O   ALA A 303      -7.960 -21.612  -7.543  1.00 51.19           O  
ATOM   2395  CB  ALA A 303      -7.200 -19.783 -10.188  1.00 51.19           C  
ATOM   2396  N   ALA A 304      -8.431 -22.628  -9.542  1.00 50.20           N  
ATOM   2397  CA  ALA A 304      -9.540 -23.398  -8.985  1.00 50.20           C  
ATOM   2398  C   ALA A 304      -9.042 -24.409  -7.955  1.00 50.20           C  
ATOM   2399  O   ALA A 304      -9.637 -24.559  -6.885  1.00 50.20           O  
ATOM   2400  CB  ALA A 304     -10.307 -24.109 -10.096  1.00 50.20           C  
ATOM   2401  N   GLU A 305      -7.905 -25.085  -8.314  1.00 55.63           N  
ATOM   2402  CA  GLU A 305      -7.377 -26.087  -7.392  1.00 55.63           C  
ATOM   2403  C   GLU A 305      -6.797 -25.434  -6.142  1.00 55.63           C  
ATOM   2404  O   GLU A 305      -6.956 -25.953  -5.034  1.00 55.63           O  
ATOM   2405  CB  GLU A 305      -6.312 -26.944  -8.081  1.00 55.63           C  
ATOM   2406  CG  GLU A 305      -6.874 -27.911  -9.113  1.00 55.63           C  
ATOM   2407  CD  GLU A 305      -5.801 -28.728  -9.816  1.00 55.63           C  
ATOM   2408  OE1 GLU A 305      -6.146 -29.573 -10.674  1.00 55.63           O  
ATOM   2409  OE2 GLU A 305      -4.606 -28.523  -9.506  1.00 55.63           O1-
ATOM   2410  N   ALA A 306      -6.099 -24.217  -6.264  1.00 54.16           N  
ATOM   2411  CA  ALA A 306      -5.574 -23.460  -5.131  1.00 54.16           C  
ATOM   2412  C   ALA A 306      -6.703 -22.955  -4.238  1.00 54.16           C  
ATOM   2413  O   ALA A 306      -6.602 -23.007  -3.010  1.00 54.16           O  
ATOM   2414  CB  ALA A 306      -4.723 -22.291  -5.621  1.00 54.16           C  
ATOM   2415  N   LEU A 307      -7.818 -22.513  -4.926  1.00 54.52           N  
ATOM   2416  CA  LEU A 307      -8.986 -22.042  -4.190  1.00 54.52           C  
ATOM   2417  C   LEU A 307      -9.644 -23.186  -3.425  1.00 54.52           C  
ATOM   2418  O   LEU A 307     -10.064 -23.011  -2.280  1.00 54.52           O  
ATOM   2419  CB  LEU A 307      -9.999 -21.401  -5.144  1.00 54.52           C  
ATOM   2420  CG  LEU A 307      -9.681 -19.982  -5.617  1.00 54.52           C  
ATOM   2421  CD1 LEU A 307     -10.597 -19.591  -6.772  1.00 54.52           C  
ATOM   2422  CD2 LEU A 307      -9.813 -18.992  -4.465  1.00 54.52           C  
ATOM   2423  N   GLU A 308      -9.723 -24.386  -4.110  1.00 54.87           N  
ATOM   2424  CA  GLU A 308     -10.304 -25.552  -3.450  1.00 54.87           C  
ATOM   2425  C   GLU A 308      -9.487 -25.957  -2.226  1.00 54.87           C  
ATOM   2426  O   GLU A 308     -10.049 -26.286  -1.180  1.00 54.87           O  
ATOM   2427  CB  GLU A 308     -10.408 -26.725  -4.426  1.00 54.87           C  
ATOM   2428  CG  GLU A 308     -11.351 -27.827  -3.965  1.00 54.87           C  
ATOM   2429  CD  GLU A 308     -11.545 -28.924  -4.999  1.00 54.87           C  
ATOM   2430  OE1 GLU A 308     -12.304 -29.883  -4.733  1.00 54.87           O  
ATOM   2431  OE2 GLU A 308     -10.932 -28.824  -6.085  1.00 54.87           O1-
ATOM   2432  N   ALA A 309      -8.166 -25.887  -2.287  1.00 57.32           N  
ATOM   2433  CA  ALA A 309      -7.306 -26.228  -1.156  1.00 57.32           C  
ATOM   2434  C   ALA A 309      -7.448 -25.207  -0.032  1.00 57.32           C  
ATOM   2435  O   ALA A 309      -7.486 -25.572   1.146  1.00 57.32           O  
ATOM   2436  CB  ALA A 309      -5.850 -26.322  -1.605  1.00 57.32           C  
ATOM   2437  N   ALA A 310      -7.562 -23.941  -0.415  1.00 56.02           N  
ATOM   2438  CA  ALA A 310      -7.720 -22.873   0.570  1.00 56.02           C  
ATOM   2439  C   ALA A 310      -9.070 -22.973   1.275  1.00 56.02           C  
ATOM   2440  O   ALA A 310      -9.190 -22.628   2.453  1.00 56.02           O  
ATOM   2441  CB  ALA A 310      -7.571 -21.508  -0.097  1.00 56.02           C  
ATOM   2442  N   ALA A 311     -10.132 -23.414   0.576  1.00 54.38           N  
ATOM   2443  CA  ALA A 311     -11.472 -23.541   1.146  1.00 54.38           C  
ATOM   2444  C   ALA A 311     -11.499 -24.587   2.256  1.00 54.38           C  
ATOM   2445  O   ALA A 311     -12.389 -24.572   3.110  1.00 54.38           O  
ATOM   2446  CB  ALA A 311     -12.481 -23.898   0.058  1.00 54.38           C  
ATOM   2447  N   ARG A 312     -10.548 -25.417   2.311  1.00 60.12           N  
ATOM   2448  CA  ARG A 312     -10.560 -26.441   3.350  1.00 60.12           C  
ATOM   2449  C   ARG A 312      -9.826 -25.964   4.598  1.00 60.12           C  
ATOM   2450  O   ARG A 312      -9.783 -26.671   5.608  1.00 60.12           O  
ATOM   2451  CB  ARG A 312      -9.931 -27.738   2.835  1.00 60.12           C  
ATOM   2452  CG  ARG A 312     -10.746 -28.433   1.756  1.00 60.12           C  
ATOM   2453  CD  ARG A 312     -10.127 -29.763   1.349  1.00 60.12           C  
ATOM   2454  NE  ARG A 312     -10.877 -30.398   0.270  1.00 60.12           N  
ATOM   2455  CZ  ARG A 312     -10.616 -31.605  -0.226  1.00 60.12           C  
ATOM   2456  NH1 ARG A 312      -9.613 -32.333   0.255  1.00 60.12           N1+
ATOM   2457  NH2 ARG A 312     -11.361 -32.087  -1.208  1.00 60.12           N  
ATOM   2458  N   THR A 313      -9.277 -24.677   4.643  1.00 56.56           N  
ATOM   2459  CA  THR A 313      -8.485 -24.163   5.755  1.00 56.56           C  
ATOM   2460  C   THR A 313      -9.084 -22.867   6.292  1.00 56.56           C  
ATOM   2461  O   THR A 313      -9.788 -22.157   5.572  1.00 56.56           O  
ATOM   2462  CB  THR A 313      -7.023 -23.921   5.334  1.00 56.56           C  
ATOM   2463  CG2 THR A 313      -6.947 -23.029   4.099  1.00 56.56           C  
ATOM   2464  OG1 THR A 313      -6.321 -23.287   6.411  1.00 56.56           O  
ATOM   2465  N   ASN A 314      -9.247 -22.716   7.706  1.00 53.33           N  
ATOM   2466  CA  ASN A 314      -9.734 -21.512   8.371  1.00 53.33           C  
ATOM   2467  C   ASN A 314      -8.649 -20.443   8.462  1.00 53.33           C  
ATOM   2468  O   ASN A 314      -8.853 -19.398   9.082  1.00 53.33           O  
ATOM   2469  CB  ASN A 314     -10.268 -21.847   9.765  1.00 53.33           C  
ATOM   2470  CG  ASN A 314     -11.592 -22.585   9.722  1.00 53.33           C  
ATOM   2471  ND2 ASN A 314     -11.880 -23.349  10.770  1.00 53.33           N  
ATOM   2472  OD1 ASN A 314     -12.349 -22.470   8.756  1.00 53.33           O  
ATOM   2473  N   ASP A 315      -7.497 -20.614   7.811  1.00 53.90           N  
ATOM   2474  CA  ASP A 315      -6.352 -19.718   7.934  1.00 53.90           C  
ATOM   2475  C   ASP A 315      -6.478 -18.531   6.981  1.00 53.90           C  
ATOM   2476  O   ASP A 315      -6.473 -18.705   5.760  1.00 53.90           O  
ATOM   2477  CB  ASP A 315      -5.048 -20.472   7.665  1.00 53.90           C  
ATOM   2478  CG  ASP A 315      -3.811 -19.653   7.993  1.00 53.90           C  
ATOM   2479  OD1 ASP A 315      -3.764 -18.454   7.646  1.00 53.90           O  
ATOM   2480  OD2 ASP A 315      -2.874 -20.214   8.602  1.00 53.90           O1-
ATOM   2481  N   LYS A 316      -6.754 -17.264   7.544  1.00 54.21           N  
ATOM   2482  CA  LYS A 316      -6.933 -15.998   6.839  1.00 54.21           C  
ATOM   2483  C   LYS A 316      -5.825 -15.778   5.814  1.00 54.21           C  
ATOM   2484  O   LYS A 316      -6.083 -15.310   4.703  1.00 54.21           O  
ATOM   2485  CB  LYS A 316      -6.970 -14.832   7.828  1.00 54.21           C  
ATOM   2486  CG  LYS A 316      -7.308 -13.491   7.193  1.00 54.21           C  
ATOM   2487  CD  LYS A 316      -7.308 -12.369   8.222  1.00 54.21           C  
ATOM   2488  CE  LYS A 316      -7.516 -11.009   7.569  1.00 54.21           C  
ATOM   2489  NZ  LYS A 316      -7.437  -9.899   8.564  1.00 54.21           N1+
ATOM   2490  N   GLU A 317      -4.641 -16.222   6.019  1.00 56.90           N  
ATOM   2491  CA  GLU A 317      -3.508 -16.010   5.122  1.00 56.90           C  
ATOM   2492  C   GLU A 317      -3.598 -16.914   3.896  1.00 56.90           C  
ATOM   2493  O   GLU A 317      -3.317 -16.480   2.778  1.00 56.90           O  
ATOM   2494  CB  GLU A 317      -2.187 -16.252   5.858  1.00 56.90           C  
ATOM   2495  CG  GLU A 317      -1.842 -15.171   6.872  1.00 56.90           C  
ATOM   2496  CD  GLU A 317      -0.477 -15.364   7.514  1.00 56.90           C  
ATOM   2497  OE1 GLU A 317      -0.077 -14.530   8.356  1.00 56.90           O  
ATOM   2498  OE2 GLU A 317       0.199 -16.361   7.171  1.00 56.90           O1-
ATOM   2499  N   VAL A 318      -4.061 -18.166   4.156  1.00 53.98           N  
ATOM   2500  CA  VAL A 318      -4.224 -19.183   3.123  1.00 53.98           C  
ATOM   2501  C   VAL A 318      -5.358 -18.787   2.181  1.00 53.98           C  
ATOM   2502  O   VAL A 318      -5.229 -18.905   0.961  1.00 53.98           O  
ATOM   2503  CB  VAL A 318      -4.501 -20.575   3.735  1.00 53.98           C  
ATOM   2504  CG1 VAL A 318      -4.802 -21.596   2.640  1.00 53.98           C  
ATOM   2505  CG2 VAL A 318      -3.313 -21.030   4.583  1.00 53.98           C  
ATOM   2506  N   VAL A 319      -6.407 -18.224   2.767  1.00 56.88           N  
ATOM   2507  CA  VAL A 319      -7.546 -17.712   2.012  1.00 56.88           C  
ATOM   2508  C   VAL A 319      -7.118 -16.500   1.188  1.00 56.88           C  
ATOM   2509  O   VAL A 319      -7.479 -16.382   0.014  1.00 56.88           O  
ATOM   2510  CB  VAL A 319      -8.721 -17.335   2.942  1.00 56.88           C  
ATOM   2511  CG1 VAL A 319      -9.841 -16.661   2.152  1.00 56.88           C  
ATOM   2512  CG2 VAL A 319      -9.246 -18.573   3.668  1.00 56.88           C  
ATOM   2513  N   ASP A 320      -6.263 -15.581   1.792  1.00 54.48           N  
ATOM   2514  CA  ASP A 320      -5.761 -14.396   1.103  1.00 54.48           C  
ATOM   2515  C   ASP A 320      -4.881 -14.781  -0.083  1.00 54.48           C  
ATOM   2516  O   ASP A 320      -4.979 -14.182  -1.157  1.00 54.48           O  
ATOM   2517  CB  ASP A 320      -4.979 -13.503   2.070  1.00 54.48           C  
ATOM   2518  CG  ASP A 320      -5.875 -12.751   3.040  1.00 54.48           C  
ATOM   2519  OD1 ASP A 320      -7.101 -12.680   2.807  1.00 54.48           O  
ATOM   2520  OD2 ASP A 320      -5.350 -12.224   4.044  1.00 54.48           O1-
ATOM   2521  N   LEU A 321      -4.095 -15.862   0.127  1.00 52.18           N  
ATOM   2522  CA  LEU A 321      -3.168 -16.364  -0.882  1.00 52.18           C  
ATOM   2523  C   LEU A 321      -3.918 -17.074  -2.003  1.00 52.18           C  
ATOM   2524  O   LEU A 321      -3.616 -16.874  -3.182  1.00 52.18           O  
ATOM   2525  CB  LEU A 321      -2.151 -17.316  -0.248  1.00 52.18           C  
ATOM   2526  CG  LEU A 321      -1.022 -17.805  -1.157  1.00 52.18           C  
ATOM   2527  CD1 LEU A 321      -0.120 -16.640  -1.553  1.00 52.18           C  
ATOM   2528  CD2 LEU A 321      -0.217 -18.901  -0.467  1.00 52.18           C  
ATOM   2529  N   ALA A 322      -4.917 -17.906  -1.751  1.00 54.75           N  
ATOM   2530  CA  ALA A 322      -5.788 -18.529  -2.746  1.00 54.75           C  
ATOM   2531  C   ALA A 322      -6.511 -17.474  -3.579  1.00 54.75           C  
ATOM   2532  O   ALA A 322      -6.671 -17.635  -4.791  1.00 54.75           O  
ATOM   2533  CB  ALA A 322      -6.799 -19.450  -2.065  1.00 54.75           C  
ATOM   2534  N   ARG A 323      -6.686 -16.323  -2.973  1.00 58.02           N  
ATOM   2535  CA  ARG A 323      -7.320 -15.137  -3.539  1.00 58.02           C  
ATOM   2536  C   ARG A 323      -6.423 -14.482  -4.584  1.00 58.02           C  
ATOM   2537  O   ARG A 323      -6.887 -14.114  -5.665  1.00 58.02           O  
ATOM   2538  CB  ARG A 323      -7.659 -14.131  -2.436  1.00 58.02           C  
ATOM   2539  CG  ARG A 323      -8.472 -12.940  -2.917  1.00 58.02           C  
ATOM   2540  CD  ARG A 323      -8.753 -11.956  -1.791  1.00 58.02           C  
ATOM   2541  NE  ARG A 323      -9.445 -12.596  -0.675  1.00 58.02           N  
ATOM   2542  CZ  ARG A 323      -9.351 -12.212   0.594  1.00 58.02           C  
ATOM   2543  NH1 ARG A 323      -8.589 -11.180   0.937  1.00 58.02           N1+
ATOM   2544  NH2 ARG A 323     -10.024 -12.866   1.530  1.00 58.02           N  
ATOM   2545  N   GLU A 324      -5.178 -14.233  -4.115  1.00 55.28           N  
ATOM   2546  CA  GLU A 324      -4.218 -13.638  -5.039  1.00 55.28           C  
ATOM   2547  C   GLU A 324      -3.996 -14.532  -6.256  1.00 55.28           C  
ATOM   2548  O   GLU A 324      -3.917 -14.045  -7.385  1.00 55.28           O  
ATOM   2549  CB  GLU A 324      -2.886 -13.372  -4.333  1.00 55.28           C  
ATOM   2550  CG  GLU A 324      -2.022 -12.326  -5.023  1.00 55.28           C  
ATOM   2551  CD  GLU A 324      -0.794 -11.936  -4.217  1.00 55.28           C  
ATOM   2552  OE1 GLU A 324       0.056 -11.176  -4.735  1.00 55.28           O  
ATOM   2553  OE2 GLU A 324      -0.679 -12.394  -3.059  1.00 55.28           O1-
ATOM   2554  N   LEU A 325      -4.192 -15.780  -6.056  1.00 51.50           N  
ATOM   2555  CA  LEU A 325      -4.005 -16.750  -7.129  1.00 51.50           C  
ATOM   2556  C   LEU A 325      -5.215 -16.772  -8.058  1.00 51.50           C  
ATOM   2557  O   LEU A 325      -5.064 -16.835  -9.280  1.00 51.50           O  
ATOM   2558  CB  LEU A 325      -3.763 -18.147  -6.553  1.00 51.50           C  
ATOM   2559  CG  LEU A 325      -2.305 -18.605  -6.475  1.00 51.50           C  
ATOM   2560  CD1 LEU A 325      -2.032 -19.279  -5.134  1.00 51.50           C  
ATOM   2561  CD2 LEU A 325      -1.978 -19.546  -7.629  1.00 51.50           C  
ATOM   2562  N   ALA A 326      -6.455 -16.680  -7.465  1.00 55.20           N  
ATOM   2563  CA  ALA A 326      -7.684 -16.604  -8.250  1.00 55.20           C  
ATOM   2564  C   ALA A 326      -7.737 -15.313  -9.062  1.00 55.20           C  
ATOM   2565  O   ALA A 326      -8.153 -15.320 -10.224  1.00 55.20           O  
ATOM   2566  CB  ALA A 326      -8.904 -16.706  -7.338  1.00 55.20           C  
ATOM   2567  N   ARG A 327      -7.302 -14.145  -8.348  1.00 57.84           N  
ATOM   2568  CA  ARG A 327      -7.200 -12.849  -9.010  1.00 57.84           C  
ATOM   2569  C   ARG A 327      -6.253 -12.918 -10.204  1.00 57.84           C  
ATOM   2570  O   ARG A 327      -6.576 -12.427 -11.288  1.00 57.84           O  
ATOM   2571  CB  ARG A 327      -6.726 -11.778  -8.026  1.00 57.84           C  
ATOM   2572  CG  ARG A 327      -6.743 -10.368  -8.595  1.00 57.84           C  
ATOM   2573  CD  ARG A 327      -6.151  -9.359  -7.619  1.00 57.84           C  
ATOM   2574  NE  ARG A 327      -4.699  -9.472  -7.540  1.00 57.84           N  
ATOM   2575  CZ  ARG A 327      -3.840  -8.679  -8.176  1.00 57.84           C  
ATOM   2576  NH1 ARG A 327      -4.276  -7.696  -8.955  1.00 57.84           N1+
ATOM   2577  NH2 ARG A 327      -2.537  -8.872  -8.034  1.00 57.84           N  
ATOM   2578  N   LEU A 328      -5.204 -13.518 -10.135  1.00 51.43           N  
ATOM   2579  CA  LEU A 328      -4.188 -13.621 -11.175  1.00 51.43           C  
ATOM   2580  C   LEU A 328      -4.651 -14.545 -12.297  1.00 51.43           C  
ATOM   2581  O   LEU A 328      -4.427 -14.258 -13.475  1.00 51.43           O  
ATOM   2582  CB  LEU A 328      -2.870 -14.134 -10.588  1.00 51.43           C  
ATOM   2583  CG  LEU A 328      -2.106 -13.163  -9.687  1.00 51.43           C  
ATOM   2584  CD1 LEU A 328      -0.949 -13.877  -8.997  1.00 51.43           C  
ATOM   2585  CD2 LEU A 328      -1.600 -11.970 -10.492  1.00 51.43           C  
ATOM   2586  N   ALA A 329      -5.354 -15.590 -11.909  1.00 51.41           N  
ATOM   2587  CA  ALA A 329      -5.927 -16.503 -12.895  1.00 51.41           C  
ATOM   2588  C   ALA A 329      -6.961 -15.792 -13.763  1.00 51.41           C  
ATOM   2589  O   ALA A 329      -7.002 -15.992 -14.979  1.00 51.41           O  
ATOM   2590  CB  ALA A 329      -6.556 -17.709 -12.201  1.00 51.41           C  
ATOM   2591  N   ILE A 330      -7.756 -14.845 -13.147  1.00 53.09           N  
ATOM   2592  CA  ILE A 330      -8.780 -14.068 -13.835  1.00 53.09           C  
ATOM   2593  C   ILE A 330      -8.121 -13.040 -14.751  1.00 53.09           C  
ATOM   2594  O   ILE A 330      -8.545 -12.854 -15.894  1.00 53.09           O  
ATOM   2595  CB  ILE A 330      -9.725 -13.365 -12.834  1.00 53.09           C  
ATOM   2596  CG1 ILE A 330     -10.559 -14.400 -12.070  1.00 53.09           C  
ATOM   2597  CG2 ILE A 330     -10.627 -12.360 -13.556  1.00 53.09           C  
ATOM   2598  CD1 ILE A 330     -11.373 -13.816 -10.924  1.00 53.09           C  
ATOM   2599  N   GLU A 331      -7.031 -12.368 -14.296  1.00 52.52           N  
ATOM   2600  CA  GLU A 331      -6.299 -11.398 -15.104  1.00 52.52           C  
ATOM   2601  C   GLU A 331      -5.650 -12.064 -16.315  1.00 52.52           C  
ATOM   2602  O   GLU A 331      -5.638 -11.498 -17.410  1.00 52.52           O  
ATOM   2603  CB  GLU A 331      -5.235 -10.688 -14.262  1.00 52.52           C  
ATOM   2604  CG  GLU A 331      -5.805  -9.681 -13.273  1.00 52.52           C  
ATOM   2605  CD  GLU A 331      -4.745  -9.037 -12.394  1.00 52.52           C  
ATOM   2606  OE1 GLU A 331      -5.102  -8.248 -11.492  1.00 52.52           O  
ATOM   2607  OE2 GLU A 331      -3.546  -9.325 -12.611  1.00 52.52           O1-
ATOM   2608  N   ALA A 332      -5.144 -13.303 -16.145  1.00 48.52           N  
ATOM   2609  CA  ALA A 332      -4.543 -14.060 -17.240  1.00 48.52           C  
ATOM   2610  C   ALA A 332      -5.586 -14.424 -18.292  1.00 48.52           C  
ATOM   2611  O   ALA A 332      -5.307 -14.383 -19.492  1.00 48.52           O  
ATOM   2612  CB  ALA A 332      -3.867 -15.321 -16.707  1.00 48.52           C  
ATOM   2613  N   LEU A 333      -6.875 -14.520 -17.983  1.00 46.97           N  
ATOM   2614  CA  LEU A 333      -8.011 -14.787 -18.858  1.00 46.97           C  
ATOM   2615  C   LEU A 333      -8.409 -13.535 -19.630  1.00 46.97           C  
ATOM   2616  O   LEU A 333      -8.744 -13.611 -20.814  1.00 46.97           O  
ATOM   2617  CB  LEU A 333      -9.203 -15.302 -18.046  1.00 46.97           C  
ATOM   2618  CG  LEU A 333      -9.714 -16.699 -18.404  1.00 46.97           C  
ATOM   2619  CD1 LEU A 333     -10.030 -17.487 -17.137  1.00 46.97           C  
ATOM   2620  CD2 LEU A 333     -10.942 -16.605 -19.302  1.00 46.97           C  
ATOM   2621  N   GLU A 334      -8.401 -12.393 -18.924  1.00 51.77           N  
ATOM   2622  CA  GLU A 334      -8.741 -11.165 -19.635  1.00 51.77           C  
ATOM   2623  C   GLU A 334      -7.735 -10.870 -20.742  1.00 51.77           C  
ATOM   2624  O   GLU A 334      -8.109 -10.409 -21.823  1.00 51.77           O  
ATOM   2625  CB  GLU A 334      -8.815  -9.984 -18.662  1.00 51.77           C  
ATOM   2626  CG  GLU A 334     -10.060  -9.985 -17.788  1.00 51.77           C  
ATOM   2627  CD  GLU A 334     -10.082  -8.851 -16.775  1.00 51.77           C  
ATOM   2628  OE1 GLU A 334     -11.104  -8.685 -16.071  1.00 51.77           O  
ATOM   2629  OE2 GLU A 334      -9.069  -8.123 -16.684  1.00 51.77           O1-
ATOM   2630  N   GLU A 335      -6.552 -11.452 -20.528  1.00 50.68           N  
ATOM   2631  CA  GLU A 335      -5.501 -11.221 -21.515  1.00 50.68           C  
ATOM   2632  C   GLU A 335      -5.558 -12.257 -22.634  1.00 50.68           C  
ATOM   2633  O   GLU A 335      -5.320 -11.933 -23.800  1.00 50.68           O  
ATOM   2634  CB  GLU A 335      -4.123 -11.240 -20.849  1.00 50.68           C  
ATOM   2635  CG  GLU A 335      -3.595  -9.859 -20.489  1.00 50.68           C  
ATOM   2636  CD  GLU A 335      -2.218  -9.893 -19.845  1.00 50.68           C  
ATOM   2637  OE1 GLU A 335      -1.700  -8.818 -19.462  1.00 50.68           O  
ATOM   2638  OE2 GLU A 335      -1.652 -11.002 -19.724  1.00 50.68           O1-
ATOM   2639  N   VAL A 336      -5.938 -13.538 -22.380  1.00 44.41           N  
ATOM   2640  CA  VAL A 336      -6.091 -14.634 -23.331  1.00 44.41           C  
ATOM   2641  C   VAL A 336      -7.345 -14.416 -24.175  1.00 44.41           C  
ATOM   2642  O   VAL A 336      -7.337 -14.659 -25.384  1.00 44.41           O  
ATOM   2643  CB  VAL A 336      -6.163 -16.000 -22.614  1.00 44.41           C  
ATOM   2644  CG1 VAL A 336      -6.515 -17.111 -23.602  1.00 44.41           C  
ATOM   2645  CG2 VAL A 336      -4.841 -16.304 -21.913  1.00 44.41           C  
ATOM   2646  N   GLU A 337      -8.403 -13.818 -23.762  1.00 48.69           N  
ATOM   2647  CA  GLU A 337      -9.576 -13.481 -24.561  1.00 48.69           C  
ATOM   2648  C   GLU A 337      -9.267 -12.362 -25.551  1.00 48.69           C  
ATOM   2649  O   GLU A 337      -9.762 -12.370 -26.680  1.00 48.69           O  
ATOM   2650  CB  GLU A 337     -10.745 -13.077 -23.659  1.00 48.69           C  
ATOM   2651  CG  GLU A 337     -12.072 -12.947 -24.392  1.00 48.69           C  
ATOM   2652  CD  GLU A 337     -13.146 -12.254 -23.568  1.00 48.69           C  
ATOM   2653  OE1 GLU A 337     -14.284 -12.098 -24.065  1.00 48.69           O  
ATOM   2654  OE2 GLU A 337     -12.847 -11.865 -22.417  1.00 48.69           O1-
ATOM   2655  N   ARG A 338      -8.326 -11.506 -25.144  1.00 54.73           N  
ATOM   2656  CA  ARG A 338      -8.025 -10.507 -26.163  1.00 54.73           C  
ATOM   2657  C   ARG A 338      -7.266 -11.128 -27.332  1.00 54.73           C  
ATOM   2658  O   ARG A 338      -7.416 -10.694 -28.476  1.00 54.73           O  
ATOM   2659  CB  ARG A 338      -7.214  -9.356 -25.565  1.00 54.73           C  
ATOM   2660  CG  ARG A 338      -8.047  -8.364 -24.769  1.00 54.73           C  
ATOM   2661  CD  ARG A 338      -7.223  -7.161 -24.329  1.00 54.73           C  
ATOM   2662  NE  ARG A 338      -7.927  -6.364 -23.328  1.00 54.73           N  
ATOM   2663  CZ  ARG A 338      -7.449  -5.254 -22.771  1.00 54.73           C  
ATOM   2664  NH1 ARG A 338      -6.253  -4.786 -23.109  1.00 54.73           N1+
ATOM   2665  NH2 ARG A 338      -8.173  -4.606 -21.869  1.00 54.73           N  
ATOM   2666  N   ASN A 339      -6.955 -12.527 -27.204  1.00 47.05           N  
ATOM   2667  CA  ASN A 339      -6.047 -13.016 -28.237  1.00 47.05           C  
ATOM   2668  C   ASN A 339      -6.528 -14.339 -28.824  1.00 47.05           C  
ATOM   2669  O   ASN A 339      -5.967 -14.827 -29.808  1.00 47.05           O  
ATOM   2670  CB  ASN A 339      -4.630 -13.166 -27.679  1.00 47.05           C  
ATOM   2671  CG  ASN A 339      -3.931 -11.834 -27.496  1.00 47.05           C  
ATOM   2672  ND2 ASN A 339      -2.896 -11.816 -26.664  1.00 47.05           N  
ATOM   2673  OD1 ASN A 339      -4.317 -10.828 -28.098  1.00 47.05           O  
ATOM   2674  N   SER A 340      -7.761 -14.859 -28.522  1.00 42.57           N  
ATOM   2675  CA  SER A 340      -7.894 -16.257 -28.919  1.00 42.57           C  
ATOM   2676  C   SER A 340      -9.235 -16.514 -29.596  1.00 42.57           C  
ATOM   2677  O   SER A 340     -10.197 -15.772 -29.383  1.00 42.57           O  
ATOM   2678  CB  SER A 340      -7.741 -17.176 -27.707  1.00 42.57           C  
ATOM   2679  OG  SER A 340      -7.876 -16.443 -26.500  1.00 42.57           O  
ATOM   2680  N   LYS A 341      -9.338 -17.462 -30.671  1.00 47.16           N  
ATOM   2681  CA  LYS A 341     -10.309 -18.124 -31.538  1.00 47.16           C  
ATOM   2682  C   LYS A 341     -11.244 -19.020 -30.731  1.00 47.16           C  
ATOM   2683  O   LYS A 341     -10.963 -19.338 -29.573  1.00 47.16           O  
ATOM   2684  CB  LYS A 341      -9.596 -18.945 -32.613  1.00 47.16           C  
ATOM   2685  CG  LYS A 341      -8.909 -18.105 -33.679  1.00 47.16           C  
ATOM   2686  CD  LYS A 341      -8.330 -18.973 -34.788  1.00 47.16           C  
ATOM   2687  CE  LYS A 341      -7.556 -18.143 -35.804  1.00 47.16           C  
ATOM   2688  NZ  LYS A 341      -6.965 -18.994 -36.879  1.00 47.16           N1+
ATOM   2689  N   SER A 342     -12.560 -19.196 -31.074  1.00 46.26           N  
ATOM   2690  CA  SER A 342     -13.840 -19.749 -30.645  1.00 46.26           C  
ATOM   2691  C   SER A 342     -13.656 -21.091 -29.943  1.00 46.26           C  
ATOM   2692  O   SER A 342     -14.353 -21.390 -28.971  1.00 46.26           O  
ATOM   2693  CB  SER A 342     -14.781 -19.915 -31.839  1.00 46.26           C  
ATOM   2694  OG  SER A 342     -14.387 -21.014 -32.642  1.00 46.26           O  
ATOM   2695  N   SER A 343     -12.622 -22.007 -30.191  1.00 50.99           N  
ATOM   2696  CA  SER A 343     -12.375 -23.304 -29.569  1.00 50.99           C  
ATOM   2697  C   SER A 343     -11.707 -23.145 -28.208  1.00 50.99           C  
ATOM   2698  O   SER A 343     -11.954 -23.934 -27.293  1.00 50.99           O  
ATOM   2699  CB  SER A 343     -11.506 -24.177 -30.475  1.00 50.99           C  
ATOM   2700  OG  SER A 343     -10.186 -23.668 -30.549  1.00 50.99           O  
ATOM   2701  N   ASP A 344     -11.104 -22.070 -27.801  1.00 54.63           N  
ATOM   2702  CA  ASP A 344     -10.458 -21.656 -26.559  1.00 54.63           C  
ATOM   2703  C   ASP A 344     -11.476 -21.089 -25.572  1.00 54.63           C  
ATOM   2704  O   ASP A 344     -11.331 -21.252 -24.359  1.00 54.63           O  
ATOM   2705  CB  ASP A 344      -9.365 -20.622 -26.840  1.00 54.63           C  
ATOM   2706  CG  ASP A 344      -8.144 -21.221 -27.517  1.00 54.63           C  
ATOM   2707  OD1 ASP A 344      -7.937 -22.450 -27.427  1.00 54.63           O  
ATOM   2708  OD2 ASP A 344      -7.380 -20.454 -28.143  1.00 54.63           O1-
ATOM   2709  N   VAL A 345     -12.694 -20.815 -26.066  1.00 52.60           N  
ATOM   2710  CA  VAL A 345     -13.734 -20.191 -25.256  1.00 52.60           C  
ATOM   2711  C   VAL A 345     -14.463 -21.258 -24.440  1.00 52.60           C  
ATOM   2712  O   VAL A 345     -14.733 -21.063 -23.253  1.00 52.60           O  
ATOM   2713  CB  VAL A 345     -14.741 -19.408 -26.129  1.00 52.60           C  
ATOM   2714  CG1 VAL A 345     -15.884 -18.861 -25.277  1.00 52.60           C  
ATOM   2715  CG2 VAL A 345     -14.033 -18.276 -26.872  1.00 52.60           C  
ATOM   2716  N   ASN A 346     -14.694 -22.504 -25.029  1.00 50.87           N  
ATOM   2717  CA  ASN A 346     -15.441 -23.583 -24.392  1.00 50.87           C  
ATOM   2718  C   ASN A 346     -14.648 -24.218 -23.254  1.00 50.87           C  
ATOM   2719  O   ASN A 346     -15.204 -24.522 -22.197  1.00 50.87           O  
ATOM   2720  CB  ASN A 346     -15.835 -24.643 -25.421  1.00 50.87           C  
ATOM   2721  CG  ASN A 346     -17.103 -24.287 -26.172  1.00 50.87           C  
ATOM   2722  ND2 ASN A 346     -17.257 -24.836 -27.370  1.00 50.87           N  
ATOM   2723  OD1 ASN A 346     -17.937 -23.524 -25.678  1.00 50.87           O  
ATOM   2724  N   ARG A 347     -13.408 -24.310 -23.411  1.00 56.48           N  
ATOM   2725  CA  ARG A 347     -12.513 -24.792 -22.364  1.00 56.48           C  
ATOM   2726  C   ARG A 347     -12.399 -23.777 -21.231  1.00 56.48           C  
ATOM   2727  O   ARG A 347     -12.432 -24.145 -20.055  1.00 56.48           O  
ATOM   2728  CB  ARG A 347     -11.127 -25.094 -22.938  1.00 56.48           C  
ATOM   2729  CG  ARG A 347     -10.244 -25.920 -22.014  1.00 56.48           C  
ATOM   2730  CD  ARG A 347      -8.932 -26.304 -22.683  1.00 56.48           C  
ATOM   2731  NE  ARG A 347      -8.066 -27.057 -21.780  1.00 56.48           N  
ATOM   2732  CZ  ARG A 347      -6.893 -27.584 -22.118  1.00 56.48           C  
ATOM   2733  NH1 ARG A 347      -6.420 -27.449 -23.351  1.00 56.48           N1+
ATOM   2734  NH2 ARG A 347      -6.187 -28.251 -21.216  1.00 56.48           N  
ATOM   2735  N   ALA A 348     -12.302 -22.537 -21.550  1.00 54.25           N  
ATOM   2736  CA  ALA A 348     -12.242 -21.453 -20.573  1.00 54.25           C  
ATOM   2737  C   ALA A 348     -13.520 -21.392 -19.742  1.00 54.25           C  
ATOM   2738  O   ALA A 348     -13.469 -21.181 -18.528  1.00 54.25           O  
ATOM   2739  CB  ALA A 348     -12.002 -20.117 -21.274  1.00 54.25           C  
ATOM   2740  N   LEU A 349     -14.693 -21.680 -20.435  1.00 55.69           N  
ATOM   2741  CA  LEU A 349     -15.986 -21.630 -19.761  1.00 55.69           C  
ATOM   2742  C   LEU A 349     -16.097 -22.734 -18.714  1.00 55.69           C  
ATOM   2743  O   LEU A 349     -16.599 -22.502 -17.612  1.00 55.69           O  
ATOM   2744  CB  LEU A 349     -17.124 -21.758 -20.777  1.00 55.69           C  
ATOM   2745  CG  LEU A 349     -18.455 -21.112 -20.387  1.00 55.69           C  
ATOM   2746  CD1 LEU A 349     -18.629 -19.780 -21.109  1.00 55.69           C  
ATOM   2747  CD2 LEU A 349     -19.617 -22.050 -20.699  1.00 55.69           C  
ATOM   2748  N   LYS A 350     -15.627 -23.969 -19.003  1.00 59.18           N  
ATOM   2749  CA  LYS A 350     -15.636 -25.085 -18.061  1.00 59.18           C  
ATOM   2750  C   LYS A 350     -14.784 -24.774 -16.834  1.00 59.18           C  
ATOM   2751  O   LYS A 350     -15.193 -25.049 -15.704  1.00 59.18           O  
ATOM   2752  CB  LYS A 350     -15.134 -26.362 -18.737  1.00 59.18           C  
ATOM   2753  CG  LYS A 350     -16.187 -27.076 -19.572  1.00 59.18           C  
ATOM   2754  CD  LYS A 350     -15.651 -28.377 -20.154  1.00 59.18           C  
ATOM   2755  CE  LYS A 350     -16.651 -29.016 -21.110  1.00 59.18           C  
ATOM   2756  NZ  LYS A 350     -16.101 -30.254 -21.739  1.00 59.18           N1+
ATOM   2757  N   LEU A 351     -13.688 -24.098 -17.152  1.00 57.46           N  
ATOM   2758  CA  LEU A 351     -12.753 -23.782 -16.078  1.00 57.46           C  
ATOM   2759  C   LEU A 351     -13.295 -22.660 -15.198  1.00 57.46           C  
ATOM   2760  O   LEU A 351     -13.162 -22.707 -13.974  1.00 57.46           O  
ATOM   2761  CB  LEU A 351     -11.391 -23.382 -16.654  1.00 57.46           C  
ATOM   2762  CG  LEU A 351     -10.573 -24.502 -17.298  1.00 57.46           C  
ATOM   2763  CD1 LEU A 351      -9.364 -23.923 -18.026  1.00 57.46           C  
ATOM   2764  CD2 LEU A 351     -10.135 -25.516 -16.248  1.00 57.46           C  
ATOM   2765  N   ILE A 352     -13.988 -21.725 -15.828  1.00 55.95           N  
ATOM   2766  CA  ILE A 352     -14.627 -20.634 -15.102  1.00 55.95           C  
ATOM   2767  C   ILE A 352     -15.719 -21.189 -14.191  1.00 55.95           C  
ATOM   2768  O   ILE A 352     -15.840 -20.779 -13.034  1.00 55.95           O  
ATOM   2769  CB  ILE A 352     -15.217 -19.582 -16.066  1.00 55.95           C  
ATOM   2770  CG1 ILE A 352     -14.094 -18.843 -16.804  1.00 55.95           C  
ATOM   2771  CG2 ILE A 352     -16.114 -18.598 -15.310  1.00 55.95           C  
ATOM   2772  CD1 ILE A 352     -14.585 -17.908 -17.901  1.00 55.95           C  
ATOM   2773  N   LEU A 353     -16.452 -22.207 -14.690  1.00 57.74           N  
ATOM   2774  CA  LEU A 353     -17.525 -22.827 -13.919  1.00 57.74           C  
ATOM   2775  C   LEU A 353     -16.970 -23.527 -12.683  1.00 57.74           C  
ATOM   2776  O   LEU A 353     -17.542 -23.421 -11.596  1.00 57.74           O  
ATOM   2777  CB  LEU A 353     -18.296 -23.827 -14.784  1.00 57.74           C  
ATOM   2778  CG  LEU A 353     -19.288 -23.234 -15.786  1.00 57.74           C  
ATOM   2779  CD1 LEU A 353     -19.773 -24.310 -16.752  1.00 57.74           C  
ATOM   2780  CD2 LEU A 353     -20.465 -22.593 -15.057  1.00 57.74           C  
ATOM   2781  N   ARG A 354     -15.938 -24.158 -12.798  1.00 60.58           N  
ATOM   2782  CA  ARG A 354     -15.285 -24.834 -11.681  1.00 60.58           C  
ATOM   2783  C   ARG A 354     -14.784 -23.829 -10.649  1.00 60.58           C  
ATOM   2784  O   ARG A 354     -14.930 -24.044  -9.444  1.00 60.58           O  
ATOM   2785  CB  ARG A 354     -14.123 -25.696 -12.179  1.00 60.58           C  
ATOM   2786  CG  ARG A 354     -13.680 -26.763 -11.191  1.00 60.58           C  
ATOM   2787  CD  ARG A 354     -12.611 -27.671 -11.783  1.00 60.58           C  
ATOM   2788  NE  ARG A 354     -13.094 -29.041 -11.939  1.00 60.58           N  
ATOM   2789  CZ  ARG A 354     -12.503 -29.971 -12.683  1.00 60.58           C  
ATOM   2790  NH1 ARG A 354     -11.392 -29.698 -13.356  1.00 60.58           N1+
ATOM   2791  NH2 ARG A 354     -13.027 -31.187 -12.754  1.00 60.58           N  
ATOM   2792  N   ALA A 355     -14.140 -22.708 -11.051  1.00 58.97           N  
ATOM   2793  CA  ALA A 355     -13.647 -21.653 -10.168  1.00 58.97           C  
ATOM   2794  C   ALA A 355     -14.791 -21.006  -9.393  1.00 58.97           C  
ATOM   2795  O   ALA A 355     -14.650 -20.701  -8.207  1.00 58.97           O  
ATOM   2796  CB  ALA A 355     -12.888 -20.599 -10.972  1.00 58.97           C  
ATOM   2797  N   ILE A 356     -16.005 -20.853 -10.128  1.00 57.95           N  
ATOM   2798  CA  ILE A 356     -17.176 -20.259  -9.490  1.00 57.95           C  
ATOM   2799  C   ILE A 356     -17.697 -21.193  -8.399  1.00 57.95           C  
ATOM   2800  O   ILE A 356     -18.034 -20.746  -7.301  1.00 57.95           O  
ATOM   2801  CB  ILE A 356     -18.290 -19.964 -10.518  1.00 57.95           C  
ATOM   2802  CG1 ILE A 356     -17.860 -18.833 -11.460  1.00 57.95           C  
ATOM   2803  CG2 ILE A 356     -19.602 -19.615  -9.808  1.00 57.95           C  
ATOM   2804  CD1 ILE A 356     -18.840 -18.567 -12.596  1.00 57.95           C  
ATOM   2805  N   LYS A 357     -17.679 -22.452  -8.647  1.00 61.72           N  
ATOM   2806  CA  LYS A 357     -18.110 -23.443  -7.665  1.00 61.72           C  
ATOM   2807  C   LYS A 357     -17.219 -23.413  -6.427  1.00 61.72           C  
ATOM   2808  O   LYS A 357     -17.714 -23.444  -5.299  1.00 61.72           O  
ATOM   2809  CB  LYS A 357     -18.106 -24.844  -8.279  1.00 61.72           C  
ATOM   2810  CG  LYS A 357     -18.750 -25.906  -7.402  1.00 61.72           C  
ATOM   2811  CD  LYS A 357     -18.782 -27.261  -8.096  1.00 61.72           C  
ATOM   2812  CE  LYS A 357     -19.363 -28.341  -7.192  1.00 61.72           C  
ATOM   2813  NZ  LYS A 357     -19.392 -29.673  -7.868  1.00 61.72           N1+
ATOM   2814  N   ALA A 358     -15.886 -23.311  -6.609  1.00 61.18           N  
ATOM   2815  CA  ALA A 358     -14.930 -23.263  -5.506  1.00 61.18           C  
ATOM   2816  C   ALA A 358     -15.086 -21.976  -4.701  1.00 61.18           C  
ATOM   2817  O   ALA A 358     -15.019 -21.994  -3.469  1.00 61.18           O  
ATOM   2818  CB  ALA A 358     -13.503 -23.388  -6.032  1.00 61.18           C  
ATOM   2819  N   ALA A 359     -15.315 -20.878  -5.389  1.00 59.91           N  
ATOM   2820  CA  ALA A 359     -15.510 -19.585  -4.739  1.00 59.91           C  
ATOM   2821  C   ALA A 359     -16.788 -19.578  -3.904  1.00 59.91           C  
ATOM   2822  O   ALA A 359     -16.816 -19.016  -2.807  1.00 59.91           O  
ATOM   2823  CB  ALA A 359     -15.551 -18.467  -5.778  1.00 59.91           C  
ATOM   2824  N   VAL A 360     -17.905 -20.158  -4.488  1.00 62.32           N  
ATOM   2825  CA  VAL A 360     -19.161 -20.279  -3.756  1.00 62.32           C  
ATOM   2826  C   VAL A 360     -18.949 -21.117  -2.499  1.00 62.32           C  
ATOM   2827  O   VAL A 360     -19.475 -20.792  -1.432  1.00 62.32           O  
ATOM   2828  CB  VAL A 360     -20.270 -20.904  -4.633  1.00 62.32           C  
ATOM   2829  CG1 VAL A 360     -21.502 -21.236  -3.792  1.00 62.32           C  
ATOM   2830  CG2 VAL A 360     -20.640 -19.961  -5.777  1.00 62.32           C  
ATOM   2831  N   GLN A 361     -18.176 -22.186  -2.553  1.00 64.19           N  
ATOM   2832  CA  GLN A 361     -17.861 -23.010  -1.391  1.00 64.19           C  
ATOM   2833  C   GLN A 361     -17.082 -22.215  -0.347  1.00 64.19           C  
ATOM   2834  O   GLN A 361     -17.301 -22.380   0.856  1.00 64.19           O  
ATOM   2835  CB  GLN A 361     -17.066 -24.248  -1.809  1.00 64.19           C  
ATOM   2836  CG  GLN A 361     -17.913 -25.330  -2.467  1.00 64.19           C  
ATOM   2837  CD  GLN A 361     -17.091 -26.517  -2.932  1.00 64.19           C  
ATOM   2838  NE2 GLN A 361     -17.765 -27.611  -3.264  1.00 64.19           N  
ATOM   2839  OE1 GLN A 361     -15.858 -26.451  -2.992  1.00 64.19           O  
ATOM   2840  N   LEU A 362     -16.153 -21.400  -0.832  1.00 60.02           N  
ATOM   2841  CA  LEU A 362     -15.401 -20.511   0.048  1.00 60.02           C  
ATOM   2842  C   LEU A 362     -16.332 -19.538   0.763  1.00 60.02           C  
ATOM   2843  O   LEU A 362     -16.171 -19.284   1.959  1.00 60.02           O  
ATOM   2844  CB  LEU A 362     -14.348 -19.736  -0.749  1.00 60.02           C  
ATOM   2845  CG  LEU A 362     -13.375 -18.882   0.067  1.00 60.02           C  
ATOM   2846  CD1 LEU A 362     -12.455 -19.772   0.895  1.00 60.02           C  
ATOM   2847  CD2 LEU A 362     -12.564 -17.971  -0.850  1.00 60.02           C  
ATOM   2848  N   LEU A 363     -17.378 -19.098   0.077  1.00 61.97           N  
ATOM   2849  CA  LEU A 363     -18.370 -18.194   0.649  1.00 61.97           C  
ATOM   2850  C   LEU A 363     -19.188 -18.898   1.727  1.00 61.97           C  
ATOM   2851  O   LEU A 363     -19.459 -18.319   2.782  1.00 61.97           O  
ATOM   2852  CB  LEU A 363     -19.298 -17.655  -0.443  1.00 61.97           C  
ATOM   2853  CG  LEU A 363     -18.788 -16.449  -1.231  1.00 61.97           C  
ATOM   2854  CD1 LEU A 363     -19.585 -16.283  -2.521  1.00 61.97           C  
ATOM   2855  CD2 LEU A 363     -18.865 -15.184  -0.384  1.00 61.97           C  
ATOM   2856  N   GLU A 364     -19.576 -20.102   1.372  1.00 64.73           N  
ATOM   2857  CA  GLU A 364     -20.354 -20.885   2.328  1.00 64.73           C  
ATOM   2858  C   GLU A 364     -19.576 -21.108   3.621  1.00 64.73           C  
ATOM   2859  O   GLU A 364     -20.140 -21.023   4.715  1.00 64.73           O  
ATOM   2860  CB  GLU A 364     -20.758 -22.230   1.718  1.00 64.73           C  
ATOM   2861  CG  GLU A 364     -21.843 -22.123   0.656  1.00 64.73           C  
ATOM   2862  CD  GLU A 364     -22.149 -23.449  -0.023  1.00 64.73           C  
ATOM   2863  OE1 GLU A 364     -23.068 -23.496  -0.873  1.00 64.73           O  
ATOM   2864  OE2 GLU A 364     -21.466 -24.447   0.298  1.00 64.73           O1-
ATOM   2865  N   HIS A 365     -18.395 -21.296   3.443  1.00 62.19           N  
ATOM   2866  CA  HIS A 365     -17.522 -21.505   4.593  1.00 62.19           C  
ATOM   2867  C   HIS A 365     -17.325 -20.213   5.379  1.00 62.19           C  
ATOM   2868  O   HIS A 365     -17.309 -20.228   6.612  1.00 62.19           O  
ATOM   2869  CB  HIS A 365     -16.168 -22.057   4.143  1.00 62.19           C  
ATOM   2870  CG  HIS A 365     -15.330 -22.581   5.266  1.00 62.19           C  
ATOM   2871  CD2 HIS A 365     -14.072 -23.078   5.279  1.00 62.19           C  
ATOM   2872  ND1 HIS A 365     -15.781 -22.635   6.567  1.00 62.19           N  
ATOM   2873  CE1 HIS A 365     -14.830 -23.142   7.335  1.00 62.19           C  
ATOM   2874  NE2 HIS A 365     -13.783 -23.419   6.578  1.00 62.19           N  
ATOM   2875  N   ALA A 366     -17.007 -19.160   4.760  1.00 61.78           N  
ATOM   2876  CA  ALA A 366     -16.841 -17.853   5.390  1.00 61.78           C  
ATOM   2877  C   ALA A 366     -18.081 -17.469   6.192  1.00 61.78           C  
ATOM   2878  O   ALA A 366     -17.974 -16.838   7.246  1.00 61.78           O  
ATOM   2879  CB  ALA A 366     -16.543 -16.789   4.335  1.00 61.78           C  
ATOM   2880  N   GLU A 367     -19.269 -17.858   5.758  1.00 60.12           N  
ATOM   2881  CA  GLU A 367     -20.496 -17.621   6.512  1.00 60.12           C  
ATOM   2882  C   GLU A 367     -20.482 -18.372   7.840  1.00 60.12           C  
ATOM   2883  O   GLU A 367     -20.915 -17.842   8.865  1.00 60.12           O  
ATOM   2884  CB  GLU A 367     -21.720 -18.030   5.689  1.00 60.12           C  
ATOM   2885  CG  GLU A 367     -23.032 -17.464   6.215  1.00 60.12           C  
ATOM   2886  CD  GLU A 367     -24.219 -17.763   5.313  1.00 60.12           C  
ATOM   2887  OE1 GLU A 367     -25.339 -17.287   5.607  1.00 60.12           O  
ATOM   2888  OE2 GLU A 367     -24.026 -18.480   4.305  1.00 60.12           O1-
ATOM   2889  N   LYS A 368     -19.953 -19.534   7.734  1.00 61.93           N  
ATOM   2890  CA  LYS A 368     -19.918 -20.326   8.959  1.00 61.93           C  
ATOM   2891  C   LYS A 368     -18.857 -19.800   9.923  1.00 61.93           C  
ATOM   2892  O   LYS A 368     -19.029 -19.871  11.142  1.00 61.93           O  
ATOM   2893  CB  LYS A 368     -19.651 -21.798   8.641  1.00 61.93           C  
ATOM   2894  CG  LYS A 368     -20.832 -22.518   8.006  1.00 61.93           C  
ATOM   2895  CD  LYS A 368     -20.541 -23.998   7.801  1.00 61.93           C  
ATOM   2896  CE  LYS A 368     -21.697 -24.706   7.107  1.00 61.93           C  
ATOM   2897  NZ  LYS A 368     -21.392 -26.147   6.853  1.00 61.93           N1+
ATOM   2898  N   SER A 369     -17.851 -19.091   9.469  1.00 64.67           N  
ATOM   2899  CA  SER A 369     -16.728 -18.635  10.281  1.00 64.67           C  
ATOM   2900  C   SER A 369     -17.016 -17.276  10.909  1.00 64.67           C  
ATOM   2901  O   SER A 369     -16.461 -16.940  11.958  1.00 64.67           O  
ATOM   2902  CB  SER A 369     -15.454 -18.556   9.439  1.00 64.67           C  
ATOM   2903  OG  SER A 369     -15.537 -17.497   8.500  1.00 64.67           O  
ATOM   2904  N   GLY A 370     -18.032 -16.464  10.523  1.00 58.18           N  
ATOM   2905  CA  GLY A 370     -18.395 -15.172  11.085  1.00 58.18           C  
ATOM   2906  C   GLY A 370     -17.399 -14.077  10.755  1.00 58.18           C  
ATOM   2907  O   GLY A 370     -17.466 -12.980  11.314  1.00 58.18           O  
ATOM   2908  N   ASP A 371     -16.454 -14.305   9.865  1.00 60.59           N  
ATOM   2909  CA  ASP A 371     -15.447 -13.297   9.549  1.00 60.59           C  
ATOM   2910  C   ASP A 371     -15.938 -12.357   8.449  1.00 60.59           C  
ATOM   2911  O   ASP A 371     -16.101 -12.769   7.300  1.00 60.59           O  
ATOM   2912  CB  ASP A 371     -14.136 -13.962   9.126  1.00 60.59           C  
ATOM   2913  CG  ASP A 371     -12.986 -12.979   9.001  1.00 60.59           C  
ATOM   2914  OD1 ASP A 371     -13.235 -11.772   8.789  1.00 60.59           O  
ATOM   2915  OD2 ASP A 371     -11.819 -13.415   9.111  1.00 60.59           O1-
ATOM   2916  N   PRO A 372     -16.370 -11.042   8.811  1.00 60.43           N  
ATOM   2917  CA  PRO A 372     -16.923 -10.054   7.882  1.00 60.43           C  
ATOM   2918  C   PRO A 372     -15.987  -9.754   6.714  1.00 60.43           C  
ATOM   2919  O   PRO A 372     -16.447  -9.516   5.595  1.00 60.43           O  
ATOM   2920  CB  PRO A 372     -17.116  -8.815   8.759  1.00 60.43           C  
ATOM   2921  CG  PRO A 372     -16.625  -9.223  10.111  1.00 60.43           C  
ATOM   2922  CD  PRO A 372     -16.168 -10.652  10.041  1.00 60.43           C  
ATOM   2923  N   GLU A 373     -14.711  -9.901   6.841  1.00 57.71           N  
ATOM   2924  CA  GLU A 373     -13.734  -9.607   5.796  1.00 57.71           C  
ATOM   2925  C   GLU A 373     -13.678 -10.729   4.763  1.00 57.71           C  
ATOM   2926  O   GLU A 373     -13.592 -10.468   3.561  1.00 57.71           O  
ATOM   2927  CB  GLU A 373     -12.348  -9.381   6.403  1.00 57.71           C  
ATOM   2928  CG  GLU A 373     -12.220  -8.077   7.177  1.00 57.71           C  
ATOM   2929  CD  GLU A 373     -10.821  -7.836   7.722  1.00 57.71           C  
ATOM   2930  OE1 GLU A 373     -10.630  -6.877   8.504  1.00 57.71           O  
ATOM   2931  OE2 GLU A 373      -9.908  -8.613   7.363  1.00 57.71           O1-
ATOM   2932  N   VAL A 374     -13.700 -12.050   5.273  1.00 54.33           N  
ATOM   2933  CA  VAL A 374     -13.698 -13.252   4.445  1.00 54.33           C  
ATOM   2934  C   VAL A 374     -14.984 -13.318   3.625  1.00 54.33           C  
ATOM   2935  O   VAL A 374     -14.956 -13.670   2.442  1.00 54.33           O  
ATOM   2936  CB  VAL A 374     -13.546 -14.530   5.301  1.00 54.33           C  
ATOM   2937  CG1 VAL A 374     -13.632 -15.779   4.426  1.00 54.33           C  
ATOM   2938  CG2 VAL A 374     -12.227 -14.502   6.070  1.00 54.33           C  
ATOM   2939  N   ARG A 375     -16.056 -12.818   4.242  1.00 62.15           N  
ATOM   2940  CA  ARG A 375     -17.370 -12.767   3.610  1.00 62.15           C  
ATOM   2941  C   ARG A 375     -17.391 -11.754   2.470  1.00 62.15           C  
ATOM   2942  O   ARG A 375     -17.884 -12.049   1.379  1.00 62.15           O  
ATOM   2943  CB  ARG A 375     -18.450 -12.423   4.638  1.00 62.15           C  
ATOM   2944  CG  ARG A 375     -19.347 -13.593   5.007  1.00 62.15           C  
ATOM   2945  CD  ARG A 375     -20.476 -13.169   5.935  1.00 62.15           C  
ATOM   2946  NE  ARG A 375     -19.995 -12.923   7.291  1.00 62.15           N  
ATOM   2947  CZ  ARG A 375     -20.766 -12.571   8.317  1.00 62.15           C  
ATOM   2948  NH1 ARG A 375     -22.075 -12.416   8.159  1.00 62.15           N1+
ATOM   2949  NH2 ARG A 375     -20.224 -12.373   9.510  1.00 62.15           N  
ATOM   2950  N   GLU A 376     -16.951 -10.471   2.777  1.00 64.09           N  
ATOM   2951  CA  GLU A 376     -16.900  -9.392   1.795  1.00 64.09           C  
ATOM   2952  C   GLU A 376     -16.015  -9.765   0.610  1.00 64.09           C  
ATOM   2953  O   GLU A 376     -16.373  -9.513  -0.542  1.00 64.09           O  
ATOM   2954  CB  GLU A 376     -16.395  -8.099   2.443  1.00 64.09           C  
ATOM   2955  CG  GLU A 376     -16.668  -6.851   1.616  1.00 64.09           C  
ATOM   2956  CD  GLU A 376     -16.529  -5.563   2.413  1.00 64.09           C  
ATOM   2957  OE1 GLU A 376     -16.754  -4.471   1.843  1.00 64.09           O  
ATOM   2958  OE2 GLU A 376     -16.193  -5.647   3.615  1.00 64.09           O1-
ATOM   2959  N   LEU A 377     -15.098 -10.598   0.975  1.00 57.49           N  
ATOM   2960  CA  LEU A 377     -14.057 -10.949   0.014  1.00 57.49           C  
ATOM   2961  C   LEU A 377     -14.505 -12.105  -0.874  1.00 57.49           C  
ATOM   2962  O   LEU A 377     -14.306 -12.072  -2.090  1.00 57.49           O  
ATOM   2963  CB  LEU A 377     -12.761 -11.320   0.740  1.00 57.49           C  
ATOM   2964  CG  LEU A 377     -11.492 -11.353  -0.113  1.00 57.49           C  
ATOM   2965  CD1 LEU A 377     -10.934  -9.945  -0.287  1.00 57.49           C  
ATOM   2966  CD2 LEU A 377     -10.451 -12.273   0.514  1.00 57.49           C  
ATOM   2967  N   ALA A 378     -15.140 -13.161  -0.402  1.00 59.90           N  
ATOM   2968  CA  ALA A 378     -15.795 -14.235  -1.143  1.00 59.90           C  
ATOM   2969  C   ALA A 378     -16.868 -13.682  -2.077  1.00 59.90           C  
ATOM   2970  O   ALA A 378     -16.993 -14.125  -3.221  1.00 59.90           O  
ATOM   2971  CB  ALA A 378     -16.404 -15.252  -0.181  1.00 59.90           C  
ATOM   2972  N   ARG A 379     -17.406 -12.574  -1.694  1.00 65.18           N  
ATOM   2973  CA  ARG A 379     -18.453 -11.902  -2.459  1.00 65.18           C  
ATOM   2974  C   ARG A 379     -17.883 -11.251  -3.714  1.00 65.18           C  
ATOM   2975  O   ARG A 379     -18.439 -11.397  -4.803  1.00 65.18           O  
ATOM   2976  CB  ARG A 379     -19.158 -10.853  -1.598  1.00 65.18           C  
ATOM   2977  CG  ARG A 379     -20.290 -11.411  -0.750  1.00 65.18           C  
ATOM   2978  CD  ARG A 379     -21.073 -10.305  -0.056  1.00 65.18           C  
ATOM   2979  NE  ARG A 379     -21.901 -10.828   1.027  1.00 65.18           N  
ATOM   2980  CZ  ARG A 379     -22.723 -10.097   1.773  1.00 65.18           C  
ATOM   2981  NH1 ARG A 379     -22.844  -8.790   1.568  1.00 65.18           N1+
ATOM   2982  NH2 ARG A 379     -23.431 -10.675   2.733  1.00 65.18           N  
ATOM   2983  N   GLU A 380     -16.871 -10.530  -3.425  1.00 66.81           N  
ATOM   2984  CA  GLU A 380     -16.223  -9.827  -4.529  1.00 66.81           C  
ATOM   2985  C   GLU A 380     -15.716 -10.805  -5.584  1.00 66.81           C  
ATOM   2986  O   GLU A 380     -15.842 -10.552  -6.784  1.00 66.81           O  
ATOM   2987  CB  GLU A 380     -15.067  -8.965  -4.014  1.00 66.81           C  
ATOM   2988  CG  GLU A 380     -14.542  -7.967  -5.035  1.00 66.81           C  
ATOM   2989  CD  GLU A 380     -13.545  -6.979  -4.451  1.00 66.81           C  
ATOM   2990  OE1 GLU A 380     -13.024  -6.125  -5.205  1.00 66.81           O  
ATOM   2991  OE2 GLU A 380     -13.281  -7.061  -3.231  1.00 66.81           O1-
ATOM   2992  N   LEU A 381     -15.159 -11.940  -5.173  1.00 61.61           N  
ATOM   2993  CA  LEU A 381     -14.629 -12.973  -6.057  1.00 61.61           C  
ATOM   2994  C   LEU A 381     -15.743 -13.608  -6.881  1.00 61.61           C  
ATOM   2995  O   LEU A 381     -15.601 -13.783  -8.094  1.00 61.61           O  
ATOM   2996  CB  LEU A 381     -13.901 -14.049  -5.247  1.00 61.61           C  
ATOM   2997  CG  LEU A 381     -13.179 -15.131  -6.051  1.00 61.61           C  
ATOM   2998  CD1 LEU A 381     -11.999 -14.529  -6.809  1.00 61.61           C  
ATOM   2999  CD2 LEU A 381     -12.713 -16.258  -5.136  1.00 61.61           C  
ATOM   3000  N   VAL A 382     -16.883 -14.014  -6.249  1.00 65.37           N  
ATOM   3001  CA  VAL A 382     -18.042 -14.557  -6.949  1.00 65.37           C  
ATOM   3002  C   VAL A 382     -18.553 -13.542  -7.969  1.00 65.37           C  
ATOM   3003  O   VAL A 382     -18.855 -13.897  -9.110  1.00 65.37           O  
ATOM   3004  CB  VAL A 382     -19.172 -14.938  -5.965  1.00 65.37           C  
ATOM   3005  CG1 VAL A 382     -20.450 -15.291  -6.723  1.00 65.37           C  
ATOM   3006  CG2 VAL A 382     -18.734 -16.101  -5.077  1.00 65.37           C  
ATOM   3007  N   ARG A 383     -18.518 -12.283  -7.548  1.00 67.50           N  
ATOM   3008  CA  ARG A 383     -18.980 -11.221  -8.438  1.00 67.50           C  
ATOM   3009  C   ARG A 383     -18.099 -11.126  -9.679  1.00 67.50           C  
ATOM   3010  O   ARG A 383     -18.606 -11.049 -10.801  1.00 67.50           O  
ATOM   3011  CB  ARG A 383     -19.000  -9.878  -7.705  1.00 67.50           C  
ATOM   3012  CG  ARG A 383     -19.678  -8.762  -8.484  1.00 67.50           C  
ATOM   3013  CD  ARG A 383     -19.655  -7.446  -7.720  1.00 67.50           C  
ATOM   3014  NE  ARG A 383     -20.819  -7.306  -6.850  1.00 67.50           N  
ATOM   3015  CZ  ARG A 383     -20.887  -6.492  -5.800  1.00 67.50           C  
ATOM   3016  NH1 ARG A 383     -19.855  -5.726  -5.467  1.00 67.50           N1+
ATOM   3017  NH2 ARG A 383     -21.995  -6.445  -5.077  1.00 67.50           N  
ATOM   3018  N   ARG A 384     -16.866 -11.182  -9.524  1.00 61.49           N  
ATOM   3019  CA  ARG A 384     -15.924 -11.036 -10.630  1.00 61.49           C  
ATOM   3020  C   ARG A 384     -15.978 -12.245 -11.558  1.00 61.49           C  
ATOM   3021  O   ARG A 384     -15.905 -12.099 -12.780  1.00 61.49           O  
ATOM   3022  CB  ARG A 384     -14.500 -10.844 -10.102  1.00 61.49           C  
ATOM   3023  CG  ARG A 384     -14.227  -9.449  -9.561  1.00 61.49           C  
ATOM   3024  CD  ARG A 384     -12.752  -9.245  -9.247  1.00 61.49           C  
ATOM   3025  NE  ARG A 384     -12.487  -7.896  -8.754  1.00 61.49           N  
ATOM   3026  CZ  ARG A 384     -11.282  -7.337  -8.685  1.00 61.49           C  
ATOM   3027  NH1 ARG A 384     -10.202  -8.003  -9.078  1.00 61.49           N1+
ATOM   3028  NH2 ARG A 384     -11.155  -6.103  -8.219  1.00 61.49           N  
ATOM   3029  N   LEU A 385     -16.056 -13.447 -10.988  1.00 62.98           N  
ATOM   3030  CA  LEU A 385     -16.152 -14.678 -11.765  1.00 62.98           C  
ATOM   3031  C   LEU A 385     -17.437 -14.702 -12.587  1.00 62.98           C  
ATOM   3032  O   LEU A 385     -17.430 -15.127 -13.743  1.00 62.98           O  
ATOM   3033  CB  LEU A 385     -16.100 -15.899 -10.843  1.00 62.98           C  
ATOM   3034  CG  LEU A 385     -14.726 -16.259 -10.273  1.00 62.98           C  
ATOM   3035  CD1 LEU A 385     -14.864 -17.325  -9.191  1.00 62.98           C  
ATOM   3036  CD2 LEU A 385     -13.794 -16.735 -11.383  1.00 62.98           C  
ATOM   3037  N   VAL A 386     -18.544 -14.181 -11.973  1.00 63.57           N  
ATOM   3038  CA  VAL A 386     -19.827 -14.066 -12.659  1.00 63.57           C  
ATOM   3039  C   VAL A 386     -19.704 -13.083 -13.821  1.00 63.57           C  
ATOM   3040  O   VAL A 386     -20.201 -13.346 -14.919  1.00 63.57           O  
ATOM   3041  CB  VAL A 386     -20.947 -13.616 -11.695  1.00 63.57           C  
ATOM   3042  CG1 VAL A 386     -22.211 -13.249 -12.471  1.00 63.57           C  
ATOM   3043  CG2 VAL A 386     -21.243 -14.712 -10.672  1.00 63.57           C  
ATOM   3044  N   GLU A 387     -18.981 -11.948 -13.592  1.00 64.15           N  
ATOM   3045  CA  GLU A 387     -18.771 -10.952 -14.639  1.00 64.15           C  
ATOM   3046  C   GLU A 387     -17.980 -11.536 -15.805  1.00 64.15           C  
ATOM   3047  O   GLU A 387     -18.299 -11.281 -16.969  1.00 64.15           O  
ATOM   3048  CB  GLU A 387     -18.051  -9.724 -14.076  1.00 64.15           C  
ATOM   3049  CG  GLU A 387     -18.929  -8.845 -13.197  1.00 64.15           C  
ATOM   3050  CD  GLU A 387     -18.168  -7.702 -12.543  1.00 64.15           C  
ATOM   3051  OE1 GLU A 387     -18.779  -6.934 -11.766  1.00 64.15           O  
ATOM   3052  OE2 GLU A 387     -16.953  -7.574 -12.811  1.00 64.15           O1-
ATOM   3053  N   ALA A 388     -16.904 -12.309 -15.457  1.00 59.34           N  
ATOM   3054  CA  ALA A 388     -16.085 -12.978 -16.465  1.00 59.34           C  
ATOM   3055  C   ALA A 388     -16.906 -13.998 -17.250  1.00 59.34           C  
ATOM   3056  O   ALA A 388     -16.775 -14.101 -18.472  1.00 59.34           O  
ATOM   3057  CB  ALA A 388     -14.884 -13.657 -15.810  1.00 59.34           C  
ATOM   3058  N   ALA A 389     -17.774 -14.708 -16.538  1.00 63.05           N  
ATOM   3059  CA  ALA A 389     -18.651 -15.707 -17.141  1.00 63.05           C  
ATOM   3060  C   ALA A 389     -19.688 -15.050 -18.049  1.00 63.05           C  
ATOM   3061  O   ALA A 389     -20.004 -15.573 -19.121  1.00 63.05           O  
ATOM   3062  CB  ALA A 389     -19.343 -16.531 -16.059  1.00 63.05           C  
ATOM   3063  N   GLU A 390     -20.325 -13.823 -17.588  1.00 65.21           N  
ATOM   3064  CA  GLU A 390     -21.294 -13.085 -18.392  1.00 65.21           C  
ATOM   3065  C   GLU A 390     -20.664 -12.570 -19.682  1.00 65.21           C  
ATOM   3066  O   GLU A 390     -21.301 -12.581 -20.738  1.00 65.21           O  
ATOM   3067  CB  GLU A 390     -21.879 -11.918 -17.590  1.00 65.21           C  
ATOM   3068  CG  GLU A 390     -22.921 -12.338 -16.565  1.00 65.21           C  
ATOM   3069  CD  GLU A 390     -23.471 -11.173 -15.757  1.00 65.21           C  
ATOM   3070  OE1 GLU A 390     -24.433 -11.373 -14.982  1.00 65.21           O  
ATOM   3071  OE2 GLU A 390     -22.936 -10.052 -15.901  1.00 65.21           O1-
ATOM   3072  N   GLU A 391     -19.486 -12.201 -19.581  1.00 61.53           N  
ATOM   3073  CA  GLU A 391     -18.783 -11.706 -20.761  1.00 61.53           C  
ATOM   3074  C   GLU A 391     -18.479 -12.838 -21.738  1.00 61.53           C  
ATOM   3075  O   GLU A 391     -18.544 -12.649 -22.954  1.00 61.53           O  
ATOM   3076  CB  GLU A 391     -17.488 -10.997 -20.356  1.00 61.53           C  
ATOM   3077  CG  GLU A 391     -17.690  -9.559 -19.902  1.00 61.53           C  
ATOM   3078  CD  GLU A 391     -16.388  -8.845 -19.573  1.00 61.53           C  
ATOM   3079  OE1 GLU A 391     -16.431  -7.669 -19.148  1.00 61.53           O  
ATOM   3080  OE2 GLU A 391     -15.316  -9.468 -19.743  1.00 61.53           O1-
ATOM   3081  N   VAL A 392     -18.196 -14.059 -21.310  1.00 56.29           N  
ATOM   3082  CA  VAL A 392     -17.947 -15.255 -22.106  1.00 56.29           C  
ATOM   3083  C   VAL A 392     -19.261 -15.769 -22.693  1.00 56.29           C  
ATOM   3084  O   VAL A 392     -19.292 -16.262 -23.823  1.00 56.29           O  
ATOM   3085  CB  VAL A 392     -17.269 -16.363 -21.269  1.00 56.29           C  
ATOM   3086  CG1 VAL A 392     -17.124 -17.646 -22.086  1.00 56.29           C  
ATOM   3087  CG2 VAL A 392     -15.907 -15.891 -20.765  1.00 56.29           C  
ATOM   3088  N   GLN A 393     -20.515 -15.498 -22.117  1.00 58.17           N  
ATOM   3089  CA  GLN A 393     -21.855 -15.865 -22.564  1.00 58.17           C  
ATOM   3090  C   GLN A 393     -22.279 -15.033 -23.773  1.00 58.17           C  
ATOM   3091  O   GLN A 393     -23.067 -15.492 -24.601  1.00 58.17           O  
ATOM   3092  CB  GLN A 393     -22.865 -15.693 -21.429  1.00 58.17           C  
ATOM   3093  CG  GLN A 393     -23.282 -17.003 -20.774  1.00 58.17           C  
ATOM   3094  CD  GLN A 393     -24.526 -16.861 -19.917  1.00 58.17           C  
ATOM   3095  NE2 GLN A 393     -25.106 -17.989 -19.521  1.00 58.17           N  
ATOM   3096  OE1 GLN A 393     -24.962 -15.746 -19.612  1.00 58.17           O  
ATOM   3097  N   ARG A 394     -21.741 -13.873 -23.968  1.00 60.67           N  
ATOM   3098  CA  ARG A 394     -22.182 -13.076 -25.109  1.00 60.67           C  
ATOM   3099  C   ARG A 394     -21.659 -13.658 -26.418  1.00 60.67           C  
ATOM   3100  O   ARG A 394     -22.162 -13.330 -27.494  1.00 60.67           O  
ATOM   3101  CB  ARG A 394     -21.722 -11.624 -24.959  1.00 60.67           C  
ATOM   3102  CG  ARG A 394     -22.498 -10.836 -23.916  1.00 60.67           C  
ATOM   3103  CD  ARG A 394     -22.087  -9.371 -23.896  1.00 60.67           C  
ATOM   3104  NE  ARG A 394     -22.742  -8.643 -22.812  1.00 60.67           N  
ATOM   3105  CZ  ARG A 394     -22.559  -7.352 -22.548  1.00 60.67           C  
ATOM   3106  NH1 ARG A 394     -21.734  -6.619 -23.287  1.00 60.67           N1+
ATOM   3107  NH2 ARG A 394     -23.206  -6.790 -21.537  1.00 60.67           N  
ATOM   3108  N   ASN A 395     -21.090 -14.863 -26.373  1.00 48.39           N  
ATOM   3109  CA  ASN A 395     -20.644 -15.474 -27.621  1.00 48.39           C  
ATOM   3110  C   ASN A 395     -20.739 -16.995 -27.566  1.00 48.39           C  
ATOM   3111  O   ASN A 395     -19.932 -17.695 -28.181  1.00 48.39           O  
ATOM   3112  CB  ASN A 395     -19.213 -15.042 -27.948  1.00 48.39           C  
ATOM   3113  CG  ASN A 395     -19.161 -13.825 -28.851  1.00 48.39           C  
ATOM   3114  ND2 ASN A 395     -17.977 -13.241 -28.991  1.00 48.39           N  
ATOM   3115  OD1 ASN A 395     -20.178 -13.413 -29.417  1.00 48.39           O  
ATOM   3116  N   PRO A 396     -22.010 -17.835 -27.408  1.00 49.60           N  
ATOM   3117  CA  PRO A 396     -21.703 -19.226 -27.749  1.00 49.60           C  
ATOM   3118  C   PRO A 396     -22.926 -19.998 -28.240  1.00 49.60           C  
ATOM   3119  O   PRO A 396     -24.062 -19.587 -27.988  1.00 49.60           O  
ATOM   3120  CB  PRO A 396     -21.183 -19.806 -26.431  1.00 49.60           C  
ATOM   3121  CG  PRO A 396     -21.894 -19.035 -25.367  1.00 49.60           C  
ATOM   3122  CD  PRO A 396     -22.722 -17.967 -26.025  1.00 49.60           C  
ATOM   3123  N   SER A 397     -22.785 -21.083 -29.016  1.00 52.37           N  
ATOM   3124  CA  SER A 397     -23.434 -22.184 -29.719  1.00 52.37           C  
ATOM   3125  C   SER A 397     -23.738 -23.341 -28.773  1.00 52.37           C  
ATOM   3126  O   SER A 397     -24.574 -24.194 -29.075  1.00 52.37           O  
ATOM   3127  CB  SER A 397     -22.559 -22.675 -30.873  1.00 52.37           C  
ATOM   3128  OG  SER A 397     -21.396 -23.320 -30.382  1.00 52.37           O  
ATOM   3129  N   ASP A 398     -23.671 -23.329 -27.371  1.00 53.94           N  
ATOM   3130  CA  ASP A 398     -24.036 -24.532 -26.628  1.00 53.94           C  
ATOM   3131  C   ASP A 398     -24.957 -24.196 -25.458  1.00 53.94           C  
ATOM   3132  O   ASP A 398     -24.524 -23.596 -24.472  1.00 53.94           O  
ATOM   3133  CB  ASP A 398     -22.784 -25.253 -26.123  1.00 53.94           C  
ATOM   3134  CG  ASP A 398     -23.008 -26.736 -25.888  1.00 53.94           C  
ATOM   3135  OD1 ASP A 398     -24.177 -27.169 -25.796  1.00 53.94           O  
ATOM   3136  OD2 ASP A 398     -22.006 -27.478 -25.790  1.00 53.94           O1-
ATOM   3137  N   GLU A 399     -26.266 -24.410 -25.508  1.00 59.00           N  
ATOM   3138  CA  GLU A 399     -27.455 -24.098 -24.723  1.00 59.00           C  
ATOM   3139  C   GLU A 399     -27.445 -24.834 -23.386  1.00 59.00           C  
ATOM   3140  O   GLU A 399     -27.804 -24.263 -22.354  1.00 59.00           O  
ATOM   3141  CB  GLU A 399     -28.724 -24.448 -25.506  1.00 59.00           C  
ATOM   3142  CG  GLU A 399     -29.318 -23.275 -26.271  1.00 59.00           C  
ATOM   3143  CD  GLU A 399     -30.563 -23.642 -27.062  1.00 59.00           C  
ATOM   3144  OE1 GLU A 399     -31.102 -22.773 -27.785  1.00 59.00           O  
ATOM   3145  OE2 GLU A 399     -31.004 -24.809 -26.958  1.00 59.00           O1-
ATOM   3146  N   GLN A 400     -26.907 -26.043 -23.230  1.00 56.20           N  
ATOM   3147  CA  GLN A 400     -26.918 -26.878 -22.034  1.00 56.20           C  
ATOM   3148  C   GLN A 400     -25.931 -26.359 -20.992  1.00 56.20           C  
ATOM   3149  O   GLN A 400     -26.256 -26.283 -19.805  1.00 56.20           O  
ATOM   3150  CB  GLN A 400     -26.592 -28.330 -22.389  1.00 56.20           C  
ATOM   3151  CG  GLN A 400     -27.767 -29.284 -22.218  1.00 56.20           C  
ATOM   3152  CD  GLN A 400     -27.435 -30.704 -22.634  1.00 56.20           C  
ATOM   3153  NE2 GLN A 400     -28.357 -31.627 -22.383  1.00 56.20           N  
ATOM   3154  OE1 GLN A 400     -26.358 -30.970 -23.178  1.00 56.20           O  
ATOM   3155  N   LYS A 401     -24.731 -25.966 -21.362  1.00 57.79           N  
ATOM   3156  CA  LYS A 401     -23.701 -25.393 -20.501  1.00 57.79           C  
ATOM   3157  C   LYS A 401     -24.055 -23.966 -20.095  1.00 57.79           C  
ATOM   3158  O   LYS A 401     -23.836 -23.568 -18.949  1.00 57.79           O  
ATOM   3159  CB  LYS A 401     -22.341 -25.416 -21.202  1.00 57.79           C  
ATOM   3160  CG  LYS A 401     -21.703 -26.796 -21.270  1.00 57.79           C  
ATOM   3161  CD  LYS A 401     -20.313 -26.740 -21.887  1.00 57.79           C  
ATOM   3162  CE  LYS A 401     -19.705 -28.129 -22.026  1.00 57.79           C  
ATOM   3163  NZ  LYS A 401     -18.361 -28.083 -22.677  1.00 57.79           N1+
ATOM   3164  N   ASN A 402     -24.795 -23.298 -20.913  1.00 53.20           N  
ATOM   3165  CA  ASN A 402     -25.318 -21.973 -20.598  1.00 53.20           C  
ATOM   3166  C   ASN A 402     -26.401 -22.038 -19.526  1.00 53.20           C  
ATOM   3167  O   ASN A 402     -26.475 -21.166 -18.658  1.00 53.20           O  
ATOM   3168  CB  ASN A 402     -25.858 -21.294 -21.860  1.00 53.20           C  
ATOM   3169  CG  ASN A 402     -25.715 -19.786 -21.819  1.00 53.20           C  
ATOM   3170  ND2 ASN A 402     -25.246 -19.205 -22.917  1.00 53.20           N  
ATOM   3171  OD1 ASN A 402     -26.023 -19.148 -20.808  1.00 53.20           O  
ATOM   3172  N   THR A 403     -27.142 -23.139 -19.534  1.00 62.59           N  
ATOM   3173  CA  THR A 403     -28.177 -23.294 -18.518  1.00 62.59           C  
ATOM   3174  C   THR A 403     -27.555 -23.542 -17.147  1.00 62.59           C  
ATOM   3175  O   THR A 403     -27.985 -22.958 -16.150  1.00 62.59           O  
ATOM   3176  CB  THR A 403     -29.133 -24.450 -18.866  1.00 62.59           C  
ATOM   3177  CG2 THR A 403     -30.253 -24.567 -17.838  1.00 62.59           C  
ATOM   3178  OG1 THR A 403     -29.709 -24.212 -20.158  1.00 62.59           O  
ATOM   3179  N   GLN A 404     -26.526 -24.402 -17.078  1.00 60.63           N  
ATOM   3180  CA  GLN A 404     -25.811 -24.706 -15.843  1.00 60.63           C  
ATOM   3181  C   GLN A 404     -25.117 -23.465 -15.289  1.00 60.63           C  
ATOM   3182  O   GLN A 404     -25.146 -23.218 -14.082  1.00 60.63           O  
ATOM   3183  CB  GLN A 404     -24.789 -25.821 -16.073  1.00 60.63           C  
ATOM   3184  CG  GLN A 404     -25.404 -27.211 -16.157  1.00 60.63           C  
ATOM   3185  CD  GLN A 404     -24.375 -28.292 -16.434  1.00 60.63           C  
ATOM   3186  NE2 GLN A 404     -24.765 -29.546 -16.236  1.00 60.63           N  
ATOM   3187  OE1 GLN A 404     -23.240 -28.001 -16.823  1.00 60.63           O  
ATOM   3188  N   LEU A 405     -24.461 -22.753 -16.215  1.00 58.32           N  
ATOM   3189  CA  LEU A 405     -23.834 -21.488 -15.846  1.00 58.32           C  
ATOM   3190  C   LEU A 405     -24.873 -20.496 -15.331  1.00 58.32           C  
ATOM   3191  O   LEU A 405     -24.662 -19.850 -14.303  1.00 58.32           O  
ATOM   3192  CB  LEU A 405     -23.090 -20.890 -17.043  1.00 58.32           C  
ATOM   3193  CG  LEU A 405     -22.258 -19.637 -16.767  1.00 58.32           C  
ATOM   3194  CD1 LEU A 405     -21.075 -19.976 -15.865  1.00 58.32           C  
ATOM   3195  CD2 LEU A 405     -21.779 -19.015 -18.074  1.00 58.32           C  
ATOM   3196  N   ARG A 406     -26.046 -20.360 -16.014  1.00 61.06           N  
ATOM   3197  CA  ARG A 406     -27.115 -19.458 -15.600  1.00 61.06           C  
ATOM   3198  C   ARG A 406     -27.647 -19.836 -14.221  1.00 61.06           C  
ATOM   3199  O   ARG A 406     -27.901 -18.963 -13.388  1.00 61.06           O  
ATOM   3200  CB  ARG A 406     -28.255 -19.470 -16.622  1.00 61.06           C  
ATOM   3201  CG  ARG A 406     -27.996 -18.601 -17.842  1.00 61.06           C  
ATOM   3202  CD  ARG A 406     -29.224 -18.505 -18.737  1.00 61.06           C  
ATOM   3203  NE  ARG A 406     -28.856 -18.322 -20.139  1.00 61.06           N  
ATOM   3204  CZ  ARG A 406     -29.710 -18.014 -21.111  1.00 61.06           C  
ATOM   3205  NH1 ARG A 406     -31.001 -17.847 -20.853  1.00 61.06           N1+
ATOM   3206  NH2 ARG A 406     -29.268 -17.871 -22.353  1.00 61.06           N  
ATOM   3207  N   ARG A 407     -27.670 -21.171 -13.997  1.00 63.55           N  
ATOM   3208  CA  ARG A 407     -28.160 -21.653 -12.709  1.00 63.55           C  
ATOM   3209  C   ARG A 407     -27.194 -21.290 -11.586  1.00 63.55           C  
ATOM   3210  O   ARG A 407     -27.617 -20.842 -10.519  1.00 63.55           O  
ATOM   3211  CB  ARG A 407     -28.373 -23.168 -12.748  1.00 63.55           C  
ATOM   3212  CG  ARG A 407     -29.691 -23.589 -13.380  1.00 63.55           C  
ATOM   3213  CD  ARG A 407     -29.902 -25.094 -13.295  1.00 63.55           C  
ATOM   3214  NE  ARG A 407     -30.968 -25.539 -14.187  1.00 63.55           N  
ATOM   3215  CZ  ARG A 407     -31.278 -26.812 -14.420  1.00 63.55           C  
ATOM   3216  NH1 ARG A 407     -30.605 -27.793 -13.831  1.00 63.55           N1+
ATOM   3217  NH2 ARG A 407     -32.268 -27.105 -15.252  1.00 63.55           N  
ATOM   3218  N   LEU A 408     -25.941 -21.458 -11.855  1.00 59.28           N  
ATOM   3219  CA  LEU A 408     -24.914 -21.189 -10.853  1.00 59.28           C  
ATOM   3220  C   LEU A 408     -24.801 -19.693 -10.579  1.00 59.28           C  
ATOM   3221  O   LEU A 408     -24.649 -19.279  -9.427  1.00 59.28           O  
ATOM   3222  CB  LEU A 408     -23.560 -21.739 -11.312  1.00 59.28           C  
ATOM   3223  CG  LEU A 408     -23.365 -23.251 -11.184  1.00 59.28           C  
ATOM   3224  CD1 LEU A 408     -22.087 -23.681 -11.894  1.00 59.28           C  
ATOM   3225  CD2 LEU A 408     -23.333 -23.664  -9.717  1.00 59.28           C  
ATOM   3226  N   ILE A 409     -24.921 -18.922 -11.603  1.00 55.94           N  
ATOM   3227  CA  ILE A 409     -24.928 -17.469 -11.473  1.00 55.94           C  
ATOM   3228  C   ILE A 409     -26.146 -17.029 -10.665  1.00 55.94           C  
ATOM   3229  O   ILE A 409     -26.036 -16.181  -9.776  1.00 55.94           O  
ATOM   3230  CB  ILE A 409     -24.924 -16.779 -12.855  1.00 55.94           C  
ATOM   3231  CG1 ILE A 409     -23.577 -16.993 -13.556  1.00 55.94           C  
ATOM   3232  CG2 ILE A 409     -25.236 -15.287 -12.714  1.00 55.94           C  
ATOM   3233  CD1 ILE A 409     -23.539 -16.487 -14.991  1.00 55.94           C  
ATOM   3234  N   ALA A 410     -27.297 -17.605 -10.969  1.00 59.38           N  
ATOM   3235  CA  ALA A 410     -28.524 -17.291 -10.243  1.00 59.38           C  
ATOM   3236  C   ALA A 410     -28.391 -17.645  -8.763  1.00 59.38           C  
ATOM   3237  O   ALA A 410     -28.822 -16.882  -7.896  1.00 59.38           O  
ATOM   3238  CB  ALA A 410     -29.710 -18.030 -10.857  1.00 59.38           C  
ATOM   3239  N   LYS A 411     -27.768 -18.800  -8.490  1.00 54.22           N  
ATOM   3240  CA  LYS A 411     -27.565 -19.221  -7.107  1.00 54.22           C  
ATOM   3241  C   LYS A 411     -26.647 -18.252  -6.365  1.00 54.22           C  
ATOM   3242  O   LYS A 411     -26.910 -17.898  -5.213  1.00 54.22           O  
ATOM   3243  CB  LYS A 411     -26.983 -20.634  -7.055  1.00 54.22           C  
ATOM   3244  CG  LYS A 411     -28.029 -21.737  -7.136  1.00 54.22           C  
ATOM   3245  CD  LYS A 411     -27.408 -23.113  -6.940  1.00 54.22           C  
ATOM   3246  CE  LYS A 411     -28.435 -24.222  -7.119  1.00 54.22           C  
ATOM   3247  NZ  LYS A 411     -27.826 -25.575  -6.943  1.00 54.22           N1+
ATOM   3248  N   ALA A 412     -25.563 -17.870  -7.044  1.00 56.76           N  
ATOM   3249  CA  ALA A 412     -24.618 -16.911  -6.477  1.00 56.76           C  
ATOM   3250  C   ALA A 412     -25.280 -15.556  -6.247  1.00 56.76           C  
ATOM   3251  O   ALA A 412     -25.079 -14.929  -5.204  1.00 56.76           O  
ATOM   3252  CB  ALA A 412     -23.404 -16.758  -7.392  1.00 56.76           C  
ATOM   3253  N   GLU A 413     -26.160 -15.079  -7.208  1.00 58.65           N  
ATOM   3254  CA  GLU A 413     -26.855 -13.797  -7.117  1.00 58.65           C  
ATOM   3255  C   GLU A 413     -27.875 -13.803  -5.982  1.00 58.65           C  
ATOM   3256  O   GLU A 413     -28.016 -12.812  -5.262  1.00 58.65           O  
ATOM   3257  CB  GLU A 413     -27.544 -13.465  -8.442  1.00 58.65           C  
ATOM   3258  CG  GLU A 413     -26.585 -13.049  -9.548  1.00 58.65           C  
ATOM   3259  CD  GLU A 413     -27.279 -12.769 -10.871  1.00 58.65           C  
ATOM   3260  OE1 GLU A 413     -26.640 -12.194 -11.782  1.00 58.65           O  
ATOM   3261  OE2 GLU A 413     -28.471 -13.127 -10.999  1.00 58.65           O1-
ATOM   3262  N   VAL A 414     -28.647 -14.914  -5.863  1.00 63.73           N  
ATOM   3263  CA  VAL A 414     -29.635 -15.062  -4.800  1.00 63.73           C  
ATOM   3264  C   VAL A 414     -28.943 -14.997  -3.440  1.00 63.73           C  
ATOM   3265  O   VAL A 414     -29.430 -14.337  -2.519  1.00 63.73           O  
ATOM   3266  CB  VAL A 414     -30.423 -16.384  -4.936  1.00 63.73           C  
ATOM   3267  CG1 VAL A 414     -31.284 -16.629  -3.698  1.00 63.73           C  
ATOM   3268  CG2 VAL A 414     -31.286 -16.362  -6.196  1.00 63.73           C  
ATOM   3269  N   TRP A 415     -27.926 -15.630  -3.330  1.00 65.60           N  
ATOM   3270  CA  TRP A 415     -27.176 -15.585  -2.079  1.00 65.60           C  
ATOM   3271  C   TRP A 415     -26.710 -14.165  -1.775  1.00 65.60           C  
ATOM   3272  O   TRP A 415     -26.859 -13.684  -0.649  1.00 65.60           O  
ATOM   3273  CB  TRP A 415     -25.972 -16.528  -2.139  1.00 65.60           C  
ATOM   3274  CG  TRP A 415     -25.351 -16.810  -0.804  1.00 65.60           C  
ATOM   3275  CD1 TRP A 415     -25.622 -17.862   0.026  1.00 65.60           C  
ATOM   3276  CD2 TRP A 415     -24.357 -16.023  -0.141  1.00 65.60           C  
ATOM   3277  CE2 TRP A 415     -24.071 -16.658   1.088  1.00 65.60           C  
ATOM   3278  CE3 TRP A 415     -23.679 -14.841  -0.467  1.00 65.60           C  
ATOM   3279  NE1 TRP A 415     -24.855 -17.777   1.165  1.00 65.60           N  
ATOM   3280  CZ2 TRP A 415     -23.135 -16.150   1.991  1.00 65.60           C  
ATOM   3281  CZ3 TRP A 415     -22.747 -14.336   0.433  1.00 65.60           C  
ATOM   3282  CH2 TRP A 415     -22.486 -14.993   1.647  1.00 65.60           C  
ATOM   3283  N   LEU A 416     -26.033 -13.444  -2.789  1.00 60.95           N  
ATOM   3284  CA  LEU A 416     -25.573 -12.066  -2.647  1.00 60.95           C  
ATOM   3285  C   LEU A 416     -26.722 -11.148  -2.243  1.00 60.95           C  
ATOM   3286  O   LEU A 416     -26.558 -10.286  -1.376  1.00 60.95           O  
ATOM   3287  CB  LEU A 416     -24.947 -11.573  -3.953  1.00 60.95           C  
ATOM   3288  CG  LEU A 416     -23.546 -12.098  -4.273  1.00 60.95           C  
ATOM   3289  CD1 LEU A 416     -23.164 -11.749  -5.708  1.00 60.95           C  
ATOM   3290  CD2 LEU A 416     -22.525 -11.533  -3.292  1.00 60.95           C  
ATOM   3291  N   LEU A 417     -27.933 -11.399  -2.778  1.00 63.03           N  
ATOM   3292  CA  LEU A 417     -29.106 -10.583  -2.485  1.00 63.03           C  
ATOM   3293  C   LEU A 417     -29.580 -10.808  -1.052  1.00 63.03           C  
ATOM   3294  O   LEU A 417     -29.939  -9.855  -0.356  1.00 63.03           O  
ATOM   3295  CB  LEU A 417     -30.239 -10.899  -3.465  1.00 63.03           C  
ATOM   3296  CG  LEU A 417     -30.142 -10.248  -4.845  1.00 63.03           C  
ATOM   3297  CD1 LEU A 417     -31.088 -10.937  -5.823  1.00 63.03           C  
ATOM   3298  CD2 LEU A 417     -30.449  -8.757  -4.756  1.00 63.03           C  
ATOM   3299  N   ASN A 418     -29.544 -12.024  -0.623  1.00 58.72           N  
ATOM   3300  CA  ASN A 418     -29.958 -12.345   0.738  1.00 58.72           C  
ATOM   3301  C   ASN A 418     -29.059 -11.671   1.771  1.00 58.72           C  
ATOM   3302  O   ASN A 418     -29.545 -11.153   2.778  1.00 58.72           O  
ATOM   3303  CB  ASN A 418     -29.968 -13.860   0.952  1.00 58.72           C  
ATOM   3304  CG  ASN A 418     -31.285 -14.498   0.555  1.00 58.72           C  
ATOM   3305  ND2 ASN A 418     -31.271 -15.809   0.350  1.00 58.72           N  
ATOM   3306  OD1 ASN A 418     -32.306 -13.817   0.432  1.00 58.72           O  
ATOM   3307  N   GLU A 419     -27.920 -11.551   1.460  1.00 64.60           N  
ATOM   3308  CA  GLU A 419     -26.971 -10.938   2.385  1.00 64.60           C  
ATOM   3309  C   GLU A 419     -27.147  -9.422   2.432  1.00 64.60           C  
ATOM   3310  O   GLU A 419     -27.114  -8.822   3.509  1.00 64.60           O  
ATOM   3311  CB  GLU A 419     -25.535 -11.288   1.992  1.00 64.60           C  
ATOM   3312  CG  GLU A 419     -25.089 -12.668   2.455  1.00 64.60           C  
ATOM   3313  CD  GLU A 419     -23.623 -12.724   2.853  1.00 64.60           C  
ATOM   3314  OE1 GLU A 419     -23.230 -13.650   3.598  1.00 64.60           O  
ATOM   3315  OE2 GLU A 419     -22.859 -11.833   2.416  1.00 64.60           O1-
ATOM   3316  N   GLU A 420     -27.237  -8.801   1.251  1.00 60.07           N  
ATOM   3317  CA  GLU A 420     -27.504  -7.368   1.174  1.00 60.07           C  
ATOM   3318  C   GLU A 420     -28.777  -7.001   1.931  1.00 60.07           C  
ATOM   3319  O   GLU A 420     -28.845  -5.949   2.570  1.00 60.07           O  
ATOM   3320  CB  GLU A 420     -27.610  -6.917  -0.284  1.00 60.07           C  
ATOM   3321  CG  GLU A 420     -26.277  -6.892  -1.020  1.00 60.07           C  
ATOM   3322  CD  GLU A 420     -26.400  -6.455  -2.470  1.00 60.07           C  
ATOM   3323  OE1 GLU A 420     -25.362  -6.168  -3.108  1.00 60.07           O  
ATOM   3324  OE2 GLU A 420     -27.545  -6.396  -2.973  1.00 60.07           O1-
ATOM   3325  N   PHE A 421     -29.673  -7.922   1.935  1.00 56.70           N  
ATOM   3326  CA  PHE A 421     -30.920  -7.739   2.668  1.00 56.70           C  
ATOM   3327  C   PHE A 421     -30.675  -7.767   4.171  1.00 56.70           C  
ATOM   3328  O   PHE A 421     -31.205  -6.934   4.909  1.00 56.70           O  
ATOM   3329  CB  PHE A 421     -31.935  -8.819   2.281  1.00 56.70           C  
ATOM   3330  CG  PHE A 421     -33.287  -8.639   2.918  1.00 56.70           C  
ATOM   3331  CD1 PHE A 421     -33.653  -9.389   4.029  1.00 56.70           C  
ATOM   3332  CD2 PHE A 421     -34.192  -7.718   2.404  1.00 56.70           C  
ATOM   3333  CE1 PHE A 421     -34.904  -9.223   4.620  1.00 56.70           C  
ATOM   3334  CE2 PHE A 421     -35.443  -7.547   2.989  1.00 56.70           C  
ATOM   3335  CZ  PHE A 421     -35.797  -8.301   4.097  1.00 56.70           C  
ATOM   3336  N   LYS A 422     -29.858  -8.674   4.606  1.00 65.29           N  
ATOM   3337  CA  LYS A 422     -29.550  -8.774   6.030  1.00 65.29           C  
ATOM   3338  C   LYS A 422     -28.813  -7.532   6.521  1.00 65.29           C  
ATOM   3339  O   LYS A 422     -29.109  -7.015   7.601  1.00 65.29           O  
ATOM   3340  CB  LYS A 422     -28.715 -10.025   6.312  1.00 65.29           C  
ATOM   3341  CG  LYS A 422     -29.522 -11.315   6.340  1.00 65.29           C  
ATOM   3342  CD  LYS A 422     -28.659 -12.506   6.734  1.00 65.29           C  
ATOM   3343  CE  LYS A 422     -29.444 -13.810   6.676  1.00 65.29           C  
ATOM   3344  NZ  LYS A 422     -28.596 -14.983   7.044  1.00 65.29           N1+
ATOM   3345  N   GLU A 423     -27.943  -7.047   5.697  1.00 69.52           N  
ATOM   3346  CA  GLU A 423     -27.223  -5.821   6.026  1.00 69.52           C  
ATOM   3347  C   GLU A 423     -28.161  -4.618   6.046  1.00 69.52           C  
ATOM   3348  O   GLU A 423     -28.083  -3.777   6.945  1.00 69.52           O  
ATOM   3349  CB  GLU A 423     -26.083  -5.583   5.033  1.00 69.52           C  
ATOM   3350  CG  GLU A 423     -24.860  -4.917   5.648  1.00 69.52           C  
ATOM   3351  CD  GLU A 423     -23.621  -5.013   4.772  1.00 69.52           C  
ATOM   3352  OE1 GLU A 423     -22.554  -4.492   5.170  1.00 69.52           O  
ATOM   3353  OE2 GLU A 423     -23.718  -5.614   3.679  1.00 69.52           O1-
ATOM   3354  N   ALA A 424     -28.998  -4.519   5.110  1.00 57.60           N  
ATOM   3355  CA  ALA A 424     -29.993  -3.451   5.046  1.00 57.60           C  
ATOM   3356  C   ALA A 424     -30.933  -3.504   6.246  1.00 57.60           C  
ATOM   3357  O   ALA A 424     -31.322  -2.464   6.784  1.00 57.60           O  
ATOM   3358  CB  ALA A 424     -30.789  -3.545   3.746  1.00 57.60           C  
ATOM   3359  N   GLU A 425     -31.149  -4.660   6.731  1.00 58.81           N  
ATOM   3360  CA  GLU A 425     -31.987  -4.837   7.912  1.00 58.81           C  
ATOM   3361  C   GLU A 425     -31.296  -4.309   9.165  1.00 58.81           C  
ATOM   3362  O   GLU A 425     -31.927  -3.669  10.008  1.00 58.81           O  
ATOM   3363  CB  GLU A 425     -32.353  -6.312   8.096  1.00 58.81           C  
ATOM   3364  CG  GLU A 425     -33.530  -6.542   9.032  1.00 58.81           C  
ATOM   3365  CD  GLU A 425     -33.962  -7.998   9.106  1.00 58.81           C  
ATOM   3366  OE1 GLU A 425     -35.024  -8.287   9.705  1.00 58.81           O  
ATOM   3367  OE2 GLU A 425     -33.233  -8.857   8.564  1.00 58.81           O1-
ATOM   3368  N   LYS A 426     -30.050  -4.631   9.247  1.00 69.61           N  
ATOM   3369  CA  LYS A 426     -29.278  -4.134  10.383  1.00 69.61           C  
ATOM   3370  C   LYS A 426     -29.234  -2.610  10.392  1.00 69.61           C  
ATOM   3371  O   LYS A 426     -29.431  -1.984  11.436  1.00 69.61           O  
ATOM   3372  CB  LYS A 426     -27.857  -4.700  10.356  1.00 69.61           C  
ATOM   3373  CG  LYS A 426     -27.750  -6.131  10.863  1.00 69.61           C  
ATOM   3374  CD  LYS A 426     -26.302  -6.599  10.912  1.00 69.61           C  
ATOM   3375  CE  LYS A 426     -26.201  -8.068  11.302  1.00 69.61           C  
ATOM   3376  NZ  LYS A 426     -24.785  -8.541  11.317  1.00 69.61           N1+
ATOM   3377  N   ARG A 427     -28.980  -2.086   9.266  1.00 62.12           N  
ATOM   3378  CA  ARG A 427     -28.963  -0.633   9.126  1.00 62.12           C  
ATOM   3379  C   ARG A 427     -30.322  -0.034   9.469  1.00 62.12           C  
ATOM   3380  O   ARG A 427     -30.400   1.011  10.118  1.00 62.12           O  
ATOM   3381  CB  ARG A 427     -28.559  -0.234   7.705  1.00 62.12           C  
ATOM   3382  CG  ARG A 427     -27.080  -0.428   7.407  1.00 62.12           C  
ATOM   3383  CD  ARG A 427     -26.690   0.177   6.066  1.00 62.12           C  
ATOM   3384  NE  ARG A 427     -27.142  -0.650   4.950  1.00 62.12           N  
ATOM   3385  CZ  ARG A 427     -26.881  -0.403   3.670  1.00 62.12           C  
ATOM   3386  NH1 ARG A 427     -26.163   0.657   3.316  1.00 62.12           N1+
ATOM   3387  NH2 ARG A 427     -27.341  -1.221   2.735  1.00 62.12           N  
ATOM   3388  N   PHE A 428     -31.345  -0.582   9.045  1.00 63.13           N  
ATOM   3389  CA  PHE A 428     -32.707  -0.154   9.337  1.00 63.13           C  
ATOM   3390  C   PHE A 428     -32.978  -0.193  10.836  1.00 63.13           C  
ATOM   3391  O   PHE A 428     -33.566   0.739  11.390  1.00 63.13           O  
ATOM   3392  CB  PHE A 428     -33.719  -1.037   8.599  1.00 63.13           C  
ATOM   3393  CG  PHE A 428     -35.151  -0.623   8.806  1.00 63.13           C  
ATOM   3394  CD1 PHE A 428     -35.981  -1.342   9.657  1.00 63.13           C  
ATOM   3395  CD2 PHE A 428     -35.667   0.487   8.149  1.00 63.13           C  
ATOM   3396  CE1 PHE A 428     -37.307  -0.960   9.851  1.00 63.13           C  
ATOM   3397  CE2 PHE A 428     -36.991   0.873   8.337  1.00 63.13           C  
ATOM   3398  CZ  PHE A 428     -37.810   0.148   9.187  1.00 63.13           C  
ATOM   3399  N   ARG A 429     -32.474  -1.172  11.471  1.00 70.09           N  
ATOM   3400  CA  ARG A 429     -32.655  -1.284  12.915  1.00 70.09           C  
ATOM   3401  C   ARG A 429     -31.906  -0.176  13.648  1.00 70.09           C  
ATOM   3402  O   ARG A 429     -32.431   0.414  14.594  1.00 70.09           O  
ATOM   3403  CB  ARG A 429     -32.183  -2.652  13.412  1.00 70.09           C  
ATOM   3404  CG  ARG A 429     -33.231  -3.747  13.291  1.00 70.09           C  
ATOM   3405  CD  ARG A 429     -32.779  -5.037  13.962  1.00 70.09           C  
ATOM   3406  NE  ARG A 429     -33.698  -6.137  13.687  1.00 70.09           N  
ATOM   3407  CZ  ARG A 429     -33.578  -7.367  14.181  1.00 70.09           C  
ATOM   3408  NH1 ARG A 429     -32.570  -7.677  14.988  1.00 70.09           N1+
ATOM   3409  NH2 ARG A 429     -34.471  -8.293  13.865  1.00 70.09           N  
ATOM   3410  N   LYS A 430     -30.728   0.064  13.200  1.00 72.70           N  
ATOM   3411  CA  LYS A 430     -29.959   1.160  13.781  1.00 72.70           C  
ATOM   3412  C   LYS A 430     -30.665   2.497  13.574  1.00 72.70           C  
ATOM   3413  O   LYS A 430     -30.729   3.320  14.489  1.00 72.70           O  
ATOM   3414  CB  LYS A 430     -28.555   1.210  13.177  1.00 72.70           C  
ATOM   3415  CG  LYS A 430     -27.536   0.348  13.907  1.00 72.70           C  
ATOM   3416  CD  LYS A 430     -26.140   0.516  13.322  1.00 72.70           C  
ATOM   3417  CE  LYS A 430     -25.145  -0.442  13.961  1.00 72.70           C  
ATOM   3418  NZ  LYS A 430     -23.769  -0.264  13.408  1.00 72.70           N1+
ATOM   3419  N   LEU A 431     -31.175   2.717  12.492  1.00 69.94           N  
ATOM   3420  CA  LEU A 431     -31.911   3.933  12.162  1.00 69.94           C  
ATOM   3421  C   LEU A 431     -33.161   4.062  13.025  1.00 69.94           C  
ATOM   3422  O   LEU A 431     -33.471   5.149  13.518  1.00 69.94           O  
ATOM   3423  CB  LEU A 431     -32.295   3.942  10.680  1.00 69.94           C  
ATOM   3424  CG  LEU A 431     -32.910   5.237  10.147  1.00 69.94           C  
ATOM   3425  CD1 LEU A 431     -31.843   6.322  10.033  1.00 69.94           C  
ATOM   3426  CD2 LEU A 431     -33.580   4.996   8.799  1.00 69.94           C  
ATOM   3427  N   GLN A 432     -33.915   2.993  13.273  1.00 68.72           N  
ATOM   3428  CA  GLN A 432     -35.092   2.996  14.136  1.00 68.72           C  
ATOM   3429  C   GLN A 432     -34.722   3.363  15.571  1.00 68.72           C  
ATOM   3430  O   GLN A 432     -35.437   4.125  16.225  1.00 68.72           O  
ATOM   3431  CB  GLN A 432     -35.783   1.632  14.106  1.00 68.72           C  
ATOM   3432  CG  GLN A 432     -36.713   1.440  12.915  1.00 68.72           C  
ATOM   3433  CD  GLN A 432     -37.525   0.161  13.003  1.00 68.72           C  
ATOM   3434  NE2 GLN A 432     -38.674   0.141  12.336  1.00 68.72           N  
ATOM   3435  OE1 GLN A 432     -37.122  -0.800  13.664  1.00 68.72           O  
ATOM   3436  N   GLU A 433     -33.547   2.878  15.947  1.00 81.32           N  
ATOM   3437  CA  GLU A 433     -33.081   3.179  17.297  1.00 81.32           C  
ATOM   3438  C   GLU A 433     -32.700   4.650  17.434  1.00 81.32           C  
ATOM   3439  O   GLU A 433     -33.043   5.296  18.426  1.00 81.32           O  
ATOM   3440  CB  GLU A 433     -31.889   2.291  17.664  1.00 81.32           C  
ATOM   3441  CG  GLU A 433     -32.265   0.845  17.951  1.00 81.32           C  
ATOM   3442  CD  GLU A 433     -31.061  -0.054  18.180  1.00 81.32           C  
ATOM   3443  OE1 GLU A 433     -31.247  -1.263  18.449  1.00 81.32           O  
ATOM   3444  OE2 GLU A 433     -29.921   0.453  18.091  1.00 81.32           O1-
ATOM   3445  N   GLU A 434     -32.118   5.198  16.497  1.00 76.82           N  
ATOM   3446  CA  GLU A 434     -31.725   6.604  16.486  1.00 76.82           C  
ATOM   3447  C   GLU A 434     -32.946   7.518  16.445  1.00 76.82           C  
ATOM   3448  O   GLU A 434     -32.976   8.554  17.112  1.00 76.82           O  
ATOM   3449  CB  GLU A 434     -30.808   6.896  15.295  1.00 76.82           C  
ATOM   3450  CG  GLU A 434     -29.411   6.312  15.438  1.00 76.82           C  
ATOM   3451  CD  GLU A 434     -28.535   6.547  14.216  1.00 76.82           C  
ATOM   3452  OE1 GLU A 434     -27.360   6.118  14.221  1.00 76.82           O  
ATOM   3453  OE2 GLU A 434     -29.029   7.167  13.248  1.00 76.82           O1-
ATOM   3454  N   THR A 435     -33.916   7.120  15.698  1.00 68.49           N  
ATOM   3455  CA  THR A 435     -35.156   7.883  15.611  1.00 68.49           C  
ATOM   3456  C   THR A 435     -35.875   7.899  16.957  1.00 68.49           C  
ATOM   3457  O   THR A 435     -36.398   8.936  17.375  1.00 68.49           O  
ATOM   3458  CB  THR A 435     -36.094   7.306  14.534  1.00 68.49           C  
ATOM   3459  CG2 THR A 435     -37.310   8.203  14.324  1.00 68.49           C  
ATOM   3460  OG1 THR A 435     -35.378   7.193  13.297  1.00 68.49           O  
ATOM   3461  N   LYS A 436     -35.852   6.724  17.603  1.00 81.54           N  
ATOM   3462  CA  LYS A 436     -36.432   6.644  18.941  1.00 81.54           C  
ATOM   3463  C   LYS A 436     -35.690   7.551  19.918  1.00 81.54           C  
ATOM   3464  O   LYS A 436     -36.313   8.260  20.710  1.00 81.54           O  
ATOM   3465  CB  LYS A 436     -36.414   5.201  19.448  1.00 81.54           C  
ATOM   3466  CG  LYS A 436     -37.244   4.976  20.702  1.00 81.54           C  
ATOM   3467  CD  LYS A 436     -37.266   3.506  21.101  1.00 81.54           C  
ATOM   3468  CE  LYS A 436     -38.055   3.285  22.385  1.00 81.54           C  
ATOM   3469  NZ  LYS A 436     -38.076   1.847  22.782  1.00 81.54           N1+
ATOM   3470  N   LYS A 437     -34.446   7.550  19.845  1.00 82.84           N  
ATOM   3471  CA  LYS A 437     -33.633   8.405  20.704  1.00 82.84           C  
ATOM   3472  C   LYS A 437     -33.897   9.881  20.420  1.00 82.84           C  
ATOM   3473  O   LYS A 437     -34.007  10.688  21.345  1.00 82.84           O  
ATOM   3474  CB  LYS A 437     -32.147   8.094  20.521  1.00 82.84           C  
ATOM   3475  CG  LYS A 437     -31.649   6.934  21.371  1.00 82.84           C  
ATOM   3476  CD  LYS A 437     -30.144   6.743  21.229  1.00 82.84           C  
ATOM   3477  CE  LYS A 437     -29.664   5.505  21.973  1.00 82.84           C  
ATOM   3478  NZ  LYS A 437     -28.185   5.327  21.858  1.00 82.84           N1+
ATOM   3479  N   ALA A 438     -34.020  10.211  19.167  1.00 73.79           N  
ATOM   3480  CA  ALA A 438     -34.302  11.587  18.768  1.00 73.79           C  
ATOM   3481  C   ALA A 438     -35.661  12.042  19.291  1.00 73.79           C  
ATOM   3482  O   ALA A 438     -35.807  13.174  19.761  1.00 73.79           O  
ATOM   3483  CB  ALA A 438     -34.246  11.724  17.249  1.00 73.79           C  
ATOM   3484  N   LEU A 439     -36.620  11.177  19.241  1.00 77.57           N  
ATOM   3485  CA  LEU A 439     -37.954  11.489  19.744  1.00 77.57           C  
ATOM   3486  C   LEU A 439     -37.927  11.708  21.253  1.00 77.57           C  
ATOM   3487  O   LEU A 439     -38.589  12.614  21.766  1.00 77.57           O  
ATOM   3488  CB  LEU A 439     -38.935  10.367  19.397  1.00 77.57           C  
ATOM   3489  CG  LEU A 439     -39.562  10.421  18.003  1.00 77.57           C  
ATOM   3490  CD1 LEU A 439     -40.215   9.086  17.662  1.00 77.57           C  
ATOM   3491  CD2 LEU A 439     -40.578  11.556  17.919  1.00 77.57           C  
ATOM   3492  N   GLU A 440     -37.156  10.901  21.934  1.00 84.41           N  
ATOM   3493  CA  GLU A 440     -37.014  11.048  23.379  1.00 84.41           C  
ATOM   3494  C   GLU A 440     -36.351  12.376  23.736  1.00 84.41           C  
ATOM   3495  O   GLU A 440     -36.758  13.042  24.690  1.00 84.41           O  
ATOM   3496  CB  GLU A 440     -36.207   9.885  23.962  1.00 84.41           C  
ATOM   3497  CG  GLU A 440     -36.964   8.566  23.994  1.00 84.41           C  
ATOM   3498  CD  GLU A 440     -36.108   7.393  24.443  1.00 84.41           C  
ATOM   3499  OE1 GLU A 440     -36.629   6.256  24.522  1.00 84.41           O  
ATOM   3500  OE2 GLU A 440     -34.908   7.612  24.721  1.00 84.41           O1-
ATOM   3501  N   GLU A 441     -35.389  12.749  23.006  1.00 82.76           N  
ATOM   3502  CA  GLU A 441     -34.704  14.023  23.205  1.00 82.76           C  
ATOM   3503  C   GLU A 441     -35.651  15.199  22.986  1.00 82.76           C  
ATOM   3504  O   GLU A 441     -35.618  16.177  23.737  1.00 82.76           O  
ATOM   3505  CB  GLU A 441     -33.498  14.136  22.267  1.00 82.76           C  
ATOM   3506  CG  GLU A 441     -32.334  13.234  22.650  1.00 82.76           C  
ATOM   3507  CD  GLU A 441     -31.160  13.330  21.689  1.00 82.76           C  
ATOM   3508  OE1 GLU A 441     -30.170  12.583  21.864  1.00 82.76           O  
ATOM   3509  OE2 GLU A 441     -31.230  14.159  20.755  1.00 82.76           O1-
ATOM   3510  N   VAL A 442     -36.478  15.038  21.949  1.00 77.73           N  
ATOM   3511  CA  VAL A 442     -37.471  16.069  21.668  1.00 77.73           C  
ATOM   3512  C   VAL A 442     -38.464  16.160  22.824  1.00 77.73           C  
ATOM   3513  O   VAL A 442     -38.839  17.258  23.245  1.00 77.73           O  
ATOM   3514  CB  VAL A 442     -38.217  15.793  20.344  1.00 77.73           C  
ATOM   3515  CG1 VAL A 442     -39.416  16.728  20.193  1.00 77.73           C  
ATOM   3516  CG2 VAL A 442     -37.268  15.942  19.156  1.00 77.73           C  
ATOM   3517  N   GLU A 443     -38.842  15.076  23.406  1.00 81.54           N  
ATOM   3518  CA  GLU A 443     -39.759  15.048  24.541  1.00 81.54           C  
ATOM   3519  C   GLU A 443     -39.138  15.706  25.770  1.00 81.54           C  
ATOM   3520  O   GLU A 443     -39.804  16.464  26.478  1.00 81.54           O  
ATOM   3521  CB  GLU A 443     -40.170  13.610  24.866  1.00 81.54           C  
ATOM   3522  CG  GLU A 443     -41.391  13.129  24.094  1.00 81.54           C  
ATOM   3523  CD  GLU A 443     -41.731  11.671  24.357  1.00 81.54           C  
ATOM   3524  OE1 GLU A 443     -42.688  11.151  23.742  1.00 81.54           O  
ATOM   3525  OE2 GLU A 443     -41.034  11.044  25.187  1.00 81.54           O1-
ATOM   3526  N   GLU A 444     -37.889  15.415  26.005  1.00 83.33           N  
ATOM   3527  CA  GLU A 444     -37.165  16.023  27.117  1.00 83.33           C  
ATOM   3528  C   GLU A 444     -37.073  17.537  26.953  1.00 83.33           C  
ATOM   3529  O   GLU A 444     -37.259  18.285  27.917  1.00 83.33           O  
ATOM   3530  CB  GLU A 444     -35.764  15.420  27.240  1.00 83.33           C  
ATOM   3531  CG  GLU A 444     -35.742  14.037  27.873  1.00 83.33           C  
ATOM   3532  CD  GLU A 444     -34.354  13.419  27.918  1.00 83.33           C  
ATOM   3533  OE1 GLU A 444     -34.222  12.251  28.351  1.00 83.33           O  
ATOM   3534  OE2 GLU A 444     -33.389  14.109  27.520  1.00 83.33           O1-
ATOM   3535  N   LEU A 445     -36.814  17.937  25.761  1.00 83.35           N  
ATOM   3536  CA  LEU A 445     -36.736  19.361  25.450  1.00 83.35           C  
ATOM   3537  C   LEU A 445     -38.084  20.039  25.668  1.00 83.35           C  
ATOM   3538  O   LEU A 445     -38.147  21.139  26.222  1.00 83.35           O  
ATOM   3539  CB  LEU A 445     -36.274  19.569  24.005  1.00 83.35           C  
ATOM   3540  CG  LEU A 445     -35.460  20.834  23.729  1.00 83.35           C  
ATOM   3541  CD1 LEU A 445     -34.152  20.482  23.030  1.00 83.35           C  
ATOM   3542  CD2 LEU A 445     -36.270  21.821  22.893  1.00 83.35           C  
ATOM   3543  N   ASN A 446     -39.115  19.354  25.307  1.00 78.97           N  
ATOM   3544  CA  ASN A 446     -40.454  19.893  25.518  1.00 78.97           C  
ATOM   3545  C   ASN A 446     -40.768  20.048  27.003  1.00 78.97           C  
ATOM   3546  O   ASN A 446     -41.378  21.038  27.413  1.00 78.97           O  
ATOM   3547  CB  ASN A 446     -41.502  19.006  24.844  1.00 78.97           C  
ATOM   3548  CG  ASN A 446     -41.850  19.473  23.444  1.00 78.97           C  
ATOM   3549  ND2 ASN A 446     -42.336  18.557  22.616  1.00 78.97           N  
ATOM   3550  OD1 ASN A 446     -41.683  20.650  23.110  1.00 78.97           O  
ATOM   3551  N   GLN A 447     -40.373  19.087  27.795  1.00 84.93           N  
ATOM   3552  CA  GLN A 447     -40.565  19.162  29.240  1.00 84.93           C  
ATOM   3553  C   GLN A 447     -39.801  20.340  29.837  1.00 84.93           C  
ATOM   3554  O   GLN A 447     -40.326  21.061  30.689  1.00 84.93           O  
ATOM   3555  CB  GLN A 447     -40.125  17.859  29.908  1.00 84.93           C  
ATOM   3556  CG  GLN A 447     -41.249  16.846  30.082  1.00 84.93           C  
ATOM   3557  CD  GLN A 447     -40.762  15.516  30.626  1.00 84.93           C  
ATOM   3558  NE2 GLN A 447     -41.671  14.553  30.739  1.00 84.93           N  
ATOM   3559  OE1 GLN A 447     -39.579  15.354  30.940  1.00 84.93           O  
ATOM   3560  N   ARG A 448     -38.578  20.500  29.369  1.00 80.04           N  
ATOM   3561  CA  ARG A 448     -37.772  21.630  29.816  1.00 80.04           C  
ATOM   3562  C   ARG A 448     -38.402  22.954  29.396  1.00 80.04           C  
ATOM   3563  O   ARG A 448     -38.386  23.924  30.156  1.00 80.04           O  
ATOM   3564  CB  ARG A 448     -36.348  21.529  29.262  1.00 80.04           C  
ATOM   3565  CG  ARG A 448     -35.494  20.476  29.949  1.00 80.04           C  
ATOM   3566  CD  ARG A 448     -34.058  20.496  29.441  1.00 80.04           C  
ATOM   3567  NE  ARG A 448     -33.795  21.671  28.614  1.00 80.04           N  
ATOM   3568  CZ  ARG A 448     -32.636  21.932  28.015  1.00 80.04           C  
ATOM   3569  NH1 ARG A 448     -31.607  21.102  28.139  1.00 80.04           N1+
ATOM   3570  NH2 ARG A 448     -32.507  23.031  27.285  1.00 80.04           N  
ATOM   3571  N   PHE A 449     -38.930  23.023  28.234  1.00 78.06           N  
ATOM   3572  CA  PHE A 449     -39.631  24.196  27.727  1.00 78.06           C  
ATOM   3573  C   PHE A 449     -40.848  24.515  28.588  1.00 78.06           C  
ATOM   3574  O   PHE A 449     -41.073  25.671  28.952  1.00 78.06           O  
ATOM   3575  CB  PHE A 449     -40.060  23.981  26.272  1.00 78.06           C  
ATOM   3576  CG  PHE A 449     -40.638  25.207  25.620  1.00 78.06           C  
ATOM   3577  CD1 PHE A 449     -42.013  25.354  25.479  1.00 78.06           C  
ATOM   3578  CD2 PHE A 449     -39.807  26.216  25.151  1.00 78.06           C  
ATOM   3579  CE1 PHE A 449     -42.551  26.490  24.877  1.00 78.06           C  
ATOM   3580  CE2 PHE A 449     -40.337  27.353  24.548  1.00 78.06           C  
ATOM   3581  CZ  PHE A 449     -41.710  27.488  24.411  1.00 78.06           C  
ATOM   3582  N   GLU A 450     -41.626  23.548  28.916  1.00 84.48           N  
ATOM   3583  CA  GLU A 450     -42.820  23.738  29.734  1.00 84.48           C  
ATOM   3584  C   GLU A 450     -42.458  24.240  31.129  1.00 84.48           C  
ATOM   3585  O   GLU A 450     -43.135  25.115  31.674  1.00 84.48           O  
ATOM   3586  CB  GLU A 450     -43.616  22.435  29.834  1.00 84.48           C  
ATOM   3587  CG  GLU A 450     -44.421  22.108  28.585  1.00 84.48           C  
ATOM   3588  CD  GLU A 450     -45.203  20.809  28.697  1.00 84.48           C  
ATOM   3589  OE1 GLU A 450     -45.946  20.463  27.751  1.00 84.48           O  
ATOM   3590  OE2 GLU A 450     -45.074  20.132  29.741  1.00 84.48           O1-
ATOM   3591  N   GLU A 451     -41.403  23.705  31.605  1.00 83.09           N  
ATOM   3592  CA  GLU A 451     -40.919  24.167  32.904  1.00 83.09           C  
ATOM   3593  C   GLU A 451     -40.488  25.630  32.843  1.00 83.09           C  
ATOM   3594  O   GLU A 451     -40.769  26.404  33.761  1.00 83.09           O  
ATOM   3595  CB  GLU A 451     -39.757  23.295  33.385  1.00 83.09           C  
ATOM   3596  CG  GLU A 451     -40.175  21.898  33.820  1.00 83.09           C  
ATOM   3597  CD  GLU A 451     -38.999  21.010  34.197  1.00 83.09           C  
ATOM   3598  OE1 GLU A 451     -39.216  19.818  34.513  1.00 83.09           O  
ATOM   3599  OE2 GLU A 451     -37.852  21.511  34.176  1.00 83.09           O1-
ATOM   3600  N   ALA A 452     -39.756  25.944  31.739  1.00 80.31           N  
ATOM   3601  CA  ALA A 452     -39.331  27.328  31.546  1.00 80.31           C  
ATOM   3602  C   ALA A 452     -40.533  28.261  31.439  1.00 80.31           C  
ATOM   3603  O   ALA A 452     -40.519  29.367  31.983  1.00 80.31           O  
ATOM   3604  CB  ALA A 452     -38.457  27.447  30.300  1.00 80.31           C  
ATOM   3605  N   LEU A 453     -41.609  27.804  30.768  1.00 79.39           N  
ATOM   3606  CA  LEU A 453     -42.812  28.616  30.619  1.00 79.39           C  
ATOM   3607  C   LEU A 453     -43.485  28.843  31.969  1.00 79.39           C  
ATOM   3608  O   LEU A 453     -43.976  29.939  32.246  1.00 79.39           O  
ATOM   3609  CB  LEU A 453     -43.794  27.949  29.653  1.00 79.39           C  
ATOM   3610  CG  LEU A 453     -43.568  28.218  28.164  1.00 79.39           C  
ATOM   3611  CD1 LEU A 453     -44.410  27.267  27.320  1.00 79.39           C  
ATOM   3612  CD2 LEU A 453     -43.892  29.670  27.827  1.00 79.39           C  
ATOM   3613  N   GLU A 454     -43.483  27.872  32.804  1.00 84.85           N  
ATOM   3614  CA  GLU A 454     -44.071  27.990  34.135  1.00 84.85           C  
ATOM   3615  C   GLU A 454     -43.286  28.973  35.000  1.00 84.85           C  
ATOM   3616  O   GLU A 454     -43.874  29.768  35.736  1.00 84.85           O  
ATOM   3617  CB  GLU A 454     -44.135  26.622  34.819  1.00 84.85           C  
ATOM   3618  CG  GLU A 454     -45.291  25.753  34.347  1.00 84.85           C  
ATOM   3619  CD  GLU A 454     -45.317  24.381  35.004  1.00 84.85           C  
ATOM   3620  OE1 GLU A 454     -46.185  23.552  34.646  1.00 84.85           O  
ATOM   3621  OE2 GLU A 454     -44.463  24.133  35.884  1.00 84.85           O1-
ATOM   3622  N   GLU A 455     -42.065  28.985  34.887  1.00 84.60           N  
ATOM   3623  CA  GLU A 455     -41.195  29.889  35.632  1.00 84.60           C  
ATOM   3624  C   GLU A 455     -41.399  31.337  35.195  1.00 84.60           C  
ATOM   3625  O   GLU A 455     -41.410  32.247  36.027  1.00 84.60           O  
ATOM   3626  CB  GLU A 455     -39.728  29.490  35.459  1.00 84.60           C  
ATOM   3627  CG  GLU A 455     -39.281  28.369  36.386  1.00 84.60           C  
ATOM   3628  CD  GLU A 455     -37.803  28.039  36.262  1.00 84.60           C  
ATOM   3629  OE1 GLU A 455     -37.327  27.108  36.950  1.00 84.60           O  
ATOM   3630  OE2 GLU A 455     -37.113  28.719  35.469  1.00 84.60           O1-
ATOM   3631  N   VAL A 456     -41.472  31.402  33.870  1.00 77.91           N  
ATOM   3632  CA  VAL A 456     -41.747  32.732  33.337  1.00 77.91           C  
ATOM   3633  C   VAL A 456     -43.083  33.239  33.877  1.00 77.91           C  
ATOM   3634  O   VAL A 456     -43.204  34.408  34.251  1.00 77.91           O  
ATOM   3635  CB  VAL A 456     -41.761  32.733  31.793  1.00 77.91           C  
ATOM   3636  CG1 VAL A 456     -42.275  34.069  31.257  1.00 77.91           C  
ATOM   3637  CG2 VAL A 456     -40.365  32.438  31.246  1.00 77.91           C  
ATOM   3638  N   GLU A 457     -44.001  32.436  33.989  1.00 80.57           N  
ATOM   3639  CA  GLU A 457     -45.309  32.810  34.518  1.00 80.57           C  
ATOM   3640  C   GLU A 457     -45.222  33.180  35.995  1.00 80.57           C  
ATOM   3641  O   GLU A 457     -45.878  34.120  36.446  1.00 80.57           O  
ATOM   3642  CB  GLU A 457     -46.315  31.673  34.318  1.00 80.57           C  
ATOM   3643  CG  GLU A 457     -47.743  32.147  34.089  1.00 80.57           C  
ATOM   3644  CD  GLU A 457     -48.669  31.046  33.598  1.00 80.57           C  
ATOM   3645  OE1 GLU A 457     -49.871  31.318  33.378  1.00 80.57           O  
ATOM   3646  OE2 GLU A 457     -48.189  29.903  33.433  1.00 80.57           O1-
ATOM   3647  N   ARG A 458     -44.455  32.508  36.707  1.00 84.29           N  
ATOM   3648  CA  ARG A 458     -44.240  32.812  38.118  1.00 84.29           C  
ATOM   3649  C   ARG A 458     -43.600  34.186  38.292  1.00 84.29           C  
ATOM   3650  O   ARG A 458     -43.982  34.946  39.184  1.00 84.29           O  
ATOM   3651  CB  ARG A 458     -43.365  31.740  38.773  1.00 84.29           C  
ATOM   3652  CG  ARG A 458     -44.113  30.463  39.120  1.00 84.29           C  
ATOM   3653  CD  ARG A 458     -43.257  29.516  39.948  1.00 84.29           C  
ATOM   3654  NE  ARG A 458     -43.716  28.134  39.835  1.00 84.29           N  
ATOM   3655  CZ  ARG A 458     -43.076  27.078  40.329  1.00 84.29           C  
ATOM   3656  NH1 ARG A 458     -41.930  27.228  40.985  1.00 84.29           N1+
ATOM   3657  NH2 ARG A 458     -43.584  25.866  40.168  1.00 84.29           N  
ATOM   3658  N   ILE A 459     -42.596  34.507  37.497  1.00 77.38           N  
ATOM   3659  CA  ILE A 459     -41.907  35.793  37.510  1.00 77.38           C  
ATOM   3660  C   ILE A 459     -42.887  36.908  37.155  1.00 77.38           C  
ATOM   3661  O   ILE A 459     -42.871  37.976  37.771  1.00 77.38           O  
ATOM   3662  CB  ILE A 459     -40.708  35.801  36.535  1.00 77.38           C  
ATOM   3663  CG1 ILE A 459     -39.616  34.842  37.022  1.00 77.38           C  
ATOM   3664  CG2 ILE A 459     -40.158  37.220  36.368  1.00 77.38           C  
ATOM   3665  CD1 ILE A 459     -38.463  34.668  36.044  1.00 77.38           C  
ATOM   3666  N   LYS A 460     -43.794  36.570  36.181  1.00 73.03           N  
ATOM   3667  CA  LYS A 460     -44.809  37.548  35.801  1.00 73.03           C  
ATOM   3668  C   LYS A 460     -45.767  37.822  36.957  1.00 73.03           C  
ATOM   3669  O   LYS A 460     -46.167  38.967  37.181  1.00 73.03           O  
ATOM   3670  CB  LYS A 460     -45.590  37.066  34.578  1.00 73.03           C  
ATOM   3671  CG  LYS A 460     -44.990  37.503  33.249  1.00 73.03           C  
ATOM   3672  CD  LYS A 460     -45.921  37.187  32.086  1.00 73.03           C  
ATOM   3673  CE  LYS A 460     -45.330  37.638  30.757  1.00 73.03           C  
ATOM   3674  NZ  LYS A 460     -46.242  37.340  29.614  1.00 73.03           N1+
ATOM   3675  N   ARG A 461     -46.086  36.873  37.686  1.00 79.69           N  
ATOM   3676  CA  ARG A 461     -46.979  37.036  38.827  1.00 79.69           C  
ATOM   3677  C   ARG A 461     -46.297  37.811  39.951  1.00 79.69           C  
ATOM   3678  O   ARG A 461     -46.918  38.661  40.592  1.00 79.69           O  
ATOM   3679  CB  ARG A 461     -47.451  35.674  39.342  1.00 79.69           C  
ATOM   3680  CG  ARG A 461     -48.613  35.088  38.556  1.00 79.69           C  
ATOM   3681  CD  ARG A 461     -49.152  33.822  39.207  1.00 79.69           C  
ATOM   3682  NE  ARG A 461     -50.075  33.114  38.324  1.00 79.69           N  
ATOM   3683  CZ  ARG A 461     -50.717  31.993  38.641  1.00 79.69           C  
ATOM   3684  NH1 ARG A 461     -50.548  31.428  39.831  1.00 79.69           N1+
ATOM   3685  NH2 ARG A 461     -51.535  31.432  37.763  1.00 79.69           N  
ATOM   3686  N   ARG A 462     -45.056  37.615  40.198  1.00 74.59           N  
ATOM   3687  CA  ARG A 462     -44.299  38.358  41.201  1.00 74.59           C  
ATOM   3688  C   ARG A 462     -44.116  39.812  40.782  1.00 74.59           C  
ATOM   3689  O   ARG A 462     -44.190  40.718  41.615  1.00 74.59           O  
ATOM   3690  CB  ARG A 462     -42.935  37.705  41.438  1.00 74.59           C  
ATOM   3691  CG  ARG A 462     -42.747  37.167  42.848  1.00 74.59           C  
ATOM   3692  CD  ARG A 462     -41.385  36.511  43.023  1.00 74.59           C  
ATOM   3693  NE  ARG A 462     -41.122  36.180  44.420  1.00 74.59           N  
ATOM   3694  CZ  ARG A 462     -40.034  35.554  44.860  1.00 74.59           C  
ATOM   3695  NH1 ARG A 462     -39.081  35.176  44.014  1.00 74.59           N1+
ATOM   3696  NH2 ARG A 462     -39.895  35.304  46.153  1.00 74.59           N  
ATOM   3697  N   GLN A 463     -43.943  40.047  39.511  1.00 63.35           N  
ATOM   3698  CA  GLN A 463     -43.832  41.416  39.019  1.00 63.35           C  
ATOM   3699  C   GLN A 463     -45.143  42.175  39.201  1.00 63.35           C  
ATOM   3700  O   GLN A 463     -45.140  43.362  39.531  1.00 63.35           O  
ATOM   3701  CB  GLN A 463     -43.418  41.426  37.547  1.00 63.35           C  
ATOM   3702  CG  GLN A 463     -42.087  42.120  37.287  1.00 63.35           C  
ATOM   3703  CD  GLN A 463     -41.717  42.146  35.816  1.00 63.35           C  
ATOM   3704  NE2 GLN A 463     -40.567  42.735  35.504  1.00 63.35           N  
ATOM   3705  OE1 GLN A 463     -42.458  41.640  34.966  1.00 63.35           O  
ATOM   3706  N   LYS A 464     -46.168  41.437  39.055  1.00 61.70           N  
ATOM   3707  CA  LYS A 464     -47.435  42.106  39.333  1.00 61.70           C  
ATOM   3708  C   LYS A 464     -47.618  42.338  40.831  1.00 61.70           C  
ATOM   3709  O   LYS A 464     -48.073  43.404  41.249  1.00 61.70           O  
ATOM   3710  CB  LYS A 464     -48.606  41.292  38.783  1.00 61.70           C  
ATOM   3711  CG  LYS A 464     -49.059  41.718  37.394  1.00 61.70           C  
ATOM   3712  CD  LYS A 464     -50.313  40.970  36.961  1.00 61.70           C  
ATOM   3713  CE  LYS A 464     -50.730  41.348  35.546  1.00 61.70           C  
ATOM   3714  NZ  LYS A 464     -51.966  40.627  35.120  1.00 61.70           N1+
TER   
END
