# Supplementary material for: De novo design of obligate ABC-type heterotrimeric proteins
Source: Nat Struct Mol Biol. 2022 Dec 15;29(12):1266–76. doi: 10.1038/s41594-022-00879-4 (PMC9758053; doi:10.1038/s41594-022-00879-4)
Supplement: Supplementary file 4 — This compressed file contains all PDB files and scripts used in our design protocols and analyses, as well as the final design model outputs. [file 41594_2022_879_MOESM4_ESM.zip › source_data/pdbs/AF-Monomer for worms fusions/C4-DHT03-01/C4-DHT03-01_chnB_model_2_ptm_seed_0_unrelaxed.pdb]

ATOM      1  N   MET A   1      -2.091 -18.284  -9.292  1.00 60.00           N  
ATOM      2  CA  MET A   1      -1.126 -18.737  -8.294  1.00 60.00           C  
ATOM      3  C   MET A   1      -1.450 -20.152  -7.827  1.00 60.00           C  
ATOM      4  O   MET A   1      -2.571 -20.427  -7.398  1.00 60.00           O  
ATOM      5  CB  MET A   1      -1.102 -17.783  -7.098  1.00 60.00           C  
ATOM      6  CG  MET A   1      -0.160 -16.603  -7.274  1.00 60.00           C  
ATOM      7  SD  MET A   1       0.162 -15.720  -5.698  1.00 60.00           S  
ATOM      8  CE  MET A   1       0.623 -14.085  -6.335  1.00 60.00           C  
ATOM      9  N   GLY A   2      -0.928 -21.223  -8.596  1.00 77.47           N  
ATOM     10  CA  GLY A   2      -1.367 -22.599  -8.428  1.00 77.47           C  
ATOM     11  C   GLY A   2      -0.790 -23.264  -7.192  1.00 77.47           C  
ATOM     12  O   GLY A   2       0.237 -22.825  -6.669  1.00 77.47           O  
ATOM     13  N   THR A   3      -1.624 -23.745  -6.202  1.00 84.55           N  
ATOM     14  CA  THR A   3      -1.264 -24.536  -5.030  1.00 84.55           C  
ATOM     15  C   THR A   3      -1.324 -26.027  -5.344  1.00 84.55           C  
ATOM     16  O   THR A   3      -2.258 -26.492  -6.000  1.00 84.55           O  
ATOM     17  CB  THR A   3      -2.191 -24.222  -3.841  1.00 84.55           C  
ATOM     18  CG2 THR A   3      -1.702 -24.905  -2.568  1.00 84.55           C  
ATOM     19  OG1 THR A   3      -2.223 -22.805  -3.627  1.00 84.55           O  
ATOM     20  N   THR A   4      -0.213 -26.793  -5.135  1.00 85.29           N  
ATOM     21  CA  THR A   4      -0.177 -28.245  -5.261  1.00 85.29           C  
ATOM     22  C   THR A   4      -0.220 -28.909  -3.888  1.00 85.29           C  
ATOM     23  O   THR A   4       0.515 -28.515  -2.979  1.00 85.29           O  
ATOM     24  CB  THR A   4       1.080 -28.709  -6.020  1.00 85.29           C  
ATOM     25  CG2 THR A   4       1.035 -30.208  -6.295  1.00 85.29           C  
ATOM     26  OG1 THR A   4       1.166 -28.007  -7.266  1.00 85.29           O  
ATOM     27  N   ASN A   5      -1.096 -29.890  -3.758  1.00 86.85           N  
ATOM     28  CA  ASN A   5      -1.270 -30.586  -2.487  1.00 86.85           C  
ATOM     29  C   ASN A   5      -0.794 -32.033  -2.571  1.00 86.85           C  
ATOM     30  O   ASN A   5      -1.150 -32.755  -3.504  1.00 86.85           O  
ATOM     31  CB  ASN A   5      -2.733 -30.533  -2.042  1.00 86.85           C  
ATOM     32  CG  ASN A   5      -3.247 -29.115  -1.895  1.00 86.85           C  
ATOM     33  ND2 ASN A   5      -4.326 -28.799  -2.602  1.00 86.85           N  
ATOM     34  OD1 ASN A   5      -2.680 -28.309  -1.154  1.00 86.85           O  
ATOM     35  N   PHE A   6       0.115 -32.439  -1.660  1.00 84.85           N  
ATOM     36  CA  PHE A   6       0.514 -33.830  -1.483  1.00 84.85           C  
ATOM     37  C   PHE A   6      -0.081 -34.406  -0.204  1.00 84.85           C  
ATOM     38  O   PHE A   6      -0.142 -33.723   0.821  1.00 84.85           O  
ATOM     39  CB  PHE A   6       2.041 -33.952  -1.453  1.00 84.85           C  
ATOM     40  CG  PHE A   6       2.718 -33.407  -2.681  1.00 84.85           C  
ATOM     41  CD1 PHE A   6       2.969 -34.227  -3.775  1.00 84.85           C  
ATOM     42  CD2 PHE A   6       3.104 -32.075  -2.743  1.00 84.85           C  
ATOM     43  CE1 PHE A   6       3.596 -33.725  -4.913  1.00 84.85           C  
ATOM     44  CE2 PHE A   6       3.731 -31.566  -3.876  1.00 84.85           C  
ATOM     45  CZ  PHE A   6       3.976 -32.393  -4.960  1.00 84.85           C  
ATOM     46  N   HIS A   7      -0.624 -35.718  -0.481  1.00 86.21           N  
ATOM     47  CA  HIS A   7      -1.157 -36.405   0.691  1.00 86.21           C  
ATOM     48  C   HIS A   7      -0.475 -37.753   0.896  1.00 86.21           C  
ATOM     49  O   HIS A   7      -0.379 -38.554  -0.036  1.00 86.21           O  
ATOM     50  CB  HIS A   7      -2.669 -36.596   0.558  1.00 86.21           C  
ATOM     51  CG  HIS A   7      -3.424 -35.316   0.394  1.00 86.21           C  
ATOM     52  CD2 HIS A   7      -3.794 -34.638  -0.718  1.00 86.21           C  
ATOM     53  ND1 HIS A   7      -3.886 -34.582   1.465  1.00 86.21           N  
ATOM     54  CE1 HIS A   7      -4.510 -33.505   1.017  1.00 86.21           C  
ATOM     55  NE2 HIS A   7      -4.468 -33.515  -0.304  1.00 86.21           N  
ATOM     56  N   LEU A   8       0.087 -37.883   2.096  1.00 83.48           N  
ATOM     57  CA  LEU A   8       0.507 -39.214   2.520  1.00 83.48           C  
ATOM     58  C   LEU A   8      -0.461 -39.788   3.547  1.00 83.48           C  
ATOM     59  O   LEU A   8      -0.608 -39.242   4.642  1.00 83.48           O  
ATOM     60  CB  LEU A   8       1.922 -39.170   3.103  1.00 83.48           C  
ATOM     61  CG  LEU A   8       2.514 -40.508   3.549  1.00 83.48           C  
ATOM     62  CD1 LEU A   8       2.771 -41.402   2.340  1.00 83.48           C  
ATOM     63  CD2 LEU A   8       3.799 -40.287   4.341  1.00 83.48           C  
ATOM     64  N   ILE A   9      -1.087 -40.901   3.206  1.00 83.33           N  
ATOM     65  CA  ILE A   9      -2.126 -41.466   4.059  1.00 83.33           C  
ATOM     66  C   ILE A   9      -1.596 -42.715   4.760  1.00 83.33           C  
ATOM     67  O   ILE A   9      -1.072 -43.624   4.110  1.00 83.33           O  
ATOM     68  CB  ILE A   9      -3.399 -41.804   3.252  1.00 83.33           C  
ATOM     69  CG1 ILE A   9      -3.910 -40.561   2.515  1.00 83.33           C  
ATOM     70  CG2 ILE A   9      -4.482 -42.380   4.169  1.00 83.33           C  
ATOM     71  CD1 ILE A   9      -5.007 -40.851   1.499  1.00 83.33           C  
ATOM     72  N   ASN A  10      -1.640 -42.692   6.113  1.00 81.80           N  
ATOM     73  CA  ASN A  10      -1.279 -43.845   6.930  1.00 81.80           C  
ATOM     74  C   ASN A  10       0.201 -44.190   6.791  1.00 81.80           C  
ATOM     75  O   ASN A  10       0.565 -45.365   6.726  1.00 81.80           O  
ATOM     76  CB  ASN A  10      -2.143 -45.055   6.564  1.00 81.80           C  
ATOM     77  CG  ASN A  10      -3.601 -44.862   6.929  1.00 81.80           C  
ATOM     78  ND2 ASN A  10      -4.495 -45.369   6.087  1.00 81.80           N  
ATOM     79  OD1 ASN A  10      -3.923 -44.263   7.958  1.00 81.80           O  
ATOM     80  N   GLY A  11       1.014 -43.278   6.502  1.00 78.14           N  
ATOM     81  CA  GLY A  11       2.447 -43.510   6.411  1.00 78.14           C  
ATOM     82  C   GLY A  11       3.124 -43.599   7.766  1.00 78.14           C  
ATOM     83  O   GLY A  11       2.590 -43.113   8.766  1.00 78.14           O  
ATOM     84  N   SER A  12       4.114 -44.501   7.773  1.00 82.74           N  
ATOM     85  CA  SER A  12       4.921 -44.581   8.986  1.00 82.74           C  
ATOM     86  C   SER A  12       5.551 -43.234   9.321  1.00 82.74           C  
ATOM     87  O   SER A  12       5.628 -42.348   8.466  1.00 82.74           O  
ATOM     88  CB  SER A  12       6.012 -45.641   8.834  1.00 82.74           C  
ATOM     89  OG  SER A  12       7.015 -45.205   7.930  1.00 82.74           O  
ATOM     90  N   GLU A  13       5.770 -43.023  10.521  1.00 83.79           N  
ATOM     91  CA  GLU A  13       6.416 -41.795  10.972  1.00 83.79           C  
ATOM     92  C   GLU A  13       7.725 -41.554  10.227  1.00 83.79           C  
ATOM     93  O   GLU A  13       8.028 -40.423   9.841  1.00 83.79           O  
ATOM     94  CB  GLU A  13       6.670 -41.844  12.480  1.00 83.79           C  
ATOM     95  CG  GLU A  13       7.232 -40.550  13.053  1.00 83.79           C  
ATOM     96  CD  GLU A  13       6.237 -39.401  13.024  1.00 83.79           C  
ATOM     97  OE1 GLU A  13       6.652 -38.234  13.204  1.00 83.79           O  
ATOM     98  OE2 GLU A  13       5.032 -39.670  12.820  1.00 83.79           O1-
ATOM     99  N   GLU A  14       8.407 -42.570   9.958  1.00 80.10           N  
ATOM    100  CA  GLU A  14       9.663 -42.507   9.217  1.00 80.10           C  
ATOM    101  C   GLU A  14       9.439 -42.013   7.791  1.00 80.10           C  
ATOM    102  O   GLU A  14      10.183 -41.163   7.298  1.00 80.10           O  
ATOM    103  CB  GLU A  14      10.345 -43.878   9.197  1.00 80.10           C  
ATOM    104  CG  GLU A  14      11.745 -43.860   8.604  1.00 80.10           C  
ATOM    105  CD  GLU A  14      12.421 -45.221   8.616  1.00 80.10           C  
ATOM    106  OE1 GLU A  14      13.606 -45.315   8.225  1.00 80.10           O  
ATOM    107  OE2 GLU A  14      11.759 -46.203   9.021  1.00 80.10           O1-
ATOM    108  N   ALA A  15       8.408 -42.580   7.113  1.00 78.86           N  
ATOM    109  CA  ALA A  15       8.062 -42.195   5.747  1.00 78.86           C  
ATOM    110  C   ALA A  15       7.642 -40.729   5.681  1.00 78.86           C  
ATOM    111  O   ALA A  15       8.058 -39.998   4.778  1.00 78.86           O  
ATOM    112  CB  ALA A  15       6.948 -43.088   5.208  1.00 78.86           C  
ATOM    113  N   ARG A  16       6.963 -40.330   6.706  1.00 85.79           N  
ATOM    114  CA  ARG A  16       6.483 -38.951   6.745  1.00 85.79           C  
ATOM    115  C   ARG A  16       7.643 -37.972   6.891  1.00 85.79           C  
ATOM    116  O   ARG A  16       7.677 -36.939   6.220  1.00 85.79           O  
ATOM    117  CB  ARG A  16       5.488 -38.761   7.893  1.00 85.79           C  
ATOM    118  CG  ARG A  16       4.133 -39.402   7.647  1.00 85.79           C  
ATOM    119  CD  ARG A  16       3.099 -38.943   8.665  1.00 85.79           C  
ATOM    120  NE  ARG A  16       3.373 -39.485   9.993  1.00 85.79           N  
ATOM    121  CZ  ARG A  16       2.566 -40.309  10.656  1.00 85.79           C  
ATOM    122  NH1 ARG A  16       1.415 -40.704  10.126  1.00 85.79           N1+
ATOM    123  NH2 ARG A  16       2.914 -40.742  11.860  1.00 85.79           N  
ATOM    124  N   GLN A  17       8.594 -38.258   7.709  1.00 82.48           N  
ATOM    125  CA  GLN A  17       9.759 -37.411   7.939  1.00 82.48           C  
ATOM    126  C   GLN A  17      10.632 -37.323   6.690  1.00 82.48           C  
ATOM    127  O   GLN A  17      11.112 -36.244   6.337  1.00 82.48           O  
ATOM    128  CB  GLN A  17      10.580 -37.937   9.117  1.00 82.48           C  
ATOM    129  CG  GLN A  17       9.944 -37.678  10.476  1.00 82.48           C  
ATOM    130  CD  GLN A  17      10.748 -38.261  11.623  1.00 82.48           C  
ATOM    131  NE2 GLN A  17      10.283 -38.038  12.846  1.00 82.48           N  
ATOM    132  OE1 GLN A  17      11.778 -38.909  11.409  1.00 82.48           O  
ATOM    133  N   LEU A  18      10.750 -38.414   6.048  1.00 77.83           N  
ATOM    134  CA  LEU A  18      11.590 -38.484   4.857  1.00 77.83           C  
ATOM    135  C   LEU A  18      10.980 -37.682   3.713  1.00 77.83           C  
ATOM    136  O   LEU A  18      11.683 -36.931   3.032  1.00 77.83           O  
ATOM    137  CB  LEU A  18      11.789 -39.940   4.427  1.00 77.83           C  
ATOM    138  CG  LEU A  18      12.808 -40.751   5.228  1.00 77.83           C  
ATOM    139  CD1 LEU A  18      12.711 -42.229   4.867  1.00 77.83           C  
ATOM    140  CD2 LEU A  18      14.219 -40.227   4.985  1.00 77.83           C  
ATOM    141  N   ILE A  19       9.680 -37.828   3.601  1.00 83.52           N  
ATOM    142  CA  ILE A  19       8.970 -37.137   2.531  1.00 83.52           C  
ATOM    143  C   ILE A  19       8.964 -35.635   2.802  1.00 83.52           C  
ATOM    144  O   ILE A  19       9.187 -34.832   1.892  1.00 83.52           O  
ATOM    145  CB  ILE A  19       7.524 -37.660   2.384  1.00 83.52           C  
ATOM    146  CG1 ILE A  19       7.527 -39.094   1.840  1.00 83.52           C  
ATOM    147  CG2 ILE A  19       6.704 -36.734   1.480  1.00 83.52           C  
ATOM    148  CD1 ILE A  19       6.159 -39.762   1.845  1.00 83.52           C  
ATOM    149  N   GLN A  20       8.806 -35.281   4.057  1.00 84.91           N  
ATOM    150  CA  GLN A  20       8.854 -33.877   4.451  1.00 84.91           C  
ATOM    151  C   GLN A  20      10.202 -33.253   4.099  1.00 84.91           C  
ATOM    152  O   GLN A  20      10.255 -32.179   3.497  1.00 84.91           O  
ATOM    153  CB  GLN A  20       8.582 -33.730   5.949  1.00 84.91           C  
ATOM    154  CG  GLN A  20       8.536 -32.284   6.426  1.00 84.91           C  
ATOM    155  CD  GLN A  20       8.208 -32.164   7.903  1.00 84.91           C  
ATOM    156  NE2 GLN A  20       8.284 -30.946   8.429  1.00 84.91           N  
ATOM    157  OE1 GLN A  20       7.890 -33.157   8.564  1.00 84.91           O  
ATOM    158  N   LYS A  21      11.212 -33.856   4.471  1.00 80.07           N  
ATOM    159  CA  LYS A  21      12.562 -33.362   4.215  1.00 80.07           C  
ATOM    160  C   LYS A  21      12.825 -33.226   2.718  1.00 80.07           C  
ATOM    161  O   LYS A  21      13.442 -32.256   2.276  1.00 80.07           O  
ATOM    162  CB  LYS A  21      13.602 -34.288   4.848  1.00 80.07           C  
ATOM    163  CG  LYS A  21      13.705 -34.161   6.360  1.00 80.07           C  
ATOM    164  CD  LYS A  21      14.802 -35.056   6.923  1.00 80.07           C  
ATOM    165  CE  LYS A  21      14.858 -34.987   8.443  1.00 80.07           C  
ATOM    166  NZ  LYS A  21      15.895 -35.903   9.003  1.00 80.07           N1+
ATOM    167  N   ALA A  22      12.276 -34.119   2.034  1.00 73.25           N  
ATOM    168  CA  ALA A  22      12.503 -34.167   0.593  1.00 73.25           C  
ATOM    169  C   ALA A  22      11.784 -33.022  -0.114  1.00 73.25           C  
ATOM    170  O   ALA A  22      12.367 -32.346  -0.966  1.00 73.25           O  
ATOM    171  CB  ALA A  22      12.047 -35.508   0.026  1.00 73.25           C  
ATOM    172  N   VAL A  23      10.589 -32.891   0.273  1.00 82.86           N  
ATOM    173  CA  VAL A  23       9.773 -31.846  -0.337  1.00 82.86           C  
ATOM    174  C   VAL A  23      10.355 -30.475  -0.004  1.00 82.86           C  
ATOM    175  O   VAL A  23      10.433 -29.599  -0.868  1.00 82.86           O  
ATOM    176  CB  VAL A  23       8.302 -31.929   0.130  1.00 82.86           C  
ATOM    177  CG1 VAL A  23       7.508 -30.725  -0.371  1.00 82.86           C  
ATOM    178  CG2 VAL A  23       7.664 -33.232  -0.350  1.00 82.86           C  
ATOM    179  N   GLU A  24      10.872 -30.335   1.142  1.00 80.32           N  
ATOM    180  CA  GLU A  24      11.505 -29.089   1.566  1.00 80.32           C  
ATOM    181  C   GLU A  24      12.769 -28.811   0.759  1.00 80.32           C  
ATOM    182  O   GLU A  24      13.023 -27.670   0.368  1.00 80.32           O  
ATOM    183  CB  GLU A  24      11.834 -29.135   3.061  1.00 80.32           C  
ATOM    184  CG  GLU A  24      10.633 -28.893   3.964  1.00 80.32           C  
ATOM    185  CD  GLU A  24      10.952 -29.050   5.442  1.00 80.32           C  
ATOM    186  OE1 GLU A  24      10.032 -28.909   6.279  1.00 80.32           O  
ATOM    187  OE2 GLU A  24      12.130 -29.316   5.765  1.00 80.32           O1-
ATOM    188  N   ALA A  25      13.475 -29.806   0.471  1.00 72.76           N  
ATOM    189  CA  ALA A  25      14.753 -29.701  -0.228  1.00 72.76           C  
ATOM    190  C   ALA A  25      14.550 -29.306  -1.687  1.00 72.76           C  
ATOM    191  O   ALA A  25      15.299 -28.490  -2.227  1.00 72.76           O  
ATOM    192  CB  ALA A  25      15.520 -31.018  -0.136  1.00 72.76           C  
ATOM    193  N   ILE A  26      13.544 -29.762  -2.221  1.00 71.82           N  
ATOM    194  CA  ILE A  26      13.315 -29.565  -3.647  1.00 71.82           C  
ATOM    195  C   ILE A  26      12.584 -28.244  -3.874  1.00 71.82           C  
ATOM    196  O   ILE A  26      12.800 -27.574  -4.887  1.00 71.82           O  
ATOM    197  CB  ILE A  26      12.509 -30.734  -4.257  1.00 71.82           C  
ATOM    198  CG1 ILE A  26      13.307 -32.040  -4.162  1.00 71.82           C  
ATOM    199  CG2 ILE A  26      12.131 -30.429  -5.711  1.00 71.82           C  
ATOM    200  CD1 ILE A  26      12.521 -33.277  -4.576  1.00 71.82           C  
ATOM    201  N   SER A  27      11.905 -27.764  -2.829  1.00 74.86           N  
ATOM    202  CA  SER A  27      11.022 -26.611  -2.963  1.00 74.86           C  
ATOM    203  C   SER A  27      11.713 -25.329  -2.509  1.00 74.86           C  
ATOM    204  O   SER A  27      11.128 -24.246  -2.571  1.00 74.86           O  
ATOM    205  CB  SER A  27       9.739 -26.820  -2.155  1.00 74.86           C  
ATOM    206  OG  SER A  27       9.053 -27.979  -2.595  1.00 74.86           O  
ATOM    207  N   LYS A  28      13.100 -25.306  -2.124  1.00 67.35           N  
ATOM    208  CA  LYS A  28      13.817 -24.156  -1.584  1.00 67.35           C  
ATOM    209  C   LYS A  28      14.227 -23.191  -2.693  1.00 67.35           C  
ATOM    210  O   LYS A  28      14.930 -22.210  -2.442  1.00 67.35           O  
ATOM    211  CB  LYS A  28      15.052 -24.611  -0.804  1.00 67.35           C  
ATOM    212  CG  LYS A  28      14.772 -24.961   0.651  1.00 67.35           C  
ATOM    213  CD  LYS A  28      16.059 -25.214   1.423  1.00 67.35           C  
ATOM    214  CE  LYS A  28      15.778 -25.633   2.859  1.00 67.35           C  
ATOM    215  NZ  LYS A  28      17.039 -25.848   3.632  1.00 67.35           N1+
ATOM    216  N   LYS A  29      13.415 -22.903  -3.733  1.00 64.94           N  
ATOM    217  CA  LYS A  29      13.677 -21.848  -4.709  1.00 64.94           C  
ATOM    218  C   LYS A  29      12.871 -20.592  -4.391  1.00 64.94           C  
ATOM    219  O   LYS A  29      11.875 -20.654  -3.667  1.00 64.94           O  
ATOM    220  CB  LYS A  29      13.353 -22.335  -6.123  1.00 64.94           C  
ATOM    221  CG  LYS A  29      14.450 -23.183  -6.752  1.00 64.94           C  
ATOM    222  CD  LYS A  29      14.224 -23.369  -8.246  1.00 64.94           C  
ATOM    223  CE  LYS A  29      15.313 -24.228  -8.874  1.00 64.94           C  
ATOM    224  NZ  LYS A  29      15.125 -24.370 -10.349  1.00 64.94           N1+
ATOM    225  N   GLU A  30      13.428 -19.374  -4.659  1.00 60.35           N  
ATOM    226  CA  GLU A  30      12.861 -18.046  -4.446  1.00 60.35           C  
ATOM    227  C   GLU A  30      11.397 -17.998  -4.874  1.00 60.35           C  
ATOM    228  O   GLU A  30      11.055 -18.410  -5.985  1.00 60.35           O  
ATOM    229  CB  GLU A  30      13.666 -16.988  -5.204  1.00 60.35           C  
ATOM    230  CG  GLU A  30      13.605 -15.603  -4.578  1.00 60.35           C  
ATOM    231  CD  GLU A  30      14.557 -14.609  -5.225  1.00 60.35           C  
ATOM    232  OE1 GLU A  30      14.562 -13.423  -4.823  1.00 60.35           O  
ATOM    233  OE2 GLU A  30      15.303 -15.019  -6.142  1.00 60.35           O1-
ATOM    234  N   GLY A  31      10.372 -18.020  -3.870  1.00 71.52           N  
ATOM    235  CA  GLY A  31       8.978 -17.732  -4.170  1.00 71.52           C  
ATOM    236  C   GLY A  31       8.065 -18.925  -3.965  1.00 71.52           C  
ATOM    237  O   GLY A  31       6.855 -18.831  -4.179  1.00 71.52           O  
ATOM    238  N   THR A  32       8.665 -20.247  -3.543  1.00 81.50           N  
ATOM    239  CA  THR A  32       7.894 -21.444  -3.229  1.00 81.50           C  
ATOM    240  C   THR A  32       7.686 -21.575  -1.723  1.00 81.50           C  
ATOM    241  O   THR A  32       8.638 -21.459  -0.948  1.00 81.50           O  
ATOM    242  CB  THR A  32       8.585 -22.711  -3.768  1.00 81.50           C  
ATOM    243  CG2 THR A  32       7.689 -23.935  -3.614  1.00 81.50           C  
ATOM    244  OG1 THR A  32       8.892 -22.528  -5.155  1.00 81.50           O  
ATOM    245  N   GLU A  33       6.389 -21.507  -1.272  1.00 82.69           N  
ATOM    246  CA  GLU A  33       6.001 -21.658   0.128  1.00 82.69           C  
ATOM    247  C   GLU A  33       5.495 -23.068   0.412  1.00 82.69           C  
ATOM    248  O   GLU A  33       4.629 -23.578  -0.302  1.00 82.69           O  
ATOM    249  CB  GLU A  33       4.932 -20.628   0.503  1.00 82.69           C  
ATOM    250  CG  GLU A  33       5.410 -19.186   0.421  1.00 82.69           C  
ATOM    251  CD  GLU A  33       4.325 -18.175   0.755  1.00 82.69           C  
ATOM    252  OE1 GLU A  33       4.580 -16.954   0.648  1.00 82.69           O  
ATOM    253  OE2 GLU A  33       3.212 -18.606   1.127  1.00 82.69           O1-
ATOM    254  N   VAL A  34       6.149 -23.720   1.353  1.00 85.48           N  
ATOM    255  CA  VAL A  34       5.759 -25.084   1.694  1.00 85.48           C  
ATOM    256  C   VAL A  34       5.134 -25.111   3.086  1.00 85.48           C  
ATOM    257  O   VAL A  34       5.696 -24.559   4.036  1.00 85.48           O  
ATOM    258  CB  VAL A  34       6.963 -26.051   1.630  1.00 85.48           C  
ATOM    259  CG1 VAL A  34       6.516 -27.489   1.889  1.00 85.48           C  
ATOM    260  CG2 VAL A  34       7.664 -25.941   0.278  1.00 85.48           C  
ATOM    261  N   HIS A  35       3.859 -25.628   3.204  1.00 88.28           N  
ATOM    262  CA  HIS A  35       3.154 -25.806   4.468  1.00 88.28           C  
ATOM    263  C   HIS A  35       2.905 -27.283   4.756  1.00 88.28           C  
ATOM    264  O   HIS A  35       2.429 -28.017   3.886  1.00 88.28           O  
ATOM    265  CB  HIS A  35       1.829 -25.042   4.456  1.00 88.28           C  
ATOM    266  CG  HIS A  35       1.992 -23.562   4.315  1.00 88.28           C  
ATOM    267  CD2 HIS A  35       1.841 -22.748   3.244  1.00 88.28           C  
ATOM    268  ND1 HIS A  35       2.359 -22.750   5.367  1.00 88.28           N  
ATOM    269  CE1 HIS A  35       2.425 -21.498   4.947  1.00 88.28           C  
ATOM    270  NE2 HIS A  35       2.115 -21.470   3.662  1.00 88.28           N  
ATOM    271  N   PHE A  36       3.278 -27.672   6.079  1.00 87.80           N  
ATOM    272  CA  PHE A  36       3.058 -29.054   6.488  1.00 87.80           C  
ATOM    273  C   PHE A  36       1.982 -29.135   7.563  1.00 87.80           C  
ATOM    274  O   PHE A  36       1.994 -28.360   8.522  1.00 87.80           O  
ATOM    275  CB  PHE A  36       4.359 -29.678   7.000  1.00 87.80           C  
ATOM    276  CG  PHE A  36       5.475 -29.670   5.989  1.00 87.80           C  
ATOM    277  CD1 PHE A  36       5.613 -30.710   5.077  1.00 87.80           C  
ATOM    278  CD2 PHE A  36       6.386 -28.622   5.951  1.00 87.80           C  
ATOM    279  CE1 PHE A  36       6.644 -30.705   4.141  1.00 87.80           C  
ATOM    280  CE2 PHE A  36       7.419 -28.611   5.018  1.00 87.80           C  
ATOM    281  CZ  PHE A  36       7.547 -29.653   4.114  1.00 87.80           C  
ATOM    282  N   GLU A  37       1.001 -30.004   7.300  1.00 88.42           N  
ATOM    283  CA  GLU A  37      -0.002 -30.294   8.320  1.00 88.42           C  
ATOM    284  C   GLU A  37      -0.018 -31.778   8.673  1.00 88.42           C  
ATOM    285  O   GLU A  37      -0.137 -32.630   7.790  1.00 88.42           O  
ATOM    286  CB  GLU A  37      -1.389 -29.849   7.851  1.00 88.42           C  
ATOM    287  CG  GLU A  37      -2.425 -29.786   8.966  1.00 88.42           C  
ATOM    288  CD  GLU A  37      -3.754 -29.200   8.517  1.00 88.42           C  
ATOM    289  OE1 GLU A  37      -4.686 -29.102   9.348  1.00 88.42           O  
ATOM    290  OE2 GLU A  37      -3.865 -28.835   7.326  1.00 88.42           O1-
ATOM    291  N   LYS A  38       0.241 -32.019  10.059  1.00 83.05           N  
ATOM    292  CA  LYS A  38       0.254 -33.407  10.511  1.00 83.05           C  
ATOM    293  C   LYS A  38      -1.038 -33.762  11.239  1.00 83.05           C  
ATOM    294  O   LYS A  38      -1.500 -33.007  12.099  1.00 83.05           O  
ATOM    295  CB  LYS A  38       1.457 -33.664  11.422  1.00 83.05           C  
ATOM    296  CG  LYS A  38       2.802 -33.522  10.726  1.00 83.05           C  
ATOM    297  CD  LYS A  38       3.957 -33.796  11.680  1.00 83.05           C  
ATOM    298  CE  LYS A  38       5.304 -33.538  11.018  1.00 83.05           C  
ATOM    299  NZ  LYS A  38       6.439 -33.801  11.952  1.00 83.05           N1+
ATOM    300  N   SER A  39      -1.836 -34.737  10.686  1.00 82.67           N  
ATOM    301  CA  SER A  39      -2.965 -35.306  11.416  1.00 82.67           C  
ATOM    302  C   SER A  39      -2.784 -36.803  11.637  1.00 82.67           C  
ATOM    303  O   SER A  39      -1.802 -37.390  11.178  1.00 82.67           O  
ATOM    304  CB  SER A  39      -4.273 -35.046  10.667  1.00 82.67           C  
ATOM    305  OG  SER A  39      -4.315 -35.786   9.459  1.00 82.67           O  
ATOM    306  N   ASP A  40      -3.605 -37.498  12.675  1.00 80.58           N  
ATOM    307  CA  ASP A  40      -3.499 -38.915  13.010  1.00 80.58           C  
ATOM    308  C   ASP A  40      -3.395 -39.771  11.750  1.00 80.58           C  
ATOM    309  O   ASP A  40      -4.397 -40.015  11.074  1.00 80.58           O  
ATOM    310  CB  ASP A  40      -4.697 -39.358  13.850  1.00 80.58           C  
ATOM    311  CG  ASP A  40      -4.431 -40.627  14.640  1.00 80.58           C  
ATOM    312  OD1 ASP A  40      -3.298 -41.152  14.588  1.00 80.58           O  
ATOM    313  OD2 ASP A  40      -5.364 -41.109  15.318  1.00 80.58           O1-
ATOM    314  N   GLY A  41      -2.057 -40.006  11.286  1.00 75.45           N  
ATOM    315  CA  GLY A  41      -1.772 -41.002  10.267  1.00 75.45           C  
ATOM    316  C   GLY A  41      -1.701 -40.420   8.868  1.00 75.45           C  
ATOM    317  O   GLY A  41      -1.469 -41.146   7.899  1.00 75.45           O  
ATOM    318  N   THR A  42      -1.929 -39.030   8.684  1.00 85.68           N  
ATOM    319  CA  THR A  42      -1.894 -38.389   7.374  1.00 85.68           C  
ATOM    320  C   THR A  42      -0.981 -37.167   7.395  1.00 85.68           C  
ATOM    321  O   THR A  42      -0.994 -36.392   8.354  1.00 85.68           O  
ATOM    322  CB  THR A  42      -3.304 -37.972   6.917  1.00 85.68           C  
ATOM    323  CG2 THR A  42      -3.281 -37.414   5.498  1.00 85.68           C  
ATOM    324  OG1 THR A  42      -4.170 -39.115   6.956  1.00 85.68           O  
ATOM    325  N   LEU A  43      -0.002 -37.087   6.389  1.00 85.24           N  
ATOM    326  CA  LEU A  43       0.824 -35.909   6.146  1.00 85.24           C  
ATOM    327  C   LEU A  43       0.343 -35.152   4.912  1.00 85.24           C  
ATOM    328  O   LEU A  43       0.248 -35.727   3.826  1.00 85.24           O  
ATOM    329  CB  LEU A  43       2.292 -36.308   5.974  1.00 85.24           C  
ATOM    330  CG  LEU A  43       3.268 -35.179   5.643  1.00 85.24           C  
ATOM    331  CD1 LEU A  43       3.366 -34.203   6.812  1.00 85.24           C  
ATOM    332  CD2 LEU A  43       4.641 -35.743   5.294  1.00 85.24           C  
ATOM    333  N   GLU A  44      -0.226 -33.866   5.212  1.00 89.05           N  
ATOM    334  CA  GLU A  44      -0.621 -33.000   4.105  1.00 89.05           C  
ATOM    335  C   GLU A  44       0.434 -31.930   3.837  1.00 89.05           C  
ATOM    336  O   GLU A  44       0.850 -31.218   4.753  1.00 89.05           O  
ATOM    337  CB  GLU A  44      -1.974 -32.344   4.393  1.00 89.05           C  
ATOM    338  CG  GLU A  44      -2.579 -31.628   3.194  1.00 89.05           C  
ATOM    339  CD  GLU A  44      -3.969 -31.076   3.462  1.00 89.05           C  
ATOM    340  OE1 GLU A  44      -4.547 -30.421   2.564  1.00 89.05           O  
ATOM    341  OE2 GLU A  44      -4.486 -31.298   4.579  1.00 89.05           O1-
ATOM    342  N   ILE A  45       0.925 -31.971   2.547  1.00 88.68           N  
ATOM    343  CA  ILE A  45       1.931 -30.998   2.135  1.00 88.68           C  
ATOM    344  C   ILE A  45       1.331 -30.039   1.110  1.00 88.68           C  
ATOM    345  O   ILE A  45       0.869 -30.464   0.048  1.00 88.68           O  
ATOM    346  CB  ILE A  45       3.182 -31.692   1.551  1.00 88.68           C  
ATOM    347  CG1 ILE A  45       3.711 -32.748   2.528  1.00 88.68           C  
ATOM    348  CG2 ILE A  45       4.265 -30.663   1.218  1.00 88.68           C  
ATOM    349  CD1 ILE A  45       4.723 -33.708   1.915  1.00 88.68           C  
ATOM    350  N   ARG A  46       1.300 -28.737   1.561  1.00 88.27           N  
ATOM    351  CA  ARG A  46       0.825 -27.720   0.629  1.00 88.27           C  
ATOM    352  C   ARG A  46       1.980 -26.868   0.111  1.00 88.27           C  
ATOM    353  O   ARG A  46       2.708 -26.259   0.897  1.00 88.27           O  
ATOM    354  CB  ARG A  46      -0.225 -26.828   1.295  1.00 88.27           C  
ATOM    355  CG  ARG A  46      -1.529 -27.544   1.611  1.00 88.27           C  
ATOM    356  CD  ARG A  46      -2.566 -26.595   2.195  1.00 88.27           C  
ATOM    357  NE  ARG A  46      -2.624 -26.688   3.651  1.00 88.27           N  
ATOM    358  CZ  ARG A  46      -3.356 -25.900   4.433  1.00 88.27           C  
ATOM    359  NH1 ARG A  46      -4.111 -24.941   3.912  1.00 88.27           N1+
ATOM    360  NH2 ARG A  46      -3.334 -26.073   5.747  1.00 88.27           N  
ATOM    361  N   VAL A  47       2.133 -26.875  -1.299  1.00 87.08           N  
ATOM    362  CA  VAL A  47       3.212 -26.091  -1.887  1.00 87.08           C  
ATOM    363  C   VAL A  47       2.632 -25.019  -2.807  1.00 87.08           C  
ATOM    364  O   VAL A  47       1.915 -25.332  -3.760  1.00 87.08           O  
ATOM    365  CB  VAL A  47       4.201 -26.985  -2.669  1.00 87.08           C  
ATOM    366  CG1 VAL A  47       5.402 -26.171  -3.150  1.00 87.08           C  
ATOM    367  CG2 VAL A  47       4.660 -28.157  -1.804  1.00 87.08           C  
ATOM    368  N   LYS A  48       2.934 -23.741  -2.403  1.00 86.13           N  
ATOM    369  CA  LYS A  48       2.458 -22.634  -3.228  1.00 86.13           C  
ATOM    370  C   LYS A  48       3.512 -22.219  -4.251  1.00 86.13           C  
ATOM    371  O   LYS A  48       4.708 -22.219  -3.952  1.00 86.13           O  
ATOM    372  CB  LYS A  48       2.077 -21.438  -2.355  1.00 86.13           C  
ATOM    373  CG  LYS A  48       0.830 -21.659  -1.512  1.00 86.13           C  
ATOM    374  CD  LYS A  48       0.424 -20.392  -0.770  1.00 86.13           C  
ATOM    375  CE  LYS A  48      -0.808 -20.620   0.095  1.00 86.13           C  
ATOM    376  NZ  LYS A  48      -1.204 -19.382   0.832  1.00 86.13           N1+
ATOM    377  N   ASN A  49       3.104 -22.005  -5.604  1.00 83.65           N  
ATOM    378  CA  ASN A  49       3.951 -21.480  -6.669  1.00 83.65           C  
ATOM    379  C   ASN A  49       5.000 -22.498  -7.107  1.00 83.65           C  
ATOM    380  O   ASN A  49       6.160 -22.147  -7.326  1.00 83.65           O  
ATOM    381  CB  ASN A  49       4.626 -20.179  -6.225  1.00 83.65           C  
ATOM    382  CG  ASN A  49       3.632 -19.068  -5.955  1.00 83.65           C  
ATOM    383  ND2 ASN A  49       3.889 -18.282  -4.916  1.00 83.65           N  
ATOM    384  OD1 ASN A  49       2.642 -18.916  -6.674  1.00 83.65           O  
ATOM    385  N   LEU A  50       4.533 -23.811  -7.121  1.00 81.31           N  
ATOM    386  CA  LEU A  50       5.439 -24.883  -7.520  1.00 81.31           C  
ATOM    387  C   LEU A  50       5.500 -25.006  -9.040  1.00 81.31           C  
ATOM    388  O   LEU A  50       4.469 -25.172  -9.695  1.00 81.31           O  
ATOM    389  CB  LEU A  50       4.997 -26.215  -6.907  1.00 81.31           C  
ATOM    390  CG  LEU A  50       5.966 -27.388  -7.063  1.00 81.31           C  
ATOM    391  CD1 LEU A  50       7.251 -27.121  -6.286  1.00 81.31           C  
ATOM    392  CD2 LEU A  50       5.314 -28.685  -6.599  1.00 81.31           C  
ATOM    393  N   HIS A  51       6.632 -24.850  -9.611  1.00 81.78           N  
ATOM    394  CA  HIS A  51       6.841 -25.075 -11.037  1.00 81.78           C  
ATOM    395  C   HIS A  51       6.504 -26.512 -11.423  1.00 81.78           C  
ATOM    396  O   HIS A  51       6.798 -27.445 -10.673  1.00 81.78           O  
ATOM    397  CB  HIS A  51       8.285 -24.753 -11.424  1.00 81.78           C  
ATOM    398  CG  HIS A  51       8.489 -24.590 -12.897  1.00 81.78           C  
ATOM    399  CD2 HIS A  51       8.643 -23.478 -13.655  1.00 81.78           C  
ATOM    400  ND1 HIS A  51       8.548 -25.660 -13.763  1.00 81.78           N  
ATOM    401  CE1 HIS A  51       8.733 -25.212 -14.994  1.00 81.78           C  
ATOM    402  NE2 HIS A  51       8.793 -23.892 -14.956  1.00 81.78           N  
ATOM    403  N   PRO A  52       5.700 -26.754 -12.547  1.00 82.31           N  
ATOM    404  CA  PRO A  52       5.292 -28.099 -12.960  1.00 82.31           C  
ATOM    405  C   PRO A  52       6.459 -29.082 -13.001  1.00 82.31           C  
ATOM    406  O   PRO A  52       6.294 -30.256 -12.655  1.00 82.31           O  
ATOM    407  CB  PRO A  52       4.714 -27.878 -14.360  1.00 82.31           C  
ATOM    408  CG  PRO A  52       4.219 -26.468 -14.351  1.00 82.31           C  
ATOM    409  CD  PRO A  52       5.127 -25.649 -13.481  1.00 82.31           C  
ATOM    410  N   ARG A  53       7.576 -28.705 -13.431  1.00 81.31           N  
ATOM    411  CA  ARG A  53       8.750 -29.570 -13.473  1.00 81.31           C  
ATOM    412  C   ARG A  53       9.165 -29.999 -12.069  1.00 81.31           C  
ATOM    413  O   ARG A  53       9.536 -31.153 -11.851  1.00 81.31           O  
ATOM    414  CB  ARG A  53       9.916 -28.864 -14.170  1.00 81.31           C  
ATOM    415  CG  ARG A  53      11.114 -29.762 -14.431  1.00 81.31           C  
ATOM    416  CD  ARG A  53      12.203 -29.039 -15.209  1.00 81.31           C  
ATOM    417  NE  ARG A  53      13.440 -29.813 -15.253  1.00 81.31           N  
ATOM    418  CZ  ARG A  53      14.577 -29.396 -15.802  1.00 81.31           C  
ATOM    419  NH1 ARG A  53      14.657 -28.195 -16.366  1.00 81.31           N1+
ATOM    420  NH2 ARG A  53      15.643 -30.182 -15.786  1.00 81.31           N  
ATOM    421  N   GLN A  54       9.049 -29.221 -11.079  1.00 79.65           N  
ATOM    422  CA  GLN A  54       9.372 -29.503  -9.684  1.00 79.65           C  
ATOM    423  C   GLN A  54       8.344 -30.442  -9.061  1.00 79.65           C  
ATOM    424  O   GLN A  54       8.697 -31.316  -8.265  1.00 79.65           O  
ATOM    425  CB  GLN A  54       9.453 -28.205  -8.878  1.00 79.65           C  
ATOM    426  CG  GLN A  54      10.649 -27.333  -9.235  1.00 79.65           C  
ATOM    427  CD  GLN A  54      10.701 -26.049  -8.429  1.00 79.65           C  
ATOM    428  NE2 GLN A  54      11.900 -25.503  -8.258  1.00 79.65           N  
ATOM    429  OE1 GLN A  54       9.671 -25.550  -7.964  1.00 79.65           O  
ATOM    430  N   GLU A  55       7.180 -30.156  -9.505  1.00 82.72           N  
ATOM    431  CA  GLU A  55       6.113 -31.050  -9.066  1.00 82.72           C  
ATOM    432  C   GLU A  55       6.383 -32.487  -9.502  1.00 82.72           C  
ATOM    433  O   GLU A  55       6.257 -33.418  -8.703  1.00 82.72           O  
ATOM    434  CB  GLU A  55       4.761 -30.581  -9.611  1.00 82.72           C  
ATOM    435  CG  GLU A  55       3.587 -31.443  -9.167  1.00 82.72           C  
ATOM    436  CD  GLU A  55       2.257 -30.987  -9.745  1.00 82.72           C  
ATOM    437  OE1 GLU A  55       1.229 -31.663  -9.509  1.00 82.72           O  
ATOM    438  OE2 GLU A  55       2.241 -29.949 -10.442  1.00 82.72           O1-
ATOM    439  N   ASP A  56       6.761 -32.611 -10.771  1.00 84.48           N  
ATOM    440  CA  ASP A  56       7.074 -33.934 -11.303  1.00 84.48           C  
ATOM    441  C   ASP A  56       8.264 -34.552 -10.571  1.00 84.48           C  
ATOM    442  O   ASP A  56       8.243 -35.737 -10.231  1.00 84.48           O  
ATOM    443  CB  ASP A  56       7.361 -33.857 -12.804  1.00 84.48           C  
ATOM    444  CG  ASP A  56       7.474 -35.223 -13.457  1.00 84.48           C  
ATOM    445  OD1 ASP A  56       6.530 -36.033 -13.344  1.00 84.48           O  
ATOM    446  OD2 ASP A  56       8.519 -35.492 -14.089  1.00 84.48           O1-
ATOM    447  N   LEU A  57       9.234 -33.793 -10.247  1.00 81.81           N  
ATOM    448  CA  LEU A  57      10.431 -34.248  -9.548  1.00 81.81           C  
ATOM    449  C   LEU A  57      10.097 -34.685  -8.126  1.00 81.81           C  
ATOM    450  O   LEU A  57      10.580 -35.719  -7.660  1.00 81.81           O  
ATOM    451  CB  LEU A  57      11.488 -33.140  -9.520  1.00 81.81           C  
ATOM    452  CG  LEU A  57      12.216 -32.863 -10.836  1.00 81.81           C  
ATOM    453  CD1 LEU A  57      13.093 -31.623 -10.706  1.00 81.81           C  
ATOM    454  CD2 LEU A  57      13.049 -34.072 -11.251  1.00 81.81           C  
ATOM    455  N   ILE A  58       9.233 -33.911  -7.514  1.00 82.78           N  
ATOM    456  CA  ILE A  58       8.817 -34.228  -6.151  1.00 82.78           C  
ATOM    457  C   ILE A  58       8.071 -35.560  -6.135  1.00 82.78           C  
ATOM    458  O   ILE A  58       8.336 -36.417  -5.288  1.00 82.78           O  
ATOM    459  CB  ILE A  58       7.931 -33.110  -5.556  1.00 82.78           C  
ATOM    460  CG1 ILE A  58       8.769 -31.857  -5.277  1.00 82.78           C  
ATOM    461  CG2 ILE A  58       7.230 -33.596  -4.285  1.00 82.78           C  
ATOM    462  CD1 ILE A  58       7.951 -30.652  -4.834  1.00 82.78           C  
ATOM    463  N   LYS A  59       7.269 -35.763  -7.068  1.00 85.28           N  
ATOM    464  CA  LYS A  59       6.505 -37.004  -7.153  1.00 85.28           C  
ATOM    465  C   LYS A  59       7.427 -38.205  -7.345  1.00 85.28           C  
ATOM    466  O   LYS A  59       7.278 -39.224  -6.667  1.00 85.28           O  
ATOM    467  CB  LYS A  59       5.490 -36.935  -8.295  1.00 85.28           C  
ATOM    468  CG  LYS A  59       4.278 -36.066  -7.993  1.00 85.28           C  
ATOM    469  CD  LYS A  59       3.275 -36.090  -9.140  1.00 85.28           C  
ATOM    470  CE  LYS A  59       2.111 -35.142  -8.884  1.00 85.28           C  
ATOM    471  NZ  LYS A  59       1.138 -35.142 -10.018  1.00 85.28           N1+
ATOM    472  N   LYS A  60       8.350 -38.044  -8.267  1.00 86.07           N  
ATOM    473  CA  LYS A  60       9.288 -39.129  -8.543  1.00 86.07           C  
ATOM    474  C   LYS A  60      10.165 -39.420  -7.329  1.00 86.07           C  
ATOM    475  O   LYS A  60      10.452 -40.581  -7.029  1.00 86.07           O  
ATOM    476  CB  LYS A  60      10.162 -38.789  -9.752  1.00 86.07           C  
ATOM    477  CG  LYS A  60       9.425 -38.837 -11.082  1.00 86.07           C  
ATOM    478  CD  LYS A  60      10.343 -38.476 -12.243  1.00 86.07           C  
ATOM    479  CE  LYS A  60       9.586 -38.439 -13.564  1.00 86.07           C  
ATOM    480  NZ  LYS A  60      10.458 -37.983 -14.688  1.00 86.07           N1+
ATOM    481  N   PHE A  61      10.447 -38.426  -6.675  1.00 82.23           N  
ATOM    482  CA  PHE A  61      11.273 -38.557  -5.480  1.00 82.23           C  
ATOM    483  C   PHE A  61      10.522 -39.298  -4.380  1.00 82.23           C  
ATOM    484  O   PHE A  61      11.061 -40.220  -3.765  1.00 82.23           O  
ATOM    485  CB  PHE A  61      11.718 -37.180  -4.977  1.00 82.23           C  
ATOM    486  CG  PHE A  61      12.863 -37.231  -4.002  1.00 82.23           C  
ATOM    487  CD1 PHE A  61      12.628 -37.260  -2.634  1.00 82.23           C  
ATOM    488  CD2 PHE A  61      14.176 -37.248  -4.456  1.00 82.23           C  
ATOM    489  CE1 PHE A  61      13.687 -37.307  -1.729  1.00 82.23           C  
ATOM    490  CE2 PHE A  61      15.238 -37.294  -3.559  1.00 82.23           C  
ATOM    491  CZ  PHE A  61      14.992 -37.323  -2.195  1.00 82.23           C  
ATOM    492  N   ILE A  62       9.326 -38.906  -4.115  1.00 83.38           N  
ATOM    493  CA  ILE A  62       8.494 -39.529  -3.091  1.00 83.38           C  
ATOM    494  C   ILE A  62       8.276 -41.003  -3.429  1.00 83.38           C  
ATOM    495  O   ILE A  62       8.376 -41.868  -2.556  1.00 83.38           O  
ATOM    496  CB  ILE A  62       7.136 -38.805  -2.947  1.00 83.38           C  
ATOM    497  CG1 ILE A  62       7.336 -37.407  -2.352  1.00 83.38           C  
ATOM    498  CG2 ILE A  62       6.171 -39.632  -2.091  1.00 83.38           C  
ATOM    499  CD1 ILE A  62       6.077 -36.553  -2.341  1.00 83.38           C  
ATOM    500  N   GLU A  63       8.080 -41.248  -4.689  1.00 85.53           N  
ATOM    501  CA  GLU A  63       7.896 -42.626  -5.135  1.00 85.53           C  
ATOM    502  C   GLU A  63       9.131 -43.472  -4.834  1.00 85.53           C  
ATOM    503  O   GLU A  63       9.013 -44.604  -4.361  1.00 85.53           O  
ATOM    504  CB  GLU A  63       7.581 -42.670  -6.632  1.00 85.53           C  
ATOM    505  CG  GLU A  63       7.172 -44.046  -7.134  1.00 85.53           C  
ATOM    506  CD  GLU A  63       6.746 -44.051  -8.594  1.00 85.53           C  
ATOM    507  OE1 GLU A  63       6.330 -45.116  -9.101  1.00 85.53           O  
ATOM    508  OE2 GLU A  63       6.832 -42.980  -9.235  1.00 85.53           O1-
ATOM    509  N   ALA A  64      10.167 -42.891  -5.097  1.00 83.64           N  
ATOM    510  CA  ALA A  64      11.424 -43.592  -4.849  1.00 83.64           C  
ATOM    511  C   ALA A  64      11.611 -43.873  -3.361  1.00 83.64           C  
ATOM    512  O   ALA A  64      12.005 -44.976  -2.975  1.00 83.64           O  
ATOM    513  CB  ALA A  64      12.601 -42.782  -5.387  1.00 83.64           C  
ATOM    514  N   LEU A  65      11.227 -42.913  -2.532  1.00 82.78           N  
ATOM    515  CA  LEU A  65      11.376 -43.069  -1.089  1.00 82.78           C  
ATOM    516  C   LEU A  65      10.437 -44.146  -0.558  1.00 82.78           C  
ATOM    517  O   LEU A  65      10.828 -44.955   0.286  1.00 82.78           O  
ATOM    518  CB  LEU A  65      11.105 -41.742  -0.376  1.00 82.78           C  
ATOM    519  CG  LEU A  65      12.167 -40.653  -0.542  1.00 82.78           C  
ATOM    520  CD1 LEU A  65      11.706 -39.358   0.119  1.00 82.78           C  
ATOM    521  CD2 LEU A  65      13.499 -41.113   0.042  1.00 82.78           C  
ATOM    522  N   LEU A  66       9.290 -44.152  -1.033  1.00 83.38           N  
ATOM    523  CA  LEU A  66       8.318 -45.155  -0.612  1.00 83.38           C  
ATOM    524  C   LEU A  66       8.762 -46.552  -1.032  1.00 83.38           C  
ATOM    525  O   LEU A  66       8.615 -47.510  -0.269  1.00 83.38           O  
ATOM    526  CB  LEU A  66       6.940 -44.846  -1.202  1.00 83.38           C  
ATOM    527  CG  LEU A  66       6.216 -43.626  -0.630  1.00 83.38           C  
ATOM    528  CD1 LEU A  66       4.937 -43.353  -1.415  1.00 83.38           C  
ATOM    529  CD2 LEU A  66       5.909 -43.829   0.849  1.00 83.38           C  
ATOM    530  N   LEU A  67       9.300 -46.607  -2.274  1.00 85.47           N  
ATOM    531  CA  LEU A  67       9.831 -47.878  -2.753  1.00 85.47           C  
ATOM    532  C   LEU A  67      10.972 -48.360  -1.863  1.00 85.47           C  
ATOM    533  O   LEU A  67      11.087 -49.557  -1.586  1.00 85.47           O  
ATOM    534  CB  LEU A  67      10.316 -47.747  -4.199  1.00 85.47           C  
ATOM    535  CG  LEU A  67       9.234 -47.749  -5.280  1.00 85.47           C  
ATOM    536  CD1 LEU A  67       9.781 -47.164  -6.578  1.00 85.47           C  
ATOM    537  CD2 LEU A  67       8.706 -49.163  -5.505  1.00 85.47           C  
ATOM    538  N   ALA A  68      11.719 -47.428  -1.385  1.00 81.77           N  
ATOM    539  CA  ALA A  68      12.821 -47.744  -0.480  1.00 81.77           C  
ATOM    540  C   ALA A  68      12.302 -48.304   0.841  1.00 81.77           C  
ATOM    541  O   ALA A  68      12.864 -49.259   1.381  1.00 81.77           O  
ATOM    542  CB  ALA A  68      13.675 -46.503  -0.230  1.00 81.77           C  
ATOM    543  N   LEU A  69      11.252 -47.786   1.346  1.00 83.12           N  
ATOM    544  CA  LEU A  69      10.666 -48.230   2.607  1.00 83.12           C  
ATOM    545  C   LEU A  69      10.106 -49.643   2.478  1.00 83.12           C  
ATOM    546  O   LEU A  69      10.286 -50.471   3.372  1.00 83.12           O  
ATOM    547  CB  LEU A  69       9.562 -47.269   3.053  1.00 83.12           C  
ATOM    548  CG  LEU A  69      10.021 -45.919   3.606  1.00 83.12           C  
ATOM    549  CD1 LEU A  69       8.824 -44.998   3.821  1.00 83.12           C  
ATOM    550  CD2 LEU A  69      10.795 -46.110   4.907  1.00 83.12           C  
ATOM    551  N   VAL A  70       9.461 -49.876   1.430  1.00 85.33           N  
ATOM    552  CA  VAL A  70       8.910 -51.201   1.169  1.00 85.33           C  
ATOM    553  C   VAL A  70      10.040 -52.224   1.085  1.00 85.33           C  
ATOM    554  O   VAL A  70       9.954 -53.303   1.675  1.00 85.33           O  
ATOM    555  CB  VAL A  70       8.074 -51.221  -0.131  1.00 85.33           C  
ATOM    556  CG1 VAL A  70       7.674 -52.650  -0.494  1.00 85.33           C  
ATOM    557  CG2 VAL A  70       6.838 -50.337   0.016  1.00 85.33           C  
ATOM    558  N   ALA A  71      11.037 -51.850   0.340  1.00 83.60           N  
ATOM    559  CA  ALA A  71      12.195 -52.726   0.189  1.00 83.60           C  
ATOM    560  C   ALA A  71      12.825 -53.041   1.542  1.00 83.60           C  
ATOM    561  O   ALA A  71      13.229 -54.178   1.797  1.00 83.60           O  
ATOM    562  CB  ALA A  71      13.226 -52.090  -0.740  1.00 83.60           C  
ATOM    563  N   LYS A  72      12.857 -52.093   2.332  1.00 83.40           N  
ATOM    564  CA  LYS A  72      13.384 -52.279   3.681  1.00 83.40           C  
ATOM    565  C   LYS A  72      12.530 -53.263   4.474  1.00 83.40           C  
ATOM    566  O   LYS A  72      13.059 -54.114   5.191  1.00 83.40           O  
ATOM    567  CB  LYS A  72      13.463 -50.940   4.416  1.00 83.40           C  
ATOM    568  CG  LYS A  72      14.209 -51.005   5.740  1.00 83.40           C  
ATOM    569  CD  LYS A  72      14.273 -49.640   6.413  1.00 83.40           C  
ATOM    570  CE  LYS A  72      14.921 -49.723   7.789  1.00 83.40           C  
ATOM    571  NZ  LYS A  72      14.973 -48.388   8.458  1.00 83.40           N1+
ATOM    572  N   GLY A  73      11.238 -53.100   4.467  1.00 84.67           N  
ATOM    573  CA  GLY A  73      10.331 -54.036   5.113  1.00 84.67           C  
ATOM    574  C   GLY A  73      10.509 -55.464   4.635  1.00 84.67           C  
ATOM    575  O   GLY A  73      10.534 -56.397   5.442  1.00 84.67           O  
ATOM    576  N   GLU A  74      10.661 -55.602   3.256  1.00 87.18           N  
ATOM    577  CA  GLU A  74      10.883 -56.919   2.668  1.00 87.18           C  
ATOM    578  C   GLU A  74      12.183 -57.538   3.174  1.00 87.18           C  
ATOM    579  O   GLU A  74      12.243 -58.740   3.440  1.00 87.18           O  
ATOM    580  CB  GLU A  74      10.905 -56.830   1.140  1.00 87.18           C  
ATOM    581  CG  GLU A  74       9.556 -56.481   0.525  1.00 87.18           C  
ATOM    582  CD  GLU A  74       9.607 -56.330  -0.987  1.00 87.18           C  
ATOM    583  OE1 GLU A  74       8.557 -56.041  -1.604  1.00 87.18           O  
ATOM    584  OE2 GLU A  74      10.706 -56.505  -1.559  1.00 87.18           O1-
ATOM    585  N   LEU A  75      13.064 -56.739   3.333  1.00 82.54           N  
ATOM    586  CA  LEU A  75      14.377 -57.165   3.804  1.00 82.54           C  
ATOM    587  C   LEU A  75      14.300 -57.676   5.239  1.00 82.54           C  
ATOM    588  O   LEU A  75      14.854 -58.732   5.557  1.00 82.54           O  
ATOM    589  CB  LEU A  75      15.380 -56.011   3.715  1.00 82.54           C  
ATOM    590  CG  LEU A  75      16.803 -56.311   4.186  1.00 82.54           C  
ATOM    591  CD1 LEU A  75      17.488 -57.277   3.226  1.00 82.54           C  
ATOM    592  CD2 LEU A  75      17.605 -55.022   4.319  1.00 82.54           C  
ATOM    593  N   GLU A  76      13.688 -56.901   6.115  1.00 85.14           N  
ATOM    594  CA  GLU A  76      13.531 -57.281   7.516  1.00 85.14           C  
ATOM    595  C   GLU A  76      12.817 -58.624   7.646  1.00 85.14           C  
ATOM    596  O   GLU A  76      13.212 -59.466   8.455  1.00 85.14           O  
ATOM    597  CB  GLU A  76      12.765 -56.201   8.284  1.00 85.14           C  
ATOM    598  CG  GLU A  76      13.573 -54.937   8.538  1.00 85.14           C  
ATOM    599  CD  GLU A  76      12.767 -53.834   9.207  1.00 85.14           C  
ATOM    600  OE1 GLU A  76      13.334 -52.754   9.490  1.00 85.14           O  
ATOM    601  OE2 GLU A  76      11.560 -54.052   9.451  1.00 85.14           O1-
ATOM    602  N   GLN A  77      11.905 -58.753   6.807  1.00 87.18           N  
ATOM    603  CA  GLN A  77      11.157 -60.005   6.804  1.00 87.18           C  
ATOM    604  C   GLN A  77      12.026 -61.164   6.322  1.00 87.18           C  
ATOM    605  O   GLN A  77      11.989 -62.254   6.897  1.00 87.18           O  
ATOM    606  CB  GLN A  77       9.910 -59.885   5.927  1.00 87.18           C  
ATOM    607  CG  GLN A  77       8.979 -61.087   6.011  1.00 87.18           C  
ATOM    608  CD  GLN A  77       7.674 -60.873   5.268  1.00 87.18           C  
ATOM    609  NE2 GLN A  77       6.702 -61.746   5.513  1.00 87.18           N  
ATOM    610  OE1 GLN A  77       7.540 -59.931   4.480  1.00 87.18           O  
ATOM    611  N   ALA A  78      12.705 -60.913   5.253  1.00 86.43           N  
ATOM    612  CA  ALA A  78      13.580 -61.935   4.685  1.00 86.43           C  
ATOM    613  C   ALA A  78      14.653 -62.357   5.685  1.00 86.43           C  
ATOM    614  O   ALA A  78      14.977 -63.542   5.795  1.00 86.43           O  
ATOM    615  CB  ALA A  78      14.226 -61.428   3.398  1.00 86.43           C  
ATOM    616  N   GLU A  79      15.139 -61.436   6.388  1.00 82.01           N  
ATOM    617  CA  GLU A  79      16.160 -61.729   7.389  1.00 82.01           C  
ATOM    618  C   GLU A  79      15.601 -62.602   8.509  1.00 82.01           C  
ATOM    619  O   GLU A  79      16.272 -63.524   8.977  1.00 82.01           O  
ATOM    620  CB  GLU A  79      16.733 -60.433   7.968  1.00 82.01           C  
ATOM    621  CG  GLU A  79      17.685 -59.708   7.027  1.00 82.01           C  
ATOM    622  CD  GLU A  79      18.295 -58.456   7.639  1.00 82.01           C  
ATOM    623  OE1 GLU A  79      19.244 -57.892   7.048  1.00 82.01           O  
ATOM    624  OE2 GLU A  79      17.820 -58.037   8.718  1.00 82.01           O1-
ATOM    625  N   LYS A  80      14.434 -62.281   8.935  1.00 88.94           N  
ATOM    626  CA  LYS A  80      13.771 -63.066   9.973  1.00 88.94           C  
ATOM    627  C   LYS A  80      13.544 -64.503   9.514  1.00 88.94           C  
ATOM    628  O   LYS A  80      13.718 -65.444  10.291  1.00 88.94           O  
ATOM    629  CB  LYS A  80      12.440 -62.423  10.364  1.00 88.94           C  
ATOM    630  CG  LYS A  80      12.584 -61.163  11.204  1.00 88.94           C  
ATOM    631  CD  LYS A  80      11.227 -60.622  11.636  1.00 88.94           C  
ATOM    632  CE  LYS A  80      11.367 -59.323  12.421  1.00 88.94           C  
ATOM    633  NZ  LYS A  80      10.037 -58.767  12.810  1.00 88.94           N1+
ATOM    634  N   GLU A  81      13.365 -64.559   8.300  1.00 89.16           N  
ATOM    635  CA  GLU A  81      13.038 -65.861   7.727  1.00 89.16           C  
ATOM    636  C   GLU A  81      14.299 -66.609   7.303  1.00 89.16           C  
ATOM    637  O   GLU A  81      14.249 -67.807   7.016  1.00 89.16           O  
ATOM    638  CB  GLU A  81      12.095 -65.701   6.531  1.00 89.16           C  
ATOM    639  CG  GLU A  81      10.712 -65.188   6.903  1.00 89.16           C  
ATOM    640  CD  GLU A  81       9.832 -64.904   5.696  1.00 89.16           C  
ATOM    641  OE1 GLU A  81       8.687 -64.432   5.877  1.00 89.16           O  
ATOM    642  OE2 GLU A  81      10.292 -65.157   4.560  1.00 89.16           O1-
ATOM    643  N   GLY A  82      15.405 -65.856   7.355  1.00 88.55           N  
ATOM    644  CA  GLY A  82      16.680 -66.448   6.980  1.00 88.55           C  
ATOM    645  C   GLY A  82      16.762 -66.808   5.509  1.00 88.55           C  
ATOM    646  O   GLY A  82      17.423 -67.779   5.138  1.00 88.55           O  
ATOM    647  N   ASP A  83      15.970 -66.165   4.653  1.00 92.26           N  
ATOM    648  CA  ASP A  83      15.951 -66.406   3.214  1.00 92.26           C  
ATOM    649  C   ASP A  83      16.866 -65.427   2.481  1.00 92.26           C  
ATOM    650  O   ASP A  83      16.477 -64.290   2.207  1.00 92.26           O  
ATOM    651  CB  ASP A  83      14.524 -66.297   2.671  1.00 92.26           C  
ATOM    652  CG  ASP A  83      14.392 -66.802   1.245  1.00 92.26           C  
ATOM    653  OD1 ASP A  83      15.397 -66.799   0.502  1.00 92.26           O  
ATOM    654  OD2 ASP A  83      13.273 -67.203   0.860  1.00 92.26           O1-
ATOM    655  N   ALA A  84      18.111 -65.843   2.132  1.00 92.41           N  
ATOM    656  CA  ALA A  84      19.135 -64.996   1.525  1.00 92.41           C  
ATOM    657  C   ALA A  84      18.707 -64.526   0.138  1.00 92.41           C  
ATOM    658  O   ALA A  84      18.987 -63.390  -0.253  1.00 92.41           O  
ATOM    659  CB  ALA A  84      20.464 -65.744   1.445  1.00 92.41           C  
ATOM    660  N   GLU A  85      18.003 -65.285  -0.575  1.00 94.04           N  
ATOM    661  CA  GLU A  85      17.560 -64.952  -1.926  1.00 94.04           C  
ATOM    662  C   GLU A  85      16.549 -63.808  -1.908  1.00 94.04           C  
ATOM    663  O   GLU A  85      16.652 -62.870  -2.702  1.00 94.04           O  
ATOM    664  CB  GLU A  85      16.953 -66.179  -2.611  1.00 94.04           C  
ATOM    665  CG  GLU A  85      16.589 -65.951  -4.072  1.00 94.04           C  
ATOM    666  CD  GLU A  85      17.803 -65.821  -4.978  1.00 94.04           C  
ATOM    667  OE1 GLU A  85      17.671 -65.265  -6.092  1.00 94.04           O  
ATOM    668  OE2 GLU A  85      18.894 -66.279  -4.571  1.00 94.04           O1-
ATOM    669  N   VAL A  86      15.604 -63.955  -1.060  1.00 91.68           N  
ATOM    670  CA  VAL A  86      14.599 -62.903  -0.936  1.00 91.68           C  
ATOM    671  C   VAL A  86      15.254 -61.618  -0.435  1.00 91.68           C  
ATOM    672  O   VAL A  86      14.949 -60.527  -0.923  1.00 91.68           O  
ATOM    673  CB  VAL A  86      13.454 -63.322   0.012  1.00 91.68           C  
ATOM    674  CG1 VAL A  86      12.492 -62.158   0.246  1.00 91.68           C  
ATOM    675  CG2 VAL A  86      12.708 -64.530  -0.553  1.00 91.68           C  
ATOM    676  N   ALA A  87      16.177 -61.739   0.510  1.00 91.47           N  
ATOM    677  CA  ALA A  87      16.921 -60.590   1.019  1.00 91.47           C  
ATOM    678  C   ALA A  87      17.710 -59.910  -0.095  1.00 91.47           C  
ATOM    679  O   ALA A  87      17.750 -58.680  -0.175  1.00 91.47           O  
ATOM    680  CB  ALA A  87      17.858 -61.019   2.145  1.00 91.47           C  
ATOM    681  N   LEU A  88      18.311 -60.711  -0.922  1.00 94.63           N  
ATOM    682  CA  LEU A  88      19.088 -60.188  -2.041  1.00 94.63           C  
ATOM    683  C   LEU A  88      18.200 -59.396  -2.996  1.00 94.63           C  
ATOM    684  O   LEU A  88      18.575 -58.309  -3.441  1.00 94.63           O  
ATOM    685  CB  LEU A  88      19.777 -61.329  -2.793  1.00 94.63           C  
ATOM    686  CG  LEU A  88      20.692 -60.921  -3.950  1.00 94.63           C  
ATOM    687  CD1 LEU A  88      21.887 -60.131  -3.427  1.00 94.63           C  
ATOM    688  CD2 LEU A  88      21.157 -62.151  -4.723  1.00 94.63           C  
ATOM    689  N   ARG A  89      17.073 -59.879  -3.304  1.00 93.46           N  
ATOM    690  CA  ARG A  89      16.143 -59.192  -4.195  1.00 93.46           C  
ATOM    691  C   ARG A  89      15.705 -57.857  -3.605  1.00 93.46           C  
ATOM    692  O   ARG A  89      15.607 -56.858  -4.322  1.00 93.46           O  
ATOM    693  CB  ARG A  89      14.920 -60.068  -4.475  1.00 93.46           C  
ATOM    694  CG  ARG A  89      15.193 -61.224  -5.423  1.00 93.46           C  
ATOM    695  CD  ARG A  89      13.912 -61.951  -5.810  1.00 93.46           C  
ATOM    696  NE  ARG A  89      13.436 -62.812  -4.732  1.00 93.46           N  
ATOM    697  CZ  ARG A  89      12.354 -63.584  -4.800  1.00 93.46           C  
ATOM    698  NH1 ARG A  89      11.614 -63.617  -5.903  1.00 93.46           N1+
ATOM    699  NH2 ARG A  89      12.011 -64.328  -3.760  1.00 93.46           N  
ATOM    700  N   ALA A  90      15.410 -57.880  -2.378  1.00 90.82           N  
ATOM    701  CA  ALA A  90      15.018 -56.657  -1.684  1.00 90.82           C  
ATOM    702  C   ALA A  90      16.122 -55.605  -1.763  1.00 90.82           C  
ATOM    703  O   ALA A  90      15.847 -54.423  -1.987  1.00 90.82           O  
ATOM    704  CB  ALA A  90      14.677 -56.957  -0.226  1.00 90.82           C  
ATOM    705  N   VAL A  91      17.341 -56.047  -1.586  1.00 93.75           N  
ATOM    706  CA  VAL A  91      18.476 -55.132  -1.644  1.00 93.75           C  
ATOM    707  C   VAL A  91      18.618 -54.575  -3.059  1.00 93.75           C  
ATOM    708  O   VAL A  91      18.900 -53.388  -3.241  1.00 93.75           O  
ATOM    709  CB  VAL A  91      19.787 -55.824  -1.211  1.00 93.75           C  
ATOM    710  CG1 VAL A  91      20.981 -54.890  -1.404  1.00 93.75           C  
ATOM    711  CG2 VAL A  91      19.692 -56.281   0.244  1.00 93.75           C  
ATOM    712  N   GLU A  92      18.451 -55.368  -4.064  1.00 94.63           N  
ATOM    713  CA  GLU A  92      18.498 -54.920  -5.452  1.00 94.63           C  
ATOM    714  C   GLU A  92      17.509 -53.785  -5.700  1.00 94.63           C  
ATOM    715  O   GLU A  92      17.823 -52.823  -6.404  1.00 94.63           O  
ATOM    716  CB  GLU A  92      18.212 -56.085  -6.404  1.00 94.63           C  
ATOM    717  CG  GLU A  92      19.361 -57.075  -6.526  1.00 94.63           C  
ATOM    718  CD  GLU A  92      19.027 -58.276  -7.396  1.00 94.63           C  
ATOM    719  OE1 GLU A  92      19.918 -59.126  -7.626  1.00 94.63           O  
ATOM    720  OE2 GLU A  92      17.865 -58.368  -7.854  1.00 94.63           O1-
ATOM    721  N   LYS A  93      16.356 -53.934  -5.109  1.00 92.18           N  
ATOM    722  CA  LYS A  93      15.347 -52.888  -5.239  1.00 92.18           C  
ATOM    723  C   LYS A  93      15.819 -51.586  -4.600  1.00 92.18           C  
ATOM    724  O   LYS A  93      15.606 -50.503  -5.152  1.00 92.18           O  
ATOM    725  CB  LYS A  93      14.027 -53.334  -4.608  1.00 92.18           C  
ATOM    726  CG  LYS A  93      13.319 -54.443  -5.371  1.00 92.18           C  
ATOM    727  CD  LYS A  93      12.023 -54.856  -4.684  1.00 92.18           C  
ATOM    728  CE  LYS A  93      11.381 -56.053  -5.373  1.00 92.18           C  
ATOM    729  NZ  LYS A  93      10.160 -56.518  -4.650  1.00 92.18           N1+
ATOM    730  N   VAL A  94      16.478 -51.734  -3.498  1.00 91.05           N  
ATOM    731  CA  VAL A  94      16.988 -50.568  -2.783  1.00 91.05           C  
ATOM    732  C   VAL A  94      18.054 -49.872  -3.626  1.00 91.05           C  
ATOM    733  O   VAL A  94      18.085 -48.642  -3.704  1.00 91.05           O  
ATOM    734  CB  VAL A  94      17.568 -50.956  -1.405  1.00 91.05           C  
ATOM    735  CG1 VAL A  94      18.234 -49.752  -0.741  1.00 91.05           C  
ATOM    736  CG2 VAL A  94      16.472 -51.528  -0.507  1.00 91.05           C  
ATOM    737  N   VAL A  95      18.907 -50.628  -4.245  1.00 94.21           N  
ATOM    738  CA  VAL A  95      19.958 -50.083  -5.098  1.00 94.21           C  
ATOM    739  C   VAL A  95      19.334 -49.311  -6.259  1.00 94.21           C  
ATOM    740  O   VAL A  95      19.788 -48.215  -6.599  1.00 94.21           O  
ATOM    741  CB  VAL A  95      20.888 -51.194  -5.636  1.00 94.21           C  
ATOM    742  CG1 VAL A  95      21.869 -50.629  -6.661  1.00 94.21           C  
ATOM    743  CG2 VAL A  95      21.637 -51.866  -4.486  1.00 94.21           C  
ATOM    744  N   ARG A  96      18.316 -49.899  -6.801  1.00 92.82           N  
ATOM    745  CA  ARG A  96      17.621 -49.234  -7.899  1.00 92.82           C  
ATOM    746  C   ARG A  96      17.051 -47.892  -7.452  1.00 92.82           C  
ATOM    747  O   ARG A  96      17.107 -46.910  -8.195  1.00 92.82           O  
ATOM    748  CB  ARG A  96      16.502 -50.125  -8.443  1.00 92.82           C  
ATOM    749  CG  ARG A  96      16.998 -51.314  -9.251  1.00 92.82           C  
ATOM    750  CD  ARG A  96      15.852 -52.050  -9.931  1.00 92.82           C  
ATOM    751  NE  ARG A  96      15.143 -52.923  -9.000  1.00 92.82           N  
ATOM    752  CZ  ARG A  96      14.300 -53.887  -9.357  1.00 92.82           C  
ATOM    753  NH1 ARG A  96      14.043 -54.122 -10.639  1.00 92.82           N1+
ATOM    754  NH2 ARG A  96      13.709 -54.623  -8.427  1.00 92.82           N  
ATOM    755  N   VAL A  97      16.513 -47.900  -6.274  1.00 90.79           N  
ATOM    756  CA  VAL A  97      15.974 -46.673  -5.698  1.00 90.79           C  
ATOM    757  C   VAL A  97      17.092 -45.645  -5.534  1.00 90.79           C  
ATOM    758  O   VAL A  97      16.912 -44.467  -5.854  1.00 90.79           O  
ATOM    759  CB  VAL A  97      15.289 -46.936  -4.338  1.00 90.79           C  
ATOM    760  CG1 VAL A  97      14.933 -45.621  -3.649  1.00 90.79           C  
ATOM    761  CG2 VAL A  97      14.042 -47.798  -4.528  1.00 90.79           C  
ATOM    762  N   ALA A  98      18.213 -46.028  -5.050  1.00 91.20           N  
ATOM    763  CA  ALA A  98      19.355 -45.131  -4.889  1.00 91.20           C  
ATOM    764  C   ALA A  98      19.777 -44.535  -6.229  1.00 91.20           C  
ATOM    765  O   ALA A  98      20.083 -43.343  -6.316  1.00 91.20           O  
ATOM    766  CB  ALA A  98      20.526 -45.872  -4.248  1.00 91.20           C  
ATOM    767  N   GLU A  99      19.796 -45.349  -7.210  1.00 93.86           N  
ATOM    768  CA  GLU A  99      20.140 -44.877  -8.547  1.00 93.86           C  
ATOM    769  C   GLU A  99      19.145 -43.830  -9.037  1.00 93.86           C  
ATOM    770  O   GLU A  99      19.536 -42.823  -9.630  1.00 93.86           O  
ATOM    771  CB  GLU A  99      20.198 -46.048  -9.532  1.00 93.86           C  
ATOM    772  CG  GLU A  99      21.412 -46.948  -9.347  1.00 93.86           C  
ATOM    773  CD  GLU A  99      21.392 -48.174 -10.246  1.00 93.86           C  
ATOM    774  OE1 GLU A  99      22.392 -48.926 -10.268  1.00 93.86           O  
ATOM    775  OE2 GLU A  99      20.368 -48.383 -10.935  1.00 93.86           O1-
ATOM    776  N   LEU A 100      17.878 -44.183  -8.818  1.00 91.63           N  
ATOM    777  CA  LEU A 100      16.830 -43.247  -9.209  1.00 91.63           C  
ATOM    778  C   LEU A 100      16.986 -41.919  -8.478  1.00 91.63           C  
ATOM    779  O   LEU A 100      16.882 -40.852  -9.089  1.00 91.63           O  
ATOM    780  CB  LEU A 100      15.447 -43.841  -8.924  1.00 91.63           C  
ATOM    781  CG  LEU A 100      14.246 -42.961  -9.273  1.00 91.63           C  
ATOM    782  CD1 LEU A 100      14.188 -42.716 -10.778  1.00 91.63           C  
ATOM    783  CD2 LEU A 100      12.953 -43.601  -8.781  1.00 91.63           C  
ATOM    784  N   LEU A 101      17.320 -41.984  -7.252  1.00 88.13           N  
ATOM    785  CA  LEU A 101      17.497 -40.776  -6.451  1.00 88.13           C  
ATOM    786  C   LEU A 101      18.680 -39.958  -6.954  1.00 88.13           C  
ATOM    787  O   LEU A 101      18.631 -38.726  -6.960  1.00 88.13           O  
ATOM    788  CB  LEU A 101      17.700 -41.137  -4.977  1.00 88.13           C  
ATOM    789  CG  LEU A 101      16.457 -41.594  -4.213  1.00 88.13           C  
ATOM    790  CD1 LEU A 101      16.843 -42.102  -2.827  1.00 88.13           C  
ATOM    791  CD2 LEU A 101      15.445 -40.457  -4.108  1.00 88.13           C  
ATOM    792  N   LEU A 102      19.742 -40.598  -7.301  1.00 92.46           N  
ATOM    793  CA  LEU A 102      20.900 -39.909  -7.861  1.00 92.46           C  
ATOM    794  C   LEU A 102      20.523 -39.155  -9.132  1.00 92.46           C  
ATOM    795  O   LEU A 102      20.890 -37.990  -9.299  1.00 92.46           O  
ATOM    796  CB  LEU A 102      22.024 -40.905  -8.158  1.00 92.46           C  
ATOM    797  CG  LEU A 102      23.265 -40.340  -8.850  1.00 92.46           C  
ATOM    798  CD1 LEU A 102      23.878 -39.224  -8.010  1.00 92.46           C  
ATOM    799  CD2 LEU A 102      24.285 -41.445  -9.107  1.00 92.46           C  
ATOM    800  N   ARG A 103      19.785 -39.850  -9.970  1.00 91.96           N  
ATOM    801  CA  ARG A 103      19.344 -39.222 -11.211  1.00 91.96           C  
ATOM    802  C   ARG A 103      18.500 -37.983 -10.928  1.00 91.96           C  
ATOM    803  O   ARG A 103      18.703 -36.934 -11.542  1.00 91.96           O  
ATOM    804  CB  ARG A 103      18.550 -40.214 -12.063  1.00 91.96           C  
ATOM    805  CG  ARG A 103      19.410 -41.260 -12.753  1.00 91.96           C  
ATOM    806  CD  ARG A 103      18.605 -42.084 -13.748  1.00 91.96           C  
ATOM    807  NE  ARG A 103      17.671 -42.982 -13.076  1.00 91.96           N  
ATOM    808  CZ  ARG A 103      16.749 -43.716 -13.691  1.00 91.96           C  
ATOM    809  NH1 ARG A 103      16.619 -43.674 -15.012  1.00 91.96           N1+
ATOM    810  NH2 ARG A 103      15.950 -44.500 -12.981  1.00 91.96           N  
ATOM    811  N   LEU A 104      17.540 -38.153 -10.009  1.00 87.65           N  
ATOM    812  CA  LEU A 104      16.643 -37.063  -9.643  1.00 87.65           C  
ATOM    813  C   LEU A 104      17.417 -35.909  -9.012  1.00 87.65           C  
ATOM    814  O   LEU A 104      17.117 -34.742  -9.271  1.00 87.65           O  
ATOM    815  CB  LEU A 104      15.564 -37.557  -8.677  1.00 87.65           C  
ATOM    816  CG  LEU A 104      14.496 -38.481  -9.267  1.00 87.65           C  
ATOM    817  CD1 LEU A 104      13.589 -39.014  -8.164  1.00 87.65           C  
ATOM    818  CD2 LEU A 104      13.683 -37.747 -10.328  1.00 87.65           C  
ATOM    819  N   ALA A 105      18.375 -36.258  -8.287  1.00 86.46           N  
ATOM    820  CA  ALA A 105      19.219 -35.255  -7.644  1.00 86.46           C  
ATOM    821  C   ALA A 105      19.993 -34.444  -8.679  1.00 86.46           C  
ATOM    822  O   ALA A 105      20.117 -33.223  -8.555  1.00 86.46           O  
ATOM    823  CB  ALA A 105      20.182 -35.919  -6.663  1.00 86.46           C  
ATOM    824  N   LYS A 106      20.436 -35.065  -9.711  1.00 89.14           N  
ATOM    825  CA  LYS A 106      21.168 -34.393 -10.781  1.00 89.14           C  
ATOM    826  C   LYS A 106      20.261 -33.437 -11.550  1.00 89.14           C  
ATOM    827  O   LYS A 106      20.657 -32.311 -11.859  1.00 89.14           O  
ATOM    828  CB  LYS A 106      21.781 -35.417 -11.737  1.00 89.14           C  
ATOM    829  CG  LYS A 106      23.026 -36.103 -11.194  1.00 89.14           C  
ATOM    830  CD  LYS A 106      23.649 -37.031 -12.228  1.00 89.14           C  
ATOM    831  CE  LYS A 106      24.890 -37.725 -11.684  1.00 89.14           C  
ATOM    832  NZ  LYS A 106      25.489 -38.657 -12.685  1.00 89.14           N1+
ATOM    833  N   GLU A 107      19.109 -33.919 -11.692  1.00 86.61           N  
ATOM    834  CA  GLU A 107      18.143 -33.124 -12.444  1.00 86.61           C  
ATOM    835  C   GLU A 107      17.711 -31.891 -11.658  1.00 86.61           C  
ATOM    836  O   GLU A 107      17.589 -30.801 -12.220  1.00 86.61           O  
ATOM    837  CB  GLU A 107      16.921 -33.971 -12.811  1.00 86.61           C  
ATOM    838  CG  GLU A 107      17.197 -35.021 -13.876  1.00 86.61           C  
ATOM    839  CD  GLU A 107      15.980 -35.865 -14.217  1.00 86.61           C  
ATOM    840  OE1 GLU A 107      16.115 -36.845 -14.984  1.00 86.61           O  
ATOM    841  OE2 GLU A 107      14.881 -35.544 -13.712  1.00 86.61           O1-
ATOM    842  N   ALA A 108      17.628 -32.123 -10.428  1.00 79.29           N  
ATOM    843  CA  ALA A 108      17.105 -31.061  -9.571  1.00 79.29           C  
ATOM    844  C   ALA A 108      18.220 -30.127  -9.112  1.00 79.29           C  
ATOM    845  O   ALA A 108      17.959 -28.991  -8.705  1.00 79.29           O  
ATOM    846  CB  ALA A 108      16.385 -31.659  -8.364  1.00 79.29           C  
ATOM    847  N   GLY A 109      19.522 -30.585  -9.288  1.00 83.14           N  
ATOM    848  CA  GLY A 109      20.631 -29.852  -8.699  1.00 83.14           C  
ATOM    849  C   GLY A 109      20.514 -29.702  -7.194  1.00 83.14           C  
ATOM    850  O   GLY A 109      20.813 -28.639  -6.645  1.00 83.14           O  
ATOM    851  N   SER A 110      19.987 -30.766  -6.551  1.00 81.87           N  
ATOM    852  CA  SER A 110      19.703 -30.712  -5.120  1.00 81.87           C  
ATOM    853  C   SER A 110      20.762 -31.463  -4.319  1.00 81.87           C  
ATOM    854  O   SER A 110      20.909 -32.679  -4.463  1.00 81.87           O  
ATOM    855  CB  SER A 110      18.320 -31.294  -4.825  1.00 81.87           C  
ATOM    856  OG  SER A 110      18.116 -31.424  -3.429  1.00 81.87           O  
ATOM    857  N   GLU A 111      21.418 -30.798  -3.458  1.00 84.02           N  
ATOM    858  CA  GLU A 111      22.419 -31.383  -2.570  1.00 84.02           C  
ATOM    859  C   GLU A 111      21.774 -32.319  -1.552  1.00 84.02           C  
ATOM    860  O   GLU A 111      22.331 -33.368  -1.224  1.00 84.02           O  
ATOM    861  CB  GLU A 111      23.207 -30.285  -1.850  1.00 84.02           C  
ATOM    862  CG  GLU A 111      24.183 -29.538  -2.748  1.00 84.02           C  
ATOM    863  CD  GLU A 111      25.015 -28.508  -2.004  1.00 84.02           C  
ATOM    864  OE1 GLU A 111      25.850 -27.827  -2.641  1.00 84.02           O  
ATOM    865  OE2 GLU A 111      24.832 -28.381  -0.772  1.00 84.02           O1-
ATOM    866  N   GLU A 112      20.634 -31.954  -1.120  1.00 79.49           N  
ATOM    867  CA  GLU A 112      19.899 -32.762  -0.151  1.00 79.49           C  
ATOM    868  C   GLU A 112      19.512 -34.115  -0.741  1.00 79.49           C  
ATOM    869  O   GLU A 112      19.575 -35.137  -0.057  1.00 79.49           O  
ATOM    870  CB  GLU A 112      18.649 -32.020   0.328  1.00 79.49           C  
ATOM    871  CG  GLU A 112      18.943 -30.874   1.285  1.00 79.49           C  
ATOM    872  CD  GLU A 112      19.363 -29.595   0.579  1.00 79.49           C  
ATOM    873  OE1 GLU A 112      19.711 -28.608   1.267  1.00 79.49           O  
ATOM    874  OE2 GLU A 112      19.343 -29.579  -0.672  1.00 79.49           O1-
ATOM    875  N   ALA A 113      19.075 -34.085  -2.005  1.00 79.43           N  
ATOM    876  CA  ALA A 113      18.741 -35.324  -2.704  1.00 79.43           C  
ATOM    877  C   ALA A 113      19.976 -36.200  -2.888  1.00 79.43           C  
ATOM    878  O   ALA A 113      19.900 -37.425  -2.771  1.00 79.43           O  
ATOM    879  CB  ALA A 113      18.103 -35.017  -4.055  1.00 79.43           C  
ATOM    880  N   LEU A 114      21.104 -35.546  -3.143  1.00 88.26           N  
ATOM    881  CA  LEU A 114      22.369 -36.262  -3.268  1.00 88.26           C  
ATOM    882  C   LEU A 114      22.757 -36.914  -1.946  1.00 88.26           C  
ATOM    883  O   LEU A 114      23.228 -38.054  -1.926  1.00 88.26           O  
ATOM    884  CB  LEU A 114      23.479 -35.313  -3.728  1.00 88.26           C  
ATOM    885  CG  LEU A 114      23.476 -34.935  -5.210  1.00 88.26           C  
ATOM    886  CD1 LEU A 114      24.506 -33.842  -5.480  1.00 88.26           C  
ATOM    887  CD2 LEU A 114      23.749 -36.159  -6.077  1.00 88.26           C  
ATOM    888  N   LYS A 115      22.493 -36.206  -0.858  1.00 87.62           N  
ATOM    889  CA  LYS A 115      22.759 -36.753   0.470  1.00 87.62           C  
ATOM    890  C   LYS A 115      21.879 -37.969   0.748  1.00 87.62           C  
ATOM    891  O   LYS A 115      22.351 -38.969   1.292  1.00 87.62           O  
ATOM    892  CB  LYS A 115      22.536 -35.688   1.544  1.00 87.62           C  
ATOM    893  CG  LYS A 115      23.030 -36.090   2.925  1.00 87.62           C  
ATOM    894  CD  LYS A 115      22.859 -34.960   3.932  1.00 87.62           C  
ATOM    895  CE  LYS A 115      23.285 -35.385   5.330  1.00 87.62           C  
ATOM    896  NZ  LYS A 115      23.103 -34.285   6.324  1.00 87.62           N1+
ATOM    897  N   ALA A 116      20.641 -37.840   0.373  1.00 83.41           N  
ATOM    898  CA  ALA A 116      19.715 -38.954   0.560  1.00 83.41           C  
ATOM    899  C   ALA A 116      20.151 -40.170  -0.251  1.00 83.41           C  
ATOM    900  O   ALA A 116      20.103 -41.301   0.240  1.00 83.41           O  
ATOM    901  CB  ALA A 116      18.298 -38.539   0.172  1.00 83.41           C  
ATOM    902  N   ALA A 117      20.473 -39.922  -1.515  1.00 88.86           N  
ATOM    903  CA  ALA A 117      20.965 -40.990  -2.380  1.00 88.86           C  
ATOM    904  C   ALA A 117      22.188 -41.671  -1.772  1.00 88.86           C  
ATOM    905  O   ALA A 117      22.300 -42.899  -1.797  1.00 88.86           O  
ATOM    906  CB  ALA A 117      21.301 -40.442  -3.766  1.00 88.86           C  
ATOM    907  N   LEU A 118      23.078 -40.829  -1.226  1.00 91.83           N  
ATOM    908  CA  LEU A 118      24.286 -41.338  -0.584  1.00 91.83           C  
ATOM    909  C   LEU A 118      23.935 -42.242   0.593  1.00 91.83           C  
ATOM    910  O   LEU A 118      24.477 -43.342   0.719  1.00 91.83           O  
ATOM    911  CB  LEU A 118      25.168 -40.181  -0.109  1.00 91.83           C  
ATOM    912  CG  LEU A 118      26.470 -40.567   0.596  1.00 91.83           C  
ATOM    913  CD1 LEU A 118      27.381 -41.333  -0.357  1.00 91.83           C  
ATOM    914  CD2 LEU A 118      27.174 -39.327   1.136  1.00 91.83           C  
ATOM    915  N   GLU A 119      23.032 -41.892   1.476  1.00 89.26           N  
ATOM    916  CA  GLU A 119      22.629 -42.644   2.659  1.00 89.26           C  
ATOM    917  C   GLU A 119      21.973 -43.968   2.276  1.00 89.26           C  
ATOM    918  O   GLU A 119      22.275 -45.009   2.863  1.00 89.26           O  
ATOM    919  CB  GLU A 119      21.673 -41.816   3.522  1.00 89.26           C  
ATOM    920  CG  GLU A 119      22.345 -40.660   4.249  1.00 89.26           C  
ATOM    921  CD  GLU A 119      21.377 -39.816   5.062  1.00 89.26           C  
ATOM    922  OE1 GLU A 119      21.808 -38.809   5.666  1.00 89.26           O  
ATOM    923  OE2 GLU A 119      20.175 -40.165   5.094  1.00 89.26           O1-
ATOM    924  N   ILE A 120      21.160 -43.867   1.261  1.00 89.44           N  
ATOM    925  CA  ILE A 120      20.438 -45.059   0.825  1.00 89.44           C  
ATOM    926  C   ILE A 120      21.411 -46.045   0.181  1.00 89.44           C  
ATOM    927  O   ILE A 120      21.320 -47.253   0.408  1.00 89.44           O  
ATOM    928  CB  ILE A 120      19.304 -44.703  -0.163  1.00 89.44           C  
ATOM    929  CG1 ILE A 120      18.201 -43.915   0.554  1.00 89.44           C  
ATOM    930  CG2 ILE A 120      18.739 -45.968  -0.814  1.00 89.44           C  
ATOM    931  CD1 ILE A 120      17.079 -43.447  -0.363  1.00 89.44           C  
ATOM    932  N   ALA A 121      22.249 -45.533  -0.647  1.00 91.73           N  
ATOM    933  CA  ALA A 121      23.265 -46.373  -1.277  1.00 91.73           C  
ATOM    934  C   ALA A 121      24.143 -47.051  -0.229  1.00 91.73           C  
ATOM    935  O   ALA A 121      24.448 -48.241  -0.340  1.00 91.73           O  
ATOM    936  CB  ALA A 121      24.122 -45.547  -2.233  1.00 91.73           C  
ATOM    937  N   GLU A 122      24.548 -46.352   0.747  1.00 91.80           N  
ATOM    938  CA  GLU A 122      25.354 -46.915   1.827  1.00 91.80           C  
ATOM    939  C   GLU A 122      24.596 -48.017   2.562  1.00 91.80           C  
ATOM    940  O   GLU A 122      25.164 -49.066   2.875  1.00 91.80           O  
ATOM    941  CB  GLU A 122      25.776 -45.820   2.810  1.00 91.80           C  
ATOM    942  CG  GLU A 122      26.699 -46.309   3.917  1.00 91.80           C  
ATOM    943  CD  GLU A 122      27.107 -45.212   4.886  1.00 91.80           C  
ATOM    944  OE1 GLU A 122      27.821 -45.508   5.871  1.00 91.80           O  
ATOM    945  OE2 GLU A 122      26.708 -44.048   4.660  1.00 91.80           O1-
ATOM    946  N   GLN A 123      23.380 -47.731   2.844  1.00 89.38           N  
ATOM    947  CA  GLN A 123      22.542 -48.722   3.512  1.00 89.38           C  
ATOM    948  C   GLN A 123      22.408 -49.987   2.668  1.00 89.38           C  
ATOM    949  O   GLN A 123      22.430 -51.099   3.200  1.00 89.38           O  
ATOM    950  CB  GLN A 123      21.159 -48.141   3.812  1.00 89.38           C  
ATOM    951  CG  GLN A 123      21.156 -47.105   4.927  1.00 89.38           C  
ATOM    952  CD  GLN A 123      19.783 -46.504   5.166  1.00 89.38           C  
ATOM    953  NE2 GLN A 123      19.655 -45.722   6.233  1.00 89.38           N  
ATOM    954  OE1 GLN A 123      18.845 -46.739   4.398  1.00 89.38           O  
ATOM    955  N   ALA A 124      22.242 -49.739   1.379  1.00 90.63           N  
ATOM    956  CA  ALA A 124      22.146 -50.870   0.460  1.00 90.63           C  
ATOM    957  C   ALA A 124      23.403 -51.735   0.522  1.00 90.63           C  
ATOM    958  O   ALA A 124      23.318 -52.965   0.501  1.00 90.63           O  
ATOM    959  CB  ALA A 124      21.912 -50.378  -0.967  1.00 90.63           C  
ATOM    960  N   ALA A 125      24.531 -51.111   0.544  1.00 91.96           N  
ATOM    961  CA  ALA A 125      25.798 -51.832   0.640  1.00 91.96           C  
ATOM    962  C   ALA A 125      25.862 -52.660   1.921  1.00 91.96           C  
ATOM    963  O   ALA A 125      26.278 -53.820   1.897  1.00 91.96           O  
ATOM    964  CB  ALA A 125      26.972 -50.856   0.583  1.00 91.96           C  
ATOM    965  N   ARG A 126      25.469 -52.040   2.999  1.00 90.81           N  
ATOM    966  CA  ARG A 126      25.467 -52.735   4.282  1.00 90.81           C  
ATOM    967  C   ARG A 126      24.531 -53.939   4.250  1.00 90.81           C  
ATOM    968  O   ARG A 126      24.883 -55.016   4.736  1.00 90.81           O  
ATOM    969  CB  ARG A 126      25.059 -51.783   5.408  1.00 90.81           C  
ATOM    970  CG  ARG A 126      26.137 -50.779   5.788  1.00 90.81           C  
ATOM    971  CD  ARG A 126      25.698 -49.893   6.945  1.00 90.81           C  
ATOM    972  NE  ARG A 126      26.588 -48.746   7.112  1.00 90.81           N  
ATOM    973  CZ  ARG A 126      26.673 -48.008   8.215  1.00 90.81           C  
ATOM    974  NH1 ARG A 126      25.922 -48.283   9.275  1.00 90.81           N1+
ATOM    975  NH2 ARG A 126      27.517 -46.987   8.260  1.00 90.81           N  
ATOM    976  N   LEU A 127      23.436 -53.714   3.663  1.00 90.36           N  
ATOM    977  CA  LEU A 127      22.457 -54.790   3.564  1.00 90.36           C  
ATOM    978  C   LEU A 127      22.969 -55.911   2.666  1.00 90.36           C  
ATOM    979  O   LEU A 127      22.780 -57.091   2.969  1.00 90.36           O  
ATOM    980  CB  LEU A 127      21.126 -54.257   3.026  1.00 90.36           C  
ATOM    981  CG  LEU A 127      20.307 -53.389   3.983  1.00 90.36           C  
ATOM    982  CD1 LEU A 127      19.145 -52.735   3.242  1.00 90.36           C  
ATOM    983  CD2 LEU A 127      19.800 -54.221   5.156  1.00 90.36           C  
ATOM    984  N   ALA A 128      23.487 -55.561   1.604  1.00 92.16           N  
ATOM    985  CA  ALA A 128      24.085 -56.541   0.702  1.00 92.16           C  
ATOM    986  C   ALA A 128      25.155 -57.363   1.416  1.00 92.16           C  
ATOM    987  O   ALA A 128      25.258 -58.574   1.208  1.00 92.16           O  
ATOM    988  CB  ALA A 128      24.681 -55.847  -0.521  1.00 92.16           C  
ATOM    989  N   ALA A 129      25.957 -56.721   2.235  1.00 92.09           N  
ATOM    990  CA  ALA A 129      26.976 -57.413   3.021  1.00 92.09           C  
ATOM    991  C   ALA A 129      26.340 -58.415   3.981  1.00 92.09           C  
ATOM    992  O   ALA A 129      26.862 -59.515   4.174  1.00 92.09           O  
ATOM    993  CB  ALA A 129      27.826 -56.407   3.792  1.00 92.09           C  
ATOM    994  N   ARG A 130      25.294 -58.021   4.547  1.00 90.40           N  
ATOM    995  CA  ARG A 130      24.563 -58.915   5.440  1.00 90.40           C  
ATOM    996  C   ARG A 130      24.037 -60.131   4.685  1.00 90.40           C  
ATOM    997  O   ARG A 130      24.081 -61.252   5.197  1.00 90.40           O  
ATOM    998  CB  ARG A 130      23.405 -58.174   6.112  1.00 90.40           C  
ATOM    999  CG  ARG A 130      23.844 -57.179   7.174  1.00 90.40           C  
ATOM   1000  CD  ARG A 130      22.659 -56.432   7.771  1.00 90.40           C  
ATOM   1001  NE  ARG A 130      21.796 -57.321   8.543  1.00 90.40           N  
ATOM   1002  CZ  ARG A 130      20.665 -56.952   9.138  1.00 90.40           C  
ATOM   1003  NH1 ARG A 130      20.237 -55.696   9.060  1.00 90.40           N1+
ATOM   1004  NH2 ARG A 130      19.957 -57.843   9.815  1.00 90.40           N  
ATOM   1005  N   VAL A 131      23.419 -59.884   3.538  1.00 92.83           N  
ATOM   1006  CA  VAL A 131      22.939 -60.964   2.681  1.00 92.83           C  
ATOM   1007  C   VAL A 131      24.085 -61.923   2.367  1.00 92.83           C  
ATOM   1008  O   VAL A 131      23.908 -63.143   2.397  1.00 92.83           O  
ATOM   1009  CB  VAL A 131      22.326 -60.419   1.371  1.00 92.83           C  
ATOM   1010  CG1 VAL A 131      22.024 -61.559   0.401  1.00 92.83           C  
ATOM   1011  CG2 VAL A 131      21.060 -59.616   1.669  1.00 92.83           C  
ATOM   1012  N   PHE A 132      25.212 -61.350   2.085  1.00 94.21           N  
ATOM   1013  CA  PHE A 132      26.395 -62.162   1.830  1.00 94.21           C  
ATOM   1014  C   PHE A 132      26.693 -63.073   3.015  1.00 94.21           C  
ATOM   1015  O   PHE A 132      26.931 -64.270   2.842  1.00 94.21           O  
ATOM   1016  CB  PHE A 132      27.606 -61.273   1.533  1.00 94.21           C  
ATOM   1017  CG  PHE A 132      28.904 -62.028   1.436  1.00 94.21           C  
ATOM   1018  CD1 PHE A 132      29.779 -62.076   2.515  1.00 94.21           C  
ATOM   1019  CD2 PHE A 132      29.251 -62.689   0.265  1.00 94.21           C  
ATOM   1020  CE1 PHE A 132      30.982 -62.773   2.428  1.00 94.21           C  
ATOM   1021  CE2 PHE A 132      30.451 -63.388   0.170  1.00 94.21           C  
ATOM   1022  CZ  PHE A 132      31.315 -63.429   1.253  1.00 94.21           C  
ATOM   1023  N   THR A 133      26.692 -62.491   4.169  1.00 91.65           N  
ATOM   1024  CA  THR A 133      26.956 -63.238   5.392  1.00 91.65           C  
ATOM   1025  C   THR A 133      25.952 -64.374   5.561  1.00 91.65           C  
ATOM   1026  O   THR A 133      26.324 -65.488   5.936  1.00 91.65           O  
ATOM   1027  CB  THR A 133      26.909 -62.319   6.628  1.00 91.65           C  
ATOM   1028  CG2 THR A 133      27.198 -63.101   7.906  1.00 91.65           C  
ATOM   1029  OG1 THR A 133      27.886 -61.283   6.483  1.00 91.65           O  
ATOM   1030  N   LEU A 134      24.718 -64.054   5.330  1.00 90.99           N  
ATOM   1031  CA  LEU A 134      23.657 -65.053   5.398  1.00 90.99           C  
ATOM   1032  C   LEU A 134      23.889 -66.162   4.378  1.00 90.99           C  
ATOM   1033  O   LEU A 134      23.739 -67.344   4.696  1.00 90.99           O  
ATOM   1034  CB  LEU A 134      22.292 -64.402   5.159  1.00 90.99           C  
ATOM   1035  CG  LEU A 134      21.072 -65.315   5.297  1.00 90.99           C  
ATOM   1036  CD1 LEU A 134      20.989 -65.879   6.711  1.00 90.99           C  
ATOM   1037  CD2 LEU A 134      19.796 -64.560   4.940  1.00 90.99           C  
ATOM   1038  N   ALA A 135      24.231 -65.790   3.186  1.00 90.92           N  
ATOM   1039  CA  ALA A 135      24.494 -66.749   2.115  1.00 90.92           C  
ATOM   1040  C   ALA A 135      25.638 -67.687   2.487  1.00 90.92           C  
ATOM   1041  O   ALA A 135      25.579 -68.888   2.214  1.00 90.92           O  
ATOM   1042  CB  ALA A 135      24.810 -66.018   0.812  1.00 90.92           C  
ATOM   1043  N   VAL A 136      26.631 -67.104   3.088  1.00 90.61           N  
ATOM   1044  CA  VAL A 136      27.782 -67.895   3.512  1.00 90.61           C  
ATOM   1045  C   VAL A 136      27.346 -68.924   4.552  1.00 90.61           C  
ATOM   1046  O   VAL A 136      27.761 -70.085   4.497  1.00 90.61           O  
ATOM   1047  CB  VAL A 136      28.905 -67.001   4.085  1.00 90.61           C  
ATOM   1048  CG1 VAL A 136      29.974 -67.850   4.770  1.00 90.61           C  
ATOM   1049  CG2 VAL A 136      29.523 -66.148   2.979  1.00 90.61           C  
ATOM   1050  N   LYS A 137      26.518 -68.562   5.441  1.00 87.60           N  
ATOM   1051  CA  LYS A 137      26.004 -69.458   6.473  1.00 87.60           C  
ATOM   1052  C   LYS A 137      25.201 -70.601   5.859  1.00 87.60           C  
ATOM   1053  O   LYS A 137      25.275 -71.741   6.323  1.00 87.60           O  
ATOM   1054  CB  LYS A 137      25.139 -68.688   7.472  1.00 87.60           C  
ATOM   1055  CG  LYS A 137      25.935 -67.849   8.461  1.00 87.60           C  
ATOM   1056  CD  LYS A 137      25.027 -67.180   9.486  1.00 87.60           C  
ATOM   1057  CE  LYS A 137      25.814 -66.283  10.430  1.00 87.60           C  
ATOM   1058  NZ  LYS A 137      24.919 -65.575  11.394  1.00 87.60           N1+
ATOM   1059  N   GLN A 138      24.579 -70.259   4.823  1.00 89.07           N  
ATOM   1060  CA  GLN A 138      23.712 -71.229   4.161  1.00 89.07           C  
ATOM   1061  C   GLN A 138      24.485 -72.042   3.128  1.00 89.07           C  
ATOM   1062  O   GLN A 138      23.913 -72.898   2.451  1.00 89.07           O  
ATOM   1063  CB  GLN A 138      22.528 -70.524   3.497  1.00 89.07           C  
ATOM   1064  CG  GLN A 138      21.551 -69.898   4.483  1.00 89.07           C  
ATOM   1065  CD  GLN A 138      20.402 -69.183   3.799  1.00 89.07           C  
ATOM   1066  NE2 GLN A 138      19.539 -68.554   4.590  1.00 89.07           N  
ATOM   1067  OE1 GLN A 138      20.290 -69.196   2.569  1.00 89.07           O  
ATOM   1068  N   ASN A 139      25.683 -71.708   3.071  1.00 87.88           N  
ATOM   1069  CA  ASN A 139      26.548 -72.338   2.079  1.00 87.88           C  
ATOM   1070  C   ASN A 139      25.986 -72.187   0.668  1.00 87.88           C  
ATOM   1071  O   ASN A 139      26.004 -73.138  -0.117  1.00 87.88           O  
ATOM   1072  CB  ASN A 139      26.759 -73.816   2.411  1.00 87.88           C  
ATOM   1073  CG  ASN A 139      27.623 -74.021   3.640  1.00 87.88           C  
ATOM   1074  ND2 ASN A 139      27.217 -74.944   4.503  1.00 87.88           N  
ATOM   1075  OD1 ASN A 139      28.648 -73.355   3.810  1.00 87.88           O  
ATOM   1076  N   ASP A 140      25.323 -71.100   0.416  1.00 91.42           N  
ATOM   1077  CA  ASP A 140      24.787 -70.787  -0.905  1.00 91.42           C  
ATOM   1078  C   ASP A 140      25.759 -69.917  -1.700  1.00 91.42           C  
ATOM   1079  O   ASP A 140      25.720 -68.689  -1.606  1.00 91.42           O  
ATOM   1080  CB  ASP A 140      23.432 -70.086  -0.782  1.00 91.42           C  
ATOM   1081  CG  ASP A 140      22.682 -70.011  -2.101  1.00 91.42           C  
ATOM   1082  OD1 ASP A 140      23.325 -70.051  -3.172  1.00 91.42           O  
ATOM   1083  OD2 ASP A 140      21.437 -69.910  -2.068  1.00 91.42           O1-
ATOM   1084  N   SER A 141      26.601 -70.537  -2.544  1.00 90.42           N  
ATOM   1085  CA  SER A 141      27.675 -69.851  -3.255  1.00 90.42           C  
ATOM   1086  C   SER A 141      27.122 -68.945  -4.349  1.00 90.42           C  
ATOM   1087  O   SER A 141      27.683 -67.882  -4.626  1.00 90.42           O  
ATOM   1088  CB  SER A 141      28.648 -70.863  -3.863  1.00 90.42           C  
ATOM   1089  OG  SER A 141      27.997 -71.665  -4.833  1.00 90.42           O  
ATOM   1090  N   ASP A 142      26.015 -69.327  -4.925  1.00 93.62           N  
ATOM   1091  CA  ASP A 142      25.401 -68.531  -5.984  1.00 93.62           C  
ATOM   1092  C   ASP A 142      24.901 -67.193  -5.446  1.00 93.62           C  
ATOM   1093  O   ASP A 142      25.189 -66.140  -6.018  1.00 93.62           O  
ATOM   1094  CB  ASP A 142      24.249 -69.300  -6.634  1.00 93.62           C  
ATOM   1095  CG  ASP A 142      24.720 -70.480  -7.466  1.00 93.62           C  
ATOM   1096  OD1 ASP A 142      25.898 -70.504  -7.880  1.00 93.62           O  
ATOM   1097  OD2 ASP A 142      23.903 -71.395  -7.711  1.00 93.62           O1-
ATOM   1098  N   VAL A 143      24.183 -67.264  -4.363  1.00 94.87           N  
ATOM   1099  CA  VAL A 143      23.649 -66.056  -3.745  1.00 94.87           C  
ATOM   1100  C   VAL A 143      24.795 -65.188  -3.230  1.00 94.87           C  
ATOM   1101  O   VAL A 143      24.765 -63.963  -3.366  1.00 94.87           O  
ATOM   1102  CB  VAL A 143      22.676 -66.391  -2.593  1.00 94.87           C  
ATOM   1103  CG1 VAL A 143      22.247 -65.120  -1.861  1.00 94.87           C  
ATOM   1104  CG2 VAL A 143      21.456 -67.141  -3.126  1.00 94.87           C  
ATOM   1105  N   ALA A 144      25.826 -65.748  -2.686  1.00 93.13           N  
ATOM   1106  CA  ALA A 144      27.000 -65.019  -2.213  1.00 93.13           C  
ATOM   1107  C   ALA A 144      27.659 -64.241  -3.350  1.00 93.13           C  
ATOM   1108  O   ALA A 144      28.030 -63.078  -3.181  1.00 93.13           O  
ATOM   1109  CB  ALA A 144      28.004 -65.980  -1.581  1.00 93.13           C  
ATOM   1110  N   LYS A 145      27.795 -64.840  -4.554  1.00 95.37           N  
ATOM   1111  CA  LYS A 145      28.393 -64.193  -5.717  1.00 95.37           C  
ATOM   1112  C   LYS A 145      27.552 -63.005  -6.178  1.00 95.37           C  
ATOM   1113  O   LYS A 145      28.090 -61.940  -6.488  1.00 95.37           O  
ATOM   1114  CB  LYS A 145      28.559 -65.192  -6.862  1.00 95.37           C  
ATOM   1115  CG  LYS A 145      29.687 -66.192  -6.652  1.00 95.37           C  
ATOM   1116  CD  LYS A 145      29.815 -67.148  -7.830  1.00 95.37           C  
ATOM   1117  CE  LYS A 145      30.874 -68.211  -7.578  1.00 95.37           C  
ATOM   1118  NZ  LYS A 145      30.951 -69.194  -8.700  1.00 95.37           N1+
ATOM   1119  N   ARG A 146      26.345 -63.248  -6.173  1.00 96.70           N  
ATOM   1120  CA  ARG A 146      25.456 -62.166  -6.582  1.00 96.70           C  
ATOM   1121  C   ARG A 146      25.468 -61.032  -5.563  1.00 96.70           C  
ATOM   1122  O   ARG A 146      25.404 -59.858  -5.933  1.00 96.70           O  
ATOM   1123  CB  ARG A 146      24.029 -62.686  -6.770  1.00 96.70           C  
ATOM   1124  CG  ARG A 146      23.853 -63.581  -7.986  1.00 96.70           C  
ATOM   1125  CD  ARG A 146      22.438 -64.134  -8.082  1.00 96.70           C  
ATOM   1126  NE  ARG A 146      21.446 -63.065  -8.161  1.00 96.70           N  
ATOM   1127  CZ  ARG A 146      20.135 -63.236  -8.019  1.00 96.70           C  
ATOM   1128  NH1 ARG A 146      19.629 -64.442  -7.785  1.00 96.70           N1+
ATOM   1129  NH2 ARG A 146      19.322 -62.193  -8.111  1.00 96.70           N  
ATOM   1130  N   ALA A 147      25.442 -61.361  -4.337  1.00 94.79           N  
ATOM   1131  CA  ALA A 147      25.560 -60.343  -3.296  1.00 94.79           C  
ATOM   1132  C   ALA A 147      26.835 -59.524  -3.472  1.00 94.79           C  
ATOM   1133  O   ALA A 147      26.824 -58.301  -3.309  1.00 94.79           O  
ATOM   1134  CB  ALA A 147      25.533 -60.990  -1.914  1.00 94.79           C  
ATOM   1135  N   VAL A 148      27.934 -60.168  -3.803  1.00 96.33           N  
ATOM   1136  CA  VAL A 148      29.205 -59.495  -4.044  1.00 96.33           C  
ATOM   1137  C   VAL A 148      29.064 -58.527  -5.217  1.00 96.33           C  
ATOM   1138  O   VAL A 148      29.518 -57.383  -5.144  1.00 96.33           O  
ATOM   1139  CB  VAL A 148      30.340 -60.507  -4.321  1.00 96.33           C  
ATOM   1140  CG1 VAL A 148      31.601 -59.787  -4.796  1.00 96.33           C  
ATOM   1141  CG2 VAL A 148      30.631 -61.336  -3.072  1.00 96.33           C  
ATOM   1142  N   GLU A 149      28.475 -58.989  -6.260  1.00 96.65           N  
ATOM   1143  CA  GLU A 149      28.266 -58.139  -7.428  1.00 96.65           C  
ATOM   1144  C   GLU A 149      27.437 -56.908  -7.073  1.00 96.65           C  
ATOM   1145  O   GLU A 149      27.709 -55.808  -7.559  1.00 96.65           O  
ATOM   1146  CB  GLU A 149      27.585 -58.925  -8.552  1.00 96.65           C  
ATOM   1147  CG  GLU A 149      28.490 -59.949  -9.220  1.00 96.65           C  
ATOM   1148  CD  GLU A 149      27.780 -60.775 -10.282  1.00 96.65           C  
ATOM   1149  OE1 GLU A 149      28.455 -61.538 -11.009  1.00 96.65           O  
ATOM   1150  OE2 GLU A 149      26.539 -60.656 -10.388  1.00 96.65           O1-
ATOM   1151  N   LEU A 150      26.459 -57.170  -6.306  1.00 96.25           N  
ATOM   1152  CA  LEU A 150      25.611 -56.066  -5.871  1.00 96.25           C  
ATOM   1153  C   LEU A 150      26.407 -55.061  -5.045  1.00 96.25           C  
ATOM   1154  O   LEU A 150      26.245 -53.850  -5.210  1.00 96.25           O  
ATOM   1155  CB  LEU A 150      24.425 -56.589  -5.056  1.00 96.25           C  
ATOM   1156  CG  LEU A 150      23.334 -55.573  -4.716  1.00 96.25           C  
ATOM   1157  CD1 LEU A 150      22.764 -54.961  -5.991  1.00 96.25           C  
ATOM   1158  CD2 LEU A 150      22.231 -56.227  -3.892  1.00 96.25           C  
ATOM   1159  N   ILE A 151      27.259 -55.485  -4.152  1.00 95.47           N  
ATOM   1160  CA  ILE A 151      28.111 -54.617  -3.346  1.00 95.47           C  
ATOM   1161  C   ILE A 151      29.005 -53.780  -4.258  1.00 95.47           C  
ATOM   1162  O   ILE A 151      29.176 -52.578  -4.037  1.00 95.47           O  
ATOM   1163  CB  ILE A 151      28.970 -55.432  -2.353  1.00 95.47           C  
ATOM   1164  CG1 ILE A 151      28.077 -56.141  -1.330  1.00 95.47           C  
ATOM   1165  CG2 ILE A 151      29.993 -54.530  -1.657  1.00 95.47           C  
ATOM   1166  CD1 ILE A 151      28.816 -57.141  -0.451  1.00 95.47           C  
ATOM   1167  N   LYS A 152      29.576 -54.405  -5.296  1.00 96.52           N  
ATOM   1168  CA  LYS A 152      30.422 -53.706  -6.260  1.00 96.52           C  
ATOM   1169  C   LYS A 152      29.637 -52.628  -7.001  1.00 96.52           C  
ATOM   1170  O   LYS A 152      30.142 -51.525  -7.219  1.00 96.52           O  
ATOM   1171  CB  LYS A 152      31.025 -54.694  -7.259  1.00 96.52           C  
ATOM   1172  CG  LYS A 152      32.108 -55.587  -6.671  1.00 96.52           C  
ATOM   1173  CD  LYS A 152      32.676 -56.539  -7.715  1.00 96.52           C  
ATOM   1174  CE  LYS A 152      33.712 -57.479  -7.111  1.00 96.52           C  
ATOM   1175  NZ  LYS A 152      34.225 -58.457  -8.116  1.00 96.52           N1+
ATOM   1176  N   ARG A 153      28.515 -53.020  -7.327  1.00 96.52           N  
ATOM   1177  CA  ARG A 153      27.654 -52.063  -8.016  1.00 96.52           C  
ATOM   1178  C   ARG A 153      27.356 -50.858  -7.130  1.00 96.52           C  
ATOM   1179  O   ARG A 153      27.376 -49.718  -7.597  1.00 96.52           O  
ATOM   1180  CB  ARG A 153      26.348 -52.731  -8.449  1.00 96.52           C  
ATOM   1181  CG  ARG A 153      26.495 -53.649  -9.652  1.00 96.52           C  
ATOM   1182  CD  ARG A 153      25.185 -54.345  -9.995  1.00 96.52           C  
ATOM   1183  NE  ARG A 153      24.156 -53.388 -10.393  1.00 96.52           N  
ATOM   1184  CZ  ARG A 153      22.881 -53.695 -10.615  1.00 96.52           C  
ATOM   1185  NH1 ARG A 153      22.450 -54.944 -10.479  1.00 96.52           N1+
ATOM   1186  NH2 ARG A 153      22.029 -52.746 -10.974  1.00 96.52           N  
ATOM   1187  N   VAL A 154      27.029 -51.105  -5.934  1.00 96.23           N  
ATOM   1188  CA  VAL A 154      26.736 -50.037  -4.984  1.00 96.23           C  
ATOM   1189  C   VAL A 154      27.975 -49.165  -4.789  1.00 96.23           C  
ATOM   1190  O   VAL A 154      27.871 -47.938  -4.707  1.00 96.23           O  
ATOM   1191  CB  VAL A 154      26.259 -50.599  -3.626  1.00 96.23           C  
ATOM   1192  CG1 VAL A 154      26.135 -49.480  -2.593  1.00 96.23           C  
ATOM   1193  CG2 VAL A 154      24.928 -51.330  -3.789  1.00 96.23           C  
ATOM   1194  N   ALA A 155      29.143 -49.763  -4.661  1.00 94.76           N  
ATOM   1195  CA  ALA A 155      30.395 -49.021  -4.544  1.00 94.76           C  
ATOM   1196  C   ALA A 155      30.579 -48.068  -5.722  1.00 94.76           C  
ATOM   1197  O   ALA A 155      30.979 -46.915  -5.539  1.00 94.76           O  
ATOM   1198  CB  ALA A 155      31.577 -49.982  -4.451  1.00 94.76           C  
ATOM   1199  N   GLU A 156      30.305 -48.547  -6.828  1.00 96.03           N  
ATOM   1200  CA  GLU A 156      30.397 -47.713  -8.024  1.00 96.03           C  
ATOM   1201  C   GLU A 156      29.392 -46.567  -7.976  1.00 96.03           C  
ATOM   1202  O   GLU A 156      29.703 -45.445  -8.381  1.00 96.03           O  
ATOM   1203  CB  GLU A 156      30.178 -48.553  -9.284  1.00 96.03           C  
ATOM   1204  CG  GLU A 156      30.385 -47.784 -10.580  1.00 96.03           C  
ATOM   1205  CD  GLU A 156      31.794 -47.234 -10.734  1.00 96.03           C  
ATOM   1206  OE1 GLU A 156      31.972 -46.209 -11.429  1.00 96.03           O  
ATOM   1207  OE2 GLU A 156      32.726 -47.835 -10.155  1.00 96.03           O1-
ATOM   1208  N   LEU A 157      28.195 -46.912  -7.586  1.00 96.06           N  
ATOM   1209  CA  LEU A 157      27.164 -45.890  -7.428  1.00 96.06           C  
ATOM   1210  C   LEU A 157      27.618 -44.808  -6.455  1.00 96.06           C  
ATOM   1211  O   LEU A 157      27.461 -43.616  -6.727  1.00 96.06           O  
ATOM   1212  CB  LEU A 157      25.856 -46.518  -6.941  1.00 96.06           C  
ATOM   1213  CG  LEU A 157      24.698 -45.555  -6.680  1.00 96.06           C  
ATOM   1214  CD1 LEU A 157      24.367 -44.769  -7.944  1.00 96.06           C  
ATOM   1215  CD2 LEU A 157      23.474 -46.314  -6.179  1.00 96.06           C  
ATOM   1216  N   LEU A 158      28.182 -45.143  -5.356  1.00 95.83           N  
ATOM   1217  CA  LEU A 158      28.679 -44.202  -4.358  1.00 95.83           C  
ATOM   1218  C   LEU A 158      29.772 -43.314  -4.943  1.00 95.83           C  
ATOM   1219  O   LEU A 158      29.860 -42.130  -4.612  1.00 95.83           O  
ATOM   1220  CB  LEU A 158      29.213 -44.950  -3.134  1.00 95.83           C  
ATOM   1221  CG  LEU A 158      28.165 -45.514  -2.173  1.00 95.83           C  
ATOM   1222  CD1 LEU A 158      28.826 -46.421  -1.142  1.00 95.83           C  
ATOM   1223  CD2 LEU A 158      27.403 -44.384  -1.489  1.00 95.83           C  
ATOM   1224  N   LYS A 159      30.609 -43.892  -5.797  1.00 95.65           N  
ATOM   1225  CA  LYS A 159      31.638 -43.115  -6.482  1.00 95.65           C  
ATOM   1226  C   LYS A 159      31.016 -42.054  -7.385  1.00 95.65           C  
ATOM   1227  O   LYS A 159      31.497 -40.920  -7.442  1.00 95.65           O  
ATOM   1228  CB  LYS A 159      32.547 -44.033  -7.300  1.00 95.65           C  
ATOM   1229  CG  LYS A 159      33.507 -44.863  -6.461  1.00 95.65           C  
ATOM   1230  CD  LYS A 159      34.394 -45.744  -7.331  1.00 95.65           C  
ATOM   1231  CE  LYS A 159      35.296 -46.637  -6.489  1.00 95.65           C  
ATOM   1232  NZ  LYS A 159      36.114 -47.554  -7.338  1.00 95.65           N1+
ATOM   1233  N   ARG A 160      30.007 -42.482  -8.045  1.00 95.86           N  
ATOM   1234  CA  ARG A 160      29.302 -41.532  -8.898  1.00 95.86           C  
ATOM   1235  C   ARG A 160      28.677 -40.413  -8.073  1.00 95.86           C  
ATOM   1236  O   ARG A 160      28.731 -39.244  -8.459  1.00 95.86           O  
ATOM   1237  CB  ARG A 160      28.223 -42.243  -9.717  1.00 95.86           C  
ATOM   1238  CG  ARG A 160      28.772 -43.116 -10.835  1.00 95.86           C  
ATOM   1239  CD  ARG A 160      27.666 -43.632 -11.744  1.00 95.86           C  
ATOM   1240  NE  ARG A 160      26.806 -44.592 -11.056  1.00 95.86           N  
ATOM   1241  CZ  ARG A 160      25.755 -45.195 -11.603  1.00 95.86           C  
ATOM   1242  NH1 ARG A 160      25.410 -44.949 -12.862  1.00 95.86           N1+
ATOM   1243  NH2 ARG A 160      25.042 -46.052 -10.887  1.00 95.86           N  
ATOM   1244  N   ILE A 161      28.057 -40.786  -7.005  1.00 93.98           N  
ATOM   1245  CA  ILE A 161      27.455 -39.806  -6.107  1.00 93.98           C  
ATOM   1246  C   ILE A 161      28.527 -38.850  -5.593  1.00 93.98           C  
ATOM   1247  O   ILE A 161      28.317 -37.635  -5.550  1.00 93.98           O  
ATOM   1248  CB  ILE A 161      26.735 -40.492  -4.925  1.00 93.98           C  
ATOM   1249  CG1 ILE A 161      25.520 -41.282  -5.425  1.00 93.98           C  
ATOM   1250  CG2 ILE A 161      26.320 -39.458  -3.873  1.00 93.98           C  
ATOM   1251  CD1 ILE A 161      24.867 -42.153  -4.360  1.00 93.98           C  
ATOM   1252  N   ALA A 162      29.673 -39.386  -5.220  1.00 93.07           N  
ATOM   1253  CA  ALA A 162      30.794 -38.600  -4.712  1.00 93.07           C  
ATOM   1254  C   ALA A 162      31.286 -37.606  -5.759  1.00 93.07           C  
ATOM   1255  O   ALA A 162      31.606 -36.459  -5.433  1.00 93.07           O  
ATOM   1256  CB  ALA A 162      31.935 -39.519  -4.279  1.00 93.07           C  
ATOM   1257  N   LYS A 163      31.336 -38.043  -6.941  1.00 94.22           N  
ATOM   1258  CA  LYS A 163      31.768 -37.176  -8.033  1.00 94.22           C  
ATOM   1259  C   LYS A 163      30.800 -36.011  -8.226  1.00 94.22           C  
ATOM   1260  O   LYS A 163      31.224 -34.866  -8.394  1.00 94.22           O  
ATOM   1261  CB  LYS A 163      31.896 -37.970  -9.333  1.00 94.22           C  
ATOM   1262  CG  LYS A 163      32.473 -37.172 -10.492  1.00 94.22           C  
ATOM   1263  CD  LYS A 163      32.590 -38.021 -11.752  1.00 94.22           C  
ATOM   1264  CE  LYS A 163      33.094 -37.204 -12.934  1.00 94.22           C  
ATOM   1265  NZ  LYS A 163      33.192 -38.028 -14.175  1.00 94.22           N1+
ATOM   1266  N   GLU A 164      29.562 -36.325  -8.067  1.00 91.83           N  
ATOM   1267  CA  GLU A 164      28.521 -35.325  -8.282  1.00 91.83           C  
ATOM   1268  C   GLU A 164      28.428 -34.362  -7.102  1.00 91.83           C  
ATOM   1269  O   GLU A 164      28.219 -33.162  -7.289  1.00 91.83           O  
ATOM   1270  CB  GLU A 164      27.167 -36.000  -8.516  1.00 91.83           C  
ATOM   1271  CG  GLU A 164      27.069 -36.736  -9.845  1.00 91.83           C  
ATOM   1272  CD  GLU A 164      27.221 -35.821 -11.051  1.00 91.83           C  
ATOM   1273  OE1 GLU A 164      27.538 -36.320 -12.154  1.00 91.83           O  
ATOM   1274  OE2 GLU A 164      27.024 -34.597 -10.889  1.00 91.83           O1-
ATOM   1275  N   SER A 165      28.619 -34.800  -5.983  1.00 89.83           N  
ATOM   1276  CA  SER A 165      28.443 -34.011  -4.768  1.00 89.83           C  
ATOM   1277  C   SER A 165      29.714 -33.247  -4.415  1.00 89.83           C  
ATOM   1278  O   SER A 165      29.660 -32.219  -3.738  1.00 89.83           O  
ATOM   1279  CB  SER A 165      28.036 -34.909  -3.599  1.00 89.83           C  
ATOM   1280  OG  SER A 165      29.094 -35.782  -3.244  1.00 89.83           O  
ATOM   1281  N   GLY A 166      30.939 -33.656  -4.933  1.00 89.93           N  
ATOM   1282  CA  GLY A 166      32.229 -33.113  -4.540  1.00 89.93           C  
ATOM   1283  C   GLY A 166      32.540 -33.316  -3.070  1.00 89.93           C  
ATOM   1284  O   GLY A 166      33.369 -32.602  -2.501  1.00 89.93           O  
ATOM   1285  N   SER A 167      31.816 -34.268  -2.424  1.00 89.92           N  
ATOM   1286  CA  SER A 167      31.941 -34.489  -0.988  1.00 89.92           C  
ATOM   1287  C   SER A 167      33.062 -35.475  -0.675  1.00 89.92           C  
ATOM   1288  O   SER A 167      33.109 -36.570  -1.242  1.00 89.92           O  
ATOM   1289  CB  SER A 167      30.623 -35.004  -0.408  1.00 89.92           C  
ATOM   1290  OG  SER A 167      30.799 -35.447   0.927  1.00 89.92           O  
ATOM   1291  N   GLU A 168      33.960 -35.015   0.171  1.00 91.65           N  
ATOM   1292  CA  GLU A 168      35.016 -35.899   0.655  1.00 91.65           C  
ATOM   1293  C   GLU A 168      34.439 -37.050   1.474  1.00 91.65           C  
ATOM   1294  O   GLU A 168      34.937 -38.176   1.409  1.00 91.65           O  
ATOM   1295  CB  GLU A 168      36.032 -35.117   1.491  1.00 91.65           C  
ATOM   1296  CG  GLU A 168      36.950 -34.226   0.668  1.00 91.65           C  
ATOM   1297  CD  GLU A 168      37.895 -35.006  -0.231  1.00 91.65           C  
ATOM   1298  OE1 GLU A 168      38.143 -34.568  -1.378  1.00 91.65           O  
ATOM   1299  OE2 GLU A 168      38.393 -36.064   0.215  1.00 91.65           O1-
ATOM   1300  N   GLU A 169      33.459 -36.743   2.148  1.00 88.98           N  
ATOM   1301  CA  GLU A 169      32.754 -37.755   2.927  1.00 88.98           C  
ATOM   1302  C   GLU A 169      32.229 -38.873   2.033  1.00 88.98           C  
ATOM   1303  O   GLU A 169      32.371 -40.054   2.358  1.00 88.98           O  
ATOM   1304  CB  GLU A 169      31.601 -37.122   3.711  1.00 88.98           C  
ATOM   1305  CG  GLU A 169      30.883 -38.092   4.639  1.00 88.98           C  
ATOM   1306  CD  GLU A 169      29.717 -37.461   5.381  1.00 88.98           C  
ATOM   1307  OE1 GLU A 169      29.014 -38.177   6.130  1.00 88.98           O  
ATOM   1308  OE2 GLU A 169      29.503 -36.240   5.212  1.00 88.98           O1-
ATOM   1309  N   ALA A 170      31.613 -38.555   0.931  1.00 89.18           N  
ATOM   1310  CA  ALA A 170      31.087 -39.522  -0.028  1.00 89.18           C  
ATOM   1311  C   ALA A 170      32.208 -40.368  -0.624  1.00 89.18           C  
ATOM   1312  O   ALA A 170      32.045 -41.575  -0.823  1.00 89.18           O  
ATOM   1313  CB  ALA A 170      30.316 -38.809  -1.136  1.00 89.18           C  
ATOM   1314  N   LYS A 171      33.349 -39.725  -0.813  1.00 93.07           N  
ATOM   1315  CA  LYS A 171      34.517 -40.423  -1.345  1.00 93.07           C  
ATOM   1316  C   LYS A 171      35.027 -41.471  -0.360  1.00 93.07           C  
ATOM   1317  O   LYS A 171      35.354 -42.592  -0.754  1.00 93.07           O  
ATOM   1318  CB  LYS A 171      35.630 -39.428  -1.676  1.00 93.07           C  
ATOM   1319  CG  LYS A 171      35.386 -38.625  -2.945  1.00 93.07           C  
ATOM   1320  CD  LYS A 171      36.568 -37.722  -3.272  1.00 93.07           C  
ATOM   1321  CE  LYS A 171      36.288 -36.850  -4.489  1.00 93.07           C  
ATOM   1322  NZ  LYS A 171      37.427 -35.932  -4.786  1.00 93.07           N1+
ATOM   1323  N   GLU A 172      35.073 -41.032   0.879  1.00 91.93           N  
ATOM   1324  CA  GLU A 172      35.555 -41.941   1.914  1.00 91.93           C  
ATOM   1325  C   GLU A 172      34.621 -43.137   2.077  1.00 91.93           C  
ATOM   1326  O   GLU A 172      35.077 -44.272   2.221  1.00 91.93           O  
ATOM   1327  CB  GLU A 172      35.706 -41.205   3.248  1.00 91.93           C  
ATOM   1328  CG  GLU A 172      36.908 -40.273   3.304  1.00 91.93           C  
ATOM   1329  CD  GLU A 172      37.063 -39.574   4.645  1.00 91.93           C  
ATOM   1330  OE1 GLU A 172      38.041 -38.813   4.823  1.00 91.93           O  
ATOM   1331  OE2 GLU A 172      36.201 -39.791   5.525  1.00 91.93           O1-
ATOM   1332  N   ARG A 173      33.434 -42.874   2.028  1.00 91.75           N  
ATOM   1333  CA  ARG A 173      32.442 -43.938   2.154  1.00 91.75           C  
ATOM   1334  C   ARG A 173      32.531 -44.909   0.982  1.00 91.75           C  
ATOM   1335  O   ARG A 173      32.415 -46.123   1.165  1.00 91.75           O  
ATOM   1336  CB  ARG A 173      31.032 -43.350   2.244  1.00 91.75           C  
ATOM   1337  CG  ARG A 173      30.753 -42.618   3.546  1.00 91.75           C  
ATOM   1338  CD  ARG A 173      29.292 -42.205   3.658  1.00 91.75           C  
ATOM   1339  NE  ARG A 173      29.053 -41.381   4.840  1.00 91.75           N  
ATOM   1340  CZ  ARG A 173      27.852 -41.039   5.296  1.00 91.75           C  
ATOM   1341  NH1 ARG A 173      26.751 -41.442   4.673  1.00 91.75           N1+
ATOM   1342  NH2 ARG A 173      27.749 -40.285   6.381  1.00 91.75           N  
ATOM   1343  N   ALA A 174      32.657 -44.354  -0.191  1.00 91.64           N  
ATOM   1344  CA  ALA A 174      32.804 -45.178  -1.388  1.00 91.64           C  
ATOM   1345  C   ALA A 174      34.026 -46.086  -1.282  1.00 91.64           C  
ATOM   1346  O   ALA A 174      33.967 -47.262  -1.648  1.00 91.64           O  
ATOM   1347  CB  ALA A 174      32.905 -44.298  -2.631  1.00 91.64           C  
ATOM   1348  N   GLU A 175      35.066 -45.545  -0.800  1.00 93.35           N  
ATOM   1349  CA  GLU A 175      36.299 -46.311  -0.638  1.00 93.35           C  
ATOM   1350  C   GLU A 175      36.110 -47.458   0.349  1.00 93.35           C  
ATOM   1351  O   GLU A 175      36.580 -48.573   0.112  1.00 93.35           O  
ATOM   1352  CB  GLU A 175      37.440 -45.401  -0.177  1.00 93.35           C  
ATOM   1353  CG  GLU A 175      38.805 -46.074  -0.189  1.00 93.35           C  
ATOM   1354  CD  GLU A 175      39.941 -45.133   0.177  1.00 93.35           C  
ATOM   1355  OE1 GLU A 175      41.107 -45.585   0.239  1.00 93.35           O  
ATOM   1356  OE2 GLU A 175      39.663 -43.936   0.408  1.00 93.35           O1-
ATOM   1357  N   LYS A 176      35.447 -47.144   1.321  1.00 93.59           N  
ATOM   1358  CA  LYS A 176      35.176 -48.163   2.330  1.00 93.59           C  
ATOM   1359  C   LYS A 176      34.363 -49.314   1.745  1.00 93.59           C  
ATOM   1360  O   LYS A 176      34.676 -50.483   1.978  1.00 93.59           O  
ATOM   1361  CB  LYS A 176      34.439 -47.555   3.524  1.00 93.59           C  
ATOM   1362  CG  LYS A 176      34.166 -48.540   4.651  1.00 93.59           C  
ATOM   1363  CD  LYS A 176      33.358 -47.899   5.771  1.00 93.59           C  
ATOM   1364  CE  LYS A 176      32.926 -48.926   6.810  1.00 93.59           C  
ATOM   1365  NZ  LYS A 176      32.083 -48.313   7.878  1.00 93.59           N1+
ATOM   1366  N   VAL A 177      33.331 -49.024   1.099  1.00 94.13           N  
ATOM   1367  CA  VAL A 177      32.460 -50.033   0.504  1.00 94.13           C  
ATOM   1368  C   VAL A 177      33.238 -50.838  -0.534  1.00 94.13           C  
ATOM   1369  O   VAL A 177      33.047 -52.050  -0.659  1.00 94.13           O  
ATOM   1370  CB  VAL A 177      31.211 -49.394  -0.144  1.00 94.13           C  
ATOM   1371  CG1 VAL A 177      30.405 -50.441  -0.910  1.00 94.13           C  
ATOM   1372  CG2 VAL A 177      30.345 -48.720   0.918  1.00 94.13           C  
ATOM   1373  N   GLU A 178      34.081 -50.237  -1.221  1.00 93.87           N  
ATOM   1374  CA  GLU A 178      34.933 -50.906  -2.199  1.00 93.87           C  
ATOM   1375  C   GLU A 178      35.816 -51.958  -1.534  1.00 93.87           C  
ATOM   1376  O   GLU A 178      35.952 -53.072  -2.043  1.00 93.87           O  
ATOM   1377  CB  GLU A 178      35.798 -49.888  -2.944  1.00 93.87           C  
ATOM   1378  CG  GLU A 178      36.587 -50.480  -4.102  1.00 93.87           C  
ATOM   1379  CD  GLU A 178      37.366 -49.441  -4.893  1.00 93.87           C  
ATOM   1380  OE1 GLU A 178      37.916 -49.781  -5.966  1.00 93.87           O  
ATOM   1381  OE2 GLU A 178      37.429 -48.279  -4.435  1.00 93.87           O1-
ATOM   1382  N   LYS A 179      36.343 -51.538  -0.511  1.00 93.97           N  
ATOM   1383  CA  LYS A 179      37.175 -52.483   0.229  1.00 93.97           C  
ATOM   1384  C   LYS A 179      36.347 -53.657   0.746  1.00 93.97           C  
ATOM   1385  O   LYS A 179      36.804 -54.802   0.725  1.00 93.97           O  
ATOM   1386  CB  LYS A 179      37.877 -51.784   1.394  1.00 93.97           C  
ATOM   1387  CG  LYS A 179      38.998 -50.848   0.968  1.00 93.97           C  
ATOM   1388  CD  LYS A 179      39.698 -50.230   2.172  1.00 93.97           C  
ATOM   1389  CE  LYS A 179      40.802 -49.271   1.747  1.00 93.97           C  
ATOM   1390  NZ  LYS A 179      41.453 -48.620   2.922  1.00 93.97           N1+
ATOM   1391  N   ALA A 180      35.198 -53.346   1.237  1.00 92.48           N  
ATOM   1392  CA  ALA A 180      34.283 -54.396   1.675  1.00 92.48           C  
ATOM   1393  C   ALA A 180      33.972 -55.363   0.537  1.00 92.48           C  
ATOM   1394  O   ALA A 180      33.908 -56.578   0.745  1.00 92.48           O  
ATOM   1395  CB  ALA A 180      32.992 -53.786   2.217  1.00 92.48           C  
ATOM   1396  N   ALA A 181      33.770 -54.802  -0.613  1.00 93.96           N  
ATOM   1397  CA  ALA A 181      33.491 -55.620  -1.790  1.00 93.96           C  
ATOM   1398  C   ALA A 181      34.652 -56.563  -2.091  1.00 93.96           C  
ATOM   1399  O   ALA A 181      34.440 -57.721  -2.460  1.00 93.96           O  
ATOM   1400  CB  ALA A 181      33.205 -54.732  -3.000  1.00 93.96           C  
ATOM   1401  N   GLU A 182      35.797 -56.050  -1.928  1.00 95.46           N  
ATOM   1402  CA  GLU A 182      36.984 -56.864  -2.172  1.00 95.46           C  
ATOM   1403  C   GLU A 182      37.065 -58.030  -1.190  1.00 95.46           C  
ATOM   1404  O   GLU A 182      37.378 -59.156  -1.581  1.00 95.46           O  
ATOM   1405  CB  GLU A 182      38.251 -56.010  -2.078  1.00 95.46           C  
ATOM   1406  CG  GLU A 182      38.392 -54.995  -3.203  1.00 95.46           C  
ATOM   1407  CD  GLU A 182      39.594 -54.079  -3.038  1.00 95.46           C  
ATOM   1408  OE1 GLU A 182      39.728 -53.106  -3.814  1.00 95.46           O  
ATOM   1409  OE2 GLU A 182      40.410 -54.337  -2.125  1.00 95.46           O1-
ATOM   1410  N   VAL A 183      36.805 -57.706   0.040  1.00 96.31           N  
ATOM   1411  CA  VAL A 183      36.797 -58.746   1.063  1.00 96.31           C  
ATOM   1412  C   VAL A 183      35.742 -59.797   0.721  1.00 96.31           C  
ATOM   1413  O   VAL A 183      36.021 -60.999   0.757  1.00 96.31           O  
ATOM   1414  CB  VAL A 183      36.531 -58.160   2.467  1.00 96.31           C  
ATOM   1415  CG1 VAL A 183      36.287 -59.276   3.481  1.00 96.31           C  
ATOM   1416  CG2 VAL A 183      37.699 -57.280   2.907  1.00 96.31           C  
ATOM   1417  N   ALA A 184      34.577 -59.362   0.422  1.00 93.57           N  
ATOM   1418  CA  ALA A 184      33.474 -60.260   0.091  1.00 93.57           C  
ATOM   1419  C   ALA A 184      33.816 -61.128  -1.116  1.00 93.57           C  
ATOM   1420  O   ALA A 184      33.491 -62.317  -1.146  1.00 93.57           O  
ATOM   1421  CB  ALA A 184      32.199 -59.461  -0.176  1.00 93.57           C  
ATOM   1422  N   GLU A 185      34.469 -60.563  -2.032  1.00 95.03           N  
ATOM   1423  CA  GLU A 185      34.855 -61.280  -3.244  1.00 95.03           C  
ATOM   1424  C   GLU A 185      35.819 -62.420  -2.928  1.00 95.03           C  
ATOM   1425  O   GLU A 185      35.634 -63.546  -3.395  1.00 95.03           O  
ATOM   1426  CB  GLU A 185      35.487 -60.323  -4.257  1.00 95.03           C  
ATOM   1427  CG  GLU A 185      35.839 -60.978  -5.584  1.00 95.03           C  
ATOM   1428  CD  GLU A 185      36.410 -60.002  -6.601  1.00 95.03           C  
ATOM   1429  OE1 GLU A 185      36.584 -60.386  -7.781  1.00 95.03           O  
ATOM   1430  OE2 GLU A 185      36.687 -58.844  -6.216  1.00 95.03           O1-
ATOM   1431  N   ILE A 186      36.813 -62.095  -2.187  1.00 95.32           N  
ATOM   1432  CA  ILE A 186      37.790 -63.113  -1.817  1.00 95.32           C  
ATOM   1433  C   ILE A 186      37.109 -64.213  -1.006  1.00 95.32           C  
ATOM   1434  O   ILE A 186      37.354 -65.400  -1.232  1.00 95.32           O  
ATOM   1435  CB  ILE A 186      38.963 -62.505  -1.014  1.00 95.32           C  
ATOM   1436  CG1 ILE A 186      39.726 -61.488  -1.872  1.00 95.32           C  
ATOM   1437  CG2 ILE A 186      39.899 -63.606  -0.507  1.00 95.32           C  
ATOM   1438  CD1 ILE A 186      40.794 -60.714  -1.110  1.00 95.32           C  
ATOM   1439  N   ALA A 187      36.265 -63.810  -0.142  1.00 92.89           N  
ATOM   1440  CA  ALA A 187      35.526 -64.760   0.687  1.00 92.89           C  
ATOM   1441  C   ALA A 187      34.677 -65.693  -0.173  1.00 92.89           C  
ATOM   1442  O   ALA A 187      34.610 -66.897   0.086  1.00 92.89           O  
ATOM   1443  CB  ALA A 187      34.647 -64.018   1.691  1.00 92.89           C  
ATOM   1444  N   ALA A 188      33.963 -65.118  -1.111  1.00 91.43           N  
ATOM   1445  CA  ALA A 188      33.154 -65.919  -2.026  1.00 91.43           C  
ATOM   1446  C   ALA A 188      34.015 -66.934  -2.774  1.00 91.43           C  
ATOM   1447  O   ALA A 188      33.601 -68.077  -2.978  1.00 91.43           O  
ATOM   1448  CB  ALA A 188      32.419 -65.019  -3.016  1.00 91.43           C  
ATOM   1449  N   ARG A 189      35.183 -66.482  -3.158  1.00 93.05           N  
ATOM   1450  CA  ARG A 189      36.102 -67.376  -3.857  1.00 93.05           C  
ATOM   1451  C   ARG A 189      36.563 -68.509  -2.945  1.00 93.05           C  
ATOM   1452  O   ARG A 189      36.672 -69.657  -3.381  1.00 93.05           O  
ATOM   1453  CB  ARG A 189      37.312 -66.600  -4.381  1.00 93.05           C  
ATOM   1454  CG  ARG A 189      37.013 -65.742  -5.601  1.00 93.05           C  
ATOM   1455  CD  ARG A 189      38.273 -65.095  -6.157  1.00 93.05           C  
ATOM   1456  NE  ARG A 189      37.960 -64.094  -7.174  1.00 93.05           N  
ATOM   1457  CZ  ARG A 189      38.854 -63.297  -7.752  1.00 93.05           C  
ATOM   1458  NH1 ARG A 189      40.139 -63.368  -7.425  1.00 93.05           N1+
ATOM   1459  NH2 ARG A 189      38.461 -62.422  -8.665  1.00 93.05           N  
ATOM   1460  N   ILE A 190      36.901 -68.201  -1.727  1.00 91.84           N  
ATOM   1461  CA  ILE A 190      37.290 -69.195  -0.734  1.00 91.84           C  
ATOM   1462  C   ILE A 190      36.163 -70.208  -0.548  1.00 91.84           C  
ATOM   1463  O   ILE A 190      36.410 -71.414  -0.474  1.00 91.84           O  
ATOM   1464  CB  ILE A 190      37.645 -68.534   0.618  1.00 91.84           C  
ATOM   1465  CG1 ILE A 190      38.953 -67.744   0.499  1.00 91.84           C  
ATOM   1466  CG2 ILE A 190      37.740 -69.589   1.725  1.00 91.84           C  
ATOM   1467  CD1 ILE A 190      39.307 -66.941   1.743  1.00 91.84           C  
ATOM   1468  N   LEU A 191      34.961 -69.680  -0.434  1.00 88.43           N  
ATOM   1469  CA  LEU A 191      33.788 -70.538  -0.310  1.00 88.43           C  
ATOM   1470  C   LEU A 191      33.709 -71.522  -1.473  1.00 88.43           C  
ATOM   1471  O   LEU A 191      33.427 -72.706  -1.272  1.00 88.43           O  
ATOM   1472  CB  LEU A 191      32.511 -69.696  -0.251  1.00 88.43           C  
ATOM   1473  CG  LEU A 191      31.201 -70.463  -0.064  1.00 88.43           C  
ATOM   1474  CD1 LEU A 191      31.208 -71.207   1.267  1.00 88.43           C  
ATOM   1475  CD2 LEU A 191      30.010 -69.517  -0.147  1.00 88.43           C  
ATOM   1476  N   ASP A 192      34.096 -71.122  -2.682  1.00 88.48           N  
ATOM   1477  CA  ASP A 192      34.034 -71.929  -3.896  1.00 88.48           C  
ATOM   1478  C   ASP A 192      35.164 -72.956  -3.932  1.00 88.48           C  
ATOM   1479  O   ASP A 192      34.952 -74.107  -4.317  1.00 88.48           O  
ATOM   1480  CB  ASP A 192      34.095 -71.037  -5.138  1.00 88.48           C  
ATOM   1481  CG  ASP A 192      32.773 -70.359  -5.446  1.00 88.48           C  
ATOM   1482  OD1 ASP A 192      31.741 -70.731  -4.846  1.00 88.48           O  
ATOM   1483  OD2 ASP A 192      32.760 -69.445  -6.300  1.00 88.48           O1-
ATOM   1484  N   GLN A 193      36.344 -72.615  -3.423  1.00 87.87           N  
ATOM   1485  CA  GLN A 193      37.570 -73.380  -3.624  1.00 87.87           C  
ATOM   1486  C   GLN A 193      37.799 -74.363  -2.478  1.00 87.87           C  
ATOM   1487  O   GLN A 193      38.272 -75.480  -2.696  1.00 87.87           O  
ATOM   1488  CB  GLN A 193      38.772 -72.445  -3.762  1.00 87.87           C  
ATOM   1489  CG  GLN A 193      38.804 -71.675  -5.074  1.00 87.87           C  
ATOM   1490  CD  GLN A 193      39.983 -70.725  -5.168  1.00 87.87           C  
ATOM   1491  NE2 GLN A 193      40.231 -70.204  -6.365  1.00 87.87           N  
ATOM   1492  OE1 GLN A 193      40.666 -70.460  -4.173  1.00 87.87           O  
ATOM   1493  N   LEU A 194      37.480 -73.987  -1.277  1.00 83.97           N  
ATOM   1494  CA  LEU A 194      37.914 -74.735  -0.101  1.00 83.97           C  
ATOM   1495  C   LEU A 194      36.722 -75.357   0.618  1.00 83.97           C  
ATOM   1496  O   LEU A 194      36.892 -76.064   1.614  1.00 83.97           O  
ATOM   1497  CB  LEU A 194      38.688 -73.826   0.857  1.00 83.97           C  
ATOM   1498  CG  LEU A 194      39.977 -73.208   0.314  1.00 83.97           C  
ATOM   1499  CD1 LEU A 194      40.603 -72.287   1.357  1.00 83.97           C  
ATOM   1500  CD2 LEU A 194      40.958 -74.299  -0.102  1.00 83.97           C  
ATOM   1501  N   SER A 195      35.503 -75.458  -0.137  1.00 75.84           N  
ATOM   1502  CA  SER A 195      34.217 -75.776   0.476  1.00 75.84           C  
ATOM   1503  C   SER A 195      34.371 -76.829   1.568  1.00 75.84           C  
ATOM   1504  O   SER A 195      35.001 -77.866   1.352  1.00 75.84           O  
ATOM   1505  CB  SER A 195      33.224 -76.263  -0.579  1.00 75.84           C  
ATOM   1506  OG  SER A 195      31.949 -76.489  -0.003  1.00 75.84           O  
ATOM   1507  N   ASN A 196      34.095 -76.426   2.942  1.00 74.67           N  
ATOM   1508  CA  ASN A 196      33.776 -77.264   4.093  1.00 74.67           C  
ATOM   1509  C   ASN A 196      35.024 -77.606   4.903  1.00 74.67           C  
ATOM   1510  O   ASN A 196      35.065 -78.631   5.584  1.00 74.67           O  
ATOM   1511  CB  ASN A 196      33.066 -78.543   3.647  1.00 74.67           C  
ATOM   1512  CG  ASN A 196      31.655 -78.287   3.152  1.00 74.67           C  
ATOM   1513  ND2 ASN A 196      31.233 -79.044   2.146  1.00 74.67           N  
ATOM   1514  OD1 ASN A 196      30.953 -77.415   3.668  1.00 74.67           O  
ATOM   1515  N   THR A 197      36.154 -76.760   4.688  1.00 88.44           N  
ATOM   1516  CA  THR A 197      37.287 -76.921   5.592  1.00 88.44           C  
ATOM   1517  C   THR A 197      37.126 -76.033   6.823  1.00 88.44           C  
ATOM   1518  O   THR A 197      36.364 -75.064   6.800  1.00 88.44           O  
ATOM   1519  CB  THR A 197      38.616 -76.593   4.889  1.00 88.44           C  
ATOM   1520  CG2 THR A 197      38.776 -77.405   3.608  1.00 88.44           C  
ATOM   1521  OG1 THR A 197      38.645 -75.197   4.561  1.00 88.44           O  
ATOM   1522  N   GLU A 198      37.714 -76.443   7.957  1.00 88.61           N  
ATOM   1523  CA  GLU A 198      37.686 -75.640   9.175  1.00 88.61           C  
ATOM   1524  C   GLU A 198      38.302 -74.264   8.943  1.00 88.61           C  
ATOM   1525  O   GLU A 198      37.788 -73.257   9.434  1.00 88.61           O  
ATOM   1526  CB  GLU A 198      38.418 -76.359  10.312  1.00 88.61           C  
ATOM   1527  CG  GLU A 198      37.637 -77.521  10.908  1.00 88.61           C  
ATOM   1528  CD  GLU A 198      38.304 -78.127  12.131  1.00 88.61           C  
ATOM   1529  OE1 GLU A 198      37.651 -78.915  12.853  1.00 88.61           O  
ATOM   1530  OE2 GLU A 198      39.491 -77.812  12.372  1.00 88.61           O1-
ATOM   1531  N   LEU A 199      39.346 -74.282   8.191  1.00 90.01           N  
ATOM   1532  CA  LEU A 199      40.030 -73.037   7.865  1.00 90.01           C  
ATOM   1533  C   LEU A 199      39.129 -72.118   7.047  1.00 90.01           C  
ATOM   1534  O   LEU A 199      39.048 -70.918   7.317  1.00 90.01           O  
ATOM   1535  CB  LEU A 199      41.323 -73.321   7.095  1.00 90.01           C  
ATOM   1536  CG  LEU A 199      42.183 -72.106   6.743  1.00 90.01           C  
ATOM   1537  CD1 LEU A 199      42.657 -71.405   8.012  1.00 90.01           C  
ATOM   1538  CD2 LEU A 199      43.370 -72.522   5.880  1.00 90.01           C  
ATOM   1539  N   ALA A 200      38.426 -72.603   6.099  1.00 89.70           N  
ATOM   1540  CA  ALA A 200      37.494 -71.838   5.275  1.00 89.70           C  
ATOM   1541  C   ALA A 200      36.359 -71.265   6.119  1.00 89.70           C  
ATOM   1542  O   ALA A 200      35.974 -70.106   5.949  1.00 89.70           O  
ATOM   1543  CB  ALA A 200      36.932 -72.711   4.156  1.00 89.70           C  
ATOM   1544  N   LYS A 201      35.870 -72.035   7.047  1.00 90.68           N  
ATOM   1545  CA  LYS A 201      34.792 -71.589   7.925  1.00 90.68           C  
ATOM   1546  C   LYS A 201      35.246 -70.429   8.808  1.00 90.68           C  
ATOM   1547  O   LYS A 201      34.521 -69.446   8.970  1.00 90.68           O  
ATOM   1548  CB  LYS A 201      34.293 -72.745   8.792  1.00 90.68           C  
ATOM   1549  CG  LYS A 201      33.522 -73.807   8.023  1.00 90.68           C  
ATOM   1550  CD  LYS A 201      33.032 -74.919   8.943  1.00 90.68           C  
ATOM   1551  CE  LYS A 201      32.321 -76.018   8.166  1.00 90.68           C  
ATOM   1552  NZ  LYS A 201      31.893 -77.138   9.056  1.00 90.68           N1+
ATOM   1553  N   GLU A 202      36.453 -70.571   9.282  1.00 92.55           N  
ATOM   1554  CA  GLU A 202      37.005 -69.512  10.121  1.00 92.55           C  
ATOM   1555  C   GLU A 202      37.254 -68.241   9.314  1.00 92.55           C  
ATOM   1556  O   GLU A 202      36.998 -67.135   9.793  1.00 92.55           O  
ATOM   1557  CB  GLU A 202      38.304 -69.975  10.787  1.00 92.55           C  
ATOM   1558  CG  GLU A 202      38.102 -71.040  11.856  1.00 92.55           C  
ATOM   1559  CD  GLU A 202      39.383 -71.405  12.588  1.00 92.55           C  
ATOM   1560  OE1 GLU A 202      39.333 -72.243  13.516  1.00 92.55           O  
ATOM   1561  OE2 GLU A 202      40.445 -70.849  12.231  1.00 92.55           O1-
ATOM   1562  N   ALA A 203      37.775 -68.446   8.124  1.00 92.85           N  
ATOM   1563  CA  ALA A 203      38.018 -67.308   7.240  1.00 92.85           C  
ATOM   1564  C   ALA A 203      36.716 -66.587   6.904  1.00 92.85           C  
ATOM   1565  O   ALA A 203      36.650 -65.356   6.957  1.00 92.85           O  
ATOM   1566  CB  ALA A 203      38.714 -67.768   5.961  1.00 92.85           C  
ATOM   1567  N   LEU A 204      35.664 -67.334   6.629  1.00 92.37           N  
ATOM   1568  CA  LEU A 204      34.375 -66.756   6.262  1.00 92.37           C  
ATOM   1569  C   LEU A 204      33.729 -66.064   7.458  1.00 92.37           C  
ATOM   1570  O   LEU A 204      33.082 -65.025   7.305  1.00 92.37           O  
ATOM   1571  CB  LEU A 204      33.438 -67.837   5.717  1.00 92.37           C  
ATOM   1572  CG  LEU A 204      33.843 -68.476   4.387  1.00 92.37           C  
ATOM   1573  CD1 LEU A 204      32.878 -69.599   4.023  1.00 92.37           C  
ATOM   1574  CD2 LEU A 204      33.890 -67.426   3.282  1.00 92.37           C  
ATOM   1575  N   LYS A 205      33.934 -66.629   8.617  1.00 92.93           N  
ATOM   1576  CA  LYS A 205      33.450 -65.978   9.832  1.00 92.93           C  
ATOM   1577  C   LYS A 205      34.133 -64.631  10.044  1.00 92.93           C  
ATOM   1578  O   LYS A 205      33.482 -63.648  10.404  1.00 92.93           O  
ATOM   1579  CB  LYS A 205      33.676 -66.878  11.049  1.00 92.93           C  
ATOM   1580  CG  LYS A 205      33.022 -66.369  12.325  1.00 92.93           C  
ATOM   1581  CD  LYS A 205      33.211 -67.346  13.478  1.00 92.93           C  
ATOM   1582  CE  LYS A 205      32.598 -66.815  14.767  1.00 92.93           C  
ATOM   1583  NZ  LYS A 205      32.791 -67.765  15.904  1.00 92.93           N1+
ATOM   1584  N   LEU A 206      35.413 -64.616   9.898  1.00 94.80           N  
ATOM   1585  CA  LEU A 206      36.180 -63.381  10.028  1.00 94.80           C  
ATOM   1586  C   LEU A 206      35.719 -62.346   9.007  1.00 94.80           C  
ATOM   1587  O   LEU A 206      35.552 -61.170   9.339  1.00 94.80           O  
ATOM   1588  CB  LEU A 206      37.675 -63.657   9.852  1.00 94.80           C  
ATOM   1589  CG  LEU A 206      38.608 -62.452   9.989  1.00 94.80           C  
ATOM   1590  CD1 LEU A 206      38.458 -61.821  11.370  1.00 94.80           C  
ATOM   1591  CD2 LEU A 206      40.054 -62.863   9.737  1.00 94.80           C  
ATOM   1592  N   ALA A 207      35.493 -62.718   7.780  1.00 93.65           N  
ATOM   1593  CA  ALA A 207      34.988 -61.826   6.740  1.00 93.65           C  
ATOM   1594  C   ALA A 207      33.644 -61.223   7.140  1.00 93.65           C  
ATOM   1595  O   ALA A 207      33.427 -60.019   6.984  1.00 93.65           O  
ATOM   1596  CB  ALA A 207      34.859 -62.573   5.415  1.00 93.65           C  
ATOM   1597  N   SER A 208      32.792 -62.062   7.666  1.00 92.41           N  
ATOM   1598  CA  SER A 208      31.477 -61.601   8.099  1.00 92.41           C  
ATOM   1599  C   SER A 208      31.595 -60.548   9.197  1.00 92.41           C  
ATOM   1600  O   SER A 208      30.895 -59.533   9.168  1.00 92.41           O  
ATOM   1601  CB  SER A 208      30.634 -62.776   8.597  1.00 92.41           C  
ATOM   1602  OG  SER A 208      30.332 -63.664   7.534  1.00 92.41           O  
ATOM   1603  N   GLU A 209      32.474 -60.768  10.098  1.00 92.16           N  
ATOM   1604  CA  GLU A 209      32.689 -59.824  11.191  1.00 92.16           C  
ATOM   1605  C   GLU A 209      33.252 -58.503  10.676  1.00 92.16           C  
ATOM   1606  O   GLU A 209      32.824 -57.430  11.107  1.00 92.16           O  
ATOM   1607  CB  GLU A 209      33.629 -60.422  12.241  1.00 92.16           C  
ATOM   1608  CG  GLU A 209      33.001 -61.538  13.064  1.00 92.16           C  
ATOM   1609  CD  GLU A 209      33.967 -62.170  14.053  1.00 92.16           C  
ATOM   1610  OE1 GLU A 209      33.574 -63.127  14.759  1.00 92.16           O  
ATOM   1611  OE2 GLU A 209      35.125 -61.704  14.125  1.00 92.16           O1-
ATOM   1612  N   ALA A 210      34.146 -58.653   9.795  1.00 91.70           N  
ATOM   1613  CA  ALA A 210      34.783 -57.456   9.248  1.00 91.70           C  
ATOM   1614  C   ALA A 210      33.780 -56.605   8.476  1.00 91.70           C  
ATOM   1615  O   ALA A 210      33.812 -55.375   8.553  1.00 91.70           O  
ATOM   1616  CB  ALA A 210      35.953 -57.844   8.347  1.00 91.70           C  
ATOM   1617  N   LEU A 211      32.947 -57.219   7.721  1.00 90.96           N  
ATOM   1618  CA  LEU A 211      31.977 -56.521   6.884  1.00 90.96           C  
ATOM   1619  C   LEU A 211      30.974 -55.754   7.740  1.00 90.96           C  
ATOM   1620  O   LEU A 211      30.390 -54.768   7.285  1.00 90.96           O  
ATOM   1621  CB  LEU A 211      31.239 -57.510   5.978  1.00 90.96           C  
ATOM   1622  CG  LEU A 211      32.045 -58.092   4.814  1.00 90.96           C  
ATOM   1623  CD1 LEU A 211      31.230 -59.157   4.086  1.00 90.96           C  
ATOM   1624  CD2 LEU A 211      32.471 -56.987   3.853  1.00 90.96           C  
ATOM   1625  N   LYS A 212      30.884 -56.135   9.009  1.00 89.07           N  
ATOM   1626  CA  LYS A 212      30.005 -55.425   9.934  1.00 89.07           C  
ATOM   1627  C   LYS A 212      30.728 -54.250  10.587  1.00 89.07           C  
ATOM   1628  O   LYS A 212      30.091 -53.359  11.152  1.00 89.07           O  
ATOM   1629  CB  LYS A 212      29.475 -56.376  11.008  1.00 89.07           C  
ATOM   1630  CG  LYS A 212      28.508 -57.426  10.482  1.00 89.07           C  
ATOM   1631  CD  LYS A 212      28.024 -58.347  11.595  1.00 89.07           C  
ATOM   1632  CE  LYS A 212      27.132 -59.457  11.055  1.00 89.07           C  
ATOM   1633  NZ  LYS A 212      26.712 -60.403  12.131  1.00 89.07           N1+
ATOM   1634  N   SER A 213      32.021 -54.212  10.404  1.00 86.68           N  
ATOM   1635  CA  SER A 213      32.850 -53.210  11.065  1.00 86.68           C  
ATOM   1636  C   SER A 213      32.883 -51.909  10.271  1.00 86.68           C  
ATOM   1637  O   SER A 213      32.801 -51.924   9.041  1.00 86.68           O  
ATOM   1638  CB  SER A 213      34.273 -53.735  11.262  1.00 86.68           C  
ATOM   1639  OG  SER A 213      35.124 -52.710  11.746  1.00 86.68           O  
ATOM   1640  N   ASP A 214      32.919 -50.812  11.056  1.00 86.04           N  
ATOM   1641  CA  ASP A 214      32.973 -49.504  10.409  1.00 86.04           C  
ATOM   1642  C   ASP A 214      34.416 -49.032  10.246  1.00 86.04           C  
ATOM   1643  O   ASP A 214      34.660 -47.912   9.793  1.00 86.04           O  
ATOM   1644  CB  ASP A 214      32.170 -48.477  11.209  1.00 86.04           C  
ATOM   1645  CG  ASP A 214      30.676 -48.746  11.189  1.00 86.04           C  
ATOM   1646  OD1 ASP A 214      30.133 -49.100  10.120  1.00 86.04           O  
ATOM   1647  OD2 ASP A 214      30.034 -48.601  12.253  1.00 86.04           O1-
ATOM   1648  N   ILE A 215      35.385 -49.950  10.472  1.00 89.72           N  
ATOM   1649  CA  ILE A 215      36.787 -49.549  10.469  1.00 89.72           C  
ATOM   1650  C   ILE A 215      37.446 -49.989   9.164  1.00 89.72           C  
ATOM   1651  O   ILE A 215      37.600 -51.187   8.911  1.00 89.72           O  
ATOM   1652  CB  ILE A 215      37.548 -50.139  11.678  1.00 89.72           C  
ATOM   1653  CG1 ILE A 215      36.889 -49.697  12.989  1.00 89.72           C  
ATOM   1654  CG2 ILE A 215      39.023 -49.730  11.640  1.00 89.72           C  
ATOM   1655  CD1 ILE A 215      37.471 -50.362  14.229  1.00 89.72           C  
ATOM   1656  N   LYS A 216      37.912 -49.069   8.293  1.00 90.74           N  
ATOM   1657  CA  LYS A 216      38.519 -49.319   6.989  1.00 90.74           C  
ATOM   1658  C   LYS A 216      39.781 -50.167   7.122  1.00 90.74           C  
ATOM   1659  O   LYS A 216      39.985 -51.109   6.355  1.00 90.74           O  
ATOM   1660  CB  LYS A 216      38.845 -48.000   6.288  1.00 90.74           C  
ATOM   1661  CG  LYS A 216      39.409 -48.168   4.884  1.00 90.74           C  
ATOM   1662  CD  LYS A 216      39.763 -46.825   4.260  1.00 90.74           C  
ATOM   1663  CE  LYS A 216      40.441 -46.998   2.907  1.00 90.74           C  
ATOM   1664  NZ  LYS A 216      40.856 -45.686   2.324  1.00 90.74           N1+
ATOM   1665  N   GLU A 217      40.517 -49.878   8.110  1.00 92.14           N  
ATOM   1666  CA  GLU A 217      41.778 -50.583   8.322  1.00 92.14           C  
ATOM   1667  C   GLU A 217      41.540 -52.054   8.651  1.00 92.14           C  
ATOM   1668  O   GLU A 217      42.303 -52.923   8.222  1.00 92.14           O  
ATOM   1669  CB  GLU A 217      42.584 -49.918   9.441  1.00 92.14           C  
ATOM   1670  CG  GLU A 217      43.151 -48.557   9.065  1.00 92.14           C  
ATOM   1671  CD  GLU A 217      42.147 -47.425   9.220  1.00 92.14           C  
ATOM   1672  OE1 GLU A 217      42.491 -46.262   8.910  1.00 92.14           O  
ATOM   1673  OE2 GLU A 217      41.008 -47.704   9.657  1.00 92.14           O1-
ATOM   1674  N   ALA A 218      40.519 -52.306   9.366  1.00 92.80           N  
ATOM   1675  CA  ALA A 218      40.154 -53.681   9.698  1.00 92.80           C  
ATOM   1676  C   ALA A 218      39.814 -54.478   8.443  1.00 92.80           C  
ATOM   1677  O   ALA A 218      40.204 -55.641   8.311  1.00 92.80           O  
ATOM   1678  CB  ALA A 218      38.979 -53.700  10.671  1.00 92.80           C  
ATOM   1679  N   LEU A 219      39.149 -53.847   7.489  1.00 94.64           N  
ATOM   1680  CA  LEU A 219      38.783 -54.493   6.233  1.00 94.64           C  
ATOM   1681  C   LEU A 219      40.026 -54.873   5.435  1.00 94.64           C  
ATOM   1682  O   LEU A 219      40.084 -55.954   4.846  1.00 94.64           O  
ATOM   1683  CB  LEU A 219      37.888 -53.575   5.399  1.00 94.64           C  
ATOM   1684  CG  LEU A 219      36.462 -53.370   5.911  1.00 94.64           C  
ATOM   1685  CD1 LEU A 219      35.760 -52.280   5.107  1.00 94.64           C  
ATOM   1686  CD2 LEU A 219      35.677 -54.676   5.848  1.00 94.64           C  
ATOM   1687  N   GLU A 220      40.999 -53.961   5.524  1.00 95.05           N  
ATOM   1688  CA  GLU A 220      42.242 -54.226   4.805  1.00 95.05           C  
ATOM   1689  C   GLU A 220      42.997 -55.400   5.422  1.00 95.05           C  
ATOM   1690  O   GLU A 220      43.549 -56.237   4.704  1.00 95.05           O  
ATOM   1691  CB  GLU A 220      43.131 -52.979   4.788  1.00 95.05           C  
ATOM   1692  CG  GLU A 220      44.389 -53.132   3.947  1.00 95.05           C  
ATOM   1693  CD  GLU A 220      44.101 -53.363   2.472  1.00 95.05           C  
ATOM   1694  OE1 GLU A 220      44.988 -53.875   1.753  1.00 95.05           O  
ATOM   1695  OE2 GLU A 220      42.979 -53.026   2.032  1.00 95.05           O1-
ATOM   1696  N   VAL A 221      43.016 -55.454   6.702  1.00 96.87           N  
ATOM   1697  CA  VAL A 221      43.668 -56.549   7.412  1.00 96.87           C  
ATOM   1698  C   VAL A 221      43.000 -57.873   7.048  1.00 96.87           C  
ATOM   1699  O   VAL A 221      43.677 -58.845   6.705  1.00 96.87           O  
ATOM   1700  CB  VAL A 221      43.630 -56.335   8.943  1.00 96.87           C  
ATOM   1701  CG1 VAL A 221      44.064 -57.604   9.676  1.00 96.87           C  
ATOM   1702  CG2 VAL A 221      44.515 -55.155   9.338  1.00 96.87           C  
ATOM   1703  N   VAL A 222      41.724 -57.899   7.105  1.00 96.96           N  
ATOM   1704  CA  VAL A 222      40.961 -59.107   6.806  1.00 96.96           C  
ATOM   1705  C   VAL A 222      41.166 -59.499   5.345  1.00 96.96           C  
ATOM   1706  O   VAL A 222      41.335 -60.680   5.031  1.00 96.96           O  
ATOM   1707  CB  VAL A 222      39.456 -58.914   7.101  1.00 96.96           C  
ATOM   1708  CG1 VAL A 222      38.651 -60.115   6.609  1.00 96.96           C  
ATOM   1709  CG2 VAL A 222      39.230 -58.691   8.594  1.00 96.96           C  
ATOM   1710  N   ARG A 223      41.151 -58.474   4.505  1.00 96.84           N  
ATOM   1711  CA  ARG A 223      41.376 -58.737   3.088  1.00 96.84           C  
ATOM   1712  C   ARG A 223      42.695 -59.470   2.869  1.00 96.84           C  
ATOM   1713  O   ARG A 223      42.737 -60.491   2.180  1.00 96.84           O  
ATOM   1714  CB  ARG A 223      41.363 -57.432   2.290  1.00 96.84           C  
ATOM   1715  CG  ARG A 223      41.492 -57.627   0.788  1.00 96.84           C  
ATOM   1716  CD  ARG A 223      41.720 -56.306   0.065  1.00 96.84           C  
ATOM   1717  NE  ARG A 223      42.990 -55.695   0.445  1.00 96.84           N  
ATOM   1718  CZ  ARG A 223      44.130 -55.838  -0.225  1.00 96.84           C  
ATOM   1719  NH1 ARG A 223      44.181 -56.578  -1.327  1.00 96.84           N1+
ATOM   1720  NH2 ARG A 223      45.229 -55.237   0.210  1.00 96.84           N  
ATOM   1721  N   LEU A 224      43.814 -58.967   3.471  1.00 96.67           N  
ATOM   1722  CA  LEU A 224      45.137 -59.566   3.328  1.00 96.67           C  
ATOM   1723  C   LEU A 224      45.155 -60.982   3.894  1.00 96.67           C  
ATOM   1724  O   LEU A 224      45.722 -61.892   3.284  1.00 96.67           O  
ATOM   1725  CB  LEU A 224      46.193 -58.709   4.030  1.00 96.67           C  
ATOM   1726  CG  LEU A 224      46.569 -57.397   3.342  1.00 96.67           C  
ATOM   1727  CD1 LEU A 224      47.453 -56.553   4.253  1.00 96.67           C  
ATOM   1728  CD2 LEU A 224      47.268 -57.671   2.014  1.00 96.67           C  
ATOM   1729  N   ALA A 225      44.530 -61.149   4.991  1.00 96.62           N  
ATOM   1730  CA  ALA A 225      44.473 -62.467   5.617  1.00 96.62           C  
ATOM   1731  C   ALA A 225      43.758 -63.471   4.716  1.00 96.62           C  
ATOM   1732  O   ALA A 225      44.224 -64.599   4.542  1.00 96.62           O  
ATOM   1733  CB  ALA A 225      43.778 -62.383   6.973  1.00 96.62           C  
ATOM   1734  N   LEU A 226      42.635 -63.060   4.202  1.00 96.23           N  
ATOM   1735  CA  LEU A 226      41.867 -63.941   3.330  1.00 96.23           C  
ATOM   1736  C   LEU A 226      42.657 -64.285   2.072  1.00 96.23           C  
ATOM   1737  O   LEU A 226      42.604 -65.420   1.591  1.00 96.23           O  
ATOM   1738  CB  LEU A 226      40.535 -63.289   2.947  1.00 96.23           C  
ATOM   1739  CG  LEU A 226      39.519 -63.112   4.076  1.00 96.23           C  
ATOM   1740  CD1 LEU A 226      38.239 -62.477   3.542  1.00 96.23           C  
ATOM   1741  CD2 LEU A 226      39.219 -64.451   4.741  1.00 96.23           C  
ATOM   1742  N   ARG A 227      43.326 -63.295   1.567  1.00 96.40           N  
ATOM   1743  CA  ARG A 227      44.155 -63.541   0.392  1.00 96.40           C  
ATOM   1744  C   ARG A 227      45.213 -64.601   0.681  1.00 96.40           C  
ATOM   1745  O   ARG A 227      45.484 -65.461  -0.161  1.00 96.40           O  
ATOM   1746  CB  ARG A 227      44.824 -62.247  -0.075  1.00 96.40           C  
ATOM   1747  CG  ARG A 227      43.940 -61.381  -0.958  1.00 96.40           C  
ATOM   1748  CD  ARG A 227      44.712 -60.213  -1.558  1.00 96.40           C  
ATOM   1749  NE  ARG A 227      43.834 -59.308  -2.294  1.00 96.40           N  
ATOM   1750  CZ  ARG A 227      44.170 -58.083  -2.690  1.00 96.40           C  
ATOM   1751  NH1 ARG A 227      45.375 -57.592  -2.427  1.00 96.40           N1+
ATOM   1752  NH2 ARG A 227      43.293 -57.345  -3.355  1.00 96.40           N  
ATOM   1753  N   ILE A 228      45.848 -64.523   1.803  1.00 95.55           N  
ATOM   1754  CA  ILE A 228      46.852 -65.494   2.225  1.00 95.55           C  
ATOM   1755  C   ILE A 228      46.220 -66.882   2.316  1.00 95.55           C  
ATOM   1756  O   ILE A 228      46.795 -67.864   1.838  1.00 95.55           O  
ATOM   1757  CB  ILE A 228      47.482 -65.102   3.581  1.00 95.55           C  
ATOM   1758  CG1 ILE A 228      48.329 -63.834   3.428  1.00 95.55           C  
ATOM   1759  CG2 ILE A 228      48.320 -66.255   4.140  1.00 95.55           C  
ATOM   1760  CD1 ILE A 228      48.763 -63.217   4.751  1.00 95.55           C  
ATOM   1761  N   VAL A 229      45.068 -66.932   2.895  1.00 95.02           N  
ATOM   1762  CA  VAL A 229      44.355 -68.199   3.014  1.00 95.02           C  
ATOM   1763  C   VAL A 229      44.073 -68.766   1.624  1.00 95.02           C  
ATOM   1764  O   VAL A 229      44.239 -69.966   1.392  1.00 95.02           O  
ATOM   1765  CB  VAL A 229      43.035 -68.037   3.801  1.00 95.02           C  
ATOM   1766  CG1 VAL A 229      42.189 -69.304   3.703  1.00 95.02           C  
ATOM   1767  CG2 VAL A 229      43.324 -67.695   5.261  1.00 95.02           C  
ATOM   1768  N   GLN A 230      43.655 -67.881   0.795  1.00 93.29           N  
ATOM   1769  CA  GLN A 230      43.364 -68.296  -0.573  1.00 93.29           C  
ATOM   1770  C   GLN A 230      44.622 -68.798  -1.276  1.00 93.29           C  
ATOM   1771  O   GLN A 230      44.573 -69.776  -2.025  1.00 93.29           O  
ATOM   1772  CB  GLN A 230      42.745 -67.142  -1.365  1.00 93.29           C  
ATOM   1773  CG  GLN A 230      42.333 -67.519  -2.781  1.00 93.29           C  
ATOM   1774  CD  GLN A 230      41.781 -66.343  -3.565  1.00 93.29           C  
ATOM   1775  NE2 GLN A 230      40.635 -66.544  -4.207  1.00 93.29           N  
ATOM   1776  OE1 GLN A 230      42.377 -65.262  -3.592  1.00 93.29           O  
ATOM   1777  N   GLN A 231      45.777 -68.210  -1.113  1.00 92.71           N  
ATOM   1778  CA  GLN A 231      47.033 -68.512  -1.791  1.00 92.71           C  
ATOM   1779  C   GLN A 231      47.689 -69.760  -1.204  1.00 92.71           C  
ATOM   1780  O   GLN A 231      48.300 -70.546  -1.932  1.00 92.71           O  
ATOM   1781  CB  GLN A 231      47.992 -67.324  -1.699  1.00 92.71           C  
ATOM   1782  CG  GLN A 231      47.586 -66.138  -2.563  1.00 92.71           C  
ATOM   1783  CD  GLN A 231      48.500 -64.941  -2.386  1.00 92.71           C  
ATOM   1784  NE2 GLN A 231      48.290 -63.908  -3.195  1.00 92.71           N  
ATOM   1785  OE1 GLN A 231      49.389 -64.943  -1.528  1.00 92.71           O  
ATOM   1786  N   LEU A 232      47.571 -69.882   0.112  1.00 91.68           N  
ATOM   1787  CA  LEU A 232      48.216 -70.983   0.819  1.00 91.68           C  
ATOM   1788  C   LEU A 232      47.187 -71.838   1.549  1.00 91.68           C  
ATOM   1789  O   LEU A 232      47.154 -71.862   2.782  1.00 91.68           O  
ATOM   1790  CB  LEU A 232      49.250 -70.449   1.814  1.00 91.68           C  
ATOM   1791  CG  LEU A 232      50.312 -69.505   1.245  1.00 91.68           C  
ATOM   1792  CD1 LEU A 232      51.133 -68.890   2.375  1.00 91.68           C  
ATOM   1793  CD2 LEU A 232      51.214 -70.245   0.264  1.00 91.68           C  
ATOM   1794  N   PRO A 233      46.455 -72.630   0.716  1.00 87.16           N  
ATOM   1795  CA  PRO A 233      45.394 -73.393   1.379  1.00 87.16           C  
ATOM   1796  C   PRO A 233      45.935 -74.529   2.243  1.00 87.16           C  
ATOM   1797  O   PRO A 233      46.935 -75.158   1.887  1.00 87.16           O  
ATOM   1798  CB  PRO A 233      44.570 -73.939   0.210  1.00 87.16           C  
ATOM   1799  CG  PRO A 233      45.517 -73.967  -0.946  1.00 87.16           C  
ATOM   1800  CD  PRO A 233      46.550 -72.896  -0.742  1.00 87.16           C  
ATOM   1801  N   ASP A 234      45.595 -74.644   3.532  1.00 84.69           N  
ATOM   1802  CA  ASP A 234      45.869 -75.786   4.400  1.00 84.69           C  
ATOM   1803  C   ASP A 234      47.273 -75.700   4.994  1.00 84.69           C  
ATOM   1804  O   ASP A 234      47.954 -76.717   5.139  1.00 84.69           O  
ATOM   1805  CB  ASP A 234      45.702 -77.097   3.629  1.00 84.69           C  
ATOM   1806  CG  ASP A 234      44.274 -77.341   3.174  1.00 84.69           C  
ATOM   1807  OD1 ASP A 234      43.333 -77.100   3.962  1.00 84.69           O  
ATOM   1808  OD2 ASP A 234      44.088 -77.781   2.019  1.00 84.69           O1-
ATOM   1809  N   THR A 235      47.802 -74.468   5.124  1.00 91.05           N  
ATOM   1810  CA  THR A 235      49.107 -74.290   5.748  1.00 91.05           C  
ATOM   1811  C   THR A 235      48.962 -73.693   7.146  1.00 91.05           C  
ATOM   1812  O   THR A 235      47.962 -73.038   7.445  1.00 91.05           O  
ATOM   1813  CB  THR A 235      50.018 -73.388   4.896  1.00 91.05           C  
ATOM   1814  CG2 THR A 235      50.138 -73.918   3.470  1.00 91.05           C  
ATOM   1815  OG1 THR A 235      49.469 -72.065   4.856  1.00 91.05           O  
ATOM   1816  N   GLU A 236      49.922 -74.011   8.035  1.00 91.67           N  
ATOM   1817  CA  GLU A 236      49.979 -73.436   9.376  1.00 91.67           C  
ATOM   1818  C   GLU A 236      50.127 -71.918   9.320  1.00 91.67           C  
ATOM   1819  O   GLU A 236      49.558 -71.203  10.148  1.00 91.67           O  
ATOM   1820  CB  GLU A 236      51.132 -74.049  10.175  1.00 91.67           C  
ATOM   1821  CG  GLU A 236      50.858 -75.462  10.664  1.00 91.67           C  
ATOM   1822  CD  GLU A 236      51.950 -76.003  11.574  1.00 91.67           C  
ATOM   1823  OE1 GLU A 236      51.785 -77.116  12.124  1.00 91.67           O  
ATOM   1824  OE2 GLU A 236      52.977 -75.308  11.741  1.00 91.67           O1-
ATOM   1825  N   LEU A 237      50.859 -71.541   8.385  1.00 93.58           N  
ATOM   1826  CA  LEU A 237      51.064 -70.111   8.183  1.00 93.58           C  
ATOM   1827  C   LEU A 237      49.737 -69.404   7.925  1.00 93.58           C  
ATOM   1828  O   LEU A 237      49.479 -68.336   8.484  1.00 93.58           O  
ATOM   1829  CB  LEU A 237      52.023 -69.866   7.015  1.00 93.58           C  
ATOM   1830  CG  LEU A 237      52.452 -68.417   6.783  1.00 93.58           C  
ATOM   1831  CD1 LEU A 237      53.199 -67.884   8.002  1.00 93.58           C  
ATOM   1832  CD2 LEU A 237      53.314 -68.308   5.531  1.00 93.58           C  
ATOM   1833  N   ALA A 238      48.860 -69.879   7.093  1.00 93.73           N  
ATOM   1834  CA  ALA A 238      47.536 -69.328   6.816  1.00 93.73           C  
ATOM   1835  C   ALA A 238      46.682 -69.290   8.080  1.00 93.73           C  
ATOM   1836  O   ALA A 238      45.984 -68.306   8.336  1.00 93.73           O  
ATOM   1837  CB  ALA A 238      46.837 -70.144   5.731  1.00 93.73           C  
ATOM   1838  N   ARG A 239      46.775 -70.299   8.860  1.00 94.38           N  
ATOM   1839  CA  ARG A 239      46.037 -70.364  10.118  1.00 94.38           C  
ATOM   1840  C   ARG A 239      46.504 -69.281  11.084  1.00 94.38           C  
ATOM   1841  O   ARG A 239      45.685 -68.611  11.718  1.00 94.38           O  
ATOM   1842  CB  ARG A 239      46.193 -71.743  10.762  1.00 94.38           C  
ATOM   1843  CG  ARG A 239      45.462 -72.854  10.023  1.00 94.38           C  
ATOM   1844  CD  ARG A 239      45.627 -74.197  10.720  1.00 94.38           C  
ATOM   1845  NE  ARG A 239      45.126 -75.296   9.899  1.00 94.38           N  
ATOM   1846  CZ  ARG A 239      45.543 -76.556   9.983  1.00 94.38           C  
ATOM   1847  NH1 ARG A 239      46.479 -76.903  10.858  1.00 94.38           N1+
ATOM   1848  NH2 ARG A 239      45.019 -77.476   9.186  1.00 94.38           N  
ATOM   1849  N   GLU A 240      47.811 -69.132  11.166  1.00 94.90           N  
ATOM   1850  CA  GLU A 240      48.384 -68.116  12.045  1.00 94.90           C  
ATOM   1851  C   GLU A 240      47.994 -66.712  11.592  1.00 94.90           C  
ATOM   1852  O   GLU A 240      47.684 -65.851  12.418  1.00 94.90           O  
ATOM   1853  CB  GLU A 240      49.908 -68.247  12.097  1.00 94.90           C  
ATOM   1854  CG  GLU A 240      50.394 -69.479  12.846  1.00 94.90           C  
ATOM   1855  CD  GLU A 240      51.909 -69.607  12.871  1.00 94.90           C  
ATOM   1856  OE1 GLU A 240      52.420 -70.695  13.224  1.00 94.90           O  
ATOM   1857  OE2 GLU A 240      52.590 -68.613  12.537  1.00 94.90           O1-
ATOM   1858  N   ALA A 241      48.052 -66.544  10.299  1.00 95.74           N  
ATOM   1859  CA  ALA A 241      47.655 -65.251   9.744  1.00 95.74           C  
ATOM   1860  C   ALA A 241      46.201 -64.935  10.077  1.00 95.74           C  
ATOM   1861  O   ALA A 241      45.879 -63.815  10.482  1.00 95.74           O  
ATOM   1862  CB  ALA A 241      47.869 -65.233   8.232  1.00 95.74           C  
ATOM   1863  N   LEU A 242      45.357 -65.878   9.912  1.00 95.56           N  
ATOM   1864  CA  LEU A 242      43.935 -65.718  10.193  1.00 95.56           C  
ATOM   1865  C   LEU A 242      43.702 -65.430  11.673  1.00 95.56           C  
ATOM   1866  O   LEU A 242      42.902 -64.559  12.022  1.00 95.56           O  
ATOM   1867  CB  LEU A 242      43.162 -66.973   9.779  1.00 95.56           C  
ATOM   1868  CG  LEU A 242      41.637 -66.874   9.816  1.00 95.56           C  
ATOM   1869  CD1 LEU A 242      41.150 -65.819   8.829  1.00 95.56           C  
ATOM   1870  CD2 LEU A 242      41.004 -68.229   9.516  1.00 95.56           C  
ATOM   1871  N   GLU A 243      44.376 -66.102  12.531  1.00 95.24           N  
ATOM   1872  CA  GLU A 243      44.254 -65.898  13.972  1.00 95.24           C  
ATOM   1873  C   GLU A 243      44.696 -64.491  14.368  1.00 95.24           C  
ATOM   1874  O   GLU A 243      44.052 -63.843  15.195  1.00 95.24           O  
ATOM   1875  CB  GLU A 243      45.073 -66.941  14.736  1.00 95.24           C  
ATOM   1876  CG  GLU A 243      44.852 -66.917  16.241  1.00 95.24           C  
ATOM   1877  CD  GLU A 243      45.574 -68.037  16.972  1.00 95.24           C  
ATOM   1878  OE1 GLU A 243      45.461 -68.121  18.216  1.00 95.24           O  
ATOM   1879  OE2 GLU A 243      46.259 -68.836  16.295  1.00 95.24           O1-
ATOM   1880  N   LEU A 244      45.807 -64.123  13.857  1.00 95.95           N  
ATOM   1881  CA  LEU A 244      46.303 -62.776  14.114  1.00 95.95           C  
ATOM   1882  C   LEU A 244      45.288 -61.729  13.670  1.00 95.95           C  
ATOM   1883  O   LEU A 244      45.019 -60.770  14.397  1.00 95.95           O  
ATOM   1884  CB  LEU A 244      47.636 -62.549  13.396  1.00 95.95           C  
ATOM   1885  CG  LEU A 244      48.308 -61.194  13.628  1.00 95.95           C  
ATOM   1886  CD1 LEU A 244      48.589 -60.989  15.112  1.00 95.95           C  
ATOM   1887  CD2 LEU A 244      49.595 -61.091  12.816  1.00 95.95           C  
ATOM   1888  N   ALA A 245      44.712 -61.871  12.508  1.00 95.76           N  
ATOM   1889  CA  ALA A 245      43.698 -60.954  11.996  1.00 95.76           C  
ATOM   1890  C   ALA A 245      42.471 -60.930  12.904  1.00 95.76           C  
ATOM   1891  O   ALA A 245      41.905 -59.866  13.166  1.00 95.76           O  
ATOM   1892  CB  ALA A 245      43.298 -61.342  10.575  1.00 95.76           C  
ATOM   1893  N   LYS A 246      42.073 -62.071  13.326  1.00 94.95           N  
ATOM   1894  CA  LYS A 246      40.928 -62.175  14.226  1.00 94.95           C  
ATOM   1895  C   LYS A 246      41.152 -61.363  15.498  1.00 94.95           C  
ATOM   1896  O   LYS A 246      40.253 -60.652  15.953  1.00 94.95           O  
ATOM   1897  CB  LYS A 246      40.655 -63.639  14.580  1.00 94.95           C  
ATOM   1898  CG  LYS A 246      39.369 -63.856  15.364  1.00 94.95           C  
ATOM   1899  CD  LYS A 246      39.139 -65.332  15.661  1.00 94.95           C  
ATOM   1900  CE  LYS A 246      37.893 -65.545  16.512  1.00 94.95           C  
ATOM   1901  NZ  LYS A 246      37.678 -66.989  16.828  1.00 94.95           N1+
ATOM   1902  N   GLU A 247      42.258 -61.431  16.036  1.00 92.57           N  
ATOM   1903  CA  GLU A 247      42.594 -60.696  17.252  1.00 92.57           C  
ATOM   1904  C   GLU A 247      42.649 -59.193  16.991  1.00 92.57           C  
ATOM   1905  O   GLU A 247      42.161 -58.400  17.798  1.00 92.57           O  
ATOM   1906  CB  GLU A 247      43.930 -61.181  17.822  1.00 92.57           C  
ATOM   1907  CG  GLU A 247      43.865 -62.566  18.448  1.00 92.57           C  
ATOM   1908  CD  GLU A 247      45.206 -63.047  18.980  1.00 92.57           C  
ATOM   1909  OE1 GLU A 247      45.287 -64.194  19.474  1.00 92.57           O  
ATOM   1910  OE2 GLU A 247      46.183 -62.269  18.903  1.00 92.57           O1-
ATOM   1911  N   ALA A 248      43.142 -58.900  15.900  1.00 91.29           N  
ATOM   1912  CA  ALA A 248      43.355 -57.493  15.574  1.00 91.29           C  
ATOM   1913  C   ALA A 248      42.028 -56.779  15.329  1.00 91.29           C  
ATOM   1914  O   ALA A 248      41.863 -55.615  15.702  1.00 91.29           O  
ATOM   1915  CB  ALA A 248      44.261 -57.359  14.352  1.00 91.29           C  
ATOM   1916  N   VAL A 249      41.084 -57.417  14.716  1.00 91.55           N  
ATOM   1917  CA  VAL A 249      39.835 -56.792  14.290  1.00 91.55           C  
ATOM   1918  C   VAL A 249      38.969 -56.485  15.509  1.00 91.55           C  
ATOM   1919  O   VAL A 249      38.030 -55.691  15.427  1.00 91.55           O  
ATOM   1920  CB  VAL A 249      39.061 -57.689  13.298  1.00 91.55           C  
ATOM   1921  CG1 VAL A 249      37.705 -57.074  12.960  1.00 91.55           C  
ATOM   1922  CG2 VAL A 249      39.881 -57.911  12.028  1.00 91.55           C  
ATOM   1923  N   LYS A 250      39.321 -57.035  16.641  1.00 89.25           N  
ATOM   1924  CA  LYS A 250      38.639 -56.714  17.891  1.00 89.25           C  
ATOM   1925  C   LYS A 250      39.145 -55.395  18.469  1.00 89.25           C  
ATOM   1926  O   LYS A 250      38.488 -54.791  19.320  1.00 89.25           O  
ATOM   1927  CB  LYS A 250      38.828 -57.838  18.910  1.00 89.25           C  
ATOM   1928  CG  LYS A 250      38.146 -59.143  18.525  1.00 89.25           C  
ATOM   1929  CD  LYS A 250      38.358 -60.218  19.583  1.00 89.25           C  
ATOM   1930  CE  LYS A 250      37.713 -61.537  19.179  1.00 89.25           C  
ATOM   1931  NZ  LYS A 250      37.965 -62.609  20.188  1.00 89.25           N1+
ATOM   1932  N   SER A 251      40.246 -54.907  17.927  1.00 85.93           N  
ATOM   1933  CA  SER A 251      40.879 -53.687  18.419  1.00 85.93           C  
ATOM   1934  C   SER A 251      40.421 -52.468  17.626  1.00 85.93           C  
ATOM   1935  O   SER A 251      40.141 -52.569  16.429  1.00 85.93           O  
ATOM   1936  CB  SER A 251      42.401 -53.808  18.352  1.00 85.93           C  
ATOM   1937  OG  SER A 251      43.018 -52.577  18.687  1.00 85.93           O  
ATOM   1938  N   THR A 252      40.189 -51.316  18.249  1.00 86.82           N  
ATOM   1939  CA  THR A 252      39.888 -50.067  17.555  1.00 86.82           C  
ATOM   1940  C   THR A 252      41.152 -49.232  17.372  1.00 86.82           C  
ATOM   1941  O   THR A 252      41.106 -48.149  16.785  1.00 86.82           O  
ATOM   1942  CB  THR A 252      38.831 -49.246  18.315  1.00 86.82           C  
ATOM   1943  CG2 THR A 252      37.489 -49.970  18.345  1.00 86.82           C  
ATOM   1944  OG1 THR A 252      39.276 -49.033  19.660  1.00 86.82           O  
ATOM   1945  N   ASP A 253      42.271 -49.817  17.826  1.00 90.73           N  
ATOM   1946  CA  ASP A 253      43.551 -49.118  17.756  1.00 90.73           C  
ATOM   1947  C   ASP A 253      44.145 -49.201  16.351  1.00 90.73           C  
ATOM   1948  O   ASP A 253      44.569 -50.272  15.913  1.00 90.73           O  
ATOM   1949  CB  ASP A 253      44.533 -49.693  18.778  1.00 90.73           C  
ATOM   1950  CG  ASP A 253      45.821 -48.895  18.877  1.00 90.73           C  
ATOM   1951  OD1 ASP A 253      46.117 -48.099  17.961  1.00 90.73           O  
ATOM   1952  OD2 ASP A 253      46.548 -49.067  19.880  1.00 90.73           O1-
ATOM   1953  N   SER A 254      44.244 -48.048  15.733  1.00 89.80           N  
ATOM   1954  CA  SER A 254      44.692 -47.974  14.347  1.00 89.80           C  
ATOM   1955  C   SER A 254      46.145 -48.420  14.212  1.00 89.80           C  
ATOM   1956  O   SER A 254      46.531 -48.998  13.193  1.00 89.80           O  
ATOM   1957  CB  SER A 254      44.535 -46.551  13.808  1.00 89.80           C  
ATOM   1958  OG  SER A 254      45.324 -45.641  14.555  1.00 89.80           O  
ATOM   1959  N   GLU A 255      46.904 -48.242  15.214  1.00 91.81           N  
ATOM   1960  CA  GLU A 255      48.310 -48.635  15.170  1.00 91.81           C  
ATOM   1961  C   GLU A 255      48.459 -50.154  15.195  1.00 91.81           C  
ATOM   1962  O   GLU A 255      49.275 -50.714  14.460  1.00 91.81           O  
ATOM   1963  CB  GLU A 255      49.080 -48.011  16.337  1.00 91.81           C  
ATOM   1964  CG  GLU A 255      49.294 -46.511  16.200  1.00 91.81           C  
ATOM   1965  CD  GLU A 255      50.227 -45.940  17.256  1.00 91.81           C  
ATOM   1966  OE1 GLU A 255      50.467 -44.711  17.253  1.00 91.81           O  
ATOM   1967  OE2 GLU A 255      50.722 -46.726  18.092  1.00 91.81           O1-
ATOM   1968  N   GLN A 256      47.663 -50.795  16.020  1.00 93.95           N  
ATOM   1969  CA  GLN A 256      47.666 -52.254  16.076  1.00 93.95           C  
ATOM   1970  C   GLN A 256      47.233 -52.855  14.741  1.00 93.95           C  
ATOM   1971  O   GLN A 256      47.839 -53.816  14.261  1.00 93.95           O  
ATOM   1972  CB  GLN A 256      46.751 -52.751  17.196  1.00 93.95           C  
ATOM   1973  CG  GLN A 256      47.313 -52.525  18.593  1.00 93.95           C  
ATOM   1974  CD  GLN A 256      46.416 -53.083  19.684  1.00 93.95           C  
ATOM   1975  NE2 GLN A 256      46.923 -53.110  20.912  1.00 93.95           N  
ATOM   1976  OE1 GLN A 256      45.277 -53.484  19.424  1.00 93.95           O  
ATOM   1977  N   LEU A 257      46.265 -52.287  14.154  1.00 94.43           N  
ATOM   1978  CA  LEU A 257      45.755 -52.756  12.870  1.00 94.43           C  
ATOM   1979  C   LEU A 257      46.806 -52.599  11.778  1.00 94.43           C  
ATOM   1980  O   LEU A 257      46.960 -53.477  10.926  1.00 94.43           O  
ATOM   1981  CB  LEU A 257      44.484 -51.993  12.487  1.00 94.43           C  
ATOM   1982  CG  LEU A 257      43.233 -52.301  13.311  1.00 94.43           C  
ATOM   1983  CD1 LEU A 257      42.122 -51.311  12.979  1.00 94.43           C  
ATOM   1984  CD2 LEU A 257      42.771 -53.734  13.068  1.00 94.43           C  
ATOM   1985  N   GLU A 258      47.568 -51.454  11.906  1.00 95.14           N  
ATOM   1986  CA  GLU A 258      48.614 -51.221  10.915  1.00 95.14           C  
ATOM   1987  C   GLU A 258      49.749 -52.230  11.062  1.00 95.14           C  
ATOM   1988  O   GLU A 258      50.280 -52.724  10.066  1.00 95.14           O  
ATOM   1989  CB  GLU A 258      49.159 -49.795  11.034  1.00 95.14           C  
ATOM   1990  CG  GLU A 258      50.200 -49.444   9.980  1.00 95.14           C  
ATOM   1991  CD  GLU A 258      49.631 -49.389   8.572  1.00 95.14           C  
ATOM   1992  OE1 GLU A 258      50.417 -49.420   7.598  1.00 95.14           O  
ATOM   1993  OE2 GLU A 258      48.388 -49.312   8.440  1.00 95.14           O1-
ATOM   1994  N   VAL A 259      50.139 -52.515  12.244  1.00 96.73           N  
ATOM   1995  CA  VAL A 259      51.184 -53.500  12.504  1.00 96.73           C  
ATOM   1996  C   VAL A 259      50.776 -54.851  11.921  1.00 96.73           C  
ATOM   1997  O   VAL A 259      51.563 -55.498  11.225  1.00 96.73           O  
ATOM   1998  CB  VAL A 259      51.472 -53.637  14.015  1.00 96.73           C  
ATOM   1999  CG1 VAL A 259      52.337 -54.866  14.291  1.00 96.73           C  
ATOM   2000  CG2 VAL A 259      52.149 -52.375  14.545  1.00 96.73           C  
ATOM   2001  N   VAL A 260      49.600 -55.233  12.185  1.00 97.22           N  
ATOM   2002  CA  VAL A 260      49.092 -56.507  11.686  1.00 97.22           C  
ATOM   2003  C   VAL A 260      49.029 -56.476  10.161  1.00 97.22           C  
ATOM   2004  O   VAL A 260      49.423 -57.438   9.497  1.00 97.22           O  
ATOM   2005  CB  VAL A 260      47.700 -56.830  12.271  1.00 97.22           C  
ATOM   2006  CG1 VAL A 260      47.119 -58.085  11.621  1.00 97.22           C  
ATOM   2007  CG2 VAL A 260      47.784 -57.000  13.787  1.00 97.22           C  
ATOM   2008  N   ARG A 261      48.496 -55.347   9.657  1.00 97.19           N  
ATOM   2009  CA  ARG A 261      48.428 -55.199   8.207  1.00 97.19           C  
ATOM   2010  C   ARG A 261      49.798 -55.405   7.571  1.00 97.19           C  
ATOM   2011  O   ARG A 261      49.931 -56.157   6.602  1.00 97.19           O  
ATOM   2012  CB  ARG A 261      47.879 -53.820   7.833  1.00 97.19           C  
ATOM   2013  CG  ARG A 261      47.716 -53.608   6.337  1.00 97.19           C  
ATOM   2014  CD  ARG A 261      47.517 -52.138   5.993  1.00 97.19           C  
ATOM   2015  NE  ARG A 261      48.735 -51.364   6.218  1.00 97.19           N  
ATOM   2016  CZ  ARG A 261      49.688 -51.170   5.311  1.00 97.19           C  
ATOM   2017  NH1 ARG A 261      49.583 -51.693   4.094  1.00 97.19           N1+
ATOM   2018  NH2 ARG A 261      50.754 -50.448   5.621  1.00 97.19           N  
ATOM   2019  N   LEU A 262      50.887 -54.758   8.091  1.00 97.12           N  
ATOM   2020  CA  LEU A 262      52.243 -54.851   7.558  1.00 97.12           C  
ATOM   2021  C   LEU A 262      52.765 -56.280   7.647  1.00 97.12           C  
ATOM   2022  O   LEU A 262      53.389 -56.777   6.707  1.00 97.12           O  
ATOM   2023  CB  LEU A 262      53.181 -53.904   8.313  1.00 97.12           C  
ATOM   2024  CG  LEU A 262      52.987 -52.410   8.057  1.00 97.12           C  
ATOM   2025  CD1 LEU A 262      53.798 -51.591   9.056  1.00 97.12           C  
ATOM   2026  CD2 LEU A 262      53.378 -52.057   6.626  1.00 97.12           C  
ATOM   2027  N   ALA A 263      52.531 -56.921   8.724  1.00 97.28           N  
ATOM   2028  CA  ALA A 263      52.958 -58.309   8.891  1.00 97.28           C  
ATOM   2029  C   ALA A 263      52.314 -59.211   7.843  1.00 97.28           C  
ATOM   2030  O   ALA A 263      52.988 -60.047   7.236  1.00 97.28           O  
ATOM   2031  CB  ALA A 263      52.621 -58.803  10.295  1.00 97.28           C  
ATOM   2032  N   LEU A 264      51.026 -59.052   7.667  1.00 97.50           N  
ATOM   2033  CA  LEU A 264      50.307 -59.860   6.688  1.00 97.50           C  
ATOM   2034  C   LEU A 264      50.792 -59.559   5.274  1.00 97.50           C  
ATOM   2035  O   LEU A 264      50.859 -60.458   4.431  1.00 97.50           O  
ATOM   2036  CB  LEU A 264      48.800 -59.609   6.787  1.00 97.50           C  
ATOM   2037  CG  LEU A 264      48.114 -60.102   8.062  1.00 97.50           C  
ATOM   2038  CD1 LEU A 264      46.631 -59.743   8.038  1.00 97.50           C  
ATOM   2039  CD2 LEU A 264      48.302 -61.606   8.224  1.00 97.50           C  
ATOM   2040  N   GLU A 265      51.103 -58.300   5.015  1.00 96.24           N  
ATOM   2041  CA  GLU A 265      51.663 -57.935   3.718  1.00 96.24           C  
ATOM   2042  C   GLU A 265      52.965 -58.683   3.448  1.00 96.24           C  
ATOM   2043  O   GLU A 265      53.196 -59.155   2.332  1.00 96.24           O  
ATOM   2044  CB  GLU A 265      51.899 -56.424   3.639  1.00 96.24           C  
ATOM   2045  CG  GLU A 265      52.271 -55.930   2.248  1.00 96.24           C  
ATOM   2046  CD  GLU A 265      52.358 -54.415   2.153  1.00 96.24           C  
ATOM   2047  OE1 GLU A 265      52.704 -53.894   1.068  1.00 96.24           O  
ATOM   2048  OE2 GLU A 265      52.080 -53.744   3.171  1.00 96.24           O1-
ATOM   2049  N   ILE A 266      53.773 -58.759   4.453  1.00 96.15           N  
ATOM   2050  CA  ILE A 266      55.040 -59.473   4.338  1.00 96.15           C  
ATOM   2051  C   ILE A 266      54.777 -60.947   4.034  1.00 96.15           C  
ATOM   2052  O   ILE A 266      55.417 -61.528   3.155  1.00 96.15           O  
ATOM   2053  CB  ILE A 266      55.885 -59.334   5.625  1.00 96.15           C  
ATOM   2054  CG1 ILE A 266      56.370 -57.890   5.791  1.00 96.15           C  
ATOM   2055  CG2 ILE A 266      57.065 -60.309   5.603  1.00 96.15           C  
ATOM   2056  CD1 ILE A 266      57.043 -57.613   7.129  1.00 96.15           C  
ATOM   2057  N   VAL A 267      53.860 -61.494   4.715  1.00 96.54           N  
ATOM   2058  CA  VAL A 267      53.515 -62.896   4.502  1.00 96.54           C  
ATOM   2059  C   VAL A 267      53.051 -63.101   3.062  1.00 96.54           C  
ATOM   2060  O   VAL A 267      53.449 -64.066   2.406  1.00 96.54           O  
ATOM   2061  CB  VAL A 267      52.422 -63.367   5.486  1.00 96.54           C  
ATOM   2062  CG1 VAL A 267      51.979 -64.792   5.159  1.00 96.54           C  
ATOM   2063  CG2 VAL A 267      52.926 -63.279   6.926  1.00 96.54           C  
ATOM   2064  N   GLN A 268      52.320 -62.218   2.564  1.00 94.36           N  
ATOM   2065  CA  GLN A 268      51.812 -62.301   1.198  1.00 94.36           C  
ATOM   2066  C   GLN A 268      52.947 -62.204   0.182  1.00 94.36           C  
ATOM   2067  O   GLN A 268      52.947 -62.911  -0.827  1.00 94.36           O  
ATOM   2068  CB  GLN A 268      50.781 -61.201   0.940  1.00 94.36           C  
ATOM   2069  CG  GLN A 268      50.111 -61.293  -0.423  1.00 94.36           C  
ATOM   2070  CD  GLN A 268      49.090 -60.195  -0.651  1.00 94.36           C  
ATOM   2071  NE2 GLN A 268      48.134 -60.448  -1.539  1.00 94.36           N  
ATOM   2072  OE1 GLN A 268      49.159 -59.128  -0.034  1.00 94.36           O  
ATOM   2073  N   LEU A 269      53.844 -61.362   0.437  1.00 92.30           N  
ATOM   2074  CA  LEU A 269      54.923 -61.098  -0.508  1.00 92.30           C  
ATOM   2075  C   LEU A 269      55.958 -62.218  -0.479  1.00 92.30           C  
ATOM   2076  O   LEU A 269      56.573 -62.528  -1.502  1.00 92.30           O  
ATOM   2077  CB  LEU A 269      55.596 -59.759  -0.194  1.00 92.30           C  
ATOM   2078  CG  LEU A 269      54.779 -58.502  -0.499  1.00 92.30           C  
ATOM   2079  CD1 LEU A 269      55.478 -57.267   0.059  1.00 92.30           C  
ATOM   2080  CD2 LEU A 269      54.552 -58.363  -2.001  1.00 92.30           C  
ATOM   2081  N   ALA A 270      56.044 -62.815   0.710  1.00 91.64           N  
ATOM   2082  CA  ALA A 270      57.056 -63.856   0.866  1.00 91.64           C  
ATOM   2083  C   ALA A 270      56.503 -65.048   1.640  1.00 91.64           C  
ATOM   2084  O   ALA A 270      56.956 -65.341   2.749  1.00 91.64           O  
ATOM   2085  CB  ALA A 270      58.291 -63.296   1.568  1.00 91.64           C  
ATOM   2086  N   PRO A 271      55.587 -65.863   1.092  1.00 86.28           N  
ATOM   2087  CA  PRO A 271      54.800 -66.898   1.767  1.00 86.28           C  
ATOM   2088  C   PRO A 271      55.632 -68.123   2.140  1.00 86.28           C  
ATOM   2089  O   PRO A 271      55.273 -68.861   3.060  1.00 86.28           O  
ATOM   2090  CB  PRO A 271      53.731 -67.259   0.733  1.00 86.28           C  
ATOM   2091  CG  PRO A 271      54.294 -66.803  -0.574  1.00 86.28           C  
ATOM   2092  CD  PRO A 271      55.225 -65.652  -0.318  1.00 86.28           C  
ATOM   2093  N   ASP A 272      56.863 -68.275   1.767  1.00 82.12           N  
ATOM   2094  CA  ASP A 272      57.651 -69.480   2.002  1.00 82.12           C  
ATOM   2095  C   ASP A 272      58.965 -69.149   2.707  1.00 82.12           C  
ATOM   2096  O   ASP A 272      59.914 -69.934   2.663  1.00 82.12           O  
ATOM   2097  CB  ASP A 272      57.930 -70.206   0.685  1.00 82.12           C  
ATOM   2098  CG  ASP A 272      56.670 -70.723   0.014  1.00 82.12           C  
ATOM   2099  OD1 ASP A 272      55.786 -71.268   0.711  1.00 82.12           O  
ATOM   2100  OD2 ASP A 272      56.559 -70.587  -1.224  1.00 82.12           O1-
ATOM   2101  N   THR A 273      58.940 -68.078   3.498  1.00 81.21           N  
ATOM   2102  CA  THR A 273      60.221 -67.661   4.061  1.00 81.21           C  
ATOM   2103  C   THR A 273      60.153 -67.620   5.585  1.00 81.21           C  
ATOM   2104  O   THR A 273      59.065 -67.575   6.162  1.00 81.21           O  
ATOM   2105  CB  THR A 273      60.643 -66.280   3.526  1.00 81.21           C  
ATOM   2106  CG2 THR A 273      60.711 -66.278   2.002  1.00 81.21           C  
ATOM   2107  OG1 THR A 273      59.689 -65.297   3.951  1.00 81.21           O  
ATOM   2108  N   ARG A 274      61.289 -67.832   6.265  1.00 90.00           N  
ATOM   2109  CA  ARG A 274      61.500 -67.602   7.690  1.00 90.00           C  
ATOM   2110  C   ARG A 274      61.067 -66.195   8.088  1.00 90.00           C  
ATOM   2111  O   ARG A 274      60.548 -65.987   9.187  1.00 90.00           O  
ATOM   2112  CB  ARG A 274      62.970 -67.821   8.058  1.00 90.00           C  
ATOM   2113  CG  ARG A 274      63.397 -69.280   8.046  1.00 90.00           C  
ATOM   2114  CD  ARG A 274      64.830 -69.452   8.529  1.00 90.00           C  
ATOM   2115  NE  ARG A 274      65.280 -70.835   8.398  1.00 90.00           N  
ATOM   2116  CZ  ARG A 274      66.498 -71.269   8.715  1.00 90.00           C  
ATOM   2117  NH1 ARG A 274      67.414 -70.433   9.188  1.00 90.00           N1+
ATOM   2118  NH2 ARG A 274      66.801 -72.548   8.556  1.00 90.00           N  
ATOM   2119  N   LEU A 275      61.075 -65.397   7.228  1.00 90.42           N  
ATOM   2120  CA  LEU A 275      60.728 -63.994   7.426  1.00 90.42           C  
ATOM   2121  C   LEU A 275      59.233 -63.834   7.678  1.00 90.42           C  
ATOM   2122  O   LEU A 275      58.825 -63.062   8.550  1.00 90.42           O  
ATOM   2123  CB  LEU A 275      61.145 -63.161   6.212  1.00 90.42           C  
ATOM   2124  CG  LEU A 275      60.898 -61.655   6.305  1.00 90.42           C  
ATOM   2125  CD1 LEU A 275      61.712 -61.054   7.446  1.00 90.42           C  
ATOM   2126  CD2 LEU A 275      61.236 -60.974   4.983  1.00 90.42           C  
ATOM   2127  N   ALA A 276      58.413 -64.517   6.967  1.00 93.05           N  
ATOM   2128  CA  ALA A 276      56.963 -64.485   7.136  1.00 93.05           C  
ATOM   2129  C   ALA A 276      56.566 -64.908   8.547  1.00 93.05           C  
ATOM   2130  O   ALA A 276      55.766 -64.235   9.202  1.00 93.05           O  
ATOM   2131  CB  ALA A 276      56.287 -65.384   6.104  1.00 93.05           C  
ATOM   2132  N   ARG A 277      57.166 -65.880   9.022  1.00 93.74           N  
ATOM   2133  CA  ARG A 277      56.871 -66.385  10.359  1.00 93.74           C  
ATOM   2134  C   ARG A 277      57.330 -65.402  11.430  1.00 93.74           C  
ATOM   2135  O   ARG A 277      56.615 -65.158  12.405  1.00 93.74           O  
ATOM   2136  CB  ARG A 277      57.535 -67.746  10.579  1.00 93.74           C  
ATOM   2137  CG  ARG A 277      56.926 -68.869   9.754  1.00 93.74           C  
ATOM   2138  CD  ARG A 277      57.590 -70.208  10.047  1.00 93.74           C  
ATOM   2139  NE  ARG A 277      57.171 -71.236   9.099  1.00 93.74           N  
ATOM   2140  CZ  ARG A 277      56.803 -72.469   9.432  1.00 93.74           C  
ATOM   2141  NH1 ARG A 277      56.795 -72.855  10.704  1.00 93.74           N1+
ATOM   2142  NH2 ARG A 277      56.440 -73.325   8.489  1.00 93.74           N  
ATOM   2143  N   ALA A 278      58.561 -64.909  11.252  1.00 94.39           N  
ATOM   2144  CA  ALA A 278      59.095 -63.928  12.195  1.00 94.39           C  
ATOM   2145  C   ALA A 278      58.201 -62.694  12.267  1.00 94.39           C  
ATOM   2146  O   ALA A 278      57.949 -62.165  13.353  1.00 94.39           O  
ATOM   2147  CB  ALA A 278      60.515 -63.530  11.801  1.00 94.39           C  
ATOM   2148  N   ALA A 279      57.722 -62.302  11.097  1.00 95.53           N  
ATOM   2149  CA  ALA A 279      56.846 -61.135  11.050  1.00 95.53           C  
ATOM   2150  C   ALA A 279      55.557 -61.385  11.829  1.00 95.53           C  
ATOM   2151  O   ALA A 279      55.109 -60.525  12.591  1.00 95.53           O  
ATOM   2152  CB  ALA A 279      56.527 -60.767   9.604  1.00 95.53           C  
ATOM   2153  N   LEU A 280      54.966 -62.505  11.657  1.00 96.05           N  
ATOM   2154  CA  LEU A 280      53.733 -62.841  12.361  1.00 96.05           C  
ATOM   2155  C   LEU A 280      53.967 -62.903  13.867  1.00 96.05           C  
ATOM   2156  O   LEU A 280      53.153 -62.403  14.646  1.00 96.05           O  
ATOM   2157  CB  LEU A 280      53.181 -64.180  11.863  1.00 96.05           C  
ATOM   2158  CG  LEU A 280      52.579 -64.184  10.457  1.00 96.05           C  
ATOM   2159  CD1 LEU A 280      52.106 -65.586  10.087  1.00 96.05           C  
ATOM   2160  CD2 LEU A 280      51.432 -63.184  10.363  1.00 96.05           C  
ATOM   2161  N   LYS A 281      55.078 -63.525  14.240  1.00 95.73           N  
ATOM   2162  CA  LYS A 281      55.432 -63.630  15.653  1.00 95.73           C  
ATOM   2163  C   LYS A 281      55.633 -62.251  16.273  1.00 95.73           C  
ATOM   2164  O   LYS A 281      55.133 -61.976  17.366  1.00 95.73           O  
ATOM   2165  CB  LYS A 281      56.696 -64.473  15.829  1.00 95.73           C  
ATOM   2166  CG  LYS A 281      57.036 -64.784  17.278  1.00 95.73           C  
ATOM   2167  CD  LYS A 281      58.253 -65.694  17.384  1.00 95.73           C  
ATOM   2168  CE  LYS A 281      58.616 -65.978  18.835  1.00 95.73           C  
ATOM   2169  NZ  LYS A 281      59.809 -66.870  18.944  1.00 95.73           N1+
ATOM   2170  N   LEU A 282      56.368 -61.511  15.596  1.00 95.05           N  
ATOM   2171  CA  LEU A 282      56.628 -60.150  16.050  1.00 95.05           C  
ATOM   2172  C   LEU A 282      55.328 -59.366  16.191  1.00 95.05           C  
ATOM   2173  O   LEU A 282      55.113 -58.687  17.199  1.00 95.05           O  
ATOM   2174  CB  LEU A 282      57.568 -59.430  15.079  1.00 95.05           C  
ATOM   2175  CG  LEU A 282      58.015 -58.024  15.482  1.00 95.05           C  
ATOM   2176  CD1 LEU A 282      58.766 -58.068  16.809  1.00 95.05           C  
ATOM   2177  CD2 LEU A 282      58.880 -57.404  14.392  1.00 95.05           C  
ATOM   2178  N   ALA A 283      54.460 -59.403  15.257  1.00 95.64           N  
ATOM   2179  CA  ALA A 283      53.173 -58.712  15.281  1.00 95.64           C  
ATOM   2180  C   ALA A 283      52.294 -59.230  16.416  1.00 95.64           C  
ATOM   2181  O   ALA A 283      51.642 -58.446  17.111  1.00 95.64           O  
ATOM   2182  CB  ALA A 283      52.458 -58.871  13.942  1.00 95.64           C  
ATOM   2183  N   LYS A 284      52.291 -60.498  16.559  1.00 95.27           N  
ATOM   2184  CA  LYS A 284      51.493 -61.105  17.620  1.00 95.27           C  
ATOM   2185  C   LYS A 284      51.929 -60.600  18.992  1.00 95.27           C  
ATOM   2186  O   LYS A 284      51.089 -60.260  19.829  1.00 95.27           O  
ATOM   2187  CB  LYS A 284      51.597 -62.631  17.565  1.00 95.27           C  
ATOM   2188  CG  LYS A 284      50.656 -63.350  18.520  1.00 95.27           C  
ATOM   2189  CD  LYS A 284      50.759 -64.863  18.371  1.00 95.27           C  
ATOM   2190  CE  LYS A 284      49.845 -65.584  19.352  1.00 95.27           C  
ATOM   2191  NZ  LYS A 284      49.936 -67.068  19.206  1.00 95.27           N1+
ATOM   2192  N   GLU A 285      53.157 -60.526  19.233  1.00 93.99           N  
ATOM   2193  CA  GLU A 285      53.696 -60.049  20.504  1.00 93.99           C  
ATOM   2194  C   GLU A 285      53.402 -58.565  20.706  1.00 93.99           C  
ATOM   2195  O   GLU A 285      53.064 -58.138  21.811  1.00 93.99           O  
ATOM   2196  CB  GLU A 285      55.204 -60.303  20.579  1.00 93.99           C  
ATOM   2197  CG  GLU A 285      55.573 -61.769  20.756  1.00 93.99           C  
ATOM   2198  CD  GLU A 285      57.073 -62.007  20.807  1.00 93.99           C  
ATOM   2199  OE1 GLU A 285      57.498 -63.175  20.962  1.00 93.99           O  
ATOM   2200  OE2 GLU A 285      57.832 -61.018  20.692  1.00 93.99           O1-
ATOM   2201  N   ALA A 286      53.480 -57.910  19.617  1.00 92.07           N  
ATOM   2202  CA  ALA A 286      53.264 -56.466  19.677  1.00 92.07           C  
ATOM   2203  C   ALA A 286      51.805 -56.141  19.984  1.00 92.07           C  
ATOM   2204  O   ALA A 286      51.516 -55.218  20.748  1.00 92.07           O  
ATOM   2205  CB  ALA A 286      53.688 -55.810  18.365  1.00 92.07           C  
ATOM   2206  N   VAL A 287      50.891 -56.852  19.428  1.00 91.58           N  
ATOM   2207  CA  VAL A 287      49.462 -56.602  19.592  1.00 91.58           C  
ATOM   2208  C   VAL A 287      49.041 -56.935  21.022  1.00 91.58           C  
ATOM   2209  O   VAL A 287      48.077 -56.365  21.541  1.00 91.58           O  
ATOM   2210  CB  VAL A 287      48.624 -57.421  18.585  1.00 91.58           C  
ATOM   2211  CG1 VAL A 287      47.134 -57.294  18.895  1.00 91.58           C  
ATOM   2212  CG2 VAL A 287      48.916 -56.967  17.156  1.00 91.58           C  
ATOM   2213  N   LYS A 288      49.775 -57.780  21.695  1.00 89.40           N  
ATOM   2214  CA  LYS A 288      49.486 -58.146  23.078  1.00 89.40           C  
ATOM   2215  C   LYS A 288      50.106 -57.149  24.053  1.00 89.40           C  
ATOM   2216  O   LYS A 288      49.704 -57.078  25.216  1.00 89.40           O  
ATOM   2217  CB  LYS A 288      49.997 -59.557  23.377  1.00 89.40           C  
ATOM   2218  CG  LYS A 288      49.184 -60.662  22.721  1.00 89.40           C  
ATOM   2219  CD  LYS A 288      49.699 -62.042  23.110  1.00 89.40           C  
ATOM   2220  CE  LYS A 288      48.904 -63.148  22.429  1.00 89.40           C  
ATOM   2221  NZ  LYS A 288      49.432 -64.502  22.776  1.00 89.40           N1+
ATOM   2222  N   SER A 289      50.982 -56.346  23.573  1.00 85.84           N  
ATOM   2223  CA  SER A 289      51.697 -55.401  24.426  1.00 85.84           C  
ATOM   2224  C   SER A 289      50.903 -54.113  24.609  1.00 85.84           C  
ATOM   2225  O   SER A 289      50.205 -53.671  23.694  1.00 85.84           O  
ATOM   2226  CB  SER A 289      53.073 -55.084  23.839  1.00 85.84           C  
ATOM   2227  OG  SER A 289      53.709 -54.055  24.576  1.00 85.84           O  
ATOM   2228  N   THR A 290      50.789 -53.579  25.766  1.00 84.59           N  
ATOM   2229  CA  THR A 290      50.129 -52.305  26.027  1.00 84.59           C  
ATOM   2230  C   THR A 290      51.103 -51.144  25.847  1.00 84.59           C  
ATOM   2231  O   THR A 290      50.707 -49.979  25.915  1.00 84.59           O  
ATOM   2232  CB  THR A 290      49.537 -52.264  27.449  1.00 84.59           C  
ATOM   2233  CG2 THR A 290      48.409 -53.280  27.603  1.00 84.59           C  
ATOM   2234  OG1 THR A 290      50.567 -52.562  28.398  1.00 84.59           O  
ATOM   2235  N   ASP A 291      52.295 -51.479  25.462  1.00 91.30           N  
ATOM   2236  CA  ASP A 291      53.340 -50.471  25.312  1.00 91.30           C  
ATOM   2237  C   ASP A 291      53.303 -49.842  23.922  1.00 91.30           C  
ATOM   2238  O   ASP A 291      53.720 -50.463  22.943  1.00 91.30           O  
ATOM   2239  CB  ASP A 291      54.718 -51.083  25.576  1.00 91.30           C  
ATOM   2240  CG  ASP A 291      55.830 -50.050  25.608  1.00 91.30           C  
ATOM   2241  OD1 ASP A 291      55.588 -48.881  25.237  1.00 91.30           O  
ATOM   2242  OD2 ASP A 291      56.959 -50.408  26.005  1.00 91.30           O1-
ATOM   2243  N   GLN A 292      52.920 -48.564  23.825  1.00 88.33           N  
ATOM   2244  CA  GLN A 292      52.765 -47.847  22.564  1.00 88.33           C  
ATOM   2245  C   GLN A 292      54.114 -47.626  21.887  1.00 88.33           C  
ATOM   2246  O   GLN A 292      54.207 -47.636  20.657  1.00 88.33           O  
ATOM   2247  CB  GLN A 292      52.066 -46.505  22.792  1.00 88.33           C  
ATOM   2248  CG  GLN A 292      50.575 -46.629  23.079  1.00 88.33           C  
ATOM   2249  CD  GLN A 292      49.804 -47.240  21.923  1.00 88.33           C  
ATOM   2250  NE2 GLN A 292      48.681 -47.879  22.233  1.00 88.33           N  
ATOM   2251  OE1 GLN A 292      50.214 -47.136  20.763  1.00 88.33           O  
ATOM   2252  N   GLU A 293      55.153 -47.487  22.583  1.00 89.17           N  
ATOM   2253  CA  GLU A 293      56.487 -47.301  22.021  1.00 89.17           C  
ATOM   2254  C   GLU A 293      56.978 -48.569  21.331  1.00 89.17           C  
ATOM   2255  O   GLU A 293      57.581 -48.505  20.257  1.00 89.17           O  
ATOM   2256  CB  GLU A 293      57.477 -46.878  23.110  1.00 89.17           C  
ATOM   2257  CG  GLU A 293      58.793 -46.339  22.570  1.00 89.17           C  
ATOM   2258  CD  GLU A 293      59.692 -45.758  23.650  1.00 89.17           C  
ATOM   2259  OE1 GLU A 293      60.823 -45.325  23.331  1.00 89.17           O  
ATOM   2260  OE2 GLU A 293      59.263 -45.738  24.825  1.00 89.17           O1-
ATOM   2261  N   GLU A 294      56.731 -49.621  21.977  1.00 89.70           N  
ATOM   2262  CA  GLU A 294      57.063 -50.908  21.372  1.00 89.70           C  
ATOM   2263  C   GLU A 294      56.282 -51.126  20.078  1.00 89.70           C  
ATOM   2264  O   GLU A 294      56.839 -51.596  19.084  1.00 89.70           O  
ATOM   2265  CB  GLU A 294      56.787 -52.050  22.353  1.00 89.70           C  
ATOM   2266  CG  GLU A 294      57.263 -53.410  21.862  1.00 89.70           C  
ATOM   2267  CD  GLU A 294      57.051 -54.522  22.877  1.00 89.70           C  
ATOM   2268  OE1 GLU A 294      57.375 -55.692  22.571  1.00 89.70           O  
ATOM   2269  OE2 GLU A 294      56.557 -54.221  23.986  1.00 89.70           O1-
ATOM   2270  N   LEU A 295      55.037 -50.835  20.052  1.00 91.05           N  
ATOM   2271  CA  LEU A 295      54.185 -50.939  18.872  1.00 91.05           C  
ATOM   2272  C   LEU A 295      54.723 -50.077  17.735  1.00 91.05           C  
ATOM   2273  O   LEU A 295      54.780 -50.522  16.586  1.00 91.05           O  
ATOM   2274  CB  LEU A 295      52.750 -50.523  19.207  1.00 91.05           C  
ATOM   2275  CG  LEU A 295      51.688 -50.841  18.154  1.00 91.05           C  
ATOM   2276  CD1 LEU A 295      51.562 -52.349  17.968  1.00 91.05           C  
ATOM   2277  CD2 LEU A 295      50.346 -50.232  18.547  1.00 91.05           C  
ATOM   2278  N   LYS A 296      55.255 -48.889  18.076  1.00 90.72           N  
ATOM   2279  CA  LYS A 296      55.821 -47.983  17.080  1.00 90.72           C  
ATOM   2280  C   LYS A 296      57.106 -48.553  16.486  1.00 90.72           C  
ATOM   2281  O   LYS A 296      57.334 -48.456  15.279  1.00 90.72           O  
ATOM   2282  CB  LYS A 296      56.092 -46.610  17.696  1.00 90.72           C  
ATOM   2283  CG  LYS A 296      54.838 -45.794  17.967  1.00 90.72           C  
ATOM   2284  CD  LYS A 296      55.173 -44.424  18.543  1.00 90.72           C  
ATOM   2285  CE  LYS A 296      53.917 -43.640  18.896  1.00 90.72           C  
ATOM   2286  NZ  LYS A 296      54.243 -42.319  19.509  1.00 90.72           N1+
ATOM   2287  N   LYS A 297      57.810 -49.161  17.344  1.00 90.18           N  
ATOM   2288  CA  LYS A 297      59.068 -49.746  16.886  1.00 90.18           C  
ATOM   2289  C   LYS A 297      58.818 -50.926  15.953  1.00 90.18           C  
ATOM   2290  O   LYS A 297      59.436 -51.029  14.891  1.00 90.18           O  
ATOM   2291  CB  LYS A 297      59.919 -50.189  18.077  1.00 90.18           C  
ATOM   2292  CG  LYS A 297      60.554 -49.039  18.846  1.00 90.18           C  
ATOM   2293  CD  LYS A 297      61.451 -49.545  19.968  1.00 90.18           C  
ATOM   2294  CE  LYS A 297      61.996 -48.399  20.810  1.00 90.18           C  
ATOM   2295  NZ  LYS A 297      62.820 -48.895  21.952  1.00 90.18           N1+
ATOM   2296  N   VAL A 298      57.974 -51.736  16.403  1.00 93.47           N  
ATOM   2297  CA  VAL A 298      57.642 -52.915  15.610  1.00 93.47           C  
ATOM   2298  C   VAL A 298      57.011 -52.487  14.287  1.00 93.47           C  
ATOM   2299  O   VAL A 298      57.338 -53.034  13.231  1.00 93.47           O  
ATOM   2300  CB  VAL A 298      56.688 -53.862  16.373  1.00 93.47           C  
ATOM   2301  CG1 VAL A 298      56.186 -54.977  15.457  1.00 93.47           C  
ATOM   2302  CG2 VAL A 298      57.386 -54.448  17.599  1.00 93.47           C  
ATOM   2303  N   LYS A 299      56.154 -51.597  14.310  1.00 93.42           N  
ATOM   2304  CA  LYS A 299      55.562 -51.055  13.091  1.00 93.42           C  
ATOM   2305  C   LYS A 299      56.639 -50.576  12.123  1.00 93.42           C  
ATOM   2306  O   LYS A 299      56.580 -50.869  10.927  1.00 93.42           O  
ATOM   2307  CB  LYS A 299      54.608 -49.906  13.422  1.00 93.42           C  
ATOM   2308  CG  LYS A 299      53.912 -49.309  12.207  1.00 93.42           C  
ATOM   2309  CD  LYS A 299      53.012 -48.144  12.597  1.00 93.42           C  
ATOM   2310  CE  LYS A 299      52.445 -47.442  11.370  1.00 93.42           C  
ATOM   2311  NZ  LYS A 299      51.625 -46.251  11.744  1.00 93.42           N1+
ATOM   2312  N   ALA A 300      57.615 -49.850  12.616  1.00 90.29           N  
ATOM   2313  CA  ALA A 300      58.697 -49.329  11.784  1.00 90.29           C  
ATOM   2314  C   ALA A 300      59.490 -50.465  11.143  1.00 90.29           C  
ATOM   2315  O   ALA A 300      59.808 -50.414   9.952  1.00 90.29           O  
ATOM   2316  CB  ALA A 300      59.622 -48.437  12.609  1.00 90.29           C  
ATOM   2317  N   ILE A 301      59.755 -51.428  11.959  1.00 91.60           N  
ATOM   2318  CA  ILE A 301      60.525 -52.569  11.476  1.00 91.60           C  
ATOM   2319  C   ILE A 301      59.753 -53.279  10.365  1.00 91.60           C  
ATOM   2320  O   ILE A 301      60.311 -53.578   9.307  1.00 91.60           O  
ATOM   2321  CB  ILE A 301      60.850 -53.556  12.619  1.00 91.60           C  
ATOM   2322  CG1 ILE A 301      61.843 -52.925  13.603  1.00 91.60           C  
ATOM   2323  CG2 ILE A 301      61.398 -54.872  12.056  1.00 91.60           C  
ATOM   2324  CD1 ILE A 301      62.059 -53.740  14.871  1.00 91.60           C  
ATOM   2325  N   LEU A 302      58.528 -53.555  10.616  1.00 94.72           N  
ATOM   2326  CA  LEU A 302      57.699 -54.251   9.638  1.00 94.72           C  
ATOM   2327  C   LEU A 302      57.519 -53.408   8.380  1.00 94.72           C  
ATOM   2328  O   LEU A 302      57.487 -53.942   7.270  1.00 94.72           O  
ATOM   2329  CB  LEU A 302      56.333 -54.591  10.239  1.00 94.72           C  
ATOM   2330  CG  LEU A 302      56.319 -55.670  11.323  1.00 94.72           C  
ATOM   2331  CD1 LEU A 302      54.910 -55.841  11.881  1.00 94.72           C  
ATOM   2332  CD2 LEU A 302      56.846 -56.990  10.772  1.00 94.72           C  
ATOM   2333  N   ARG A 303      57.384 -52.106   8.523  1.00 94.05           N  
ATOM   2334  CA  ARG A 303      57.274 -51.203   7.382  1.00 94.05           C  
ATOM   2335  C   ARG A 303      58.505 -51.299   6.487  1.00 94.05           C  
ATOM   2336  O   ARG A 303      58.383 -51.413   5.265  1.00 94.05           O  
ATOM   2337  CB  ARG A 303      57.079 -49.761   7.853  1.00 94.05           C  
ATOM   2338  CG  ARG A 303      56.896 -48.762   6.722  1.00 94.05           C  
ATOM   2339  CD  ARG A 303      56.685 -47.348   7.246  1.00 94.05           C  
ATOM   2340  NE  ARG A 303      56.330 -46.424   6.173  1.00 94.05           N  
ATOM   2341  CZ  ARG A 303      55.894 -45.180   6.357  1.00 94.05           C  
ATOM   2342  NH1 ARG A 303      55.749 -44.687   7.582  1.00 94.05           N1+
ATOM   2343  NH2 ARG A 303      55.599 -44.425   5.309  1.00 94.05           N  
ATOM   2344  N   VAL A 304      59.621 -51.257   7.095  1.00 91.41           N  
ATOM   2345  CA  VAL A 304      60.876 -51.345   6.355  1.00 91.41           C  
ATOM   2346  C   VAL A 304      60.969 -52.699   5.654  1.00 91.41           C  
ATOM   2347  O   VAL A 304      61.305 -52.771   4.469  1.00 91.41           O  
ATOM   2348  CB  VAL A 304      62.096 -51.139   7.280  1.00 91.41           C  
ATOM   2349  CG1 VAL A 304      63.395 -51.448   6.537  1.00 91.41           C  
ATOM   2350  CG2 VAL A 304      62.117 -49.712   7.826  1.00 91.41           C  
ATOM   2351  N   ALA A 305      60.727 -53.697   6.385  1.00 91.45           N  
ATOM   2352  CA  ALA A 305      60.788 -55.044   5.823  1.00 91.45           C  
ATOM   2353  C   ALA A 305      59.873 -55.174   4.610  1.00 91.45           C  
ATOM   2354  O   ALA A 305      60.268 -55.733   3.584  1.00 91.45           O  
ATOM   2355  CB  ALA A 305      60.415 -56.079   6.882  1.00 91.45           C  
ATOM   2356  N   SER A 306      58.662 -54.724   4.758  1.00 93.49           N  
ATOM   2357  CA  SER A 306      57.700 -54.780   3.662  1.00 93.49           C  
ATOM   2358  C   SER A 306      58.209 -54.023   2.440  1.00 93.49           C  
ATOM   2359  O   SER A 306      58.120 -54.518   1.315  1.00 93.49           O  
ATOM   2360  CB  SER A 306      56.352 -54.208   4.102  1.00 93.49           C  
ATOM   2361  OG  SER A 306      55.413 -54.260   3.041  1.00 93.49           O  
ATOM   2362  N   GLU A 307      58.723 -52.821   2.632  1.00 92.29           N  
ATOM   2363  CA  GLU A 307      59.247 -52.002   1.542  1.00 92.29           C  
ATOM   2364  C   GLU A 307      60.414 -52.695   0.843  1.00 92.29           C  
ATOM   2365  O   GLU A 307      60.523 -52.652  -0.384  1.00 92.29           O  
ATOM   2366  CB  GLU A 307      59.686 -50.631   2.063  1.00 92.29           C  
ATOM   2367  CG  GLU A 307      60.112 -49.665   0.967  1.00 92.29           C  
ATOM   2368  CD  GLU A 307      58.973 -49.268   0.041  1.00 92.29           C  
ATOM   2369  OE1 GLU A 307      59.243 -48.833  -1.102  1.00 92.29           O  
ATOM   2370  OE2 GLU A 307      57.802 -49.392   0.462  1.00 92.29           O1-
ATOM   2371  N   VAL A 308      61.281 -53.309   1.597  1.00 91.12           N  
ATOM   2372  CA  VAL A 308      62.412 -54.031   1.022  1.00 91.12           C  
ATOM   2373  C   VAL A 308      61.904 -55.144   0.108  1.00 91.12           C  
ATOM   2374  O   VAL A 308      62.396 -55.310  -1.010  1.00 91.12           O  
ATOM   2375  CB  VAL A 308      63.328 -54.617   2.120  1.00 91.12           C  
ATOM   2376  CG1 VAL A 308      64.345 -55.583   1.515  1.00 91.12           C  
ATOM   2377  CG2 VAL A 308      64.035 -53.498   2.880  1.00 91.12           C  
ATOM   2378  N   LEU A 309      60.932 -55.873   0.579  1.00 91.48           N  
ATOM   2379  CA  LEU A 309      60.391 -56.974  -0.209  1.00 91.48           C  
ATOM   2380  C   LEU A 309      59.758 -56.461  -1.498  1.00 91.48           C  
ATOM   2381  O   LEU A 309      59.897 -57.084  -2.553  1.00 91.48           O  
ATOM   2382  CB  LEU A 309      59.357 -57.758   0.603  1.00 91.48           C  
ATOM   2383  CG  LEU A 309      59.906 -58.652   1.717  1.00 91.48           C  
ATOM   2384  CD1 LEU A 309      58.761 -59.260   2.520  1.00 91.48           C  
ATOM   2385  CD2 LEU A 309      60.797 -59.744   1.136  1.00 91.48           C  
ATOM   2386  N   LYS A 310      59.075 -55.302  -1.421  1.00 92.08           N  
ATOM   2387  CA  LYS A 310      58.466 -54.713  -2.611  1.00 92.08           C  
ATOM   2388  C   LYS A 310      59.530 -54.300  -3.624  1.00 92.08           C  
ATOM   2389  O   LYS A 310      59.373 -54.531  -4.825  1.00 92.08           O  
ATOM   2390  CB  LYS A 310      57.606 -53.506  -2.233  1.00 92.08           C  
ATOM   2391  CG  LYS A 310      56.300 -53.870  -1.541  1.00 92.08           C  
ATOM   2392  CD  LYS A 310      55.495 -52.628  -1.179  1.00 92.08           C  
ATOM   2393  CE  LYS A 310      54.238 -52.985  -0.397  1.00 92.08           C  
ATOM   2394  NZ  LYS A 310      53.489 -51.765   0.032  1.00 92.08           N1+
ATOM   2395  N   LEU A 311      60.521 -53.707  -3.128  1.00 91.37           N  
ATOM   2396  CA  LEU A 311      61.611 -53.282  -3.998  1.00 91.37           C  
ATOM   2397  C   LEU A 311      62.310 -54.487  -4.620  1.00 91.37           C  
ATOM   2398  O   LEU A 311      62.708 -54.445  -5.786  1.00 91.37           O  
ATOM   2399  CB  LEU A 311      62.621 -52.436  -3.220  1.00 91.37           C  
ATOM   2400  CG  LEU A 311      62.170 -51.026  -2.833  1.00 91.37           C  
ATOM   2401  CD1 LEU A 311      63.195 -50.376  -1.911  1.00 91.37           C  
ATOM   2402  CD2 LEU A 311      61.948 -50.175  -4.079  1.00 91.37           C  
ATOM   2403  N   GLU A 312      62.417 -55.516  -3.857  1.00 88.66           N  
ATOM   2404  CA  GLU A 312      63.016 -56.739  -4.381  1.00 88.66           C  
ATOM   2405  C   GLU A 312      62.194 -57.308  -5.534  1.00 88.66           C  
ATOM   2406  O   GLU A 312      62.750 -57.756  -6.539  1.00 88.66           O  
ATOM   2407  CB  GLU A 312      63.161 -57.784  -3.272  1.00 88.66           C  
ATOM   2408  CG  GLU A 312      64.283 -57.486  -2.289  1.00 88.66           C  
ATOM   2409  CD  GLU A 312      64.452 -58.563  -1.227  1.00 88.66           C  
ATOM   2410  OE1 GLU A 312      65.410 -58.478  -0.425  1.00 88.66           O  
ATOM   2411  OE2 GLU A 312      63.622 -59.497  -1.200  1.00 88.66           O1-
ATOM   2412  N   GLU A 313      60.870 -57.291  -5.364  1.00 89.29           N  
ATOM   2413  CA  GLU A 313      59.984 -57.764  -6.423  1.00 89.29           C  
ATOM   2414  C   GLU A 313      60.114 -56.903  -7.676  1.00 89.29           C  
ATOM   2415  O   GLU A 313      60.139 -57.424  -8.794  1.00 89.29           O  
ATOM   2416  CB  GLU A 313      58.530 -57.775  -5.942  1.00 89.29           C  
ATOM   2417  CG  GLU A 313      57.571 -58.470  -6.898  1.00 89.29           C  
ATOM   2418  CD  GLU A 313      56.172 -58.639  -6.327  1.00 89.29           C  
ATOM   2419  OE1 GLU A 313      55.317 -59.269  -6.991  1.00 89.29           O  
ATOM   2420  OE2 GLU A 313      55.929 -58.137  -5.207  1.00 89.29           O1-
ATOM   2421  N   GLU A 314      60.165 -55.613  -7.431  1.00 89.68           N  
ATOM   2422  CA  GLU A 314      60.356 -54.695  -8.549  1.00 89.68           C  
ATOM   2423  C   GLU A 314      61.677 -54.964  -9.264  1.00 89.68           C  
ATOM   2424  O   GLU A 314      61.744 -54.925 -10.494  1.00 89.68           O  
ATOM   2425  CB  GLU A 314      60.305 -53.243  -8.069  1.00 89.68           C  
ATOM   2426  CG  GLU A 314      58.907 -52.766  -7.702  1.00 89.68           C  
ATOM   2427  CD  GLU A 314      58.872 -51.327  -7.212  1.00 89.68           C  
ATOM   2428  OE1 GLU A 314      57.804 -50.869  -6.746  1.00 89.68           O  
ATOM   2429  OE2 GLU A 314      59.923 -50.652  -7.295  1.00 89.68           O1-
ATOM   2430  N   ALA A 315      62.717 -55.219  -8.497  1.00 88.46           N  
ATOM   2431  CA  ALA A 315      64.032 -55.515  -9.061  1.00 88.46           C  
ATOM   2432  C   ALA A 315      63.999 -56.797  -9.887  1.00 88.46           C  
ATOM   2433  O   ALA A 315      64.618 -56.874 -10.950  1.00 88.46           O  
ATOM   2434  CB  ALA A 315      65.073 -55.628  -7.950  1.00 88.46           C  
ATOM   2435  N   LYS A 316      63.238 -57.789  -9.406  1.00 88.89           N  
ATOM   2436  CA  LYS A 316      63.110 -59.048 -10.136  1.00 88.89           C  
ATOM   2437  C   LYS A 316      62.423 -58.837 -11.481  1.00 88.89           C  
ATOM   2438  O   LYS A 316      62.853 -59.384 -12.498  1.00 88.89           O  
ATOM   2439  CB  LYS A 316      62.337 -60.073  -9.306  1.00 88.89           C  
ATOM   2440  CG  LYS A 316      63.158 -60.724  -8.203  1.00 88.89           C  
ATOM   2441  CD  LYS A 316      62.364 -61.802  -7.476  1.00 88.89           C  
ATOM   2442  CE  LYS A 316      63.155 -62.398  -6.320  1.00 88.89           C  
ATOM   2443  NZ  LYS A 316      62.368 -63.430  -5.583  1.00 88.89           N1+
ATOM   2444  N   LYS A 317      61.356 -58.014 -11.511  1.00 89.99           N  
ATOM   2445  CA  LYS A 317      60.632 -57.706 -12.740  1.00 89.99           C  
ATOM   2446  C   LYS A 317      61.524 -56.963 -13.732  1.00 89.99           C  
ATOM   2447  O   LYS A 317      61.482 -57.233 -14.934  1.00 89.99           O  
ATOM   2448  CB  LYS A 317      59.384 -56.877 -12.436  1.00 89.99           C  
ATOM   2449  CG  LYS A 317      58.269 -57.663 -11.760  1.00 89.99           C  
ATOM   2450  CD  LYS A 317      57.037 -56.798 -11.525  1.00 89.99           C  
ATOM   2451  CE  LYS A 317      55.948 -57.562 -10.785  1.00 89.99           C  
ATOM   2452  NZ  LYS A 317      54.753 -56.706 -10.521  1.00 89.99           N1+
ATOM   2453  N   SER A 318      62.241 -56.069 -13.188  1.00 88.02           N  
ATOM   2454  CA  SER A 318      63.159 -55.310 -14.033  1.00 88.02           C  
ATOM   2455  C   SER A 318      64.210 -56.219 -14.661  1.00 88.02           C  
ATOM   2456  O   SER A 318      64.569 -56.048 -15.827  1.00 88.02           O  
ATOM   2457  CB  SER A 318      63.843 -54.207 -13.224  1.00 88.02           C  
ATOM   2458  OG  SER A 318      62.906 -53.226 -12.819  1.00 88.02           O  
ATOM   2459  N   GLN A 319      64.650 -57.160 -13.907  1.00 87.80           N  
ATOM   2460  CA  GLN A 319      65.622 -58.122 -14.414  1.00 87.80           C  
ATOM   2461  C   GLN A 319      65.027 -58.966 -15.539  1.00 87.80           C  
ATOM   2462  O   GLN A 319      65.696 -59.239 -16.538  1.00 87.80           O  
ATOM   2463  CB  GLN A 319      66.122 -59.026 -13.286  1.00 87.80           C  
ATOM   2464  CG  GLN A 319      67.301 -59.906 -13.680  1.00 87.80           C  
ATOM   2465  CD  GLN A 319      67.866 -60.688 -12.509  1.00 87.80           C  
ATOM   2466  NE2 GLN A 319      68.967 -61.395 -12.745  1.00 87.80           N  
ATOM   2467  OE1 GLN A 319      67.319 -60.657 -11.403  1.00 87.80           O  
ATOM   2468  N   GLU A 320      63.805 -59.337 -15.363  1.00 90.52           N  
ATOM   2469  CA  GLU A 320      63.107 -60.091 -16.401  1.00 90.52           C  
ATOM   2470  C   GLU A 320      62.956 -59.265 -17.675  1.00 90.52           C  
ATOM   2471  O   GLU A 320      63.124 -59.784 -18.781  1.00 90.52           O  
ATOM   2472  CB  GLU A 320      61.733 -60.547 -15.903  1.00 90.52           C  
ATOM   2473  CG  GLU A 320      61.795 -61.632 -14.837  1.00 90.52           C  
ATOM   2474  CD  GLU A 320      60.436 -61.965 -14.242  1.00 90.52           C  
ATOM   2475  OE1 GLU A 320      60.363 -62.839 -13.349  1.00 90.52           O  
ATOM   2476  OE2 GLU A 320      59.437 -61.348 -14.673  1.00 90.52           O1-
ATOM   2477  N   GLU A 321      62.635 -58.018 -17.500  1.00 89.38           N  
ATOM   2478  CA  GLU A 321      62.509 -57.098 -18.626  1.00 89.38           C  
ATOM   2479  C   GLU A 321      63.838 -56.941 -19.360  1.00 89.38           C  
ATOM   2480  O   GLU A 321      63.872 -56.894 -20.592  1.00 89.38           O  
ATOM   2481  CB  GLU A 321      62.005 -55.733 -18.152  1.00 89.38           C  
ATOM   2482  CG  GLU A 321      61.634 -54.787 -19.285  1.00 89.38           C  
ATOM   2483  CD  GLU A 321      60.967 -53.507 -18.804  1.00 89.38           C  
ATOM   2484  OE1 GLU A 321      60.628 -52.647 -19.647  1.00 89.38           O  
ATOM   2485  OE2 GLU A 321      60.785 -53.365 -17.574  1.00 89.38           O1-
ATOM   2486  N   VAL A 322      64.873 -56.842 -18.621  1.00 88.04           N  
ATOM   2487  CA  VAL A 322      66.205 -56.725 -19.204  1.00 88.04           C  
ATOM   2488  C   VAL A 322      66.518 -57.968 -20.035  1.00 88.04           C  
ATOM   2489  O   VAL A 322      67.044 -57.863 -21.145  1.00 88.04           O  
ATOM   2490  CB  VAL A 322      67.285 -56.526 -18.116  1.00 88.04           C  
ATOM   2491  CG1 VAL A 322      68.685 -56.656 -18.715  1.00 88.04           C  
ATOM   2492  CG2 VAL A 322      67.114 -55.169 -17.438  1.00 88.04           C  
ATOM   2493  N   GLU A 323      66.130 -59.069 -19.476  1.00 88.87           N  
ATOM   2494  CA  GLU A 323      66.373 -60.318 -20.191  1.00 88.87           C  
ATOM   2495  C   GLU A 323      65.585 -60.369 -21.497  1.00 88.87           C  
ATOM   2496  O   GLU A 323      66.097 -60.827 -22.520  1.00 88.87           O  
ATOM   2497  CB  GLU A 323      66.014 -61.520 -19.314  1.00 88.87           C  
ATOM   2498  CG  GLU A 323      67.024 -61.798 -18.210  1.00 88.87           C  
ATOM   2499  CD  GLU A 323      66.647 -62.985 -17.337  1.00 88.87           C  
ATOM   2500  OE1 GLU A 323      67.439 -63.356 -16.441  1.00 88.87           O  
ATOM   2501  OE2 GLU A 323      65.550 -63.549 -17.551  1.00 88.87           O1-
ATOM   2502  N   ARG A 324      64.385 -59.905 -21.510  1.00 90.06           N  
ATOM   2503  CA  ARG A 324      63.552 -59.820 -22.706  1.00 90.06           C  
ATOM   2504  C   ARG A 324      64.162 -58.867 -23.729  1.00 90.06           C  
ATOM   2505  O   ARG A 324      64.187 -59.168 -24.925  1.00 90.06           O  
ATOM   2506  CB  ARG A 324      62.137 -59.364 -22.345  1.00 90.06           C  
ATOM   2507  CG  ARG A 324      61.288 -60.446 -21.696  1.00 90.06           C  
ATOM   2508  CD  ARG A 324      59.849 -59.993 -21.500  1.00 90.06           C  
ATOM   2509  NE  ARG A 324      59.106 -60.913 -20.644  1.00 90.06           N  
ATOM   2510  CZ  ARG A 324      57.867 -60.707 -20.206  1.00 90.06           C  
ATOM   2511  NH1 ARG A 324      57.206 -59.603 -20.534  1.00 90.06           N1+
ATOM   2512  NH2 ARG A 324      57.284 -61.611 -19.432  1.00 90.06           N  
ATOM   2513  N   LEU A 325      64.609 -57.719 -23.293  1.00 87.83           N  
ATOM   2514  CA  LEU A 325      65.213 -56.715 -24.163  1.00 87.83           C  
ATOM   2515  C   LEU A 325      66.490 -57.249 -24.803  1.00 87.83           C  
ATOM   2516  O   LEU A 325      66.775 -56.957 -25.967  1.00 87.83           O  
ATOM   2517  CB  LEU A 325      65.518 -55.437 -23.377  1.00 87.83           C  
ATOM   2518  CG  LEU A 325      64.327 -54.524 -23.081  1.00 87.83           C  
ATOM   2519  CD1 LEU A 325      64.748 -53.388 -22.154  1.00 87.83           C  
ATOM   2520  CD2 LEU A 325      63.740 -53.973 -24.377  1.00 87.83           C  
ATOM   2521  N   LYS A 326      67.213 -58.062 -24.038  1.00 88.19           N  
ATOM   2522  CA  LYS A 326      68.425 -58.683 -24.567  1.00 88.19           C  
ATOM   2523  C   LYS A 326      68.111 -59.555 -25.780  1.00 88.19           C  
ATOM   2524  O   LYS A 326      68.831 -59.517 -26.779  1.00 88.19           O  
ATOM   2525  CB  LYS A 326      69.116 -59.517 -23.487  1.00 88.19           C  
ATOM   2526  CG  LYS A 326      70.526 -59.958 -23.853  1.00 88.19           C  
ATOM   2527  CD  LYS A 326      71.184 -60.726 -22.714  1.00 88.19           C  
ATOM   2528  CE  LYS A 326      72.559 -61.247 -23.111  1.00 88.19           C  
ATOM   2529  NZ  LYS A 326      73.201 -62.017 -22.004  1.00 88.19           N1+
ATOM   2530  N   GLN A 327      66.990 -60.270 -25.705  1.00 88.89           N  
ATOM   2531  CA  GLN A 327      66.561 -61.130 -26.802  1.00 88.89           C  
ATOM   2532  C   GLN A 327      66.110 -60.306 -28.004  1.00 88.89           C  
ATOM   2533  O   GLN A 327      66.405 -60.657 -29.149  1.00 88.89           O  
ATOM   2534  CB  GLN A 327      65.432 -62.058 -26.347  1.00 88.89           C  
ATOM   2535  CG  GLN A 327      65.872 -63.120 -25.350  1.00 88.89           C  
ATOM   2536  CD  GLN A 327      64.726 -63.997 -24.884  1.00 88.89           C  
ATOM   2537  NE2 GLN A 327      65.046 -65.029 -24.109  1.00 88.89           N  
ATOM   2538  OE1 GLN A 327      63.562 -63.751 -25.215  1.00 88.89           O  
ATOM   2539  N   GLU A 328      65.401 -59.285 -27.706  1.00 86.38           N  
ATOM   2540  CA  GLU A 328      64.929 -58.385 -28.754  1.00 86.38           C  
ATOM   2541  C   GLU A 328      66.096 -57.746 -29.500  1.00 86.38           C  
ATOM   2542  O   GLU A 328      66.052 -57.599 -30.724  1.00 86.38           O  
ATOM   2543  CB  GLU A 328      64.025 -57.300 -28.163  1.00 86.38           C  
ATOM   2544  CG  GLU A 328      62.661 -57.810 -27.719  1.00 86.38           C  
ATOM   2545  CD  GLU A 328      61.757 -56.713 -27.179  1.00 86.38           C  
ATOM   2546  OE1 GLU A 328      60.717 -57.033 -26.561  1.00 86.38           O  
ATOM   2547  OE2 GLU A 328      62.091 -55.524 -27.378  1.00 86.38           O1-
ATOM   2548  N   VAL A 329      67.054 -57.364 -28.746  1.00 85.72           N  
ATOM   2549  CA  VAL A 329      68.244 -56.757 -29.333  1.00 85.72           C  
ATOM   2550  C   VAL A 329      68.959 -57.774 -30.220  1.00 85.72           C  
ATOM   2551  O   VAL A 329      69.395 -57.445 -31.326  1.00 85.72           O  
ATOM   2552  CB  VAL A 329      69.207 -56.227 -28.247  1.00 85.72           C  
ATOM   2553  CG1 VAL A 329      70.540 -55.810 -28.864  1.00 85.72           C  
ATOM   2554  CG2 VAL A 329      68.572 -55.058 -27.497  1.00 85.72           C  
ATOM   2555  N   GLU A 330      69.006 -58.996 -29.740  1.00 85.94           N  
ATOM   2556  CA  GLU A 330      69.663 -60.063 -30.489  1.00 85.94           C  
ATOM   2557  C   GLU A 330      68.920 -60.365 -31.787  1.00 85.94           C  
ATOM   2558  O   GLU A 330      69.542 -60.576 -32.830  1.00 85.94           O  
ATOM   2559  CB  GLU A 330      69.771 -61.330 -29.637  1.00 85.94           C  
ATOM   2560  CG  GLU A 330      70.820 -61.244 -28.536  1.00 85.94           C  
ATOM   2561  CD  GLU A 330      70.874 -62.485 -27.662  1.00 85.94           C  
ATOM   2562  OE1 GLU A 330      71.748 -62.560 -26.767  1.00 85.94           O  
ATOM   2563  OE2 GLU A 330      70.039 -63.393 -27.873  1.00 85.94           O1-
ATOM   2564  N   LYS A 331      67.650 -60.377 -31.742  1.00 85.26           N  
ATOM   2565  CA  LYS A 331      66.805 -60.598 -32.913  1.00 85.26           C  
ATOM   2566  C   LYS A 331      66.928 -59.445 -33.905  1.00 85.26           C  
ATOM   2567  O   LYS A 331      67.003 -59.667 -35.116  1.00 85.26           O  
ATOM   2568  CB  LYS A 331      65.345 -60.776 -32.495  1.00 85.26           C  
ATOM   2569  CG  LYS A 331      65.041 -62.128 -31.868  1.00 85.26           C  
ATOM   2570  CD  LYS A 331      63.554 -62.287 -31.575  1.00 85.26           C  
ATOM   2571  CE  LYS A 331      63.262 -63.599 -30.860  1.00 85.26           C  
ATOM   2572  NZ  LYS A 331      61.809 -63.750 -30.551  1.00 85.26           N1+
ATOM   2573  N   ALA A 332      66.861 -58.281 -33.400  1.00 79.61           N  
ATOM   2574  CA  ALA A 332      66.977 -57.082 -34.225  1.00 79.61           C  
ATOM   2575  C   ALA A 332      68.356 -56.992 -34.871  1.00 79.61           C  
ATOM   2576  O   ALA A 332      68.487 -56.540 -36.011  1.00 79.61           O  
ATOM   2577  CB  ALA A 332      66.701 -55.833 -33.391  1.00 79.61           C  
ATOM   2578  N   SER A 333      69.392 -57.364 -34.161  1.00 79.44           N  
ATOM   2579  CA  SER A 333      70.761 -57.379 -34.667  1.00 79.44           C  
ATOM   2580  C   SER A 333      70.910 -58.356 -35.829  1.00 79.44           C  
ATOM   2581  O   SER A 333      71.595 -58.062 -36.810  1.00 79.44           O  
ATOM   2582  CB  SER A 333      71.742 -57.745 -33.553  1.00 79.44           C  
ATOM   2583  OG  SER A 333      73.079 -57.685 -34.020  1.00 79.44           O  
ATOM   2584  N   LYS A 334      70.131 -59.430 -35.859  1.00 81.88           N  
ATOM   2585  CA  LYS A 334      70.179 -60.456 -36.896  1.00 81.88           C  
ATOM   2586  C   LYS A 334      69.354 -60.046 -38.113  1.00 81.88           C  
ATOM   2587  O   LYS A 334      69.710 -60.368 -39.248  1.00 81.88           O  
ATOM   2588  CB  LYS A 334      69.677 -61.794 -36.351  1.00 81.88           C  
ATOM   2589  CG  LYS A 334      70.665 -62.497 -35.433  1.00 81.88           C  
ATOM   2590  CD  LYS A 334      70.145 -63.858 -34.989  1.00 81.88           C  
ATOM   2591  CE  LYS A 334      71.114 -64.545 -34.036  1.00 81.88           C  
ATOM   2592  NZ  LYS A 334      70.586 -65.858 -33.560  1.00 81.88           N1+
ATOM   2593  N   ALA A 335      68.330 -59.189 -37.991  1.00 78.01           N  
ATOM   2594  CA  ALA A 335      67.366 -58.749 -38.996  1.00 78.01           C  
ATOM   2595  C   ALA A 335      67.800 -57.432 -39.633  1.00 78.01           C  
ATOM   2596  O   ALA A 335      67.377 -57.103 -40.743  1.00 78.01           O  
ATOM   2597  CB  ALA A 335      65.979 -58.605 -38.375  1.00 78.01           C  
ATOM   2598  N   GLY A 336      68.979 -56.776 -39.265  1.00 76.72           N  
ATOM   2599  CA  GLY A 336      69.480 -55.526 -39.816  1.00 76.72           C  
ATOM   2600  C   GLY A 336      68.509 -54.371 -39.653  1.00 76.72           C  
ATOM   2601  O   GLY A 336      67.861 -53.958 -40.617  1.00 76.72           O  
ATOM   2602  N   LEU A 337      68.343 -53.838 -38.423  1.00 68.69           N  
ATOM   2603  CA  LEU A 337      67.383 -52.794 -38.085  1.00 68.69           C  
ATOM   2604  C   LEU A 337      67.855 -51.436 -38.594  1.00 68.69           C  
ATOM   2605  O   LEU A 337      69.058 -51.171 -38.644  1.00 68.69           O  
ATOM   2606  CB  LEU A 337      67.164 -52.736 -36.571  1.00 68.69           C  
ATOM   2607  CG  LEU A 337      66.235 -53.797 -35.980  1.00 68.69           C  
ATOM   2608  CD1 LEU A 337      66.505 -53.967 -34.488  1.00 68.69           C  
ATOM   2609  CD2 LEU A 337      64.776 -53.429 -36.225  1.00 68.69           C  
ATOM   2610  N   ASP A 338      66.875 -50.626 -39.324  1.00 75.74           N  
ATOM   2611  CA  ASP A 338      67.083 -49.236 -39.718  1.00 75.74           C  
ATOM   2612  C   ASP A 338      67.185 -48.327 -38.495  1.00 75.74           C  
ATOM   2613  O   ASP A 338      67.001 -48.780 -37.362  1.00 75.74           O  
ATOM   2614  CB  ASP A 338      65.950 -48.763 -40.631  1.00 75.74           C  
ATOM   2615  CG  ASP A 338      64.591 -48.794 -39.957  1.00 75.74           C  
ATOM   2616  OD1 ASP A 338      64.509 -49.169 -38.767  1.00 75.74           O  
ATOM   2617  OD2 ASP A 338      63.591 -48.446 -40.621  1.00 75.74           O1-
ATOM   2618  N   HIS A 339      67.887 -47.244 -38.328  1.00 74.75           N  
ATOM   2619  CA  HIS A 339      68.179 -46.219 -37.334  1.00 74.75           C  
ATOM   2620  C   HIS A 339      66.963 -45.944 -36.454  1.00 74.75           C  
ATOM   2621  O   HIS A 339      67.098 -45.756 -35.243  1.00 74.75           O  
ATOM   2622  CB  HIS A 339      68.637 -44.928 -38.014  1.00 74.75           C  
ATOM   2623  CG  HIS A 339      69.758 -44.240 -37.301  1.00 74.75           C  
ATOM   2624  CD2 HIS A 339      71.056 -44.063 -37.645  1.00 74.75           C  
ATOM   2625  ND1 HIS A 339      69.600 -43.637 -36.072  1.00 74.75           N  
ATOM   2626  CE1 HIS A 339      70.754 -43.117 -35.690  1.00 74.75           C  
ATOM   2627  NE2 HIS A 339      71.653 -43.362 -36.627  1.00 74.75           N  
ATOM   2628  N   GLU A 340      65.744 -46.046 -36.997  1.00 73.92           N  
ATOM   2629  CA  GLU A 340      64.523 -45.828 -36.228  1.00 73.92           C  
ATOM   2630  C   GLU A 340      64.257 -46.989 -35.274  1.00 73.92           C  
ATOM   2631  O   GLU A 340      63.869 -46.777 -34.123  1.00 73.92           O  
ATOM   2632  CB  GLU A 340      63.327 -45.629 -37.162  1.00 73.92           C  
ATOM   2633  CG  GLU A 340      63.183 -44.206 -37.684  1.00 73.92           C  
ATOM   2634  CD  GLU A 340      61.940 -44.003 -38.535  1.00 73.92           C  
ATOM   2635  OE1 GLU A 340      61.721 -42.872 -39.028  1.00 73.92           O  
ATOM   2636  OE2 GLU A 340      61.179 -44.979 -38.710  1.00 73.92           O1-
ATOM   2637  N   GLY A 341      64.616 -48.203 -35.749  1.00 72.20           N  
ATOM   2638  CA  GLY A 341      64.519 -49.420 -34.959  1.00 72.20           C  
ATOM   2639  C   GLY A 341      65.552 -49.496 -33.851  1.00 72.20           C  
ATOM   2640  O   GLY A 341      65.238 -49.898 -32.728  1.00 72.20           O  
ATOM   2641  N   ASP A 342      66.762 -48.844 -34.031  1.00 74.69           N  
ATOM   2642  CA  ASP A 342      67.852 -48.758 -33.063  1.00 74.69           C  
ATOM   2643  C   ASP A 342      67.540 -47.733 -31.975  1.00 74.69           C  
ATOM   2644  O   ASP A 342      67.789 -47.980 -30.793  1.00 74.69           O  
ATOM   2645  CB  ASP A 342      69.165 -48.401 -33.763  1.00 74.69           C  
ATOM   2646  CG  ASP A 342      69.760 -49.563 -34.537  1.00 74.69           C  
ATOM   2647  OD1 ASP A 342      69.348 -50.721 -34.311  1.00 74.69           O  
ATOM   2648  OD2 ASP A 342      70.651 -49.320 -35.379  1.00 74.69           O1-
ATOM   2649  N   SER A 343      66.873 -46.678 -32.305  1.00 81.86           N  
ATOM   2650  CA  SER A 343      66.515 -45.608 -31.380  1.00 81.86           C  
ATOM   2651  C   SER A 343      65.408 -46.046 -30.428  1.00 81.86           C  
ATOM   2652  O   SER A 343      65.445 -45.731 -29.237  1.00 81.86           O  
ATOM   2653  CB  SER A 343      66.075 -44.360 -32.148  1.00 81.86           C  
ATOM   2654  OG  SER A 343      67.160 -43.806 -32.871  1.00 81.86           O  
ATOM   2655  N   ARG A 344      64.502 -46.874 -30.851  1.00 83.65           N  
ATOM   2656  CA  ARG A 344      63.414 -47.383 -30.023  1.00 83.65           C  
ATOM   2657  C   ARG A 344      63.933 -48.376 -28.988  1.00 83.65           C  
ATOM   2658  O   ARG A 344      63.527 -48.335 -27.824  1.00 83.65           O  
ATOM   2659  CB  ARG A 344      62.341 -48.044 -30.892  1.00 83.65           C  
ATOM   2660  CG  ARG A 344      61.452 -47.056 -31.629  1.00 83.65           C  
ATOM   2661  CD  ARG A 344      60.347 -47.762 -32.403  1.00 83.65           C  
ATOM   2662  NE  ARG A 344      59.633 -46.842 -33.283  1.00 83.65           N  
ATOM   2663  CZ  ARG A 344      58.630 -47.186 -34.088  1.00 83.65           C  
ATOM   2664  NH1 ARG A 344      58.203 -48.442 -34.139  1.00 83.65           N1+
ATOM   2665  NH2 ARG A 344      58.051 -46.267 -34.847  1.00 83.65           N  
ATOM   2666  N   ILE A 345      64.885 -49.239 -29.364  1.00 83.26           N  
ATOM   2667  CA  ILE A 345      65.468 -50.245 -28.482  1.00 83.26           C  
ATOM   2668  C   ILE A 345      66.329 -49.564 -27.421  1.00 83.26           C  
ATOM   2669  O   ILE A 345      66.255 -49.908 -26.239  1.00 83.26           O  
ATOM   2670  CB  ILE A 345      66.307 -51.273 -29.276  1.00 83.26           C  
ATOM   2671  CG1 ILE A 345      65.401 -52.121 -30.175  1.00 83.26           C  
ATOM   2672  CG2 ILE A 345      67.117 -52.158 -28.324  1.00 83.26           C  
ATOM   2673  CD1 ILE A 345      66.156 -53.069 -31.097  1.00 83.26           C  
ATOM   2674  N   PHE A 346      67.118 -48.566 -27.841  1.00 84.70           N  
ATOM   2675  CA  PHE A 346      67.938 -47.801 -26.908  1.00 84.70           C  
ATOM   2676  C   PHE A 346      67.068 -47.100 -25.873  1.00 84.70           C  
ATOM   2677  O   PHE A 346      67.404 -47.073 -24.687  1.00 84.70           O  
ATOM   2678  CB  PHE A 346      68.791 -46.774 -27.659  1.00 84.70           C  
ATOM   2679  CG  PHE A 346      69.787 -46.058 -26.786  1.00 84.70           C  
ATOM   2680  CD1 PHE A 346      69.509 -44.792 -26.285  1.00 84.70           C  
ATOM   2681  CD2 PHE A 346      71.001 -46.653 -26.466  1.00 84.70           C  
ATOM   2682  CE1 PHE A 346      70.429 -44.128 -25.477  1.00 84.70           C  
ATOM   2683  CE2 PHE A 346      71.924 -45.995 -25.659  1.00 84.70           C  
ATOM   2684  CZ  PHE A 346      71.637 -44.732 -25.166  1.00 84.70           C  
ATOM   2685  N   LYS A 347      66.022 -46.469 -26.276  1.00 89.18           N  
ATOM   2686  CA  LYS A 347      65.107 -45.807 -25.349  1.00 89.18           C  
ATOM   2687  C   LYS A 347      64.549 -46.795 -24.328  1.00 89.18           C  
ATOM   2688  O   LYS A 347      64.435 -46.473 -23.143  1.00 89.18           O  
ATOM   2689  CB  LYS A 347      63.963 -45.137 -26.110  1.00 89.18           C  
ATOM   2690  CG  LYS A 347      63.095 -44.231 -25.249  1.00 89.18           C  
ATOM   2691  CD  LYS A 347      62.040 -43.512 -26.082  1.00 89.18           C  
ATOM   2692  CE  LYS A 347      61.153 -42.627 -25.218  1.00 89.18           C  
ATOM   2693  NZ  LYS A 347      60.110 -41.928 -26.028  1.00 89.18           N1+
ATOM   2694  N   LYS A 348      64.209 -47.978 -24.717  1.00 89.66           N  
ATOM   2695  CA  LYS A 348      63.657 -48.993 -23.826  1.00 89.66           C  
ATOM   2696  C   LYS A 348      64.684 -49.430 -22.785  1.00 89.66           C  
ATOM   2697  O   LYS A 348      64.354 -49.589 -21.608  1.00 89.66           O  
ATOM   2698  CB  LYS A 348      63.174 -50.204 -24.626  1.00 89.66           C  
ATOM   2699  CG  LYS A 348      61.883 -49.963 -25.395  1.00 89.66           C  
ATOM   2700  CD  LYS A 348      61.418 -51.223 -26.114  1.00 89.66           C  
ATOM   2701  CE  LYS A 348      60.164 -50.966 -26.939  1.00 89.66           C  
ATOM   2702  NZ  LYS A 348      59.714 -52.193 -27.661  1.00 89.66           N1+
ATOM   2703  N   ILE A 349      65.928 -49.571 -23.319  1.00 86.39           N  
ATOM   2704  CA  ILE A 349      67.012 -49.924 -22.410  1.00 86.39           C  
ATOM   2705  C   ILE A 349      67.211 -48.808 -21.386  1.00 86.39           C  
ATOM   2706  O   ILE A 349      67.329 -49.071 -20.187  1.00 86.39           O  
ATOM   2707  CB  ILE A 349      68.328 -50.191 -23.175  1.00 86.39           C  
ATOM   2708  CG1 ILE A 349      68.207 -51.465 -24.018  1.00 86.39           C  
ATOM   2709  CG2 ILE A 349      69.508 -50.288 -22.202  1.00 86.39           C  
ATOM   2710  CD1 ILE A 349      69.394 -51.714 -24.937  1.00 86.39           C  
ATOM   2711  N   HIS A 350      67.339 -47.654 -21.899  1.00 89.15           N  
ATOM   2712  CA  HIS A 350      67.496 -46.496 -21.027  1.00 89.15           C  
ATOM   2713  C   HIS A 350      66.389 -46.442 -19.979  1.00 89.15           C  
ATOM   2714  O   HIS A 350      66.657 -46.193 -18.800  1.00 89.15           O  
ATOM   2715  CB  HIS A 350      67.506 -45.205 -21.846  1.00 89.15           C  
ATOM   2716  CG  HIS A 350      67.724 -43.974 -21.025  1.00 89.15           C  
ATOM   2717  CD2 HIS A 350      68.862 -43.323 -20.683  1.00 89.15           C  
ATOM   2718  ND1 HIS A 350      66.689 -43.272 -20.447  1.00 89.15           N  
ATOM   2719  CE1 HIS A 350      67.182 -42.239 -19.784  1.00 89.15           C  
ATOM   2720  NE2 HIS A 350      68.498 -42.248 -19.912  1.00 89.15           N  
ATOM   2721  N   ASP A 351      65.100 -46.636 -20.358  1.00 91.48           N  
ATOM   2722  CA  ASP A 351      63.964 -46.588 -19.441  1.00 91.48           C  
ATOM   2723  C   ASP A 351      64.096 -47.646 -18.347  1.00 91.48           C  
ATOM   2724  O   ASP A 351      63.854 -47.364 -17.172  1.00 91.48           O  
ATOM   2725  CB  ASP A 351      62.652 -46.782 -20.204  1.00 91.48           C  
ATOM   2726  CG  ASP A 351      62.265 -45.570 -21.035  1.00 91.48           C  
ATOM   2727  OD1 ASP A 351      62.856 -44.485 -20.843  1.00 91.48           O  
ATOM   2728  OD2 ASP A 351      61.359 -45.701 -21.886  1.00 91.48           O1-
ATOM   2729  N   VAL A 352      64.534 -48.812 -18.740  1.00 89.02           N  
ATOM   2730  CA  VAL A 352      64.659 -49.909 -17.787  1.00 89.02           C  
ATOM   2731  C   VAL A 352      65.763 -49.595 -16.780  1.00 89.02           C  
ATOM   2732  O   VAL A 352      65.586 -49.788 -15.574  1.00 89.02           O  
ATOM   2733  CB  VAL A 352      64.952 -51.249 -18.497  1.00 89.02           C  
ATOM   2734  CG1 VAL A 352      65.336 -52.326 -17.483  1.00 89.02           C  
ATOM   2735  CG2 VAL A 352      63.744 -51.693 -19.319  1.00 89.02           C  
ATOM   2736  N   VAL A 353      66.978 -49.120 -17.264  1.00 88.89           N  
ATOM   2737  CA  VAL A 353      68.114 -48.791 -16.409  1.00 88.89           C  
ATOM   2738  C   VAL A 353      67.715 -47.698 -15.420  1.00 88.89           C  
ATOM   2739  O   VAL A 353      68.032 -47.782 -14.231  1.00 88.89           O  
ATOM   2740  CB  VAL A 353      69.336 -48.338 -17.239  1.00 88.89           C  
ATOM   2741  CG1 VAL A 353      70.436 -47.795 -16.328  1.00 88.89           C  
ATOM   2742  CG2 VAL A 353      69.863 -49.496 -18.086  1.00 88.89           C  
ATOM   2743  N   THR A 354      67.090 -46.667 -15.963  1.00 91.82           N  
ATOM   2744  CA  THR A 354      66.642 -45.576 -15.104  1.00 91.82           C  
ATOM   2745  C   THR A 354      65.742 -46.100 -13.989  1.00 91.82           C  
ATOM   2746  O   THR A 354      65.887 -45.705 -12.830  1.00 91.82           O  
ATOM   2747  CB  THR A 354      65.889 -44.502 -15.913  1.00 91.82           C  
ATOM   2748  CG2 THR A 354      65.417 -43.366 -15.012  1.00 91.82           C  
ATOM   2749  OG1 THR A 354      66.763 -43.970 -16.916  1.00 91.82           O  
ATOM   2750  N   LYS A 355      64.802 -46.932 -14.325  1.00 90.49           N  
ATOM   2751  CA  LYS A 355      63.904 -47.527 -13.341  1.00 90.49           C  
ATOM   2752  C   LYS A 355      64.683 -48.302 -12.283  1.00 90.49           C  
ATOM   2753  O   LYS A 355      64.394 -48.196 -11.089  1.00 90.49           O  
ATOM   2754  CB  LYS A 355      62.892 -48.447 -14.024  1.00 90.49           C  
ATOM   2755  CG  LYS A 355      61.781 -47.710 -14.759  1.00 90.49           C  
ATOM   2756  CD  LYS A 355      60.789 -48.678 -15.390  1.00 90.49           C  
ATOM   2757  CE  LYS A 355      59.763 -47.949 -16.247  1.00 90.49           C  
ATOM   2758  NZ  LYS A 355      58.840 -48.900 -16.935  1.00 90.49           N1+
ATOM   2759  N   GLN A 356      65.771 -49.003 -12.683  1.00 87.10           N  
ATOM   2760  CA  GLN A 356      66.563 -49.808 -11.760  1.00 87.10           C  
ATOM   2761  C   GLN A 356      67.381 -48.926 -10.822  1.00 87.10           C  
ATOM   2762  O   GLN A 356      67.519 -49.231  -9.636  1.00 87.10           O  
ATOM   2763  CB  GLN A 356      67.485 -50.756 -12.529  1.00 87.10           C  
ATOM   2764  CG  GLN A 356      66.764 -51.939 -13.161  1.00 87.10           C  
ATOM   2765  CD  GLN A 356      66.172 -52.884 -12.131  1.00 87.10           C  
ATOM   2766  NE2 GLN A 356      65.110 -53.585 -12.511  1.00 87.10           N  
ATOM   2767  OE1 GLN A 356      66.668 -52.984 -11.004  1.00 87.10           O  
ATOM   2768  N   ILE A 357      67.974 -47.877 -11.382  1.00 89.75           N  
ATOM   2769  CA  ILE A 357      68.738 -46.954 -10.550  1.00 89.75           C  
ATOM   2770  C   ILE A 357      67.843 -46.388  -9.450  1.00 89.75           C  
ATOM   2771  O   ILE A 357      68.250 -46.307  -8.290  1.00 89.75           O  
ATOM   2772  CB  ILE A 357      69.346 -45.807 -11.388  1.00 89.75           C  
ATOM   2773  CG1 ILE A 357      70.471 -46.339 -12.284  1.00 89.75           C  
ATOM   2774  CG2 ILE A 357      69.853 -44.684 -10.480  1.00 89.75           C  
ATOM   2775  CD1 ILE A 357      71.014 -45.314 -13.271  1.00 89.75           C  
ATOM   2776  N   LYS A 358      66.527 -46.083  -9.803  1.00 92.96           N  
ATOM   2777  CA  LYS A 358      65.585 -45.540  -8.828  1.00 92.96           C  
ATOM   2778  C   LYS A 358      65.282 -46.557  -7.732  1.00 92.96           C  
ATOM   2779  O   LYS A 358      65.216 -46.204  -6.552  1.00 92.96           O  
ATOM   2780  CB  LYS A 358      64.289 -45.109  -9.516  1.00 92.96           C  
ATOM   2781  CG  LYS A 358      64.411 -43.819 -10.313  1.00 92.96           C  
ATOM   2782  CD  LYS A 358      63.078 -43.415 -10.930  1.00 92.96           C  
ATOM   2783  CE  LYS A 358      63.214 -42.167 -11.792  1.00 92.96           C  
ATOM   2784  NZ  LYS A 358      61.930 -41.818 -12.470  1.00 92.96           N1+
ATOM   2785  N   VAL A 359      65.156 -47.772  -8.087  1.00 90.33           N  
ATOM   2786  CA  VAL A 359      64.874 -48.835  -7.128  1.00 90.33           C  
ATOM   2787  C   VAL A 359      66.042 -48.979  -6.157  1.00 90.33           C  
ATOM   2788  O   VAL A 359      65.843 -49.055  -4.942  1.00 90.33           O  
ATOM   2789  CB  VAL A 359      64.600 -50.181  -7.837  1.00 90.33           C  
ATOM   2790  CG1 VAL A 359      64.557 -51.324  -6.825  1.00 90.33           C  
ATOM   2791  CG2 VAL A 359      63.295 -50.112  -8.627  1.00 90.33           C  
ATOM   2792  N   ILE A 360      67.353 -49.001  -6.651  1.00 87.92           N  
ATOM   2793  CA  ILE A 360      68.553 -49.162  -5.838  1.00 87.92           C  
ATOM   2794  C   ILE A 360      68.663 -48.006  -4.846  1.00 87.92           C  
ATOM   2795  O   ILE A 360      68.948 -48.218  -3.665  1.00 87.92           O  
ATOM   2796  CB  ILE A 360      69.823 -49.239  -6.714  1.00 87.92           C  
ATOM   2797  CG1 ILE A 360      69.841 -50.545  -7.515  1.00 87.92           C  
ATOM   2798  CG2 ILE A 360      71.082 -49.106  -5.852  1.00 87.92           C  
ATOM   2799  CD1 ILE A 360      70.962 -50.628  -8.542  1.00 87.92           C  
ATOM   2800  N   LEU A 361      68.480 -46.814  -5.392  1.00 91.35           N  
ATOM   2801  CA  LEU A 361      68.558 -45.645  -4.524  1.00 91.35           C  
ATOM   2802  C   LEU A 361      67.523 -45.725  -3.407  1.00 91.35           C  
ATOM   2803  O   LEU A 361      67.808 -45.365  -2.263  1.00 91.35           O  
ATOM   2804  CB  LEU A 361      68.352 -44.362  -5.334  1.00 91.35           C  
ATOM   2805  CG  LEU A 361      69.493 -43.960  -6.269  1.00 91.35           C  
ATOM   2806  CD1 LEU A 361      69.105 -42.731  -7.083  1.00 91.35           C  
ATOM   2807  CD2 LEU A 361      70.770 -43.699  -5.475  1.00 91.35           C  
ATOM   2808  N   ARG A 362      66.249 -46.183  -3.674  1.00 90.96           N  
ATOM   2809  CA  ARG A 362      65.202 -46.345  -2.672  1.00 90.96           C  
ATOM   2810  C   ARG A 362      65.574 -47.425  -1.661  1.00 90.96           C  
ATOM   2811  O   ARG A 362      65.307 -47.281  -0.466  1.00 90.96           O  
ATOM   2812  CB  ARG A 362      63.868 -46.689  -3.339  1.00 90.96           C  
ATOM   2813  CG  ARG A 362      63.195 -45.506  -4.016  1.00 90.96           C  
ATOM   2814  CD  ARG A 362      61.842 -45.887  -4.603  1.00 90.96           C  
ATOM   2815  NE  ARG A 362      61.283 -44.808  -5.411  1.00 90.96           N  
ATOM   2816  CZ  ARG A 362      60.265 -44.943  -6.256  1.00 90.96           C  
ATOM   2817  NH1 ARG A 362      59.671 -46.120  -6.420  1.00 90.96           N1+
ATOM   2818  NH2 ARG A 362      59.835 -43.895  -6.943  1.00 90.96           N  
ATOM   2819  N   LEU A 363      66.224 -48.540  -2.160  1.00 88.18           N  
ATOM   2820  CA  LEU A 363      66.674 -49.601  -1.266  1.00 88.18           C  
ATOM   2821  C   LEU A 363      67.695 -49.071  -0.265  1.00 88.18           C  
ATOM   2822  O   LEU A 363      67.626 -49.387   0.925  1.00 88.18           O  
ATOM   2823  CB  LEU A 363      67.280 -50.757  -2.067  1.00 88.18           C  
ATOM   2824  CG  LEU A 363      67.512 -52.062  -1.305  1.00 88.18           C  
ATOM   2825  CD1 LEU A 363      66.182 -52.646  -0.838  1.00 88.18           C  
ATOM   2826  CD2 LEU A 363      68.265 -53.063  -2.173  1.00 88.18           C  
ATOM   2827  N   ILE A 364      68.639 -48.288  -0.736  1.00 87.97           N  
ATOM   2828  CA  ILE A 364      69.655 -47.698   0.128  1.00 87.97           C  
ATOM   2829  C   ILE A 364      68.986 -46.831   1.193  1.00 87.97           C  
ATOM   2830  O   ILE A 364      69.345 -46.895   2.371  1.00 87.97           O  
ATOM   2831  CB  ILE A 364      70.671 -46.864  -0.682  1.00 87.97           C  
ATOM   2832  CG1 ILE A 364      71.523 -47.777  -1.572  1.00 87.97           C  
ATOM   2833  CG2 ILE A 364      71.555 -46.032   0.252  1.00 87.97           C  
ATOM   2834  CD1 ILE A 364      72.423 -47.029  -2.546  1.00 87.97           C  
ATOM   2835  N   ALA A 365      68.033 -46.040   0.791  1.00 88.49           N  
ATOM   2836  CA  ALA A 365      67.304 -45.166   1.706  1.00 88.49           C  
ATOM   2837  C   ALA A 365      66.595 -45.975   2.788  1.00 88.49           C  
ATOM   2838  O   ALA A 365      66.621 -45.606   3.965  1.00 88.49           O  
ATOM   2839  CB  ALA A 365      66.298 -44.312   0.938  1.00 88.49           C  
ATOM   2840  N   VAL A 366      65.955 -46.986   2.377  1.00 87.86           N  
ATOM   2841  CA  VAL A 366      65.215 -47.844   3.296  1.00 87.86           C  
ATOM   2842  C   VAL A 366      66.176 -48.476   4.301  1.00 87.86           C  
ATOM   2843  O   VAL A 366      65.900 -48.499   5.503  1.00 87.86           O  
ATOM   2844  CB  VAL A 366      64.434 -48.944   2.542  1.00 87.86           C  
ATOM   2845  CG1 VAL A 366      63.832 -49.948   3.523  1.00 87.86           C  
ATOM   2846  CG2 VAL A 366      63.343 -48.321   1.672  1.00 87.86           C  
ATOM   2847  N   TYR A 367      67.319 -48.977   3.842  1.00 85.15           N  
ATOM   2848  CA  TYR A 367      68.310 -49.584   4.722  1.00 85.15           C  
ATOM   2849  C   TYR A 367      68.844 -48.568   5.725  1.00 85.15           C  
ATOM   2850  O   TYR A 367      69.070 -48.898   6.892  1.00 85.15           O  
ATOM   2851  CB  TYR A 367      69.467 -50.169   3.906  1.00 85.15           C  
ATOM   2852  CG  TYR A 367      69.254 -51.605   3.494  1.00 85.15           C  
ATOM   2853  CD1 TYR A 367      69.342 -52.638   4.425  1.00 85.15           C  
ATOM   2854  CD2 TYR A 367      68.966 -51.934   2.174  1.00 85.15           C  
ATOM   2855  CE1 TYR A 367      69.148 -53.963   4.051  1.00 85.15           C  
ATOM   2856  CE2 TYR A 367      68.770 -53.255   1.787  1.00 85.15           C  
ATOM   2857  CZ  TYR A 367      68.862 -54.261   2.731  1.00 85.15           C  
ATOM   2858  OH  TYR A 367      68.670 -55.572   2.353  1.00 85.15           O  
ATOM   2859  N   ALA A 368      69.089 -47.360   5.247  1.00 85.63           N  
ATOM   2860  CA  ALA A 368      69.527 -46.293   6.144  1.00 85.63           C  
ATOM   2861  C   ALA A 368      68.515 -46.068   7.264  1.00 85.63           C  
ATOM   2862  O   ALA A 368      68.894 -45.868   8.420  1.00 85.63           O  
ATOM   2863  CB  ALA A 368      69.749 -44.999   5.364  1.00 85.63           C  
ATOM   2864  N   GLU A 369      67.184 -46.126   6.902  1.00 83.81           N  
ATOM   2865  CA  GLU A 369      66.107 -45.997   7.879  1.00 83.81           C  
ATOM   2866  C   GLU A 369      66.148 -47.131   8.898  1.00 83.81           C  
ATOM   2867  O   GLU A 369      65.941 -46.909  10.093  1.00 83.81           O  
ATOM   2868  CB  GLU A 369      64.746 -45.966   7.179  1.00 83.81           C  
ATOM   2869  CG  GLU A 369      64.470 -44.672   6.428  1.00 83.81           C  
ATOM   2870  CD  GLU A 369      63.113 -44.653   5.743  1.00 83.81           C  
ATOM   2871  OE1 GLU A 369      62.886 -43.788   4.867  1.00 83.81           O  
ATOM   2872  OE2 GLU A 369      62.269 -45.510   6.085  1.00 83.81           O1-
ATOM   2873  N   LEU A 370      66.354 -48.313   8.464  1.00 81.59           N  
ATOM   2874  CA  LEU A 370      66.430 -49.486   9.329  1.00 81.59           C  
ATOM   2875  C   LEU A 370      67.567 -49.346  10.337  1.00 81.59           C  
ATOM   2876  O   LEU A 370      67.387 -49.626  11.524  1.00 81.59           O  
ATOM   2877  CB  LEU A 370      66.626 -50.756   8.496  1.00 81.59           C  
ATOM   2878  CG  LEU A 370      66.647 -52.076   9.267  1.00 81.59           C  
ATOM   2879  CD1 LEU A 370      65.315 -52.296   9.978  1.00 81.59           C  
ATOM   2880  CD2 LEU A 370      66.956 -53.238   8.330  1.00 81.59           C  
ATOM   2881  N   VAL A 371      68.721 -48.942   9.857  1.00 83.92           N  
ATOM   2882  CA  VAL A 371      69.885 -48.766  10.719  1.00 83.92           C  
ATOM   2883  C   VAL A 371      69.587 -47.710  11.780  1.00 83.92           C  
ATOM   2884  O   VAL A 371      69.948 -47.874  12.948  1.00 83.92           O  
ATOM   2885  CB  VAL A 371      71.137 -48.368   9.907  1.00 83.92           C  
ATOM   2886  CG1 VAL A 371      72.285 -47.982  10.839  1.00 83.92           C  
ATOM   2887  CG2 VAL A 371      71.558 -49.509   8.982  1.00 83.92           C  
ATOM   2888  N   ALA A 372      68.967 -46.672  11.429  1.00 83.30           N  
ATOM   2889  CA  ALA A 372      68.581 -45.606  12.350  1.00 83.30           C  
ATOM   2890  C   ALA A 372      67.642 -46.131  13.433  1.00 83.30           C  
ATOM   2891  O   ALA A 372      67.756 -45.749  14.600  1.00 83.30           O  
ATOM   2892  CB  ALA A 372      67.923 -44.459  11.589  1.00 83.30           C  
ATOM   2893  N   ILE A 373      66.743 -46.921  13.048  1.00 80.12           N  
ATOM   2894  CA  ILE A 373      65.763 -47.506  13.958  1.00 80.12           C  
ATOM   2895  C   ILE A 373      66.465 -48.435  14.945  1.00 80.12           C  
ATOM   2896  O   ILE A 373      66.228 -48.360  16.152  1.00 80.12           O  
ATOM   2897  CB  ILE A 373      64.664 -48.272  13.188  1.00 80.12           C  
ATOM   2898  CG1 ILE A 373      63.831 -47.303  12.341  1.00 80.12           C  
ATOM   2899  CG2 ILE A 373      63.776 -49.059  14.155  1.00 80.12           C  
ATOM   2900  CD1 ILE A 373      62.874 -47.989  11.376  1.00 80.12           C  
ATOM   2901  N   ILE A 374      67.432 -49.278  14.429  1.00 76.73           N  
ATOM   2902  CA  ILE A 374      68.146 -50.251  15.247  1.00 76.73           C  
ATOM   2903  C   ILE A 374      69.253 -49.551  16.033  1.00 76.73           C  
ATOM   2904  O   ILE A 374      69.474 -49.852  17.208  1.00 76.73           O  
ATOM   2905  CB  ILE A 374      68.739 -51.388  14.384  1.00 76.73           C  
ATOM   2906  CG1 ILE A 374      67.617 -52.188  13.713  1.00 76.73           C  
ATOM   2907  CG2 ILE A 374      69.630 -52.300  15.232  1.00 76.73           C  
ATOM   2908  CD1 ILE A 374      68.109 -53.226  12.713  1.00 76.73           C  
ATOM   2909  N   GLY A 375      70.013 -48.540  15.428  1.00 69.84           N  
ATOM   2910  CA  GLY A 375      71.140 -47.807  15.982  1.00 69.84           C  
ATOM   2911  C   GLY A 375      70.723 -46.692  16.922  1.00 69.84           C  
ATOM   2912  O   GLY A 375      71.508 -46.260  17.769  1.00 69.84           O  
ATOM   2913  N   GLY A 376      69.587 -46.082  16.930  1.00 61.03           N  
ATOM   2914  CA  GLY A 376      69.032 -45.039  17.779  1.00 61.03           C  
ATOM   2915  C   GLY A 376      68.358 -45.581  19.024  1.00 61.03           C  
ATOM   2916  O   GLY A 376      67.868 -44.813  19.855  1.00 61.03           O  
ATOM   2917  N   SER A 377      68.159 -46.892  19.367  1.00 51.69           N  
ATOM   2918  CA  SER A 377      67.676 -47.547  20.578  1.00 51.69           C  
ATOM   2919  C   SER A 377      68.763 -47.601  21.647  1.00 51.69           C  
ATOM   2920  O   SER A 377      68.482 -47.894  22.810  1.00 51.69           O  
ATOM   2921  CB  SER A 377      67.185 -48.961  20.265  1.00 51.69           C  
ATOM   2922  OG  SER A 377      68.066 -49.611  19.365  1.00 51.69           O  
ATOM   2923  N   HIS A 378      69.972 -46.957  21.547  1.00 45.75           N  
ATOM   2924  CA  HIS A 378      70.990 -46.795  22.580  1.00 45.75           C  
ATOM   2925  C   HIS A 378      71.134 -45.332  22.986  1.00 45.75           C  
ATOM   2926  O   HIS A 378      71.809 -45.019  23.969  1.00 45.75           O  
ATOM   2927  CB  HIS A 378      72.336 -47.339  22.096  1.00 45.75           C  
ATOM   2928  CG  HIS A 378      72.627 -48.726  22.571  1.00 45.75           C  
ATOM   2929  CD2 HIS A 378      73.660 -49.560  22.302  1.00 45.75           C  
ATOM   2930  ND1 HIS A 378      71.795 -49.408  23.432  1.00 45.75           N  
ATOM   2931  CE1 HIS A 378      72.305 -50.604  23.673  1.00 45.75           C  
ATOM   2932  NE2 HIS A 378      73.436 -50.722  23.000  1.00 45.75           N  
ATOM   2933  N   HIS A 379      70.233 -44.352  22.639  1.00 46.39           N  
ATOM   2934  CA  HIS A 379      70.370 -42.979  23.112  1.00 46.39           C  
ATOM   2935  C   HIS A 379      69.128 -42.536  23.879  1.00 46.39           C  
ATOM   2936  O   HIS A 379      69.080 -41.418  24.397  1.00 46.39           O  
ATOM   2937  CB  HIS A 379      70.630 -42.031  21.941  1.00 46.39           C  
ATOM   2938  CG  HIS A 379      72.077 -41.903  21.584  1.00 46.39           C  
ATOM   2939  CD2 HIS A 379      72.730 -42.144  20.422  1.00 46.39           C  
ATOM   2940  ND1 HIS A 379      73.032 -41.482  22.484  1.00 46.39           N  
ATOM   2941  CE1 HIS A 379      74.213 -41.469  21.889  1.00 46.39           C  
ATOM   2942  NE2 HIS A 379      74.057 -41.867  20.638  1.00 46.39           N  
ATOM   2943  N   HIS A 380      68.119 -43.469  24.281  1.00 44.75           N  
ATOM   2944  CA  HIS A 380      66.998 -43.043  25.112  1.00 44.75           C  
ATOM   2945  C   HIS A 380      67.100 -43.628  26.517  1.00 44.75           C  
ATOM   2946  O   HIS A 380      66.218 -43.408  27.350  1.00 44.75           O  
ATOM   2947  CB  HIS A 380      65.671 -43.449  24.469  1.00 44.75           C  
ATOM   2948  CG  HIS A 380      65.098 -42.405  23.565  1.00 44.75           C  
ATOM   2949  CD2 HIS A 380      64.755 -42.452  22.256  1.00 44.75           C  
ATOM   2950  ND1 HIS A 380      64.818 -41.124  23.991  1.00 44.75           N  
ATOM   2951  CE1 HIS A 380      64.325 -40.429  22.979  1.00 44.75           C  
ATOM   2952  NE2 HIS A 380      64.277 -41.211  21.916  1.00 44.75           N  
ATOM   2953  N   HIS A 381      68.311 -44.099  27.112  1.00 37.10           N  
ATOM   2954  CA  HIS A 381      68.550 -44.388  28.522  1.00 37.10           C  
ATOM   2955  C   HIS A 381      69.541 -43.400  29.127  1.00 37.10           C  
ATOM   2956  O   HIS A 381      69.797 -43.431  30.333  1.00 37.10           O  
ATOM   2957  CB  HIS A 381      69.063 -45.819  28.695  1.00 37.10           C  
ATOM   2958  CG  HIS A 381      67.976 -46.828  28.889  1.00 37.10           C  
ATOM   2959  CD2 HIS A 381      67.621 -47.905  28.150  1.00 37.10           C  
ATOM   2960  ND1 HIS A 381      67.102 -46.784  29.953  1.00 37.10           N  
ATOM   2961  CE1 HIS A 381      66.255 -47.795  29.861  1.00 37.10           C  
ATOM   2962  NE2 HIS A 381      66.548 -48.490  28.775  1.00 37.10           N  
ATOM   2963  N   HIS A 382      69.720 -42.124  28.608  1.00 32.52           N  
ATOM   2964  CA  HIS A 382      70.309 -41.037  29.384  1.00 32.52           C  
ATOM   2965  C   HIS A 382      69.511 -39.748  29.221  1.00 32.52           C  
ATOM   2966  O   HIS A 382      69.459 -39.179  28.128  1.00 32.52           O  
ATOM   2967  CB  HIS A 382      71.764 -40.810  28.967  1.00 32.52           C  
ATOM   2968  CG  HIS A 382      72.744 -41.627  29.746  1.00 32.52           C  
ATOM   2969  CD2 HIS A 382      73.493 -42.696  29.387  1.00 32.52           C  
ATOM   2970  ND1 HIS A 382      73.042 -41.373  31.067  1.00 32.52           N  
ATOM   2971  CE1 HIS A 382      73.935 -42.253  31.489  1.00 32.52           C  
ATOM   2972  NE2 HIS A 382      74.226 -43.067  30.488  1.00 32.52           N  
ATOM   2973  N   HIS A 383      68.254 -39.746  29.325  1.00 32.39           N  
ATOM   2974  CA  HIS A 383      67.525 -38.592  29.837  1.00 32.39           C  
ATOM   2975  C   HIS A 383      66.341 -39.026  30.695  1.00 32.39           C  
ATOM   2976  O   HIS A 383      65.574 -39.907  30.303  1.00 32.39           O  
ATOM   2977  CB  HIS A 383      67.042 -37.710  28.684  1.00 32.39           C  
ATOM   2978  CG  HIS A 383      67.977 -36.591  28.353  1.00 32.39           C  
ATOM   2979  CD2 HIS A 383      68.757 -36.375  27.268  1.00 32.39           C  
ATOM   2980  ND1 HIS A 383      68.190 -35.525  29.200  1.00 32.39           N  
ATOM   2981  CE1 HIS A 383      69.063 -34.699  28.646  1.00 32.39           C  
ATOM   2982  NE2 HIS A 383      69.422 -35.192  27.473  1.00 32.39           N  
TER   
END
