# Supplementary material for: De novo design of obligate ABC-type heterotrimeric proteins
Source: Nat Struct Mol Biol. 2022 Dec 15;29(12):1266–76. doi: 10.1038/s41594-022-00879-4 (PMC9758053; doi:10.1038/s41594-022-00879-4)
Supplement: Supplementary file 4 — This compressed file contains all PDB files and scripts used in our design protocols and analyses, as well as the final design model outputs. [file 41594_2022_879_MOESM4_ESM.zip › source_data/pdbs/AF-Monomer for worms fusions/C4-DHT03-01/C4-DHT03-01_chnA_model_3_ptm_seed_0_unrelaxed.pdb]

ATOM      1  N   MET A   1      15.996  -8.549  -8.728  1.00 48.09           N  
ATOM      2  CA  MET A   1      16.856  -7.392  -8.498  1.00 48.09           C  
ATOM      3  C   MET A   1      18.138  -7.801  -7.780  1.00 48.09           C  
ATOM      4  O   MET A   1      18.091  -8.294  -6.652  1.00 48.09           O  
ATOM      5  CB  MET A   1      16.119  -6.326  -7.687  1.00 48.09           C  
ATOM      6  CG  MET A   1      15.337  -5.339  -8.538  1.00 48.09           C  
ATOM      7  SD  MET A   1      14.605  -3.980  -7.545  1.00 48.09           S  
ATOM      8  CE  MET A   1      13.740  -3.061  -8.850  1.00 48.09           C  
ATOM      9  N   GLY A   2      19.067  -8.545  -8.412  1.00 57.01           N  
ATOM     10  CA  GLY A   2      20.285  -9.101  -7.846  1.00 57.01           C  
ATOM     11  C   GLY A   2      21.363  -8.060  -7.610  1.00 57.01           C  
ATOM     12  O   GLY A   2      21.385  -7.021  -8.273  1.00 57.01           O  
ATOM     13  N   ASN A   3      21.755  -7.591  -6.371  1.00 63.84           N  
ATOM     14  CA  ASN A   3      22.854  -6.721  -5.967  1.00 63.84           C  
ATOM     15  C   ASN A   3      24.168  -7.136  -6.623  1.00 63.84           C  
ATOM     16  O   ASN A   3      24.550  -8.305  -6.569  1.00 63.84           O  
ATOM     17  CB  ASN A   3      23.000  -6.714  -4.443  1.00 63.84           C  
ATOM     18  CG  ASN A   3      21.937  -5.877  -3.758  1.00 63.84           C  
ATOM     19  ND2 ASN A   3      21.779  -6.070  -2.455  1.00 63.84           N  
ATOM     20  OD1 ASN A   3      21.264  -5.063  -4.396  1.00 63.84           O  
ATOM     21  N   THR A   4      24.611  -6.503  -7.775  1.00 72.73           N  
ATOM     22  CA  THR A   4      25.899  -6.709  -8.427  1.00 72.73           C  
ATOM     23  C   THR A   4      26.957  -5.778  -7.841  1.00 72.73           C  
ATOM     24  O   THR A   4      26.738  -4.570  -7.736  1.00 72.73           O  
ATOM     25  CB  THR A   4      25.798  -6.484  -9.947  1.00 72.73           C  
ATOM     26  CG2 THR A   4      27.113  -6.824 -10.642  1.00 72.73           C  
ATOM     27  OG1 THR A   4      24.761  -7.317 -10.480  1.00 72.73           O  
ATOM     28  N   HIS A   5      27.972  -6.252  -7.285  1.00 73.56           N  
ATOM     29  CA  HIS A   5      29.094  -5.527  -6.698  1.00 73.56           C  
ATOM     30  C   HIS A   5      30.351  -5.677  -7.548  1.00 73.56           C  
ATOM     31  O   HIS A   5      30.647  -6.768  -8.040  1.00 73.56           O  
ATOM     32  CB  HIS A   5      29.361  -6.016  -5.274  1.00 73.56           C  
ATOM     33  CG  HIS A   5      28.231  -5.760  -4.329  1.00 73.56           C  
ATOM     34  CD2 HIS A   5      27.179  -6.534  -3.970  1.00 73.56           C  
ATOM     35  ND1 HIS A   5      28.096  -4.580  -3.631  1.00 73.56           N  
ATOM     36  CE1 HIS A   5      27.010  -4.640  -2.881  1.00 73.56           C  
ATOM     37  NE2 HIS A   5      26.434  -5.816  -3.069  1.00 73.56           N  
ATOM     38  N   PHE A   6      30.981  -4.457  -7.711  1.00 74.30           N  
ATOM     39  CA  PHE A   6      32.217  -4.419  -8.485  1.00 74.30           C  
ATOM     40  C   PHE A   6      33.408  -4.102  -7.589  1.00 74.30           C  
ATOM     41  O   PHE A   6      33.412  -3.085  -6.891  1.00 74.30           O  
ATOM     42  CB  PHE A   6      32.116  -3.385  -9.610  1.00 74.30           C  
ATOM     43  CG  PHE A   6      31.069  -3.711 -10.642  1.00 74.30           C  
ATOM     44  CD1 PHE A   6      31.394  -4.453 -11.771  1.00 74.30           C  
ATOM     45  CD2 PHE A   6      29.761  -3.274 -10.483  1.00 74.30           C  
ATOM     46  CE1 PHE A   6      30.427  -4.757 -12.728  1.00 74.30           C  
ATOM     47  CE2 PHE A   6      28.790  -3.572 -11.434  1.00 74.30           C  
ATOM     48  CZ  PHE A   6      29.125  -4.313 -12.555  1.00 74.30           C  
ATOM     49  N   ILE A   7      34.300  -4.991  -7.547  1.00 76.05           N  
ATOM     50  CA  ILE A   7      35.507  -4.758  -6.762  1.00 76.05           C  
ATOM     51  C   ILE A   7      36.723  -4.719  -7.684  1.00 76.05           C  
ATOM     52  O   ILE A   7      36.885  -5.588  -8.545  1.00 76.05           O  
ATOM     53  CB  ILE A   7      35.692  -5.839  -5.674  1.00 76.05           C  
ATOM     54  CG1 ILE A   7      34.439  -5.934  -4.797  1.00 76.05           C  
ATOM     55  CG2 ILE A   7      36.934  -5.546  -4.827  1.00 76.05           C  
ATOM     56  CD1 ILE A   7      34.402  -7.166  -3.903  1.00 76.05           C  
ATOM     57  N   VAL A   8      37.555  -3.725  -7.557  1.00 72.53           N  
ATOM     58  CA  VAL A   8      38.782  -3.613  -8.338  1.00 72.53           C  
ATOM     59  C   VAL A   8      39.992  -3.852  -7.437  1.00 72.53           C  
ATOM     60  O   VAL A   8      40.129  -3.214  -6.390  1.00 72.53           O  
ATOM     61  CB  VAL A   8      38.894  -2.235  -9.026  1.00 72.53           C  
ATOM     62  CG1 VAL A   8      40.178  -2.144  -9.849  1.00 72.53           C  
ATOM     63  CG2 VAL A   8      37.672  -1.978  -9.906  1.00 72.53           C  
ATOM     64  N   VAL A   9      40.747  -4.839  -7.686  1.00 73.48           N  
ATOM     65  CA  VAL A   9      41.970  -5.142  -6.951  1.00 73.48           C  
ATOM     66  C   VAL A   9      43.177  -4.591  -7.705  1.00 73.48           C  
ATOM     67  O   VAL A   9      43.357  -4.871  -8.893  1.00 73.48           O  
ATOM     68  CB  VAL A   9      42.132  -6.662  -6.723  1.00 73.48           C  
ATOM     69  CG1 VAL A   9      43.381  -6.953  -5.891  1.00 73.48           C  
ATOM     70  CG2 VAL A   9      40.889  -7.236  -6.045  1.00 73.48           C  
ATOM     71  N   HIS A  10      43.898  -3.652  -6.918  1.00 69.56           N  
ATOM     72  CA  HIS A  10      45.169  -3.107  -7.381  1.00 69.56           C  
ATOM     73  C   HIS A  10      46.346  -3.852  -6.759  1.00 69.56           C  
ATOM     74  O   HIS A  10      46.308  -4.207  -5.579  1.00 69.56           O  
ATOM     75  CB  HIS A  10      45.262  -1.614  -7.057  1.00 69.56           C  
ATOM     76  CG  HIS A  10      44.113  -0.814  -7.586  1.00 69.56           C  
ATOM     77  CD2 HIS A  10      43.014  -0.322  -6.969  1.00 69.56           C  
ATOM     78  ND1 HIS A  10      44.016  -0.437  -8.909  1.00 69.56           N  
ATOM     79  CE1 HIS A  10      42.903   0.255  -9.081  1.00 69.56           C  
ATOM     80  NE2 HIS A  10      42.276   0.339  -7.920  1.00 69.56           N  
ATOM     81  N   GLY A  11      47.218  -4.481  -7.678  1.00 65.03           N  
ATOM     82  CA  GLY A  11      48.409  -5.018  -7.041  1.00 65.03           C  
ATOM     83  C   GLY A  11      49.187  -5.966  -7.935  1.00 65.03           C  
ATOM     84  O   GLY A  11      48.991  -5.982  -9.151  1.00 65.03           O  
ATOM     85  N   GLY A  12      50.342  -6.528  -7.374  1.00 73.46           N  
ATOM     86  CA  GLY A  12      51.147  -7.511  -8.081  1.00 73.46           C  
ATOM     87  C   GLY A  12      50.356  -8.729  -8.517  1.00 73.46           C  
ATOM     88  O   GLY A  12      49.201  -8.900  -8.120  1.00 73.46           O  
ATOM     89  N   GLU A  13      50.712  -9.345  -9.558  1.00 82.84           N  
ATOM     90  CA  GLU A  13      50.084 -10.524 -10.146  1.00 82.84           C  
ATOM     91  C   GLU A  13      49.740 -11.557  -9.075  1.00 82.84           C  
ATOM     92  O   GLU A  13      48.651 -12.135  -9.091  1.00 82.84           O  
ATOM     93  CB  GLU A  13      50.996 -11.149 -11.204  1.00 82.84           C  
ATOM     94  CG  GLU A  13      50.389 -12.354 -11.905  1.00 82.84           C  
ATOM     95  CD  GLU A  13      49.181 -12.006 -12.761  1.00 82.84           C  
ATOM     96  OE1 GLU A  13      48.398 -12.920 -13.106  1.00 82.84           O  
ATOM     97  OE2 GLU A  13      49.016 -10.810 -13.088  1.00 82.84           O1-
ATOM     98  N   GLU A  14      50.529 -11.657  -8.087  1.00 79.50           N  
ATOM     99  CA  GLU A  14      50.326 -12.657  -7.043  1.00 79.50           C  
ATOM    100  C   GLU A  14      49.128 -12.304  -6.166  1.00 79.50           C  
ATOM    101  O   GLU A  14      48.318 -13.172  -5.834  1.00 79.50           O  
ATOM    102  CB  GLU A  14      51.584 -12.800  -6.184  1.00 79.50           C  
ATOM    103  CG  GLU A  14      52.735 -13.503  -6.888  1.00 79.50           C  
ATOM    104  CD  GLU A  14      53.983 -13.621  -6.029  1.00 79.50           C  
ATOM    105  OE1 GLU A  14      55.028 -14.086  -6.537  1.00 79.50           O  
ATOM    106  OE2 GLU A  14      53.915 -13.246  -4.837  1.00 79.50           O1-
ATOM    107  N   ALA A  15      49.014 -11.023  -5.815  1.00 81.07           N  
ATOM    108  CA  ALA A  15      47.892 -10.577  -4.992  1.00 81.07           C  
ATOM    109  C   ALA A  15      46.572 -10.715  -5.744  1.00 81.07           C  
ATOM    110  O   ALA A  15      45.564 -11.132  -5.169  1.00 81.07           O  
ATOM    111  CB  ALA A  15      48.100  -9.132  -4.548  1.00 81.07           C  
ATOM    112  N   ARG A  16      46.707 -10.508  -7.047  1.00 84.79           N  
ATOM    113  CA  ARG A  16      45.503 -10.612  -7.865  1.00 84.79           C  
ATOM    114  C   ARG A  16      45.052 -12.063  -7.995  1.00 84.79           C  
ATOM    115  O   ARG A  16      43.856 -12.355  -7.942  1.00 84.79           O  
ATOM    116  CB  ARG A  16      45.740 -10.011  -9.253  1.00 84.79           C  
ATOM    117  CG  ARG A  16      45.844  -8.494  -9.257  1.00 84.79           C  
ATOM    118  CD  ARG A  16      45.738  -7.927 -10.665  1.00 84.79           C  
ATOM    119  NE  ARG A  16      46.816  -8.408 -11.523  1.00 84.79           N  
ATOM    120  CZ  ARG A  16      47.966  -7.771 -11.726  1.00 84.79           C  
ATOM    121  NH1 ARG A  16      48.210  -6.608 -11.133  1.00 84.79           N1+
ATOM    122  NH2 ARG A  16      48.879  -8.300 -12.528  1.00 84.79           N  
ATOM    123  N   GLN A  17      46.013 -12.855  -8.190  1.00 85.89           N  
ATOM    124  CA  GLN A  17      45.712 -14.279  -8.281  1.00 85.89           C  
ATOM    125  C   GLN A  17      45.127 -14.803  -6.973  1.00 85.89           C  
ATOM    126  O   GLN A  17      44.162 -15.570  -6.981  1.00 85.89           O  
ATOM    127  CB  GLN A  17      46.968 -15.071  -8.649  1.00 85.89           C  
ATOM    128  CG  GLN A  17      46.856 -15.824  -9.967  1.00 85.89           C  
ATOM    129  CD  GLN A  17      48.153 -16.504 -10.366  1.00 85.89           C  
ATOM    130  NE2 GLN A  17      48.148 -17.157 -11.523  1.00 85.89           N  
ATOM    131  OE1 GLN A  17      49.151 -16.442  -9.642  1.00 85.89           O  
ATOM    132  N   LEU A  18      45.712 -14.345  -5.870  1.00 87.29           N  
ATOM    133  CA  LEU A  18      45.208 -14.736  -4.558  1.00 87.29           C  
ATOM    134  C   LEU A  18      43.792 -14.212  -4.342  1.00 87.29           C  
ATOM    135  O   LEU A  18      42.927 -14.937  -3.844  1.00 87.29           O  
ATOM    136  CB  LEU A  18      46.130 -14.218  -3.452  1.00 87.29           C  
ATOM    137  CG  LEU A  18      45.827 -14.703  -2.034  1.00 87.29           C  
ATOM    138  CD1 LEU A  18      45.985 -16.218  -1.946  1.00 87.29           C  
ATOM    139  CD2 LEU A  18      46.735 -14.007  -1.025  1.00 87.29           C  
ATOM    140  N   ALA A  19      43.633 -12.984  -4.764  1.00 88.43           N  
ATOM    141  CA  ALA A  19      42.306 -12.388  -4.635  1.00 88.43           C  
ATOM    142  C   ALA A  19      41.282 -13.141  -5.479  1.00 88.43           C  
ATOM    143  O   ALA A  19      40.185 -13.448  -5.007  1.00 88.43           O  
ATOM    144  CB  ALA A  19      42.344 -10.915  -5.038  1.00 88.43           C  
ATOM    145  N   GLU A  20      41.651 -13.386  -6.701  1.00 91.06           N  
ATOM    146  CA  GLU A  20      40.760 -14.118  -7.596  1.00 91.06           C  
ATOM    147  C   GLU A  20      40.413 -15.491  -7.027  1.00 91.06           C  
ATOM    148  O   GLU A  20      39.242 -15.871  -6.978  1.00 91.06           O  
ATOM    149  CB  GLU A  20      41.393 -14.267  -8.981  1.00 91.06           C  
ATOM    150  CG  GLU A  20      40.508 -14.987  -9.988  1.00 91.06           C  
ATOM    151  CD  GLU A  20      41.133 -15.091 -11.370  1.00 91.06           C  
ATOM    152  OE1 GLU A  20      40.634 -15.881 -12.204  1.00 91.06           O  
ATOM    153  OE2 GLU A  20      42.129 -14.377 -11.621  1.00 91.06           O1-
ATOM    154  N   THR A  21      41.464 -16.247  -6.654  1.00 90.62           N  
ATOM    155  CA  THR A  21      41.256 -17.587  -6.118  1.00 90.62           C  
ATOM    156  C   THR A  21      40.400 -17.540  -4.856  1.00 90.62           C  
ATOM    157  O   THR A  21      39.468 -18.331  -4.701  1.00 90.62           O  
ATOM    158  CB  THR A  21      42.596 -18.279  -5.807  1.00 90.62           C  
ATOM    159  CG2 THR A  21      42.378 -19.695  -5.285  1.00 90.62           C  
ATOM    160  OG1 THR A  21      43.385 -18.339  -7.002  1.00 90.62           O  
ATOM    161  N   ALA A  22      40.640 -16.540  -3.972  1.00 89.79           N  
ATOM    162  CA  ALA A  22      39.909 -16.434  -2.711  1.00 89.79           C  
ATOM    163  C   ALA A  22      38.445 -16.080  -2.955  1.00 89.79           C  
ATOM    164  O   ALA A  22      37.546 -16.695  -2.376  1.00 89.79           O  
ATOM    165  CB  ALA A  22      40.562 -15.393  -1.804  1.00 89.79           C  
ATOM    166  N   VAL A  23      38.191 -15.117  -3.813  1.00 90.49           N  
ATOM    167  CA  VAL A  23      36.830 -14.679  -4.102  1.00 90.49           C  
ATOM    168  C   VAL A  23      36.057 -15.806  -4.783  1.00 90.49           C  
ATOM    169  O   VAL A  23      34.877 -16.021  -4.495  1.00 90.49           O  
ATOM    170  CB  VAL A  23      36.818 -13.412  -4.988  1.00 90.49           C  
ATOM    171  CG1 VAL A  23      35.393 -13.068  -5.418  1.00 90.49           C  
ATOM    172  CG2 VAL A  23      37.455 -12.238  -4.248  1.00 90.49           C  
ATOM    173  N   ARG A  24      36.748 -16.575  -5.688  1.00 91.24           N  
ATOM    174  CA  ARG A  24      36.122 -17.723  -6.333  1.00 91.24           C  
ATOM    175  C   ARG A  24      35.707 -18.771  -5.306  1.00 91.24           C  
ATOM    176  O   ARG A  24      34.602 -19.312  -5.375  1.00 91.24           O  
ATOM    177  CB  ARG A  24      37.069 -18.344  -7.363  1.00 91.24           C  
ATOM    178  CG  ARG A  24      36.406 -19.368  -8.270  1.00 91.24           C  
ATOM    179  CD  ARG A  24      37.356 -19.862  -9.353  1.00 91.24           C  
ATOM    180  NE  ARG A  24      37.571 -18.851 -10.384  1.00 91.24           N  
ATOM    181  CZ  ARG A  24      37.121 -18.936 -11.633  1.00 91.24           C  
ATOM    182  NH1 ARG A  24      36.420 -19.990 -12.031  1.00 91.24           N1+
ATOM    183  NH2 ARG A  24      37.374 -17.957 -12.490  1.00 91.24           N  
ATOM    184  N   GLU A  25      36.562 -18.967  -4.387  1.00 89.76           N  
ATOM    185  CA  GLU A  25      36.285 -19.974  -3.368  1.00 89.76           C  
ATOM    186  C   GLU A  25      35.168 -19.520  -2.433  1.00 89.76           C  
ATOM    187  O   GLU A  25      34.297 -20.313  -2.065  1.00 89.76           O  
ATOM    188  CB  GLU A  25      37.549 -20.289  -2.564  1.00 89.76           C  
ATOM    189  CG  GLU A  25      38.587 -21.088  -3.339  1.00 89.76           C  
ATOM    190  CD  GLU A  25      39.780 -21.500  -2.492  1.00 89.76           C  
ATOM    191  OE1 GLU A  25      40.733 -22.104  -3.037  1.00 89.76           O  
ATOM    192  OE2 GLU A  25      39.764 -21.219  -1.273  1.00 89.76           O1-
ATOM    193  N   ILE A  26      35.178 -18.288  -2.089  1.00 87.92           N  
ATOM    194  CA  ILE A  26      34.140 -17.734  -1.225  1.00 87.92           C  
ATOM    195  C   ILE A  26      32.792 -17.786  -1.939  1.00 87.92           C  
ATOM    196  O   ILE A  26      31.783 -18.174  -1.347  1.00 87.92           O  
ATOM    197  CB  ILE A  26      34.469 -16.283  -0.806  1.00 87.92           C  
ATOM    198  CG1 ILE A  26      35.683 -16.260   0.130  1.00 87.92           C  
ATOM    199  CG2 ILE A  26      33.255 -15.625  -0.145  1.00 87.92           C  
ATOM    200  CD1 ILE A  26      36.229 -14.865   0.401  1.00 87.92           C  
ATOM    201  N   SER A  27      32.832 -17.416  -3.250  1.00 88.52           N  
ATOM    202  CA  SER A  27      31.601 -17.395  -4.033  1.00 88.52           C  
ATOM    203  C   SER A  27      31.033 -18.799  -4.209  1.00 88.52           C  
ATOM    204  O   SER A  27      29.819 -18.998  -4.130  1.00 88.52           O  
ATOM    205  CB  SER A  27      31.848 -16.760  -5.403  1.00 88.52           C  
ATOM    206  OG  SER A  27      32.233 -15.403  -5.267  1.00 88.52           O  
ATOM    207  N   LYS A  28      31.896 -19.784  -4.519  1.00 87.73           N  
ATOM    208  CA  LYS A  28      31.481 -21.175  -4.672  1.00 87.73           C  
ATOM    209  C   LYS A  28      30.824 -21.697  -3.398  1.00 87.73           C  
ATOM    210  O   LYS A  28      29.788 -22.363  -3.455  1.00 87.73           O  
ATOM    211  CB  LYS A  28      32.677 -22.054  -5.044  1.00 87.73           C  
ATOM    212  CG  LYS A  28      32.304 -23.480  -5.420  1.00 87.73           C  
ATOM    213  CD  LYS A  28      33.526 -24.285  -5.844  1.00 87.73           C  
ATOM    214  CE  LYS A  28      33.161 -25.726  -6.173  1.00 87.73           C  
ATOM    215  NZ  LYS A  28      34.358 -26.522  -6.576  1.00 87.73           N1+
ATOM    216  N   LYS A  29      31.377 -21.391  -2.286  1.00 84.28           N  
ATOM    217  CA  LYS A  29      30.857 -21.843  -0.999  1.00 84.28           C  
ATOM    218  C   LYS A  29      29.489 -21.231  -0.713  1.00 84.28           C  
ATOM    219  O   LYS A  29      28.602 -21.903  -0.181  1.00 84.28           O  
ATOM    220  CB  LYS A  29      31.832 -21.494   0.127  1.00 84.28           C  
ATOM    221  CG  LYS A  29      31.530 -22.188   1.446  1.00 84.28           C  
ATOM    222  CD  LYS A  29      32.605 -21.904   2.487  1.00 84.28           C  
ATOM    223  CE  LYS A  29      32.234 -22.480   3.847  1.00 84.28           C  
ATOM    224  NZ  LYS A  29      33.282 -22.199   4.873  1.00 84.28           N1+
ATOM    225  N   GLU A  30      29.336 -20.115  -1.185  1.00 84.63           N  
ATOM    226  CA  GLU A  30      28.122 -19.381  -0.840  1.00 84.63           C  
ATOM    227  C   GLU A  30      27.083 -19.476  -1.955  1.00 84.63           C  
ATOM    228  O   GLU A  30      25.942 -19.044  -1.785  1.00 84.63           O  
ATOM    229  CB  GLU A  30      28.446 -17.914  -0.547  1.00 84.63           C  
ATOM    230  CG  GLU A  30      29.311 -17.710   0.688  1.00 84.63           C  
ATOM    231  CD  GLU A  30      28.618 -18.113   1.980  1.00 84.63           C  
ATOM    232  OE1 GLU A  30      29.309 -18.548   2.929  1.00 84.63           O  
ATOM    233  OE2 GLU A  30      27.374 -17.995   2.043  1.00 84.63           O1-
ATOM    234  N   GLY A  31      27.490 -20.077  -3.143  1.00 83.79           N  
ATOM    235  CA  GLY A  31      26.575 -20.262  -4.257  1.00 83.79           C  
ATOM    236  C   GLY A  31      26.270 -18.976  -5.001  1.00 83.79           C  
ATOM    237  O   GLY A  31      25.139 -18.762  -5.444  1.00 83.79           O  
ATOM    238  N   THR A  32      27.326 -18.041  -5.000  1.00 85.77           N  
ATOM    239  CA  THR A  32      27.157 -16.768  -5.691  1.00 85.77           C  
ATOM    240  C   THR A  32      27.928 -16.760  -7.007  1.00 85.77           C  
ATOM    241  O   THR A  32      28.911 -17.488  -7.161  1.00 85.77           O  
ATOM    242  CB  THR A  32      27.620 -15.591  -4.813  1.00 85.77           C  
ATOM    243  CG2 THR A  32      26.764 -15.472  -3.557  1.00 85.77           C  
ATOM    244  OG1 THR A  32      28.986 -15.796  -4.432  1.00 85.77           O  
ATOM    245  N   GLU A  33      27.364 -16.078  -8.036  1.00 86.28           N  
ATOM    246  CA  GLU A  33      27.988 -15.924  -9.347  1.00 86.28           C  
ATOM    247  C   GLU A  33      29.066 -14.845  -9.321  1.00 86.28           C  
ATOM    248  O   GLU A  33      28.845 -13.751  -8.799  1.00 86.28           O  
ATOM    249  CB  GLU A  33      26.934 -15.591 -10.407  1.00 86.28           C  
ATOM    250  CG  GLU A  33      25.964 -16.728 -10.689  1.00 86.28           C  
ATOM    251  CD  GLU A  33      24.928 -16.383 -11.748  1.00 86.28           C  
ATOM    252  OE1 GLU A  33      24.028 -17.214 -12.009  1.00 86.28           O  
ATOM    253  OE2 GLU A  33      25.017 -15.274 -12.321  1.00 86.28           O1-
ATOM    254  N   VAL A  34      30.251 -15.239  -9.850  1.00 88.84           N  
ATOM    255  CA  VAL A  34      31.357 -14.286  -9.845  1.00 88.84           C  
ATOM    256  C   VAL A  34      31.973 -14.202 -11.240  1.00 88.84           C  
ATOM    257  O   VAL A  34      32.037 -15.203 -11.958  1.00 88.84           O  
ATOM    258  CB  VAL A  34      32.435 -14.672  -8.808  1.00 88.84           C  
ATOM    259  CG1 VAL A  34      33.086 -16.004  -9.177  1.00 88.84           C  
ATOM    260  CG2 VAL A  34      33.488 -13.571  -8.699  1.00 88.84           C  
ATOM    261  N   ARG A  35      32.260 -12.992 -11.653  1.00 87.99           N  
ATOM    262  CA  ARG A  35      32.960 -12.748 -12.911  1.00 87.99           C  
ATOM    263  C   ARG A  35      34.257 -11.981 -12.677  1.00 87.99           C  
ATOM    264  O   ARG A  35      34.284 -11.018 -11.908  1.00 87.99           O  
ATOM    265  CB  ARG A  35      32.064 -11.978 -13.884  1.00 87.99           C  
ATOM    266  CG  ARG A  35      32.636 -11.861 -15.288  1.00 87.99           C  
ATOM    267  CD  ARG A  35      31.676 -11.154 -16.232  1.00 87.99           C  
ATOM    268  NE  ARG A  35      32.288 -10.897 -17.532  1.00 87.99           N  
ATOM    269  CZ  ARG A  35      31.655 -10.370 -18.578  1.00 87.99           C  
ATOM    270  NH1 ARG A  35      30.373 -10.033 -18.495  1.00 87.99           N1+
ATOM    271  NH2 ARG A  35      32.309 -10.180 -19.715  1.00 87.99           N  
ATOM    272  N   PHE A  36      35.292 -12.452 -13.453  1.00 90.47           N  
ATOM    273  CA  PHE A  36      36.599 -11.819 -13.329  1.00 90.47           C  
ATOM    274  C   PHE A  36      37.029 -11.202 -14.654  1.00 90.47           C  
ATOM    275  O   PHE A  36      36.855 -11.808 -15.714  1.00 90.47           O  
ATOM    276  CB  PHE A  36      37.647 -12.834 -12.859  1.00 90.47           C  
ATOM    277  CG  PHE A  36      37.307 -13.493 -11.550  1.00 90.47           C  
ATOM    278  CD1 PHE A  36      37.760 -12.960 -10.348  1.00 90.47           C  
ATOM    279  CD2 PHE A  36      36.535 -14.646 -11.519  1.00 90.47           C  
ATOM    280  CE1 PHE A  36      37.447 -13.569  -9.135  1.00 90.47           C  
ATOM    281  CE2 PHE A  36      36.218 -15.260 -10.310  1.00 90.47           C  
ATOM    282  CZ  PHE A  36      36.676 -14.720  -9.119  1.00 90.47           C  
ATOM    283  N   GLU A  37      37.482  -9.976 -14.544  1.00 90.29           N  
ATOM    284  CA  GLU A  37      38.084  -9.325 -15.703  1.00 90.29           C  
ATOM    285  C   GLU A  37      39.436  -8.710 -15.351  1.00 90.29           C  
ATOM    286  O   GLU A  37      39.532  -7.896 -14.431  1.00 90.29           O  
ATOM    287  CB  GLU A  37      37.147  -8.250 -16.262  1.00 90.29           C  
ATOM    288  CG  GLU A  37      37.605  -7.667 -17.591  1.00 90.29           C  
ATOM    289  CD  GLU A  37      36.589  -6.722 -18.212  1.00 90.29           C  
ATOM    290  OE1 GLU A  37      36.731  -6.380 -19.409  1.00 90.29           O  
ATOM    291  OE2 GLU A  37      35.646  -6.317 -17.497  1.00 90.29           O1-
ATOM    292  N   LYS A  38      40.466  -9.107 -16.212  1.00 85.41           N  
ATOM    293  CA  LYS A  38      41.816  -8.584 -16.028  1.00 85.41           C  
ATOM    294  C   LYS A  38      42.157  -7.553 -17.099  1.00 85.41           C  
ATOM    295  O   LYS A  38      42.148  -7.863 -18.292  1.00 85.41           O  
ATOM    296  CB  LYS A  38      42.839  -9.721 -16.050  1.00 85.41           C  
ATOM    297  CG  LYS A  38      42.694 -10.708 -14.902  1.00 85.41           C  
ATOM    298  CD  LYS A  38      43.740 -11.812 -14.977  1.00 85.41           C  
ATOM    299  CE  LYS A  38      43.540 -12.849 -13.881  1.00 85.41           C  
ATOM    300  NZ  LYS A  38      44.573 -13.927 -13.943  1.00 85.41           N1+
ATOM    301  N   LYS A  39      42.239  -6.275 -16.726  1.00 81.49           N  
ATOM    302  CA  LYS A  39      42.601  -5.234 -17.685  1.00 81.49           C  
ATOM    303  C   LYS A  39      43.660  -4.300 -17.107  1.00 81.49           C  
ATOM    304  O   LYS A  39      43.501  -3.781 -16.001  1.00 81.49           O  
ATOM    305  CB  LYS A  39      41.366  -4.434 -18.100  1.00 81.49           C  
ATOM    306  CG  LYS A  39      40.455  -5.163 -19.078  1.00 81.49           C  
ATOM    307  CD  LYS A  39      39.359  -4.248 -19.609  1.00 81.49           C  
ATOM    308  CE  LYS A  39      38.414  -4.991 -20.544  1.00 81.49           C  
ATOM    309  NZ  LYS A  39      37.352  -4.092 -21.086  1.00 81.49           N1+
ATOM    310  N   ASP A  40      44.750  -4.039 -17.850  1.00 82.64           N  
ATOM    311  CA  ASP A  40      45.756  -3.015 -17.584  1.00 82.64           C  
ATOM    312  C   ASP A  40      46.346  -3.175 -16.185  1.00 82.64           C  
ATOM    313  O   ASP A  40      46.508  -2.193 -15.457  1.00 82.64           O  
ATOM    314  CB  ASP A  40      45.155  -1.617 -17.743  1.00 82.64           C  
ATOM    315  CG  ASP A  40      44.667  -1.339 -19.154  1.00 82.64           C  
ATOM    316  OD1 ASP A  40      45.360  -1.714 -20.125  1.00 82.64           O  
ATOM    317  OD2 ASP A  40      43.580  -0.738 -19.297  1.00 82.64           O1-
ATOM    318  N   GLY A  41      46.484  -4.343 -15.767  1.00 75.97           N  
ATOM    319  CA  GLY A  41      47.084  -4.503 -14.452  1.00 75.97           C  
ATOM    320  C   GLY A  41      46.069  -4.479 -13.326  1.00 75.97           C  
ATOM    321  O   GLY A  41      46.435  -4.363 -12.154  1.00 75.97           O  
ATOM    322  N   LEU A  42      44.701  -4.458 -13.687  1.00 81.70           N  
ATOM    323  CA  LEU A  42      43.626  -4.444 -12.701  1.00 81.70           C  
ATOM    324  C   LEU A  42      42.792  -5.718 -12.787  1.00 81.70           C  
ATOM    325  O   LEU A  42      42.653  -6.302 -13.864  1.00 81.70           O  
ATOM    326  CB  LEU A  42      42.730  -3.219 -12.904  1.00 81.70           C  
ATOM    327  CG  LEU A  42      43.417  -1.855 -12.821  1.00 81.70           C  
ATOM    328  CD1 LEU A  42      42.466  -0.753 -13.278  1.00 81.70           C  
ATOM    329  CD2 LEU A  42      43.909  -1.589 -11.402  1.00 81.70           C  
ATOM    330  N   LEU A  43      42.403  -6.204 -11.555  1.00 86.44           N  
ATOM    331  CA  LEU A  43      41.447  -7.305 -11.501  1.00 86.44           C  
ATOM    332  C   LEU A  43      40.067  -6.807 -11.083  1.00 86.44           C  
ATOM    333  O   LEU A  43      39.909  -6.245  -9.996  1.00 86.44           O  
ATOM    334  CB  LEU A  43      41.928  -8.387 -10.530  1.00 86.44           C  
ATOM    335  CG  LEU A  43      41.006  -9.594 -10.348  1.00 86.44           C  
ATOM    336  CD1 LEU A  43      40.927 -10.400 -11.641  1.00 86.44           C  
ATOM    337  CD2 LEU A  43      41.489 -10.467  -9.195  1.00 86.44           C  
ATOM    338  N   SER A  44      39.161  -6.808 -12.107  1.00 86.21           N  
ATOM    339  CA  SER A  44      37.778  -6.437 -11.824  1.00 86.21           C  
ATOM    340  C   SER A  44      36.938  -7.663 -11.479  1.00 86.21           C  
ATOM    341  O   SER A  44      36.882  -8.622 -12.252  1.00 86.21           O  
ATOM    342  CB  SER A  44      37.163  -5.708 -13.018  1.00 86.21           C  
ATOM    343  OG  SER A  44      37.885  -4.523 -13.310  1.00 86.21           O  
ATOM    344  N   ILE A  45      36.345  -7.607 -10.295  1.00 88.40           N  
ATOM    345  CA  ILE A  45      35.546  -8.729  -9.816  1.00 88.40           C  
ATOM    346  C   ILE A  45      34.087  -8.301  -9.674  1.00 88.40           C  
ATOM    347  O   ILE A  45      33.785  -7.319  -8.990  1.00 88.40           O  
ATOM    348  CB  ILE A  45      36.079  -9.270  -8.470  1.00 88.40           C  
ATOM    349  CG1 ILE A  45      37.564  -9.630  -8.591  1.00 88.40           C  
ATOM    350  CG2 ILE A  45      35.259 -10.479  -8.011  1.00 88.40           C  
ATOM    351  CD1 ILE A  45      38.247  -9.896  -7.256  1.00 88.40           C  
ATOM    352  N   GLU A  46      33.332  -9.034 -10.407  1.00 86.05           N  
ATOM    353  CA  GLU A  46      31.892  -8.827 -10.293  1.00 86.05           C  
ATOM    354  C   GLU A  46      31.217 -10.010  -9.606  1.00 86.05           C  
ATOM    355  O   GLU A  46      31.275 -11.137 -10.101  1.00 86.05           O  
ATOM    356  CB  GLU A  46      31.272  -8.596 -11.673  1.00 86.05           C  
ATOM    357  CG  GLU A  46      29.787  -8.260 -11.631  1.00 86.05           C  
ATOM    358  CD  GLU A  46      29.171  -8.093 -13.011  1.00 86.05           C  
ATOM    359  OE1 GLU A  46      27.930  -7.961 -13.110  1.00 86.05           O  
ATOM    360  OE2 GLU A  46      29.936  -8.093 -14.001  1.00 86.05           O1-
ATOM    361  N   VAL A  47      30.576  -9.672  -8.429  1.00 84.13           N  
ATOM    362  CA  VAL A  47      29.868 -10.730  -7.717  1.00 84.13           C  
ATOM    363  C   VAL A  47      28.377 -10.404  -7.656  1.00 84.13           C  
ATOM    364  O   VAL A  47      27.990  -9.319  -7.218  1.00 84.13           O  
ATOM    365  CB  VAL A  47      30.429 -10.928  -6.291  1.00 84.13           C  
ATOM    366  CG1 VAL A  47      29.789 -12.144  -5.622  1.00 84.13           C  
ATOM    367  CG2 VAL A  47      31.949 -11.075  -6.331  1.00 84.13           C  
ATOM    368  N   LYS A  48      27.526 -11.340  -8.159  1.00 84.65           N  
ATOM    369  CA  LYS A  48      26.079 -11.154  -8.141  1.00 84.65           C  
ATOM    370  C   LYS A  48      25.454 -11.821  -6.920  1.00 84.65           C  
ATOM    371  O   LYS A  48      25.926 -12.867  -6.467  1.00 84.65           O  
ATOM    372  CB  LYS A  48      25.450 -11.709  -9.421  1.00 84.65           C  
ATOM    373  CG  LYS A  48      25.857 -10.965 -10.684  1.00 84.65           C  
ATOM    374  CD  LYS A  48      25.094 -11.471 -11.901  1.00 84.65           C  
ATOM    375  CE  LYS A  48      25.481 -10.708 -13.161  1.00 84.65           C  
ATOM    376  NZ  LYS A  48      24.726 -11.192 -14.355  1.00 84.65           N1+
ATOM    377  N   ASN A  49      24.550 -11.143  -6.159  1.00 81.45           N  
ATOM    378  CA  ASN A  49      23.729 -11.685  -5.082  1.00 81.45           C  
ATOM    379  C   ASN A  49      24.549 -11.920  -3.816  1.00 81.45           C  
ATOM    380  O   ASN A  49      24.449 -12.980  -3.195  1.00 81.45           O  
ATOM    381  CB  ASN A  49      23.052 -12.985  -5.525  1.00 81.45           C  
ATOM    382  CG  ASN A  49      22.110 -12.782  -6.696  1.00 81.45           C  
ATOM    383  ND2 ASN A  49      22.126 -13.717  -7.639  1.00 81.45           N  
ATOM    384  OD1 ASN A  49      21.376 -11.793  -6.753  1.00 81.45           O  
ATOM    385  N   LEU A  50      25.383 -10.866  -3.470  1.00 81.18           N  
ATOM    386  CA  LEU A  50      26.234 -11.002  -2.292  1.00 81.18           C  
ATOM    387  C   LEU A  50      25.502 -10.537  -1.038  1.00 81.18           C  
ATOM    388  O   LEU A  50      24.917  -9.452  -1.022  1.00 81.18           O  
ATOM    389  CB  LEU A  50      27.527 -10.203  -2.469  1.00 81.18           C  
ATOM    390  CG  LEU A  50      28.666 -10.910  -3.205  1.00 81.18           C  
ATOM    391  CD1 LEU A  50      29.373  -9.939  -4.146  1.00 81.18           C  
ATOM    392  CD2 LEU A  50      29.653 -11.513  -2.211  1.00 81.18           C  
ATOM    393  N   SER A  51      25.545 -11.370  -0.058  1.00 85.07           N  
ATOM    394  CA  SER A  51      25.072 -10.874   1.230  1.00 85.07           C  
ATOM    395  C   SER A  51      25.968  -9.756   1.754  1.00 85.07           C  
ATOM    396  O   SER A  51      27.120  -9.627   1.333  1.00 85.07           O  
ATOM    397  CB  SER A  51      25.009 -12.010   2.252  1.00 85.07           C  
ATOM    398  OG  SER A  51      26.312 -12.398   2.653  1.00 85.07           O  
ATOM    399  N   GLU A  52      25.453  -8.855   2.671  1.00 86.88           N  
ATOM    400  CA  GLU A  52      26.203  -7.747   3.253  1.00 86.88           C  
ATOM    401  C   GLU A  52      27.422  -8.247   4.021  1.00 86.88           C  
ATOM    402  O   GLU A  52      28.499  -7.650   3.944  1.00 86.88           O  
ATOM    403  CB  GLU A  52      25.305  -6.915   4.175  1.00 86.88           C  
ATOM    404  CG  GLU A  52      24.297  -6.049   3.434  1.00 86.88           C  
ATOM    405  CD  GLU A  52      23.449  -5.191   4.359  1.00 86.88           C  
ATOM    406  OE1 GLU A  52      22.587  -4.432   3.862  1.00 86.88           O  
ATOM    407  OE2 GLU A  52      23.649  -5.279   5.592  1.00 86.88           O1-
ATOM    408  N   GLU A  53      27.232  -9.300   4.685  1.00 87.77           N  
ATOM    409  CA  GLU A  53      28.325  -9.882   5.458  1.00 87.77           C  
ATOM    410  C   GLU A  53      29.444 -10.375   4.544  1.00 87.77           C  
ATOM    411  O   GLU A  53      30.622 -10.121   4.804  1.00 87.77           O  
ATOM    412  CB  GLU A  53      27.815 -11.030   6.331  1.00 87.77           C  
ATOM    413  CG  GLU A  53      28.864 -11.595   7.278  1.00 87.77           C  
ATOM    414  CD  GLU A  53      28.325 -12.689   8.187  1.00 87.77           C  
ATOM    415  OE1 GLU A  53      29.113 -13.274   8.965  1.00 87.77           O  
ATOM    416  OE2 GLU A  53      27.106 -12.962   8.120  1.00 87.77           O1-
ATOM    417  N   LEU A  54      29.094 -10.997   3.473  1.00 83.87           N  
ATOM    418  CA  LEU A  54      30.062 -11.524   2.517  1.00 83.87           C  
ATOM    419  C   LEU A  54      30.759 -10.392   1.771  1.00 83.87           C  
ATOM    420  O   LEU A  54      31.964 -10.460   1.515  1.00 83.87           O  
ATOM    421  CB  LEU A  54      29.374 -12.460   1.520  1.00 83.87           C  
ATOM    422  CG  LEU A  54      29.038 -13.863   2.029  1.00 83.87           C  
ATOM    423  CD1 LEU A  54      28.280 -14.646   0.963  1.00 83.87           C  
ATOM    424  CD2 LEU A  54      30.307 -14.601   2.440  1.00 83.87           C  
ATOM    425  N   GLN A  55      29.919  -9.459   1.498  1.00 84.18           N  
ATOM    426  CA  GLN A  55      30.500  -8.274   0.875  1.00 84.18           C  
ATOM    427  C   GLN A  55      31.578  -7.660   1.764  1.00 84.18           C  
ATOM    428  O   GLN A  55      32.652  -7.292   1.283  1.00 84.18           O  
ATOM    429  CB  GLN A  55      29.417  -7.239   0.573  1.00 84.18           C  
ATOM    430  CG  GLN A  55      29.935  -5.993  -0.132  1.00 84.18           C  
ATOM    431  CD  GLN A  55      28.854  -4.952  -0.357  1.00 84.18           C  
ATOM    432  NE2 GLN A  55      29.225  -3.836  -0.975  1.00 84.18           N  
ATOM    433  OE1 GLN A  55      27.695  -5.150   0.021  1.00 84.18           O  
ATOM    434  N   ARG A  56      31.338  -7.568   3.004  1.00 88.83           N  
ATOM    435  CA  ARG A  56      32.286  -7.004   3.960  1.00 88.83           C  
ATOM    436  C   ARG A  56      33.531  -7.877   4.073  1.00 88.83           C  
ATOM    437  O   ARG A  56      34.651  -7.365   4.138  1.00 88.83           O  
ATOM    438  CB  ARG A  56      31.633  -6.843   5.334  1.00 88.83           C  
ATOM    439  CG  ARG A  56      30.656  -5.681   5.418  1.00 88.83           C  
ATOM    440  CD  ARG A  56      30.153  -5.470   6.840  1.00 88.83           C  
ATOM    441  NE  ARG A  56      28.715  -5.702   6.943  1.00 88.83           N  
ATOM    442  CZ  ARG A  56      27.988  -5.485   8.035  1.00 88.83           C  
ATOM    443  NH1 ARG A  56      28.554  -5.023   9.145  1.00 88.83           N1+
ATOM    444  NH2 ARG A  56      26.686  -5.730   8.019  1.00 88.83           N  
ATOM    445  N   LEU A  57      33.267  -9.105   4.059  1.00 89.41           N  
ATOM    446  CA  LEU A  57      34.383 -10.039   4.154  1.00 89.41           C  
ATOM    447  C   LEU A  57      35.304  -9.909   2.945  1.00 89.41           C  
ATOM    448  O   LEU A  57      36.525  -9.833   3.095  1.00 89.41           O  
ATOM    449  CB  LEU A  57      33.871 -11.477   4.268  1.00 89.41           C  
ATOM    450  CG  LEU A  57      34.925 -12.553   4.535  1.00 89.41           C  
ATOM    451  CD1 LEU A  57      34.451 -13.500   5.631  1.00 89.41           C  
ATOM    452  CD2 LEU A  57      35.239 -13.322   3.255  1.00 89.41           C  
ATOM    453  N   ILE A  58      34.692  -9.919   1.720  1.00 88.08           N  
ATOM    454  CA  ILE A  58      35.458  -9.824   0.482  1.00 88.08           C  
ATOM    455  C   ILE A  58      36.212  -8.496   0.441  1.00 88.08           C  
ATOM    456  O   ILE A  58      37.389  -8.454   0.078  1.00 88.08           O  
ATOM    457  CB  ILE A  58      34.546  -9.960  -0.758  1.00 88.08           C  
ATOM    458  CG1 ILE A  58      34.022 -11.395  -0.880  1.00 88.08           C  
ATOM    459  CG2 ILE A  58      35.294  -9.541  -2.027  1.00 88.08           C  
ATOM    460  CD1 ILE A  58      32.993 -11.586  -1.986  1.00 88.08           C  
ATOM    461  N   GLN A  59      35.596  -7.442   0.900  1.00 87.45           N  
ATOM    462  CA  GLN A  59      36.234  -6.130   0.933  1.00 87.45           C  
ATOM    463  C   GLN A  59      37.405  -6.112   1.911  1.00 87.45           C  
ATOM    464  O   GLN A  59      38.458  -5.542   1.618  1.00 87.45           O  
ATOM    465  CB  GLN A  59      35.219  -5.048   1.309  1.00 87.45           C  
ATOM    466  CG  GLN A  59      34.258  -4.690   0.185  1.00 87.45           C  
ATOM    467  CD  GLN A  59      33.223  -3.662   0.603  1.00 87.45           C  
ATOM    468  NE2 GLN A  59      32.536  -3.081  -0.375  1.00 87.45           N  
ATOM    469  OE1 GLN A  59      33.041  -3.393   1.794  1.00 87.45           O  
ATOM    470  N   GLU A  60      37.143  -6.710   3.062  1.00 91.59           N  
ATOM    471  CA  GLU A  60      38.222  -6.800   4.041  1.00 91.59           C  
ATOM    472  C   GLU A  60      39.406  -7.588   3.487  1.00 91.59           C  
ATOM    473  O   GLU A  60      40.559  -7.189   3.659  1.00 91.59           O  
ATOM    474  CB  GLU A  60      37.721  -7.445   5.336  1.00 91.59           C  
ATOM    475  CG  GLU A  60      38.735  -7.417   6.469  1.00 91.59           C  
ATOM    476  CD  GLU A  60      38.198  -7.994   7.770  1.00 91.59           C  
ATOM    477  OE1 GLU A  60      38.983  -8.155   8.732  1.00 91.59           O  
ATOM    478  OE2 GLU A  60      36.983  -8.287   7.827  1.00 91.59           O1-
ATOM    479  N   LEU A  61      39.075  -8.656   2.837  1.00 91.68           N  
ATOM    480  CA  LEU A  61      40.108  -9.490   2.235  1.00 91.68           C  
ATOM    481  C   LEU A  61      40.880  -8.716   1.170  1.00 91.68           C  
ATOM    482  O   LEU A  61      42.113  -8.703   1.178  1.00 91.68           O  
ATOM    483  CB  LEU A  61      39.493 -10.750   1.622  1.00 91.68           C  
ATOM    484  CG  LEU A  61      40.423 -11.615   0.771  1.00 91.68           C  
ATOM    485  CD1 LEU A  61      41.563 -12.163   1.622  1.00 91.68           C  
ATOM    486  CD2 LEU A  61      39.646 -12.751   0.114  1.00 91.68           C  
ATOM    487  N   LEU A  62      40.189  -8.066   0.295  1.00 88.73           N  
ATOM    488  CA  LEU A  62      40.818  -7.338  -0.801  1.00 88.73           C  
ATOM    489  C   LEU A  62      41.708  -6.218  -0.270  1.00 88.73           C  
ATOM    490  O   LEU A  62      42.788  -5.969  -0.810  1.00 88.73           O  
ATOM    491  CB  LEU A  62      39.756  -6.759  -1.740  1.00 88.73           C  
ATOM    492  CG  LEU A  62      38.947  -7.770  -2.553  1.00 88.73           C  
ATOM    493  CD1 LEU A  62      37.851  -7.061  -3.341  1.00 88.73           C  
ATOM    494  CD2 LEU A  62      39.860  -8.557  -3.488  1.00 88.73           C  
ATOM    495  N   GLN A  63      41.251  -5.581   0.799  1.00 89.50           N  
ATOM    496  CA  GLN A  63      42.058  -4.532   1.415  1.00 89.50           C  
ATOM    497  C   GLN A  63      43.360  -5.097   1.977  1.00 89.50           C  
ATOM    498  O   GLN A  63      44.424  -4.496   1.817  1.00 89.50           O  
ATOM    499  CB  GLN A  63      41.271  -3.828   2.521  1.00 89.50           C  
ATOM    500  CG  GLN A  63      40.175  -2.906   2.006  1.00 89.50           C  
ATOM    501  CD  GLN A  63      39.338  -2.308   3.121  1.00 89.50           C  
ATOM    502  NE2 GLN A  63      38.488  -1.348   2.774  1.00 89.50           N  
ATOM    503  OE1 GLN A  63      39.456  -2.704   4.284  1.00 89.50           O  
ATOM    504  N   LEU A  64      43.239  -6.209   2.601  1.00 93.12           N  
ATOM    505  CA  LEU A  64      44.423  -6.834   3.182  1.00 93.12           C  
ATOM    506  C   LEU A  64      45.378  -7.307   2.092  1.00 93.12           C  
ATOM    507  O   LEU A  64      46.598  -7.188   2.234  1.00 93.12           O  
ATOM    508  CB  LEU A  64      44.024  -8.012   4.075  1.00 93.12           C  
ATOM    509  CG  LEU A  64      43.359  -7.660   5.406  1.00 93.12           C  
ATOM    510  CD1 LEU A  64      42.873  -8.923   6.108  1.00 93.12           C  
ATOM    511  CD2 LEU A  64      44.324  -6.884   6.298  1.00 93.12           C  
ATOM    512  N   LEU A  65      44.822  -7.769   0.986  1.00 90.41           N  
ATOM    513  CA  LEU A  65      45.653  -8.261  -0.107  1.00 90.41           C  
ATOM    514  C   LEU A  65      46.385  -7.112  -0.792  1.00 90.41           C  
ATOM    515  O   LEU A  65      47.534  -7.265  -1.211  1.00 90.41           O  
ATOM    516  CB  LEU A  65      44.801  -9.019  -1.129  1.00 90.41           C  
ATOM    517  CG  LEU A  65      44.253 -10.375  -0.681  1.00 90.41           C  
ATOM    518  CD1 LEU A  65      43.438 -11.014  -1.801  1.00 90.41           C  
ATOM    519  CD2 LEU A  65      45.391 -11.295  -0.249  1.00 90.41           C  
ATOM    520  N   VAL A  66      45.749  -6.059  -0.929  1.00 89.04           N  
ATOM    521  CA  VAL A  66      46.401  -4.878  -1.488  1.00 89.04           C  
ATOM    522  C   VAL A  66      47.553  -4.449  -0.583  1.00 89.04           C  
ATOM    523  O   VAL A  66      48.648  -4.147  -1.063  1.00 89.04           O  
ATOM    524  CB  VAL A  66      45.404  -3.713  -1.671  1.00 89.04           C  
ATOM    525  CG1 VAL A  66      46.139  -2.429  -2.051  1.00 89.04           C  
ATOM    526  CG2 VAL A  66      44.359  -4.067  -2.729  1.00 89.04           C  
ATOM    527  N   ARG A  67      47.270  -4.374   0.664  1.00 92.23           N  
ATOM    528  CA  ARG A  67      48.318  -4.040   1.624  1.00 92.23           C  
ATOM    529  C   ARG A  67      49.459  -5.049   1.562  1.00 92.23           C  
ATOM    530  O   ARG A  67      50.632  -4.672   1.597  1.00 92.23           O  
ATOM    531  CB  ARG A  67      47.748  -3.980   3.043  1.00 92.23           C  
ATOM    532  CG  ARG A  67      48.749  -3.512   4.088  1.00 92.23           C  
ATOM    533  CD  ARG A  67      48.087  -3.285   5.440  1.00 92.23           C  
ATOM    534  NE  ARG A  67      49.056  -2.873   6.452  1.00 92.23           N  
ATOM    535  CZ  ARG A  67      48.754  -2.571   7.711  1.00 92.23           C  
ATOM    536  NH1 ARG A  67      47.498  -2.629   8.141  1.00 92.23           N1+
ATOM    537  NH2 ARG A  67      49.714  -2.206   8.549  1.00 92.23           N  
ATOM    538  N   LEU A  68      49.098  -6.242   1.546  1.00 92.78           N  
ATOM    539  CA  LEU A  68      50.107  -7.291   1.440  1.00 92.78           C  
ATOM    540  C   LEU A  68      50.971  -7.090   0.200  1.00 92.78           C  
ATOM    541  O   LEU A  68      52.200  -7.156   0.277  1.00 92.78           O  
ATOM    542  CB  LEU A  68      49.444  -8.671   1.396  1.00 92.78           C  
ATOM    543  CG  LEU A  68      50.380  -9.867   1.220  1.00 92.78           C  
ATOM    544  CD1 LEU A  68      51.395  -9.918   2.357  1.00 92.78           C  
ATOM    545  CD2 LEU A  68      49.583 -11.165   1.150  1.00 92.78           C  
ATOM    546  N   ALA A  69      50.396  -6.857  -0.910  1.00 90.17           N  
ATOM    547  CA  ALA A  69      51.121  -6.658  -2.162  1.00 90.17           C  
ATOM    548  C   ALA A  69      52.095  -5.489  -2.052  1.00 90.17           C  
ATOM    549  O   ALA A  69      53.243  -5.585  -2.493  1.00 90.17           O  
ATOM    550  CB  ALA A  69      50.144  -6.426  -3.312  1.00 90.17           C  
ATOM    551  N   ALA A  70      51.672  -4.427  -1.506  1.00 91.11           N  
ATOM    552  CA  ALA A  70      52.534  -3.263  -1.316  1.00 91.11           C  
ATOM    553  C   ALA A  70      53.717  -3.598  -0.413  1.00 91.11           C  
ATOM    554  O   ALA A  70      54.855  -3.225  -0.707  1.00 91.11           O  
ATOM    555  CB  ALA A  70      51.736  -2.100  -0.732  1.00 91.11           C  
ATOM    556  N   LEU A  71      53.423  -4.285   0.645  1.00 94.47           N  
ATOM    557  CA  LEU A  71      54.478  -4.651   1.584  1.00 94.47           C  
ATOM    558  C   LEU A  71      55.463  -5.623   0.944  1.00 94.47           C  
ATOM    559  O   LEU A  71      56.670  -5.529   1.173  1.00 94.47           O  
ATOM    560  CB  LEU A  71      53.877  -5.273   2.848  1.00 94.47           C  
ATOM    561  CG  LEU A  71      53.154  -4.316   3.796  1.00 94.47           C  
ATOM    562  CD1 LEU A  71      52.423  -5.098   4.883  1.00 94.47           C  
ATOM    563  CD2 LEU A  71      54.138  -3.328   4.413  1.00 94.47           C  
ATOM    564  N   LEU A  72      54.924  -6.492   0.108  1.00 92.89           N  
ATOM    565  CA  LEU A  72      55.800  -7.439  -0.572  1.00 92.89           C  
ATOM    566  C   LEU A  72      56.741  -6.717  -1.530  1.00 92.89           C  
ATOM    567  O   LEU A  72      57.918  -7.071  -1.636  1.00 92.89           O  
ATOM    568  CB  LEU A  72      54.976  -8.479  -1.335  1.00 92.89           C  
ATOM    569  CG  LEU A  72      54.202  -9.486  -0.485  1.00 92.89           C  
ATOM    570  CD1 LEU A  72      53.398 -10.427  -1.377  1.00 92.89           C  
ATOM    571  CD2 LEU A  72      55.152 -10.274   0.411  1.00 92.89           C  
ATOM    572  N   GLU A  73      56.238  -5.814  -2.187  1.00 92.98           N  
ATOM    573  CA  GLU A  73      57.077  -5.013  -3.073  1.00 92.98           C  
ATOM    574  C   GLU A  73      58.150  -4.263  -2.288  1.00 92.98           C  
ATOM    575  O   GLU A  73      59.306  -4.202  -2.709  1.00 92.98           O  
ATOM    576  CB  GLU A  73      56.225  -4.026  -3.875  1.00 92.98           C  
ATOM    577  CG  GLU A  73      56.997  -3.282  -4.955  1.00 92.98           C  
ATOM    578  CD  GLU A  73      56.110  -2.430  -5.848  1.00 92.98           C  
ATOM    579  OE1 GLU A  73      56.622  -1.839  -6.825  1.00 92.98           O  
ATOM    580  OE2 GLU A  73      54.893  -2.354  -5.568  1.00 92.98           O1-
ATOM    581  N   ALA A  74      57.780  -3.699  -1.231  1.00 94.58           N  
ATOM    582  CA  ALA A  74      58.721  -2.984  -0.373  1.00 94.58           C  
ATOM    583  C   ALA A  74      59.799  -3.924   0.159  1.00 94.58           C  
ATOM    584  O   ALA A  74      60.979  -3.567   0.195  1.00 94.58           O  
ATOM    585  CB  ALA A  74      57.983  -2.316   0.785  1.00 94.58           C  
ATOM    586  N   VAL A  75      59.363  -5.084   0.587  1.00 95.89           N  
ATOM    587  CA  VAL A  75      60.306  -6.065   1.113  1.00 95.89           C  
ATOM    588  C   VAL A  75      61.297  -6.467   0.022  1.00 95.89           C  
ATOM    589  O   VAL A  75      62.496  -6.596   0.281  1.00 95.89           O  
ATOM    590  CB  VAL A  75      59.580  -7.313   1.660  1.00 95.89           C  
ATOM    591  CG1 VAL A  75      60.575  -8.443   1.927  1.00 95.89           C  
ATOM    592  CG2 VAL A  75      58.808  -6.967   2.932  1.00 95.89           C  
ATOM    593  N   ARG A  76      60.823  -6.680  -1.217  1.00 94.91           N  
ATOM    594  CA  ARG A  76      61.702  -7.015  -2.332  1.00 94.91           C  
ATOM    595  C   ARG A  76      62.764  -5.938  -2.533  1.00 94.91           C  
ATOM    596  O   ARG A  76      63.934  -6.249  -2.767  1.00 94.91           O  
ATOM    597  CB  ARG A  76      60.895  -7.200  -3.618  1.00 94.91           C  
ATOM    598  CG  ARG A  76      60.156  -8.526  -3.696  1.00 94.91           C  
ATOM    599  CD  ARG A  76      59.431  -8.692  -5.024  1.00 94.91           C  
ATOM    600  NE  ARG A  76      58.376  -9.699  -4.941  1.00 94.91           N  
ATOM    601  CZ  ARG A  76      57.312  -9.747  -5.736  1.00 94.91           C  
ATOM    602  NH1 ARG A  76      57.139  -8.844  -6.694  1.00 94.91           N1+
ATOM    603  NH2 ARG A  76      56.412 -10.707  -5.573  1.00 94.91           N  
ATOM    604  N   ALA A  77      62.381  -4.733  -2.472  1.00 95.18           N  
ATOM    605  CA  ALA A  77      63.306  -3.616  -2.642  1.00 95.18           C  
ATOM    606  C   ALA A  77      64.360  -3.603  -1.538  1.00 95.18           C  
ATOM    607  O   ALA A  77      65.550  -3.423  -1.810  1.00 95.18           O  
ATOM    608  CB  ALA A  77      62.545  -2.292  -2.661  1.00 95.18           C  
ATOM    609  N   VAL A  78      63.920  -3.836  -0.340  1.00 96.74           N  
ATOM    610  CA  VAL A  78      64.848  -3.822   0.787  1.00 96.74           C  
ATOM    611  C   VAL A  78      65.761  -5.044   0.721  1.00 96.74           C  
ATOM    612  O   VAL A  78      66.948  -4.958   1.041  1.00 96.74           O  
ATOM    613  CB  VAL A  78      64.098  -3.789   2.138  1.00 96.74           C  
ATOM    614  CG1 VAL A  78      65.048  -4.110   3.291  1.00 96.74           C  
ATOM    615  CG2 VAL A  78      63.438  -2.428   2.349  1.00 96.74           C  
ATOM    616  N   GLU A  79      65.230  -6.151   0.313  1.00 95.46           N  
ATOM    617  CA  GLU A  79      66.062  -7.340   0.148  1.00 95.46           C  
ATOM    618  C   GLU A  79      67.167  -7.102  -0.877  1.00 95.46           C  
ATOM    619  O   GLU A  79      68.315  -7.497  -0.662  1.00 95.46           O  
ATOM    620  CB  GLU A  79      65.208  -8.541  -0.268  1.00 95.46           C  
ATOM    621  CG  GLU A  79      64.360  -9.113   0.858  1.00 95.46           C  
ATOM    622  CD  GLU A  79      63.576 -10.349   0.450  1.00 95.46           C  
ATOM    623  OE1 GLU A  79      62.988 -11.015   1.334  1.00 95.46           O  
ATOM    624  OE2 GLU A  79      63.549 -10.657  -0.762  1.00 95.46           O1-
ATOM    625  N   GLU A  80      66.754  -6.559  -1.953  1.00 96.54           N  
ATOM    626  CA  GLU A  80      67.743  -6.242  -2.979  1.00 96.54           C  
ATOM    627  C   GLU A  80      68.807  -5.289  -2.443  1.00 96.54           C  
ATOM    628  O   GLU A  80      69.996  -5.454  -2.726  1.00 96.54           O  
ATOM    629  CB  GLU A  80      67.065  -5.635  -4.210  1.00 96.54           C  
ATOM    630  CG  GLU A  80      67.994  -5.466  -5.403  1.00 96.54           C  
ATOM    631  CD  GLU A  80      67.272  -5.038  -6.671  1.00 96.54           C  
ATOM    632  OE1 GLU A  80      67.929  -4.901  -7.727  1.00 96.54           O  
ATOM    633  OE2 GLU A  80      66.039  -4.836  -6.606  1.00 96.54           O1-
ATOM    634  N   ALA A  81      68.440  -4.300  -1.708  1.00 95.87           N  
ATOM    635  CA  ALA A  81      69.360  -3.341  -1.101  1.00 95.87           C  
ATOM    636  C   ALA A  81      70.315  -4.037  -0.134  1.00 95.87           C  
ATOM    637  O   ALA A  81      71.510  -3.735  -0.108  1.00 95.87           O  
ATOM    638  CB  ALA A  81      68.583  -2.244  -0.378  1.00 95.87           C  
ATOM    639  N   ILE A  82      69.862  -4.946   0.668  1.00 94.74           N  
ATOM    640  CA  ILE A  82      70.691  -5.685   1.613  1.00 94.74           C  
ATOM    641  C   ILE A  82      71.691  -6.554   0.853  1.00 94.74           C  
ATOM    642  O   ILE A  82      72.871  -6.609   1.209  1.00 94.74           O  
ATOM    643  CB  ILE A  82      69.832  -6.558   2.555  1.00 94.74           C  
ATOM    644  CG1 ILE A  82      69.020  -5.674   3.509  1.00 94.74           C  
ATOM    645  CG2 ILE A  82      70.712  -7.539   3.335  1.00 94.74           C  
ATOM    646  CD1 ILE A  82      68.002  -6.437   4.345  1.00 94.74           C  
ATOM    647  N   LYS A  83      71.198  -7.213  -0.210  1.00 94.22           N  
ATOM    648  CA  LYS A  83      72.066  -8.075  -1.008  1.00 94.22           C  
ATOM    649  C   LYS A  83      73.204  -7.277  -1.639  1.00 94.22           C  
ATOM    650  O   LYS A  83      74.333  -7.762  -1.728  1.00 94.22           O  
ATOM    651  CB  LYS A  83      71.262  -8.788  -2.095  1.00 94.22           C  
ATOM    652  CG  LYS A  83      70.373  -9.907  -1.572  1.00 94.22           C  
ATOM    653  CD  LYS A  83      69.587 -10.568  -2.697  1.00 94.22           C  
ATOM    654  CE  LYS A  83      68.654 -11.650  -2.168  1.00 94.22           C  
ATOM    655  NZ  LYS A  83      67.825 -12.248  -3.258  1.00 94.22           N1+
ATOM    656  N   ARG A  84      72.916  -6.088  -2.042  1.00 95.27           N  
ATOM    657  CA  ARG A  84      73.917  -5.245  -2.690  1.00 95.27           C  
ATOM    658  C   ARG A  84      74.891  -4.668  -1.667  1.00 95.27           C  
ATOM    659  O   ARG A  84      76.090  -4.564  -1.935  1.00 95.27           O  
ATOM    660  CB  ARG A  84      73.244  -4.112  -3.468  1.00 95.27           C  
ATOM    661  CG  ARG A  84      72.486  -4.579  -4.701  1.00 95.27           C  
ATOM    662  CD  ARG A  84      71.912  -3.409  -5.487  1.00 95.27           C  
ATOM    663  NE  ARG A  84      71.165  -3.860  -6.657  1.00 95.27           N  
ATOM    664  CZ  ARG A  84      70.540  -3.057  -7.514  1.00 95.27           C  
ATOM    665  NH1 ARG A  84      70.559  -1.739  -7.346  1.00 95.27           N1+
ATOM    666  NH2 ARG A  84      69.890  -3.573  -8.546  1.00 95.27           N  
ATOM    667  N   ASN A  85      74.375  -4.335  -0.517  1.00 94.32           N  
ATOM    668  CA  ASN A  85      75.172  -3.767   0.565  1.00 94.32           C  
ATOM    669  C   ASN A  85      74.732  -4.298   1.926  1.00 94.32           C  
ATOM    670  O   ASN A  85      73.881  -3.699   2.585  1.00 94.32           O  
ATOM    671  CB  ASN A  85      75.097  -2.239   0.541  1.00 94.32           C  
ATOM    672  CG  ASN A  85      76.037  -1.592   1.539  1.00 94.32           C  
ATOM    673  ND2 ASN A  85      76.018  -0.265   1.598  1.00 94.32           N  
ATOM    674  OD1 ASN A  85      76.775  -2.278   2.251  1.00 94.32           O  
ATOM    675  N   PRO A  86      75.351  -5.457   2.307  1.00 92.06           N  
ATOM    676  CA  PRO A  86      74.975  -6.108   3.565  1.00 92.06           C  
ATOM    677  C   PRO A  86      75.298  -5.255   4.789  1.00 92.06           C  
ATOM    678  O   PRO A  86      74.761  -5.495   5.873  1.00 92.06           O  
ATOM    679  CB  PRO A  86      75.807  -7.393   3.558  1.00 92.06           C  
ATOM    680  CG  PRO A  86      76.081  -7.663   2.114  1.00 92.06           C  
ATOM    681  CD  PRO A  86      76.202  -6.349   1.397  1.00 92.06           C  
ATOM    682  N   ASP A  87      76.033  -4.201   4.641  1.00 91.82           N  
ATOM    683  CA  ASP A  87      76.408  -3.324   5.745  1.00 91.82           C  
ATOM    684  C   ASP A  87      75.450  -2.140   5.858  1.00 91.82           C  
ATOM    685  O   ASP A  87      75.667  -1.232   6.663  1.00 91.82           O  
ATOM    686  CB  ASP A  87      77.843  -2.822   5.567  1.00 91.82           C  
ATOM    687  CG  ASP A  87      78.876  -3.932   5.666  1.00 91.82           C  
ATOM    688  OD1 ASP A  87      78.710  -4.846   6.501  1.00 91.82           O  
ATOM    689  OD2 ASP A  87      79.866  -3.889   4.904  1.00 91.82           O1-
ATOM    690  N   ASN A  88      74.418  -2.117   5.036  1.00 93.70           N  
ATOM    691  CA  ASN A  88      73.419  -1.053   5.069  1.00 93.70           C  
ATOM    692  C   ASN A  88      72.504  -1.181   6.283  1.00 93.70           C  
ATOM    693  O   ASN A  88      71.521  -1.925   6.250  1.00 93.70           O  
ATOM    694  CB  ASN A  88      72.595  -1.051   3.780  1.00 93.70           C  
ATOM    695  CG  ASN A  88      71.692   0.162   3.667  1.00 93.70           C  
ATOM    696  ND2 ASN A  88      71.341   0.529   2.440  1.00 93.70           N  
ATOM    697  OD1 ASN A  88      71.312   0.764   4.674  1.00 93.70           O  
ATOM    698  N   ASP A  89      72.832  -0.496   7.403  1.00 93.00           N  
ATOM    699  CA  ASP A  89      72.104  -0.604   8.663  1.00 93.00           C  
ATOM    700  C   ASP A  89      70.650  -0.171   8.497  1.00 93.00           C  
ATOM    701  O   ASP A  89      69.750  -0.753   9.107  1.00 93.00           O  
ATOM    702  CB  ASP A  89      72.783   0.236   9.748  1.00 93.00           C  
ATOM    703  CG  ASP A  89      74.113  -0.339  10.199  1.00 93.00           C  
ATOM    704  OD1 ASP A  89      74.304  -1.573  10.116  1.00 93.00           O  
ATOM    705  OD2 ASP A  89      74.979   0.446  10.644  1.00 93.00           O1-
ATOM    706  N   GLU A  90      70.496   0.821   7.596  1.00 95.02           N  
ATOM    707  CA  GLU A  90      69.147   1.317   7.346  1.00 95.02           C  
ATOM    708  C   GLU A  90      68.282   0.252   6.676  1.00 95.02           C  
ATOM    709  O   GLU A  90      67.127   0.052   7.058  1.00 95.02           O  
ATOM    710  CB  GLU A  90      69.189   2.580   6.482  1.00 95.02           C  
ATOM    711  CG  GLU A  90      67.839   3.264   6.327  1.00 95.02           C  
ATOM    712  CD  GLU A  90      67.903   4.537   5.497  1.00 95.02           C  
ATOM    713  OE1 GLU A  90      66.845   5.167   5.268  1.00 95.02           O  
ATOM    714  OE2 GLU A  90      69.020   4.907   5.072  1.00 95.02           O1-
ATOM    715  N   ALA A  91      68.807  -0.402   5.637  1.00 95.78           N  
ATOM    716  CA  ALA A  91      68.074  -1.457   4.941  1.00 95.78           C  
ATOM    717  C   ALA A  91      67.744  -2.610   5.885  1.00 95.78           C  
ATOM    718  O   ALA A  91      66.639  -3.155   5.845  1.00 95.78           O  
ATOM    719  CB  ALA A  91      68.879  -1.964   3.747  1.00 95.78           C  
ATOM    720  N   VAL A  92      68.694  -2.968   6.756  1.00 94.06           N  
ATOM    721  CA  VAL A  92      68.505  -4.035   7.734  1.00 94.06           C  
ATOM    722  C   VAL A  92      67.370  -3.667   8.688  1.00 94.06           C  
ATOM    723  O   VAL A  92      66.472  -4.475   8.934  1.00 94.06           O  
ATOM    724  CB  VAL A  92      69.801  -4.313   8.529  1.00 94.06           C  
ATOM    725  CG1 VAL A  92      69.524  -5.256   9.698  1.00 94.06           C  
ATOM    726  CG2 VAL A  92      70.874  -4.895   7.611  1.00 94.06           C  
ATOM    727  N   GLU A  93      67.363  -2.432   9.211  1.00 94.69           N  
ATOM    728  CA  GLU A  93      66.328  -1.964  10.129  1.00 94.69           C  
ATOM    729  C   GLU A  93      64.961  -1.935   9.450  1.00 94.69           C  
ATOM    730  O   GLU A  93      63.953  -2.302  10.055  1.00 94.69           O  
ATOM    731  CB  GLU A  93      66.676  -0.576  10.671  1.00 94.69           C  
ATOM    732  CG  GLU A  93      67.837  -0.574  11.654  1.00 94.69           C  
ATOM    733  CD  GLU A  93      68.236   0.823  12.108  1.00 94.69           C  
ATOM    734  OE1 GLU A  93      69.218   0.954  12.873  1.00 94.69           O  
ATOM    735  OE2 GLU A  93      67.560   1.791  11.696  1.00 94.69           O1-
ATOM    736  N   THR A  94      64.963  -1.497   8.193  1.00 96.40           N  
ATOM    737  CA  THR A  94      63.721  -1.433   7.430  1.00 96.40           C  
ATOM    738  C   THR A  94      63.162  -2.831   7.188  1.00 96.40           C  
ATOM    739  O   THR A  94      61.949  -3.041   7.256  1.00 96.40           O  
ATOM    740  CB  THR A  94      63.930  -0.718   6.082  1.00 96.40           C  
ATOM    741  CG2 THR A  94      62.626  -0.637   5.295  1.00 96.40           C  
ATOM    742  OG1 THR A  94      64.414   0.609   6.321  1.00 96.40           O  
ATOM    743  N   ALA A  95      64.052  -3.755   6.876  1.00 96.01           N  
ATOM    744  CA  ALA A  95      63.619  -5.136   6.675  1.00 96.01           C  
ATOM    745  C   ALA A  95      62.904  -5.672   7.912  1.00 96.01           C  
ATOM    746  O   ALA A  95      61.849  -6.302   7.802  1.00 96.01           O  
ATOM    747  CB  ALA A  95      64.812  -6.023   6.327  1.00 96.01           C  
ATOM    748  N   VAL A  96      63.484  -5.459   9.108  1.00 95.65           N  
ATOM    749  CA  VAL A  96      62.904  -5.930  10.361  1.00 95.65           C  
ATOM    750  C   VAL A  96      61.548  -5.264  10.585  1.00 95.65           C  
ATOM    751  O   VAL A  96      60.581  -5.924  10.972  1.00 95.65           O  
ATOM    752  CB  VAL A  96      63.839  -5.653  11.559  1.00 95.65           C  
ATOM    753  CG1 VAL A  96      63.167  -6.053  12.873  1.00 95.65           C  
ATOM    754  CG2 VAL A  96      65.163  -6.395  11.386  1.00 95.65           C  
ATOM    755  N   ARG A  97      61.429  -3.961  10.334  1.00 96.95           N  
ATOM    756  CA  ARG A  97      60.178  -3.220  10.466  1.00 96.95           C  
ATOM    757  C   ARG A  97      59.115  -3.770   9.521  1.00 96.95           C  
ATOM    758  O   ARG A  97      57.972  -3.991   9.926  1.00 96.95           O  
ATOM    759  CB  ARG A  97      60.403  -1.732  10.193  1.00 96.95           C  
ATOM    760  CG  ARG A  97      59.169  -0.872  10.415  1.00 96.95           C  
ATOM    761  CD  ARG A  97      59.455   0.602  10.162  1.00 96.95           C  
ATOM    762  NE  ARG A  97      59.962   0.828   8.812  1.00 96.95           N  
ATOM    763  CZ  ARG A  97      60.290   2.017   8.314  1.00 96.95           C  
ATOM    764  NH1 ARG A  97      60.167   3.116   9.049  1.00 96.95           N1+
ATOM    765  NH2 ARG A  97      60.741   2.109   7.073  1.00 96.95           N  
ATOM    766  N   LEU A  98      59.430  -3.896   8.271  1.00 97.27           N  
ATOM    767  CA  LEU A  98      58.504  -4.406   7.265  1.00 97.27           C  
ATOM    768  C   LEU A  98      58.049  -5.819   7.612  1.00 97.27           C  
ATOM    769  O   LEU A  98      56.888  -6.174   7.391  1.00 97.27           O  
ATOM    770  CB  LEU A  98      59.154  -4.390   5.880  1.00 97.27           C  
ATOM    771  CG  LEU A  98      59.379  -3.015   5.251  1.00 97.27           C  
ATOM    772  CD1 LEU A  98      60.124  -3.152   3.928  1.00 97.27           C  
ATOM    773  CD2 LEU A  98      58.049  -2.295   5.049  1.00 97.27           C  
ATOM    774  N   ALA A  99      58.960  -6.613   8.135  1.00 96.29           N  
ATOM    775  CA  ALA A  99      58.600  -7.964   8.556  1.00 96.29           C  
ATOM    776  C   ALA A  99      57.537  -7.933   9.650  1.00 96.29           C  
ATOM    777  O   ALA A  99      56.622  -8.760   9.660  1.00 96.29           O  
ATOM    778  CB  ALA A  99      59.836  -8.718   9.041  1.00 96.29           C  
ATOM    779  N   ARG A 100      57.629  -6.997  10.576  1.00 96.88           N  
ATOM    780  CA  ARG A 100      56.623  -6.856  11.623  1.00 96.88           C  
ATOM    781  C   ARG A 100      55.264  -6.498  11.031  1.00 96.88           C  
ATOM    782  O   ARG A 100      54.235  -7.019  11.467  1.00 96.88           O  
ATOM    783  CB  ARG A 100      57.050  -5.791  12.637  1.00 96.88           C  
ATOM    784  CG  ARG A 100      58.215  -6.212  13.518  1.00 96.88           C  
ATOM    785  CD  ARG A 100      58.615  -5.110  14.489  1.00 96.88           C  
ATOM    786  NE  ARG A 100      59.845  -5.440  15.202  1.00 96.88           N  
ATOM    787  CZ  ARG A 100      60.533  -4.590  15.961  1.00 96.88           C  
ATOM    788  NH1 ARG A 100      60.121  -3.339  16.122  1.00 96.88           N1+
ATOM    789  NH2 ARG A 100      61.640  -4.996  16.564  1.00 96.88           N  
ATOM    790  N   GLU A 101      55.320  -5.680  10.059  1.00 97.51           N  
ATOM    791  CA  GLU A 101      54.081  -5.299   9.389  1.00 97.51           C  
ATOM    792  C   GLU A 101      53.471  -6.483   8.643  1.00 97.51           C  
ATOM    793  O   GLU A 101      52.255  -6.682   8.673  1.00 97.51           O  
ATOM    794  CB  GLU A 101      54.328  -4.139   8.421  1.00 97.51           C  
ATOM    795  CG  GLU A 101      54.730  -2.842   9.107  1.00 97.51           C  
ATOM    796  CD  GLU A 101      53.703  -2.353  10.116  1.00 97.51           C  
ATOM    797  OE1 GLU A 101      54.083  -1.637  11.071  1.00 97.51           O  
ATOM    798  OE2 GLU A 101      52.508  -2.688   9.951  1.00 97.51           O1-
ATOM    799  N   LEU A 102      54.311  -7.182   7.994  1.00 96.54           N  
ATOM    800  CA  LEU A 102      53.848  -8.367   7.280  1.00 96.54           C  
ATOM    801  C   LEU A 102      53.249  -9.384   8.246  1.00 96.54           C  
ATOM    802  O   LEU A 102      52.257 -10.043   7.924  1.00 96.54           O  
ATOM    803  CB  LEU A 102      54.999  -9.006   6.498  1.00 96.54           C  
ATOM    804  CG  LEU A 102      55.347  -8.359   5.156  1.00 96.54           C  
ATOM    805  CD1 LEU A 102      56.641  -8.948   4.603  1.00 96.54           C  
ATOM    806  CD2 LEU A 102      54.205  -8.538   4.163  1.00 96.54           C  
ATOM    807  N   LYS A 103      53.892  -9.537   9.343  1.00 96.50           N  
ATOM    808  CA  LYS A 103      53.350 -10.434  10.359  1.00 96.50           C  
ATOM    809  C   LYS A 103      51.941 -10.014  10.769  1.00 96.50           C  
ATOM    810  O   LYS A 103      51.056 -10.858  10.928  1.00 96.50           O  
ATOM    811  CB  LYS A 103      54.262 -10.470  11.587  1.00 96.50           C  
ATOM    812  CG  LYS A 103      53.793 -11.419  12.680  1.00 96.50           C  
ATOM    813  CD  LYS A 103      54.667 -11.313  13.923  1.00 96.50           C  
ATOM    814  CE  LYS A 103      54.100 -12.134  15.075  1.00 96.50           C  
ATOM    815  NZ  LYS A 103      54.786 -11.823  16.366  1.00 96.50           N1+
ATOM    816  N   LYS A 104      51.728  -8.743  11.006  1.00 96.70           N  
ATOM    817  CA  LYS A 104      50.409  -8.233  11.370  1.00 96.70           C  
ATOM    818  C   LYS A 104      49.379  -8.552  10.290  1.00 96.70           C  
ATOM    819  O   LYS A 104      48.261  -8.973  10.596  1.00 96.70           O  
ATOM    820  CB  LYS A 104      50.464  -6.724  11.612  1.00 96.70           C  
ATOM    821  CG  LYS A 104      51.223  -6.326  12.870  1.00 96.70           C  
ATOM    822  CD  LYS A 104      51.235  -4.815  13.060  1.00 96.70           C  
ATOM    823  CE  LYS A 104      52.057  -4.410  14.276  1.00 96.70           C  
ATOM    824  NZ  LYS A 104      52.134  -2.926  14.425  1.00 96.70           N1+
ATOM    825  N   VAL A 105      49.768  -8.330   9.033  1.00 95.89           N  
ATOM    826  CA  VAL A 105      48.885  -8.629   7.911  1.00 95.89           C  
ATOM    827  C   VAL A 105      48.574 -10.124   7.881  1.00 95.89           C  
ATOM    828  O   VAL A 105      47.427 -10.522   7.669  1.00 95.89           O  
ATOM    829  CB  VAL A 105      49.505  -8.187   6.566  1.00 95.89           C  
ATOM    830  CG1 VAL A 105      48.684  -8.717   5.392  1.00 95.89           C  
ATOM    831  CG2 VAL A 105      49.612  -6.665   6.504  1.00 95.89           C  
ATOM    832  N   ALA A 106      49.592 -10.940   8.085  1.00 95.48           N  
ATOM    833  CA  ALA A 106      49.407 -12.388   8.128  1.00 95.48           C  
ATOM    834  C   ALA A 106      48.411 -12.782   9.215  1.00 95.48           C  
ATOM    835  O   ALA A 106      47.555 -13.643   8.999  1.00 95.48           O  
ATOM    836  CB  ALA A 106      50.744 -13.089   8.356  1.00 95.48           C  
ATOM    837  N   GLU A 107      48.497 -12.188  10.317  1.00 95.49           N  
ATOM    838  CA  GLU A 107      47.592 -12.467  11.428  1.00 95.49           C  
ATOM    839  C   GLU A 107      46.152 -12.108  11.071  1.00 95.49           C  
ATOM    840  O   GLU A 107      45.226 -12.865  11.366  1.00 95.49           O  
ATOM    841  CB  GLU A 107      48.028 -11.707  12.682  1.00 95.49           C  
ATOM    842  CG  GLU A 107      49.295 -12.254  13.324  1.00 95.49           C  
ATOM    843  CD  GLU A 107      49.802 -11.400  14.475  1.00 95.49           C  
ATOM    844  OE1 GLU A 107      50.741 -11.829  15.181  1.00 95.49           O  
ATOM    845  OE2 GLU A 107      49.253 -10.292  14.673  1.00 95.49           O1-
ATOM    846  N   LEU A 108      46.011 -10.964  10.481  1.00 96.40           N  
ATOM    847  CA  LEU A 108      44.684 -10.529  10.059  1.00 96.40           C  
ATOM    848  C   LEU A 108      44.121 -11.459   8.990  1.00 96.40           C  
ATOM    849  O   LEU A 108      42.936 -11.799   9.019  1.00 96.40           O  
ATOM    850  CB  LEU A 108      44.734  -9.093   9.530  1.00 96.40           C  
ATOM    851  CG  LEU A 108      45.044  -8.002  10.556  1.00 96.40           C  
ATOM    852  CD1 LEU A 108      45.252  -6.662   9.858  1.00 96.40           C  
ATOM    853  CD2 LEU A 108      43.926  -7.905  11.589  1.00 96.40           C  
ATOM    854  N   LEU A 109      44.969 -11.870   8.090  1.00 94.39           N  
ATOM    855  CA  LEU A 109      44.542 -12.793   7.044  1.00 94.39           C  
ATOM    856  C   LEU A 109      44.163 -14.146   7.637  1.00 94.39           C  
ATOM    857  O   LEU A 109      43.195 -14.773   7.196  1.00 94.39           O  
ATOM    858  CB  LEU A 109      45.648 -12.972   6.002  1.00 94.39           C  
ATOM    859  CG  LEU A 109      45.834 -11.826   5.006  1.00 94.39           C  
ATOM    860  CD1 LEU A 109      47.116 -12.023   4.204  1.00 94.39           C  
ATOM    861  CD2 LEU A 109      44.628 -11.722   4.080  1.00 94.39           C  
ATOM    862  N   GLN A 110      44.905 -14.607   8.648  1.00 92.70           N  
ATOM    863  CA  GLN A 110      44.602 -15.867   9.320  1.00 92.70           C  
ATOM    864  C   GLN A 110      43.255 -15.798  10.035  1.00 92.70           C  
ATOM    865  O   GLN A 110      42.492 -16.767  10.027  1.00 92.70           O  
ATOM    866  CB  GLN A 110      45.707 -16.225  10.315  1.00 92.70           C  
ATOM    867  CG  GLN A 110      46.986 -16.727   9.660  1.00 92.70           C  
ATOM    868  CD  GLN A 110      48.098 -16.977  10.660  1.00 92.70           C  
ATOM    869  NE2 GLN A 110      49.203 -17.545  10.188  1.00 92.70           N  
ATOM    870  OE1 GLN A 110      47.967 -16.663  11.847  1.00 92.70           O  
ATOM    871  N   GLU A 111      43.084 -14.688  10.615  1.00 93.65           N  
ATOM    872  CA  GLU A 111      41.791 -14.498  11.266  1.00 93.65           C  
ATOM    873  C   GLU A 111      40.651 -14.542  10.252  1.00 93.65           C  
ATOM    874  O   GLU A 111      39.620 -15.172  10.496  1.00 93.65           O  
ATOM    875  CB  GLU A 111      41.763 -13.174  12.032  1.00 93.65           C  
ATOM    876  CG  GLU A 111      42.601 -13.181  13.303  1.00 93.65           C  
ATOM    877  CD  GLU A 111      42.625 -11.837  14.013  1.00 93.65           C  
ATOM    878  OE1 GLU A 111      43.313 -11.711  15.051  1.00 93.65           O  
ATOM    879  OE2 GLU A 111      41.947 -10.903  13.529  1.00 93.65           O1-
ATOM    880  N   LEU A 112      40.886 -13.866   9.160  1.00 92.53           N  
ATOM    881  CA  LEU A 112      39.885 -13.857   8.099  1.00 92.53           C  
ATOM    882  C   LEU A 112      39.689 -15.256   7.523  1.00 92.53           C  
ATOM    883  O   LEU A 112      38.561 -15.659   7.232  1.00 92.53           O  
ATOM    884  CB  LEU A 112      40.292 -12.887   6.986  1.00 92.53           C  
ATOM    885  CG  LEU A 112      39.221 -12.562   5.943  1.00 92.53           C  
ATOM    886  CD1 LEU A 112      38.024 -11.888   6.607  1.00 92.53           C  
ATOM    887  CD2 LEU A 112      39.796 -11.677   4.843  1.00 92.53           C  
ATOM    888  N   ALA A 113      40.786 -15.964   7.392  1.00 90.78           N  
ATOM    889  CA  ALA A 113      40.738 -17.332   6.881  1.00 90.78           C  
ATOM    890  C   ALA A 113      39.914 -18.232   7.798  1.00 90.78           C  
ATOM    891  O   ALA A 113      39.158 -19.084   7.327  1.00 90.78           O  
ATOM    892  CB  ALA A 113      42.150 -17.891   6.722  1.00 90.78           C  
ATOM    893  N   LYS A 114      40.007 -18.008   9.077  1.00 90.04           N  
ATOM    894  CA  LYS A 114      39.235 -18.786  10.041  1.00 90.04           C  
ATOM    895  C   LYS A 114      37.743 -18.487   9.921  1.00 90.04           C  
ATOM    896  O   LYS A 114      36.914 -19.395  10.007  1.00 90.04           O  
ATOM    897  CB  LYS A 114      39.713 -18.501  11.467  1.00 90.04           C  
ATOM    898  CG  LYS A 114      41.090 -19.066  11.781  1.00 90.04           C  
ATOM    899  CD  LYS A 114      41.516 -18.738  13.207  1.00 90.04           C  
ATOM    900  CE  LYS A 114      42.932 -19.218  13.493  1.00 90.04           C  
ATOM    901  NZ  LYS A 114      43.376 -18.845  14.869  1.00 90.04           N1+
ATOM    902  N   LYS A 115      37.394 -17.280   9.616  1.00 89.13           N  
ATOM    903  CA  LYS A 115      35.997 -16.868   9.501  1.00 89.13           C  
ATOM    904  C   LYS A 115      35.393 -17.338   8.181  1.00 89.13           C  
ATOM    905  O   LYS A 115      34.252 -17.805   8.145  1.00 89.13           O  
ATOM    906  CB  LYS A 115      35.872 -15.349   9.624  1.00 89.13           C  
ATOM    907  CG  LYS A 115      36.205 -14.811  11.008  1.00 89.13           C  
ATOM    908  CD  LYS A 115      36.077 -13.294  11.063  1.00 89.13           C  
ATOM    909  CE  LYS A 115      36.501 -12.745  12.419  1.00 89.13           C  
ATOM    910  NZ  LYS A 115      36.444 -11.253  12.455  1.00 89.13           N1+
ATOM    911  N   ALA A 116      36.329 -17.290   7.122  1.00 87.81           N  
ATOM    912  CA  ALA A 116      35.827 -17.542   5.773  1.00 87.81           C  
ATOM    913  C   ALA A 116      35.940 -19.021   5.413  1.00 87.81           C  
ATOM    914  O   ALA A 116      35.177 -19.524   4.587  1.00 87.81           O  
ATOM    915  CB  ALA A 116      36.584 -16.691   4.757  1.00 87.81           C  
ATOM    916  N   GLY A 117      36.848 -19.733   6.122  1.00 84.95           N  
ATOM    917  CA  GLY A 117      37.112 -21.127   5.803  1.00 84.95           C  
ATOM    918  C   GLY A 117      37.721 -21.318   4.426  1.00 84.95           C  
ATOM    919  O   GLY A 117      37.390 -22.275   3.722  1.00 84.95           O  
ATOM    920  N   VAL A 118      38.434 -20.327   3.939  1.00 87.05           N  
ATOM    921  CA  VAL A 118      38.989 -20.353   2.590  1.00 87.05           C  
ATOM    922  C   VAL A 118      40.502 -20.551   2.656  1.00 87.05           C  
ATOM    923  O   VAL A 118      41.216 -19.734   3.242  1.00 87.05           O  
ATOM    924  CB  VAL A 118      38.655 -19.059   1.813  1.00 87.05           C  
ATOM    925  CG1 VAL A 118      39.253 -19.102   0.409  1.00 87.05           C  
ATOM    926  CG2 VAL A 118      37.143 -18.852   1.748  1.00 87.05           C  
ATOM    927  N   PRO A 119      41.028 -21.652   2.107  1.00 86.89           N  
ATOM    928  CA  PRO A 119      42.453 -21.992   2.112  1.00 86.89           C  
ATOM    929  C   PRO A 119      43.308 -20.964   1.374  1.00 86.89           C  
ATOM    930  O   PRO A 119      44.461 -20.733   1.745  1.00 86.89           O  
ATOM    931  CB  PRO A 119      42.494 -23.347   1.401  1.00 86.89           C  
ATOM    932  CG  PRO A 119      41.136 -23.933   1.616  1.00 86.89           C  
ATOM    933  CD  PRO A 119      40.135 -22.814   1.653  1.00 86.89           C  
ATOM    934  N   ALA A 120      42.797 -20.342   0.331  1.00 88.50           N  
ATOM    935  CA  ALA A 120      43.551 -19.355  -0.437  1.00 88.50           C  
ATOM    936  C   ALA A 120      43.999 -18.196   0.448  1.00 88.50           C  
ATOM    937  O   ALA A 120      45.085 -17.644   0.256  1.00 88.50           O  
ATOM    938  CB  ALA A 120      42.712 -18.834  -1.603  1.00 88.50           C  
ATOM    939  N   ILE A 121      43.134 -17.838   1.443  1.00 90.41           N  
ATOM    940  CA  ILE A 121      43.478 -16.753   2.356  1.00 90.41           C  
ATOM    941  C   ILE A 121      44.630 -17.186   3.260  1.00 90.41           C  
ATOM    942  O   ILE A 121      45.541 -16.402   3.535  1.00 90.41           O  
ATOM    943  CB  ILE A 121      42.261 -16.322   3.206  1.00 90.41           C  
ATOM    944  CG1 ILE A 121      41.135 -15.806   2.304  1.00 90.41           C  
ATOM    945  CG2 ILE A 121      42.669 -15.263   4.234  1.00 90.41           C  
ATOM    946  CD1 ILE A 121      39.847 -15.482   3.047  1.00 90.41           C  
ATOM    947  N   LEU A 122      44.588 -18.410   3.633  1.00 90.85           N  
ATOM    948  CA  LEU A 122      45.667 -18.948   4.455  1.00 90.85           C  
ATOM    949  C   LEU A 122      46.987 -18.941   3.692  1.00 90.85           C  
ATOM    950  O   LEU A 122      48.044 -18.680   4.273  1.00 90.85           O  
ATOM    951  CB  LEU A 122      45.335 -20.371   4.910  1.00 90.85           C  
ATOM    952  CG  LEU A 122      44.337 -20.499   6.063  1.00 90.85           C  
ATOM    953  CD1 LEU A 122      43.949 -21.959   6.268  1.00 90.85           C  
ATOM    954  CD2 LEU A 122      44.920 -19.910   7.343  1.00 90.85           C  
ATOM    955  N   ARG A 123      46.868 -19.195   2.380  1.00 90.02           N  
ATOM    956  CA  ARG A 123      48.047 -19.147   1.520  1.00 90.02           C  
ATOM    957  C   ARG A 123      48.679 -17.759   1.537  1.00 90.02           C  
ATOM    958  O   ARG A 123      49.903 -17.630   1.618  1.00 90.02           O  
ATOM    959  CB  ARG A 123      47.684 -19.539   0.087  1.00 90.02           C  
ATOM    960  CG  ARG A 123      48.880 -19.638  -0.846  1.00 90.02           C  
ATOM    961  CD  ARG A 123      48.456 -19.945  -2.276  1.00 90.02           C  
ATOM    962  NE  ARG A 123      47.747 -21.219  -2.366  1.00 90.02           N  
ATOM    963  CZ  ARG A 123      47.156 -21.682  -3.463  1.00 90.02           C  
ATOM    964  NH1 ARG A 123      47.178 -20.982  -4.593  1.00 90.02           N1+
ATOM    965  NH2 ARG A 123      46.538 -22.854  -3.435  1.00 90.02           N  
ATOM    966  N   GLY A 124      47.832 -16.816   1.411  1.00 90.99           N  
ATOM    967  CA  GLY A 124      48.320 -15.449   1.495  1.00 90.99           C  
ATOM    968  C   GLY A 124      48.965 -15.127   2.829  1.00 90.99           C  
ATOM    969  O   GLY A 124      50.008 -14.472   2.878  1.00 90.99           O  
ATOM    970  N   ALA A 125      48.369 -15.603   3.911  1.00 93.47           N  
ATOM    971  CA  ALA A 125      48.928 -15.401   5.245  1.00 93.47           C  
ATOM    972  C   ALA A 125      50.305 -16.048   5.366  1.00 93.47           C  
ATOM    973  O   ALA A 125      51.240 -15.442   5.893  1.00 93.47           O  
ATOM    974  CB  ALA A 125      47.986 -15.961   6.307  1.00 93.47           C  
ATOM    975  N   LEU A 126      50.422 -17.255   4.869  1.00 94.97           N  
ATOM    976  CA  LEU A 126      51.690 -17.974   4.907  1.00 94.97           C  
ATOM    977  C   LEU A 126      52.740 -17.272   4.052  1.00 94.97           C  
ATOM    978  O   LEU A 126      53.900 -17.159   4.454  1.00 94.97           O  
ATOM    979  CB  LEU A 126      51.504 -19.416   4.426  1.00 94.97           C  
ATOM    980  CG  LEU A 126      52.759 -20.288   4.399  1.00 94.97           C  
ATOM    981  CD1 LEU A 126      53.383 -20.365   5.788  1.00 94.97           C  
ATOM    982  CD2 LEU A 126      52.430 -21.683   3.877  1.00 94.97           C  
ATOM    983  N   LEU A 127      52.326 -16.843   2.847  1.00 93.30           N  
ATOM    984  CA  LEU A 127      53.237 -16.099   1.984  1.00 93.30           C  
ATOM    985  C   LEU A 127      53.831 -14.904   2.721  1.00 93.30           C  
ATOM    986  O   LEU A 127      55.039 -14.666   2.654  1.00 93.30           O  
ATOM    987  CB  LEU A 127      52.513 -15.628   0.720  1.00 93.30           C  
ATOM    988  CG  LEU A 127      53.333 -14.782  -0.256  1.00 93.30           C  
ATOM    989  CD1 LEU A 127      54.509 -15.589  -0.797  1.00 93.30           C  
ATOM    990  CD2 LEU A 127      52.454 -14.277  -1.395  1.00 93.30           C  
ATOM    991  N   ALA A 128      53.017 -14.185   3.389  1.00 94.60           N  
ATOM    992  CA  ALA A 128      53.472 -13.024   4.150  1.00 94.60           C  
ATOM    993  C   ALA A 128      54.493 -13.428   5.209  1.00 94.60           C  
ATOM    994  O   ALA A 128      55.533 -12.781   5.357  1.00 94.60           O  
ATOM    995  CB  ALA A 128      52.286 -12.317   4.801  1.00 94.60           C  
ATOM    996  N   LEU A 129      54.229 -14.513   5.920  1.00 97.10           N  
ATOM    997  CA  LEU A 129      55.131 -14.963   6.974  1.00 97.10           C  
ATOM    998  C   LEU A 129      56.445 -15.467   6.385  1.00 97.10           C  
ATOM    999  O   LEU A 129      57.516 -15.217   6.941  1.00 97.10           O  
ATOM   1000  CB  LEU A 129      54.475 -16.066   7.807  1.00 97.10           C  
ATOM   1001  CG  LEU A 129      53.350 -15.627   8.747  1.00 97.10           C  
ATOM   1002  CD1 LEU A 129      52.697 -16.844   9.395  1.00 97.10           C  
ATOM   1003  CD2 LEU A 129      53.883 -14.672   9.809  1.00 97.10           C  
ATOM   1004  N   LEU A 130      56.330 -16.173   5.253  1.00 96.63           N  
ATOM   1005  CA  LEU A 130      57.533 -16.679   4.603  1.00 96.63           C  
ATOM   1006  C   LEU A 130      58.425 -15.532   4.139  1.00 96.63           C  
ATOM   1007  O   LEU A 130      59.639 -15.556   4.355  1.00 96.63           O  
ATOM   1008  CB  LEU A 130      57.166 -17.569   3.412  1.00 96.63           C  
ATOM   1009  CG  LEU A 130      56.502 -18.906   3.745  1.00 96.63           C  
ATOM   1010  CD1 LEU A 130      56.075 -19.619   2.466  1.00 96.63           C  
ATOM   1011  CD2 LEU A 130      57.444 -19.783   4.562  1.00 96.63           C  
ATOM   1012  N   VAL A 131      57.839 -14.567   3.529  1.00 95.54           N  
ATOM   1013  CA  VAL A 131      58.581 -13.415   3.033  1.00 95.54           C  
ATOM   1014  C   VAL A 131      59.165 -12.631   4.205  1.00 95.54           C  
ATOM   1015  O   VAL A 131      60.311 -12.178   4.148  1.00 95.54           O  
ATOM   1016  CB  VAL A 131      57.689 -12.495   2.168  1.00 95.54           C  
ATOM   1017  CG1 VAL A 131      58.413 -11.189   1.845  1.00 95.54           C  
ATOM   1018  CG2 VAL A 131      57.272 -13.210   0.884  1.00 95.54           C  
ATOM   1019  N   ALA A 132      58.374 -12.437   5.227  1.00 96.46           N  
ATOM   1020  CA  ALA A 132      58.862 -11.776   6.435  1.00 96.46           C  
ATOM   1021  C   ALA A 132      60.085 -12.493   6.998  1.00 96.46           C  
ATOM   1022  O   ALA A 132      61.096 -11.858   7.307  1.00 96.46           O  
ATOM   1023  CB  ALA A 132      57.757 -11.709   7.488  1.00 96.46           C  
ATOM   1024  N   ALA A 133      59.993 -13.780   7.147  1.00 97.16           N  
ATOM   1025  CA  ALA A 133      61.092 -14.577   7.688  1.00 97.16           C  
ATOM   1026  C   ALA A 133      62.330 -14.477   6.801  1.00 97.16           C  
ATOM   1027  O   ALA A 133      63.448 -14.338   7.301  1.00 97.16           O  
ATOM   1028  CB  ALA A 133      60.666 -16.036   7.840  1.00 97.16           C  
ATOM   1029  N   ARG A 134      62.163 -14.538   5.489  1.00 96.83           N  
ATOM   1030  CA  ARG A 134      63.281 -14.450   4.556  1.00 96.83           C  
ATOM   1031  C   ARG A 134      63.968 -13.093   4.650  1.00 96.83           C  
ATOM   1032  O   ARG A 134      65.199 -13.012   4.651  1.00 96.83           O  
ATOM   1033  CB  ARG A 134      62.805 -14.698   3.122  1.00 96.83           C  
ATOM   1034  CG  ARG A 134      63.925 -14.704   2.094  1.00 96.83           C  
ATOM   1035  CD  ARG A 134      63.397 -14.946   0.686  1.00 96.83           C  
ATOM   1036  NE  ARG A 134      62.572 -13.835   0.222  1.00 96.83           N  
ATOM   1037  CZ  ARG A 134      62.278 -13.590  -1.053  1.00 96.83           C  
ATOM   1038  NH1 ARG A 134      62.738 -14.378  -2.018  1.00 96.83           N1+
ATOM   1039  NH2 ARG A 134      61.519 -12.550  -1.364  1.00 96.83           N  
ATOM   1040  N   ALA A 135      63.190 -12.040   4.666  1.00 95.29           N  
ATOM   1041  CA  ALA A 135      63.738 -10.690   4.766  1.00 95.29           C  
ATOM   1042  C   ALA A 135      64.548 -10.518   6.047  1.00 95.29           C  
ATOM   1043  O   ALA A 135      65.654  -9.974   6.022  1.00 95.29           O  
ATOM   1044  CB  ALA A 135      62.617  -9.655   4.706  1.00 95.29           C  
ATOM   1045  N   VAL A 136      64.011 -10.952   7.169  1.00 96.13           N  
ATOM   1046  CA  VAL A 136      64.692 -10.825   8.453  1.00 96.13           C  
ATOM   1047  C   VAL A 136      65.919 -11.731   8.479  1.00 96.13           C  
ATOM   1048  O   VAL A 136      66.946 -11.381   9.066  1.00 96.13           O  
ATOM   1049  CB  VAL A 136      63.751 -11.168   9.630  1.00 96.13           C  
ATOM   1050  CG1 VAL A 136      64.507 -11.121  10.956  1.00 96.13           C  
ATOM   1051  CG2 VAL A 136      62.561 -10.211   9.657  1.00 96.13           C  
ATOM   1052  N   ALA A 137      65.793 -12.860   7.835  1.00 95.93           N  
ATOM   1053  CA  ALA A 137      66.938 -13.759   7.732  1.00 95.93           C  
ATOM   1054  C   ALA A 137      68.083 -13.103   6.966  1.00 95.93           C  
ATOM   1055  O   ALA A 137      69.245 -13.210   7.364  1.00 95.93           O  
ATOM   1056  CB  ALA A 137      66.529 -15.065   7.053  1.00 95.93           C  
ATOM   1057  N   LEU A 138      67.770 -12.455   5.875  1.00 95.01           N  
ATOM   1058  CA  LEU A 138      68.788 -11.744   5.110  1.00 95.01           C  
ATOM   1059  C   LEU A 138      69.421 -10.638   5.947  1.00 95.01           C  
ATOM   1060  O   LEU A 138      70.636 -10.428   5.891  1.00 95.01           O  
ATOM   1061  CB  LEU A 138      68.186 -11.154   3.833  1.00 95.01           C  
ATOM   1062  CG  LEU A 138      67.837 -12.150   2.726  1.00 95.01           C  
ATOM   1063  CD1 LEU A 138      67.161 -11.432   1.562  1.00 95.01           C  
ATOM   1064  CD2 LEU A 138      69.087 -12.884   2.255  1.00 95.01           C  
ATOM   1065  N   ALA A 139      68.564  -9.960   6.648  1.00 94.22           N  
ATOM   1066  CA  ALA A 139      69.047  -8.920   7.552  1.00 94.22           C  
ATOM   1067  C   ALA A 139      69.954  -9.507   8.629  1.00 94.22           C  
ATOM   1068  O   ALA A 139      70.999  -8.935   8.948  1.00 94.22           O  
ATOM   1069  CB  ALA A 139      67.871  -8.185   8.193  1.00 94.22           C  
ATOM   1070  N   ALA A 140      69.564 -10.603   9.209  1.00 94.04           N  
ATOM   1071  CA  ALA A 140      70.353 -11.264  10.245  1.00 94.04           C  
ATOM   1072  C   ALA A 140      71.702 -11.721   9.699  1.00 94.04           C  
ATOM   1073  O   ALA A 140      72.713 -11.669  10.403  1.00 94.04           O  
ATOM   1074  CB  ALA A 140      69.585 -12.452  10.821  1.00 94.04           C  
ATOM   1075  N   LEU A 141      71.748 -12.102   8.432  1.00 93.44           N  
ATOM   1076  CA  LEU A 141      72.969 -12.594   7.805  1.00 93.44           C  
ATOM   1077  C   LEU A 141      73.888 -11.438   7.425  1.00 93.44           C  
ATOM   1078  O   LEU A 141      75.109 -11.605   7.363  1.00 93.44           O  
ATOM   1079  CB  LEU A 141      72.637 -13.427   6.563  1.00 93.44           C  
ATOM   1080  CG  LEU A 141      72.045 -14.814   6.816  1.00 93.44           C  
ATOM   1081  CD1 LEU A 141      71.585 -15.440   5.504  1.00 93.44           C  
ATOM   1082  CD2 LEU A 141      73.061 -15.710   7.516  1.00 93.44           C  
ATOM   1083  N   ALA A 142      73.345 -10.273   7.021  1.00 90.10           N  
ATOM   1084  CA  ALA A 142      74.094  -9.113   6.542  1.00 90.10           C  
ATOM   1085  C   ALA A 142      74.862  -8.448   7.680  1.00 90.10           C  
ATOM   1086  O   ALA A 142      75.988  -7.984   7.490  1.00 90.10           O  
ATOM   1087  CB  ALA A 142      73.153  -8.109   5.881  1.00 90.10           C  
ATOM   1088  N   ASN A 143      74.299  -8.359   8.833  1.00 78.01           N  
ATOM   1089  CA  ASN A 143      74.903  -7.660   9.963  1.00 78.01           C  
ATOM   1090  C   ASN A 143      74.825  -8.490  11.241  1.00 78.01           C  
ATOM   1091  O   ASN A 143      73.813  -8.461  11.945  1.00 78.01           O  
ATOM   1092  CB  ASN A 143      74.235  -6.299  10.172  1.00 78.01           C  
ATOM   1093  CG  ASN A 143      75.023  -5.400  11.103  1.00 78.01           C  
ATOM   1094  ND2 ASN A 143      74.600  -4.145  11.214  1.00 78.01           N  
ATOM   1095  OD1 ASN A 143      76.003  -5.827  11.718  1.00 78.01           O  
ATOM   1096  N   SER A 144      75.950  -9.184  11.623  1.00 66.64           N  
ATOM   1097  CA  SER A 144      76.012 -10.150  12.714  1.00 66.64           C  
ATOM   1098  C   SER A 144      75.681  -9.497  14.052  1.00 66.64           C  
ATOM   1099  O   SER A 144      75.274 -10.176  14.997  1.00 66.64           O  
ATOM   1100  CB  SER A 144      77.397 -10.795  12.781  1.00 66.64           C  
ATOM   1101  OG  SER A 144      78.397  -9.817  13.010  1.00 66.64           O  
ATOM   1102  N   LYS A 145      75.682  -8.149  14.106  1.00 75.63           N  
ATOM   1103  CA  LYS A 145      75.470  -7.514  15.403  1.00 75.63           C  
ATOM   1104  C   LYS A 145      74.004  -7.131  15.594  1.00 75.63           C  
ATOM   1105  O   LYS A 145      73.629  -6.593  16.638  1.00 75.63           O  
ATOM   1106  CB  LYS A 145      76.357  -6.277  15.548  1.00 75.63           C  
ATOM   1107  CG  LYS A 145      77.846  -6.586  15.604  1.00 75.63           C  
ATOM   1108  CD  LYS A 145      78.670  -5.327  15.839  1.00 75.63           C  
ATOM   1109  CE  LYS A 145      80.162  -5.630  15.861  1.00 75.63           C  
ATOM   1110  NZ  LYS A 145      80.975  -4.395  16.067  1.00 75.63           N1+
ATOM   1111  N   ASN A 146      73.130  -7.598  14.638  1.00 84.33           N  
ATOM   1112  CA  ASN A 146      71.742  -7.184  14.819  1.00 84.33           C  
ATOM   1113  C   ASN A 146      70.957  -8.200  15.643  1.00 84.33           C  
ATOM   1114  O   ASN A 146      70.323  -9.099  15.087  1.00 84.33           O  
ATOM   1115  CB  ASN A 146      71.066  -6.963  13.464  1.00 84.33           C  
ATOM   1116  CG  ASN A 146      69.775  -6.177  13.577  1.00 84.33           C  
ATOM   1117  ND2 ASN A 146      69.461  -5.402  12.546  1.00 84.33           N  
ATOM   1118  OD1 ASN A 146      69.065  -6.266  14.582  1.00 84.33           O  
ATOM   1119  N   ASP A 147      71.101  -8.129  16.901  1.00 89.88           N  
ATOM   1120  CA  ASP A 147      70.426  -9.007  17.853  1.00 89.88           C  
ATOM   1121  C   ASP A 147      68.909  -8.915  17.705  1.00 89.88           C  
ATOM   1122  O   ASP A 147      68.199  -9.900  17.921  1.00 89.88           O  
ATOM   1123  CB  ASP A 147      70.838  -8.661  19.286  1.00 89.88           C  
ATOM   1124  CG  ASP A 147      72.269  -9.055  19.604  1.00 89.88           C  
ATOM   1125  OD1 ASP A 147      72.803  -9.984  18.961  1.00 89.88           O  
ATOM   1126  OD2 ASP A 147      72.868  -8.433  20.508  1.00 89.88           O1-
ATOM   1127  N   GLU A 148      68.578  -7.775  17.259  1.00 91.86           N  
ATOM   1128  CA  GLU A 148      67.144  -7.583  17.063  1.00 91.86           C  
ATOM   1129  C   GLU A 148      66.624  -8.440  15.912  1.00 91.86           C  
ATOM   1130  O   GLU A 148      65.564  -9.060  16.023  1.00 91.86           O  
ATOM   1131  CB  GLU A 148      66.829  -6.108  16.803  1.00 91.86           C  
ATOM   1132  CG  GLU A 148      65.340  -5.794  16.767  1.00 91.86           C  
ATOM   1133  CD  GLU A 148      65.043  -4.319  16.547  1.00 91.86           C  
ATOM   1134  OE1 GLU A 148      63.851  -3.945  16.468  1.00 91.86           O  
ATOM   1135  OE2 GLU A 148      66.010  -3.532  16.451  1.00 91.86           O1-
ATOM   1136  N   ALA A 149      67.313  -8.444  14.795  1.00 93.50           N  
ATOM   1137  CA  ALA A 149      66.920  -9.261  13.649  1.00 93.50           C  
ATOM   1138  C   ALA A 149      66.876 -10.741  14.019  1.00 93.50           C  
ATOM   1139  O   ALA A 149      65.948 -11.456  13.633  1.00 93.50           O  
ATOM   1140  CB  ALA A 149      67.880  -9.037  12.483  1.00 93.50           C  
ATOM   1141  N   ARG A 150      67.783 -11.127  14.847  1.00 92.69           N  
ATOM   1142  CA  ARG A 150      67.844 -12.524  15.268  1.00 92.69           C  
ATOM   1143  C   ARG A 150      66.655 -12.883  16.153  1.00 92.69           C  
ATOM   1144  O   ARG A 150      66.076 -13.962  16.014  1.00 92.69           O  
ATOM   1145  CB  ARG A 150      69.153 -12.804  16.011  1.00 92.69           C  
ATOM   1146  CG  ARG A 150      70.379 -12.824  15.112  1.00 92.69           C  
ATOM   1147  CD  ARG A 150      71.624 -13.270  15.865  1.00 92.69           C  
ATOM   1148  NE  ARG A 150      72.222 -12.171  16.618  1.00 92.69           N  
ATOM   1149  CZ  ARG A 150      73.463 -12.165  17.094  1.00 92.69           C  
ATOM   1150  NH1 ARG A 150      74.268 -13.204  16.904  1.00 92.69           N1+
ATOM   1151  NH2 ARG A 150      73.905 -11.112  17.765  1.00 92.69           N  
ATOM   1152  N   GLU A 151      66.389 -12.023  17.062  1.00 94.62           N  
ATOM   1153  CA  GLU A 151      65.233 -12.259  17.922  1.00 94.62           C  
ATOM   1154  C   GLU A 151      63.938 -12.269  17.117  1.00 94.62           C  
ATOM   1155  O   GLU A 151      63.061 -13.103  17.351  1.00 94.62           O  
ATOM   1156  CB  GLU A 151      65.158 -11.199  19.026  1.00 94.62           C  
ATOM   1157  CG  GLU A 151      66.196 -11.380  20.124  1.00 94.62           C  
ATOM   1158  CD  GLU A 151      66.127 -10.305  21.197  1.00 94.62           C  
ATOM   1159  OE1 GLU A 151      66.854 -10.413  22.211  1.00 94.62           O  
ATOM   1160  OE2 GLU A 151      65.340  -9.349  21.023  1.00 94.62           O1-
ATOM   1161  N   ALA A 152      63.848 -11.302  16.253  1.00 94.89           N  
ATOM   1162  CA  ALA A 152      62.672 -11.250  15.389  1.00 94.89           C  
ATOM   1163  C   ALA A 152      62.545 -12.524  14.559  1.00 94.89           C  
ATOM   1164  O   ALA A 152      61.443 -13.050  14.381  1.00 94.89           O  
ATOM   1165  CB  ALA A 152      62.736 -10.028  14.476  1.00 94.89           C  
ATOM   1166  N   LEU A 153      63.684 -12.995  14.078  1.00 96.44           N  
ATOM   1167  CA  LEU A 153      63.693 -14.204  13.261  1.00 96.44           C  
ATOM   1168  C   LEU A 153      63.246 -15.413  14.076  1.00 96.44           C  
ATOM   1169  O   LEU A 153      62.491 -16.255  13.583  1.00 96.44           O  
ATOM   1170  CB  LEU A 153      65.089 -14.451  12.683  1.00 96.44           C  
ATOM   1171  CG  LEU A 153      65.206 -15.572  11.649  1.00 96.44           C  
ATOM   1172  CD1 LEU A 153      64.263 -15.315  10.479  1.00 96.44           C  
ATOM   1173  CD2 LEU A 153      66.645 -15.703  11.163  1.00 96.44           C  
ATOM   1174  N   LYS A 154      63.678 -15.524  15.329  1.00 96.43           N  
ATOM   1175  CA  LYS A 154      63.262 -16.608  16.215  1.00 96.43           C  
ATOM   1176  C   LYS A 154      61.754 -16.586  16.440  1.00 96.43           C  
ATOM   1177  O   LYS A 154      61.104 -17.635  16.434  1.00 96.43           O  
ATOM   1178  CB  LYS A 154      63.993 -16.517  17.555  1.00 96.43           C  
ATOM   1179  CG  LYS A 154      65.464 -16.902  17.485  1.00 96.43           C  
ATOM   1180  CD  LYS A 154      66.127 -16.828  18.855  1.00 96.43           C  
ATOM   1181  CE  LYS A 154      67.614 -17.142  18.775  1.00 96.43           C  
ATOM   1182  NZ  LYS A 154      68.279 -17.020  20.107  1.00 96.43           N1+
ATOM   1183  N   ARG A 155      61.258 -15.453  16.632  1.00 96.62           N  
ATOM   1184  CA  ARG A 155      59.821 -15.310  16.842  1.00 96.62           C  
ATOM   1185  C   ARG A 155      59.042 -15.709  15.592  1.00 96.62           C  
ATOM   1186  O   ARG A 155      58.010 -16.376  15.685  1.00 96.62           O  
ATOM   1187  CB  ARG A 155      59.476 -13.871  17.237  1.00 96.62           C  
ATOM   1188  CG  ARG A 155      59.954 -13.483  18.627  1.00 96.62           C  
ATOM   1189  CD  ARG A 155      59.596 -12.042  18.964  1.00 96.62           C  
ATOM   1190  NE  ARG A 155      60.245 -11.600  20.195  1.00 96.62           N  
ATOM   1191  CZ  ARG A 155      60.173 -10.367  20.688  1.00 96.62           C  
ATOM   1192  NH1 ARG A 155      59.476  -9.425  20.063  1.00 96.62           N1+
ATOM   1193  NH2 ARG A 155      60.803 -10.072  21.817  1.00 96.62           N  
ATOM   1194  N   LEU A 156      59.489 -15.286  14.490  1.00 97.07           N  
ATOM   1195  CA  LEU A 156      58.842 -15.634  13.230  1.00 97.07           C  
ATOM   1196  C   LEU A 156      58.908 -17.138  12.984  1.00 97.07           C  
ATOM   1197  O   LEU A 156      57.950 -17.731  12.481  1.00 97.07           O  
ATOM   1198  CB  LEU A 156      59.499 -14.887  12.067  1.00 97.07           C  
ATOM   1199  CG  LEU A 156      59.129 -13.410  11.915  1.00 97.07           C  
ATOM   1200  CD1 LEU A 156      60.045 -12.736  10.899  1.00 97.07           C  
ATOM   1201  CD2 LEU A 156      57.668 -13.264  11.506  1.00 97.07           C  
ATOM   1202  N   ALA A 157      60.071 -17.699  13.310  1.00 97.14           N  
ATOM   1203  CA  ALA A 157      60.195 -19.150  13.187  1.00 97.14           C  
ATOM   1204  C   ALA A 157      59.139 -19.863  14.027  1.00 97.14           C  
ATOM   1205  O   ALA A 157      58.532 -20.837  13.575  1.00 97.14           O  
ATOM   1206  CB  ALA A 157      61.593 -19.601  13.600  1.00 97.14           C  
ATOM   1207  N   GLU A 158      58.907 -19.431  15.163  1.00 97.01           N  
ATOM   1208  CA  GLU A 158      57.902 -20.023  16.041  1.00 97.01           C  
ATOM   1209  C   GLU A 158      56.499 -19.857  15.465  1.00 97.01           C  
ATOM   1210  O   GLU A 158      55.680 -20.774  15.537  1.00 97.01           O  
ATOM   1211  CB  GLU A 158      57.975 -19.400  17.438  1.00 97.01           C  
ATOM   1212  CG  GLU A 158      59.185 -19.843  18.246  1.00 97.01           C  
ATOM   1213  CD  GLU A 158      59.247 -21.348  18.457  1.00 97.01           C  
ATOM   1214  OE1 GLU A 158      60.358 -21.885  18.667  1.00 97.01           O  
ATOM   1215  OE2 GLU A 158      58.177 -21.994  18.412  1.00 97.01           O1-
ATOM   1216  N   GLU A 159      56.289 -18.755  14.965  1.00 96.44           N  
ATOM   1217  CA  GLU A 159      54.996 -18.518  14.330  1.00 96.44           C  
ATOM   1218  C   GLU A 159      54.783 -19.452  13.144  1.00 96.44           C  
ATOM   1219  O   GLU A 159      53.693 -20.001  12.967  1.00 96.44           O  
ATOM   1220  CB  GLU A 159      54.877 -17.059  13.880  1.00 96.44           C  
ATOM   1221  CG  GLU A 159      53.504 -16.693  13.336  1.00 96.44           C  
ATOM   1222  CD  GLU A 159      52.389 -16.865  14.355  1.00 96.44           C  
ATOM   1223  OE1 GLU A 159      51.221 -17.064  13.951  1.00 96.44           O  
ATOM   1224  OE2 GLU A 159      52.687 -16.800  15.569  1.00 96.44           O1-
ATOM   1225  N   LEU A 160      55.720 -19.565  12.374  1.00 97.68           N  
ATOM   1226  CA  LEU A 160      55.657 -20.460  11.224  1.00 97.68           C  
ATOM   1227  C   LEU A 160      55.405 -21.897  11.666  1.00 97.68           C  
ATOM   1228  O   LEU A 160      54.669 -22.636  11.006  1.00 97.68           O  
ATOM   1229  CB  LEU A 160      56.954 -20.383  10.413  1.00 97.68           C  
ATOM   1230  CG  LEU A 160      57.133 -19.142   9.537  1.00 97.68           C  
ATOM   1231  CD1 LEU A 160      58.588 -19.007   9.102  1.00 97.68           C  
ATOM   1232  CD2 LEU A 160      56.210 -19.203   8.326  1.00 97.68           C  
ATOM   1233  N   LYS A 161      56.032 -22.311  12.757  1.00 97.01           N  
ATOM   1234  CA  LYS A 161      55.800 -23.649  13.293  1.00 97.01           C  
ATOM   1235  C   LYS A 161      54.340 -23.831  13.701  1.00 97.01           C  
ATOM   1236  O   LYS A 161      53.748 -24.884  13.456  1.00 97.01           O  
ATOM   1237  CB  LYS A 161      56.714 -23.913  14.490  1.00 97.01           C  
ATOM   1238  CG  LYS A 161      58.175 -24.120  14.119  1.00 97.01           C  
ATOM   1239  CD  LYS A 161      59.035 -24.372  15.350  1.00 97.01           C  
ATOM   1240  CE  LYS A 161      60.510 -24.492  14.988  1.00 97.01           C  
ATOM   1241  NZ  LYS A 161      61.365 -24.668  16.200  1.00 97.01           N1+
ATOM   1242  N   LYS A 162      53.807 -22.767  14.284  1.00 95.15           N  
ATOM   1243  CA  LYS A 162      52.401 -22.819  14.677  1.00 95.15           C  
ATOM   1244  C   LYS A 162      51.494 -22.951  13.458  1.00 95.15           C  
ATOM   1245  O   LYS A 162      50.574 -23.773  13.448  1.00 95.15           O  
ATOM   1246  CB  LYS A 162      52.022 -21.574  15.480  1.00 95.15           C  
ATOM   1247  CG  LYS A 162      52.621 -21.532  16.878  1.00 95.15           C  
ATOM   1248  CD  LYS A 162      52.183 -20.287  17.638  1.00 95.15           C  
ATOM   1249  CE  LYS A 162      52.875 -20.183  18.990  1.00 95.15           C  
ATOM   1250  NZ  LYS A 162      52.487 -18.936  19.716  1.00 95.15           N1+
ATOM   1251  N   VAL A 163      51.796 -22.155  12.446  1.00 94.45           N  
ATOM   1252  CA  VAL A 163      51.009 -22.182  11.217  1.00 94.45           C  
ATOM   1253  C   VAL A 163      51.148 -23.546  10.544  1.00 94.45           C  
ATOM   1254  O   VAL A 163      50.162 -24.113  10.066  1.00 94.45           O  
ATOM   1255  CB  VAL A 163      51.438 -21.061  10.243  1.00 94.45           C  
ATOM   1256  CG1 VAL A 163      50.772 -21.244   8.882  1.00 94.45           C  
ATOM   1257  CG2 VAL A 163      51.103 -19.691  10.827  1.00 94.45           C  
ATOM   1258  N   ALA A 164      52.347 -24.047  10.520  1.00 95.02           N  
ATOM   1259  CA  ALA A 164      52.599 -25.355   9.921  1.00 95.02           C  
ATOM   1260  C   ALA A 164      51.772 -26.440  10.605  1.00 95.02           C  
ATOM   1261  O   ALA A 164      51.179 -27.290   9.937  1.00 95.02           O  
ATOM   1262  CB  ALA A 164      54.086 -25.697   9.995  1.00 95.02           C  
ATOM   1263  N   LYS A 165      51.739 -26.422  11.906  1.00 95.28           N  
ATOM   1264  CA  LYS A 165      50.962 -27.398  12.664  1.00 95.28           C  
ATOM   1265  C   LYS A 165      49.476 -27.289  12.339  1.00 95.28           C  
ATOM   1266  O   LYS A 165      48.803 -28.301  12.136  1.00 95.28           O  
ATOM   1267  CB  LYS A 165      51.186 -27.212  14.166  1.00 95.28           C  
ATOM   1268  CG  LYS A 165      52.546 -27.689  14.653  1.00 95.28           C  
ATOM   1269  CD  LYS A 165      52.684 -27.540  16.163  1.00 95.28           C  
ATOM   1270  CE  LYS A 165      54.078 -27.924  16.639  1.00 95.28           C  
ATOM   1271  NZ  LYS A 165      54.229 -27.738  18.114  1.00 95.28           N1+
ATOM   1272  N   GLU A 166      49.020 -26.130  12.240  1.00 92.77           N  
ATOM   1273  CA  GLU A 166      47.615 -25.903  11.919  1.00 92.77           C  
ATOM   1274  C   GLU A 166      47.285 -26.392  10.511  1.00 92.77           C  
ATOM   1275  O   GLU A 166      46.260 -27.043  10.297  1.00 92.77           O  
ATOM   1276  CB  GLU A 166      47.263 -24.420  12.056  1.00 92.77           C  
ATOM   1277  CG  GLU A 166      47.202 -23.933  13.497  1.00 92.77           C  
ATOM   1278  CD  GLU A 166      46.898 -22.448  13.615  1.00 92.77           C  
ATOM   1279  OE1 GLU A 166      46.907 -21.916  14.748  1.00 92.77           O  
ATOM   1280  OE2 GLU A 166      46.647 -21.812  12.567  1.00 92.77           O1-
ATOM   1281  N   LEU A 167      48.100 -26.116   9.600  1.00 93.24           N  
ATOM   1282  CA  LEU A 167      47.902 -26.520   8.212  1.00 93.24           C  
ATOM   1283  C   LEU A 167      47.939 -28.039   8.078  1.00 93.24           C  
ATOM   1284  O   LEU A 167      47.155 -28.617   7.323  1.00 93.24           O  
ATOM   1285  CB  LEU A 167      48.971 -25.891   7.315  1.00 93.24           C  
ATOM   1286  CG  LEU A 167      48.845 -24.388   7.062  1.00 93.24           C  
ATOM   1287  CD1 LEU A 167      50.090 -23.863   6.355  1.00 93.24           C  
ATOM   1288  CD2 LEU A 167      47.593 -24.086   6.244  1.00 93.24           C  
ATOM   1289  N   LYS A 168      48.836 -28.699   8.845  1.00 93.31           N  
ATOM   1290  CA  LYS A 168      48.933 -30.156   8.818  1.00 93.31           C  
ATOM   1291  C   LYS A 168      47.658 -30.802   9.353  1.00 93.31           C  
ATOM   1292  O   LYS A 168      47.181 -31.796   8.801  1.00 93.31           O  
ATOM   1293  CB  LYS A 168      50.140 -30.629   9.628  1.00 93.31           C  
ATOM   1294  CG  LYS A 168      51.470 -30.474   8.904  1.00 93.31           C  
ATOM   1295  CD  LYS A 168      52.623 -31.037   9.728  1.00 93.31           C  
ATOM   1296  CE  LYS A 168      53.960 -30.844   9.024  1.00 93.31           C  
ATOM   1297  NZ  LYS A 168      55.097 -31.348   9.848  1.00 93.31           N1+
ATOM   1298  N   GLU A 169      47.263 -30.190  10.402  1.00 93.42           N  
ATOM   1299  CA  GLU A 169      46.038 -30.715  10.996  1.00 93.42           C  
ATOM   1300  C   GLU A 169      44.857 -30.575  10.041  1.00 93.42           C  
ATOM   1301  O   GLU A 169      44.069 -31.509   9.876  1.00 93.42           O  
ATOM   1302  CB  GLU A 169      45.733 -30.005  12.318  1.00 93.42           C  
ATOM   1303  CG  GLU A 169      46.667 -30.393  13.454  1.00 93.42           C  
ATOM   1304  CD  GLU A 169      46.436 -29.588  14.723  1.00 93.42           C  
ATOM   1305  OE1 GLU A 169      47.156 -29.809  15.722  1.00 93.42           O  
ATOM   1306  OE2 GLU A 169      45.526 -28.728  14.717  1.00 93.42           O1-
ATOM   1307  N   ARG A 170      44.831 -29.526   9.358  1.00 90.77           N  
ATOM   1308  CA  ARG A 170      43.763 -29.295   8.391  1.00 90.77           C  
ATOM   1309  C   ARG A 170      43.927 -30.195   7.171  1.00 90.77           C  
ATOM   1310  O   ARG A 170      42.943 -30.712   6.637  1.00 90.77           O  
ATOM   1311  CB  ARG A 170      43.735 -27.828   7.959  1.00 90.77           C  
ATOM   1312  CG  ARG A 170      43.164 -26.888   9.010  1.00 90.77           C  
ATOM   1313  CD  ARG A 170      43.111 -25.451   8.513  1.00 90.77           C  
ATOM   1314  NE  ARG A 170      42.704 -24.529   9.569  1.00 90.77           N  
ATOM   1315  CZ  ARG A 170      42.233 -23.302   9.365  1.00 90.77           C  
ATOM   1316  NH1 ARG A 170      42.099 -22.823   8.133  1.00 90.77           N1+
ATOM   1317  NH2 ARG A 170      41.893 -22.547  10.400  1.00 90.77           N  
ATOM   1318  N   ALA A 171      45.094 -30.298   6.793  1.00 91.44           N  
ATOM   1319  CA  ALA A 171      45.399 -31.148   5.644  1.00 91.44           C  
ATOM   1320  C   ALA A 171      44.981 -32.592   5.905  1.00 91.44           C  
ATOM   1321  O   ALA A 171      44.466 -33.267   5.012  1.00 91.44           O  
ATOM   1322  CB  ALA A 171      46.887 -31.079   5.311  1.00 91.44           C  
ATOM   1323  N   LYS A 172      45.221 -33.024   7.115  1.00 93.28           N  
ATOM   1324  CA  LYS A 172      44.842 -34.383   7.488  1.00 93.28           C  
ATOM   1325  C   LYS A 172      43.327 -34.560   7.458  1.00 93.28           C  
ATOM   1326  O   LYS A 172      42.826 -35.594   7.010  1.00 93.28           O  
ATOM   1327  CB  LYS A 172      45.382 -34.728   8.877  1.00 93.28           C  
ATOM   1328  CG  LYS A 172      46.887 -34.950   8.918  1.00 93.28           C  
ATOM   1329  CD  LYS A 172      47.358 -35.327  10.317  1.00 93.28           C  
ATOM   1330  CE  LYS A 172      48.872 -35.478  10.376  1.00 93.28           C  
ATOM   1331  NZ  LYS A 172      49.344 -35.798  11.757  1.00 93.28           N1+
ATOM   1332  N   LYS A 173      42.613 -33.554   7.815  1.00 91.67           N  
ATOM   1333  CA  LYS A 173      41.156 -33.623   7.878  1.00 91.67           C  
ATOM   1334  C   LYS A 173      40.539 -33.503   6.488  1.00 91.67           C  
ATOM   1335  O   LYS A 173      39.559 -34.184   6.177  1.00 91.67           O  
ATOM   1336  CB  LYS A 173      40.606 -32.528   8.792  1.00 91.67           C  
ATOM   1337  CG  LYS A 173      40.924 -32.734  10.266  1.00 91.67           C  
ATOM   1338  CD  LYS A 173      40.332 -31.625  11.127  1.00 91.67           C  
ATOM   1339  CE  LYS A 173      40.711 -31.790  12.592  1.00 91.67           C  
ATOM   1340  NZ  LYS A 173      40.174 -30.678  13.432  1.00 91.67           N1+
ATOM   1341  N   THR A 174      41.229 -32.768   5.653  1.00 88.41           N  
ATOM   1342  CA  THR A 174      40.662 -32.493   4.337  1.00 88.41           C  
ATOM   1343  C   THR A 174      41.350 -33.335   3.266  1.00 88.41           C  
ATOM   1344  O   THR A 174      40.883 -33.404   2.126  1.00 88.41           O  
ATOM   1345  CB  THR A 174      40.782 -31.002   3.976  1.00 88.41           C  
ATOM   1346  CG2 THR A 174      40.064 -30.129   5.001  1.00 88.41           C  
ATOM   1347  OG1 THR A 174      42.167 -30.635   3.939  1.00 88.41           O  
ATOM   1348  N   LYS A 175      42.397 -34.014   3.618  1.00 91.62           N  
ATOM   1349  CA  LYS A 175      43.212 -34.770   2.672  1.00 91.62           C  
ATOM   1350  C   LYS A 175      43.690 -33.883   1.526  1.00 91.62           C  
ATOM   1351  O   LYS A 175      43.715 -34.312   0.371  1.00 91.62           O  
ATOM   1352  CB  LYS A 175      42.429 -35.962   2.120  1.00 91.62           C  
ATOM   1353  CG  LYS A 175      42.051 -36.993   3.173  1.00 91.62           C  
ATOM   1354  CD  LYS A 175      41.377 -38.209   2.548  1.00 91.62           C  
ATOM   1355  CE  LYS A 175      40.990 -39.238   3.601  1.00 91.62           C  
ATOM   1356  NZ  LYS A 175      40.353 -40.443   2.989  1.00 91.62           N1+
ATOM   1357  N   ASP A 176      43.895 -32.561   1.835  1.00 90.09           N  
ATOM   1358  CA  ASP A 176      44.336 -31.567   0.862  1.00 90.09           C  
ATOM   1359  C   ASP A 176      45.858 -31.562   0.733  1.00 90.09           C  
ATOM   1360  O   ASP A 176      46.561 -31.094   1.630  1.00 90.09           O  
ATOM   1361  CB  ASP A 176      43.838 -30.174   1.253  1.00 90.09           C  
ATOM   1362  CG  ASP A 176      44.060 -29.138   0.167  1.00 90.09           C  
ATOM   1363  OD1 ASP A 176      44.973 -29.314  -0.667  1.00 90.09           O  
ATOM   1364  OD2 ASP A 176      43.315 -28.133   0.145  1.00 90.09           O1-
ATOM   1365  N   SER A 177      46.323 -32.104  -0.374  1.00 91.37           N  
ATOM   1366  CA  SER A 177      47.759 -32.219  -0.610  1.00 91.37           C  
ATOM   1367  C   SER A 177      48.414 -30.846  -0.712  1.00 91.37           C  
ATOM   1368  O   SER A 177      49.584 -30.683  -0.359  1.00 91.37           O  
ATOM   1369  CB  SER A 177      48.031 -33.019  -1.884  1.00 91.37           C  
ATOM   1370  OG  SER A 177      47.466 -32.375  -3.013  1.00 91.37           O  
ATOM   1371  N   GLU A 178      47.704 -29.915  -1.169  1.00 90.72           N  
ATOM   1372  CA  GLU A 178      48.223 -28.555  -1.277  1.00 90.72           C  
ATOM   1373  C   GLU A 178      48.522 -27.966   0.099  1.00 90.72           C  
ATOM   1374  O   GLU A 178      49.548 -27.311   0.290  1.00 90.72           O  
ATOM   1375  CB  GLU A 178      47.234 -27.660  -2.028  1.00 90.72           C  
ATOM   1376  CG  GLU A 178      47.767 -26.265  -2.320  1.00 90.72           C  
ATOM   1377  CD  GLU A 178      46.845 -25.444  -3.208  1.00 90.72           C  
ATOM   1378  OE1 GLU A 178      47.196 -24.290  -3.545  1.00 90.72           O  
ATOM   1379  OE2 GLU A 178      45.765 -25.959  -3.572  1.00 90.72           O1-
ATOM   1380  N   LEU A 179      47.650 -28.186   1.016  1.00 91.53           N  
ATOM   1381  CA  LEU A 179      47.865 -27.712   2.379  1.00 91.53           C  
ATOM   1382  C   LEU A 179      49.083 -28.384   3.002  1.00 91.53           C  
ATOM   1383  O   LEU A 179      49.825 -27.755   3.758  1.00 91.53           O  
ATOM   1384  CB  LEU A 179      46.626 -27.975   3.239  1.00 91.53           C  
ATOM   1385  CG  LEU A 179      45.410 -27.088   2.966  1.00 91.53           C  
ATOM   1386  CD1 LEU A 179      44.261 -27.463   3.895  1.00 91.53           C  
ATOM   1387  CD2 LEU A 179      45.775 -25.616   3.126  1.00 91.53           C  
ATOM   1388  N   GLU A 180      49.192 -29.651   2.705  1.00 93.33           N  
ATOM   1389  CA  GLU A 180      50.372 -30.361   3.189  1.00 93.33           C  
ATOM   1390  C   GLU A 180      51.655 -29.726   2.660  1.00 93.33           C  
ATOM   1391  O   GLU A 180      52.632 -29.583   3.396  1.00 93.33           O  
ATOM   1392  CB  GLU A 180      50.312 -31.838   2.789  1.00 93.33           C  
ATOM   1393  CG  GLU A 180      51.368 -32.701   3.464  1.00 93.33           C  
ATOM   1394  CD  GLU A 180      51.171 -34.189   3.222  1.00 93.33           C  
ATOM   1395  OE1 GLU A 180      51.932 -35.003   3.794  1.00 93.33           O  
ATOM   1396  OE2 GLU A 180      50.249 -34.543   2.455  1.00 93.33           O1-
ATOM   1397  N   ARG A 181      51.605 -29.370   1.425  1.00 94.38           N  
ATOM   1398  CA  ARG A 181      52.764 -28.714   0.828  1.00 94.38           C  
ATOM   1399  C   ARG A 181      53.049 -27.379   1.509  1.00 94.38           C  
ATOM   1400  O   ARG A 181      54.203 -27.056   1.792  1.00 94.38           O  
ATOM   1401  CB  ARG A 181      52.547 -28.502  -0.672  1.00 94.38           C  
ATOM   1402  CG  ARG A 181      53.786 -28.021  -1.411  1.00 94.38           C  
ATOM   1403  CD  ARG A 181      53.514 -27.818  -2.895  1.00 94.38           C  
ATOM   1404  NE  ARG A 181      52.755 -28.930  -3.461  1.00 94.38           N  
ATOM   1405  CZ  ARG A 181      52.370 -29.015  -4.732  1.00 94.38           C  
ATOM   1406  NH1 ARG A 181      52.666 -28.052  -5.596  1.00 94.38           N1+
ATOM   1407  NH2 ARG A 181      51.683 -30.073  -5.140  1.00 94.38           N  
ATOM   1408  N   LEU A 182      52.025 -26.630   1.724  1.00 93.53           N  
ATOM   1409  CA  LEU A 182      52.174 -25.350   2.407  1.00 93.53           C  
ATOM   1410  C   LEU A 182      52.737 -25.545   3.811  1.00 93.53           C  
ATOM   1411  O   LEU A 182      53.571 -24.758   4.265  1.00 93.53           O  
ATOM   1412  CB  LEU A 182      50.830 -24.621   2.479  1.00 93.53           C  
ATOM   1413  CG  LEU A 182      50.265 -24.108   1.153  1.00 93.53           C  
ATOM   1414  CD1 LEU A 182      48.879 -23.510   1.365  1.00 93.53           C  
ATOM   1415  CD2 LEU A 182      51.206 -23.082   0.532  1.00 93.53           C  
ATOM   1416  N   ALA A 183      52.244 -26.542   4.479  1.00 95.08           N  
ATOM   1417  CA  ALA A 183      52.755 -26.856   5.811  1.00 95.08           C  
ATOM   1418  C   ALA A 183      54.250 -27.161   5.766  1.00 95.08           C  
ATOM   1419  O   ALA A 183      55.008 -26.703   6.624  1.00 95.08           O  
ATOM   1420  CB  ALA A 183      51.992 -28.035   6.408  1.00 95.08           C  
ATOM   1421  N   LEU A 184      54.666 -27.953   4.745  1.00 96.30           N  
ATOM   1422  CA  LEU A 184      56.074 -28.296   4.584  1.00 96.30           C  
ATOM   1423  C   LEU A 184      56.908 -27.052   4.294  1.00 96.30           C  
ATOM   1424  O   LEU A 184      58.010 -26.901   4.825  1.00 96.30           O  
ATOM   1425  CB  LEU A 184      56.252 -29.316   3.456  1.00 96.30           C  
ATOM   1426  CG  LEU A 184      55.837 -30.754   3.772  1.00 96.30           C  
ATOM   1427  CD1 LEU A 184      55.847 -31.599   2.502  1.00 96.30           C  
ATOM   1428  CD2 LEU A 184      56.755 -31.357   4.830  1.00 96.30           C  
ATOM   1429  N   ALA A 185      56.384 -26.205   3.458  1.00 95.92           N  
ATOM   1430  CA  ALA A 185      57.075 -24.950   3.175  1.00 95.92           C  
ATOM   1431  C   ALA A 185      57.298 -24.146   4.454  1.00 95.92           C  
ATOM   1432  O   ALA A 185      58.394 -23.633   4.688  1.00 95.92           O  
ATOM   1433  CB  ALA A 185      56.286 -24.124   2.162  1.00 95.92           C  
ATOM   1434  N   ALA A 186      56.274 -24.017   5.249  1.00 96.75           N  
ATOM   1435  CA  ALA A 186      56.376 -23.280   6.506  1.00 96.75           C  
ATOM   1436  C   ALA A 186      57.405 -23.919   7.434  1.00 96.75           C  
ATOM   1437  O   ALA A 186      58.197 -23.218   8.069  1.00 96.75           O  
ATOM   1438  CB  ALA A 186      55.014 -23.211   7.193  1.00 96.75           C  
ATOM   1439  N   GLU A 187      57.462 -25.211   7.521  1.00 97.06           N  
ATOM   1440  CA  GLU A 187      58.420 -25.928   8.356  1.00 97.06           C  
ATOM   1441  C   GLU A 187      59.853 -25.673   7.896  1.00 97.06           C  
ATOM   1442  O   GLU A 187      60.745 -25.452   8.718  1.00 97.06           O  
ATOM   1443  CB  GLU A 187      58.124 -27.430   8.347  1.00 97.06           C  
ATOM   1444  CG  GLU A 187      56.879 -27.816   9.131  1.00 97.06           C  
ATOM   1445  CD  GLU A 187      56.545 -29.297   9.036  1.00 97.06           C  
ATOM   1446  OE1 GLU A 187      55.479 -29.712   9.545  1.00 97.06           O  
ATOM   1447  OE2 GLU A 187      57.356 -30.047   8.448  1.00 97.06           O1-
ATOM   1448  N   LEU A 188      60.011 -25.730   6.627  1.00 97.44           N  
ATOM   1449  CA  LEU A 188      61.344 -25.525   6.071  1.00 97.44           C  
ATOM   1450  C   LEU A 188      61.853 -24.121   6.384  1.00 97.44           C  
ATOM   1451  O   LEU A 188      63.003 -23.950   6.791  1.00 97.44           O  
ATOM   1452  CB  LEU A 188      61.334 -25.752   4.557  1.00 97.44           C  
ATOM   1453  CG  LEU A 188      61.286 -27.208   4.090  1.00 97.44           C  
ATOM   1454  CD1 LEU A 188      61.114 -27.273   2.577  1.00 97.44           C  
ATOM   1455  CD2 LEU A 188      62.546 -27.950   4.523  1.00 97.44           C  
ATOM   1456  N   MET A 189      60.986 -23.158   6.058  1.00 97.85           N  
ATOM   1457  CA  MET A 189      61.395 -21.788   6.350  1.00 97.85           C  
ATOM   1458  C   MET A 189      61.669 -21.607   7.840  1.00 97.85           C  
ATOM   1459  O   MET A 189      62.613 -20.914   8.222  1.00 97.85           O  
ATOM   1460  CB  MET A 189      60.325 -20.796   5.891  1.00 97.85           C  
ATOM   1461  CG  MET A 189      60.738 -19.340   6.032  1.00 97.85           C  
ATOM   1462  SD  MET A 189      62.277 -18.953   5.111  1.00 97.85           S  
ATOM   1463  CE  MET A 189      61.642 -18.957   3.411  1.00 97.85           C  
ATOM   1464  N   ALA A 190      60.852 -22.206   8.729  1.00 97.64           N  
ATOM   1465  CA  ALA A 190      61.077 -22.159  10.172  1.00 97.64           C  
ATOM   1466  C   ALA A 190      62.442 -22.735  10.533  1.00 97.64           C  
ATOM   1467  O   ALA A 190      63.174 -22.157  11.340  1.00 97.64           O  
ATOM   1468  CB  ALA A 190      59.972 -22.913  10.907  1.00 97.64           C  
ATOM   1469  N   LEU A 191      62.807 -23.855   9.975  1.00 97.72           N  
ATOM   1470  CA  LEU A 191      64.095 -24.488  10.238  1.00 97.72           C  
ATOM   1471  C   LEU A 191      65.243 -23.604   9.764  1.00 97.72           C  
ATOM   1472  O   LEU A 191      66.221 -23.407  10.489  1.00 97.72           O  
ATOM   1473  CB  LEU A 191      64.170 -25.854   9.550  1.00 97.72           C  
ATOM   1474  CG  LEU A 191      63.343 -26.977  10.178  1.00 97.72           C  
ATOM   1475  CD1 LEU A 191      63.315 -28.193   9.258  1.00 97.72           C  
ATOM   1476  CD2 LEU A 191      63.899 -27.349  11.548  1.00 97.72           C  
ATOM   1477  N   ALA A 192      65.088 -23.116   8.575  1.00 97.36           N  
ATOM   1478  CA  ALA A 192      66.122 -22.231   8.044  1.00 97.36           C  
ATOM   1479  C   ALA A 192      66.279 -20.988   8.914  1.00 97.36           C  
ATOM   1480  O   ALA A 192      67.400 -20.558   9.196  1.00 97.36           O  
ATOM   1481  CB  ALA A 192      65.795 -21.834   6.606  1.00 97.36           C  
ATOM   1482  N   ALA A 193      65.166 -20.426   9.279  1.00 96.74           N  
ATOM   1483  CA  ALA A 193      65.190 -19.247  10.141  1.00 96.74           C  
ATOM   1484  C   ALA A 193      65.887 -19.548  11.464  1.00 96.74           C  
ATOM   1485  O   ALA A 193      66.682 -18.742  11.952  1.00 96.74           O  
ATOM   1486  CB  ALA A 193      63.770 -18.744  10.392  1.00 96.74           C  
ATOM   1487  N   GLU A 194      65.615 -20.674  12.015  1.00 96.99           N  
ATOM   1488  CA  GLU A 194      66.257 -21.071  13.265  1.00 96.99           C  
ATOM   1489  C   GLU A 194      67.760 -21.254  13.078  1.00 96.99           C  
ATOM   1490  O   GLU A 194      68.550 -20.870  13.944  1.00 96.99           O  
ATOM   1491  CB  GLU A 194      65.633 -22.361  13.804  1.00 96.99           C  
ATOM   1492  CG  GLU A 194      64.237 -22.174  14.381  1.00 96.99           C  
ATOM   1493  CD  GLU A 194      63.573 -23.482  14.781  1.00 96.99           C  
ATOM   1494  OE1 GLU A 194      62.416 -23.454  15.258  1.00 96.99           O  
ATOM   1495  OE2 GLU A 194      64.216 -24.543  14.616  1.00 96.99           O1-
ATOM   1496  N   ILE A 195      68.117 -21.837  12.010  1.00 96.49           N  
ATOM   1497  CA  ILE A 195      69.527 -22.043  11.699  1.00 96.49           C  
ATOM   1498  C   ILE A 195      70.225 -20.694  11.552  1.00 96.49           C  
ATOM   1499  O   ILE A 195      71.295 -20.474  12.127  1.00 96.49           O  
ATOM   1500  CB  ILE A 195      69.706 -22.883  10.415  1.00 96.49           C  
ATOM   1501  CG1 ILE A 195      69.272 -24.333  10.659  1.00 96.49           C  
ATOM   1502  CG2 ILE A 195      71.156 -22.820   9.925  1.00 96.49           C  
ATOM   1503  CD1 ILE A 195      69.168 -25.169   9.391  1.00 96.49           C  
ATOM   1504  N   VAL A 196      69.604 -19.801  10.800  1.00 95.96           N  
ATOM   1505  CA  VAL A 196      70.186 -18.480  10.595  1.00 95.96           C  
ATOM   1506  C   VAL A 196      70.280 -17.744  11.929  1.00 95.96           C  
ATOM   1507  O   VAL A 196      71.289 -17.097  12.220  1.00 95.96           O  
ATOM   1508  CB  VAL A 196      69.364 -17.648   9.584  1.00 95.96           C  
ATOM   1509  CG1 VAL A 196      69.859 -16.203   9.544  1.00 95.96           C  
ATOM   1510  CG2 VAL A 196      69.433 -18.279   8.194  1.00 95.96           C  
ATOM   1511  N   ALA A 197      69.299 -17.847  12.697  1.00 94.21           N  
ATOM   1512  CA  ALA A 197      69.287 -17.183  13.998  1.00 94.21           C  
ATOM   1513  C   ALA A 197      70.404 -17.711  14.893  1.00 94.21           C  
ATOM   1514  O   ALA A 197      70.996 -16.956  15.668  1.00 94.21           O  
ATOM   1515  CB  ALA A 197      67.932 -17.370  14.677  1.00 94.21           C  
ATOM   1516  N   GLN A 198      70.755 -19.028  14.803  1.00 93.22           N  
ATOM   1517  CA  GLN A 198      71.752 -19.678  15.646  1.00 93.22           C  
ATOM   1518  C   GLN A 198      73.160 -19.465  15.099  1.00 93.22           C  
ATOM   1519  O   GLN A 198      74.110 -19.289  15.864  1.00 93.22           O  
ATOM   1520  CB  GLN A 198      71.457 -21.173  15.772  1.00 93.22           C  
ATOM   1521  CG  GLN A 198      70.255 -21.492  16.649  1.00 93.22           C  
ATOM   1522  CD  GLN A 198      69.904 -22.968  16.650  1.00 93.22           C  
ATOM   1523  NE2 GLN A 198      68.974 -23.357  17.516  1.00 93.22           N  
ATOM   1524  OE1 GLN A 198      70.464 -23.754  15.879  1.00 93.22           O  
ATOM   1525  N   LEU A 199      73.276 -19.546  13.775  1.00 92.04           N  
ATOM   1526  CA  LEU A 199      74.586 -19.564  13.131  1.00 92.04           C  
ATOM   1527  C   LEU A 199      74.818 -18.281  12.339  1.00 92.04           C  
ATOM   1528  O   LEU A 199      75.570 -18.279  11.362  1.00 92.04           O  
ATOM   1529  CB  LEU A 199      74.713 -20.778  12.208  1.00 92.04           C  
ATOM   1530  CG  LEU A 199      74.543 -22.149  12.864  1.00 92.04           C  
ATOM   1531  CD1 LEU A 199      74.638 -23.253  11.817  1.00 92.04           C  
ATOM   1532  CD2 LEU A 199      75.584 -22.352  13.958  1.00 92.04           C  
ATOM   1533  N   ALA A 200      74.286 -17.254  12.702  1.00 83.48           N  
ATOM   1534  CA  ALA A 200      74.302 -16.009  11.938  1.00 83.48           C  
ATOM   1535  C   ALA A 200      75.670 -15.772  11.304  1.00 83.48           C  
ATOM   1536  O   ALA A 200      76.701 -16.070  11.909  1.00 83.48           O  
ATOM   1537  CB  ALA A 200      73.922 -14.832  12.831  1.00 83.48           C  
ATOM   1538  N   ASN A 201      75.765 -15.401  10.054  1.00 83.04           N  
ATOM   1539  CA  ASN A 201      76.888 -14.915   9.259  1.00 83.04           C  
ATOM   1540  C   ASN A 201      77.802 -16.056   8.823  1.00 83.04           C  
ATOM   1541  O   ASN A 201      79.014 -15.873   8.697  1.00 83.04           O  
ATOM   1542  CB  ASN A 201      77.683 -13.866  10.040  1.00 83.04           C  
ATOM   1543  CG  ASN A 201      76.903 -12.586  10.261  1.00 83.04           C  
ATOM   1544  ND2 ASN A 201      77.123 -11.947  11.403  1.00 83.04           N  
ATOM   1545  OD1 ASN A 201      76.108 -12.175   9.411  1.00 83.04           O  
ATOM   1546  N   THR A 202      77.262 -17.253   8.834  1.00 92.43           N  
ATOM   1547  CA  THR A 202      78.056 -18.365   8.326  1.00 92.43           C  
ATOM   1548  C   THR A 202      77.587 -18.772   6.931  1.00 92.43           C  
ATOM   1549  O   THR A 202      76.450 -18.491   6.546  1.00 92.43           O  
ATOM   1550  CB  THR A 202      77.984 -19.581   9.269  1.00 92.43           C  
ATOM   1551  CG2 THR A 202      78.381 -19.198  10.691  1.00 92.43           C  
ATOM   1552  OG1 THR A 202      76.644 -20.090   9.280  1.00 92.43           O  
ATOM   1553  N   GLU A 203      78.496 -19.258   6.166  1.00 93.23           N  
ATOM   1554  CA  GLU A 203      78.171 -19.766   4.836  1.00 93.23           C  
ATOM   1555  C   GLU A 203      77.095 -20.845   4.906  1.00 93.23           C  
ATOM   1556  O   GLU A 203      76.215 -20.907   4.044  1.00 93.23           O  
ATOM   1557  CB  GLU A 203      79.424 -20.317   4.151  1.00 93.23           C  
ATOM   1558  CG  GLU A 203      79.200 -20.742   2.707  1.00 93.23           C  
ATOM   1559  CD  GLU A 203      78.791 -19.591   1.800  1.00 93.23           C  
ATOM   1560  OE1 GLU A 203      78.247 -19.847   0.702  1.00 93.23           O  
ATOM   1561  OE2 GLU A 203      79.019 -18.424   2.190  1.00 93.23           O1-
ATOM   1562  N   LEU A 204      77.239 -21.592   5.931  1.00 94.50           N  
ATOM   1563  CA  LEU A 204      76.277 -22.673   6.126  1.00 94.50           C  
ATOM   1564  C   LEU A 204      74.866 -22.121   6.293  1.00 94.50           C  
ATOM   1565  O   LEU A 204      73.919 -22.633   5.689  1.00 94.50           O  
ATOM   1566  CB  LEU A 204      76.657 -23.514   7.347  1.00 94.50           C  
ATOM   1567  CG  LEU A 204      75.842 -24.788   7.573  1.00 94.50           C  
ATOM   1568  CD1 LEU A 204      76.040 -25.756   6.411  1.00 94.50           C  
ATOM   1569  CD2 LEU A 204      76.228 -25.444   8.894  1.00 94.50           C  
ATOM   1570  N   ALA A 205      74.625 -21.104   7.085  1.00 95.21           N  
ATOM   1571  CA  ALA A 205      73.322 -20.476   7.289  1.00 95.21           C  
ATOM   1572  C   ALA A 205      72.791 -19.880   5.988  1.00 95.21           C  
ATOM   1573  O   ALA A 205      71.606 -20.015   5.674  1.00 95.21           O  
ATOM   1574  CB  ALA A 205      73.415 -19.397   8.365  1.00 95.21           C  
ATOM   1575  N   ARG A 206      73.645 -19.311   5.238  1.00 95.42           N  
ATOM   1576  CA  ARG A 206      73.263 -18.722   3.959  1.00 95.42           C  
ATOM   1577  C   ARG A 206      72.780 -19.791   2.986  1.00 95.42           C  
ATOM   1578  O   ARG A 206      71.749 -19.623   2.331  1.00 95.42           O  
ATOM   1579  CB  ARG A 206      74.436 -17.950   3.350  1.00 95.42           C  
ATOM   1580  CG  ARG A 206      74.715 -16.617   4.027  1.00 95.42           C  
ATOM   1581  CD  ARG A 206      75.819 -15.845   3.319  1.00 95.42           C  
ATOM   1582  NE  ARG A 206      76.292 -14.722   4.124  1.00 95.42           N  
ATOM   1583  CZ  ARG A 206      77.567 -14.483   4.417  1.00 95.42           C  
ATOM   1584  NH1 ARG A 206      78.526 -15.289   3.977  1.00 95.42           N1+
ATOM   1585  NH2 ARG A 206      77.885 -13.432   5.157  1.00 95.42           N  
ATOM   1586  N   GLU A 207      73.581 -20.790   2.976  1.00 95.93           N  
ATOM   1587  CA  GLU A 207      73.240 -21.891   2.080  1.00 95.93           C  
ATOM   1588  C   GLU A 207      71.924 -22.546   2.488  1.00 95.93           C  
ATOM   1589  O   GLU A 207      71.110 -22.902   1.633  1.00 95.93           O  
ATOM   1590  CB  GLU A 207      74.361 -22.934   2.058  1.00 95.93           C  
ATOM   1591  CG  GLU A 207      75.610 -22.478   1.319  1.00 95.93           C  
ATOM   1592  CD  GLU A 207      76.712 -23.526   1.298  1.00 95.93           C  
ATOM   1593  OE1 GLU A 207      77.855 -23.197   0.908  1.00 95.93           O  
ATOM   1594  OE2 GLU A 207      76.428 -24.686   1.672  1.00 95.93           O1-
ATOM   1595  N   ALA A 208      71.733 -22.738   3.738  1.00 96.25           N  
ATOM   1596  CA  ALA A 208      70.489 -23.318   4.237  1.00 96.25           C  
ATOM   1597  C   ALA A 208      69.287 -22.464   3.840  1.00 96.25           C  
ATOM   1598  O   ALA A 208      68.276 -22.988   3.365  1.00 96.25           O  
ATOM   1599  CB  ALA A 208      70.546 -23.476   5.754  1.00 96.25           C  
ATOM   1600  N   LEU A 209      69.404 -21.126   4.028  1.00 96.68           N  
ATOM   1601  CA  LEU A 209      68.326 -20.210   3.670  1.00 96.68           C  
ATOM   1602  C   LEU A 209      68.052 -20.252   2.171  1.00 96.68           C  
ATOM   1603  O   LEU A 209      66.896 -20.322   1.749  1.00 96.68           O  
ATOM   1604  CB  LEU A 209      68.673 -18.782   4.097  1.00 96.68           C  
ATOM   1605  CG  LEU A 209      67.639 -17.704   3.766  1.00 96.68           C  
ATOM   1606  CD1 LEU A 209      66.325 -17.992   4.483  1.00 96.68           C  
ATOM   1607  CD2 LEU A 209      68.167 -16.323   4.139  1.00 96.68           C  
ATOM   1608  N   GLU A 210      69.053 -20.246   1.361  1.00 95.56           N  
ATOM   1609  CA  GLU A 210      68.925 -20.270  -0.093  1.00 95.56           C  
ATOM   1610  C   GLU A 210      68.256 -21.556  -0.568  1.00 95.56           C  
ATOM   1611  O   GLU A 210      67.364 -21.521  -1.419  1.00 95.56           O  
ATOM   1612  CB  GLU A 210      70.296 -20.114  -0.756  1.00 95.56           C  
ATOM   1613  CG  GLU A 210      70.235 -19.987  -2.271  1.00 95.56           C  
ATOM   1614  CD  GLU A 210      71.589 -19.705  -2.904  1.00 95.56           C  
ATOM   1615  OE1 GLU A 210      71.674 -19.639  -4.152  1.00 95.56           O  
ATOM   1616  OE2 GLU A 210      72.573 -19.550  -2.147  1.00 95.56           O1-
ATOM   1617  N   LEU A 211      68.758 -22.630  -0.016  1.00 95.94           N  
ATOM   1618  CA  LEU A 211      68.211 -23.926  -0.401  1.00 95.94           C  
ATOM   1619  C   LEU A 211      66.733 -24.022  -0.038  1.00 95.94           C  
ATOM   1620  O   LEU A 211      65.919 -24.477  -0.845  1.00 95.94           O  
ATOM   1621  CB  LEU A 211      68.989 -25.058   0.273  1.00 95.94           C  
ATOM   1622  CG  LEU A 211      68.621 -26.481  -0.152  1.00 95.94           C  
ATOM   1623  CD1 LEU A 211      68.791 -26.645  -1.658  1.00 95.94           C  
ATOM   1624  CD2 LEU A 211      69.468 -27.501   0.602  1.00 95.94           C  
ATOM   1625  N   ALA A 212      66.376 -23.632   1.171  1.00 96.50           N  
ATOM   1626  CA  ALA A 212      64.977 -23.639   1.593  1.00 96.50           C  
ATOM   1627  C   ALA A 212      64.128 -22.751   0.688  1.00 96.50           C  
ATOM   1628  O   ALA A 212      63.041 -23.149   0.260  1.00 96.50           O  
ATOM   1629  CB  ALA A 212      64.857 -23.183   3.044  1.00 96.50           C  
ATOM   1630  N   THR A 213      64.618 -21.587   0.352  1.00 95.41           N  
ATOM   1631  CA  THR A 213      63.907 -20.640  -0.498  1.00 95.41           C  
ATOM   1632  C   THR A 213      63.687 -21.223  -1.891  1.00 95.41           C  
ATOM   1633  O   THR A 213      62.584 -21.140  -2.438  1.00 95.41           O  
ATOM   1634  CB  THR A 213      64.671 -19.308  -0.612  1.00 95.41           C  
ATOM   1635  CG2 THR A 213      63.930 -18.323  -1.509  1.00 95.41           C  
ATOM   1636  OG1 THR A 213      64.816 -18.734   0.693  1.00 95.41           O  
ATOM   1637  N   GLU A 214      64.674 -21.818  -2.391  1.00 94.05           N  
ATOM   1638  CA  GLU A 214      64.576 -22.413  -3.720  1.00 94.05           C  
ATOM   1639  C   GLU A 214      63.601 -23.586  -3.729  1.00 94.05           C  
ATOM   1640  O   GLU A 214      62.805 -23.733  -4.659  1.00 94.05           O  
ATOM   1641  CB  GLU A 214      65.953 -22.871  -4.207  1.00 94.05           C  
ATOM   1642  CG  GLU A 214      66.876 -21.727  -4.603  1.00 94.05           C  
ATOM   1643  CD  GLU A 214      68.260 -22.192  -5.026  1.00 94.05           C  
ATOM   1644  OE1 GLU A 214      69.122 -21.336  -5.329  1.00 94.05           O  
ATOM   1645  OE2 GLU A 214      68.484 -23.424  -5.057  1.00 94.05           O1-
ATOM   1646  N   ALA A 215      63.718 -24.388  -2.750  1.00 92.89           N  
ATOM   1647  CA  ALA A 215      62.824 -25.540  -2.660  1.00 92.89           C  
ATOM   1648  C   ALA A 215      61.369 -25.096  -2.537  1.00 92.89           C  
ATOM   1649  O   ALA A 215      60.482 -25.677  -3.165  1.00 92.89           O  
ATOM   1650  CB  ALA A 215      63.210 -26.420  -1.473  1.00 92.89           C  
ATOM   1651  N   ILE A 216      61.100 -24.071  -1.762  1.00 94.27           N  
ATOM   1652  CA  ILE A 216      59.756 -23.541  -1.554  1.00 94.27           C  
ATOM   1653  C   ILE A 216      59.222 -22.961  -2.861  1.00 94.27           C  
ATOM   1654  O   ILE A 216      58.067 -23.193  -3.224  1.00 94.27           O  
ATOM   1655  CB  ILE A 216      59.739 -22.466  -0.444  1.00 94.27           C  
ATOM   1656  CG1 ILE A 216      60.025 -23.104   0.921  1.00 94.27           C  
ATOM   1657  CG2 ILE A 216      58.400 -21.724  -0.432  1.00 94.27           C  
ATOM   1658  CD1 ILE A 216      60.317 -22.097   2.026  1.00 94.27           C  
ATOM   1659  N   LYS A 217      60.042 -22.361  -3.639  1.00 91.06           N  
ATOM   1660  CA  LYS A 217      59.659 -21.765  -4.916  1.00 91.06           C  
ATOM   1661  C   LYS A 217      59.335 -22.841  -5.949  1.00 91.06           C  
ATOM   1662  O   LYS A 217      58.400 -22.689  -6.739  1.00 91.06           O  
ATOM   1663  CB  LYS A 217      60.773 -20.855  -5.440  1.00 91.06           C  
ATOM   1664  CG  LYS A 217      60.859 -19.512  -4.731  1.00 91.06           C  
ATOM   1665  CD  LYS A 217      61.931 -18.623  -5.345  1.00 91.06           C  
ATOM   1666  CE  LYS A 217      62.046 -17.294  -4.611  1.00 91.06           C  
ATOM   1667  NZ  LYS A 217      63.120 -16.432  -5.190  1.00 91.06           N1+
ATOM   1668  N   ALA A 218      60.037 -23.861  -5.843  1.00 89.26           N  
ATOM   1669  CA  ALA A 218      59.866 -24.933  -6.821  1.00 89.26           C  
ATOM   1670  C   ALA A 218      58.577 -25.708  -6.566  1.00 89.26           C  
ATOM   1671  O   ALA A 218      58.022 -26.319  -7.482  1.00 89.26           O  
ATOM   1672  CB  ALA A 218      61.067 -25.876  -6.791  1.00 89.26           C  
ATOM   1673  N   SER A 219      58.099 -25.691  -5.284  1.00 86.09           N  
ATOM   1674  CA  SER A 219      56.837 -26.290  -4.863  1.00 86.09           C  
ATOM   1675  C   SER A 219      56.780 -27.771  -5.220  1.00 86.09           C  
ATOM   1676  O   SER A 219      55.735 -28.276  -5.635  1.00 86.09           O  
ATOM   1677  CB  SER A 219      55.656 -25.557  -5.503  1.00 86.09           C  
ATOM   1678  OG  SER A 219      54.458 -25.815  -4.790  1.00 86.09           O  
ATOM   1679  N   ASP A 220      57.894 -28.414  -5.236  1.00 89.81           N  
ATOM   1680  CA  ASP A 220      58.013 -29.854  -5.439  1.00 89.81           C  
ATOM   1681  C   ASP A 220      58.037 -30.597  -4.104  1.00 89.81           C  
ATOM   1682  O   ASP A 220      58.918 -30.364  -3.275  1.00 89.81           O  
ATOM   1683  CB  ASP A 220      59.271 -30.181  -6.245  1.00 89.81           C  
ATOM   1684  CG  ASP A 220      59.412 -31.663  -6.550  1.00 89.81           C  
ATOM   1685  OD1 ASP A 220      59.635 -32.460  -5.612  1.00 89.81           O  
ATOM   1686  OD2 ASP A 220      59.302 -32.036  -7.737  1.00 89.81           O1-
ATOM   1687  N   ASP A 221      57.043 -31.612  -3.870  1.00 91.07           N  
ATOM   1688  CA  ASP A 221      56.871 -32.283  -2.584  1.00 91.07           C  
ATOM   1689  C   ASP A 221      58.144 -33.018  -2.174  1.00 91.07           C  
ATOM   1690  O   ASP A 221      58.592 -32.904  -1.031  1.00 91.07           O  
ATOM   1691  CB  ASP A 221      55.694 -33.259  -2.641  1.00 91.07           C  
ATOM   1692  CG  ASP A 221      54.346 -32.562  -2.697  1.00 91.07           C  
ATOM   1693  OD1 ASP A 221      54.258 -31.374  -2.316  1.00 91.07           O  
ATOM   1694  OD2 ASP A 221      53.364 -33.206  -3.122  1.00 91.07           O1-
ATOM   1695  N   GLU A 222      58.661 -33.712  -3.140  1.00 90.53           N  
ATOM   1696  CA  GLU A 222      59.837 -34.517  -2.821  1.00 90.53           C  
ATOM   1697  C   GLU A 222      61.045 -33.634  -2.523  1.00 90.53           C  
ATOM   1698  O   GLU A 222      61.816 -33.918  -1.603  1.00 90.53           O  
ATOM   1699  CB  GLU A 222      60.158 -35.479  -3.968  1.00 90.53           C  
ATOM   1700  CG  GLU A 222      61.220 -36.513  -3.624  1.00 90.53           C  
ATOM   1701  CD  GLU A 222      60.829 -37.412  -2.462  1.00 90.53           C  
ATOM   1702  OE1 GLU A 222      61.730 -37.957  -1.787  1.00 90.53           O  
ATOM   1703  OE2 GLU A 222      59.610 -37.572  -2.226  1.00 90.53           O1-
ATOM   1704  N   ALA A 223      61.229 -32.570  -3.257  1.00 91.82           N  
ATOM   1705  CA  ALA A 223      62.320 -31.634  -3.002  1.00 91.82           C  
ATOM   1706  C   ALA A 223      62.204 -31.022  -1.609  1.00 91.82           C  
ATOM   1707  O   ALA A 223      63.198 -30.905  -0.889  1.00 91.82           O  
ATOM   1708  CB  ALA A 223      62.340 -30.535  -4.062  1.00 91.82           C  
ATOM   1709  N   LEU A 224      61.024 -30.678  -1.249  1.00 94.02           N  
ATOM   1710  CA  LEU A 224      60.791 -30.108   0.074  1.00 94.02           C  
ATOM   1711  C   LEU A 224      61.183 -31.095   1.168  1.00 94.02           C  
ATOM   1712  O   LEU A 224      61.830 -30.718   2.147  1.00 94.02           O  
ATOM   1713  CB  LEU A 224      59.322 -29.709   0.234  1.00 94.02           C  
ATOM   1714  CG  LEU A 224      58.843 -28.531  -0.617  1.00 94.02           C  
ATOM   1715  CD1 LEU A 224      57.333 -28.362  -0.487  1.00 94.02           C  
ATOM   1716  CD2 LEU A 224      59.566 -27.250  -0.214  1.00 94.02           C  
ATOM   1717  N   ARG A 225      60.859 -32.308   1.010  1.00 94.71           N  
ATOM   1718  CA  ARG A 225      61.156 -33.329   2.011  1.00 94.71           C  
ATOM   1719  C   ARG A 225      62.660 -33.553   2.133  1.00 94.71           C  
ATOM   1720  O   ARG A 225      63.184 -33.694   3.240  1.00 94.71           O  
ATOM   1721  CB  ARG A 225      60.457 -34.643   1.663  1.00 94.71           C  
ATOM   1722  CG  ARG A 225      58.951 -34.614   1.872  1.00 94.71           C  
ATOM   1723  CD  ARG A 225      58.313 -35.962   1.567  1.00 94.71           C  
ATOM   1724  NE  ARG A 225      56.855 -35.876   1.548  1.00 94.71           N  
ATOM   1725  CZ  ARG A 225      56.082 -36.331   0.566  1.00 94.71           C  
ATOM   1726  NH1 ARG A 225      56.615 -36.914  -0.502  1.00 94.71           N1+
ATOM   1727  NH2 ARG A 225      54.765 -36.201   0.651  1.00 94.71           N  
ATOM   1728  N   VAL A 226      63.302 -33.649   1.067  1.00 94.56           N  
ATOM   1729  CA  VAL A 226      64.749 -33.836   1.050  1.00 94.56           C  
ATOM   1730  C   VAL A 226      65.431 -32.658   1.741  1.00 94.56           C  
ATOM   1731  O   VAL A 226      66.306 -32.849   2.588  1.00 94.56           O  
ATOM   1732  CB  VAL A 226      65.284 -33.992  -0.391  1.00 94.56           C  
ATOM   1733  CG1 VAL A 226      66.807 -33.874  -0.418  1.00 94.56           C  
ATOM   1734  CG2 VAL A 226      64.838 -35.326  -0.985  1.00 94.56           C  
ATOM   1735  N   VAL A 227      65.015 -31.472   1.359  1.00 96.35           N  
ATOM   1736  CA  VAL A 227      65.615 -30.273   1.938  1.00 96.35           C  
ATOM   1737  C   VAL A 227      65.322 -30.220   3.436  1.00 96.35           C  
ATOM   1738  O   VAL A 227      66.186 -29.839   4.230  1.00 96.35           O  
ATOM   1739  CB  VAL A 227      65.099 -28.991   1.248  1.00 96.35           C  
ATOM   1740  CG1 VAL A 227      65.576 -27.746   1.995  1.00 96.35           C  
ATOM   1741  CG2 VAL A 227      65.553 -28.950  -0.210  1.00 96.35           C  
ATOM   1742  N   LYS A 228      64.171 -30.582   3.827  1.00 96.51           N  
ATOM   1743  CA  LYS A 228      63.843 -30.614   5.250  1.00 96.51           C  
ATOM   1744  C   LYS A 228      64.790 -31.536   6.012  1.00 96.51           C  
ATOM   1745  O   LYS A 228      65.285 -31.178   7.083  1.00 96.51           O  
ATOM   1746  CB  LYS A 228      62.395 -31.062   5.456  1.00 96.51           C  
ATOM   1747  CG  LYS A 228      61.935 -31.018   6.906  1.00 96.51           C  
ATOM   1748  CD  LYS A 228      60.477 -31.441   7.042  1.00 96.51           C  
ATOM   1749  CE  LYS A 228      60.043 -31.489   8.501  1.00 96.51           C  
ATOM   1750  NZ  LYS A 228      58.625 -31.936   8.642  1.00 96.51           N1+
ATOM   1751  N   LEU A 229      65.013 -32.697   5.522  1.00 96.08           N  
ATOM   1752  CA  LEU A 229      65.926 -33.637   6.163  1.00 96.08           C  
ATOM   1753  C   LEU A 229      67.331 -33.052   6.257  1.00 96.08           C  
ATOM   1754  O   LEU A 229      67.986 -33.162   7.295  1.00 96.08           O  
ATOM   1755  CB  LEU A 229      65.961 -34.960   5.394  1.00 96.08           C  
ATOM   1756  CG  LEU A 229      64.720 -35.845   5.509  1.00 96.08           C  
ATOM   1757  CD1 LEU A 229      64.769 -36.965   4.476  1.00 96.08           C  
ATOM   1758  CD2 LEU A 229      64.599 -36.416   6.919  1.00 96.08           C  
ATOM   1759  N   ALA A 230      67.760 -32.462   5.209  1.00 96.29           N  
ATOM   1760  CA  ALA A 230      69.084 -31.847   5.194  1.00 96.29           C  
ATOM   1761  C   ALA A 230      69.185 -30.738   6.237  1.00 96.29           C  
ATOM   1762  O   ALA A 230      70.166 -30.665   6.982  1.00 96.29           O  
ATOM   1763  CB  ALA A 230      69.401 -31.298   3.805  1.00 96.29           C  
ATOM   1764  N   LEU A 231      68.180 -29.920   6.308  1.00 97.18           N  
ATOM   1765  CA  LEU A 231      68.190 -28.811   7.257  1.00 97.18           C  
ATOM   1766  C   LEU A 231      68.170 -29.325   8.692  1.00 97.18           C  
ATOM   1767  O   LEU A 231      68.799 -28.738   9.575  1.00 97.18           O  
ATOM   1768  CB  LEU A 231      66.994 -27.888   7.015  1.00 97.18           C  
ATOM   1769  CG  LEU A 231      67.008 -27.085   5.714  1.00 97.18           C  
ATOM   1770  CD1 LEU A 231      65.803 -26.152   5.653  1.00 97.18           C  
ATOM   1771  CD2 LEU A 231      68.307 -26.297   5.586  1.00 97.18           C  
ATOM   1772  N   ARG A 232      67.476 -30.336   8.920  1.00 96.47           N  
ATOM   1773  CA  ARG A 232      67.464 -30.922  10.257  1.00 96.47           C  
ATOM   1774  C   ARG A 232      68.860 -31.378  10.668  1.00 96.47           C  
ATOM   1775  O   ARG A 232      69.256 -31.215  11.823  1.00 96.47           O  
ATOM   1776  CB  ARG A 232      66.489 -32.101  10.318  1.00 96.47           C  
ATOM   1777  CG  ARG A 232      65.029 -31.688  10.423  1.00 96.47           C  
ATOM   1778  CD  ARG A 232      64.130 -32.873  10.746  1.00 96.47           C  
ATOM   1779  NE  ARG A 232      62.726 -32.480  10.818  1.00 96.47           N  
ATOM   1780  CZ  ARG A 232      61.704 -33.328  10.892  1.00 96.47           C  
ATOM   1781  NH1 ARG A 232      61.911 -34.639  10.905  1.00 96.47           N1+
ATOM   1782  NH2 ARG A 232      60.465 -32.861  10.955  1.00 96.47           N  
ATOM   1783  N   ILE A 233      69.569 -31.988   9.859  1.00 94.34           N  
ATOM   1784  CA  ILE A 233      70.943 -32.401  10.122  1.00 94.34           C  
ATOM   1785  C   ILE A 233      71.802 -31.174  10.424  1.00 94.34           C  
ATOM   1786  O   ILE A 233      72.565 -31.167  11.393  1.00 94.34           O  
ATOM   1787  CB  ILE A 233      71.535 -33.187   8.930  1.00 94.34           C  
ATOM   1788  CG1 ILE A 233      70.827 -34.539   8.779  1.00 94.34           C  
ATOM   1789  CG2 ILE A 233      73.045 -33.376   9.104  1.00 94.34           C  
ATOM   1790  CD1 ILE A 233      71.209 -35.300   7.516  1.00 94.34           C  
ATOM   1791  N   VAL A 234      71.659 -30.151   9.613  1.00 95.16           N  
ATOM   1792  CA  VAL A 234      72.413 -28.919   9.814  1.00 95.16           C  
ATOM   1793  C   VAL A 234      72.081 -28.327  11.183  1.00 95.16           C  
ATOM   1794  O   VAL A 234      72.974 -27.894  11.913  1.00 95.16           O  
ATOM   1795  CB  VAL A 234      72.122 -27.887   8.702  1.00 95.16           C  
ATOM   1796  CG1 VAL A 234      72.795 -26.552   9.014  1.00 95.16           C  
ATOM   1797  CG2 VAL A 234      72.585 -28.419   7.347  1.00 95.16           C  
ATOM   1798  N   GLN A 235      70.812 -28.331  11.433  1.00 94.60           N  
ATOM   1799  CA  GLN A 235      70.357 -27.790  12.709  1.00 94.60           C  
ATOM   1800  C   GLN A 235      70.966 -28.556  13.880  1.00 94.60           C  
ATOM   1801  O   GLN A 235      71.356 -27.958  14.885  1.00 94.60           O  
ATOM   1802  CB  GLN A 235      68.830 -27.828  12.794  1.00 94.60           C  
ATOM   1803  CG  GLN A 235      68.268 -27.176  14.050  1.00 94.60           C  
ATOM   1804  CD  GLN A 235      66.754 -27.256  14.126  1.00 94.60           C  
ATOM   1805  NE2 GLN A 235      66.119 -26.140  14.468  1.00 94.60           N  
ATOM   1806  OE1 GLN A 235      66.162 -28.309  13.877  1.00 94.60           O  
ATOM   1807  N   GLN A 236      71.099 -29.803  13.785  1.00 92.68           N  
ATOM   1808  CA  GLN A 236      71.553 -30.650  14.883  1.00 92.68           C  
ATOM   1809  C   GLN A 236      73.076 -30.694  14.950  1.00 92.68           C  
ATOM   1810  O   GLN A 236      73.653 -30.774  16.038  1.00 92.68           O  
ATOM   1811  CB  GLN A 236      70.993 -32.066  14.736  1.00 92.68           C  
ATOM   1812  CG  GLN A 236      69.486 -32.155  14.937  1.00 92.68           C  
ATOM   1813  CD  GLN A 236      68.935 -33.538  14.642  1.00 92.68           C  
ATOM   1814  NE2 GLN A 236      67.665 -33.752  14.967  1.00 92.68           N  
ATOM   1815  OE1 GLN A 236      69.646 -34.407  14.126  1.00 92.68           O  
ATOM   1816  N   LEU A 237      73.657 -30.560  13.747  1.00 91.86           N  
ATOM   1817  CA  LEU A 237      75.109 -30.690  13.676  1.00 91.86           C  
ATOM   1818  C   LEU A 237      75.709 -29.607  12.787  1.00 91.86           C  
ATOM   1819  O   LEU A 237      76.292 -29.906  11.742  1.00 91.86           O  
ATOM   1820  CB  LEU A 237      75.497 -32.073  13.148  1.00 91.86           C  
ATOM   1821  CG  LEU A 237      74.940 -33.273  13.916  1.00 91.86           C  
ATOM   1822  CD1 LEU A 237      75.131 -34.553  13.109  1.00 91.86           C  
ATOM   1823  CD2 LEU A 237      75.607 -33.391  15.282  1.00 91.86           C  
ATOM   1824  N   PRO A 238      75.642 -28.329  13.158  1.00 91.15           N  
ATOM   1825  CA  PRO A 238      75.985 -27.218  12.267  1.00 91.15           C  
ATOM   1826  C   PRO A 238      77.483 -27.124  11.992  1.00 91.15           C  
ATOM   1827  O   PRO A 238      77.892 -26.636  10.935  1.00 91.15           O  
ATOM   1828  CB  PRO A 238      75.491 -25.987  13.033  1.00 91.15           C  
ATOM   1829  CG  PRO A 238      75.432 -26.424  14.461  1.00 91.15           C  
ATOM   1830  CD  PRO A 238      75.082 -27.885  14.499  1.00 91.15           C  
ATOM   1831  N   ASP A 239      78.374 -27.670  12.793  1.00 87.97           N  
ATOM   1832  CA  ASP A 239      79.817 -27.488  12.668  1.00 87.97           C  
ATOM   1833  C   ASP A 239      80.493 -28.773  12.195  1.00 87.97           C  
ATOM   1834  O   ASP A 239      81.623 -29.068  12.592  1.00 87.97           O  
ATOM   1835  CB  ASP A 239      80.418 -27.037  14.001  1.00 87.97           C  
ATOM   1836  CG  ASP A 239      79.875 -25.700  14.474  1.00 87.97           C  
ATOM   1837  OD1 ASP A 239      79.734 -24.773  13.648  1.00 87.97           O  
ATOM   1838  OD2 ASP A 239      79.591 -25.570  15.684  1.00 87.97           O1-
ATOM   1839  N   THR A 240      79.764 -29.556  11.353  1.00 88.93           N  
ATOM   1840  CA  THR A 240      80.324 -30.829  10.913  1.00 88.93           C  
ATOM   1841  C   THR A 240      80.330 -30.920   9.389  1.00 88.93           C  
ATOM   1842  O   THR A 240      79.631 -30.162   8.715  1.00 88.93           O  
ATOM   1843  CB  THR A 240      79.537 -32.017  11.496  1.00 88.93           C  
ATOM   1844  CG2 THR A 240      79.472 -31.939  13.018  1.00 88.93           C  
ATOM   1845  OG1 THR A 240      78.205 -32.005  10.971  1.00 88.93           O  
ATOM   1846  N   GLU A 241      81.293 -31.752   8.881  1.00 89.88           N  
ATOM   1847  CA  GLU A 241      81.321 -32.099   7.463  1.00 89.88           C  
ATOM   1848  C   GLU A 241      79.986 -32.683   7.012  1.00 89.88           C  
ATOM   1849  O   GLU A 241      79.549 -32.450   5.883  1.00 89.88           O  
ATOM   1850  CB  GLU A 241      82.453 -33.087   7.174  1.00 89.88           C  
ATOM   1851  CG  GLU A 241      82.606 -33.433   5.700  1.00 89.88           C  
ATOM   1852  CD  GLU A 241      82.997 -32.239   4.842  1.00 89.88           C  
ATOM   1853  OE1 GLU A 241      82.862 -32.316   3.599  1.00 89.88           O  
ATOM   1854  OE2 GLU A 241      83.441 -31.221   5.416  1.00 89.88           O1-
ATOM   1855  N   LEU A 242      79.410 -33.277   7.934  1.00 91.41           N  
ATOM   1856  CA  LEU A 242      78.121 -33.897   7.645  1.00 91.41           C  
ATOM   1857  C   LEU A 242      77.089 -32.846   7.249  1.00 91.41           C  
ATOM   1858  O   LEU A 242      76.333 -33.042   6.295  1.00 91.41           O  
ATOM   1859  CB  LEU A 242      77.622 -34.688   8.858  1.00 91.41           C  
ATOM   1860  CG  LEU A 242      76.369 -35.539   8.643  1.00 91.41           C  
ATOM   1861  CD1 LEU A 242      76.625 -36.599   7.578  1.00 91.41           C  
ATOM   1862  CD2 LEU A 242      75.931 -36.184   9.954  1.00 91.41           C  
ATOM   1863  N   ALA A 243      76.958 -31.803   7.934  1.00 93.45           N  
ATOM   1864  CA  ALA A 243      76.040 -30.711   7.619  1.00 93.45           C  
ATOM   1865  C   ALA A 243      76.291 -30.171   6.214  1.00 93.45           C  
ATOM   1866  O   ALA A 243      75.350 -29.970   5.442  1.00 93.45           O  
ATOM   1867  CB  ALA A 243      76.173 -29.591   8.647  1.00 93.45           C  
ATOM   1868  N   ARG A 244      77.542 -29.972   5.894  1.00 93.82           N  
ATOM   1869  CA  ARG A 244      77.916 -29.464   4.578  1.00 93.82           C  
ATOM   1870  C   ARG A 244      77.528 -30.449   3.480  1.00 93.82           C  
ATOM   1871  O   ARG A 244      76.969 -30.053   2.455  1.00 93.82           O  
ATOM   1872  CB  ARG A 244      79.419 -29.179   4.519  1.00 93.82           C  
ATOM   1873  CG  ARG A 244      79.854 -27.991   5.361  1.00 93.82           C  
ATOM   1874  CD  ARG A 244      81.351 -27.735   5.246  1.00 93.82           C  
ATOM   1875  NE  ARG A 244      81.804 -26.742   6.216  1.00 93.82           N  
ATOM   1876  CZ  ARG A 244      83.049 -26.645   6.674  1.00 93.82           C  
ATOM   1877  NH1 ARG A 244      83.993 -27.481   6.258  1.00 93.82           N1+
ATOM   1878  NH2 ARG A 244      83.353 -25.704   7.556  1.00 93.82           N  
ATOM   1879  N   LEU A 245      77.859 -31.690   3.706  1.00 92.60           N  
ATOM   1880  CA  LEU A 245      77.547 -32.733   2.734  1.00 92.60           C  
ATOM   1881  C   LEU A 245      76.039 -32.883   2.563  1.00 92.60           C  
ATOM   1882  O   LEU A 245      75.553 -33.081   1.448  1.00 92.60           O  
ATOM   1883  CB  LEU A 245      78.159 -34.068   3.166  1.00 92.60           C  
ATOM   1884  CG  LEU A 245      79.678 -34.192   3.036  1.00 92.60           C  
ATOM   1885  CD1 LEU A 245      80.162 -35.486   3.681  1.00 92.60           C  
ATOM   1886  CD2 LEU A 245      80.096 -34.130   1.571  1.00 92.60           C  
ATOM   1887  N   ALA A 246      75.328 -32.781   3.627  1.00 94.37           N  
ATOM   1888  CA  ALA A 246      73.871 -32.868   3.564  1.00 94.37           C  
ATOM   1889  C   ALA A 246      73.292 -31.767   2.680  1.00 94.37           C  
ATOM   1890  O   ALA A 246      72.438 -32.030   1.830  1.00 94.37           O  
ATOM   1891  CB  ALA A 246      73.273 -32.789   4.967  1.00 94.37           C  
ATOM   1892  N   LEU A 247      73.737 -30.523   2.864  1.00 95.41           N  
ATOM   1893  CA  LEU A 247      73.252 -29.404   2.063  1.00 95.41           C  
ATOM   1894  C   LEU A 247      73.628 -29.581   0.596  1.00 95.41           C  
ATOM   1895  O   LEU A 247      72.821 -29.305  -0.294  1.00 95.41           O  
ATOM   1896  CB  LEU A 247      73.818 -28.083   2.591  1.00 95.41           C  
ATOM   1897  CG  LEU A 247      73.222 -27.564   3.901  1.00 95.41           C  
ATOM   1898  CD1 LEU A 247      73.899 -26.262   4.313  1.00 95.41           C  
ATOM   1899  CD2 LEU A 247      71.716 -27.370   3.761  1.00 95.41           C  
ATOM   1900  N   GLU A 248      74.816 -30.025   0.360  1.00 93.14           N  
ATOM   1901  CA  GLU A 248      75.289 -30.236  -1.005  1.00 93.14           C  
ATOM   1902  C   GLU A 248      74.443 -31.283  -1.726  1.00 93.14           C  
ATOM   1903  O   GLU A 248      74.060 -31.090  -2.882  1.00 93.14           O  
ATOM   1904  CB  GLU A 248      76.760 -30.657  -1.006  1.00 93.14           C  
ATOM   1905  CG  GLU A 248      77.382 -30.720  -2.394  1.00 93.14           C  
ATOM   1906  CD  GLU A 248      78.862 -31.063  -2.373  1.00 93.14           C  
ATOM   1907  OE1 GLU A 248      79.445 -31.305  -3.455  1.00 93.14           O  
ATOM   1908  OE2 GLU A 248      79.445 -31.091  -1.267  1.00 93.14           O1-
ATOM   1909  N   LEU A 249      74.258 -32.362  -1.088  1.00 92.89           N  
ATOM   1910  CA  LEU A 249      73.440 -33.423  -1.667  1.00 92.89           C  
ATOM   1911  C   LEU A 249      72.029 -32.922  -1.959  1.00 92.89           C  
ATOM   1912  O   LEU A 249      71.489 -33.171  -3.040  1.00 92.89           O  
ATOM   1913  CB  LEU A 249      73.381 -34.629  -0.728  1.00 92.89           C  
ATOM   1914  CG  LEU A 249      72.547 -35.820  -1.202  1.00 92.89           C  
ATOM   1915  CD1 LEU A 249      73.089 -36.353  -2.525  1.00 92.89           C  
ATOM   1916  CD2 LEU A 249      72.529 -36.918  -0.144  1.00 92.89           C  
ATOM   1917  N   ALA A 250      71.388 -32.237  -0.998  1.00 94.05           N  
ATOM   1918  CA  ALA A 250      70.046 -31.695  -1.189  1.00 94.05           C  
ATOM   1919  C   ALA A 250      70.008 -30.727  -2.368  1.00 94.05           C  
ATOM   1920  O   ALA A 250      69.080 -30.763  -3.179  1.00 94.05           O  
ATOM   1921  CB  ALA A 250      69.568 -30.998   0.083  1.00 94.05           C  
ATOM   1922  N   LYS A 251      70.959 -29.864  -2.440  1.00 93.16           N  
ATOM   1923  CA  LYS A 251      71.044 -28.910  -3.542  1.00 93.16           C  
ATOM   1924  C   LYS A 251      71.109 -29.627  -4.887  1.00 93.16           C  
ATOM   1925  O   LYS A 251      70.379 -29.278  -5.818  1.00 93.16           O  
ATOM   1926  CB  LYS A 251      72.263 -28.002  -3.373  1.00 93.16           C  
ATOM   1927  CG  LYS A 251      72.339 -26.872  -4.389  1.00 93.16           C  
ATOM   1928  CD  LYS A 251      73.529 -25.959  -4.123  1.00 93.16           C  
ATOM   1929  CE  LYS A 251      73.618 -24.840  -5.151  1.00 93.16           C  
ATOM   1930  NZ  LYS A 251      74.793 -23.952  -4.904  1.00 93.16           N1+
ATOM   1931  N   LYS A 252      71.887 -30.529  -4.961  1.00 88.80           N  
ATOM   1932  CA  LYS A 252      72.045 -31.280  -6.203  1.00 88.80           C  
ATOM   1933  C   LYS A 252      70.774 -32.054  -6.543  1.00 88.80           C  
ATOM   1934  O   LYS A 252      70.368 -32.111  -7.705  1.00 88.80           O  
ATOM   1935  CB  LYS A 252      73.233 -32.239  -6.104  1.00 88.80           C  
ATOM   1936  CG  LYS A 252      74.589 -31.554  -6.188  1.00 88.80           C  
ATOM   1937  CD  LYS A 252      75.729 -32.563  -6.127  1.00 88.80           C  
ATOM   1938  CE  LYS A 252      77.088 -31.875  -6.158  1.00 88.80           C  
ATOM   1939  NZ  LYS A 252      78.208 -32.859  -6.071  1.00 88.80           N1+
ATOM   1940  N   ALA A 253      70.257 -32.669  -5.540  1.00 88.10           N  
ATOM   1941  CA  ALA A 253      69.030 -33.434  -5.750  1.00 88.10           C  
ATOM   1942  C   ALA A 253      67.905 -32.538  -6.258  1.00 88.10           C  
ATOM   1943  O   ALA A 253      67.174 -32.911  -7.178  1.00 88.10           O  
ATOM   1944  CB  ALA A 253      68.611 -34.130  -4.458  1.00 88.10           C  
ATOM   1945  N   VAL A 254      67.738 -31.364  -5.726  1.00 88.33           N  
ATOM   1946  CA  VAL A 254      66.695 -30.414  -6.099  1.00 88.33           C  
ATOM   1947  C   VAL A 254      66.948 -29.899  -7.514  1.00 88.33           C  
ATOM   1948  O   VAL A 254      66.006 -29.685  -8.281  1.00 88.33           O  
ATOM   1949  CB  VAL A 254      66.624 -29.231  -5.107  1.00 88.33           C  
ATOM   1950  CG1 VAL A 254      65.715 -28.128  -5.646  1.00 88.33           C  
ATOM   1951  CG2 VAL A 254      66.137 -29.710  -3.741  1.00 88.33           C  
ATOM   1952  N   GLU A 255      68.178 -29.730  -8.022  1.00 86.85           N  
ATOM   1953  CA  GLU A 255      68.559 -29.241  -9.343  1.00 86.85           C  
ATOM   1954  C   GLU A 255      68.273 -30.283 -10.422  1.00 86.85           C  
ATOM   1955  O   GLU A 255      67.905 -29.936 -11.545  1.00 86.85           O  
ATOM   1956  CB  GLU A 255      70.040 -28.852  -9.367  1.00 86.85           C  
ATOM   1957  CG  GLU A 255      70.347 -27.557  -8.631  1.00 86.85           C  
ATOM   1958  CD  GLU A 255      71.835 -27.249  -8.553  1.00 86.85           C  
ATOM   1959  OE1 GLU A 255      72.208 -26.194  -7.994  1.00 86.85           O  
ATOM   1960  OE2 GLU A 255      72.633 -28.070  -9.058  1.00 86.85           O1-
ATOM   1961  N   MET A 256      68.381 -31.556 -10.157  1.00 81.58           N  
ATOM   1962  CA  MET A 256      68.308 -32.632 -11.143  1.00 81.58           C  
ATOM   1963  C   MET A 256      66.861 -33.033 -11.405  1.00 81.58           C  
ATOM   1964  O   MET A 256      66.510 -33.415 -12.523  1.00 81.58           O  
ATOM   1965  CB  MET A 256      69.111 -33.847 -10.674  1.00 81.58           C  
ATOM   1966  CG  MET A 256      70.609 -33.604 -10.610  1.00 81.58           C  
ATOM   1967  SD  MET A 256      71.540 -35.091 -10.070  1.00 81.58           S  
ATOM   1968  CE  MET A 256      71.366 -36.131 -11.546  1.00 81.58           C  
ATOM   1969  N   THR A 257      65.942 -32.792 -10.653  1.00 73.37           N  
ATOM   1970  CA  THR A 257      64.498 -32.991 -10.714  1.00 73.37           C  
ATOM   1971  C   THR A 257      64.164 -34.467 -10.913  1.00 73.37           C  
ATOM   1972  O   THR A 257      62.991 -34.846 -10.933  1.00 73.37           O  
ATOM   1973  CB  THR A 257      63.867 -32.162 -11.848  1.00 73.37           C  
ATOM   1974  CG2 THR A 257      64.106 -30.670 -11.636  1.00 73.37           C  
ATOM   1975  OG1 THR A 257      64.446 -32.555 -13.098  1.00 73.37           O  
ATOM   1976  N   ALA A 258      65.256 -35.391 -11.119  1.00 78.60           N  
ATOM   1977  CA  ALA A 258      64.946 -36.810 -11.276  1.00 78.60           C  
ATOM   1978  C   ALA A 258      64.477 -37.417  -9.957  1.00 78.60           C  
ATOM   1979  O   ALA A 258      65.148 -37.284  -8.932  1.00 78.60           O  
ATOM   1980  CB  ALA A 258      66.163 -37.566 -11.803  1.00 78.60           C  
ATOM   1981  N   GLN A 259      63.255 -38.045 -10.038  1.00 83.22           N  
ATOM   1982  CA  GLN A 259      62.653 -38.656  -8.858  1.00 83.22           C  
ATOM   1983  C   GLN A 259      63.600 -39.667  -8.218  1.00 83.22           C  
ATOM   1984  O   GLN A 259      63.696 -39.747  -6.991  1.00 83.22           O  
ATOM   1985  CB  GLN A 259      61.330 -39.333  -9.218  1.00 83.22           C  
ATOM   1986  CG  GLN A 259      60.540 -39.821  -8.011  1.00 83.22           C  
ATOM   1987  CD  GLN A 259      60.152 -38.697  -7.070  1.00 83.22           C  
ATOM   1988  NE2 GLN A 259      60.015 -39.019  -5.788  1.00 83.22           N  
ATOM   1989  OE1 GLN A 259      59.979 -37.548  -7.489  1.00 83.22           O  
ATOM   1990  N   GLU A 260      64.318 -40.379  -8.949  1.00 79.88           N  
ATOM   1991  CA  GLU A 260      65.240 -41.389  -8.438  1.00 79.88           C  
ATOM   1992  C   GLU A 260      66.348 -40.753  -7.602  1.00 79.88           C  
ATOM   1993  O   GLU A 260      66.711 -41.274  -6.546  1.00 79.88           O  
ATOM   1994  CB  GLU A 260      65.847 -42.195  -9.590  1.00 79.88           C  
ATOM   1995  CG  GLU A 260      64.858 -43.126 -10.276  1.00 79.88           C  
ATOM   1996  CD  GLU A 260      65.419 -43.780 -11.529  1.00 79.88           C  
ATOM   1997  OE1 GLU A 260      64.696 -44.566 -12.181  1.00 79.88           O  
ATOM   1998  OE2 GLU A 260      66.595 -43.505 -11.860  1.00 79.88           O1-
ATOM   1999  N   VAL A 261      66.801 -39.648  -8.040  1.00 84.48           N  
ATOM   2000  CA  VAL A 261      67.863 -38.941  -7.331  1.00 84.48           C  
ATOM   2001  C   VAL A 261      67.332 -38.410  -6.002  1.00 84.48           C  
ATOM   2002  O   VAL A 261      68.004 -38.513  -4.973  1.00 84.48           O  
ATOM   2003  CB  VAL A 261      68.438 -37.782  -8.177  1.00 84.48           C  
ATOM   2004  CG1 VAL A 261      69.439 -36.965  -7.364  1.00 84.48           C  
ATOM   2005  CG2 VAL A 261      69.091 -38.323  -9.448  1.00 84.48           C  
ATOM   2006  N   LEU A 262      66.167 -37.915  -6.069  1.00 86.67           N  
ATOM   2007  CA  LEU A 262      65.555 -37.416  -4.842  1.00 86.67           C  
ATOM   2008  C   LEU A 262      65.348 -38.544  -3.838  1.00 86.67           C  
ATOM   2009  O   LEU A 262      65.586 -38.368  -2.642  1.00 86.67           O  
ATOM   2010  CB  LEU A 262      64.216 -36.738  -5.150  1.00 86.67           C  
ATOM   2011  CG  LEU A 262      64.288 -35.383  -5.855  1.00 86.67           C  
ATOM   2012  CD1 LEU A 262      62.911 -34.982  -6.372  1.00 86.67           C  
ATOM   2013  CD2 LEU A 262      64.842 -34.319  -4.913  1.00 86.67           C  
ATOM   2014  N   GLU A 263      65.014 -39.718  -4.305  1.00 87.08           N  
ATOM   2015  CA  GLU A 263      64.809 -40.874  -3.438  1.00 87.08           C  
ATOM   2016  C   GLU A 263      66.120 -41.332  -2.808  1.00 87.08           C  
ATOM   2017  O   GLU A 263      66.164 -41.656  -1.619  1.00 87.08           O  
ATOM   2018  CB  GLU A 263      64.170 -42.025  -4.219  1.00 87.08           C  
ATOM   2019  CG  GLU A 263      62.710 -41.789  -4.579  1.00 87.08           C  
ATOM   2020  CD  GLU A 263      62.124 -42.884  -5.455  1.00 87.08           C  
ATOM   2021  OE1 GLU A 263      60.941 -42.776  -5.853  1.00 87.08           O  
ATOM   2022  OE2 GLU A 263      62.853 -43.859  -5.746  1.00 87.08           O1-
ATOM   2023  N   ILE A 264      67.145 -41.345  -3.597  1.00 85.78           N  
ATOM   2024  CA  ILE A 264      68.466 -41.730  -3.113  1.00 85.78           C  
ATOM   2025  C   ILE A 264      68.938 -40.733  -2.055  1.00 85.78           C  
ATOM   2026  O   ILE A 264      69.428 -41.129  -0.996  1.00 85.78           O  
ATOM   2027  CB  ILE A 264      69.490 -41.811  -4.267  1.00 85.78           C  
ATOM   2028  CG1 ILE A 264      69.153 -42.980  -5.198  1.00 85.78           C  
ATOM   2029  CG2 ILE A 264      70.914 -41.941  -3.717  1.00 85.78           C  
ATOM   2030  CD1 ILE A 264      69.966 -43.003  -6.485  1.00 85.78           C  
ATOM   2031  N   ALA A 265      68.797 -39.479  -2.427  1.00 89.33           N  
ATOM   2032  CA  ALA A 265      69.193 -38.441  -1.480  1.00 89.33           C  
ATOM   2033  C   ALA A 265      68.419 -38.567  -0.171  1.00 89.33           C  
ATOM   2034  O   ALA A 265      68.996 -38.455   0.912  1.00 89.33           O  
ATOM   2035  CB  ALA A 265      68.982 -37.057  -2.089  1.00 89.33           C  
ATOM   2036  N   ARG A 266      67.239 -38.811  -0.294  1.00 90.05           N  
ATOM   2037  CA  ARG A 266      66.404 -38.955   0.895  1.00 90.05           C  
ATOM   2038  C   ARG A 266      66.884 -40.112   1.764  1.00 90.05           C  
ATOM   2039  O   ARG A 266      67.004 -39.973   2.983  1.00 90.05           O  
ATOM   2040  CB  ARG A 266      64.940 -39.166   0.502  1.00 90.05           C  
ATOM   2041  CG  ARG A 266      63.982 -39.183   1.683  1.00 90.05           C  
ATOM   2042  CD  ARG A 266      62.534 -39.311   1.232  1.00 90.05           C  
ATOM   2043  NE  ARG A 266      62.263 -40.624   0.654  1.00 90.05           N  
ATOM   2044  CZ  ARG A 266      61.398 -40.856  -0.329  1.00 90.05           C  
ATOM   2045  NH1 ARG A 266      60.700 -39.862  -0.868  1.00 90.05           N1+
ATOM   2046  NH2 ARG A 266      61.229 -42.091  -0.780  1.00 90.05           N  
ATOM   2047  N   ALA A 267      67.040 -41.229   1.179  1.00 87.23           N  
ATOM   2048  CA  ALA A 267      67.507 -42.401   1.914  1.00 87.23           C  
ATOM   2049  C   ALA A 267      68.833 -42.117   2.614  1.00 87.23           C  
ATOM   2050  O   ALA A 267      69.008 -42.456   3.787  1.00 87.23           O  
ATOM   2051  CB  ALA A 267      67.651 -43.595   0.974  1.00 87.23           C  
ATOM   2052  N   ALA A 268      69.724 -41.544   1.926  1.00 88.63           N  
ATOM   2053  CA  ALA A 268      71.029 -41.230   2.500  1.00 88.63           C  
ATOM   2054  C   ALA A 268      70.895 -40.252   3.664  1.00 88.63           C  
ATOM   2055  O   ALA A 268      71.528 -40.429   4.707  1.00 88.63           O  
ATOM   2056  CB  ALA A 268      71.956 -40.656   1.431  1.00 88.63           C  
ATOM   2057  N   LEU A 269      70.077 -39.264   3.494  1.00 92.52           N  
ATOM   2058  CA  LEU A 269      69.890 -38.257   4.532  1.00 92.52           C  
ATOM   2059  C   LEU A 269      69.190 -38.852   5.747  1.00 92.52           C  
ATOM   2060  O   LEU A 269      69.543 -38.540   6.887  1.00 92.52           O  
ATOM   2061  CB  LEU A 269      69.083 -37.073   3.991  1.00 92.52           C  
ATOM   2062  CG  LEU A 269      69.797 -36.167   2.988  1.00 92.52           C  
ATOM   2063  CD1 LEU A 269      68.795 -35.248   2.296  1.00 92.52           C  
ATOM   2064  CD2 LEU A 269      70.885 -35.354   3.681  1.00 92.52           C  
ATOM   2065  N   LYS A 270      68.220 -39.647   5.488  1.00 89.67           N  
ATOM   2066  CA  LYS A 270      67.567 -40.337   6.598  1.00 89.67           C  
ATOM   2067  C   LYS A 270      68.566 -41.176   7.388  1.00 89.67           C  
ATOM   2068  O   LYS A 270      68.539 -41.187   8.620  1.00 89.67           O  
ATOM   2069  CB  LYS A 270      66.429 -41.223   6.085  1.00 89.67           C  
ATOM   2070  CG  LYS A 270      65.150 -40.463   5.766  1.00 89.67           C  
ATOM   2071  CD  LYS A 270      64.013 -41.411   5.404  1.00 89.67           C  
ATOM   2072  CE  LYS A 270      62.731 -40.652   5.088  1.00 89.67           C  
ATOM   2073  NZ  LYS A 270      61.623 -41.575   4.699  1.00 89.67           N1+
ATOM   2074  N   ALA A 271      69.382 -41.856   6.641  1.00 83.86           N  
ATOM   2075  CA  ALA A 271      70.404 -42.669   7.292  1.00 83.86           C  
ATOM   2076  C   ALA A 271      71.368 -41.800   8.095  1.00 83.86           C  
ATOM   2077  O   ALA A 271      71.708 -42.128   9.234  1.00 83.86           O  
ATOM   2078  CB  ALA A 271      71.170 -43.491   6.258  1.00 83.86           C  
ATOM   2079  N   ALA A 272      71.774 -40.711   7.484  1.00 88.03           N  
ATOM   2080  CA  ALA A 272      72.711 -39.804   8.141  1.00 88.03           C  
ATOM   2081  C   ALA A 272      72.102 -39.209   9.407  1.00 88.03           C  
ATOM   2082  O   ALA A 272      72.807 -38.978  10.393  1.00 88.03           O  
ATOM   2083  CB  ALA A 272      73.135 -38.692   7.184  1.00 88.03           C  
ATOM   2084  N   GLN A 273      70.841 -38.962   9.323  1.00 86.43           N  
ATOM   2085  CA  GLN A 273      70.129 -38.427  10.479  1.00 86.43           C  
ATOM   2086  C   GLN A 273      70.045 -39.459  11.600  1.00 86.43           C  
ATOM   2087  O   GLN A 273      70.101 -39.107  12.780  1.00 86.43           O  
ATOM   2088  CB  GLN A 273      68.725 -37.970  10.080  1.00 86.43           C  
ATOM   2089  CG  GLN A 273      67.999 -37.191  11.169  1.00 86.43           C  
ATOM   2090  CD  GLN A 273      66.637 -36.690  10.725  1.00 86.43           C  
ATOM   2091  NE2 GLN A 273      66.229 -35.539  11.247  1.00 86.43           N  
ATOM   2092  OE1 GLN A 273      65.958 -37.334   9.918  1.00 86.43           O  
ATOM   2093  N   ALA A 274      69.872 -40.607  11.233  1.00 85.01           N  
ATOM   2094  CA  ALA A 274      69.741 -41.674  12.221  1.00 85.01           C  
ATOM   2095  C   ALA A 274      71.084 -41.982  12.877  1.00 85.01           C  
ATOM   2096  O   ALA A 274      71.136 -42.381  14.042  1.00 85.01           O  
ATOM   2097  CB  ALA A 274      69.167 -42.932  11.573  1.00 85.01           C  
ATOM   2098  N   PHE A 275      72.202 -41.654  12.222  1.00 82.28           N  
ATOM   2099  CA  PHE A 275      73.546 -41.887  12.740  1.00 82.28           C  
ATOM   2100  C   PHE A 275      74.454 -40.700  12.447  1.00 82.28           C  
ATOM   2101  O   PHE A 275      75.378 -40.804  11.637  1.00 82.28           O  
ATOM   2102  CB  PHE A 275      74.140 -43.165  12.139  1.00 82.28           C  
ATOM   2103  CG  PHE A 275      73.295 -44.390  12.361  1.00 82.28           C  
ATOM   2104  CD1 PHE A 275      73.415 -45.133  13.528  1.00 82.28           C  
ATOM   2105  CD2 PHE A 275      72.380 -44.800  11.399  1.00 82.28           C  
ATOM   2106  CE1 PHE A 275      72.634 -46.268  13.735  1.00 82.28           C  
ATOM   2107  CE2 PHE A 275      71.596 -45.933  11.598  1.00 82.28           C  
ATOM   2108  CZ  PHE A 275      71.726 -46.666  12.766  1.00 82.28           C  
ATOM   2109  N   PRO A 276      74.323 -39.607  13.067  1.00 77.52           N  
ATOM   2110  CA  PRO A 276      75.006 -38.364  12.704  1.00 77.52           C  
ATOM   2111  C   PRO A 276      76.490 -38.378  13.064  1.00 77.52           C  
ATOM   2112  O   PRO A 276      77.292 -37.700  12.419  1.00 77.52           O  
ATOM   2113  CB  PRO A 276      74.258 -37.300  13.513  1.00 77.52           C  
ATOM   2114  CG  PRO A 276      73.588 -38.059  14.613  1.00 77.52           C  
ATOM   2115  CD  PRO A 276      73.334 -39.461  14.139  1.00 77.52           C  
ATOM   2116  N   ASN A 277      76.941 -39.264  13.969  1.00 74.85           N  
ATOM   2117  CA  ASN A 277      78.306 -39.206  14.483  1.00 74.85           C  
ATOM   2118  C   ASN A 277      79.164 -40.338  13.928  1.00 74.85           C  
ATOM   2119  O   ASN A 277      80.178 -40.704  14.524  1.00 74.85           O  
ATOM   2120  CB  ASN A 277      78.305 -39.241  16.013  1.00 74.85           C  
ATOM   2121  CG  ASN A 277      77.673 -38.006  16.626  1.00 74.85           C  
ATOM   2122  ND2 ASN A 277      76.916 -38.198  17.700  1.00 74.85           N  
ATOM   2123  OD1 ASN A 277      77.863 -36.889  16.137  1.00 74.85           O  
ATOM   2124  N   THR A 278      78.830 -40.776  12.608  1.00 75.51           N  
ATOM   2125  CA  THR A 278      79.580 -41.936  12.139  1.00 75.51           C  
ATOM   2126  C   THR A 278      80.203 -41.662  10.773  1.00 75.51           C  
ATOM   2127  O   THR A 278      79.740 -40.785  10.039  1.00 75.51           O  
ATOM   2128  CB  THR A 278      78.683 -43.185  12.056  1.00 75.51           C  
ATOM   2129  CG2 THR A 278      78.034 -43.486  13.402  1.00 75.51           C  
ATOM   2130  OG1 THR A 278      77.656 -42.965  11.081  1.00 75.51           O  
ATOM   2131  N   GLU A 279      81.419 -42.033  10.526  1.00 83.02           N  
ATOM   2132  CA  GLU A 279      82.052 -42.125   9.213  1.00 83.02           C  
ATOM   2133  C   GLU A 279      81.111 -42.755   8.191  1.00 83.02           C  
ATOM   2134  O   GLU A 279      81.142 -42.401   7.010  1.00 83.02           O  
ATOM   2135  CB  GLU A 279      83.351 -42.928   9.298  1.00 83.02           C  
ATOM   2136  CG  GLU A 279      84.466 -42.216  10.050  1.00 83.02           C  
ATOM   2137  CD  GLU A 279      85.748 -43.030  10.132  1.00 83.02           C  
ATOM   2138  OE1 GLU A 279      86.719 -42.569  10.776  1.00 83.02           O  
ATOM   2139  OE2 GLU A 279      85.784 -44.135   9.547  1.00 83.02           O1-
ATOM   2140  N   LEU A 280      80.206 -43.509   8.746  1.00 82.69           N  
ATOM   2141  CA  LEU A 280      79.237 -44.195   7.898  1.00 82.69           C  
ATOM   2142  C   LEU A 280      78.243 -43.204   7.298  1.00 82.69           C  
ATOM   2143  O   LEU A 280      77.923 -43.282   6.110  1.00 82.69           O  
ATOM   2144  CB  LEU A 280      78.489 -45.266   8.696  1.00 82.69           C  
ATOM   2145  CG  LEU A 280      77.468 -46.100   7.919  1.00 82.69           C  
ATOM   2146  CD1 LEU A 280      78.147 -46.833   6.767  1.00 82.69           C  
ATOM   2147  CD2 LEU A 280      76.766 -47.086   8.848  1.00 82.69           C  
ATOM   2148  N   ALA A 281      77.756 -42.248   8.089  1.00 84.90           N  
ATOM   2149  CA  ALA A 281      76.838 -41.231   7.582  1.00 84.90           C  
ATOM   2150  C   ALA A 281      77.494 -40.398   6.484  1.00 84.90           C  
ATOM   2151  O   ALA A 281      76.887 -40.146   5.440  1.00 84.90           O  
ATOM   2152  CB  ALA A 281      76.365 -40.327   8.718  1.00 84.90           C  
ATOM   2153  N   GLU A 282      78.715 -40.045   6.808  1.00 86.28           N  
ATOM   2154  CA  GLU A 282      79.459 -39.282   5.810  1.00 86.28           C  
ATOM   2155  C   GLU A 282      79.638 -40.082   4.523  1.00 86.28           C  
ATOM   2156  O   GLU A 282      79.472 -39.548   3.426  1.00 86.28           O  
ATOM   2157  CB  GLU A 282      80.822 -38.860   6.362  1.00 86.28           C  
ATOM   2158  CG  GLU A 282      80.744 -37.803   7.454  1.00 86.28           C  
ATOM   2159  CD  GLU A 282      82.103 -37.426   8.023  1.00 86.28           C  
ATOM   2160  OE1 GLU A 282      82.154 -36.728   9.060  1.00 86.28           O  
ATOM   2161  OE2 GLU A 282      83.124 -37.831   7.425  1.00 86.28           O1-
ATOM   2162  N   LEU A 283      80.039 -41.296   4.688  1.00 85.44           N  
ATOM   2163  CA  LEU A 283      80.234 -42.173   3.538  1.00 85.44           C  
ATOM   2164  C   LEU A 283      78.939 -42.329   2.748  1.00 85.44           C  
ATOM   2165  O   LEU A 283      78.945 -42.249   1.517  1.00 85.44           O  
ATOM   2166  CB  LEU A 283      80.739 -43.545   3.990  1.00 85.44           C  
ATOM   2167  CG  LEU A 283      81.005 -44.568   2.884  1.00 85.44           C  
ATOM   2168  CD1 LEU A 283      82.112 -44.074   1.960  1.00 85.44           C  
ATOM   2169  CD2 LEU A 283      81.366 -45.923   3.484  1.00 85.44           C  
ATOM   2170  N   MET A 284      77.809 -42.445   3.441  1.00 83.58           N  
ATOM   2171  CA  MET A 284      76.513 -42.600   2.788  1.00 83.58           C  
ATOM   2172  C   MET A 284      76.146 -41.346   2.002  1.00 83.58           C  
ATOM   2173  O   MET A 284      75.662 -41.436   0.873  1.00 83.58           O  
ATOM   2174  CB  MET A 284      75.424 -42.907   3.819  1.00 83.58           C  
ATOM   2175  CG  MET A 284      75.487 -44.321   4.373  1.00 83.58           C  
ATOM   2176  SD  MET A 284      74.088 -44.696   5.500  1.00 83.58           S  
ATOM   2177  CE  MET A 284      74.432 -46.439   5.867  1.00 83.58           C  
ATOM   2178  N   LEU A 285      76.386 -40.247   2.581  1.00 88.42           N  
ATOM   2179  CA  LEU A 285      76.087 -38.991   1.901  1.00 88.42           C  
ATOM   2180  C   LEU A 285      76.995 -38.798   0.691  1.00 88.42           C  
ATOM   2181  O   LEU A 285      76.538 -38.370  -0.371  1.00 88.42           O  
ATOM   2182  CB  LEU A 285      76.240 -37.809   2.863  1.00 88.42           C  
ATOM   2183  CG  LEU A 285      75.183 -37.687   3.961  1.00 88.42           C  
ATOM   2184  CD1 LEU A 285      75.504 -36.512   4.877  1.00 88.42           C  
ATOM   2185  CD2 LEU A 285      73.794 -37.532   3.351  1.00 88.42           C  
ATOM   2186  N   ARG A 286      78.209 -39.090   0.872  1.00 87.23           N  
ATOM   2187  CA  ARG A 286      79.160 -38.959  -0.226  1.00 87.23           C  
ATOM   2188  C   ARG A 286      78.803 -39.895  -1.375  1.00 87.23           C  
ATOM   2189  O   ARG A 286      78.883 -39.509  -2.543  1.00 87.23           O  
ATOM   2190  CB  ARG A 286      80.584 -39.244   0.259  1.00 87.23           C  
ATOM   2191  CG  ARG A 286      81.178 -38.136   1.113  1.00 87.23           C  
ATOM   2192  CD  ARG A 286      82.615 -38.441   1.513  1.00 87.23           C  
ATOM   2193  NE  ARG A 286      83.159 -37.411   2.394  1.00 87.23           N  
ATOM   2194  CZ  ARG A 286      83.928 -36.401   1.994  1.00 87.23           C  
ATOM   2195  NH1 ARG A 286      84.260 -36.267   0.715  1.00 87.23           N1+
ATOM   2196  NH2 ARG A 286      84.369 -35.520   2.880  1.00 87.23           N  
ATOM   2197  N   LEU A 287      78.541 -41.086  -1.014  1.00 84.17           N  
ATOM   2198  CA  LEU A 287      78.123 -42.057  -2.020  1.00 84.17           C  
ATOM   2199  C   LEU A 287      76.861 -41.587  -2.737  1.00 84.17           C  
ATOM   2200  O   LEU A 287      76.754 -41.711  -3.959  1.00 84.17           O  
ATOM   2201  CB  LEU A 287      77.879 -43.424  -1.376  1.00 84.17           C  
ATOM   2202  CG  LEU A 287      79.124 -44.251  -1.051  1.00 84.17           C  
ATOM   2203  CD1 LEU A 287      78.749 -45.460  -0.198  1.00 84.17           C  
ATOM   2204  CD2 LEU A 287      79.825 -44.691  -2.332  1.00 84.17           C  
ATOM   2205  N   ALA A 288      75.849 -41.101  -2.049  1.00 87.27           N  
ATOM   2206  CA  ALA A 288      74.632 -40.562  -2.649  1.00 87.27           C  
ATOM   2207  C   ALA A 288      74.952 -39.408  -3.594  1.00 87.27           C  
ATOM   2208  O   ALA A 288      74.341 -39.282  -4.659  1.00 87.27           O  
ATOM   2209  CB  ALA A 288      73.661 -40.104  -1.563  1.00 87.27           C  
ATOM   2210  N   GLU A 289      75.857 -38.660  -3.113  1.00 85.50           N  
ATOM   2211  CA  GLU A 289      76.306 -37.560  -3.960  1.00 85.50           C  
ATOM   2212  C   GLU A 289      76.882 -38.075  -5.276  1.00 85.50           C  
ATOM   2213  O   GLU A 289      76.577 -37.543  -6.345  1.00 85.50           O  
ATOM   2214  CB  GLU A 289      77.346 -36.707  -3.229  1.00 85.50           C  
ATOM   2215  CG  GLU A 289      77.781 -35.470  -4.002  1.00 85.50           C  
ATOM   2216  CD  GLU A 289      79.085 -34.875  -3.495  1.00 85.50           C  
ATOM   2217  OE1 GLU A 289      79.655 -33.992  -4.176  1.00 85.50           O  
ATOM   2218  OE2 GLU A 289      79.541 -35.294  -2.408  1.00 85.50           O1-
ATOM   2219  N   VAL A 290      77.756 -38.936  -5.215  1.00 83.59           N  
ATOM   2220  CA  VAL A 290      78.370 -39.520  -6.403  1.00 83.59           C  
ATOM   2221  C   VAL A 290      77.294 -40.141  -7.290  1.00 83.59           C  
ATOM   2222  O   VAL A 290      77.311 -39.970  -8.511  1.00 83.59           O  
ATOM   2223  CB  VAL A 290      79.430 -40.581  -6.031  1.00 83.59           C  
ATOM   2224  CG1 VAL A 290      79.901 -41.333  -7.273  1.00 83.59           C  
ATOM   2225  CG2 VAL A 290      80.612 -39.926  -5.319  1.00 83.59           C  
ATOM   2226  N   ALA A 291      76.386 -40.849  -6.700  1.00 81.41           N  
ATOM   2227  CA  ALA A 291      75.291 -41.451  -7.456  1.00 81.41           C  
ATOM   2228  C   ALA A 291      74.486 -40.388  -8.198  1.00 81.41           C  
ATOM   2229  O   ALA A 291      74.145 -40.564  -9.370  1.00 81.41           O  
ATOM   2230  CB  ALA A 291      74.379 -42.251  -6.527  1.00 81.41           C  
ATOM   2231  N   ALA A 292      74.134 -39.330  -7.506  1.00 81.49           N  
ATOM   2232  CA  ALA A 292      73.383 -38.236  -8.117  1.00 81.49           C  
ATOM   2233  C   ALA A 292      74.153 -37.629  -9.287  1.00 81.49           C  
ATOM   2234  O   ALA A 292      73.574 -37.343 -10.338  1.00 81.49           O  
ATOM   2235  CB  ALA A 292      73.067 -37.163  -7.079  1.00 81.49           C  
ATOM   2236  N   ARG A 293      75.469 -37.448  -9.132  1.00 81.49           N  
ATOM   2237  CA  ARG A 293      76.317 -36.903 -10.188  1.00 81.49           C  
ATOM   2238  C   ARG A 293      76.378 -37.847 -11.383  1.00 81.49           C  
ATOM   2239  O   ARG A 293      76.314 -37.407 -12.532  1.00 81.49           O  
ATOM   2240  CB  ARG A 293      77.727 -36.633  -9.659  1.00 81.49           C  
ATOM   2241  CG  ARG A 293      78.621 -35.891 -10.640  1.00 81.49           C  
ATOM   2242  CD  ARG A 293      80.013 -35.658 -10.070  1.00 81.49           C  
ATOM   2243  NE  ARG A 293      79.978 -34.780  -8.903  1.00 81.49           N  
ATOM   2244  CZ  ARG A 293      81.050 -34.368  -8.233  1.00 81.49           C  
ATOM   2245  NH1 ARG A 293      82.268 -34.746  -8.602  1.00 81.49           N1+
ATOM   2246  NH2 ARG A 293      80.903 -33.569  -7.185  1.00 81.49           N  
ATOM   2247  N   VAL A 294      76.546 -39.048 -11.133  1.00 81.01           N  
ATOM   2248  CA  VAL A 294      76.598 -40.057 -12.187  1.00 81.01           C  
ATOM   2249  C   VAL A 294      75.278 -40.072 -12.954  1.00 81.01           C  
ATOM   2250  O   VAL A 294      75.270 -40.119 -14.186  1.00 81.01           O  
ATOM   2251  CB  VAL A 294      76.899 -41.461 -11.614  1.00 81.01           C  
ATOM   2252  CG1 VAL A 294      76.695 -42.534 -12.681  1.00 81.01           C  
ATOM   2253  CG2 VAL A 294      78.321 -41.517 -11.059  1.00 81.01           C  
ATOM   2254  N   MET A 295      74.162 -39.939 -12.321  1.00 78.67           N  
ATOM   2255  CA  MET A 295      72.848 -39.935 -12.959  1.00 78.67           C  
ATOM   2256  C   MET A 295      72.682 -38.714 -13.856  1.00 78.67           C  
ATOM   2257  O   MET A 295      72.119 -38.813 -14.948  1.00 78.67           O  
ATOM   2258  CB  MET A 295      71.739 -39.965 -11.905  1.00 78.67           C  
ATOM   2259  CG  MET A 295      71.575 -41.315 -11.226  1.00 78.67           C  
ATOM   2260  SD  MET A 295      70.119 -41.368 -10.111  1.00 78.67           S  
ATOM   2261  CE  MET A 295      70.113 -43.130  -9.676  1.00 78.67           C  
ATOM   2262  N   LYS A 296      73.146 -37.559 -13.375  1.00 78.79           N  
ATOM   2263  CA  LYS A 296      73.105 -36.347 -14.187  1.00 78.79           C  
ATOM   2264  C   LYS A 296      73.924 -36.512 -15.464  1.00 78.79           C  
ATOM   2265  O   LYS A 296      73.484 -36.116 -16.546  1.00 78.79           O  
ATOM   2266  CB  LYS A 296      73.617 -35.148 -13.388  1.00 78.79           C  
ATOM   2267  CG  LYS A 296      73.427 -33.810 -14.087  1.00 78.79           C  
ATOM   2268  CD  LYS A 296      73.880 -32.651 -13.208  1.00 78.79           C  
ATOM   2269  CE  LYS A 296      73.701 -31.312 -13.913  1.00 78.79           C  
ATOM   2270  NZ  LYS A 296      74.146 -30.172 -13.056  1.00 78.79           N1+
ATOM   2271  N   GLU A 297      75.061 -37.006 -15.274  1.00 82.64           N  
ATOM   2272  CA  GLU A 297      75.942 -37.205 -16.421  1.00 82.64           C  
ATOM   2273  C   GLU A 297      75.351 -38.211 -17.403  1.00 82.64           C  
ATOM   2274  O   GLU A 297      75.466 -38.042 -18.619  1.00 82.64           O  
ATOM   2275  CB  GLU A 297      77.326 -37.668 -15.961  1.00 82.64           C  
ATOM   2276  CG  GLU A 297      78.147 -36.579 -15.287  1.00 82.64           C  
ATOM   2277  CD  GLU A 297      78.482 -35.420 -16.211  1.00 82.64           C  
ATOM   2278  OE1 GLU A 297      78.497 -34.258 -15.746  1.00 82.64           O  
ATOM   2279  OE2 GLU A 297      78.729 -35.675 -17.411  1.00 82.64           O1-
ATOM   2280  N   LEU A 298      74.686 -39.191 -16.985  1.00 77.51           N  
ATOM   2281  CA  LEU A 298      74.053 -40.195 -17.833  1.00 77.51           C  
ATOM   2282  C   LEU A 298      72.902 -39.586 -18.628  1.00 77.51           C  
ATOM   2283  O   LEU A 298      72.732 -39.889 -19.812  1.00 77.51           O  
ATOM   2284  CB  LEU A 298      73.540 -41.365 -16.989  1.00 77.51           C  
ATOM   2285  CG  LEU A 298      74.599 -42.341 -16.472  1.00 77.51           C  
ATOM   2286  CD1 LEU A 298      73.963 -43.367 -15.539  1.00 77.51           C  
ATOM   2287  CD2 LEU A 298      75.302 -43.032 -17.635  1.00 77.51           C  
ATOM   2288  N   GLU A 299      72.105 -38.778 -17.942  1.00 76.28           N  
ATOM   2289  CA  GLU A 299      71.014 -38.086 -18.619  1.00 76.28           C  
ATOM   2290  C   GLU A 299      71.538 -37.193 -19.741  1.00 76.28           C  
ATOM   2291  O   GLU A 299      70.969 -37.163 -20.834  1.00 76.28           O  
ATOM   2292  CB  GLU A 299      70.202 -37.255 -17.622  1.00 76.28           C  
ATOM   2293  CG  GLU A 299      69.221 -38.072 -16.795  1.00 76.28           C  
ATOM   2294  CD  GLU A 299      68.454 -37.240 -15.780  1.00 76.28           C  
ATOM   2295  OE1 GLU A 299      67.672 -37.817 -14.990  1.00 76.28           O  
ATOM   2296  OE2 GLU A 299      68.635 -36.002 -15.775  1.00 76.28           O1-
ATOM   2297  N   ARG A 300      72.616 -36.461 -19.401  1.00 78.92           N  
ATOM   2298  CA  ARG A 300      73.271 -35.621 -20.398  1.00 78.92           C  
ATOM   2299  C   ARG A 300      73.776 -36.453 -21.570  1.00 78.92           C  
ATOM   2300  O   ARG A 300      73.598 -36.075 -22.731  1.00 78.92           O  
ATOM   2301  CB  ARG A 300      74.430 -34.845 -19.768  1.00 78.92           C  
ATOM   2302  CG  ARG A 300      75.077 -33.837 -20.704  1.00 78.92           C  
ATOM   2303  CD  ARG A 300      76.214 -33.086 -20.026  1.00 78.92           C  
ATOM   2304  NE  ARG A 300      76.985 -32.296 -20.982  1.00 78.92           N  
ATOM   2305  CZ  ARG A 300      77.956 -31.448 -20.656  1.00 78.92           C  
ATOM   2306  NH1 ARG A 300      78.295 -31.260 -19.386  1.00 78.92           N1+
ATOM   2307  NH2 ARG A 300      78.593 -30.781 -21.608  1.00 78.92           N  
ATOM   2308  N   ASN A 301      74.397 -37.482 -21.266  1.00 77.30           N  
ATOM   2309  CA  ASN A 301      74.927 -38.369 -22.298  1.00 77.30           C  
ATOM   2310  C   ASN A 301      73.813 -38.954 -23.160  1.00 77.30           C  
ATOM   2311  O   ASN A 301      73.963 -39.075 -24.377  1.00 77.30           O  
ATOM   2312  CB  ASN A 301      75.756 -39.489 -21.668  1.00 77.30           C  
ATOM   2313  CG  ASN A 301      77.093 -39.004 -21.144  1.00 77.30           C  
ATOM   2314  ND2 ASN A 301      77.753 -39.831 -20.344  1.00 77.30           N  
ATOM   2315  OD1 ASN A 301      77.529 -37.892 -21.456  1.00 77.30           O  
ATOM   2316  N   ASP A 302      72.666 -39.322 -22.444  1.00 75.23           N  
ATOM   2317  CA  ASP A 302      71.501 -39.837 -23.156  1.00 75.23           C  
ATOM   2318  C   ASP A 302      70.954 -38.801 -24.135  1.00 75.23           C  
ATOM   2319  O   ASP A 302      70.611 -39.133 -25.271  1.00 75.23           O  
ATOM   2320  CB  ASP A 302      70.410 -40.255 -22.168  1.00 75.23           C  
ATOM   2321  CG  ASP A 302      69.307 -41.075 -22.815  1.00 75.23           C  
ATOM   2322  OD1 ASP A 302      69.606 -41.921 -23.685  1.00 75.23           O  
ATOM   2323  OD2 ASP A 302      68.129 -40.872 -22.452  1.00 75.23           O1-
ATOM   2324  N   GLU A 303      70.882 -37.528 -23.699  1.00 79.55           N  
ATOM   2325  CA  GLU A 303      70.417 -36.427 -24.537  1.00 79.55           C  
ATOM   2326  C   GLU A 303      71.370 -36.180 -25.703  1.00 79.55           C  
ATOM   2327  O   GLU A 303      70.933 -35.949 -26.831  1.00 79.55           O  
ATOM   2328  CB  GLU A 303      70.256 -35.150 -23.709  1.00 79.55           C  
ATOM   2329  CG  GLU A 303      69.052 -35.169 -22.778  1.00 79.55           C  
ATOM   2330  CD  GLU A 303      68.984 -33.957 -21.861  1.00 79.55           C  
ATOM   2331  OE1 GLU A 303      68.077 -33.899 -20.999  1.00 79.55           O  
ATOM   2332  OE2 GLU A 303      69.843 -33.060 -22.008  1.00 79.55           O1-
ATOM   2333  N   GLU A 304      72.681 -36.182 -25.425  1.00 81.31           N  
ATOM   2334  CA  GLU A 304      73.700 -35.938 -26.441  1.00 81.31           C  
ATOM   2335  C   GLU A 304      73.722 -37.056 -27.480  1.00 81.31           C  
ATOM   2336  O   GLU A 304      73.920 -36.801 -28.670  1.00 81.31           O  
ATOM   2337  CB  GLU A 304      75.081 -35.792 -25.795  1.00 81.31           C  
ATOM   2338  CG  GLU A 304      75.264 -34.495 -25.021  1.00 81.31           C  
ATOM   2339  CD  GLU A 304      76.649 -34.351 -24.412  1.00 81.31           C  
ATOM   2340  OE1 GLU A 304      76.912 -33.328 -23.740  1.00 81.31           O  
ATOM   2341  OE2 GLU A 304      77.477 -35.267 -24.608  1.00 81.31           O1-
ATOM   2342  N   ILE A 305      73.403 -38.185 -27.148  1.00 70.40           N  
ATOM   2343  CA  ILE A 305      73.380 -39.333 -28.046  1.00 70.40           C  
ATOM   2344  C   ILE A 305      72.147 -39.261 -28.944  1.00 70.40           C  
ATOM   2345  O   ILE A 305      72.222 -39.568 -30.137  1.00 70.40           O  
ATOM   2346  CB  ILE A 305      73.396 -40.665 -27.263  1.00 70.40           C  
ATOM   2347  CG1 ILE A 305      74.749 -40.861 -26.570  1.00 70.40           C  
ATOM   2348  CG2 ILE A 305      73.080 -41.841 -28.191  1.00 70.40           C  
ATOM   2349  CD1 ILE A 305      74.781 -42.029 -25.594  1.00 70.40           C  
ATOM   2350  N   LYS A 306      70.986 -38.936 -28.288  1.00 72.84           N  
ATOM   2351  CA  LYS A 306      69.760 -38.795 -29.070  1.00 72.84           C  
ATOM   2352  C   LYS A 306      69.908 -37.710 -30.132  1.00 72.84           C  
ATOM   2353  O   LYS A 306      69.334 -37.815 -31.218  1.00 72.84           O  
ATOM   2354  CB  LYS A 306      68.575 -38.476 -28.158  1.00 72.84           C  
ATOM   2355  CG  LYS A 306      68.077 -39.666 -27.351  1.00 72.84           C  
ATOM   2356  CD  LYS A 306      66.859 -39.302 -26.511  1.00 72.84           C  
ATOM   2357  CE  LYS A 306      66.400 -40.474 -25.653  1.00 72.84           C  
ATOM   2358  NZ  LYS A 306      65.212 -40.119 -24.821  1.00 72.84           N1+
ATOM   2359  N   LYS A 307      70.828 -36.778 -29.866  1.00 76.53           N  
ATOM   2360  CA  LYS A 307      71.062 -35.671 -30.789  1.00 76.53           C  
ATOM   2361  C   LYS A 307      72.152 -36.019 -31.799  1.00 76.53           C  
ATOM   2362  O   LYS A 307      72.221 -35.423 -32.875  1.00 76.53           O  
ATOM   2363  CB  LYS A 307      71.442 -34.404 -30.022  1.00 76.53           C  
ATOM   2364  CG  LYS A 307      70.295 -33.790 -29.233  1.00 76.53           C  
ATOM   2365  CD  LYS A 307      70.719 -32.503 -28.540  1.00 76.53           C  
ATOM   2366  CE  LYS A 307      69.584 -31.909 -27.717  1.00 76.53           C  
ATOM   2367  NZ  LYS A 307      70.005 -30.663 -27.009  1.00 76.53           N1+
ATOM   2368  N   SER A 308      72.955 -36.994 -31.562  1.00 65.10           N  
ATOM   2369  CA  SER A 308      74.108 -37.302 -32.400  1.00 65.10           C  
ATOM   2370  C   SER A 308      73.804 -38.446 -33.361  1.00 65.10           C  
ATOM   2371  O   SER A 308      73.099 -39.393 -33.004  1.00 65.10           O  
ATOM   2372  CB  SER A 308      75.319 -37.658 -31.537  1.00 65.10           C  
ATOM   2373  OG  SER A 308      75.260 -39.012 -31.122  1.00 65.10           O  
ATOM   2374  N   ASP A 309      73.595 -38.240 -34.713  1.00 61.76           N  
ATOM   2375  CA  ASP A 309      73.398 -39.189 -35.804  1.00 61.76           C  
ATOM   2376  C   ASP A 309      74.550 -40.187 -35.881  1.00 61.76           C  
ATOM   2377  O   ASP A 309      74.620 -40.995 -36.810  1.00 61.76           O  
ATOM   2378  CB  ASP A 309      73.251 -38.452 -37.137  1.00 61.76           C  
ATOM   2379  CG  ASP A 309      71.851 -37.909 -37.364  1.00 61.76           C  
ATOM   2380  OD1 ASP A 309      70.908 -38.346 -36.670  1.00 61.76           O  
ATOM   2381  OD2 ASP A 309      71.689 -37.039 -38.247  1.00 61.76           O1-
ATOM   2382  N   GLU A 310      75.406 -40.482 -34.699  1.00 60.12           N  
ATOM   2383  CA  GLU A 310      76.558 -41.376 -34.778  1.00 60.12           C  
ATOM   2384  C   GLU A 310      76.321 -42.654 -33.980  1.00 60.12           C  
ATOM   2385  O   GLU A 310      76.137 -42.607 -32.762  1.00 60.12           O  
ATOM   2386  CB  GLU A 310      77.821 -40.670 -34.278  1.00 60.12           C  
ATOM   2387  CG  GLU A 310      78.606 -39.963 -35.373  1.00 60.12           C  
ATOM   2388  CD  GLU A 310      79.802 -39.186 -34.848  1.00 60.12           C  
ATOM   2389  OE1 GLU A 310      80.464 -38.481 -35.643  1.00 60.12           O  
ATOM   2390  OE2 GLU A 310      80.079 -39.282 -33.632  1.00 60.12           O1-
ATOM   2391  N   LEU A 311      75.440 -43.639 -34.461  1.00 52.73           N  
ATOM   2392  CA  LEU A 311      74.886 -44.948 -34.134  1.00 52.73           C  
ATOM   2393  C   LEU A 311      75.998 -45.964 -33.895  1.00 52.73           C  
ATOM   2394  O   LEU A 311      75.763 -47.021 -33.305  1.00 52.73           O  
ATOM   2395  CB  LEU A 311      73.966 -45.437 -35.256  1.00 52.73           C  
ATOM   2396  CG  LEU A 311      72.507 -44.982 -35.182  1.00 52.73           C  
ATOM   2397  CD1 LEU A 311      71.902 -44.917 -36.580  1.00 52.73           C  
ATOM   2398  CD2 LEU A 311      71.700 -45.915 -34.287  1.00 52.73           C  
ATOM   2399  N   ASP A 312      77.344 -45.641 -33.714  1.00 60.55           N  
ATOM   2400  CA  ASP A 312      78.172 -46.782 -33.336  1.00 60.55           C  
ATOM   2401  C   ASP A 312      78.554 -46.717 -31.859  1.00 60.55           C  
ATOM   2402  O   ASP A 312      78.827 -47.746 -31.238  1.00 60.55           O  
ATOM   2403  CB  ASP A 312      79.432 -46.841 -34.203  1.00 60.55           C  
ATOM   2404  CG  ASP A 312      79.313 -47.825 -35.354  1.00 60.55           C  
ATOM   2405  OD1 ASP A 312      78.304 -48.560 -35.427  1.00 60.55           O  
ATOM   2406  OD2 ASP A 312      80.239 -47.869 -36.193  1.00 60.55           O1-
ATOM   2407  N   ASP A 313      78.177 -45.717 -31.019  1.00 60.82           N  
ATOM   2408  CA  ASP A 313      78.496 -45.585 -29.602  1.00 60.82           C  
ATOM   2409  C   ASP A 313      77.231 -45.627 -28.748  1.00 60.82           C  
ATOM   2410  O   ASP A 313      77.303 -45.574 -27.517  1.00 60.82           O  
ATOM   2411  CB  ASP A 313      79.263 -44.286 -29.342  1.00 60.82           C  
ATOM   2412  CG  ASP A 313      80.704 -44.344 -29.818  1.00 60.82           C  
ATOM   2413  OD1 ASP A 313      81.240 -45.457 -30.007  1.00 60.82           O  
ATOM   2414  OD2 ASP A 313      81.309 -43.266 -30.004  1.00 60.82           O1-
ATOM   2415  N   GLU A 314      76.026 -45.911 -29.401  1.00 55.62           N  
ATOM   2416  CA  GLU A 314      74.759 -45.915 -28.675  1.00 55.62           C  
ATOM   2417  C   GLU A 314      74.616 -47.172 -27.822  1.00 55.62           C  
ATOM   2418  O   GLU A 314      74.135 -47.108 -26.689  1.00 55.62           O  
ATOM   2419  CB  GLU A 314      73.583 -45.803 -29.648  1.00 55.62           C  
ATOM   2420  CG  GLU A 314      73.293 -44.379 -30.101  1.00 55.62           C  
ATOM   2421  CD  GLU A 314      72.070 -44.271 -30.997  1.00 55.62           C  
ATOM   2422  OE1 GLU A 314      71.745 -43.150 -31.450  1.00 55.62           O  
ATOM   2423  OE2 GLU A 314      71.431 -45.317 -31.249  1.00 55.62           O1-
ATOM   2424  N   SER A 315      75.244 -48.386 -28.275  1.00 59.80           N  
ATOM   2425  CA  SER A 315      75.070 -49.634 -27.539  1.00 59.80           C  
ATOM   2426  C   SER A 315      75.957 -49.673 -26.299  1.00 59.80           C  
ATOM   2427  O   SER A 315      75.535 -50.150 -25.242  1.00 59.80           O  
ATOM   2428  CB  SER A 315      75.380 -50.833 -28.436  1.00 59.80           C  
ATOM   2429  OG  SER A 315      76.760 -50.878 -28.756  1.00 59.80           O  
ATOM   2430  N   LEU A 316      77.211 -49.075 -26.288  1.00 66.65           N  
ATOM   2431  CA  LEU A 316      78.167 -49.056 -25.186  1.00 66.65           C  
ATOM   2432  C   LEU A 316      77.698 -48.122 -24.075  1.00 66.65           C  
ATOM   2433  O   LEU A 316      77.757 -48.475 -22.895  1.00 66.65           O  
ATOM   2434  CB  LEU A 316      79.549 -48.624 -25.682  1.00 66.65           C  
ATOM   2435  CG  LEU A 316      80.681 -48.666 -24.655  1.00 66.65           C  
ATOM   2436  CD1 LEU A 316      81.039 -50.109 -24.318  1.00 66.65           C  
ATOM   2437  CD2 LEU A 316      81.902 -47.914 -25.174  1.00 66.65           C  
ATOM   2438  N   LEU A 317      77.155 -47.020 -24.488  1.00 64.72           N  
ATOM   2439  CA  LEU A 317      76.660 -46.067 -23.501  1.00 64.72           C  
ATOM   2440  C   LEU A 317      75.377 -46.574 -22.852  1.00 64.72           C  
ATOM   2441  O   LEU A 317      75.181 -46.411 -21.645  1.00 64.72           O  
ATOM   2442  CB  LEU A 317      76.413 -44.703 -24.151  1.00 64.72           C  
ATOM   2443  CG  LEU A 317      77.454 -43.619 -23.870  1.00 64.72           C  
ATOM   2444  CD1 LEU A 317      77.893 -42.956 -25.172  1.00 64.72           C  
ATOM   2445  CD2 LEU A 317      76.899 -42.583 -22.898  1.00 64.72           C  
ATOM   2446  N   GLU A 318      74.471 -47.207 -23.712  1.00 65.00           N  
ATOM   2447  CA  GLU A 318      73.280 -47.819 -23.133  1.00 65.00           C  
ATOM   2448  C   GLU A 318      73.650 -48.859 -22.080  1.00 65.00           C  
ATOM   2449  O   GLU A 318      73.014 -48.936 -21.026  1.00 65.00           O  
ATOM   2450  CB  GLU A 318      72.419 -48.460 -24.225  1.00 65.00           C  
ATOM   2451  CG  GLU A 318      71.543 -47.469 -24.978  1.00 65.00           C  
ATOM   2452  CD  GLU A 318      70.742 -48.109 -26.101  1.00 65.00           C  
ATOM   2453  OE1 GLU A 318      70.076 -47.375 -26.865  1.00 65.00           O  
ATOM   2454  OE2 GLU A 318      70.783 -49.354 -26.218  1.00 65.00           O1-
ATOM   2455  N   ASP A 319      74.809 -49.534 -22.296  1.00 68.05           N  
ATOM   2456  CA  ASP A 319      75.279 -50.552 -21.362  1.00 68.05           C  
ATOM   2457  C   ASP A 319      75.801 -49.917 -20.074  1.00 68.05           C  
ATOM   2458  O   ASP A 319      75.561 -50.433 -18.981  1.00 68.05           O  
ATOM   2459  CB  ASP A 319      76.372 -51.409 -22.005  1.00 68.05           C  
ATOM   2460  CG  ASP A 319      75.825 -52.419 -22.999  1.00 68.05           C  
ATOM   2461  OD1 ASP A 319      74.597 -52.649 -23.022  1.00 68.05           O  
ATOM   2462  OD2 ASP A 319      76.630 -52.993 -23.764  1.00 68.05           O1-
ATOM   2463  N   ILE A 320      76.526 -48.752 -20.239  1.00 72.10           N  
ATOM   2464  CA  ILE A 320      77.049 -48.041 -19.077  1.00 72.10           C  
ATOM   2465  C   ILE A 320      75.893 -47.499 -18.240  1.00 72.10           C  
ATOM   2466  O   ILE A 320      75.886 -47.638 -17.015  1.00 72.10           O  
ATOM   2467  CB  ILE A 320      77.993 -46.892 -19.495  1.00 72.10           C  
ATOM   2468  CG1 ILE A 320      79.280 -47.455 -20.111  1.00 72.10           C  
ATOM   2469  CG2 ILE A 320      78.308 -45.989 -18.299  1.00 72.10           C  
ATOM   2470  CD1 ILE A 320      80.215 -46.392 -20.671  1.00 72.10           C  
ATOM   2471  N   VAL A 321      74.872 -46.959 -18.964  1.00 70.20           N  
ATOM   2472  CA  VAL A 321      73.704 -46.436 -18.264  1.00 70.20           C  
ATOM   2473  C   VAL A 321      72.988 -47.571 -17.536  1.00 70.20           C  
ATOM   2474  O   VAL A 321      72.582 -47.418 -16.381  1.00 70.20           O  
ATOM   2475  CB  VAL A 321      72.732 -45.727 -19.233  1.00 70.20           C  
ATOM   2476  CG1 VAL A 321      71.422 -45.381 -18.526  1.00 70.20           C  
ATOM   2477  CG2 VAL A 321      73.378 -44.471 -19.811  1.00 70.20           C  
ATOM   2478  N   GLU A 322      72.879 -48.741 -18.229  1.00 72.90           N  
ATOM   2479  CA  GLU A 322      72.221 -49.888 -17.610  1.00 72.90           C  
ATOM   2480  C   GLU A 322      72.994 -50.375 -16.388  1.00 72.90           C  
ATOM   2481  O   GLU A 322      72.398 -50.716 -15.365  1.00 72.90           O  
ATOM   2482  CB  GLU A 322      72.062 -51.026 -18.620  1.00 72.90           C  
ATOM   2483  CG  GLU A 322      70.897 -50.838 -19.581  1.00 72.90           C  
ATOM   2484  CD  GLU A 322      70.717 -52.003 -20.541  1.00 72.90           C  
ATOM   2485  OE1 GLU A 322      69.780 -51.965 -21.372  1.00 72.90           O  
ATOM   2486  OE2 GLU A 322      71.517 -52.961 -20.462  1.00 72.90           O1-
ATOM   2487  N   LEU A 323      74.306 -50.386 -16.468  1.00 71.81           N  
ATOM   2488  CA  LEU A 323      75.141 -50.836 -15.361  1.00 71.81           C  
ATOM   2489  C   LEU A 323      75.034 -49.881 -14.176  1.00 71.81           C  
ATOM   2490  O   LEU A 323      74.928 -50.319 -13.029  1.00 71.81           O  
ATOM   2491  CB  LEU A 323      76.602 -50.954 -15.805  1.00 71.81           C  
ATOM   2492  CG  LEU A 323      77.092 -52.361 -16.153  1.00 71.81           C  
ATOM   2493  CD1 LEU A 323      77.958 -52.325 -17.408  1.00 71.81           C  
ATOM   2494  CD2 LEU A 323      77.862 -52.964 -14.983  1.00 71.81           C  
ATOM   2495  N   LEU A 324      75.036 -48.693 -14.555  1.00 69.75           N  
ATOM   2496  CA  LEU A 324      74.942 -47.694 -13.496  1.00 69.75           C  
ATOM   2497  C   LEU A 324      73.575 -47.744 -12.823  1.00 69.75           C  
ATOM   2498  O   LEU A 324      73.473 -47.600 -11.602  1.00 69.75           O  
ATOM   2499  CB  LEU A 324      75.198 -46.293 -14.056  1.00 69.75           C  
ATOM   2500  CG  LEU A 324      76.655 -45.936 -14.354  1.00 69.75           C  
ATOM   2501  CD1 LEU A 324      76.733 -44.618 -15.118  1.00 69.75           C  
ATOM   2502  CD2 LEU A 324      77.461 -45.860 -13.062  1.00 69.75           C  
ATOM   2503  N   LYS A 325      72.555 -47.962 -13.660  1.00 69.60           N  
ATOM   2504  CA  LYS A 325      71.220 -48.152 -13.097  1.00 69.60           C  
ATOM   2505  C   LYS A 325      71.187 -49.353 -12.156  1.00 69.60           C  
ATOM   2506  O   LYS A 325      70.532 -49.312 -11.112  1.00 69.60           O  
ATOM   2507  CB  LYS A 325      70.188 -48.330 -14.211  1.00 69.60           C  
ATOM   2508  CG  LYS A 325      69.808 -47.036 -14.915  1.00 69.60           C  
ATOM   2509  CD  LYS A 325      68.732 -47.268 -15.968  1.00 69.60           C  
ATOM   2510  CE  LYS A 325      68.340 -45.972 -16.664  1.00 69.60           C  
ATOM   2511  NZ  LYS A 325      67.333 -46.204 -17.741  1.00 69.60           N1+
ATOM   2512  N   GLU A 326      71.934 -50.360 -12.558  1.00 74.57           N  
ATOM   2513  CA  GLU A 326      72.034 -51.552 -11.719  1.00 74.57           C  
ATOM   2514  C   GLU A 326      72.747 -51.244 -10.406  1.00 74.57           C  
ATOM   2515  O   GLU A 326      72.346 -51.730  -9.346  1.00 74.57           O  
ATOM   2516  CB  GLU A 326      72.762 -52.673 -12.462  1.00 74.57           C  
ATOM   2517  CG  GLU A 326      71.894 -53.403 -13.477  1.00 74.57           C  
ATOM   2518  CD  GLU A 326      72.627 -54.524 -14.197  1.00 74.57           C  
ATOM   2519  OE1 GLU A 326      72.047 -55.129 -15.127  1.00 74.57           O  
ATOM   2520  OE2 GLU A 326      73.789 -54.801 -13.827  1.00 74.57           O1-
ATOM   2521  N   ILE A 327      73.839 -50.417 -10.492  1.00 70.68           N  
ATOM   2522  CA  ILE A 327      74.581 -50.028  -9.298  1.00 70.68           C  
ATOM   2523  C   ILE A 327      73.672 -49.240  -8.359  1.00 70.68           C  
ATOM   2524  O   ILE A 327      73.671 -49.470  -7.148  1.00 70.68           O  
ATOM   2525  CB  ILE A 327      75.832 -49.195  -9.659  1.00 70.68           C  
ATOM   2526  CG1 ILE A 327      76.868 -50.069 -10.374  1.00 70.68           C  
ATOM   2527  CG2 ILE A 327      76.431 -48.552  -8.404  1.00 70.68           C  
ATOM   2528  CD1 ILE A 327      78.069 -49.297 -10.904  1.00 70.68           C  
ATOM   2529  N   ILE A 328      72.843 -48.425  -8.939  1.00 70.78           N  
ATOM   2530  CA  ILE A 328      71.904 -47.625  -8.160  1.00 70.78           C  
ATOM   2531  C   ILE A 328      70.873 -48.538  -7.499  1.00 70.78           C  
ATOM   2532  O   ILE A 328      70.532 -48.354  -6.328  1.00 70.78           O  
ATOM   2533  CB  ILE A 328      71.198 -46.567  -9.037  1.00 70.78           C  
ATOM   2534  CG1 ILE A 328      72.198 -45.494  -9.487  1.00 70.78           C  
ATOM   2535  CG2 ILE A 328      70.023 -45.939  -8.284  1.00 70.78           C  
ATOM   2536  CD1 ILE A 328      71.636 -44.515 -10.508  1.00 70.78           C  
ATOM   2537  N   LYS A 329      70.350 -49.546  -8.325  1.00 71.48           N  
ATOM   2538  CA  LYS A 329      69.427 -50.531  -7.768  1.00 71.48           C  
ATOM   2539  C   LYS A 329      70.057 -51.272  -6.592  1.00 71.48           C  
ATOM   2540  O   LYS A 329      69.400 -51.508  -5.577  1.00 71.48           O  
ATOM   2541  CB  LYS A 329      68.993 -51.527  -8.843  1.00 71.48           C  
ATOM   2542  CG  LYS A 329      67.860 -51.028  -9.729  1.00 71.48           C  
ATOM   2543  CD  LYS A 329      67.397 -52.102 -10.703  1.00 71.48           C  
ATOM   2544  CE  LYS A 329      66.366 -51.561 -11.684  1.00 71.48           C  
ATOM   2545  NZ  LYS A 329      65.934 -52.603 -12.665  1.00 71.48           N1+
ATOM   2546  N   LEU A 330      71.257 -51.694  -6.765  1.00 71.29           N  
ATOM   2547  CA  LEU A 330      71.976 -52.431  -5.732  1.00 71.29           C  
ATOM   2548  C   LEU A 330      72.190 -51.566  -4.494  1.00 71.29           C  
ATOM   2549  O   LEU A 330      72.081 -52.052  -3.366  1.00 71.29           O  
ATOM   2550  CB  LEU A 330      73.324 -52.924  -6.264  1.00 71.29           C  
ATOM   2551  CG  LEU A 330      73.275 -54.051  -7.297  1.00 71.29           C  
ATOM   2552  CD1 LEU A 330      74.661 -54.293  -7.886  1.00 71.29           C  
ATOM   2553  CD2 LEU A 330      72.724 -55.327  -6.670  1.00 71.29           C  
ATOM   2554  N   TRP A 331      72.275 -50.389  -4.678  1.00 71.13           N  
ATOM   2555  CA  TRP A 331      72.371 -49.418  -3.593  1.00 71.13           C  
ATOM   2556  C   TRP A 331      71.064 -49.344  -2.812  1.00 71.13           C  
ATOM   2557  O   TRP A 331      71.071 -49.300  -1.580  1.00 71.13           O  
ATOM   2558  CB  TRP A 331      72.732 -48.035  -4.141  1.00 71.13           C  
ATOM   2559  CG  TRP A 331      73.033 -47.020  -3.079  1.00 71.13           C  
ATOM   2560  CD1 TRP A 331      74.219 -46.842  -2.421  1.00 71.13           C  
ATOM   2561  CD2 TRP A 331      72.131 -46.045  -2.548  1.00 71.13           C  
ATOM   2562  CE2 TRP A 331      72.838 -45.309  -1.572  1.00 71.13           C  
ATOM   2563  CE3 TRP A 331      70.792 -45.722  -2.805  1.00 71.13           C  
ATOM   2564  NE1 TRP A 331      74.107 -45.815  -1.514  1.00 71.13           N  
ATOM   2565  CZ2 TRP A 331      72.248 -44.268  -0.850  1.00 71.13           C  
ATOM   2566  CZ3 TRP A 331      70.207 -44.685  -2.086  1.00 71.13           C  
ATOM   2567  CH2 TRP A 331      70.937 -43.972  -1.122  1.00 71.13           C  
ATOM   2568  N   LYS A 332      70.034 -49.139  -3.523  1.00 66.64           N  
ATOM   2569  CA  LYS A 332      68.723 -49.139  -2.880  1.00 66.64           C  
ATOM   2570  C   LYS A 332      68.558 -50.353  -1.969  1.00 66.64           C  
ATOM   2571  O   LYS A 332      68.017 -50.239  -0.867  1.00 66.64           O  
ATOM   2572  CB  LYS A 332      67.610 -49.115  -3.928  1.00 66.64           C  
ATOM   2573  CG  LYS A 332      67.328 -47.733  -4.499  1.00 66.64           C  
ATOM   2574  CD  LYS A 332      66.149 -47.757  -5.463  1.00 66.64           C  
ATOM   2575  CE  LYS A 332      65.874 -46.377  -6.046  1.00 66.64           C  
ATOM   2576  NZ  LYS A 332      64.752 -46.406  -7.031  1.00 66.64           N1+
ATOM   2577  N   ILE A 333      69.115 -51.388  -2.541  1.00 72.64           N  
ATOM   2578  CA  ILE A 333      69.049 -52.629  -1.776  1.00 72.64           C  
ATOM   2579  C   ILE A 333      69.898 -52.501  -0.512  1.00 72.64           C  
ATOM   2580  O   ILE A 333      69.465 -52.892   0.574  1.00 72.64           O  
ATOM   2581  CB  ILE A 333      69.522 -53.836  -2.618  1.00 72.64           C  
ATOM   2582  CG1 ILE A 333      68.545 -54.098  -3.770  1.00 72.64           C  
ATOM   2583  CG2 ILE A 333      69.677 -55.079  -1.738  1.00 72.64           C  
ATOM   2584  CD1 ILE A 333      69.029 -55.142  -4.766  1.00 72.64           C  
ATOM   2585  N   LEU A 334      71.077 -51.912  -0.696  1.00 74.74           N  
ATOM   2586  CA  LEU A 334      71.977 -51.747   0.440  1.00 74.74           C  
ATOM   2587  C   LEU A 334      71.353 -50.848   1.502  1.00 74.74           C  
ATOM   2588  O   LEU A 334      71.419 -51.151   2.695  1.00 74.74           O  
ATOM   2589  CB  LEU A 334      73.316 -51.164  -0.018  1.00 74.74           C  
ATOM   2590  CG  LEU A 334      74.390 -51.008   1.059  1.00 74.74           C  
ATOM   2591  CD1 LEU A 334      74.858 -52.376   1.545  1.00 74.74           C  
ATOM   2592  CD2 LEU A 334      75.566 -50.194   0.529  1.00 74.74           C  
ATOM   2593  N   VAL A 335      70.732 -49.737   1.089  1.00 68.11           N  
ATOM   2594  CA  VAL A 335      70.079 -48.817   2.013  1.00 68.11           C  
ATOM   2595  C   VAL A 335      68.920 -49.524   2.714  1.00 68.11           C  
ATOM   2596  O   VAL A 335      68.739 -49.381   3.926  1.00 68.11           O  
ATOM   2597  CB  VAL A 335      69.568 -47.551   1.289  1.00 68.11           C  
ATOM   2598  CG1 VAL A 335      68.701 -46.707   2.222  1.00 68.11           C  
ATOM   2599  CG2 VAL A 335      70.743 -46.731   0.759  1.00 68.11           C  
ATOM   2600  N   GLU A 336      68.084 -50.266   1.917  1.00 72.28           N  
ATOM   2601  CA  GLU A 336      66.959 -51.006   2.483  1.00 72.28           C  
ATOM   2602  C   GLU A 336      67.431 -52.022   3.518  1.00 72.28           C  
ATOM   2603  O   GLU A 336      66.802 -52.184   4.567  1.00 72.28           O  
ATOM   2604  CB  GLU A 336      66.170 -51.711   1.376  1.00 72.28           C  
ATOM   2605  CG  GLU A 336      65.346 -50.768   0.512  1.00 72.28           C  
ATOM   2606  CD  GLU A 336      64.656 -51.466  -0.649  1.00 72.28           C  
ATOM   2607  OE1 GLU A 336      63.961 -50.789  -1.440  1.00 72.28           O  
ATOM   2608  OE2 GLU A 336      64.809 -52.703  -0.768  1.00 72.28           O1-
ATOM   2609  N   VAL A 337      68.533 -52.671   3.159  1.00 71.46           N  
ATOM   2610  CA  VAL A 337      69.100 -53.651   4.081  1.00 71.46           C  
ATOM   2611  C   VAL A 337      69.575 -52.950   5.352  1.00 71.46           C  
ATOM   2612  O   VAL A 337      69.363 -53.449   6.459  1.00 71.46           O  
ATOM   2613  CB  VAL A 337      70.266 -54.430   3.433  1.00 71.46           C  
ATOM   2614  CG1 VAL A 337      70.995 -55.275   4.477  1.00 71.46           C  
ATOM   2615  CG2 VAL A 337      69.753 -55.308   2.294  1.00 71.46           C  
ATOM   2616  N   SER A 338      70.133 -51.772   5.190  1.00 70.66           N  
ATOM   2617  CA  SER A 338      70.589 -51.020   6.354  1.00 70.66           C  
ATOM   2618  C   SER A 338      69.418 -50.593   7.231  1.00 70.66           C  
ATOM   2619  O   SER A 338      69.522 -50.597   8.460  1.00 70.66           O  
ATOM   2620  CB  SER A 338      71.387 -49.790   5.918  1.00 70.66           C  
ATOM   2621  OG  SER A 338      72.552 -50.171   5.208  1.00 70.66           O  
ATOM   2622  N   ASP A 339      68.259 -50.272   6.524  1.00 67.97           N  
ATOM   2623  CA  ASP A 339      67.034 -49.922   7.235  1.00 67.97           C  
ATOM   2624  C   ASP A 339      66.532 -51.094   8.076  1.00 67.97           C  
ATOM   2625  O   ASP A 339      66.114 -50.909   9.221  1.00 67.97           O  
ATOM   2626  CB  ASP A 339      65.949 -49.480   6.250  1.00 67.97           C  
ATOM   2627  CG  ASP A 339      64.832 -48.693   6.913  1.00 67.97           C  
ATOM   2628  OD1 ASP A 339      65.107 -47.916   7.852  1.00 67.97           O  
ATOM   2629  OD2 ASP A 339      63.666 -48.854   6.492  1.00 67.97           O1-
ATOM   2630  N   VAL A 340      66.545 -52.255   7.485  1.00 70.09           N  
ATOM   2631  CA  VAL A 340      66.128 -53.470   8.178  1.00 70.09           C  
ATOM   2632  C   VAL A 340      67.063 -53.739   9.355  1.00 70.09           C  
ATOM   2633  O   VAL A 340      66.609 -54.066  10.455  1.00 70.09           O  
ATOM   2634  CB  VAL A 340      66.106 -54.687   7.226  1.00 70.09           C  
ATOM   2635  CG1 VAL A 340      65.846 -55.976   8.004  1.00 70.09           C  
ATOM   2636  CG2 VAL A 340      65.051 -54.494   6.139  1.00 70.09           C  
ATOM   2637  N   MET A 341      68.413 -53.636   9.105  1.00 69.09           N  
ATOM   2638  CA  MET A 341      69.355 -53.859  10.198  1.00 69.09           C  
ATOM   2639  C   MET A 341      69.123 -52.863  11.329  1.00 69.09           C  
ATOM   2640  O   MET A 341      69.199 -53.224  12.505  1.00 69.09           O  
ATOM   2641  CB  MET A 341      70.797 -53.753   9.695  1.00 69.09           C  
ATOM   2642  CG  MET A 341      71.266 -54.973   8.919  1.00 69.09           C  
ATOM   2643  SD  MET A 341      73.053 -55.316   9.165  1.00 69.09           S  
ATOM   2644  CE  MET A 341      73.748 -54.435   7.739  1.00 69.09           C  
ATOM   2645  N   LEU A 342      68.678 -51.718  11.013  1.00 59.74           N  
ATOM   2646  CA  LEU A 342      68.386 -50.602  11.907  1.00 59.74           C  
ATOM   2647  C   LEU A 342      67.190 -50.918  12.797  1.00 59.74           C  
ATOM   2648  O   LEU A 342      67.204 -50.620  13.993  1.00 59.74           O  
ATOM   2649  CB  LEU A 342      68.116 -49.328  11.100  1.00 59.74           C  
ATOM   2650  CG  LEU A 342      69.346 -48.539  10.649  1.00 59.74           C  
ATOM   2651  CD1 LEU A 342      68.995 -47.644   9.465  1.00 59.74           C  
ATOM   2652  CD2 LEU A 342      69.907 -47.714  11.802  1.00 59.74           C  
ATOM   2653  N   LYS A 343      66.125 -51.445  12.256  1.00 67.71           N  
ATOM   2654  CA  LYS A 343      64.933 -51.860  12.989  1.00 67.71           C  
ATOM   2655  C   LYS A 343      65.238 -53.028  13.921  1.00 67.71           C  
ATOM   2656  O   LYS A 343      64.687 -53.113  15.020  1.00 67.71           O  
ATOM   2657  CB  LYS A 343      63.813 -52.242  12.020  1.00 67.71           C  
ATOM   2658  CG  LYS A 343      63.136 -51.052  11.355  1.00 67.71           C  
ATOM   2659  CD  LYS A 343      61.991 -51.494  10.452  1.00 67.71           C  
ATOM   2660  CE  LYS A 343      61.368 -50.312   9.720  1.00 67.71           C  
ATOM   2661  NZ  LYS A 343      60.289 -50.746   8.784  1.00 67.71           N1+
ATOM   2662  N   LEU A 344      66.153 -53.810  13.482  1.00 72.53           N  
ATOM   2663  CA  LEU A 344      66.510 -54.986  14.268  1.00 72.53           C  
ATOM   2664  C   LEU A 344      67.350 -54.595  15.480  1.00 72.53           C  
ATOM   2665  O   LEU A 344      67.167 -55.141  16.570  1.00 72.53           O  
ATOM   2666  CB  LEU A 344      67.272 -55.996  13.407  1.00 72.53           C  
ATOM   2667  CG  LEU A 344      66.433 -56.842  12.449  1.00 72.53           C  
ATOM   2668  CD1 LEU A 344      67.334 -57.577  11.463  1.00 72.53           C  
ATOM   2669  CD2 LEU A 344      65.565 -57.827  13.225  1.00 72.53           C  
ATOM   2670  N   ILE A 345      68.215 -53.647  15.333  1.00 62.34           N  
ATOM   2671  CA  ILE A 345      69.073 -53.207  16.428  1.00 62.34           C  
ATOM   2672  C   ILE A 345      68.272 -52.333  17.391  1.00 62.34           C  
ATOM   2673  O   ILE A 345      68.464 -52.402  18.607  1.00 62.34           O  
ATOM   2674  CB  ILE A 345      70.307 -52.437  15.905  1.00 62.34           C  
ATOM   2675  CG1 ILE A 345      71.171 -53.348  15.026  1.00 62.34           C  
ATOM   2676  CG2 ILE A 345      71.121 -51.868  17.070  1.00 62.34           C  
ATOM   2677  CD1 ILE A 345      72.279 -52.619  14.280  1.00 62.34           C  
ATOM   2678  N   SER A 346      67.385 -51.497  16.871  1.00 58.05           N  
ATOM   2679  CA  SER A 346      66.581 -50.625  17.721  1.00 58.05           C  
ATOM   2680  C   SER A 346      65.483 -51.408  18.435  1.00 58.05           C  
ATOM   2681  O   SER A 346      65.070 -51.042  19.536  1.00 58.05           O  
ATOM   2682  CB  SER A 346      65.959 -49.497  16.896  1.00 58.05           C  
ATOM   2683  OG  SER A 346      65.185 -50.021  15.830  1.00 58.05           O  
ATOM   2684  N   GLY A 347      64.939 -52.449  17.758  1.00 49.93           N  
ATOM   2685  CA  GLY A 347      63.954 -53.311  18.389  1.00 49.93           C  
ATOM   2686  C   GLY A 347      64.556 -54.260  19.408  1.00 49.93           C  
ATOM   2687  O   GLY A 347      63.882 -54.671  20.355  1.00 49.93           O  
ATOM   2688  N   SER A 348      65.904 -54.517  19.470  1.00 51.49           N  
ATOM   2689  CA  SER A 348      66.525 -55.448  20.406  1.00 51.49           C  
ATOM   2690  C   SER A 348      67.009 -54.730  21.660  1.00 51.49           C  
ATOM   2691  O   SER A 348      67.401 -55.372  22.637  1.00 51.49           O  
ATOM   2692  CB  SER A 348      67.695 -56.177  19.742  1.00 51.49           C  
ATOM   2693  OG  SER A 348      68.512 -55.267  19.027  1.00 51.49           O  
ATOM   2694  N   HIS A 349      66.562 -53.325  21.942  1.00 42.80           N  
ATOM   2695  CA  HIS A 349      66.838 -52.656  23.209  1.00 42.80           C  
ATOM   2696  C   HIS A 349      65.588 -52.586  24.079  1.00 42.80           C  
ATOM   2697  O   HIS A 349      65.670 -52.260  25.266  1.00 42.80           O  
ATOM   2698  CB  HIS A 349      67.386 -51.249  22.964  1.00 42.80           C  
ATOM   2699  CG  HIS A 349      68.823 -51.089  23.347  1.00 42.80           C  
ATOM   2700  CD2 HIS A 349      69.588 -49.980  23.487  1.00 42.80           C  
ATOM   2701  ND1 HIS A 349      69.639 -52.160  23.637  1.00 42.80           N  
ATOM   2702  CE1 HIS A 349      70.848 -51.717  23.940  1.00 42.80           C  
ATOM   2703  NE2 HIS A 349      70.843 -50.397  23.856  1.00 42.80           N  
ATOM   2704  N   HIS A 350      64.354 -53.315  23.742  1.00 45.04           N  
ATOM   2705  CA  HIS A 350      63.258 -53.567  24.669  1.00 45.04           C  
ATOM   2706  C   HIS A 350      63.296 -55.000  25.190  1.00 45.04           C  
ATOM   2707  O   HIS A 350      62.727 -55.298  26.243  1.00 45.04           O  
ATOM   2708  CB  HIS A 350      61.912 -53.289  23.996  1.00 45.04           C  
ATOM   2709  CG  HIS A 350      61.484 -51.859  24.079  1.00 45.04           C  
ATOM   2710  CD2 HIS A 350      61.037 -51.008  23.126  1.00 45.04           C  
ATOM   2711  ND1 HIS A 350      61.493 -51.146  25.259  1.00 45.04           N  
ATOM   2712  CE1 HIS A 350      61.068 -49.916  25.026  1.00 45.04           C  
ATOM   2713  NE2 HIS A 350      60.785 -49.806  23.739  1.00 45.04           N  
ATOM   2714  N   HIS A 351      64.461 -55.767  25.069  1.00 42.83           N  
ATOM   2715  CA  HIS A 351      64.503 -57.035  25.790  1.00 42.83           C  
ATOM   2716  C   HIS A 351      65.826 -57.206  26.528  1.00 42.83           C  
ATOM   2717  O   HIS A 351      65.993 -58.152  27.301  1.00 42.83           O  
ATOM   2718  CB  HIS A 351      64.284 -58.204  24.827  1.00 42.83           C  
ATOM   2719  CG  HIS A 351      62.857 -58.639  24.726  1.00 42.83           C  
ATOM   2720  CD2 HIS A 351      62.039 -58.765  23.655  1.00 42.83           C  
ATOM   2721  ND1 HIS A 351      62.110 -59.002  25.826  1.00 42.83           N  
ATOM   2722  CE1 HIS A 351      60.892 -59.335  25.434  1.00 42.83           C  
ATOM   2723  NE2 HIS A 351      60.823 -59.199  24.121  1.00 42.83           N  
ATOM   2724  N   HIS A 352      66.621 -56.085  27.018  1.00 36.60           N  
ATOM   2725  CA  HIS A 352      67.611 -56.461  28.020  1.00 36.60           C  
ATOM   2726  C   HIS A 352      67.669 -55.438  29.149  1.00 36.60           C  
ATOM   2727  O   HIS A 352      68.570 -55.484  29.989  1.00 36.60           O  
ATOM   2728  CB  HIS A 352      68.991 -56.614  27.379  1.00 36.60           C  
ATOM   2729  CG  HIS A 352      69.362 -58.033  27.083  1.00 36.60           C  
ATOM   2730  CD2 HIS A 352      69.641 -58.654  25.913  1.00 36.60           C  
ATOM   2731  ND1 HIS A 352      69.476 -58.993  28.066  1.00 36.60           N  
ATOM   2732  CE1 HIS A 352      69.811 -60.145  27.511  1.00 36.60           C  
ATOM   2733  NE2 HIS A 352      69.916 -59.967  26.206  1.00 36.60           N  
ATOM   2734  N   HIS A 353      66.590 -54.844  29.657  1.00 29.21           N  
ATOM   2735  CA  HIS A 353      66.642 -54.451  31.061  1.00 29.21           C  
ATOM   2736  C   HIS A 353      65.416 -54.952  31.818  1.00 29.21           C  
ATOM   2737  O   HIS A 353      64.298 -54.499  31.566  1.00 29.21           O  
ATOM   2738  CB  HIS A 353      66.751 -52.931  31.187  1.00 29.21           C  
ATOM   2739  CG  HIS A 353      68.150 -52.445  31.400  1.00 29.21           C  
ATOM   2740  CD2 HIS A 353      69.004 -51.802  30.570  1.00 29.21           C  
ATOM   2741  ND1 HIS A 353      68.820 -52.609  32.593  1.00 29.21           N  
ATOM   2742  CE1 HIS A 353      70.030 -52.086  32.487  1.00 29.21           C  
ATOM   2743  NE2 HIS A 353      70.167 -51.590  31.269  1.00 29.21           N  
ATOM   2744  N   HIS A 354      65.143 -56.264  31.781  1.00 34.22           N  
ATOM   2745  CA  HIS A 354      64.939 -56.776  33.132  1.00 34.22           C  
ATOM   2746  C   HIS A 354      65.738 -55.970  34.151  1.00 34.22           C  
ATOM   2747  O   HIS A 354      66.917 -55.683  33.935  1.00 34.22           O  
ATOM   2748  CB  HIS A 354      65.328 -58.254  33.208  1.00 34.22           C  
ATOM   2749  CG  HIS A 354      64.156 -59.182  33.217  1.00 34.22           C  
ATOM   2750  CD2 HIS A 354      63.719 -60.070  32.294  1.00 34.22           C  
ATOM   2751  ND1 HIS A 354      63.275 -59.260  34.274  1.00 34.22           N  
ATOM   2752  CE1 HIS A 354      62.346 -60.159  34.000  1.00 34.22           C  
ATOM   2753  NE2 HIS A 354      62.592 -60.666  32.803  1.00 34.22           N  
TER   
END
