# Supplementary material for: De novo design of obligate ABC-type heterotrimeric proteins
Source: Nat Struct Mol Biol. 2022 Dec 15;29(12):1266–76. doi: 10.1038/s41594-022-00879-4 (PMC9758053; doi:10.1038/s41594-022-00879-4)
Supplement: Supplementary file 4 — This compressed file contains all PDB files and scripts used in our design protocols and analyses, as well as the final design model outputs. [file 41594_2022_879_MOESM4_ESM.zip › source_data/pdbs/AF-Monomer for worms fusions/C4-DHT03-01/C4-DHT03-01_chnA_model_2_ptm_seed_0_unrelaxed.pdb]

ATOM      1  N   MET A   1      14.488 -13.745  -5.073  1.00 48.23           N  
ATOM      2  CA  MET A   1      15.493 -13.187  -5.974  1.00 48.23           C  
ATOM      3  C   MET A   1      16.814 -12.964  -5.245  1.00 48.23           C  
ATOM      4  O   MET A   1      16.853 -12.289  -4.216  1.00 48.23           O  
ATOM      5  CB  MET A   1      15.001 -11.871  -6.580  1.00 48.23           C  
ATOM      6  CG  MET A   1      14.170 -12.049  -7.840  1.00 48.23           C  
ATOM      7  SD  MET A   1      13.891 -10.466  -8.726  1.00 48.23           S  
ATOM      8  CE  MET A   1      13.136 -11.085 -10.256  1.00 48.23           C  
ATOM      9  N   GLY A   2      17.663 -13.947  -5.058  1.00 55.16           N  
ATOM     10  CA  GLY A   2      18.905 -14.031  -4.306  1.00 55.16           C  
ATOM     11  C   GLY A   2      19.984 -13.104  -4.830  1.00 55.16           C  
ATOM     12  O   GLY A   2      19.893 -12.610  -5.956  1.00 55.16           O  
ATOM     13  N   ASN A   3      20.650 -12.131  -4.026  1.00 68.86           N  
ATOM     14  CA  ASN A   3      21.721 -11.157  -4.211  1.00 68.86           C  
ATOM     15  C   ASN A   3      22.948 -11.789  -4.863  1.00 68.86           C  
ATOM     16  O   ASN A   3      23.422 -12.836  -4.419  1.00 68.86           O  
ATOM     17  CB  ASN A   3      22.101 -10.517  -2.874  1.00 68.86           C  
ATOM     18  CG  ASN A   3      21.035  -9.574  -2.354  1.00 68.86           C  
ATOM     19  ND2 ASN A   3      21.081  -9.280  -1.060  1.00 68.86           N  
ATOM     20  OD1 ASN A   3      20.175  -9.112  -3.110  1.00 68.86           O  
ATOM     21  N   THR A   4      23.167 -11.593  -6.261  1.00 74.23           N  
ATOM     22  CA  THR A   4      24.347 -12.019  -7.003  1.00 74.23           C  
ATOM     23  C   THR A   4      25.408 -10.921  -7.010  1.00 74.23           C  
ATOM     24  O   THR A   4      25.104  -9.759  -7.287  1.00 74.23           O  
ATOM     25  CB  THR A   4      23.990 -12.399  -8.452  1.00 74.23           C  
ATOM     26  CG2 THR A   4      25.184 -13.024  -9.168  1.00 74.23           C  
ATOM     27  OG1 THR A   4      22.909 -13.341  -8.439  1.00 74.23           O  
ATOM     28  N   HIS A   5      26.608 -11.216  -6.508  1.00 74.94           N  
ATOM     29  CA  HIS A   5      27.737 -10.295  -6.498  1.00 74.94           C  
ATOM     30  C   HIS A   5      28.790 -10.701  -7.524  1.00 74.94           C  
ATOM     31  O   HIS A   5      29.047 -11.891  -7.717  1.00 74.94           O  
ATOM     32  CB  HIS A   5      28.362 -10.228  -5.103  1.00 74.94           C  
ATOM     33  CG  HIS A   5      27.469  -9.613  -4.074  1.00 74.94           C  
ATOM     34  CD2 HIS A   5      27.460  -8.372  -3.531  1.00 74.94           C  
ATOM     35  ND1 HIS A   5      26.432 -10.302  -3.480  1.00 74.94           N  
ATOM     36  CE1 HIS A   5      25.823  -9.508  -2.615  1.00 74.94           C  
ATOM     37  NE2 HIS A   5      26.427  -8.333  -2.627  1.00 74.94           N  
ATOM     38  N   PHE A   6      29.325  -9.607  -8.233  1.00 75.34           N  
ATOM     39  CA  PHE A   6      30.368  -9.818  -9.231  1.00 75.34           C  
ATOM     40  C   PHE A   6      31.677  -9.172  -8.791  1.00 75.34           C  
ATOM     41  O   PHE A   6      31.712  -7.981  -8.478  1.00 75.34           O  
ATOM     42  CB  PHE A   6      29.937  -9.257 -10.589  1.00 75.34           C  
ATOM     43  CG  PHE A   6      28.771  -9.985 -11.204  1.00 75.34           C  
ATOM     44  CD1 PHE A   6      28.979 -11.070 -12.047  1.00 75.34           C  
ATOM     45  CD2 PHE A   6      27.468  -9.584 -10.939  1.00 75.34           C  
ATOM     46  CE1 PHE A   6      27.903 -11.745 -12.618  1.00 75.34           C  
ATOM     47  CE2 PHE A   6      26.388 -10.254 -11.505  1.00 75.34           C  
ATOM     48  CZ  PHE A   6      26.607 -11.334 -12.346  1.00 75.34           C  
ATOM     49  N   ILE A   7      32.647  -9.995  -8.685  1.00 74.76           N  
ATOM     50  CA  ILE A   7      33.968  -9.522  -8.287  1.00 74.76           C  
ATOM     51  C   ILE A   7      34.959  -9.737  -9.428  1.00 74.76           C  
ATOM     52  O   ILE A   7      35.031 -10.828  -9.999  1.00 74.76           O  
ATOM     53  CB  ILE A   7      34.461 -10.234  -7.008  1.00 74.76           C  
ATOM     54  CG1 ILE A   7      33.435 -10.077  -5.879  1.00 74.76           C  
ATOM     55  CG2 ILE A   7      35.830  -9.695  -6.583  1.00 74.76           C  
ATOM     56  CD1 ILE A   7      33.658 -11.019  -4.704  1.00 74.76           C  
ATOM     57  N   VAL A   8      35.711  -8.630  -9.726  1.00 72.87           N  
ATOM     58  CA  VAL A   8      36.726  -8.746 -10.768  1.00 72.87           C  
ATOM     59  C   VAL A   8      38.117  -8.595 -10.155  1.00 72.87           C  
ATOM     60  O   VAL A   8      38.376  -7.641  -9.417  1.00 72.87           O  
ATOM     61  CB  VAL A   8      36.518  -7.697 -11.882  1.00 72.87           C  
ATOM     62  CG1 VAL A   8      37.560  -7.867 -12.987  1.00 72.87           C  
ATOM     63  CG2 VAL A   8      35.106  -7.801 -12.456  1.00 72.87           C  
ATOM     64  N   VAL A   9      38.963  -9.598 -10.371  1.00 72.45           N  
ATOM     65  CA  VAL A   9      40.335  -9.569  -9.875  1.00 72.45           C  
ATOM     66  C   VAL A   9      41.296  -9.288 -11.027  1.00 72.45           C  
ATOM     67  O   VAL A   9      41.248  -9.959 -12.062  1.00 72.45           O  
ATOM     68  CB  VAL A   9      40.713 -10.894  -9.175  1.00 72.45           C  
ATOM     69  CG1 VAL A   9      42.137 -10.826  -8.623  1.00 72.45           C  
ATOM     70  CG2 VAL A   9      39.719 -11.210  -8.060  1.00 72.45           C  
ATOM     71  N   HIS A  10      42.109  -8.115 -10.777  1.00 66.94           N  
ATOM     72  CA  HIS A  10      43.173  -7.758 -11.708  1.00 66.94           C  
ATOM     73  C   HIS A  10      44.538  -8.184 -11.177  1.00 66.94           C  
ATOM     74  O   HIS A  10      44.841  -7.981  -9.999  1.00 66.94           O  
ATOM     75  CB  HIS A  10      43.163  -6.252 -11.982  1.00 66.94           C  
ATOM     76  CG  HIS A  10      41.855  -5.746 -12.501  1.00 66.94           C  
ATOM     77  CD2 HIS A  10      40.889  -5.007 -11.908  1.00 66.94           C  
ATOM     78  ND1 HIS A  10      41.418  -5.995 -13.784  1.00 66.94           N  
ATOM     79  CE1 HIS A  10      40.236  -5.428 -13.958  1.00 66.94           C  
ATOM     80  NE2 HIS A  10      39.893  -4.822 -12.834  1.00 66.94           N  
ATOM     81  N   GLY A  11      45.233  -9.119 -11.875  1.00 65.30           N  
ATOM     82  CA  GLY A  11      46.560  -9.443 -11.374  1.00 65.30           C  
ATOM     83  C   GLY A  11      47.206 -10.606 -12.102  1.00 65.30           C  
ATOM     84  O   GLY A  11      46.732 -11.023 -13.160  1.00 65.30           O  
ATOM     85  N   GLY A  12      48.634 -10.893 -11.852  1.00 72.42           N  
ATOM     86  CA  GLY A  12      49.392 -12.010 -12.393  1.00 72.42           C  
ATOM     87  C   GLY A  12      48.736 -13.354 -12.137  1.00 72.42           C  
ATOM     88  O   GLY A  12      47.725 -13.435 -11.438  1.00 72.42           O  
ATOM     89  N   GLU A  13      48.931 -14.345 -12.935  1.00 76.61           N  
ATOM     90  CA  GLU A  13      48.350 -15.685 -12.928  1.00 76.61           C  
ATOM     91  C   GLU A  13      48.381 -16.292 -11.528  1.00 76.61           C  
ATOM     92  O   GLU A  13      47.400 -16.893 -11.085  1.00 76.61           O  
ATOM     93  CB  GLU A  13      49.089 -16.595 -13.912  1.00 76.61           C  
ATOM     94  CG  GLU A  13      48.432 -17.955 -14.104  1.00 76.61           C  
ATOM     95  CD  GLU A  13      48.816 -18.629 -15.412  1.00 76.61           C  
ATOM     96  OE1 GLU A  13      48.239 -19.690 -15.740  1.00 76.61           O  
ATOM     97  OE2 GLU A  13      49.701 -18.091 -16.113  1.00 76.61           O1-
ATOM     98  N   GLU A  14      49.324 -15.995 -10.769  1.00 70.87           N  
ATOM     99  CA  GLU A  14      49.489 -16.553  -9.430  1.00 70.87           C  
ATOM    100  C   GLU A  14      48.507 -15.925  -8.445  1.00 70.87           C  
ATOM    101  O   GLU A  14      47.923 -16.623  -7.613  1.00 70.87           O  
ATOM    102  CB  GLU A  14      50.925 -16.356  -8.938  1.00 70.87           C  
ATOM    103  CG  GLU A  14      51.936 -17.271  -9.614  1.00 70.87           C  
ATOM    104  CD  GLU A  14      53.376 -16.952  -9.240  1.00 70.87           C  
ATOM    105  OE1 GLU A  14      54.294 -17.677  -9.687  1.00 70.87           O  
ATOM    106  OE2 GLU A  14      53.587 -15.971  -8.494  1.00 70.87           O1-
ATOM    107  N   ALA A  15      48.315 -14.631  -8.574  1.00 71.89           N  
ATOM    108  CA  ALA A  15      47.363 -13.917  -7.728  1.00 71.89           C  
ATOM    109  C   ALA A  15      45.929 -14.336  -8.041  1.00 71.89           C  
ATOM    110  O   ALA A  15      45.118 -14.525  -7.131  1.00 71.89           O  
ATOM    111  CB  ALA A  15      47.523 -12.409  -7.901  1.00 71.89           C  
ATOM    112  N   ARG A  16      45.732 -14.591  -9.283  1.00 83.30           N  
ATOM    113  CA  ARG A  16      44.402 -15.010  -9.714  1.00 83.30           C  
ATOM    114  C   ARG A  16      44.095 -16.427  -9.242  1.00 83.30           C  
ATOM    115  O   ARG A  16      42.979 -16.713  -8.801  1.00 83.30           O  
ATOM    116  CB  ARG A  16      44.277 -14.927 -11.237  1.00 83.30           C  
ATOM    117  CG  ARG A  16      44.214 -13.505 -11.773  1.00 83.30           C  
ATOM    118  CD  ARG A  16      43.795 -13.473 -13.236  1.00 83.30           C  
ATOM    119  NE  ARG A  16      44.793 -14.103 -14.096  1.00 83.30           N  
ATOM    120  CZ  ARG A  16      45.557 -13.454 -14.971  1.00 83.30           C  
ATOM    121  NH1 ARG A  16      45.452 -12.138 -15.119  1.00 83.30           N1+
ATOM    122  NH2 ARG A  16      46.433 -14.125 -15.704  1.00 83.30           N  
ATOM    123  N   GLN A  17      45.037 -17.252  -9.332  1.00 81.58           N  
ATOM    124  CA  GLN A  17      44.887 -18.627  -8.865  1.00 81.58           C  
ATOM    125  C   GLN A  17      44.655 -18.673  -7.358  1.00 81.58           C  
ATOM    126  O   GLN A  17      43.818 -19.440  -6.877  1.00 81.58           O  
ATOM    127  CB  GLN A  17      46.119 -19.456  -9.232  1.00 81.58           C  
ATOM    128  CG  GLN A  17      45.908 -20.959  -9.109  1.00 81.58           C  
ATOM    129  CD  GLN A  17      46.990 -21.762  -9.805  1.00 81.58           C  
ATOM    130  NE2 GLN A  17      46.817 -23.080  -9.845  1.00 81.58           N  
ATOM    131  OE1 GLN A  17      47.974 -21.205 -10.302  1.00 81.58           O  
ATOM    132  N   LEU A  18      45.374 -17.902  -6.652  1.00 80.11           N  
ATOM    133  CA  LEU A  18      45.217 -17.826  -5.204  1.00 80.11           C  
ATOM    134  C   LEU A  18      43.834 -17.300  -4.834  1.00 80.11           C  
ATOM    135  O   LEU A  18      43.177 -17.841  -3.942  1.00 80.11           O  
ATOM    136  CB  LEU A  18      46.298 -16.929  -4.595  1.00 80.11           C  
ATOM    137  CG  LEU A  18      46.322 -16.839  -3.068  1.00 80.11           C  
ATOM    138  CD1 LEU A  18      46.658 -18.199  -2.463  1.00 80.11           C  
ATOM    139  CD2 LEU A  18      47.323 -15.783  -2.611  1.00 80.11           C  
ATOM    140  N   ALA A  19      43.415 -16.303  -5.578  1.00 82.25           N  
ATOM    141  CA  ALA A  19      42.094 -15.723  -5.350  1.00 82.25           C  
ATOM    142  C   ALA A  19      40.992 -16.741  -5.629  1.00 82.25           C  
ATOM    143  O   ALA A  19      40.056 -16.882  -4.839  1.00 82.25           O  
ATOM    144  CB  ALA A  19      41.901 -14.482  -6.221  1.00 82.25           C  
ATOM    145  N   GLU A  20      41.194 -17.389  -6.637  1.00 88.48           N  
ATOM    146  CA  GLU A  20      40.220 -18.411  -7.009  1.00 88.48           C  
ATOM    147  C   GLU A  20      40.149 -19.514  -5.957  1.00 88.48           C  
ATOM    148  O   GLU A  20      39.060 -19.882  -5.510  1.00 88.48           O  
ATOM    149  CB  GLU A  20      40.563 -19.008  -8.376  1.00 88.48           C  
ATOM    150  CG  GLU A  20      39.577 -20.066  -8.850  1.00 88.48           C  
ATOM    151  CD  GLU A  20      39.936 -20.658 -10.203  1.00 88.48           C  
ATOM    152  OE1 GLU A  20      39.332 -21.680 -10.599  1.00 88.48           O  
ATOM    153  OE2 GLU A  20      40.830 -20.094 -10.875  1.00 88.48           O1-
ATOM    154  N   THR A  21      41.269 -20.037  -5.599  1.00 86.90           N  
ATOM    155  CA  THR A  21      41.342 -21.108  -4.611  1.00 86.90           C  
ATOM    156  C   THR A  21      40.762 -20.652  -3.275  1.00 86.90           C  
ATOM    157  O   THR A  21      39.986 -21.377  -2.649  1.00 86.90           O  
ATOM    158  CB  THR A  21      42.792 -21.583  -4.410  1.00 86.90           C  
ATOM    159  CG2 THR A  21      42.862 -22.722  -3.396  1.00 86.90           C  
ATOM    160  OG1 THR A  21      43.318 -22.040  -5.662  1.00 86.90           O  
ATOM    161  N   ALA A  22      41.110 -19.440  -2.905  1.00 83.56           N  
ATOM    162  CA  ALA A  22      40.669 -18.916  -1.614  1.00 83.56           C  
ATOM    163  C   ALA A  22      39.156 -18.716  -1.592  1.00 83.56           C  
ATOM    164  O   ALA A  22      38.486 -19.113  -0.635  1.00 83.56           O  
ATOM    165  CB  ALA A  22      41.380 -17.602  -1.303  1.00 83.56           C  
ATOM    166  N   VAL A  23      38.665 -18.166  -2.629  1.00 86.92           N  
ATOM    167  CA  VAL A  23      37.240 -17.866  -2.724  1.00 86.92           C  
ATOM    168  C   VAL A  23      36.443 -19.165  -2.811  1.00 86.92           C  
ATOM    169  O   VAL A  23      35.381 -19.292  -2.194  1.00 86.92           O  
ATOM    170  CB  VAL A  23      36.930 -16.968  -3.943  1.00 86.92           C  
ATOM    171  CG1 VAL A  23      35.422 -16.814  -4.130  1.00 86.92           C  
ATOM    172  CG2 VAL A  23      37.593 -15.602  -3.780  1.00 86.92           C  
ATOM    173  N   ARG A  24      36.994 -20.089  -3.519  1.00 89.16           N  
ATOM    174  CA  ARG A  24      36.364 -21.402  -3.601  1.00 89.16           C  
ATOM    175  C   ARG A  24      36.263 -22.049  -2.223  1.00 89.16           C  
ATOM    176  O   ARG A  24      35.214 -22.583  -1.858  1.00 89.16           O  
ATOM    177  CB  ARG A  24      37.142 -22.314  -4.552  1.00 89.16           C  
ATOM    178  CG  ARG A  24      36.421 -23.608  -4.892  1.00 89.16           C  
ATOM    179  CD  ARG A  24      37.172 -24.414  -5.944  1.00 89.16           C  
ATOM    180  NE  ARG A  24      37.042 -23.819  -7.271  1.00 89.16           N  
ATOM    181  CZ  ARG A  24      37.341 -24.437  -8.410  1.00 89.16           C  
ATOM    182  NH1 ARG A  24      37.796 -25.684  -8.407  1.00 89.16           N1+
ATOM    183  NH2 ARG A  24      37.185 -23.802  -9.563  1.00 89.16           N  
ATOM    184  N   GLU A  25      37.253 -21.973  -1.485  1.00 85.25           N  
ATOM    185  CA  GLU A  25      37.299 -22.593  -0.164  1.00 85.25           C  
ATOM    186  C   GLU A  25      36.370 -21.878   0.814  1.00 85.25           C  
ATOM    187  O   GLU A  25      35.679 -22.522   1.605  1.00 85.25           O  
ATOM    188  CB  GLU A  25      38.730 -22.597   0.378  1.00 85.25           C  
ATOM    189  CG  GLU A  25      39.615 -23.676  -0.230  1.00 85.25           C  
ATOM    190  CD  GLU A  25      40.960 -23.813   0.467  1.00 85.25           C  
ATOM    191  OE1 GLU A  25      41.833 -24.553  -0.039  1.00 85.25           O  
ATOM    192  OE2 GLU A  25      41.140 -23.175   1.529  1.00 85.25           O1-
ATOM    193  N   ILE A  26      36.359 -20.604   0.721  1.00 82.02           N  
ATOM    194  CA  ILE A  26      35.493 -19.801   1.577  1.00 82.02           C  
ATOM    195  C   ILE A  26      34.030 -20.112   1.269  1.00 82.02           C  
ATOM    196  O   ILE A  26      33.217 -20.274   2.182  1.00 82.02           O  
ATOM    197  CB  ILE A  26      35.767 -18.290   1.402  1.00 82.02           C  
ATOM    198  CG1 ILE A  26      37.151 -17.932   1.957  1.00 82.02           C  
ATOM    199  CG2 ILE A  26      34.673 -17.461   2.080  1.00 82.02           C  
ATOM    200  CD1 ILE A  26      37.602 -16.516   1.625  1.00 82.02           C  
ATOM    201  N   SER A  27      33.785 -20.222  -0.050  1.00 83.67           N  
ATOM    202  CA  SER A  27      32.417 -20.467  -0.497  1.00 83.67           C  
ATOM    203  C   SER A  27      31.944 -21.857  -0.085  1.00 83.67           C  
ATOM    204  O   SER A  27      30.789 -22.033   0.312  1.00 83.67           O  
ATOM    205  CB  SER A  27      32.312 -20.313  -2.014  1.00 83.67           C  
ATOM    206  OG  SER A  27      32.620 -18.985  -2.406  1.00 83.67           O  
ATOM    207  N   LYS A  28      32.754 -22.885  -0.207  1.00 84.76           N  
ATOM    208  CA  LYS A  28      32.438 -24.246   0.217  1.00 84.76           C  
ATOM    209  C   LYS A  28      32.075 -24.291   1.698  1.00 84.76           C  
ATOM    210  O   LYS A  28      31.108 -24.951   2.086  1.00 84.76           O  
ATOM    211  CB  LYS A  28      33.617 -25.181  -0.063  1.00 84.76           C  
ATOM    212  CG  LYS A  28      33.292 -26.656   0.121  1.00 84.76           C  
ATOM    213  CD  LYS A  28      34.486 -27.538  -0.223  1.00 84.76           C  
ATOM    214  CE  LYS A  28      34.184 -29.009   0.022  1.00 84.76           C  
ATOM    215  NZ  LYS A  28      35.357 -29.877  -0.301  1.00 84.76           N1+
ATOM    216  N   LYS A  29      32.743 -23.580   2.406  1.00 79.74           N  
ATOM    217  CA  LYS A  29      32.524 -23.559   3.850  1.00 79.74           C  
ATOM    218  C   LYS A  29      31.183 -22.915   4.193  1.00 79.74           C  
ATOM    219  O   LYS A  29      30.477 -23.380   5.091  1.00 79.74           O  
ATOM    220  CB  LYS A  29      33.658 -22.811   4.553  1.00 79.74           C  
ATOM    221  CG  LYS A  29      33.681 -23.000   6.063  1.00 79.74           C  
ATOM    222  CD  LYS A  29      34.860 -22.277   6.700  1.00 79.74           C  
ATOM    223  CE  LYS A  29      34.804 -22.345   8.220  1.00 79.74           C  
ATOM    224  NZ  LYS A  29      35.963 -21.643   8.848  1.00 79.74           N1+
ATOM    225  N   GLU A  30      30.851 -22.008   3.470  1.00 79.95           N  
ATOM    226  CA  GLU A  30      29.676 -21.202   3.783  1.00 79.95           C  
ATOM    227  C   GLU A  30      28.465 -21.650   2.968  1.00 79.95           C  
ATOM    228  O   GLU A  30      27.348 -21.183   3.198  1.00 79.95           O  
ATOM    229  CB  GLU A  30      29.958 -19.719   3.531  1.00 79.95           C  
ATOM    230  CG  GLU A  30      30.984 -19.118   4.482  1.00 79.95           C  
ATOM    231  CD  GLU A  30      30.421 -18.822   5.862  1.00 79.95           C  
ATOM    232  OE1 GLU A  30      31.208 -18.721   6.830  1.00 79.95           O  
ATOM    233  OE2 GLU A  30      29.181 -18.691   5.977  1.00 79.95           O1-
ATOM    234  N   GLY A  31      28.653 -22.702   2.040  1.00 82.81           N  
ATOM    235  CA  GLY A  31      27.575 -23.267   1.244  1.00 82.81           C  
ATOM    236  C   GLY A  31      27.039 -22.308   0.198  1.00 82.81           C  
ATOM    237  O   GLY A  31      25.837 -22.281  -0.069  1.00 82.81           O  
ATOM    238  N   THR A  32      27.937 -21.418  -0.331  1.00 83.27           N  
ATOM    239  CA  THR A  32      27.547 -20.436  -1.337  1.00 83.27           C  
ATOM    240  C   THR A  32      27.994 -20.880  -2.727  1.00 83.27           C  
ATOM    241  O   THR A  32      29.005 -21.570  -2.869  1.00 83.27           O  
ATOM    242  CB  THR A  32      28.138 -19.049  -1.024  1.00 83.27           C  
ATOM    243  CG2 THR A  32      27.317 -18.328   0.041  1.00 83.27           C  
ATOM    244  OG1 THR A  32      29.482 -19.204  -0.550  1.00 83.27           O  
ATOM    245  N   GLU A  33      27.094 -20.665  -3.716  1.00 84.57           N  
ATOM    246  CA  GLU A  33      27.396 -20.999  -5.106  1.00 84.57           C  
ATOM    247  C   GLU A  33      28.274 -19.932  -5.751  1.00 84.57           C  
ATOM    248  O   GLU A  33      27.948 -18.743  -5.709  1.00 84.57           O  
ATOM    249  CB  GLU A  33      26.105 -21.176  -5.909  1.00 84.57           C  
ATOM    250  CG  GLU A  33      25.348 -22.455  -5.585  1.00 84.57           C  
ATOM    251  CD  GLU A  33      24.063 -22.610  -6.381  1.00 84.57           C  
ATOM    252  OE1 GLU A  33      23.314 -23.584  -6.142  1.00 84.57           O  
ATOM    253  OE2 GLU A  33      23.803 -21.751  -7.253  1.00 84.57           O1-
ATOM    254  N   VAL A  34      29.458 -20.449  -6.273  1.00 85.72           N  
ATOM    255  CA  VAL A  34      30.404 -19.509  -6.867  1.00 85.72           C  
ATOM    256  C   VAL A  34      30.762 -19.961  -8.280  1.00 85.72           C  
ATOM    257  O   VAL A  34      30.909 -21.158  -8.537  1.00 85.72           O  
ATOM    258  CB  VAL A  34      31.682 -19.373  -6.010  1.00 85.72           C  
ATOM    259  CG1 VAL A  34      32.644 -18.362  -6.633  1.00 85.72           C  
ATOM    260  CG2 VAL A  34      31.325 -18.966  -4.581  1.00 85.72           C  
ATOM    261  N   ARG A  35      30.709 -18.986  -9.250  1.00 88.35           N  
ATOM    262  CA  ARG A  35      31.144 -19.230 -10.623  1.00 88.35           C  
ATOM    263  C   ARG A  35      32.365 -18.384 -10.968  1.00 88.35           C  
ATOM    264  O   ARG A  35      32.425 -17.202 -10.627  1.00 88.35           O  
ATOM    265  CB  ARG A  35      30.009 -18.937 -11.606  1.00 88.35           C  
ATOM    266  CG  ARG A  35      28.883 -19.959 -11.569  1.00 88.35           C  
ATOM    267  CD  ARG A  35      27.860 -19.711 -12.669  1.00 88.35           C  
ATOM    268  NE  ARG A  35      26.718 -20.614 -12.556  1.00 88.35           N  
ATOM    269  CZ  ARG A  35      25.661 -20.601 -13.362  1.00 88.35           C  
ATOM    270  NH1 ARG A  35      25.577 -19.729 -14.360  1.00 88.35           N1+
ATOM    271  NH2 ARG A  35      24.677 -21.469 -13.170  1.00 88.35           N  
ATOM    272  N   PHE A  36      33.313 -19.101 -11.632  1.00 89.78           N  
ATOM    273  CA  PHE A  36      34.541 -18.419 -12.026  1.00 89.78           C  
ATOM    274  C   PHE A  36      34.652 -18.337 -13.544  1.00 89.78           C  
ATOM    275  O   PHE A  36      34.316 -19.291 -14.249  1.00 89.78           O  
ATOM    276  CB  PHE A  36      35.765 -19.137 -11.448  1.00 89.78           C  
ATOM    277  CG  PHE A  36      35.742 -19.265  -9.949  1.00 89.78           C  
ATOM    278  CD1 PHE A  36      36.243 -18.249  -9.144  1.00 89.78           C  
ATOM    279  CD2 PHE A  36      35.221 -20.400  -9.345  1.00 89.78           C  
ATOM    280  CE1 PHE A  36      36.224 -18.364  -7.756  1.00 89.78           C  
ATOM    281  CE2 PHE A  36      35.198 -20.523  -7.959  1.00 89.78           C  
ATOM    282  CZ  PHE A  36      35.701 -19.505  -7.165  1.00 89.78           C  
ATOM    283  N   GLU A  37      35.047 -17.114 -13.980  1.00 90.23           N  
ATOM    284  CA  GLU A  37      35.359 -16.940 -15.396  1.00 90.23           C  
ATOM    285  C   GLU A  37      36.708 -16.251 -15.583  1.00 90.23           C  
ATOM    286  O   GLU A  37      36.944 -15.175 -15.029  1.00 90.23           O  
ATOM    287  CB  GLU A  37      34.258 -16.138 -16.094  1.00 90.23           C  
ATOM    288  CG  GLU A  37      34.412 -16.069 -17.606  1.00 90.23           C  
ATOM    289  CD  GLU A  37      33.264 -15.350 -18.295  1.00 90.23           C  
ATOM    290  OE1 GLU A  37      33.191 -15.377 -19.545  1.00 90.23           O  
ATOM    291  OE2 GLU A  37      32.428 -14.754 -17.579  1.00 90.23           O1-
ATOM    292  N   LYS A  38      37.605 -16.929 -16.476  1.00 87.78           N  
ATOM    293  CA  LYS A  38      38.906 -16.343 -16.783  1.00 87.78           C  
ATOM    294  C   LYS A  38      38.949 -15.817 -18.215  1.00 87.78           C  
ATOM    295  O   LYS A  38      38.718 -16.569 -19.165  1.00 87.78           O  
ATOM    296  CB  LYS A  38      40.020 -17.368 -16.567  1.00 87.78           C  
ATOM    297  CG  LYS A  38      40.179 -17.816 -15.122  1.00 87.78           C  
ATOM    298  CD  LYS A  38      41.292 -18.845 -14.974  1.00 87.78           C  
ATOM    299  CE  LYS A  38      41.362 -19.394 -13.555  1.00 87.78           C  
ATOM    300  NZ  LYS A  38      42.437 -20.421 -13.412  1.00 87.78           N1+
ATOM    301  N   LYS A  39      38.999 -14.501 -18.350  1.00 84.74           N  
ATOM    302  CA  LYS A  39      39.071 -13.922 -19.689  1.00 84.74           C  
ATOM    303  C   LYS A  39      40.064 -12.765 -19.735  1.00 84.74           C  
ATOM    304  O   LYS A  39      40.014 -11.864 -18.895  1.00 84.74           O  
ATOM    305  CB  LYS A  39      37.690 -13.449 -20.145  1.00 84.74           C  
ATOM    306  CG  LYS A  39      37.577 -13.223 -21.645  1.00 84.74           C  
ATOM    307  CD  LYS A  39      36.164 -12.819 -22.045  1.00 84.74           C  
ATOM    308  CE  LYS A  39      36.072 -12.499 -23.531  1.00 84.74           C  
ATOM    309  NZ  LYS A  39      34.686 -12.110 -23.930  1.00 84.74           N1+
ATOM    310  N   ASP A  40      41.002 -12.774 -20.677  1.00 82.86           N  
ATOM    311  CA  ASP A  40      41.860 -11.637 -20.996  1.00 82.86           C  
ATOM    312  C   ASP A  40      42.677 -11.208 -19.780  1.00 82.86           C  
ATOM    313  O   ASP A  40      42.799 -10.014 -19.498  1.00 82.86           O  
ATOM    314  CB  ASP A  40      41.023 -10.463 -21.509  1.00 82.86           C  
ATOM    315  CG  ASP A  40      40.314 -10.766 -22.817  1.00 82.86           C  
ATOM    316  OD1 ASP A  40      40.885 -11.480 -23.670  1.00 82.86           O  
ATOM    317  OD2 ASP A  40      39.174 -10.286 -22.998  1.00 82.86           O1-
ATOM    318  N   GLY A  41      43.082 -12.150 -18.949  1.00 75.36           N  
ATOM    319  CA  GLY A  41      43.939 -11.776 -17.837  1.00 75.36           C  
ATOM    320  C   GLY A  41      43.165 -11.336 -16.608  1.00 75.36           C  
ATOM    321  O   GLY A  41      43.734 -10.742 -15.690  1.00 75.36           O  
ATOM    322  N   LEU A  42      41.765 -11.483 -16.668  1.00 82.33           N  
ATOM    323  CA  LEU A  42      40.880 -11.136 -15.561  1.00 82.33           C  
ATOM    324  C   LEU A  42      40.181 -12.376 -15.015  1.00 82.33           C  
ATOM    325  O   LEU A  42      39.937 -13.333 -15.753  1.00 82.33           O  
ATOM    326  CB  LEU A  42      39.840 -10.105 -16.010  1.00 82.33           C  
ATOM    327  CG  LEU A  42      40.384  -8.773 -16.526  1.00 82.33           C  
ATOM    328  CD1 LEU A  42      39.268  -7.959 -17.171  1.00 82.33           C  
ATOM    329  CD2 LEU A  42      41.039  -7.989 -15.395  1.00 82.33           C  
ATOM    330  N   LEU A  43      40.054 -12.370 -13.636  1.00 84.40           N  
ATOM    331  CA  LEU A  43      39.239 -13.384 -12.978  1.00 84.40           C  
ATOM    332  C   LEU A  43      37.920 -12.791 -12.493  1.00 84.40           C  
ATOM    333  O   LEU A  43      37.914 -11.849 -11.697  1.00 84.40           O  
ATOM    334  CB  LEU A  43      39.998 -14.002 -11.800  1.00 84.40           C  
ATOM    335  CG  LEU A  43      39.232 -15.027 -10.963  1.00 84.40           C  
ATOM    336  CD1 LEU A  43      38.948 -16.280 -11.787  1.00 84.40           C  
ATOM    337  CD2 LEU A  43      40.012 -15.376  -9.700  1.00 84.40           C  
ATOM    338  N   SER A  44      36.805 -13.233 -13.217  1.00 87.02           N  
ATOM    339  CA  SER A  44      35.471 -12.809 -12.802  1.00 87.02           C  
ATOM    340  C   SER A  44      34.827 -13.839 -11.879  1.00 87.02           C  
ATOM    341  O   SER A  44      34.784 -15.028 -12.200  1.00 87.02           O  
ATOM    342  CB  SER A  44      34.579 -12.578 -14.022  1.00 87.02           C  
ATOM    343  OG  SER A  44      35.148 -11.606 -14.884  1.00 87.02           O  
ATOM    344  N   ILE A  45      34.399 -13.343 -10.661  1.00 86.28           N  
ATOM    345  CA  ILE A  45      33.823 -14.224  -9.650  1.00 86.28           C  
ATOM    346  C   ILE A  45      32.366 -13.841  -9.402  1.00 86.28           C  
ATOM    347  O   ILE A  45      32.068 -12.694  -9.061  1.00 86.28           O  
ATOM    348  CB  ILE A  45      34.624 -14.167  -8.330  1.00 86.28           C  
ATOM    349  CG1 ILE A  45      36.109 -14.444  -8.594  1.00 86.28           C  
ATOM    350  CG2 ILE A  45      34.054 -15.160  -7.311  1.00 86.28           C  
ATOM    351  CD1 ILE A  45      37.017 -14.118  -7.417  1.00 86.28           C  
ATOM    352  N   GLU A  46      31.570 -14.812  -9.693  1.00 86.33           N  
ATOM    353  CA  GLU A  46      30.151 -14.642  -9.396  1.00 86.33           C  
ATOM    354  C   GLU A  46      29.736 -15.479  -8.190  1.00 86.33           C  
ATOM    355  O   GLU A  46      29.874 -16.703  -8.200  1.00 86.33           O  
ATOM    356  CB  GLU A  46      29.298 -15.011 -10.612  1.00 86.33           C  
ATOM    357  CG  GLU A  46      27.812 -14.740 -10.427  1.00 86.33           C  
ATOM    358  CD  GLU A  46      26.969 -15.183 -11.612  1.00 86.33           C  
ATOM    359  OE1 GLU A  46      25.722 -15.138 -11.520  1.00 86.33           O  
ATOM    360  OE2 GLU A  46      27.561 -15.579 -12.641  1.00 86.33           O1-
ATOM    361  N   VAL A  47      29.238 -14.720  -7.124  1.00 82.70           N  
ATOM    362  CA  VAL A  47      28.846 -15.434  -5.914  1.00 82.70           C  
ATOM    363  C   VAL A  47      27.355 -15.233  -5.655  1.00 82.70           C  
ATOM    364  O   VAL A  47      26.876 -14.098  -5.594  1.00 82.70           O  
ATOM    365  CB  VAL A  47      29.666 -14.969  -4.689  1.00 82.70           C  
ATOM    366  CG1 VAL A  47      29.362 -15.841  -3.472  1.00 82.70           C  
ATOM    367  CG2 VAL A  47      31.161 -14.994  -5.008  1.00 82.70           C  
ATOM    368  N   LYS A  48      26.626 -16.359  -5.548  1.00 83.89           N  
ATOM    369  CA  LYS A  48      25.195 -16.282  -5.272  1.00 83.89           C  
ATOM    370  C   LYS A  48      24.918 -16.394  -3.776  1.00 83.89           C  
ATOM    371  O   LYS A  48      25.574 -17.166  -3.074  1.00 83.89           O  
ATOM    372  CB  LYS A  48      24.443 -17.378  -6.028  1.00 83.89           C  
ATOM    373  CG  LYS A  48      24.434 -17.193  -7.539  1.00 83.89           C  
ATOM    374  CD  LYS A  48      23.499 -18.187  -8.217  1.00 83.89           C  
ATOM    375  CE  LYS A  48      23.488 -18.002  -9.728  1.00 83.89           C  
ATOM    376  NZ  LYS A  48      22.567 -18.968 -10.398  1.00 83.89           N1+
ATOM    377  N   ASN A  49      24.009 -15.491  -3.175  1.00 76.65           N  
ATOM    378  CA  ASN A  49      23.526 -15.572  -1.801  1.00 76.65           C  
ATOM    379  C   ASN A  49      24.643 -15.303  -0.797  1.00 76.65           C  
ATOM    380  O   ASN A  49      24.803 -16.045   0.174  1.00 76.65           O  
ATOM    381  CB  ASN A  49      22.890 -16.939  -1.534  1.00 76.65           C  
ATOM    382  CG  ASN A  49      21.667 -17.192  -2.394  1.00 76.65           C  
ATOM    383  ND2 ASN A  49      21.530 -18.419  -2.884  1.00 76.65           N  
ATOM    384  OD1 ASN A  49      20.853 -16.293  -2.615  1.00 76.65           O  
ATOM    385  N   LEU A  50      25.391 -14.187  -1.044  1.00 75.97           N  
ATOM    386  CA  LEU A  50      26.555 -13.808  -0.252  1.00 75.97           C  
ATOM    387  C   LEU A  50      26.136 -13.034   0.994  1.00 75.97           C  
ATOM    388  O   LEU A  50      25.453 -12.012   0.895  1.00 75.97           O  
ATOM    389  CB  LEU A  50      27.523 -12.965  -1.089  1.00 75.97           C  
ATOM    390  CG  LEU A  50      28.945 -12.825  -0.545  1.00 75.97           C  
ATOM    391  CD1 LEU A  50      29.766 -14.063  -0.885  1.00 75.97           C  
ATOM    392  CD2 LEU A  50      29.608 -11.568  -1.097  1.00 75.97           C  
ATOM    393  N   SER A  51      26.524 -13.554   2.132  1.00 82.14           N  
ATOM    394  CA  SER A  51      26.309 -12.781   3.351  1.00 82.14           C  
ATOM    395  C   SER A  51      27.176 -11.527   3.371  1.00 82.14           C  
ATOM    396  O   SER A  51      28.198 -11.462   2.685  1.00 82.14           O  
ATOM    397  CB  SER A  51      26.602 -13.635   4.585  1.00 82.14           C  
ATOM    398  OG  SER A  51      27.996 -13.831   4.742  1.00 82.14           O  
ATOM    399  N   GLU A  52      26.751 -10.430   4.054  1.00 83.46           N  
ATOM    400  CA  GLU A  52      27.480  -9.171   4.175  1.00 83.46           C  
ATOM    401  C   GLU A  52      28.862  -9.390   4.784  1.00 83.46           C  
ATOM    402  O   GLU A  52      29.844  -8.789   4.341  1.00 83.46           O  
ATOM    403  CB  GLU A  52      26.687  -8.168   5.016  1.00 83.46           C  
ATOM    404  CG  GLU A  52      25.557  -7.487   4.258  1.00 83.46           C  
ATOM    405  CD  GLU A  52      24.810  -6.459   5.092  1.00 83.46           C  
ATOM    406  OE1 GLU A  52      23.849  -5.842   4.578  1.00 83.46           O  
ATOM    407  OE2 GLU A  52      25.189  -6.267   6.269  1.00 83.46           O1-
ATOM    408  N   GLU A  53      28.924 -10.255   5.652  1.00 83.39           N  
ATOM    409  CA  GLU A  53      30.185 -10.579   6.312  1.00 83.39           C  
ATOM    410  C   GLU A  53      31.147 -11.276   5.353  1.00 83.39           C  
ATOM    411  O   GLU A  53      32.330 -10.932   5.294  1.00 83.39           O  
ATOM    412  CB  GLU A  53      29.938 -11.458   7.541  1.00 83.39           C  
ATOM    413  CG  GLU A  53      31.183 -11.699   8.384  1.00 83.39           C  
ATOM    414  CD  GLU A  53      30.907 -12.504   9.644  1.00 83.39           C  
ATOM    415  OE1 GLU A  53      31.855 -12.762  10.420  1.00 83.39           O  
ATOM    416  OE2 GLU A  53      29.733 -12.880   9.857  1.00 83.39           O1-
ATOM    417  N   LEU A  54      30.673 -12.200   4.579  1.00 79.80           N  
ATOM    418  CA  LEU A  54      31.460 -12.929   3.592  1.00 79.80           C  
ATOM    419  C   LEU A  54      31.899 -12.007   2.459  1.00 79.80           C  
ATOM    420  O   LEU A  54      33.037 -12.091   1.989  1.00 79.80           O  
ATOM    421  CB  LEU A  54      30.658 -14.105   3.027  1.00 79.80           C  
ATOM    422  CG  LEU A  54      31.403 -15.036   2.069  1.00 79.80           C  
ATOM    423  CD1 LEU A  54      32.625 -15.636   2.757  1.00 79.80           C  
ATOM    424  CD2 LEU A  54      30.474 -16.134   1.562  1.00 79.80           C  
ATOM    425  N   GLN A  55      30.983 -11.144   2.131  1.00 81.40           N  
ATOM    426  CA  GLN A  55      31.317 -10.142   1.124  1.00 81.40           C  
ATOM    427  C   GLN A  55      32.486  -9.273   1.579  1.00 81.40           C  
ATOM    428  O   GLN A  55      33.412  -9.017   0.808  1.00 81.40           O  
ATOM    429  CB  GLN A  55      30.102  -9.267   0.814  1.00 81.40           C  
ATOM    430  CG  GLN A  55      30.357  -8.218  -0.260  1.00 81.40           C  
ATOM    431  CD  GLN A  55      29.160  -7.319  -0.501  1.00 81.40           C  
ATOM    432  NE2 GLN A  55      29.196  -6.561  -1.591  1.00 81.40           N  
ATOM    433  OE1 GLN A  55      28.208  -7.306   0.288  1.00 81.40           O  
ATOM    434  N   ARG A  56      32.462  -8.855   2.794  1.00 85.09           N  
ATOM    435  CA  ARG A  56      33.524  -8.024   3.352  1.00 85.09           C  
ATOM    436  C   ARG A  56      34.845  -8.784   3.404  1.00 85.09           C  
ATOM    437  O   ARG A  56      35.897  -8.236   3.069  1.00 85.09           O  
ATOM    438  CB  ARG A  56      33.145  -7.536   4.751  1.00 85.09           C  
ATOM    439  CG  ARG A  56      32.132  -6.401   4.756  1.00 85.09           C  
ATOM    440  CD  ARG A  56      31.839  -5.912   6.167  1.00 85.09           C  
ATOM    441  NE  ARG A  56      30.596  -5.148   6.224  1.00 85.09           N  
ATOM    442  CZ  ARG A  56      30.058  -4.659   7.338  1.00 85.09           C  
ATOM    443  NH1 ARG A  56      30.647  -4.845   8.514  1.00 85.09           N1+
ATOM    444  NH2 ARG A  56      28.923  -3.978   7.276  1.00 85.09           N  
ATOM    445  N   LEU A  57      34.736  -9.996   3.741  1.00 85.25           N  
ATOM    446  CA  LEU A  57      35.929 -10.830   3.831  1.00 85.25           C  
ATOM    447  C   LEU A  57      36.562 -11.025   2.457  1.00 85.25           C  
ATOM    448  O   LEU A  57      37.778 -10.887   2.303  1.00 85.25           O  
ATOM    449  CB  LEU A  57      35.587 -12.191   4.445  1.00 85.25           C  
ATOM    450  CG  LEU A  57      35.421 -12.224   5.965  1.00 85.25           C  
ATOM    451  CD1 LEU A  57      34.828 -13.560   6.403  1.00 85.25           C  
ATOM    452  CD2 LEU A  57      36.756 -11.974   6.656  1.00 85.25           C  
ATOM    453  N   ILE A  58      35.707 -11.355   1.473  1.00 83.50           N  
ATOM    454  CA  ILE A  58      36.181 -11.588   0.113  1.00 83.50           C  
ATOM    455  C   ILE A  58      36.794 -10.307  -0.448  1.00 83.50           C  
ATOM    456  O   ILE A  58      37.864 -10.338  -1.059  1.00 83.50           O  
ATOM    457  CB  ILE A  58      35.041 -12.082  -0.805  1.00 83.50           C  
ATOM    458  CG1 ILE A  58      34.652 -13.522  -0.446  1.00 83.50           C  
ATOM    459  CG2 ILE A  58      35.448 -11.976  -2.278  1.00 83.50           C  
ATOM    460  CD1 ILE A  58      33.439 -14.043  -1.205  1.00 83.50           C  
ATOM    461  N   GLN A  59      36.240  -9.186  -0.139  1.00 84.04           N  
ATOM    462  CA  GLN A  59      36.747  -7.901  -0.610  1.00 84.04           C  
ATOM    463  C   GLN A  59      38.094  -7.574   0.030  1.00 84.04           C  
ATOM    464  O   GLN A  59      39.011  -7.107  -0.649  1.00 84.04           O  
ATOM    465  CB  GLN A  59      35.741  -6.787  -0.316  1.00 84.04           C  
ATOM    466  CG  GLN A  59      34.562  -6.752  -1.279  1.00 84.04           C  
ATOM    467  CD  GLN A  59      33.554  -5.672  -0.934  1.00 84.04           C  
ATOM    468  NE2 GLN A  59      32.571  -5.479  -1.806  1.00 84.04           N  
ATOM    469  OE1 GLN A  59      33.658  -5.018   0.108  1.00 84.04           O  
ATOM    470  N   GLU A  60      38.081  -7.784   1.304  1.00 88.93           N  
ATOM    471  CA  GLU A  60      39.341  -7.569   2.011  1.00 88.93           C  
ATOM    472  C   GLU A  60      40.450  -8.451   1.444  1.00 88.93           C  
ATOM    473  O   GLU A  60      41.575  -7.990   1.244  1.00 88.93           O  
ATOM    474  CB  GLU A  60      39.171  -7.835   3.508  1.00 88.93           C  
ATOM    475  CG  GLU A  60      40.382  -7.450   4.344  1.00 88.93           C  
ATOM    476  CD  GLU A  60      40.167  -7.642   5.837  1.00 88.93           C  
ATOM    477  OE1 GLU A  60      41.124  -7.439   6.619  1.00 88.93           O  
ATOM    478  OE2 GLU A  60      39.033  -7.998   6.228  1.00 88.93           O1-
ATOM    479  N   LEU A  61      40.111  -9.688   1.204  1.00 87.91           N  
ATOM    480  CA  LEU A  61      41.064 -10.645   0.653  1.00 87.91           C  
ATOM    481  C   LEU A  61      41.539 -10.205  -0.728  1.00 87.91           C  
ATOM    482  O   LEU A  61      42.743 -10.146  -0.986  1.00 87.91           O  
ATOM    483  CB  LEU A  61      40.438 -12.039   0.569  1.00 87.91           C  
ATOM    484  CG  LEU A  61      41.262 -13.112  -0.145  1.00 87.91           C  
ATOM    485  CD1 LEU A  61      42.563 -13.369   0.608  1.00 87.91           C  
ATOM    486  CD2 LEU A  61      40.457 -14.399  -0.287  1.00 87.91           C  
ATOM    487  N   LEU A  62      40.627  -9.841  -1.565  1.00 84.91           N  
ATOM    488  CA  LEU A  62      40.953  -9.465  -2.937  1.00 84.91           C  
ATOM    489  C   LEU A  62      41.824  -8.214  -2.964  1.00 84.91           C  
ATOM    490  O   LEU A  62      42.753  -8.117  -3.770  1.00 84.91           O  
ATOM    491  CB  LEU A  62      39.675  -9.229  -3.746  1.00 84.91           C  
ATOM    492  CG  LEU A  62      38.858 -10.472  -4.099  1.00 84.91           C  
ATOM    493  CD1 LEU A  62      37.552 -10.072  -4.779  1.00 84.91           C  
ATOM    494  CD2 LEU A  62      39.666 -11.410  -4.991  1.00 84.91           C  
ATOM    495  N   GLN A  63      41.553  -7.281  -2.055  1.00 86.65           N  
ATOM    496  CA  GLN A  63      42.367  -6.074  -1.962  1.00 86.65           C  
ATOM    497  C   GLN A  63      43.806  -6.410  -1.576  1.00 86.65           C  
ATOM    498  O   GLN A  63      44.751  -5.865  -2.149  1.00 86.65           O  
ATOM    499  CB  GLN A  63      41.767  -5.096  -0.952  1.00 86.65           C  
ATOM    500  CG  GLN A  63      40.518  -4.383  -1.453  1.00 86.65           C  
ATOM    501  CD  GLN A  63      39.863  -3.526  -0.386  1.00 86.65           C  
ATOM    502  NE2 GLN A  63      38.844  -2.769  -0.777  1.00 86.65           N  
ATOM    503  OE1 GLN A  63      40.271  -3.544   0.780  1.00 86.65           O  
ATOM    504  N   LEU A  64      43.887  -7.294  -0.648  1.00 90.34           N  
ATOM    505  CA  LEU A  64      45.212  -7.694  -0.185  1.00 90.34           C  
ATOM    506  C   LEU A  64      45.965  -8.446  -1.278  1.00 90.34           C  
ATOM    507  O   LEU A  64      47.169  -8.252  -1.453  1.00 90.34           O  
ATOM    508  CB  LEU A  64      45.101  -8.567   1.068  1.00 90.34           C  
ATOM    509  CG  LEU A  64      44.726  -7.846   2.364  1.00 90.34           C  
ATOM    510  CD1 LEU A  64      44.483  -8.857   3.480  1.00 90.34           C  
ATOM    511  CD2 LEU A  64      45.817  -6.857   2.760  1.00 90.34           C  
ATOM    512  N   LEU A  65      45.253  -9.220  -2.063  1.00 84.33           N  
ATOM    513  CA  LEU A  65      45.876 -10.004  -3.124  1.00 84.33           C  
ATOM    514  C   LEU A  65      46.366  -9.101  -4.251  1.00 84.33           C  
ATOM    515  O   LEU A  65      47.430  -9.342  -4.826  1.00 84.33           O  
ATOM    516  CB  LEU A  65      44.891 -11.038  -3.675  1.00 84.33           C  
ATOM    517  CG  LEU A  65      44.565 -12.219  -2.760  1.00 84.33           C  
ATOM    518  CD1 LEU A  65      43.541 -13.136  -3.422  1.00 84.33           C  
ATOM    519  CD2 LEU A  65      45.833 -12.990  -2.409  1.00 84.33           C  
ATOM    520  N   VAL A  66      45.655  -8.129  -4.498  1.00 84.07           N  
ATOM    521  CA  VAL A  66      46.073  -7.166  -5.511  1.00 84.07           C  
ATOM    522  C   VAL A  66      47.348  -6.459  -5.059  1.00 84.07           C  
ATOM    523  O   VAL A  66      48.295  -6.315  -5.836  1.00 84.07           O  
ATOM    524  CB  VAL A  66      44.963  -6.129  -5.802  1.00 84.07           C  
ATOM    525  CG1 VAL A  66      45.494  -5.004  -6.688  1.00 84.07           C  
ATOM    526  CG2 VAL A  66      43.759  -6.806  -6.455  1.00 84.07           C  
ATOM    527  N   ARG A  67      47.286  -5.967  -3.887  1.00 88.82           N  
ATOM    528  CA  ARG A  67      48.465  -5.322  -3.318  1.00 88.82           C  
ATOM    529  C   ARG A  67      49.660  -6.270  -3.314  1.00 88.82           C  
ATOM    530  O   ARG A  67      50.776  -5.870  -3.648  1.00 88.82           O  
ATOM    531  CB  ARG A  67      48.177  -4.835  -1.896  1.00 88.82           C  
ATOM    532  CG  ARG A  67      49.322  -4.056  -1.269  1.00 88.82           C  
ATOM    533  CD  ARG A  67      48.932  -3.469   0.082  1.00 88.82           C  
ATOM    534  NE  ARG A  67      50.047  -2.760   0.703  1.00 88.82           N  
ATOM    535  CZ  ARG A  67      49.999  -2.169   1.893  1.00 88.82           C  
ATOM    536  NH1 ARG A  67      48.885  -2.191   2.617  1.00 88.82           N1+
ATOM    537  NH2 ARG A  67      51.073  -1.551   2.364  1.00 88.82           N  
ATOM    538  N   LEU A  68      49.423  -7.424  -2.935  1.00 87.81           N  
ATOM    539  CA  LEU A  68      50.473  -8.437  -2.916  1.00 87.81           C  
ATOM    540  C   LEU A  68      51.058  -8.639  -4.309  1.00 87.81           C  
ATOM    541  O   LEU A  68      52.280  -8.669  -4.475  1.00 87.81           O  
ATOM    542  CB  LEU A  68      49.927  -9.763  -2.381  1.00 87.81           C  
ATOM    543  CG  LEU A  68      50.914 -10.931  -2.329  1.00 87.81           C  
ATOM    544  CD1 LEU A  68      52.099 -10.584  -1.434  1.00 87.81           C  
ATOM    545  CD2 LEU A  68      50.219 -12.197  -1.840  1.00 87.81           C  
ATOM    546  N   ALA A  69      50.253  -8.740  -5.279  1.00 82.51           N  
ATOM    547  CA  ALA A  69      50.697  -8.947  -6.655  1.00 82.51           C  
ATOM    548  C   ALA A  69      51.578  -7.793  -7.126  1.00 82.51           C  
ATOM    549  O   ALA A  69      52.617  -8.012  -7.753  1.00 82.51           O  
ATOM    550  CB  ALA A  69      49.497  -9.109  -7.584  1.00 82.51           C  
ATOM    551  N   ALA A  70      51.165  -6.623  -6.857  1.00 85.09           N  
ATOM    552  CA  ALA A  70      51.932  -5.437  -7.232  1.00 85.09           C  
ATOM    553  C   ALA A  70      53.298  -5.430  -6.551  1.00 85.09           C  
ATOM    554  O   ALA A  70      54.315  -5.150  -7.189  1.00 85.09           O  
ATOM    555  CB  ALA A  70      51.159  -4.169  -6.878  1.00 85.09           C  
ATOM    556  N   LEU A  71      53.269  -5.727  -5.328  1.00 90.85           N  
ATOM    557  CA  LEU A  71      54.508  -5.737  -4.559  1.00 90.85           C  
ATOM    558  C   LEU A  71      55.450  -6.827  -5.059  1.00 90.85           C  
ATOM    559  O   LEU A  71      56.660  -6.610  -5.163  1.00 90.85           O  
ATOM    560  CB  LEU A  71      54.215  -5.943  -3.071  1.00 90.85           C  
ATOM    561  CG  LEU A  71      53.612  -4.750  -2.327  1.00 90.85           C  
ATOM    562  CD1 LEU A  71      53.197  -5.159  -0.918  1.00 90.85           C  
ATOM    563  CD2 LEU A  71      54.603  -3.592  -2.283  1.00 90.85           C  
ATOM    564  N   LEU A  72      54.896  -7.968  -5.388  1.00 86.97           N  
ATOM    565  CA  LEU A  72      55.713  -9.068  -5.890  1.00 86.97           C  
ATOM    566  C   LEU A  72      56.366  -8.699  -7.217  1.00 86.97           C  
ATOM    567  O   LEU A  72      57.533  -9.022  -7.450  1.00 86.97           O  
ATOM    568  CB  LEU A  72      54.865 -10.331  -6.058  1.00 86.97           C  
ATOM    569  CG  LEU A  72      54.407 -11.018  -4.770  1.00 86.97           C  
ATOM    570  CD1 LEU A  72      53.490 -12.192  -5.092  1.00 86.97           C  
ATOM    571  CD2 LEU A  72      55.610 -11.480  -3.954  1.00 86.97           C  
ATOM    572  N   GLU A  73      55.669  -8.060  -8.018  1.00 86.74           N  
ATOM    573  CA  GLU A  73      56.219  -7.609  -9.293  1.00 86.74           C  
ATOM    574  C   GLU A  73      57.329  -6.583  -9.082  1.00 86.74           C  
ATOM    575  O   GLU A  73      58.363  -6.633  -9.752  1.00 86.74           O  
ATOM    576  CB  GLU A  73      55.117  -7.018 -10.175  1.00 86.74           C  
ATOM    577  CG  GLU A  73      55.557  -6.740 -11.605  1.00 86.74           C  
ATOM    578  CD  GLU A  73      54.413  -6.317 -12.514  1.00 86.74           C  
ATOM    579  OE1 GLU A  73      54.644  -6.115 -13.727  1.00 86.74           O  
ATOM    580  OE2 GLU A  73      53.277  -6.185 -12.007  1.00 86.74           O1-
ATOM    581  N   ALA A  74      57.016  -5.711  -8.230  1.00 89.21           N  
ATOM    582  CA  ALA A  74      58.014  -4.696  -7.906  1.00 89.21           C  
ATOM    583  C   ALA A  74      59.295  -5.336  -7.376  1.00 89.21           C  
ATOM    584  O   ALA A  74      60.398  -4.929  -7.747  1.00 89.21           O  
ATOM    585  CB  ALA A  74      57.456  -3.708  -6.886  1.00 89.21           C  
ATOM    586  N   VAL A  75      59.127  -6.281  -6.523  1.00 91.87           N  
ATOM    587  CA  VAL A  75      60.268  -6.974  -5.936  1.00 91.87           C  
ATOM    588  C   VAL A  75      61.059  -7.687  -7.032  1.00 91.87           C  
ATOM    589  O   VAL A  75      62.291  -7.657  -7.037  1.00 91.87           O  
ATOM    590  CB  VAL A  75      59.824  -7.986  -4.856  1.00 91.87           C  
ATOM    591  CG1 VAL A  75      60.988  -8.888  -4.450  1.00 91.87           C  
ATOM    592  CG2 VAL A  75      59.262  -7.254  -3.639  1.00 91.87           C  
ATOM    593  N   ARG A  76      60.369  -8.339  -7.943  1.00 87.99           N  
ATOM    594  CA  ARG A  76      61.026  -9.015  -9.057  1.00 87.99           C  
ATOM    595  C   ARG A  76      61.880  -8.041  -9.861  1.00 87.99           C  
ATOM    596  O   ARG A  76      63.009  -8.363 -10.239  1.00 87.99           O  
ATOM    597  CB  ARG A  76      59.992  -9.680  -9.968  1.00 87.99           C  
ATOM    598  CG  ARG A  76      60.591 -10.651 -10.973  1.00 87.99           C  
ATOM    599  CD  ARG A  76      59.517 -11.311 -11.828  1.00 87.99           C  
ATOM    600  NE  ARG A  76      58.831 -12.377 -11.103  1.00 87.99           N  
ATOM    601  CZ  ARG A  76      57.765 -13.034 -11.552  1.00 87.99           C  
ATOM    602  NH1 ARG A  76      57.242 -12.747 -12.739  1.00 87.99           N1+
ATOM    603  NH2 ARG A  76      57.219 -13.987 -10.810  1.00 87.99           N  
ATOM    604  N   ALA A  77      61.383  -6.932 -10.159  1.00 89.33           N  
ATOM    605  CA  ALA A  77      62.098  -5.904 -10.911  1.00 89.33           C  
ATOM    606  C   ALA A  77      63.356  -5.458 -10.169  1.00 89.33           C  
ATOM    607  O   ALA A  77      64.423  -5.319 -10.771  1.00 89.33           O  
ATOM    608  CB  ALA A  77      61.187  -4.708 -11.175  1.00 89.33           C  
ATOM    609  N   VAL A  78      63.192  -5.285  -8.901  1.00 93.33           N  
ATOM    610  CA  VAL A  78      64.313  -4.840  -8.080  1.00 93.33           C  
ATOM    611  C   VAL A  78      65.371  -5.938  -8.011  1.00 93.33           C  
ATOM    612  O   VAL A  78      66.569  -5.662  -8.115  1.00 93.33           O  
ATOM    613  CB  VAL A  78      63.855  -4.449  -6.657  1.00 93.33           C  
ATOM    614  CG1 VAL A  78      65.059  -4.250  -5.738  1.00 93.33           C  
ATOM    615  CG2 VAL A  78      62.997  -3.186  -6.701  1.00 93.33           C  
ATOM    616  N   GLU A  79      64.957  -7.121  -7.823  1.00 89.93           N  
ATOM    617  CA  GLU A  79      65.881  -8.252  -7.788  1.00 89.93           C  
ATOM    618  C   GLU A  79      66.700  -8.335  -9.074  1.00 89.93           C  
ATOM    619  O   GLU A  79      67.906  -8.588  -9.032  1.00 89.93           O  
ATOM    620  CB  GLU A  79      65.120  -9.562  -7.564  1.00 89.93           C  
ATOM    621  CG  GLU A  79      64.603  -9.736  -6.144  1.00 89.93           C  
ATOM    622  CD  GLU A  79      63.899 -11.065  -5.922  1.00 89.93           C  
ATOM    623  OE1 GLU A  79      63.513 -11.362  -4.768  1.00 89.93           O  
ATOM    624  OE2 GLU A  79      63.731 -11.816  -6.909  1.00 89.93           O1-
ATOM    625  N   GLU A  80      66.030  -8.174 -10.185  1.00 91.60           N  
ATOM    626  CA  GLU A  80      66.717  -8.204 -11.473  1.00 91.60           C  
ATOM    627  C   GLU A  80      67.739  -7.078 -11.580  1.00 91.60           C  
ATOM    628  O   GLU A  80      68.840  -7.279 -12.099  1.00 91.60           O  
ATOM    629  CB  GLU A  80      65.708  -8.111 -12.622  1.00 91.60           C  
ATOM    630  CG  GLU A  80      64.989  -9.419 -12.917  1.00 91.60           C  
ATOM    631  CD  GLU A  80      63.941  -9.294 -14.011  1.00 91.60           C  
ATOM    632  OE1 GLU A  80      63.251 -10.296 -14.309  1.00 91.60           O  
ATOM    633  OE2 GLU A  80      63.809  -8.185 -14.575  1.00 91.60           O1-
ATOM    634  N   ALA A  81      67.332  -6.013 -11.085  1.00 90.85           N  
ATOM    635  CA  ALA A  81      68.234  -4.864 -11.081  1.00 90.85           C  
ATOM    636  C   ALA A  81      69.480  -5.148 -10.247  1.00 90.85           C  
ATOM    637  O   ALA A  81      70.595  -4.808 -10.650  1.00 90.85           O  
ATOM    638  CB  ALA A  81      67.515  -3.624 -10.555  1.00 90.85           C  
ATOM    639  N   ILE A  82      69.355  -5.728  -9.057  1.00 89.42           N  
ATOM    640  CA  ILE A  82      70.457  -6.060  -8.160  1.00 89.42           C  
ATOM    641  C   ILE A  82      71.366  -7.094  -8.820  1.00 89.42           C  
ATOM    642  O   ILE A  82      72.592  -6.985  -8.751  1.00 89.42           O  
ATOM    643  CB  ILE A  82      69.941  -6.590  -6.804  1.00 89.42           C  
ATOM    644  CG1 ILE A  82      69.241  -5.470  -6.025  1.00 89.42           C  
ATOM    645  CG2 ILE A  82      71.088  -7.192  -5.987  1.00 89.42           C  
ATOM    646  CD1 ILE A  82      68.549  -5.940  -4.752  1.00 89.42           C  
ATOM    647  N   LYS A  83      70.762  -8.026  -9.491  1.00 88.04           N  
ATOM    648  CA  LYS A  83      71.529  -9.073 -10.160  1.00 88.04           C  
ATOM    649  C   LYS A  83      72.411  -8.491 -11.260  1.00 88.04           C  
ATOM    650  O   LYS A  83      73.548  -8.929 -11.450  1.00 88.04           O  
ATOM    651  CB  LYS A  83      70.595 -10.134 -10.745  1.00 88.04           C  
ATOM    652  CG  LYS A  83      70.012 -11.084  -9.709  1.00 88.04           C  
ATOM    653  CD  LYS A  83      69.107 -12.127 -10.353  1.00 88.04           C  
ATOM    654  CE  LYS A  83      68.461 -13.029  -9.310  1.00 88.04           C  
ATOM    655  NZ  LYS A  83      67.516 -14.004  -9.930  1.00 88.04           N1+
ATOM    656  N   ARG A  84      71.891  -7.567 -11.906  1.00 91.69           N  
ATOM    657  CA  ARG A  84      72.618  -6.960 -13.016  1.00 91.69           C  
ATOM    658  C   ARG A  84      73.749  -6.072 -12.510  1.00 91.69           C  
ATOM    659  O   ARG A  84      74.846  -6.074 -13.071  1.00 91.69           O  
ATOM    660  CB  ARG A  84      71.669  -6.149 -13.900  1.00 91.69           C  
ATOM    661  CG  ARG A  84      70.731  -7.001 -14.740  1.00 91.69           C  
ATOM    662  CD  ARG A  84      69.849  -6.147 -15.641  1.00 91.69           C  
ATOM    663  NE  ARG A  84      68.897  -6.961 -16.392  1.00 91.69           N  
ATOM    664  CZ  ARG A  84      67.949  -6.477 -17.189  1.00 91.69           C  
ATOM    665  NH1 ARG A  84      67.806  -5.167 -17.355  1.00 91.69           N1+
ATOM    666  NH2 ARG A  84      67.136  -7.309 -17.824  1.00 91.69           N  
ATOM    667  N   ASN A  85      73.403  -5.400 -11.431  1.00 89.94           N  
ATOM    668  CA  ASN A  85      74.361  -4.473 -10.838  1.00 89.94           C  
ATOM    669  C   ASN A  85      74.303  -4.508  -9.314  1.00 89.94           C  
ATOM    670  O   ASN A  85      73.566  -3.734  -8.699  1.00 89.94           O  
ATOM    671  CB  ASN A  85      74.119  -3.051 -11.348  1.00 89.94           C  
ATOM    672  CG  ASN A  85      75.167  -2.071 -10.861  1.00 89.94           C  
ATOM    673  ND2 ASN A  85      74.988  -0.798 -11.194  1.00 89.94           N  
ATOM    674  OD1 ASN A  85      76.130  -2.453 -10.191  1.00 89.94           O  
ATOM    675  N   PRO A  86      75.193  -5.346  -8.714  1.00 86.52           N  
ATOM    676  CA  PRO A  86      75.158  -5.533  -7.262  1.00 86.52           C  
ATOM    677  C   PRO A  86      75.592  -4.287  -6.494  1.00 86.52           C  
ATOM    678  O   PRO A  86      75.300  -4.158  -5.303  1.00 86.52           O  
ATOM    679  CB  PRO A  86      76.139  -6.686  -7.031  1.00 86.52           C  
ATOM    680  CG  PRO A  86      76.191  -7.410  -8.337  1.00 86.52           C  
ATOM    681  CD  PRO A  86      75.966  -6.419  -9.442  1.00 86.52           C  
ATOM    682  N   ASP A  87      76.103  -3.269  -7.164  1.00 86.82           N  
ATOM    683  CA  ASP A  87      76.591  -2.055  -6.516  1.00 86.82           C  
ATOM    684  C   ASP A  87      75.539  -0.949  -6.558  1.00 86.82           C  
ATOM    685  O   ASP A  87      75.802   0.181  -6.142  1.00 86.82           O  
ATOM    686  CB  ASP A  87      77.884  -1.576  -7.178  1.00 86.82           C  
ATOM    687  CG  ASP A  87      79.040  -2.544  -6.991  1.00 86.82           C  
ATOM    688  OD1 ASP A  87      79.187  -3.112  -5.888  1.00 86.82           O  
ATOM    689  OD2 ASP A  87      79.812  -2.737  -7.955  1.00 86.82           O1-
ATOM    690  N   ASN A  88      74.318  -1.331  -6.969  1.00 90.47           N  
ATOM    691  CA  ASN A  88      73.229  -0.363  -7.038  1.00 90.47           C  
ATOM    692  C   ASN A  88      72.605  -0.120  -5.666  1.00 90.47           C  
ATOM    693  O   ASN A  88      71.721  -0.865  -5.241  1.00 90.47           O  
ATOM    694  CB  ASN A  88      72.161  -0.826  -8.032  1.00 90.47           C  
ATOM    695  CG  ASN A  88      71.121   0.242  -8.311  1.00 90.47           C  
ATOM    696  ND2 ASN A  88      70.474   0.151  -9.467  1.00 90.47           N  
ATOM    697  OD1 ASN A  88      70.902   1.141  -7.496  1.00 90.47           O  
ATOM    698  N   ASP A  89      73.018   0.956  -4.927  1.00 89.85           N  
ATOM    699  CA  ASP A  89      72.600   1.229  -3.555  1.00 89.85           C  
ATOM    700  C   ASP A  89      71.105   1.534  -3.487  1.00 89.85           C  
ATOM    701  O   ASP A  89      70.429   1.138  -2.536  1.00 89.85           O  
ATOM    702  CB  ASP A  89      73.402   2.394  -2.972  1.00 89.85           C  
ATOM    703  CG  ASP A  89      74.858   2.044  -2.720  1.00 89.85           C  
ATOM    704  OD1 ASP A  89      75.175   0.849  -2.535  1.00 89.85           O  
ATOM    705  OD2 ASP A  89      75.696   2.973  -2.702  1.00 89.85           O1-
ATOM    706  N   GLU A  90      70.632   2.129  -4.540  1.00 91.88           N  
ATOM    707  CA  GLU A  90      69.214   2.465  -4.609  1.00 91.88           C  
ATOM    708  C   GLU A  90      68.352   1.209  -4.706  1.00 91.88           C  
ATOM    709  O   GLU A  90      67.320   1.105  -4.042  1.00 91.88           O  
ATOM    710  CB  GLU A  90      68.936   3.387  -5.799  1.00 91.88           C  
ATOM    711  CG  GLU A  90      67.534   3.981  -5.804  1.00 91.88           C  
ATOM    712  CD  GLU A  90      67.292   4.937  -6.961  1.00 91.88           C  
ATOM    713  OE1 GLU A  90      66.177   5.497  -7.061  1.00 91.88           O  
ATOM    714  OE2 GLU A  90      68.223   5.124  -7.775  1.00 91.88           O1-
ATOM    715  N   ALA A  91      68.758   0.299  -5.540  1.00 92.17           N  
ATOM    716  CA  ALA A  91      68.050  -0.968  -5.704  1.00 92.17           C  
ATOM    717  C   ALA A  91      68.053  -1.770  -4.406  1.00 92.17           C  
ATOM    718  O   ALA A  91      67.038  -2.363  -4.033  1.00 92.17           O  
ATOM    719  CB  ALA A  91      68.675  -1.784  -6.832  1.00 92.17           C  
ATOM    720  N   VAL A  92      69.145  -1.722  -3.684  1.00 89.70           N  
ATOM    721  CA  VAL A  92      69.283  -2.423  -2.413  1.00 89.70           C  
ATOM    722  C   VAL A  92      68.321  -1.829  -1.387  1.00 89.70           C  
ATOM    723  O   VAL A  92      67.580  -2.558  -0.724  1.00 89.70           O  
ATOM    724  CB  VAL A  92      70.733  -2.360  -1.883  1.00 89.70           C  
ATOM    725  CG1 VAL A  92      70.811  -2.901  -0.457  1.00 89.70           C  
ATOM    726  CG2 VAL A  92      71.671  -3.138  -2.805  1.00 89.70           C  
ATOM    727  N   GLU A  93      68.274  -0.507  -1.293  1.00 90.97           N  
ATOM    728  CA  GLU A  93      67.392   0.179  -0.353  1.00 90.97           C  
ATOM    729  C   GLU A  93      65.925  -0.085  -0.680  1.00 90.97           C  
ATOM    730  O   GLU A  93      65.114  -0.311   0.222  1.00 90.97           O  
ATOM    731  CB  GLU A  93      67.669   1.684  -0.357  1.00 90.97           C  
ATOM    732  CG  GLU A  93      68.988   2.069   0.297  1.00 90.97           C  
ATOM    733  CD  GLU A  93      69.272   3.562   0.241  1.00 90.97           C  
ATOM    734  OE1 GLU A  93      70.350   3.992   0.713  1.00 90.97           O  
ATOM    735  OE2 GLU A  93      68.412   4.307  -0.278  1.00 90.97           O1-
ATOM    736  N   THR A  94      65.655  -0.080  -1.955  1.00 94.27           N  
ATOM    737  CA  THR A  94      64.291  -0.337  -2.405  1.00 94.27           C  
ATOM    738  C   THR A  94      63.870  -1.764  -2.066  1.00 94.27           C  
ATOM    739  O   THR A  94      62.724  -2.003  -1.679  1.00 94.27           O  
ATOM    740  CB  THR A  94      64.150  -0.105  -3.920  1.00 94.27           C  
ATOM    741  CG2 THR A  94      62.714  -0.331  -4.380  1.00 94.27           C  
ATOM    742  OG1 THR A  94      64.531   1.242  -4.229  1.00 94.27           O  
ATOM    743  N   ALA A  95      64.732  -2.687  -2.243  1.00 90.94           N  
ATOM    744  CA  ALA A  95      64.460  -4.083  -1.908  1.00 90.94           C  
ATOM    745  C   ALA A  95      64.054  -4.226  -0.444  1.00 90.94           C  
ATOM    746  O   ALA A  95      63.094  -4.931  -0.126  1.00 90.94           O  
ATOM    747  CB  ALA A  95      65.681  -4.949  -2.206  1.00 90.94           C  
ATOM    748  N   VAL A  96      64.771  -3.566   0.421  1.00 91.80           N  
ATOM    749  CA  VAL A  96      64.500  -3.649   1.852  1.00 91.80           C  
ATOM    750  C   VAL A  96      63.137  -3.032   2.156  1.00 91.80           C  
ATOM    751  O   VAL A  96      62.350  -3.594   2.922  1.00 91.80           O  
ATOM    752  CB  VAL A  96      65.600  -2.947   2.680  1.00 91.80           C  
ATOM    753  CG1 VAL A  96      65.234  -2.934   4.163  1.00 91.80           C  
ATOM    754  CG2 VAL A  96      66.948  -3.633   2.465  1.00 91.80           C  
ATOM    755  N   ARG A  97      62.848  -1.896   1.551  1.00 94.62           N  
ATOM    756  CA  ARG A  97      61.563  -1.227   1.731  1.00 94.62           C  
ATOM    757  C   ARG A  97      60.414  -2.117   1.267  1.00 94.62           C  
ATOM    758  O   ARG A  97      59.417  -2.271   1.975  1.00 94.62           O  
ATOM    759  CB  ARG A  97      61.538   0.101   0.971  1.00 94.62           C  
ATOM    760  CG  ARG A  97      60.289   0.931   1.223  1.00 94.62           C  
ATOM    761  CD  ARG A  97      60.318   2.242   0.452  1.00 94.62           C  
ATOM    762  NE  ARG A  97      60.490   2.021  -0.982  1.00 94.62           N  
ATOM    763  CZ  ARG A  97      60.414   2.971  -1.909  1.00 94.62           C  
ATOM    764  NH1 ARG A  97      60.165   4.231  -1.571  1.00 94.62           N1+
ATOM    765  NH2 ARG A  97      60.587   2.659  -3.186  1.00 94.62           N  
ATOM    766  N   LEU A  98      60.531  -2.620   0.100  1.00 94.83           N  
ATOM    767  CA  LEU A  98      59.506  -3.489  -0.467  1.00 94.83           C  
ATOM    768  C   LEU A  98      59.312  -4.734   0.391  1.00 94.83           C  
ATOM    769  O   LEU A  98      58.186  -5.206   0.564  1.00 94.83           O  
ATOM    770  CB  LEU A  98      59.877  -3.893  -1.896  1.00 94.83           C  
ATOM    771  CG  LEU A  98      59.796  -2.793  -2.955  1.00 94.83           C  
ATOM    772  CD1 LEU A  98      60.280  -3.317  -4.303  1.00 94.83           C  
ATOM    773  CD2 LEU A  98      58.372  -2.258  -3.063  1.00 94.83           C  
ATOM    774  N   ALA A  99      60.372  -5.274   0.893  1.00 90.46           N  
ATOM    775  CA  ALA A  99      60.298  -6.432   1.781  1.00 90.46           C  
ATOM    776  C   ALA A  99      59.467  -6.118   3.022  1.00 90.46           C  
ATOM    777  O   ALA A  99      58.673  -6.949   3.470  1.00 90.46           O  
ATOM    778  CB  ALA A  99      61.700  -6.885   2.184  1.00 90.46           C  
ATOM    779  N   ARG A 100      59.612  -4.951   3.549  1.00 93.56           N  
ATOM    780  CA  ARG A 100      58.834  -4.542   4.715  1.00 93.56           C  
ATOM    781  C   ARG A 100      57.348  -4.461   4.381  1.00 93.56           C  
ATOM    782  O   ARG A 100      56.506  -4.911   5.162  1.00 93.56           O  
ATOM    783  CB  ARG A 100      59.326  -3.192   5.242  1.00 93.56           C  
ATOM    784  CG  ARG A 100      60.663  -3.262   5.961  1.00 93.56           C  
ATOM    785  CD  ARG A 100      61.092  -1.901   6.490  1.00 93.56           C  
ATOM    786  NE  ARG A 100      62.481  -1.911   6.941  1.00 93.56           N  
ATOM    787  CZ  ARG A 100      63.198  -0.822   7.209  1.00 93.56           C  
ATOM    788  NH1 ARG A 100      62.669   0.388   7.077  1.00 93.56           N1+
ATOM    789  NH2 ARG A 100      64.454  -0.946   7.612  1.00 93.56           N  
ATOM    790  N   GLU A 101      57.097  -3.904   3.290  1.00 94.48           N  
ATOM    791  CA  GLU A 101      55.712  -3.809   2.838  1.00 94.48           C  
ATOM    792  C   GLU A 101      55.102  -5.193   2.634  1.00 94.48           C  
ATOM    793  O   GLU A 101      53.942  -5.423   2.983  1.00 94.48           O  
ATOM    794  CB  GLU A 101      55.624  -2.999   1.542  1.00 94.48           C  
ATOM    795  CG  GLU A 101      56.000  -1.534   1.705  1.00 94.48           C  
ATOM    796  CD  GLU A 101      55.052  -0.768   2.615  1.00 94.48           C  
ATOM    797  OE1 GLU A 101      55.510   0.142   3.342  1.00 94.48           O  
ATOM    798  OE2 GLU A 101      53.841  -1.084   2.601  1.00 94.48           O1-
ATOM    799  N   LEU A 102      55.881  -6.008   2.039  1.00 92.03           N  
ATOM    800  CA  LEU A 102      55.429  -7.378   1.831  1.00 92.03           C  
ATOM    801  C   LEU A 102      55.158  -8.070   3.162  1.00 92.03           C  
ATOM    802  O   LEU A 102      54.191  -8.826   3.289  1.00 92.03           O  
ATOM    803  CB  LEU A 102      56.469  -8.170   1.033  1.00 92.03           C  
ATOM    804  CG  LEU A 102      56.438  -7.992  -0.486  1.00 92.03           C  
ATOM    805  CD1 LEU A 102      57.649  -8.667  -1.123  1.00 92.03           C  
ATOM    806  CD2 LEU A 102      55.142  -8.553  -1.063  1.00 92.03           C  
ATOM    807  N   LYS A 103      56.010  -7.818   4.059  1.00 92.47           N  
ATOM    808  CA  LYS A 103      55.804  -8.375   5.394  1.00 92.47           C  
ATOM    809  C   LYS A 103      54.470  -7.920   5.978  1.00 92.47           C  
ATOM    810  O   LYS A 103      53.739  -8.720   6.566  1.00 92.47           O  
ATOM    811  CB  LYS A 103      56.949  -7.974   6.326  1.00 92.47           C  
ATOM    812  CG  LYS A 103      56.845  -8.565   7.724  1.00 92.47           C  
ATOM    813  CD  LYS A 103      57.956  -8.054   8.631  1.00 92.47           C  
ATOM    814  CE  LYS A 103      57.762  -8.515  10.070  1.00 92.47           C  
ATOM    815  NZ  LYS A 103      58.778  -7.915  10.985  1.00 92.47           N1+
ATOM    816  N   LYS A 104      54.164  -6.692   5.892  1.00 94.12           N  
ATOM    817  CA  LYS A 104      52.908  -6.145   6.394  1.00 94.12           C  
ATOM    818  C   LYS A 104      51.709  -6.820   5.733  1.00 94.12           C  
ATOM    819  O   LYS A 104      50.735  -7.164   6.405  1.00 94.12           O  
ATOM    820  CB  LYS A 104      52.850  -4.633   6.165  1.00 94.12           C  
ATOM    821  CG  LYS A 104      53.814  -3.838   7.033  1.00 94.12           C  
ATOM    822  CD  LYS A 104      53.718  -2.344   6.751  1.00 94.12           C  
ATOM    823  CE  LYS A 104      54.761  -1.559   7.534  1.00 94.12           C  
ATOM    824  NZ  LYS A 104      54.720  -0.102   7.204  1.00 94.12           N1+
ATOM    825  N   VAL A 105      51.811  -6.992   4.468  1.00 93.36           N  
ATOM    826  CA  VAL A 105      50.742  -7.650   3.724  1.00 93.36           C  
ATOM    827  C   VAL A 105      50.597  -9.095   4.195  1.00 93.36           C  
ATOM    828  O   VAL A 105      49.480  -9.581   4.393  1.00 93.36           O  
ATOM    829  CB  VAL A 105      51.005  -7.611   2.200  1.00 93.36           C  
ATOM    830  CG1 VAL A 105      50.001  -8.489   1.457  1.00 93.36           C  
ATOM    831  CG2 VAL A 105      50.946  -6.173   1.688  1.00 93.36           C  
ATOM    832  N   ALA A 106      51.694  -9.752   4.346  1.00 90.70           N  
ATOM    833  CA  ALA A 106      51.691 -11.125   4.844  1.00 90.70           C  
ATOM    834  C   ALA A 106      51.001 -11.215   6.203  1.00 90.70           C  
ATOM    835  O   ALA A 106      50.231 -12.144   6.454  1.00 90.70           O  
ATOM    836  CB  ALA A 106      53.118 -11.659   4.939  1.00 90.70           C  
ATOM    837  N   GLU A 107      51.240 -10.268   7.068  1.00 92.37           N  
ATOM    838  CA  GLU A 107      50.625 -10.237   8.392  1.00 92.37           C  
ATOM    839  C   GLU A 107      49.112 -10.070   8.294  1.00 92.37           C  
ATOM    840  O   GLU A 107      48.362 -10.723   9.022  1.00 92.37           O  
ATOM    841  CB  GLU A 107      51.226  -9.110   9.237  1.00 92.37           C  
ATOM    842  CG  GLU A 107      52.651  -9.379   9.698  1.00 92.37           C  
ATOM    843  CD  GLU A 107      53.307  -8.175  10.353  1.00 92.37           C  
ATOM    844  OE1 GLU A 107      54.418  -8.318  10.913  1.00 92.37           O  
ATOM    845  OE2 GLU A 107      52.706  -7.079  10.307  1.00 92.37           O1-
ATOM    846  N   LEU A 108      48.734  -9.213   7.401  1.00 93.94           N  
ATOM    847  CA  LEU A 108      47.306  -9.001   7.191  1.00 93.94           C  
ATOM    848  C   LEU A 108      46.646 -10.257   6.636  1.00 93.94           C  
ATOM    849  O   LEU A 108      45.546 -10.624   7.057  1.00 93.94           O  
ATOM    850  CB  LEU A 108      47.073  -7.824   6.239  1.00 93.94           C  
ATOM    851  CG  LEU A 108      47.454  -6.440   6.768  1.00 93.94           C  
ATOM    852  CD1 LEU A 108      47.342  -5.400   5.657  1.00 93.94           C  
ATOM    853  CD2 LEU A 108      46.575  -6.059   7.954  1.00 93.94           C  
ATOM    854  N   LEU A 109      47.299 -10.896   5.727  1.00 91.18           N  
ATOM    855  CA  LEU A 109      46.786 -12.131   5.144  1.00 91.18           C  
ATOM    856  C   LEU A 109      46.691 -13.229   6.198  1.00 91.18           C  
ATOM    857  O   LEU A 109      45.732 -14.006   6.206  1.00 91.18           O  
ATOM    858  CB  LEU A 109      47.680 -12.590   3.990  1.00 91.18           C  
ATOM    859  CG  LEU A 109      47.531 -11.829   2.672  1.00 91.18           C  
ATOM    860  CD1 LEU A 109      48.626 -12.242   1.694  1.00 91.18           C  
ATOM    861  CD2 LEU A 109      46.150 -12.067   2.069  1.00 91.18           C  
ATOM    862  N   GLN A 110      47.686 -13.294   7.085  1.00 88.49           N  
ATOM    863  CA  GLN A 110      47.684 -14.276   8.164  1.00 88.49           C  
ATOM    864  C   GLN A 110      46.504 -14.058   9.106  1.00 88.49           C  
ATOM    865  O   GLN A 110      45.860 -15.017   9.537  1.00 88.49           O  
ATOM    866  CB  GLN A 110      48.998 -14.216   8.946  1.00 88.49           C  
ATOM    867  CG  GLN A 110      50.187 -14.799   8.195  1.00 88.49           C  
ATOM    868  CD  GLN A 110      51.493 -14.640   8.952  1.00 88.49           C  
ATOM    869  NE2 GLN A 110      52.595 -15.033   8.321  1.00 88.49           N  
ATOM    870  OE1 GLN A 110      51.512 -14.166  10.093  1.00 88.49           O  
ATOM    871  N   GLU A 111      46.294 -12.827   9.395  1.00 91.46           N  
ATOM    872  CA  GLU A 111      45.156 -12.489  10.245  1.00 91.46           C  
ATOM    873  C   GLU A 111      43.838 -12.891   9.588  1.00 91.46           C  
ATOM    874  O   GLU A 111      42.951 -13.437  10.248  1.00 91.46           O  
ATOM    875  CB  GLU A 111      45.148 -10.992  10.565  1.00 91.46           C  
ATOM    876  CG  GLU A 111      46.245 -10.563  11.528  1.00 91.46           C  
ATOM    877  CD  GLU A 111      46.280  -9.062  11.767  1.00 91.46           C  
ATOM    878  OE1 GLU A 111      47.148  -8.591  12.537  1.00 91.46           O  
ATOM    879  OE2 GLU A 111      45.433  -8.352  11.181  1.00 91.46           O1-
ATOM    880  N   LEU A 112      43.794 -12.577   8.322  1.00 89.90           N  
ATOM    881  CA  LEU A 112      42.598 -12.931   7.564  1.00 89.90           C  
ATOM    882  C   LEU A 112      42.414 -14.443   7.514  1.00 89.90           C  
ATOM    883  O   LEU A 112      41.291 -14.940   7.634  1.00 89.90           O  
ATOM    884  CB  LEU A 112      42.679 -12.367   6.143  1.00 89.90           C  
ATOM    885  CG  LEU A 112      41.408 -12.478   5.297  1.00 89.90           C  
ATOM    886  CD1 LEU A 112      40.285 -11.655   5.919  1.00 89.90           C  
ATOM    887  CD2 LEU A 112      41.679 -12.027   3.866  1.00 89.90           C  
ATOM    888  N   ALA A 113      43.467 -15.085   7.327  1.00 86.76           N  
ATOM    889  CA  ALA A 113      43.446 -16.545   7.305  1.00 86.76           C  
ATOM    890  C   ALA A 113      42.928 -17.106   8.626  1.00 86.76           C  
ATOM    891  O   ALA A 113      42.168 -18.079   8.639  1.00 86.76           O  
ATOM    892  CB  ALA A 113      44.840 -17.093   7.008  1.00 86.76           C  
ATOM    893  N   LYS A 114      43.333 -16.487   9.712  1.00 86.53           N  
ATOM    894  CA  LYS A 114      42.881 -16.914  11.032  1.00 86.53           C  
ATOM    895  C   LYS A 114      41.378 -16.701  11.194  1.00 86.53           C  
ATOM    896  O   LYS A 114      40.677 -17.565  11.724  1.00 86.53           O  
ATOM    897  CB  LYS A 114      43.638 -16.162  12.129  1.00 86.53           C  
ATOM    898  CG  LYS A 114      45.081 -16.612  12.304  1.00 86.53           C  
ATOM    899  CD  LYS A 114      45.766 -15.860  13.438  1.00 86.53           C  
ATOM    900  CE  LYS A 114      47.238 -16.236  13.549  1.00 86.53           C  
ATOM    901  NZ  LYS A 114      47.928 -15.459  14.623  1.00 86.53           N1+
ATOM    902  N   LYS A 115      40.889 -15.668  10.662  1.00 86.19           N  
ATOM    903  CA  LYS A 115      39.475 -15.320  10.771  1.00 86.19           C  
ATOM    904  C   LYS A 115      38.618 -16.216   9.880  1.00 86.19           C  
ATOM    905  O   LYS A 115      37.565 -16.696  10.304  1.00 86.19           O  
ATOM    906  CB  LYS A 115      39.254 -13.852  10.403  1.00 86.19           C  
ATOM    907  CG  LYS A 115      39.788 -12.868  11.435  1.00 86.19           C  
ATOM    908  CD  LYS A 115      39.519 -11.427  11.023  1.00 86.19           C  
ATOM    909  CE  LYS A 115      40.155 -10.439  11.994  1.00 86.19           C  
ATOM    910  NZ  LYS A 115      39.949  -9.025  11.560  1.00 86.19           N1+
ATOM    911  N   ALA A 116      39.201 -16.466   8.706  1.00 82.13           N  
ATOM    912  CA  ALA A 116      38.420 -17.138   7.670  1.00 82.13           C  
ATOM    913  C   ALA A 116      38.599 -18.652   7.742  1.00 82.13           C  
ATOM    914  O   ALA A 116      37.742 -19.408   7.281  1.00 82.13           O  
ATOM    915  CB  ALA A 116      38.814 -16.624   6.288  1.00 82.13           C  
ATOM    916  N   GLY A 117      39.731 -19.095   8.459  1.00 81.00           N  
ATOM    917  CA  GLY A 117      40.064 -20.509   8.524  1.00 81.00           C  
ATOM    918  C   GLY A 117      40.378 -21.112   7.169  1.00 81.00           C  
ATOM    919  O   GLY A 117      39.993 -22.249   6.884  1.00 81.00           O  
ATOM    920  N   VAL A 118      40.892 -20.335   6.253  1.00 81.71           N  
ATOM    921  CA  VAL A 118      41.168 -20.762   4.884  1.00 81.71           C  
ATOM    922  C   VAL A 118      42.672 -20.939   4.691  1.00 81.71           C  
ATOM    923  O   VAL A 118      43.433 -19.972   4.776  1.00 81.71           O  
ATOM    924  CB  VAL A 118      40.613 -19.754   3.853  1.00 81.71           C  
ATOM    925  CG1 VAL A 118      40.888 -20.232   2.428  1.00 81.71           C  
ATOM    926  CG2 VAL A 118      39.116 -19.540   4.069  1.00 81.71           C  
ATOM    927  N   PRO A 119      43.168 -22.111   4.465  1.00 79.86           N  
ATOM    928  CA  PRO A 119      44.585 -22.441   4.296  1.00 79.86           C  
ATOM    929  C   PRO A 119      45.205 -21.769   3.071  1.00 79.86           C  
ATOM    930  O   PRO A 119      46.386 -21.415   3.088  1.00 79.86           O  
ATOM    931  CB  PRO A 119      44.577 -23.963   4.139  1.00 79.86           C  
ATOM    932  CG  PRO A 119      43.316 -24.409   4.804  1.00 79.86           C  
ATOM    933  CD  PRO A 119      42.282 -23.331   4.638  1.00 79.86           C  
ATOM    934  N   ALA A 120      44.471 -21.601   2.102  1.00 79.13           N  
ATOM    935  CA  ALA A 120      44.971 -20.999   0.869  1.00 79.13           C  
ATOM    936  C   ALA A 120      45.475 -19.580   1.116  1.00 79.13           C  
ATOM    937  O   ALA A 120      46.445 -19.142   0.493  1.00 79.13           O  
ATOM    938  CB  ALA A 120      43.882 -20.994  -0.202  1.00 79.13           C  
ATOM    939  N   ILE A 121      44.813 -18.880   2.009  1.00 84.99           N  
ATOM    940  CA  ILE A 121      45.216 -17.519   2.345  1.00 84.99           C  
ATOM    941  C   ILE A 121      46.555 -17.544   3.079  1.00 84.99           C  
ATOM    942  O   ILE A 121      47.426 -16.709   2.823  1.00 84.99           O  
ATOM    943  CB  ILE A 121      44.147 -16.810   3.205  1.00 84.99           C  
ATOM    944  CG1 ILE A 121      42.836 -16.672   2.421  1.00 84.99           C  
ATOM    945  CG2 ILE A 121      44.651 -15.442   3.674  1.00 84.99           C  
ATOM    946  CD1 ILE A 121      41.688 -16.089   3.233  1.00 84.99           C  
ATOM    947  N   LEU A 122      46.721 -18.444   3.893  1.00 83.23           N  
ATOM    948  CA  LEU A 122      47.968 -18.631   4.627  1.00 83.23           C  
ATOM    949  C   LEU A 122      49.121 -18.927   3.673  1.00 83.23           C  
ATOM    950  O   LEU A 122      50.237 -18.444   3.873  1.00 83.23           O  
ATOM    951  CB  LEU A 122      47.827 -19.767   5.644  1.00 83.23           C  
ATOM    952  CG  LEU A 122      48.985 -19.946   6.626  1.00 83.23           C  
ATOM    953  CD1 LEU A 122      49.134 -18.706   7.502  1.00 83.23           C  
ATOM    954  CD2 LEU A 122      48.774 -21.190   7.482  1.00 83.23           C  
ATOM    955  N   ARG A 123      48.833 -19.630   2.698  1.00 80.12           N  
ATOM    956  CA  ARG A 123      49.815 -19.921   1.659  1.00 80.12           C  
ATOM    957  C   ARG A 123      50.312 -18.639   1.000  1.00 80.12           C  
ATOM    958  O   ARG A 123      51.513 -18.472   0.781  1.00 80.12           O  
ATOM    959  CB  ARG A 123      49.220 -20.856   0.603  1.00 80.12           C  
ATOM    960  CG  ARG A 123      50.219 -21.313  -0.448  1.00 80.12           C  
ATOM    961  CD  ARG A 123      49.557 -22.167  -1.521  1.00 80.12           C  
ATOM    962  NE  ARG A 123      49.180 -23.480  -1.008  1.00 80.12           N  
ATOM    963  CZ  ARG A 123      48.497 -24.394  -1.692  1.00 80.12           C  
ATOM    964  NH1 ARG A 123      48.102 -24.154  -2.937  1.00 80.12           N1+
ATOM    965  NH2 ARG A 123      48.206 -25.557  -1.127  1.00 80.12           N  
ATOM    966  N   GLY A 124      49.355 -17.854   0.632  1.00 82.27           N  
ATOM    967  CA  GLY A 124      49.706 -16.566   0.057  1.00 82.27           C  
ATOM    968  C   GLY A 124      50.583 -15.725   0.966  1.00 82.27           C  
ATOM    969  O   GLY A 124      51.545 -15.104   0.509  1.00 82.27           O  
ATOM    970  N   ALA A 125      50.270 -15.727   2.235  1.00 86.85           N  
ATOM    971  CA  ALA A 125      51.065 -15.018   3.235  1.00 86.85           C  
ATOM    972  C   ALA A 125      52.490 -15.563   3.290  1.00 86.85           C  
ATOM    973  O   ALA A 125      53.454 -14.795   3.331  1.00 86.85           O  
ATOM    974  CB  ALA A 125      50.406 -15.118   4.608  1.00 86.85           C  
ATOM    975  N   LEU A 126      52.618 -16.808   3.240  1.00 84.18           N  
ATOM    976  CA  LEU A 126      53.924 -17.457   3.267  1.00 84.18           C  
ATOM    977  C   LEU A 126      54.726 -17.118   2.016  1.00 84.18           C  
ATOM    978  O   LEU A 126      55.925 -16.838   2.098  1.00 84.18           O  
ATOM    979  CB  LEU A 126      53.766 -18.974   3.392  1.00 84.18           C  
ATOM    980  CG  LEU A 126      55.060 -19.787   3.459  1.00 84.18           C  
ATOM    981  CD1 LEU A 126      55.887 -19.368   4.670  1.00 84.18           C  
ATOM    982  CD2 LEU A 126      54.751 -21.280   3.508  1.00 84.18           C  
ATOM    983  N   LEU A 127      54.066 -17.203   0.953  1.00 82.48           N  
ATOM    984  CA  LEU A 127      54.720 -16.854  -0.304  1.00 82.48           C  
ATOM    985  C   LEU A 127      55.263 -15.429  -0.257  1.00 82.48           C  
ATOM    986  O   LEU A 127      56.393 -15.177  -0.680  1.00 82.48           O  
ATOM    987  CB  LEU A 127      53.743 -17.002  -1.474  1.00 82.48           C  
ATOM    988  CG  LEU A 127      54.293 -16.665  -2.861  1.00 82.48           C  
ATOM    989  CD1 LEU A 127      55.396 -17.645  -3.248  1.00 82.48           C  
ATOM    990  CD2 LEU A 127      53.173 -16.675  -3.897  1.00 82.48           C  
ATOM    991  N   ALA A 128      54.499 -14.575   0.247  1.00 85.79           N  
ATOM    992  CA  ALA A 128      54.919 -13.182   0.379  1.00 85.79           C  
ATOM    993  C   ALA A 128      56.162 -13.065   1.255  1.00 85.79           C  
ATOM    994  O   ALA A 128      57.105 -12.346   0.915  1.00 85.79           O  
ATOM    995  CB  ALA A 128      53.785 -12.336   0.952  1.00 85.79           C  
ATOM    996  N   LEU A 129      56.155 -13.756   2.353  1.00 88.30           N  
ATOM    997  CA  LEU A 129      57.280 -13.736   3.280  1.00 88.30           C  
ATOM    998  C   LEU A 129      58.527 -14.332   2.635  1.00 88.30           C  
ATOM    999  O   LEU A 129      59.633 -13.815   2.818  1.00 88.30           O  
ATOM   1000  CB  LEU A 129      56.935 -14.506   4.559  1.00 88.30           C  
ATOM   1001  CG  LEU A 129      55.959 -13.824   5.518  1.00 88.30           C  
ATOM   1002  CD1 LEU A 129      55.577 -14.772   6.649  1.00 88.30           C  
ATOM   1003  CD2 LEU A 129      56.562 -12.537   6.072  1.00 88.30           C  
ATOM   1004  N   LEU A 130      58.318 -15.350   1.889  1.00 85.10           N  
ATOM   1005  CA  LEU A 130      59.436 -15.992   1.204  1.00 85.10           C  
ATOM   1006  C   LEU A 130      60.055 -15.053   0.175  1.00 85.10           C  
ATOM   1007  O   LEU A 130      61.280 -14.952   0.080  1.00 85.10           O  
ATOM   1008  CB  LEU A 130      58.975 -17.283   0.522  1.00 85.10           C  
ATOM   1009  CG  LEU A 130      58.595 -18.441   1.447  1.00 85.10           C  
ATOM   1010  CD1 LEU A 130      58.001 -19.590   0.641  1.00 85.10           C  
ATOM   1011  CD2 LEU A 130      59.809 -18.910   2.242  1.00 85.10           C  
ATOM   1012  N   VAL A 131      59.248 -14.428  -0.509  1.00 86.78           N  
ATOM   1013  CA  VAL A 131      59.719 -13.486  -1.518  1.00 86.78           C  
ATOM   1014  C   VAL A 131      60.444 -12.324  -0.843  1.00 86.78           C  
ATOM   1015  O   VAL A 131      61.490 -11.877  -1.320  1.00 86.78           O  
ATOM   1016  CB  VAL A 131      58.555 -12.955  -2.386  1.00 86.78           C  
ATOM   1017  CG1 VAL A 131      59.027 -11.812  -3.283  1.00 86.78           C  
ATOM   1018  CG2 VAL A 131      57.956 -14.084  -3.222  1.00 86.78           C  
ATOM   1019  N   ALA A 132      59.873 -11.848   0.193  1.00 87.16           N  
ATOM   1020  CA  ALA A 132      60.504 -10.784   0.969  1.00 87.16           C  
ATOM   1021  C   ALA A 132      61.891 -11.201   1.447  1.00 87.16           C  
ATOM   1022  O   ALA A 132      62.852 -10.436   1.329  1.00 87.16           O  
ATOM   1023  CB  ALA A 132      59.627 -10.401   2.160  1.00 87.16           C  
ATOM   1024  N   ALA A 133      61.981 -12.340   2.011  1.00 87.34           N  
ATOM   1025  CA  ALA A 133      63.242 -12.876   2.516  1.00 87.34           C  
ATOM   1026  C   ALA A 133      64.274 -12.996   1.398  1.00 87.34           C  
ATOM   1027  O   ALA A 133      65.440 -12.638   1.580  1.00 87.34           O  
ATOM   1028  CB  ALA A 133      63.017 -14.233   3.177  1.00 87.34           C  
ATOM   1029  N   ARG A 134      63.854 -13.436   0.283  1.00 87.22           N  
ATOM   1030  CA  ARG A 134      64.742 -13.581  -0.866  1.00 87.22           C  
ATOM   1031  C   ARG A 134      65.288 -12.228  -1.311  1.00 87.22           C  
ATOM   1032  O   ARG A 134      66.485 -12.091  -1.569  1.00 87.22           O  
ATOM   1033  CB  ARG A 134      64.012 -14.259  -2.027  1.00 87.22           C  
ATOM   1034  CG  ARG A 134      64.894 -14.522  -3.239  1.00 87.22           C  
ATOM   1035  CD  ARG A 134      64.123 -15.207  -4.359  1.00 87.22           C  
ATOM   1036  NE  ARG A 134      63.187 -14.291  -5.006  1.00 87.22           N  
ATOM   1037  CZ  ARG A 134      62.370 -14.622  -6.003  1.00 87.22           C  
ATOM   1038  NH1 ARG A 134      62.359 -15.858  -6.489  1.00 87.22           N1+
ATOM   1039  NH2 ARG A 134      61.560 -13.709  -6.520  1.00 87.22           N  
ATOM   1040  N   ALA A 135      64.408 -11.302  -1.467  1.00 86.81           N  
ATOM   1041  CA  ALA A 135      64.795  -9.957  -1.884  1.00 86.81           C  
ATOM   1042  C   ALA A 135      65.819  -9.358  -0.923  1.00 86.81           C  
ATOM   1043  O   ALA A 135      66.831  -8.801  -1.353  1.00 86.81           O  
ATOM   1044  CB  ALA A 135      63.567  -9.054  -1.978  1.00 86.81           C  
ATOM   1045  N   VAL A 136      65.589  -9.496   0.338  1.00 88.79           N  
ATOM   1046  CA  VAL A 136      66.463  -8.937   1.363  1.00 88.79           C  
ATOM   1047  C   VAL A 136      67.791  -9.692   1.377  1.00 88.79           C  
ATOM   1048  O   VAL A 136      68.848  -9.096   1.594  1.00 88.79           O  
ATOM   1049  CB  VAL A 136      65.806  -8.988   2.760  1.00 88.79           C  
ATOM   1050  CG1 VAL A 136      66.779  -8.505   3.834  1.00 88.79           C  
ATOM   1051  CG2 VAL A 136      64.527  -8.153   2.778  1.00 88.79           C  
ATOM   1052  N   ALA A 137      67.704 -10.922   1.197  1.00 86.65           N  
ATOM   1053  CA  ALA A 137      68.911 -11.742   1.135  1.00 86.65           C  
ATOM   1054  C   ALA A 137      69.800 -11.322  -0.032  1.00 86.65           C  
ATOM   1055  O   ALA A 137      71.019 -11.213   0.116  1.00 86.65           O  
ATOM   1056  CB  ALA A 137      68.545 -13.219   1.015  1.00 86.65           C  
ATOM   1057  N   LEU A 138      69.193 -11.094  -1.139  1.00 86.84           N  
ATOM   1058  CA  LEU A 138      69.927 -10.627  -2.310  1.00 86.84           C  
ATOM   1059  C   LEU A 138      70.561  -9.265  -2.045  1.00 86.84           C  
ATOM   1060  O   LEU A 138      71.707  -9.024  -2.431  1.00 86.84           O  
ATOM   1061  CB  LEU A 138      69.002 -10.544  -3.526  1.00 86.84           C  
ATOM   1062  CG  LEU A 138      68.668 -11.868  -4.215  1.00 86.84           C  
ATOM   1063  CD1 LEU A 138      67.563 -11.665  -5.246  1.00 86.84           C  
ATOM   1064  CD2 LEU A 138      69.913 -12.460  -4.868  1.00 86.84           C  
ATOM   1065  N   ALA A 139      69.776  -8.466  -1.441  1.00 86.03           N  
ATOM   1066  CA  ALA A 139      70.278  -7.148  -1.066  1.00 86.03           C  
ATOM   1067  C   ALA A 139      71.467  -7.264  -0.115  1.00 86.03           C  
ATOM   1068  O   ALA A 139      72.464  -6.555  -0.269  1.00 86.03           O  
ATOM   1069  CB  ALA A 139      69.168  -6.317  -0.426  1.00 86.03           C  
ATOM   1070  N   ALA A 140      71.317  -8.131   0.873  1.00 85.44           N  
ATOM   1071  CA  ALA A 140      72.378  -8.351   1.854  1.00 85.44           C  
ATOM   1072  C   ALA A 140      73.637  -8.895   1.188  1.00 85.44           C  
ATOM   1073  O   ALA A 140      74.753  -8.505   1.541  1.00 85.44           O  
ATOM   1074  CB  ALA A 140      71.902  -9.305   2.947  1.00 85.44           C  
ATOM   1075  N   LEU A 141      73.482  -9.706   0.177  1.00 84.45           N  
ATOM   1076  CA  LEU A 141      74.610 -10.302  -0.532  1.00 84.45           C  
ATOM   1077  C   LEU A 141      75.276  -9.281  -1.448  1.00 84.45           C  
ATOM   1078  O   LEU A 141      76.491  -9.324  -1.651  1.00 84.45           O  
ATOM   1079  CB  LEU A 141      74.150 -11.513  -1.349  1.00 84.45           C  
ATOM   1080  CG  LEU A 141      73.848 -12.787  -0.559  1.00 84.45           C  
ATOM   1081  CD1 LEU A 141      73.220 -13.838  -1.468  1.00 84.45           C  
ATOM   1082  CD2 LEU A 141      75.118 -13.327   0.093  1.00 84.45           C  
ATOM   1083  N   ALA A 142      74.476  -8.447  -2.048  1.00 83.91           N  
ATOM   1084  CA  ALA A 142      74.969  -7.459  -3.004  1.00 83.91           C  
ATOM   1085  C   ALA A 142      75.824  -6.403  -2.311  1.00 83.91           C  
ATOM   1086  O   ALA A 142      76.818  -5.934  -2.870  1.00 83.91           O  
ATOM   1087  CB  ALA A 142      73.802  -6.801  -3.737  1.00 83.91           C  
ATOM   1088  N   ASN A 143      75.535  -6.105  -1.134  1.00 79.94           N  
ATOM   1089  CA  ASN A 143      76.276  -5.096  -0.387  1.00 79.94           C  
ATOM   1090  C   ASN A 143      76.497  -5.519   1.062  1.00 79.94           C  
ATOM   1091  O   ASN A 143      75.654  -5.260   1.924  1.00 79.94           O  
ATOM   1092  CB  ASN A 143      75.553  -3.748  -0.443  1.00 79.94           C  
ATOM   1093  CG  ASN A 143      76.421  -2.598   0.028  1.00 79.94           C  
ATOM   1094  ND2 ASN A 143      75.990  -1.375  -0.252  1.00 79.94           N  
ATOM   1095  OD1 ASN A 143      77.473  -2.809   0.639  1.00 79.94           O  
ATOM   1096  N   SER A 144      77.704  -6.082   1.356  1.00 70.43           N  
ATOM   1097  CA  SER A 144      78.031  -6.696   2.639  1.00 70.43           C  
ATOM   1098  C   SER A 144      78.172  -5.646   3.735  1.00 70.43           C  
ATOM   1099  O   SER A 144      78.106  -5.969   4.924  1.00 70.43           O  
ATOM   1100  CB  SER A 144      79.322  -7.508   2.530  1.00 70.43           C  
ATOM   1101  OG  SER A 144      80.414  -6.673   2.185  1.00 70.43           O  
ATOM   1102  N   LYS A 145      78.145  -4.341   3.360  1.00 76.83           N  
ATOM   1103  CA  LYS A 145      78.305  -3.273   4.344  1.00 76.83           C  
ATOM   1104  C   LYS A 145      76.954  -2.686   4.740  1.00 76.83           C  
ATOM   1105  O   LYS A 145      76.881  -1.821   5.616  1.00 76.83           O  
ATOM   1106  CB  LYS A 145      79.216  -2.172   3.797  1.00 76.83           C  
ATOM   1107  CG  LYS A 145      80.657  -2.612   3.581  1.00 76.83           C  
ATOM   1108  CD  LYS A 145      81.522  -1.462   3.082  1.00 76.83           C  
ATOM   1109  CE  LYS A 145      82.946  -1.918   2.795  1.00 76.83           C  
ATOM   1110  NZ  LYS A 145      83.794  -0.799   2.283  1.00 76.83           N1+
ATOM   1111  N   ASN A 146      75.878  -3.276   4.189  1.00 80.33           N  
ATOM   1112  CA  ASN A 146      74.544  -2.775   4.503  1.00 80.33           C  
ATOM   1113  C   ASN A 146      73.964  -3.456   5.739  1.00 80.33           C  
ATOM   1114  O   ASN A 146      73.392  -4.543   5.643  1.00 80.33           O  
ATOM   1115  CB  ASN A 146      73.607  -2.958   3.307  1.00 80.33           C  
ATOM   1116  CG  ASN A 146      72.330  -2.152   3.437  1.00 80.33           C  
ATOM   1117  ND2 ASN A 146      71.789  -1.711   2.307  1.00 80.33           N  
ATOM   1118  OD1 ASN A 146      71.834  -1.926   4.544  1.00 80.33           O  
ATOM   1119  N   ASP A 147      74.144  -2.866   6.972  1.00 83.76           N  
ATOM   1120  CA  ASP A 147      73.727  -3.390   8.270  1.00 83.76           C  
ATOM   1121  C   ASP A 147      72.205  -3.471   8.366  1.00 83.76           C  
ATOM   1122  O   ASP A 147      71.666  -4.374   9.009  1.00 83.76           O  
ATOM   1123  CB  ASP A 147      74.280  -2.521   9.401  1.00 83.76           C  
ATOM   1124  CG  ASP A 147      75.785  -2.642   9.562  1.00 83.76           C  
ATOM   1125  OD1 ASP A 147      76.359  -3.678   9.161  1.00 83.76           O  
ATOM   1126  OD2 ASP A 147      76.402  -1.696  10.095  1.00 83.76           O1-
ATOM   1127  N   GLU A 148      71.596  -2.654   7.580  1.00 84.14           N  
ATOM   1128  CA  GLU A 148      70.137  -2.618   7.578  1.00 84.14           C  
ATOM   1129  C   GLU A 148      69.555  -3.836   6.867  1.00 84.14           C  
ATOM   1130  O   GLU A 148      68.592  -4.439   7.345  1.00 84.14           O  
ATOM   1131  CB  GLU A 148      69.632  -1.332   6.919  1.00 84.14           C  
ATOM   1132  CG  GLU A 148      68.142  -1.088   7.110  1.00 84.14           C  
ATOM   1133  CD  GLU A 148      67.668   0.225   6.506  1.00 84.14           C  
ATOM   1134  OE1 GLU A 148      66.474   0.570   6.663  1.00 84.14           O  
ATOM   1135  OE2 GLU A 148      68.495   0.914   5.869  1.00 84.14           O1-
ATOM   1136  N   ALA A 149      70.108  -4.203   5.774  1.00 83.58           N  
ATOM   1137  CA  ALA A 149      69.683  -5.382   5.023  1.00 83.58           C  
ATOM   1138  C   ALA A 149      69.927  -6.659   5.822  1.00 83.58           C  
ATOM   1139  O   ALA A 149      69.076  -7.550   5.854  1.00 83.58           O  
ATOM   1140  CB  ALA A 149      70.413  -5.449   3.683  1.00 83.58           C  
ATOM   1141  N   ARG A 150      70.952  -6.639   6.573  1.00 85.18           N  
ATOM   1142  CA  ARG A 150      71.277  -7.800   7.395  1.00 85.18           C  
ATOM   1143  C   ARG A 150      70.297  -7.940   8.556  1.00 85.18           C  
ATOM   1144  O   ARG A 150      69.823  -9.041   8.845  1.00 85.18           O  
ATOM   1145  CB  ARG A 150      72.709  -7.699   7.928  1.00 85.18           C  
ATOM   1146  CG  ARG A 150      73.776  -7.967   6.880  1.00 85.18           C  
ATOM   1147  CD  ARG A 150      75.162  -8.072   7.501  1.00 85.18           C  
ATOM   1148  NE  ARG A 150      75.734  -6.756   7.768  1.00 85.18           N  
ATOM   1149  CZ  ARG A 150      76.979  -6.541   8.185  1.00 85.18           C  
ATOM   1150  NH1 ARG A 150      77.810  -7.556   8.391  1.00 85.18           N1+
ATOM   1151  NH2 ARG A 150      77.396  -5.301   8.398  1.00 85.18           N  
ATOM   1152  N   GLU A 151      70.129  -6.872   9.178  1.00 87.76           N  
ATOM   1153  CA  GLU A 151      69.186  -6.876  10.292  1.00 87.76           C  
ATOM   1154  C   GLU A 151      67.781  -7.246   9.825  1.00 87.76           C  
ATOM   1155  O   GLU A 151      67.079  -8.007  10.492  1.00 87.76           O  
ATOM   1156  CB  GLU A 151      69.168  -5.512  10.986  1.00 87.76           C  
ATOM   1157  CG  GLU A 151      68.423  -5.507  12.314  1.00 87.76           C  
ATOM   1158  CD  GLU A 151      68.571  -4.203  13.080  1.00 87.76           C  
ATOM   1159  OE1 GLU A 151      67.988  -4.077  14.180  1.00 87.76           O  
ATOM   1160  OE2 GLU A 151      69.277  -3.301  12.577  1.00 87.76           O1-
ATOM   1161  N   ALA A 152      67.414  -6.640   8.736  1.00 85.54           N  
ATOM   1162  CA  ALA A 152      66.109  -6.959   8.163  1.00 85.54           C  
ATOM   1163  C   ALA A 152      66.008  -8.443   7.822  1.00 85.54           C  
ATOM   1164  O   ALA A 152      64.966  -9.067   8.041  1.00 85.54           O  
ATOM   1165  CB  ALA A 152      65.854  -6.112   6.918  1.00 85.54           C  
ATOM   1166  N   LEU A 153      67.103  -8.989   7.278  1.00 89.28           N  
ATOM   1167  CA  LEU A 153      67.135 -10.403   6.922  1.00 89.28           C  
ATOM   1168  C   LEU A 153      67.028 -11.281   8.164  1.00 89.28           C  
ATOM   1169  O   LEU A 153      66.308 -12.283   8.161  1.00 89.28           O  
ATOM   1170  CB  LEU A 153      68.421 -10.734   6.160  1.00 89.28           C  
ATOM   1171  CG  LEU A 153      68.539 -12.158   5.614  1.00 89.28           C  
ATOM   1172  CD1 LEU A 153      67.360 -12.474   4.699  1.00 89.28           C  
ATOM   1173  CD2 LEU A 153      69.860 -12.340   4.874  1.00 89.28           C  
ATOM   1174  N   LYS A 154      67.644 -10.910   9.266  1.00 89.89           N  
ATOM   1175  CA  LYS A 154      67.573 -11.642  10.527  1.00 89.89           C  
ATOM   1176  C   LYS A 154      66.151 -11.648  11.080  1.00 89.89           C  
ATOM   1177  O   LYS A 154      65.662 -12.682  11.538  1.00 89.89           O  
ATOM   1178  CB  LYS A 154      68.533 -11.037  11.553  1.00 89.89           C  
ATOM   1179  CG  LYS A 154      69.997 -11.360  11.297  1.00 89.89           C  
ATOM   1180  CD  LYS A 154      70.897 -10.773  12.376  1.00 89.89           C  
ATOM   1181  CE  LYS A 154      72.368 -11.019  12.074  1.00 89.89           C  
ATOM   1182  NZ  LYS A 154      73.257 -10.398  13.103  1.00 89.89           N1+
ATOM   1183  N   ARG A 155      65.583 -10.534  11.059  1.00 89.58           N  
ATOM   1184  CA  ARG A 155      64.215 -10.401  11.549  1.00 89.58           C  
ATOM   1185  C   ARG A 155      63.251 -11.241  10.717  1.00 89.58           C  
ATOM   1186  O   ARG A 155      62.366 -11.903  11.263  1.00 89.58           O  
ATOM   1187  CB  ARG A 155      63.779  -8.935  11.536  1.00 89.58           C  
ATOM   1188  CG  ARG A 155      64.459  -8.079  12.593  1.00 89.58           C  
ATOM   1189  CD  ARG A 155      63.956  -6.643  12.567  1.00 89.58           C  
ATOM   1190  NE  ARG A 155      64.688  -5.798  13.506  1.00 89.58           N  
ATOM   1191  CZ  ARG A 155      64.509  -4.487  13.644  1.00 89.58           C  
ATOM   1192  NH1 ARG A 155      63.614  -3.843  12.904  1.00 89.58           N1+
ATOM   1193  NH2 ARG A 155      65.230  -3.815  14.530  1.00 89.58           N  
ATOM   1194  N   LEU A 156      63.451 -11.178   9.440  1.00 87.97           N  
ATOM   1195  CA  LEU A 156      62.604 -11.950   8.537  1.00 87.97           C  
ATOM   1196  C   LEU A 156      62.793 -13.447   8.762  1.00 87.97           C  
ATOM   1197  O   LEU A 156      61.825 -14.210   8.726  1.00 87.97           O  
ATOM   1198  CB  LEU A 156      62.913 -11.598   7.080  1.00 87.97           C  
ATOM   1199  CG  LEU A 156      62.240 -10.340   6.528  1.00 87.97           C  
ATOM   1200  CD1 LEU A 156      62.862  -9.950   5.191  1.00 87.97           C  
ATOM   1201  CD2 LEU A 156      60.738 -10.558   6.383  1.00 87.97           C  
ATOM   1202  N   ALA A 157      64.009 -13.836   8.980  1.00 88.28           N  
ATOM   1203  CA  ALA A 157      64.295 -15.236   9.279  1.00 88.28           C  
ATOM   1204  C   ALA A 157      63.545 -15.695  10.526  1.00 88.28           C  
ATOM   1205  O   ALA A 157      62.974 -16.788  10.548  1.00 88.28           O  
ATOM   1206  CB  ALA A 157      65.796 -15.447   9.457  1.00 88.28           C  
ATOM   1207  N   GLU A 158      63.498 -14.916  11.485  1.00 90.66           N  
ATOM   1208  CA  GLU A 158      62.790 -15.239  12.719  1.00 90.66           C  
ATOM   1209  C   GLU A 158      61.285 -15.336  12.485  1.00 90.66           C  
ATOM   1210  O   GLU A 158      60.626 -16.233  13.014  1.00 90.66           O  
ATOM   1211  CB  GLU A 158      63.087 -14.195  13.800  1.00 90.66           C  
ATOM   1212  CG  GLU A 158      64.492 -14.289  14.374  1.00 90.66           C  
ATOM   1213  CD  GLU A 158      64.798 -13.201  15.392  1.00 90.66           C  
ATOM   1214  OE1 GLU A 158      65.916 -13.193  15.955  1.00 90.66           O  
ATOM   1215  OE2 GLU A 158      63.912 -12.351  15.629  1.00 90.66           O1-
ATOM   1216  N   GLU A 159      60.849 -14.458  11.767  1.00 88.91           N  
ATOM   1217  CA  GLU A 159      59.426 -14.473  11.435  1.00 88.91           C  
ATOM   1218  C   GLU A 159      59.055 -15.732  10.657  1.00 88.91           C  
ATOM   1219  O   GLU A 159      58.015 -16.342  10.915  1.00 88.91           O  
ATOM   1220  CB  GLU A 159      59.050 -13.227  10.629  1.00 88.91           C  
ATOM   1221  CG  GLU A 159      57.558 -13.101  10.354  1.00 88.91           C  
ATOM   1222  CD  GLU A 159      56.733 -12.871  11.610  1.00 88.91           C  
ATOM   1223  OE1 GLU A 159      55.533 -13.225  11.620  1.00 88.91           O  
ATOM   1224  OE2 GLU A 159      57.292 -12.331  12.589  1.00 88.91           O1-
ATOM   1225  N   LEU A 160      59.825 -16.037   9.722  1.00 88.09           N  
ATOM   1226  CA  LEU A 160      59.606 -17.244   8.933  1.00 88.09           C  
ATOM   1227  C   LEU A 160      59.599 -18.481   9.823  1.00 88.09           C  
ATOM   1228  O   LEU A 160      58.796 -19.395   9.618  1.00 88.09           O  
ATOM   1229  CB  LEU A 160      60.683 -17.382   7.854  1.00 88.09           C  
ATOM   1230  CG  LEU A 160      60.539 -16.475   6.631  1.00 88.09           C  
ATOM   1231  CD1 LEU A 160      61.795 -16.541   5.770  1.00 88.09           C  
ATOM   1232  CD2 LEU A 160      59.308 -16.863   5.819  1.00 88.09           C  
ATOM   1233  N   LYS A 161      60.470 -18.496  10.816  1.00 88.79           N  
ATOM   1234  CA  LYS A 161      60.510 -19.614  11.753  1.00 88.79           C  
ATOM   1235  C   LYS A 161      59.214 -19.709  12.552  1.00 88.79           C  
ATOM   1236  O   LYS A 161      58.689 -20.803  12.767  1.00 88.79           O  
ATOM   1237  CB  LYS A 161      61.702 -19.477  12.703  1.00 88.79           C  
ATOM   1238  CG  LYS A 161      63.045 -19.793  12.060  1.00 88.79           C  
ATOM   1239  CD  LYS A 161      64.188 -19.648  13.056  1.00 88.79           C  
ATOM   1240  CE  LYS A 161      65.541 -19.849  12.388  1.00 88.79           C  
ATOM   1241  NZ  LYS A 161      66.668 -19.630  13.343  1.00 88.79           N1+
ATOM   1242  N   LYS A 162      58.745 -18.569  12.941  1.00 88.92           N  
ATOM   1243  CA  LYS A 162      57.495 -18.520  13.694  1.00 88.92           C  
ATOM   1244  C   LYS A 162      56.328 -19.031  12.855  1.00 88.92           C  
ATOM   1245  O   LYS A 162      55.534 -19.850  13.321  1.00 88.92           O  
ATOM   1246  CB  LYS A 162      57.213 -17.095  14.174  1.00 88.92           C  
ATOM   1247  CG  LYS A 162      58.102 -16.641  15.323  1.00 88.92           C  
ATOM   1248  CD  LYS A 162      57.752 -15.230  15.776  1.00 88.92           C  
ATOM   1249  CE  LYS A 162      58.721 -14.726  16.837  1.00 88.92           C  
ATOM   1250  NZ  LYS A 162      58.394 -13.335  17.271  1.00 88.92           N1+
ATOM   1251  N   VAL A 163      56.257 -18.571  11.679  1.00 86.18           N  
ATOM   1252  CA  VAL A 163      55.177 -18.955  10.775  1.00 86.18           C  
ATOM   1253  C   VAL A 163      55.269 -20.446  10.463  1.00 86.18           C  
ATOM   1254  O   VAL A 163      54.254 -21.147  10.441  1.00 86.18           O  
ATOM   1255  CB  VAL A 163      55.213 -18.132   9.467  1.00 86.18           C  
ATOM   1256  CG1 VAL A 163      54.201 -18.676   8.460  1.00 86.18           C  
ATOM   1257  CG2 VAL A 163      54.944 -16.657   9.757  1.00 86.18           C  
ATOM   1258  N   ALA A 164      56.473 -20.901  10.202  1.00 85.34           N  
ATOM   1259  CA  ALA A 164      56.709 -22.314   9.917  1.00 85.34           C  
ATOM   1260  C   ALA A 164      56.229 -23.193  11.069  1.00 85.34           C  
ATOM   1261  O   ALA A 164      55.602 -24.232  10.845  1.00 85.34           O  
ATOM   1262  CB  ALA A 164      58.191 -22.562   9.646  1.00 85.34           C  
ATOM   1263  N   LYS A 165      56.494 -22.759  12.273  1.00 88.31           N  
ATOM   1264  CA  LYS A 165      56.059 -23.491  13.458  1.00 88.31           C  
ATOM   1265  C   LYS A 165      54.537 -23.556  13.537  1.00 88.31           C  
ATOM   1266  O   LYS A 165      53.968 -24.617  13.805  1.00 88.31           O  
ATOM   1267  CB  LYS A 165      56.622 -22.845  14.725  1.00 88.31           C  
ATOM   1268  CG  LYS A 165      56.373 -23.648  15.993  1.00 88.31           C  
ATOM   1269  CD  LYS A 165      56.999 -22.979  17.210  1.00 88.31           C  
ATOM   1270  CE  LYS A 165      56.699 -23.750  18.489  1.00 88.31           C  
ATOM   1271  NZ  LYS A 165      57.308 -23.097  19.686  1.00 88.31           N1+
ATOM   1272  N   GLU A 166      53.947 -22.496  13.244  1.00 86.64           N  
ATOM   1273  CA  GLU A 166      52.489 -22.431  13.267  1.00 86.64           C  
ATOM   1274  C   GLU A 166      51.879 -23.343  12.206  1.00 86.64           C  
ATOM   1275  O   GLU A 166      50.915 -24.062  12.478  1.00 86.64           O  
ATOM   1276  CB  GLU A 166      52.011 -20.992  13.060  1.00 86.64           C  
ATOM   1277  CG  GLU A 166      52.250 -20.086  14.260  1.00 86.64           C  
ATOM   1278  CD  GLU A 166      51.820 -18.647  14.019  1.00 86.64           C  
ATOM   1279  OE1 GLU A 166      52.043 -17.792  14.907  1.00 86.64           O  
ATOM   1280  OE2 GLU A 166      51.256 -18.374  12.937  1.00 86.64           O1-
ATOM   1281  N   LEU A 167      52.436 -23.336  11.096  1.00 83.95           N  
ATOM   1282  CA  LEU A 167      51.940 -24.141   9.985  1.00 83.95           C  
ATOM   1283  C   LEU A 167      52.107 -25.630  10.274  1.00 83.95           C  
ATOM   1284  O   LEU A 167      51.222 -26.429   9.961  1.00 83.95           O  
ATOM   1285  CB  LEU A 167      52.671 -23.776   8.689  1.00 83.95           C  
ATOM   1286  CG  LEU A 167      52.330 -22.417   8.078  1.00 83.95           C  
ATOM   1287  CD1 LEU A 167      53.207 -22.149   6.860  1.00 83.95           C  
ATOM   1288  CD2 LEU A 167      50.853 -22.355   7.703  1.00 83.95           C  
ATOM   1289  N   LYS A 168      53.212 -25.901  10.856  1.00 84.64           N  
ATOM   1290  CA  LYS A 168      53.491 -27.291  11.203  1.00 84.64           C  
ATOM   1291  C   LYS A 168      52.492 -27.812  12.233  1.00 84.64           C  
ATOM   1292  O   LYS A 168      52.012 -28.942  12.123  1.00 84.64           O  
ATOM   1293  CB  LYS A 168      54.917 -27.436  11.736  1.00 84.64           C  
ATOM   1294  CG  LYS A 168      55.420 -28.871  11.778  1.00 84.64           C  
ATOM   1295  CD  LYS A 168      56.889 -28.937  12.176  1.00 84.64           C  
ATOM   1296  CE  LYS A 168      57.380 -30.376  12.266  1.00 84.64           C  
ATOM   1297  NZ  LYS A 168      58.830 -30.445  12.621  1.00 84.64           N1+
ATOM   1298  N   GLU A 169      52.238 -26.988  13.201  1.00 88.71           N  
ATOM   1299  CA  GLU A 169      51.264 -27.355  14.224  1.00 88.71           C  
ATOM   1300  C   GLU A 169      49.879 -27.560  13.620  1.00 88.71           C  
ATOM   1301  O   GLU A 169      49.189 -28.528  13.948  1.00 88.71           O  
ATOM   1302  CB  GLU A 169      51.208 -26.286  15.319  1.00 88.71           C  
ATOM   1303  CG  GLU A 169      52.424 -26.277  16.233  1.00 88.71           C  
ATOM   1304  CD  GLU A 169      52.400 -25.151  17.254  1.00 88.71           C  
ATOM   1305  OE1 GLU A 169      53.315 -25.083  18.106  1.00 88.71           O  
ATOM   1306  OE2 GLU A 169      51.457 -24.330  17.203  1.00 88.71           O1-
ATOM   1307  N   ARG A 170      49.635 -26.804  12.775  1.00 83.69           N  
ATOM   1308  CA  ARG A 170      48.341 -26.888  12.106  1.00 83.69           C  
ATOM   1309  C   ARG A 170      48.280 -28.101  11.184  1.00 83.69           C  
ATOM   1310  O   ARG A 170      47.254 -28.781  11.109  1.00 83.69           O  
ATOM   1311  CB  ARG A 170      48.061 -25.611  11.313  1.00 83.69           C  
ATOM   1312  CG  ARG A 170      46.616 -25.470  10.862  1.00 83.69           C  
ATOM   1313  CD  ARG A 170      46.288 -24.038  10.462  1.00 83.69           C  
ATOM   1314  NE  ARG A 170      44.907 -23.911  10.001  1.00 83.69           N  
ATOM   1315  CZ  ARG A 170      44.355 -22.782   9.565  1.00 83.69           C  
ATOM   1316  NH1 ARG A 170      45.057 -21.655   9.523  1.00 83.69           N1+
ATOM   1317  NH2 ARG A 170      43.091 -22.779   9.170  1.00 83.69           N  
ATOM   1318  N   ALA A 171      49.301 -28.284  10.454  1.00 81.24           N  
ATOM   1319  CA  ALA A 171      49.390 -29.437   9.561  1.00 81.24           C  
ATOM   1320  C   ALA A 171      49.217 -30.742  10.331  1.00 81.24           C  
ATOM   1321  O   ALA A 171      48.576 -31.677   9.844  1.00 81.24           O  
ATOM   1322  CB  ALA A 171      50.725 -29.434   8.821  1.00 81.24           C  
ATOM   1323  N   LYS A 172      49.749 -30.762  11.516  1.00 84.16           N  
ATOM   1324  CA  LYS A 172      49.629 -31.952  12.352  1.00 84.16           C  
ATOM   1325  C   LYS A 172      48.181 -32.188  12.770  1.00 84.16           C  
ATOM   1326  O   LYS A 172      47.708 -33.327  12.775  1.00 84.16           O  
ATOM   1327  CB  LYS A 172      50.519 -31.830  13.590  1.00 84.16           C  
ATOM   1328  CG  LYS A 172      51.996 -32.071  13.318  1.00 84.16           C  
ATOM   1329  CD  LYS A 172      52.817 -32.014  14.599  1.00 84.16           C  
ATOM   1330  CE  LYS A 172      54.305 -32.181  14.320  1.00 84.16           C  
ATOM   1331  NZ  LYS A 172      55.119 -32.067  15.566  1.00 84.16           N1+
ATOM   1332  N   LYS A 173      47.491 -31.157  12.945  1.00 84.61           N  
ATOM   1333  CA  LYS A 173      46.105 -31.244  13.394  1.00 84.61           C  
ATOM   1334  C   LYS A 173      45.174 -31.609  12.240  1.00 84.61           C  
ATOM   1335  O   LYS A 173      44.253 -32.410  12.408  1.00 84.61           O  
ATOM   1336  CB  LYS A 173      45.661 -29.925  14.028  1.00 84.61           C  
ATOM   1337  CG  LYS A 173      46.288 -29.649  15.387  1.00 84.61           C  
ATOM   1338  CD  LYS A 173      45.769 -28.350  15.989  1.00 84.61           C  
ATOM   1339  CE  LYS A 173      46.448 -28.038  17.316  1.00 84.61           C  
ATOM   1340  NZ  LYS A 173      45.974 -26.742  17.888  1.00 84.61           N1+
ATOM   1341  N   THR A 174      45.565 -31.146  11.081  1.00 78.91           N  
ATOM   1342  CA  THR A 174      44.661 -31.267   9.942  1.00 78.91           C  
ATOM   1343  C   THR A 174      45.131 -32.366   8.994  1.00 78.91           C  
ATOM   1344  O   THR A 174      44.423 -32.722   8.049  1.00 78.91           O  
ATOM   1345  CB  THR A 174      44.548 -29.936   9.175  1.00 78.91           C  
ATOM   1346  CG2 THR A 174      43.969 -28.838  10.061  1.00 78.91           C  
ATOM   1347  OG1 THR A 174      45.849 -29.538   8.726  1.00 78.91           O  
ATOM   1348  N   LYS A 175      46.347 -32.951   9.283  1.00 79.76           N  
ATOM   1349  CA  LYS A 175      46.966 -33.947   8.413  1.00 79.76           C  
ATOM   1350  C   LYS A 175      47.072 -33.436   6.979  1.00 79.76           C  
ATOM   1351  O   LYS A 175      46.883 -34.196   6.027  1.00 79.76           O  
ATOM   1352  CB  LYS A 175      46.175 -35.255   8.445  1.00 79.76           C  
ATOM   1353  CG  LYS A 175      46.160 -35.935   9.806  1.00 79.76           C  
ATOM   1354  CD  LYS A 175      45.455 -37.285   9.750  1.00 79.76           C  
ATOM   1355  CE  LYS A 175      45.414 -37.953  11.117  1.00 79.76           C  
ATOM   1356  NZ  LYS A 175      44.729 -39.280  11.065  1.00 79.76           N1+
ATOM   1357  N   ASP A 176      47.237 -32.074   6.837  1.00 74.70           N  
ATOM   1358  CA  ASP A 176      47.366 -31.424   5.536  1.00 74.70           C  
ATOM   1359  C   ASP A 176      48.812 -31.457   5.047  1.00 74.70           C  
ATOM   1360  O   ASP A 176      49.665 -30.735   5.569  1.00 74.70           O  
ATOM   1361  CB  ASP A 176      46.866 -29.980   5.606  1.00 74.70           C  
ATOM   1362  CG  ASP A 176      46.756 -29.324   4.241  1.00 74.70           C  
ATOM   1363  OD1 ASP A 176      47.502 -29.712   3.316  1.00 74.70           O  
ATOM   1364  OD2 ASP A 176      45.918 -28.409   4.089  1.00 74.70           O1-
ATOM   1365  N   SER A 177      49.140 -32.318   4.161  1.00 72.27           N  
ATOM   1366  CA  SER A 177      50.485 -32.547   3.647  1.00 72.27           C  
ATOM   1367  C   SER A 177      51.027 -31.307   2.944  1.00 72.27           C  
ATOM   1368  O   SER A 177      52.235 -31.061   2.951  1.00 72.27           O  
ATOM   1369  CB  SER A 177      50.497 -33.736   2.686  1.00 72.27           C  
ATOM   1370  OG  SER A 177      49.623 -33.507   1.593  1.00 72.27           O  
ATOM   1371  N   GLU A 178      50.161 -30.572   2.403  1.00 74.30           N  
ATOM   1372  CA  GLU A 178      50.553 -29.348   1.712  1.00 74.30           C  
ATOM   1373  C   GLU A 178      51.034 -28.288   2.699  1.00 74.30           C  
ATOM   1374  O   GLU A 178      52.029 -27.605   2.447  1.00 74.30           O  
ATOM   1375  CB  GLU A 178      49.389 -28.804   0.880  1.00 74.30           C  
ATOM   1376  CG  GLU A 178      49.786 -27.687  -0.076  1.00 74.30           C  
ATOM   1377  CD  GLU A 178      48.665 -27.277  -1.017  1.00 74.30           C  
ATOM   1378  OE1 GLU A 178      48.842 -26.303  -1.784  1.00 74.30           O  
ATOM   1379  OE2 GLU A 178      47.600 -27.932  -0.986  1.00 74.30           O1-
ATOM   1380  N   LEU A 179      50.404 -28.128   3.776  1.00 76.04           N  
ATOM   1381  CA  LEU A 179      50.792 -27.216   4.846  1.00 76.04           C  
ATOM   1382  C   LEU A 179      52.137 -27.617   5.442  1.00 76.04           C  
ATOM   1383  O   LEU A 179      52.966 -26.759   5.751  1.00 76.04           O  
ATOM   1384  CB  LEU A 179      49.723 -27.188   5.941  1.00 76.04           C  
ATOM   1385  CG  LEU A 179      48.468 -26.366   5.642  1.00 76.04           C  
ATOM   1386  CD1 LEU A 179      47.465 -26.495   6.785  1.00 76.04           C  
ATOM   1387  CD2 LEU A 179      48.829 -24.903   5.405  1.00 76.04           C  
ATOM   1388  N   GLU A 180      52.303 -28.859   5.611  1.00 79.29           N  
ATOM   1389  CA  GLU A 180      53.573 -29.396   6.090  1.00 79.29           C  
ATOM   1390  C   GLU A 180      54.712 -29.055   5.133  1.00 79.29           C  
ATOM   1391  O   GLU A 180      55.802 -28.674   5.567  1.00 79.29           O  
ATOM   1392  CB  GLU A 180      53.478 -30.912   6.277  1.00 79.29           C  
ATOM   1393  CG  GLU A 180      54.687 -31.522   6.975  1.00 79.29           C  
ATOM   1394  CD  GLU A 180      54.491 -32.984   7.345  1.00 79.29           C  
ATOM   1395  OE1 GLU A 180      55.351 -33.549   8.056  1.00 79.29           O  
ATOM   1396  OE2 GLU A 180      53.469 -33.567   6.920  1.00 79.29           O1-
ATOM   1397  N   ARG A 181      54.419 -29.179   3.922  1.00 76.05           N  
ATOM   1398  CA  ARG A 181      55.406 -28.845   2.901  1.00 76.05           C  
ATOM   1399  C   ARG A 181      55.743 -27.357   2.932  1.00 76.05           C  
ATOM   1400  O   ARG A 181      56.913 -26.979   2.846  1.00 76.05           O  
ATOM   1401  CB  ARG A 181      54.898 -29.237   1.512  1.00 76.05           C  
ATOM   1402  CG  ARG A 181      55.934 -29.082   0.410  1.00 76.05           C  
ATOM   1403  CD  ARG A 181      55.357 -29.417  -0.959  1.00 76.05           C  
ATOM   1404  NE  ARG A 181      55.092 -30.846  -1.096  1.00 76.05           N  
ATOM   1405  CZ  ARG A 181      54.596 -31.423  -2.186  1.00 76.05           C  
ATOM   1406  NH1 ARG A 181      54.298 -30.701  -3.260  1.00 76.05           N1+
ATOM   1407  NH2 ARG A 181      54.394 -32.733  -2.204  1.00 76.05           N  
ATOM   1408  N   LEU A 182      54.834 -26.578   3.059  1.00 75.39           N  
ATOM   1409  CA  LEU A 182      55.021 -25.134   3.135  1.00 75.39           C  
ATOM   1410  C   LEU A 182      55.809 -24.754   4.384  1.00 75.39           C  
ATOM   1411  O   LEU A 182      56.666 -23.867   4.338  1.00 75.39           O  
ATOM   1412  CB  LEU A 182      53.669 -24.416   3.133  1.00 75.39           C  
ATOM   1413  CG  LEU A 182      52.933 -24.360   1.793  1.00 75.39           C  
ATOM   1414  CD1 LEU A 182      51.531 -23.793   1.982  1.00 75.39           C  
ATOM   1415  CD2 LEU A 182      53.721 -23.528   0.786  1.00 75.39           C  
ATOM   1416  N   ALA A 183      55.491 -25.370   5.451  1.00 81.47           N  
ATOM   1417  CA  ALA A 183      56.215 -25.156   6.701  1.00 81.47           C  
ATOM   1418  C   ALA A 183      57.694 -25.496   6.544  1.00 81.47           C  
ATOM   1419  O   ALA A 183      58.561 -24.754   7.012  1.00 81.47           O  
ATOM   1420  CB  ALA A 183      55.598 -25.988   7.823  1.00 81.47           C  
ATOM   1421  N   LEU A 184      57.944 -26.524   5.911  1.00 79.32           N  
ATOM   1422  CA  LEU A 184      59.315 -26.958   5.669  1.00 79.32           C  
ATOM   1423  C   LEU A 184      60.049 -25.967   4.769  1.00 79.32           C  
ATOM   1424  O   LEU A 184      61.213 -25.643   5.015  1.00 79.32           O  
ATOM   1425  CB  LEU A 184      59.333 -28.350   5.034  1.00 79.32           C  
ATOM   1426  CG  LEU A 184      59.062 -29.528   5.972  1.00 79.32           C  
ATOM   1427  CD1 LEU A 184      58.550 -30.728   5.184  1.00 79.32           C  
ATOM   1428  CD2 LEU A 184      60.323 -29.891   6.751  1.00 79.32           C  
ATOM   1429  N   ALA A 185      59.374 -25.504   3.747  1.00 76.71           N  
ATOM   1430  CA  ALA A 185      59.949 -24.501   2.855  1.00 76.71           C  
ATOM   1431  C   ALA A 185      60.315 -23.232   3.620  1.00 76.71           C  
ATOM   1432  O   ALA A 185      61.391 -22.666   3.416  1.00 76.71           O  
ATOM   1433  CB  ALA A 185      58.977 -24.175   1.724  1.00 76.71           C  
ATOM   1434  N   ALA A 186      59.465 -22.820   4.417  1.00 81.19           N  
ATOM   1435  CA  ALA A 186      59.698 -21.637   5.241  1.00 81.19           C  
ATOM   1436  C   ALA A 186      60.910 -21.829   6.148  1.00 81.19           C  
ATOM   1437  O   ALA A 186      61.729 -20.920   6.301  1.00 81.19           O  
ATOM   1438  CB  ALA A 186      58.458 -21.318   6.075  1.00 81.19           C  
ATOM   1439  N   GLU A 187      61.071 -22.946   6.705  1.00 83.65           N  
ATOM   1440  CA  GLU A 187      62.195 -23.282   7.574  1.00 83.65           C  
ATOM   1441  C   GLU A 187      63.511 -23.273   6.801  1.00 83.65           C  
ATOM   1442  O   GLU A 187      64.520 -22.759   7.288  1.00 83.65           O  
ATOM   1443  CB  GLU A 187      61.980 -24.647   8.230  1.00 83.65           C  
ATOM   1444  CG  GLU A 187      60.926 -24.642   9.328  1.00 83.65           C  
ATOM   1445  CD  GLU A 187      60.703 -26.011   9.953  1.00 83.65           C  
ATOM   1446  OE1 GLU A 187      59.842 -26.134  10.853  1.00 83.65           O  
ATOM   1447  OE2 GLU A 187      61.395 -26.967   9.537  1.00 83.65           O1-
ATOM   1448  N   LEU A 188      63.412 -23.819   5.648  1.00 81.71           N  
ATOM   1449  CA  LEU A 188      64.604 -23.852   4.806  1.00 81.71           C  
ATOM   1450  C   LEU A 188      65.038 -22.442   4.423  1.00 81.71           C  
ATOM   1451  O   LEU A 188      66.225 -22.116   4.480  1.00 81.71           O  
ATOM   1452  CB  LEU A 188      64.344 -24.679   3.544  1.00 81.71           C  
ATOM   1453  CG  LEU A 188      64.340 -26.199   3.718  1.00 81.71           C  
ATOM   1454  CD1 LEU A 188      63.880 -26.879   2.433  1.00 81.71           C  
ATOM   1455  CD2 LEU A 188      65.724 -26.694   4.126  1.00 81.71           C  
ATOM   1456  N   MET A 189      64.118 -21.684   4.020  1.00 84.02           N  
ATOM   1457  CA  MET A 189      64.401 -20.296   3.664  1.00 84.02           C  
ATOM   1458  C   MET A 189      64.941 -19.527   4.865  1.00 84.02           C  
ATOM   1459  O   MET A 189      65.873 -18.732   4.730  1.00 84.02           O  
ATOM   1460  CB  MET A 189      63.143 -19.611   3.126  1.00 84.02           C  
ATOM   1461  CG  MET A 189      63.377 -18.184   2.656  1.00 84.02           C  
ATOM   1462  SD  MET A 189      64.532 -18.091   1.235  1.00 84.02           S  
ATOM   1463  CE  MET A 189      63.963 -16.554   0.459  1.00 84.02           C  
ATOM   1464  N   ALA A 190      64.344 -19.720   6.061  1.00 85.81           N  
ATOM   1465  CA  ALA A 190      64.798 -19.069   7.287  1.00 85.81           C  
ATOM   1466  C   ALA A 190      66.254 -19.416   7.584  1.00 85.81           C  
ATOM   1467  O   ALA A 190      67.048 -18.539   7.933  1.00 85.81           O  
ATOM   1468  CB  ALA A 190      63.908 -19.468   8.463  1.00 85.81           C  
ATOM   1469  N   LEU A 191      66.590 -20.633   7.417  1.00 82.83           N  
ATOM   1470  CA  LEU A 191      67.949 -21.101   7.670  1.00 82.83           C  
ATOM   1471  C   LEU A 191      68.926 -20.501   6.665  1.00 82.83           C  
ATOM   1472  O   LEU A 191      70.015 -20.060   7.039  1.00 82.83           O  
ATOM   1473  CB  LEU A 191      68.010 -22.629   7.610  1.00 82.83           C  
ATOM   1474  CG  LEU A 191      67.392 -23.380   8.790  1.00 82.83           C  
ATOM   1475  CD1 LEU A 191      67.268 -24.865   8.467  1.00 82.83           C  
ATOM   1476  CD2 LEU A 191      68.222 -23.169  10.052  1.00 82.83           C  
ATOM   1477  N   ALA A 192      68.529 -20.465   5.427  1.00 80.69           N  
ATOM   1478  CA  ALA A 192      69.343 -19.850   4.383  1.00 80.69           C  
ATOM   1479  C   ALA A 192      69.560 -18.365   4.660  1.00 80.69           C  
ATOM   1480  O   ALA A 192      70.668 -17.852   4.490  1.00 80.69           O  
ATOM   1481  CB  ALA A 192      68.691 -20.044   3.016  1.00 80.69           C  
ATOM   1482  N   ALA A 193      68.516 -17.738   5.004  1.00 83.93           N  
ATOM   1483  CA  ALA A 193      68.594 -16.319   5.342  1.00 83.93           C  
ATOM   1484  C   ALA A 193      69.562 -16.084   6.498  1.00 83.93           C  
ATOM   1485  O   ALA A 193      70.334 -15.122   6.484  1.00 83.93           O  
ATOM   1486  CB  ALA A 193      67.211 -15.779   5.693  1.00 83.93           C  
ATOM   1487  N   GLU A 194      69.564 -16.921   7.462  1.00 85.33           N  
ATOM   1488  CA  GLU A 194      70.462 -16.833   8.609  1.00 85.33           C  
ATOM   1489  C   GLU A 194      71.916 -17.031   8.190  1.00 85.33           C  
ATOM   1490  O   GLU A 194      72.807 -16.328   8.672  1.00 85.33           O  
ATOM   1491  CB  GLU A 194      70.078 -17.865   9.674  1.00 85.33           C  
ATOM   1492  CG  GLU A 194      68.805 -17.521  10.433  1.00 85.33           C  
ATOM   1493  CD  GLU A 194      68.427 -18.562  11.474  1.00 85.33           C  
ATOM   1494  OE1 GLU A 194      67.351 -18.431  12.101  1.00 85.33           O  
ATOM   1495  OE2 GLU A 194      69.214 -19.516  11.666  1.00 85.33           O1-
ATOM   1496  N   ILE A 195      72.053 -17.973   7.309  1.00 82.69           N  
ATOM   1497  CA  ILE A 195      73.392 -18.226   6.788  1.00 82.69           C  
ATOM   1498  C   ILE A 195      73.893 -16.999   6.032  1.00 82.69           C  
ATOM   1499  O   ILE A 195      75.023 -16.551   6.242  1.00 82.69           O  
ATOM   1500  CB  ILE A 195      73.416 -19.469   5.871  1.00 82.69           C  
ATOM   1501  CG1 ILE A 195      73.161 -20.741   6.688  1.00 82.69           C  
ATOM   1502  CG2 ILE A 195      74.746 -19.559   5.117  1.00 82.69           C  
ATOM   1503  CD1 ILE A 195      72.987 -21.995   5.842  1.00 82.69           C  
ATOM   1504  N   VAL A 196      73.026 -16.438   5.232  1.00 84.56           N  
ATOM   1505  CA  VAL A 196      73.365 -15.265   4.433  1.00 84.56           C  
ATOM   1506  C   VAL A 196      73.677 -14.086   5.353  1.00 84.56           C  
ATOM   1507  O   VAL A 196      74.628 -13.339   5.113  1.00 84.56           O  
ATOM   1508  CB  VAL A 196      72.225 -14.894   3.459  1.00 84.56           C  
ATOM   1509  CG1 VAL A 196      72.501 -13.548   2.792  1.00 84.56           C  
ATOM   1510  CG2 VAL A 196      72.045 -15.987   2.408  1.00 84.56           C  
ATOM   1511  N   ALA A 197      72.910 -13.949   6.364  1.00 80.89           N  
ATOM   1512  CA  ALA A 197      73.098 -12.846   7.303  1.00 80.89           C  
ATOM   1513  C   ALA A 197      74.447 -12.950   8.008  1.00 80.89           C  
ATOM   1514  O   ALA A 197      75.067 -11.932   8.327  1.00 80.89           O  
ATOM   1515  CB  ALA A 197      71.967 -12.822   8.329  1.00 80.89           C  
ATOM   1516  N   GLN A 198      74.927 -14.213   8.114  1.00 81.42           N  
ATOM   1517  CA  GLN A 198      76.147 -14.454   8.877  1.00 81.42           C  
ATOM   1518  C   GLN A 198      77.375 -14.429   7.971  1.00 81.42           C  
ATOM   1519  O   GLN A 198      78.441 -13.960   8.376  1.00 81.42           O  
ATOM   1520  CB  GLN A 198      76.066 -15.791   9.615  1.00 81.42           C  
ATOM   1521  CG  GLN A 198      75.098 -15.787  10.791  1.00 81.42           C  
ATOM   1522  CD  GLN A 198      75.138 -17.077  11.587  1.00 81.42           C  
ATOM   1523  NE2 GLN A 198      74.045 -17.378  12.282  1.00 81.42           N  
ATOM   1524  OE1 GLN A 198      76.140 -17.800  11.576  1.00 81.42           O  
ATOM   1525  N   LEU A 199      77.379 -14.909   6.777  1.00 76.09           N  
ATOM   1526  CA  LEU A 199      78.519 -15.145   5.897  1.00 76.09           C  
ATOM   1527  C   LEU A 199      78.649 -14.029   4.865  1.00 76.09           C  
ATOM   1528  O   LEU A 199      79.710 -13.857   4.262  1.00 76.09           O  
ATOM   1529  CB  LEU A 199      78.382 -16.496   5.191  1.00 76.09           C  
ATOM   1530  CG  LEU A 199      78.502 -17.738   6.076  1.00 76.09           C  
ATOM   1531  CD1 LEU A 199      78.273 -19.001   5.251  1.00 76.09           C  
ATOM   1532  CD2 LEU A 199      79.865 -17.779   6.759  1.00 76.09           C  
ATOM   1533  N   ALA A 200      77.920 -13.090   4.800  1.00 67.36           N  
ATOM   1534  CA  ALA A 200      77.835 -11.971   3.865  1.00 67.36           C  
ATOM   1535  C   ALA A 200      78.909 -12.075   2.786  1.00 67.36           C  
ATOM   1536  O   ALA A 200      80.064 -12.393   3.079  1.00 67.36           O  
ATOM   1537  CB  ALA A 200      77.960 -10.644   4.609  1.00 67.36           C  
ATOM   1538  N   ASN A 201      78.606 -12.009   1.497  1.00 68.58           N  
ATOM   1539  CA  ASN A 201      79.414 -11.834   0.296  1.00 68.58           C  
ATOM   1540  C   ASN A 201      80.283 -13.058   0.021  1.00 68.58           C  
ATOM   1541  O   ASN A 201      81.469 -12.927  -0.289  1.00 68.58           O  
ATOM   1542  CB  ASN A 201      80.284 -10.581   0.410  1.00 68.58           C  
ATOM   1543  CG  ASN A 201      80.708 -10.038  -0.940  1.00 68.58           C  
ATOM   1544  ND2 ASN A 201      81.639  -9.092  -0.933  1.00 68.58           N  
ATOM   1545  OD1 ASN A 201      80.204 -10.466  -1.982  1.00 68.58           O  
ATOM   1546  N   THR A 202      79.736 -14.285   0.371  1.00 77.03           N  
ATOM   1547  CA  THR A 202      80.450 -15.505   0.016  1.00 77.03           C  
ATOM   1548  C   THR A 202      79.672 -16.305  -1.025  1.00 77.03           C  
ATOM   1549  O   THR A 202      78.460 -16.133  -1.169  1.00 77.03           O  
ATOM   1550  CB  THR A 202      80.707 -16.383   1.255  1.00 77.03           C  
ATOM   1551  CG2 THR A 202      81.443 -15.603   2.339  1.00 77.03           C  
ATOM   1552  OG1 THR A 202      79.452 -16.839   1.778  1.00 77.03           O  
ATOM   1553  N   GLU A 203      80.337 -16.944  -1.895  1.00 77.31           N  
ATOM   1554  CA  GLU A 203      79.738 -17.860  -2.860  1.00 77.31           C  
ATOM   1555  C   GLU A 203      78.858 -18.895  -2.166  1.00 77.31           C  
ATOM   1556  O   GLU A 203      77.810 -19.278  -2.690  1.00 77.31           O  
ATOM   1557  CB  GLU A 203      80.824 -18.559  -3.683  1.00 77.31           C  
ATOM   1558  CG  GLU A 203      80.292 -19.291  -4.906  1.00 77.31           C  
ATOM   1559  CD  GLU A 203      81.389 -19.893  -5.769  1.00 77.31           C  
ATOM   1560  OE1 GLU A 203      81.069 -20.580  -6.766  1.00 77.31           O  
ATOM   1561  OE2 GLU A 203      82.579 -19.674  -5.447  1.00 77.31           O1-
ATOM   1562  N   LEU A 204      79.205 -19.232  -0.945  1.00 73.52           N  
ATOM   1563  CA  LEU A 204      78.461 -20.198  -0.146  1.00 73.52           C  
ATOM   1564  C   LEU A 204      77.109 -19.630   0.274  1.00 73.52           C  
ATOM   1565  O   LEU A 204      76.096 -20.333   0.234  1.00 73.52           O  
ATOM   1566  CB  LEU A 204      79.264 -20.602   1.093  1.00 73.52           C  
ATOM   1567  CG  LEU A 204      80.440 -21.553   0.858  1.00 73.52           C  
ATOM   1568  CD1 LEU A 204      81.291 -21.663   2.119  1.00 73.52           C  
ATOM   1569  CD2 LEU A 204      79.939 -22.927   0.423  1.00 73.52           C  
ATOM   1570  N   ALA A 205      77.029 -18.383   0.605  1.00 75.45           N  
ATOM   1571  CA  ALA A 205      75.800 -17.682   0.967  1.00 75.45           C  
ATOM   1572  C   ALA A 205      74.864 -17.562  -0.232  1.00 75.45           C  
ATOM   1573  O   ALA A 205      73.653 -17.765  -0.105  1.00 75.45           O  
ATOM   1574  CB  ALA A 205      76.122 -16.298   1.527  1.00 75.45           C  
ATOM   1575  N   ARG A 206      75.462 -17.373  -1.306  1.00 79.08           N  
ATOM   1576  CA  ARG A 206      74.700 -17.276  -2.546  1.00 79.08           C  
ATOM   1577  C   ARG A 206      74.106 -18.628  -2.931  1.00 79.08           C  
ATOM   1578  O   ARG A 206      72.938 -18.712  -3.312  1.00 79.08           O  
ATOM   1579  CB  ARG A 206      75.582 -16.748  -3.680  1.00 79.08           C  
ATOM   1580  CG  ARG A 206      75.905 -15.267  -3.570  1.00 79.08           C  
ATOM   1581  CD  ARG A 206      76.724 -14.779  -4.758  1.00 79.08           C  
ATOM   1582  NE  ARG A 206      77.233 -13.428  -4.542  1.00 79.08           N  
ATOM   1583  CZ  ARG A 206      78.160 -12.839  -5.293  1.00 79.08           C  
ATOM   1584  NH1 ARG A 206      78.699 -13.473  -6.327  1.00 79.08           N1+
ATOM   1585  NH2 ARG A 206      78.550 -11.606  -5.007  1.00 79.08           N  
ATOM   1586  N   GLU A 207      74.913 -19.591  -2.817  1.00 77.21           N  
ATOM   1587  CA  GLU A 207      74.480 -20.952  -3.119  1.00 77.21           C  
ATOM   1588  C   GLU A 207      73.381 -21.407  -2.163  1.00 77.21           C  
ATOM   1589  O   GLU A 207      72.421 -22.058  -2.577  1.00 77.21           O  
ATOM   1590  CB  GLU A 207      75.665 -21.919  -3.057  1.00 77.21           C  
ATOM   1591  CG  GLU A 207      76.640 -21.774  -4.216  1.00 77.21           C  
ATOM   1592  CD  GLU A 207      77.816 -22.734  -4.135  1.00 77.21           C  
ATOM   1593  OE1 GLU A 207      78.838 -22.499  -4.819  1.00 77.21           O  
ATOM   1594  OE2 GLU A 207      77.714 -23.727  -3.383  1.00 77.21           O1-
ATOM   1595  N   ALA A 208      73.577 -21.115  -0.883  1.00 72.52           N  
ATOM   1596  CA  ALA A 208      72.580 -21.444   0.131  1.00 72.52           C  
ATOM   1597  C   ALA A 208      71.239 -20.786  -0.185  1.00 72.52           C  
ATOM   1598  O   ALA A 208      70.190 -21.430  -0.102  1.00 72.52           O  
ATOM   1599  CB  ALA A 208      73.066 -21.015   1.514  1.00 72.52           C  
ATOM   1600  N   LEU A 209      71.243 -19.578  -0.576  1.00 76.60           N  
ATOM   1601  CA  LEU A 209      70.039 -18.841  -0.942  1.00 76.60           C  
ATOM   1602  C   LEU A 209      69.413 -19.416  -2.208  1.00 76.60           C  
ATOM   1603  O   LEU A 209      68.196 -19.600  -2.276  1.00 76.60           O  
ATOM   1604  CB  LEU A 209      70.359 -17.358  -1.145  1.00 76.60           C  
ATOM   1605  CG  LEU A 209      69.174 -16.448  -1.472  1.00 76.60           C  
ATOM   1606  CD1 LEU A 209      68.133 -16.512  -0.361  1.00 76.60           C  
ATOM   1607  CD2 LEU A 209      69.645 -15.014  -1.688  1.00 76.60           C  
ATOM   1608  N   GLU A 210      70.147 -19.700  -3.197  1.00 79.24           N  
ATOM   1609  CA  GLU A 210      69.660 -20.274  -4.448  1.00 79.24           C  
ATOM   1610  C   GLU A 210      69.019 -21.640  -4.215  1.00 79.24           C  
ATOM   1611  O   GLU A 210      67.959 -21.936  -4.768  1.00 79.24           O  
ATOM   1612  CB  GLU A 210      70.797 -20.394  -5.464  1.00 79.24           C  
ATOM   1613  CG  GLU A 210      70.339 -20.808  -6.855  1.00 79.24           C  
ATOM   1614  CD  GLU A 210      71.461 -20.813  -7.881  1.00 79.24           C  
ATOM   1615  OE1 GLU A 210      71.210 -21.174  -9.053  1.00 79.24           O  
ATOM   1616  OE2 GLU A 210      72.601 -20.454  -7.508  1.00 79.24           O1-
ATOM   1617  N   LEU A 211      69.644 -22.406  -3.410  1.00 70.34           N  
ATOM   1618  CA  LEU A 211      69.152 -23.747  -3.114  1.00 70.34           C  
ATOM   1619  C   LEU A 211      67.861 -23.685  -2.304  1.00 70.34           C  
ATOM   1620  O   LEU A 211      66.921 -24.439  -2.566  1.00 70.34           O  
ATOM   1621  CB  LEU A 211      70.208 -24.550  -2.350  1.00 70.34           C  
ATOM   1622  CG  LEU A 211      71.370 -25.101  -3.178  1.00 70.34           C  
ATOM   1623  CD1 LEU A 211      72.457 -25.656  -2.263  1.00 70.34           C  
ATOM   1624  CD2 LEU A 211      70.877 -26.174  -4.143  1.00 70.34           C  
ATOM   1625  N   ALA A 212      67.784 -22.813  -1.415  1.00 70.76           N  
ATOM   1626  CA  ALA A 212      66.568 -22.602  -0.635  1.00 70.76           C  
ATOM   1627  C   ALA A 212      65.424 -22.118  -1.521  1.00 70.76           C  
ATOM   1628  O   ALA A 212      64.284 -22.567  -1.373  1.00 70.76           O  
ATOM   1629  CB  ALA A 212      66.825 -21.601   0.490  1.00 70.76           C  
ATOM   1630  N   THR A 213      65.718 -21.291  -2.474  1.00 74.90           N  
ATOM   1631  CA  THR A 213      64.735 -20.765  -3.414  1.00 74.90           C  
ATOM   1632  C   THR A 213      64.236 -21.865  -4.346  1.00 74.90           C  
ATOM   1633  O   THR A 213      63.037 -21.958  -4.620  1.00 74.90           O  
ATOM   1634  CB  THR A 213      65.320 -19.609  -4.246  1.00 74.90           C  
ATOM   1635  CG2 THR A 213      64.281 -19.043  -5.207  1.00 74.90           C  
ATOM   1636  OG1 THR A 213      65.758 -18.567  -3.365  1.00 74.90           O  
ATOM   1637  N   GLU A 214      65.169 -22.660  -4.689  1.00 71.25           N  
ATOM   1638  CA  GLU A 214      64.844 -23.770  -5.581  1.00 71.25           C  
ATOM   1639  C   GLU A 214      64.079 -24.865  -4.843  1.00 71.25           C  
ATOM   1640  O   GLU A 214      63.212 -25.522  -5.424  1.00 71.25           O  
ATOM   1641  CB  GLU A 214      66.118 -24.347  -6.204  1.00 71.25           C  
ATOM   1642  CG  GLU A 214      66.791 -23.416  -7.202  1.00 71.25           C  
ATOM   1643  CD  GLU A 214      65.961 -23.178  -8.454  1.00 71.25           C  
ATOM   1644  OE1 GLU A 214      65.984 -22.047  -8.991  1.00 71.25           O  
ATOM   1645  OE2 GLU A 214      65.284 -24.130  -8.902  1.00 71.25           O1-
ATOM   1646  N   ALA A 215      64.412 -25.094  -3.623  1.00 62.76           N  
ATOM   1647  CA  ALA A 215      63.717 -26.067  -2.784  1.00 62.76           C  
ATOM   1648  C   ALA A 215      62.248 -25.692  -2.612  1.00 62.76           C  
ATOM   1649  O   ALA A 215      61.388 -26.567  -2.486  1.00 62.76           O  
ATOM   1650  CB  ALA A 215      64.397 -26.178  -1.421  1.00 62.76           C  
ATOM   1651  N   ILE A 216      61.964 -24.431  -2.702  1.00 64.01           N  
ATOM   1652  CA  ILE A 216      60.603 -23.913  -2.607  1.00 64.01           C  
ATOM   1653  C   ILE A 216      59.816 -24.299  -3.857  1.00 64.01           C  
ATOM   1654  O   ILE A 216      58.617 -24.579  -3.782  1.00 64.01           O  
ATOM   1655  CB  ILE A 216      60.594 -22.380  -2.418  1.00 64.01           C  
ATOM   1656  CG1 ILE A 216      61.180 -22.005  -1.052  1.00 64.01           C  
ATOM   1657  CG2 ILE A 216      59.174 -21.825  -2.576  1.00 64.01           C  
ATOM   1658  CD1 ILE A 216      61.412 -20.512  -0.867  1.00 64.01           C  
ATOM   1659  N   LYS A 217      60.523 -24.515  -4.953  1.00 61.57           N  
ATOM   1660  CA  LYS A 217      59.929 -24.843  -6.245  1.00 61.57           C  
ATOM   1661  C   LYS A 217      59.796 -26.353  -6.422  1.00 61.57           C  
ATOM   1662  O   LYS A 217      59.201 -26.819  -7.396  1.00 61.57           O  
ATOM   1663  CB  LYS A 217      60.762 -24.253  -7.384  1.00 61.57           C  
ATOM   1664  CG  LYS A 217      60.727 -22.734  -7.455  1.00 61.57           C  
ATOM   1665  CD  LYS A 217      61.562 -22.208  -8.615  1.00 61.57           C  
ATOM   1666  CE  LYS A 217      61.580 -20.686  -8.649  1.00 61.57           C  
ATOM   1667  NZ  LYS A 217      62.434 -20.166  -9.758  1.00 61.57           N1+
ATOM   1668  N   ALA A 218      59.803 -27.151  -5.285  1.00 53.82           N  
ATOM   1669  CA  ALA A 218      59.436 -28.534  -4.990  1.00 53.82           C  
ATOM   1670  C   ALA A 218      59.890 -29.472  -6.105  1.00 53.82           C  
ATOM   1671  O   ALA A 218      59.065 -30.107  -6.764  1.00 53.82           O  
ATOM   1672  CB  ALA A 218      57.929 -28.650  -4.781  1.00 53.82           C  
ATOM   1673  N   SER A 219      61.232 -29.724  -6.297  1.00 51.50           N  
ATOM   1674  CA  SER A 219      61.640 -30.963  -6.950  1.00 51.50           C  
ATOM   1675  C   SER A 219      62.554 -31.788  -6.051  1.00 51.50           C  
ATOM   1676  O   SER A 219      63.231 -31.242  -5.177  1.00 51.50           O  
ATOM   1677  CB  SER A 219      62.347 -30.665  -8.273  1.00 51.50           C  
ATOM   1678  OG  SER A 219      63.720 -30.387  -8.058  1.00 51.50           O  
ATOM   1679  N   ASP A 220      62.291 -33.180  -5.800  1.00 53.63           N  
ATOM   1680  CA  ASP A 220      63.064 -34.200  -5.100  1.00 53.63           C  
ATOM   1681  C   ASP A 220      64.549 -34.096  -5.443  1.00 53.63           C  
ATOM   1682  O   ASP A 220      65.407 -34.310  -4.583  1.00 53.63           O  
ATOM   1683  CB  ASP A 220      62.543 -35.597  -5.442  1.00 53.63           C  
ATOM   1684  CG  ASP A 220      61.162 -35.871  -4.872  1.00 53.63           C  
ATOM   1685  OD1 ASP A 220      60.769 -35.213  -3.885  1.00 53.63           O  
ATOM   1686  OD2 ASP A 220      60.463 -36.754  -5.412  1.00 53.63           O1-
ATOM   1687  N   ASP A 221      65.044 -33.543  -6.587  1.00 56.91           N  
ATOM   1688  CA  ASP A 221      66.406 -33.284  -7.043  1.00 56.91           C  
ATOM   1689  C   ASP A 221      67.004 -32.074  -6.330  1.00 56.91           C  
ATOM   1690  O   ASP A 221      68.201 -32.047  -6.037  1.00 56.91           O  
ATOM   1691  CB  ASP A 221      66.434 -33.068  -8.558  1.00 56.91           C  
ATOM   1692  CG  ASP A 221      66.297 -34.361  -9.344  1.00 56.91           C  
ATOM   1693  OD1 ASP A 221      66.432 -35.453  -8.750  1.00 56.91           O  
ATOM   1694  OD2 ASP A 221      66.056 -34.287 -10.567  1.00 56.91           O1-
ATOM   1695  N   GLU A 222      66.222 -31.334  -5.646  1.00 63.47           N  
ATOM   1696  CA  GLU A 222      66.603 -30.072  -5.018  1.00 63.47           C  
ATOM   1697  C   GLU A 222      66.943 -30.270  -3.544  1.00 63.47           C  
ATOM   1698  O   GLU A 222      67.833 -29.605  -3.011  1.00 63.47           O  
ATOM   1699  CB  GLU A 222      65.484 -29.038  -5.166  1.00 63.47           C  
ATOM   1700  CG  GLU A 222      65.354 -28.469  -6.571  1.00 63.47           C  
ATOM   1701  CD  GLU A 222      64.262 -27.419  -6.695  1.00 63.47           C  
ATOM   1702  OE1 GLU A 222      64.121 -26.814  -7.782  1.00 63.47           O  
ATOM   1703  OE2 GLU A 222      63.541 -27.199  -5.696  1.00 63.47           O1-
ATOM   1704  N   ALA A 223      66.557 -31.419  -2.947  1.00 60.09           N  
ATOM   1705  CA  ALA A 223      66.850 -31.802  -1.568  1.00 60.09           C  
ATOM   1706  C   ALA A 223      68.276 -32.329  -1.436  1.00 60.09           C  
ATOM   1707  O   ALA A 223      68.982 -31.994  -0.483  1.00 60.09           O  
ATOM   1708  CB  ALA A 223      65.851 -32.851  -1.085  1.00 60.09           C  
ATOM   1709  N   LEU A 224      68.725 -33.126  -2.363  1.00 62.87           N  
ATOM   1710  CA  LEU A 224      70.090 -33.636  -2.440  1.00 62.87           C  
ATOM   1711  C   LEU A 224      71.082 -32.500  -2.667  1.00 62.87           C  
ATOM   1712  O   LEU A 224      72.148 -32.468  -2.048  1.00 62.87           O  
ATOM   1713  CB  LEU A 224      70.214 -34.670  -3.562  1.00 62.87           C  
ATOM   1714  CG  LEU A 224      71.589 -35.318  -3.738  1.00 62.87           C  
ATOM   1715  CD1 LEU A 224      72.013 -36.019  -2.452  1.00 62.87           C  
ATOM   1716  CD2 LEU A 224      71.573 -36.296  -4.907  1.00 62.87           C  
ATOM   1717  N   ARG A 225      70.726 -31.568  -3.507  1.00 67.04           N  
ATOM   1718  CA  ARG A 225      71.546 -30.384  -3.747  1.00 67.04           C  
ATOM   1719  C   ARG A 225      71.688 -29.549  -2.479  1.00 67.04           C  
ATOM   1720  O   ARG A 225      72.764 -29.019  -2.195  1.00 67.04           O  
ATOM   1721  CB  ARG A 225      70.950 -29.535  -4.871  1.00 67.04           C  
ATOM   1722  CG  ARG A 225      71.119 -30.139  -6.256  1.00 67.04           C  
ATOM   1723  CD  ARG A 225      70.449 -29.290  -7.327  1.00 67.04           C  
ATOM   1724  NE  ARG A 225      71.132 -28.012  -7.506  1.00 67.04           N  
ATOM   1725  CZ  ARG A 225      70.714 -27.035  -8.308  1.00 67.04           C  
ATOM   1726  NH1 ARG A 225      69.604 -27.174  -9.025  1.00 67.04           N1+
ATOM   1727  NH2 ARG A 225      71.412 -25.912  -8.395  1.00 67.04           N  
ATOM   1728  N   VAL A 226      70.666 -29.498  -1.704  1.00 66.09           N  
ATOM   1729  CA  VAL A 226      70.652 -28.772  -0.438  1.00 66.09           C  
ATOM   1730  C   VAL A 226      71.548 -29.479   0.575  1.00 66.09           C  
ATOM   1731  O   VAL A 226      72.327 -28.835   1.281  1.00 66.09           O  
ATOM   1732  CB  VAL A 226      69.217 -28.635   0.121  1.00 66.09           C  
ATOM   1733  CG1 VAL A 226      69.245 -28.079   1.544  1.00 66.09           C  
ATOM   1734  CG2 VAL A 226      68.373 -27.746  -0.788  1.00 66.09           C  
ATOM   1735  N   VAL A 227      71.512 -30.752   0.577  1.00 64.29           N  
ATOM   1736  CA  VAL A 227      72.319 -31.573   1.473  1.00 64.29           C  
ATOM   1737  C   VAL A 227      73.793 -31.454   1.095  1.00 64.29           C  
ATOM   1738  O   VAL A 227      74.654 -31.303   1.966  1.00 64.29           O  
ATOM   1739  CB  VAL A 227      71.878 -33.054   1.439  1.00 64.29           C  
ATOM   1740  CG1 VAL A 227      72.832 -33.920   2.257  1.00 64.29           C  
ATOM   1741  CG2 VAL A 227      70.447 -33.194   1.954  1.00 64.29           C  
ATOM   1742  N   LYS A 228      74.108 -31.445  -0.204  1.00 64.71           N  
ATOM   1743  CA  LYS A 228      75.472 -31.270  -0.694  1.00 64.71           C  
ATOM   1744  C   LYS A 228      76.010 -29.886  -0.341  1.00 64.71           C  
ATOM   1745  O   LYS A 228      77.171 -29.748   0.050  1.00 64.71           O  
ATOM   1746  CB  LYS A 228      75.531 -31.484  -2.208  1.00 64.71           C  
ATOM   1747  CG  LYS A 228      75.403 -32.940  -2.632  1.00 64.71           C  
ATOM   1748  CD  LYS A 228      75.506 -33.093  -4.144  1.00 64.71           C  
ATOM   1749  CE  LYS A 228      75.370 -34.548  -4.570  1.00 64.71           C  
ATOM   1750  NZ  LYS A 228      75.422 -34.698  -6.055  1.00 64.71           N1+
ATOM   1751  N   LEU A 229      75.192 -28.951  -0.406  1.00 68.19           N  
ATOM   1752  CA  LEU A 229      75.553 -27.585  -0.043  1.00 68.19           C  
ATOM   1753  C   LEU A 229      75.790 -27.465   1.459  1.00 68.19           C  
ATOM   1754  O   LEU A 229      76.757 -26.834   1.891  1.00 68.19           O  
ATOM   1755  CB  LEU A 229      74.457 -26.608  -0.477  1.00 68.19           C  
ATOM   1756  CG  LEU A 229      74.697 -25.133  -0.155  1.00 68.19           C  
ATOM   1757  CD1 LEU A 229      75.953 -24.634  -0.861  1.00 68.19           C  
ATOM   1758  CD2 LEU A 229      73.485 -24.295  -0.551  1.00 68.19           C  
ATOM   1759  N   ALA A 230      74.988 -28.055   2.209  1.00 64.36           N  
ATOM   1760  CA  ALA A 230      75.143 -28.105   3.660  1.00 64.36           C  
ATOM   1761  C   ALA A 230      76.467 -28.755   4.048  1.00 64.36           C  
ATOM   1762  O   ALA A 230      77.162 -28.274   4.947  1.00 64.36           O  
ATOM   1763  CB  ALA A 230      73.977 -28.859   4.295  1.00 64.36           C  
ATOM   1764  N   LEU A 231      76.852 -29.818   3.389  1.00 65.24           N  
ATOM   1765  CA  LEU A 231      78.117 -30.516   3.593  1.00 65.24           C  
ATOM   1766  C   LEU A 231      79.296 -29.622   3.229  1.00 65.24           C  
ATOM   1767  O   LEU A 231      80.283 -29.558   3.967  1.00 65.24           O  
ATOM   1768  CB  LEU A 231      78.159 -31.802   2.762  1.00 65.24           C  
ATOM   1769  CG  LEU A 231      79.394 -32.686   2.944  1.00 65.24           C  
ATOM   1770  CD1 LEU A 231      79.493 -33.166   4.388  1.00 65.24           C  
ATOM   1771  CD2 LEU A 231      79.350 -33.869   1.983  1.00 65.24           C  
ATOM   1772  N   ARG A 232      79.175 -28.947   2.155  1.00 68.15           N  
ATOM   1773  CA  ARG A 232      80.218 -28.031   1.706  1.00 68.15           C  
ATOM   1774  C   ARG A 232      80.404 -26.885   2.694  1.00 68.15           C  
ATOM   1775  O   ARG A 232      81.534 -26.500   3.002  1.00 68.15           O  
ATOM   1776  CB  ARG A 232      79.887 -27.478   0.318  1.00 68.15           C  
ATOM   1777  CG  ARG A 232      81.051 -26.768  -0.356  1.00 68.15           C  
ATOM   1778  CD  ARG A 232      80.738 -26.421  -1.805  1.00 68.15           C  
ATOM   1779  NE  ARG A 232      79.347 -26.009  -1.972  1.00 68.15           N  
ATOM   1780  CZ  ARG A 232      78.792 -25.663  -3.131  1.00 68.15           C  
ATOM   1781  NH1 ARG A 232      79.504 -25.674  -4.252  1.00 68.15           N1+
ATOM   1782  NH2 ARG A 232      77.518 -25.304  -3.169  1.00 68.15           N  
ATOM   1783  N   ILE A 233      79.318 -26.322   3.176  1.00 63.84           N  
ATOM   1784  CA  ILE A 233      79.329 -25.224   4.136  1.00 63.84           C  
ATOM   1785  C   ILE A 233      80.009 -25.675   5.427  1.00 63.84           C  
ATOM   1786  O   ILE A 233      80.877 -24.977   5.955  1.00 63.84           O  
ATOM   1787  CB  ILE A 233      77.900 -24.717   4.431  1.00 63.84           C  
ATOM   1788  CG1 ILE A 233      77.325 -23.999   3.204  1.00 63.84           C  
ATOM   1789  CG2 ILE A 233      77.895 -23.798   5.656  1.00 63.84           C  
ATOM   1790  CD1 ILE A 233      75.857 -23.619   3.342  1.00 63.84           C  
ATOM   1791  N   VAL A 234      79.687 -26.858   5.880  1.00 63.69           N  
ATOM   1792  CA  VAL A 234      80.215 -27.423   7.117  1.00 63.69           C  
ATOM   1793  C   VAL A 234      81.703 -27.729   6.951  1.00 63.69           C  
ATOM   1794  O   VAL A 234      82.490 -27.534   7.879  1.00 63.69           O  
ATOM   1795  CB  VAL A 234      79.451 -28.701   7.529  1.00 63.69           C  
ATOM   1796  CG1 VAL A 234      80.125 -29.371   8.726  1.00 63.69           C  
ATOM   1797  CG2 VAL A 234      77.994 -28.372   7.848  1.00 63.69           C  
ATOM   1798  N   GLN A 235      82.134 -28.079   5.675  1.00 64.84           N  
ATOM   1799  CA  GLN A 235      83.512 -28.459   5.382  1.00 64.84           C  
ATOM   1800  C   GLN A 235      84.400 -27.229   5.223  1.00 64.84           C  
ATOM   1801  O   GLN A 235      85.584 -27.263   5.566  1.00 64.84           O  
ATOM   1802  CB  GLN A 235      83.573 -29.319   4.118  1.00 64.84           C  
ATOM   1803  CG  GLN A 235      83.054 -30.737   4.312  1.00 64.84           C  
ATOM   1804  CD  GLN A 235      83.141 -31.572   3.049  1.00 64.84           C  
ATOM   1805  NE2 GLN A 235      83.107 -32.891   3.206  1.00 64.84           N  
ATOM   1806  OE1 GLN A 235      83.236 -31.037   1.940  1.00 64.84           O  
ATOM   1807  N   GLN A 236      83.787 -26.151   4.775  1.00 66.83           N  
ATOM   1808  CA  GLN A 236      84.552 -24.973   4.381  1.00 66.83           C  
ATOM   1809  C   GLN A 236      84.555 -23.923   5.489  1.00 66.83           C  
ATOM   1810  O   GLN A 236      85.461 -23.091   5.560  1.00 66.83           O  
ATOM   1811  CB  GLN A 236      83.989 -24.373   3.091  1.00 66.83           C  
ATOM   1812  CG  GLN A 236      84.262 -25.215   1.852  1.00 66.83           C  
ATOM   1813  CD  GLN A 236      83.843 -24.522   0.568  1.00 66.83           C  
ATOM   1814  NE2 GLN A 236      83.963 -25.227  -0.552  1.00 66.83           N  
ATOM   1815  OE1 GLN A 236      83.416 -23.364   0.584  1.00 66.83           O  
ATOM   1816  N   LEU A 237      83.626 -24.071   6.471  1.00 61.46           N  
ATOM   1817  CA  LEU A 237      83.569 -23.022   7.485  1.00 61.46           C  
ATOM   1818  C   LEU A 237      83.771 -23.604   8.880  1.00 61.46           C  
ATOM   1819  O   LEU A 237      83.108 -24.573   9.255  1.00 61.46           O  
ATOM   1820  CB  LEU A 237      82.230 -22.283   7.416  1.00 61.46           C  
ATOM   1821  CG  LEU A 237      81.976 -21.456   6.154  1.00 61.46           C  
ATOM   1822  CD1 LEU A 237      80.504 -21.070   6.062  1.00 61.46           C  
ATOM   1823  CD2 LEU A 237      82.862 -20.214   6.142  1.00 61.46           C  
ATOM   1824  N   PRO A 238      84.917 -23.339   9.537  1.00 54.79           N  
ATOM   1825  CA  PRO A 238      85.184 -23.827  10.892  1.00 54.79           C  
ATOM   1826  C   PRO A 238      84.291 -23.171  11.942  1.00 54.79           C  
ATOM   1827  O   PRO A 238      84.505 -23.357  13.143  1.00 54.79           O  
ATOM   1828  CB  PRO A 238      86.653 -23.459  11.116  1.00 54.79           C  
ATOM   1829  CG  PRO A 238      86.908 -22.319  10.185  1.00 54.79           C  
ATOM   1830  CD  PRO A 238      85.899 -22.375   9.073  1.00 54.79           C  
ATOM   1831  N   ASP A 239      83.077 -22.537  11.453  1.00 64.46           N  
ATOM   1832  CA  ASP A 239      82.175 -21.835  12.360  1.00 64.46           C  
ATOM   1833  C   ASP A 239      81.035 -22.745  12.815  1.00 64.46           C  
ATOM   1834  O   ASP A 239      80.265 -23.241  11.991  1.00 64.46           O  
ATOM   1835  CB  ASP A 239      81.611 -20.580  11.690  1.00 64.46           C  
ATOM   1836  CG  ASP A 239      80.776 -19.730  12.632  1.00 64.46           C  
ATOM   1837  OD1 ASP A 239      79.611 -20.091  12.908  1.00 64.46           O  
ATOM   1838  OD2 ASP A 239      81.285 -18.688  13.100  1.00 64.46           O1-
ATOM   1839  N   THR A 240      80.994 -22.998  14.067  1.00 60.86           N  
ATOM   1840  CA  THR A 240      80.135 -23.966  14.738  1.00 60.86           C  
ATOM   1841  C   THR A 240      78.670 -23.548  14.639  1.00 60.86           C  
ATOM   1842  O   THR A 240      77.788 -24.394  14.472  1.00 60.86           O  
ATOM   1843  CB  THR A 240      80.525 -24.129  16.218  1.00 60.86           C  
ATOM   1844  CG2 THR A 240      81.881 -24.812  16.357  1.00 60.86           C  
ATOM   1845  OG1 THR A 240      80.588 -22.837  16.835  1.00 60.86           O  
ATOM   1846  N   GLU A 241      78.367 -22.303  14.602  1.00 65.36           N  
ATOM   1847  CA  GLU A 241      77.013 -21.786  14.432  1.00 65.36           C  
ATOM   1848  C   GLU A 241      76.533 -21.956  12.993  1.00 65.36           C  
ATOM   1849  O   GLU A 241      75.392 -22.359  12.758  1.00 65.36           O  
ATOM   1850  CB  GLU A 241      76.944 -20.312  14.839  1.00 65.36           C  
ATOM   1851  CG  GLU A 241      75.526 -19.791  15.026  1.00 65.36           C  
ATOM   1852  CD  GLU A 241      75.476 -18.362  15.546  1.00 65.36           C  
ATOM   1853  OE1 GLU A 241      74.363 -17.805  15.682  1.00 65.36           O  
ATOM   1854  OE2 GLU A 241      76.558 -17.796  15.818  1.00 65.36           O1-
ATOM   1855  N   LEU A 242      77.305 -21.817  12.090  1.00 64.01           N  
ATOM   1856  CA  LEU A 242      77.026 -22.001  10.670  1.00 64.01           C  
ATOM   1857  C   LEU A 242      76.910 -23.482  10.327  1.00 64.01           C  
ATOM   1858  O   LEU A 242      76.049 -23.874   9.534  1.00 64.01           O  
ATOM   1859  CB  LEU A 242      78.123 -21.354   9.820  1.00 64.01           C  
ATOM   1860  CG  LEU A 242      78.093 -19.828   9.722  1.00 64.01           C  
ATOM   1861  CD1 LEU A 242      79.349 -19.316   9.025  1.00 64.01           C  
ATOM   1862  CD2 LEU A 242      76.840 -19.363   8.986  1.00 64.01           C  
ATOM   1863  N   ALA A 243      77.776 -24.280  10.905  1.00 62.33           N  
ATOM   1864  CA  ALA A 243      77.697 -25.732  10.777  1.00 62.33           C  
ATOM   1865  C   ALA A 243      76.371 -26.259  11.318  1.00 62.33           C  
ATOM   1866  O   ALA A 243      75.759 -27.149  10.721  1.00 62.33           O  
ATOM   1867  CB  ALA A 243      78.865 -26.396  11.502  1.00 62.33           C  
ATOM   1868  N   ARG A 244      75.899 -25.572  12.349  1.00 66.62           N  
ATOM   1869  CA  ARG A 244      74.609 -25.919  12.937  1.00 66.62           C  
ATOM   1870  C   ARG A 244      73.465 -25.582  11.986  1.00 66.62           C  
ATOM   1871  O   ARG A 244      72.564 -26.398  11.779  1.00 66.62           O  
ATOM   1872  CB  ARG A 244      74.413 -25.193  14.270  1.00 66.62           C  
ATOM   1873  CG  ARG A 244      73.188 -25.649  15.046  1.00 66.62           C  
ATOM   1874  CD  ARG A 244      72.994 -24.842  16.322  1.00 66.62           C  
ATOM   1875  NE  ARG A 244      73.946 -25.235  17.358  1.00 66.62           N  
ATOM   1876  CZ  ARG A 244      74.137 -24.580  18.499  1.00 66.62           C  
ATOM   1877  NH1 ARG A 244      73.442 -23.483  18.776  1.00 66.62           N1+
ATOM   1878  NH2 ARG A 244      75.030 -25.025  19.371  1.00 66.62           N  
ATOM   1879  N   LEU A 245      73.537 -24.502  11.513  1.00 67.43           N  
ATOM   1880  CA  LEU A 245      72.518 -24.042  10.577  1.00 67.43           C  
ATOM   1881  C   LEU A 245      72.530 -24.881   9.304  1.00 67.43           C  
ATOM   1882  O   LEU A 245      71.472 -25.253   8.791  1.00 67.43           O  
ATOM   1883  CB  LEU A 245      72.735 -22.567  10.231  1.00 67.43           C  
ATOM   1884  CG  LEU A 245      72.421 -21.558  11.337  1.00 67.43           C  
ATOM   1885  CD1 LEU A 245      72.873 -20.160  10.924  1.00 67.43           C  
ATOM   1886  CD2 LEU A 245      70.932 -21.569  11.664  1.00 67.43           C  
ATOM   1887  N   ALA A 246      73.663 -25.227   8.790  1.00 63.84           N  
ATOM   1888  CA  ALA A 246      73.842 -26.067   7.609  1.00 63.84           C  
ATOM   1889  C   ALA A 246      73.328 -27.482   7.859  1.00 63.84           C  
ATOM   1890  O   ALA A 246      72.672 -28.072   6.997  1.00 63.84           O  
ATOM   1891  CB  ALA A 246      75.313 -26.104   7.198  1.00 63.84           C  
ATOM   1892  N   LEU A 247      73.527 -27.924   9.022  1.00 65.45           N  
ATOM   1893  CA  LEU A 247      73.034 -29.234   9.434  1.00 65.45           C  
ATOM   1894  C   LEU A 247      71.513 -29.232   9.545  1.00 65.45           C  
ATOM   1895  O   LEU A 247      70.855 -30.185   9.122  1.00 65.45           O  
ATOM   1896  CB  LEU A 247      73.655 -29.645  10.771  1.00 65.45           C  
ATOM   1897  CG  LEU A 247      73.315 -31.049  11.273  1.00 65.45           C  
ATOM   1898  CD1 LEU A 247      73.849 -32.102  10.307  1.00 65.45           C  
ATOM   1899  CD2 LEU A 247      73.878 -31.267  12.674  1.00 65.45           C  
ATOM   1900  N   GLU A 248      71.046 -28.246  10.174  1.00 70.57           N  
ATOM   1901  CA  GLU A 248      69.598 -28.096  10.275  1.00 70.57           C  
ATOM   1902  C   GLU A 248      68.956 -28.001   8.893  1.00 70.57           C  
ATOM   1903  O   GLU A 248      67.891 -28.577   8.657  1.00 70.57           O  
ATOM   1904  CB  GLU A 248      69.241 -26.861  11.107  1.00 70.57           C  
ATOM   1905  CG  GLU A 248      67.781 -26.810  11.535  1.00 70.57           C  
ATOM   1906  CD  GLU A 248      67.497 -25.725  12.563  1.00 70.57           C  
ATOM   1907  OE1 GLU A 248      66.310 -25.491  12.886  1.00 70.57           O  
ATOM   1908  OE2 GLU A 248      68.469 -25.104  13.049  1.00 70.57           O1-
ATOM   1909  N   LEU A 249      69.603 -27.327   8.068  1.00 68.91           N  
ATOM   1910  CA  LEU A 249      69.171 -27.203   6.680  1.00 68.91           C  
ATOM   1911  C   LEU A 249      69.181 -28.561   5.985  1.00 68.91           C  
ATOM   1912  O   LEU A 249      68.217 -28.922   5.306  1.00 68.91           O  
ATOM   1913  CB  LEU A 249      70.071 -26.223   5.924  1.00 68.91           C  
ATOM   1914  CG  LEU A 249      69.663 -25.899   4.486  1.00 68.91           C  
ATOM   1915  CD1 LEU A 249      68.327 -25.164   4.467  1.00 68.91           C  
ATOM   1916  CD2 LEU A 249      70.743 -25.073   3.796  1.00 68.91           C  
ATOM   1917  N   ALA A 250      70.242 -29.330   6.046  1.00 63.74           N  
ATOM   1918  CA  ALA A 250      70.395 -30.678   5.503  1.00 63.74           C  
ATOM   1919  C   ALA A 250      69.349 -31.626   6.084  1.00 63.74           C  
ATOM   1920  O   ALA A 250      68.762 -32.431   5.359  1.00 63.74           O  
ATOM   1921  CB  ALA A 250      71.801 -31.206   5.777  1.00 63.74           C  
ATOM   1922  N   LYS A 251      69.142 -31.451   7.256  1.00 69.72           N  
ATOM   1923  CA  LYS A 251      68.144 -32.275   7.934  1.00 69.72           C  
ATOM   1924  C   LYS A 251      66.752 -32.036   7.358  1.00 69.72           C  
ATOM   1925  O   LYS A 251      66.028 -32.987   7.054  1.00 69.72           O  
ATOM   1926  CB  LYS A 251      68.145 -31.991   9.437  1.00 69.72           C  
ATOM   1927  CG  LYS A 251      67.182 -32.861  10.231  1.00 69.72           C  
ATOM   1928  CD  LYS A 251      67.188 -32.496  11.710  1.00 69.72           C  
ATOM   1929  CE  LYS A 251      66.118 -33.258  12.480  1.00 69.72           C  
ATOM   1930  NZ  LYS A 251      66.068 -32.845  13.914  1.00 69.72           N1+
ATOM   1931  N   LYS A 252      66.397 -30.861   7.316  1.00 70.42           N  
ATOM   1932  CA  LYS A 252      65.068 -30.498   6.834  1.00 70.42           C  
ATOM   1933  C   LYS A 252      64.876 -30.915   5.378  1.00 70.42           C  
ATOM   1934  O   LYS A 252      63.798 -31.371   4.994  1.00 70.42           O  
ATOM   1935  CB  LYS A 252      64.836 -28.993   6.982  1.00 70.42           C  
ATOM   1936  CG  LYS A 252      64.718 -28.524   8.425  1.00 70.42           C  
ATOM   1937  CD  LYS A 252      63.478 -29.098   9.099  1.00 70.42           C  
ATOM   1938  CE  LYS A 252      63.345 -28.610  10.534  1.00 70.42           C  
ATOM   1939  NZ  LYS A 252      62.198 -29.259  11.238  1.00 70.42           N1+
ATOM   1940  N   ALA A 253      65.930 -30.766   4.645  1.00 64.53           N  
ATOM   1941  CA  ALA A 253      65.923 -31.203   3.251  1.00 64.53           C  
ATOM   1942  C   ALA A 253      65.749 -32.716   3.151  1.00 64.53           C  
ATOM   1943  O   ALA A 253      64.995 -33.206   2.308  1.00 64.53           O  
ATOM   1944  CB  ALA A 253      67.208 -30.770   2.551  1.00 64.53           C  
ATOM   1945  N   VAL A 254      66.376 -33.396   4.015  1.00 66.83           N  
ATOM   1946  CA  VAL A 254      66.319 -34.852   4.086  1.00 66.83           C  
ATOM   1947  C   VAL A 254      64.951 -35.291   4.604  1.00 66.83           C  
ATOM   1948  O   VAL A 254      64.376 -36.264   4.111  1.00 66.83           O  
ATOM   1949  CB  VAL A 254      67.438 -35.422   4.986  1.00 66.83           C  
ATOM   1950  CG1 VAL A 254      67.241 -36.920   5.211  1.00 66.83           C  
ATOM   1951  CG2 VAL A 254      68.809 -35.148   4.369  1.00 66.83           C  
ATOM   1952  N   GLU A 255      64.421 -34.558   5.623  1.00 65.51           N  
ATOM   1953  CA  GLU A 255      63.086 -34.845   6.139  1.00 65.51           C  
ATOM   1954  C   GLU A 255      62.038 -34.772   5.032  1.00 65.51           C  
ATOM   1955  O   GLU A 255      61.101 -35.572   5.002  1.00 65.51           O  
ATOM   1956  CB  GLU A 255      62.725 -33.878   7.269  1.00 65.51           C  
ATOM   1957  CG  GLU A 255      63.401 -34.200   8.594  1.00 65.51           C  
ATOM   1958  CD  GLU A 255      63.102 -33.184   9.684  1.00 65.51           C  
ATOM   1959  OE1 GLU A 255      63.558 -33.375  10.835  1.00 65.51           O  
ATOM   1960  OE2 GLU A 255      62.405 -32.189   9.386  1.00 65.51           O1-
ATOM   1961  N   MET A 256      62.217 -33.881   4.097  1.00 64.94           N  
ATOM   1962  CA  MET A 256      61.315 -33.704   2.963  1.00 64.94           C  
ATOM   1963  C   MET A 256      61.360 -34.915   2.037  1.00 64.94           C  
ATOM   1964  O   MET A 256      60.323 -35.370   1.553  1.00 64.94           O  
ATOM   1965  CB  MET A 256      61.672 -32.436   2.185  1.00 64.94           C  
ATOM   1966  CG  MET A 256      61.267 -31.151   2.887  1.00 64.94           C  
ATOM   1967  SD  MET A 256      61.552 -29.663   1.852  1.00 64.94           S  
ATOM   1968  CE  MET A 256      60.333 -29.948   0.538  1.00 64.94           C  
ATOM   1969  N   THR A 257      62.553 -35.574   2.063  1.00 65.98           N  
ATOM   1970  CA  THR A 257      62.834 -36.601   1.065  1.00 65.98           C  
ATOM   1971  C   THR A 257      62.821 -37.989   1.698  1.00 65.98           C  
ATOM   1972  O   THR A 257      62.388 -38.958   1.072  1.00 65.98           O  
ATOM   1973  CB  THR A 257      64.193 -36.358   0.382  1.00 65.98           C  
ATOM   1974  CG2 THR A 257      64.341 -37.221  -0.868  1.00 65.98           C  
ATOM   1975  OG1 THR A 257      64.296 -34.978   0.011  1.00 65.98           O  
ATOM   1976  N   ALA A 258      63.320 -38.166   2.942  1.00 58.45           N  
ATOM   1977  CA  ALA A 258      63.508 -39.429   3.652  1.00 58.45           C  
ATOM   1978  C   ALA A 258      62.166 -40.083   3.972  1.00 58.45           C  
ATOM   1979  O   ALA A 258      62.024 -41.304   3.869  1.00 58.45           O  
ATOM   1980  CB  ALA A 258      64.307 -39.206   4.933  1.00 58.45           C  
ATOM   1981  N   GLN A 259      61.140 -39.263   4.230  1.00 59.95           N  
ATOM   1982  CA  GLN A 259      59.807 -39.803   4.471  1.00 59.95           C  
ATOM   1983  C   GLN A 259      59.190 -40.339   3.182  1.00 59.95           C  
ATOM   1984  O   GLN A 259      58.582 -41.411   3.177  1.00 59.95           O  
ATOM   1985  CB  GLN A 259      58.898 -38.738   5.084  1.00 59.95           C  
ATOM   1986  CG  GLN A 259      59.035 -38.610   6.596  1.00 59.95           C  
ATOM   1987  CD  GLN A 259      58.210 -37.470   7.165  1.00 59.95           C  
ATOM   1988  NE2 GLN A 259      58.221 -37.333   8.487  1.00 59.95           N  
ATOM   1989  OE1 GLN A 259      57.571 -36.718   6.423  1.00 59.95           O  
ATOM   1990  N   GLU A 260      59.469 -39.710   2.226  1.00 58.82           N  
ATOM   1991  CA  GLU A 260      59.001 -40.136   0.911  1.00 58.82           C  
ATOM   1992  C   GLU A 260      59.781 -41.349   0.414  1.00 58.82           C  
ATOM   1993  O   GLU A 260      59.200 -42.277  -0.155  1.00 58.82           O  
ATOM   1994  CB  GLU A 260      59.112 -38.989  -0.097  1.00 58.82           C  
ATOM   1995  CG  GLU A 260      58.025 -37.934   0.049  1.00 58.82           C  
ATOM   1996  CD  GLU A 260      58.170 -36.783  -0.934  1.00 58.82           C  
ATOM   1997  OE1 GLU A 260      57.400 -35.801  -0.837  1.00 58.82           O  
ATOM   1998  OE2 GLU A 260      59.060 -36.865  -1.809  1.00 58.82           O1-
ATOM   1999  N   VAL A 261      61.075 -41.341   0.667  1.00 59.24           N  
ATOM   2000  CA  VAL A 261      61.973 -42.425   0.284  1.00 59.24           C  
ATOM   2001  C   VAL A 261      61.635 -43.683   1.081  1.00 59.24           C  
ATOM   2002  O   VAL A 261      61.572 -44.781   0.523  1.00 59.24           O  
ATOM   2003  CB  VAL A 261      63.454 -42.040   0.499  1.00 59.24           C  
ATOM   2004  CG1 VAL A 261      64.363 -43.246   0.280  1.00 59.24           C  
ATOM   2005  CG2 VAL A 261      63.847 -40.894  -0.432  1.00 59.24           C  
ATOM   2006  N   LEU A 262      61.326 -43.574   2.355  1.00 60.14           N  
ATOM   2007  CA  LEU A 262      60.945 -44.695   3.207  1.00 60.14           C  
ATOM   2008  C   LEU A 262      59.592 -45.259   2.789  1.00 60.14           C  
ATOM   2009  O   LEU A 262      59.405 -46.479   2.761  1.00 60.14           O  
ATOM   2010  CB  LEU A 262      60.899 -44.262   4.674  1.00 60.14           C  
ATOM   2011  CG  LEU A 262      62.242 -44.184   5.401  1.00 60.14           C  
ATOM   2012  CD1 LEU A 262      62.090 -43.430   6.719  1.00 60.14           C  
ATOM   2013  CD2 LEU A 262      62.800 -45.582   5.643  1.00 60.14           C  
ATOM   2014  N   GLU A 263      58.729 -44.331   2.413  1.00 63.57           N  
ATOM   2015  CA  GLU A 263      57.409 -44.739   1.942  1.00 63.57           C  
ATOM   2016  C   GLU A 263      57.502 -45.459   0.599  1.00 63.57           C  
ATOM   2017  O   GLU A 263      56.841 -46.479   0.388  1.00 63.57           O  
ATOM   2018  CB  GLU A 263      56.481 -43.528   1.826  1.00 63.57           C  
ATOM   2019  CG  GLU A 263      55.956 -43.026   3.164  1.00 63.57           C  
ATOM   2020  CD  GLU A 263      55.052 -41.809   3.034  1.00 63.57           C  
ATOM   2021  OE1 GLU A 263      54.545 -41.318   4.067  1.00 63.57           O  
ATOM   2022  OE2 GLU A 263      54.847 -41.347   1.890  1.00 63.57           O1-
ATOM   2023  N   ILE A 264      58.369 -45.005  -0.243  1.00 54.20           N  
ATOM   2024  CA  ILE A 264      58.616 -45.597  -1.553  1.00 54.20           C  
ATOM   2025  C   ILE A 264      59.326 -46.939  -1.387  1.00 54.20           C  
ATOM   2026  O   ILE A 264      58.982 -47.916  -2.056  1.00 54.20           O  
ATOM   2027  CB  ILE A 264      59.450 -44.656  -2.451  1.00 54.20           C  
ATOM   2028  CG1 ILE A 264      58.644 -43.401  -2.802  1.00 54.20           C  
ATOM   2029  CG2 ILE A 264      59.909 -45.385  -3.717  1.00 54.20           C  
ATOM   2030  CD1 ILE A 264      59.450 -42.331  -3.528  1.00 54.20           C  
ATOM   2031  N   ALA A 265      60.253 -47.002  -0.565  1.00 52.17           N  
ATOM   2032  CA  ALA A 265      60.991 -48.227  -0.270  1.00 52.17           C  
ATOM   2033  C   ALA A 265      60.065 -49.304   0.288  1.00 52.17           C  
ATOM   2034  O   ALA A 265      60.164 -50.473  -0.091  1.00 52.17           O  
ATOM   2035  CB  ALA A 265      62.124 -47.942   0.714  1.00 52.17           C  
ATOM   2036  N   ARG A 266      59.178 -48.797   1.157  1.00 63.81           N  
ATOM   2037  CA  ARG A 266      58.206 -49.721   1.732  1.00 63.81           C  
ATOM   2038  C   ARG A 266      57.254 -50.249   0.663  1.00 63.81           C  
ATOM   2039  O   ARG A 266      56.985 -51.450   0.602  1.00 63.81           O  
ATOM   2040  CB  ARG A 266      57.413 -49.041   2.850  1.00 63.81           C  
ATOM   2041  CG  ARG A 266      58.110 -49.066   4.202  1.00 63.81           C  
ATOM   2042  CD  ARG A 266      57.235 -48.476   5.298  1.00 63.81           C  
ATOM   2043  NE  ARG A 266      58.027 -48.042   6.445  1.00 63.81           N  
ATOM   2044  CZ  ARG A 266      57.549 -47.358   7.481  1.00 63.81           C  
ATOM   2045  NH1 ARG A 266      56.266 -47.016   7.534  1.00 63.81           N1+
ATOM   2046  NH2 ARG A 266      58.359 -47.013   8.472  1.00 63.81           N  
ATOM   2047  N   ALA A 267      56.745 -49.361  -0.130  1.00 57.06           N  
ATOM   2048  CA  ALA A 267      55.862 -49.715  -1.238  1.00 57.06           C  
ATOM   2049  C   ALA A 267      56.585 -50.591  -2.258  1.00 57.06           C  
ATOM   2050  O   ALA A 267      56.016 -51.561  -2.764  1.00 57.06           O  
ATOM   2051  CB  ALA A 267      55.324 -48.455  -1.912  1.00 57.06           C  
ATOM   2052  N   ALA A 268      57.791 -50.249  -2.547  1.00 49.64           N  
ATOM   2053  CA  ALA A 268      58.639 -50.981  -3.485  1.00 49.64           C  
ATOM   2054  C   ALA A 268      58.994 -52.362  -2.941  1.00 49.64           C  
ATOM   2055  O   ALA A 268      59.021 -53.342  -3.688  1.00 49.64           O  
ATOM   2056  CB  ALA A 268      59.910 -50.188  -3.782  1.00 49.64           C  
ATOM   2057  N   LEU A 269      59.285 -52.529  -1.645  1.00 56.88           N  
ATOM   2058  CA  LEU A 269      59.540 -53.798  -0.970  1.00 56.88           C  
ATOM   2059  C   LEU A 269      58.305 -54.691  -1.007  1.00 56.88           C  
ATOM   2060  O   LEU A 269      58.413 -55.897  -1.242  1.00 56.88           O  
ATOM   2061  CB  LEU A 269      59.968 -53.557   0.480  1.00 56.88           C  
ATOM   2062  CG  LEU A 269      60.531 -54.765   1.230  1.00 56.88           C  
ATOM   2063  CD1 LEU A 269      61.895 -55.151   0.668  1.00 56.88           C  
ATOM   2064  CD2 LEU A 269      60.626 -54.470   2.724  1.00 56.88           C  
ATOM   2065  N   LYS A 270      57.171 -54.089  -0.737  1.00 65.30           N  
ATOM   2066  CA  LYS A 270      55.910 -54.815  -0.860  1.00 65.30           C  
ATOM   2067  C   LYS A 270      55.686 -55.286  -2.295  1.00 65.30           C  
ATOM   2068  O   LYS A 270      55.254 -56.418  -2.520  1.00 65.30           O  
ATOM   2069  CB  LYS A 270      54.740 -53.940  -0.408  1.00 65.30           C  
ATOM   2070  CG  LYS A 270      53.434 -54.698  -0.225  1.00 65.30           C  
ATOM   2071  CD  LYS A 270      52.334 -53.794   0.315  1.00 65.30           C  
ATOM   2072  CE  LYS A 270      51.010 -54.537   0.442  1.00 65.30           C  
ATOM   2073  NZ  LYS A 270      49.929 -53.657   0.978  1.00 65.30           N1+
ATOM   2074  N   ALA A 271      56.019 -54.383  -3.197  1.00 52.62           N  
ATOM   2075  CA  ALA A 271      55.884 -54.701  -4.616  1.00 52.62           C  
ATOM   2076  C   ALA A 271      56.924 -55.730  -5.048  1.00 52.62           C  
ATOM   2077  O   ALA A 271      56.633 -56.610  -5.863  1.00 52.62           O  
ATOM   2078  CB  ALA A 271      56.012 -53.433  -5.459  1.00 52.62           C  
ATOM   2079  N   ALA A 272      58.141 -55.612  -4.622  1.00 50.99           N  
ATOM   2080  CA  ALA A 272      59.238 -56.538  -4.891  1.00 50.99           C  
ATOM   2081  C   ALA A 272      58.933 -57.927  -4.338  1.00 50.99           C  
ATOM   2082  O   ALA A 272      59.405 -58.932  -4.874  1.00 50.99           O  
ATOM   2083  CB  ALA A 272      60.541 -56.007  -4.297  1.00 50.99           C  
ATOM   2084  N   GLN A 273      58.155 -57.991  -3.161  1.00 61.31           N  
ATOM   2085  CA  GLN A 273      57.672 -59.259  -2.624  1.00 61.31           C  
ATOM   2086  C   GLN A 273      56.689 -59.923  -3.584  1.00 61.31           C  
ATOM   2087  O   GLN A 273      56.558 -61.149  -3.597  1.00 61.31           O  
ATOM   2088  CB  GLN A 273      57.013 -59.049  -1.260  1.00 61.31           C  
ATOM   2089  CG  GLN A 273      57.999 -58.726  -0.145  1.00 61.31           C  
ATOM   2090  CD  GLN A 273      57.317 -58.479   1.188  1.00 61.31           C  
ATOM   2091  NE2 GLN A 273      58.108 -58.395   2.252  1.00 61.31           N  
ATOM   2092  OE1 GLN A 273      56.089 -58.365   1.260  1.00 61.31           O  
ATOM   2093  N   ALA A 274      56.194 -59.084  -4.391  1.00 60.91           N  
ATOM   2094  CA  ALA A 274      55.218 -59.547  -5.374  1.00 60.91           C  
ATOM   2095  C   ALA A 274      55.903 -59.967  -6.671  1.00 60.91           C  
ATOM   2096  O   ALA A 274      55.359 -60.766  -7.437  1.00 60.91           O  
ATOM   2097  CB  ALA A 274      54.184 -58.458  -5.650  1.00 60.91           C  
ATOM   2098  N   PHE A 275      57.206 -59.553  -6.910  1.00 58.30           N  
ATOM   2099  CA  PHE A 275      57.993 -59.878  -8.094  1.00 58.30           C  
ATOM   2100  C   PHE A 275      59.330 -60.497  -7.703  1.00 58.30           C  
ATOM   2101  O   PHE A 275      60.001 -60.011  -6.790  1.00 58.30           O  
ATOM   2102  CB  PHE A 275      58.223 -58.628  -8.949  1.00 58.30           C  
ATOM   2103  CG  PHE A 275      56.954 -57.998  -9.457  1.00 58.30           C  
ATOM   2104  CD1 PHE A 275      56.348 -58.463 -10.618  1.00 58.30           C  
ATOM   2105  CD2 PHE A 275      56.368 -56.940  -8.775  1.00 58.30           C  
ATOM   2106  CE1 PHE A 275      55.174 -57.882 -11.091  1.00 58.30           C  
ATOM   2107  CE2 PHE A 275      55.194 -56.355  -9.241  1.00 58.30           C  
ATOM   2108  CZ  PHE A 275      54.600 -56.827 -10.400  1.00 58.30           C  
ATOM   2109  N   PRO A 276      59.662 -61.811  -7.947  1.00 62.67           N  
ATOM   2110  CA  PRO A 276      60.881 -62.520  -7.555  1.00 62.67           C  
ATOM   2111  C   PRO A 276      62.144 -61.891  -8.140  1.00 62.67           C  
ATOM   2112  O   PRO A 276      62.601 -62.298  -9.211  1.00 62.67           O  
ATOM   2113  CB  PRO A 276      60.665 -63.929  -8.111  1.00 62.67           C  
ATOM   2114  CG  PRO A 276      59.669 -63.756  -9.213  1.00 62.67           C  
ATOM   2115  CD  PRO A 276      58.963 -62.446  -9.015  1.00 62.67           C  
ATOM   2116  N   ASN A 277      62.403 -60.539  -7.934  1.00 70.72           N  
ATOM   2117  CA  ASN A 277      63.680 -59.969  -8.349  1.00 70.72           C  
ATOM   2118  C   ASN A 277      64.596 -59.715  -7.155  1.00 70.72           C  
ATOM   2119  O   ASN A 277      64.394 -58.758  -6.406  1.00 70.72           O  
ATOM   2120  CB  ASN A 277      63.460 -58.675  -9.134  1.00 70.72           C  
ATOM   2121  CG  ASN A 277      64.719 -58.192  -9.829  1.00 70.72           C  
ATOM   2122  ND2 ASN A 277      64.645 -58.033 -11.145  1.00 70.72           N  
ATOM   2123  OD1 ASN A 277      65.748 -57.965  -9.189  1.00 70.72           O  
ATOM   2124  N   THR A 278      65.567 -60.574  -6.955  1.00 72.85           N  
ATOM   2125  CA  THR A 278      66.474 -60.661  -5.815  1.00 72.85           C  
ATOM   2126  C   THR A 278      67.390 -59.442  -5.758  1.00 72.85           C  
ATOM   2127  O   THR A 278      67.698 -58.941  -4.675  1.00 72.85           O  
ATOM   2128  CB  THR A 278      67.325 -61.943  -5.876  1.00 72.85           C  
ATOM   2129  CG2 THR A 278      66.495 -63.172  -5.518  1.00 72.85           C  
ATOM   2130  OG1 THR A 278      67.847 -62.101  -7.201  1.00 72.85           O  
ATOM   2131  N   GLU A 279      67.678 -58.874  -6.885  1.00 74.55           N  
ATOM   2132  CA  GLU A 279      68.516 -57.683  -6.978  1.00 74.55           C  
ATOM   2133  C   GLU A 279      67.762 -56.439  -6.515  1.00 74.55           C  
ATOM   2134  O   GLU A 279      68.302 -55.623  -5.764  1.00 74.55           O  
ATOM   2135  CB  GLU A 279      69.019 -57.490  -8.411  1.00 74.55           C  
ATOM   2136  CG  GLU A 279      70.067 -56.398  -8.554  1.00 74.55           C  
ATOM   2137  CD  GLU A 279      70.586 -56.245  -9.975  1.00 74.55           C  
ATOM   2138  OE1 GLU A 279      71.438 -55.361 -10.219  1.00 74.55           O  
ATOM   2139  OE2 GLU A 279      70.137 -57.017 -10.851  1.00 74.55           O1-
ATOM   2140  N   LEU A 280      66.539 -56.287  -6.882  1.00 69.77           N  
ATOM   2141  CA  LEU A 280      65.666 -55.187  -6.489  1.00 69.77           C  
ATOM   2142  C   LEU A 280      65.324 -55.269  -5.005  1.00 69.77           C  
ATOM   2143  O   LEU A 280      65.345 -54.256  -4.301  1.00 69.77           O  
ATOM   2144  CB  LEU A 280      64.382 -55.197  -7.322  1.00 69.77           C  
ATOM   2145  CG  LEU A 280      63.403 -54.048  -7.073  1.00 69.77           C  
ATOM   2146  CD1 LEU A 280      64.061 -52.711  -7.395  1.00 69.77           C  
ATOM   2147  CD2 LEU A 280      62.134 -54.238  -7.897  1.00 69.77           C  
ATOM   2148  N   ALA A 281      65.130 -56.439  -4.483  1.00 67.60           N  
ATOM   2149  CA  ALA A 281      64.842 -56.680  -3.072  1.00 67.60           C  
ATOM   2150  C   ALA A 281      66.040 -56.314  -2.198  1.00 67.60           C  
ATOM   2151  O   ALA A 281      65.882 -55.683  -1.150  1.00 67.60           O  
ATOM   2152  CB  ALA A 281      64.452 -58.139  -2.850  1.00 67.60           C  
ATOM   2153  N   GLU A 282      67.193 -56.617  -2.617  1.00 75.34           N  
ATOM   2154  CA  GLU A 282      68.436 -56.305  -1.917  1.00 75.34           C  
ATOM   2155  C   GLU A 282      68.708 -54.804  -1.918  1.00 75.34           C  
ATOM   2156  O   GLU A 282      69.101 -54.237  -0.896  1.00 75.34           O  
ATOM   2157  CB  GLU A 282      69.612 -57.054  -2.548  1.00 75.34           C  
ATOM   2158  CG  GLU A 282      69.700 -58.518  -2.140  1.00 75.34           C  
ATOM   2159  CD  GLU A 282      70.838 -59.262  -2.820  1.00 75.34           C  
ATOM   2160  OE1 GLU A 282      70.950 -60.496  -2.638  1.00 75.34           O  
ATOM   2161  OE2 GLU A 282      71.625 -58.607  -3.539  1.00 75.34           O1-
ATOM   2162  N   LEU A 283      68.484 -54.197  -3.058  1.00 71.09           N  
ATOM   2163  CA  LEU A 283      68.665 -52.753  -3.160  1.00 71.09           C  
ATOM   2164  C   LEU A 283      67.636 -52.013  -2.311  1.00 71.09           C  
ATOM   2165  O   LEU A 283      67.969 -51.035  -1.638  1.00 71.09           O  
ATOM   2166  CB  LEU A 283      68.560 -52.301  -4.619  1.00 71.09           C  
ATOM   2167  CG  LEU A 283      69.760 -52.612  -5.513  1.00 71.09           C  
ATOM   2168  CD1 LEU A 283      69.435 -52.287  -6.968  1.00 71.09           C  
ATOM   2169  CD2 LEU A 283      70.988 -51.839  -5.049  1.00 71.09           C  
ATOM   2170  N   MET A 284      66.439 -52.543  -2.234  1.00 67.41           N  
ATOM   2171  CA  MET A 284      65.354 -51.959  -1.451  1.00 67.41           C  
ATOM   2172  C   MET A 284      65.608 -52.134   0.043  1.00 67.41           C  
ATOM   2173  O   MET A 284      65.351 -51.222   0.831  1.00 67.41           O  
ATOM   2174  CB  MET A 284      64.013 -52.591  -1.831  1.00 67.41           C  
ATOM   2175  CG  MET A 284      63.492 -52.151  -3.189  1.00 67.41           C  
ATOM   2176  SD  MET A 284      63.138 -50.353  -3.257  1.00 67.41           S  
ATOM   2177  CE  MET A 284      61.339 -50.388  -3.488  1.00 67.41           C  
ATOM   2178  N   LEU A 285      66.106 -53.264   0.464  1.00 71.60           N  
ATOM   2179  CA  LEU A 285      66.487 -53.519   1.850  1.00 71.60           C  
ATOM   2180  C   LEU A 285      67.643 -52.619   2.270  1.00 71.60           C  
ATOM   2181  O   LEU A 285      67.634 -52.062   3.370  1.00 71.60           O  
ATOM   2182  CB  LEU A 285      66.874 -54.989   2.037  1.00 71.60           C  
ATOM   2183  CG  LEU A 285      67.073 -55.458   3.479  1.00 71.60           C  
ATOM   2184  CD1 LEU A 285      65.738 -55.486   4.217  1.00 71.60           C  
ATOM   2185  CD2 LEU A 285      67.733 -56.833   3.508  1.00 71.60           C  
ATOM   2186  N   ARG A 286      68.655 -52.522   1.397  1.00 72.77           N  
ATOM   2187  CA  ARG A 286      69.779 -51.626   1.646  1.00 72.77           C  
ATOM   2188  C   ARG A 286      69.308 -50.180   1.775  1.00 72.77           C  
ATOM   2189  O   ARG A 286      69.769 -49.447   2.652  1.00 72.77           O  
ATOM   2190  CB  ARG A 286      70.817 -51.740   0.529  1.00 72.77           C  
ATOM   2191  CG  ARG A 286      71.710 -52.966   0.641  1.00 72.77           C  
ATOM   2192  CD  ARG A 286      72.692 -53.056  -0.519  1.00 72.77           C  
ATOM   2193  NE  ARG A 286      73.847 -52.188  -0.315  1.00 72.77           N  
ATOM   2194  CZ  ARG A 286      74.761 -51.911  -1.242  1.00 72.77           C  
ATOM   2195  NH1 ARG A 286      74.670 -52.432  -2.461  1.00 72.77           N1+
ATOM   2196  NH2 ARG A 286      75.772 -51.106  -0.950  1.00 72.77           N  
ATOM   2197  N   LEU A 287      68.448 -49.795   0.883  1.00 70.36           N  
ATOM   2198  CA  LEU A 287      67.860 -48.460   0.914  1.00 70.36           C  
ATOM   2199  C   LEU A 287      67.111 -48.226   2.221  1.00 70.36           C  
ATOM   2200  O   LEU A 287      67.279 -47.183   2.859  1.00 70.36           O  
ATOM   2201  CB  LEU A 287      66.912 -48.265  -0.273  1.00 70.36           C  
ATOM   2202  CG  LEU A 287      66.278 -46.880  -0.413  1.00 70.36           C  
ATOM   2203  CD1 LEU A 287      67.352 -45.829  -0.674  1.00 70.36           C  
ATOM   2204  CD2 LEU A 287      65.239 -46.879  -1.529  1.00 70.36           C  
ATOM   2205  N   ALA A 288      66.321 -49.165   2.697  1.00 63.67           N  
ATOM   2206  CA  ALA A 288      65.554 -49.085   3.938  1.00 63.67           C  
ATOM   2207  C   ALA A 288      66.478 -49.023   5.151  1.00 63.67           C  
ATOM   2208  O   ALA A 288      66.238 -48.252   6.083  1.00 63.67           O  
ATOM   2209  CB  ALA A 288      64.605 -50.276   4.055  1.00 63.67           C  
ATOM   2210  N   GLU A 289      67.509 -49.737   5.165  1.00 71.90           N  
ATOM   2211  CA  GLU A 289      68.483 -49.783   6.251  1.00 71.90           C  
ATOM   2212  C   GLU A 289      69.234 -48.460   6.376  1.00 71.90           C  
ATOM   2213  O   GLU A 289      69.385 -47.928   7.478  1.00 71.90           O  
ATOM   2214  CB  GLU A 289      69.473 -50.931   6.037  1.00 71.90           C  
ATOM   2215  CG  GLU A 289      70.393 -51.179   7.224  1.00 71.90           C  
ATOM   2216  CD  GLU A 289      71.312 -52.374   7.032  1.00 71.90           C  
ATOM   2217  OE1 GLU A 289      72.150 -52.646   7.922  1.00 71.90           O  
ATOM   2218  OE2 GLU A 289      71.194 -53.046   5.982  1.00 71.90           O1-
ATOM   2219  N   VAL A 290      69.682 -48.025   5.247  1.00 71.15           N  
ATOM   2220  CA  VAL A 290      70.427 -46.770   5.225  1.00 71.15           C  
ATOM   2221  C   VAL A 290      69.505 -45.615   5.612  1.00 71.15           C  
ATOM   2222  O   VAL A 290      69.889 -44.742   6.394  1.00 71.15           O  
ATOM   2223  CB  VAL A 290      71.056 -46.507   3.839  1.00 71.15           C  
ATOM   2224  CG1 VAL A 290      71.707 -45.126   3.794  1.00 71.15           C  
ATOM   2225  CG2 VAL A 290      72.077 -47.593   3.503  1.00 71.15           C  
ATOM   2226  N   ALA A 291      68.314 -45.653   5.126  1.00 61.80           N  
ATOM   2227  CA  ALA A 291      67.322 -44.629   5.442  1.00 61.80           C  
ATOM   2228  C   ALA A 291      66.991 -44.627   6.931  1.00 61.80           C  
ATOM   2229  O   ALA A 291      66.912 -43.566   7.555  1.00 61.80           O  
ATOM   2230  CB  ALA A 291      66.055 -44.843   4.617  1.00 61.80           C  
ATOM   2231  N   ALA A 292      66.790 -45.790   7.577  1.00 66.85           N  
ATOM   2232  CA  ALA A 292      66.492 -45.957   8.997  1.00 66.85           C  
ATOM   2233  C   ALA A 292      67.654 -45.473   9.861  1.00 66.85           C  
ATOM   2234  O   ALA A 292      67.445 -44.796  10.870  1.00 66.85           O  
ATOM   2235  CB  ALA A 292      66.176 -47.418   9.306  1.00 66.85           C  
ATOM   2236  N   ARG A 293      68.778 -45.827   9.467  1.00 75.57           N  
ATOM   2237  CA  ARG A 293      69.980 -45.406  10.179  1.00 75.57           C  
ATOM   2238  C   ARG A 293      70.157 -43.893  10.108  1.00 75.57           C  
ATOM   2239  O   ARG A 293      70.462 -43.250  11.115  1.00 75.57           O  
ATOM   2240  CB  ARG A 293      71.216 -46.105   9.609  1.00 75.57           C  
ATOM   2241  CG  ARG A 293      72.495 -45.823  10.381  1.00 75.57           C  
ATOM   2242  CD  ARG A 293      73.702 -46.492   9.737  1.00 75.57           C  
ATOM   2243  NE  ARG A 293      73.600 -47.947   9.784  1.00 75.57           N  
ATOM   2244  CZ  ARG A 293      74.532 -48.787   9.342  1.00 75.57           C  
ATOM   2245  NH1 ARG A 293      75.659 -48.329   8.810  1.00 75.57           N1+
ATOM   2246  NH2 ARG A 293      74.336 -50.094   9.434  1.00 75.57           N  
ATOM   2247  N   VAL A 294      70.038 -43.295   8.936  1.00 69.60           N  
ATOM   2248  CA  VAL A 294      70.160 -41.857   8.713  1.00 69.60           C  
ATOM   2249  C   VAL A 294      69.138 -41.113   9.568  1.00 69.60           C  
ATOM   2250  O   VAL A 294      69.476 -40.137  10.241  1.00 69.60           O  
ATOM   2251  CB  VAL A 294      69.971 -41.497   7.222  1.00 69.60           C  
ATOM   2252  CG1 VAL A 294      69.808 -39.988   7.048  1.00 69.60           C  
ATOM   2253  CG2 VAL A 294      71.149 -42.009   6.397  1.00 69.60           C  
ATOM   2254  N   MET A 295      67.955 -41.595   9.665  1.00 66.89           N  
ATOM   2255  CA  MET A 295      66.894 -40.962  10.444  1.00 66.89           C  
ATOM   2256  C   MET A 295      67.201 -41.030  11.936  1.00 66.89           C  
ATOM   2257  O   MET A 295      66.990 -40.057  12.662  1.00 66.89           O  
ATOM   2258  CB  MET A 295      65.546 -41.625  10.157  1.00 66.89           C  
ATOM   2259  CG  MET A 295      64.987 -41.304   8.780  1.00 66.89           C  
ATOM   2260  SD  MET A 295      64.480 -39.548   8.619  1.00 66.89           S  
ATOM   2261  CE  MET A 295      62.965 -39.561   9.618  1.00 66.89           C  
ATOM   2262  N   LYS A 296      67.639 -42.187  12.406  1.00 74.49           N  
ATOM   2263  CA  LYS A 296      68.000 -42.389  13.806  1.00 74.49           C  
ATOM   2264  C   LYS A 296      69.152 -41.474  14.212  1.00 74.49           C  
ATOM   2265  O   LYS A 296      69.106 -40.843  15.270  1.00 74.49           O  
ATOM   2266  CB  LYS A 296      68.378 -43.849  14.058  1.00 74.49           C  
ATOM   2267  CG  LYS A 296      68.569 -44.194  15.528  1.00 74.49           C  
ATOM   2268  CD  LYS A 296      68.906 -45.668  15.717  1.00 74.49           C  
ATOM   2269  CE  LYS A 296      69.171 -45.999  17.179  1.00 74.49           C  
ATOM   2270  NZ  LYS A 296      69.504 -47.442  17.370  1.00 74.49           N1+
ATOM   2271  N   GLU A 297      70.090 -41.409  13.389  1.00 72.96           N  
ATOM   2272  CA  GLU A 297      71.270 -40.593  13.657  1.00 72.96           C  
ATOM   2273  C   GLU A 297      70.940 -39.104  13.585  1.00 72.96           C  
ATOM   2274  O   GLU A 297      71.485 -38.305  14.348  1.00 72.96           O  
ATOM   2275  CB  GLU A 297      72.393 -40.931  12.672  1.00 72.96           C  
ATOM   2276  CG  GLU A 297      73.090 -42.251  12.964  1.00 72.96           C  
ATOM   2277  CD  GLU A 297      74.078 -42.167  14.115  1.00 72.96           C  
ATOM   2278  OE1 GLU A 297      74.302 -43.191  14.800  1.00 72.96           O  
ATOM   2279  OE2 GLU A 297      74.633 -41.067  14.335  1.00 72.96           O1-
ATOM   2280  N   LEU A 298      70.138 -38.774  12.679  1.00 65.62           N  
ATOM   2281  CA  LEU A 298      69.656 -37.402  12.572  1.00 65.62           C  
ATOM   2282  C   LEU A 298      68.926 -36.981  13.842  1.00 65.62           C  
ATOM   2283  O   LEU A 298      69.121 -35.869  14.336  1.00 65.62           O  
ATOM   2284  CB  LEU A 298      68.729 -37.251  11.362  1.00 65.62           C  
ATOM   2285  CG  LEU A 298      69.406 -36.959  10.022  1.00 65.62           C  
ATOM   2286  CD1 LEU A 298      68.418 -37.155   8.876  1.00 65.62           C  
ATOM   2287  CD2 LEU A 298      69.976 -35.545  10.007  1.00 65.62           C  
ATOM   2288  N   GLU A 299      68.104 -37.848  14.415  1.00 68.32           N  
ATOM   2289  CA  GLU A 299      67.353 -37.602  15.641  1.00 68.32           C  
ATOM   2290  C   GLU A 299      68.285 -37.466  16.841  1.00 68.32           C  
ATOM   2291  O   GLU A 299      68.100 -36.582  17.682  1.00 68.32           O  
ATOM   2292  CB  GLU A 299      66.340 -38.723  15.886  1.00 68.32           C  
ATOM   2293  CG  GLU A 299      65.307 -38.396  16.955  1.00 68.32           C  
ATOM   2294  CD  GLU A 299      64.151 -39.383  16.993  1.00 68.32           C  
ATOM   2295  OE1 GLU A 299      63.164 -39.132  17.722  1.00 68.32           O  
ATOM   2296  OE2 GLU A 299      64.233 -40.415  16.290  1.00 68.32           O1-
ATOM   2297  N   ARG A 300      69.205 -38.423  16.892  1.00 79.11           N  
ATOM   2298  CA  ARG A 300      70.209 -38.382  17.949  1.00 79.11           C  
ATOM   2299  C   ARG A 300      70.992 -37.074  17.911  1.00 79.11           C  
ATOM   2300  O   ARG A 300      71.181 -36.427  18.944  1.00 79.11           O  
ATOM   2301  CB  ARG A 300      71.167 -39.569  17.826  1.00 79.11           C  
ATOM   2302  CG  ARG A 300      72.185 -39.659  18.953  1.00 79.11           C  
ATOM   2303  CD  ARG A 300      73.165 -40.804  18.737  1.00 79.11           C  
ATOM   2304  NE  ARG A 300      74.121 -40.502  17.676  1.00 79.11           N  
ATOM   2305  CZ  ARG A 300      75.285 -41.122  17.504  1.00 79.11           C  
ATOM   2306  NH1 ARG A 300      75.663 -42.095  18.326  1.00 79.11           N1+
ATOM   2307  NH2 ARG A 300      76.079 -40.768  16.504  1.00 79.11           N  
ATOM   2308  N   ASN A 301      71.468 -36.676  16.803  1.00 68.41           N  
ATOM   2309  CA  ASN A 301      72.260 -35.465  16.611  1.00 68.41           C  
ATOM   2310  C   ASN A 301      71.444 -34.210  16.905  1.00 68.41           C  
ATOM   2311  O   ASN A 301      71.969 -33.236  17.447  1.00 68.41           O  
ATOM   2312  CB  ASN A 301      72.823 -35.411  15.188  1.00 68.41           C  
ATOM   2313  CG  ASN A 301      73.994 -36.353  14.989  1.00 68.41           C  
ATOM   2314  ND2 ASN A 301      74.289 -36.674  13.734  1.00 68.41           N  
ATOM   2315  OD1 ASN A 301      74.628 -36.788  15.953  1.00 68.41           O  
ATOM   2316  N   ASP A 302      70.188 -34.214  16.572  1.00 66.92           N  
ATOM   2317  CA  ASP A 302      69.252 -33.141  16.889  1.00 66.92           C  
ATOM   2318  C   ASP A 302      69.160 -32.919  18.396  1.00 66.92           C  
ATOM   2319  O   ASP A 302      69.173 -31.777  18.864  1.00 66.92           O  
ATOM   2320  CB  ASP A 302      67.867 -33.449  16.317  1.00 66.92           C  
ATOM   2321  CG  ASP A 302      66.937 -32.248  16.332  1.00 66.92           C  
ATOM   2322  OD1 ASP A 302      67.361 -31.143  15.932  1.00 66.92           O  
ATOM   2323  OD2 ASP A 302      65.771 -32.408  16.754  1.00 66.92           O1-
ATOM   2324  N   GLU A 303      69.057 -33.964  19.085  1.00 74.46           N  
ATOM   2325  CA  GLU A 303      68.967 -33.929  20.541  1.00 74.46           C  
ATOM   2326  C   GLU A 303      70.260 -33.405  21.161  1.00 74.46           C  
ATOM   2327  O   GLU A 303      70.225 -32.618  22.109  1.00 74.46           O  
ATOM   2328  CB  GLU A 303      68.644 -35.319  21.094  1.00 74.46           C  
ATOM   2329  CG  GLU A 303      67.196 -35.741  20.891  1.00 74.46           C  
ATOM   2330  CD  GLU A 303      66.922 -37.173  21.322  1.00 74.46           C  
ATOM   2331  OE1 GLU A 303      65.759 -37.626  21.218  1.00 74.46           O  
ATOM   2332  OE2 GLU A 303      67.878 -37.847  21.767  1.00 74.46           O1-
ATOM   2333  N   GLU A 304      71.237 -33.812  20.507  1.00 71.47           N  
ATOM   2334  CA  GLU A 304      72.554 -33.402  20.983  1.00 71.47           C  
ATOM   2335  C   GLU A 304      72.799 -31.919  20.720  1.00 71.47           C  
ATOM   2336  O   GLU A 304      73.377 -31.222  21.557  1.00 71.47           O  
ATOM   2337  CB  GLU A 304      73.651 -34.242  20.321  1.00 71.47           C  
ATOM   2338  CG  GLU A 304      73.781 -35.646  20.893  1.00 71.47           C  
ATOM   2339  CD  GLU A 304      74.901 -36.452  20.256  1.00 71.47           C  
ATOM   2340  OE1 GLU A 304      75.114 -37.618  20.658  1.00 71.47           O  
ATOM   2341  OE2 GLU A 304      75.570 -35.914  19.346  1.00 71.47           O1-
ATOM   2342  N   ILE A 305      72.362 -31.430  19.630  1.00 63.15           N  
ATOM   2343  CA  ILE A 305      72.450 -30.034  19.217  1.00 63.15           C  
ATOM   2344  C   ILE A 305      71.597 -29.169  20.143  1.00 63.15           C  
ATOM   2345  O   ILE A 305      72.010 -28.075  20.536  1.00 63.15           O  
ATOM   2346  CB  ILE A 305      72.004 -29.849  17.749  1.00 63.15           C  
ATOM   2347  CG1 ILE A 305      73.028 -30.479  16.798  1.00 63.15           C  
ATOM   2348  CG2 ILE A 305      71.800 -28.365  17.430  1.00 63.15           C  
ATOM   2349  CD1 ILE A 305      72.573 -30.529  15.345  1.00 63.15           C  
ATOM   2350  N   LYS A 306      70.474 -29.635  20.569  1.00 67.23           N  
ATOM   2351  CA  LYS A 306      69.530 -28.921  21.423  1.00 67.23           C  
ATOM   2352  C   LYS A 306      70.055 -28.810  22.851  1.00 67.23           C  
ATOM   2353  O   LYS A 306      69.805 -27.817  23.535  1.00 67.23           O  
ATOM   2354  CB  LYS A 306      68.168 -29.617  21.418  1.00 67.23           C  
ATOM   2355  CG  LYS A 306      67.354 -29.374  20.155  1.00 67.23           C  
ATOM   2356  CD  LYS A 306      65.996 -30.062  20.225  1.00 67.23           C  
ATOM   2357  CE  LYS A 306      65.206 -29.874  18.937  1.00 67.23           C  
ATOM   2358  NZ  LYS A 306      63.887 -30.571  18.989  1.00 67.23           N1+
ATOM   2359  N   LYS A 307      70.822 -29.779  23.311  1.00 69.55           N  
ATOM   2360  CA  LYS A 307      71.335 -29.916  24.672  1.00 69.55           C  
ATOM   2361  C   LYS A 307      72.676 -29.203  24.828  1.00 69.55           C  
ATOM   2362  O   LYS A 307      73.040 -28.791  25.932  1.00 69.55           O  
ATOM   2363  CB  LYS A 307      71.481 -31.392  25.045  1.00 69.55           C  
ATOM   2364  CG  LYS A 307      70.157 -32.106  25.274  1.00 69.55           C  
ATOM   2365  CD  LYS A 307      70.368 -33.559  25.679  1.00 69.55           C  
ATOM   2366  CE  LYS A 307      69.044 -34.293  25.840  1.00 69.55           C  
ATOM   2367  NZ  LYS A 307      69.247 -35.731  26.195  1.00 69.55           N1+
ATOM   2368  N   SER A 308      73.225 -28.825  23.725  1.00 56.38           N  
ATOM   2369  CA  SER A 308      74.576 -28.289  23.847  1.00 56.38           C  
ATOM   2370  C   SER A 308      74.601 -26.787  23.577  1.00 56.38           C  
ATOM   2371  O   SER A 308      74.027 -26.319  22.590  1.00 56.38           O  
ATOM   2372  CB  SER A 308      75.526 -29.004  22.885  1.00 56.38           C  
ATOM   2373  OG  SER A 308      76.781 -28.348  22.836  1.00 56.38           O  
ATOM   2374  N   ASP A 309      74.639 -25.813  24.629  1.00 51.92           N  
ATOM   2375  CA  ASP A 309      74.808 -24.367  24.536  1.00 51.92           C  
ATOM   2376  C   ASP A 309      76.238 -24.006  24.137  1.00 51.92           C  
ATOM   2377  O   ASP A 309      76.468 -22.977  23.498  1.00 51.92           O  
ATOM   2378  CB  ASP A 309      74.446 -23.697  25.863  1.00 51.92           C  
ATOM   2379  CG  ASP A 309      72.969 -23.369  25.979  1.00 51.92           C  
ATOM   2380  OD1 ASP A 309      72.242 -23.461  24.966  1.00 51.92           O  
ATOM   2381  OD2 ASP A 309      72.527 -23.013  27.093  1.00 51.92           O1-
ATOM   2382  N   GLU A 310      77.222 -25.041  23.735  1.00 47.24           N  
ATOM   2383  CA  GLU A 310      78.633 -24.884  23.396  1.00 47.24           C  
ATOM   2384  C   GLU A 310      79.130 -26.049  22.548  1.00 47.24           C  
ATOM   2385  O   GLU A 310      79.006 -27.210  22.944  1.00 47.24           O  
ATOM   2386  CB  GLU A 310      79.479 -24.758  24.666  1.00 47.24           C  
ATOM   2387  CG  GLU A 310      79.658 -23.325  25.148  1.00 47.24           C  
ATOM   2388  CD  GLU A 310      80.485 -23.218  26.419  1.00 47.24           C  
ATOM   2389  OE1 GLU A 310      80.714 -22.086  26.900  1.00 47.24           O  
ATOM   2390  OE2 GLU A 310      80.910 -24.275  26.936  1.00 47.24           O1-
ATOM   2391  N   LEU A 311      79.030 -26.055  21.281  1.00 49.69           N  
ATOM   2392  CA  LEU A 311      79.516 -27.120  20.413  1.00 49.69           C  
ATOM   2393  C   LEU A 311      80.919 -26.805  19.900  1.00 49.69           C  
ATOM   2394  O   LEU A 311      81.087 -26.414  18.743  1.00 49.69           O  
ATOM   2395  CB  LEU A 311      78.563 -27.328  19.233  1.00 49.69           C  
ATOM   2396  CG  LEU A 311      77.601 -28.512  19.339  1.00 49.69           C  
ATOM   2397  CD1 LEU A 311      76.204 -28.101  18.885  1.00 49.69           C  
ATOM   2398  CD2 LEU A 311      78.111 -29.692  18.518  1.00 49.69           C  
ATOM   2399  N   ASP A 312      81.875 -26.644  20.710  1.00 53.62           N  
ATOM   2400  CA  ASP A 312      83.279 -26.749  20.328  1.00 53.62           C  
ATOM   2401  C   ASP A 312      83.711 -28.209  20.211  1.00 53.62           C  
ATOM   2402  O   ASP A 312      84.906 -28.507  20.167  1.00 53.62           O  
ATOM   2403  CB  ASP A 312      84.166 -26.018  21.339  1.00 53.62           C  
ATOM   2404  CG  ASP A 312      84.940 -24.865  20.725  1.00 53.62           C  
ATOM   2405  OD1 ASP A 312      84.883 -24.681  19.490  1.00 53.62           O  
ATOM   2406  OD2 ASP A 312      85.617 -24.136  21.484  1.00 53.62           O1-
ATOM   2407  N   ASP A 313      82.818 -29.218  19.894  1.00 61.54           N  
ATOM   2408  CA  ASP A 313      83.239 -30.614  19.956  1.00 61.54           C  
ATOM   2409  C   ASP A 313      83.577 -31.147  18.565  1.00 61.54           C  
ATOM   2410  O   ASP A 313      82.711 -31.201  17.689  1.00 61.54           O  
ATOM   2411  CB  ASP A 313      82.152 -31.476  20.601  1.00 61.54           C  
ATOM   2412  CG  ASP A 313      82.712 -32.553  21.513  1.00 61.54           C  
ATOM   2413  OD1 ASP A 313      83.942 -32.775  21.511  1.00 61.54           O  
ATOM   2414  OD2 ASP A 313      81.916 -33.187  22.238  1.00 61.54           O1-
ATOM   2415  N   GLU A 314      84.645 -30.866  17.913  1.00 59.05           N  
ATOM   2416  CA  GLU A 314      85.239 -31.452  16.716  1.00 59.05           C  
ATOM   2417  C   GLU A 314      84.692 -32.853  16.458  1.00 59.05           C  
ATOM   2418  O   GLU A 314      84.473 -33.237  15.306  1.00 59.05           O  
ATOM   2419  CB  GLU A 314      86.765 -31.497  16.840  1.00 59.05           C  
ATOM   2420  CG  GLU A 314      87.450 -30.187  16.479  1.00 59.05           C  
ATOM   2421  CD  GLU A 314      88.967 -30.271  16.526  1.00 59.05           C  
ATOM   2422  OE1 GLU A 314      89.641 -29.252  16.250  1.00 59.05           O  
ATOM   2423  OE2 GLU A 314      89.487 -31.365  16.841  1.00 59.05           O1-
ATOM   2424  N   SER A 315      84.208 -33.583  17.475  1.00 64.91           N  
ATOM   2425  CA  SER A 315      83.638 -34.924  17.388  1.00 64.91           C  
ATOM   2426  C   SER A 315      82.199 -34.881  16.883  1.00 64.91           C  
ATOM   2427  O   SER A 315      81.791 -35.726  16.082  1.00 64.91           O  
ATOM   2428  CB  SER A 315      83.687 -35.617  18.750  1.00 64.91           C  
ATOM   2429  OG  SER A 315      82.749 -35.041  19.642  1.00 64.91           O  
ATOM   2430  N   LEU A 316      81.395 -33.916  17.220  1.00 65.10           N  
ATOM   2431  CA  LEU A 316      80.033 -33.683  16.755  1.00 65.10           C  
ATOM   2432  C   LEU A 316      80.021 -33.271  15.288  1.00 65.10           C  
ATOM   2433  O   LEU A 316      79.222 -33.784  14.501  1.00 65.10           O  
ATOM   2434  CB  LEU A 316      79.353 -32.605  17.605  1.00 65.10           C  
ATOM   2435  CG  LEU A 316      77.902 -32.280  17.253  1.00 65.10           C  
ATOM   2436  CD1 LEU A 316      77.017 -33.505  17.459  1.00 65.10           C  
ATOM   2437  CD2 LEU A 316      77.399 -31.105  18.086  1.00 65.10           C  
ATOM   2438  N   LEU A 317      81.003 -32.440  14.894  1.00 60.13           N  
ATOM   2439  CA  LEU A 317      81.128 -32.007  13.507  1.00 60.13           C  
ATOM   2440  C   LEU A 317      81.511 -33.177  12.605  1.00 60.13           C  
ATOM   2441  O   LEU A 317      80.973 -33.319  11.505  1.00 60.13           O  
ATOM   2442  CB  LEU A 317      82.171 -30.893  13.385  1.00 60.13           C  
ATOM   2443  CG  LEU A 317      81.694 -29.480  13.726  1.00 60.13           C  
ATOM   2444  CD1 LEU A 317      82.887 -28.570  14.003  1.00 60.13           C  
ATOM   2445  CD2 LEU A 317      80.837 -28.917  12.597  1.00 60.13           C  
ATOM   2446  N   GLU A 318      82.346 -34.024  13.045  1.00 66.31           N  
ATOM   2447  CA  GLU A 318      82.745 -35.224  12.316  1.00 66.31           C  
ATOM   2448  C   GLU A 318      81.574 -36.186  12.153  1.00 66.31           C  
ATOM   2449  O   GLU A 318      81.392 -36.776  11.085  1.00 66.31           O  
ATOM   2450  CB  GLU A 318      83.906 -35.924  13.027  1.00 66.31           C  
ATOM   2451  CG  GLU A 318      85.265 -35.301  12.743  1.00 66.31           C  
ATOM   2452  CD  GLU A 318      86.405 -35.991  13.478  1.00 66.31           C  
ATOM   2453  OE1 GLU A 318      87.559 -35.510  13.395  1.00 66.31           O  
ATOM   2454  OE2 GLU A 318      86.143 -37.020  14.139  1.00 66.31           O1-
ATOM   2455  N   ASP A 319      80.762 -36.275  13.159  1.00 68.44           N  
ATOM   2456  CA  ASP A 319      79.571 -37.118  13.112  1.00 68.44           C  
ATOM   2457  C   ASP A 319      78.559 -36.582  12.101  1.00 68.44           C  
ATOM   2458  O   ASP A 319      77.947 -37.354  11.360  1.00 68.44           O  
ATOM   2459  CB  ASP A 319      78.929 -37.216  14.497  1.00 68.44           C  
ATOM   2460  CG  ASP A 319      79.701 -38.115  15.446  1.00 68.44           C  
ATOM   2461  OD1 ASP A 319      80.617 -38.836  14.995  1.00 68.44           O  
ATOM   2462  OD2 ASP A 319      79.390 -38.105  16.657  1.00 68.44           O1-
ATOM   2463  N   ILE A 320      78.485 -35.355  12.070  1.00 60.50           N  
ATOM   2464  CA  ILE A 320      77.557 -34.664  11.182  1.00 60.50           C  
ATOM   2465  C   ILE A 320      78.002 -34.840   9.732  1.00 60.50           C  
ATOM   2466  O   ILE A 320      77.186 -35.143   8.858  1.00 60.50           O  
ATOM   2467  CB  ILE A 320      77.452 -33.162  11.531  1.00 60.50           C  
ATOM   2468  CG1 ILE A 320      76.737 -32.974  12.875  1.00 60.50           C  
ATOM   2469  CG2 ILE A 320      76.733 -32.397  10.416  1.00 60.50           C  
ATOM   2470  CD1 ILE A 320      76.718 -31.535  13.370  1.00 60.50           C  
ATOM   2471  N   VAL A 321      79.210 -34.640   9.497  1.00 65.52           N  
ATOM   2472  CA  VAL A 321      79.777 -34.831   8.166  1.00 65.52           C  
ATOM   2473  C   VAL A 321      79.545 -36.268   7.706  1.00 65.52           C  
ATOM   2474  O   VAL A 321      79.129 -36.504   6.570  1.00 65.52           O  
ATOM   2475  CB  VAL A 321      81.286 -34.499   8.140  1.00 65.52           C  
ATOM   2476  CG1 VAL A 321      81.909 -34.926   6.812  1.00 65.52           C  
ATOM   2477  CG2 VAL A 321      81.508 -33.008   8.383  1.00 65.52           C  
ATOM   2478  N   GLU A 322      79.742 -37.186   8.550  1.00 72.65           N  
ATOM   2479  CA  GLU A 322      79.539 -38.597   8.240  1.00 72.65           C  
ATOM   2480  C   GLU A 322      78.074 -38.887   7.927  1.00 72.65           C  
ATOM   2481  O   GLU A 322      77.769 -39.660   7.016  1.00 72.65           O  
ATOM   2482  CB  GLU A 322      80.013 -39.477   9.401  1.00 72.65           C  
ATOM   2483  CG  GLU A 322      81.525 -39.633   9.474  1.00 72.65           C  
ATOM   2484  CD  GLU A 322      81.977 -40.559  10.593  1.00 72.65           C  
ATOM   2485  OE1 GLU A 322      83.194 -40.837  10.695  1.00 72.65           O  
ATOM   2486  OE2 GLU A 322      81.109 -41.010  11.372  1.00 72.65           O1-
ATOM   2487  N   LEU A 323      77.231 -38.277   8.684  1.00 69.40           N  
ATOM   2488  CA  LEU A 323      75.799 -38.422   8.454  1.00 69.40           C  
ATOM   2489  C   LEU A 323      75.411 -37.877   7.083  1.00 69.40           C  
ATOM   2490  O   LEU A 323      74.648 -38.512   6.351  1.00 69.40           O  
ATOM   2491  CB  LEU A 323      75.004 -37.701   9.545  1.00 69.40           C  
ATOM   2492  CG  LEU A 323      73.482 -37.833   9.475  1.00 69.40           C  
ATOM   2493  CD1 LEU A 323      73.066 -39.286   9.671  1.00 69.40           C  
ATOM   2494  CD2 LEU A 323      72.818 -36.936  10.515  1.00 69.40           C  
ATOM   2495  N   LEU A 324      75.869 -36.720   6.693  1.00 63.79           N  
ATOM   2496  CA  LEU A 324      75.590 -36.110   5.398  1.00 63.79           C  
ATOM   2497  C   LEU A 324      76.098 -36.991   4.261  1.00 63.79           C  
ATOM   2498  O   LEU A 324      75.432 -37.129   3.232  1.00 63.79           O  
ATOM   2499  CB  LEU A 324      76.230 -34.722   5.309  1.00 63.79           C  
ATOM   2500  CG  LEU A 324      75.576 -33.620   6.143  1.00 63.79           C  
ATOM   2501  CD1 LEU A 324      76.391 -32.333   6.053  1.00 63.79           C  
ATOM   2502  CD2 LEU A 324      74.142 -33.382   5.687  1.00 63.79           C  
ATOM   2503  N   LYS A 325      77.267 -37.588   4.428  1.00 74.20           N  
ATOM   2504  CA  LYS A 325      77.814 -38.515   3.441  1.00 74.20           C  
ATOM   2505  C   LYS A 325      76.910 -39.732   3.268  1.00 74.20           C  
ATOM   2506  O   LYS A 325      76.721 -40.218   2.151  1.00 74.20           O  
ATOM   2507  CB  LYS A 325      79.221 -38.960   3.845  1.00 74.20           C  
ATOM   2508  CG  LYS A 325      80.291 -37.900   3.630  1.00 74.20           C  
ATOM   2509  CD  LYS A 325      81.674 -38.418   4.003  1.00 74.20           C  
ATOM   2510  CE  LYS A 325      82.747 -37.360   3.784  1.00 74.20           C  
ATOM   2511  NZ  LYS A 325      84.095 -37.842   4.207  1.00 74.20           N1+
ATOM   2512  N   GLU A 326      76.391 -40.147   4.357  1.00 72.69           N  
ATOM   2513  CA  GLU A 326      75.493 -41.297   4.330  1.00 72.69           C  
ATOM   2514  C   GLU A 326      74.198 -40.970   3.592  1.00 72.69           C  
ATOM   2515  O   GLU A 326      73.654 -41.813   2.877  1.00 72.69           O  
ATOM   2516  CB  GLU A 326      75.183 -41.774   5.752  1.00 72.69           C  
ATOM   2517  CG  GLU A 326      76.334 -42.515   6.416  1.00 72.69           C  
ATOM   2518  CD  GLU A 326      75.957 -43.132   7.754  1.00 72.69           C  
ATOM   2519  OE1 GLU A 326      76.787 -43.864   8.340  1.00 72.69           O  
ATOM   2520  OE2 GLU A 326      74.823 -42.883   8.218  1.00 72.69           O1-
ATOM   2521  N   ILE A 327      73.661 -39.838   3.808  1.00 64.81           N  
ATOM   2522  CA  ILE A 327      72.469 -39.353   3.120  1.00 64.81           C  
ATOM   2523  C   ILE A 327      72.721 -39.322   1.613  1.00 64.81           C  
ATOM   2524  O   ILE A 327      71.869 -39.741   0.827  1.00 64.81           O  
ATOM   2525  CB  ILE A 327      72.056 -37.952   3.623  1.00 64.81           C  
ATOM   2526  CG1 ILE A 327      71.535 -38.034   5.062  1.00 64.81           C  
ATOM   2527  CG2 ILE A 327      71.007 -37.332   2.694  1.00 64.81           C  
ATOM   2528  CD1 ILE A 327      71.248 -36.679   5.694  1.00 64.81           C  
ATOM   2529  N   ILE A 328      73.836 -38.846   1.180  1.00 67.27           N  
ATOM   2530  CA  ILE A 328      74.230 -38.825  -0.223  1.00 67.27           C  
ATOM   2531  C   ILE A 328      74.278 -40.251  -0.767  1.00 67.27           C  
ATOM   2532  O   ILE A 328      73.808 -40.515  -1.877  1.00 67.27           O  
ATOM   2533  CB  ILE A 328      75.599 -38.133  -0.415  1.00 67.27           C  
ATOM   2534  CG1 ILE A 328      75.495 -36.642  -0.076  1.00 67.27           C  
ATOM   2535  CG2 ILE A 328      76.110 -38.334  -1.845  1.00 67.27           C  
ATOM   2536  CD1 ILE A 328      76.834 -35.917  -0.054  1.00 67.27           C  
ATOM   2537  N   LYS A 329      74.823 -41.118  -0.012  1.00 73.97           N  
ATOM   2538  CA  LYS A 329      74.887 -42.531  -0.377  1.00 73.97           C  
ATOM   2539  C   LYS A 329      73.490 -43.108  -0.588  1.00 73.97           C  
ATOM   2540  O   LYS A 329      73.269 -43.894  -1.511  1.00 73.97           O  
ATOM   2541  CB  LYS A 329      75.629 -43.330   0.695  1.00 73.97           C  
ATOM   2542  CG  LYS A 329      77.140 -43.158   0.660  1.00 73.97           C  
ATOM   2543  CD  LYS A 329      77.823 -43.995   1.735  1.00 73.97           C  
ATOM   2544  CE  LYS A 329      79.314 -43.698   1.812  1.00 73.97           C  
ATOM   2545  NZ  LYS A 329      79.972 -44.453   2.920  1.00 73.97           N1+
ATOM   2546  N   LEU A 330      72.537 -42.765   0.314  1.00 71.62           N  
ATOM   2547  CA  LEU A 330      71.144 -43.190   0.214  1.00 71.62           C  
ATOM   2548  C   LEU A 330      70.554 -42.805  -1.139  1.00 71.62           C  
ATOM   2549  O   LEU A 330      69.883 -43.616  -1.780  1.00 71.62           O  
ATOM   2550  CB  LEU A 330      70.313 -42.571   1.342  1.00 71.62           C  
ATOM   2551  CG  LEU A 330      68.891 -43.107   1.509  1.00 71.62           C  
ATOM   2552  CD1 LEU A 330      68.646 -43.517   2.958  1.00 71.62           C  
ATOM   2553  CD2 LEU A 330      67.870 -42.067   1.061  1.00 71.62           C  
ATOM   2554  N   TRP A 331      70.755 -41.678  -1.618  1.00 71.20           N  
ATOM   2555  CA  TRP A 331      70.244 -41.146  -2.877  1.00 71.20           C  
ATOM   2556  C   TRP A 331      70.849 -41.884  -4.066  1.00 71.20           C  
ATOM   2557  O   TRP A 331      70.169 -42.128  -5.066  1.00 71.20           O  
ATOM   2558  CB  TRP A 331      70.539 -39.647  -2.986  1.00 71.20           C  
ATOM   2559  CG  TRP A 331      69.345 -38.773  -2.744  1.00 71.20           C  
ATOM   2560  CD1 TRP A 331      68.439 -38.340  -3.672  1.00 71.20           C  
ATOM   2561  CD2 TRP A 331      68.932 -38.221  -1.491  1.00 71.20           C  
ATOM   2562  CE2 TRP A 331      67.764 -37.462  -1.732  1.00 71.20           C  
ATOM   2563  CE3 TRP A 331      69.435 -38.293  -0.185  1.00 71.20           C  
ATOM   2564  NE1 TRP A 331      67.485 -37.552  -3.070  1.00 71.20           N  
ATOM   2565  CZ2 TRP A 331      67.092 -36.781  -0.716  1.00 71.20           C  
ATOM   2566  CZ3 TRP A 331      68.764 -37.615   0.827  1.00 71.20           C  
ATOM   2567  CH2 TRP A 331      67.605 -36.869   0.553  1.00 71.20           C  
ATOM   2568  N   LYS A 332      72.064 -42.257  -4.011  1.00 75.11           N  
ATOM   2569  CA  LYS A 332      72.708 -43.056  -5.049  1.00 75.11           C  
ATOM   2570  C   LYS A 332      72.039 -44.421  -5.187  1.00 75.11           C  
ATOM   2571  O   LYS A 332      71.818 -44.901  -6.300  1.00 75.11           O  
ATOM   2572  CB  LYS A 332      74.197 -43.231  -4.746  1.00 75.11           C  
ATOM   2573  CG  LYS A 332      75.045 -42.016  -5.091  1.00 75.11           C  
ATOM   2574  CD  LYS A 332      76.526 -42.283  -4.855  1.00 75.11           C  
ATOM   2575  CE  LYS A 332      77.368 -41.044  -5.124  1.00 75.11           C  
ATOM   2576  NZ  LYS A 332      78.815 -41.285  -4.842  1.00 75.11           N1+
ATOM   2577  N   ILE A 333      71.694 -44.974  -3.998  1.00 72.21           N  
ATOM   2578  CA  ILE A 333      71.016 -46.265  -3.963  1.00 72.21           C  
ATOM   2579  C   ILE A 333      69.631 -46.137  -4.592  1.00 72.21           C  
ATOM   2580  O   ILE A 333      69.218 -46.993  -5.378  1.00 72.21           O  
ATOM   2581  CB  ILE A 333      70.902 -46.803  -2.519  1.00 72.21           C  
ATOM   2582  CG1 ILE A 333      72.294 -47.088  -1.943  1.00 72.21           C  
ATOM   2583  CG2 ILE A 333      70.025 -48.058  -2.479  1.00 72.21           C  
ATOM   2584  CD1 ILE A 333      72.292 -47.423  -0.457  1.00 72.21           C  
ATOM   2585  N   LEU A 334      68.938 -45.080  -4.240  1.00 67.48           N  
ATOM   2586  CA  LEU A 334      67.614 -44.802  -4.786  1.00 67.48           C  
ATOM   2587  C   LEU A 334      67.661 -44.712  -6.307  1.00 67.48           C  
ATOM   2588  O   LEU A 334      66.785 -45.245  -6.993  1.00 67.48           O  
ATOM   2589  CB  LEU A 334      67.056 -43.500  -4.203  1.00 67.48           C  
ATOM   2590  CG  LEU A 334      65.569 -43.234  -4.441  1.00 67.48           C  
ATOM   2591  CD1 LEU A 334      64.750 -43.688  -3.235  1.00 67.48           C  
ATOM   2592  CD2 LEU A 334      65.330 -41.757  -4.731  1.00 67.48           C  
ATOM   2593  N   VAL A 335      68.575 -44.001  -6.832  1.00 70.75           N  
ATOM   2594  CA  VAL A 335      68.767 -43.879  -8.274  1.00 70.75           C  
ATOM   2595  C   VAL A 335      68.976 -45.263  -8.886  1.00 70.75           C  
ATOM   2596  O   VAL A 335      68.406 -45.577  -9.934  1.00 70.75           O  
ATOM   2597  CB  VAL A 335      69.963 -42.961  -8.612  1.00 70.75           C  
ATOM   2598  CG1 VAL A 335      70.290 -43.029 -10.103  1.00 70.75           C  
ATOM   2599  CG2 VAL A 335      69.667 -41.524  -8.192  1.00 70.75           C  
ATOM   2600  N   GLU A 336      69.760 -45.994  -8.238  1.00 75.22           N  
ATOM   2601  CA  GLU A 336      70.044 -47.347  -8.708  1.00 75.22           C  
ATOM   2602  C   GLU A 336      68.778 -48.199  -8.735  1.00 75.22           C  
ATOM   2603  O   GLU A 336      68.557 -48.961  -9.680  1.00 75.22           O  
ATOM   2604  CB  GLU A 336      71.105 -48.011  -7.825  1.00 75.22           C  
ATOM   2605  CG  GLU A 336      72.499 -47.426  -7.995  1.00 75.22           C  
ATOM   2606  CD  GLU A 336      73.533 -48.062  -7.079  1.00 75.22           C  
ATOM   2607  OE1 GLU A 336      74.680 -47.564  -7.020  1.00 75.22           O  
ATOM   2608  OE2 GLU A 336      73.193 -49.067  -6.416  1.00 75.22           O1-
ATOM   2609  N   VAL A 337      68.027 -48.124  -7.704  1.00 70.68           N  
ATOM   2610  CA  VAL A 337      66.757 -48.837  -7.617  1.00 70.68           C  
ATOM   2611  C   VAL A 337      65.841 -48.402  -8.758  1.00 70.68           C  
ATOM   2612  O   VAL A 337      65.219 -49.239  -9.418  1.00 70.68           O  
ATOM   2613  CB  VAL A 337      66.064 -48.599  -6.257  1.00 70.68           C  
ATOM   2614  CG1 VAL A 337      64.632 -49.130  -6.280  1.00 70.68           C  
ATOM   2615  CG2 VAL A 337      66.861 -49.255  -5.131  1.00 70.68           C  
ATOM   2616  N   SER A 338      65.702 -47.104  -8.968  1.00 67.23           N  
ATOM   2617  CA  SER A 338      64.874 -46.559 -10.038  1.00 67.23           C  
ATOM   2618  C   SER A 338      65.312 -47.086 -11.400  1.00 67.23           C  
ATOM   2619  O   SER A 338      64.475 -47.402 -12.248  1.00 67.23           O  
ATOM   2620  CB  SER A 338      64.927 -45.030 -10.032  1.00 67.23           C  
ATOM   2621  OG  SER A 338      64.335 -44.510  -8.856  1.00 67.23           O  
ATOM   2622  N   ASP A 339      66.580 -47.173 -11.610  1.00 75.73           N  
ATOM   2623  CA  ASP A 339      67.148 -47.700 -12.847  1.00 75.73           C  
ATOM   2624  C   ASP A 339      66.733 -49.154 -13.066  1.00 75.73           C  
ATOM   2625  O   ASP A 339      66.358 -49.537 -14.175  1.00 75.73           O  
ATOM   2626  CB  ASP A 339      68.674 -47.587 -12.829  1.00 75.73           C  
ATOM   2627  CG  ASP A 339      69.167 -46.176 -13.101  1.00 75.73           C  
ATOM   2628  OD1 ASP A 339      68.362 -45.322 -13.531  1.00 75.73           O  
ATOM   2629  OD2 ASP A 339      70.371 -45.919 -12.888  1.00 75.73           O1-
ATOM   2630  N   VAL A 340      66.850 -49.924 -12.064  1.00 72.18           N  
ATOM   2631  CA  VAL A 340      66.479 -51.334 -12.114  1.00 72.18           C  
ATOM   2632  C   VAL A 340      64.981 -51.465 -12.381  1.00 72.18           C  
ATOM   2633  O   VAL A 340      64.559 -52.286 -13.198  1.00 72.18           O  
ATOM   2634  CB  VAL A 340      66.855 -52.068 -10.807  1.00 72.18           C  
ATOM   2635  CG1 VAL A 340      66.291 -53.487 -10.802  1.00 72.18           C  
ATOM   2636  CG2 VAL A 340      68.372 -52.091 -10.626  1.00 72.18           C  
ATOM   2637  N   MET A 341      64.191 -50.689 -11.654  1.00 69.20           N  
ATOM   2638  CA  MET A 341      62.741 -50.696 -11.835  1.00 69.20           C  
ATOM   2639  C   MET A 341      62.369 -50.318 -13.265  1.00 69.20           C  
ATOM   2640  O   MET A 341      61.493 -50.940 -13.868  1.00 69.20           O  
ATOM   2641  CB  MET A 341      62.071 -49.737 -10.849  1.00 69.20           C  
ATOM   2642  CG  MET A 341      61.897 -50.315  -9.454  1.00 69.20           C  
ATOM   2643  SD  MET A 341      60.477 -49.575  -8.558  1.00 69.20           S  
ATOM   2644  CE  MET A 341      59.628 -48.750  -9.933  1.00 69.20           C  
ATOM   2645  N   LEU A 342      62.926 -49.289 -13.828  1.00 71.01           N  
ATOM   2646  CA  LEU A 342      62.702 -48.864 -15.205  1.00 71.01           C  
ATOM   2647  C   LEU A 342      63.071 -49.973 -16.185  1.00 71.01           C  
ATOM   2648  O   LEU A 342      62.373 -50.189 -17.178  1.00 71.01           O  
ATOM   2649  CB  LEU A 342      63.513 -47.603 -15.516  1.00 71.01           C  
ATOM   2650  CG  LEU A 342      62.907 -46.275 -15.057  1.00 71.01           C  
ATOM   2651  CD1 LEU A 342      63.951 -45.166 -15.118  1.00 71.01           C  
ATOM   2652  CD2 LEU A 342      61.691 -45.921 -15.907  1.00 71.01           C  
ATOM   2653  N   LYS A 343      64.133 -50.666 -15.953  1.00 74.96           N  
ATOM   2654  CA  LYS A 343      64.554 -51.794 -16.779  1.00 74.96           C  
ATOM   2655  C   LYS A 343      63.535 -52.929 -16.721  1.00 74.96           C  
ATOM   2656  O   LYS A 343      63.261 -53.576 -17.734  1.00 74.96           O  
ATOM   2657  CB  LYS A 343      65.927 -52.301 -16.337  1.00 74.96           C  
ATOM   2658  CG  LYS A 343      67.085 -51.418 -16.782  1.00 74.96           C  
ATOM   2659  CD  LYS A 343      68.425 -51.989 -16.341  1.00 74.96           C  
ATOM   2660  CE  LYS A 343      69.573 -51.046 -16.671  1.00 74.96           C  
ATOM   2661  NZ  LYS A 343      70.880 -51.560 -16.161  1.00 74.96           N1+
ATOM   2662  N   LEU A 344      63.028 -53.214 -15.603  1.00 69.48           N  
ATOM   2663  CA  LEU A 344      62.031 -54.259 -15.398  1.00 69.48           C  
ATOM   2664  C   LEU A 344      60.731 -53.918 -16.119  1.00 69.48           C  
ATOM   2665  O   LEU A 344      60.095 -54.794 -16.710  1.00 69.48           O  
ATOM   2666  CB  LEU A 344      61.763 -54.459 -13.904  1.00 69.48           C  
ATOM   2667  CG  LEU A 344      62.850 -55.186 -13.112  1.00 69.48           C  
ATOM   2668  CD1 LEU A 344      62.540 -55.138 -11.620  1.00 69.48           C  
ATOM   2669  CD2 LEU A 344      62.985 -56.628 -13.589  1.00 69.48           C  
ATOM   2670  N   ILE A 345      60.326 -52.664 -16.037  1.00 65.47           N  
ATOM   2671  CA  ILE A 345      59.114 -52.181 -16.691  1.00 65.47           C  
ATOM   2672  C   ILE A 345      59.327 -52.137 -18.203  1.00 65.47           C  
ATOM   2673  O   ILE A 345      58.432 -52.496 -18.973  1.00 65.47           O  
ATOM   2674  CB  ILE A 345      58.707 -50.787 -16.166  1.00 65.47           C  
ATOM   2675  CG1 ILE A 345      58.293 -50.871 -14.692  1.00 65.47           C  
ATOM   2676  CG2 ILE A 345      57.579 -50.198 -17.018  1.00 65.47           C  
ATOM   2677  CD1 ILE A 345      58.092 -49.517 -14.027  1.00 65.47           C  
ATOM   2678  N   SER A 346      60.504 -51.688 -18.679  1.00 66.88           N  
ATOM   2679  CA  SER A 346      60.833 -51.563 -20.095  1.00 66.88           C  
ATOM   2680  C   SER A 346      61.163 -52.919 -20.708  1.00 66.88           C  
ATOM   2681  O   SER A 346      60.990 -53.122 -21.912  1.00 66.88           O  
ATOM   2682  CB  SER A 346      62.011 -50.607 -20.290  1.00 66.88           C  
ATOM   2683  OG  SER A 346      63.144 -51.050 -19.562  1.00 66.88           O  
ATOM   2684  N   GLY A 347      61.714 -53.794 -19.980  1.00 54.44           N  
ATOM   2685  CA  GLY A 347      61.986 -55.162 -20.395  1.00 54.44           C  
ATOM   2686  C   GLY A 347      60.745 -56.035 -20.418  1.00 54.44           C  
ATOM   2687  O   GLY A 347      60.706 -57.050 -21.117  1.00 54.44           O  
ATOM   2688  N   SER A 348      59.592 -55.791 -19.793  1.00 51.77           N  
ATOM   2689  CA  SER A 348      58.274 -56.417 -19.826  1.00 51.77           C  
ATOM   2690  C   SER A 348      57.456 -55.920 -21.013  1.00 51.77           C  
ATOM   2691  O   SER A 348      56.483 -56.562 -21.416  1.00 51.77           O  
ATOM   2692  CB  SER A 348      57.518 -56.145 -18.525  1.00 51.77           C  
ATOM   2693  OG  SER A 348      57.712 -54.807 -18.100  1.00 51.77           O  
ATOM   2694  N   HIS A 349      57.900 -54.831 -21.842  1.00 44.78           N  
ATOM   2695  CA  HIS A 349      57.284 -54.323 -23.063  1.00 44.78           C  
ATOM   2696  C   HIS A 349      57.982 -54.875 -24.302  1.00 44.78           C  
ATOM   2697  O   HIS A 349      57.438 -54.810 -25.406  1.00 44.78           O  
ATOM   2698  CB  HIS A 349      57.313 -52.794 -23.081  1.00 44.78           C  
ATOM   2699  CG  HIS A 349      55.983 -52.166 -22.810  1.00 44.78           C  
ATOM   2700  CD2 HIS A 349      55.461 -50.982 -23.210  1.00 44.78           C  
ATOM   2701  ND1 HIS A 349      55.018 -52.771 -22.035  1.00 44.78           N  
ATOM   2702  CE1 HIS A 349      53.957 -51.986 -21.971  1.00 44.78           C  
ATOM   2703  NE2 HIS A 349      54.199 -50.894 -22.675  1.00 44.78           N  
ATOM   2704  N   HIS A 350      59.060 -55.683 -24.230  1.00 46.52           N  
ATOM   2705  CA  HIS A 350      59.654 -56.377 -25.367  1.00 46.52           C  
ATOM   2706  C   HIS A 350      59.252 -57.848 -25.386  1.00 46.52           C  
ATOM   2707  O   HIS A 350      59.392 -58.521 -26.409  1.00 46.52           O  
ATOM   2708  CB  HIS A 350      61.178 -56.248 -25.338  1.00 46.52           C  
ATOM   2709  CG  HIS A 350      61.686 -54.990 -25.964  1.00 46.52           C  
ATOM   2710  CD2 HIS A 350      62.603 -54.090 -25.534  1.00 46.52           C  
ATOM   2711  ND1 HIS A 350      61.239 -54.532 -27.185  1.00 46.52           N  
ATOM   2712  CE1 HIS A 350      61.862 -53.403 -27.480  1.00 46.52           C  
ATOM   2713  NE2 HIS A 350      62.694 -53.113 -26.495  1.00 46.52           N  
ATOM   2714  N   HIS A 351      58.428 -58.376 -24.445  1.00 45.81           N  
ATOM   2715  CA  HIS A 351      57.949 -59.752 -24.521  1.00 45.81           C  
ATOM   2716  C   HIS A 351      56.461 -59.800 -24.854  1.00 45.81           C  
ATOM   2717  O   HIS A 351      55.905 -60.877 -25.078  1.00 45.81           O  
ATOM   2718  CB  HIS A 351      58.215 -60.485 -23.205  1.00 45.81           C  
ATOM   2719  CG  HIS A 351      59.514 -61.228 -23.184  1.00 45.81           C  
ATOM   2720  CD2 HIS A 351      60.535 -61.209 -22.295  1.00 45.81           C  
ATOM   2721  ND1 HIS A 351      59.879 -62.116 -24.173  1.00 45.81           N  
ATOM   2722  CE1 HIS A 351      61.072 -62.613 -23.890  1.00 45.81           C  
ATOM   2723  NE2 HIS A 351      61.492 -62.079 -22.756  1.00 45.81           N  
ATOM   2724  N   HIS A 352      55.720 -58.655 -25.272  1.00 39.44           N  
ATOM   2725  CA  HIS A 352      54.349 -58.683 -25.770  1.00 39.44           C  
ATOM   2726  C   HIS A 352      54.287 -58.266 -27.236  1.00 39.44           C  
ATOM   2727  O   HIS A 352      53.240 -58.385 -27.876  1.00 39.44           O  
ATOM   2728  CB  HIS A 352      53.454 -57.774 -24.927  1.00 39.44           C  
ATOM   2729  CG  HIS A 352      52.666 -58.505 -23.887  1.00 39.44           C  
ATOM   2730  CD2 HIS A 352      52.571 -58.318 -22.549  1.00 39.44           C  
ATOM   2731  ND1 HIS A 352      51.851 -59.576 -24.186  1.00 39.44           N  
ATOM   2732  CE1 HIS A 352      51.288 -60.017 -23.074  1.00 39.44           C  
ATOM   2733  NE2 HIS A 352      51.709 -59.270 -22.066  1.00 39.44           N  
ATOM   2734  N   HIS A 353      55.452 -58.222 -28.051  1.00 36.98           N  
ATOM   2735  CA  HIS A 353      55.483 -58.202 -29.509  1.00 36.98           C  
ATOM   2736  C   HIS A 353      56.390 -59.299 -30.056  1.00 36.98           C  
ATOM   2737  O   HIS A 353      57.270 -59.033 -30.877  1.00 36.98           O  
ATOM   2738  CB  HIS A 353      55.950 -56.836 -30.016  1.00 36.98           C  
ATOM   2739  CG  HIS A 353      54.828 -55.890 -30.305  1.00 36.98           C  
ATOM   2740  CD2 HIS A 353      54.422 -54.769 -29.663  1.00 36.98           C  
ATOM   2741  ND1 HIS A 353      53.973 -56.053 -31.373  1.00 36.98           N  
ATOM   2742  CE1 HIS A 353      53.087 -55.072 -31.376  1.00 36.98           C  
ATOM   2743  NE2 HIS A 353      53.337 -54.279 -30.347  1.00 36.98           N  
ATOM   2744  N   HIS A 354      56.434 -60.458 -29.532  1.00 35.75           N  
ATOM   2745  CA  HIS A 354      56.714 -61.706 -30.234  1.00 35.75           C  
ATOM   2746  C   HIS A 354      55.706 -62.787 -29.858  1.00 35.75           C  
ATOM   2747  O   HIS A 354      55.413 -62.985 -28.676  1.00 35.75           O  
ATOM   2748  CB  HIS A 354      58.135 -62.185 -29.932  1.00 35.75           C  
ATOM   2749  CG  HIS A 354      59.137 -61.779 -30.965  1.00 35.75           C  
ATOM   2750  CD2 HIS A 354      60.173 -60.909 -30.904  1.00 35.75           C  
ATOM   2751  ND1 HIS A 354      59.135 -62.289 -32.245  1.00 35.75           N  
ATOM   2752  CE1 HIS A 354      60.129 -61.748 -32.930  1.00 35.75           C  
ATOM   2753  NE2 HIS A 354      60.774 -60.907 -32.139  1.00 35.75           N  
TER   
END
