# Supplementary material for: De novo design of obligate ABC-type heterotrimeric proteins
Source: Nat Struct Mol Biol. 2022 Dec 15;29(12):1266–76. doi: 10.1038/s41594-022-00879-4 (PMC9758053; doi:10.1038/s41594-022-00879-4)
Supplement: Supplementary file 4 — This compressed file contains all PDB files and scripts used in our design protocols and analyses, as well as the final design model outputs. [file 41594_2022_879_MOESM4_ESM.zip › source_data/pdbs/AF-Monomer for worms fusions/C4-DHT03-01/C4-DHT03-01_chnB_model_3_ptm_seed_0_unrelaxed.pdb]

ATOM      1  N   MET A   1      -3.151 -18.467  -5.131  1.00 60.66           N  
ATOM      2  CA  MET A   1      -1.878 -19.045  -4.707  1.00 60.66           C  
ATOM      3  C   MET A   1      -2.053 -20.502  -4.293  1.00 60.66           C  
ATOM      4  O   MET A   1      -2.965 -20.831  -3.532  1.00 60.66           O  
ATOM      5  CB  MET A   1      -1.281 -18.241  -3.551  1.00 60.66           C  
ATOM      6  CG  MET A   1      -0.447 -17.051  -3.999  1.00 60.66           C  
ATOM      7  SD  MET A   1       0.516 -16.311  -2.622  1.00 60.66           S  
ATOM      8  CE  MET A   1       0.682 -14.608  -3.228  1.00 60.66           C  
ATOM      9  N   GLY A   2      -1.789 -21.541  -5.218  1.00 80.38           N  
ATOM     10  CA  GLY A   2      -2.145 -22.951  -5.182  1.00 80.38           C  
ATOM     11  C   GLY A   2      -1.463 -23.710  -4.058  1.00 80.38           C  
ATOM     12  O   GLY A   2      -0.394 -23.312  -3.594  1.00 80.38           O  
ATOM     13  N   THR A   3      -2.223 -24.255  -3.045  1.00 85.74           N  
ATOM     14  CA  THR A   3      -1.790 -25.166  -1.993  1.00 85.74           C  
ATOM     15  C   THR A   3      -1.844 -26.613  -2.474  1.00 85.74           C  
ATOM     16  O   THR A   3      -2.813 -27.024  -3.115  1.00 85.74           O  
ATOM     17  CB  THR A   3      -2.655 -25.010  -0.729  1.00 85.74           C  
ATOM     18  CG2 THR A   3      -2.121 -25.869   0.413  1.00 85.74           C  
ATOM     19  OG1 THR A   3      -2.651 -23.637  -0.320  1.00 85.74           O  
ATOM     20  N   THR A   4      -0.783 -27.273  -2.441  1.00 88.30           N  
ATOM     21  CA  THR A   4      -0.739 -28.691  -2.775  1.00 88.30           C  
ATOM     22  C   THR A   4      -0.637 -29.542  -1.511  1.00 88.30           C  
ATOM     23  O   THR A   4       0.168 -29.250  -0.624  1.00 88.30           O  
ATOM     24  CB  THR A   4       0.445 -29.010  -3.707  1.00 88.30           C  
ATOM     25  CG2 THR A   4       0.396 -30.458  -4.183  1.00 88.30           C  
ATOM     26  OG1 THR A   4       0.394 -28.142  -4.846  1.00 88.30           O  
ATOM     27  N   ASN A   5      -1.454 -30.541  -1.398  1.00 86.93           N  
ATOM     28  CA  ASN A   5      -1.497 -31.403  -0.220  1.00 86.93           C  
ATOM     29  C   ASN A   5      -0.971 -32.801  -0.529  1.00 86.93           C  
ATOM     30  O   ASN A   5      -1.335 -33.396  -1.546  1.00 86.93           O  
ATOM     31  CB  ASN A   5      -2.921 -31.482   0.335  1.00 86.93           C  
ATOM     32  CG  ASN A   5      -3.482 -30.121   0.698  1.00 86.93           C  
ATOM     33  ND2 ASN A   5      -4.599 -29.757   0.080  1.00 86.93           N  
ATOM     34  OD1 ASN A   5      -2.916 -29.403   1.527  1.00 86.93           O  
ATOM     35  N   PHE A   6      -0.032 -33.267   0.233  1.00 87.28           N  
ATOM     36  CA  PHE A   6       0.416 -34.655   0.200  1.00 87.28           C  
ATOM     37  C   PHE A   6      -0.022 -35.396   1.457  1.00 87.28           C  
ATOM     38  O   PHE A   6       0.042 -34.848   2.560  1.00 87.28           O  
ATOM     39  CB  PHE A   6       1.940 -34.725   0.052  1.00 87.28           C  
ATOM     40  CG  PHE A   6       2.466 -33.998  -1.156  1.00 87.28           C  
ATOM     41  CD1 PHE A   6       2.586 -34.648  -2.379  1.00 87.28           C  
ATOM     42  CD2 PHE A   6       2.842 -32.664  -1.069  1.00 87.28           C  
ATOM     43  CE1 PHE A   6       3.074 -33.978  -3.498  1.00 87.28           C  
ATOM     44  CE2 PHE A   6       3.329 -31.987  -2.184  1.00 87.28           C  
ATOM     45  CZ  PHE A   6       3.446 -32.647  -3.397  1.00 87.28           C  
ATOM     46  N   HIS A   7      -0.601 -36.645   1.135  1.00 83.79           N  
ATOM     47  CA  HIS A   7      -1.008 -37.460   2.274  1.00 83.79           C  
ATOM     48  C   HIS A   7      -0.247 -38.781   2.305  1.00 83.79           C  
ATOM     49  O   HIS A   7      -0.214 -39.508   1.309  1.00 83.79           O  
ATOM     50  CB  HIS A   7      -2.514 -37.723   2.233  1.00 83.79           C  
ATOM     51  CG  HIS A   7      -3.341 -36.476   2.220  1.00 83.79           C  
ATOM     52  CD2 HIS A   7      -3.871 -35.773   1.192  1.00 83.79           C  
ATOM     53  ND1 HIS A   7      -3.705 -35.812   3.371  1.00 83.79           N  
ATOM     54  CE1 HIS A   7      -4.427 -34.751   3.051  1.00 83.79           C  
ATOM     55  NE2 HIS A   7      -4.542 -34.704   1.735  1.00 83.79           N  
ATOM     56  N   LEU A   8       0.389 -38.958   3.420  1.00 83.49           N  
ATOM     57  CA  LEU A   8       0.929 -40.287   3.684  1.00 83.49           C  
ATOM     58  C   LEU A   8       0.129 -40.992   4.774  1.00 83.49           C  
ATOM     59  O   LEU A   8       0.090 -40.533   5.917  1.00 83.49           O  
ATOM     60  CB  LEU A   8       2.401 -40.196   4.093  1.00 83.49           C  
ATOM     61  CG  LEU A   8       3.115 -41.523   4.357  1.00 83.49           C  
ATOM     62  CD1 LEU A   8       3.292 -42.298   3.055  1.00 83.49           C  
ATOM     63  CD2 LEU A   8       4.463 -41.282   5.028  1.00 83.49           C  
ATOM     64  N   ILE A   9      -0.459 -42.062   4.366  1.00 78.38           N  
ATOM     65  CA  ILE A   9      -1.315 -42.796   5.292  1.00 78.38           C  
ATOM     66  C   ILE A   9      -0.607 -44.069   5.752  1.00 78.38           C  
ATOM     67  O   ILE A   9      -0.112 -44.842   4.928  1.00 78.38           O  
ATOM     68  CB  ILE A   9      -2.677 -43.142   4.649  1.00 78.38           C  
ATOM     69  CG1 ILE A   9      -3.363 -41.870   4.137  1.00 78.38           C  
ATOM     70  CG2 ILE A   9      -3.571 -43.883   5.647  1.00 78.38           C  
ATOM     71  CD1 ILE A   9      -4.594 -42.134   3.281  1.00 78.38           C  
ATOM     72  N   ASN A  10      -0.429 -44.212   7.090  1.00 76.19           N  
ATOM     73  CA  ASN A  10       0.045 -45.446   7.705  1.00 76.19           C  
ATOM     74  C   ASN A  10       1.528 -45.675   7.433  1.00 76.19           C  
ATOM     75  O   ASN A  10       1.951 -46.807   7.185  1.00 76.19           O  
ATOM     76  CB  ASN A  10      -0.776 -46.641   7.214  1.00 76.19           C  
ATOM     77  CG  ASN A  10      -2.202 -46.621   7.727  1.00 76.19           C  
ATOM     78  ND2 ASN A  10      -3.127 -47.144   6.931  1.00 76.19           N  
ATOM     79  OD1 ASN A  10      -2.471 -46.139   8.831  1.00 76.19           O  
ATOM     80  N   GLY A  11       2.195 -44.604   7.195  1.00 72.44           N  
ATOM     81  CA  GLY A  11       3.634 -44.735   7.034  1.00 72.44           C  
ATOM     82  C   GLY A  11       4.372 -44.877   8.351  1.00 72.44           C  
ATOM     83  O   GLY A  11       3.865 -44.473   9.400  1.00 72.44           O  
ATOM     84  N   SER A  12       5.333 -45.700   8.330  1.00 78.76           N  
ATOM     85  CA  SER A  12       6.170 -45.791   9.521  1.00 78.76           C  
ATOM     86  C   SER A  12       6.721 -44.423   9.915  1.00 78.76           C  
ATOM     87  O   SER A  12       6.695 -43.485   9.116  1.00 78.76           O  
ATOM     88  CB  SER A  12       7.324 -46.768   9.294  1.00 78.76           C  
ATOM     89  OG  SER A  12       8.262 -46.234   8.376  1.00 78.76           O  
ATOM     90  N   GLU A  13       6.989 -44.257  11.192  1.00 85.74           N  
ATOM     91  CA  GLU A  13       7.600 -43.017  11.661  1.00 85.74           C  
ATOM     92  C   GLU A  13       8.825 -42.655  10.827  1.00 85.74           C  
ATOM     93  O   GLU A  13       9.010 -41.494  10.456  1.00 85.74           O  
ATOM     94  CB  GLU A  13       7.984 -43.131  13.138  1.00 85.74           C  
ATOM     95  CG  GLU A  13       8.478 -41.827  13.748  1.00 85.74           C  
ATOM     96  CD  GLU A  13       8.713 -41.918  15.248  1.00 85.74           C  
ATOM     97  OE1 GLU A  13       9.110 -40.901  15.862  1.00 85.74           O  
ATOM     98  OE2 GLU A  13       8.498 -43.014  15.813  1.00 85.74           O1-
ATOM     99  N   GLU A  14       9.539 -43.618  10.521  1.00 82.35           N  
ATOM    100  CA  GLU A  14      10.737 -43.438   9.707  1.00 82.35           C  
ATOM    101  C   GLU A  14      10.388 -42.902   8.322  1.00 82.35           C  
ATOM    102  O   GLU A  14      11.033 -41.974   7.829  1.00 82.35           O  
ATOM    103  CB  GLU A  14      11.506 -44.756   9.582  1.00 82.35           C  
ATOM    104  CG  GLU A  14      12.840 -44.624   8.862  1.00 82.35           C  
ATOM    105  CD  GLU A  14      13.591 -45.940   8.744  1.00 82.35           C  
ATOM    106  OE1 GLU A  14      14.705 -45.956   8.173  1.00 82.35           O  
ATOM    107  OE2 GLU A  14      13.061 -46.967   9.227  1.00 82.35           O1-
ATOM    108  N   ALA A  15       9.399 -43.467   7.654  1.00 81.47           N  
ATOM    109  CA  ALA A  15       8.972 -43.035   6.326  1.00 81.47           C  
ATOM    110  C   ALA A  15       8.494 -41.586   6.347  1.00 81.47           C  
ATOM    111  O   ALA A  15       8.843 -40.796   5.466  1.00 81.47           O  
ATOM    112  CB  ALA A  15       7.868 -43.947   5.798  1.00 81.47           C  
ATOM    113  N   ARG A  16       7.859 -41.302   7.392  1.00 84.34           N  
ATOM    114  CA  ARG A  16       7.312 -39.953   7.502  1.00 84.34           C  
ATOM    115  C   ARG A  16       8.427 -38.921   7.642  1.00 84.34           C  
ATOM    116  O   ARG A  16       8.369 -37.852   7.032  1.00 84.34           O  
ATOM    117  CB  ARG A  16       6.357 -39.855   8.693  1.00 84.34           C  
ATOM    118  CG  ARG A  16       5.037 -40.583   8.485  1.00 84.34           C  
ATOM    119  CD  ARG A  16       4.022 -40.229   9.563  1.00 84.34           C  
ATOM    120  NE  ARG A  16       4.451 -40.691  10.880  1.00 84.34           N  
ATOM    121  CZ  ARG A  16       4.127 -41.866  11.414  1.00 84.34           C  
ATOM    122  NH1 ARG A  16       3.360 -42.724  10.751  1.00 84.34           N1+
ATOM    123  NH2 ARG A  16       4.573 -42.185  12.620  1.00 84.34           N  
ATOM    124  N   GLN A  17       9.398 -39.246   8.447  1.00 84.20           N  
ATOM    125  CA  GLN A  17      10.528 -38.350   8.663  1.00 84.20           C  
ATOM    126  C   GLN A  17      11.332 -38.157   7.380  1.00 84.20           C  
ATOM    127  O   GLN A  17      11.732 -37.037   7.055  1.00 84.20           O  
ATOM    128  CB  GLN A  17      11.434 -38.884   9.774  1.00 84.20           C  
ATOM    129  CG  GLN A  17      10.849 -38.729  11.171  1.00 84.20           C  
ATOM    130  CD  GLN A  17      11.756 -39.287  12.253  1.00 84.20           C  
ATOM    131  NE2 GLN A  17      11.313 -39.199  13.502  1.00 84.20           N  
ATOM    132  OE1 GLN A  17      12.845 -39.794  11.966  1.00 84.20           O  
ATOM    133  N   LEU A  18      11.530 -39.266   6.675  1.00 83.45           N  
ATOM    134  CA  LEU A  18      12.290 -39.220   5.431  1.00 83.45           C  
ATOM    135  C   LEU A  18      11.560 -38.393   4.378  1.00 83.45           C  
ATOM    136  O   LEU A  18      12.172 -37.564   3.700  1.00 83.45           O  
ATOM    137  CB  LEU A  18      12.539 -40.636   4.903  1.00 83.45           C  
ATOM    138  CG  LEU A  18      13.629 -41.441   5.612  1.00 83.45           C  
ATOM    139  CD1 LEU A  18      13.592 -42.897   5.156  1.00 83.45           C  
ATOM    140  CD2 LEU A  18      15.001 -40.828   5.353  1.00 83.45           C  
ATOM    141  N   ILE A  19      10.242 -38.596   4.299  1.00 86.17           N  
ATOM    142  CA  ILE A  19       9.420 -37.892   3.321  1.00 86.17           C  
ATOM    143  C   ILE A  19       9.347 -36.409   3.681  1.00 86.17           C  
ATOM    144  O   ILE A  19       9.453 -35.547   2.807  1.00 86.17           O  
ATOM    145  CB  ILE A  19       7.999 -38.494   3.240  1.00 86.17           C  
ATOM    146  CG1 ILE A  19       8.048 -39.898   2.625  1.00 86.17           C  
ATOM    147  CG2 ILE A  19       7.070 -37.578   2.438  1.00 86.17           C  
ATOM    148  CD1 ILE A  19       6.733 -40.658   2.713  1.00 86.17           C  
ATOM    149  N   GLN A  20       9.227 -36.121   4.979  1.00 86.58           N  
ATOM    150  CA  GLN A  20       9.224 -34.738   5.442  1.00 86.58           C  
ATOM    151  C   GLN A  20      10.500 -34.013   5.023  1.00 86.58           C  
ATOM    152  O   GLN A  20      10.445 -32.899   4.501  1.00 86.58           O  
ATOM    153  CB  GLN A  20       9.063 -34.681   6.962  1.00 86.58           C  
ATOM    154  CG  GLN A  20       8.984 -33.266   7.520  1.00 86.58           C  
ATOM    155  CD  GLN A  20       8.751 -33.238   9.018  1.00 86.58           C  
ATOM    156  NE2 GLN A  20       8.860 -32.055   9.613  1.00 86.58           N  
ATOM    157  OE1 GLN A  20       8.474 -34.271   9.636  1.00 86.58           O  
ATOM    158  N   LYS A  21      11.570 -34.598   5.291  1.00 84.47           N  
ATOM    159  CA  LYS A  21      12.863 -34.011   4.951  1.00 84.47           C  
ATOM    160  C   LYS A  21      12.985 -33.782   3.447  1.00 84.47           C  
ATOM    161  O   LYS A  21      13.487 -32.744   3.011  1.00 84.47           O  
ATOM    162  CB  LYS A  21      14.004 -34.905   5.440  1.00 84.47           C  
ATOM    163  CG  LYS A  21      14.210 -34.876   6.948  1.00 84.47           C  
ATOM    164  CD  LYS A  21      15.383 -35.753   7.367  1.00 84.47           C  
ATOM    165  CE  LYS A  21      15.535 -35.796   8.882  1.00 84.47           C  
ATOM    166  NZ  LYS A  21      16.649 -36.699   9.301  1.00 84.47           N1+
ATOM    167  N   ALA A  22      12.454 -34.706   2.693  1.00 81.16           N  
ATOM    168  CA  ALA A  22      12.553 -34.638   1.236  1.00 81.16           C  
ATOM    169  C   ALA A  22      11.678 -33.518   0.679  1.00 81.16           C  
ATOM    170  O   ALA A  22      12.119 -32.745  -0.175  1.00 81.16           O  
ATOM    171  CB  ALA A  22      12.161 -35.975   0.613  1.00 81.16           C  
ATOM    172  N   VAL A  23      10.478 -33.491   1.190  1.00 87.17           N  
ATOM    173  CA  VAL A  23       9.554 -32.467   0.713  1.00 87.17           C  
ATOM    174  C   VAL A  23      10.098 -31.081   1.051  1.00 87.17           C  
ATOM    175  O   VAL A  23      10.056 -30.171   0.220  1.00 87.17           O  
ATOM    176  CB  VAL A  23       8.145 -32.648   1.320  1.00 87.17           C  
ATOM    177  CG1 VAL A  23       7.248 -31.462   0.969  1.00 87.17           C  
ATOM    178  CG2 VAL A  23       7.521 -33.956   0.838  1.00 87.17           C  
ATOM    179  N   GLU A  24      10.632 -30.972   2.209  1.00 86.38           N  
ATOM    180  CA  GLU A  24      11.233 -29.703   2.610  1.00 86.38           C  
ATOM    181  C   GLU A  24      12.390 -29.326   1.688  1.00 86.38           C  
ATOM    182  O   GLU A  24      12.520 -28.166   1.289  1.00 86.38           O  
ATOM    183  CB  GLU A  24      11.716 -29.771   4.060  1.00 86.38           C  
ATOM    184  CG  GLU A  24      10.603 -29.622   5.087  1.00 86.38           C  
ATOM    185  CD  GLU A  24      11.083 -29.788   6.520  1.00 86.38           C  
ATOM    186  OE1 GLU A  24      10.250 -29.707   7.451  1.00 86.38           O  
ATOM    187  OE2 GLU A  24      12.301 -30.000   6.713  1.00 86.38           O1-
ATOM    188  N   ALA A  25      13.186 -30.288   1.345  1.00 83.04           N  
ATOM    189  CA  ALA A  25      14.388 -30.061   0.547  1.00 83.04           C  
ATOM    190  C   ALA A  25      14.030 -29.640  -0.876  1.00 83.04           C  
ATOM    191  O   ALA A  25      14.651 -28.735  -1.437  1.00 83.04           O  
ATOM    192  CB  ALA A  25      15.257 -31.316   0.524  1.00 83.04           C  
ATOM    193  N   ILE A  26      13.018 -30.112  -1.376  1.00 83.38           N  
ATOM    194  CA  ILE A  26      12.669 -29.861  -2.770  1.00 83.38           C  
ATOM    195  C   ILE A  26      11.807 -28.604  -2.867  1.00 83.38           C  
ATOM    196  O   ILE A  26      11.880 -27.868  -3.854  1.00 83.38           O  
ATOM    197  CB  ILE A  26      11.929 -31.066  -3.392  1.00 83.38           C  
ATOM    198  CG1 ILE A  26      12.827 -32.308  -3.379  1.00 83.38           C  
ATOM    199  CG2 ILE A  26      11.467 -30.739  -4.815  1.00 83.38           C  
ATOM    200  CD1 ILE A  26      12.112 -33.593  -3.771  1.00 83.38           C  
ATOM    201  N   SER A  27      11.159 -28.315  -1.707  1.00 84.91           N  
ATOM    202  CA  SER A  27      10.199 -27.216  -1.720  1.00 84.91           C  
ATOM    203  C   SER A  27      10.867 -25.894  -1.359  1.00 84.91           C  
ATOM    204  O   SER A  27      10.249 -24.833  -1.456  1.00 84.91           O  
ATOM    205  CB  SER A  27       9.049 -27.497  -0.753  1.00 84.91           C  
ATOM    206  OG  SER A  27       8.382 -28.699  -1.098  1.00 84.91           O  
ATOM    207  N   LYS A  28      12.220 -25.893  -0.943  1.00 72.52           N  
ATOM    208  CA  LYS A  28      12.890 -24.715  -0.399  1.00 72.52           C  
ATOM    209  C   LYS A  28      13.209 -23.708  -1.501  1.00 72.52           C  
ATOM    210  O   LYS A  28      14.375 -23.506  -1.847  1.00 72.52           O  
ATOM    211  CB  LYS A  28      14.172 -25.114   0.333  1.00 72.52           C  
ATOM    212  CG  LYS A  28      13.944 -25.616   1.751  1.00 72.52           C  
ATOM    213  CD  LYS A  28      15.261 -25.834   2.485  1.00 72.52           C  
ATOM    214  CE  LYS A  28      15.037 -26.405   3.879  1.00 72.52           C  
ATOM    215  NZ  LYS A  28      16.323 -26.590   4.614  1.00 72.52           N1+
ATOM    216  N   LYS A  29      12.175 -23.237  -2.223  1.00 68.10           N  
ATOM    217  CA  LYS A  29      12.378 -22.063  -3.066  1.00 68.10           C  
ATOM    218  C   LYS A  29      11.729 -20.826  -2.451  1.00 68.10           C  
ATOM    219  O   LYS A  29      10.868 -20.941  -1.576  1.00 68.10           O  
ATOM    220  CB  LYS A  29      11.818 -22.305  -4.469  1.00 68.10           C  
ATOM    221  CG  LYS A  29      12.676 -23.223  -5.327  1.00 68.10           C  
ATOM    222  CD  LYS A  29      12.233 -23.201  -6.785  1.00 68.10           C  
ATOM    223  CE  LYS A  29      13.099 -24.108  -7.647  1.00 68.10           C  
ATOM    224  NZ  LYS A  29      12.687 -24.067  -9.081  1.00 68.10           N1+
ATOM    225  N   GLU A  30      12.376 -19.675  -2.653  1.00 71.07           N  
ATOM    226  CA  GLU A  30      11.873 -18.391  -2.172  1.00 71.07           C  
ATOM    227  C   GLU A  30      10.360 -18.293  -2.341  1.00 71.07           C  
ATOM    228  O   GLU A  30       9.831 -18.562  -3.423  1.00 71.07           O  
ATOM    229  CB  GLU A  30      12.559 -17.236  -2.905  1.00 71.07           C  
ATOM    230  CG  GLU A  30      12.494 -15.910  -2.161  1.00 71.07           C  
ATOM    231  CD  GLU A  30      13.376 -14.833  -2.774  1.00 71.07           C  
ATOM    232  OE1 GLU A  30      13.436 -13.711  -2.223  1.00 71.07           O  
ATOM    233  OE2 GLU A  30      14.010 -15.114  -3.816  1.00 71.07           O1-
ATOM    234  N   GLY A  31       9.533 -18.327  -1.094  1.00 71.40           N  
ATOM    235  CA  GLY A  31       8.102 -18.067  -1.088  1.00 71.40           C  
ATOM    236  C   GLY A  31       7.270 -19.314  -0.854  1.00 71.40           C  
ATOM    237  O   GLY A  31       6.047 -19.236  -0.720  1.00 71.40           O  
ATOM    238  N   THR A  32       7.962 -20.571  -0.741  1.00 82.04           N  
ATOM    239  CA  THR A  32       7.265 -21.831  -0.511  1.00 82.04           C  
ATOM    240  C   THR A  32       7.174 -22.135   0.982  1.00 82.04           C  
ATOM    241  O   THR A  32       8.167 -22.029   1.703  1.00 82.04           O  
ATOM    242  CB  THR A  32       7.965 -22.997  -1.233  1.00 82.04           C  
ATOM    243  CG2 THR A  32       7.143 -24.278  -1.138  1.00 82.04           C  
ATOM    244  OG1 THR A  32       8.144 -22.658  -2.615  1.00 82.04           O  
ATOM    245  N   GLU A  33       5.980 -22.249   1.535  1.00 82.94           N  
ATOM    246  CA  GLU A  33       5.687 -22.615   2.918  1.00 82.94           C  
ATOM    247  C   GLU A  33       5.272 -24.080   3.025  1.00 82.94           C  
ATOM    248  O   GLU A  33       4.390 -24.534   2.293  1.00 82.94           O  
ATOM    249  CB  GLU A  33       4.592 -21.714   3.493  1.00 82.94           C  
ATOM    250  CG  GLU A  33       4.976 -20.242   3.557  1.00 82.94           C  
ATOM    251  CD  GLU A  33       3.864 -19.355   4.093  1.00 82.94           C  
ATOM    252  OE1 GLU A  33       3.991 -18.112   4.020  1.00 82.94           O  
ATOM    253  OE2 GLU A  33       2.858 -19.908   4.591  1.00 82.94           O1-
ATOM    254  N   VAL A  34       5.922 -24.791   3.796  1.00 85.93           N  
ATOM    255  CA  VAL A  34       5.613 -26.205   3.982  1.00 85.93           C  
ATOM    256  C   VAL A  34       5.108 -26.441   5.404  1.00 85.93           C  
ATOM    257  O   VAL A  34       5.754 -26.036   6.374  1.00 85.93           O  
ATOM    258  CB  VAL A  34       6.843 -27.097   3.698  1.00 85.93           C  
ATOM    259  CG1 VAL A  34       6.467 -28.576   3.776  1.00 85.93           C  
ATOM    260  CG2 VAL A  34       7.439 -26.764   2.332  1.00 85.93           C  
ATOM    261  N   HIS A  35       3.889 -27.009   5.545  1.00 88.16           N  
ATOM    262  CA  HIS A  35       3.289 -27.356   6.829  1.00 88.16           C  
ATOM    263  C   HIS A  35       3.105 -28.864   6.961  1.00 88.16           C  
ATOM    264  O   HIS A  35       2.582 -29.511   6.050  1.00 88.16           O  
ATOM    265  CB  HIS A  35       1.946 -26.645   7.002  1.00 88.16           C  
ATOM    266  CG  HIS A  35       2.055 -25.154   7.031  1.00 88.16           C  
ATOM    267  CD2 HIS A  35       1.813 -24.226   6.075  1.00 88.16           C  
ATOM    268  ND1 HIS A  35       2.463 -24.460   8.149  1.00 88.16           N  
ATOM    269  CE1 HIS A  35       2.466 -23.165   7.880  1.00 88.16           C  
ATOM    270  NE2 HIS A  35       2.075 -22.997   6.628  1.00 88.16           N  
ATOM    271  N   PHE A  36       3.580 -29.385   8.157  1.00 87.87           N  
ATOM    272  CA  PHE A  36       3.441 -30.812   8.419  1.00 87.87           C  
ATOM    273  C   PHE A  36       2.457 -31.061   9.557  1.00 87.87           C  
ATOM    274  O   PHE A  36       2.524 -30.403  10.597  1.00 87.87           O  
ATOM    275  CB  PHE A  36       4.800 -31.433   8.756  1.00 87.87           C  
ATOM    276  CG  PHE A  36       5.843 -31.224   7.692  1.00 87.87           C  
ATOM    277  CD1 PHE A  36       6.005 -32.147   6.667  1.00 87.87           C  
ATOM    278  CD2 PHE A  36       6.662 -30.102   7.717  1.00 87.87           C  
ATOM    279  CE1 PHE A  36       6.971 -31.955   5.680  1.00 87.87           C  
ATOM    280  CE2 PHE A  36       7.628 -29.904   6.735  1.00 87.87           C  
ATOM    281  CZ  PHE A  36       7.782 -30.832   5.718  1.00 87.87           C  
ATOM    282  N   GLU A  37       1.521 -31.819   9.269  1.00 87.38           N  
ATOM    283  CA  GLU A  37       0.607 -32.278  10.309  1.00 87.38           C  
ATOM    284  C   GLU A  37       0.663 -33.795  10.464  1.00 87.38           C  
ATOM    285  O   GLU A  37       0.428 -34.531   9.504  1.00 87.38           O  
ATOM    286  CB  GLU A  37      -0.826 -31.834  10.002  1.00 87.38           C  
ATOM    287  CG  GLU A  37      -1.783 -31.989  11.174  1.00 87.38           C  
ATOM    288  CD  GLU A  37      -3.162 -31.408  10.904  1.00 87.38           C  
ATOM    289  OE1 GLU A  37      -4.051 -31.521  11.778  1.00 87.38           O  
ATOM    290  OE2 GLU A  37      -3.356 -30.836   9.808  1.00 87.38           O1-
ATOM    291  N   LYS A  38       1.004 -34.183  11.737  1.00 80.93           N  
ATOM    292  CA  LYS A  38       1.122 -35.605  12.045  1.00 80.93           C  
ATOM    293  C   LYS A  38      -0.079 -36.095  12.847  1.00 80.93           C  
ATOM    294  O   LYS A  38      -0.476 -35.465  13.830  1.00 80.93           O  
ATOM    295  CB  LYS A  38       2.414 -35.882  12.815  1.00 80.93           C  
ATOM    296  CG  LYS A  38       3.680 -35.542  12.042  1.00 80.93           C  
ATOM    297  CD  LYS A  38       4.931 -35.822  12.867  1.00 80.93           C  
ATOM    298  CE  LYS A  38       6.193 -35.383  12.136  1.00 80.93           C  
ATOM    299  NZ  LYS A  38       7.423 -35.669  12.934  1.00 80.93           N1+
ATOM    300  N   SER A  39      -0.876 -36.960  12.299  1.00 79.93           N  
ATOM    301  CA  SER A  39      -1.914 -37.667  13.042  1.00 79.93           C  
ATOM    302  C   SER A  39      -1.682 -39.174  13.018  1.00 79.93           C  
ATOM    303  O   SER A  39      -0.794 -39.660  12.312  1.00 79.93           O  
ATOM    304  CB  SER A  39      -3.295 -37.346  12.470  1.00 79.93           C  
ATOM    305  OG  SER A  39      -3.398 -37.787  11.128  1.00 79.93           O  
ATOM    306  N   ASP A  40      -2.258 -39.929  14.142  1.00 76.38           N  
ATOM    307  CA  ASP A  40      -2.120 -41.368  14.344  1.00 76.38           C  
ATOM    308  C   ASP A  40      -2.058 -42.106  13.008  1.00 76.38           C  
ATOM    309  O   ASP A  40      -3.084 -42.311  12.357  1.00 76.38           O  
ATOM    310  CB  ASP A  40      -3.277 -41.906  15.189  1.00 76.38           C  
ATOM    311  CG  ASP A  40      -3.110 -41.623  16.671  1.00 76.38           C  
ATOM    312  OD1 ASP A  40      -2.001 -41.236  17.097  1.00 76.38           O  
ATOM    313  OD2 ASP A  40      -4.096 -41.793  17.420  1.00 76.38           O1-
ATOM    314  N   GLY A  41      -0.799 -42.191  12.406  1.00 72.32           N  
ATOM    315  CA  GLY A  41      -0.524 -43.051  11.265  1.00 72.32           C  
ATOM    316  C   GLY A  41      -0.567 -42.316   9.939  1.00 72.32           C  
ATOM    317  O   GLY A  41      -0.341 -42.913   8.884  1.00 72.32           O  
ATOM    318  N   THR A  42      -0.950 -40.964   9.954  1.00 83.68           N  
ATOM    319  CA  THR A  42      -1.056 -40.190   8.722  1.00 83.68           C  
ATOM    320  C   THR A  42      -0.177 -38.944   8.788  1.00 83.68           C  
ATOM    321  O   THR A  42      -0.093 -38.292   9.831  1.00 83.68           O  
ATOM    322  CB  THR A  42      -2.514 -39.778   8.443  1.00 83.68           C  
ATOM    323  CG2 THR A  42      -2.644 -39.100   7.083  1.00 83.68           C  
ATOM    324  OG1 THR A  42      -3.346 -40.945   8.466  1.00 83.68           O  
ATOM    325  N   LEU A  43       0.662 -38.714   7.727  1.00 85.90           N  
ATOM    326  CA  LEU A  43       1.411 -37.475   7.550  1.00 85.90           C  
ATOM    327  C   LEU A  43       0.803 -36.625   6.439  1.00 85.90           C  
ATOM    328  O   LEU A  43       0.667 -37.087   5.304  1.00 85.90           O  
ATOM    329  CB  LEU A  43       2.879 -37.777   7.233  1.00 85.90           C  
ATOM    330  CG  LEU A  43       3.783 -36.568   6.991  1.00 85.90           C  
ATOM    331  CD1 LEU A  43       3.930 -35.752   8.271  1.00 85.90           C  
ATOM    332  CD2 LEU A  43       5.146 -37.014   6.474  1.00 85.90           C  
ATOM    333  N   GLU A  44       0.216 -35.461   6.943  1.00 87.04           N  
ATOM    334  CA  GLU A  44      -0.292 -34.506   5.962  1.00 87.04           C  
ATOM    335  C   GLU A  44       0.710 -33.382   5.716  1.00 87.04           C  
ATOM    336  O   GLU A  44       1.127 -32.699   6.653  1.00 87.04           O  
ATOM    337  CB  GLU A  44      -1.632 -33.926   6.419  1.00 87.04           C  
ATOM    338  CG  GLU A  44      -2.341 -33.100   5.354  1.00 87.04           C  
ATOM    339  CD  GLU A  44      -3.712 -32.611   5.789  1.00 87.04           C  
ATOM    340  OE1 GLU A  44      -4.367 -31.874   5.017  1.00 87.04           O  
ATOM    341  OE2 GLU A  44      -4.137 -32.965   6.912  1.00 87.04           O1-
ATOM    342  N   ILE A  45       1.122 -33.261   4.404  1.00 89.33           N  
ATOM    343  CA  ILE A  45       2.053 -32.203   4.026  1.00 89.33           C  
ATOM    344  C   ILE A  45       1.337 -31.173   3.154  1.00 89.33           C  
ATOM    345  O   ILE A  45       0.787 -31.514   2.105  1.00 89.33           O  
ATOM    346  CB  ILE A  45       3.283 -32.772   3.284  1.00 89.33           C  
ATOM    347  CG1 ILE A  45       3.923 -33.901   4.097  1.00 89.33           C  
ATOM    348  CG2 ILE A  45       4.298 -31.662   2.993  1.00 89.33           C  
ATOM    349  CD1 ILE A  45       4.933 -34.731   3.317  1.00 89.33           C  
ATOM    350  N   ARG A  46       1.307 -29.984   3.727  1.00 86.97           N  
ATOM    351  CA  ARG A  46       0.731 -28.895   2.945  1.00 86.97           C  
ATOM    352  C   ARG A  46       1.813 -27.929   2.472  1.00 86.97           C  
ATOM    353  O   ARG A  46       2.506 -27.316   3.288  1.00 86.97           O  
ATOM    354  CB  ARG A  46      -0.321 -28.143   3.764  1.00 86.97           C  
ATOM    355  CG  ARG A  46      -1.595 -28.936   4.006  1.00 86.97           C  
ATOM    356  CD  ARG A  46      -2.659 -28.096   4.699  1.00 86.97           C  
ATOM    357  NE  ARG A  46      -2.730 -28.390   6.128  1.00 86.97           N  
ATOM    358  CZ  ARG A  46      -3.577 -27.817   6.979  1.00 86.97           C  
ATOM    359  NH1 ARG A  46      -4.446 -26.904   6.558  1.00 86.97           N1+
ATOM    360  NH2 ARG A  46      -3.557 -28.158   8.258  1.00 86.97           N  
ATOM    361  N   VAL A  47       1.901 -27.779   1.130  1.00 88.42           N  
ATOM    362  CA  VAL A  47       2.900 -26.872   0.576  1.00 88.42           C  
ATOM    363  C   VAL A  47       2.208 -25.731  -0.167  1.00 88.42           C  
ATOM    364  O   VAL A  47       1.451 -25.965  -1.111  1.00 88.42           O  
ATOM    365  CB  VAL A  47       3.875 -27.609  -0.370  1.00 88.42           C  
ATOM    366  CG1 VAL A  47       5.009 -26.683  -0.805  1.00 88.42           C  
ATOM    367  CG2 VAL A  47       4.431 -28.860   0.307  1.00 88.42           C  
ATOM    368  N   LYS A  48       2.453 -24.502   0.340  1.00 85.36           N  
ATOM    369  CA  LYS A  48       1.880 -23.322  -0.306  1.00 85.36           C  
ATOM    370  C   LYS A  48       2.839 -22.742  -1.340  1.00 85.36           C  
ATOM    371  O   LYS A  48       4.055 -22.743  -1.137  1.00 85.36           O  
ATOM    372  CB  LYS A  48       1.526 -22.260   0.737  1.00 85.36           C  
ATOM    373  CG  LYS A  48       0.374 -22.649   1.650  1.00 85.36           C  
ATOM    374  CD  LYS A  48      -0.020 -21.503   2.573  1.00 85.36           C  
ATOM    375  CE  LYS A  48      -1.180 -21.888   3.482  1.00 85.36           C  
ATOM    376  NZ  LYS A  48      -1.573 -20.764   4.384  1.00 85.36           N1+
ATOM    377  N   ASN A  49       2.374 -22.397  -2.568  1.00 85.69           N  
ATOM    378  CA  ASN A  49       3.112 -21.720  -3.628  1.00 85.69           C  
ATOM    379  C   ASN A  49       4.131 -22.648  -4.282  1.00 85.69           C  
ATOM    380  O   ASN A  49       5.269 -22.248  -4.535  1.00 85.69           O  
ATOM    381  CB  ASN A  49       3.805 -20.469  -3.086  1.00 85.69           C  
ATOM    382  CG  ASN A  49       2.826 -19.452  -2.532  1.00 85.69           C  
ATOM    383  ND2 ASN A  49       3.179 -18.841  -1.407  1.00 85.69           N  
ATOM    384  OD1 ASN A  49       1.761 -19.219  -3.110  1.00 85.69           O  
ATOM    385  N   LEU A  50       3.689 -23.941  -4.396  1.00 86.39           N  
ATOM    386  CA  LEU A  50       4.574 -24.942  -4.981  1.00 86.39           C  
ATOM    387  C   LEU A  50       4.494 -24.918  -6.503  1.00 86.39           C  
ATOM    388  O   LEU A  50       3.406 -25.028  -7.074  1.00 86.39           O  
ATOM    389  CB  LEU A  50       4.220 -26.339  -4.462  1.00 86.39           C  
ATOM    390  CG  LEU A  50       5.209 -27.457  -4.792  1.00 86.39           C  
ATOM    391  CD1 LEU A  50       6.528 -27.230  -4.060  1.00 86.39           C  
ATOM    392  CD2 LEU A  50       4.619 -28.817  -4.436  1.00 86.39           C  
ATOM    393  N   HIS A  51       5.561 -24.744  -7.093  1.00 86.20           N  
ATOM    394  CA  HIS A  51       5.614 -24.844  -8.547  1.00 86.20           C  
ATOM    395  C   HIS A  51       5.247 -26.247  -9.017  1.00 86.20           C  
ATOM    396  O   HIS A  51       5.663 -27.238  -8.411  1.00 86.20           O  
ATOM    397  CB  HIS A  51       7.005 -24.466  -9.060  1.00 86.20           C  
ATOM    398  CG  HIS A  51       7.057 -24.233 -10.536  1.00 86.20           C  
ATOM    399  CD2 HIS A  51       7.102 -23.087 -11.255  1.00 86.20           C  
ATOM    400  ND1 HIS A  51       7.065 -25.263 -11.452  1.00 86.20           N  
ATOM    401  CE1 HIS A  51       7.114 -24.758 -12.673  1.00 86.20           C  
ATOM    402  NE2 HIS A  51       7.137 -23.439 -12.581  1.00 86.20           N  
ATOM    403  N   PRO A  52       4.324 -26.416 -10.096  1.00 86.63           N  
ATOM    404  CA  PRO A  52       3.876 -27.721 -10.589  1.00 86.63           C  
ATOM    405  C   PRO A  52       5.033 -28.685 -10.841  1.00 86.63           C  
ATOM    406  O   PRO A  52       4.893 -29.892 -10.631  1.00 86.63           O  
ATOM    407  CB  PRO A  52       3.157 -27.376 -11.896  1.00 86.63           C  
ATOM    408  CG  PRO A  52       2.693 -25.967 -11.715  1.00 86.63           C  
ATOM    409  CD  PRO A  52       3.695 -25.239 -10.866  1.00 86.63           C  
ATOM    410  N   ARG A  53       6.164 -28.192 -11.254  1.00 86.93           N  
ATOM    411  CA  ARG A  53       7.333 -29.031 -11.497  1.00 86.93           C  
ATOM    412  C   ARG A  53       7.867 -29.618 -10.195  1.00 86.93           C  
ATOM    413  O   ARG A  53       8.253 -30.787 -10.147  1.00 86.93           O  
ATOM    414  CB  ARG A  53       8.433 -28.231 -12.201  1.00 86.93           C  
ATOM    415  CG  ARG A  53       9.619 -29.073 -12.643  1.00 86.93           C  
ATOM    416  CD  ARG A  53      10.621 -28.256 -13.447  1.00 86.93           C  
ATOM    417  NE  ARG A  53      11.857 -28.997 -13.680  1.00 86.93           N  
ATOM    418  CZ  ARG A  53      12.874 -28.563 -14.419  1.00 86.93           C  
ATOM    419  NH1 ARG A  53      12.820 -27.378 -15.017  1.00 86.93           N1+
ATOM    420  NH2 ARG A  53      13.952 -29.319 -14.564  1.00 86.93           N  
ATOM    421  N   GLN A  54       7.883 -28.837  -9.177  1.00 86.49           N  
ATOM    422  CA  GLN A  54       8.313 -29.305  -7.864  1.00 86.49           C  
ATOM    423  C   GLN A  54       7.344 -30.342  -7.303  1.00 86.49           C  
ATOM    424  O   GLN A  54       7.765 -31.313  -6.671  1.00 86.49           O  
ATOM    425  CB  GLN A  54       8.445 -28.130  -6.892  1.00 86.49           C  
ATOM    426  CG  GLN A  54       9.611 -27.201  -7.205  1.00 86.49           C  
ATOM    427  CD  GLN A  54       9.681 -26.011  -6.265  1.00 86.49           C  
ATOM    428  NE2 GLN A  54      10.893 -25.535  -6.003  1.00 86.49           N  
ATOM    429  OE1 GLN A  54       8.656 -25.525  -5.779  1.00 86.49           O  
ATOM    430  N   GLU A  55       6.124 -29.991  -7.567  1.00 89.02           N  
ATOM    431  CA  GLU A  55       5.108 -30.946  -7.135  1.00 89.02           C  
ATOM    432  C   GLU A  55       5.349 -32.324  -7.747  1.00 89.02           C  
ATOM    433  O   GLU A  55       5.306 -33.336  -7.045  1.00 89.02           O  
ATOM    434  CB  GLU A  55       3.708 -30.445  -7.502  1.00 89.02           C  
ATOM    435  CG  GLU A  55       2.589 -31.388  -7.087  1.00 89.02           C  
ATOM    436  CD  GLU A  55       1.210 -30.906  -7.509  1.00 89.02           C  
ATOM    437  OE1 GLU A  55       0.226 -31.663  -7.347  1.00 89.02           O  
ATOM    438  OE2 GLU A  55       1.114 -29.762  -8.007  1.00 89.02           O1-
ATOM    439  N   ASP A  56       5.532 -32.342  -9.061  1.00 90.66           N  
ATOM    440  CA  ASP A  56       5.798 -33.598  -9.758  1.00 90.66           C  
ATOM    441  C   ASP A  56       7.034 -34.291  -9.190  1.00 90.66           C  
ATOM    442  O   ASP A  56       7.023 -35.501  -8.958  1.00 90.66           O  
ATOM    443  CB  ASP A  56       5.976 -33.351 -11.257  1.00 90.66           C  
ATOM    444  CG  ASP A  56       6.100 -34.635 -12.059  1.00 90.66           C  
ATOM    445  OD1 ASP A  56       5.194 -35.492 -11.983  1.00 90.66           O  
ATOM    446  OD2 ASP A  56       7.116 -34.793 -12.770  1.00 90.66           O1-
ATOM    447  N   LEU A  57       8.078 -33.545  -8.944  1.00 90.97           N  
ATOM    448  CA  LEU A  57       9.327 -34.081  -8.415  1.00 90.97           C  
ATOM    449  C   LEU A  57       9.128 -34.640  -7.010  1.00 90.97           C  
ATOM    450  O   LEU A  57       9.634 -35.717  -6.687  1.00 90.97           O  
ATOM    451  CB  LEU A  57      10.411 -33.000  -8.398  1.00 90.97           C  
ATOM    452  CG  LEU A  57      10.990 -32.598  -9.755  1.00 90.97           C  
ATOM    453  CD1 LEU A  57      11.882 -31.370  -9.608  1.00 90.97           C  
ATOM    454  CD2 LEU A  57      11.765 -33.758 -10.371  1.00 90.97           C  
ATOM    455  N   ILE A  58       8.415 -33.889  -6.212  1.00 89.68           N  
ATOM    456  CA  ILE A  58       8.150 -34.315  -4.843  1.00 89.68           C  
ATOM    457  C   ILE A  58       7.366 -35.626  -4.853  1.00 89.68           C  
ATOM    458  O   ILE A  58       7.689 -36.555  -4.108  1.00 89.68           O  
ATOM    459  CB  ILE A  58       7.376 -33.234  -4.054  1.00 89.68           C  
ATOM    460  CG1 ILE A  58       8.271 -32.018  -3.796  1.00 89.68           C  
ATOM    461  CG2 ILE A  58       6.837 -33.807  -2.740  1.00 89.68           C  
ATOM    462  CD1 ILE A  58       7.537 -30.822  -3.205  1.00 89.68           C  
ATOM    463  N   LYS A  59       6.371 -35.728  -5.696  1.00 90.45           N  
ATOM    464  CA  LYS A  59       5.581 -36.951  -5.798  1.00 90.45           C  
ATOM    465  C   LYS A  59       6.455 -38.140  -6.183  1.00 90.45           C  
ATOM    466  O   LYS A  59       6.361 -39.210  -5.576  1.00 90.45           O  
ATOM    467  CB  LYS A  59       4.453 -36.779  -6.817  1.00 90.45           C  
ATOM    468  CG  LYS A  59       3.284 -35.945  -6.311  1.00 90.45           C  
ATOM    469  CD  LYS A  59       2.164 -35.870  -7.340  1.00 90.45           C  
ATOM    470  CE  LYS A  59       1.017 -34.993  -6.857  1.00 90.45           C  
ATOM    471  NZ  LYS A  59      -0.091 -34.931  -7.856  1.00 90.45           N1+
ATOM    472  N   LYS A  60       7.268 -37.920  -7.197  1.00 92.68           N  
ATOM    473  CA  LYS A  60       8.151 -38.988  -7.658  1.00 92.68           C  
ATOM    474  C   LYS A  60       9.151 -39.380  -6.575  1.00 92.68           C  
ATOM    475  O   LYS A  60       9.452 -40.562  -6.398  1.00 92.68           O  
ATOM    476  CB  LYS A  60       8.893 -38.562  -8.926  1.00 92.68           C  
ATOM    477  CG  LYS A  60       8.009 -38.483 -10.162  1.00 92.68           C  
ATOM    478  CD  LYS A  60       8.795 -38.022 -11.383  1.00 92.68           C  
ATOM    479  CE  LYS A  60       7.898 -37.875 -12.605  1.00 92.68           C  
ATOM    480  NZ  LYS A  60       8.647 -37.339 -13.781  1.00 92.68           N1+
ATOM    481  N   PHE A  61       9.579 -38.371  -5.930  1.00 90.79           N  
ATOM    482  CA  PHE A  61      10.541 -38.597  -4.858  1.00 90.79           C  
ATOM    483  C   PHE A  61       9.911 -39.402  -3.727  1.00 90.79           C  
ATOM    484  O   PHE A  61      10.505 -40.365  -3.237  1.00 90.79           O  
ATOM    485  CB  PHE A  61      11.075 -37.266  -4.322  1.00 90.79           C  
ATOM    486  CG  PHE A  61      12.384 -37.387  -3.590  1.00 90.79           C  
ATOM    487  CD1 PHE A  61      12.412 -37.641  -2.224  1.00 90.79           C  
ATOM    488  CD2 PHE A  61      13.587 -37.246  -4.268  1.00 90.79           C  
ATOM    489  CE1 PHE A  61      13.623 -37.753  -1.544  1.00 90.79           C  
ATOM    490  CE2 PHE A  61      14.801 -37.357  -3.596  1.00 90.79           C  
ATOM    491  CZ  PHE A  61      14.817 -37.610  -2.234  1.00 90.79           C  
ATOM    492  N   ILE A  62       8.721 -39.005  -3.280  1.00 90.15           N  
ATOM    493  CA  ILE A  62       7.991 -39.697  -2.223  1.00 90.15           C  
ATOM    494  C   ILE A  62       7.729 -41.143  -2.639  1.00 90.15           C  
ATOM    495  O   ILE A  62       7.916 -42.067  -1.845  1.00 90.15           O  
ATOM    496  CB  ILE A  62       6.661 -38.984  -1.893  1.00 90.15           C  
ATOM    497  CG1 ILE A  62       6.932 -37.637  -1.212  1.00 90.15           C  
ATOM    498  CG2 ILE A  62       5.775 -39.873  -1.014  1.00 90.15           C  
ATOM    499  CD1 ILE A  62       5.686 -36.787  -1.007  1.00 90.15           C  
ATOM    500  N   GLU A  63       7.358 -41.322  -3.899  1.00 91.31           N  
ATOM    501  CA  GLU A  63       7.108 -42.666  -4.410  1.00 91.31           C  
ATOM    502  C   GLU A  63       8.360 -43.534  -4.317  1.00 91.31           C  
ATOM    503  O   GLU A  63       8.284 -44.702  -3.928  1.00 91.31           O  
ATOM    504  CB  GLU A  63       6.615 -42.608  -5.859  1.00 91.31           C  
ATOM    505  CG  GLU A  63       5.179 -42.127  -6.000  1.00 91.31           C  
ATOM    506  CD  GLU A  63       4.748 -41.942  -7.447  1.00 91.31           C  
ATOM    507  OE1 GLU A  63       3.589 -41.534  -7.688  1.00 91.31           O  
ATOM    508  OE2 GLU A  63       5.575 -42.210  -8.346  1.00 91.31           O1-
ATOM    509  N   ALA A  64       9.431 -42.970  -4.632  1.00 91.53           N  
ATOM    510  CA  ALA A  64      10.694 -43.703  -4.585  1.00 91.53           C  
ATOM    511  C   ALA A  64      11.055 -44.082  -3.152  1.00 91.53           C  
ATOM    512  O   ALA A  64      11.472 -45.211  -2.888  1.00 91.53           O  
ATOM    513  CB  ALA A  64      11.813 -42.875  -5.211  1.00 91.53           C  
ATOM    514  N   LEU A  65      10.836 -43.141  -2.241  1.00 90.48           N  
ATOM    515  CA  LEU A  65      11.146 -43.402  -0.840  1.00 90.48           C  
ATOM    516  C   LEU A  65      10.239 -44.492  -0.277  1.00 90.48           C  
ATOM    517  O   LEU A  65      10.694 -45.354   0.480  1.00 90.48           O  
ATOM    518  CB  LEU A  65      11.001 -42.122  -0.011  1.00 90.48           C  
ATOM    519  CG  LEU A  65      12.053 -41.039  -0.248  1.00 90.48           C  
ATOM    520  CD1 LEU A  65      11.715 -39.787   0.555  1.00 90.48           C  
ATOM    521  CD2 LEU A  65      13.441 -41.553   0.113  1.00 90.48           C  
ATOM    522  N   LEU A  66       8.993 -44.472  -0.644  1.00 89.71           N  
ATOM    523  CA  LEU A  66       8.054 -45.490  -0.186  1.00 89.71           C  
ATOM    524  C   LEU A  66       8.429 -46.862  -0.735  1.00 89.71           C  
ATOM    525  O   LEU A  66       8.327 -47.867  -0.028  1.00 89.71           O  
ATOM    526  CB  LEU A  66       6.626 -45.132  -0.610  1.00 89.71           C  
ATOM    527  CG  LEU A  66       5.982 -43.946   0.111  1.00 89.71           C  
ATOM    528  CD1 LEU A  66       4.632 -43.617  -0.515  1.00 89.71           C  
ATOM    529  CD2 LEU A  66       5.831 -44.243   1.598  1.00 89.71           C  
ATOM    530  N   LEU A  67       8.823 -46.882  -2.003  1.00 91.87           N  
ATOM    531  CA  LEU A  67       9.269 -48.132  -2.607  1.00 91.87           C  
ATOM    532  C   LEU A  67      10.476 -48.696  -1.865  1.00 91.87           C  
ATOM    533  O   LEU A  67      10.576 -49.908  -1.663  1.00 91.87           O  
ATOM    534  CB  LEU A  67       9.615 -47.921  -4.084  1.00 91.87           C  
ATOM    535  CG  LEU A  67       8.434 -47.730  -5.037  1.00 91.87           C  
ATOM    536  CD1 LEU A  67       8.927 -47.288  -6.411  1.00 91.87           C  
ATOM    537  CD2 LEU A  67       7.620 -49.016  -5.144  1.00 91.87           C  
ATOM    538  N   ALA A  68      11.417 -47.800  -1.466  1.00 90.67           N  
ATOM    539  CA  ALA A  68      12.592 -48.218  -0.707  1.00 90.67           C  
ATOM    540  C   ALA A  68      12.191 -48.808   0.642  1.00 90.67           C  
ATOM    541  O   ALA A  68      12.754 -49.814   1.079  1.00 90.67           O  
ATOM    542  CB  ALA A  68      13.543 -47.041  -0.508  1.00 90.67           C  
ATOM    543  N   LEU A  69      11.188 -48.267   1.261  1.00 89.56           N  
ATOM    544  CA  LEU A  69      10.728 -48.740   2.561  1.00 89.56           C  
ATOM    545  C   LEU A  69      10.075 -50.113   2.440  1.00 89.56           C  
ATOM    546  O   LEU A  69      10.294 -50.986   3.283  1.00 89.56           O  
ATOM    547  CB  LEU A  69       9.739 -47.745   3.176  1.00 89.56           C  
ATOM    548  CG  LEU A  69      10.332 -46.433   3.692  1.00 89.56           C  
ATOM    549  CD1 LEU A  69       9.219 -45.466   4.081  1.00 89.56           C  
ATOM    550  CD2 LEU A  69      11.259 -46.693   4.875  1.00 89.56           C  
ATOM    551  N   VAL A  70       9.228 -50.238   1.488  1.00 90.84           N  
ATOM    552  CA  VAL A  70       8.592 -51.527   1.235  1.00 90.84           C  
ATOM    553  C   VAL A  70       9.661 -52.591   0.994  1.00 90.84           C  
ATOM    554  O   VAL A  70       9.585 -53.692   1.548  1.00 90.84           O  
ATOM    555  CB  VAL A  70       7.629 -51.458   0.028  1.00 90.84           C  
ATOM    556  CG1 VAL A  70       7.139 -52.854  -0.353  1.00 90.84           C  
ATOM    557  CG2 VAL A  70       6.448 -50.541   0.343  1.00 90.84           C  
ATOM    558  N   ALA A  71      10.605 -52.293   0.147  1.00 92.04           N  
ATOM    559  CA  ALA A  71      11.690 -53.222  -0.155  1.00 92.04           C  
ATOM    560  C   ALA A  71      12.457 -53.598   1.110  1.00 92.04           C  
ATOM    561  O   ALA A  71      12.828 -54.760   1.296  1.00 92.04           O  
ATOM    562  CB  ALA A  71      12.637 -52.618  -1.188  1.00 92.04           C  
ATOM    563  N   LYS A  72      12.651 -52.625   1.907  1.00 89.65           N  
ATOM    564  CA  LYS A  72      13.322 -52.886   3.177  1.00 89.65           C  
ATOM    565  C   LYS A  72      12.513 -53.854   4.037  1.00 89.65           C  
ATOM    566  O   LYS A  72      13.078 -54.742   4.679  1.00 89.65           O  
ATOM    567  CB  LYS A  72      13.558 -51.581   3.938  1.00 89.65           C  
ATOM    568  CG  LYS A  72      14.491 -51.720   5.131  1.00 89.65           C  
ATOM    569  CD  LYS A  72      14.754 -50.374   5.795  1.00 89.65           C  
ATOM    570  CE  LYS A  72      15.587 -50.527   7.061  1.00 89.65           C  
ATOM    571  NZ  LYS A  72      15.834 -49.212   7.724  1.00 89.65           N1+
ATOM    572  N   GLY A  73      11.247 -53.618   4.164  1.00 90.94           N  
ATOM    573  CA  GLY A  73      10.372 -54.554   4.853  1.00 90.94           C  
ATOM    574  C   GLY A  73      10.449 -55.963   4.297  1.00 90.94           C  
ATOM    575  O   GLY A  73      10.488 -56.934   5.056  1.00 90.94           O  
ATOM    576  N   GLU A  74      10.480 -56.056   2.908  1.00 93.33           N  
ATOM    577  CA  GLU A  74      10.611 -57.356   2.257  1.00 93.33           C  
ATOM    578  C   GLU A  74      11.919 -58.038   2.646  1.00 93.33           C  
ATOM    579  O   GLU A  74      11.953 -59.252   2.859  1.00 93.33           O  
ATOM    580  CB  GLU A  74      10.528 -57.207   0.735  1.00 93.33           C  
ATOM    581  CG  GLU A  74       9.155 -56.787   0.233  1.00 93.33           C  
ATOM    582  CD  GLU A  74       9.120 -56.514  -1.262  1.00 93.33           C  
ATOM    583  OE1 GLU A  74       8.039 -56.170  -1.792  1.00 93.33           O  
ATOM    584  OE2 GLU A  74      10.183 -56.645  -1.910  1.00 93.33           O1-
ATOM    585  N   LEU A  75      12.905 -57.283   2.768  1.00 93.84           N  
ATOM    586  CA  LEU A  75      14.219 -57.795   3.143  1.00 93.84           C  
ATOM    587  C   LEU A  75      14.202 -58.351   4.562  1.00 93.84           C  
ATOM    588  O   LEU A  75      14.720 -59.442   4.813  1.00 93.84           O  
ATOM    589  CB  LEU A  75      15.277 -56.694   3.027  1.00 93.84           C  
ATOM    590  CG  LEU A  75      16.693 -57.065   3.471  1.00 93.84           C  
ATOM    591  CD1 LEU A  75      17.361 -57.951   2.424  1.00 93.84           C  
ATOM    592  CD2 LEU A  75      17.521 -55.809   3.722  1.00 93.84           C  
ATOM    593  N   GLU A  76      13.635 -57.529   5.466  1.00 93.21           N  
ATOM    594  CA  GLU A  76      13.556 -57.962   6.858  1.00 93.21           C  
ATOM    595  C   GLU A  76      12.811 -59.288   6.982  1.00 93.21           C  
ATOM    596  O   GLU A  76      13.230 -60.173   7.729  1.00 93.21           O  
ATOM    597  CB  GLU A  76      12.872 -56.893   7.716  1.00 93.21           C  
ATOM    598  CG  GLU A  76      13.721 -55.650   7.941  1.00 93.21           C  
ATOM    599  CD  GLU A  76      12.986 -54.550   8.691  1.00 93.21           C  
ATOM    600  OE1 GLU A  76      13.595 -53.490   8.963  1.00 93.21           O  
ATOM    601  OE2 GLU A  76      11.793 -54.750   9.009  1.00 93.21           O1-
ATOM    602  N   GLN A  77      11.803 -59.389   6.285  1.00 94.20           N  
ATOM    603  CA  GLN A  77      11.034 -60.630   6.275  1.00 94.20           C  
ATOM    604  C   GLN A  77      11.851 -61.778   5.690  1.00 94.20           C  
ATOM    605  O   GLN A  77      11.844 -62.888   6.227  1.00 94.20           O  
ATOM    606  CB  GLN A  77       9.737 -60.451   5.483  1.00 94.20           C  
ATOM    607  CG  GLN A  77       8.802 -61.650   5.555  1.00 94.20           C  
ATOM    608  CD  GLN A  77       7.435 -61.366   4.961  1.00 94.20           C  
ATOM    609  NE2 GLN A  77       6.504 -62.296   5.145  1.00 94.20           N  
ATOM    610  OE1 GLN A  77       7.218 -60.319   4.344  1.00 94.20           O  
ATOM    611  N   ALA A  78      12.498 -61.527   4.568  1.00 96.06           N  
ATOM    612  CA  ALA A  78      13.326 -62.539   3.917  1.00 96.06           C  
ATOM    613  C   ALA A  78      14.453 -62.998   4.838  1.00 96.06           C  
ATOM    614  O   ALA A  78      14.771 -64.189   4.892  1.00 96.06           O  
ATOM    615  CB  ALA A  78      13.898 -61.999   2.609  1.00 96.06           C  
ATOM    616  N   GLU A  79      15.005 -62.084   5.548  1.00 93.75           N  
ATOM    617  CA  GLU A  79      16.074 -62.425   6.482  1.00 93.75           C  
ATOM    618  C   GLU A  79      15.562 -63.330   7.600  1.00 93.75           C  
ATOM    619  O   GLU A  79      16.243 -64.277   7.999  1.00 93.75           O  
ATOM    620  CB  GLU A  79      16.695 -61.157   7.075  1.00 93.75           C  
ATOM    621  CG  GLU A  79      17.574 -60.389   6.098  1.00 93.75           C  
ATOM    622  CD  GLU A  79      18.188 -59.136   6.703  1.00 93.75           C  
ATOM    623  OE1 GLU A  79      19.087 -58.535   6.071  1.00 93.75           O  
ATOM    624  OE2 GLU A  79      17.770 -58.754   7.818  1.00 93.75           O1-
ATOM    625  N   LYS A  80      14.416 -63.009   8.107  1.00 94.25           N  
ATOM    626  CA  LYS A  80      13.801 -63.833   9.144  1.00 94.25           C  
ATOM    627  C   LYS A  80      13.518 -65.241   8.632  1.00 94.25           C  
ATOM    628  O   LYS A  80      13.688 -66.220   9.364  1.00 94.25           O  
ATOM    629  CB  LYS A  80      12.508 -63.187   9.646  1.00 94.25           C  
ATOM    630  CG  LYS A  80      12.724 -61.925  10.468  1.00 94.25           C  
ATOM    631  CD  LYS A  80      11.404 -61.352  10.969  1.00 94.25           C  
ATOM    632  CE  LYS A  80      11.614 -60.055  11.739  1.00 94.25           C  
ATOM    633  NZ  LYS A  80      10.318 -59.460  12.184  1.00 94.25           N1+
ATOM    634  N   GLU A  81      13.204 -65.270   7.382  1.00 95.31           N  
ATOM    635  CA  GLU A  81      12.874 -66.556   6.778  1.00 95.31           C  
ATOM    636  C   GLU A  81      14.128 -67.273   6.285  1.00 95.31           C  
ATOM    637  O   GLU A  81      14.061 -68.427   5.853  1.00 95.31           O  
ATOM    638  CB  GLU A  81      11.886 -66.370   5.623  1.00 95.31           C  
ATOM    639  CG  GLU A  81      10.513 -65.882   6.060  1.00 95.31           C  
ATOM    640  CD  GLU A  81       9.587 -65.569   4.895  1.00 95.31           C  
ATOM    641  OE1 GLU A  81       8.439 -65.132   5.132  1.00 95.31           O  
ATOM    642  OE2 GLU A  81      10.015 -65.765   3.735  1.00 95.31           O1-
ATOM    643  N   GLY A  82      15.241 -66.563   6.350  1.00 94.44           N  
ATOM    644  CA  GLY A  82      16.505 -67.136   5.913  1.00 94.44           C  
ATOM    645  C   GLY A  82      16.580 -67.337   4.410  1.00 94.44           C  
ATOM    646  O   GLY A  82      17.235 -68.269   3.936  1.00 94.44           O  
ATOM    647  N   ASP A  83      15.792 -66.617   3.635  1.00 96.99           N  
ATOM    648  CA  ASP A  83      15.764 -66.719   2.180  1.00 96.99           C  
ATOM    649  C   ASP A  83      16.655 -65.658   1.537  1.00 96.99           C  
ATOM    650  O   ASP A  83      16.221 -64.526   1.317  1.00 96.99           O  
ATOM    651  CB  ASP A  83      14.331 -66.587   1.659  1.00 96.99           C  
ATOM    652  CG  ASP A  83      14.195 -66.964   0.195  1.00 96.99           C  
ATOM    653  OD1 ASP A  83      15.196 -66.894  -0.549  1.00 96.99           O  
ATOM    654  OD2 ASP A  83      13.073 -67.332  -0.219  1.00 96.99           O1-
ATOM    655  N   ALA A  84      17.897 -65.951   1.182  1.00 97.19           N  
ATOM    656  CA  ALA A  84      18.884 -65.016   0.646  1.00 97.19           C  
ATOM    657  C   ALA A  84      18.461 -64.499  -0.725  1.00 97.19           C  
ATOM    658  O   ALA A  84      18.704 -63.336  -1.060  1.00 97.19           O  
ATOM    659  CB  ALA A  84      20.255 -65.680   0.562  1.00 97.19           C  
ATOM    660  N   GLU A  85      17.865 -65.310  -1.557  1.00 97.55           N  
ATOM    661  CA  GLU A  85      17.426 -64.916  -2.892  1.00 97.55           C  
ATOM    662  C   GLU A  85      16.374 -63.811  -2.825  1.00 97.55           C  
ATOM    663  O   GLU A  85      16.453 -62.827  -3.561  1.00 97.55           O  
ATOM    664  CB  GLU A  85      16.873 -66.122  -3.655  1.00 97.55           C  
ATOM    665  CG  GLU A  85      16.536 -65.828  -5.109  1.00 97.55           C  
ATOM    666  CD  GLU A  85      17.755 -65.477  -5.948  1.00 97.55           C  
ATOM    667  OE1 GLU A  85      17.596 -64.826  -7.006  1.00 97.55           O  
ATOM    668  OE2 GLU A  85      18.877 -65.858  -5.546  1.00 97.55           O1-
ATOM    669  N   VAL A  86      15.386 -64.007  -1.997  1.00 97.10           N  
ATOM    670  CA  VAL A  86      14.348 -62.996  -1.828  1.00 97.10           C  
ATOM    671  C   VAL A  86      14.956 -61.723  -1.243  1.00 97.10           C  
ATOM    672  O   VAL A  86      14.622 -60.616  -1.670  1.00 97.10           O  
ATOM    673  CB  VAL A  86      13.202 -63.503  -0.924  1.00 97.10           C  
ATOM    674  CG1 VAL A  86      12.209 -62.381  -0.629  1.00 97.10           C  
ATOM    675  CG2 VAL A  86      12.495 -64.691  -1.574  1.00 97.10           C  
ATOM    676  N   ALA A  87      15.842 -61.876  -0.279  1.00 97.38           N  
ATOM    677  CA  ALA A  87      16.532 -60.726   0.302  1.00 97.38           C  
ATOM    678  C   ALA A  87      17.311 -59.959  -0.763  1.00 97.38           C  
ATOM    679  O   ALA A  87      17.299 -58.727  -0.783  1.00 97.38           O  
ATOM    680  CB  ALA A  87      17.467 -61.177   1.421  1.00 97.38           C  
ATOM    681  N   LEU A  88      18.004 -60.685  -1.647  1.00 97.66           N  
ATOM    682  CA  LEU A  88      18.771 -60.080  -2.731  1.00 97.66           C  
ATOM    683  C   LEU A  88      17.868 -59.251  -3.638  1.00 97.66           C  
ATOM    684  O   LEU A  88      18.214 -58.125  -4.004  1.00 97.66           O  
ATOM    685  CB  LEU A  88      19.484 -61.159  -3.551  1.00 97.66           C  
ATOM    686  CG  LEU A  88      20.385 -60.664  -4.684  1.00 97.66           C  
ATOM    687  CD1 LEU A  88      21.611 -59.958  -4.116  1.00 97.66           C  
ATOM    688  CD2 LEU A  88      20.798 -61.824  -5.583  1.00 97.66           C  
ATOM    689  N   ARG A  89      16.751 -59.763  -4.019  1.00 97.39           N  
ATOM    690  CA  ARG A  89      15.810 -59.049  -4.876  1.00 97.39           C  
ATOM    691  C   ARG A  89      15.331 -57.763  -4.212  1.00 97.39           C  
ATOM    692  O   ARG A  89      15.178 -56.735  -4.876  1.00 97.39           O  
ATOM    693  CB  ARG A  89      14.612 -59.940  -5.218  1.00 97.39           C  
ATOM    694  CG  ARG A  89      14.932 -61.049  -6.207  1.00 97.39           C  
ATOM    695  CD  ARG A  89      13.673 -61.762  -6.681  1.00 97.39           C  
ATOM    696  NE  ARG A  89      13.200 -62.731  -5.696  1.00 97.39           N  
ATOM    697  CZ  ARG A  89      12.408 -63.765  -5.970  1.00 97.39           C  
ATOM    698  NH1 ARG A  89      11.985 -63.985  -7.209  1.00 97.39           N1+
ATOM    699  NH2 ARG A  89      12.038 -64.584  -4.998  1.00 97.39           N  
ATOM    700  N   ALA A  90      15.071 -57.895  -2.957  1.00 96.25           N  
ATOM    701  CA  ALA A  90      14.646 -56.718  -2.202  1.00 96.25           C  
ATOM    702  C   ALA A  90      15.719 -55.634  -2.227  1.00 96.25           C  
ATOM    703  O   ALA A  90      15.412 -54.452  -2.400  1.00 96.25           O  
ATOM    704  CB  ALA A  90      14.314 -57.102  -0.762  1.00 96.25           C  
ATOM    705  N   VAL A  91      16.981 -56.005  -2.064  1.00 96.91           N  
ATOM    706  CA  VAL A  91      18.082 -55.049  -2.083  1.00 96.91           C  
ATOM    707  C   VAL A  91      18.214 -54.440  -3.477  1.00 96.91           C  
ATOM    708  O   VAL A  91      18.477 -53.243  -3.617  1.00 96.91           O  
ATOM    709  CB  VAL A  91      19.415 -55.708  -1.661  1.00 96.91           C  
ATOM    710  CG1 VAL A  91      20.574 -54.723  -1.802  1.00 96.91           C  
ATOM    711  CG2 VAL A  91      19.322 -56.227  -0.227  1.00 96.91           C  
ATOM    712  N   GLU A  92      18.069 -55.254  -4.510  1.00 96.96           N  
ATOM    713  CA  GLU A  92      18.095 -54.748  -5.879  1.00 96.96           C  
ATOM    714  C   GLU A  92      17.085 -53.620  -6.070  1.00 96.96           C  
ATOM    715  O   GLU A  92      17.377 -52.625  -6.735  1.00 96.96           O  
ATOM    716  CB  GLU A  92      17.817 -55.878  -6.875  1.00 96.96           C  
ATOM    717  CG  GLU A  92      18.987 -56.833  -7.062  1.00 96.96           C  
ATOM    718  CD  GLU A  92      18.659 -58.014  -7.963  1.00 96.96           C  
ATOM    719  OE1 GLU A  92      19.555 -58.848  -8.220  1.00 96.96           O  
ATOM    720  OE2 GLU A  92      17.495 -58.104  -8.414  1.00 96.96           O1-
ATOM    721  N   LYS A  93      15.934 -53.794  -5.511  1.00 96.02           N  
ATOM    722  CA  LYS A  93      14.909 -52.758  -5.592  1.00 96.02           C  
ATOM    723  C   LYS A  93      15.365 -51.478  -4.899  1.00 96.02           C  
ATOM    724  O   LYS A  93      15.139 -50.377  -5.406  1.00 96.02           O  
ATOM    725  CB  LYS A  93      13.599 -53.251  -4.974  1.00 96.02           C  
ATOM    726  CG  LYS A  93      12.906 -54.339  -5.779  1.00 96.02           C  
ATOM    727  CD  LYS A  93      11.611 -54.789  -5.112  1.00 96.02           C  
ATOM    728  CE  LYS A  93      10.981 -55.964  -5.848  1.00 96.02           C  
ATOM    729  NZ  LYS A  93       9.751 -56.455  -5.157  1.00 96.02           N1+
ATOM    730  N   VAL A  94      16.014 -51.638  -3.769  1.00 95.71           N  
ATOM    731  CA  VAL A  94      16.505 -50.480  -3.030  1.00 95.71           C  
ATOM    732  C   VAL A  94      17.566 -49.753  -3.852  1.00 95.71           C  
ATOM    733  O   VAL A  94      17.586 -48.521  -3.903  1.00 95.71           O  
ATOM    734  CB  VAL A  94      17.080 -50.886  -1.656  1.00 95.71           C  
ATOM    735  CG1 VAL A  94      17.679 -49.675  -0.941  1.00 95.71           C  
ATOM    736  CG2 VAL A  94      15.999 -51.537  -0.796  1.00 95.71           C  
ATOM    737  N   VAL A  95      18.461 -50.506  -4.511  1.00 95.94           N  
ATOM    738  CA  VAL A  95      19.504 -49.930  -5.354  1.00 95.94           C  
ATOM    739  C   VAL A  95      18.867 -49.146  -6.499  1.00 95.94           C  
ATOM    740  O   VAL A  95      19.298 -48.035  -6.815  1.00 95.94           O  
ATOM    741  CB  VAL A  95      20.448 -51.017  -5.913  1.00 95.94           C  
ATOM    742  CG1 VAL A  95      21.415 -50.420  -6.934  1.00 95.94           C  
ATOM    743  CG2 VAL A  95      21.214 -51.692  -4.776  1.00 95.94           C  
ATOM    744  N   ARG A  96      17.856 -49.734  -7.107  1.00 96.11           N  
ATOM    745  CA  ARG A  96      17.164 -49.054  -8.197  1.00 96.11           C  
ATOM    746  C   ARG A  96      16.532 -47.752  -7.717  1.00 96.11           C  
ATOM    747  O   ARG A  96      16.560 -46.744  -8.427  1.00 96.11           O  
ATOM    748  CB  ARG A  96      16.094 -49.963  -8.805  1.00 96.11           C  
ATOM    749  CG  ARG A  96      16.654 -51.094  -9.653  1.00 96.11           C  
ATOM    750  CD  ARG A  96      15.560 -51.812 -10.430  1.00 96.11           C  
ATOM    751  NE  ARG A  96      14.674 -52.562  -9.546  1.00 96.11           N  
ATOM    752  CZ  ARG A  96      14.501 -53.880  -9.586  1.00 96.11           C  
ATOM    753  NH1 ARG A  96      15.155 -54.624 -10.472  1.00 96.11           N1+
ATOM    754  NH2 ARG A  96      13.669 -54.461  -8.734  1.00 96.11           N  
ATOM    755  N   VAL A  97      15.970 -47.817  -6.562  1.00 94.99           N  
ATOM    756  CA  VAL A  97      15.374 -46.630  -5.956  1.00 94.99           C  
ATOM    757  C   VAL A  97      16.454 -45.580  -5.708  1.00 94.99           C  
ATOM    758  O   VAL A  97      16.242 -44.391  -5.960  1.00 94.99           O  
ATOM    759  CB  VAL A  97      14.649 -46.970  -4.635  1.00 94.99           C  
ATOM    760  CG1 VAL A  97      14.267 -45.696  -3.885  1.00 94.99           C  
ATOM    761  CG2 VAL A  97      13.411 -47.822  -4.912  1.00 94.99           C  
ATOM    762  N   ALA A  98      17.599 -45.989  -5.215  1.00 94.64           N  
ATOM    763  CA  ALA A  98      18.701 -45.057  -4.995  1.00 94.64           C  
ATOM    764  C   ALA A  98      19.108 -44.372  -6.296  1.00 94.64           C  
ATOM    765  O   ALA A  98      19.381 -43.170  -6.314  1.00 94.64           O  
ATOM    766  CB  ALA A  98      19.897 -45.783  -4.382  1.00 94.64           C  
ATOM    767  N   GLU A  99      19.177 -45.110  -7.329  1.00 95.64           N  
ATOM    768  CA  GLU A  99      19.487 -44.544  -8.638  1.00 95.64           C  
ATOM    769  C   GLU A  99      18.434 -43.522  -9.061  1.00 95.64           C  
ATOM    770  O   GLU A  99      18.768 -42.464  -9.597  1.00 95.64           O  
ATOM    771  CB  GLU A  99      19.597 -45.651  -9.690  1.00 95.64           C  
ATOM    772  CG  GLU A  99      20.840 -46.516  -9.544  1.00 95.64           C  
ATOM    773  CD  GLU A  99      20.874 -47.687 -10.513  1.00 95.64           C  
ATOM    774  OE1 GLU A  99      21.876 -48.437 -10.523  1.00 95.64           O  
ATOM    775  OE2 GLU A  99      19.891 -47.853 -11.270  1.00 95.64           O1-
ATOM    776  N   LEU A 100      17.196 -43.911  -8.911  1.00 95.76           N  
ATOM    777  CA  LEU A 100      16.097 -43.009  -9.232  1.00 95.76           C  
ATOM    778  C   LEU A 100      16.181 -41.732  -8.400  1.00 95.76           C  
ATOM    779  O   LEU A 100      16.015 -40.631  -8.929  1.00 95.76           O  
ATOM    780  CB  LEU A 100      14.750 -43.698  -8.996  1.00 95.76           C  
ATOM    781  CG  LEU A 100      13.501 -42.860  -9.275  1.00 95.76           C  
ATOM    782  CD1 LEU A 100      13.459 -42.443 -10.741  1.00 95.76           C  
ATOM    783  CD2 LEU A 100      12.242 -43.633  -8.897  1.00 95.76           C  
ATOM    784  N   LEU A 101      16.512 -41.868  -7.148  1.00 94.08           N  
ATOM    785  CA  LEU A 101      16.620 -40.712  -6.265  1.00 94.08           C  
ATOM    786  C   LEU A 101      17.748 -39.789  -6.714  1.00 94.08           C  
ATOM    787  O   LEU A 101      17.630 -38.565  -6.619  1.00 94.08           O  
ATOM    788  CB  LEU A 101      16.853 -41.160  -4.820  1.00 94.08           C  
ATOM    789  CG  LEU A 101      15.646 -41.748  -4.089  1.00 94.08           C  
ATOM    790  CD1 LEU A 101      16.074 -42.336  -2.749  1.00 94.08           C  
ATOM    791  CD2 LEU A 101      14.570 -40.686  -3.894  1.00 94.08           C  
ATOM    792  N   LEU A 102      18.855 -40.350  -7.130  1.00 94.64           N  
ATOM    793  CA  LEU A 102      19.946 -39.540  -7.662  1.00 94.64           C  
ATOM    794  C   LEU A 102      19.479 -38.717  -8.858  1.00 94.64           C  
ATOM    795  O   LEU A 102      19.752 -37.517  -8.936  1.00 94.64           O  
ATOM    796  CB  LEU A 102      21.125 -40.429  -8.067  1.00 94.64           C  
ATOM    797  CG  LEU A 102      22.291 -39.730  -8.767  1.00 94.64           C  
ATOM    798  CD1 LEU A 102      22.865 -38.635  -7.874  1.00 94.64           C  
ATOM    799  CD2 LEU A 102      23.371 -40.739  -9.145  1.00 94.64           C  
ATOM    800  N   ARG A 103      18.746 -39.386  -9.769  1.00 95.24           N  
ATOM    801  CA  ARG A 103      18.232 -38.694 -10.947  1.00 95.24           C  
ATOM    802  C   ARG A 103      17.303 -37.552 -10.549  1.00 95.24           C  
ATOM    803  O   ARG A 103      17.401 -36.448 -11.090  1.00 95.24           O  
ATOM    804  CB  ARG A 103      17.497 -39.672 -11.867  1.00 95.24           C  
ATOM    805  CG  ARG A 103      18.419 -40.596 -12.646  1.00 95.24           C  
ATOM    806  CD  ARG A 103      17.662 -41.383 -13.707  1.00 95.24           C  
ATOM    807  NE  ARG A 103      16.743 -42.348 -13.109  1.00 95.24           N  
ATOM    808  CZ  ARG A 103      15.958 -43.174 -13.795  1.00 95.24           C  
ATOM    809  NH1 ARG A 103      15.965 -43.168 -15.123  1.00 95.24           N1+
ATOM    810  NH2 ARG A 103      15.160 -44.011 -13.149  1.00 95.24           N  
ATOM    811  N   LEU A 104      16.407 -37.859  -9.650  1.00 93.76           N  
ATOM    812  CA  LEU A 104      15.441 -36.865  -9.194  1.00 93.76           C  
ATOM    813  C   LEU A 104      16.141 -35.720  -8.471  1.00 93.76           C  
ATOM    814  O   LEU A 104      15.763 -34.557  -8.629  1.00 93.76           O  
ATOM    815  CB  LEU A 104      14.404 -37.511  -8.271  1.00 93.76           C  
ATOM    816  CG  LEU A 104      13.446 -38.509  -8.922  1.00 93.76           C  
ATOM    817  CD1 LEU A 104      12.581 -39.183  -7.860  1.00 93.76           C  
ATOM    818  CD2 LEU A 104      12.577 -37.816  -9.965  1.00 93.76           C  
ATOM    819  N   ALA A 105      17.140 -36.094  -7.720  1.00 91.84           N  
ATOM    820  CA  ALA A 105      17.912 -35.078  -7.008  1.00 91.84           C  
ATOM    821  C   ALA A 105      18.633 -34.153  -7.985  1.00 91.84           C  
ATOM    822  O   ALA A 105      18.689 -32.940  -7.773  1.00 91.84           O  
ATOM    823  CB  ALA A 105      18.916 -35.738  -6.066  1.00 91.84           C  
ATOM    824  N   LYS A 106      19.082 -34.650  -9.056  1.00 93.09           N  
ATOM    825  CA  LYS A 106      19.737 -33.851 -10.088  1.00 93.09           C  
ATOM    826  C   LYS A 106      18.743 -32.920 -10.775  1.00 93.09           C  
ATOM    827  O   LYS A 106      19.048 -31.751 -11.023  1.00 93.09           O  
ATOM    828  CB  LYS A 106      20.409 -34.756 -11.121  1.00 93.09           C  
ATOM    829  CG  LYS A 106      21.674 -35.437 -10.618  1.00 93.09           C  
ATOM    830  CD  LYS A 106      22.318 -36.291 -11.702  1.00 93.09           C  
ATOM    831  CE  LYS A 106      23.656 -36.859 -11.248  1.00 93.09           C  
ATOM    832  NZ  LYS A 106      24.293 -37.695 -12.309  1.00 93.09           N1+
ATOM    833  N   GLU A 107      17.641 -33.481 -10.997  1.00 92.08           N  
ATOM    834  CA  GLU A 107      16.604 -32.700 -11.663  1.00 92.08           C  
ATOM    835  C   GLU A 107      16.117 -31.557 -10.776  1.00 92.08           C  
ATOM    836  O   GLU A 107      15.876 -30.449 -11.259  1.00 92.08           O  
ATOM    837  CB  GLU A 107      15.427 -33.595 -12.059  1.00 92.08           C  
ATOM    838  CG  GLU A 107      14.370 -32.888 -12.895  1.00 92.08           C  
ATOM    839  CD  GLU A 107      13.262 -33.815 -13.371  1.00 92.08           C  
ATOM    840  OE1 GLU A 107      12.245 -33.320 -13.907  1.00 92.08           O  
ATOM    841  OE2 GLU A 107      13.414 -35.046 -13.207  1.00 92.08           O1-
ATOM    842  N   ALA A 108      16.089 -31.903  -9.506  1.00 88.25           N  
ATOM    843  CA  ALA A 108      15.603 -30.914  -8.547  1.00 88.25           C  
ATOM    844  C   ALA A 108      16.680 -29.881  -8.230  1.00 88.25           C  
ATOM    845  O   ALA A 108      16.374 -28.770  -7.789  1.00 88.25           O  
ATOM    846  CB  ALA A 108      15.134 -31.601  -7.266  1.00 88.25           C  
ATOM    847  N   GLY A 109      17.984 -30.251  -8.547  1.00 86.51           N  
ATOM    848  CA  GLY A 109      19.101 -29.403  -8.161  1.00 86.51           C  
ATOM    849  C   GLY A 109      19.204 -29.197  -6.662  1.00 86.51           C  
ATOM    850  O   GLY A 109      19.540 -28.104  -6.201  1.00 86.51           O  
ATOM    851  N   SER A 110      18.802 -30.224  -5.896  1.00 86.76           N  
ATOM    852  CA  SER A 110      18.757 -30.119  -4.441  1.00 86.76           C  
ATOM    853  C   SER A 110      19.875 -30.929  -3.794  1.00 86.76           C  
ATOM    854  O   SER A 110      19.919 -32.154  -3.928  1.00 86.76           O  
ATOM    855  CB  SER A 110      17.402 -30.590  -3.911  1.00 86.76           C  
ATOM    856  OG  SER A 110      17.419 -30.679  -2.496  1.00 86.76           O  
ATOM    857  N   GLU A 111      20.726 -30.282  -3.042  1.00 87.91           N  
ATOM    858  CA  GLU A 111      21.800 -30.934  -2.299  1.00 87.91           C  
ATOM    859  C   GLU A 111      21.243 -31.869  -1.230  1.00 87.91           C  
ATOM    860  O   GLU A 111      21.781 -32.955  -1.005  1.00 87.91           O  
ATOM    861  CB  GLU A 111      22.720 -29.891  -1.658  1.00 87.91           C  
ATOM    862  CG  GLU A 111      23.621 -29.172  -2.651  1.00 87.91           C  
ATOM    863  CD  GLU A 111      24.579 -28.192  -1.993  1.00 87.91           C  
ATOM    864  OE1 GLU A 111      25.385 -27.556  -2.710  1.00 87.91           O  
ATOM    865  OE2 GLU A 111      24.523 -28.060  -0.750  1.00 87.91           O1-
ATOM    866  N   GLU A 112      20.185 -31.421  -0.588  1.00 87.50           N  
ATOM    867  CA  GLU A 112      19.558 -32.240   0.444  1.00 87.50           C  
ATOM    868  C   GLU A 112      19.021 -33.545  -0.137  1.00 87.50           C  
ATOM    869  O   GLU A 112      19.122 -34.600   0.492  1.00 87.50           O  
ATOM    870  CB  GLU A 112      18.429 -31.468   1.133  1.00 87.50           C  
ATOM    871  CG  GLU A 112      18.917 -30.391   2.092  1.00 87.50           C  
ATOM    872  CD  GLU A 112      19.348 -29.113   1.389  1.00 87.50           C  
ATOM    873  OE1 GLU A 112      19.840 -28.183   2.069  1.00 87.50           O  
ATOM    874  OE2 GLU A 112      19.191 -29.041   0.150  1.00 87.50           O1-
ATOM    875  N   ALA A 113      18.432 -33.417  -1.339  1.00 87.61           N  
ATOM    876  CA  ALA A 113      17.950 -34.618  -2.016  1.00 87.61           C  
ATOM    877  C   ALA A 113      19.107 -35.545  -2.379  1.00 87.61           C  
ATOM    878  O   ALA A 113      18.975 -36.770  -2.312  1.00 87.61           O  
ATOM    879  CB  ALA A 113      17.160 -34.243  -3.267  1.00 87.61           C  
ATOM    880  N   LEU A 114      20.256 -34.952  -2.781  1.00 91.28           N  
ATOM    881  CA  LEU A 114      21.446 -35.740  -3.083  1.00 91.28           C  
ATOM    882  C   LEU A 114      21.943 -36.471  -1.841  1.00 91.28           C  
ATOM    883  O   LEU A 114      22.373 -37.624  -1.926  1.00 91.28           O  
ATOM    884  CB  LEU A 114      22.556 -34.843  -3.640  1.00 91.28           C  
ATOM    885  CG  LEU A 114      22.401 -34.398  -5.095  1.00 91.28           C  
ATOM    886  CD1 LEU A 114      23.440 -33.336  -5.438  1.00 91.28           C  
ATOM    887  CD2 LEU A 114      22.520 -35.593  -6.035  1.00 91.28           C  
ATOM    888  N   LYS A 115      21.860 -35.822  -0.661  1.00 90.54           N  
ATOM    889  CA  LYS A 115      22.233 -36.443   0.606  1.00 90.54           C  
ATOM    890  C   LYS A 115      21.343 -37.644   0.914  1.00 90.54           C  
ATOM    891  O   LYS A 115      21.822 -38.667   1.406  1.00 90.54           O  
ATOM    892  CB  LYS A 115      22.154 -35.426   1.746  1.00 90.54           C  
ATOM    893  CG  LYS A 115      22.783 -35.903   3.046  1.00 90.54           C  
ATOM    894  CD  LYS A 115      22.799 -34.800   4.098  1.00 90.54           C  
ATOM    895  CE  LYS A 115      23.387 -35.291   5.414  1.00 90.54           C  
ATOM    896  NZ  LYS A 115      23.392 -34.217   6.453  1.00 90.54           N1+
ATOM    897  N   ALA A 116      20.076 -37.458   0.648  1.00 88.59           N  
ATOM    898  CA  ALA A 116      19.153 -38.570   0.854  1.00 88.59           C  
ATOM    899  C   ALA A 116      19.515 -39.756  -0.036  1.00 88.59           C  
ATOM    900  O   ALA A 116      19.498 -40.905   0.412  1.00 88.59           O  
ATOM    901  CB  ALA A 116      17.717 -38.127   0.586  1.00 88.59           C  
ATOM    902  N   ALA A 117      19.767 -39.430  -1.341  1.00 92.48           N  
ATOM    903  CA  ALA A 117      20.188 -40.472  -2.274  1.00 92.48           C  
ATOM    904  C   ALA A 117      21.446 -41.179  -1.774  1.00 92.48           C  
ATOM    905  O   ALA A 117      21.557 -42.403  -1.872  1.00 92.48           O  
ATOM    906  CB  ALA A 117      20.429 -39.880  -3.660  1.00 92.48           C  
ATOM    907  N   LEU A 118      22.413 -40.372  -1.259  1.00 93.63           N  
ATOM    908  CA  LEU A 118      23.656 -40.905  -0.713  1.00 93.63           C  
ATOM    909  C   LEU A 118      23.377 -41.865   0.439  1.00 93.63           C  
ATOM    910  O   LEU A 118      23.929 -42.967   0.483  1.00 93.63           O  
ATOM    911  CB  LEU A 118      24.563 -39.767  -0.235  1.00 93.63           C  
ATOM    912  CG  LEU A 118      25.885 -40.181   0.413  1.00 93.63           C  
ATOM    913  CD1 LEU A 118      26.783 -40.872  -0.607  1.00 93.63           C  
ATOM    914  CD2 LEU A 118      26.587 -38.970   1.018  1.00 93.63           C  
ATOM    915  N   GLU A 119      22.526 -41.517   1.387  1.00 92.28           N  
ATOM    916  CA  GLU A 119      22.185 -42.331   2.549  1.00 92.28           C  
ATOM    917  C   GLU A 119      21.526 -43.642   2.131  1.00 92.28           C  
ATOM    918  O   GLU A 119      21.864 -44.708   2.652  1.00 92.28           O  
ATOM    919  CB  GLU A 119      21.264 -41.559   3.498  1.00 92.28           C  
ATOM    920  CG  GLU A 119      21.952 -40.414   4.226  1.00 92.28           C  
ATOM    921  CD  GLU A 119      21.005 -39.602   5.097  1.00 92.28           C  
ATOM    922  OE1 GLU A 119      21.442 -38.587   5.685  1.00 92.28           O  
ATOM    923  OE2 GLU A 119      19.818 -39.987   5.194  1.00 92.28           O1-
ATOM    924  N   ILE A 120      20.613 -43.562   1.200  1.00 93.56           N  
ATOM    925  CA  ILE A 120      19.905 -44.752   0.741  1.00 93.56           C  
ATOM    926  C   ILE A 120      20.875 -45.680   0.013  1.00 93.56           C  
ATOM    927  O   ILE A 120      20.824 -46.900   0.186  1.00 93.56           O  
ATOM    928  CB  ILE A 120      18.721 -44.384  -0.181  1.00 93.56           C  
ATOM    929  CG1 ILE A 120      17.642 -43.634   0.609  1.00 93.56           C  
ATOM    930  CG2 ILE A 120      18.142 -45.639  -0.842  1.00 93.56           C  
ATOM    931  CD1 ILE A 120      16.966 -44.472   1.686  1.00 93.56           C  
ATOM    932  N   ALA A 121      21.714 -45.087  -0.857  1.00 94.72           N  
ATOM    933  CA  ALA A 121      22.709 -45.886  -1.567  1.00 94.72           C  
ATOM    934  C   ALA A 121      23.640 -46.599  -0.590  1.00 94.72           C  
ATOM    935  O   ALA A 121      23.946 -47.780  -0.765  1.00 94.72           O  
ATOM    936  CB  ALA A 121      23.516 -45.008  -2.520  1.00 94.72           C  
ATOM    937  N   GLU A 122      24.122 -45.875   0.373  1.00 93.78           N  
ATOM    938  CA  GLU A 122      24.986 -46.475   1.385  1.00 93.78           C  
ATOM    939  C   GLU A 122      24.269 -47.601   2.126  1.00 93.78           C  
ATOM    940  O   GLU A 122      24.856 -48.653   2.383  1.00 93.78           O  
ATOM    941  CB  GLU A 122      25.468 -45.415   2.379  1.00 93.78           C  
ATOM    942  CG  GLU A 122      26.448 -45.945   3.416  1.00 93.78           C  
ATOM    943  CD  GLU A 122      26.896 -44.888   4.413  1.00 93.78           C  
ATOM    944  OE1 GLU A 122      27.661 -45.220   5.347  1.00 93.78           O  
ATOM    945  OE2 GLU A 122      26.479 -43.718   4.258  1.00 93.78           O1-
ATOM    946  N   GLN A 123      23.038 -47.389   2.517  1.00 92.57           N  
ATOM    947  CA  GLN A 123      22.237 -48.404   3.191  1.00 92.57           C  
ATOM    948  C   GLN A 123      22.066 -49.642   2.316  1.00 92.57           C  
ATOM    949  O   GLN A 123      22.062 -50.769   2.818  1.00 92.57           O  
ATOM    950  CB  GLN A 123      20.868 -47.840   3.576  1.00 92.57           C  
ATOM    951  CG  GLN A 123      20.911 -46.865   4.745  1.00 92.57           C  
ATOM    952  CD  GLN A 123      19.559 -46.244   5.042  1.00 92.57           C  
ATOM    953  NE2 GLN A 123      19.513 -45.376   6.046  1.00 92.57           N  
ATOM    954  OE1 GLN A 123      18.564 -46.542   4.373  1.00 92.57           O  
ATOM    955  N   ALA A 124      21.849 -49.377   1.048  1.00 94.99           N  
ATOM    956  CA  ALA A 124      21.723 -50.488   0.110  1.00 94.99           C  
ATOM    957  C   ALA A 124      22.970 -51.367   0.127  1.00 94.99           C  
ATOM    958  O   ALA A 124      22.874 -52.595   0.075  1.00 94.99           O  
ATOM    959  CB  ALA A 124      21.464 -49.966  -1.301  1.00 94.99           C  
ATOM    960  N   ALA A 125      24.160 -50.730   0.148  1.00 95.23           N  
ATOM    961  CA  ALA A 125      25.409 -51.483   0.221  1.00 95.23           C  
ATOM    962  C   ALA A 125      25.463 -52.336   1.485  1.00 95.23           C  
ATOM    963  O   ALA A 125      25.877 -53.496   1.442  1.00 95.23           O  
ATOM    964  CB  ALA A 125      26.606 -50.536   0.171  1.00 95.23           C  
ATOM    965  N   ARG A 126      25.020 -51.750   2.605  1.00 94.73           N  
ATOM    966  CA  ARG A 126      24.992 -52.483   3.866  1.00 94.73           C  
ATOM    967  C   ARG A 126      24.021 -53.658   3.795  1.00 94.73           C  
ATOM    968  O   ARG A 126      24.316 -54.745   4.295  1.00 94.73           O  
ATOM    969  CB  ARG A 126      24.605 -51.555   5.019  1.00 94.73           C  
ATOM    970  CG  ARG A 126      25.700 -50.576   5.415  1.00 94.73           C  
ATOM    971  CD  ARG A 126      25.294 -49.731   6.614  1.00 94.73           C  
ATOM    972  NE  ARG A 126      26.211 -48.613   6.821  1.00 94.73           N  
ATOM    973  CZ  ARG A 126      26.785 -48.308   7.981  1.00 94.73           C  
ATOM    974  NH1 ARG A 126      26.546 -49.034   9.068  1.00 94.73           N1+
ATOM    975  NH2 ARG A 126      27.604 -47.269   8.058  1.00 94.73           N  
ATOM    976  N   LEU A 127      22.899 -53.390   3.205  1.00 95.22           N  
ATOM    977  CA  LEU A 127      21.909 -54.451   3.051  1.00 95.22           C  
ATOM    978  C   LEU A 127      22.437 -55.559   2.146  1.00 95.22           C  
ATOM    979  O   LEU A 127      22.229 -56.744   2.422  1.00 95.22           O  
ATOM    980  CB  LEU A 127      20.604 -53.888   2.480  1.00 95.22           C  
ATOM    981  CG  LEU A 127      19.818 -52.943   3.390  1.00 95.22           C  
ATOM    982  CD1 LEU A 127      18.646 -52.331   2.632  1.00 95.22           C  
ATOM    983  CD2 LEU A 127      19.332 -53.678   4.634  1.00 95.22           C  
ATOM    984  N   ALA A 128      23.041 -55.179   1.066  1.00 96.30           N  
ATOM    985  CA  ALA A 128      23.654 -56.156   0.170  1.00 96.30           C  
ATOM    986  C   ALA A 128      24.710 -56.982   0.899  1.00 96.30           C  
ATOM    987  O   ALA A 128      24.820 -58.191   0.682  1.00 96.30           O  
ATOM    988  CB  ALA A 128      24.271 -55.457  -1.038  1.00 96.30           C  
ATOM    989  N   ALA A 129      25.502 -56.344   1.739  1.00 96.10           N  
ATOM    990  CA  ALA A 129      26.494 -57.049   2.546  1.00 96.10           C  
ATOM    991  C   ALA A 129      25.827 -58.060   3.475  1.00 96.10           C  
ATOM    992  O   ALA A 129      26.349 -59.157   3.686  1.00 96.10           O  
ATOM    993  CB  ALA A 129      27.326 -56.057   3.354  1.00 96.10           C  
ATOM    994  N   ARG A 130      24.739 -57.724   4.027  1.00 95.14           N  
ATOM    995  CA  ARG A 130      23.992 -58.643   4.881  1.00 95.14           C  
ATOM    996  C   ARG A 130      23.501 -59.850   4.089  1.00 95.14           C  
ATOM    997  O   ARG A 130      23.509 -60.975   4.593  1.00 95.14           O  
ATOM    998  CB  ARG A 130      22.808 -57.927   5.534  1.00 95.14           C  
ATOM    999  CG  ARG A 130      23.207 -56.928   6.607  1.00 95.14           C  
ATOM   1000  CD  ARG A 130      22.038 -56.047   7.021  1.00 95.14           C  
ATOM   1001  NE  ARG A 130      20.947 -56.831   7.593  1.00 95.14           N  
ATOM   1002  CZ  ARG A 130      19.722 -56.369   7.826  1.00 95.14           C  
ATOM   1003  NH1 ARG A 130      19.406 -55.111   7.539  1.00 95.14           N1+
ATOM   1004  NH2 ARG A 130      18.805 -57.170   8.350  1.00 95.14           N  
ATOM   1005  N   VAL A 131      22.942 -59.602   2.891  1.00 96.74           N  
ATOM   1006  CA  VAL A 131      22.525 -60.677   1.997  1.00 96.74           C  
ATOM   1007  C   VAL A 131      23.713 -61.585   1.690  1.00 96.74           C  
ATOM   1008  O   VAL A 131      23.577 -62.811   1.666  1.00 96.74           O  
ATOM   1009  CB  VAL A 131      21.924 -60.123   0.686  1.00 96.74           C  
ATOM   1010  CG1 VAL A 131      21.665 -61.253  -0.310  1.00 96.74           C  
ATOM   1011  CG2 VAL A 131      20.635 -59.355   0.973  1.00 96.74           C  
ATOM   1012  N   PHE A 132      24.863 -60.953   1.417  1.00 97.09           N  
ATOM   1013  CA  PHE A 132      26.082 -61.723   1.196  1.00 97.09           C  
ATOM   1014  C   PHE A 132      26.349 -62.661   2.366  1.00 97.09           C  
ATOM   1015  O   PHE A 132      26.628 -63.846   2.169  1.00 97.09           O  
ATOM   1016  CB  PHE A 132      27.278 -60.790   0.986  1.00 97.09           C  
ATOM   1017  CG  PHE A 132      28.597 -61.507   0.885  1.00 97.09           C  
ATOM   1018  CD1 PHE A 132      29.405 -61.665   2.004  1.00 97.09           C  
ATOM   1019  CD2 PHE A 132      29.029 -62.024  -0.330  1.00 97.09           C  
ATOM   1020  CE1 PHE A 132      30.627 -62.328   1.914  1.00 97.09           C  
ATOM   1021  CE2 PHE A 132      30.249 -62.688  -0.428  1.00 97.09           C  
ATOM   1022  CZ  PHE A 132      31.046 -62.838   0.695  1.00 97.09           C  
ATOM   1023  N   THR A 133      26.264 -62.128   3.593  1.00 95.81           N  
ATOM   1024  CA  THR A 133      26.489 -62.913   4.801  1.00 95.81           C  
ATOM   1025  C   THR A 133      25.493 -64.067   4.889  1.00 95.81           C  
ATOM   1026  O   THR A 133      25.867 -65.192   5.225  1.00 95.81           O  
ATOM   1027  CB  THR A 133      26.379 -62.039   6.064  1.00 95.81           C  
ATOM   1028  CG2 THR A 133      26.594 -62.867   7.326  1.00 95.81           C  
ATOM   1029  OG1 THR A 133      27.370 -61.005   6.009  1.00 95.81           O  
ATOM   1030  N   LEU A 134      24.253 -63.795   4.645  1.00 95.92           N  
ATOM   1031  CA  LEU A 134      23.220 -64.826   4.636  1.00 95.92           C  
ATOM   1032  C   LEU A 134      23.537 -65.904   3.606  1.00 95.92           C  
ATOM   1033  O   LEU A 134      23.412 -67.098   3.892  1.00 95.92           O  
ATOM   1034  CB  LEU A 134      21.850 -64.209   4.342  1.00 95.92           C  
ATOM   1035  CG  LEU A 134      20.655 -65.162   4.377  1.00 95.92           C  
ATOM   1036  CD1 LEU A 134      20.526 -65.799   5.757  1.00 95.92           C  
ATOM   1037  CD2 LEU A 134      19.373 -64.429   4.000  1.00 95.92           C  
ATOM   1038  N   ALA A 135      23.940 -65.507   2.413  1.00 95.77           N  
ATOM   1039  CA  ALA A 135      24.276 -66.428   1.331  1.00 95.77           C  
ATOM   1040  C   ALA A 135      25.452 -67.321   1.717  1.00 95.77           C  
ATOM   1041  O   ALA A 135      25.462 -68.515   1.406  1.00 95.77           O  
ATOM   1042  CB  ALA A 135      24.596 -65.655   0.053  1.00 95.77           C  
ATOM   1043  N   VAL A 136      26.431 -66.717   2.368  1.00 94.49           N  
ATOM   1044  CA  VAL A 136      27.584 -67.482   2.829  1.00 94.49           C  
ATOM   1045  C   VAL A 136      27.133 -68.548   3.825  1.00 94.49           C  
ATOM   1046  O   VAL A 136      27.566 -69.700   3.749  1.00 94.49           O  
ATOM   1047  CB  VAL A 136      28.650 -66.567   3.473  1.00 94.49           C  
ATOM   1048  CG1 VAL A 136      29.715 -67.399   4.185  1.00 94.49           C  
ATOM   1049  CG2 VAL A 136      29.289 -65.667   2.418  1.00 94.49           C  
ATOM   1050  N   LYS A 137      26.264 -68.222   4.733  1.00 93.21           N  
ATOM   1051  CA  LYS A 137      25.748 -69.165   5.718  1.00 93.21           C  
ATOM   1052  C   LYS A 137      24.989 -70.305   5.044  1.00 93.21           C  
ATOM   1053  O   LYS A 137      25.045 -71.449   5.499  1.00 93.21           O  
ATOM   1054  CB  LYS A 137      24.839 -68.452   6.719  1.00 93.21           C  
ATOM   1055  CG  LYS A 137      25.581 -67.566   7.709  1.00 93.21           C  
ATOM   1056  CD  LYS A 137      24.630 -66.934   8.716  1.00 93.21           C  
ATOM   1057  CE  LYS A 137      25.365 -66.001   9.671  1.00 93.21           C  
ATOM   1058  NZ  LYS A 137      24.430 -65.340  10.630  1.00 93.21           N1+
ATOM   1059  N   GLN A 138      24.411 -69.994   3.956  1.00 93.17           N  
ATOM   1060  CA  GLN A 138      23.598 -70.962   3.228  1.00 93.17           C  
ATOM   1061  C   GLN A 138      24.433 -71.715   2.195  1.00 93.17           C  
ATOM   1062  O   GLN A 138      23.901 -72.516   1.424  1.00 93.17           O  
ATOM   1063  CB  GLN A 138      22.419 -70.267   2.544  1.00 93.17           C  
ATOM   1064  CG  GLN A 138      21.401 -69.685   3.515  1.00 93.17           C  
ATOM   1065  CD  GLN A 138      20.296 -68.916   2.816  1.00 93.17           C  
ATOM   1066  NE2 GLN A 138      19.289 -68.501   3.577  1.00 93.17           N  
ATOM   1067  OE1 GLN A 138      20.346 -68.696   1.601  1.00 93.17           O  
ATOM   1068  N   ASN A 139      25.685 -71.327   2.217  1.00 92.46           N  
ATOM   1069  CA  ASN A 139      26.607 -71.911   1.249  1.00 92.46           C  
ATOM   1070  C   ASN A 139      26.100 -71.743  -0.180  1.00 92.46           C  
ATOM   1071  O   ASN A 139      26.157 -72.680  -0.978  1.00 92.46           O  
ATOM   1072  CB  ASN A 139      26.844 -73.391   1.558  1.00 92.46           C  
ATOM   1073  CG  ASN A 139      28.143 -73.909   0.973  1.00 92.46           C  
ATOM   1074  ND2 ASN A 139      28.115 -75.132   0.457  1.00 92.46           N  
ATOM   1075  OD1 ASN A 139      29.164 -73.217   0.986  1.00 92.46           O  
ATOM   1076  N   ASP A 140      25.400 -70.658  -0.452  1.00 95.24           N  
ATOM   1077  CA  ASP A 140      24.876 -70.314  -1.770  1.00 95.24           C  
ATOM   1078  C   ASP A 140      25.809 -69.350  -2.499  1.00 95.24           C  
ATOM   1079  O   ASP A 140      25.682 -68.131  -2.361  1.00 95.24           O  
ATOM   1080  CB  ASP A 140      23.479 -69.702  -1.648  1.00 95.24           C  
ATOM   1081  CG  ASP A 140      22.757 -69.602  -2.980  1.00 95.24           C  
ATOM   1082  OD1 ASP A 140      23.424 -69.600  -4.037  1.00 95.24           O  
ATOM   1083  OD2 ASP A 140      21.509 -69.523  -2.973  1.00 95.24           O1-
ATOM   1084  N   SER A 141      26.718 -69.871  -3.350  1.00 95.73           N  
ATOM   1085  CA  SER A 141      27.746 -69.072  -4.010  1.00 95.73           C  
ATOM   1086  C   SER A 141      27.145 -68.187  -5.096  1.00 95.73           C  
ATOM   1087  O   SER A 141      27.623 -67.076  -5.335  1.00 95.73           O  
ATOM   1088  CB  SER A 141      28.823 -69.974  -4.613  1.00 95.73           C  
ATOM   1089  OG  SER A 141      28.276 -70.801  -5.627  1.00 95.73           O  
ATOM   1090  N   ASP A 142      26.132 -68.611  -5.751  1.00 96.40           N  
ATOM   1091  CA  ASP A 142      25.487 -67.820  -6.794  1.00 96.40           C  
ATOM   1092  C   ASP A 142      24.907 -66.528  -6.223  1.00 96.40           C  
ATOM   1093  O   ASP A 142      25.146 -65.444  -6.759  1.00 96.40           O  
ATOM   1094  CB  ASP A 142      24.387 -68.631  -7.481  1.00 96.40           C  
ATOM   1095  CG  ASP A 142      24.932 -69.751  -8.350  1.00 96.40           C  
ATOM   1096  OD1 ASP A 142      26.118 -69.700  -8.738  1.00 96.40           O  
ATOM   1097  OD2 ASP A 142      24.166 -70.693  -8.652  1.00 96.40           O1-
ATOM   1098  N   VAL A 143      24.159 -66.658  -5.158  1.00 97.42           N  
ATOM   1099  CA  VAL A 143      23.562 -65.495  -4.511  1.00 97.42           C  
ATOM   1100  C   VAL A 143      24.659 -64.600  -3.941  1.00 97.42           C  
ATOM   1101  O   VAL A 143      24.587 -63.373  -4.048  1.00 97.42           O  
ATOM   1102  CB  VAL A 143      22.578 -65.910  -3.394  1.00 97.42           C  
ATOM   1103  CG1 VAL A 143      22.073 -64.683  -2.637  1.00 97.42           C  
ATOM   1104  CG2 VAL A 143      21.409 -66.699  -3.980  1.00 97.42           C  
ATOM   1105  N   ALA A 144      25.699 -65.138  -3.311  1.00 96.66           N  
ATOM   1106  CA  ALA A 144      26.815 -64.361  -2.781  1.00 96.66           C  
ATOM   1107  C   ALA A 144      27.465 -63.518  -3.874  1.00 96.66           C  
ATOM   1108  O   ALA A 144      27.762 -62.340  -3.665  1.00 96.66           O  
ATOM   1109  CB  ALA A 144      27.849 -65.284  -2.139  1.00 96.66           C  
ATOM   1110  N   LYS A 145      27.723 -64.115  -5.097  1.00 97.48           N  
ATOM   1111  CA  LYS A 145      28.314 -63.407  -6.228  1.00 97.48           C  
ATOM   1112  C   LYS A 145      27.423 -62.254  -6.684  1.00 97.48           C  
ATOM   1113  O   LYS A 145      27.913 -61.161  -6.975  1.00 97.48           O  
ATOM   1114  CB  LYS A 145      28.566 -64.366  -7.391  1.00 97.48           C  
ATOM   1115  CG  LYS A 145      29.725 -65.324  -7.165  1.00 97.48           C  
ATOM   1116  CD  LYS A 145      29.916 -66.263  -8.349  1.00 97.48           C  
ATOM   1117  CE  LYS A 145      31.005 -67.292  -8.079  1.00 97.48           C  
ATOM   1118  NZ  LYS A 145      31.142 -68.263  -9.207  1.00 97.48           N1+
ATOM   1119  N   ARG A 146      26.243 -62.522  -6.678  1.00 98.04           N  
ATOM   1120  CA  ARG A 146      25.312 -61.477  -7.091  1.00 98.04           C  
ATOM   1121  C   ARG A 146      25.217 -60.381  -6.035  1.00 98.04           C  
ATOM   1122  O   ARG A 146      25.066 -59.203  -6.367  1.00 98.04           O  
ATOM   1123  CB  ARG A 146      23.926 -62.067  -7.361  1.00 98.04           C  
ATOM   1124  CG  ARG A 146      23.866 -62.964  -8.587  1.00 98.04           C  
ATOM   1125  CD  ARG A 146      22.514 -63.648  -8.720  1.00 98.04           C  
ATOM   1126  NE  ARG A 146      21.434 -62.680  -8.884  1.00 98.04           N  
ATOM   1127  CZ  ARG A 146      20.144 -62.941  -8.687  1.00 98.04           C  
ATOM   1128  NH1 ARG A 146      19.748 -64.153  -8.314  1.00 98.04           N1+
ATOM   1129  NH2 ARG A 146      19.244 -61.986  -8.865  1.00 98.04           N  
ATOM   1130  N   ALA A 147      25.189 -60.749  -4.844  1.00 97.29           N  
ATOM   1131  CA  ALA A 147      25.245 -59.740  -3.790  1.00 97.29           C  
ATOM   1132  C   ALA A 147      26.489 -58.866  -3.933  1.00 97.29           C  
ATOM   1133  O   ALA A 147      26.423 -57.647  -3.754  1.00 97.29           O  
ATOM   1134  CB  ALA A 147      25.220 -60.403  -2.416  1.00 97.29           C  
ATOM   1135  N   VAL A 148      27.645 -59.500  -4.251  1.00 97.60           N  
ATOM   1136  CA  VAL A 148      28.892 -58.775  -4.473  1.00 97.60           C  
ATOM   1137  C   VAL A 148      28.712 -57.776  -5.614  1.00 97.60           C  
ATOM   1138  O   VAL A 148      29.142 -56.625  -5.513  1.00 97.60           O  
ATOM   1139  CB  VAL A 148      30.060 -59.737  -4.786  1.00 97.60           C  
ATOM   1140  CG1 VAL A 148      31.300 -58.957  -5.220  1.00 97.60           C  
ATOM   1141  CG2 VAL A 148      30.372 -60.609  -3.572  1.00 97.60           C  
ATOM   1142  N   GLU A 149      28.111 -58.212  -6.666  1.00 97.54           N  
ATOM   1143  CA  GLU A 149      27.874 -57.334  -7.807  1.00 97.54           C  
ATOM   1144  C   GLU A 149      27.029 -56.127  -7.409  1.00 97.54           C  
ATOM   1145  O   GLU A 149      27.269 -55.012  -7.877  1.00 97.54           O  
ATOM   1146  CB  GLU A 149      27.192 -58.100  -8.945  1.00 97.54           C  
ATOM   1147  CG  GLU A 149      28.109 -59.083  -9.658  1.00 97.54           C  
ATOM   1148  CD  GLU A 149      27.391 -59.920 -10.705  1.00 97.54           C  
ATOM   1149  OE1 GLU A 149      28.060 -60.700 -11.421  1.00 97.54           O  
ATOM   1150  OE2 GLU A 149      26.151 -59.793 -10.812  1.00 97.54           O1-
ATOM   1151  N   LEU A 150      26.035 -56.370  -6.573  1.00 97.65           N  
ATOM   1152  CA  LEU A 150      25.195 -55.273  -6.104  1.00 97.65           C  
ATOM   1153  C   LEU A 150      26.005 -54.281  -5.277  1.00 97.65           C  
ATOM   1154  O   LEU A 150      25.822 -53.068  -5.401  1.00 97.65           O  
ATOM   1155  CB  LEU A 150      24.026 -55.810  -5.275  1.00 97.65           C  
ATOM   1156  CG  LEU A 150      22.877 -56.450  -6.057  1.00 97.65           C  
ATOM   1157  CD1 LEU A 150      21.817 -56.984  -5.100  1.00 97.65           C  
ATOM   1158  CD2 LEU A 150      22.269 -55.448  -7.031  1.00 97.65           C  
ATOM   1159  N   ILE A 151      26.867 -54.760  -4.442  1.00 96.83           N  
ATOM   1160  CA  ILE A 151      27.727 -53.891  -3.647  1.00 96.83           C  
ATOM   1161  C   ILE A 151      28.598 -53.041  -4.570  1.00 96.83           C  
ATOM   1162  O   ILE A 151      28.762 -51.839  -4.347  1.00 96.83           O  
ATOM   1163  CB  ILE A 151      28.611 -54.706  -2.676  1.00 96.83           C  
ATOM   1164  CG1 ILE A 151      27.739 -55.459  -1.665  1.00 96.83           C  
ATOM   1165  CG2 ILE A 151      29.612 -53.793  -1.963  1.00 96.83           C  
ATOM   1166  CD1 ILE A 151      28.504 -56.464  -0.815  1.00 96.83           C  
ATOM   1167  N   LYS A 152      29.168 -53.646  -5.652  1.00 97.14           N  
ATOM   1168  CA  LYS A 152      29.974 -52.917  -6.627  1.00 97.14           C  
ATOM   1169  C   LYS A 152      29.147 -51.847  -7.334  1.00 97.14           C  
ATOM   1170  O   LYS A 152      29.621 -50.730  -7.548  1.00 97.14           O  
ATOM   1171  CB  LYS A 152      30.575 -53.880  -7.653  1.00 97.14           C  
ATOM   1172  CG  LYS A 152      31.684 -54.761  -7.100  1.00 97.14           C  
ATOM   1173  CD  LYS A 152      32.245 -55.690  -8.169  1.00 97.14           C  
ATOM   1174  CE  LYS A 152      33.324 -56.606  -7.606  1.00 97.14           C  
ATOM   1175  NZ  LYS A 152      33.843 -57.551  -8.638  1.00 97.14           N1+
ATOM   1176  N   ARG A 153      28.039 -52.257  -7.635  1.00 97.26           N  
ATOM   1177  CA  ARG A 153      27.152 -51.312  -8.305  1.00 97.26           C  
ATOM   1178  C   ARG A 153      26.839 -50.122  -7.405  1.00 97.26           C  
ATOM   1179  O   ARG A 153      26.816 -48.978  -7.865  1.00 97.26           O  
ATOM   1180  CB  ARG A 153      25.855 -52.002  -8.732  1.00 97.26           C  
ATOM   1181  CG  ARG A 153      26.007 -52.904  -9.947  1.00 97.26           C  
ATOM   1182  CD  ARG A 153      24.726 -53.672 -10.243  1.00 97.26           C  
ATOM   1183  NE  ARG A 153      23.655 -52.785 -10.687  1.00 97.26           N  
ATOM   1184  CZ  ARG A 153      22.389 -53.152 -10.857  1.00 97.26           C  
ATOM   1185  NH1 ARG A 153      22.007 -54.402 -10.620  1.00 97.26           N1+
ATOM   1186  NH2 ARG A 153      21.494 -52.263 -11.264  1.00 97.26           N  
ATOM   1187  N   VAL A 154      26.558 -50.383  -6.202  1.00 96.95           N  
ATOM   1188  CA  VAL A 154      26.267 -49.323  -5.243  1.00 96.95           C  
ATOM   1189  C   VAL A 154      27.500 -48.440  -5.060  1.00 96.95           C  
ATOM   1190  O   VAL A 154      27.387 -47.215  -4.968  1.00 96.95           O  
ATOM   1191  CB  VAL A 154      25.817 -49.897  -3.881  1.00 96.95           C  
ATOM   1192  CG1 VAL A 154      25.729 -48.791  -2.831  1.00 96.95           C  
ATOM   1193  CG2 VAL A 154      24.474 -50.613  -4.023  1.00 96.95           C  
ATOM   1194  N   ALA A 155      28.669 -49.046  -4.937  1.00 95.78           N  
ATOM   1195  CA  ALA A 155      29.909 -48.278  -4.848  1.00 95.78           C  
ATOM   1196  C   ALA A 155      30.046 -47.320  -6.027  1.00 95.78           C  
ATOM   1197  O   ALA A 155      30.429 -46.161  -5.853  1.00 95.78           O  
ATOM   1198  CB  ALA A 155      31.112 -49.216  -4.786  1.00 95.78           C  
ATOM   1199  N   GLU A 156      29.784 -47.786  -7.140  1.00 96.45           N  
ATOM   1200  CA  GLU A 156      29.833 -46.944  -8.332  1.00 96.45           C  
ATOM   1201  C   GLU A 156      28.800 -45.823  -8.259  1.00 96.45           C  
ATOM   1202  O   GLU A 156      29.074 -44.692  -8.667  1.00 96.45           O  
ATOM   1203  CB  GLU A 156      29.609 -47.783  -9.592  1.00 96.45           C  
ATOM   1204  CG  GLU A 156      29.764 -47.000 -10.889  1.00 96.45           C  
ATOM   1205  CD  GLU A 156      31.156 -46.419 -11.077  1.00 96.45           C  
ATOM   1206  OE1 GLU A 156      31.306 -45.441 -11.844  1.00 96.45           O  
ATOM   1207  OE2 GLU A 156      32.103 -46.945 -10.453  1.00 96.45           O1-
ATOM   1208  N   LEU A 157      27.642 -46.193  -7.842  1.00 96.62           N  
ATOM   1209  CA  LEU A 157      26.597 -45.190  -7.664  1.00 96.62           C  
ATOM   1210  C   LEU A 157      27.039 -44.115  -6.677  1.00 96.62           C  
ATOM   1211  O   LEU A 157      26.853 -42.922  -6.927  1.00 96.62           O  
ATOM   1212  CB  LEU A 157      25.303 -45.846  -7.177  1.00 96.62           C  
ATOM   1213  CG  LEU A 157      24.119 -44.909  -6.929  1.00 96.62           C  
ATOM   1214  CD1 LEU A 157      23.770 -44.148  -8.203  1.00 96.62           C  
ATOM   1215  CD2 LEU A 157      22.914 -45.693  -6.420  1.00 96.62           C  
ATOM   1216  N   LEU A 158      27.613 -44.469  -5.594  1.00 96.75           N  
ATOM   1217  CA  LEU A 158      28.102 -43.525  -4.596  1.00 96.75           C  
ATOM   1218  C   LEU A 158      29.176 -42.617  -5.186  1.00 96.75           C  
ATOM   1219  O   LEU A 158      29.244 -41.431  -4.852  1.00 96.75           O  
ATOM   1220  CB  LEU A 158      28.658 -44.271  -3.380  1.00 96.75           C  
ATOM   1221  CG  LEU A 158      27.629 -44.911  -2.448  1.00 96.75           C  
ATOM   1222  CD1 LEU A 158      28.322 -45.821  -1.439  1.00 96.75           C  
ATOM   1223  CD2 LEU A 158      26.812 -43.839  -1.735  1.00 96.75           C  
ATOM   1224  N   LYS A 159      30.032 -43.151  -6.054  1.00 96.10           N  
ATOM   1225  CA  LYS A 159      31.028 -42.340  -6.748  1.00 96.10           C  
ATOM   1226  C   LYS A 159      30.361 -41.284  -7.625  1.00 96.10           C  
ATOM   1227  O   LYS A 159      30.814 -40.138  -7.679  1.00 96.10           O  
ATOM   1228  CB  LYS A 159      31.944 -43.223  -7.596  1.00 96.10           C  
ATOM   1229  CG  LYS A 159      32.948 -44.030  -6.786  1.00 96.10           C  
ATOM   1230  CD  LYS A 159      33.851 -44.864  -7.686  1.00 96.10           C  
ATOM   1231  CE  LYS A 159      34.831 -45.701  -6.877  1.00 96.10           C  
ATOM   1232  NZ  LYS A 159      35.674 -46.569  -7.752  1.00 96.10           N1+
ATOM   1233  N   ARG A 160      29.356 -41.730  -8.280  1.00 96.06           N  
ATOM   1234  CA  ARG A 160      28.621 -40.785  -9.114  1.00 96.06           C  
ATOM   1235  C   ARG A 160      27.974 -39.695  -8.267  1.00 96.06           C  
ATOM   1236  O   ARG A 160      27.978 -38.521  -8.646  1.00 96.06           O  
ATOM   1237  CB  ARG A 160      27.556 -41.510  -9.939  1.00 96.06           C  
ATOM   1238  CG  ARG A 160      28.121 -42.355 -11.069  1.00 96.06           C  
ATOM   1239  CD  ARG A 160      27.018 -42.942 -11.940  1.00 96.06           C  
ATOM   1240  NE  ARG A 160      26.222 -43.925 -11.213  1.00 96.06           N  
ATOM   1241  CZ  ARG A 160      25.260 -44.670 -11.751  1.00 96.06           C  
ATOM   1242  NH1 ARG A 160      24.956 -44.557 -13.039  1.00 96.06           N1+
ATOM   1243  NH2 ARG A 160      24.598 -45.534 -10.996  1.00 96.06           N  
ATOM   1244  N   ILE A 161      27.390 -40.091  -7.162  1.00 95.04           N  
ATOM   1245  CA  ILE A 161      26.781 -39.127  -6.251  1.00 95.04           C  
ATOM   1246  C   ILE A 161      27.843 -38.150  -5.748  1.00 95.04           C  
ATOM   1247  O   ILE A 161      27.606 -36.942  -5.693  1.00 95.04           O  
ATOM   1248  CB  ILE A 161      26.094 -39.832  -5.060  1.00 95.04           C  
ATOM   1249  CG1 ILE A 161      24.898 -40.657  -5.546  1.00 95.04           C  
ATOM   1250  CG2 ILE A 161      25.663 -38.809  -4.005  1.00 95.04           C  
ATOM   1251  CD1 ILE A 161      24.275 -41.537  -4.470  1.00 95.04           C  
ATOM   1252  N   ALA A 162      28.986 -38.698  -5.416  1.00 94.20           N  
ATOM   1253  CA  ALA A 162      30.103 -37.886  -4.939  1.00 94.20           C  
ATOM   1254  C   ALA A 162      30.533 -36.870  -5.993  1.00 94.20           C  
ATOM   1255  O   ALA A 162      30.822 -35.716  -5.670  1.00 94.20           O  
ATOM   1256  CB  ALA A 162      31.281 -38.777  -4.551  1.00 94.20           C  
ATOM   1257  N   LYS A 163      30.580 -37.262  -7.213  1.00 94.28           N  
ATOM   1258  CA  LYS A 163      30.969 -36.373  -8.304  1.00 94.28           C  
ATOM   1259  C   LYS A 163      29.948 -35.254  -8.491  1.00 94.28           C  
ATOM   1260  O   LYS A 163      30.317 -34.093  -8.675  1.00 94.28           O  
ATOM   1261  CB  LYS A 163      31.129 -37.160  -9.606  1.00 94.28           C  
ATOM   1262  CG  LYS A 163      32.388 -38.011  -9.663  1.00 94.28           C  
ATOM   1263  CD  LYS A 163      32.517 -38.731 -10.999  1.00 94.28           C  
ATOM   1264  CE  LYS A 163      33.712 -39.674 -11.015  1.00 94.28           C  
ATOM   1265  NZ  LYS A 163      33.820 -40.408 -12.311  1.00 94.28           N1+
ATOM   1266  N   GLU A 164      28.745 -35.609  -8.299  1.00 92.44           N  
ATOM   1267  CA  GLU A 164      27.675 -34.641  -8.521  1.00 92.44           C  
ATOM   1268  C   GLU A 164      27.562 -33.666  -7.352  1.00 92.44           C  
ATOM   1269  O   GLU A 164      27.269 -32.484  -7.549  1.00 92.44           O  
ATOM   1270  CB  GLU A 164      26.339 -35.356  -8.741  1.00 92.44           C  
ATOM   1271  CG  GLU A 164      26.275 -36.153 -10.035  1.00 92.44           C  
ATOM   1272  CD  GLU A 164      26.386 -35.288 -11.280  1.00 92.44           C  
ATOM   1273  OE1 GLU A 164      26.827 -35.796 -12.335  1.00 92.44           O  
ATOM   1274  OE2 GLU A 164      26.030 -34.091 -11.198  1.00 92.44           O1-
ATOM   1275  N   SER A 165      27.802 -34.158  -6.217  1.00 90.72           N  
ATOM   1276  CA  SER A 165      27.654 -33.336  -5.021  1.00 90.72           C  
ATOM   1277  C   SER A 165      28.934 -32.565  -4.717  1.00 90.72           C  
ATOM   1278  O   SER A 165      28.897 -31.524  -4.058  1.00 90.72           O  
ATOM   1279  CB  SER A 165      27.273 -34.201  -3.819  1.00 90.72           C  
ATOM   1280  OG  SER A 165      28.340 -35.064  -3.463  1.00 90.72           O  
ATOM   1281  N   GLY A 166      30.103 -32.975  -5.267  1.00 90.09           N  
ATOM   1282  CA  GLY A 166      31.396 -32.442  -4.869  1.00 90.09           C  
ATOM   1283  C   GLY A 166      31.749 -32.745  -3.426  1.00 90.09           C  
ATOM   1284  O   GLY A 166      32.606 -32.082  -2.838  1.00 90.09           O  
ATOM   1285  N   SER A 167      31.100 -33.776  -2.822  1.00 90.41           N  
ATOM   1286  CA  SER A 167      31.245 -34.074  -1.401  1.00 90.41           C  
ATOM   1287  C   SER A 167      32.405 -35.034  -1.152  1.00 90.41           C  
ATOM   1288  O   SER A 167      32.426 -36.143  -1.690  1.00 90.41           O  
ATOM   1289  CB  SER A 167      29.952 -34.671  -0.843  1.00 90.41           C  
ATOM   1290  OG  SER A 167      30.158 -35.191   0.459  1.00 90.41           O  
ATOM   1291  N   GLU A 168      33.392 -34.551  -0.374  1.00 93.49           N  
ATOM   1292  CA  GLU A 168      34.492 -35.408   0.059  1.00 93.49           C  
ATOM   1293  C   GLU A 168      33.985 -36.569   0.909  1.00 93.49           C  
ATOM   1294  O   GLU A 168      34.497 -37.686   0.811  1.00 93.49           O  
ATOM   1295  CB  GLU A 168      35.528 -34.597   0.842  1.00 93.49           C  
ATOM   1296  CG  GLU A 168      36.354 -33.656  -0.023  1.00 93.49           C  
ATOM   1297  CD  GLU A 168      37.165 -34.375  -1.089  1.00 93.49           C  
ATOM   1298  OE1 GLU A 168      37.141 -33.946  -2.264  1.00 93.49           O  
ATOM   1299  OE2 GLU A 168      37.830 -35.378  -0.744  1.00 93.49           O1-
ATOM   1300  N   GLU A 169      33.032 -36.237   1.699  1.00 90.99           N  
ATOM   1301  CA  GLU A 169      32.406 -37.264   2.525  1.00 90.99           C  
ATOM   1302  C   GLU A 169      31.847 -38.397   1.668  1.00 90.99           C  
ATOM   1303  O   GLU A 169      32.039 -39.573   1.981  1.00 90.99           O  
ATOM   1304  CB  GLU A 169      31.296 -36.659   3.387  1.00 90.99           C  
ATOM   1305  CG  GLU A 169      30.650 -37.651   4.345  1.00 90.99           C  
ATOM   1306  CD  GLU A 169      29.512 -37.049   5.155  1.00 90.99           C  
ATOM   1307  OE1 GLU A 169      28.831 -37.798   5.893  1.00 90.99           O  
ATOM   1308  OE2 GLU A 169      29.301 -35.821   5.050  1.00 90.99           O1-
ATOM   1309  N   ALA A 170      31.110 -38.142   0.625  1.00 91.02           N  
ATOM   1310  CA  ALA A 170      30.551 -39.132  -0.291  1.00 91.02           C  
ATOM   1311  C   ALA A 170      31.654 -39.958  -0.948  1.00 91.02           C  
ATOM   1312  O   ALA A 170      31.508 -41.169  -1.128  1.00 91.02           O  
ATOM   1313  CB  ALA A 170      29.697 -38.449  -1.357  1.00 91.02           C  
ATOM   1314  N   LYS A 171      32.775 -39.274  -1.282  1.00 94.02           N  
ATOM   1315  CA  LYS A 171      33.917 -39.962  -1.876  1.00 94.02           C  
ATOM   1316  C   LYS A 171      34.495 -40.999  -0.916  1.00 94.02           C  
ATOM   1317  O   LYS A 171      34.824 -42.115  -1.323  1.00 94.02           O  
ATOM   1318  CB  LYS A 171      34.999 -38.959  -2.277  1.00 94.02           C  
ATOM   1319  CG  LYS A 171      34.665 -38.153  -3.524  1.00 94.02           C  
ATOM   1320  CD  LYS A 171      35.811 -37.230  -3.917  1.00 94.02           C  
ATOM   1321  CE  LYS A 171      35.445 -36.361  -5.112  1.00 94.02           C  
ATOM   1322  NZ  LYS A 171      36.548 -35.420  -5.473  1.00 94.02           N1+
ATOM   1323  N   GLU A 172      34.592 -40.577   0.362  1.00 93.59           N  
ATOM   1324  CA  GLU A 172      35.114 -41.483   1.381  1.00 93.59           C  
ATOM   1325  C   GLU A 172      34.182 -42.672   1.592  1.00 93.59           C  
ATOM   1326  O   GLU A 172      34.639 -43.808   1.740  1.00 93.59           O  
ATOM   1327  CB  GLU A 172      35.327 -40.741   2.702  1.00 93.59           C  
ATOM   1328  CG  GLU A 172      36.515 -39.790   2.690  1.00 93.59           C  
ATOM   1329  CD  GLU A 172      36.738 -39.089   4.020  1.00 93.59           C  
ATOM   1330  OE1 GLU A 172      37.690 -38.283   4.130  1.00 93.59           O  
ATOM   1331  OE2 GLU A 172      35.955 -39.348   4.960  1.00 93.59           O1-
ATOM   1332  N   ARG A 173      32.925 -42.386   1.642  1.00 93.21           N  
ATOM   1333  CA  ARG A 173      31.940 -43.453   1.786  1.00 93.21           C  
ATOM   1334  C   ARG A 173      31.998 -44.416   0.606  1.00 93.21           C  
ATOM   1335  O   ARG A 173      31.878 -45.631   0.782  1.00 93.21           O  
ATOM   1336  CB  ARG A 173      30.531 -42.870   1.918  1.00 93.21           C  
ATOM   1337  CG  ARG A 173      30.293 -42.125   3.222  1.00 93.21           C  
ATOM   1338  CD  ARG A 173      28.837 -41.711   3.377  1.00 93.21           C  
ATOM   1339  NE  ARG A 173      28.633 -40.886   4.565  1.00 93.21           N  
ATOM   1340  CZ  ARG A 173      27.446 -40.560   5.068  1.00 93.21           C  
ATOM   1341  NH1 ARG A 173      26.326 -40.985   4.493  1.00 93.21           N1+
ATOM   1342  NH2 ARG A 173      27.376 -39.804   6.154  1.00 93.21           N  
ATOM   1343  N   ALA A 174      32.133 -43.856  -0.617  1.00 93.52           N  
ATOM   1344  CA  ALA A 174      32.266 -44.681  -1.814  1.00 93.52           C  
ATOM   1345  C   ALA A 174      33.496 -45.581  -1.726  1.00 93.52           C  
ATOM   1346  O   ALA A 174      33.440 -46.758  -2.090  1.00 93.52           O  
ATOM   1347  CB  ALA A 174      32.340 -43.803  -3.061  1.00 93.52           C  
ATOM   1348  N   GLU A 175      34.580 -45.023  -1.334  1.00 94.51           N  
ATOM   1349  CA  GLU A 175      35.819 -45.782  -1.199  1.00 94.51           C  
ATOM   1350  C   GLU A 175      35.663 -46.919  -0.193  1.00 94.51           C  
ATOM   1351  O   GLU A 175      36.154 -48.028  -0.420  1.00 94.51           O  
ATOM   1352  CB  GLU A 175      36.970 -44.864  -0.780  1.00 94.51           C  
ATOM   1353  CG  GLU A 175      37.424 -43.909  -1.873  1.00 94.51           C  
ATOM   1354  CD  GLU A 175      38.509 -42.947  -1.417  1.00 94.51           C  
ATOM   1355  OE1 GLU A 175      38.924 -42.076  -2.215  1.00 94.51           O  
ATOM   1356  OE2 GLU A 175      38.951 -43.066  -0.252  1.00 94.51           O1-
ATOM   1357  N   LYS A 176      34.996 -46.628   0.841  1.00 94.08           N  
ATOM   1358  CA  LYS A 176      34.742 -47.646   1.857  1.00 94.08           C  
ATOM   1359  C   LYS A 176      33.946 -48.813   1.281  1.00 94.08           C  
ATOM   1360  O   LYS A 176      34.281 -49.976   1.516  1.00 94.08           O  
ATOM   1361  CB  LYS A 176      33.997 -47.040   3.049  1.00 94.08           C  
ATOM   1362  CG  LYS A 176      33.711 -48.032   4.168  1.00 94.08           C  
ATOM   1363  CD  LYS A 176      32.852 -47.408   5.261  1.00 94.08           C  
ATOM   1364  CE  LYS A 176      31.586 -48.217   5.507  1.00 94.08           C  
ATOM   1365  NZ  LYS A 176      30.702 -47.567   6.521  1.00 94.08           N1+
ATOM   1366  N   VAL A 177      32.888 -48.528   0.647  1.00 95.48           N  
ATOM   1367  CA  VAL A 177      32.030 -49.546   0.051  1.00 95.48           C  
ATOM   1368  C   VAL A 177      32.808 -50.322  -1.010  1.00 95.48           C  
ATOM   1369  O   VAL A 177      32.618 -51.529  -1.171  1.00 95.48           O  
ATOM   1370  CB  VAL A 177      30.758 -48.926  -0.570  1.00 95.48           C  
ATOM   1371  CG1 VAL A 177      29.955 -49.982  -1.325  1.00 95.48           C  
ATOM   1372  CG2 VAL A 177      29.902 -48.272   0.514  1.00 95.48           C  
ATOM   1373  N   GLU A 178      33.675 -49.671  -1.721  1.00 95.26           N  
ATOM   1374  CA  GLU A 178      34.523 -50.333  -2.707  1.00 95.26           C  
ATOM   1375  C   GLU A 178      35.420 -51.380  -2.051  1.00 95.26           C  
ATOM   1376  O   GLU A 178      35.565 -52.491  -2.566  1.00 95.26           O  
ATOM   1377  CB  GLU A 178      35.376 -49.308  -3.459  1.00 95.26           C  
ATOM   1378  CG  GLU A 178      36.140 -49.890  -4.639  1.00 95.26           C  
ATOM   1379  CD  GLU A 178      36.892 -48.842  -5.442  1.00 95.26           C  
ATOM   1380  OE1 GLU A 178      37.426 -49.174  -6.526  1.00 95.26           O  
ATOM   1381  OE2 GLU A 178      36.951 -47.679  -4.986  1.00 95.26           O1-
ATOM   1382  N   LYS A 179      35.952 -50.990  -1.018  1.00 95.39           N  
ATOM   1383  CA  LYS A 179      36.795 -51.932  -0.285  1.00 95.39           C  
ATOM   1384  C   LYS A 179      35.977 -53.107   0.243  1.00 95.39           C  
ATOM   1385  O   LYS A 179      36.443 -54.247   0.237  1.00 95.39           O  
ATOM   1386  CB  LYS A 179      37.506 -51.227   0.871  1.00 95.39           C  
ATOM   1387  CG  LYS A 179      38.611 -50.277   0.432  1.00 95.39           C  
ATOM   1388  CD  LYS A 179      39.330 -49.664   1.626  1.00 95.39           C  
ATOM   1389  CE  LYS A 179      40.439 -48.718   1.188  1.00 95.39           C  
ATOM   1390  NZ  LYS A 179      41.118 -48.081   2.355  1.00 95.39           N1+
ATOM   1391  N   ALA A 180      34.815 -52.784   0.736  1.00 94.97           N  
ATOM   1392  CA  ALA A 180      33.916 -53.853   1.164  1.00 94.97           C  
ATOM   1393  C   ALA A 180      33.612 -54.808   0.011  1.00 94.97           C  
ATOM   1394  O   ALA A 180      33.570 -56.025   0.200  1.00 94.97           O  
ATOM   1395  CB  ALA A 180      32.621 -53.268   1.721  1.00 94.97           C  
ATOM   1396  N   ALA A 181      33.393 -54.214  -1.141  1.00 95.69           N  
ATOM   1397  CA  ALA A 181      33.126 -55.028  -2.325  1.00 95.69           C  
ATOM   1398  C   ALA A 181      34.308 -55.940  -2.641  1.00 95.69           C  
ATOM   1399  O   ALA A 181      34.121 -57.098  -3.024  1.00 95.69           O  
ATOM   1400  CB  ALA A 181      32.811 -54.135  -3.523  1.00 95.69           C  
ATOM   1401  N   GLU A 182      35.486 -55.420  -2.520  1.00 96.25           N  
ATOM   1402  CA  GLU A 182      36.687 -56.210  -2.772  1.00 96.25           C  
ATOM   1403  C   GLU A 182      36.789 -57.385  -1.803  1.00 96.25           C  
ATOM   1404  O   GLU A 182      37.115 -58.503  -2.207  1.00 96.25           O  
ATOM   1405  CB  GLU A 182      37.938 -55.334  -2.667  1.00 96.25           C  
ATOM   1406  CG  GLU A 182      38.048 -54.285  -3.764  1.00 96.25           C  
ATOM   1407  CD  GLU A 182      39.241 -53.359  -3.592  1.00 96.25           C  
ATOM   1408  OE1 GLU A 182      39.313 -52.324  -4.294  1.00 96.25           O  
ATOM   1409  OE2 GLU A 182      40.111 -53.671  -2.749  1.00 96.25           O1-
ATOM   1410  N   VAL A 183      36.541 -57.085  -0.517  1.00 96.89           N  
ATOM   1411  CA  VAL A 183      36.545 -58.141   0.491  1.00 96.89           C  
ATOM   1412  C   VAL A 183      35.505 -59.200   0.133  1.00 96.89           C  
ATOM   1413  O   VAL A 183      35.801 -60.398   0.141  1.00 96.89           O  
ATOM   1414  CB  VAL A 183      36.270 -57.579   1.903  1.00 96.89           C  
ATOM   1415  CG1 VAL A 183      36.037 -58.713   2.900  1.00 96.89           C  
ATOM   1416  CG2 VAL A 183      37.428 -56.693   2.359  1.00 96.89           C  
ATOM   1417  N   ALA A 184      34.315 -58.770  -0.159  1.00 96.31           N  
ATOM   1418  CA  ALA A 184      33.227 -59.686  -0.494  1.00 96.31           C  
ATOM   1419  C   ALA A 184      33.565 -60.507  -1.735  1.00 96.31           C  
ATOM   1420  O   ALA A 184      33.242 -61.695  -1.807  1.00 96.31           O  
ATOM   1421  CB  ALA A 184      31.928 -58.913  -0.708  1.00 96.31           C  
ATOM   1422  N   GLU A 185      34.196 -59.876  -2.701  1.00 96.40           N  
ATOM   1423  CA  GLU A 185      34.569 -60.560  -3.936  1.00 96.40           C  
ATOM   1424  C   GLU A 185      35.540 -61.703  -3.661  1.00 96.40           C  
ATOM   1425  O   GLU A 185      35.365 -62.810  -4.175  1.00 96.40           O  
ATOM   1426  CB  GLU A 185      35.184 -59.574  -4.932  1.00 96.40           C  
ATOM   1427  CG  GLU A 185      35.507 -60.188  -6.286  1.00 96.40           C  
ATOM   1428  CD  GLU A 185      36.045 -59.181  -7.290  1.00 96.40           C  
ATOM   1429  OE1 GLU A 185      36.170 -59.524  -8.488  1.00 96.40           O  
ATOM   1430  OE2 GLU A 185      36.347 -58.040  -6.875  1.00 96.40           O1-
ATOM   1431  N   ILE A 186      36.516 -61.435  -2.921  1.00 95.92           N  
ATOM   1432  CA  ILE A 186      37.492 -62.466  -2.587  1.00 95.92           C  
ATOM   1433  C   ILE A 186      36.815 -63.579  -1.791  1.00 95.92           C  
ATOM   1434  O   ILE A 186      37.053 -64.763  -2.041  1.00 95.92           O  
ATOM   1435  CB  ILE A 186      38.679 -61.882  -1.789  1.00 95.92           C  
ATOM   1436  CG1 ILE A 186      39.422 -60.835  -2.626  1.00 95.92           C  
ATOM   1437  CG2 ILE A 186      39.628 -62.997  -1.339  1.00 95.92           C  
ATOM   1438  CD1 ILE A 186      40.524 -60.106  -1.870  1.00 95.92           C  
ATOM   1439  N   ALA A 187      35.983 -63.162  -0.863  1.00 95.68           N  
ATOM   1440  CA  ALA A 187      35.251 -64.136  -0.058  1.00 95.68           C  
ATOM   1441  C   ALA A 187      34.369 -65.021  -0.934  1.00 95.68           C  
ATOM   1442  O   ALA A 187      34.288 -66.233  -0.721  1.00 95.68           O  
ATOM   1443  CB  ALA A 187      34.406 -63.427   0.998  1.00 95.68           C  
ATOM   1444  N   ALA A 188      33.648 -64.427  -1.835  1.00 95.03           N  
ATOM   1445  CA  ALA A 188      32.813 -65.185  -2.762  1.00 95.03           C  
ATOM   1446  C   ALA A 188      33.645 -66.191  -3.553  1.00 95.03           C  
ATOM   1447  O   ALA A 188      33.197 -67.312  -3.809  1.00 95.03           O  
ATOM   1448  CB  ALA A 188      32.082 -64.241  -3.713  1.00 95.03           C  
ATOM   1449  N   ARG A 189      34.851 -65.754  -3.966  1.00 94.90           N  
ATOM   1450  CA  ARG A 189      35.743 -66.662  -4.680  1.00 94.90           C  
ATOM   1451  C   ARG A 189      36.166 -67.826  -3.791  1.00 94.90           C  
ATOM   1452  O   ARG A 189      36.253 -68.967  -4.252  1.00 94.90           O  
ATOM   1453  CB  ARG A 189      36.979 -65.915  -5.187  1.00 94.90           C  
ATOM   1454  CG  ARG A 189      36.729 -65.092  -6.441  1.00 94.90           C  
ATOM   1455  CD  ARG A 189      38.029 -64.584  -7.050  1.00 94.90           C  
ATOM   1456  NE  ARG A 189      38.620 -63.518  -6.246  1.00 94.90           N  
ATOM   1457  CZ  ARG A 189      39.691 -62.811  -6.595  1.00 94.90           C  
ATOM   1458  NH1 ARG A 189      40.312 -63.043  -7.745  1.00 94.90           N1+
ATOM   1459  NH2 ARG A 189      40.145 -61.863  -5.787  1.00 94.90           N  
ATOM   1460  N   ILE A 190      36.485 -67.568  -2.561  1.00 93.47           N  
ATOM   1461  CA  ILE A 190      36.840 -68.600  -1.593  1.00 93.47           C  
ATOM   1462  C   ILE A 190      35.674 -69.573  -1.424  1.00 93.47           C  
ATOM   1463  O   ILE A 190      35.873 -70.789  -1.386  1.00 93.47           O  
ATOM   1464  CB  ILE A 190      37.228 -67.987  -0.229  1.00 93.47           C  
ATOM   1465  CG1 ILE A 190      38.562 -67.239  -0.339  1.00 93.47           C  
ATOM   1466  CG2 ILE A 190      37.295 -69.071   0.851  1.00 93.47           C  
ATOM   1467  CD1 ILE A 190      38.947 -66.472   0.918  1.00 93.47           C  
ATOM   1468  N   LEU A 191      34.475 -69.032  -1.304  1.00 93.52           N  
ATOM   1469  CA  LEU A 191      33.277 -69.858  -1.195  1.00 93.52           C  
ATOM   1470  C   LEU A 191      33.158 -70.801  -2.387  1.00 93.52           C  
ATOM   1471  O   LEU A 191      32.831 -71.978  -2.223  1.00 93.52           O  
ATOM   1472  CB  LEU A 191      32.027 -68.979  -1.097  1.00 93.52           C  
ATOM   1473  CG  LEU A 191      30.692 -69.714  -0.955  1.00 93.52           C  
ATOM   1474  CD1 LEU A 191      30.678 -70.544   0.324  1.00 93.52           C  
ATOM   1475  CD2 LEU A 191      29.533 -68.723  -0.968  1.00 93.52           C  
ATOM   1476  N   ASP A 192      33.600 -70.370  -3.594  1.00 91.39           N  
ATOM   1477  CA  ASP A 192      33.519 -71.131  -4.836  1.00 91.39           C  
ATOM   1478  C   ASP A 192      34.613 -72.194  -4.902  1.00 91.39           C  
ATOM   1479  O   ASP A 192      34.365 -73.324  -5.328  1.00 91.39           O  
ATOM   1480  CB  ASP A 192      33.619 -70.198  -6.044  1.00 91.39           C  
ATOM   1481  CG  ASP A 192      33.284 -70.888  -7.355  1.00 91.39           C  
ATOM   1482  OD1 ASP A 192      32.319 -71.682  -7.399  1.00 91.39           O  
ATOM   1483  OD2 ASP A 192      33.995 -70.639  -8.354  1.00 91.39           O1-
ATOM   1484  N   GLN A 193      35.810 -71.855  -4.380  1.00 88.83           N  
ATOM   1485  CA  GLN A 193      36.993 -72.672  -4.627  1.00 88.83           C  
ATOM   1486  C   GLN A 193      37.264 -73.615  -3.459  1.00 88.83           C  
ATOM   1487  O   GLN A 193      37.771 -74.723  -3.653  1.00 88.83           O  
ATOM   1488  CB  GLN A 193      38.214 -71.787  -4.884  1.00 88.83           C  
ATOM   1489  CG  GLN A 193      38.159 -71.029  -6.203  1.00 88.83           C  
ATOM   1490  CD  GLN A 193      39.346 -70.106  -6.398  1.00 88.83           C  
ATOM   1491  NE2 GLN A 193      39.591 -69.710  -7.644  1.00 88.83           N  
ATOM   1492  OE1 GLN A 193      40.038 -69.749  -5.440  1.00 88.83           O  
ATOM   1493  N   LEU A 194      36.966 -73.145  -2.230  1.00 80.02           N  
ATOM   1494  CA  LEU A 194      37.458 -73.851  -1.052  1.00 80.02           C  
ATOM   1495  C   LEU A 194      36.299 -74.380  -0.213  1.00 80.02           C  
ATOM   1496  O   LEU A 194      36.506 -74.875   0.897  1.00 80.02           O  
ATOM   1497  CB  LEU A 194      38.337 -72.929  -0.203  1.00 80.02           C  
ATOM   1498  CG  LEU A 194      39.618 -72.416  -0.864  1.00 80.02           C  
ATOM   1499  CD1 LEU A 194      40.328 -71.426   0.052  1.00 80.02           C  
ATOM   1500  CD2 LEU A 194      40.539 -73.579  -1.220  1.00 80.02           C  
ATOM   1501  N   SER A 195      35.050 -74.467  -0.880  1.00 65.82           N  
ATOM   1502  CA  SER A 195      33.830 -74.634  -0.097  1.00 65.82           C  
ATOM   1503  C   SER A 195      33.901 -75.878   0.781  1.00 65.82           C  
ATOM   1504  O   SER A 195      34.472 -76.895   0.380  1.00 65.82           O  
ATOM   1505  CB  SER A 195      32.610 -74.718  -1.016  1.00 65.82           C  
ATOM   1506  OG  SER A 195      32.709 -75.837  -1.882  1.00 65.82           O  
ATOM   1507  N   ASN A 196      34.097 -75.698   2.209  1.00 73.07           N  
ATOM   1508  CA  ASN A 196      33.761 -76.540   3.351  1.00 73.07           C  
ATOM   1509  C   ASN A 196      34.992 -76.861   4.193  1.00 73.07           C  
ATOM   1510  O   ASN A 196      35.004 -77.846   4.933  1.00 73.07           O  
ATOM   1511  CB  ASN A 196      33.085 -77.832   2.885  1.00 73.07           C  
ATOM   1512  CG  ASN A 196      31.664 -77.608   2.408  1.00 73.07           C  
ATOM   1513  ND2 ASN A 196      31.257 -78.354   1.388  1.00 73.07           N  
ATOM   1514  OD1 ASN A 196      30.937 -76.772   2.951  1.00 73.07           O  
ATOM   1515  N   THR A 197      36.120 -76.111   3.867  1.00 88.16           N  
ATOM   1516  CA  THR A 197      37.245 -76.283   4.778  1.00 88.16           C  
ATOM   1517  C   THR A 197      37.099 -75.378   5.997  1.00 88.16           C  
ATOM   1518  O   THR A 197      36.359 -74.393   5.960  1.00 88.16           O  
ATOM   1519  CB  THR A 197      38.583 -75.987   4.073  1.00 88.16           C  
ATOM   1520  CG2 THR A 197      38.742 -76.837   2.817  1.00 88.16           C  
ATOM   1521  OG1 THR A 197      38.629 -74.602   3.710  1.00 88.16           O  
ATOM   1522  N   GLU A 198      37.648 -75.832   7.090  1.00 91.63           N  
ATOM   1523  CA  GLU A 198      37.610 -75.024   8.305  1.00 91.63           C  
ATOM   1524  C   GLU A 198      38.225 -73.647   8.072  1.00 91.63           C  
ATOM   1525  O   GLU A 198      37.712 -72.641   8.565  1.00 91.63           O  
ATOM   1526  CB  GLU A 198      38.336 -75.738   9.449  1.00 91.63           C  
ATOM   1527  CG  GLU A 198      37.577 -76.933  10.008  1.00 91.63           C  
ATOM   1528  CD  GLU A 198      36.214 -76.568  10.572  1.00 91.63           C  
ATOM   1529  OE1 GLU A 198      35.226 -77.280  10.280  1.00 91.63           O  
ATOM   1530  OE2 GLU A 198      36.132 -75.560  11.310  1.00 91.63           O1-
ATOM   1531  N   LEU A 199      39.291 -73.707   7.286  1.00 92.75           N  
ATOM   1532  CA  LEU A 199      39.965 -72.457   6.953  1.00 92.75           C  
ATOM   1533  C   LEU A 199      39.036 -71.528   6.178  1.00 92.75           C  
ATOM   1534  O   LEU A 199      38.951 -70.335   6.478  1.00 92.75           O  
ATOM   1535  CB  LEU A 199      41.230 -72.730   6.136  1.00 92.75           C  
ATOM   1536  CG  LEU A 199      42.092 -71.514   5.793  1.00 92.75           C  
ATOM   1537  CD1 LEU A 199      42.598 -70.847   7.067  1.00 92.75           C  
ATOM   1538  CD2 LEU A 199      43.257 -71.919   4.896  1.00 92.75           C  
ATOM   1539  N   ALA A 200      38.327 -72.010   5.191  1.00 92.93           N  
ATOM   1540  CA  ALA A 200      37.389 -71.221   4.396  1.00 92.93           C  
ATOM   1541  C   ALA A 200      36.265 -70.667   5.266  1.00 92.93           C  
ATOM   1542  O   ALA A 200      35.888 -69.500   5.134  1.00 92.93           O  
ATOM   1543  CB  ALA A 200      36.813 -72.065   3.260  1.00 92.93           C  
ATOM   1544  N   LYS A 201      35.767 -71.490   6.183  1.00 92.59           N  
ATOM   1545  CA  LYS A 201      34.687 -71.065   7.068  1.00 92.59           C  
ATOM   1546  C   LYS A 201      35.134 -69.917   7.968  1.00 92.59           C  
ATOM   1547  O   LYS A 201      34.394 -68.949   8.161  1.00 92.59           O  
ATOM   1548  CB  LYS A 201      34.198 -72.238   7.919  1.00 92.59           C  
ATOM   1549  CG  LYS A 201      33.418 -73.286   7.139  1.00 92.59           C  
ATOM   1550  CD  LYS A 201      32.933 -74.410   8.046  1.00 92.59           C  
ATOM   1551  CE  LYS A 201      32.186 -75.480   7.259  1.00 92.59           C  
ATOM   1552  NZ  LYS A 201      31.755 -76.611   8.135  1.00 92.59           N1+
ATOM   1553  N   GLU A 202      36.341 -70.065   8.412  1.00 94.20           N  
ATOM   1554  CA  GLU A 202      36.877 -69.005   9.260  1.00 94.20           C  
ATOM   1555  C   GLU A 202      37.075 -67.714   8.471  1.00 94.20           C  
ATOM   1556  O   GLU A 202      36.751 -66.629   8.955  1.00 94.20           O  
ATOM   1557  CB  GLU A 202      38.199 -69.441   9.897  1.00 94.20           C  
ATOM   1558  CG  GLU A 202      38.040 -70.496  10.982  1.00 94.20           C  
ATOM   1559  CD  GLU A 202      39.359 -70.908  11.616  1.00 94.20           C  
ATOM   1560  OE1 GLU A 202      39.358 -71.798  12.495  1.00 94.20           O  
ATOM   1561  OE2 GLU A 202      40.403 -70.336  11.229  1.00 94.20           O1-
ATOM   1562  N   ALA A 203      37.616 -67.886   7.298  1.00 95.14           N  
ATOM   1563  CA  ALA A 203      37.839 -66.727   6.438  1.00 95.14           C  
ATOM   1564  C   ALA A 203      36.522 -66.041   6.087  1.00 95.14           C  
ATOM   1565  O   ALA A 203      36.417 -64.813   6.151  1.00 95.14           O  
ATOM   1566  CB  ALA A 203      38.575 -67.142   5.167  1.00 95.14           C  
ATOM   1567  N   LEU A 204      35.489 -66.829   5.760  1.00 95.50           N  
ATOM   1568  CA  LEU A 204      34.188 -66.288   5.377  1.00 95.50           C  
ATOM   1569  C   LEU A 204      33.502 -65.629   6.569  1.00 95.50           C  
ATOM   1570  O   LEU A 204      32.834 -64.604   6.419  1.00 95.50           O  
ATOM   1571  CB  LEU A 204      33.296 -67.390   4.805  1.00 95.50           C  
ATOM   1572  CG  LEU A 204      33.718 -67.973   3.456  1.00 95.50           C  
ATOM   1573  CD1 LEU A 204      32.861 -69.187   3.110  1.00 95.50           C  
ATOM   1574  CD2 LEU A 204      33.621 -66.915   2.362  1.00 95.50           C  
ATOM   1575  N   LYS A 205      33.665 -66.168   7.726  1.00 94.63           N  
ATOM   1576  CA  LYS A 205      33.134 -65.551   8.938  1.00 94.63           C  
ATOM   1577  C   LYS A 205      33.791 -64.199   9.200  1.00 94.63           C  
ATOM   1578  O   LYS A 205      33.112 -63.227   9.537  1.00 94.63           O  
ATOM   1579  CB  LYS A 205      33.332 -66.473  10.142  1.00 94.63           C  
ATOM   1580  CG  LYS A 205      32.670 -65.976  11.418  1.00 94.63           C  
ATOM   1581  CD  LYS A 205      32.856 -66.961  12.565  1.00 94.63           C  
ATOM   1582  CE  LYS A 205      32.234 -66.443  13.855  1.00 94.63           C  
ATOM   1583  NZ  LYS A 205      32.428 -67.398  14.987  1.00 94.63           N1+
ATOM   1584  N   LEU A 206      35.075 -64.167   9.103  1.00 95.61           N  
ATOM   1585  CA  LEU A 206      35.812 -62.924   9.296  1.00 95.61           C  
ATOM   1586  C   LEU A 206      35.381 -61.872   8.279  1.00 95.61           C  
ATOM   1587  O   LEU A 206      35.199 -60.703   8.629  1.00 95.61           O  
ATOM   1588  CB  LEU A 206      37.319 -63.170   9.185  1.00 95.61           C  
ATOM   1589  CG  LEU A 206      38.225 -61.967   9.451  1.00 95.61           C  
ATOM   1590  CD1 LEU A 206      37.954 -61.396  10.839  1.00 95.61           C  
ATOM   1591  CD2 LEU A 206      39.691 -62.358   9.305  1.00 95.61           C  
ATOM   1592  N   ALA A 207      35.245 -62.269   7.016  1.00 95.85           N  
ATOM   1593  CA  ALA A 207      34.765 -61.362   5.976  1.00 95.85           C  
ATOM   1594  C   ALA A 207      33.405 -60.777   6.342  1.00 95.85           C  
ATOM   1595  O   ALA A 207      33.182 -59.572   6.208  1.00 95.85           O  
ATOM   1596  CB  ALA A 207      34.687 -62.085   4.634  1.00 95.85           C  
ATOM   1597  N   SER A 208      32.505 -61.624   6.827  1.00 94.90           N  
ATOM   1598  CA  SER A 208      31.176 -61.175   7.227  1.00 94.90           C  
ATOM   1599  C   SER A 208      31.253 -60.173   8.374  1.00 94.90           C  
ATOM   1600  O   SER A 208      30.536 -59.170   8.380  1.00 94.90           O  
ATOM   1601  CB  SER A 208      30.307 -62.365   7.636  1.00 94.90           C  
ATOM   1602  OG  SER A 208      30.042 -63.200   6.522  1.00 94.90           O  
ATOM   1603  N   GLU A 209      32.118 -60.416   9.265  1.00 93.63           N  
ATOM   1604  CA  GLU A 209      32.295 -59.496  10.384  1.00 93.63           C  
ATOM   1605  C   GLU A 209      32.872 -58.162   9.918  1.00 93.63           C  
ATOM   1606  O   GLU A 209      32.430 -57.100  10.360  1.00 93.63           O  
ATOM   1607  CB  GLU A 209      33.200 -60.117  11.452  1.00 93.63           C  
ATOM   1608  CG  GLU A 209      32.545 -61.247  12.232  1.00 93.63           C  
ATOM   1609  CD  GLU A 209      33.475 -61.892  13.249  1.00 93.63           C  
ATOM   1610  OE1 GLU A 209      33.061 -62.867  13.916  1.00 93.63           O  
ATOM   1611  OE2 GLU A 209      34.626 -61.417  13.379  1.00 93.63           O1-
ATOM   1612  N   ALA A 210      33.810 -58.268   9.063  1.00 93.62           N  
ATOM   1613  CA  ALA A 210      34.459 -57.063   8.554  1.00 93.62           C  
ATOM   1614  C   ALA A 210      33.477 -56.201   7.766  1.00 93.62           C  
ATOM   1615  O   ALA A 210      33.535 -54.970   7.827  1.00 93.62           O  
ATOM   1616  CB  ALA A 210      35.657 -57.433   7.680  1.00 93.62           C  
ATOM   1617  N   LEU A 211      32.609 -56.820   6.986  1.00 94.28           N  
ATOM   1618  CA  LEU A 211      31.655 -56.106   6.145  1.00 94.28           C  
ATOM   1619  C   LEU A 211      30.679 -55.300   6.995  1.00 94.28           C  
ATOM   1620  O   LEU A 211      30.096 -54.322   6.520  1.00 94.28           O  
ATOM   1621  CB  LEU A 211      30.888 -57.085   5.254  1.00 94.28           C  
ATOM   1622  CG  LEU A 211      31.675 -57.717   4.106  1.00 94.28           C  
ATOM   1623  CD1 LEU A 211      30.831 -58.775   3.402  1.00 94.28           C  
ATOM   1624  CD2 LEU A 211      32.132 -56.649   3.119  1.00 94.28           C  
ATOM   1625  N   LYS A 212      30.592 -55.625   8.299  1.00 90.83           N  
ATOM   1626  CA  LYS A 212      29.748 -54.875   9.224  1.00 90.83           C  
ATOM   1627  C   LYS A 212      30.507 -53.696   9.827  1.00 90.83           C  
ATOM   1628  O   LYS A 212      29.903 -52.799  10.419  1.00 90.83           O  
ATOM   1629  CB  LYS A 212      29.230 -55.787  10.337  1.00 90.83           C  
ATOM   1630  CG  LYS A 212      28.282 -56.875   9.853  1.00 90.83           C  
ATOM   1631  CD  LYS A 212      27.818 -57.763  11.002  1.00 90.83           C  
ATOM   1632  CE  LYS A 212      26.931 -58.897  10.509  1.00 90.83           C  
ATOM   1633  NZ  LYS A 212      26.533 -59.813  11.620  1.00 90.83           N1+
ATOM   1634  N   SER A 213      31.800 -53.673   9.558  1.00 89.75           N  
ATOM   1635  CA  SER A 213      32.642 -52.662  10.190  1.00 89.75           C  
ATOM   1636  C   SER A 213      32.571 -51.336   9.441  1.00 89.75           C  
ATOM   1637  O   SER A 213      32.460 -51.316   8.213  1.00 89.75           O  
ATOM   1638  CB  SER A 213      34.094 -53.141  10.260  1.00 89.75           C  
ATOM   1639  OG  SER A 213      34.939 -52.113  10.747  1.00 89.75           O  
ATOM   1640  N   ASP A 214      32.627 -50.281  10.266  1.00 85.92           N  
ATOM   1641  CA  ASP A 214      32.611 -48.946   9.675  1.00 85.92           C  
ATOM   1642  C   ASP A 214      34.030 -48.428   9.451  1.00 85.92           C  
ATOM   1643  O   ASP A 214      34.223 -47.260   9.107  1.00 85.92           O  
ATOM   1644  CB  ASP A 214      31.830 -47.976  10.562  1.00 85.92           C  
ATOM   1645  CG  ASP A 214      30.343 -48.280  10.608  1.00 85.92           C  
ATOM   1646  OD1 ASP A 214      29.764 -48.652   9.566  1.00 85.92           O  
ATOM   1647  OD2 ASP A 214      29.744 -48.145  11.697  1.00 85.92           O1-
ATOM   1648  N   ILE A 215      35.018 -49.293   9.569  1.00 91.46           N  
ATOM   1649  CA  ILE A 215      36.404 -48.845   9.520  1.00 91.46           C  
ATOM   1650  C   ILE A 215      37.069 -49.366   8.248  1.00 91.46           C  
ATOM   1651  O   ILE A 215      37.223 -50.577   8.072  1.00 91.46           O  
ATOM   1652  CB  ILE A 215      37.194 -49.308  10.765  1.00 91.46           C  
ATOM   1653  CG1 ILE A 215      36.547 -48.757  12.042  1.00 91.46           C  
ATOM   1654  CG2 ILE A 215      38.661 -48.881  10.665  1.00 91.46           C  
ATOM   1655  CD1 ILE A 215      37.165 -49.289  13.328  1.00 91.46           C  
ATOM   1656  N   LYS A 216      37.532 -48.490   7.260  1.00 92.17           N  
ATOM   1657  CA  LYS A 216      38.147 -48.834   5.982  1.00 92.17           C  
ATOM   1658  C   LYS A 216      39.419 -49.652   6.186  1.00 92.17           C  
ATOM   1659  O   LYS A 216      39.664 -50.619   5.463  1.00 92.17           O  
ATOM   1660  CB  LYS A 216      38.460 -47.570   5.178  1.00 92.17           C  
ATOM   1661  CG  LYS A 216      39.073 -47.841   3.812  1.00 92.17           C  
ATOM   1662  CD  LYS A 216      39.431 -46.546   3.095  1.00 92.17           C  
ATOM   1663  CE  LYS A 216      40.180 -46.815   1.795  1.00 92.17           C  
ATOM   1664  NZ  LYS A 216      40.626 -45.549   1.142  1.00 92.17           N1+
ATOM   1665  N   GLU A 217      40.123 -49.299   7.176  1.00 93.31           N  
ATOM   1666  CA  GLU A 217      41.382 -49.987   7.442  1.00 93.31           C  
ATOM   1667  C   GLU A 217      41.144 -51.440   7.843  1.00 93.31           C  
ATOM   1668  O   GLU A 217      41.910 -52.328   7.463  1.00 93.31           O  
ATOM   1669  CB  GLU A 217      42.171 -49.262   8.535  1.00 93.31           C  
ATOM   1670  CG  GLU A 217      42.760 -47.932   8.090  1.00 93.31           C  
ATOM   1671  CD  GLU A 217      41.753 -46.793   8.109  1.00 93.31           C  
ATOM   1672  OE1 GLU A 217      42.089 -45.677   7.651  1.00 93.31           O  
ATOM   1673  OE2 GLU A 217      40.619 -47.017   8.588  1.00 93.31           O1-
ATOM   1674  N   ALA A 218      40.093 -51.683   8.589  1.00 93.25           N  
ATOM   1675  CA  ALA A 218      39.738 -53.050   8.962  1.00 93.25           C  
ATOM   1676  C   ALA A 218      39.404 -53.886   7.729  1.00 93.25           C  
ATOM   1677  O   ALA A 218      39.817 -55.043   7.627  1.00 93.25           O  
ATOM   1678  CB  ALA A 218      38.560 -53.047   9.933  1.00 93.25           C  
ATOM   1679  N   LEU A 219      38.719 -53.287   6.782  1.00 95.29           N  
ATOM   1680  CA  LEU A 219      38.378 -53.971   5.539  1.00 95.29           C  
ATOM   1681  C   LEU A 219      39.635 -54.329   4.754  1.00 95.29           C  
ATOM   1682  O   LEU A 219      39.728 -55.422   4.189  1.00 95.29           O  
ATOM   1683  CB  LEU A 219      37.458 -53.098   4.681  1.00 95.29           C  
ATOM   1684  CG  LEU A 219      36.036 -52.892   5.207  1.00 95.29           C  
ATOM   1685  CD1 LEU A 219      35.327 -51.805   4.404  1.00 95.29           C  
ATOM   1686  CD2 LEU A 219      35.252 -54.198   5.156  1.00 95.29           C  
ATOM   1687  N   GLU A 220      40.583 -53.429   4.775  1.00 95.64           N  
ATOM   1688  CA  GLU A 220      41.840 -53.673   4.076  1.00 95.64           C  
ATOM   1689  C   GLU A 220      42.609 -54.828   4.711  1.00 95.64           C  
ATOM   1690  O   GLU A 220      43.181 -55.662   4.006  1.00 95.64           O  
ATOM   1691  CB  GLU A 220      42.704 -52.409   4.063  1.00 95.64           C  
ATOM   1692  CG  GLU A 220      43.977 -52.542   3.241  1.00 95.64           C  
ATOM   1693  CD  GLU A 220      43.716 -52.725   1.754  1.00 95.64           C  
ATOM   1694  OE1 GLU A 220      44.647 -53.125   1.019  1.00 95.64           O  
ATOM   1695  OE2 GLU A 220      42.571 -52.465   1.321  1.00 95.64           O1-
ATOM   1696  N   VAL A 221      42.642 -54.854   5.985  1.00 96.44           N  
ATOM   1697  CA  VAL A 221      43.313 -55.923   6.718  1.00 96.44           C  
ATOM   1698  C   VAL A 221      42.677 -57.267   6.368  1.00 96.44           C  
ATOM   1699  O   VAL A 221      43.380 -58.226   6.040  1.00 96.44           O  
ATOM   1700  CB  VAL A 221      43.255 -55.688   8.244  1.00 96.44           C  
ATOM   1701  CG1 VAL A 221      43.677 -56.945   9.001  1.00 96.44           C  
ATOM   1702  CG2 VAL A 221      44.137 -54.504   8.634  1.00 96.44           C  
ATOM   1703  N   VAL A 222      41.399 -57.313   6.440  1.00 96.73           N  
ATOM   1704  CA  VAL A 222      40.688 -58.553   6.148  1.00 96.73           C  
ATOM   1705  C   VAL A 222      40.884 -58.930   4.682  1.00 96.73           C  
ATOM   1706  O   VAL A 222      41.050 -60.107   4.353  1.00 96.73           O  
ATOM   1707  CB  VAL A 222      39.182 -58.434   6.472  1.00 96.73           C  
ATOM   1708  CG1 VAL A 222      38.424 -59.664   5.976  1.00 96.73           C  
ATOM   1709  CG2 VAL A 222      38.972 -58.244   7.973  1.00 96.73           C  
ATOM   1710  N   ARG A 223      40.846 -57.952   3.817  1.00 97.25           N  
ATOM   1711  CA  ARG A 223      41.078 -58.217   2.401  1.00 97.25           C  
ATOM   1712  C   ARG A 223      42.413 -58.921   2.187  1.00 97.25           C  
ATOM   1713  O   ARG A 223      42.485 -59.926   1.476  1.00 97.25           O  
ATOM   1714  CB  ARG A 223      41.037 -56.915   1.597  1.00 97.25           C  
ATOM   1715  CG  ARG A 223      41.198 -57.112   0.098  1.00 97.25           C  
ATOM   1716  CD  ARG A 223      41.416 -55.790  -0.625  1.00 97.25           C  
ATOM   1717  NE  ARG A 223      42.696 -55.185  -0.266  1.00 97.25           N  
ATOM   1718  CZ  ARG A 223      43.802 -55.258  -1.002  1.00 97.25           C  
ATOM   1719  NH1 ARG A 223      43.805 -55.914  -2.157  1.00 97.25           N1+
ATOM   1720  NH2 ARG A 223      44.912 -54.670  -0.581  1.00 97.25           N  
ATOM   1721  N   LEU A 224      43.457 -58.382   2.772  1.00 96.78           N  
ATOM   1722  CA  LEU A 224      44.788 -58.964   2.644  1.00 96.78           C  
ATOM   1723  C   LEU A 224      44.826 -60.368   3.239  1.00 96.78           C  
ATOM   1724  O   LEU A 224      45.424 -61.277   2.659  1.00 96.78           O  
ATOM   1725  CB  LEU A 224      45.830 -58.078   3.330  1.00 96.78           C  
ATOM   1726  CG  LEU A 224      46.166 -56.760   2.630  1.00 96.78           C  
ATOM   1727  CD1 LEU A 224      47.036 -55.889   3.529  1.00 96.78           C  
ATOM   1728  CD2 LEU A 224      46.862 -57.025   1.298  1.00 96.78           C  
ATOM   1729  N   ALA A 225      44.211 -60.547   4.327  1.00 96.72           N  
ATOM   1730  CA  ALA A 225      44.172 -61.863   4.959  1.00 96.72           C  
ATOM   1731  C   ALA A 225      43.465 -62.880   4.068  1.00 96.72           C  
ATOM   1732  O   ALA A 225      43.929 -64.012   3.918  1.00 96.72           O  
ATOM   1733  CB  ALA A 225      43.481 -61.780   6.318  1.00 96.72           C  
ATOM   1734  N   LEU A 226      42.384 -62.486   3.479  1.00 96.39           N  
ATOM   1735  CA  LEU A 226      41.650 -63.385   2.595  1.00 96.39           C  
ATOM   1736  C   LEU A 226      42.480 -63.734   1.364  1.00 96.39           C  
ATOM   1737  O   LEU A 226      42.456 -64.876   0.898  1.00 96.39           O  
ATOM   1738  CB  LEU A 226      40.324 -62.751   2.167  1.00 96.39           C  
ATOM   1739  CG  LEU A 226      39.281 -62.550   3.269  1.00 96.39           C  
ATOM   1740  CD1 LEU A 226      38.018 -61.918   2.695  1.00 96.39           C  
ATOM   1741  CD2 LEU A 226      38.960 -63.877   3.949  1.00 96.39           C  
ATOM   1742  N   ARG A 227      43.152 -62.747   0.861  1.00 96.16           N  
ATOM   1743  CA  ARG A 227      44.018 -62.996  -0.285  1.00 96.16           C  
ATOM   1744  C   ARG A 227      45.082 -64.037   0.049  1.00 96.16           C  
ATOM   1745  O   ARG A 227      45.411 -64.886  -0.784  1.00 96.16           O  
ATOM   1746  CB  ARG A 227      44.683 -61.699  -0.750  1.00 96.16           C  
ATOM   1747  CG  ARG A 227      45.363 -61.805  -2.107  1.00 96.16           C  
ATOM   1748  CD  ARG A 227      45.645 -60.435  -2.706  1.00 96.16           C  
ATOM   1749  NE  ARG A 227      44.815 -60.176  -3.878  1.00 96.16           N  
ATOM   1750  CZ  ARG A 227      44.351 -58.981  -4.231  1.00 96.16           C  
ATOM   1751  NH1 ARG A 227      44.632 -57.904  -3.504  1.00 96.16           N1+
ATOM   1752  NH2 ARG A 227      43.603 -58.859  -5.317  1.00 96.16           N  
ATOM   1753  N   ILE A 228      45.626 -63.952   1.170  1.00 94.93           N  
ATOM   1754  CA  ILE A 228      46.633 -64.902   1.629  1.00 94.93           C  
ATOM   1755  C   ILE A 228      46.028 -66.303   1.697  1.00 94.93           C  
ATOM   1756  O   ILE A 228      46.633 -67.270   1.230  1.00 94.93           O  
ATOM   1757  CB  ILE A 228      47.205 -64.499   3.006  1.00 94.93           C  
ATOM   1758  CG1 ILE A 228      48.066 -63.236   2.877  1.00 94.93           C  
ATOM   1759  CG2 ILE A 228      48.011 -65.650   3.615  1.00 94.93           C  
ATOM   1760  CD1 ILE A 228      48.451 -62.611   4.211  1.00 94.93           C  
ATOM   1761  N   VAL A 229      44.849 -66.422   2.225  1.00 93.65           N  
ATOM   1762  CA  VAL A 229      44.156 -67.703   2.319  1.00 93.65           C  
ATOM   1763  C   VAL A 229      43.942 -68.278   0.920  1.00 93.65           C  
ATOM   1764  O   VAL A 229      44.126 -69.477   0.701  1.00 93.65           O  
ATOM   1765  CB  VAL A 229      42.803 -67.564   3.051  1.00 93.65           C  
ATOM   1766  CG1 VAL A 229      41.990 -68.852   2.933  1.00 93.65           C  
ATOM   1767  CG2 VAL A 229      43.025 -67.203   4.519  1.00 93.65           C  
ATOM   1768  N   GLN A 230      43.676 -67.390  -0.021  1.00 91.22           N  
ATOM   1769  CA  GLN A 230      43.373 -67.809  -1.385  1.00 91.22           C  
ATOM   1770  C   GLN A 230      44.638 -68.234  -2.124  1.00 91.22           C  
ATOM   1771  O   GLN A 230      44.606 -69.158  -2.939  1.00 91.22           O  
ATOM   1772  CB  GLN A 230      42.672 -66.683  -2.149  1.00 91.22           C  
ATOM   1773  CG  GLN A 230      42.173 -67.094  -3.528  1.00 91.22           C  
ATOM   1774  CD  GLN A 230      41.454 -65.970  -4.250  1.00 91.22           C  
ATOM   1775  NE2 GLN A 230      40.466 -66.326  -5.065  1.00 91.22           N  
ATOM   1776  OE1 GLN A 230      41.783 -64.792  -4.077  1.00 91.22           O  
ATOM   1777  N   GLN A 231      45.777 -67.633  -1.841  1.00 90.45           N  
ATOM   1778  CA  GLN A 231      46.939 -67.738  -2.717  1.00 90.45           C  
ATOM   1779  C   GLN A 231      48.002 -68.653  -2.116  1.00 90.45           C  
ATOM   1780  O   GLN A 231      48.774 -69.279  -2.845  1.00 90.45           O  
ATOM   1781  CB  GLN A 231      47.532 -66.354  -2.991  1.00 90.45           C  
ATOM   1782  CG  GLN A 231      46.617 -65.443  -3.799  1.00 90.45           C  
ATOM   1783  CD  GLN A 231      47.184 -64.046  -3.971  1.00 90.45           C  
ATOM   1784  NE2 GLN A 231      46.604 -63.278  -4.887  1.00 90.45           N  
ATOM   1785  OE1 GLN A 231      48.135 -63.659  -3.284  1.00 90.45           O  
ATOM   1786  N   LEU A 232      47.972 -68.766  -0.744  1.00 87.98           N  
ATOM   1787  CA  LEU A 232      49.124 -69.443  -0.160  1.00 87.98           C  
ATOM   1788  C   LEU A 232      48.836 -70.926   0.048  1.00 87.98           C  
ATOM   1789  O   LEU A 232      47.783 -71.289   0.579  1.00 87.98           O  
ATOM   1790  CB  LEU A 232      49.509 -68.794   1.172  1.00 87.98           C  
ATOM   1791  CG  LEU A 232      50.255 -67.462   1.087  1.00 87.98           C  
ATOM   1792  CD1 LEU A 232      50.422 -66.858   2.478  1.00 87.98           C  
ATOM   1793  CD2 LEU A 232      51.610 -67.650   0.415  1.00 87.98           C  
ATOM   1794  N   PRO A 233      49.801 -71.713  -0.304  1.00 86.05           N  
ATOM   1795  CA  PRO A 233      49.655 -73.152  -0.072  1.00 86.05           C  
ATOM   1796  C   PRO A 233      49.804 -73.531   1.400  1.00 86.05           C  
ATOM   1797  O   PRO A 233      49.215 -74.517   1.850  1.00 86.05           O  
ATOM   1798  CB  PRO A 233      50.782 -73.761  -0.909  1.00 86.05           C  
ATOM   1799  CG  PRO A 233      51.755 -72.643  -1.109  1.00 86.05           C  
ATOM   1800  CD  PRO A 233      51.000 -71.345  -1.100  1.00 86.05           C  
ATOM   1801  N   ASP A 234      50.546 -72.750   2.141  1.00 92.47           N  
ATOM   1802  CA  ASP A 234      50.797 -73.007   3.556  1.00 92.47           C  
ATOM   1803  C   ASP A 234      49.587 -72.624   4.406  1.00 92.47           C  
ATOM   1804  O   ASP A 234      49.403 -71.452   4.742  1.00 92.47           O  
ATOM   1805  CB  ASP A 234      52.034 -72.242   4.029  1.00 92.47           C  
ATOM   1806  CG  ASP A 234      52.466 -72.624   5.434  1.00 92.47           C  
ATOM   1807  OD1 ASP A 234      51.626 -73.119   6.217  1.00 92.47           O  
ATOM   1808  OD2 ASP A 234      53.656 -72.425   5.762  1.00 92.47           O1-
ATOM   1809  N   THR A 235      48.760 -73.596   4.822  1.00 91.54           N  
ATOM   1810  CA  THR A 235      47.498 -73.377   5.521  1.00 91.54           C  
ATOM   1811  C   THR A 235      47.747 -72.872   6.939  1.00 91.54           C  
ATOM   1812  O   THR A 235      46.928 -72.135   7.493  1.00 91.54           O  
ATOM   1813  CB  THR A 235      46.658 -74.666   5.572  1.00 91.54           C  
ATOM   1814  CG2 THR A 235      46.226 -75.097   4.174  1.00 91.54           C  
ATOM   1815  OG1 THR A 235      47.436 -75.714   6.164  1.00 91.54           O  
ATOM   1816  N   GLU A 236      48.902 -73.258   7.536  1.00 94.28           N  
ATOM   1817  CA  GLU A 236      49.214 -72.790   8.884  1.00 94.28           C  
ATOM   1818  C   GLU A 236      49.483 -71.288   8.898  1.00 94.28           C  
ATOM   1819  O   GLU A 236      49.005 -70.574   9.782  1.00 94.28           O  
ATOM   1820  CB  GLU A 236      50.418 -73.546   9.451  1.00 94.28           C  
ATOM   1821  CG  GLU A 236      50.114 -74.987   9.833  1.00 94.28           C  
ATOM   1822  CD  GLU A 236      51.311 -75.716  10.423  1.00 94.28           C  
ATOM   1823  OE1 GLU A 236      51.156 -76.875  10.869  1.00 94.28           O  
ATOM   1824  OE2 GLU A 236      52.413 -75.124  10.438  1.00 94.28           O1-
ATOM   1825  N   LEU A 237      50.289 -70.896   7.942  1.00 95.24           N  
ATOM   1826  CA  LEU A 237      50.556 -69.468   7.805  1.00 95.24           C  
ATOM   1827  C   LEU A 237      49.270 -68.699   7.519  1.00 95.24           C  
ATOM   1828  O   LEU A 237      49.048 -67.623   8.080  1.00 95.24           O  
ATOM   1829  CB  LEU A 237      51.572 -69.218   6.687  1.00 95.24           C  
ATOM   1830  CG  LEU A 237      52.110 -67.792   6.566  1.00 95.24           C  
ATOM   1831  CD1 LEU A 237      52.786 -67.368   7.866  1.00 95.24           C  
ATOM   1832  CD2 LEU A 237      53.079 -67.682   5.394  1.00 95.24           C  
ATOM   1833  N   ALA A 238      48.429 -69.182   6.670  1.00 95.13           N  
ATOM   1834  CA  ALA A 238      47.137 -68.568   6.370  1.00 95.13           C  
ATOM   1835  C   ALA A 238      46.279 -68.454   7.626  1.00 95.13           C  
ATOM   1836  O   ALA A 238      45.635 -67.428   7.855  1.00 95.13           O  
ATOM   1837  CB  ALA A 238      46.403 -69.370   5.299  1.00 95.13           C  
ATOM   1838  N   ARG A 239      46.256 -69.454   8.480  1.00 96.04           N  
ATOM   1839  CA  ARG A 239      45.500 -69.441   9.728  1.00 96.04           C  
ATOM   1840  C   ARG A 239      46.020 -68.362  10.671  1.00 96.04           C  
ATOM   1841  O   ARG A 239      45.235 -67.658  11.310  1.00 96.04           O  
ATOM   1842  CB  ARG A 239      45.565 -70.809  10.410  1.00 96.04           C  
ATOM   1843  CG  ARG A 239      44.554 -71.812   9.877  1.00 96.04           C  
ATOM   1844  CD  ARG A 239      44.581 -73.113  10.666  1.00 96.04           C  
ATOM   1845  NE  ARG A 239      43.977 -74.211   9.917  1.00 96.04           N  
ATOM   1846  CZ  ARG A 239      44.415 -75.467   9.927  1.00 96.04           C  
ATOM   1847  NH1 ARG A 239      45.473 -75.811  10.652  1.00 96.04           N1+
ATOM   1848  NH2 ARG A 239      43.790 -76.387   9.206  1.00 96.04           N  
ATOM   1849  N   GLU A 240      47.363 -68.323  10.762  1.00 96.28           N  
ATOM   1850  CA  GLU A 240      47.966 -67.291  11.601  1.00 96.28           C  
ATOM   1851  C   GLU A 240      47.577 -65.895  11.124  1.00 96.28           C  
ATOM   1852  O   GLU A 240      47.265 -65.020  11.935  1.00 96.28           O  
ATOM   1853  CB  GLU A 240      49.489 -67.435  11.622  1.00 96.28           C  
ATOM   1854  CG  GLU A 240      49.979 -68.674  12.358  1.00 96.28           C  
ATOM   1855  CD  GLU A 240      51.492 -68.829  12.328  1.00 96.28           C  
ATOM   1856  OE1 GLU A 240      51.990 -69.960  12.535  1.00 96.28           O  
ATOM   1857  OE2 GLU A 240      52.184 -67.813  12.097  1.00 96.28           O1-
ATOM   1858  N   ALA A 241      47.630 -65.709   9.836  1.00 96.41           N  
ATOM   1859  CA  ALA A 241      47.234 -64.426   9.261  1.00 96.41           C  
ATOM   1860  C   ALA A 241      45.778 -64.107   9.582  1.00 96.41           C  
ATOM   1861  O   ALA A 241      45.451 -62.978   9.956  1.00 96.41           O  
ATOM   1862  CB  ALA A 241      47.454 -64.429   7.750  1.00 96.41           C  
ATOM   1863  N   LEU A 242      44.885 -65.082   9.440  1.00 96.45           N  
ATOM   1864  CA  LEU A 242      43.470 -64.902   9.741  1.00 96.45           C  
ATOM   1865  C   LEU A 242      43.265 -64.573  11.215  1.00 96.45           C  
ATOM   1866  O   LEU A 242      42.439 -63.723  11.557  1.00 96.45           O  
ATOM   1867  CB  LEU A 242      42.680 -66.161   9.373  1.00 96.45           C  
ATOM   1868  CG  LEU A 242      42.308 -66.322   7.898  1.00 96.45           C  
ATOM   1869  CD1 LEU A 242      41.651 -67.677   7.662  1.00 96.45           C  
ATOM   1870  CD2 LEU A 242      41.388 -65.190   7.452  1.00 96.45           C  
ATOM   1871  N   GLU A 243      43.977 -65.230  12.057  1.00 95.71           N  
ATOM   1872  CA  GLU A 243      43.869 -64.983  13.492  1.00 95.71           C  
ATOM   1873  C   GLU A 243      44.275 -63.552  13.838  1.00 95.71           C  
ATOM   1874  O   GLU A 243      43.610 -62.889  14.635  1.00 95.71           O  
ATOM   1875  CB  GLU A 243      44.729 -65.977  14.275  1.00 95.71           C  
ATOM   1876  CG  GLU A 243      44.563 -65.880  15.784  1.00 95.71           C  
ATOM   1877  CD  GLU A 243      45.374 -66.916  16.545  1.00 95.71           C  
ATOM   1878  OE1 GLU A 243      45.298 -66.947  17.795  1.00 95.71           O  
ATOM   1879  OE2 GLU A 243      46.093 -67.702  15.888  1.00 95.71           O1-
ATOM   1880  N   LEU A 244      45.352 -63.163  13.295  1.00 96.29           N  
ATOM   1881  CA  LEU A 244      45.809 -61.796  13.522  1.00 96.29           C  
ATOM   1882  C   LEU A 244      44.778 -60.789  13.025  1.00 96.29           C  
ATOM   1883  O   LEU A 244      44.484 -59.807  13.711  1.00 96.29           O  
ATOM   1884  CB  LEU A 244      47.151 -61.557  12.823  1.00 96.29           C  
ATOM   1885  CG  LEU A 244      47.819 -60.205  13.082  1.00 96.29           C  
ATOM   1886  CD1 LEU A 244      48.041 -60.003  14.577  1.00 96.29           C  
ATOM   1887  CD2 LEU A 244      49.137 -60.106  12.322  1.00 96.29           C  
ATOM   1888  N   ALA A 245      44.245 -61.002  11.829  1.00 95.99           N  
ATOM   1889  CA  ALA A 245      43.219 -60.127  11.268  1.00 95.99           C  
ATOM   1890  C   ALA A 245      41.982 -60.091  12.161  1.00 95.99           C  
ATOM   1891  O   ALA A 245      41.376 -59.034  12.351  1.00 95.99           O  
ATOM   1892  CB  ALA A 245      42.842 -60.584   9.861  1.00 95.99           C  
ATOM   1893  N   LYS A 246      41.616 -61.202  12.682  1.00 94.88           N  
ATOM   1894  CA  LYS A 246      40.475 -61.286  13.589  1.00 94.88           C  
ATOM   1895  C   LYS A 246      40.675 -60.390  14.808  1.00 94.88           C  
ATOM   1896  O   LYS A 246      39.751 -59.689  15.227  1.00 94.88           O  
ATOM   1897  CB  LYS A 246      40.247 -62.731  14.033  1.00 94.88           C  
ATOM   1898  CG  LYS A 246      38.970 -62.939  14.832  1.00 94.88           C  
ATOM   1899  CD  LYS A 246      38.762 -64.407  15.183  1.00 94.88           C  
ATOM   1900  CE  LYS A 246      37.512 -64.609  16.029  1.00 94.88           C  
ATOM   1901  NZ  LYS A 246      37.313 -66.045  16.388  1.00 94.88           N1+
ATOM   1902  N   GLU A 247      41.790 -60.439  15.294  1.00 92.86           N  
ATOM   1903  CA  GLU A 247      42.096 -59.592  16.442  1.00 92.86           C  
ATOM   1904  C   GLU A 247      42.080 -58.115  16.059  1.00 92.86           C  
ATOM   1905  O   GLU A 247      41.585 -57.276  16.815  1.00 92.86           O  
ATOM   1906  CB  GLU A 247      43.454 -59.965  17.041  1.00 92.86           C  
ATOM   1907  CG  GLU A 247      43.461 -61.304  17.763  1.00 92.86           C  
ATOM   1908  CD  GLU A 247      44.819 -61.666  18.344  1.00 92.86           C  
ATOM   1909  OE1 GLU A 247      44.963 -62.774  18.907  1.00 92.86           O  
ATOM   1910  OE2 GLU A 247      45.747 -60.833  18.235  1.00 92.86           O1-
ATOM   1911  N   ALA A 248      42.534 -57.869  14.899  1.00 91.77           N  
ATOM   1912  CA  ALA A 248      42.655 -56.491  14.433  1.00 91.77           C  
ATOM   1913  C   ALA A 248      41.283 -55.884  14.151  1.00 91.77           C  
ATOM   1914  O   ALA A 248      41.060 -54.696  14.395  1.00 91.77           O  
ATOM   1915  CB  ALA A 248      43.528 -56.427  13.182  1.00 91.77           C  
ATOM   1916  N   VAL A 249      40.354 -56.634  13.641  1.00 91.25           N  
ATOM   1917  CA  VAL A 249      39.052 -56.121  13.229  1.00 91.25           C  
ATOM   1918  C   VAL A 249      38.278 -55.635  14.453  1.00 91.25           C  
ATOM   1919  O   VAL A 249      37.358 -54.822  14.331  1.00 91.25           O  
ATOM   1920  CB  VAL A 249      38.234 -57.193  12.473  1.00 91.25           C  
ATOM   1921  CG1 VAL A 249      36.809 -56.705  12.222  1.00 91.25           C  
ATOM   1922  CG2 VAL A 249      38.918 -57.552  11.156  1.00 91.25           C  
ATOM   1923  N   LYS A 250      38.684 -56.031  15.631  1.00 90.50           N  
ATOM   1924  CA  LYS A 250      38.047 -55.599  16.872  1.00 90.50           C  
ATOM   1925  C   LYS A 250      38.641 -54.283  17.365  1.00 90.50           C  
ATOM   1926  O   LYS A 250      38.090 -53.646  18.265  1.00 90.50           O  
ATOM   1927  CB  LYS A 250      38.189 -56.674  17.950  1.00 90.50           C  
ATOM   1928  CG  LYS A 250      37.492 -57.983  17.614  1.00 90.50           C  
ATOM   1929  CD  LYS A 250      37.670 -59.013  18.723  1.00 90.50           C  
ATOM   1930  CE  LYS A 250      37.012 -60.340  18.367  1.00 90.50           C  
ATOM   1931  NZ  LYS A 250      37.222 -61.366  19.431  1.00 90.50           N1+
ATOM   1932  N   SER A 251      39.640 -53.821  16.668  1.00 89.80           N  
ATOM   1933  CA  SER A 251      40.338 -52.624  17.122  1.00 89.80           C  
ATOM   1934  C   SER A 251      39.838 -51.382  16.393  1.00 89.80           C  
ATOM   1935  O   SER A 251      39.546 -51.433  15.197  1.00 89.80           O  
ATOM   1936  CB  SER A 251      41.847 -52.774  16.916  1.00 89.80           C  
ATOM   1937  OG  SER A 251      42.519 -51.566  17.232  1.00 89.80           O  
ATOM   1938  N   THR A 252      39.696 -50.280  17.121  1.00 89.20           N  
ATOM   1939  CA  THR A 252      39.360 -49.004  16.501  1.00 89.20           C  
ATOM   1940  C   THR A 252      40.608 -48.145  16.319  1.00 89.20           C  
ATOM   1941  O   THR A 252      40.533 -47.038  15.781  1.00 89.20           O  
ATOM   1942  CB  THR A 252      38.321 -48.233  17.336  1.00 89.20           C  
ATOM   1943  CG2 THR A 252      37.002 -48.996  17.413  1.00 89.20           C  
ATOM   1944  OG1 THR A 252      38.829 -48.043  18.663  1.00 89.20           O  
ATOM   1945  N   ASP A 253      41.723 -48.711  16.799  1.00 91.74           N  
ATOM   1946  CA  ASP A 253      42.991 -47.995  16.710  1.00 91.74           C  
ATOM   1947  C   ASP A 253      43.612 -48.146  15.323  1.00 91.74           C  
ATOM   1948  O   ASP A 253      44.036 -49.240  14.944  1.00 91.74           O  
ATOM   1949  CB  ASP A 253      43.965 -48.493  17.779  1.00 91.74           C  
ATOM   1950  CG  ASP A 253      45.246 -47.678  17.841  1.00 91.74           C  
ATOM   1951  OD1 ASP A 253      45.588 -47.005  16.844  1.00 91.74           O  
ATOM   1952  OD2 ASP A 253      45.920 -47.713  18.893  1.00 91.74           O1-
ATOM   1953  N   SER A 254      43.752 -46.999  14.589  1.00 90.71           N  
ATOM   1954  CA  SER A 254      44.243 -47.001  13.216  1.00 90.71           C  
ATOM   1955  C   SER A 254      45.694 -47.463  13.148  1.00 90.71           C  
ATOM   1956  O   SER A 254      46.104 -48.098  12.172  1.00 90.71           O  
ATOM   1957  CB  SER A 254      44.114 -45.608  12.597  1.00 90.71           C  
ATOM   1958  OG  SER A 254      44.900 -44.667  13.308  1.00 90.71           O  
ATOM   1959  N   GLU A 255      46.425 -47.190  14.175  1.00 92.19           N  
ATOM   1960  CA  GLU A 255      47.824 -47.607  14.191  1.00 92.19           C  
ATOM   1961  C   GLU A 255      47.947 -49.124  14.302  1.00 92.19           C  
ATOM   1962  O   GLU A 255      48.773 -49.736  13.621  1.00 92.19           O  
ATOM   1963  CB  GLU A 255      48.574 -46.932  15.343  1.00 92.19           C  
ATOM   1964  CG  GLU A 255      48.677 -45.420  15.208  1.00 92.19           C  
ATOM   1965  CD  GLU A 255      49.579 -44.979  14.068  1.00 92.19           C  
ATOM   1966  OE1 GLU A 255      49.441 -43.828  13.593  1.00 92.19           O  
ATOM   1967  OE2 GLU A 255      50.433 -45.791  13.645  1.00 92.19           O1-
ATOM   1968  N   GLN A 256      47.140 -49.711  15.143  1.00 93.35           N  
ATOM   1969  CA  GLN A 256      47.124 -51.165  15.264  1.00 93.35           C  
ATOM   1970  C   GLN A 256      46.719 -51.823  13.948  1.00 93.35           C  
ATOM   1971  O   GLN A 256      47.322 -52.815  13.532  1.00 93.35           O  
ATOM   1972  CB  GLN A 256      46.177 -51.601  16.382  1.00 93.35           C  
ATOM   1973  CG  GLN A 256      46.699 -51.306  17.782  1.00 93.35           C  
ATOM   1974  CD  GLN A 256      45.757 -51.782  18.872  1.00 93.35           C  
ATOM   1975  NE2 GLN A 256      46.184 -51.649  20.123  1.00 93.35           N  
ATOM   1976  OE1 GLN A 256      44.655 -52.265  18.592  1.00 93.35           O  
ATOM   1977  N   LEU A 257      45.756 -51.280  13.312  1.00 94.41           N  
ATOM   1978  CA  LEU A 257      45.296 -51.815  12.035  1.00 94.41           C  
ATOM   1979  C   LEU A 257      46.384 -51.699  10.973  1.00 94.41           C  
ATOM   1980  O   LEU A 257      46.568 -52.612  10.165  1.00 94.41           O  
ATOM   1981  CB  LEU A 257      44.034 -51.084  11.571  1.00 94.41           C  
ATOM   1982  CG  LEU A 257      42.773 -51.309  12.407  1.00 94.41           C  
ATOM   1983  CD1 LEU A 257      41.658 -50.376  11.947  1.00 94.41           C  
ATOM   1984  CD2 LEU A 257      42.328 -52.765  12.322  1.00 94.41           C  
ATOM   1985  N   GLU A 258      47.093 -50.569  11.015  1.00 95.43           N  
ATOM   1986  CA  GLU A 258      48.167 -50.367  10.048  1.00 95.43           C  
ATOM   1987  C   GLU A 258      49.289 -51.381  10.251  1.00 95.43           C  
ATOM   1988  O   GLU A 258      49.829 -51.920   9.282  1.00 95.43           O  
ATOM   1989  CB  GLU A 258      48.720 -48.944  10.148  1.00 95.43           C  
ATOM   1990  CG  GLU A 258      49.815 -48.636   9.135  1.00 95.43           C  
ATOM   1991  CD  GLU A 258      49.323 -48.660   7.696  1.00 95.43           C  
ATOM   1992  OE1 GLU A 258      50.165 -48.664   6.769  1.00 95.43           O  
ATOM   1993  OE2 GLU A 258      48.088 -48.675   7.495  1.00 95.43           O1-
ATOM   1994  N   VAL A 259      49.683 -51.608  11.447  1.00 96.34           N  
ATOM   1995  CA  VAL A 259      50.717 -52.586  11.768  1.00 96.34           C  
ATOM   1996  C   VAL A 259      50.314 -53.958  11.234  1.00 96.34           C  
ATOM   1997  O   VAL A 259      51.115 -54.641  10.589  1.00 96.34           O  
ATOM   1998  CB  VAL A 259      50.973 -52.662  13.290  1.00 96.34           C  
ATOM   1999  CG1 VAL A 259      51.821 -53.885  13.634  1.00 96.34           C  
ATOM   2000  CG2 VAL A 259      51.650 -51.384  13.781  1.00 96.34           C  
ATOM   2001  N   VAL A 260      49.118 -54.337  11.509  1.00 96.80           N  
ATOM   2002  CA  VAL A 260      48.627 -55.628  11.038  1.00 96.80           C  
ATOM   2003  C   VAL A 260      48.605 -55.646   9.512  1.00 96.80           C  
ATOM   2004  O   VAL A 260      49.002 -56.634   8.890  1.00 96.80           O  
ATOM   2005  CB  VAL A 260      47.219 -55.937  11.595  1.00 96.80           C  
ATOM   2006  CG1 VAL A 260      46.657 -57.211  10.967  1.00 96.80           C  
ATOM   2007  CG2 VAL A 260      47.264 -56.063  13.117  1.00 96.80           C  
ATOM   2008  N   ARG A 261      48.090 -54.581   8.935  1.00 97.37           N  
ATOM   2009  CA  ARG A 261      48.066 -54.489   7.478  1.00 97.37           C  
ATOM   2010  C   ARG A 261      49.457 -54.707   6.893  1.00 97.37           C  
ATOM   2011  O   ARG A 261      49.623 -55.476   5.945  1.00 97.37           O  
ATOM   2012  CB  ARG A 261      47.518 -53.131   7.034  1.00 97.37           C  
ATOM   2013  CG  ARG A 261      47.380 -52.985   5.528  1.00 97.37           C  
ATOM   2014  CD  ARG A 261      47.129 -51.539   5.121  1.00 97.37           C  
ATOM   2015  NE  ARG A 261      48.288 -50.695   5.391  1.00 97.37           N  
ATOM   2016  CZ  ARG A 261      49.310 -50.520   4.557  1.00 97.37           C  
ATOM   2017  NH1 ARG A 261      49.334 -51.132   3.379  1.00 97.37           N1+
ATOM   2018  NH2 ARG A 261      50.314 -49.729   4.904  1.00 97.37           N  
ATOM   2019  N   LEU A 262      50.485 -54.018   7.401  1.00 97.07           N  
ATOM   2020  CA  LEU A 262      51.857 -54.114   6.917  1.00 97.07           C  
ATOM   2021  C   LEU A 262      52.395 -55.531   7.084  1.00 97.07           C  
ATOM   2022  O   LEU A 262      53.061 -56.056   6.188  1.00 97.07           O  
ATOM   2023  CB  LEU A 262      52.758 -53.123   7.658  1.00 97.07           C  
ATOM   2024  CG  LEU A 262      52.556 -51.643   7.326  1.00 97.07           C  
ATOM   2025  CD1 LEU A 262      53.295 -50.768   8.333  1.00 97.07           C  
ATOM   2026  CD2 LEU A 262      53.025 -51.345   5.907  1.00 97.07           C  
ATOM   2027  N   ALA A 263      52.126 -56.129   8.205  1.00 97.53           N  
ATOM   2028  CA  ALA A 263      52.556 -57.507   8.429  1.00 97.53           C  
ATOM   2029  C   ALA A 263      51.943 -58.447   7.396  1.00 97.53           C  
ATOM   2030  O   ALA A 263      52.631 -59.311   6.847  1.00 97.53           O  
ATOM   2031  CB  ALA A 263      52.188 -57.958   9.839  1.00 97.53           C  
ATOM   2032  N   LEU A 264      50.676 -58.288   7.119  1.00 97.34           N  
ATOM   2033  CA  LEU A 264      49.997 -59.136   6.145  1.00 97.34           C  
ATOM   2034  C   LEU A 264      50.538 -58.891   4.740  1.00 97.34           C  
ATOM   2035  O   LEU A 264      50.631 -59.822   3.936  1.00 97.34           O  
ATOM   2036  CB  LEU A 264      48.488 -58.884   6.176  1.00 97.34           C  
ATOM   2037  CG  LEU A 264      47.752 -59.324   7.442  1.00 97.34           C  
ATOM   2038  CD1 LEU A 264      46.273 -58.964   7.347  1.00 97.34           C  
ATOM   2039  CD2 LEU A 264      47.929 -60.821   7.670  1.00 97.34           C  
ATOM   2040  N   GLU A 265      50.850 -57.673   4.431  1.00 96.10           N  
ATOM   2041  CA  GLU A 265      51.471 -57.364   3.147  1.00 96.10           C  
ATOM   2042  C   GLU A 265      52.791 -58.111   2.979  1.00 96.10           C  
ATOM   2043  O   GLU A 265      53.092 -58.614   1.894  1.00 96.10           O  
ATOM   2044  CB  GLU A 265      51.699 -55.856   3.010  1.00 96.10           C  
ATOM   2045  CG  GLU A 265      52.142 -55.425   1.618  1.00 96.10           C  
ATOM   2046  CD  GLU A 265      52.254 -53.917   1.465  1.00 96.10           C  
ATOM   2047  OE1 GLU A 265      52.701 -53.448   0.395  1.00 96.10           O  
ATOM   2048  OE2 GLU A 265      51.894 -53.199   2.424  1.00 96.10           O1-
ATOM   2049  N   ILE A 266      53.526 -58.142   3.995  1.00 96.23           N  
ATOM   2050  CA  ILE A 266      54.806 -58.841   3.970  1.00 96.23           C  
ATOM   2051  C   ILE A 266      54.577 -60.331   3.725  1.00 96.23           C  
ATOM   2052  O   ILE A 266      55.277 -60.948   2.919  1.00 96.23           O  
ATOM   2053  CB  ILE A 266      55.593 -58.629   5.283  1.00 96.23           C  
ATOM   2054  CG1 ILE A 266      56.068 -57.176   5.391  1.00 96.23           C  
ATOM   2055  CG2 ILE A 266      56.775 -59.599   5.368  1.00 96.23           C  
ATOM   2056  CD1 ILE A 266      56.666 -56.820   6.746  1.00 96.23           C  
ATOM   2057  N   VAL A 267      53.639 -60.900   4.386  1.00 96.11           N  
ATOM   2058  CA  VAL A 267      53.327 -62.314   4.203  1.00 96.11           C  
ATOM   2059  C   VAL A 267      53.031 -62.592   2.730  1.00 96.11           C  
ATOM   2060  O   VAL A 267      53.487 -63.595   2.178  1.00 96.11           O  
ATOM   2061  CB  VAL A 267      52.132 -62.750   5.078  1.00 96.11           C  
ATOM   2062  CG1 VAL A 267      51.742 -64.196   4.778  1.00 96.11           C  
ATOM   2063  CG2 VAL A 267      52.465 -62.579   6.559  1.00 96.11           C  
ATOM   2064  N   GLN A 268      52.414 -61.686   2.052  1.00 92.83           N  
ATOM   2065  CA  GLN A 268      52.039 -61.851   0.652  1.00 92.83           C  
ATOM   2066  C   GLN A 268      53.258 -61.744  -0.261  1.00 92.83           C  
ATOM   2067  O   GLN A 268      53.334 -62.427  -1.284  1.00 92.83           O  
ATOM   2068  CB  GLN A 268      50.989 -60.814   0.251  1.00 92.83           C  
ATOM   2069  CG  GLN A 268      49.588 -61.129   0.757  1.00 92.83           C  
ATOM   2070  CD  GLN A 268      48.551 -60.135   0.270  1.00 92.83           C  
ATOM   2071  NE2 GLN A 268      47.283 -60.529   0.316  1.00 92.83           N  
ATOM   2072  OE1 GLN A 268      48.886 -59.019  -0.142  1.00 92.83           O  
ATOM   2073  N   LEU A 269      54.078 -60.904   0.167  1.00 92.65           N  
ATOM   2074  CA  LEU A 269      55.186 -60.562  -0.717  1.00 92.65           C  
ATOM   2075  C   LEU A 269      56.371 -61.494  -0.490  1.00 92.65           C  
ATOM   2076  O   LEU A 269      57.161 -61.734  -1.406  1.00 92.65           O  
ATOM   2077  CB  LEU A 269      55.616 -59.108  -0.502  1.00 92.65           C  
ATOM   2078  CG  LEU A 269      54.614 -58.034  -0.929  1.00 92.65           C  
ATOM   2079  CD1 LEU A 269      55.075 -56.661  -0.451  1.00 92.65           C  
ATOM   2080  CD2 LEU A 269      54.430 -58.046  -2.443  1.00 92.65           C  
ATOM   2081  N   ALA A 270      56.451 -62.001   0.743  1.00 89.88           N  
ATOM   2082  CA  ALA A 270      57.680 -62.686   1.135  1.00 89.88           C  
ATOM   2083  C   ALA A 270      57.719 -64.107   0.578  1.00 89.88           C  
ATOM   2084  O   ALA A 270      56.787 -64.886   0.787  1.00 89.88           O  
ATOM   2085  CB  ALA A 270      57.815 -62.709   2.655  1.00 89.88           C  
ATOM   2086  N   PRO A 271      58.752 -64.459  -0.132  1.00 80.83           N  
ATOM   2087  CA  PRO A 271      58.926 -65.849  -0.564  1.00 80.83           C  
ATOM   2088  C   PRO A 271      59.243 -66.792   0.595  1.00 80.83           C  
ATOM   2089  O   PRO A 271      58.895 -67.974   0.547  1.00 80.83           O  
ATOM   2090  CB  PRO A 271      60.102 -65.770  -1.541  1.00 80.83           C  
ATOM   2091  CG  PRO A 271      60.828 -64.518  -1.165  1.00 80.83           C  
ATOM   2092  CD  PRO A 271      59.840 -63.553  -0.574  1.00 80.83           C  
ATOM   2093  N   ASP A 272      59.924 -66.257   1.623  1.00 89.35           N  
ATOM   2094  CA  ASP A 272      60.408 -66.992   2.786  1.00 89.35           C  
ATOM   2095  C   ASP A 272      59.376 -66.981   3.912  1.00 89.35           C  
ATOM   2096  O   ASP A 272      59.021 -65.917   4.424  1.00 89.35           O  
ATOM   2097  CB  ASP A 272      61.731 -66.405   3.280  1.00 89.35           C  
ATOM   2098  CG  ASP A 272      62.350 -67.205   4.412  1.00 89.35           C  
ATOM   2099  OD1 ASP A 272      61.673 -68.096   4.971  1.00 89.35           O  
ATOM   2100  OD2 ASP A 272      63.524 -66.942   4.752  1.00 89.35           O1-
ATOM   2101  N   THR A 273      59.004 -68.197   4.405  1.00 91.09           N  
ATOM   2102  CA  THR A 273      57.996 -68.350   5.449  1.00 91.09           C  
ATOM   2103  C   THR A 273      58.515 -67.827   6.784  1.00 91.09           C  
ATOM   2104  O   THR A 273      57.735 -67.374   7.625  1.00 91.09           O  
ATOM   2105  CB  THR A 273      57.571 -69.823   5.602  1.00 91.09           C  
ATOM   2106  CG2 THR A 273      56.840 -70.317   4.359  1.00 91.09           C  
ATOM   2107  OG1 THR A 273      58.736 -70.631   5.810  1.00 91.09           O  
ATOM   2108  N   ARG A 274      59.797 -67.843   6.968  1.00 93.93           N  
ATOM   2109  CA  ARG A 274      60.370 -67.364   8.222  1.00 93.93           C  
ATOM   2110  C   ARG A 274      60.130 -65.869   8.398  1.00 93.93           C  
ATOM   2111  O   ARG A 274      59.748 -65.420   9.481  1.00 93.93           O  
ATOM   2112  CB  ARG A 274      61.870 -67.665   8.277  1.00 93.93           C  
ATOM   2113  CG  ARG A 274      62.196 -69.133   8.499  1.00 93.93           C  
ATOM   2114  CD  ARG A 274      63.695 -69.363   8.641  1.00 93.93           C  
ATOM   2115  NE  ARG A 274      64.015 -70.784   8.744  1.00 93.93           N  
ATOM   2116  CZ  ARG A 274      65.240 -71.274   8.903  1.00 93.93           C  
ATOM   2117  NH1 ARG A 274      66.290 -70.464   8.982  1.00 93.93           N1+
ATOM   2118  NH2 ARG A 274      65.419 -72.584   8.986  1.00 93.93           N  
ATOM   2119  N   LEU A 275      60.403 -65.181   7.382  1.00 93.94           N  
ATOM   2120  CA  LEU A 275      60.162 -63.742   7.407  1.00 93.94           C  
ATOM   2121  C   LEU A 275      58.681 -63.443   7.610  1.00 93.94           C  
ATOM   2122  O   LEU A 275      58.322 -62.558   8.391  1.00 93.94           O  
ATOM   2123  CB  LEU A 275      60.652 -63.093   6.110  1.00 93.94           C  
ATOM   2124  CG  LEU A 275      60.510 -61.573   6.016  1.00 93.94           C  
ATOM   2125  CD1 LEU A 275      61.289 -60.898   7.140  1.00 93.94           C  
ATOM   2126  CD2 LEU A 275      60.984 -61.074   4.655  1.00 93.94           C  
ATOM   2127  N   ALA A 276      57.824 -64.142   6.934  1.00 95.46           N  
ATOM   2128  CA  ALA A 276      56.380 -63.982   7.081  1.00 95.46           C  
ATOM   2129  C   ALA A 276      55.948 -64.197   8.529  1.00 95.46           C  
ATOM   2130  O   ALA A 276      55.209 -63.384   9.090  1.00 95.46           O  
ATOM   2131  CB  ALA A 276      55.640 -64.950   6.161  1.00 95.46           C  
ATOM   2132  N   ARG A 277      56.460 -65.201   9.145  1.00 96.31           N  
ATOM   2133  CA  ARG A 277      56.085 -65.525  10.519  1.00 96.31           C  
ATOM   2134  C   ARG A 277      56.627 -64.486  11.494  1.00 96.31           C  
ATOM   2135  O   ARG A 277      55.963 -64.140  12.473  1.00 96.31           O  
ATOM   2136  CB  ARG A 277      56.592 -66.918  10.900  1.00 96.31           C  
ATOM   2137  CG  ARG A 277      55.788 -68.055  10.290  1.00 96.31           C  
ATOM   2138  CD  ARG A 277      56.279 -69.414  10.769  1.00 96.31           C  
ATOM   2139  NE  ARG A 277      55.593 -70.506  10.086  1.00 96.31           N  
ATOM   2140  CZ  ARG A 277      55.689 -71.789  10.423  1.00 96.31           C  
ATOM   2141  NH1 ARG A 277      56.447 -72.167  11.446  1.00 96.31           N1+
ATOM   2142  NH2 ARG A 277      55.021 -72.702   9.732  1.00 96.31           N  
ATOM   2143  N   ALA A 278      57.856 -64.098  11.233  1.00 95.97           N  
ATOM   2144  CA  ALA A 278      58.425 -63.057  12.084  1.00 95.97           C  
ATOM   2145  C   ALA A 278      57.570 -61.794  12.053  1.00 95.97           C  
ATOM   2146  O   ALA A 278      57.316 -61.183  13.094  1.00 95.97           O  
ATOM   2147  CB  ALA A 278      59.854 -62.738  11.651  1.00 95.97           C  
ATOM   2148  N   ALA A 279      57.140 -61.442  10.835  1.00 96.67           N  
ATOM   2149  CA  ALA A 279      56.292 -60.261  10.697  1.00 96.67           C  
ATOM   2150  C   ALA A 279      54.984 -60.432  11.465  1.00 96.67           C  
ATOM   2151  O   ALA A 279      54.539 -59.515  12.160  1.00 96.67           O  
ATOM   2152  CB  ALA A 279      56.007 -59.979   9.224  1.00 96.67           C  
ATOM   2153  N   LEU A 280      54.359 -61.590  11.374  1.00 97.16           N  
ATOM   2154  CA  LEU A 280      53.112 -61.860  12.080  1.00 97.16           C  
ATOM   2155  C   LEU A 280      53.321 -61.817  13.590  1.00 97.16           C  
ATOM   2156  O   LEU A 280      52.497 -61.260  14.319  1.00 97.16           O  
ATOM   2157  CB  LEU A 280      52.547 -63.223  11.670  1.00 97.16           C  
ATOM   2158  CG  LEU A 280      52.039 -63.341  10.232  1.00 97.16           C  
ATOM   2159  CD1 LEU A 280      51.592 -64.771   9.944  1.00 97.16           C  
ATOM   2160  CD2 LEU A 280      50.898 -62.360   9.985  1.00 97.16           C  
ATOM   2161  N   LYS A 281      54.372 -62.407  14.029  1.00 96.40           N  
ATOM   2162  CA  LYS A 281      54.686 -62.426  15.455  1.00 96.40           C  
ATOM   2163  C   LYS A 281      54.909 -61.013  15.987  1.00 96.40           C  
ATOM   2164  O   LYS A 281      54.389 -60.654  17.045  1.00 96.40           O  
ATOM   2165  CB  LYS A 281      55.922 -63.287  15.720  1.00 96.40           C  
ATOM   2166  CG  LYS A 281      56.227 -63.493  17.196  1.00 96.40           C  
ATOM   2167  CD  LYS A 281      57.424 -64.413  17.397  1.00 96.40           C  
ATOM   2168  CE  LYS A 281      57.754 -64.590  18.873  1.00 96.40           C  
ATOM   2169  NZ  LYS A 281      58.933 -65.484  19.074  1.00 96.40           N1+
ATOM   2170  N   LEU A 282      55.704 -60.263  15.309  1.00 95.89           N  
ATOM   2171  CA  LEU A 282      55.972 -58.886  15.711  1.00 95.89           C  
ATOM   2172  C   LEU A 282      54.678 -58.082  15.785  1.00 95.89           C  
ATOM   2173  O   LEU A 282      54.458 -57.341  16.747  1.00 95.89           O  
ATOM   2174  CB  LEU A 282      56.943 -58.222  14.731  1.00 95.89           C  
ATOM   2175  CG  LEU A 282      57.476 -56.846  15.135  1.00 95.89           C  
ATOM   2176  CD1 LEU A 282      58.283 -56.946  16.426  1.00 95.89           C  
ATOM   2177  CD2 LEU A 282      58.322 -56.251  14.015  1.00 95.89           C  
ATOM   2178  N   ALA A 283      53.835 -58.200  14.789  1.00 96.16           N  
ATOM   2179  CA  ALA A 283      52.553 -57.500  14.754  1.00 96.16           C  
ATOM   2180  C   ALA A 283      51.653 -57.946  15.903  1.00 96.16           C  
ATOM   2181  O   ALA A 283      51.008 -57.117  16.552  1.00 96.16           O  
ATOM   2182  CB  ALA A 283      51.857 -57.732  13.415  1.00 96.16           C  
ATOM   2183  N   LYS A 284      51.622 -59.228  16.147  1.00 95.41           N  
ATOM   2184  CA  LYS A 284      50.814 -59.768  17.238  1.00 95.41           C  
ATOM   2185  C   LYS A 284      51.250 -59.191  18.582  1.00 95.41           C  
ATOM   2186  O   LYS A 284      50.412 -58.800  19.397  1.00 95.41           O  
ATOM   2187  CB  LYS A 284      50.906 -61.295  17.268  1.00 95.41           C  
ATOM   2188  CG  LYS A 284      49.927 -61.953  18.229  1.00 95.41           C  
ATOM   2189  CD  LYS A 284      49.975 -63.472  18.121  1.00 95.41           C  
ATOM   2190  CE  LYS A 284      48.995 -64.134  19.081  1.00 95.41           C  
ATOM   2191  NZ  LYS A 284      49.023 -65.622  18.963  1.00 95.41           N1+
ATOM   2192  N   GLU A 285      52.489 -59.125  18.783  1.00 94.39           N  
ATOM   2193  CA  GLU A 285      53.015 -58.579  20.030  1.00 94.39           C  
ATOM   2194  C   GLU A 285      52.728 -57.085  20.144  1.00 94.39           C  
ATOM   2195  O   GLU A 285      52.379 -56.594  21.218  1.00 94.39           O  
ATOM   2196  CB  GLU A 285      54.521 -58.836  20.136  1.00 94.39           C  
ATOM   2197  CG  GLU A 285      54.881 -60.296  20.376  1.00 94.39           C  
ATOM   2198  CD  GLU A 285      56.379 -60.552  20.374  1.00 94.39           C  
ATOM   2199  OE1 GLU A 285      56.795 -61.718  20.558  1.00 94.39           O  
ATOM   2200  OE2 GLU A 285      57.143 -59.578  20.189  1.00 94.39           O1-
ATOM   2201  N   ALA A 286      52.824 -56.459  19.034  1.00 92.60           N  
ATOM   2202  CA  ALA A 286      52.621 -55.013  19.010  1.00 92.60           C  
ATOM   2203  C   ALA A 286      51.156 -54.662  19.253  1.00 92.60           C  
ATOM   2204  O   ALA A 286      50.851 -53.716  19.984  1.00 92.60           O  
ATOM   2205  CB  ALA A 286      53.090 -54.431  17.679  1.00 92.60           C  
ATOM   2206  N   VAL A 287      50.252 -55.358  18.697  1.00 91.83           N  
ATOM   2207  CA  VAL A 287      48.826 -55.066  18.799  1.00 91.83           C  
ATOM   2208  C   VAL A 287      48.341 -55.350  20.219  1.00 91.83           C  
ATOM   2209  O   VAL A 287      47.344 -54.780  20.666  1.00 91.83           O  
ATOM   2210  CB  VAL A 287      48.004 -55.887  17.781  1.00 91.83           C  
ATOM   2211  CG1 VAL A 287      46.506 -55.676  18.001  1.00 91.83           C  
ATOM   2212  CG2 VAL A 287      48.395 -55.511  16.353  1.00 91.83           C  
ATOM   2213  N   LYS A 288      49.045 -56.193  20.986  1.00 90.32           N  
ATOM   2214  CA  LYS A 288      48.711 -56.503  22.374  1.00 90.32           C  
ATOM   2215  C   LYS A 288      49.366 -55.510  23.331  1.00 90.32           C  
ATOM   2216  O   LYS A 288      49.007 -55.446  24.508  1.00 90.32           O  
ATOM   2217  CB  LYS A 288      49.141 -57.928  22.725  1.00 90.32           C  
ATOM   2218  CG  LYS A 288      48.307 -59.009  22.051  1.00 90.32           C  
ATOM   2219  CD  LYS A 288      48.732 -60.402  22.497  1.00 90.32           C  
ATOM   2220  CE  LYS A 288      47.904 -61.484  21.818  1.00 90.32           C  
ATOM   2221  NZ  LYS A 288      48.338 -62.852  22.228  1.00 90.32           N1+
ATOM   2222  N   SER A 289      50.204 -54.712  22.793  1.00 88.11           N  
ATOM   2223  CA  SER A 289      50.958 -53.794  23.640  1.00 88.11           C  
ATOM   2224  C   SER A 289      50.209 -52.479  23.833  1.00 88.11           C  
ATOM   2225  O   SER A 289      49.552 -51.992  22.910  1.00 88.11           O  
ATOM   2226  CB  SER A 289      52.338 -53.519  23.039  1.00 88.11           C  
ATOM   2227  OG  SER A 289      53.014 -52.512  23.771  1.00 88.11           O  
ATOM   2228  N   THR A 290      50.165 -51.960  25.018  1.00 86.11           N  
ATOM   2229  CA  THR A 290      49.571 -50.660  25.317  1.00 86.11           C  
ATOM   2230  C   THR A 290      50.587 -49.541  25.108  1.00 86.11           C  
ATOM   2231  O   THR A 290      50.245 -48.360  25.203  1.00 86.11           O  
ATOM   2232  CB  THR A 290      49.035 -50.610  26.760  1.00 86.11           C  
ATOM   2233  CG2 THR A 290      47.910 -51.619  26.964  1.00 86.11           C  
ATOM   2234  OG1 THR A 290      50.101 -50.908  27.669  1.00 86.11           O  
ATOM   2235  N   ASP A 291      51.747 -49.964  24.732  1.00 91.15           N  
ATOM   2236  CA  ASP A 291      52.829 -49.003  24.543  1.00 91.15           C  
ATOM   2237  C   ASP A 291      52.806 -48.422  23.130  1.00 91.15           C  
ATOM   2238  O   ASP A 291      53.154 -49.107  22.166  1.00 91.15           O  
ATOM   2239  CB  ASP A 291      54.184 -49.658  24.819  1.00 91.15           C  
ATOM   2240  CG  ASP A 291      55.338 -48.672  24.784  1.00 91.15           C  
ATOM   2241  OD1 ASP A 291      55.170 -47.554  24.249  1.00 91.15           O  
ATOM   2242  OD2 ASP A 291      56.427 -49.016  25.292  1.00 91.15           O1-
ATOM   2243  N   GLN A 292      52.419 -47.107  22.992  1.00 89.57           N  
ATOM   2244  CA  GLN A 292      52.304 -46.430  21.705  1.00 89.57           C  
ATOM   2245  C   GLN A 292      53.666 -46.300  21.028  1.00 89.57           C  
ATOM   2246  O   GLN A 292      53.760 -46.331  19.799  1.00 89.57           O  
ATOM   2247  CB  GLN A 292      51.671 -45.049  21.878  1.00 89.57           C  
ATOM   2248  CG  GLN A 292      50.176 -45.090  22.167  1.00 89.57           C  
ATOM   2249  CD  GLN A 292      49.388 -45.805  21.087  1.00 89.57           C  
ATOM   2250  NE2 GLN A 292      48.402 -46.596  21.496  1.00 89.57           N  
ATOM   2251  OE1 GLN A 292      49.663 -45.650  19.893  1.00 89.57           O  
ATOM   2252  N   GLU A 293      54.746 -46.169  21.802  1.00 90.76           N  
ATOM   2253  CA  GLU A 293      56.085 -46.066  21.231  1.00 90.76           C  
ATOM   2254  C   GLU A 293      56.510 -47.378  20.579  1.00 90.76           C  
ATOM   2255  O   GLU A 293      57.096 -47.378  19.495  1.00 90.76           O  
ATOM   2256  CB  GLU A 293      57.098 -45.660  22.305  1.00 90.76           C  
ATOM   2257  CG  GLU A 293      57.023 -44.191  22.697  1.00 90.76           C  
ATOM   2258  CD  GLU A 293      58.101 -43.778  23.685  1.00 90.76           C  
ATOM   2259  OE1 GLU A 293      58.174 -42.579  24.039  1.00 90.76           O  
ATOM   2260  OE2 GLU A 293      58.882 -44.660  24.108  1.00 90.76           O1-
ATOM   2261  N   GLU A 294      56.167 -48.468  21.236  1.00 90.88           N  
ATOM   2262  CA  GLU A 294      56.440 -49.781  20.658  1.00 90.88           C  
ATOM   2263  C   GLU A 294      55.672 -49.982  19.354  1.00 90.88           C  
ATOM   2264  O   GLU A 294      56.227 -50.473  18.370  1.00 90.88           O  
ATOM   2265  CB  GLU A 294      56.086 -50.890  21.653  1.00 90.88           C  
ATOM   2266  CG  GLU A 294      56.474 -52.285  21.182  1.00 90.88           C  
ATOM   2267  CD  GLU A 294      56.189 -53.365  22.212  1.00 90.88           C  
ATOM   2268  OE1 GLU A 294      56.382 -54.564  21.904  1.00 90.88           O  
ATOM   2269  OE2 GLU A 294      55.766 -53.013  23.336  1.00 90.88           O1-
ATOM   2270  N   LEU A 295      54.404 -49.662  19.350  1.00 92.57           N  
ATOM   2271  CA  LEU A 295      53.580 -49.766  18.151  1.00 92.57           C  
ATOM   2272  C   LEU A 295      54.187 -48.966  17.003  1.00 92.57           C  
ATOM   2273  O   LEU A 295      54.277 -49.458  15.876  1.00 92.57           O  
ATOM   2274  CB  LEU A 295      52.158 -49.276  18.432  1.00 92.57           C  
ATOM   2275  CG  LEU A 295      51.142 -49.456  17.303  1.00 92.57           C  
ATOM   2276  CD1 LEU A 295      50.942 -50.938  17.002  1.00 92.57           C  
ATOM   2277  CD2 LEU A 295      49.816 -48.795  17.665  1.00 92.57           C  
ATOM   2278  N   LYS A 296      54.682 -47.772  17.286  1.00 92.24           N  
ATOM   2279  CA  LYS A 296      55.290 -46.911  16.277  1.00 92.24           C  
ATOM   2280  C   LYS A 296      56.580 -47.520  15.737  1.00 92.24           C  
ATOM   2281  O   LYS A 296      56.845 -47.463  14.535  1.00 92.24           O  
ATOM   2282  CB  LYS A 296      55.568 -45.521  16.854  1.00 92.24           C  
ATOM   2283  CG  LYS A 296      54.320 -44.675  17.059  1.00 92.24           C  
ATOM   2284  CD  LYS A 296      54.664 -43.293  17.598  1.00 92.24           C  
ATOM   2285  CE  LYS A 296      53.412 -42.471  17.873  1.00 92.24           C  
ATOM   2286  NZ  LYS A 296      53.743 -41.133  18.449  1.00 92.24           N1+
ATOM   2287  N   LYS A 297      57.299 -48.110  16.635  1.00 91.80           N  
ATOM   2288  CA  LYS A 297      58.554 -48.735  16.228  1.00 91.80           C  
ATOM   2289  C   LYS A 297      58.301 -49.941  15.328  1.00 91.80           C  
ATOM   2290  O   LYS A 297      58.941 -50.091  14.285  1.00 91.80           O  
ATOM   2291  CB  LYS A 297      59.367 -49.157  17.453  1.00 91.80           C  
ATOM   2292  CG  LYS A 297      60.029 -47.999  18.185  1.00 91.80           C  
ATOM   2293  CD  LYS A 297      60.868 -48.486  19.358  1.00 91.80           C  
ATOM   2294  CE  LYS A 297      61.451 -47.324  20.151  1.00 91.80           C  
ATOM   2295  NZ  LYS A 297      62.233 -47.796  21.334  1.00 91.80           N1+
ATOM   2296  N   VAL A 298      57.443 -50.760  15.778  1.00 94.74           N  
ATOM   2297  CA  VAL A 298      57.105 -51.953  15.007  1.00 94.74           C  
ATOM   2298  C   VAL A 298      56.511 -51.548  13.660  1.00 94.74           C  
ATOM   2299  O   VAL A 298      56.843 -52.135  12.627  1.00 94.74           O  
ATOM   2300  CB  VAL A 298      56.119 -52.863  15.773  1.00 94.74           C  
ATOM   2301  CG1 VAL A 298      55.609 -53.986  14.871  1.00 94.74           C  
ATOM   2302  CG2 VAL A 298      56.783 -53.437  17.022  1.00 94.74           C  
ATOM   2303  N   LYS A 299      55.646 -50.588  13.655  1.00 94.79           N  
ATOM   2304  CA  LYS A 299      55.092 -50.080  12.404  1.00 94.79           C  
ATOM   2305  C   LYS A 299      56.199 -49.624  11.458  1.00 94.79           C  
ATOM   2306  O   LYS A 299      56.170 -49.935  10.266  1.00 94.79           O  
ATOM   2307  CB  LYS A 299      54.126 -48.926  12.674  1.00 94.79           C  
ATOM   2308  CG  LYS A 299      53.422 -48.404  11.431  1.00 94.79           C  
ATOM   2309  CD  LYS A 299      52.484 -47.249  11.762  1.00 94.79           C  
ATOM   2310  CE  LYS A 299      52.052 -46.501  10.509  1.00 94.79           C  
ATOM   2311  NZ  LYS A 299      51.179 -45.334  10.834  1.00 94.79           N1+
ATOM   2312  N   ALA A 300      57.148 -48.858  11.973  1.00 93.64           N  
ATOM   2313  CA  ALA A 300      58.259 -48.370  11.160  1.00 93.64           C  
ATOM   2314  C   ALA A 300      59.070 -49.530  10.586  1.00 93.64           C  
ATOM   2315  O   ALA A 300      59.436 -49.517   9.409  1.00 93.64           O  
ATOM   2316  CB  ALA A 300      59.160 -47.454  11.985  1.00 93.64           C  
ATOM   2317  N   ILE A 301      59.323 -50.505  11.429  1.00 94.23           N  
ATOM   2318  CA  ILE A 301      60.093 -51.666  10.995  1.00 94.23           C  
ATOM   2319  C   ILE A 301      59.338 -52.404   9.893  1.00 94.23           C  
ATOM   2320  O   ILE A 301      59.914 -52.743   8.856  1.00 94.23           O  
ATOM   2321  CB  ILE A 301      60.390 -52.620  12.174  1.00 94.23           C  
ATOM   2322  CG1 ILE A 301      61.367 -51.966  13.158  1.00 94.23           C  
ATOM   2323  CG2 ILE A 301      60.940 -53.955  11.662  1.00 94.23           C  
ATOM   2324  CD1 ILE A 301      61.539 -52.734  14.461  1.00 94.23           C  
ATOM   2325  N   LEU A 302      58.088 -52.660  10.128  1.00 96.04           N  
ATOM   2326  CA  LEU A 302      57.276 -53.384   9.157  1.00 96.04           C  
ATOM   2327  C   LEU A 302      57.141 -52.590   7.862  1.00 96.04           C  
ATOM   2328  O   LEU A 302      57.138 -53.167   6.772  1.00 96.04           O  
ATOM   2329  CB  LEU A 302      55.889 -53.683   9.733  1.00 96.04           C  
ATOM   2330  CG  LEU A 302      55.831 -54.715  10.859  1.00 96.04           C  
ATOM   2331  CD1 LEU A 302      54.414 -54.814  11.415  1.00 96.04           C  
ATOM   2332  CD2 LEU A 302      56.311 -56.075  10.363  1.00 96.04           C  
ATOM   2333  N   ARG A 303      57.010 -51.293   7.980  1.00 96.12           N  
ATOM   2334  CA  ARG A 303      56.930 -50.448   6.793  1.00 96.12           C  
ATOM   2335  C   ARG A 303      58.187 -50.582   5.940  1.00 96.12           C  
ATOM   2336  O   ARG A 303      58.102 -50.750   4.722  1.00 96.12           O  
ATOM   2337  CB  ARG A 303      56.718 -48.984   7.188  1.00 96.12           C  
ATOM   2338  CG  ARG A 303      56.558 -48.043   6.003  1.00 96.12           C  
ATOM   2339  CD  ARG A 303      56.420 -46.594   6.449  1.00 96.12           C  
ATOM   2340  NE  ARG A 303      57.650 -46.099   7.060  1.00 96.12           N  
ATOM   2341  CZ  ARG A 303      57.965 -44.813   7.194  1.00 96.12           C  
ATOM   2342  NH1 ARG A 303      57.144 -43.865   6.760  1.00 96.12           N1+
ATOM   2343  NH2 ARG A 303      59.112 -44.474   7.766  1.00 96.12           N  
ATOM   2344  N   VAL A 304      59.277 -50.480   6.578  1.00 94.53           N  
ATOM   2345  CA  VAL A 304      60.547 -50.589   5.867  1.00 94.53           C  
ATOM   2346  C   VAL A 304      60.676 -51.981   5.250  1.00 94.53           C  
ATOM   2347  O   VAL A 304      61.056 -52.117   4.085  1.00 94.53           O  
ATOM   2348  CB  VAL A 304      61.746 -50.308   6.801  1.00 94.53           C  
ATOM   2349  CG1 VAL A 304      63.064 -50.614   6.094  1.00 94.53           C  
ATOM   2350  CG2 VAL A 304      61.717 -48.858   7.283  1.00 94.53           C  
ATOM   2351  N   ALA A 305      60.406 -52.995   6.006  1.00 94.15           N  
ATOM   2352  CA  ALA A 305      60.500 -54.364   5.506  1.00 94.15           C  
ATOM   2353  C   ALA A 305      59.617 -54.561   4.276  1.00 94.15           C  
ATOM   2354  O   ALA A 305      60.039 -55.174   3.294  1.00 94.15           O  
ATOM   2355  CB  ALA A 305      60.111 -55.357   6.599  1.00 94.15           C  
ATOM   2356  N   SER A 306      58.414 -54.103   4.348  1.00 95.25           N  
ATOM   2357  CA  SER A 306      57.505 -54.206   3.212  1.00 95.25           C  
ATOM   2358  C   SER A 306      58.062 -53.481   1.991  1.00 95.25           C  
ATOM   2359  O   SER A 306      58.015 -54.006   0.877  1.00 95.25           O  
ATOM   2360  CB  SER A 306      56.132 -53.637   3.570  1.00 95.25           C  
ATOM   2361  OG  SER A 306      55.245 -53.732   2.469  1.00 95.25           O  
ATOM   2362  N   GLU A 307      58.537 -52.293   2.183  1.00 94.63           N  
ATOM   2363  CA  GLU A 307      59.111 -51.516   1.087  1.00 94.63           C  
ATOM   2364  C   GLU A 307      60.315 -52.228   0.478  1.00 94.63           C  
ATOM   2365  O   GLU A 307      60.478 -52.247  -0.745  1.00 94.63           O  
ATOM   2366  CB  GLU A 307      59.513 -50.120   1.571  1.00 94.63           C  
ATOM   2367  CG  GLU A 307      59.976 -49.193   0.457  1.00 94.63           C  
ATOM   2368  CD  GLU A 307      60.163 -47.755   0.912  1.00 94.63           C  
ATOM   2369  OE1 GLU A 307      60.511 -46.893   0.073  1.00 94.63           O  
ATOM   2370  OE2 GLU A 307      59.962 -47.488   2.118  1.00 94.63           O1-
ATOM   2371  N   VAL A 308      61.134 -52.785   1.312  1.00 93.70           N  
ATOM   2372  CA  VAL A 308      62.295 -53.522   0.826  1.00 93.70           C  
ATOM   2373  C   VAL A 308      61.839 -54.676  -0.064  1.00 93.70           C  
ATOM   2374  O   VAL A 308      62.382 -54.881  -1.153  1.00 93.70           O  
ATOM   2375  CB  VAL A 308      63.157 -54.058   1.991  1.00 93.70           C  
ATOM   2376  CG1 VAL A 308      64.196 -55.054   1.481  1.00 93.70           C  
ATOM   2377  CG2 VAL A 308      63.836 -52.903   2.726  1.00 93.70           C  
ATOM   2378  N   LEU A 309      60.852 -55.403   0.370  1.00 94.49           N  
ATOM   2379  CA  LEU A 309      60.359 -56.541  -0.399  1.00 94.49           C  
ATOM   2380  C   LEU A 309      59.803 -56.089  -1.745  1.00 94.49           C  
ATOM   2381  O   LEU A 309      60.032 -56.740  -2.767  1.00 94.49           O  
ATOM   2382  CB  LEU A 309      59.280 -57.292   0.387  1.00 94.49           C  
ATOM   2383  CG  LEU A 309      59.759 -58.104   1.589  1.00 94.49           C  
ATOM   2384  CD1 LEU A 309      58.567 -58.613   2.394  1.00 94.49           C  
ATOM   2385  CD2 LEU A 309      60.638 -59.265   1.136  1.00 94.49           C  
ATOM   2386  N   LYS A 310      59.081 -54.981  -1.761  1.00 93.87           N  
ATOM   2387  CA  LYS A 310      58.524 -54.449  -3.002  1.00 93.87           C  
ATOM   2388  C   LYS A 310      59.630 -54.018  -3.960  1.00 93.87           C  
ATOM   2389  O   LYS A 310      59.565 -54.300  -5.158  1.00 93.87           O  
ATOM   2390  CB  LYS A 310      57.594 -53.269  -2.710  1.00 93.87           C  
ATOM   2391  CG  LYS A 310      56.277 -53.666  -2.061  1.00 93.87           C  
ATOM   2392  CD  LYS A 310      55.408 -52.449  -1.772  1.00 93.87           C  
ATOM   2393  CE  LYS A 310      54.136 -52.833  -1.026  1.00 93.87           C  
ATOM   2394  NZ  LYS A 310      53.312 -51.635  -0.683  1.00 93.87           N1+
ATOM   2395  N   LEU A 311      60.585 -53.387  -3.416  1.00 94.35           N  
ATOM   2396  CA  LEU A 311      61.696 -52.932  -4.246  1.00 94.35           C  
ATOM   2397  C   LEU A 311      62.516 -54.113  -4.753  1.00 94.35           C  
ATOM   2398  O   LEU A 311      62.984 -54.105  -5.894  1.00 94.35           O  
ATOM   2399  CB  LEU A 311      62.593 -51.973  -3.459  1.00 94.35           C  
ATOM   2400  CG  LEU A 311      62.014 -50.588  -3.167  1.00 94.35           C  
ATOM   2401  CD1 LEU A 311      62.917 -49.828  -2.201  1.00 94.35           C  
ATOM   2402  CD2 LEU A 311      61.825 -49.802  -4.460  1.00 94.35           C  
ATOM   2403  N   GLU A 312      62.684 -55.085  -3.937  1.00 92.54           N  
ATOM   2404  CA  GLU A 312      63.399 -56.283  -4.366  1.00 92.54           C  
ATOM   2405  C   GLU A 312      62.673 -56.976  -5.516  1.00 92.54           C  
ATOM   2406  O   GLU A 312      63.307 -57.475  -6.447  1.00 92.54           O  
ATOM   2407  CB  GLU A 312      63.576 -57.253  -3.195  1.00 92.54           C  
ATOM   2408  CG  GLU A 312      64.624 -56.811  -2.185  1.00 92.54           C  
ATOM   2409  CD  GLU A 312      64.820 -57.803  -1.049  1.00 92.54           C  
ATOM   2410  OE1 GLU A 312      65.829 -57.697  -0.317  1.00 92.54           O  
ATOM   2411  OE2 GLU A 312      63.956 -58.694  -0.891  1.00 92.54           O1-
ATOM   2412  N   GLU A 313      61.348 -57.001  -5.388  1.00 92.70           N  
ATOM   2413  CA  GLU A 313      60.552 -57.576  -6.468  1.00 92.70           C  
ATOM   2414  C   GLU A 313      60.705 -56.772  -7.756  1.00 92.70           C  
ATOM   2415  O   GLU A 313      60.831 -57.344  -8.841  1.00 92.70           O  
ATOM   2416  CB  GLU A 313      59.076 -57.651  -6.068  1.00 92.70           C  
ATOM   2417  CG  GLU A 313      58.184 -58.288  -7.123  1.00 92.70           C  
ATOM   2418  CD  GLU A 313      58.483 -59.762  -7.351  1.00 92.70           C  
ATOM   2419  OE1 GLU A 313      58.083 -60.306  -8.405  1.00 92.70           O  
ATOM   2420  OE2 GLU A 313      59.120 -60.377  -6.467  1.00 92.70           O1-
ATOM   2421  N   GLU A 314      60.670 -55.506  -7.598  1.00 93.17           N  
ATOM   2422  CA  GLU A 314      60.878 -54.645  -8.758  1.00 93.17           C  
ATOM   2423  C   GLU A 314      62.245 -54.887  -9.389  1.00 93.17           C  
ATOM   2424  O   GLU A 314      62.369 -54.944 -10.614  1.00 93.17           O  
ATOM   2425  CB  GLU A 314      60.732 -53.172  -8.367  1.00 93.17           C  
ATOM   2426  CG  GLU A 314      60.785 -52.214  -9.549  1.00 93.17           C  
ATOM   2427  CD  GLU A 314      60.541 -50.765  -9.158  1.00 93.17           C  
ATOM   2428  OE1 GLU A 314      60.783 -49.862  -9.990  1.00 93.17           O  
ATOM   2429  OE2 GLU A 314      60.106 -50.530  -8.008  1.00 93.17           O1-
ATOM   2430  N   ALA A 315      63.287 -55.002  -8.564  1.00 91.61           N  
ATOM   2431  CA  ALA A 315      64.642 -55.264  -9.043  1.00 91.61           C  
ATOM   2432  C   ALA A 315      64.718 -56.604  -9.767  1.00 91.61           C  
ATOM   2433  O   ALA A 315      65.375 -56.720 -10.804  1.00 91.61           O  
ATOM   2434  CB  ALA A 315      65.632 -55.234  -7.880  1.00 91.61           C  
ATOM   2435  N   LYS A 316      63.971 -57.613  -9.212  1.00 91.81           N  
ATOM   2436  CA  LYS A 316      63.940 -58.930  -9.841  1.00 91.81           C  
ATOM   2437  C   LYS A 316      63.292 -58.865 -11.221  1.00 91.81           C  
ATOM   2438  O   LYS A 316      63.805 -59.443 -12.181  1.00 91.81           O  
ATOM   2439  CB  LYS A 316      63.191 -59.930  -8.958  1.00 91.81           C  
ATOM   2440  CG  LYS A 316      63.282 -61.370  -9.438  1.00 91.81           C  
ATOM   2441  CD  LYS A 316      62.569 -62.323  -8.488  1.00 91.81           C  
ATOM   2442  CE  LYS A 316      62.599 -63.755  -9.005  1.00 91.81           C  
ATOM   2443  NZ  LYS A 316      61.878 -64.689  -8.088  1.00 91.81           N1+
ATOM   2444  N   LYS A 317      62.129 -58.158 -11.364  1.00 92.59           N  
ATOM   2445  CA  LYS A 317      61.436 -58.005 -12.639  1.00 92.59           C  
ATOM   2446  C   LYS A 317      62.305 -57.262 -13.650  1.00 92.59           C  
ATOM   2447  O   LYS A 317      62.344 -57.625 -14.828  1.00 92.59           O  
ATOM   2448  CB  LYS A 317      60.110 -57.268 -12.445  1.00 92.59           C  
ATOM   2449  CG  LYS A 317      59.037 -58.095 -11.753  1.00 92.59           C  
ATOM   2450  CD  LYS A 317      57.729 -57.324 -11.631  1.00 92.59           C  
ATOM   2451  CE  LYS A 317      56.672 -58.130 -10.889  1.00 92.59           C  
ATOM   2452  NZ  LYS A 317      55.398 -57.365 -10.737  1.00 92.59           N1+
ATOM   2453  N   SER A 318      62.926 -56.302 -13.147  1.00 92.14           N  
ATOM   2454  CA  SER A 318      63.816 -55.537 -14.013  1.00 92.14           C  
ATOM   2455  C   SER A 318      64.981 -56.392 -14.503  1.00 92.14           C  
ATOM   2456  O   SER A 318      65.369 -56.312 -15.670  1.00 92.14           O  
ATOM   2457  CB  SER A 318      64.349 -54.306 -13.282  1.00 92.14           C  
ATOM   2458  OG  SER A 318      63.301 -53.392 -13.005  1.00 92.14           O  
ATOM   2459  N   GLN A 319      65.545 -57.170 -13.633  1.00 92.01           N  
ATOM   2460  CA  GLN A 319      66.624 -58.077 -14.009  1.00 92.01           C  
ATOM   2461  C   GLN A 319      66.155 -59.088 -15.052  1.00 92.01           C  
ATOM   2462  O   GLN A 319      66.878 -59.386 -16.005  1.00 92.01           O  
ATOM   2463  CB  GLN A 319      67.167 -58.806 -12.779  1.00 92.01           C  
ATOM   2464  CG  GLN A 319      68.374 -59.687 -13.069  1.00 92.01           C  
ATOM   2465  CD  GLN A 319      69.576 -58.895 -13.552  1.00 92.01           C  
ATOM   2466  NE2 GLN A 319      70.407 -59.524 -14.376  1.00 92.01           N  
ATOM   2467  OE1 GLN A 319      69.754 -57.729 -13.188  1.00 92.01           O  
ATOM   2468  N   GLU A 320      64.941 -59.548 -14.837  1.00 93.07           N  
ATOM   2469  CA  GLU A 320      64.359 -60.478 -15.801  1.00 93.07           C  
ATOM   2470  C   GLU A 320      64.200 -59.824 -17.172  1.00 93.07           C  
ATOM   2471  O   GLU A 320      64.456 -60.455 -18.199  1.00 93.07           O  
ATOM   2472  CB  GLU A 320      63.006 -60.992 -15.304  1.00 93.07           C  
ATOM   2473  CG  GLU A 320      63.107 -61.944 -14.121  1.00 93.07           C  
ATOM   2474  CD  GLU A 320      61.756 -62.315 -13.532  1.00 93.07           C  
ATOM   2475  OE1 GLU A 320      61.713 -63.098 -12.556  1.00 93.07           O  
ATOM   2476  OE2 GLU A 320      60.730 -61.820 -14.052  1.00 93.07           O1-
ATOM   2477  N   GLU A 321      63.807 -58.610 -17.173  1.00 94.33           N  
ATOM   2478  CA  GLU A 321      63.652 -57.848 -18.408  1.00 94.33           C  
ATOM   2479  C   GLU A 321      64.989 -57.675 -19.122  1.00 94.33           C  
ATOM   2480  O   GLU A 321      65.070 -57.815 -20.344  1.00 94.33           O  
ATOM   2481  CB  GLU A 321      63.029 -56.479 -18.120  1.00 94.33           C  
ATOM   2482  CG  GLU A 321      62.691 -55.681 -19.371  1.00 94.33           C  
ATOM   2483  CD  GLU A 321      61.982 -54.370 -19.074  1.00 94.33           C  
ATOM   2484  OE1 GLU A 321      61.707 -53.599 -20.022  1.00 94.33           O  
ATOM   2485  OE2 GLU A 321      61.699 -54.110 -17.883  1.00 94.33           O1-
ATOM   2486  N   VAL A 322      66.036 -57.363 -18.399  1.00 90.25           N  
ATOM   2487  CA  VAL A 322      67.368 -57.217 -18.976  1.00 90.25           C  
ATOM   2488  C   VAL A 322      67.811 -58.539 -19.597  1.00 90.25           C  
ATOM   2489  O   VAL A 322      68.359 -58.560 -20.703  1.00 90.25           O  
ATOM   2490  CB  VAL A 322      68.396 -56.754 -17.918  1.00 90.25           C  
ATOM   2491  CG1 VAL A 322      69.817 -56.844 -18.472  1.00 90.25           C  
ATOM   2492  CG2 VAL A 322      68.087 -55.330 -17.461  1.00 90.25           C  
ATOM   2493  N   GLU A 323      67.453 -59.579 -18.834  1.00 91.96           N  
ATOM   2494  CA  GLU A 323      67.849 -60.892 -19.335  1.00 91.96           C  
ATOM   2495  C   GLU A 323      67.115 -61.234 -20.628  1.00 91.96           C  
ATOM   2496  O   GLU A 323      67.706 -61.794 -21.553  1.00 91.96           O  
ATOM   2497  CB  GLU A 323      67.588 -61.971 -18.280  1.00 91.96           C  
ATOM   2498  CG  GLU A 323      68.566 -61.942 -17.115  1.00 91.96           C  
ATOM   2499  CD  GLU A 323      68.215 -62.928 -16.011  1.00 91.96           C  
ATOM   2500  OE1 GLU A 323      68.947 -62.991 -14.998  1.00 91.96           O  
ATOM   2501  OE2 GLU A 323      67.199 -63.643 -16.162  1.00 91.96           O1-
ATOM   2502  N   ARG A 324      65.870 -60.917 -20.700  1.00 92.99           N  
ATOM   2503  CA  ARG A 324      65.090 -61.117 -21.916  1.00 92.99           C  
ATOM   2504  C   ARG A 324      65.641 -60.279 -23.065  1.00 92.99           C  
ATOM   2505  O   ARG A 324      65.766 -60.765 -24.190  1.00 92.99           O  
ATOM   2506  CB  ARG A 324      63.618 -60.771 -21.674  1.00 92.99           C  
ATOM   2507  CG  ARG A 324      62.705 -61.112 -22.840  1.00 92.99           C  
ATOM   2508  CD  ARG A 324      61.272 -60.670 -22.582  1.00 92.99           C  
ATOM   2509  NE  ARG A 324      61.162 -59.216 -22.502  1.00 92.99           N  
ATOM   2510  CZ  ARG A 324      60.018 -58.548 -22.378  1.00 92.99           C  
ATOM   2511  NH1 ARG A 324      58.859 -59.194 -22.314  1.00 92.99           N1+
ATOM   2512  NH2 ARG A 324      60.033 -57.224 -22.314  1.00 92.99           N  
ATOM   2513  N   LEU A 325      65.944 -59.030 -22.806  1.00 91.12           N  
ATOM   2514  CA  LEU A 325      66.476 -58.125 -23.819  1.00 91.12           C  
ATOM   2515  C   LEU A 325      67.852 -58.583 -24.290  1.00 91.12           C  
ATOM   2516  O   LEU A 325      68.174 -58.474 -25.475  1.00 91.12           O  
ATOM   2517  CB  LEU A 325      66.560 -56.697 -23.271  1.00 91.12           C  
ATOM   2518  CG  LEU A 325      65.231 -55.965 -23.081  1.00 91.12           C  
ATOM   2519  CD1 LEU A 325      65.454 -54.640 -22.360  1.00 91.12           C  
ATOM   2520  CD2 LEU A 325      64.549 -55.738 -24.427  1.00 91.12           C  
ATOM   2521  N   LYS A 326      68.636 -59.158 -23.342  1.00 89.57           N  
ATOM   2522  CA  LYS A 326      69.940 -59.702 -23.711  1.00 89.57           C  
ATOM   2523  C   LYS A 326      69.795 -60.871 -24.680  1.00 89.57           C  
ATOM   2524  O   LYS A 326      70.571 -60.996 -25.630  1.00 89.57           O  
ATOM   2525  CB  LYS A 326      70.707 -60.147 -22.464  1.00 89.57           C  
ATOM   2526  CG  LYS A 326      71.355 -59.004 -21.695  1.00 89.57           C  
ATOM   2527  CD  LYS A 326      72.200 -59.519 -20.538  1.00 89.57           C  
ATOM   2528  CE  LYS A 326      72.864 -58.378 -19.778  1.00 89.57           C  
ATOM   2529  NZ  LYS A 326      73.690 -58.877 -18.639  1.00 89.57           N1+
ATOM   2530  N   GLN A 327      68.721 -61.656 -24.448  1.00 91.26           N  
ATOM   2531  CA  GLN A 327      68.446 -62.786 -25.330  1.00 91.26           C  
ATOM   2532  C   GLN A 327      67.991 -62.309 -26.707  1.00 91.26           C  
ATOM   2533  O   GLN A 327      68.361 -62.897 -27.727  1.00 91.26           O  
ATOM   2534  CB  GLN A 327      67.386 -63.702 -24.716  1.00 91.26           C  
ATOM   2535  CG  GLN A 327      67.872 -64.471 -23.495  1.00 91.26           C  
ATOM   2536  CD  GLN A 327      66.795 -65.352 -22.889  1.00 91.26           C  
ATOM   2537  NE2 GLN A 327      67.158 -66.108 -21.859  1.00 91.26           N  
ATOM   2538  OE1 GLN A 327      65.647 -65.352 -23.343  1.00 91.26           O  
ATOM   2539  N   GLU A 328      67.239 -61.276 -26.729  1.00 89.41           N  
ATOM   2540  CA  GLU A 328      66.772 -60.693 -27.983  1.00 89.41           C  
ATOM   2541  C   GLU A 328      67.935 -60.141 -28.802  1.00 89.41           C  
ATOM   2542  O   GLU A 328      67.952 -60.267 -30.028  1.00 89.41           O  
ATOM   2543  CB  GLU A 328      65.748 -59.588 -27.713  1.00 89.41           C  
ATOM   2544  CG  GLU A 328      64.399 -60.104 -27.233  1.00 89.41           C  
ATOM   2545  CD  GLU A 328      63.380 -58.998 -27.008  1.00 89.41           C  
ATOM   2546  OE1 GLU A 328      62.323 -59.263 -26.392  1.00 89.41           O  
ATOM   2547  OE2 GLU A 328      63.640 -57.857 -27.451  1.00 89.41           O1-
ATOM   2548  N   VAL A 329      68.870 -59.576 -28.127  1.00 85.32           N  
ATOM   2549  CA  VAL A 329      70.054 -59.044 -28.793  1.00 85.32           C  
ATOM   2550  C   VAL A 329      70.859 -60.186 -29.407  1.00 85.32           C  
ATOM   2551  O   VAL A 329      71.330 -60.081 -30.543  1.00 85.32           O  
ATOM   2552  CB  VAL A 329      70.937 -58.234 -27.818  1.00 85.32           C  
ATOM   2553  CG1 VAL A 329      72.274 -57.879 -28.466  1.00 85.32           C  
ATOM   2554  CG2 VAL A 329      70.209 -56.970 -27.362  1.00 85.32           C  
ATOM   2555  N   GLU A 330      70.961 -61.235 -28.622  1.00 87.89           N  
ATOM   2556  CA  GLU A 330      71.706 -62.393 -29.103  1.00 87.89           C  
ATOM   2557  C   GLU A 330      71.042 -63.005 -30.333  1.00 87.89           C  
ATOM   2558  O   GLU A 330      71.723 -63.388 -31.287  1.00 87.89           O  
ATOM   2559  CB  GLU A 330      71.837 -63.446 -27.998  1.00 87.89           C  
ATOM   2560  CG  GLU A 330      72.818 -63.065 -26.899  1.00 87.89           C  
ATOM   2561  CD  GLU A 330      72.867 -64.074 -25.763  1.00 87.89           C  
ATOM   2562  OE1 GLU A 330      73.652 -63.874 -24.808  1.00 87.89           O  
ATOM   2563  OE2 GLU A 330      72.116 -65.072 -25.829  1.00 87.89           O1-
ATOM   2564  N   LYS A 331      69.715 -63.059 -30.333  1.00 87.73           N  
ATOM   2565  CA  LYS A 331      68.964 -63.592 -31.466  1.00 87.73           C  
ATOM   2566  C   LYS A 331      69.071 -62.672 -32.679  1.00 87.73           C  
ATOM   2567  O   LYS A 331      69.221 -63.142 -33.809  1.00 87.73           O  
ATOM   2568  CB  LYS A 331      67.496 -63.794 -31.089  1.00 87.73           C  
ATOM   2569  CG  LYS A 331      67.249 -64.991 -30.183  1.00 87.73           C  
ATOM   2570  CD  LYS A 331      65.762 -65.189 -29.911  1.00 87.73           C  
ATOM   2571  CE  LYS A 331      65.520 -66.332 -28.935  1.00 87.73           C  
ATOM   2572  NZ  LYS A 331      64.065 -66.511 -28.644  1.00 87.73           N1+
ATOM   2573  N   ALA A 332      68.929 -61.405 -32.406  1.00 82.41           N  
ATOM   2574  CA  ALA A 332      69.028 -60.425 -33.483  1.00 82.41           C  
ATOM   2575  C   ALA A 332      70.429 -60.415 -34.089  1.00 82.41           C  
ATOM   2576  O   ALA A 332      70.586 -60.256 -35.301  1.00 82.41           O  
ATOM   2577  CB  ALA A 332      68.664 -59.033 -32.971  1.00 82.41           C  
ATOM   2578  N   SER A 333      71.464 -60.530 -33.233  1.00 80.32           N  
ATOM   2579  CA  SER A 333      72.839 -60.588 -33.717  1.00 80.32           C  
ATOM   2580  C   SER A 333      73.053 -61.789 -34.632  1.00 80.32           C  
ATOM   2581  O   SER A 333      73.755 -61.691 -35.640  1.00 80.32           O  
ATOM   2582  CB  SER A 333      73.818 -60.649 -32.544  1.00 80.32           C  
ATOM   2583  OG  SER A 333      73.812 -59.431 -31.819  1.00 80.32           O  
ATOM   2584  N   LYS A 334      72.352 -62.879 -34.383  1.00 84.57           N  
ATOM   2585  CA  LYS A 334      72.465 -64.089 -35.193  1.00 84.57           C  
ATOM   2586  C   LYS A 334      71.685 -63.951 -36.498  1.00 84.57           C  
ATOM   2587  O   LYS A 334      72.064 -64.530 -37.518  1.00 84.57           O  
ATOM   2588  CB  LYS A 334      71.969 -65.306 -34.413  1.00 84.57           C  
ATOM   2589  CG  LYS A 334      72.913 -65.760 -33.308  1.00 84.57           C  
ATOM   2590  CD  LYS A 334      72.405 -67.021 -32.621  1.00 84.57           C  
ATOM   2591  CE  LYS A 334      73.333 -67.459 -31.497  1.00 84.57           C  
ATOM   2592  NZ  LYS A 334      72.818 -68.670 -30.793  1.00 84.57           N1+
ATOM   2593  N   ALA A 335      70.652 -63.084 -36.568  1.00 82.42           N  
ATOM   2594  CA  ALA A 335      69.781 -62.903 -37.726  1.00 82.42           C  
ATOM   2595  C   ALA A 335      70.304 -61.799 -38.640  1.00 82.42           C  
ATOM   2596  O   ALA A 335      69.834 -61.644 -39.770  1.00 82.42           O  
ATOM   2597  CB  ALA A 335      68.356 -62.587 -37.275  1.00 82.42           C  
ATOM   2598  N   GLY A 336      71.413 -61.121 -38.388  1.00 77.16           N  
ATOM   2599  CA  GLY A 336      72.031 -60.162 -39.291  1.00 77.16           C  
ATOM   2600  C   GLY A 336      71.332 -58.817 -39.303  1.00 77.16           C  
ATOM   2601  O   GLY A 336      71.353 -58.109 -40.311  1.00 77.16           O  
ATOM   2602  N   LEU A 337      70.837 -58.260 -38.151  1.00 62.09           N  
ATOM   2603  CA  LEU A 337      70.065 -57.024 -38.193  1.00 62.09           C  
ATOM   2604  C   LEU A 337      70.983 -55.814 -38.322  1.00 62.09           C  
ATOM   2605  O   LEU A 337      72.138 -55.857 -37.892  1.00 62.09           O  
ATOM   2606  CB  LEU A 337      69.199 -56.891 -36.936  1.00 62.09           C  
ATOM   2607  CG  LEU A 337      67.863 -57.634 -36.952  1.00 62.09           C  
ATOM   2608  CD1 LEU A 337      67.392 -57.907 -35.528  1.00 62.09           C  
ATOM   2609  CD2 LEU A 337      66.816 -56.838 -37.725  1.00 62.09           C  
ATOM   2610  N   ASP A 338      70.480 -54.740 -39.097  1.00 71.10           N  
ATOM   2611  CA  ASP A 338      70.935 -53.382 -39.380  1.00 71.10           C  
ATOM   2612  C   ASP A 338      71.026 -52.556 -38.098  1.00 71.10           C  
ATOM   2613  O   ASP A 338      70.477 -52.941 -37.065  1.00 71.10           O  
ATOM   2614  CB  ASP A 338      70.000 -52.700 -40.380  1.00 71.10           C  
ATOM   2615  CG  ASP A 338      68.591 -52.517 -39.845  1.00 71.10           C  
ATOM   2616  OD1 ASP A 338      68.342 -52.833 -38.662  1.00 71.10           O  
ATOM   2617  OD2 ASP A 338      67.721 -52.055 -40.615  1.00 71.10           O1-
ATOM   2618  N   HIS A 339      72.165 -51.906 -37.776  1.00 73.59           N  
ATOM   2619  CA  HIS A 339      72.621 -50.971 -36.753  1.00 73.59           C  
ATOM   2620  C   HIS A 339      71.449 -50.225 -36.125  1.00 73.59           C  
ATOM   2621  O   HIS A 339      71.473 -49.914 -34.932  1.00 73.59           O  
ATOM   2622  CB  HIS A 339      73.620 -49.976 -37.345  1.00 73.59           C  
ATOM   2623  CG  HIS A 339      74.954 -50.577 -37.658  1.00 73.59           C  
ATOM   2624  CD2 HIS A 339      75.588 -50.769 -38.838  1.00 73.59           C  
ATOM   2625  ND1 HIS A 339      75.794 -51.069 -36.683  1.00 73.59           N  
ATOM   2626  CE1 HIS A 339      76.893 -51.537 -37.253  1.00 73.59           C  
ATOM   2627  NE2 HIS A 339      76.792 -51.367 -38.560  1.00 73.59           N  
ATOM   2628  N   GLU A 340      70.308 -50.159 -36.928  1.00 76.60           N  
ATOM   2629  CA  GLU A 340      69.181 -49.434 -36.348  1.00 76.60           C  
ATOM   2630  C   GLU A 340      68.462 -50.279 -35.300  1.00 76.60           C  
ATOM   2631  O   GLU A 340      68.085 -49.774 -34.240  1.00 76.60           O  
ATOM   2632  CB  GLU A 340      68.199 -49.004 -37.441  1.00 76.60           C  
ATOM   2633  CG  GLU A 340      68.604 -47.728 -38.163  1.00 76.60           C  
ATOM   2634  CD  GLU A 340      67.562 -47.246 -39.160  1.00 76.60           C  
ATOM   2635  OE1 GLU A 340      67.786 -46.202 -39.816  1.00 76.60           O  
ATOM   2636  OE2 GLU A 340      66.513 -47.916 -39.286  1.00 76.60           O1-
ATOM   2637  N   GLY A 341      68.340 -51.619 -35.564  1.00 75.57           N  
ATOM   2638  CA  GLY A 341      67.736 -52.539 -34.613  1.00 75.57           C  
ATOM   2639  C   GLY A 341      68.557 -52.717 -33.351  1.00 75.57           C  
ATOM   2640  O   GLY A 341      68.012 -52.718 -32.245  1.00 75.57           O  
ATOM   2641  N   ASP A 342      69.920 -52.683 -33.521  1.00 78.18           N  
ATOM   2642  CA  ASP A 342      70.816 -52.827 -32.377  1.00 78.18           C  
ATOM   2643  C   ASP A 342      70.733 -51.610 -31.458  1.00 78.18           C  
ATOM   2644  O   ASP A 342      70.729 -51.750 -30.234  1.00 78.18           O  
ATOM   2645  CB  ASP A 342      72.257 -53.033 -32.848  1.00 78.18           C  
ATOM   2646  CG  ASP A 342      72.499 -54.416 -33.427  1.00 78.18           C  
ATOM   2647  OD1 ASP A 342      71.658 -55.318 -33.224  1.00 78.18           O  
ATOM   2648  OD2 ASP A 342      73.541 -54.606 -34.090  1.00 78.18           O1-
ATOM   2649  N   SER A 343      70.607 -50.368 -32.116  1.00 84.47           N  
ATOM   2650  CA  SER A 343      70.550 -49.131 -31.345  1.00 84.47           C  
ATOM   2651  C   SER A 343      69.277 -49.061 -30.507  1.00 84.47           C  
ATOM   2652  O   SER A 343      69.308 -48.616 -29.357  1.00 84.47           O  
ATOM   2653  CB  SER A 343      70.629 -47.916 -32.270  1.00 84.47           C  
ATOM   2654  OG  SER A 343      71.920 -47.803 -32.843  1.00 84.47           O  
ATOM   2655  N   ARG A 344      68.173 -49.575 -31.001  1.00 86.69           N  
ATOM   2656  CA  ARG A 344      66.906 -49.557 -30.277  1.00 86.69           C  
ATOM   2657  C   ARG A 344      66.952 -50.486 -29.068  1.00 86.69           C  
ATOM   2658  O   ARG A 344      66.469 -50.133 -27.990  1.00 86.69           O  
ATOM   2659  CB  ARG A 344      65.753 -49.958 -31.202  1.00 86.69           C  
ATOM   2660  CG  ARG A 344      65.358 -48.878 -32.196  1.00 86.69           C  
ATOM   2661  CD  ARG A 344      64.133 -49.280 -33.007  1.00 86.69           C  
ATOM   2662  NE  ARG A 344      64.021 -48.500 -34.236  1.00 86.69           N  
ATOM   2663  CZ  ARG A 344      63.021 -48.598 -35.108  1.00 86.69           C  
ATOM   2664  NH1 ARG A 344      62.021 -49.448 -34.900  1.00 86.69           N1+
ATOM   2665  NH2 ARG A 344      63.018 -47.840 -36.194  1.00 86.69           N  
ATOM   2666  N   ILE A 345      67.551 -51.669 -29.251  1.00 84.47           N  
ATOM   2667  CA  ILE A 345      67.628 -52.642 -28.168  1.00 84.47           C  
ATOM   2668  C   ILE A 345      68.564 -52.125 -27.076  1.00 84.47           C  
ATOM   2669  O   ILE A 345      68.266 -52.244 -25.885  1.00 84.47           O  
ATOM   2670  CB  ILE A 345      68.108 -54.020 -28.676  1.00 84.47           C  
ATOM   2671  CG1 ILE A 345      67.085 -54.614 -29.652  1.00 84.47           C  
ATOM   2672  CG2 ILE A 345      68.361 -54.970 -27.502  1.00 84.47           C  
ATOM   2673  CD1 ILE A 345      67.550 -55.896 -30.330  1.00 84.47           C  
ATOM   2674  N   PHE A 346      69.757 -51.546 -27.511  1.00 86.88           N  
ATOM   2675  CA  PHE A 346      70.688 -50.966 -26.550  1.00 86.88           C  
ATOM   2676  C   PHE A 346      70.004 -49.892 -25.713  1.00 86.88           C  
ATOM   2677  O   PHE A 346      70.222 -49.808 -24.503  1.00 86.88           O  
ATOM   2678  CB  PHE A 346      71.906 -50.376 -27.268  1.00 86.88           C  
ATOM   2679  CG  PHE A 346      73.013 -49.957 -26.340  1.00 86.88           C  
ATOM   2680  CD1 PHE A 346      73.172 -48.624 -25.982  1.00 86.88           C  
ATOM   2681  CD2 PHE A 346      73.897 -50.896 -25.825  1.00 86.88           C  
ATOM   2682  CE1 PHE A 346      74.196 -48.232 -25.122  1.00 86.88           C  
ATOM   2683  CE2 PHE A 346      74.924 -50.513 -24.967  1.00 86.88           C  
ATOM   2684  CZ  PHE A 346      75.072 -49.181 -24.617  1.00 86.88           C  
ATOM   2685  N   LYS A 347      69.184 -49.024 -26.328  1.00 90.89           N  
ATOM   2686  CA  LYS A 347      68.435 -47.999 -25.605  1.00 90.89           C  
ATOM   2687  C   LYS A 347      67.486 -48.627 -24.588  1.00 90.89           C  
ATOM   2688  O   LYS A 347      67.351 -48.130 -23.468  1.00 90.89           O  
ATOM   2689  CB  LYS A 347      67.652 -47.120 -26.579  1.00 90.89           C  
ATOM   2690  CG  LYS A 347      67.006 -45.903 -25.932  1.00 90.89           C  
ATOM   2691  CD  LYS A 347      66.317 -45.019 -26.965  1.00 90.89           C  
ATOM   2692  CE  LYS A 347      65.643 -43.820 -26.314  1.00 90.89           C  
ATOM   2693  NZ  LYS A 347      64.950 -42.961 -27.320  1.00 90.89           N1+
ATOM   2694  N   LYS A 348      66.875 -49.743 -24.914  1.00 91.88           N  
ATOM   2695  CA  LYS A 348      65.953 -50.428 -24.012  1.00 91.88           C  
ATOM   2696  C   LYS A 348      66.687 -50.987 -22.796  1.00 91.88           C  
ATOM   2697  O   LYS A 348      66.193 -50.898 -21.671  1.00 91.88           O  
ATOM   2698  CB  LYS A 348      65.220 -51.552 -24.744  1.00 91.88           C  
ATOM   2699  CG  LYS A 348      64.152 -51.066 -25.714  1.00 91.88           C  
ATOM   2700  CD  LYS A 348      63.400 -52.229 -26.347  1.00 91.88           C  
ATOM   2701  CE  LYS A 348      62.369 -51.746 -27.357  1.00 91.88           C  
ATOM   2702  NZ  LYS A 348      61.638 -52.885 -27.990  1.00 91.88           N1+
ATOM   2703  N   ILE A 349      67.904 -51.575 -23.132  1.00 89.86           N  
ATOM   2704  CA  ILE A 349      68.702 -52.109 -22.033  1.00 89.86           C  
ATOM   2705  C   ILE A 349      69.121 -50.975 -21.100  1.00 89.86           C  
ATOM   2706  O   ILE A 349      69.033 -51.106 -19.877  1.00 89.86           O  
ATOM   2707  CB  ILE A 349      69.947 -52.862 -22.554  1.00 89.86           C  
ATOM   2708  CG1 ILE A 349      69.528 -54.139 -23.293  1.00 89.86           C  
ATOM   2709  CG2 ILE A 349      70.904 -53.184 -21.403  1.00 89.86           C  
ATOM   2710  CD1 ILE A 349      70.681 -54.869 -23.968  1.00 89.86           C  
ATOM   2711  N   HIS A 350      69.669 -49.914 -21.680  1.00 91.92           N  
ATOM   2712  CA  HIS A 350      70.071 -48.754 -20.892  1.00 91.92           C  
ATOM   2713  C   HIS A 350      68.919 -48.246 -20.032  1.00 91.92           C  
ATOM   2714  O   HIS A 350      69.114 -47.904 -18.863  1.00 91.92           O  
ATOM   2715  CB  HIS A 350      70.578 -47.636 -21.804  1.00 91.92           C  
ATOM   2716  CG  HIS A 350      71.074 -46.435 -21.063  1.00 91.92           C  
ATOM   2717  CD2 HIS A 350      72.319 -46.098 -20.650  1.00 91.92           C  
ATOM   2718  ND1 HIS A 350      70.244 -45.414 -20.661  1.00 91.92           N  
ATOM   2719  CE1 HIS A 350      70.957 -44.495 -20.031  1.00 91.92           C  
ATOM   2720  NE2 HIS A 350      72.219 -44.886 -20.010  1.00 91.92           N  
ATOM   2721  N   ASP A 351      67.638 -48.141 -20.605  1.00 93.73           N  
ATOM   2722  CA  ASP A 351      66.463 -47.690 -19.862  1.00 93.73           C  
ATOM   2723  C   ASP A 351      66.180 -48.609 -18.675  1.00 93.73           C  
ATOM   2724  O   ASP A 351      65.870 -48.137 -17.580  1.00 93.73           O  
ATOM   2725  CB  ASP A 351      65.241 -47.624 -20.779  1.00 93.73           C  
ATOM   2726  CG  ASP A 351      65.298 -46.466 -21.760  1.00 93.73           C  
ATOM   2727  OD1 ASP A 351      66.125 -45.547 -21.571  1.00 93.73           O  
ATOM   2728  OD2 ASP A 351      64.509 -46.471 -22.729  1.00 93.73           O1-
ATOM   2729  N   VAL A 352      66.343 -49.885 -18.921  1.00 92.72           N  
ATOM   2730  CA  VAL A 352      66.082 -50.852 -17.861  1.00 92.72           C  
ATOM   2731  C   VAL A 352      67.148 -50.729 -16.774  1.00 92.72           C  
ATOM   2732  O   VAL A 352      66.836 -50.771 -15.582  1.00 92.72           O  
ATOM   2733  CB  VAL A 352      66.043 -52.296 -18.408  1.00 92.72           C  
ATOM   2734  CG1 VAL A 352      65.910 -53.303 -17.266  1.00 92.72           C  
ATOM   2735  CG2 VAL A 352      64.895 -52.459 -19.403  1.00 92.72           C  
ATOM   2736  N   VAL A 353      68.508 -50.576 -17.166  1.00 91.26           N  
ATOM   2737  CA  VAL A 353      69.599 -50.422 -16.210  1.00 91.26           C  
ATOM   2738  C   VAL A 353      69.367 -49.177 -15.358  1.00 91.26           C  
ATOM   2739  O   VAL A 353      69.583 -49.199 -14.144  1.00 91.26           O  
ATOM   2740  CB  VAL A 353      70.968 -50.336 -16.921  1.00 91.26           C  
ATOM   2741  CG1 VAL A 353      72.063 -49.933 -15.936  1.00 91.26           C  
ATOM   2742  CG2 VAL A 353      71.308 -51.667 -17.589  1.00 91.26           C  
ATOM   2743  N   THR A 354      69.001 -48.064 -16.069  1.00 92.67           N  
ATOM   2744  CA  THR A 354      68.699 -46.829 -15.354  1.00 92.67           C  
ATOM   2745  C   THR A 354      67.603 -47.057 -14.318  1.00 92.67           C  
ATOM   2746  O   THR A 354      67.703 -46.581 -13.186  1.00 92.67           O  
ATOM   2747  CB  THR A 354      68.268 -45.714 -16.325  1.00 92.67           C  
ATOM   2748  CG2 THR A 354      67.947 -44.425 -15.575  1.00 92.67           C  
ATOM   2749  OG1 THR A 354      69.328 -45.462 -17.256  1.00 92.67           O  
ATOM   2750  N   LYS A 355      66.531 -47.763 -14.684  1.00 92.64           N  
ATOM   2751  CA  LYS A 355      65.461 -48.100 -13.749  1.00 92.64           C  
ATOM   2752  C   LYS A 355      65.993 -48.923 -12.579  1.00 92.64           C  
ATOM   2753  O   LYS A 355      65.620 -48.687 -11.427  1.00 92.64           O  
ATOM   2754  CB  LYS A 355      64.345 -48.864 -14.463  1.00 92.64           C  
ATOM   2755  CG  LYS A 355      63.453 -47.988 -15.331  1.00 92.64           C  
ATOM   2756  CD  LYS A 355      62.345 -48.799 -15.991  1.00 92.64           C  
ATOM   2757  CE  LYS A 355      61.538 -47.955 -16.967  1.00 92.64           C  
ATOM   2758  NZ  LYS A 355      60.472 -48.754 -17.640  1.00 92.64           N1+
ATOM   2759  N   GLN A 356      66.918 -49.850 -12.869  1.00 91.07           N  
ATOM   2760  CA  GLN A 356      67.500 -50.689 -11.827  1.00 91.07           C  
ATOM   2761  C   GLN A 356      68.338 -49.862 -10.857  1.00 91.07           C  
ATOM   2762  O   GLN A 356      68.300 -50.088  -9.645  1.00 91.07           O  
ATOM   2763  CB  GLN A 356      68.354 -51.798 -12.445  1.00 91.07           C  
ATOM   2764  CG  GLN A 356      67.543 -52.954 -13.015  1.00 91.07           C  
ATOM   2765  CD  GLN A 356      68.415 -54.086 -13.524  1.00 91.07           C  
ATOM   2766  NE2 GLN A 356      67.809 -55.247 -13.747  1.00 91.07           N  
ATOM   2767  OE1 GLN A 356      69.624 -53.919 -13.717  1.00 91.07           O  
ATOM   2768  N   ILE A 357      69.216 -48.956 -11.406  1.00 92.93           N  
ATOM   2769  CA  ILE A 357      70.038 -48.095 -10.564  1.00 92.93           C  
ATOM   2770  C   ILE A 357      69.147 -47.302  -9.611  1.00 92.93           C  
ATOM   2771  O   ILE A 357      69.453 -47.178  -8.423  1.00 92.93           O  
ATOM   2772  CB  ILE A 357      70.903 -47.135 -11.412  1.00 92.93           C  
ATOM   2773  CG1 ILE A 357      71.984 -47.916 -12.167  1.00 92.93           C  
ATOM   2774  CG2 ILE A 357      71.527 -46.049 -10.529  1.00 92.93           C  
ATOM   2775  CD1 ILE A 357      72.746 -47.085 -13.190  1.00 92.93           C  
ATOM   2776  N   LYS A 358      67.945 -46.816 -10.155  1.00 93.32           N  
ATOM   2777  CA  LYS A 358      67.007 -46.068  -9.322  1.00 93.32           C  
ATOM   2778  C   LYS A 358      66.445 -46.942  -8.206  1.00 93.32           C  
ATOM   2779  O   LYS A 358      66.328 -46.497  -7.062  1.00 93.32           O  
ATOM   2780  CB  LYS A 358      65.867 -45.503 -10.172  1.00 93.32           C  
ATOM   2781  CG  LYS A 358      66.277 -44.342 -11.065  1.00 93.32           C  
ATOM   2782  CD  LYS A 358      65.093 -43.802 -11.858  1.00 93.32           C  
ATOM   2783  CE  LYS A 358      65.515 -42.686 -12.804  1.00 93.32           C  
ATOM   2784  NZ  LYS A 358      64.371 -42.197 -13.630  1.00 93.32           N1+
ATOM   2785  N   VAL A 359      66.131 -48.173  -8.511  1.00 94.26           N  
ATOM   2786  CA  VAL A 359      65.598 -49.105  -7.523  1.00 94.26           C  
ATOM   2787  C   VAL A 359      66.654 -49.390  -6.458  1.00 94.26           C  
ATOM   2788  O   VAL A 359      66.354 -49.393  -5.262  1.00 94.26           O  
ATOM   2789  CB  VAL A 359      65.134 -50.425  -8.180  1.00 94.26           C  
ATOM   2790  CG1 VAL A 359      64.794 -51.467  -7.116  1.00 94.26           C  
ATOM   2791  CG2 VAL A 359      63.933 -50.174  -9.090  1.00 94.26           C  
ATOM   2792  N   ILE A 360      67.939 -49.649  -6.817  1.00 92.31           N  
ATOM   2793  CA  ILE A 360      69.032 -49.951  -5.900  1.00 92.31           C  
ATOM   2794  C   ILE A 360      69.261 -48.768  -4.963  1.00 92.31           C  
ATOM   2795  O   ILE A 360      69.446 -48.949  -3.756  1.00 92.31           O  
ATOM   2796  CB  ILE A 360      70.334 -50.289  -6.663  1.00 92.31           C  
ATOM   2797  CG1 ILE A 360      70.194 -51.633  -7.387  1.00 92.31           C  
ATOM   2798  CG2 ILE A 360      71.531 -50.303  -5.708  1.00 92.31           C  
ATOM   2799  CD1 ILE A 360      71.336 -51.942  -8.344  1.00 92.31           C  
ATOM   2800  N   LEU A 361      69.294 -47.546  -5.539  1.00 93.82           N  
ATOM   2801  CA  LEU A 361      69.473 -46.355  -4.717  1.00 93.82           C  
ATOM   2802  C   LEU A 361      68.357 -46.234  -3.684  1.00 93.82           C  
ATOM   2803  O   LEU A 361      68.605 -45.861  -2.535  1.00 93.82           O  
ATOM   2804  CB  LEU A 361      69.514 -45.100  -5.591  1.00 93.82           C  
ATOM   2805  CG  LEU A 361      70.752 -44.927  -6.473  1.00 93.82           C  
ATOM   2806  CD1 LEU A 361      70.586 -43.720  -7.391  1.00 93.82           C  
ATOM   2807  CD2 LEU A 361      72.005 -44.786  -5.616  1.00 93.82           C  
ATOM   2808  N   ARG A 362      67.065 -46.550  -4.109  1.00 95.89           N  
ATOM   2809  CA  ARG A 362      65.944 -46.535  -3.172  1.00 95.89           C  
ATOM   2810  C   ARG A 362      66.104 -47.618  -2.110  1.00 95.89           C  
ATOM   2811  O   ARG A 362      65.753 -47.411  -0.947  1.00 95.89           O  
ATOM   2812  CB  ARG A 362      64.620 -46.722  -3.915  1.00 95.89           C  
ATOM   2813  CG  ARG A 362      64.174 -45.496  -4.697  1.00 95.89           C  
ATOM   2814  CD  ARG A 362      62.776 -45.672  -5.271  1.00 95.89           C  
ATOM   2815  NE  ARG A 362      62.771 -46.586  -6.410  1.00 95.89           N  
ATOM   2816  CZ  ARG A 362      61.677 -47.010  -7.038  1.00 95.89           C  
ATOM   2817  NH1 ARG A 362      60.473 -46.608  -6.648  1.00 95.89           N1+
ATOM   2818  NH2 ARG A 362      61.788 -47.841  -8.063  1.00 95.89           N  
ATOM   2819  N   LEU A 363      66.626 -48.803  -2.525  1.00 94.53           N  
ATOM   2820  CA  LEU A 363      66.890 -49.871  -1.567  1.00 94.53           C  
ATOM   2821  C   LEU A 363      67.907 -49.424  -0.522  1.00 94.53           C  
ATOM   2822  O   LEU A 363      67.731 -49.682   0.672  1.00 94.53           O  
ATOM   2823  CB  LEU A 363      67.398 -51.123  -2.287  1.00 94.53           C  
ATOM   2824  CG  LEU A 363      66.333 -52.025  -2.910  1.00 94.53           C  
ATOM   2825  CD1 LEU A 363      66.983 -53.066  -3.817  1.00 94.53           C  
ATOM   2826  CD2 LEU A 363      65.500 -52.701  -1.825  1.00 94.53           C  
ATOM   2827  N   ILE A 364      68.972 -48.806  -0.975  1.00 92.77           N  
ATOM   2828  CA  ILE A 364      70.001 -48.299  -0.073  1.00 92.77           C  
ATOM   2829  C   ILE A 364      69.384 -47.309   0.911  1.00 92.77           C  
ATOM   2830  O   ILE A 364      69.656 -47.367   2.113  1.00 92.77           O  
ATOM   2831  CB  ILE A 364      71.156 -47.630  -0.853  1.00 92.77           C  
ATOM   2832  CG1 ILE A 364      71.935 -48.678  -1.655  1.00 92.77           C  
ATOM   2833  CG2 ILE A 364      72.082 -46.871   0.101  1.00 92.77           C  
ATOM   2834  CD1 ILE A 364      72.959 -48.087  -2.616  1.00 92.77           C  
ATOM   2835  N   ALA A 365      68.593 -46.418   0.440  1.00 92.32           N  
ATOM   2836  CA  ALA A 365      67.931 -45.418   1.274  1.00 92.32           C  
ATOM   2837  C   ALA A 365      67.036 -46.081   2.318  1.00 92.32           C  
ATOM   2838  O   ALA A 365      67.020 -45.671   3.481  1.00 92.32           O  
ATOM   2839  CB  ALA A 365      67.116 -44.459   0.412  1.00 92.32           C  
ATOM   2840  N   VAL A 366      66.280 -47.095   1.870  1.00 92.79           N  
ATOM   2841  CA  VAL A 366      65.365 -47.798   2.763  1.00 92.79           C  
ATOM   2842  C   VAL A 366      66.156 -48.538   3.838  1.00 92.79           C  
ATOM   2843  O   VAL A 366      65.783 -48.525   5.014  1.00 92.79           O  
ATOM   2844  CB  VAL A 366      64.463 -48.787   1.989  1.00 92.79           C  
ATOM   2845  CG1 VAL A 366      63.648 -49.643   2.955  1.00 92.79           C  
ATOM   2846  CG2 VAL A 366      63.545 -48.031   1.031  1.00 92.79           C  
ATOM   2847  N   TYR A 367      67.270 -49.221   3.506  1.00 92.27           N  
ATOM   2848  CA  TYR A 367      68.121 -49.900   4.477  1.00 92.27           C  
ATOM   2849  C   TYR A 367      68.699 -48.910   5.482  1.00 92.27           C  
ATOM   2850  O   TYR A 367      68.800 -49.214   6.673  1.00 92.27           O  
ATOM   2851  CB  TYR A 367      69.253 -50.648   3.769  1.00 92.27           C  
ATOM   2852  CG  TYR A 367      68.843 -51.991   3.218  1.00 92.27           C  
ATOM   2853  CD1 TYR A 367      68.334 -52.983   4.055  1.00 92.27           C  
ATOM   2854  CD2 TYR A 367      68.962 -52.273   1.862  1.00 92.27           C  
ATOM   2855  CE1 TYR A 367      67.956 -54.224   3.551  1.00 92.27           C  
ATOM   2856  CE2 TYR A 367      68.588 -53.510   1.348  1.00 92.27           C  
ATOM   2857  CZ  TYR A 367      68.085 -54.477   2.199  1.00 92.27           C  
ATOM   2858  OH  TYR A 367      67.713 -55.704   1.696  1.00 92.27           O  
ATOM   2859  N   ALA A 368      69.164 -47.743   4.979  1.00 90.54           N  
ATOM   2860  CA  ALA A 368      69.670 -46.705   5.873  1.00 90.54           C  
ATOM   2861  C   ALA A 368      68.606 -46.281   6.880  1.00 90.54           C  
ATOM   2862  O   ALA A 368      68.909 -46.056   8.054  1.00 90.54           O  
ATOM   2863  CB  ALA A 368      70.148 -45.497   5.070  1.00 90.54           C  
ATOM   2864  N   GLU A 369      67.300 -46.185   6.409  1.00 90.22           N  
ATOM   2865  CA  GLU A 369      66.188 -45.867   7.300  1.00 90.22           C  
ATOM   2866  C   GLU A 369      66.021 -46.935   8.377  1.00 90.22           C  
ATOM   2867  O   GLU A 369      65.764 -46.616   9.540  1.00 90.22           O  
ATOM   2868  CB  GLU A 369      64.889 -45.715   6.504  1.00 90.22           C  
ATOM   2869  CG  GLU A 369      63.708 -45.241   7.340  1.00 90.22           C  
ATOM   2870  CD  GLU A 369      62.440 -45.038   6.526  1.00 90.22           C  
ATOM   2871  OE1 GLU A 369      61.359 -44.839   7.125  1.00 90.22           O  
ATOM   2872  OE2 GLU A 369      62.528 -45.079   5.278  1.00 90.22           O1-
ATOM   2873  N   LEU A 370      66.143 -48.166   7.986  1.00 89.73           N  
ATOM   2874  CA  LEU A 370      66.022 -49.274   8.928  1.00 89.73           C  
ATOM   2875  C   LEU A 370      67.096 -49.188  10.008  1.00 89.73           C  
ATOM   2876  O   LEU A 370      66.806 -49.369  11.193  1.00 89.73           O  
ATOM   2877  CB  LEU A 370      66.124 -50.614   8.196  1.00 89.73           C  
ATOM   2878  CG  LEU A 370      65.961 -51.869   9.054  1.00 89.73           C  
ATOM   2879  CD1 LEU A 370      64.596 -51.874   9.734  1.00 89.73           C  
ATOM   2880  CD2 LEU A 370      66.147 -53.124   8.207  1.00 89.73           C  
ATOM   2881  N   VAL A 371      68.344 -48.947   9.581  1.00 87.95           N  
ATOM   2882  CA  VAL A 371      69.455 -48.821  10.518  1.00 87.95           C  
ATOM   2883  C   VAL A 371      69.182 -47.679  11.494  1.00 87.95           C  
ATOM   2884  O   VAL A 371      69.444 -47.802  12.692  1.00 87.95           O  
ATOM   2885  CB  VAL A 371      70.794 -48.586   9.784  1.00 87.95           C  
ATOM   2886  CG1 VAL A 371      71.909 -48.273  10.780  1.00 87.95           C  
ATOM   2887  CG2 VAL A 371      71.158 -49.803   8.935  1.00 87.95           C  
ATOM   2888  N   ALA A 372      68.646 -46.608  11.082  1.00 88.42           N  
ATOM   2889  CA  ALA A 372      68.310 -45.462  11.922  1.00 88.42           C  
ATOM   2890  C   ALA A 372      67.231 -45.824  12.938  1.00 88.42           C  
ATOM   2891  O   ALA A 372      67.269 -45.365  14.083  1.00 88.42           O  
ATOM   2892  CB  ALA A 372      67.851 -44.288  11.060  1.00 88.42           C  
ATOM   2893  N   ILE A 373      66.313 -46.621  12.510  1.00 85.92           N  
ATOM   2894  CA  ILE A 373      65.222 -47.042  13.381  1.00 85.92           C  
ATOM   2895  C   ILE A 373      65.764 -47.945  14.487  1.00 85.92           C  
ATOM   2896  O   ILE A 373      65.428 -47.769  15.661  1.00 85.92           O  
ATOM   2897  CB  ILE A 373      64.113 -47.771  12.589  1.00 85.92           C  
ATOM   2898  CG1 ILE A 373      63.439 -46.808  11.605  1.00 85.92           C  
ATOM   2899  CG2 ILE A 373      63.085 -48.389  13.541  1.00 85.92           C  
ATOM   2900  CD1 ILE A 373      62.503 -47.489  10.616  1.00 85.92           C  
ATOM   2901  N   ILE A 374      66.696 -48.876  14.092  1.00 82.75           N  
ATOM   2902  CA  ILE A 374      67.238 -49.849  15.035  1.00 82.75           C  
ATOM   2903  C   ILE A 374      68.332 -49.197  15.877  1.00 82.75           C  
ATOM   2904  O   ILE A 374      68.492 -49.520  17.057  1.00 82.75           O  
ATOM   2905  CB  ILE A 374      67.793 -51.093  14.306  1.00 82.75           C  
ATOM   2906  CG1 ILE A 374      66.673 -51.807  13.540  1.00 82.75           C  
ATOM   2907  CG2 ILE A 374      68.470 -52.043  15.299  1.00 82.75           C  
ATOM   2908  CD1 ILE A 374      67.164 -52.909  12.611  1.00 82.75           C  
ATOM   2909  N   GLY A 375      69.196 -48.261  15.278  1.00 76.08           N  
ATOM   2910  CA  GLY A 375      70.329 -47.628  15.934  1.00 76.08           C  
ATOM   2911  C   GLY A 375      69.924 -46.524  16.892  1.00 76.08           C  
ATOM   2912  O   GLY A 375      70.680 -46.175  17.800  1.00 76.08           O  
ATOM   2913  N   GLY A 376      68.799 -45.858  16.701  1.00 60.81           N  
ATOM   2914  CA  GLY A 376      68.365 -44.800  17.599  1.00 60.81           C  
ATOM   2915  C   GLY A 376      67.779 -45.322  18.897  1.00 60.81           C  
ATOM   2916  O   GLY A 376      67.489 -44.546  19.810  1.00 60.81           O  
ATOM   2917  N   SER A 377      67.796 -46.649  19.210  1.00 54.51           N  
ATOM   2918  CA  SER A 377      67.292 -47.232  20.450  1.00 54.51           C  
ATOM   2919  C   SER A 377      68.364 -47.233  21.535  1.00 54.51           C  
ATOM   2920  O   SER A 377      68.065 -47.461  22.710  1.00 54.51           O  
ATOM   2921  CB  SER A 377      66.796 -48.658  20.210  1.00 54.51           C  
ATOM   2922  OG  SER A 377      67.781 -49.426  19.541  1.00 54.51           O  
ATOM   2923  N   HIS A 378      69.559 -46.407  21.522  1.00 41.58           N  
ATOM   2924  CA  HIS A 378      70.518 -46.312  22.616  1.00 41.58           C  
ATOM   2925  C   HIS A 378      70.753 -44.860  23.018  1.00 41.58           C  
ATOM   2926  O   HIS A 378      71.842 -44.506  23.475  1.00 41.58           O  
ATOM   2927  CB  HIS A 378      71.843 -46.969  22.226  1.00 41.58           C  
ATOM   2928  CG  HIS A 378      72.079 -48.285  22.896  1.00 41.58           C  
ATOM   2929  CD2 HIS A 378      72.761 -48.600  24.022  1.00 41.58           C  
ATOM   2930  ND1 HIS A 378      71.586 -49.473  22.398  1.00 41.58           N  
ATOM   2931  CE1 HIS A 378      71.953 -50.463  23.194  1.00 41.58           C  
ATOM   2932  NE2 HIS A 378      72.667 -49.960  24.187  1.00 41.58           N  
ATOM   2933  N   HIS A 379      69.777 -43.872  23.013  1.00 40.73           N  
ATOM   2934  CA  HIS A 379      70.021 -42.633  23.743  1.00 40.73           C  
ATOM   2935  C   HIS A 379      68.839 -42.280  24.639  1.00 40.73           C  
ATOM   2936  O   HIS A 379      68.533 -41.102  24.835  1.00 40.73           O  
ATOM   2937  CB  HIS A 379      70.305 -41.486  22.773  1.00 40.73           C  
ATOM   2938  CG  HIS A 379      71.762 -41.265  22.513  1.00 40.73           C  
ATOM   2939  CD2 HIS A 379      72.486 -41.357  21.374  1.00 40.73           C  
ATOM   2940  ND1 HIS A 379      72.648 -40.905  23.506  1.00 40.73           N  
ATOM   2941  CE1 HIS A 379      73.857 -40.784  22.985  1.00 40.73           C  
ATOM   2942  NE2 HIS A 379      73.787 -41.054  21.693  1.00 40.73           N  
ATOM   2943  N   HIS A 380      68.197 -43.152  25.565  1.00 39.42           N  
ATOM   2944  CA  HIS A 380      67.563 -42.576  26.747  1.00 39.42           C  
ATOM   2945  C   HIS A 380      67.692 -43.505  27.949  1.00 39.42           C  
ATOM   2946  O   HIS A 380      66.688 -43.886  28.554  1.00 39.42           O  
ATOM   2947  CB  HIS A 380      66.090 -42.274  26.472  1.00 39.42           C  
ATOM   2948  CG  HIS A 380      65.839 -40.868  26.025  1.00 39.42           C  
ATOM   2949  CD2 HIS A 380      65.406 -40.377  24.840  1.00 39.42           C  
ATOM   2950  ND1 HIS A 380      66.040 -39.780  26.845  1.00 39.42           N  
ATOM   2951  CE1 HIS A 380      65.738 -38.675  26.183  1.00 39.42           C  
ATOM   2952  NE2 HIS A 380      65.352 -39.010  24.963  1.00 39.42           N  
ATOM   2953  N   HIS A 381      68.913 -44.054  28.428  1.00 29.97           N  
ATOM   2954  CA  HIS A 381      69.064 -44.315  29.855  1.00 29.97           C  
ATOM   2955  C   HIS A 381      70.435 -43.874  30.354  1.00 29.97           C  
ATOM   2956  O   HIS A 381      71.165 -44.665  30.957  1.00 29.97           O  
ATOM   2957  CB  HIS A 381      68.849 -45.801  30.153  1.00 29.97           C  
ATOM   2958  CG  HIS A 381      67.454 -46.130  30.581  1.00 29.97           C  
ATOM   2959  CD2 HIS A 381      66.486 -46.856  29.973  1.00 29.97           C  
ATOM   2960  ND1 HIS A 381      66.918 -45.692  31.772  1.00 29.97           N  
ATOM   2961  CE1 HIS A 381      65.676 -46.135  31.879  1.00 29.97           C  
ATOM   2962  NE2 HIS A 381      65.390 -46.844  30.800  1.00 29.97           N  
ATOM   2963  N   HIS A 382      70.880 -42.630  30.142  1.00 27.04           N  
ATOM   2964  CA  HIS A 382      71.679 -42.020  31.198  1.00 27.04           C  
ATOM   2965  C   HIS A 382      71.065 -40.705  31.665  1.00 27.04           C  
ATOM   2966  O   HIS A 382      71.016 -39.734  30.907  1.00 27.04           O  
ATOM   2967  CB  HIS A 382      73.114 -41.789  30.719  1.00 27.04           C  
ATOM   2968  CG  HIS A 382      74.052 -42.899  31.074  1.00 27.04           C  
ATOM   2969  CD2 HIS A 382      74.567 -43.902  30.326  1.00 27.04           C  
ATOM   2970  ND1 HIS A 382      74.563 -43.062  32.344  1.00 27.04           N  
ATOM   2971  CE1 HIS A 382      75.355 -44.120  32.359  1.00 27.04           C  
ATOM   2972  NE2 HIS A 382      75.375 -44.648  31.148  1.00 27.04           N  
ATOM   2973  N   HIS A 383      69.904 -40.774  32.274  1.00 32.30           N  
ATOM   2974  CA  HIS A 383      69.634 -40.151  33.564  1.00 32.30           C  
ATOM   2975  C   HIS A 383      68.788 -41.061  34.449  1.00 32.30           C  
ATOM   2976  O   HIS A 383      67.826 -41.672  33.978  1.00 32.30           O  
ATOM   2977  CB  HIS A 383      68.933 -38.806  33.373  1.00 32.30           C  
ATOM   2978  CG  HIS A 383      69.830 -37.627  33.583  1.00 32.30           C  
ATOM   2979  CD2 HIS A 383      70.344 -36.733  32.706  1.00 32.30           C  
ATOM   2980  ND1 HIS A 383      70.301 -37.262  34.826  1.00 32.30           N  
ATOM   2981  CE1 HIS A 383      71.066 -36.190  34.703  1.00 32.30           C  
ATOM   2982  NE2 HIS A 383      71.109 -35.850  33.427  1.00 32.30           N  
TER   
END
